# Supplementary material for: Case study of 3D fingerprints applications
Source: PLoS One. 2017 Apr 11;12(4):e0175261. doi: 10.1371/journal.pone.0175261 (PMC5388323; doi:10.1371/journal.pone.0175261)
Supplement: S1 Database — (ZIP) [file pone.0175261.s001.zip › S1_Database/S1_Database_readme.txt]

Database with 2D texture fingerprint images and 3D point cloud data with 2 sessions


The name rule of the data:
example: bz_r5_b_2  ------- humnerID_fingerID_gender_session
     
