# Supplementary material for: Case study of 3D fingerprints applications
Source: PLoS One. 2017 Apr 11;12(4):e0175261. doi: 10.1371/journal.pone.0175261 (PMC5388323; doi:10.1371/journal.pone.0175261)
Supplement: S1 Database — (ZIP) [file pone.0175261.s001.zip › S1_Database/S1_Database_Session1-3D finger point cloud data/bz_l1_b_1.txt]

-18.720000 -14.040000 0.000000
-18.673200 -14.040000 0.000000
-18.626400 -14.040000 0.000000
-18.579600 -14.040000 0.000000
-18.532800 -14.040000 0.000000
-18.486000 -14.040000 0.000000
-18.439200 -14.040000 0.000000
-18.392400 -14.040000 0.000000
-18.345600 -14.040000 0.000000
-18.298800 -14.040000 0.000000
-18.252000 -14.040000 0.000000
-18.205200 -14.040000 0.000000
-18.158400 -14.040000 0.000000
-18.111600 -14.040000 0.000000
-18.064800 -14.040000 0.000000
-18.018000 -14.040000 0.000000
-17.971200 -14.040000 0.000000
-17.924400 -14.040000 0.000000
-17.877600 -14.040000 0.000000
-17.830800 -14.040000 0.000000
-17.784000 -14.040000 0.000000
-17.737200 -14.040000 0.000000
-17.690400 -14.040000 0.000000
-17.643600 -14.040000 0.000000
-17.596800 -14.040000 0.000000
-17.550000 -14.040000 0.000000
-17.503200 -14.040000 0.000000
-17.456400 -14.040000 0.000000
-17.409600 -14.040000 0.000000
-17.362800 -14.040000 0.000000
-17.316000 -14.040000 0.000000
-17.269200 -14.040000 0.000000
-17.222400 -14.040000 0.000000
-17.175600 -14.040000 0.000000
-17.128800 -14.040000 0.000000
-17.082000 -14.040000 0.000000
-17.035200 -14.040000 0.000000
-16.988400 -14.040000 0.000000
-16.941600 -14.040000 0.000000
-16.894800 -14.040000 0.000000
-16.848000 -14.040000 0.000000
-16.801200 -14.040000 0.000000
-16.754400 -14.040000 0.000000
-16.707600 -14.040000 0.000000
-16.660800 -14.040000 0.000000
-16.286400 -14.040000 0.000000
-16.239600 -14.040000 0.000000
-15.022800 -14.040000 0.000000
-14.976000 -14.040000 0.000000
-14.929200 -14.040000 0.000000
-14.882400 -14.040000 0.000000
-14.835600 -14.040000 0.000000
-14.788800 -14.040000 0.000000
-14.742000 -14.040000 0.000000
-14.695200 -14.040000 0.000000
-14.648400 -14.040000 0.000000
-14.601600 -14.040000 0.000000
-14.554800 -14.040000 0.000000
-14.508000 -14.040000 0.000000
-14.461200 -14.040000 0.000000
-14.414400 -14.040000 0.000000
-14.367600 -14.040000 0.000000
-14.320800 -14.040000 0.000000
-14.274000 -14.040000 0.000000
-14.227200 -14.040000 0.000000
-14.180400 -14.040000 0.000000
-14.133600 -14.040000 0.000000
-14.086800 -14.040000 0.000000
-14.040000 -14.040000 0.000000
-13.993200 -14.040000 0.000000
-13.946400 -14.040000 0.000000
-13.899600 -14.040000 0.000000
-13.852800 -14.040000 0.000000
-13.806000 -14.040000 0.000000
-13.759200 -14.040000 0.000000
-13.712400 -14.040000 0.000000
-13.665600 -14.040000 0.000000
-13.618800 -14.040000 0.000000
-13.572000 -14.040000 0.000000
-13.525200 -14.040000 0.000000
-13.478400 -14.040000 0.000000
-13.431600 -14.040000 0.000000
-13.384800 -14.040000 0.000000
-13.338000 -14.040000 0.000000
-13.291200 -14.040000 0.000000
-13.244400 -14.040000 0.000000
-13.197600 -14.040000 0.000000
-13.150800 -14.040000 0.000000
-13.104000 -14.040000 0.000000
-13.057200 -14.040000 0.000000
-13.010400 -14.040000 0.000000
-12.963600 -14.040000 0.000000
-10.342800 -14.040000 0.000000
-10.296000 -14.040000 0.000000
-10.249200 -14.040000 0.000000
-10.202400 -14.040000 0.000000
-10.155600 -14.040000 0.000000
-10.108800 -14.040000 0.000000
-10.062000 -14.040000 0.000000
-10.015200 -14.040000 0.000000
-9.968400 -14.040000 0.000000
-9.921600 -14.040000 0.000000
-9.874800 -14.040000 0.000000
-9.828000 -14.040000 0.000000
-9.781200 -14.040000 0.000000
-9.734400 -14.040000 0.000000
-9.687600 -14.040000 0.000000
-9.640800 -14.040000 0.000000
-9.594000 -14.040000 0.000000
-9.547200 -14.040000 0.000000
-9.500400 -14.040000 0.000000
-9.453600 -14.040000 0.000000
-9.406800 -14.040000 0.000000
-9.360000 -14.040000 0.000000
-9.313200 -14.040000 0.000000
-9.266400 -14.040000 0.000000
-9.219600 -14.040000 0.000000
-9.172800 -14.040000 0.000000
-9.126000 -14.040000 0.000000
-9.079200 -14.040000 0.000000
-9.032400 -14.040000 0.000000
-8.985600 -14.040000 0.000000
-8.938800 -14.040000 0.000000
-8.892000 -14.040000 0.000000
-8.845200 -14.040000 0.000000
-8.798400 -14.040000 0.000000
-8.751600 -14.040000 0.000000
-8.704800 -14.040000 0.000000
-8.658000 -14.040000 0.000000
-8.611200 -14.040000 0.000000
-8.564400 -14.040000 0.000000
-8.517600 -14.040000 0.000000
-8.470800 -14.040000 0.000000
-8.424000 -14.040000 0.000000
-8.377200 -14.040000 0.000000
-8.330400 -14.040000 0.000000
-8.283600 -14.040000 0.000000
-8.236800 -14.040000 0.000000
-8.190000 -14.040000 0.000000
-8.143200 -14.040000 0.000000
-8.096400 -14.040000 0.000000
-8.049600 -14.040000 0.000000
-8.002800 -14.040000 0.000000
-7.956000 -14.040000 0.000000
-7.909200 -14.040000 0.000000
-7.862400 -14.040000 0.000000
-7.815600 -14.040000 0.000000
-7.768800 -14.040000 0.000000
-7.722000 -14.040000 0.000000
-7.675200 -14.040000 0.000000
-7.628400 -14.040000 0.000000
-7.581600 -14.040000 0.000000
-7.534800 -14.040000 0.000000
-7.488000 -14.040000 0.000000
-7.441200 -14.040000 0.000000
-7.394400 -14.040000 0.000000
-7.347600 -14.040000 0.000000
-7.300800 -14.040000 0.000000
-7.254000 -14.040000 0.000000
-7.207200 -14.040000 0.000000
-7.160400 -14.040000 0.000000
-7.113600 -14.040000 0.000000
-7.066800 -14.040000 0.000000
-7.020000 -14.040000 0.000000
-6.973200 -14.040000 0.000000
-6.926400 -14.040000 0.000000
-6.879600 -14.040000 0.000000
-6.832800 -14.040000 0.000000
-6.786000 -14.040000 0.000000
-6.739200 -14.040000 0.000000
-6.692400 -14.040000 0.000000
-6.645600 -14.040000 0.000000
-6.598800 -14.040000 0.000000
-6.552000 -14.040000 0.000000
-6.505200 -14.040000 0.000000
-6.458400 -14.040000 0.000000
-6.411600 -14.040000 0.000000
-6.364800 -14.040000 0.000000
-6.318000 -14.040000 0.000000
-6.271200 -14.040000 0.000000
-6.224400 -14.040000 0.000000
-6.177600 -14.040000 0.000000
-6.130800 -14.040000 0.000000
-6.084000 -14.040000 0.000000
-6.037200 -14.040000 0.000000
-5.990400 -14.040000 0.000000
-5.943600 -14.040000 0.000000
-5.896800 -14.040000 0.000000
-5.850000 -14.040000 0.000000
-5.803200 -14.040000 0.000000
-5.756400 -14.040000 0.000000
-5.709600 -14.040000 0.000000
-5.662800 -14.040000 0.000000
-5.616000 -14.040000 0.000000
-5.569200 -14.040000 0.000000
-5.522400 -14.040000 0.000000
-5.475600 -14.040000 0.000000
-5.428800 -14.040000 0.000000
-5.382000 -14.040000 0.000000
-5.335200 -14.040000 0.000000
-5.288400 -14.040000 0.000000
-5.241600 -14.040000 0.000000
-5.194800 -14.040000 0.000000
-5.148000 -14.040000 0.000000
-5.101200 -14.040000 0.000000
-5.054400 -14.040000 0.000000
-5.007600 -14.040000 0.000000
-4.960800 -14.040000 0.000000
-4.914000 -14.040000 0.000000
-4.867200 -14.040000 0.000000
-4.820400 -14.040000 0.000000
-4.773600 -14.040000 0.000000
-4.726800 -14.040000 0.000000
-4.680000 -14.040000 0.000000
-4.633200 -14.040000 0.000000
-4.586400 -14.040000 0.000000
-4.539600 -14.040000 0.000000
-4.492800 -14.040000 0.000000
-4.446000 -14.040000 0.000000
-4.399200 -14.040000 0.000000
-4.352400 -14.040000 0.000000
-4.305600 -14.040000 0.000000
-4.258800 -14.040000 0.000000
-4.212000 -14.040000 0.000000
-4.165200 -14.040000 0.000000
-4.118400 -14.040000 0.000000
-4.071600 -14.040000 0.000000
-4.024800 -14.040000 0.000000
-3.978000 -14.040000 0.000000
-3.931200 -14.040000 0.000000
-3.884400 -14.040000 0.000000
-3.837600 -14.040000 0.000000
-3.790800 -14.040000 0.000000
-3.744000 -14.040000 0.000000
-3.697200 -14.040000 0.000000
-3.650400 -14.040000 0.000000
-3.603600 -14.040000 0.000000
-3.556800 -14.040000 0.000000
-3.510000 -14.040000 0.000000
-3.463200 -14.040000 0.000000
-3.416400 -14.040000 0.000000
-3.369600 -14.040000 0.000000
-3.322800 -14.040000 0.000000
-3.276000 -14.040000 0.000000
-3.229200 -14.040000 0.000000
-3.182400 -14.040000 0.000000
-3.135600 -14.040000 0.000000
-3.088800 -14.040000 0.000000
-3.042000 -14.040000 0.000000
-2.995200 -14.040000 0.000000
-2.948400 -14.040000 0.000000
-2.901600 -14.040000 0.000000
-2.854800 -14.040000 0.000000
-2.808000 -14.040000 0.000000
-2.761200 -14.040000 0.000000
-2.714400 -14.040000 0.000000
-2.667600 -14.040000 0.000000
-2.620800 -14.040000 0.000000
-2.574000 -14.040000 0.000000
-2.527200 -14.040000 0.000000
-2.480400 -14.040000 0.000000
-2.433600 -14.040000 0.000000
-2.386800 -14.040000 0.000000
-2.340000 -14.040000 0.000000
-2.293200 -14.040000 0.000000
-2.246400 -14.040000 0.000000
-2.199600 -14.040000 0.000000
-2.152800 -14.040000 0.000000
-2.106000 -14.040000 0.000000
-2.059200 -14.040000 0.000000
-2.012400 -14.040000 0.000000
-1.965600 -14.040000 0.000000
-1.918800 -14.040000 0.000000
-1.872000 -14.040000 0.000000
-1.825200 -14.040000 0.000000
-1.778400 -14.040000 0.000000
-1.731600 -14.040000 0.000000
-1.684800 -14.040000 0.000000
-1.638000 -14.040000 0.000000
-1.591200 -14.040000 0.000000
-1.544400 -14.040000 0.000000
-1.497600 -14.040000 0.000000
-1.450800 -14.040000 0.000000
-1.404000 -14.040000 0.000000
-1.357200 -14.040000 0.000000
-1.310400 -14.040000 0.000000
-1.263600 -14.040000 0.000000
-1.216800 -14.040000 0.000000
-1.170000 -14.040000 0.000000
-1.123200 -14.040000 0.000000
-1.076400 -14.040000 0.000000
-1.029600 -14.040000 0.000000
-0.982800 -14.040000 0.000000
-0.936000 -14.040000 0.000000
-0.889200 -14.040000 0.000000
-0.842400 -14.040000 0.000000
-0.795600 -14.040000 0.000000
-0.748800 -14.040000 0.000000
-0.702000 -14.040000 0.000000
-0.655200 -14.040000 0.000000
-0.608400 -14.040000 0.000000
-0.561600 -14.040000 0.000000
-0.514800 -14.040000 0.000000
-0.468000 -14.040000 0.000000
-0.421200 -14.040000 0.000000
-0.374400 -14.040000 0.000000
-0.327600 -14.040000 0.000000
-0.280800 -14.040000 0.000000
-0.234000 -14.040000 0.000000
-0.187200 -14.040000 0.000000
-0.140400 -14.040000 0.000000
-0.093600 -14.040000 0.000000
-0.046800 -14.040000 0.000000
0.000000 -14.040000 0.000000
0.046800 -14.040000 0.000000
0.093600 -14.040000 0.000000
0.140400 -14.040000 0.000000
0.187200 -14.040000 0.000000
0.234000 -14.040000 0.000000
0.280800 -14.040000 0.000000
0.327600 -14.040000 0.000000
0.374400 -14.040000 0.000000
0.421200 -14.040000 0.000000
0.468000 -14.040000 0.000000
0.514800 -14.040000 0.000000
0.561600 -14.040000 0.000000
0.608400 -14.040000 0.000000
0.655200 -14.040000 0.000000
0.702000 -14.040000 0.000000
0.748800 -14.040000 0.000000
0.795600 -14.040000 0.000000
0.842400 -14.040000 0.000000
0.889200 -14.040000 0.000000
0.936000 -14.040000 0.000000
0.982800 -14.040000 0.000000
1.029600 -14.040000 0.000000
1.076400 -14.040000 0.000000
1.123200 -14.040000 0.000000
1.170000 -14.040000 0.000000
1.216800 -14.040000 0.000000
1.263600 -14.040000 0.000000
1.310400 -14.040000 0.000000
1.357200 -14.040000 0.000000
1.404000 -14.040000 0.000000
1.450800 -14.040000 0.000000
1.497600 -14.040000 0.000000
1.544400 -14.040000 0.000000
1.591200 -14.040000 0.000000
1.638000 -14.040000 0.000000
1.684800 -14.040000 0.000000
1.731600 -14.040000 0.000000
1.778400 -14.040000 0.000000
1.825200 -14.040000 0.000000
1.872000 -14.040000 0.000000
1.918800 -14.040000 0.000000
1.965600 -14.040000 0.000000
2.012400 -14.040000 0.000000
2.059200 -14.040000 0.000000
2.106000 -14.040000 0.000000
2.152800 -14.040000 0.000000
2.199600 -14.040000 0.000000
2.246400 -14.040000 0.000000
2.293200 -14.040000 0.000000
2.340000 -14.040000 0.000000
2.386800 -14.040000 0.000000
2.433600 -14.040000 0.000000
2.480400 -14.040000 0.000000
2.527200 -14.040000 0.000000
2.574000 -14.040000 0.000000
2.620800 -14.040000 0.000000
2.667600 -14.040000 0.000000
2.714400 -14.040000 0.000000
2.761200 -14.040000 0.000000
2.808000 -14.040000 0.000000
2.854800 -14.040000 0.000000
2.901600 -14.040000 0.000000
2.948400 -14.040000 0.000000
2.995200 -14.040000 0.000000
3.042000 -14.040000 0.000000
3.088800 -14.040000 0.000000
3.135600 -14.040000 0.000000
3.182400 -14.040000 0.000000
3.229200 -14.040000 0.000000
3.276000 -14.040000 0.000000
3.322800 -14.040000 0.000000
3.369600 -14.040000 0.000000
3.416400 -14.040000 0.000000
3.463200 -14.040000 0.000000
3.510000 -14.040000 0.000000
3.556800 -14.040000 0.000000
3.603600 -14.040000 0.000000
3.650400 -14.040000 0.000000
3.697200 -14.040000 0.000000
3.744000 -14.040000 0.000000
3.790800 -14.040000 0.000000
3.837600 -14.040000 0.000000
3.884400 -14.040000 0.000000
3.931200 -14.040000 0.000000
3.978000 -14.040000 0.000000
4.024800 -14.040000 0.000000
4.071600 -14.040000 0.000000
4.118400 -14.040000 0.000000
4.165200 -14.040000 0.000000
4.212000 -14.040000 0.000000
4.258800 -14.040000 0.000000
4.305600 -14.040000 0.000000
4.352400 -14.040000 0.000000
4.399200 -14.040000 0.000000
4.446000 -14.040000 0.000000
4.492800 -14.040000 0.000000
4.539600 -14.040000 0.000000
4.586400 -14.040000 0.000000
4.633200 -14.040000 0.000000
4.680000 -14.040000 0.000000
4.726800 -14.040000 0.000000
4.773600 -14.040000 0.000000
4.820400 -14.040000 0.000000
4.867200 -14.040000 0.000000
4.914000 -14.040000 0.000000
4.960800 -14.040000 0.000000
5.007600 -14.040000 0.000000
5.054400 -14.040000 0.000000
5.101200 -14.040000 0.000000
5.148000 -14.040000 0.000000
5.194800 -14.040000 0.000000
5.241600 -14.040000 0.000000
5.288400 -14.040000 0.000000
5.335200 -14.040000 0.000000
5.382000 -14.040000 0.000000
5.428800 -14.040000 0.000000
5.475600 -14.040000 0.000000
5.522400 -14.040000 0.000000
5.569200 -14.040000 0.000000
5.616000 -14.040000 0.000000
5.662800 -14.040000 0.000000
5.709600 -14.040000 0.000000
5.756400 -14.040000 0.000000
5.803200 -14.040000 0.000000
5.850000 -14.040000 0.000000
5.896800 -14.040000 0.000000
5.943600 -14.040000 0.000000
5.990400 -14.040000 0.000000
6.037200 -14.040000 0.000000
6.084000 -14.040000 0.000000
6.130800 -14.040000 0.000000
6.177600 -14.040000 0.000000
6.224400 -14.040000 0.000000
6.271200 -14.040000 0.000000
6.318000 -14.040000 0.000000
6.364800 -14.040000 0.000000
6.411600 -14.040000 0.000000
6.458400 -14.040000 0.000000
6.505200 -14.040000 0.000000
6.552000 -14.040000 0.000000
6.598800 -14.040000 0.000000
6.645600 -14.040000 0.000000
6.692400 -14.040000 0.000000
6.739200 -14.040000 0.000000
6.786000 -14.040000 0.000000
6.832800 -14.040000 0.000000
6.879600 -14.040000 0.000000
6.926400 -14.040000 0.000000
6.973200 -14.040000 0.000000
7.020000 -14.040000 0.000000
7.066800 -14.040000 0.000000
7.113600 -14.040000 0.000000
7.160400 -14.040000 0.000000
7.207200 -14.040000 0.000000
7.254000 -14.040000 0.000000
7.300800 -14.040000 0.000000
7.347600 -14.040000 0.000000
7.394400 -14.040000 0.000000
7.441200 -14.040000 0.000000
7.488000 -14.040000 0.000000
7.534800 -14.040000 0.000000
7.581600 -14.040000 0.000000
7.628400 -14.040000 0.000000
7.675200 -14.040000 0.000000
7.722000 -14.040000 0.000000
7.768800 -14.040000 0.000000
7.815600 -14.040000 0.000000
7.862400 -14.040000 0.000000
7.909200 -14.040000 0.000000
7.956000 -14.040000 0.000000
8.002800 -14.040000 0.000000
8.049600 -14.040000 0.000000
8.096400 -14.040000 0.000000
8.143200 -14.040000 0.000000
8.190000 -14.040000 0.000000
8.236800 -14.040000 0.000000
8.283600 -14.040000 0.000000
8.330400 -14.040000 0.000000
8.377200 -14.040000 0.000000
8.424000 -14.040000 0.000000
8.470800 -14.040000 0.000000
8.517600 -14.040000 0.000000
8.564400 -14.040000 0.000000
8.611200 -14.040000 0.000000
8.658000 -14.040000 0.000000
8.704800 -14.040000 0.000000
8.751600 -14.040000 0.000000
8.798400 -14.040000 0.000000
8.845200 -14.040000 0.000000
8.892000 -14.040000 0.000000
8.938800 -14.040000 0.000000
8.985600 -14.040000 0.000000
9.032400 -14.040000 0.000000
9.079200 -14.040000 0.000000
9.126000 -14.040000 0.000000
9.172800 -14.040000 0.000000
9.219600 -14.040000 0.000000
9.266400 -14.040000 0.000000
9.313200 -14.040000 0.000000
9.360000 -14.040000 0.000000
9.406800 -14.040000 0.000000
9.453600 -14.040000 0.000000
9.500400 -14.040000 0.000000
12.121200 -14.040000 0.000000
12.168000 -14.040000 0.000000
12.214800 -14.040000 0.000000
12.261600 -14.040000 0.000000
12.308400 -14.040000 0.000000
12.355200 -14.040000 0.000000
12.402000 -14.040000 0.000000
12.448800 -14.040000 0.000000
12.495600 -14.040000 0.000000
12.542400 -14.040000 0.000000
12.589200 -14.040000 0.000000
12.636000 -14.040000 0.000000
12.682800 -14.040000 0.000000
12.729600 -14.040000 0.000000
12.776400 -14.040000 0.000000
12.823200 -14.040000 0.000000
12.870000 -14.040000 0.000000
12.916800 -14.040000 0.000000
12.963600 -14.040000 0.000000
13.010400 -14.040000 0.000000
13.057200 -14.040000 0.000000
13.104000 -14.040000 0.000000
13.150800 -14.040000 0.000000
13.197600 -14.040000 0.000000
13.244400 -14.040000 0.000000
13.291200 -14.040000 0.000000
13.338000 -14.040000 0.000000
13.384800 -14.040000 0.000000
13.431600 -14.040000 0.000000
13.478400 -14.040000 0.000000
13.525200 -14.040000 0.000000
13.572000 -14.040000 0.000000
13.618800 -14.040000 0.000000
13.665600 -14.040000 0.000000
13.712400 -14.040000 0.000000
13.759200 -14.040000 0.000000
13.806000 -14.040000 0.000000
13.852800 -14.040000 0.000000
13.899600 -14.040000 0.000000
13.946400 -14.040000 0.000000
13.993200 -14.040000 0.000000
14.040000 -14.040000 0.000000
14.086800 -14.040000 0.000000
14.133600 -14.040000 0.000000
14.882400 -14.040000 0.000000
14.929200 -14.040000 0.000000
14.976000 -14.040000 0.000000
15.022800 -14.040000 0.000000
15.069600 -14.040000 0.000000
15.116400 -14.040000 0.000000
15.163200 -14.040000 0.000000
15.210000 -14.040000 0.000000
15.256800 -14.040000 0.000000
15.303600 -14.040000 0.000000
15.350400 -14.040000 0.000000
15.397200 -14.040000 0.000000
15.444000 -14.040000 0.000000
15.490800 -14.040000 0.000000
15.537600 -14.040000 0.000000
15.865200 -14.040000 0.000000
16.286400 -14.040000 0.000000
16.473600 -14.040000 0.000000
16.520400 -14.040000 0.000000
-18.720000 -13.993200 0.000000
-18.673200 -13.993200 0.000000
-18.626400 -13.993200 0.000000
-18.579600 -13.993200 0.000000
-18.532800 -13.993200 0.000000
-18.486000 -13.993200 0.000000
-18.439200 -13.993200 0.000000
-18.392400 -13.993200 0.000000
-18.345600 -13.993200 0.000000
-18.298800 -13.993200 0.000000
-18.252000 -13.993200 0.000000
-18.205200 -13.993200 0.000000
-18.158400 -13.993200 0.000000
-18.111600 -13.993200 0.000000
-18.064800 -13.993200 0.000000
-18.018000 -13.993200 0.000000
-17.971200 -13.993200 0.000000
-17.924400 -13.993200 0.000000
-17.877600 -13.993200 0.000000
-17.830800 -13.993200 0.000000
-17.784000 -13.993200 0.000000
-17.737200 -13.993200 0.000000
-17.690400 -13.993200 0.000000
-17.643600 -13.993200 0.000000
-17.596800 -13.993200 0.000000
-17.550000 -13.993200 0.000000
-17.503200 -13.993200 0.000000
-17.456400 -13.993200 0.000000
-17.409600 -13.993200 0.000000
-17.362800 -13.993200 0.000000
-17.316000 -13.993200 0.000000
-17.269200 -13.993200 0.000000
-17.222400 -13.993200 0.000000
-17.175600 -13.993200 0.000000
-17.128800 -13.993200 0.000000
-17.082000 -13.993200 0.000000
-17.035200 -13.993200 0.000000
-16.988400 -13.993200 0.000000
-16.941600 -13.993200 0.000000
-16.894800 -13.993200 0.000000
-16.848000 -13.993200 0.000000
-16.801200 -13.993200 0.000000
-16.754400 -13.993200 0.000000
-16.707600 -13.993200 0.000000
-15.069600 -13.993200 0.000000
-15.022800 -13.993200 0.000000
-14.976000 -13.993200 0.000000
-14.929200 -13.993200 0.000000
-14.882400 -13.993200 0.000000
-14.835600 -13.993200 0.000000
-14.788800 -13.993200 0.000000
-14.742000 -13.993200 0.000000
-14.695200 -13.993200 0.000000
-14.648400 -13.993200 0.000000
-14.601600 -13.993200 0.000000
-14.554800 -13.993200 0.000000
-14.508000 -13.993200 0.000000
-14.461200 -13.993200 0.000000
-14.414400 -13.993200 0.000000
-14.367600 -13.993200 0.000000
-14.320800 -13.993200 0.000000
-14.274000 -13.993200 0.000000
-14.227200 -13.993200 0.000000
-14.180400 -13.993200 0.000000
-14.133600 -13.993200 0.000000
-14.086800 -13.993200 0.000000
-14.040000 -13.993200 0.000000
-13.993200 -13.993200 0.000000
-13.946400 -13.993200 0.000000
-13.899600 -13.993200 0.000000
-13.852800 -13.993200 0.000000
-13.806000 -13.993200 0.000000
-13.759200 -13.993200 0.000000
-13.712400 -13.993200 0.000000
-13.665600 -13.993200 0.000000
-13.618800 -13.993200 0.000000
-13.572000 -13.993200 0.000000
-13.525200 -13.993200 0.000000
-13.478400 -13.993200 0.000000
-13.431600 -13.993200 0.000000
-13.384800 -13.993200 0.000000
-13.338000 -13.993200 0.000000
-13.291200 -13.993200 0.000000
-13.244400 -13.993200 0.000000
-13.197600 -13.993200 0.000000
-13.150800 -13.993200 0.000000
-13.104000 -13.993200 0.000000
-13.057200 -13.993200 0.000000
-13.010400 -13.993200 0.000000
-10.342800 -13.993200 0.000000
-10.296000 -13.993200 0.000000
-10.249200 -13.993200 0.000000
-10.202400 -13.993200 0.000000
-10.155600 -13.993200 0.000000
-10.108800 -13.993200 0.000000
-10.062000 -13.993200 0.000000
-10.015200 -13.993200 0.000000
-9.968400 -13.993200 0.000000
-9.921600 -13.993200 0.000000
-9.874800 -13.993200 0.000000
-9.828000 -13.993200 0.000000
-9.781200 -13.993200 0.000000
-9.734400 -13.993200 0.000000
-9.687600 -13.993200 0.000000
-9.640800 -13.993200 0.000000
-9.594000 -13.993200 0.000000
-9.547200 -13.993200 0.000000
-9.500400 -13.993200 0.000000
-9.453600 -13.993200 0.000000
-9.406800 -13.993200 0.000000
-9.360000 -13.993200 0.000000
-9.313200 -13.993200 0.000000
-9.266400 -13.993200 0.000000
-9.219600 -13.993200 0.000000
-9.172800 -13.993200 0.000000
-9.126000 -13.993200 0.000000
-9.079200 -13.993200 0.000000
-9.032400 -13.993200 0.000000
-8.985600 -13.993200 0.000000
-8.938800 -13.993200 0.000000
-8.892000 -13.993200 0.000000
-8.845200 -13.993200 0.000000
-8.798400 -13.993200 0.000000
-8.751600 -13.993200 0.000000
-8.704800 -13.993200 0.000000
-8.658000 -13.993200 0.000000
-8.611200 -13.993200 0.000000
-8.564400 -13.993200 0.000000
-8.517600 -13.993200 0.000000
-8.470800 -13.993200 0.000000
-8.424000 -13.993200 0.000000
-8.377200 -13.993200 0.000000
-8.330400 -13.993200 0.000000
-8.283600 -13.993200 0.000000
-8.236800 -13.993200 0.000000
-8.190000 -13.993200 0.000000
-8.143200 -13.993200 0.000000
-8.096400 -13.993200 0.000000
-8.049600 -13.993200 0.000000
-8.002800 -13.993200 0.000000
-7.956000 -13.993200 0.000000
-7.909200 -13.993200 0.000000
-7.862400 -13.993200 0.000000
-7.815600 -13.993200 0.000000
-7.768800 -13.993200 0.000000
-7.722000 -13.993200 0.000000
-7.675200 -13.993200 0.000000
-7.628400 -13.993200 0.000000
-7.581600 -13.993200 0.000000
-7.534800 -13.993200 0.000000
-7.488000 -13.993200 0.000000
-7.441200 -13.993200 0.000000
-7.394400 -13.993200 0.000000
-7.347600 -13.993200 0.000000
-7.300800 -13.993200 0.000000
-7.254000 -13.993200 0.000000
-7.207200 -13.993200 0.000000
-7.160400 -13.993200 0.000000
-7.113600 -13.993200 0.000000
-7.066800 -13.993200 0.000000
-7.020000 -13.993200 0.000000
-6.973200 -13.993200 0.000000
-6.926400 -13.993200 0.000000
-6.879600 -13.993200 0.000000
-6.832800 -13.993200 0.000000
-6.786000 -13.993200 0.000000
-6.739200 -13.993200 0.000000
-6.692400 -13.993200 0.000000
-6.645600 -13.993200 0.000000
-6.598800 -13.993200 0.000000
-6.552000 -13.993200 0.000000
-6.505200 -13.993200 0.000000
-6.458400 -13.993200 0.000000
-6.411600 -13.993200 0.000000
-6.364800 -13.993200 0.000000
-6.318000 -13.993200 0.000000
-6.271200 -13.993200 0.000000
-6.224400 -13.993200 0.000000
-6.177600 -13.993200 0.000000
-6.130800 -13.993200 0.000000
-6.084000 -13.993200 0.000000
-6.037200 -13.993200 0.000000
-5.990400 -13.993200 0.000000
-5.943600 -13.993200 0.000000
-5.896800 -13.993200 0.000000
-5.850000 -13.993200 0.000000
-5.803200 -13.993200 0.000000
-5.756400 -13.993200 0.000000
-5.709600 -13.993200 0.000000
-5.662800 -13.993200 0.000000
-5.616000 -13.993200 0.000000
-5.569200 -13.993200 0.000000
-5.522400 -13.993200 0.000000
-5.475600 -13.993200 0.000000
-5.428800 -13.993200 0.000000
-5.382000 -13.993200 0.000000
-5.335200 -13.993200 0.000000
-5.288400 -13.993200 0.000000
-5.241600 -13.993200 0.000000
-5.194800 -13.993200 0.000000
-5.148000 -13.993200 0.000000
-5.101200 -13.993200 0.000000
-5.054400 -13.993200 0.000000
-5.007600 -13.993200 0.000000
-4.960800 -13.993200 0.000000
-4.914000 -13.993200 0.000000
-4.867200 -13.993200 0.000000
-4.820400 -13.993200 0.000000
-4.773600 -13.993200 0.000000
-4.726800 -13.993200 0.000000
-4.680000 -13.993200 0.000000
-4.633200 -13.993200 0.000000
-4.586400 -13.993200 0.000000
-4.539600 -13.993200 0.000000
-4.492800 -13.993200 0.000000
-4.446000 -13.993200 0.000000
-4.399200 -13.993200 0.000000
-4.352400 -13.993200 0.000000
-4.305600 -13.993200 0.000000
-4.258800 -13.993200 0.000000
-4.212000 -13.993200 0.000000
-4.165200 -13.993200 0.000000
-4.118400 -13.993200 0.000000
-4.071600 -13.993200 0.000000
-4.024800 -13.993200 0.000000
-3.978000 -13.993200 0.000000
-3.931200 -13.993200 0.000000
-3.884400 -13.993200 0.000000
-3.837600 -13.993200 0.000000
-3.790800 -13.993200 0.000000
-3.744000 -13.993200 0.000000
-3.697200 -13.993200 0.000000
-3.650400 -13.993200 0.000000
-3.603600 -13.993200 0.000000
-3.556800 -13.993200 0.000000
-3.510000 -13.993200 0.000000
-3.463200 -13.993200 0.000000
-3.416400 -13.993200 0.000000
-3.369600 -13.993200 0.000000
-3.322800 -13.993200 0.000000
-3.276000 -13.993200 0.000000
-3.229200 -13.993200 0.000000
-3.182400 -13.993200 0.000000
-3.135600 -13.993200 0.000000
-3.088800 -13.993200 0.000000
-3.042000 -13.993200 0.000000
-2.995200 -13.993200 0.000000
-2.948400 -13.993200 0.000000
-2.901600 -13.993200 0.000000
-2.854800 -13.993200 0.000000
-2.808000 -13.993200 0.000000
-2.761200 -13.993200 0.000000
-2.714400 -13.993200 0.000000
-2.667600 -13.993200 0.000000
-2.620800 -13.993200 0.000000
-2.574000 -13.993200 0.000000
-2.527200 -13.993200 0.000000
-2.480400 -13.993200 0.000000
-2.433600 -13.993200 0.000000
-2.386800 -13.993200 0.000000
-2.340000 -13.993200 0.000000
-2.293200 -13.993200 0.000000
-2.246400 -13.993200 0.000000
-2.199600 -13.993200 0.000000
-2.152800 -13.993200 0.000000
-2.106000 -13.993200 0.000000
-2.059200 -13.993200 0.000000
-2.012400 -13.993200 0.000000
-1.965600 -13.993200 0.000000
-1.918800 -13.993200 0.000000
-1.872000 -13.993200 0.000000
-1.825200 -13.993200 0.000000
-1.778400 -13.993200 0.000000
-1.731600 -13.993200 0.000000
-1.684800 -13.993200 0.000000
-1.638000 -13.993200 0.000000
-1.591200 -13.993200 0.000000
-1.544400 -13.993200 0.000000
-1.497600 -13.993200 0.000000
-1.450800 -13.993200 0.000000
-1.404000 -13.993200 0.000000
-1.357200 -13.993200 0.000000
-1.310400 -13.993200 0.000000
-1.263600 -13.993200 0.000000
-1.216800 -13.993200 0.000000
-1.170000 -13.993200 0.000000
-1.123200 -13.993200 0.000000
-1.076400 -13.993200 0.000000
-1.029600 -13.993200 0.000000
-0.982800 -13.993200 0.000000
-0.936000 -13.993200 0.000000
-0.889200 -13.993200 0.000000
-0.842400 -13.993200 0.000000
-0.795600 -13.993200 0.000000
-0.748800 -13.993200 0.000000
-0.702000 -13.993200 0.000000
-0.655200 -13.993200 0.000000
-0.608400 -13.993200 0.000000
-0.561600 -13.993200 0.000000
-0.514800 -13.993200 0.000000
-0.468000 -13.993200 0.000000
-0.421200 -13.993200 0.000000
-0.374400 -13.993200 0.000000
-0.327600 -13.993200 0.000000
-0.280800 -13.993200 0.000000
-0.234000 -13.993200 0.000000
-0.187200 -13.993200 0.000000
-0.140400 -13.993200 0.000000
-0.093600 -13.993200 0.000000
-0.046800 -13.993200 0.000000
0.000000 -13.993200 0.000000
0.046800 -13.993200 0.000000
0.093600 -13.993200 0.000000
0.140400 -13.993200 0.000000
0.187200 -13.993200 0.000000
0.234000 -13.993200 0.000000
0.280800 -13.993200 0.000000
0.327600 -13.993200 0.000000
0.374400 -13.993200 0.000000
0.421200 -13.993200 0.000000
0.468000 -13.993200 0.000000
0.514800 -13.993200 0.000000
0.561600 -13.993200 0.000000
0.608400 -13.993200 0.000000
0.655200 -13.993200 0.000000
0.702000 -13.993200 0.000000
0.748800 -13.993200 0.000000
0.795600 -13.993200 0.000000
0.842400 -13.993200 0.000000
0.889200 -13.993200 0.000000
0.936000 -13.993200 0.000000
0.982800 -13.993200 0.000000
1.029600 -13.993200 0.000000
1.076400 -13.993200 0.000000
1.123200 -13.993200 0.000000
1.170000 -13.993200 0.000000
1.216800 -13.993200 0.000000
1.263600 -13.993200 0.000000
1.310400 -13.993200 0.000000
1.357200 -13.993200 0.000000
1.404000 -13.993200 0.000000
1.450800 -13.993200 0.000000
1.497600 -13.993200 0.000000
1.544400 -13.993200 0.000000
1.591200 -13.993200 0.000000
1.638000 -13.993200 0.000000
1.684800 -13.993200 0.000000
1.731600 -13.993200 0.000000
1.778400 -13.993200 0.000000
1.825200 -13.993200 0.000000
1.872000 -13.993200 0.000000
1.918800 -13.993200 0.000000
1.965600 -13.993200 0.000000
2.012400 -13.993200 0.000000
2.059200 -13.993200 0.000000
2.106000 -13.993200 0.000000
2.152800 -13.993200 0.000000
2.199600 -13.993200 0.000000
2.246400 -13.993200 0.000000
2.293200 -13.993200 0.000000
2.340000 -13.993200 0.000000
2.386800 -13.993200 0.000000
2.433600 -13.993200 0.000000
2.480400 -13.993200 0.000000
2.527200 -13.993200 0.000000
2.574000 -13.993200 0.000000
2.620800 -13.993200 0.000000
2.667600 -13.993200 0.000000
2.714400 -13.993200 0.000000
2.761200 -13.993200 0.000000
2.808000 -13.993200 0.000000
2.854800 -13.993200 0.000000
2.901600 -13.993200 0.000000
2.948400 -13.993200 0.000000
2.995200 -13.993200 0.000000
3.042000 -13.993200 0.000000
3.088800 -13.993200 0.000000
3.135600 -13.993200 0.000000
3.182400 -13.993200 0.000000
3.229200 -13.993200 0.000000
3.276000 -13.993200 0.000000
3.322800 -13.993200 0.000000
3.369600 -13.993200 0.000000
3.416400 -13.993200 0.000000
3.463200 -13.993200 0.000000
3.510000 -13.993200 0.000000
3.556800 -13.993200 0.000000
3.603600 -13.993200 0.000000
3.650400 -13.993200 0.000000
3.697200 -13.993200 0.000000
3.744000 -13.993200 0.000000
3.790800 -13.993200 0.000000
3.837600 -13.993200 0.000000
3.884400 -13.993200 0.000000
3.931200 -13.993200 0.000000
3.978000 -13.993200 0.000000
4.024800 -13.993200 0.000000
4.071600 -13.993200 0.000000
4.118400 -13.993200 0.000000
4.165200 -13.993200 0.000000
4.212000 -13.993200 0.000000
4.258800 -13.993200 0.000000
4.305600 -13.993200 0.000000
4.352400 -13.993200 0.000000
4.399200 -13.993200 0.000000
4.446000 -13.993200 0.000000
4.492800 -13.993200 0.000000
4.539600 -13.993200 0.000000
4.586400 -13.993200 0.000000
4.633200 -13.993200 0.000000
4.680000 -13.993200 0.000000
4.726800 -13.993200 0.000000
4.773600 -13.993200 0.000000
4.820400 -13.993200 0.000000
4.867200 -13.993200 0.000000
4.914000 -13.993200 0.000000
4.960800 -13.993200 0.000000
5.007600 -13.993200 0.000000
5.054400 -13.993200 0.000000
5.101200 -13.993200 0.000000
5.148000 -13.993200 0.000000
5.194800 -13.993200 0.000000
5.241600 -13.993200 0.000000
5.288400 -13.993200 0.000000
5.335200 -13.993200 0.000000
5.382000 -13.993200 0.000000
5.428800 -13.993200 0.000000
5.475600 -13.993200 0.000000
5.522400 -13.993200 0.000000
5.569200 -13.993200 0.000000
5.616000 -13.993200 0.000000
5.662800 -13.993200 0.000000
5.709600 -13.993200 0.000000
5.756400 -13.993200 0.000000
5.803200 -13.993200 0.000000
5.850000 -13.993200 0.000000
5.896800 -13.993200 0.000000
5.943600 -13.993200 0.000000
5.990400 -13.993200 0.000000
6.037200 -13.993200 0.000000
6.084000 -13.993200 0.000000
6.130800 -13.993200 0.000000
6.177600 -13.993200 0.000000
6.224400 -13.993200 0.000000
6.271200 -13.993200 0.000000
6.318000 -13.993200 0.000000
6.364800 -13.993200 0.000000
6.411600 -13.993200 0.000000
6.458400 -13.993200 0.000000
6.505200 -13.993200 0.000000
6.552000 -13.993200 0.000000
6.598800 -13.993200 0.000000
6.645600 -13.993200 0.000000
6.692400 -13.993200 0.000000
6.739200 -13.993200 0.000000
6.786000 -13.993200 0.000000
6.832800 -13.993200 0.000000
6.879600 -13.993200 0.000000
6.926400 -13.993200 0.000000
6.973200 -13.993200 0.000000
7.020000 -13.993200 0.000000
7.066800 -13.993200 0.000000
7.113600 -13.993200 0.000000
7.160400 -13.993200 0.000000
7.207200 -13.993200 0.000000
7.254000 -13.993200 0.000000
7.300800 -13.993200 0.000000
7.347600 -13.993200 0.000000
7.394400 -13.993200 0.000000
7.441200 -13.993200 0.000000
7.488000 -13.993200 0.000000
7.534800 -13.993200 0.000000
7.581600 -13.993200 0.000000
7.628400 -13.993200 0.000000
7.675200 -13.993200 0.000000
7.722000 -13.993200 0.000000
7.768800 -13.993200 0.000000
7.815600 -13.993200 0.000000
7.862400 -13.993200 0.000000
7.909200 -13.993200 0.000000
7.956000 -13.993200 0.000000
8.002800 -13.993200 0.000000
8.049600 -13.993200 0.000000
8.096400 -13.993200 0.000000
8.143200 -13.993200 0.000000
8.190000 -13.993200 0.000000
8.236800 -13.993200 0.000000
8.283600 -13.993200 0.000000
8.330400 -13.993200 0.000000
8.377200 -13.993200 0.000000
8.424000 -13.993200 0.000000
8.470800 -13.993200 0.000000
8.517600 -13.993200 0.000000
8.564400 -13.993200 0.000000
8.611200 -13.993200 0.000000
8.658000 -13.993200 0.000000
8.704800 -13.993200 0.000000
8.751600 -13.993200 0.000000
8.798400 -13.993200 0.000000
8.845200 -13.993200 0.000000
8.892000 -13.993200 0.000000
8.938800 -13.993200 0.000000
8.985600 -13.993200 0.000000
9.032400 -13.993200 0.000000
9.079200 -13.993200 0.000000
9.126000 -13.993200 0.000000
9.172800 -13.993200 0.000000
9.219600 -13.993200 0.000000
9.266400 -13.993200 0.000000
9.313200 -13.993200 0.000000
9.360000 -13.993200 0.000000
9.406800 -13.993200 0.000000
9.453600 -13.993200 0.000000
9.500400 -13.993200 0.000000
12.214800 -13.993200 0.000000
12.261600 -13.993200 0.000000
12.308400 -13.993200 0.000000
12.355200 -13.993200 0.000000
12.402000 -13.993200 0.000000
12.448800 -13.993200 0.000000
12.495600 -13.993200 0.000000
12.542400 -13.993200 0.000000
12.589200 -13.993200 0.000000
12.636000 -13.993200 0.000000
12.682800 -13.993200 0.000000
12.729600 -13.993200 0.000000
12.776400 -13.993200 0.000000
12.823200 -13.993200 0.000000
12.870000 -13.993200 0.000000
12.916800 -13.993200 0.000000
12.963600 -13.993200 0.000000
13.010400 -13.993200 0.000000
13.057200 -13.993200 0.000000
13.104000 -13.993200 0.000000
13.150800 -13.993200 0.000000
13.197600 -13.993200 0.000000
13.244400 -13.993200 0.000000
13.291200 -13.993200 0.000000
13.338000 -13.993200 0.000000
13.384800 -13.993200 0.000000
13.431600 -13.993200 0.000000
13.478400 -13.993200 0.000000
13.525200 -13.993200 0.000000
13.572000 -13.993200 0.000000
13.618800 -13.993200 0.000000
13.665600 -13.993200 0.000000
13.712400 -13.993200 0.000000
13.759200 -13.993200 0.000000
13.806000 -13.993200 0.000000
13.852800 -13.993200 0.000000
13.899600 -13.993200 0.000000
13.946400 -13.993200 0.000000
13.993200 -13.993200 0.000000
14.040000 -13.993200 0.000000
14.086800 -13.993200 0.000000
14.133600 -13.993200 0.000000
14.882400 -13.993200 0.000000
14.929200 -13.993200 0.000000
14.976000 -13.993200 0.000000
15.022800 -13.993200 0.000000
15.069600 -13.993200 0.000000
15.116400 -13.993200 0.000000
15.163200 -13.993200 0.000000
15.210000 -13.993200 0.000000
15.256800 -13.993200 0.000000
15.303600 -13.993200 0.000000
15.350400 -13.993200 0.000000
15.397200 -13.993200 0.000000
15.444000 -13.993200 0.000000
15.490800 -13.993200 0.000000
15.537600 -13.993200 0.000000
15.584400 -13.993200 0.000000
16.099200 -13.993200 0.000000
-18.720000 -13.946400 0.000000
-18.673200 -13.946400 0.000000
-18.626400 -13.946400 0.000000
-18.579600 -13.946400 0.000000
-18.532800 -13.946400 0.000000
-18.486000 -13.946400 0.000000
-18.439200 -13.946400 0.000000
-18.392400 -13.946400 0.000000
-18.345600 -13.946400 0.000000
-18.298800 -13.946400 0.000000
-18.252000 -13.946400 0.000000
-18.205200 -13.946400 0.000000
-18.158400 -13.946400 0.000000
-18.111600 -13.946400 0.000000
-18.064800 -13.946400 0.000000
-18.018000 -13.946400 0.000000
-17.971200 -13.946400 0.000000
-17.924400 -13.946400 0.000000
-17.877600 -13.946400 0.000000
-17.830800 -13.946400 0.000000
-17.784000 -13.946400 0.000000
-17.737200 -13.946400 0.000000
-17.690400 -13.946400 0.000000
-17.643600 -13.946400 0.000000
-17.596800 -13.946400 0.000000
-17.550000 -13.946400 0.000000
-17.503200 -13.946400 0.000000
-17.456400 -13.946400 0.000000
-17.409600 -13.946400 0.000000
-17.362800 -13.946400 0.000000
-17.316000 -13.946400 0.000000
-17.269200 -13.946400 0.000000
-17.222400 -13.946400 0.000000
-17.175600 -13.946400 0.000000
-17.128800 -13.946400 0.000000
-17.082000 -13.946400 0.000000
-17.035200 -13.946400 0.000000
-16.988400 -13.946400 0.000000
-16.941600 -13.946400 0.000000
-16.894800 -13.946400 0.000000
-16.848000 -13.946400 0.000000
-16.801200 -13.946400 0.000000
-16.754400 -13.946400 0.000000
-15.116400 -13.946400 0.000000
-15.069600 -13.946400 0.000000
-15.022800 -13.946400 0.000000
-14.976000 -13.946400 0.000000
-14.929200 -13.946400 0.000000
-14.882400 -13.946400 0.000000
-14.835600 -13.946400 0.000000
-14.788800 -13.946400 0.000000
-14.742000 -13.946400 0.000000
-14.695200 -13.946400 0.000000
-14.648400 -13.946400 0.000000
-14.601600 -13.946400 0.000000
-14.554800 -13.946400 0.000000
-14.508000 -13.946400 0.000000
-14.461200 -13.946400 0.000000
-14.414400 -13.946400 0.000000
-14.367600 -13.946400 0.000000
-14.320800 -13.946400 0.000000
-14.274000 -13.946400 0.000000
-14.227200 -13.946400 0.000000
-14.180400 -13.946400 0.000000
-14.133600 -13.946400 0.000000
-14.086800 -13.946400 0.000000
-14.040000 -13.946400 0.000000
-13.993200 -13.946400 0.000000
-13.946400 -13.946400 0.000000
-13.899600 -13.946400 0.000000
-13.852800 -13.946400 0.000000
-13.806000 -13.946400 0.000000
-13.759200 -13.946400 0.000000
-13.712400 -13.946400 0.000000
-13.665600 -13.946400 0.000000
-13.618800 -13.946400 0.000000
-13.572000 -13.946400 0.000000
-13.525200 -13.946400 0.000000
-13.478400 -13.946400 0.000000
-13.431600 -13.946400 0.000000
-13.384800 -13.946400 0.000000
-13.338000 -13.946400 0.000000
-13.291200 -13.946400 0.000000
-13.244400 -13.946400 0.000000
-13.197600 -13.946400 0.000000
-13.150800 -13.946400 0.000000
-13.104000 -13.946400 0.000000
-13.057200 -13.946400 0.000000
-10.342800 -13.946400 0.000000
-10.296000 -13.946400 0.000000
-10.249200 -13.946400 0.000000
-10.202400 -13.946400 0.000000
-10.155600 -13.946400 0.000000
-10.108800 -13.946400 0.000000
-10.062000 -13.946400 0.000000
-10.015200 -13.946400 0.000000
-9.968400 -13.946400 0.000000
-9.921600 -13.946400 0.000000
-9.874800 -13.946400 0.000000
-9.828000 -13.946400 0.000000
-9.781200 -13.946400 0.000000
-9.734400 -13.946400 0.000000
-9.687600 -13.946400 0.000000
-9.640800 -13.946400 0.000000
-9.594000 -13.946400 0.000000
-9.547200 -13.946400 0.000000
-9.500400 -13.946400 0.000000
-9.453600 -13.946400 0.000000
-9.406800 -13.946400 0.000000
-9.360000 -13.946400 0.000000
-9.313200 -13.946400 0.000000
-9.266400 -13.946400 0.000000
-9.219600 -13.946400 0.000000
-9.172800 -13.946400 0.000000
-9.126000 -13.946400 0.000000
-9.079200 -13.946400 0.000000
-9.032400 -13.946400 0.000000
-8.985600 -13.946400 0.000000
-8.938800 -13.946400 0.000000
-8.892000 -13.946400 0.000000
-8.845200 -13.946400 0.000000
-8.798400 -13.946400 0.000000
-8.751600 -13.946400 0.000000
-8.704800 -13.946400 0.000000
-8.658000 -13.946400 0.000000
-8.611200 -13.946400 0.000000
-8.564400 -13.946400 0.000000
-8.517600 -13.946400 0.000000
-8.470800 -13.946400 0.000000
-8.424000 -13.946400 0.000000
-8.377200 -13.946400 0.000000
-8.330400 -13.946400 0.000000
-8.283600 -13.946400 0.000000
-8.236800 -13.946400 0.000000
-8.190000 -13.946400 0.000000
-8.143200 -13.946400 0.000000
-8.096400 -13.946400 0.000000
-8.049600 -13.946400 0.000000
-8.002800 -13.946400 0.000000
-7.956000 -13.946400 0.000000
-7.909200 -13.946400 0.000000
-7.862400 -13.946400 0.000000
-7.815600 -13.946400 0.000000
-7.768800 -13.946400 0.000000
-7.722000 -13.946400 0.000000
-7.675200 -13.946400 0.000000
-7.628400 -13.946400 0.000000
-7.581600 -13.946400 0.000000
-7.534800 -13.946400 0.000000
-7.488000 -13.946400 0.000000
-7.441200 -13.946400 0.000000
-7.394400 -13.946400 0.000000
-7.347600 -13.946400 0.000000
-7.300800 -13.946400 0.000000
-7.254000 -13.946400 0.000000
-7.207200 -13.946400 0.000000
-7.160400 -13.946400 0.000000
-7.113600 -13.946400 0.000000
-7.066800 -13.946400 0.000000
-7.020000 -13.946400 0.000000
-6.973200 -13.946400 0.000000
-6.926400 -13.946400 0.000000
-6.879600 -13.946400 0.000000
-6.832800 -13.946400 0.000000
-6.786000 -13.946400 0.000000
-6.739200 -13.946400 0.000000
-6.692400 -13.946400 0.000000
-6.645600 -13.946400 0.000000
-6.598800 -13.946400 0.000000
-6.552000 -13.946400 0.000000
-6.505200 -13.946400 0.000000
-6.458400 -13.946400 0.000000
-6.411600 -13.946400 0.000000
-6.364800 -13.946400 0.000000
-6.318000 -13.946400 0.000000
-6.271200 -13.946400 0.000000
-6.224400 -13.946400 0.000000
-6.177600 -13.946400 0.000000
-6.130800 -13.946400 0.000000
-6.084000 -13.946400 0.000000
-6.037200 -13.946400 0.000000
-5.990400 -13.946400 0.000000
-5.943600 -13.946400 0.000000
-5.896800 -13.946400 0.000000
-5.850000 -13.946400 0.000000
-5.803200 -13.946400 0.000000
-5.756400 -13.946400 0.000000
-5.709600 -13.946400 0.000000
-5.662800 -13.946400 0.000000
-5.616000 -13.946400 0.000000
-5.569200 -13.946400 0.000000
-5.522400 -13.946400 0.000000
-5.475600 -13.946400 0.000000
-5.428800 -13.946400 0.000000
-5.382000 -13.946400 0.000000
-5.335200 -13.946400 0.000000
-5.288400 -13.946400 0.000000
-5.241600 -13.946400 0.000000
-5.194800 -13.946400 0.000000
-5.148000 -13.946400 0.000000
-5.101200 -13.946400 0.000000
-5.054400 -13.946400 0.000000
-5.007600 -13.946400 0.000000
-4.960800 -13.946400 0.000000
-4.914000 -13.946400 0.000000
-4.867200 -13.946400 0.000000
-4.820400 -13.946400 0.000000
-4.773600 -13.946400 0.000000
-4.726800 -13.946400 0.000000
-4.680000 -13.946400 0.000000
-4.633200 -13.946400 0.000000
-4.586400 -13.946400 0.000000
-4.539600 -13.946400 0.000000
-4.492800 -13.946400 0.000000
-4.446000 -13.946400 0.000000
-4.399200 -13.946400 0.000000
-4.352400 -13.946400 0.000000
-4.305600 -13.946400 0.000000
-4.258800 -13.946400 0.000000
-4.212000 -13.946400 0.000000
-4.165200 -13.946400 0.000000
-4.118400 -13.946400 0.000000
-4.071600 -13.946400 0.000000
-4.024800 -13.946400 0.000000
-3.978000 -13.946400 0.000000
-3.931200 -13.946400 0.000000
-3.884400 -13.946400 0.000000
-3.837600 -13.946400 0.000000
-3.790800 -13.946400 0.000000
-3.744000 -13.946400 0.000000
-3.697200 -13.946400 0.000000
-3.650400 -13.946400 0.000000
-3.603600 -13.946400 0.000000
-3.556800 -13.946400 0.000000
-3.510000 -13.946400 0.000000
-3.463200 -13.946400 0.000000
-3.416400 -13.946400 0.000000
-3.369600 -13.946400 0.000000
-3.322800 -13.946400 0.000000
-3.276000 -13.946400 0.000000
-3.229200 -13.946400 0.000000
-3.182400 -13.946400 0.000000
-3.135600 -13.946400 0.000000
-3.088800 -13.946400 0.000000
-3.042000 -13.946400 0.000000
-2.995200 -13.946400 0.000000
-2.948400 -13.946400 0.000000
-2.901600 -13.946400 0.000000
-2.854800 -13.946400 0.000000
-2.808000 -13.946400 0.000000
-2.761200 -13.946400 0.000000
-2.714400 -13.946400 0.000000
-2.667600 -13.946400 0.000000
-2.620800 -13.946400 0.000000
-2.574000 -13.946400 0.000000
-2.527200 -13.946400 0.000000
-2.480400 -13.946400 0.000000
-2.433600 -13.946400 0.000000
-2.386800 -13.946400 0.000000
-2.340000 -13.946400 0.000000
-2.293200 -13.946400 0.000000
-2.246400 -13.946400 0.000000
-2.199600 -13.946400 0.000000
-2.152800 -13.946400 0.000000
-2.106000 -13.946400 0.000000
-2.059200 -13.946400 0.000000
-2.012400 -13.946400 0.000000
-1.965600 -13.946400 0.000000
-1.918800 -13.946400 0.000000
-1.872000 -13.946400 0.000000
-1.825200 -13.946400 0.000000
-1.778400 -13.946400 0.000000
-1.731600 -13.946400 0.000000
-1.684800 -13.946400 0.000000
-1.638000 -13.946400 0.000000
-1.591200 -13.946400 0.000000
-1.544400 -13.946400 0.000000
-1.497600 -13.946400 0.000000
-1.450800 -13.946400 0.000000
-1.404000 -13.946400 0.000000
-1.357200 -13.946400 0.000000
-1.310400 -13.946400 0.000000
-1.263600 -13.946400 0.000000
-1.216800 -13.946400 0.000000
-1.170000 -13.946400 0.000000
-1.123200 -13.946400 0.000000
-1.076400 -13.946400 0.000000
-1.029600 -13.946400 0.000000
-0.982800 -13.946400 0.000000
-0.936000 -13.946400 0.000000
-0.889200 -13.946400 0.000000
-0.842400 -13.946400 0.000000
-0.795600 -13.946400 0.000000
-0.748800 -13.946400 0.000000
-0.702000 -13.946400 0.000000
-0.655200 -13.946400 0.000000
-0.608400 -13.946400 0.000000
-0.561600 -13.946400 0.000000
-0.514800 -13.946400 0.000000
-0.468000 -13.946400 0.000000
-0.421200 -13.946400 0.000000
-0.374400 -13.946400 0.000000
-0.327600 -13.946400 0.000000
-0.280800 -13.946400 0.000000
-0.234000 -13.946400 0.000000
-0.187200 -13.946400 0.000000
-0.140400 -13.946400 0.000000
-0.093600 -13.946400 0.000000
-0.046800 -13.946400 0.000000
0.000000 -13.946400 0.000000
0.046800 -13.946400 0.000000
0.093600 -13.946400 0.000000
0.140400 -13.946400 0.000000
0.187200 -13.946400 0.000000
0.234000 -13.946400 0.000000
0.280800 -13.946400 0.000000
0.327600 -13.946400 0.000000
0.374400 -13.946400 0.000000
0.421200 -13.946400 0.000000
0.468000 -13.946400 0.000000
0.514800 -13.946400 0.000000
0.561600 -13.946400 0.000000
0.608400 -13.946400 0.000000
0.655200 -13.946400 0.000000
0.702000 -13.946400 0.000000
0.748800 -13.946400 0.000000
0.795600 -13.946400 0.000000
0.842400 -13.946400 0.000000
0.889200 -13.946400 0.000000
0.936000 -13.946400 0.000000
0.982800 -13.946400 0.000000
1.029600 -13.946400 0.000000
1.076400 -13.946400 0.000000
1.123200 -13.946400 0.000000
1.170000 -13.946400 0.000000
1.216800 -13.946400 0.000000
1.263600 -13.946400 0.000000
1.310400 -13.946400 0.000000
1.357200 -13.946400 0.000000
1.404000 -13.946400 0.000000
1.450800 -13.946400 0.000000
1.497600 -13.946400 0.000000
1.544400 -13.946400 0.000000
1.591200 -13.946400 0.000000
1.638000 -13.946400 0.000000
1.684800 -13.946400 0.000000
1.731600 -13.946400 0.000000
1.778400 -13.946400 0.000000
1.825200 -13.946400 0.000000
1.872000 -13.946400 0.000000
1.918800 -13.946400 0.000000
1.965600 -13.946400 0.000000
2.012400 -13.946400 0.000000
2.059200 -13.946400 0.000000
2.106000 -13.946400 0.000000
2.152800 -13.946400 0.000000
2.199600 -13.946400 0.000000
2.246400 -13.946400 0.000000
2.293200 -13.946400 0.000000
2.340000 -13.946400 0.000000
2.386800 -13.946400 0.000000
2.433600 -13.946400 0.000000
2.480400 -13.946400 0.000000
2.527200 -13.946400 0.000000
2.574000 -13.946400 0.000000
2.620800 -13.946400 0.000000
2.667600 -13.946400 0.000000
2.714400 -13.946400 0.000000
2.761200 -13.946400 0.000000
2.808000 -13.946400 0.000000
2.854800 -13.946400 0.000000
2.901600 -13.946400 0.000000
2.948400 -13.946400 0.000000
2.995200 -13.946400 0.000000
3.042000 -13.946400 0.000000
3.088800 -13.946400 0.000000
3.135600 -13.946400 0.000000
3.182400 -13.946400 0.000000
3.229200 -13.946400 0.000000
3.276000 -13.946400 0.000000
3.322800 -13.946400 0.000000
3.369600 -13.946400 0.000000
3.416400 -13.946400 0.000000
3.463200 -13.946400 0.000000
3.510000 -13.946400 0.000000
3.556800 -13.946400 0.000000
3.603600 -13.946400 0.000000
3.650400 -13.946400 0.000000
3.697200 -13.946400 0.000000
3.744000 -13.946400 0.000000
3.790800 -13.946400 0.000000
3.837600 -13.946400 0.000000
3.884400 -13.946400 0.000000
3.931200 -13.946400 0.000000
3.978000 -13.946400 0.000000
4.024800 -13.946400 0.000000
4.071600 -13.946400 0.000000
4.118400 -13.946400 0.000000
4.165200 -13.946400 0.000000
4.212000 -13.946400 0.000000
4.258800 -13.946400 0.000000
4.305600 -13.946400 0.000000
4.352400 -13.946400 0.000000
4.399200 -13.946400 0.000000
4.446000 -13.946400 0.000000
4.492800 -13.946400 0.000000
4.539600 -13.946400 0.000000
4.586400 -13.946400 0.000000
4.633200 -13.946400 0.000000
4.680000 -13.946400 0.000000
4.726800 -13.946400 0.000000
4.773600 -13.946400 0.000000
4.820400 -13.946400 0.000000
4.867200 -13.946400 0.000000
4.914000 -13.946400 0.000000
4.960800 -13.946400 0.000000
5.007600 -13.946400 0.000000
5.054400 -13.946400 0.000000
5.101200 -13.946400 0.000000
5.148000 -13.946400 0.000000
5.194800 -13.946400 0.000000
5.241600 -13.946400 0.000000
5.288400 -13.946400 0.000000
5.335200 -13.946400 0.000000
5.382000 -13.946400 0.000000
5.428800 -13.946400 0.000000
5.475600 -13.946400 0.000000
5.522400 -13.946400 0.000000
5.569200 -13.946400 0.000000
5.616000 -13.946400 0.000000
5.662800 -13.946400 0.000000
5.709600 -13.946400 0.000000
5.756400 -13.946400 0.000000
5.803200 -13.946400 0.000000
5.850000 -13.946400 0.000000
5.896800 -13.946400 0.000000
5.943600 -13.946400 0.000000
5.990400 -13.946400 0.000000
6.037200 -13.946400 0.000000
6.084000 -13.946400 0.000000
6.130800 -13.946400 0.000000
6.177600 -13.946400 0.000000
6.224400 -13.946400 0.000000
6.271200 -13.946400 0.000000
6.318000 -13.946400 0.000000
6.364800 -13.946400 0.000000
6.411600 -13.946400 0.000000
6.458400 -13.946400 0.000000
6.505200 -13.946400 0.000000
6.552000 -13.946400 0.000000
6.598800 -13.946400 0.000000
6.645600 -13.946400 0.000000
6.692400 -13.946400 0.000000
6.739200 -13.946400 0.000000
6.786000 -13.946400 0.000000
6.832800 -13.946400 0.000000
6.879600 -13.946400 0.000000
6.926400 -13.946400 0.000000
6.973200 -13.946400 0.000000
7.020000 -13.946400 0.000000
7.066800 -13.946400 0.000000
7.113600 -13.946400 0.000000
7.160400 -13.946400 0.000000
7.207200 -13.946400 0.000000
7.254000 -13.946400 0.000000
7.300800 -13.946400 0.000000
7.347600 -13.946400 0.000000
7.394400 -13.946400 0.000000
7.441200 -13.946400 0.000000
7.488000 -13.946400 0.000000
7.534800 -13.946400 0.000000
7.581600 -13.946400 0.000000
7.628400 -13.946400 0.000000
7.675200 -13.946400 0.000000
7.722000 -13.946400 0.000000
7.768800 -13.946400 0.000000
7.815600 -13.946400 0.000000
7.862400 -13.946400 0.000000
7.909200 -13.946400 0.000000
7.956000 -13.946400 0.000000
8.002800 -13.946400 0.000000
8.049600 -13.946400 0.000000
8.096400 -13.946400 0.000000
8.143200 -13.946400 0.000000
8.190000 -13.946400 0.000000
8.236800 -13.946400 0.000000
8.283600 -13.946400 0.000000
8.330400 -13.946400 0.000000
8.377200 -13.946400 0.000000
8.424000 -13.946400 0.000000
8.470800 -13.946400 0.000000
8.517600 -13.946400 0.000000
8.564400 -13.946400 0.000000
8.611200 -13.946400 0.000000
8.658000 -13.946400 0.000000
8.704800 -13.946400 0.000000
8.751600 -13.946400 0.000000
8.798400 -13.946400 0.000000
8.845200 -13.946400 0.000000
8.892000 -13.946400 0.000000
8.938800 -13.946400 0.000000
8.985600 -13.946400 0.000000
9.032400 -13.946400 0.000000
9.079200 -13.946400 0.000000
9.126000 -13.946400 0.000000
9.172800 -13.946400 0.000000
9.219600 -13.946400 0.000000
9.266400 -13.946400 0.000000
9.313200 -13.946400 0.000000
9.360000 -13.946400 0.000000
9.406800 -13.946400 0.000000
9.453600 -13.946400 0.000000
9.500400 -13.946400 0.000000
12.214800 -13.946400 0.000000
12.261600 -13.946400 0.000000
12.308400 -13.946400 0.000000
12.355200 -13.946400 0.000000
12.402000 -13.946400 0.000000
12.448800 -13.946400 0.000000
12.495600 -13.946400 0.000000
12.542400 -13.946400 0.000000
12.589200 -13.946400 0.000000
12.636000 -13.946400 0.000000
12.682800 -13.946400 0.000000
12.729600 -13.946400 0.000000
12.776400 -13.946400 0.000000
12.823200 -13.946400 0.000000
12.870000 -13.946400 0.000000
12.916800 -13.946400 0.000000
12.963600 -13.946400 0.000000
13.010400 -13.946400 0.000000
13.057200 -13.946400 0.000000
13.104000 -13.946400 0.000000
13.150800 -13.946400 0.000000
13.197600 -13.946400 0.000000
13.244400 -13.946400 0.000000
13.291200 -13.946400 0.000000
13.338000 -13.946400 0.000000
13.384800 -13.946400 0.000000
13.431600 -13.946400 0.000000
13.478400 -13.946400 0.000000
13.525200 -13.946400 0.000000
13.572000 -13.946400 0.000000
13.618800 -13.946400 0.000000
13.665600 -13.946400 0.000000
13.712400 -13.946400 0.000000
13.759200 -13.946400 0.000000
13.806000 -13.946400 0.000000
13.852800 -13.946400 0.000000
13.899600 -13.946400 0.000000
13.946400 -13.946400 0.000000
13.993200 -13.946400 0.000000
14.040000 -13.946400 0.000000
14.086800 -13.946400 0.000000
14.133600 -13.946400 0.000000
14.180400 -13.946400 0.000000
14.882400 -13.946400 0.000000
14.929200 -13.946400 0.000000
14.976000 -13.946400 0.000000
15.022800 -13.946400 0.000000
15.069600 -13.946400 0.000000
15.116400 -13.946400 0.000000
15.163200 -13.946400 0.000000
15.210000 -13.946400 0.000000
15.256800 -13.946400 0.000000
15.303600 -13.946400 0.000000
15.350400 -13.946400 0.000000
15.397200 -13.946400 0.000000
15.444000 -13.946400 0.000000
15.490800 -13.946400 0.000000
15.537600 -13.946400 0.000000
15.584400 -13.946400 0.000000
15.631200 -13.946400 0.000000
16.052400 -13.946400 0.000000
-18.720000 -13.899600 0.000000
-18.673200 -13.899600 0.000000
-18.626400 -13.899600 0.000000
-18.579600 -13.899600 -7.062848
-18.532800 -13.899600 -7.058047
-18.486000 -13.899600 -7.058047
-18.439200 -13.899600 -7.057254
-18.392400 -13.899600 -7.057162
-18.345600 -13.899600 -7.041796
-18.298800 -13.899600 -7.009916
-18.252000 -13.899600 -6.998932
-18.205200 -13.899600 -6.996375
-18.158400 -13.899600 -6.994249
-18.111600 -13.899600 -6.988766
-18.064800 -13.899600 -6.989838
-18.018000 -13.899600 -6.989838
-17.971200 -13.899600 -6.971647
-17.924400 -13.899600 -6.967377
-17.877600 -13.899600 -6.965444
-17.830800 -13.899600 -6.967114
-17.784000 -13.899600 -6.971857
-17.737200 -13.899600 -6.979822
-17.690400 -13.899600 -6.967114
-17.643600 -13.899600 -6.948649
-17.596800 -13.899600 -6.948649
-17.550000 -13.899600 -6.945746
-17.503200 -13.899600 -6.935462
-17.456400 -13.899600 -6.923489
-17.409600 -13.899600 -6.896636
-17.362800 -13.899600 -6.877580
-17.316000 -13.899600 -6.877580
-17.269200 -13.899600 -6.859630
-17.222400 -13.899600 -6.836772
-17.175600 -13.899600 -6.835362
-17.128800 -13.899600 -6.827891
-17.082000 -13.899600 -6.812430
-17.035200 -13.899600 -6.794793
-16.988400 -13.899600 -6.786691
-16.941600 -13.899600 -6.779968
-16.894800 -13.899600 -6.734665
-16.848000 -13.899600 -6.711417
-16.801200 -13.899600 -6.648022
-16.754400 -13.899600 -6.489349
-15.163200 -13.899600 6.721012
-15.116400 -13.899600 6.764549
-15.069600 -13.899600 6.819996
-15.022800 -13.899600 6.850286
-14.976000 -13.899600 6.875306
-14.929200 -13.899600 6.887623
-14.882400 -13.899600 6.904742
-14.835600 -13.899600 6.934641
-14.788800 -13.899600 6.949732
-14.742000 -13.899600 6.950600
-14.695200 -13.899600 6.957172
-14.648400 -13.899600 6.987729
-14.601600 -13.899600 6.991951
-14.554800 -13.899600 6.998335
-14.508000 -13.899600 7.008529
-14.461200 -13.899600 7.011661
-14.414400 -13.899600 7.020111
-14.367600 -13.899600 7.026931
-14.320800 -13.899600 7.032615
-14.274000 -13.899600 7.033402
-14.227200 -13.899600 7.033402
-14.180400 -13.899600 7.034343
-14.133600 -13.899600 7.037317
-14.086800 -13.899600 7.043648
-14.040000 -13.899600 7.047223
-13.993200 -13.899600 7.052050
-13.946400 -13.899600 7.052658
-13.899600 -13.899600 7.060070
-13.852800 -13.899600 7.065317
-13.806000 -13.899600 7.069152
-13.759200 -13.899600 7.069152
-13.712400 -13.899600 7.059896
-13.665600 -13.899600 7.059896
-13.618800 -13.899600 7.056465
-13.572000 -13.899600 7.056043
-13.525200 -13.899600 7.052891
-13.478400 -13.899600 7.051989
-13.431600 -13.899600 7.048893
-13.384800 -13.899600 7.048824
-13.338000 -13.899600 7.048824
-13.291200 -13.899600 7.048893
-13.244400 -13.899600 7.077763
-13.197600 -13.899600 7.096928
-13.150800 -13.899600 7.158294
-13.104000 -13.899600 7.169257
-10.342800 -13.899600 8.221762
-10.296000 -13.899600 8.159853
-10.249200 -13.899600 8.081571
-10.202400 -13.899600 8.033550
-10.155600 -13.899600 7.954841
-10.108800 -13.899600 7.850154
-10.062000 -13.899600 7.835274
-10.015200 -13.899600 7.737269
-9.968400 -13.899600 7.714635
-9.921600 -13.899600 7.608577
-9.874800 -13.899600 7.580767
-9.828000 -13.899600 7.536664
-9.781200 -13.899600 7.510965
-9.734400 -13.899600 7.508045
-9.687600 -13.899600 7.456502
-9.640800 -13.899600 7.383814
-9.594000 -13.899600 7.353248
-9.547200 -13.899600 7.334488
-9.500400 -13.899600 7.280748
-9.453600 -13.899600 7.236576
-9.406800 -13.899600 7.191760
-9.360000 -13.899600 7.161653
-9.313200 -13.899600 7.095294
-9.266400 -13.899600 7.054011
-9.219600 -13.899600 7.038623
-9.172800 -13.899600 7.010061
-9.126000 -13.899600 6.997909
-9.079200 -13.899600 6.950863
-9.032400 -13.899600 6.904986
-8.985600 -13.899600 6.855637
-8.938800 -13.899600 6.789581
-8.892000 -13.899600 6.730660
-8.845200 -13.899600 6.697641
-8.798400 -13.899600 6.653722
-8.751600 -13.899600 6.636360
-8.704800 -13.899600 6.594337
-8.658000 -13.899600 6.560439
-8.611200 -13.899600 6.525107
-8.564400 -13.899600 6.525107
-8.517600 -13.899600 6.513420
-8.470800 -13.899600 6.472700
-8.424000 -13.899600 6.466324
-8.377200 -13.899600 6.454503
-8.330400 -13.899600 6.417004
-8.283600 -13.899600 6.358510
-8.236800 -13.899600 6.325633
-8.190000 -13.899600 6.305748
-8.143200 -13.899600 6.261104
-8.096400 -13.899600 6.236454
-8.049600 -13.899600 6.201527
-8.002800 -13.899600 6.191942
-7.956000 -13.899600 6.169451
-7.909200 -13.899600 6.137010
-7.862400 -13.899600 6.127409
-7.815600 -13.899600 6.086045
-7.768800 -13.899600 6.077577
-7.722000 -13.899600 6.038771
-7.675200 -13.899600 6.008727
-7.628400 -13.899600 5.975711
-7.581600 -13.899600 5.954712
-7.534800 -13.899600 5.931819
-7.488000 -13.899600 5.895071
-7.441200 -13.899600 5.874049
-7.394400 -13.899600 5.851107
-7.347600 -13.899600 5.822440
-7.300800 -13.899600 5.804212
-7.254000 -13.899600 5.799934
-7.207200 -13.899600 5.778083
-7.160400 -13.899600 5.750671
-7.113600 -13.899600 5.705652
-7.066800 -13.899600 5.699167
-7.020000 -13.899600 5.689187
-6.973200 -13.899600 5.678727
-6.926400 -13.899600 5.662386
-6.879600 -13.899600 5.656609
-6.832800 -13.899600 5.652512
-6.786000 -13.899600 5.628878
-6.739200 -13.899600 5.609067
-6.692400 -13.899600 5.545264
-6.645600 -13.899600 5.534270
-6.598800 -13.899600 5.512005
-6.552000 -13.899600 5.507176
-6.505200 -13.899600 5.507176
-6.458400 -13.899600 5.499053
-6.411600 -13.899600 5.467903
-6.364800 -13.899600 5.452407
-6.318000 -13.899600 5.447503
-6.271200 -13.899600 5.438018
-6.224400 -13.899600 5.412237
-6.177600 -13.899600 5.391505
-6.130800 -13.899600 5.373994
-6.084000 -13.899600 5.362301
-6.037200 -13.899600 5.350938
-5.990400 -13.899600 5.350938
-5.943600 -13.899600 5.350938
-5.896800 -13.899600 5.306095
-5.850000 -13.899600 5.302476
-5.803200 -13.899600 5.267094
-5.756400 -13.899600 5.241645
-5.709600 -13.899600 5.240730
-5.662800 -13.899600 5.224802
-5.616000 -13.899600 5.195062
-5.569200 -13.899600 5.195062
-5.522400 -13.899600 5.190540
-5.475600 -13.899600 5.195062
-5.428800 -13.899600 5.190376
-5.382000 -13.899600 5.185187
-5.335200 -13.899600 5.172633
-5.288400 -13.899600 5.137128
-5.241600 -13.899600 5.131174
-5.194800 -13.899600 5.120127
-5.148000 -13.899600 5.091399
-5.101200 -13.899600 5.077367
-5.054400 -13.899600 5.069832
-5.007600 -13.899600 5.069885
-4.960800 -13.899600 5.056485
-4.914000 -13.899600 5.028183
-4.867200 -13.899600 4.998796
-4.820400 -13.899600 4.986933
-4.773600 -13.899600 4.982236
-4.726800 -13.899600 4.986933
-4.680000 -13.899600 4.978799
-4.633200 -13.899600 4.978799
-4.586400 -13.899600 4.977411
-4.539600 -13.899600 4.959805
-4.492800 -13.899600 4.938449
-4.446000 -13.899600 4.903188
-4.399200 -13.899600 4.876192
-4.352400 -13.899600 4.867767
-4.305600 -13.899600 4.844559
-4.258800 -13.899600 4.838912
-4.212000 -13.899600 4.824716
-4.165200 -13.899600 4.817512
-4.118400 -13.899600 4.818697
-4.071600 -13.899600 4.805823
-4.024800 -13.899600 4.791621
-3.978000 -13.899600 4.782725
-3.931200 -13.899600 4.756483
-3.884400 -13.899600 4.717333
-3.837600 -13.899600 4.684962
-3.790800 -13.899600 4.684791
-3.744000 -13.899600 4.684791
-3.697200 -13.899600 4.684962
-3.650400 -13.899600 4.684791
-3.603600 -13.899600 4.661045
-3.556800 -13.899600 4.668222
-3.510000 -13.899600 4.660780
-3.463200 -13.899600 4.645940
-3.416400 -13.899600 4.642210
-3.369600 -13.899600 4.642165
-3.322800 -13.899600 4.634282
-3.276000 -13.899600 4.614343
-3.229200 -13.899600 4.595548
-3.182400 -13.899600 4.595548
-3.135600 -13.899600 4.594532
-3.088800 -13.899600 4.614343
-3.042000 -13.899600 4.619518
-2.995200 -13.899600 4.610750
-2.948400 -13.899600 4.607997
-2.901600 -13.899600 4.587679
-2.854800 -13.899600 4.549726
-2.808000 -13.899600 4.540323
-2.761200 -13.899600 4.525400
-2.714400 -13.899600 4.533454
-2.667600 -13.899600 4.505467
-2.620800 -13.899600 4.516625
-2.574000 -13.899600 4.516625
-2.527200 -13.899600 4.529890
-2.480400 -13.899600 4.537160
-2.433600 -13.899600 4.540651
-2.386800 -13.899600 4.529890
-2.340000 -13.899600 4.537160
-2.293200 -13.899600 4.528114
-2.246400 -13.899600 4.521938
-2.199600 -13.899600 4.521938
-2.152800 -13.899600 4.507450
-2.106000 -13.899600 4.510130
-2.059200 -13.899600 4.507450
-2.012400 -13.899600 4.510130
-1.965600 -13.899600 4.520699
-1.918800 -13.899600 4.494506
-1.872000 -13.899600 4.479250
-1.825200 -13.899600 4.491010
-1.778400 -13.899600 4.477768
-1.731600 -13.899600 4.479250
-1.684800 -13.899600 4.476024
-1.638000 -13.899600 4.457008
-1.591200 -13.899600 4.459219
-1.544400 -13.899600 4.470242
-1.497600 -13.899600 4.457008
-1.450800 -13.899600 4.457008
-1.404000 -13.899600 4.470242
-1.357200 -13.899600 4.474624
-1.310400 -13.899600 4.474624
-1.263600 -13.899600 4.480233
-1.216800 -13.899600 4.480233
-1.170000 -13.899600 4.487146
-1.123200 -13.899600 4.474624
-1.076400 -13.899600 4.471958
-1.029600 -13.899600 4.461339
-0.982800 -13.899600 4.465849
-0.936000 -13.899600 4.465849
-0.889200 -13.899600 4.461339
-0.842400 -13.899600 4.443785
-0.795600 -13.899600 4.443785
-0.748800 -13.899600 4.443785
-0.702000 -13.899600 4.450347
-0.655200 -13.899600 4.450347
-0.608400 -13.899600 4.461373
-0.561600 -13.899600 4.519396
-0.514800 -13.899600 4.519396
-0.468000 -13.899600 4.518858
-0.421200 -13.899600 4.513410
-0.374400 -13.899600 4.518858
-0.327600 -13.899600 4.520889
-0.280800 -13.899600 4.518858
-0.234000 -13.899600 4.513410
-0.187200 -13.899600 4.520889
-0.140400 -13.899600 4.555692
-0.093600 -13.899600 4.555692
-0.046800 -13.899600 4.570480
0.000000 -13.899600 4.557735
0.046800 -13.899600 4.585926
0.093600 -13.899600 4.586082
0.140400 -13.899600 4.586636
0.187200 -13.899600 4.595705
0.234000 -13.899600 4.601655
0.280800 -13.899600 4.615128
0.327600 -13.899600 4.612339
0.374400 -13.899600 4.615128
0.421200 -13.899600 4.615128
0.468000 -13.899600 4.581489
0.514800 -13.899600 4.576670
0.561600 -13.899600 4.567279
0.608400 -13.899600 4.564015
0.655200 -13.899600 4.576670
0.702000 -13.899600 4.618191
0.748800 -13.899600 4.622526
0.795600 -13.899600 4.640893
0.842400 -13.899600 4.666062
0.889200 -13.899600 4.680279
0.936000 -13.899600 4.666062
0.982800 -13.899600 4.687208
1.029600 -13.899600 4.678368
1.076400 -13.899600 4.678368
1.123200 -13.899600 4.689181
1.170000 -13.899600 4.713342
1.216800 -13.899600 4.728879
1.263600 -13.899600 4.750235
1.310400 -13.899600 4.750235
1.357200 -13.899600 4.778685
1.404000 -13.899600 4.799620
1.450800 -13.899600 4.809699
1.497600 -13.899600 4.811336
1.544400 -13.899600 4.809699
1.591200 -13.899600 4.808587
1.638000 -13.899600 4.825510
1.684800 -13.899600 4.809699
1.731600 -13.899600 4.827850
1.778400 -13.899600 4.834013
1.825200 -13.899600 4.841472
1.872000 -13.899600 4.841472
1.918800 -13.899600 4.852692
1.965600 -13.899600 4.866391
2.012400 -13.899600 4.868573
2.059200 -13.899600 4.904013
2.106000 -13.899600 4.921548
2.152800 -13.899600 4.921548
2.199600 -13.899600 4.959360
2.246400 -13.899600 4.959360
2.293200 -13.899600 4.988544
2.340000 -13.899600 5.002883
2.386800 -13.899600 5.035808
2.433600 -13.899600 5.060199
2.480400 -13.899600 5.082610
2.527200 -13.899600 5.070775
2.574000 -13.899600 5.069327
2.620800 -13.899600 5.083194
2.667600 -13.899600 5.091058
2.714400 -13.899600 5.094593
2.761200 -13.899600 5.150103
2.808000 -13.899600 5.159397
2.854800 -13.899600 5.177091
2.901600 -13.899600 5.195920
2.948400 -13.899600 5.198370
2.995200 -13.899600 5.203195
3.042000 -13.899600 5.219405
3.088800 -13.899600 5.221141
3.135600 -13.899600 5.231031
3.182400 -13.899600 5.256136
3.229200 -13.899600 5.271640
3.276000 -13.899600 5.291927
3.322800 -13.899600 5.291927
3.369600 -13.899600 5.308074
3.416400 -13.899600 5.322152
3.463200 -13.899600 5.337528
3.510000 -13.899600 5.361417
3.556800 -13.899600 5.375273
3.603600 -13.899600 5.406993
3.650400 -13.899600 5.430566
3.697200 -13.899600 5.468273
3.744000 -13.899600 5.484909
3.790800 -13.899600 5.500067
3.837600 -13.899600 5.500378
3.884400 -13.899600 5.531693
3.931200 -13.899600 5.548629
3.978000 -13.899600 5.548629
4.024800 -13.899600 5.554795
4.071600 -13.899600 5.548629
4.118400 -13.899600 5.554795
4.165200 -13.899600 5.572174
4.212000 -13.899600 5.589078
4.258800 -13.899600 5.595094
4.305600 -13.899600 5.602770
4.352400 -13.899600 5.609955
4.399200 -13.899600 5.645228
4.446000 -13.899600 5.651389
4.492800 -13.899600 5.660982
4.539600 -13.899600 5.656771
4.586400 -13.899600 5.701799
4.633200 -13.899600 5.704250
4.680000 -13.899600 5.717172
4.726800 -13.899600 5.730796
4.773600 -13.899600 5.744390
4.820400 -13.899600 5.812554
4.867200 -13.899600 5.828992
4.914000 -13.899600 5.850707
4.960800 -13.899600 5.851280
5.007600 -13.899600 5.884729
5.054400 -13.899600 5.885327
5.101200 -13.899600 5.893329
5.148000 -13.899600 5.893329
5.194800 -13.899600 5.928741
5.241600 -13.899600 5.942081
5.288400 -13.899600 5.950326
5.335200 -13.899600 5.960919
5.382000 -13.899600 6.007211
5.428800 -13.899600 6.009541
5.475600 -13.899600 6.062397
5.522400 -13.899600 6.093663
5.569200 -13.899600 6.137241
5.616000 -13.899600 6.148647
5.662800 -13.899600 6.163070
5.709600 -13.899600 6.163441
5.756400 -13.899600 6.187254
5.803200 -13.899600 6.263915
5.850000 -13.899600 6.275858
5.896800 -13.899600 6.286952
5.943600 -13.899600 6.282679
5.990400 -13.899600 6.340362
6.037200 -13.899600 6.340362
6.084000 -13.899600 6.340635
6.130800 -13.899600 6.341213
6.177600 -13.899600 6.343290
6.224400 -13.899600 6.407929
6.271200 -13.899600 6.453907
6.318000 -13.899600 6.530851
6.364800 -13.899600 6.540303
6.411600 -13.899600 6.579097
6.458400 -13.899600 6.612247
6.505200 -13.899600 6.639102
6.552000 -13.899600 6.625665
6.598800 -13.899600 6.670141
6.645600 -13.899600 6.689258
6.692400 -13.899600 6.736809
6.739200 -13.899600 6.801229
6.786000 -13.899600 6.828320
6.832800 -13.899600 6.840227
6.879600 -13.899600 6.850391
6.926400 -13.899600 6.878594
6.973200 -13.899600 6.884308
7.020000 -13.899600 6.908834
7.066800 -13.899600 6.954889
7.113600 -13.899600 6.971030
7.160400 -13.899600 6.993482
7.207200 -13.899600 6.993864
7.254000 -13.899600 6.993864
7.300800 -13.899600 7.000218
7.347600 -13.899600 7.024230
7.394400 -13.899600 7.107429
7.441200 -13.899600 7.115713
7.488000 -13.899600 7.113311
7.534800 -13.899600 7.130672
7.581600 -13.899600 7.145603
7.628400 -13.899600 7.170917
7.675200 -13.899600 7.216260
7.722000 -13.899600 7.295733
7.768800 -13.899600 7.346085
7.815600 -13.899600 7.359906
7.862400 -13.899600 7.380371
7.909200 -13.899600 7.425728
7.956000 -13.899600 7.426502
8.002800 -13.899600 7.427165
8.049600 -13.899600 7.484092
8.096400 -13.899600 7.532907
8.143200 -13.899600 7.599007
8.190000 -13.899600 7.631276
8.236800 -13.899600 7.673936
8.283600 -13.899600 7.689634
8.330400 -13.899600 7.815382
8.377200 -13.899600 7.872887
8.424000 -13.899600 7.890671
8.470800 -13.899600 7.927583
8.517600 -13.899600 7.958210
8.564400 -13.899600 8.042945
8.611200 -13.899600 8.077259
8.658000 -13.899600 8.097000
8.704800 -13.899600 8.142859
8.751600 -13.899600 8.153718
8.798400 -13.899600 8.224832
8.845200 -13.899600 8.272078
8.892000 -13.899600 8.351313
8.938800 -13.899600 8.432538
8.985600 -13.899600 8.488791
9.032400 -13.899600 8.572445
9.079200 -13.899600 8.660496
9.126000 -13.899600 8.803162
9.172800 -13.899600 8.855950
9.219600 -13.899600 8.888053
9.266400 -13.899600 8.906707
9.313200 -13.899600 8.888053
9.360000 -13.899600 8.897353
9.406800 -13.899600 8.995051
9.453600 -13.899600 9.040393
9.500400 -13.899600 29.358929
12.261600 -13.899600 7.986779
12.308400 -13.899600 7.986779
12.355200 -13.899600 7.993640
12.402000 -13.899600 7.981529
12.448800 -13.899600 7.970974
12.495600 -13.899600 7.963642
12.542400 -13.899600 7.963642
12.589200 -13.899600 7.953765
12.636000 -13.899600 7.952813
12.682800 -13.899600 7.952813
12.729600 -13.899600 7.963642
12.776400 -13.899600 7.953765
12.823200 -13.899600 7.958231
12.870000 -13.899600 7.951705
12.916800 -13.899600 7.945551
12.963600 -13.899600 7.939694
13.010400 -13.899600 7.939347
13.057200 -13.899600 7.938739
13.104000 -13.899600 7.938739
13.150800 -13.899600 7.939694
13.197600 -13.899600 7.946426
13.244400 -13.899600 7.951313
13.291200 -13.899600 7.960187
13.338000 -13.899600 7.982283
13.384800 -13.899600 7.995876
13.431600 -13.899600 7.995876
13.478400 -13.899600 7.972093
13.525200 -13.899600 7.977313
13.572000 -13.899600 7.976521
13.618800 -13.899600 7.977313
13.665600 -13.899600 7.980274
13.712400 -13.899600 7.995555
13.759200 -13.899600 8.002326
13.806000 -13.899600 8.023962
13.852800 -13.899600 8.023962
13.899600 -13.899600 8.027676
13.946400 -13.899600 8.029301
13.993200 -13.899600 8.029301
14.040000 -13.899600 8.021393
14.086800 -13.899600 8.010991
14.133600 -13.899600 8.004552
14.180400 -13.899600 7.996236
14.227200 -13.899600 7.969961
14.274000 -13.899600 7.922879
14.929200 -13.899600 6.703923
14.976000 -13.899600 6.721487
15.022800 -13.899600 6.721487
15.069600 -13.899600 6.718588
15.116400 -13.899600 6.698320
15.163200 -13.899600 6.700994
15.210000 -13.899600 6.703417
15.256800 -13.899600 6.716641
15.303600 -13.899600 6.721996
15.350400 -13.899600 6.723625
15.397200 -13.899600 6.726327
15.444000 -13.899600 6.726327
15.490800 -13.899600 6.723625
15.537600 -13.899600 6.720899
15.584400 -13.899600 6.691894
15.631200 -13.899600 6.677448
15.678000 -13.899600 6.673734
16.052400 -13.899600 4.356118
-18.720000 -13.852800 0.000000
-18.673200 -13.852800 0.000000
-18.626400 -13.852800 0.000000
-18.579600 -13.852800 -7.057254
-18.532800 -13.852800 -7.057160
-18.486000 -13.852800 -7.057254
-18.439200 -13.852800 -7.057254
-18.392400 -13.852800 -7.057254
-18.345600 -13.852800 -7.048687
-18.298800 -13.852800 -7.020965
-18.252000 -13.852800 -7.020965
-18.205200 -13.852800 -7.009869
-18.158400 -13.852800 -6.999643
-18.111600 -13.852800 -6.996375
-18.064800 -13.852800 -6.999643
-18.018000 -13.852800 -6.998867
-17.971200 -13.852800 -6.998867
-17.924400 -13.852800 -7.002701
-17.877600 -13.852800 -6.994249
-17.830800 -13.852800 -6.998867
-17.784000 -13.852800 -7.013056
-17.737200 -13.852800 -7.015264
-17.690400 -13.852800 -7.015264
-17.643600 -13.852800 -7.015264
-17.596800 -13.852800 -6.994459
-17.550000 -13.852800 -6.989098
-17.503200 -13.852800 -6.956151
-17.456400 -13.852800 -6.939864
-17.409600 -13.852800 -6.923489
-17.362800 -13.852800 -6.901172
-17.316000 -13.852800 -6.901172
-17.269200 -13.852800 -6.877580
-17.222400 -13.852800 -6.855423
-17.175600 -13.852800 -6.838246
-17.128800 -13.852800 -6.831174
-17.082000 -13.852800 -6.816581
-17.035200 -13.852800 -6.789189
-16.988400 -13.852800 -6.780602
-16.941600 -13.852800 -6.767517
-16.894800 -13.852800 -6.719860
-16.848000 -13.852800 -6.695535
-16.801200 -13.852800 -6.638311
-16.473600 -13.852800 -5.273654
-15.210000 -13.852800 6.733001
-15.163200 -13.852800 6.764127
-15.116400 -13.852800 6.829768
-15.069600 -13.852800 6.849977
-15.022800 -13.852800 6.882458
-14.976000 -13.852800 6.892346
-14.929200 -13.852800 6.905168
-14.882400 -13.852800 6.934641
-14.835600 -13.852800 6.954440
-14.788800 -13.852800 6.954852
-14.742000 -13.852800 6.957172
-14.695200 -13.852800 6.988448
-14.648400 -13.852800 6.993486
-14.601600 -13.852800 7.008375
-14.554800 -13.852800 7.010092
-14.508000 -13.852800 7.014717
-14.461200 -13.852800 7.017988
-14.414400 -13.852800 7.026108
-14.367600 -13.852800 7.026931
-14.320800 -13.852800 7.028905
-14.274000 -13.852800 7.032615
-14.227200 -13.852800 7.031316
-14.180400 -13.852800 7.032615
-14.133600 -13.852800 7.037237
-14.086800 -13.852800 7.039241
-14.040000 -13.852800 7.052050
-13.993200 -13.852800 7.057613
-13.946400 -13.852800 7.057613
-13.899600 -13.852800 7.065317
-13.852800 -13.852800 7.071644
-13.806000 -13.852800 7.073767
-13.759200 -13.852800 7.076820
-13.712400 -13.852800 7.072554
-13.665600 -13.852800 7.070172
-13.618800 -13.852800 7.068847
-13.572000 -13.852800 7.063843
-13.525200 -13.852800 7.053699
-13.478400 -13.852800 7.052123
-13.431600 -13.852800 7.051989
-13.384800 -13.852800 7.048893
-13.338000 -13.852800 7.051989
-13.291200 -13.852800 7.075810
-13.244400 -13.852800 7.101784
-13.197600 -13.852800 7.155901
-13.150800 -13.852800 7.176899
-13.104000 -13.852800 7.228903
-10.389600 -13.852800 12.815290
-10.342800 -13.852800 8.221762
-10.296000 -13.852800 8.193783
-10.249200 -13.852800 8.109991
-10.202400 -13.852800 8.065423
-10.155600 -13.852800 7.981840
-10.108800 -13.852800 7.952101
-10.062000 -13.852800 7.893237
-10.015200 -13.852800 7.834801
-9.968400 -13.852800 7.732879
-9.921600 -13.852800 7.655924
-9.874800 -13.852800 7.598200
-9.828000 -13.852800 7.544407
-9.781200 -13.852800 7.523775
-9.734400 -13.852800 7.511294
-9.687600 -13.852800 7.474301
-9.640800 -13.852800 7.424114
-9.594000 -13.852800 7.377669
-9.547200 -13.852800 7.351933
-9.500400 -13.852800 7.293666
-9.453600 -13.852800 7.273335
-9.406800 -13.852800 7.227742
-9.360000 -13.852800 7.177909
-9.313200 -13.852800 7.074557
-9.266400 -13.852800 7.051558
-9.219600 -13.852800 7.010061
-9.172800 -13.852800 6.986179
-9.126000 -13.852800 6.972266
-9.079200 -13.852800 6.926138
-9.032400 -13.852800 6.877766
-8.985600 -13.852800 6.795684
-8.938800 -13.852800 6.745848
-8.892000 -13.852800 6.721379
-8.845200 -13.852800 6.673341
-8.798400 -13.852800 6.651509
-8.751600 -13.852800 6.602419
-8.704800 -13.852800 6.588016
-8.658000 -13.852800 6.556926
-8.611200 -13.852800 6.541309
-8.564400 -13.852800 6.537646
-8.517600 -13.852800 6.524311
-8.470800 -13.852800 6.472700
-8.424000 -13.852800 6.457108
-8.377200 -13.852800 6.449247
-8.330400 -13.852800 6.417004
-8.283600 -13.852800 6.370991
-8.236800 -13.852800 6.332658
-8.190000 -13.852800 6.297581
-8.143200 -13.852800 6.260005
-8.096400 -13.852800 6.211433
-8.049600 -13.852800 6.201527
-8.002800 -13.852800 6.191942
-7.956000 -13.852800 6.176453
-7.909200 -13.852800 6.137286
-7.862400 -13.852800 6.129659
-7.815600 -13.852800 6.104326
-7.768800 -13.852800 6.078075
-7.722000 -13.852800 6.043898
-7.675200 -13.852800 6.003796
-7.628400 -13.852800 5.954712
-7.581600 -13.852800 5.946825
-7.534800 -13.852800 5.923902
-7.488000 -13.852800 5.891033
-7.441200 -13.852800 5.874049
-7.394400 -13.852800 5.849464
-7.347600 -13.852800 5.817814
-7.300800 -13.852800 5.800907
-7.254000 -13.852800 5.778400
-7.207200 -13.852800 5.768041
-7.160400 -13.852800 5.747698
-7.113600 -13.852800 5.715343
-7.066800 -13.852800 5.700120
-7.020000 -13.852800 5.690605
-6.973200 -13.852800 5.686404
-6.926400 -13.852800 5.667413
-6.879600 -13.852800 5.658567
-6.832800 -13.852800 5.646569
-6.786000 -13.852800 5.620170
-6.739200 -13.852800 5.583427
-6.692400 -13.852800 5.540553
-6.645600 -13.852800 5.526475
-6.598800 -13.852800 5.503691
-6.552000 -13.852800 5.503691
-6.505200 -13.852800 5.505376
-6.458400 -13.852800 5.498053
-6.411600 -13.852800 5.487961
-6.364800 -13.852800 5.452793
-6.318000 -13.852800 5.452407
-6.271200 -13.852800 5.438627
-6.224400 -13.852800 5.410275
-6.177600 -13.852800 5.380936
-6.130800 -13.852800 5.354378
-6.084000 -13.852800 5.350938
-6.037200 -13.852800 5.345191
-5.990400 -13.852800 5.339067
-5.943600 -13.852800 5.339067
-5.896800 -13.852800 5.317899
-5.850000 -13.852800 5.302675
-5.803200 -13.852800 5.275606
-5.756400 -13.852800 5.249413
-5.709600 -13.852800 5.238241
-5.662800 -13.852800 5.213756
-5.616000 -13.852800 5.190540
-5.569200 -13.852800 5.190540
-5.522400 -13.852800 5.205310
-5.475600 -13.852800 5.205310
-5.428800 -13.852800 5.190376
-5.382000 -13.852800 5.185187
-5.335200 -13.852800 5.172633
-5.288400 -13.852800 5.137128
-5.241600 -13.852800 5.137128
-5.194800 -13.852800 5.119277
-5.148000 -13.852800 5.091399
-5.101200 -13.852800 5.069885
-5.054400 -13.852800 5.052231
-5.007600 -13.852800 5.069354
-4.960800 -13.852800 5.042087
-4.914000 -13.852800 5.024064
-4.867200 -13.852800 4.998796
-4.820400 -13.852800 4.986933
-4.773600 -13.852800 4.986933
-4.726800 -13.852800 4.995907
-4.680000 -13.852800 4.994254
-4.633200 -13.852800 4.994254
-4.586400 -13.852800 4.986933
-4.539600 -13.852800 4.977411
-4.492800 -13.852800 4.963186
-4.446000 -13.852800 4.910931
-4.399200 -13.852800 4.895858
-4.352400 -13.852800 4.873547
-4.305600 -13.852800 4.843772
-4.258800 -13.852800 4.832564
-4.212000 -13.852800 4.822896
-4.165200 -13.852800 4.807979
-4.118400 -13.852800 4.805823
-4.071600 -13.852800 4.791080
-4.024800 -13.852800 4.770864
-3.978000 -13.852800 4.756483
-3.931200 -13.852800 4.697563
-3.884400 -13.852800 4.684791
-3.837600 -13.852800 4.684791
-3.790800 -13.852800 4.668447
-3.744000 -13.852800 4.668222
-3.697200 -13.852800 4.668222
-3.650400 -13.852800 4.666096
-3.603600 -13.852800 4.642165
-3.556800 -13.852800 4.658654
-3.510000 -13.852800 4.642165
-3.463200 -13.852800 4.634282
-3.416400 -13.852800 4.627971
-3.369600 -13.852800 4.615682
-3.322800 -13.852800 4.614134
-3.276000 -13.852800 4.612059
-3.229200 -13.852800 4.572068
-3.182400 -13.852800 4.572068
-3.135600 -13.852800 4.569945
-3.088800 -13.852800 4.572068
-3.042000 -13.852800 4.587679
-2.995200 -13.852800 4.573837
-2.948400 -13.852800 4.569945
-2.901600 -13.852800 4.549726
-2.854800 -13.852800 4.533400
-2.808000 -13.852800 4.525400
-2.761200 -13.852800 4.495082
-2.714400 -13.852800 4.495082
-2.667600 -13.852800 4.491937
-2.620800 -13.852800 4.491454
-2.574000 -13.852800 4.483078
-2.527200 -13.852800 4.483078
-2.480400 -13.852800 4.491937
-2.433600 -13.852800 4.503064
-2.386800 -13.852800 4.476859
-2.340000 -13.852800 4.474044
-2.293200 -13.852800 4.443825
-2.246400 -13.852800 4.475832
-2.199600 -13.852800 4.507450
-2.152800 -13.852800 4.472641
-2.106000 -13.852800 4.474044
-2.059200 -13.852800 4.472641
-2.012400 -13.852800 4.479046
-1.965600 -13.852800 4.484586
-1.918800 -13.852800 4.476112
-1.872000 -13.852800 4.469049
-1.825200 -13.852800 4.479046
-1.778400 -13.852800 4.459235
-1.731600 -13.852800 4.459026
-1.684800 -13.852800 4.455392
-1.638000 -13.852800 4.455030
-1.591200 -13.852800 4.459026
-1.544400 -13.852800 4.459026
-1.497600 -13.852800 4.455030
-1.450800 -13.852800 4.455030
-1.404000 -13.852800 4.459219
-1.357200 -13.852800 4.470242
-1.310400 -13.852800 4.458584
-1.263600 -13.852800 4.457008
-1.216800 -13.852800 4.457008
-1.170000 -13.852800 4.458584
-1.123200 -13.852800 4.458584
-1.076400 -13.852800 4.461339
-1.029600 -13.852800 4.458584
-0.982800 -13.852800 4.465849
-0.936000 -13.852800 4.465849
-0.889200 -13.852800 4.440061
-0.842400 -13.852800 4.438629
-0.795600 -13.852800 4.440061
-0.748800 -13.852800 4.438629
-0.702000 -13.852800 4.440061
-0.655200 -13.852800 4.442441
-0.608400 -13.852800 4.447480
-0.561600 -13.852800 4.471739
-0.514800 -13.852800 4.482095
-0.468000 -13.852800 4.498878
-0.421200 -13.852800 4.505723
-0.374400 -13.852800 4.505723
-0.327600 -13.852800 4.512381
-0.280800 -13.852800 4.511712
-0.234000 -13.852800 4.505723
-0.187200 -13.852800 4.511712
-0.140400 -13.852800 4.511712
-0.093600 -13.852800 4.511712
-0.046800 -13.852800 4.511712
0.000000 -13.852800 4.512286
0.046800 -13.852800 4.555692
0.093600 -13.852800 4.558118
0.140400 -13.852800 4.564428
0.187200 -13.852800 4.582339
0.234000 -13.852800 4.585926
0.280800 -13.852800 4.584576
0.327600 -13.852800 4.581489
0.374400 -13.852800 4.567279
0.421200 -13.852800 4.567279
0.468000 -13.852800 4.542444
0.514800 -13.852800 4.543107
0.561600 -13.852800 4.557088
0.608400 -13.852800 4.557088
0.655200 -13.852800 4.560975
0.702000 -13.852800 4.598709
0.748800 -13.852800 4.606971
0.795600 -13.852800 4.618191
0.842400 -13.852800 4.618191
0.889200 -13.852800 4.626527
0.936000 -13.852800 4.640893
0.982800 -13.852800 4.666062
1.029600 -13.852800 4.660612
1.076400 -13.852800 4.660612
1.123200 -13.852800 4.680279
1.170000 -13.852800 4.687715
1.216800 -13.852800 4.721118
1.263600 -13.852800 4.736693
1.310400 -13.852800 4.736935
1.357200 -13.852800 4.765468
1.404000 -13.852800 4.783692
1.450800 -13.852800 4.799620
1.497600 -13.852800 4.809699
1.544400 -13.852800 4.809699
1.591200 -13.852800 4.809699
1.638000 -13.852800 4.823465
1.684800 -13.852800 4.809699
1.731600 -13.852800 4.823465
1.778400 -13.852800 4.834013
1.825200 -13.852800 4.834013
1.872000 -13.852800 4.839568
1.918800 -13.852800 4.849202
1.965600 -13.852800 4.866391
2.012400 -13.852800 4.868573
2.059200 -13.852800 4.921548
2.106000 -13.852800 4.931171
2.152800 -13.852800 4.933141
2.199600 -13.852800 4.959862
2.246400 -13.852800 4.968105
2.293200 -13.852800 4.988544
2.340000 -13.852800 4.995759
2.386800 -13.852800 5.002883
2.433600 -13.852800 5.033193
2.480400 -13.852800 5.060199
2.527200 -13.852800 5.043247
2.574000 -13.852800 5.043247
2.620800 -13.852800 5.055354
2.667600 -13.852800 5.083194
2.714400 -13.852800 5.094593
2.761200 -13.852800 5.131414
2.808000 -13.852800 5.144687
2.854800 -13.852800 5.171166
2.901600 -13.852800 5.193178
2.948400 -13.852800 5.197359
2.995200 -13.852800 5.202668
3.042000 -13.852800 5.203195
3.088800 -13.852800 5.211983
3.135600 -13.852800 5.231031
3.182400 -13.852800 5.249815
3.229200 -13.852800 5.251165
3.276000 -13.852800 5.271640
3.322800 -13.852800 5.287139
3.369600 -13.852800 5.296376
3.416400 -13.852800 5.305567
3.463200 -13.852800 5.329760
3.510000 -13.852800 5.341812
3.556800 -13.852800 5.368554
3.603600 -13.852800 5.375273
3.650400 -13.852800 5.406993
3.697200 -13.852800 5.458575
3.744000 -13.852800 5.487759
3.790800 -13.852800 5.500067
3.837600 -13.852800 5.531693
3.884400 -13.852800 5.548629
3.931200 -13.852800 5.558416
3.978000 -13.852800 5.534611
4.024800 -13.852800 5.534360
4.071600 -13.852800 5.531693
4.118400 -13.852800 5.534611
4.165200 -13.852800 5.554795
4.212000 -13.852800 5.566802
4.258800 -13.852800 5.589078
4.305600 -13.852800 5.602770
4.352400 -13.852800 5.609955
4.399200 -13.852800 5.645228
4.446000 -13.852800 5.659350
4.492800 -13.852800 5.682364
4.539600 -13.852800 5.682364
4.586400 -13.852800 5.705882
4.633200 -13.852800 5.708672
4.680000 -13.852800 5.721490
4.726800 -13.852800 5.739525
4.773600 -13.852800 5.760838
4.820400 -13.852800 5.812554
4.867200 -13.852800 5.824801
4.914000 -13.852800 5.834556
4.960800 -13.852800 5.851166
5.007600 -13.852800 5.874043
5.054400 -13.852800 5.885327
5.101200 -13.852800 5.893329
5.148000 -13.852800 5.912596
5.194800 -13.852800 5.932434
5.241600 -13.852800 5.949285
5.288400 -13.852800 5.960919
5.335200 -13.852800 5.970409
5.382000 -13.852800 6.007211
5.428800 -13.852800 6.007858
5.475600 -13.852800 6.062202
5.522400 -13.852800 6.074314
5.569200 -13.852800 6.101309
5.616000 -13.852800 6.102720
5.662800 -13.852800 6.141117
5.709600 -13.852800 6.163441
5.756400 -13.852800 6.178472
5.803200 -13.852800 6.225337
5.850000 -13.852800 6.263527
5.896800 -13.852800 6.275858
5.943600 -13.852800 6.268635
5.990400 -13.852800 6.310772
6.037200 -13.852800 6.310772
6.084000 -13.852800 6.315226
6.130800 -13.852800 6.323717
6.177600 -13.852800 6.340635
6.224400 -13.852800 6.407929
6.271200 -13.852800 6.453907
6.318000 -13.852800 6.520289
6.364800 -13.852800 6.537984
6.411600 -13.852800 6.542174
6.458400 -13.852800 6.612247
6.505200 -13.852800 6.626786
6.552000 -13.852800 6.626786
6.598800 -13.852800 6.660789
6.645600 -13.852800 6.677772
6.692400 -13.852800 6.736809
6.739200 -13.852800 6.788646
6.786000 -13.852800 6.813922
6.832800 -13.852800 6.835825
6.879600 -13.852800 6.850391
6.926400 -13.852800 6.878594
6.973200 -13.852800 6.886534
7.020000 -13.852800 6.916942
7.066800 -13.852800 6.967339
7.113600 -13.852800 6.975302
7.160400 -13.852800 7.009926
7.207200 -13.852800 7.025471
7.254000 -13.852800 7.024230
7.300800 -13.852800 7.075775
7.347600 -13.852800 7.080148
7.394400 -13.852800 7.120242
7.441200 -13.852800 7.121596
7.488000 -13.852800 7.119177
7.534800 -13.852800 7.133940
7.581600 -13.852800 7.156701
7.628400 -13.852800 7.199653
7.675200 -13.852800 7.220682
7.722000 -13.852800 7.269849
7.768800 -13.852800 7.334777
7.815600 -13.852800 7.346085
7.862400 -13.852800 7.375854
7.909200 -13.852800 7.409885
7.956000 -13.852800 7.424542
8.002800 -13.852800 7.424132
8.049600 -13.852800 7.426502
8.096400 -13.852800 7.481448
8.143200 -13.852800 7.532907
8.190000 -13.852800 7.584096
8.236800 -13.852800 7.631276
8.283600 -13.852800 7.670628
8.330400 -13.852800 7.694266
8.377200 -13.852800 7.841759
8.424000 -13.852800 7.872887
8.470800 -13.852800 7.894596
8.517600 -13.852800 7.922328
8.564400 -13.852800 7.958210
8.611200 -13.852800 7.991883
8.658000 -13.852800 8.011772
8.704800 -13.852800 8.097000
8.751600 -13.852800 8.123772
8.798400 -13.852800 8.176590
8.845200 -13.852800 8.244731
8.892000 -13.852800 8.300481
8.938800 -13.852800 8.384847
8.985600 -13.852800 8.488791
9.032400 -13.852800 8.615369
9.079200 -13.852800 8.742656
9.126000 -13.852800 8.855950
9.172800 -13.852800 8.867391
9.219600 -13.852800 8.909554
9.266400 -13.852800 8.946482
9.313200 -13.852800 8.933001
9.360000 -13.852800 8.933001
9.406800 -13.852800 8.995051
9.453600 -13.852800 9.030885
9.500400 -13.852800 9.359355
9.547200 -13.852800 29.387655
12.308400 -13.852800 8.003741
12.355200 -13.852800 8.010946
12.402000 -13.852800 7.993942
12.448800 -13.852800 7.984293
12.495600 -13.852800 7.974464
12.542400 -13.852800 7.978137
12.589200 -13.852800 7.974464
12.636000 -13.852800 7.968272
12.682800 -13.852800 7.971909
12.729600 -13.852800 7.971999
12.776400 -13.852800 7.972198
12.823200 -13.852800 7.971999
12.870000 -13.852800 7.968446
12.916800 -13.852800 7.968446
12.963600 -13.852800 7.956909
13.010400 -13.852800 7.951313
13.057200 -13.852800 7.949532
13.104000 -13.852800 7.953680
13.150800 -13.852800 7.953680
13.197600 -13.852800 7.955169
13.244400 -13.852800 7.964124
13.291200 -13.852800 7.980515
13.338000 -13.852800 7.995876
13.384800 -13.852800 7.996827
13.431600 -13.852800 7.996827
13.478400 -13.852800 7.983456
13.525200 -13.852800 7.980274
13.572000 -13.852800 7.980274
13.618800 -13.852800 7.983456
13.665600 -13.852800 7.991454
13.712400 -13.852800 7.996811
13.759200 -13.852800 8.002326
13.806000 -13.852800 8.024645
13.852800 -13.852800 8.029135
13.899600 -13.852800 8.029301
13.946400 -13.852800 8.038414
13.993200 -13.852800 8.038414
14.040000 -13.852800 8.038414
14.086800 -13.852800 8.021958
14.133600 -13.852800 8.010779
14.180400 -13.852800 8.007191
14.227200 -13.852800 7.996236
14.274000 -13.852800 7.951853
14.976000 -13.852800 6.715483
15.022800 -13.852800 6.721487
15.069600 -13.852800 6.718588
15.116400 -13.852800 6.715483
15.163200 -13.852800 6.715483
15.210000 -13.852800 6.718588
15.256800 -13.852800 6.721996
15.303600 -13.852800 6.727786
15.350400 -13.852800 6.728574
15.397200 -13.852800 6.728590
15.490800 -13.852800 6.728590
15.537600 -13.852800 6.731147
15.584400 -13.852800 6.720899
15.631200 -13.852800 6.677448
15.678000 -13.852800 6.676331
-18.720000 -13.806000 0.000000
-18.673200 -13.806000 0.000000
-18.626400 -13.806000 0.000000
-18.579600 -13.806000 -7.057254
-18.532800 -13.806000 -7.056634
-18.486000 -13.806000 -7.057162
-18.439200 -13.806000 -7.057254
-18.392400 -13.806000 -7.057322
-18.345600 -13.806000 -7.057162
-18.298800 -13.806000 -7.033955
-18.252000 -13.806000 -7.029580
-18.205200 -13.806000 -7.020965
-18.158400 -13.806000 -7.009869
-18.111600 -13.806000 -7.015955
-18.064800 -13.806000 -7.019618
-18.018000 -13.806000 -7.015955
-17.971200 -13.806000 -7.015955
-17.924400 -13.806000 -7.030566
-17.877600 -13.806000 -7.032184
-17.830800 -13.806000 -7.036583
-17.784000 -13.806000 -7.043838
-17.737200 -13.806000 -7.046021
-17.690400 -13.806000 -7.046021
-17.643600 -13.806000 -7.025864
-17.596800 -13.806000 -7.019859
-17.550000 -13.806000 -7.013056
-17.503200 -13.806000 -6.990710
-17.456400 -13.806000 -6.956151
-17.409600 -13.806000 -6.950449
-17.362800 -13.806000 -6.949591
-17.316000 -13.806000 -6.930486
-17.269200 -13.806000 -6.918827
-17.222400 -13.806000 -6.899025
-17.175600 -13.806000 -6.852176
-17.128800 -13.806000 -6.843051
-17.082000 -13.806000 -6.818720
-17.035200 -13.806000 -6.807120
-16.988400 -13.806000 -6.786691
-16.941600 -13.806000 -6.773575
-16.894800 -13.806000 -6.727921
-16.848000 -13.806000 -6.710009
-16.801200 -13.806000 -6.632421
-16.473600 -13.806000 -5.180325
-16.426800 -13.806000 -5.126758
-15.210000 -13.806000 6.764127
-15.163200 -13.806000 6.830049
-15.116400 -13.806000 6.849977
-15.069600 -13.806000 6.878702
-15.022800 -13.806000 6.894746
-14.976000 -13.806000 6.911213
-14.929200 -13.806000 6.923766
-14.882400 -13.806000 6.936513
-14.835600 -13.806000 6.954852
-14.788800 -13.806000 6.956229
-14.742000 -13.806000 6.987729
-14.695200 -13.806000 6.998335
-14.648400 -13.806000 7.000479
-14.601600 -13.806000 7.008529
-14.554800 -13.806000 7.010488
-14.508000 -13.806000 7.017988
-14.461200 -13.806000 7.026015
-14.414400 -13.806000 7.026108
-14.367600 -13.806000 7.026108
-14.320800 -13.806000 7.027460
-14.274000 -13.806000 7.029576
-14.227200 -13.806000 7.029576
-14.180400 -13.806000 7.030515
-14.133600 -13.806000 7.037317
-14.086800 -13.806000 7.044761
-14.040000 -13.806000 7.057613
-13.993200 -13.806000 7.060070
-13.946400 -13.806000 7.060070
-13.899600 -13.806000 7.066930
-13.852800 -13.806000 7.071742
-13.806000 -13.806000 7.077997
-13.759200 -13.806000 7.077997
-13.712400 -13.806000 7.072554
-13.665600 -13.806000 7.072554
-13.618800 -13.806000 7.070172
-13.572000 -13.806000 7.068847
-13.525200 -13.806000 7.064287
-13.478400 -13.806000 7.053350
-13.431600 -13.806000 7.053350
-13.384800 -13.806000 7.068276
-13.338000 -13.806000 7.072204
-13.291200 -13.806000 7.103833
-13.244400 -13.806000 7.159142
-13.197600 -13.806000 7.184290
-13.150800 -13.806000 7.239077
-10.389600 -13.806000 12.916697
-10.342800 -13.806000 8.208927
-10.296000 -13.806000 8.171662
-10.249200 -13.806000 8.085948
-10.202400 -13.806000 8.058035
-10.155600 -13.806000 8.011336
-10.108800 -13.806000 7.954756
-10.062000 -13.806000 7.909396
-10.015200 -13.806000 7.834801
-9.968400 -13.806000 7.737269
-9.921600 -13.806000 7.655924
-9.874800 -13.806000 7.602405
-9.828000 -13.806000 7.550390
-9.781200 -13.806000 7.529330
-9.734400 -13.806000 7.510965
-9.687600 -13.806000 7.474301
-9.640800 -13.806000 7.455042
-9.594000 -13.806000 7.422117
-9.547200 -13.806000 7.367866
-9.500400 -13.806000 7.329318
-9.453600 -13.806000 7.277180
-9.406800 -13.806000 7.231100
-9.360000 -13.806000 7.161653
-9.313200 -13.806000 7.065246
-9.266400 -13.806000 7.016088
-9.219600 -13.806000 6.992096
-9.172800 -13.806000 6.938621
-9.126000 -13.806000 6.926138
-9.079200 -13.806000 6.877766
-9.032400 -13.806000 6.799284
-8.985600 -13.806000 6.775047
-8.938800 -13.806000 6.730660
-8.892000 -13.806000 6.700067
-8.845200 -13.806000 6.678032
-8.798400 -13.806000 6.651509
-8.751600 -13.806000 6.590123
-8.704800 -13.806000 6.564500
-8.658000 -13.806000 6.534357
-8.611200 -13.806000 6.528770
-8.564400 -13.806000 6.528770
-8.517600 -13.806000 6.472700
-8.470800 -13.806000 6.456112
-8.424000 -13.806000 6.454503
-8.377200 -13.806000 6.442582
-8.330400 -13.806000 6.398611
-8.283600 -13.806000 6.358510
-8.236800 -13.806000 6.326052
-8.190000 -13.806000 6.297581
-8.143200 -13.806000 6.250048
-8.096400 -13.806000 6.209280
-8.049600 -13.806000 6.194221
-8.002800 -13.806000 6.184058
-7.956000 -13.806000 6.145483
-7.909200 -13.806000 6.134024
-7.862400 -13.806000 6.127498
-7.815600 -13.806000 6.104326
-7.768800 -13.806000 6.043898
-7.722000 -13.806000 6.008727
-7.675200 -13.806000 5.954712
-7.628400 -13.806000 5.936510
-7.581600 -13.806000 5.890238
-7.534800 -13.806000 5.884065
-7.488000 -13.806000 5.874192
-7.441200 -13.806000 5.844621
-7.394400 -13.806000 5.822487
-7.347600 -13.806000 5.817814
-7.300800 -13.806000 5.806628
-7.254000 -13.806000 5.785083
-7.207200 -13.806000 5.778083
-7.160400 -13.806000 5.765292
-7.113600 -13.806000 5.715343
-7.066800 -13.806000 5.700074
-7.020000 -13.806000 5.689187
-6.973200 -13.806000 5.667413
-6.926400 -13.806000 5.664616
-6.879600 -13.806000 5.658567
-6.832800 -13.806000 5.636807
-6.786000 -13.806000 5.609067
-6.739200 -13.806000 5.559357
-6.692400 -13.806000 5.526380
-6.645600 -13.806000 5.509957
-6.598800 -13.806000 5.495146
-6.552000 -13.806000 5.476462
-6.505200 -13.806000 5.498053
-6.458400 -13.806000 5.476462
-6.411600 -13.806000 5.466305
-6.364800 -13.806000 5.447503
-6.318000 -13.806000 5.432911
-6.271200 -13.806000 5.404627
-6.224400 -13.806000 5.380936
-6.177600 -13.806000 5.354378
-6.130800 -13.806000 5.339304
-6.084000 -13.806000 5.325144
-6.037200 -13.806000 5.301636
-5.990400 -13.806000 5.302675
-5.943600 -13.806000 5.302675
-5.896800 -13.806000 5.302476
-5.850000 -13.806000 5.302476
-5.803200 -13.806000 5.262242
-5.756400 -13.806000 5.241645
-5.709600 -13.806000 5.249413
-5.662800 -13.806000 5.235937
-5.616000 -13.806000 5.218958
-5.569200 -13.806000 5.211215
-5.522400 -13.806000 5.211215
-5.475600 -13.806000 5.205310
-5.428800 -13.806000 5.184137
-5.382000 -13.806000 5.172633
-5.335200 -13.806000 5.131174
-5.288400 -13.806000 5.122370
-5.241600 -13.806000 5.120127
-5.194800 -13.806000 5.106660
-5.148000 -13.806000 5.077367
-5.101200 -13.806000 5.069354
-5.054400 -13.806000 5.050083
-5.007600 -13.806000 5.052231
-4.960800 -13.806000 5.039048
-4.914000 -13.806000 5.018882
-4.867200 -13.806000 4.979369
-4.820400 -13.806000 4.974825
-4.773600 -13.806000 4.981552
-4.726800 -13.806000 4.986933
-4.680000 -13.806000 4.981552
-4.633200 -13.806000 4.986933
-4.586400 -13.806000 4.981552
-4.539600 -13.806000 4.963186
-4.492800 -13.806000 4.921772
-4.446000 -13.806000 4.901604
-4.399200 -13.806000 4.873547
-4.352400 -13.806000 4.848535
-4.305600 -13.806000 4.824882
-4.258800 -13.806000 4.822896
-4.212000 -13.806000 4.802893
-4.165200 -13.806000 4.784825
-4.118400 -13.806000 4.788867
-4.071600 -13.806000 4.770864
-4.024800 -13.806000 4.718542
-3.978000 -13.806000 4.697563
-3.931200 -13.806000 4.672053
-3.884400 -13.806000 4.672053
-3.837600 -13.806000 4.684791
-3.790800 -13.806000 4.666096
-3.744000 -13.806000 4.661045
-3.697200 -13.806000 4.661045
-3.650400 -13.806000 4.661045
-3.603600 -13.806000 4.639947
-3.556800 -13.806000 4.646841
-3.510000 -13.806000 4.633646
-3.463200 -13.806000 4.627971
-3.416400 -13.806000 4.615682
-3.369600 -13.806000 4.614343
-3.322800 -13.806000 4.557996
-3.276000 -13.806000 4.559723
-3.229200 -13.806000 4.557996
-3.182400 -13.806000 4.557366
-3.135600 -13.806000 4.556528
-3.088800 -13.806000 4.559723
-3.042000 -13.806000 4.569945
-2.995200 -13.806000 4.569945
-2.948400 -13.806000 4.556528
-2.901600 -13.806000 4.545766
-2.854800 -13.806000 4.525400
-2.808000 -13.806000 4.509777
-2.761200 -13.806000 4.493337
-2.714400 -13.806000 4.491937
-2.667600 -13.806000 4.476602
-2.620800 -13.806000 4.454712
-2.574000 -13.806000 4.438902
-2.527200 -13.806000 4.438902
-2.480400 -13.806000 4.454712
-2.433600 -13.806000 4.431211
-2.386800 -13.806000 4.424765
-2.340000 -13.806000 4.421229
-2.293200 -13.806000 4.416481
-2.246400 -13.806000 4.424302
-2.199600 -13.806000 4.445131
-2.152800 -13.806000 4.442609
-2.106000 -13.806000 4.445131
-2.059200 -13.806000 4.445131
-2.012400 -13.806000 4.459235
-1.965600 -13.806000 4.469049
-1.918800 -13.806000 4.455392
-1.872000 -13.806000 4.455392
-1.825200 -13.806000 4.455392
-1.778400 -13.806000 4.449489
-1.731600 -13.806000 4.441474
-1.684800 -13.806000 4.438141
-1.638000 -13.806000 4.436024
-1.591200 -13.806000 4.441474
-1.544400 -13.806000 4.436024
-1.497600 -13.806000 4.436024
-1.450800 -13.806000 4.430097
-1.404000 -13.806000 4.450803
-1.357200 -13.806000 4.455030
-1.310400 -13.806000 4.448527
-1.263600 -13.806000 4.445280
-1.216800 -13.806000 4.447058
-1.170000 -13.806000 4.448527
-1.123200 -13.806000 4.445280
-1.076400 -13.806000 4.447058
-1.029600 -13.806000 4.436359
-0.982800 -13.806000 4.436359
-0.936000 -13.806000 4.436359
-0.889200 -13.806000 4.423305
-0.842400 -13.806000 4.404614
-0.795600 -13.806000 4.423305
-0.748800 -13.806000 4.423305
-0.702000 -13.806000 4.416257
-0.655200 -13.806000 4.417728
-0.608400 -13.806000 4.440061
-0.561600 -13.806000 4.450347
-0.514800 -13.806000 4.461373
-0.468000 -13.806000 4.461373
-0.421200 -13.806000 4.480888
-0.374400 -13.806000 4.487303
-0.327600 -13.806000 4.498878
-0.280800 -13.806000 4.487486
-0.234000 -13.806000 4.487486
-0.187200 -13.806000 4.496956
-0.140400 -13.806000 4.496956
-0.093600 -13.806000 4.500274
-0.046800 -13.806000 4.504648
0.000000 -13.806000 4.504648
0.046800 -13.806000 4.512286
0.093600 -13.806000 4.521047
0.140400 -13.806000 4.525281
0.187200 -13.806000 4.535248
0.234000 -13.806000 4.558118
0.280800 -13.806000 4.557735
0.327600 -13.806000 4.536723
0.374400 -13.806000 4.528732
0.421200 -13.806000 4.528732
0.468000 -13.806000 4.524444
0.514800 -13.806000 4.533826
0.561600 -13.806000 4.528732
0.608400 -13.806000 4.533826
0.655200 -13.806000 4.556039
0.702000 -13.806000 4.593771
0.748800 -13.806000 4.601919
0.795600 -13.806000 4.610003
0.842400 -13.806000 4.610003
0.889200 -13.806000 4.610715
0.936000 -13.806000 4.622526
0.982800 -13.806000 4.649256
1.029600 -13.806000 4.649256
1.076400 -13.806000 4.670798
1.123200 -13.806000 4.689181
1.170000 -13.806000 4.689181
1.216800 -13.806000 4.714403
1.263600 -13.806000 4.733536
1.310400 -13.806000 4.750235
1.357200 -13.806000 4.772802
1.404000 -13.806000 4.783692
1.450800 -13.806000 4.785669
1.497600 -13.806000 4.799620
1.544400 -13.806000 4.808587
1.591200 -13.806000 4.809699
1.638000 -13.806000 4.809699
1.684800 -13.806000 4.808587
1.731600 -13.806000 4.814295
1.778400 -13.806000 4.834013
1.825200 -13.806000 4.834013
1.872000 -13.806000 4.839568
1.918800 -13.806000 4.846829
1.965600 -13.806000 4.865585
2.012400 -13.806000 4.866391
2.059200 -13.806000 4.897423
2.106000 -13.806000 4.921548
2.152800 -13.806000 4.921548
2.199600 -13.806000 4.959360
2.246400 -13.806000 4.959635
2.293200 -13.806000 4.968105
2.340000 -13.806000 4.988544
2.386800 -13.806000 4.995759
2.433600 -13.806000 5.032910
2.480400 -13.806000 5.043247
2.527200 -13.806000 5.036438
2.574000 -13.806000 5.035808
2.620800 -13.806000 5.036438
2.667600 -13.806000 5.065824
2.714400 -13.806000 5.091058
2.761200 -13.806000 5.115264
2.808000 -13.806000 5.115264
2.854800 -13.806000 5.119715
2.901600 -13.806000 5.174192
2.948400 -13.806000 5.189572
2.995200 -13.806000 5.193178
3.042000 -13.806000 5.189572
3.088800 -13.806000 5.193178
3.135600 -13.806000 5.203195
3.182400 -13.806000 5.231031
3.229200 -13.806000 5.239038
3.276000 -13.806000 5.261519
3.322800 -13.806000 5.267727
3.369600 -13.806000 5.285549
3.416400 -13.806000 5.287139
3.463200 -13.806000 5.318653
3.510000 -13.806000 5.331457
3.556800 -13.806000 5.367239
3.603600 -13.806000 5.373805
3.650400 -13.806000 5.377395
3.697200 -13.806000 5.430566
3.744000 -13.806000 5.458575
3.790800 -13.806000 5.478018
3.837600 -13.806000 5.490663
3.884400 -13.806000 5.500067
3.931200 -13.806000 5.522421
3.978000 -13.806000 5.476355
4.024800 -13.806000 5.474596
4.071600 -13.806000 5.507962
4.118400 -13.806000 5.511184
4.165200 -13.806000 5.522720
4.212000 -13.806000 5.546718
4.258800 -13.806000 5.566812
4.305600 -13.806000 5.595094
4.352400 -13.806000 5.596496
4.399200 -13.806000 5.636793
4.446000 -13.806000 5.644347
4.492800 -13.806000 5.656771
4.539600 -13.806000 5.663084
4.586400 -13.806000 5.704250
4.633200 -13.806000 5.708672
4.680000 -13.806000 5.721136
4.726800 -13.806000 5.730796
4.773600 -13.806000 5.739525
4.820400 -13.806000 5.785793
4.867200 -13.806000 5.814432
4.914000 -13.806000 5.826869
4.960800 -13.806000 5.850707
5.007600 -13.806000 5.852296
5.054400 -13.806000 5.883807
5.101200 -13.806000 5.884729
5.148000 -13.806000 5.894087
5.194800 -13.806000 5.932434
5.241600 -13.806000 5.946002
5.288400 -13.806000 5.960919
5.335200 -13.806000 5.971624
5.382000 -13.806000 6.007858
5.428800 -13.806000 6.007858
5.475600 -13.806000 6.057483
5.522400 -13.806000 6.072808
5.569200 -13.806000 6.093663
5.616000 -13.806000 6.101309
5.662800 -13.806000 6.130840
5.709600 -13.806000 6.163070
5.756400 -13.806000 6.177328
5.803200 -13.806000 6.184682
5.850000 -13.806000 6.226308
5.896800 -13.806000 6.263527
5.943600 -13.806000 6.249506
5.990400 -13.806000 6.289185
6.037200 -13.806000 6.289185
6.084000 -13.806000 6.308850
6.130800 -13.806000 6.311872
6.177600 -13.806000 6.314625
6.224400 -13.806000 6.341213
6.271200 -13.806000 6.419977
6.318000 -13.806000 6.453907
6.364800 -13.806000 6.520289
6.411600 -13.806000 6.539039
6.458400 -13.806000 6.559976
6.505200 -13.806000 6.592210
6.552000 -13.806000 6.612247
6.598800 -13.806000 6.625665
6.645600 -13.806000 6.630804
6.692400 -13.806000 6.736809
6.739200 -13.806000 6.784064
6.786000 -13.806000 6.803577
6.832800 -13.806000 6.813922
6.879600 -13.806000 6.840451
6.926400 -13.806000 6.868957
6.973200 -13.806000 6.884308
7.020000 -13.806000 6.910276
7.066800 -13.806000 6.954889
7.113600 -13.806000 6.975302
7.160400 -13.806000 7.009926
7.207200 -13.806000 7.031363
7.254000 -13.806000 7.075775
7.300800 -13.806000 7.092292
7.347600 -13.806000 7.096647
7.394400 -13.806000 7.130672
7.441200 -13.806000 7.136686
7.488000 -13.806000 7.130672
7.534800 -13.806000 7.144176
7.581600 -13.806000 7.199719
7.628400 -13.806000 7.212071
7.675200 -13.806000 7.232545
7.722000 -13.806000 7.288109
7.768800 -13.806000 7.333505
7.815600 -13.806000 7.346543
7.862400 -13.806000 7.379872
7.909200 -13.806000 7.409885
7.956000 -13.806000 7.424542
8.002800 -13.806000 7.424542
8.049600 -13.806000 7.425883
8.096400 -13.806000 7.427165
8.143200 -13.806000 7.495146
8.190000 -13.806000 7.553257
8.236800 -13.806000 7.601973
8.283600 -13.806000 7.655924
8.330400 -13.806000 7.674167
8.377200 -13.806000 7.689634
8.424000 -13.806000 7.761727
8.470800 -13.806000 7.872887
8.517600 -13.806000 7.900379
8.564400 -13.806000 7.942480
8.611200 -13.806000 7.962779
8.658000 -13.806000 7.993664
8.704800 -13.806000 8.091173
8.751600 -13.806000 8.103303
8.798400 -13.806000 8.123772
8.845200 -13.806000 8.227907
8.892000 -13.806000 8.286585
8.938800 -13.806000 8.348727
8.985600 -13.806000 8.458259
9.032400 -13.806000 8.508526
9.079200 -13.806000 8.732739
9.126000 -13.806000 8.855950
9.172800 -13.806000 8.867391
9.219600 -13.806000 8.897353
9.266400 -13.806000 8.933001
9.313200 -13.806000 8.906707
9.360000 -13.806000 8.873756
9.406800 -13.806000 8.988753
9.453600 -13.806000 9.009283
9.500400 -13.806000 9.275523
9.547200 -13.806000 29.387655
12.355200 -13.806000 8.013737
12.402000 -13.806000 7.993942
12.448800 -13.806000 7.981529
12.495600 -13.806000 7.970974
12.542400 -13.806000 7.974464
12.589200 -13.806000 7.970974
12.636000 -13.806000 7.968272
12.682800 -13.806000 7.971909
12.729600 -13.806000 7.974464
12.776400 -13.806000 7.974464
12.823200 -13.806000 7.976902
12.870000 -13.806000 7.971909
12.916800 -13.806000 7.971909
12.963600 -13.806000 7.968446
13.010400 -13.806000 7.958231
13.057200 -13.806000 7.953680
13.104000 -13.806000 7.958231
13.150800 -13.806000 7.960187
13.197600 -13.806000 7.982283
13.244400 -13.806000 7.991562
13.291200 -13.806000 7.995876
13.338000 -13.806000 7.999202
13.384800 -13.806000 7.999202
13.431600 -13.806000 7.996827
13.478400 -13.806000 7.991454
13.525200 -13.806000 7.983456
13.572000 -13.806000 7.984214
13.618800 -13.806000 7.984214
13.665600 -13.806000 7.995218
13.712400 -13.806000 8.004647
13.759200 -13.806000 8.010389
13.806000 -13.806000 8.027676
13.852800 -13.806000 8.037950
13.899600 -13.806000 8.038414
13.946400 -13.806000 8.048047
13.993200 -13.806000 8.045838
14.040000 -13.806000 8.043580
14.086800 -13.806000 8.035577
14.133600 -13.806000 8.020618
14.180400 -13.806000 8.007191
14.227200 -13.806000 8.001987
14.274000 -13.806000 7.965474
14.320800 -13.806000 7.942774
14.976000 -13.806000 6.753962
15.022800 -13.806000 6.757356
15.069600 -13.806000 6.728574
15.116400 -13.806000 6.721487
15.163200 -13.806000 6.715483
15.210000 -13.806000 6.718588
15.256800 -13.806000 6.721996
15.303600 -13.806000 6.723625
15.350400 -13.806000 6.728574
15.397200 -13.806000 6.730575
15.444000 -13.806000 6.734868
15.490800 -13.806000 6.740033
15.537600 -13.806000 6.741320
15.584400 -13.806000 6.740033
15.631200 -13.806000 6.707880
15.678000 -13.806000 6.705598
15.724800 -13.806000 6.675415
16.707600 -13.806000 0.962226
-18.720000 -13.759200 0.000000
-18.673200 -13.759200 0.000000
-18.626400 -13.759200 0.000000
-18.579600 -13.759200 -7.062843
-18.532800 -13.759200 -7.056634
-18.486000 -13.759200 -7.057254
-18.439200 -13.759200 -7.057254
-18.392400 -13.759200 -7.060075
-18.345600 -13.759200 -7.057162
-18.298800 -13.759200 -7.057162
-18.252000 -13.759200 -7.057162
-18.205200 -13.759200 -7.057162
-18.158400 -13.759200 -7.030566
-18.111600 -13.759200 -7.030566
-18.064800 -13.759200 -7.030566
-18.018000 -13.759200 -7.019618
-17.971200 -13.759200 -7.015955
-17.924400 -13.759200 -7.030566
-17.877600 -13.759200 -7.030566
-17.830800 -13.759200 -7.015955
-17.784000 -13.759200 -7.015264
-17.737200 -13.759200 -7.013056
-17.690400 -13.759200 -7.015264
-17.643600 -13.759200 -7.019859
-17.596800 -13.759200 -7.013056
-17.550000 -13.759200 -7.005043
-17.503200 -13.759200 -6.989098
-17.456400 -13.759200 -6.956151
-17.409600 -13.759200 -6.949591
-17.362800 -13.759200 -6.942407
-17.316000 -13.759200 -6.925301
-17.269200 -13.759200 -6.910582
-17.222400 -13.759200 -6.899025
-17.175600 -13.759200 -6.855423
-17.128800 -13.759200 -6.844265
-17.082000 -13.759200 -6.823176
-17.035200 -13.759200 -6.818720
-16.988400 -13.759200 -6.789189
-16.941600 -13.759200 -6.773575
-16.894800 -13.759200 -6.718392
-16.848000 -13.759200 -6.632421
-15.256800 -13.759200 6.777458
-15.210000 -13.759200 6.831952
-15.163200 -13.759200 6.849992
-15.116400 -13.759200 6.878702
-15.069600 -13.759200 6.894746
-15.022800 -13.759200 6.912543
-14.976000 -13.759200 6.927726
-14.929200 -13.759200 6.936513
-14.882400 -13.759200 6.951352
-14.835600 -13.759200 6.957856
-14.788800 -13.759200 6.981684
-14.742000 -13.759200 6.998335
-14.695200 -13.759200 7.000479
-14.648400 -13.759200 7.005279
-14.601600 -13.759200 7.017171
-14.554800 -13.759200 7.020985
-14.508000 -13.759200 7.026015
-14.461200 -13.759200 7.026026
-14.414400 -13.759200 7.027169
-14.367600 -13.759200 7.026108
-14.320800 -13.759200 7.027460
-14.274000 -13.759200 7.028905
-14.227200 -13.759200 7.028905
-14.180400 -13.759200 7.029576
-14.133600 -13.759200 7.037317
-14.086800 -13.759200 7.044761
-14.040000 -13.759200 7.057613
-13.993200 -13.759200 7.060070
-13.946400 -13.759200 7.060070
-13.899600 -13.759200 7.066930
-13.852800 -13.759200 7.071644
-13.806000 -13.759200 7.073767
-13.759200 -13.759200 7.073009
-13.712400 -13.759200 7.056465
-13.665600 -13.759200 7.056465
-13.618800 -13.759200 7.068847
-13.572000 -13.759200 7.068847
-13.525200 -13.759200 7.068847
-13.478400 -13.759200 7.068276
-13.431600 -13.759200 7.068847
-13.384800 -13.759200 7.079028
-13.338000 -13.759200 7.101784
-13.291200 -13.759200 7.159142
-13.244400 -13.759200 7.220285
-13.197600 -13.759200 7.229833
-10.342800 -13.759200 8.221762
-10.296000 -13.759200 8.193783
-10.249200 -13.759200 8.109991
-10.202400 -13.759200 8.065423
-10.155600 -13.759200 8.011336
-10.108800 -13.759200 7.949255
-10.062000 -13.759200 7.907853
-10.015200 -13.759200 7.816177
-9.968400 -13.759200 7.768373
-9.921600 -13.759200 7.699286
-9.874800 -13.759200 7.655924
-9.828000 -13.759200 7.595659
-9.781200 -13.759200 7.538276
-9.734400 -13.759200 7.511294
-9.687600 -13.759200 7.474301
-9.640800 -13.759200 7.455042
-9.594000 -13.759200 7.422117
-9.547200 -13.759200 7.355768
-9.500400 -13.759200 7.293666
-9.453600 -13.759200 7.240400
-9.406800 -13.759200 7.193651
-9.360000 -13.759200 7.121567
-9.313200 -13.759200 7.024230
-9.266400 -13.759200 6.972895
-9.219600 -13.759200 6.940098
-9.172800 -13.759200 6.931354
-9.126000 -13.759200 6.911991
-9.079200 -13.759200 6.868467
-9.032400 -13.759200 6.795684
-8.985600 -13.759200 6.741311
-8.938800 -13.759200 6.729445
-8.892000 -13.759200 6.712518
-8.845200 -13.759200 6.673341
-8.798400 -13.759200 6.651509
-8.751600 -13.759200 6.591498
-8.704800 -13.759200 6.564500
-8.658000 -13.759200 6.534357
-8.611200 -13.759200 6.528770
-8.564400 -13.759200 6.528770
-8.517600 -13.759200 6.477017
-8.470800 -13.759200 6.453943
-8.424000 -13.759200 6.445860
-8.377200 -13.759200 6.417004
-8.330400 -13.759200 6.390764
-8.283600 -13.759200 6.358510
-8.236800 -13.759200 6.320893
-8.190000 -13.759200 6.256989
-8.143200 -13.759200 6.217683
-8.096400 -13.759200 6.191942
-8.049600 -13.759200 6.176453
-8.002800 -13.759200 6.137975
-7.956000 -13.759200 6.130708
-7.909200 -13.759200 6.127409
-7.862400 -13.759200 6.109168
-7.815600 -13.759200 6.078075
-7.768800 -13.759200 6.020881
-7.722000 -13.759200 5.975711
-7.675200 -13.759200 5.939809
-7.628400 -13.759200 5.891033
-7.581600 -13.759200 5.884065
-7.534800 -13.759200 5.876318
-7.488000 -13.759200 5.874192
-7.441200 -13.759200 5.849464
-7.394400 -13.759200 5.824365
-7.347600 -13.759200 5.817814
-7.300800 -13.759200 5.817814
-7.254000 -13.759200 5.815718
-7.207200 -13.759200 5.782945
-7.160400 -13.759200 5.767096
-7.113600 -13.759200 5.735545
-7.066800 -13.759200 5.700120
-7.020000 -13.759200 5.689187
-6.973200 -13.759200 5.669889
-6.926400 -13.759200 5.664616
-6.879600 -13.759200 5.664264
-6.832800 -13.759200 5.646569
-6.786000 -13.759200 5.609067
-6.739200 -13.759200 5.559357
-6.692400 -13.759200 5.539082
-6.645600 -13.759200 5.503691
-6.598800 -13.759200 5.466305
-6.552000 -13.759200 5.452926
-6.505200 -13.759200 5.452793
-6.458400 -13.759200 5.452793
-6.411600 -13.759200 5.447503
-6.364800 -13.759200 5.413512
-6.318000 -13.759200 5.395997
-6.271200 -13.759200 5.379036
-6.224400 -13.759200 5.354378
-6.177600 -13.759200 5.325144
-6.130800 -13.759200 5.301636
-6.084000 -13.759200 5.297739
-6.037200 -13.759200 5.297739
-5.990400 -13.759200 5.301636
-5.943600 -13.759200 5.302476
-5.896800 -13.759200 5.295475
-5.850000 -13.759200 5.295475
-5.803200 -13.759200 5.251670
-5.756400 -13.759200 5.235937
-5.709600 -13.759200 5.226621
-5.662800 -13.759200 5.211258
-5.616000 -13.759200 5.211258
-5.569200 -13.759200 5.211215
-5.522400 -13.759200 5.209549
-5.475600 -13.759200 5.190540
-5.428800 -13.759200 5.174072
-5.382000 -13.759200 5.156877
-5.335200 -13.759200 5.131174
-5.288400 -13.759200 5.122370
-5.241600 -13.759200 5.107467
-5.194800 -13.759200 5.097593
-5.148000 -13.759200 5.066732
-5.101200 -13.759200 5.046667
-5.054400 -13.759200 5.045471
-5.007600 -13.759200 5.039048
-4.960800 -13.759200 4.993884
-4.914000 -13.759200 4.982236
-4.867200 -13.759200 4.952583
-4.820400 -13.759200 4.950168
-4.773600 -13.759200 4.952583
-4.726800 -13.759200 4.981552
-4.680000 -13.759200 4.978799
-4.633200 -13.759200 4.986933
-4.586400 -13.759200 4.981552
-4.539600 -13.759200 4.938449
-4.492800 -13.759200 4.916882
-4.446000 -13.759200 4.895858
-4.399200 -13.759200 4.855532
-4.352400 -13.759200 4.832564
-4.305600 -13.759200 4.809606
-4.258800 -13.759200 4.791621
-4.212000 -13.759200 4.779566
-4.165200 -13.759200 4.729045
-4.118400 -13.759200 4.752731
-4.071600 -13.759200 4.697563
-4.024800 -13.759200 4.688761
-3.978000 -13.759200 4.682575
-3.931200 -13.759200 4.666983
-3.884400 -13.759200 4.672053
-3.837600 -13.759200 4.684791
-3.790800 -13.759200 4.662141
-3.744000 -13.759200 4.649413
-3.697200 -13.759200 4.633646
-3.650400 -13.759200 4.634143
-3.603600 -13.759200 4.627971
-3.556800 -13.759200 4.627971
-3.510000 -13.759200 4.605496
-3.463200 -13.759200 4.605496
-3.416400 -13.759200 4.587100
-3.369600 -13.759200 4.557366
-3.322800 -13.759200 4.542764
-3.276000 -13.759200 4.550305
-3.229200 -13.759200 4.550305
-3.182400 -13.759200 4.550305
-3.135600 -13.759200 4.547627
-3.088800 -13.759200 4.550305
-3.042000 -13.759200 4.547627
-2.995200 -13.759200 4.547627
-2.948400 -13.759200 4.545766
-2.901600 -13.759200 4.533400
-2.854800 -13.759200 4.514352
-2.808000 -13.759200 4.505467
-2.761200 -13.759200 4.493337
-2.714400 -13.759200 4.481058
-2.667600 -13.759200 4.448628
-2.620800 -13.759200 4.431211
-2.574000 -13.759200 4.428760
-2.527200 -13.759200 4.421229
-2.480400 -13.759200 4.429451
-2.433600 -13.759200 4.421229
-2.386800 -13.759200 4.416560
-2.340000 -13.759200 4.416560
-2.293200 -13.759200 4.414879
-2.246400 -13.759200 4.416560
-2.199600 -13.759200 4.424302
-2.152800 -13.759200 4.433540
-2.106000 -13.759200 4.433999
-2.059200 -13.759200 4.434047
-2.012400 -13.759200 4.445131
-1.965600 -13.759200 4.459235
-1.918800 -13.759200 4.445131
-1.872000 -13.759200 4.453223
-1.825200 -13.759200 4.449489
-1.778400 -13.759200 4.438141
-1.731600 -13.759200 4.436024
-1.684800 -13.759200 4.431502
-1.638000 -13.759200 4.427357
-1.591200 -13.759200 4.438141
-1.544400 -13.759200 4.427357
-1.497600 -13.759200 4.430097
-1.450800 -13.759200 4.421143
-1.404000 -13.759200 4.430097
-1.357200 -13.759200 4.431594
-1.310400 -13.759200 4.430097
-1.263600 -13.759200 4.424968
-1.216800 -13.759200 4.426234
-1.170000 -13.759200 4.431594
-1.123200 -13.759200 4.426234
-1.076400 -13.759200 4.426234
-1.029600 -13.759200 4.426234
-0.982800 -13.759200 4.423305
-0.936000 -13.759200 4.404614
-0.889200 -13.759200 4.404614
-0.842400 -13.759200 4.395329
-0.795600 -13.759200 4.404614
-0.748800 -13.759200 4.404614
-0.702000 -13.759200 4.406117
-0.655200 -13.759200 4.410157
-0.608400 -13.759200 4.417728
-0.561600 -13.759200 4.435725
-0.514800 -13.759200 4.436534
-0.468000 -13.759200 4.435725
-0.421200 -13.759200 4.447480
-0.374400 -13.759200 4.461373
-0.327600 -13.759200 4.480888
-0.280800 -13.759200 4.460226
-0.234000 -13.759200 4.460226
-0.187200 -13.759200 4.487291
-0.140400 -13.759200 4.487291
-0.093600 -13.759200 4.487486
-0.046800 -13.759200 4.496956
0.000000 -13.759200 4.490569
0.046800 -13.759200 4.501447
0.093600 -13.759200 4.501487
0.140400 -13.759200 4.501447
0.187200 -13.759200 4.521047
0.234000 -13.759200 4.536723
0.280800 -13.759200 4.523026
0.327600 -13.759200 4.515422
0.374400 -13.759200 4.515422
0.421200 -13.759200 4.523026
0.468000 -13.759200 4.516037
0.514800 -13.759200 4.528732
0.561600 -13.759200 4.516037
0.608400 -13.759200 4.533826
0.655200 -13.759200 4.551016
0.702000 -13.759200 4.560975
0.748800 -13.759200 4.569265
0.795600 -13.759200 4.577532
0.842400 -13.759200 4.599354
0.889200 -13.759200 4.606971
0.936000 -13.759200 4.615855
0.982800 -13.759200 4.635599
1.029600 -13.759200 4.638307
1.076400 -13.759200 4.663481
1.123200 -13.759200 4.701812
1.170000 -13.759200 4.701812
1.216800 -13.759200 4.716175
1.263600 -13.759200 4.733536
1.310400 -13.759200 4.741824
1.357200 -13.759200 4.769712
1.404000 -13.759200 4.780247
1.450800 -13.759200 4.783692
1.497600 -13.759200 4.787167
1.544400 -13.759200 4.787167
1.591200 -13.759200 4.787167
1.638000 -13.759200 4.783692
1.684800 -13.759200 4.787167
1.731600 -13.759200 4.807112
1.778400 -13.759200 4.807112
1.825200 -13.759200 4.807112
1.872000 -13.759200 4.814295
1.918800 -13.759200 4.823465
1.965600 -13.759200 4.859328
2.012400 -13.759200 4.866180
2.059200 -13.759200 4.891418
2.106000 -13.759200 4.911329
2.152800 -13.759200 4.921548
2.199600 -13.759200 4.951577
2.246400 -13.759200 4.955452
2.293200 -13.759200 4.960581
2.340000 -13.759200 4.973651
2.386800 -13.759200 4.960581
2.433600 -13.759200 4.973651
2.480400 -13.759200 5.032910
2.527200 -13.759200 5.032910
2.574000 -13.759200 5.032453
2.620800 -13.759200 5.032910
2.667600 -13.759200 5.061718
2.714400 -13.759200 5.083370
2.761200 -13.759200 5.107406
2.808000 -13.759200 5.094593
2.854800 -13.759200 5.093077
2.901600 -13.759200 5.157969
2.948400 -13.759200 5.174192
2.995200 -13.759200 5.174192
3.042000 -13.759200 5.177539
3.088800 -13.759200 5.177539
3.135600 -13.759200 5.189572
3.182400 -13.759200 5.211663
3.229200 -13.759200 5.219405
3.276000 -13.759200 5.237208
3.322800 -13.759200 5.247142
3.369600 -13.759200 5.257256
3.416400 -13.759200 5.267727
3.463200 -13.759200 5.284449
3.510000 -13.759200 5.285549
3.556800 -13.759200 5.331457
3.603600 -13.759200 5.339180
3.650400 -13.759200 5.368191
3.697200 -13.759200 5.393594
3.744000 -13.759200 5.436624
3.790800 -13.759200 5.444731
3.837600 -13.759200 5.458575
3.884400 -13.759200 5.458575
3.931200 -13.759200 5.444731
3.978000 -13.759200 5.434982
4.024800 -13.759200 5.421229
4.071600 -13.759200 5.453342
4.118400 -13.759200 5.470141
4.165200 -13.759200 5.484052
4.212000 -13.759200 5.514266
4.258800 -13.759200 5.546718
4.305600 -13.759200 5.579954
4.352400 -13.759200 5.595094
4.399200 -13.759200 5.609088
4.446000 -13.759200 5.625326
4.492800 -13.759200 5.644347
4.539600 -13.759200 5.649556
4.586400 -13.759200 5.698762
4.633200 -13.759200 5.705882
4.680000 -13.759200 5.721136
4.726800 -13.759200 5.728661
4.773600 -13.759200 5.739525
4.820400 -13.759200 5.785793
4.867200 -13.759200 5.796996
4.914000 -13.759200 5.812554
4.960800 -13.759200 5.828992
5.007600 -13.759200 5.851166
5.054400 -13.759200 5.863431
5.101200 -13.759200 5.875981
5.148000 -13.759200 5.894087
5.194800 -13.759200 5.932434
5.241600 -13.759200 5.949285
5.288400 -13.759200 5.954968
5.335200 -13.759200 5.970409
5.382000 -13.759200 5.991316
5.428800 -13.759200 5.996435
5.475600 -13.759200 6.015131
5.522400 -13.759200 6.057483
5.569200 -13.759200 6.069780
5.616000 -13.759200 6.072808
5.662800 -13.759200 6.101309
5.709600 -13.759200 6.141117
5.756400 -13.759200 6.165635
5.803200 -13.759200 6.178472
5.850000 -13.759200 6.206987
5.896800 -13.759200 6.226308
5.943600 -13.759200 6.226997
5.990400 -13.759200 6.268635
6.037200 -13.759200 6.268635
6.084000 -13.759200 6.301817
6.130800 -13.759200 6.310772
6.177600 -13.759200 6.311872
6.224400 -13.759200 6.339358
6.271200 -13.759200 6.352057
6.318000 -13.759200 6.422560
6.364800 -13.759200 6.448727
6.411600 -13.759200 6.462738
6.458400 -13.759200 6.537984
6.505200 -13.759200 6.545281
6.552000 -13.759200 6.559976
6.598800 -13.759200 6.592210
6.645600 -13.759200 6.601287
6.692400 -13.759200 6.640468
6.739200 -13.759200 6.749634
6.786000 -13.759200 6.784064
6.832800 -13.759200 6.795145
6.879600 -13.759200 6.803577
6.926400 -13.759200 6.833382
6.973200 -13.759200 6.868957
7.020000 -13.759200 6.910276
7.066800 -13.759200 6.952963
7.113600 -13.759200 6.968940
7.160400 -13.759200 6.985027
7.207200 -13.759200 7.013590
7.254000 -13.759200 7.034294
7.300800 -13.759200 7.087362
7.347600 -13.759200 7.092292
7.394400 -13.759200 7.119177
7.441200 -13.759200 7.120242
7.488000 -13.759200 7.120242
7.534800 -13.759200 7.150240
7.581600 -13.759200 7.201748
7.628400 -13.759200 7.220682
7.675200 -13.759200 7.249232
7.722000 -13.759200 7.306387
7.768800 -13.759200 7.334777
7.815600 -13.759200 7.346543
7.862400 -13.759200 7.378816
7.909200 -13.759200 7.409114
7.956000 -13.759200 7.424132
8.002800 -13.759200 7.424132
8.049600 -13.759200 7.424132
8.096400 -13.759200 7.426502
8.143200 -13.759200 7.486380
8.190000 -13.759200 7.536664
8.236800 -13.759200 7.582392
8.283600 -13.759200 7.631276
8.330400 -13.759200 7.670628
8.377200 -13.759200 7.682722
8.424000 -13.759200 7.752969
8.470800 -13.759200 7.841759
8.517600 -13.759200 7.894596
8.564400 -13.759200 7.952086
8.611200 -13.759200 7.964731
8.658000 -13.759200 7.993664
8.704800 -13.759200 8.088866
8.751600 -13.759200 8.092629
8.798400 -13.759200 8.103303
8.845200 -13.759200 8.123772
8.892000 -13.759200 8.123772
8.938800 -13.759200 8.244731
8.985600 -13.759200 8.445789
9.032400 -13.759200 8.488791
9.079200 -13.759200 8.732739
9.126000 -13.759200 8.846255
9.172800 -13.759200 8.866659
9.219600 -13.759200 8.873756
9.266400 -13.759200 8.972274
9.313200 -13.759200 8.954960
9.360000 -13.759200 8.954960
9.406800 -13.759200 8.995440
9.453600 -13.759200 9.176071
9.500400 -13.759200 9.685186
9.547200 -13.759200 29.388746
12.402000 -13.759200 7.993942
12.448800 -13.759200 7.981529
12.495600 -13.759200 7.974464
12.542400 -13.759200 7.978137
12.589200 -13.759200 7.978137
12.636000 -13.759200 7.974464
12.682800 -13.759200 7.971909
12.729600 -13.759200 7.976902
12.776400 -13.759200 7.978177
12.823200 -13.759200 7.980885
12.870000 -13.759200 7.972198
12.916800 -13.759200 7.976902
12.963600 -13.759200 7.976902
13.010400 -13.759200 7.980515
13.057200 -13.759200 7.980515
13.104000 -13.759200 7.981389
13.150800 -13.759200 7.982283
13.197600 -13.759200 8.001906
13.244400 -13.759200 7.999706
13.291200 -13.759200 7.996827
13.338000 -13.759200 7.999706
13.384800 -13.759200 7.999202
13.431600 -13.759200 7.996827
13.478400 -13.759200 7.991454
13.525200 -13.759200 7.984214
13.572000 -13.759200 7.984526
13.618800 -13.759200 7.991454
13.665600 -13.759200 8.002326
13.712400 -13.759200 8.017149
13.759200 -13.759200 8.029135
13.806000 -13.759200 8.036472
13.852800 -13.759200 8.040478
13.899600 -13.759200 8.038704
13.946400 -13.759200 8.048047
13.993200 -13.759200 8.048047
14.040000 -13.759200 8.048047
14.086800 -13.759200 8.043212
14.133600 -13.759200 8.038399
14.180400 -13.759200 8.020618
14.227200 -13.759200 8.009675
14.274000 -13.759200 7.996236
14.320800 -13.759200 7.965474
14.367600 -13.759200 7.935722
15.069600 -13.759200 6.757356
15.116400 -13.759200 6.733885
15.163200 -13.759200 6.728574
15.210000 -13.759200 6.723625
15.256800 -13.759200 6.728590
15.303600 -13.759200 6.733885
15.350400 -13.759200 6.734868
15.397200 -13.759200 6.734868
15.490800 -13.759200 6.740033
15.584400 -13.759200 6.740033
15.631200 -13.759200 6.712839
15.678000 -13.759200 6.709412
15.724800 -13.759200 6.681927
16.520400 -13.759200 2.096091
16.614000 -13.759200 1.539735
16.660800 -13.759200 1.315128
-18.720000 -13.712400 0.000000
-18.673200 -13.712400 0.000000
-18.626400 -13.712400 0.000000
-18.579600 -13.712400 -7.079876
-18.532800 -13.712400 -7.048687
-18.486000 -13.712400 -7.061870
-18.439200 -13.712400 -7.061870
-18.392400 -13.712400 -7.057162
-18.345600 -13.712400 -7.054353
-18.298800 -13.712400 -7.057162
-18.252000 -13.712400 -7.061870
-18.205200 -13.712400 -7.062935
-18.158400 -13.712400 -7.036259
-18.111600 -13.712400 -7.036583
-18.064800 -13.712400 -7.041145
-18.018000 -13.712400 -7.032184
-17.971200 -13.712400 -7.030566
-17.924400 -13.712400 -7.032184
-17.877600 -13.712400 -7.030566
-17.830800 -13.712400 -7.019859
-17.784000 -13.712400 -7.013056
-17.737200 -13.712400 -7.009170
-17.690400 -13.712400 -7.009170
-17.643600 -13.712400 -7.013056
-17.596800 -13.712400 -6.994459
-17.550000 -13.712400 -7.005043
-17.503200 -13.712400 -6.976200
-17.456400 -13.712400 -6.945746
-17.409600 -13.712400 -6.943408
-17.362800 -13.712400 -6.942407
-17.316000 -13.712400 -6.930486
-17.269200 -13.712400 -6.910582
-17.222400 -13.712400 -6.899025
-17.175600 -13.712400 -6.852176
-17.128800 -13.712400 -6.844265
-17.082000 -13.712400 -6.823176
-17.035200 -13.712400 -6.818720
-16.988400 -13.712400 -6.778732
-16.941600 -13.712400 -6.740021
-16.894800 -13.712400 -6.648022
-15.303600 -13.712400 6.803689
-15.256800 -13.712400 6.830049
-15.210000 -13.712400 6.849992
-15.163200 -13.712400 6.870167
-15.116400 -13.712400 6.893834
-15.069600 -13.712400 6.909714
-15.022800 -13.712400 6.923766
-14.976000 -13.712400 6.939250
-14.929200 -13.712400 6.951352
-14.882400 -13.712400 6.957976
-14.835600 -13.712400 6.977776
-14.788800 -13.712400 6.988448
-14.742000 -13.712400 6.999077
-14.695200 -13.712400 7.000479
-14.648400 -13.712400 7.003924
-14.601600 -13.712400 7.024092
-14.554800 -13.712400 7.026015
-14.508000 -13.712400 7.026026
-14.461200 -13.712400 7.026108
-14.414400 -13.712400 7.027460
-14.367600 -13.712400 7.027169
-14.320800 -13.712400 7.027460
-14.274000 -13.712400 7.028905
-14.227200 -13.712400 7.029576
-14.180400 -13.712400 7.033003
-14.133600 -13.712400 7.043939
-14.086800 -13.712400 7.052050
-14.040000 -13.712400 7.059543
-13.993200 -13.712400 7.060070
-13.946400 -13.712400 7.060070
-13.899600 -13.712400 7.066930
-13.852800 -13.712400 7.071644
-13.806000 -13.712400 7.073009
-13.759200 -13.712400 7.066930
-13.712400 -13.712400 7.052123
-13.665600 -13.712400 7.052123
-13.618800 -13.712400 7.061699
-13.572000 -13.712400 7.068276
-13.525200 -13.712400 7.068847
-13.478400 -13.712400 7.070172
-13.431600 -13.712400 7.076816
-13.384800 -13.712400 7.097820
-13.338000 -13.712400 7.142827
-13.291200 -13.712400 7.215813
-13.244400 -13.712400 7.236160
-13.197600 -13.712400 7.296030
-10.342800 -13.712400 8.242154
-10.296000 -13.712400 8.171662
-10.249200 -13.712400 8.085948
-10.202400 -13.712400 8.026487
-10.155600 -13.712400 8.011336
-10.108800 -13.712400 7.923465
-10.062000 -13.712400 7.898512
-10.015200 -13.712400 7.816177
-9.968400 -13.712400 7.770503
-9.921600 -13.712400 7.690018
-9.874800 -13.712400 7.635004
-9.828000 -13.712400 7.563518
-9.781200 -13.712400 7.538276
-9.734400 -13.712400 7.511294
-9.687600 -13.712400 7.475375
-9.640800 -13.712400 7.456637
-9.594000 -13.712400 7.422117
-9.547200 -13.712400 7.355768
-9.500400 -13.712400 7.293666
-9.453600 -13.712400 7.256591
-9.406800 -13.712400 7.161653
-9.360000 -13.712400 7.048725
-9.313200 -13.712400 6.986179
-9.266400 -13.712400 6.939451
-9.219600 -13.712400 6.931354
-9.172800 -13.712400 6.910570
-9.126000 -13.712400 6.899249
-9.079200 -13.712400 6.831683
-9.032400 -13.712400 6.779471
-8.985600 -13.712400 6.741311
-8.938800 -13.712400 6.731364
-8.892000 -13.712400 6.712518
-8.845200 -13.712400 6.672486
-8.798400 -13.712400 6.646390
-8.751600 -13.712400 6.595028
-8.704800 -13.712400 6.588016
-8.658000 -13.712400 6.556926
-8.611200 -13.712400 6.541309
-8.564400 -13.712400 6.534357
-8.517600 -13.712400 6.479647
-8.470800 -13.712400 6.457108
-8.424000 -13.712400 6.427268
-8.377200 -13.712400 6.390764
-8.330400 -13.712400 6.344301
-8.283600 -13.712400 6.324552
-8.236800 -13.712400 6.256989
-8.190000 -13.712400 6.253559
-8.143200 -13.712400 6.205170
-8.096400 -13.712400 6.183871
-8.049600 -13.712400 6.155683
-8.002800 -13.712400 6.137975
-7.956000 -13.712400 6.130708
-7.909200 -13.712400 6.110106
-7.862400 -13.712400 6.052743
-7.815600 -13.712400 6.020881
-7.768800 -13.712400 5.975711
-7.722000 -13.712400 5.948360
-7.675200 -13.712400 5.930901
-7.628400 -13.712400 5.884065
-7.581600 -13.712400 5.879961
-7.534800 -13.712400 5.883089
-7.488000 -13.712400 5.874192
-7.441200 -13.712400 5.824365
-7.394400 -13.712400 5.819091
-7.347600 -13.712400 5.817814
-7.300800 -13.712400 5.815718
-7.254000 -13.712400 5.785083
-7.207200 -13.712400 5.778621
-7.160400 -13.712400 5.767096
-7.113600 -13.712400 5.715343
-7.066800 -13.712400 5.700120
-7.020000 -13.712400 5.686404
-6.973200 -13.712400 5.664616
-6.926400 -13.712400 5.658823
-6.879600 -13.712400 5.656609
-6.832800 -13.712400 5.643314
-6.786000 -13.712400 5.604212
-6.739200 -13.712400 5.559357
-6.692400 -13.712400 5.526380
-6.645600 -13.712400 5.496289
-6.598800 -13.712400 5.452793
-6.552000 -13.712400 5.420588
-6.505200 -13.712400 5.420588
-6.458400 -13.712400 5.432911
-6.411600 -13.712400 5.420588
-6.364800 -13.712400 5.389517
-6.318000 -13.712400 5.379036
-6.271200 -13.712400 5.345191
-6.224400 -13.712400 5.345111
-6.177600 -13.712400 5.300353
-6.130800 -13.712400 5.297444
-6.084000 -13.712400 5.295570
-6.037200 -13.712400 5.291450
-5.990400 -13.712400 5.281180
-5.943600 -13.712400 5.281180
-5.896800 -13.712400 5.251670
-5.850000 -13.712400 5.241645
-5.803200 -13.712400 5.234880
-5.756400 -13.712400 5.211258
-5.709600 -13.712400 5.211215
-5.662800 -13.712400 5.174563
-5.616000 -13.712400 5.174563
-5.569200 -13.712400 5.205310
-5.522400 -13.712400 5.205310
-5.475600 -13.712400 5.174072
-5.428800 -13.712400 5.156877
-5.382000 -13.712400 5.131174
-5.335200 -13.712400 5.107467
-5.288400 -13.712400 5.096761
-5.241600 -13.712400 5.066732
-5.194800 -13.712400 5.050083
-5.148000 -13.712400 5.024631
-5.101200 -13.712400 5.009870
-5.054400 -13.712400 5.009870
-5.007600 -13.712400 4.993880
-4.960800 -13.712400 4.952583
-4.914000 -13.712400 4.934319
-4.867200 -13.712400 4.923708
-4.820400 -13.712400 4.923708
-4.773600 -13.712400 4.924651
-4.726800 -13.712400 4.950168
-4.680000 -13.712400 4.938449
-4.633200 -13.712400 4.969444
-4.586400 -13.712400 4.969444
-4.539600 -13.712400 4.910931
-4.492800 -13.712400 4.901604
-4.446000 -13.712400 4.873547
-4.399200 -13.712400 4.824882
-4.352400 -13.712400 4.822023
-4.305600 -13.712400 4.791080
-4.258800 -13.712400 4.749073
-4.212000 -13.712400 4.703328
-4.165200 -13.712400 4.691339
-4.118400 -13.712400 4.688761
-4.071600 -13.712400 4.682575
-4.024800 -13.712400 4.666983
-3.978000 -13.712400 4.665628
-3.931200 -13.712400 4.663311
-3.884400 -13.712400 4.666983
-3.837600 -13.712400 4.663311
-3.790800 -13.712400 4.659901
-3.744000 -13.712400 4.650022
-3.697200 -13.712400 4.633646
-3.650400 -13.712400 4.634143
-3.603600 -13.712400 4.593625
-3.556800 -13.712400 4.587100
-3.510000 -13.712400 4.586227
-3.463200 -13.712400 4.586730
-3.416400 -13.712400 4.569531
-3.369600 -13.712400 4.542764
-3.322800 -13.712400 4.541245
-3.276000 -13.712400 4.541245
-3.229200 -13.712400 4.541245
-3.182400 -13.712400 4.542764
-3.135600 -13.712400 4.529157
-3.088800 -13.712400 4.540323
-3.042000 -13.712400 4.540323
-2.995200 -13.712400 4.540323
-2.948400 -13.712400 4.535592
-2.901600 -13.712400 4.514352
-2.854800 -13.712400 4.507922
-2.808000 -13.712400 4.497614
-2.761200 -13.712400 4.485030
-2.714400 -13.712400 4.467975
-2.667600 -13.712400 4.441955
-2.620800 -13.712400 4.428760
-2.574000 -13.712400 4.426075
-2.527200 -13.712400 4.404726
-2.480400 -13.712400 4.416560
-2.433600 -13.712400 4.410091
-2.386800 -13.712400 4.414879
-2.340000 -13.712400 4.414879
-2.293200 -13.712400 4.415314
-2.246400 -13.712400 4.416481
-2.199600 -13.712400 4.419492
-2.152800 -13.712400 4.433540
-2.106000 -13.712400 4.445131
-2.059200 -13.712400 4.445131
-2.012400 -13.712400 4.449418
-1.965600 -13.712400 4.459235
-1.918800 -13.712400 4.442609
-1.872000 -13.712400 4.449489
-1.825200 -13.712400 4.429166
-1.778400 -13.712400 4.425503
-1.731600 -13.712400 4.424071
-1.684800 -13.712400 4.421143
-1.638000 -13.712400 4.419877
-1.591200 -13.712400 4.425503
-1.544400 -13.712400 4.420315
-1.497600 -13.712400 4.420315
-1.450800 -13.712400 4.409831
-1.404000 -13.712400 4.399450
-1.357200 -13.712400 4.383399
-1.310400 -13.712400 4.386577
-1.263600 -13.712400 4.386577
-1.216800 -13.712400 4.389663
-1.170000 -13.712400 4.398586
-1.123200 -13.712400 4.398586
-1.076400 -13.712400 4.401593
-1.029600 -13.712400 4.410984
-0.982800 -13.712400 4.410984
-0.936000 -13.712400 4.398586
-0.889200 -13.712400 4.401593
-0.842400 -13.712400 4.397165
-0.795600 -13.712400 4.404614
-0.748800 -13.712400 4.404614
-0.702000 -13.712400 4.404614
-0.655200 -13.712400 4.404614
-0.608400 -13.712400 4.415852
-0.561600 -13.712400 4.417728
-0.514800 -13.712400 4.421455
-0.468000 -13.712400 4.421455
-0.421200 -13.712400 4.426785
-0.374400 -13.712400 4.435031
-0.327600 -13.712400 4.454922
-0.280800 -13.712400 4.454922
-0.234000 -13.712400 4.454922
-0.187200 -13.712400 4.460226
-0.140400 -13.712400 4.460226
-0.093600 -13.712400 4.460255
-0.046800 -13.712400 4.475271
0.000000 -13.712400 4.487291
0.046800 -13.712400 4.492115
0.093600 -13.712400 4.501447
0.140400 -13.712400 4.498222
0.187200 -13.712400 4.506986
0.234000 -13.712400 4.521047
0.280800 -13.712400 4.509121
0.327600 -13.712400 4.503057
0.374400 -13.712400 4.506986
0.421200 -13.712400 4.512020
0.468000 -13.712400 4.515288
0.514800 -13.712400 4.523026
0.561600 -13.712400 4.516037
0.608400 -13.712400 4.533826
0.655200 -13.712400 4.551016
0.702000 -13.712400 4.560975
0.748800 -13.712400 4.560975
0.795600 -13.712400 4.576349
0.842400 -13.712400 4.582838
0.889200 -13.712400 4.606971
0.936000 -13.712400 4.615855
0.982800 -13.712400 4.630101
1.029600 -13.712400 4.636428
1.076400 -13.712400 4.649256
1.123200 -13.712400 4.689181
1.170000 -13.712400 4.689181
1.216800 -13.712400 4.701812
1.263600 -13.712400 4.716729
1.310400 -13.712400 4.727433
1.357200 -13.712400 4.739478
1.404000 -13.712400 4.750235
1.450800 -13.712400 4.741824
1.497600 -13.712400 4.772802
1.544400 -13.712400 4.780247
1.591200 -13.712400 4.785669
1.638000 -13.712400 4.785669
1.684800 -13.712400 4.807112
1.731600 -13.712400 4.807112
1.778400 -13.712400 4.813145
1.825200 -13.712400 4.811972
1.872000 -13.712400 4.814295
1.918800 -13.712400 4.813145
1.965600 -13.712400 4.839568
2.012400 -13.712400 4.852692
2.059200 -13.712400 4.882361
2.106000 -13.712400 4.911329
2.152800 -13.712400 4.922696
2.199600 -13.712400 4.951577
2.246400 -13.712400 4.959635
2.293200 -13.712400 4.960581
2.340000 -13.712400 4.960581
2.386800 -13.712400 4.955452
2.433600 -13.712400 4.946277
2.480400 -13.712400 5.002883
2.527200 -13.712400 5.010777
2.574000 -13.712400 5.003997
2.620800 -13.712400 5.024021
2.667600 -13.712400 5.036438
2.714400 -13.712400 5.068489
2.761200 -13.712400 5.093077
2.808000 -13.712400 5.065824
2.854800 -13.712400 5.020062
2.901600 -13.712400 5.080146
2.948400 -13.712400 5.146365
2.995200 -13.712400 5.157969
3.042000 -13.712400 5.146365
3.088800 -13.712400 5.146365
3.135600 -13.712400 5.156770
3.182400 -13.712400 5.158158
3.229200 -13.712400 5.163802
3.276000 -13.712400 5.209109
3.322800 -13.712400 5.211663
3.369600 -13.712400 5.211663
3.416400 -13.712400 5.227636
3.463200 -13.712400 5.227636
3.510000 -13.712400 5.256889
3.556800 -13.712400 5.267727
3.603600 -13.712400 5.284449
3.650400 -13.712400 5.301251
3.697200 -13.712400 5.361417
3.744000 -13.712400 5.361417
3.790800 -13.712400 5.373174
3.837600 -13.712400 5.373253
3.884400 -13.712400 5.356232
3.931200 -13.712400 5.358263
3.978000 -13.712400 5.370179
4.024800 -13.712400 5.358263
4.071600 -13.712400 5.409086
4.118400 -13.712400 5.453342
4.165200 -13.712400 5.474596
4.212000 -13.712400 5.506427
4.258800 -13.712400 5.530038
4.305600 -13.712400 5.570928
4.352400 -13.712400 5.589078
4.399200 -13.712400 5.609955
4.446000 -13.712400 5.626297
4.492800 -13.712400 5.645228
4.539600 -13.712400 5.656771
4.586400 -13.712400 5.698762
4.633200 -13.712400 5.708672
4.680000 -13.712400 5.721490
4.726800 -13.712400 5.728661
4.773600 -13.712400 5.740644
4.820400 -13.712400 5.778564
4.867200 -13.712400 5.779032
4.914000 -13.712400 5.812554
4.960800 -13.712400 5.826869
5.007600 -13.712400 5.851166
5.054400 -13.712400 5.874121
5.101200 -13.712400 5.875981
5.148000 -13.712400 5.884729
5.194800 -13.712400 5.932225
5.241600 -13.712400 5.951717
5.288400 -13.712400 5.970409
5.335200 -13.712400 5.971624
5.382000 -13.712400 5.996435
5.428800 -13.712400 6.007858
5.475600 -13.712400 6.017232
5.522400 -13.712400 6.052326
5.569200 -13.712400 6.062202
5.616000 -13.712400 6.062397
5.662800 -13.712400 6.072808
5.709600 -13.712400 6.110896
5.756400 -13.712400 6.141117
5.803200 -13.712400 6.165325
5.850000 -13.712400 6.184682
5.896800 -13.712400 6.222620
5.943600 -13.712400 6.226308
5.990400 -13.712400 6.263527
6.037200 -13.712400 6.263915
6.084000 -13.712400 6.289185
6.130800 -13.712400 6.308174
6.177600 -13.712400 6.310447
6.224400 -13.712400 6.323039
6.271200 -13.712400 6.342851
6.318000 -13.712400 6.353811
6.364800 -13.712400 6.407929
6.411600 -13.712400 6.453536
6.458400 -13.712400 6.513812
6.505200 -13.712400 6.521272
6.552000 -13.712400 6.542174
6.598800 -13.712400 6.559976
6.645600 -13.712400 6.582786
6.692400 -13.712400 6.627569
6.739200 -13.712400 6.654142
6.786000 -13.712400 6.749634
6.832800 -13.712400 6.770665
6.879600 -13.712400 6.789312
6.926400 -13.712400 6.795536
6.973200 -13.712400 6.810018
7.020000 -13.712400 6.868957
7.066800 -13.712400 6.916942
7.113600 -13.712400 6.931012
7.160400 -13.712400 6.952963
7.207200 -13.712400 6.971030
7.254000 -13.712400 6.978441
7.300800 -13.712400 7.066169
7.347600 -13.712400 7.080148
7.394400 -13.712400 7.097954
7.441200 -13.712400 7.099853
7.488000 -13.712400 7.099853
7.534800 -13.712400 7.133940
7.581600 -13.712400 7.198996
7.628400 -13.712400 7.213911
7.675200 -13.712400 7.258814
7.722000 -13.712400 7.306387
7.768800 -13.712400 7.359906
7.815600 -13.712400 7.365412
7.862400 -13.712400 7.378816
7.909200 -13.712400 7.409114
7.956000 -13.712400 7.424542
8.002800 -13.712400 7.424132
8.049600 -13.712400 7.416777
8.096400 -13.712400 7.424132
8.143200 -13.712400 7.484489
8.190000 -13.712400 7.523020
8.236800 -13.712400 7.550738
8.283600 -13.712400 7.600350
8.330400 -13.712400 7.655924
8.377200 -13.712400 7.677639
8.424000 -13.712400 7.684628
8.470800 -13.712400 7.768232
8.517600 -13.712400 7.874959
8.564400 -13.712400 7.912318
8.611200 -13.712400 7.954143
8.658000 -13.712400 7.993664
8.704800 -13.712400 8.088866
8.751600 -13.712400 8.091477
8.798400 -13.712400 8.097000
8.845200 -13.712400 8.119016
8.892000 -13.712400 8.119308
8.938800 -13.712400 8.210744
8.985600 -13.712400 8.346745
9.032400 -13.712400 8.483569
9.079200 -13.712400 8.649354
9.126000 -13.712400 8.820383
9.172800 -13.712400 8.858799
9.219600 -13.712400 8.875505
9.266400 -13.712400 8.972274
9.313200 -13.712400 8.972274
9.360000 -13.712400 8.954960
9.406800 -13.712400 8.995051
9.453600 -13.712400 9.155734
9.500400 -13.712400 9.685186
9.547200 -13.712400 29.393521
12.495600 -13.712400 7.979700
12.542400 -13.712400 7.984293
12.589200 -13.712400 7.982711
12.636000 -13.712400 7.978177
12.682800 -13.712400 7.971909
12.729600 -13.712400 7.976902
12.776400 -13.712400 7.978177
12.823200 -13.712400 7.980885
12.870000 -13.712400 7.976902
12.916800 -13.712400 7.981408
12.963600 -13.712400 7.985059
13.010400 -13.712400 7.989098
13.057200 -13.712400 7.983930
13.104000 -13.712400 7.983930
13.150800 -13.712400 7.991562
13.197600 -13.712400 8.002373
13.244400 -13.712400 8.002373
13.291200 -13.712400 8.002373
13.338000 -13.712400 8.002373
13.384800 -13.712400 7.999202
13.431600 -13.712400 7.999202
13.478400 -13.712400 7.999202
13.525200 -13.712400 7.984817
13.572000 -13.712400 7.984929
13.618800 -13.712400 7.991454
13.665600 -13.712400 8.015535
13.712400 -13.712400 8.017149
13.759200 -13.712400 8.033057
13.806000 -13.712400 8.038414
13.852800 -13.712400 8.041695
13.899600 -13.712400 8.051593
13.946400 -13.712400 8.052493
13.993200 -13.712400 8.052493
14.040000 -13.712400 8.053368
14.086800 -13.712400 8.046261
14.133600 -13.712400 8.038738
14.180400 -13.712400 8.035755
14.227200 -13.712400 8.021958
14.274000 -13.712400 8.019302
14.320800 -13.712400 8.009675
14.367600 -13.712400 7.965474
15.069600 -13.712400 6.770390
15.116400 -13.712400 6.770390
15.163200 -13.712400 6.733885
15.210000 -13.712400 6.730575
15.256800 -13.712400 6.730575
15.303600 -13.712400 6.734868
15.350400 -13.712400 6.738554
15.444000 -13.712400 6.741320
15.490800 -13.712400 6.742674
15.584400 -13.712400 6.742674
15.631200 -13.712400 6.731147
15.724800 -13.712400 6.712839
15.771600 -13.712400 6.703522
16.473600 -13.712400 2.675810
16.520400 -13.712400 2.214340
16.567200 -13.712400 2.075040
16.614000 -13.712400 1.816139
16.660800 -13.712400 1.474141
-18.720000 -13.665600 0.000000
-18.673200 -13.665600 0.000000
-18.626400 -13.665600 0.000000
-18.579600 -13.665600 -7.092856
-18.532800 -13.665600 -7.062843
-18.486000 -13.665600 -7.072297
-18.439200 -13.665600 -7.065795
-18.392400 -13.665600 -7.065795
-18.345600 -13.665600 -7.065795
-18.298800 -13.665600 -7.070971
-18.252000 -13.665600 -7.070971
-18.205200 -13.665600 -7.070971
-18.158400 -13.665600 -7.054353
-18.111600 -13.665600 -7.041145
-18.064800 -13.665600 -7.043838
-18.018000 -13.665600 -7.036583
-17.971200 -13.665600 -7.036583
-17.924400 -13.665600 -7.033047
-17.877600 -13.665600 -7.032184
-17.830800 -13.665600 -7.036583
-17.784000 -13.665600 -7.030845
-17.737200 -13.665600 -7.005826
-17.690400 -13.665600 -6.990710
-17.643600 -13.665600 -6.990710
-17.596800 -13.665600 -6.987565
-17.550000 -13.665600 -6.990710
-17.503200 -13.665600 -6.974338
-17.456400 -13.665600 -6.956151
-17.409600 -13.665600 -6.949591
-17.362800 -13.665600 -6.943408
-17.316000 -13.665600 -6.942407
-17.269200 -13.665600 -6.930486
-17.222400 -13.665600 -6.899025
-17.175600 -13.665600 -6.848057
-17.128800 -13.665600 -6.834683
-17.082000 -13.665600 -6.782722
-17.035200 -13.665600 -6.773575
-16.988400 -13.665600 -6.770246
-16.941600 -13.665600 -6.718392
-15.303600 -13.665600 6.836065
-15.256800 -13.665600 6.855523
-15.210000 -13.665600 6.882458
-15.163200 -13.665600 6.893834
-15.116400 -13.665600 6.912543
-15.069600 -13.665600 6.923766
-15.022800 -13.665600 6.938579
-14.976000 -13.665600 6.954852
-14.929200 -13.665600 6.958631
-14.882400 -13.665600 6.968796
-14.835600 -13.665600 6.998602
-14.788800 -13.665600 7.000479
-14.742000 -13.665600 7.003924
-14.695200 -13.665600 7.018738
-14.648400 -13.665600 7.026015
-14.601600 -13.665600 7.026899
-14.554800 -13.665600 7.029766
-14.508000 -13.665600 7.029766
-14.461200 -13.665600 7.029766
-14.414400 -13.665600 7.029766
-14.367600 -13.665600 7.029576
-14.320800 -13.665600 7.029576
-14.274000 -13.665600 7.029792
-14.227200 -13.665600 7.031316
-14.180400 -13.665600 7.039241
-14.133600 -13.665600 7.052191
-14.086800 -13.665600 7.061203
-14.040000 -13.665600 7.068918
-13.993200 -13.665600 7.069763
-13.946400 -13.665600 7.069011
-13.899600 -13.665600 7.071644
-13.852800 -13.665600 7.076020
-13.806000 -13.665600 7.077017
-13.759200 -13.665600 7.076820
-13.712400 -13.665600 7.056170
-13.665600 -13.665600 7.061699
-13.618800 -13.665600 7.072554
-13.572000 -13.665600 7.072554
-13.525200 -13.665600 7.076816
-13.478400 -13.665600 7.079028
-13.431600 -13.665600 7.097272
-13.384800 -13.665600 7.131843
-13.338000 -13.665600 7.215813
-13.291200 -13.665600 7.256834
-10.342800 -13.665600 8.208782
-10.296000 -13.665600 8.159853
-10.249200 -13.665600 8.065423
-10.202400 -13.665600 8.026487
-10.155600 -13.665600 8.017493
-10.108800 -13.665600 7.949255
-10.062000 -13.665600 7.909396
-10.015200 -13.665600 7.855968
-9.968400 -13.665600 7.772358
-9.921600 -13.665600 7.643987
-9.874800 -13.665600 7.610550
-9.828000 -13.665600 7.563518
-9.781200 -13.665600 7.533314
-9.734400 -13.665600 7.511294
-9.687600 -13.665600 7.509543
-9.640800 -13.665600 7.460469
-9.594000 -13.665600 7.424114
-9.547200 -13.665600 7.367866
-9.500400 -13.665600 7.289773
-9.453600 -13.665600 7.256591
-9.406800 -13.665600 7.126074
-9.360000 -13.665600 6.996880
-9.313200 -13.665600 6.972895
-9.266400 -13.665600 6.932761
-9.219600 -13.665600 6.916296
-9.172800 -13.665600 6.901694
-9.126000 -13.665600 6.870100
-9.079200 -13.665600 6.813890
-9.032400 -13.665600 6.753445
-8.985600 -13.665600 6.735479
-8.938800 -13.665600 6.729445
-8.892000 -13.665600 6.700067
-8.845200 -13.665600 6.665473
-8.798400 -13.665600 6.636360
-8.751600 -13.665600 6.595028
-8.704800 -13.665600 6.573812
-8.658000 -13.665600 6.533319
-8.611200 -13.665600 6.524311
-8.564400 -13.665600 6.479647
-8.517600 -13.665600 6.457108
-8.470800 -13.665600 6.416735
-8.424000 -13.665600 6.403540
-8.377200 -13.665600 6.320137
-8.330400 -13.665600 6.312001
-8.283600 -13.665600 6.263788
-8.236800 -13.665600 6.251187
-8.190000 -13.665600 6.233303
-8.143200 -13.665600 6.187897
-8.096400 -13.665600 6.158720
-8.049600 -13.665600 6.137286
-8.002800 -13.665600 6.137010
-7.956000 -13.665600 6.114988
-7.909200 -13.665600 6.059174
-7.862400 -13.665600 6.008727
-7.815600 -13.665600 5.975711
-7.768800 -13.665600 5.954712
-7.722000 -13.665600 5.930901
-7.675200 -13.665600 5.884065
-7.628400 -13.665600 5.878933
-7.581600 -13.665600 5.868050
-7.534800 -13.665600 5.876318
-7.488000 -13.665600 5.844621
-7.441200 -13.665600 5.817814
-7.394400 -13.665600 5.817814
-7.347600 -13.665600 5.815718
-7.300800 -13.665600 5.815718
-7.254000 -13.665600 5.794300
-7.207200 -13.665600 5.782945
-7.160400 -13.665600 5.767096
-7.113600 -13.665600 5.735545
-7.066800 -13.665600 5.701666
-7.020000 -13.665600 5.669889
-6.973200 -13.665600 5.643314
-6.926400 -13.665600 5.646569
-6.879600 -13.665600 5.643314
-6.832800 -13.665600 5.611744
-6.786000 -13.665600 5.559357
-6.739200 -13.665600 5.503691
-6.692400 -13.665600 5.500739
-6.645600 -13.665600 5.466305
-6.598800 -13.665600 5.414016
-6.552000 -13.665600 5.389517
-6.505200 -13.665600 5.392528
-6.458400 -13.665600 5.409174
-6.411600 -13.665600 5.395997
-6.364800 -13.665600 5.354378
-6.318000 -13.665600 5.345111
-6.271200 -13.665600 5.341721
-6.224400 -13.665600 5.311438
-6.177600 -13.665600 5.297739
-6.130800 -13.665600 5.295570
-6.084000 -13.665600 5.275985
-6.037200 -13.665600 5.255252
-5.990400 -13.665600 5.244832
-5.943600 -13.665600 5.241645
-5.896800 -13.665600 5.232699
-5.850000 -13.665600 5.232699
-5.803200 -13.665600 5.226588
-5.756400 -13.665600 5.205953
-5.709600 -13.665600 5.184137
-5.662800 -13.665600 5.170085
-5.616000 -13.665600 5.174563
-5.569200 -13.665600 5.184137
-5.522400 -13.665600 5.184137
-5.475600 -13.665600 5.163976
-5.428800 -13.665600 5.133427
-5.382000 -13.665600 5.111610
-5.335200 -13.665600 5.076845
-5.288400 -13.665600 5.050083
-5.241600 -13.665600 5.045471
-5.194800 -13.665600 5.045471
-5.148000 -13.665600 5.013174
-5.101200 -13.665600 4.977843
-5.054400 -13.665600 4.977843
-5.007600 -13.665600 4.958574
-4.960800 -13.665600 4.947600
-4.914000 -13.665600 4.923977
-4.867200 -13.665600 4.903679
-4.820400 -13.665600 4.903679
-4.773600 -13.665600 4.904884
-4.726800 -13.665600 4.923708
-4.680000 -13.665600 4.921212
-4.633200 -13.665600 4.924651
-4.586400 -13.665600 4.923708
-4.539600 -13.665600 4.906906
-4.492800 -13.665600 4.873547
-4.446000 -13.665600 4.824882
-4.399200 -13.665600 4.808952
-4.352400 -13.665600 4.795200
-4.305600 -13.665600 4.752731
-4.258800 -13.665600 4.714536
-4.212000 -13.665600 4.691339
-4.165200 -13.665600 4.683482
-4.118400 -13.665600 4.680801
-4.071600 -13.665600 4.665672
-4.024800 -13.665600 4.662141
-3.978000 -13.665600 4.641076
-3.931200 -13.665600 4.641076
-3.884400 -13.665600 4.659901
-3.837600 -13.665600 4.634143
-3.790800 -13.665600 4.633784
-3.744000 -13.665600 4.633784
-3.697200 -13.665600 4.619144
-3.650400 -13.665600 4.627971
-3.603600 -13.665600 4.587100
-3.556800 -13.665600 4.568220
-3.510000 -13.665600 4.564266
-3.463200 -13.665600 4.568220
-3.416400 -13.665600 4.542764
-3.369600 -13.665600 4.540569
-3.322800 -13.665600 4.529913
-3.276000 -13.665600 4.539790
-3.229200 -13.665600 4.540191
-3.182400 -13.665600 4.539790
-3.135600 -13.665600 4.516109
-3.088800 -13.665600 4.516109
-3.042000 -13.665600 4.529157
-2.995200 -13.665600 4.509777
-2.948400 -13.665600 4.507922
-2.901600 -13.665600 4.495082
-2.854800 -13.665600 4.481058
-2.808000 -13.665600 4.474725
-2.761200 -13.665600 4.452011
-2.714400 -13.665600 4.440925
-2.667600 -13.665600 4.429451
-2.620800 -13.665600 4.410091
-2.574000 -13.665600 4.419681
-2.527200 -13.665600 4.396006
-2.480400 -13.665600 4.397434
-2.433600 -13.665600 4.403476
-2.386800 -13.665600 4.410805
-2.340000 -13.665600 4.410805
-2.293200 -13.665600 4.414879
-2.246400 -13.665600 4.414879
-2.199600 -13.665600 4.416560
-2.152800 -13.665600 4.430327
-2.106000 -13.665600 4.433709
-2.059200 -13.665600 4.433540
-2.012400 -13.665600 4.433709
-1.965600 -13.665600 4.433709
-1.918800 -13.665600 4.429166
-1.872000 -13.665600 4.433540
-1.825200 -13.665600 4.424400
-1.778400 -13.665600 4.424071
-1.731600 -13.665600 4.419039
-1.684800 -13.665600 4.414848
-1.638000 -13.665600 4.414848
-1.591200 -13.665600 4.419039
-1.544400 -13.665600 4.401055
-1.497600 -13.665600 4.399450
-1.450800 -13.665600 4.364959
-1.404000 -13.665600 4.363880
-1.357200 -13.665600 4.356522
-1.310400 -13.665600 4.356522
-1.263600 -13.665600 4.356522
-1.216800 -13.665600 4.377024
-1.170000 -13.665600 4.386577
-1.123200 -13.665600 4.397165
-1.076400 -13.665600 4.398586
-1.029600 -13.665600 4.410984
-0.982800 -13.665600 4.414670
-0.936000 -13.665600 4.402963
-0.889200 -13.665600 4.404614
-0.842400 -13.665600 4.402457
-0.795600 -13.665600 4.406117
-0.748800 -13.665600 4.406117
-0.702000 -13.665600 4.404614
-0.655200 -13.665600 4.402457
-0.608400 -13.665600 4.410157
-0.561600 -13.665600 4.415852
-0.514800 -13.665600 4.417075
-0.468000 -13.665600 4.417075
-0.421200 -13.665600 4.419933
-0.374400 -13.665600 4.428348
-0.327600 -13.665600 4.430743
-0.280800 -13.665600 4.435031
-0.234000 -13.665600 4.442637
-0.187200 -13.665600 4.451672
-0.140400 -13.665600 4.451672
-0.093600 -13.665600 4.456589
-0.046800 -13.665600 4.460226
0.000000 -13.665600 4.475271
0.046800 -13.665600 4.490569
0.093600 -13.665600 4.498222
0.140400 -13.665600 4.496802
0.187200 -13.665600 4.502636
0.234000 -13.665600 4.506986
0.280800 -13.665600 4.503057
0.327600 -13.665600 4.502636
0.374400 -13.665600 4.503057
0.421200 -13.665600 4.503057
0.468000 -13.665600 4.511469
0.514800 -13.665600 4.515422
0.561600 -13.665600 4.515422
0.608400 -13.665600 4.533408
0.655200 -13.665600 4.543107
0.702000 -13.665600 4.551016
0.748800 -13.665600 4.556039
0.795600 -13.665600 4.557088
0.842400 -13.665600 4.569265
0.889200 -13.665600 4.598395
0.936000 -13.665600 4.610067
0.982800 -13.665600 4.616342
1.029600 -13.665600 4.621770
1.076400 -13.665600 4.638307
1.123200 -13.665600 4.680279
1.170000 -13.665600 4.687715
1.216800 -13.665600 4.687715
1.263600 -13.665600 4.689289
1.310400 -13.665600 4.689289
1.357200 -13.665600 4.716729
1.404000 -13.665600 4.716729
1.450800 -13.665600 4.714795
1.497600 -13.665600 4.728423
1.544400 -13.665600 4.758969
1.591200 -13.665600 4.773101
1.638000 -13.665600 4.764147
1.684800 -13.665600 4.774878
1.731600 -13.665600 4.774878
1.778400 -13.665600 4.785727
1.825200 -13.665600 4.798222
1.872000 -13.665600 4.807112
1.918800 -13.665600 4.807112
1.965600 -13.665600 4.807112
2.012400 -13.665600 4.811972
2.059200 -13.665600 4.873005
2.106000 -13.665600 4.897423
2.152800 -13.665600 4.911329
2.199600 -13.665600 4.925300
2.246400 -13.665600 4.946277
2.293200 -13.665600 4.946277
2.340000 -13.665600 4.928419
2.386800 -13.665600 4.919377
2.433600 -13.665600 4.916607
2.480400 -13.665600 4.916607
2.527200 -13.665600 4.928419
2.574000 -13.665600 4.916607
2.620800 -13.665600 4.928349
2.667600 -13.665600 5.004375
2.714400 -13.665600 5.020826
2.761200 -13.665600 5.024021
2.808000 -13.665600 5.015883
2.854800 -13.665600 4.994753
2.901600 -13.665600 5.015883
2.948400 -13.665600 5.070328
2.995200 -13.665600 5.070328
3.042000 -13.665600 5.070328
3.088800 -13.665600 5.070328
3.135600 -13.665600 5.070328
3.182400 -13.665600 5.093205
3.229200 -13.665600 5.093205
3.276000 -13.665600 5.112550
3.322800 -13.665600 5.127676
3.369600 -13.665600 5.137353
3.416400 -13.665600 5.176961
3.463200 -13.665600 5.178329
3.510000 -13.665600 5.198726
3.556800 -13.665600 5.201976
3.603600 -13.665600 5.207904
3.650400 -13.665600 5.237180
3.697200 -13.665600 5.280860
3.744000 -13.665600 5.322835
3.790800 -13.665600 5.326823
3.837600 -13.665600 5.326823
3.884400 -13.665600 5.330069
3.931200 -13.665600 5.346221
3.978000 -13.665600 5.348651
4.024800 -13.665600 5.348651
4.071600 -13.665600 5.370179
4.118400 -13.665600 5.421229
4.165200 -13.665600 5.468224
4.212000 -13.665600 5.486176
4.258800 -13.665600 5.514266
4.305600 -13.665600 5.546718
4.352400 -13.665600 5.570928
4.399200 -13.665600 5.596496
4.446000 -13.665600 5.609088
4.492800 -13.665600 5.625326
4.539600 -13.665600 5.644347
4.586400 -13.665600 5.692612
4.633200 -13.665600 5.705882
4.680000 -13.665600 5.717172
4.726800 -13.665600 5.730796
4.773600 -13.665600 5.760838
4.820400 -13.665600 5.778564
4.867200 -13.665600 5.796996
4.914000 -13.665600 5.812554
4.960800 -13.665600 5.834556
5.007600 -13.665600 5.852296
5.054400 -13.665600 5.878110
5.101200 -13.665600 5.882494
5.148000 -13.665600 5.889466
5.194800 -13.665600 5.932434
5.241600 -13.665600 5.954968
5.288400 -13.665600 5.985767
5.335200 -13.665600 5.996435
5.382000 -13.665600 6.015131
5.428800 -13.665600 6.028607
5.475600 -13.665600 6.051484
5.522400 -13.665600 6.062202
5.569200 -13.665600 6.069780
5.616000 -13.665600 6.083231
5.662800 -13.665600 6.102509
5.709600 -13.665600 6.130513
5.756400 -13.665600 6.163070
5.803200 -13.665600 6.177328
5.850000 -13.665600 6.193746
5.896800 -13.665600 6.222620
5.943600 -13.665600 6.226308
5.990400 -13.665600 6.249506
6.037200 -13.665600 6.261317
6.084000 -13.665600 6.278301
6.130800 -13.665600 6.308174
6.177600 -13.665600 6.308174
6.224400 -13.665600 6.314625
6.271200 -13.665600 6.339358
6.318000 -13.665600 6.340635
6.364800 -13.665600 6.368751
6.411600 -13.665600 6.419977
6.458400 -13.665600 6.483844
6.505200 -13.665600 6.513812
6.552000 -13.665600 6.537984
6.598800 -13.665600 6.553000
6.645600 -13.665600 6.578154
6.692400 -13.665600 6.600708
6.739200 -13.665600 6.627569
6.786000 -13.665600 6.654142
6.832800 -13.665600 6.718043
6.879600 -13.665600 6.769461
6.926400 -13.665600 6.776762
6.973200 -13.665600 6.786021
7.020000 -13.665600 6.809913
7.066800 -13.665600 6.845792
7.113600 -13.665600 6.880296
7.160400 -13.665600 6.921784
7.207200 -13.665600 6.931012
7.254000 -13.665600 6.932495
7.300800 -13.665600 6.971030
7.347600 -13.665600 7.031741
7.394400 -13.665600 7.075775
7.441200 -13.665600 7.083411
7.488000 -13.665600 7.081233
7.534800 -13.665600 7.113311
7.581600 -13.665600 7.119177
7.628400 -13.665600 7.175200
7.675200 -13.665600 7.231909
7.722000 -13.665600 7.277721
7.768800 -13.665600 7.362424
7.815600 -13.665600 7.379872
7.862400 -13.665600 7.394938
7.909200 -13.665600 7.414983
7.956000 -13.665600 7.444250
8.002800 -13.665600 7.441711
8.049600 -13.665600 7.450443
8.096400 -13.665600 7.450443
8.143200 -13.665600 7.481448
8.190000 -13.665600 7.515969
8.236800 -13.665600 7.532907
8.283600 -13.665600 7.564277
8.330400 -13.665600 7.609198
8.377200 -13.665600 7.674167
8.424000 -13.665600 7.684628
8.470800 -13.665600 7.752969
8.517600 -13.665600 7.812030
8.564400 -13.665600 7.894596
8.611200 -13.665600 7.914603
8.658000 -13.665600 7.954143
8.704800 -13.665600 8.029628
8.751600 -13.665600 8.091173
8.798400 -13.665600 8.091477
8.845200 -13.665600 8.097986
8.892000 -13.665600 8.103303
8.938800 -13.665600 8.185591
8.985600 -13.665600 8.263464
9.032400 -13.665600 8.346745
9.079200 -13.665600 8.488791
9.126000 -13.665600 8.707751
9.172800 -13.665600 8.807840
9.219600 -13.665600 8.846255
9.266400 -13.665600 8.881862
9.313200 -13.665600 8.881862
9.360000 -13.665600 8.873756
9.406800 -13.665600 8.972274
9.453600 -13.665600 9.009283
9.500400 -13.665600 9.685186
9.547200 -13.665600 9.782011
12.495600 -13.665600 7.997592
12.542400 -13.665600 7.997592
12.589200 -13.665600 7.988551
12.636000 -13.665600 7.984116
12.682800 -13.665600 7.978177
12.729600 -13.665600 7.980885
12.776400 -13.665600 7.985059
12.823200 -13.665600 7.984116
12.870000 -13.665600 7.984116
12.916800 -13.665600 7.992773
12.963600 -13.665600 7.998279
13.010400 -13.665600 8.002687
13.057200 -13.665600 8.002373
13.104000 -13.665600 7.998279
13.150800 -13.665600 7.998279
13.197600 -13.665600 8.002373
13.244400 -13.665600 8.002373
13.291200 -13.665600 8.002373
13.338000 -13.665600 8.004429
13.384800 -13.665600 8.009312
13.431600 -13.665600 8.013649
13.478400 -13.665600 8.013649
13.525200 -13.665600 7.999202
13.572000 -13.665600 8.004429
13.618800 -13.665600 8.004429
13.665600 -13.665600 8.009312
13.712400 -13.665600 8.010389
13.759200 -13.665600 8.023962
13.806000 -13.665600 8.033057
13.852800 -13.665600 8.051593
13.899600 -13.665600 8.052493
13.946400 -13.665600 8.060891
13.993200 -13.665600 8.053368
14.040000 -13.665600 8.060257
14.086800 -13.665600 8.053368
14.133600 -13.665600 8.045022
14.180400 -13.665600 8.038738
14.227200 -13.665600 8.035755
14.274000 -13.665600 8.035327
14.320800 -13.665600 8.020475
14.367600 -13.665600 8.009675
15.116400 -13.665600 6.800401
15.163200 -13.665600 6.777542
15.210000 -13.665600 6.770390
15.256800 -13.665600 6.750190
15.303600 -13.665600 6.758226
15.350400 -13.665600 6.746732
15.397200 -13.665600 6.741320
15.444000 -13.665600 6.742674
15.490800 -13.665600 6.746732
15.537600 -13.665600 6.742674
15.584400 -13.665600 6.741320
15.631200 -13.665600 6.722013
15.678000 -13.665600 6.725408
15.724800 -13.665600 6.712839
15.771600 -13.665600 6.707880
15.818400 -13.665600 6.707075
15.865200 -13.665600 6.675415
16.567200 -13.665600 2.214340
16.614000 -13.665600 1.932567
16.660800 -13.665600 1.726192
-18.720000 -13.618800 0.000000
-18.673200 -13.618800 0.000000
-18.626400 -13.618800 0.000000
-18.579600 -13.618800 -7.103831
-18.532800 -13.618800 -7.072297
-18.486000 -13.618800 -7.072297
-18.439200 -13.618800 -7.072297
-18.392400 -13.618800 -7.082381
-18.345600 -13.618800 -7.078615
-18.298800 -13.618800 -7.078615
-18.252000 -13.618800 -7.078615
-18.205200 -13.618800 -7.079070
-18.158400 -13.618800 -7.073088
-18.111600 -13.618800 -7.078615
-18.064800 -13.618800 -7.078591
-18.018000 -13.618800 -7.070971
-17.971200 -13.618800 -7.069685
-17.924400 -13.618800 -7.060003
-17.877600 -13.618800 -7.060003
-17.830800 -13.618800 -7.063950
-17.784000 -13.618800 -7.047611
-17.737200 -13.618800 -7.013089
-17.690400 -13.618800 -7.009170
-17.643600 -13.618800 -7.013089
-17.596800 -13.618800 -7.009170
-17.550000 -13.618800 -7.005043
-17.503200 -13.618800 -6.976200
-17.456400 -13.618800 -6.968108
-17.409600 -13.618800 -6.958311
-17.362800 -13.618800 -6.956151
-17.316000 -13.618800 -6.943408
-17.269200 -13.618800 -6.931975
-17.222400 -13.618800 -6.929942
-17.175600 -13.618800 -6.877913
-17.128800 -13.618800 -6.843051
-17.082000 -13.618800 -6.782722
-17.035200 -13.618800 -6.770369
-16.988400 -13.618800 -6.727921
-16.941600 -13.618800 -6.607658
-15.350400 -13.618800 6.852027
-15.303600 -13.618800 6.858530
-15.256800 -13.618800 6.883917
-15.210000 -13.618800 6.902014
-15.163200 -13.618800 6.915486
-15.116400 -13.618800 6.924727
-15.069600 -13.618800 6.944538
-15.022800 -13.618800 6.958631
-14.976000 -13.618800 6.962594
-14.929200 -13.618800 6.966581
-14.882400 -13.618800 6.981684
-14.835600 -13.618800 6.999956
-14.788800 -13.618800 7.000821
-14.742000 -13.618800 7.008445
-14.695200 -13.618800 7.018738
-14.648400 -13.618800 7.026117
-14.601600 -13.618800 7.029717
-14.554800 -13.618800 7.030217
-14.508000 -13.618800 7.030217
-14.461200 -13.618800 7.029792
-14.414400 -13.618800 7.029792
-14.367600 -13.618800 7.029576
-14.320800 -13.618800 7.029576
-14.274000 -13.618800 7.029792
-14.227200 -13.618800 7.031316
-14.180400 -13.618800 7.039241
-14.133600 -13.618800 7.057613
-14.086800 -13.618800 7.064122
-14.040000 -13.618800 7.064122
-13.993200 -13.618800 7.068918
-13.946400 -13.618800 7.064122
-13.899600 -13.618800 7.069011
-13.852800 -13.618800 7.071644
-13.806000 -13.618800 7.071644
-13.759200 -13.618800 7.061954
-13.712400 -13.618800 7.056170
-13.665600 -13.618800 7.061699
-13.618800 -13.618800 7.070526
-13.572000 -13.618800 7.072627
-13.525200 -13.618800 7.086339
-13.478400 -13.618800 7.094766
-13.431600 -13.618800 7.131843
-13.384800 -13.618800 7.185789
-13.338000 -13.618800 7.246880
-10.342800 -13.618800 8.269272
-10.296000 -13.618800 8.085948
-10.249200 -13.618800 8.020898
-10.202400 -13.618800 8.004370
-10.155600 -13.618800 7.923465
-10.108800 -13.618800 7.915110
-10.062000 -13.618800 7.898512
-10.015200 -13.618800 7.855968
-9.968400 -13.618800 7.751975
-9.921600 -13.618800 7.610550
-9.874800 -13.618800 7.591300
-9.828000 -13.618800 7.544991
-9.781200 -13.618800 7.527561
-9.734400 -13.618800 7.464285
-9.687600 -13.618800 7.463282
-9.640800 -13.618800 7.443843
-9.594000 -13.618800 7.422117
-9.547200 -13.618800 7.355308
-9.500400 -13.618800 7.282277
-9.453600 -13.618800 7.173615
-9.406800 -13.618800 7.103512
-9.360000 -13.618800 6.996880
-9.313200 -13.618800 6.958073
-9.266400 -13.618800 6.926138
-9.219600 -13.618800 6.908926
-9.172800 -13.618800 6.870100
-9.126000 -13.618800 6.803523
-9.079200 -13.618800 6.779785
-9.032400 -13.618800 6.736888
-8.985600 -13.618800 6.729445
-8.938800 -13.618800 6.700067
-8.892000 -13.618800 6.679296
-8.845200 -13.618800 6.658864
-8.798400 -13.618800 6.630405
-8.751600 -13.618800 6.603706
-8.704800 -13.618800 6.585307
-8.658000 -13.618800 6.528770
-8.611200 -13.618800 6.500700
-8.564400 -13.618800 6.477017
-8.517600 -13.618800 6.442047
-8.470800 -13.618800 6.390116
-8.424000 -13.618800 6.324552
-8.377200 -13.618800 6.298556
-8.330400 -13.618800 6.255495
-8.283600 -13.618800 6.250048
-8.236800 -13.618800 6.217920
-8.190000 -13.618800 6.194758
-8.143200 -13.618800 6.165291
-8.096400 -13.618800 6.152083
-8.049600 -13.618800 6.123279
-8.002800 -13.618800 6.114988
-7.956000 -13.618800 6.072406
-7.909200 -13.618800 6.033042
-7.862400 -13.618800 5.974773
-7.815600 -13.618800 5.959299
-7.768800 -13.618800 5.934361
-7.722000 -13.618800 5.899107
-7.675200 -13.618800 5.883971
-7.628400 -13.618800 5.869849
-7.581600 -13.618800 5.865279
-7.534800 -13.618800 5.865279
-7.488000 -13.618800 5.844062
-7.441200 -13.618800 5.815718
-7.394400 -13.618800 5.789411
-7.347600 -13.618800 5.788796
-7.300800 -13.618800 5.787009
-7.254000 -13.618800 5.782945
-7.207200 -13.618800 5.771236
-7.160400 -13.618800 5.763397
-7.113600 -13.618800 5.715308
-7.066800 -13.618800 5.698091
-7.020000 -13.618800 5.653967
-6.973200 -13.618800 5.619008
-6.926400 -13.618800 5.611744
-6.879600 -13.618800 5.586036
-6.832800 -13.618800 5.540168
-6.786000 -13.618800 5.497913
-6.739200 -13.618800 5.493757
-6.692400 -13.618800 5.492580
-6.645600 -13.618800 5.440295
-6.598800 -13.618800 5.413512
-6.552000 -13.618800 5.373359
-6.505200 -13.618800 5.373505
-6.458400 -13.618800 5.378561
-6.411600 -13.618800 5.373359
-6.364800 -13.618800 5.320474
-6.318000 -13.618800 5.341721
-6.271200 -13.618800 5.341721
-6.224400 -13.618800 5.311677
-6.177600 -13.618800 5.307101
-6.130800 -13.618800 5.297739
-6.084000 -13.618800 5.289149
-6.037200 -13.618800 5.259866
-5.990400 -13.618800 5.239605
-5.943600 -13.618800 5.232699
-5.896800 -13.618800 5.211174
-5.850000 -13.618800 5.211174
-5.803200 -13.618800 5.205953
-5.756400 -13.618800 5.170085
-5.709600 -13.618800 5.163976
-5.662800 -13.618800 5.158509
-5.616000 -13.618800 5.158509
-5.569200 -13.618800 5.148485
-5.522400 -13.618800 5.148485
-5.475600 -13.618800 5.133427
-5.428800 -13.618800 5.122370
-5.382000 -13.618800 5.096761
-5.335200 -13.618800 5.045471
-5.288400 -13.618800 5.015162
-5.241600 -13.618800 5.010032
-5.194800 -13.618800 4.988034
-5.148000 -13.618800 4.958742
-5.101200 -13.618800 4.947600
-5.054400 -13.618800 4.958574
-5.007600 -13.618800 4.937159
-4.960800 -13.618800 4.921212
-4.914000 -13.618800 4.904884
-4.867200 -13.618800 4.895497
-4.820400 -13.618800 4.892029
-4.773600 -13.618800 4.895497
-4.726800 -13.618800 4.903882
-4.680000 -13.618800 4.903882
-4.633200 -13.618800 4.903882
-4.586400 -13.618800 4.903882
-4.539600 -13.618800 4.892233
-4.492800 -13.618800 4.832564
-4.446000 -13.618800 4.799255
-4.399200 -13.618800 4.779566
-4.352400 -13.618800 4.741577
-4.305600 -13.618800 4.703328
-4.258800 -13.618800 4.680801
-4.212000 -13.618800 4.662763
-4.165200 -13.618800 4.665628
-4.118400 -13.618800 4.665628
-4.071600 -13.618800 4.659374
-4.024800 -13.618800 4.651489
-3.978000 -13.618800 4.641076
-3.931200 -13.618800 4.641076
-3.884400 -13.618800 4.659901
-3.837600 -13.618800 4.633784
-3.790800 -13.618800 4.616233
-3.744000 -13.618800 4.616058
-3.697200 -13.618800 4.596277
-3.650400 -13.618800 4.593625
-3.603600 -13.618800 4.564969
-3.556800 -13.618800 4.563202
-3.510000 -13.618800 4.553518
-3.463200 -13.618800 4.553518
-3.416400 -13.618800 4.542674
-3.369600 -13.618800 4.529913
-3.322800 -13.618800 4.513315
-3.276000 -13.618800 4.512528
-3.229200 -13.618800 4.512528
-3.182400 -13.618800 4.497835
-3.135600 -13.618800 4.492367
-3.088800 -13.618800 4.478722
-3.042000 -13.618800 4.478722
-2.995200 -13.618800 4.482492
-2.948400 -13.618800 4.480214
-2.901600 -13.618800 4.474725
-2.854800 -13.618800 4.456295
-2.808000 -13.618800 4.452011
-2.761200 -13.618800 4.444140
-2.714400 -13.618800 4.438902
-2.667600 -13.618800 4.428760
-2.620800 -13.618800 4.396006
-2.574000 -13.618800 4.410091
-2.527200 -13.618800 4.396006
-2.480400 -13.618800 4.381821
-2.433600 -13.618800 4.383557
-2.386800 -13.618800 4.403848
-2.340000 -13.618800 4.403476
-2.293200 -13.618800 4.403848
-2.246400 -13.618800 4.397551
-2.199600 -13.618800 4.403848
-2.152800 -13.618800 4.408345
-2.106000 -13.618800 4.419492
-2.059200 -13.618800 4.408345
-2.012400 -13.618800 4.408345
-1.965600 -13.618800 4.398224
-1.918800 -13.618800 4.398224
-1.872000 -13.618800 4.400313
-1.825200 -13.618800 4.400313
-1.778400 -13.618800 4.398224
-1.731600 -13.618800 4.396855
-1.684800 -13.618800 4.395702
-1.638000 -13.618800 4.392462
-1.591200 -13.618800 4.392462
-1.544400 -13.618800 4.368364
-1.497600 -13.618800 4.364652
-1.450800 -13.618800 4.363880
-1.404000 -13.618800 4.347026
-1.357200 -13.618800 4.347332
-1.310400 -13.618800 4.354277
-1.263600 -13.618800 4.352407
-1.216800 -13.618800 4.356522
-1.170000 -13.618800 4.373742
-1.123200 -13.618800 4.381399
-1.076400 -13.618800 4.397733
-1.029600 -13.618800 4.410984
-0.982800 -13.618800 4.414670
-0.936000 -13.618800 4.404614
-0.889200 -13.618800 4.414670
-0.842400 -13.618800 4.402457
-0.795600 -13.618800 4.406117
-0.748800 -13.618800 4.402963
-0.702000 -13.618800 4.402963
-0.655200 -13.618800 4.397308
-0.608400 -13.618800 4.406117
-0.561600 -13.618800 4.410157
-0.514800 -13.618800 4.415852
-0.468000 -13.618800 4.415852
-0.421200 -13.618800 4.419933
-0.374400 -13.618800 4.426785
-0.327600 -13.618800 4.428348
-0.280800 -13.618800 4.430743
-0.234000 -13.618800 4.430743
-0.187200 -13.618800 4.442637
-0.140400 -13.618800 4.439428
-0.093600 -13.618800 4.443988
-0.046800 -13.618800 4.442637
0.000000 -13.618800 4.444899
0.046800 -13.618800 4.470292
0.093600 -13.618800 4.492115
0.140400 -13.618800 4.490569
0.187200 -13.618800 4.496802
0.234000 -13.618800 4.501447
0.280800 -13.618800 4.502636
0.327600 -13.618800 4.502636
0.374400 -13.618800 4.502636
0.421200 -13.618800 4.487175
0.468000 -13.618800 4.504117
0.514800 -13.618800 4.515288
0.561600 -13.618800 4.515288
0.608400 -13.618800 4.516037
0.655200 -13.618800 4.516037
0.702000 -13.618800 4.543745
0.748800 -13.618800 4.540346
0.795600 -13.618800 4.540346
0.842400 -13.618800 4.540346
0.889200 -13.618800 4.568393
0.936000 -13.618800 4.592908
0.982800 -13.618800 4.599354
1.029600 -13.618800 4.598395
1.076400 -13.618800 4.610067
1.123200 -13.618800 4.638307
1.170000 -13.618800 4.660806
1.216800 -13.618800 4.660806
1.263600 -13.618800 4.663481
1.310400 -13.618800 4.663481
1.357200 -13.618800 4.683749
1.404000 -13.618800 4.683749
1.450800 -13.618800 4.685599
1.497600 -13.618800 4.714795
1.544400 -13.618800 4.716880
1.591200 -13.618800 4.728423
1.638000 -13.618800 4.734902
1.684800 -13.618800 4.741087
1.731600 -13.618800 4.741087
1.778400 -13.618800 4.764147
1.825200 -13.618800 4.773101
1.872000 -13.618800 4.785727
1.918800 -13.618800 4.785727
1.965600 -13.618800 4.785727
2.012400 -13.618800 4.778532
2.059200 -13.618800 4.837750
2.106000 -13.618800 4.882361
2.152800 -13.618800 4.891418
2.199600 -13.618800 4.922696
2.246400 -13.618800 4.925300
2.293200 -13.618800 4.925300
2.340000 -13.618800 4.916607
2.386800 -13.618800 4.914234
2.433600 -13.618800 4.904639
2.480400 -13.618800 4.908877
2.527200 -13.618800 4.916607
2.574000 -13.618800 4.904639
2.620800 -13.618800 4.916607
2.667600 -13.618800 4.928349
2.714400 -13.618800 4.995848
2.761200 -13.618800 5.001977
2.808000 -13.618800 4.994753
2.854800 -13.618800 4.963128
2.901600 -13.618800 4.987759
2.948400 -13.618800 5.020062
2.995200 -13.618800 5.015883
3.042000 -13.618800 4.994753
3.088800 -13.618800 4.989403
3.135600 -13.618800 5.021722
3.182400 -13.618800 5.047737
3.229200 -13.618800 5.063375
3.276000 -13.618800 5.047737
3.322800 -13.618800 5.068326
3.369600 -13.618800 5.075285
3.416400 -13.618800 5.094470
3.463200 -13.618800 5.137947
3.510000 -13.618800 5.178329
3.556800 -13.618800 5.194929
3.603600 -13.618800 5.198726
3.650400 -13.618800 5.207904
3.697200 -13.618800 5.248344
3.744000 -13.618800 5.265261
3.790800 -13.618800 5.301251
3.837600 -13.618800 5.314074
3.884400 -13.618800 5.322835
3.931200 -13.618800 5.324965
3.978000 -13.618800 5.324965
4.024800 -13.618800 5.338448
4.071600 -13.618800 5.356232
4.118400 -13.618800 5.384890
4.165200 -13.618800 5.421229
4.212000 -13.618800 5.474596
4.258800 -13.618800 5.493984
4.305600 -13.618800 5.514266
4.352400 -13.618800 5.546718
4.399200 -13.618800 5.570928
4.446000 -13.618800 5.596496
4.492800 -13.618800 5.609088
4.539600 -13.618800 5.626297
4.586400 -13.618800 5.688951
4.633200 -13.618800 5.708672
4.680000 -13.618800 5.721136
4.726800 -13.618800 5.729885
4.773600 -13.618800 5.740644
4.820400 -13.618800 5.771689
4.867200 -13.618800 5.775488
4.914000 -13.618800 5.803755
4.960800 -13.618800 5.828992
5.007600 -13.618800 5.851166
5.054400 -13.618800 5.878110
5.101200 -13.618800 5.883807
5.148000 -13.618800 5.894087
5.194800 -13.618800 5.932225
5.241600 -13.618800 5.951717
5.288400 -13.618800 5.963141
5.335200 -13.618800 5.973937
5.382000 -13.618800 6.002715
5.428800 -13.618800 6.017232
5.475600 -13.618800 6.031394
5.522400 -13.618800 6.038452
5.569200 -13.618800 6.063168
5.616000 -13.618800 6.083231
5.662800 -13.618800 6.107622
5.709600 -13.618800 6.141117
5.756400 -13.618800 6.165325
5.803200 -13.618800 6.165325
5.850000 -13.618800 6.184682
5.896800 -13.618800 6.222528
5.943600 -13.618800 6.222620
5.990400 -13.618800 6.249506
6.037200 -13.618800 6.254014
6.084000 -13.618800 6.275194
6.130800 -13.618800 6.301817
6.177600 -13.618800 6.306689
6.224400 -13.618800 6.320881
6.271200 -13.618800 6.340635
6.318000 -13.618800 6.352057
6.364800 -13.618800 6.419977
6.411600 -13.618800 6.448727
6.458400 -13.618800 6.489922
6.505200 -13.618800 6.521272
6.552000 -13.618800 6.540803
6.598800 -13.618800 6.553000
6.645600 -13.618800 6.572111
6.692400 -13.618800 6.592210
6.739200 -13.618800 6.623153
6.786000 -13.618800 6.627569
6.832800 -13.618800 6.675683
6.879600 -13.618800 6.715145
6.926400 -13.618800 6.720991
6.973200 -13.618800 6.769461
7.020000 -13.618800 6.781050
7.066800 -13.618800 6.803577
7.113600 -13.618800 6.837863
7.160400 -13.618800 6.906538
7.207200 -13.618800 6.907299
7.254000 -13.618800 6.925883
7.300800 -13.618800 6.947733
7.347600 -13.618800 6.987105
7.394400 -13.618800 7.030575
7.441200 -13.618800 7.083195
7.488000 -13.618800 7.083195
7.534800 -13.618800 7.113311
7.581600 -13.618800 7.132777
7.628400 -13.618800 7.192623
7.675200 -13.618800 7.231909
7.722000 -13.618800 7.288109
7.768800 -13.618800 7.334777
7.815600 -13.618800 7.377805
7.862400 -13.618800 7.394938
7.909200 -13.618800 7.409114
7.956000 -13.618800 7.441711
8.002800 -13.618800 7.424132
8.049600 -13.618800 7.414983
8.096400 -13.618800 7.428441
8.143200 -13.618800 7.459904
8.190000 -13.618800 7.481448
8.236800 -13.618800 7.523020
8.283600 -13.618800 7.536664
8.330400 -13.618800 7.600350
8.377200 -13.618800 7.662471
8.424000 -13.618800 7.682722
8.470800 -13.618800 7.761727
8.517600 -13.618800 7.784306
8.564400 -13.618800 7.875892
8.611200 -13.618800 7.904941
8.658000 -13.618800 7.943948
8.704800 -13.618800 8.021721
8.751600 -13.618800 8.088866
8.798400 -13.618800 8.091267
8.845200 -13.618800 8.103303
8.892000 -13.618800 8.123463
8.938800 -13.618800 8.173243
8.985600 -13.618800 8.210744
9.032400 -13.618800 8.303688
9.079200 -13.618800 8.416609
9.126000 -13.618800 8.599593
9.172800 -13.618800 8.688899
9.219600 -13.618800 8.739368
9.266400 -13.618800 8.873756
9.313200 -13.618800 8.875505
9.360000 -13.618800 8.875505
9.406800 -13.618800 8.954960
9.453600 -13.618800 9.009283
9.500400 -13.618800 9.685186
9.547200 -13.618800 9.848302
12.542400 -13.618800 8.011647
12.589200 -13.618800 8.002697
12.636000 -13.618800 8.002587
12.682800 -13.618800 7.988551
12.729600 -13.618800 7.989098
12.776400 -13.618800 7.998233
12.823200 -13.618800 7.994438
12.870000 -13.618800 8.002687
12.916800 -13.618800 8.008947
12.963600 -13.618800 8.014221
13.010400 -13.618800 8.014221
13.057200 -13.618800 8.014221
13.104000 -13.618800 8.020217
13.150800 -13.618800 8.016227
13.197600 -13.618800 8.020217
13.244400 -13.618800 8.015731
13.291200 -13.618800 8.015143
13.338000 -13.618800 8.015731
13.384800 -13.618800 8.015731
13.431600 -13.618800 8.015731
13.478400 -13.618800 8.017149
13.525200 -13.618800 8.013649
13.572000 -13.618800 8.015535
13.618800 -13.618800 8.015440
13.665600 -13.618800 8.015535
13.712400 -13.618800 8.015535
13.759200 -13.618800 8.027363
13.806000 -13.618800 8.033057
13.852800 -13.618800 8.041695
13.899600 -13.618800 8.045022
13.946400 -13.618800 8.052984
13.993200 -13.618800 8.051872
14.040000 -13.618800 8.052984
14.086800 -13.618800 8.052493
14.133600 -13.618800 8.051872
14.180400 -13.618800 8.045022
14.227200 -13.618800 8.044925
14.274000 -13.618800 8.042111
14.320800 -13.618800 8.035577
14.367600 -13.618800 8.017302
14.414400 -13.618800 7.992269
14.461200 -13.618800 7.953339
15.163200 -13.618800 6.800863
15.210000 -13.618800 6.793254
15.256800 -13.618800 6.775185
15.303600 -13.618800 6.781929
15.350400 -13.618800 6.754807
15.397200 -13.618800 6.752277
15.444000 -13.618800 6.742674
15.490800 -13.618800 6.742674
15.537600 -13.618800 6.741320
15.584400 -13.618800 6.741320
15.631200 -13.618800 6.725593
15.678000 -13.618800 6.725593
15.724800 -13.618800 6.725408
15.771600 -13.618800 6.725408
15.818400 -13.618800 6.725593
15.865200 -13.618800 6.691683
16.567200 -13.618800 2.332705
16.614000 -13.618800 2.162375
-18.720000 -13.572000 0.000000
-18.673200 -13.572000 0.000000
-18.626400 -13.572000 0.000000
-18.579600 -13.572000 -7.132560
-18.532800 -13.572000 -7.115064
-18.486000 -13.572000 -7.133240
-18.439200 -13.572000 -7.112991
-18.392400 -13.572000 -7.130050
-18.345600 -13.572000 -7.100748
-18.298800 -13.572000 -7.092879
-18.252000 -13.572000 -7.089490
-18.205200 -13.572000 -7.089490
-18.158400 -13.572000 -7.078591
-18.111600 -13.572000 -7.079070
-18.064800 -13.572000 -7.078591
-18.018000 -13.572000 -7.074788
-17.971200 -13.572000 -7.074788
-17.924400 -13.572000 -7.079275
-17.877600 -13.572000 -7.079275
-17.830800 -13.572000 -7.079275
-17.784000 -13.572000 -7.065926
-17.737200 -13.572000 -7.021567
-17.690400 -13.572000 -7.015264
-17.643600 -13.572000 -7.016926
-17.596800 -13.572000 -7.013089
-17.550000 -13.572000 -7.005043
-17.503200 -13.572000 -6.981958
-17.456400 -13.572000 -6.972319
-17.409600 -13.572000 -6.972577
-17.362800 -13.572000 -6.968108
-17.316000 -13.572000 -6.951378
-17.269200 -13.572000 -6.942407
-17.222400 -13.572000 -6.937976
-17.175600 -13.572000 -6.899025
-17.128800 -13.572000 -6.848057
-17.082000 -13.572000 -6.794636
-17.035200 -13.572000 -6.758888
-16.988400 -13.572000 -6.690458
-15.397200 -13.572000 6.858530
-15.350400 -13.572000 6.858530
-15.303600 -13.572000 6.870167
-15.256800 -13.572000 6.904369
-15.210000 -13.572000 6.921516
-15.163200 -13.572000 6.938579
-15.116400 -13.572000 6.947844
-15.069600 -13.572000 6.962594
-15.022800 -13.572000 6.967464
-14.976000 -13.572000 6.971473
-14.929200 -13.572000 6.975989
-14.882400 -13.572000 6.989388
-14.835600 -13.572000 6.999956
-14.788800 -13.572000 7.000479
-14.742000 -13.572000 7.008965
-14.695200 -13.572000 7.018738
-14.648400 -13.572000 7.020938
-14.601600 -13.572000 7.030217
-14.554800 -13.572000 7.032580
-14.508000 -13.572000 7.037036
-14.461200 -13.572000 7.037908
-14.414400 -13.572000 7.037908
-14.367600 -13.572000 7.037908
-14.320800 -13.572000 7.037908
-14.274000 -13.572000 7.035152
-14.227200 -13.572000 7.035152
-14.180400 -13.572000 7.042521
-14.133600 -13.572000 7.060148
-14.086800 -13.572000 7.066733
-14.040000 -13.572000 7.066733
-13.993200 -13.572000 7.068170
-13.946400 -13.572000 7.066733
-13.899600 -13.572000 7.068170
-13.852800 -13.572000 7.068170
-13.806000 -13.572000 7.061954
-13.759200 -13.572000 7.054670
-13.712400 -13.572000 7.052299
-13.665600 -13.572000 7.055483
-13.618800 -13.572000 7.076816
-13.572000 -13.572000 7.086745
-13.525200 -13.572000 7.091302
-13.478400 -13.572000 7.115176
-13.431600 -13.572000 7.176750
-13.384800 -13.572000 7.236160
-13.338000 -13.572000 7.314543
-10.342800 -13.572000 8.303299
-10.296000 -13.572000 8.195091
-10.249200 -13.572000 8.017493
-10.202400 -13.572000 7.912115
-10.155600 -13.572000 7.912115
-10.108800 -13.572000 7.911165
-10.062000 -13.572000 7.894360
-10.015200 -13.572000 7.809626
-9.968400 -13.572000 7.741945
-9.921600 -13.572000 7.615772
-9.874800 -13.572000 7.598200
-9.828000 -13.572000 7.572511
-9.781200 -13.572000 7.511294
-9.734400 -13.572000 7.463282
-9.687600 -13.572000 7.443843
-9.640800 -13.572000 7.414916
-9.594000 -13.572000 7.355308
-9.547200 -13.572000 7.296251
-9.500400 -13.572000 7.194083
-9.453600 -13.572000 7.140155
-9.406800 -13.572000 7.051607
-9.360000 -13.572000 6.982662
-9.313200 -13.572000 6.932950
-9.266400 -13.572000 6.913929
-9.219600 -13.572000 6.873681
-9.172800 -13.572000 6.862035
-9.126000 -13.572000 6.793542
-9.079200 -13.572000 6.736888
-9.032400 -13.572000 6.731364
-8.985600 -13.572000 6.712518
-8.938800 -13.572000 6.673341
-8.892000 -13.572000 6.657682
-8.845200 -13.572000 6.626495
-8.798400 -13.572000 6.603706
-8.751600 -13.572000 6.583025
-8.704800 -13.572000 6.533319
-8.658000 -13.572000 6.469466
-8.611200 -13.572000 6.464464
-8.564400 -13.572000 6.446440
-8.517600 -13.572000 6.350690
-8.470800 -13.572000 6.320893
-8.424000 -13.572000 6.298556
-8.377200 -13.572000 6.255495
-8.330400 -13.572000 6.221890
-8.283600 -13.572000 6.208529
-8.236800 -13.572000 6.194758
-8.190000 -13.572000 6.182441
-8.143200 -13.572000 6.152083
-8.096400 -13.572000 6.123279
-8.049600 -13.572000 6.059174
-8.002800 -13.572000 6.048231
-7.956000 -13.572000 6.043851
-7.909200 -13.572000 6.013936
-7.862400 -13.572000 5.934361
-7.815600 -13.572000 5.934361
-7.768800 -13.572000 5.924185
-7.722000 -13.572000 5.894375
-7.675200 -13.572000 5.883089
-7.628400 -13.572000 5.868050
-7.581600 -13.572000 5.865279
-7.534800 -13.572000 5.849464
-7.488000 -13.572000 5.841922
-7.441200 -13.572000 5.815718
-7.394400 -13.572000 5.815718
-7.347600 -13.572000 5.794300
-7.300800 -13.572000 5.788796
-7.254000 -13.572000 5.778621
-7.207200 -13.572000 5.767096
-7.160400 -13.572000 5.715343
-7.113600 -13.572000 5.701666
-7.066800 -13.572000 5.653967
-7.020000 -13.572000 5.619008
-6.973200 -13.572000 5.586036
-6.926400 -13.572000 5.571012
-6.879600 -13.572000 5.550108
-6.832800 -13.572000 5.526814
-6.786000 -13.572000 5.496289
-6.739200 -13.572000 5.493757
-6.692400 -13.572000 5.492580
-6.645600 -13.572000 5.440101
-6.598800 -13.572000 5.409174
-6.552000 -13.572000 5.373359
-6.505200 -13.572000 5.373359
-6.458400 -13.572000 5.361505
-6.411600 -13.572000 5.320474
-6.364800 -13.572000 5.307101
-6.318000 -13.572000 5.311438
-6.271200 -13.572000 5.311438
-6.224400 -13.572000 5.297739
-6.177600 -13.572000 5.295733
-6.130800 -13.572000 5.289149
-6.084000 -13.572000 5.259866
-6.037200 -13.572000 5.244832
-5.990400 -13.572000 5.222311
-5.943600 -13.572000 5.211952
-5.896800 -13.572000 5.205953
-5.850000 -13.572000 5.200874
-5.803200 -13.572000 5.184132
-5.756400 -13.572000 5.170085
-5.709600 -13.572000 5.152211
-5.662800 -13.572000 5.152211
-5.616000 -13.572000 5.147055
-5.569200 -13.572000 5.119429
-5.522400 -13.572000 5.111019
-5.475600 -13.572000 5.101729
-5.428800 -13.572000 5.096761
-5.382000 -13.572000 5.076845
-5.335200 -13.572000 5.015162
-5.288400 -13.572000 4.988069
-5.241600 -13.572000 4.973119
-5.194800 -13.572000 4.958574
-5.148000 -13.572000 4.947600
-5.101200 -13.572000 4.934319
-5.054400 -13.572000 4.934942
-5.007600 -13.572000 4.904864
-4.960800 -13.572000 4.904864
-4.914000 -13.572000 4.895497
-4.867200 -13.572000 4.857351
-4.820400 -13.572000 4.845982
-4.773600 -13.572000 4.844288
-4.726800 -13.572000 4.850991
-4.680000 -13.572000 4.845982
-4.633200 -13.572000 4.825163
-4.586400 -13.572000 4.826865
-4.539600 -13.572000 4.804056
-4.492800 -13.572000 4.793510
-4.446000 -13.572000 4.750843
-4.399200 -13.572000 4.745097
-4.352400 -13.572000 4.683482
-4.305600 -13.572000 4.683482
-4.258800 -13.572000 4.674320
-4.212000 -13.572000 4.661644
-4.165200 -13.572000 4.661644
-4.118400 -13.572000 4.661644
-4.071600 -13.572000 4.651489
-4.024800 -13.572000 4.633455
-3.978000 -13.572000 4.613110
-3.931200 -13.572000 4.610178
-3.884400 -13.572000 4.613110
-3.837600 -13.572000 4.605930
-3.790800 -13.572000 4.596277
-3.744000 -13.572000 4.570198
-3.697200 -13.572000 4.580349
-3.650400 -13.572000 4.580349
-3.603600 -13.572000 4.555313
-3.556800 -13.572000 4.553518
-3.510000 -13.572000 4.542674
-3.463200 -13.572000 4.542674
-3.416400 -13.572000 4.529913
-3.369600 -13.572000 4.512528
-3.322800 -13.572000 4.505236
-3.276000 -13.572000 4.509847
-3.229200 -13.572000 4.509847
-3.182400 -13.572000 4.497223
-3.135600 -13.572000 4.478722
-3.088800 -13.572000 4.477647
-3.042000 -13.572000 4.448786
-2.995200 -13.572000 4.448786
-2.948400 -13.572000 4.441955
-2.901600 -13.572000 4.440925
-2.854800 -13.572000 4.440925
-2.808000 -13.572000 4.438902
-2.761200 -13.572000 4.428760
-2.714400 -13.572000 4.423312
-2.667600 -13.572000 4.394941
-2.620800 -13.572000 4.394081
-2.574000 -13.572000 4.404726
-2.527200 -13.572000 4.394823
-2.480400 -13.572000 4.373047
-2.433600 -13.572000 4.373047
-2.386800 -13.572000 4.383557
-2.340000 -13.572000 4.383557
-2.293200 -13.572000 4.383557
-2.246400 -13.572000 4.370374
-2.199600 -13.572000 4.375973
-2.152800 -13.572000 4.375973
-2.106000 -13.572000 4.375973
-2.059200 -13.572000 4.374368
-2.012400 -13.572000 4.374368
-1.965600 -13.572000 4.385596
-1.918800 -13.572000 4.381890
-1.872000 -13.572000 4.381890
-1.825200 -13.572000 4.395702
-1.778400 -13.572000 4.385892
-1.731600 -13.572000 4.381890
-1.684800 -13.572000 4.368364
-1.638000 -13.572000 4.363880
-1.591200 -13.572000 4.364652
-1.544400 -13.572000 4.363880
-1.497600 -13.572000 4.339986
-1.450800 -13.572000 4.331463
-1.404000 -13.572000 4.332470
-1.357200 -13.572000 4.335407
-1.310400 -13.572000 4.343389
-1.263600 -13.572000 4.343389
-1.216800 -13.572000 4.347332
-1.170000 -13.572000 4.354277
-1.123200 -13.572000 4.356522
-1.076400 -13.572000 4.377935
-1.029600 -13.572000 4.397733
-0.982800 -13.572000 4.397733
-0.936000 -13.572000 4.385102
-0.889200 -13.572000 4.390412
-0.842400 -13.572000 4.385521
-0.795600 -13.572000 4.390412
-0.748800 -13.572000 4.385521
-0.702000 -13.572000 4.385521
-0.655200 -13.572000 4.385102
-0.608400 -13.572000 4.390412
-0.561600 -13.572000 4.406117
-0.514800 -13.572000 4.415163
-0.468000 -13.572000 4.415163
-0.421200 -13.572000 4.417075
-0.374400 -13.572000 4.423224
-0.327600 -13.572000 4.423224
-0.280800 -13.572000 4.423224
-0.234000 -13.572000 4.425228
-0.187200 -13.572000 4.426785
-0.140400 -13.572000 4.433992
-0.093600 -13.572000 4.435031
-0.046800 -13.572000 4.428348
0.000000 -13.572000 4.442637
0.046800 -13.572000 4.449326
0.093600 -13.572000 4.475271
0.140400 -13.572000 4.470292
0.187200 -13.572000 4.495740
0.234000 -13.572000 4.498222
0.280800 -13.572000 4.501447
0.327600 -13.572000 4.501447
0.374400 -13.572000 4.496802
0.421200 -13.572000 4.490713
0.468000 -13.572000 4.502316
0.514800 -13.572000 4.512020
0.561600 -13.572000 4.512488
0.608400 -13.572000 4.515288
0.655200 -13.572000 4.516037
0.702000 -13.572000 4.540346
0.748800 -13.572000 4.519473
0.795600 -13.572000 4.527316
0.842400 -13.572000 4.512488
0.889200 -13.572000 4.546186
0.936000 -13.572000 4.576349
0.982800 -13.572000 4.592908
1.029600 -13.572000 4.597725
1.076400 -13.572000 4.610067
1.123200 -13.572000 4.627040
1.170000 -13.572000 4.655738
1.216800 -13.572000 4.656048
1.263600 -13.572000 4.656048
1.310400 -13.572000 4.660806
1.357200 -13.572000 4.678083
1.404000 -13.572000 4.678083
1.450800 -13.572000 4.683749
1.497600 -13.572000 4.687292
1.544400 -13.572000 4.698398
1.591200 -13.572000 4.714795
1.638000 -13.572000 4.714795
1.684800 -13.572000 4.716880
1.731600 -13.572000 4.728423
1.778400 -13.572000 4.734902
1.825200 -13.572000 4.736167
1.872000 -13.572000 4.773101
1.918800 -13.572000 4.764081
1.965600 -13.572000 4.763061
2.012400 -13.572000 4.763061
2.059200 -13.572000 4.764081
2.106000 -13.572000 4.806022
2.152800 -13.572000 4.814155
2.199600 -13.572000 4.814155
2.246400 -13.572000 4.836726
2.293200 -13.572000 4.853978
2.340000 -13.572000 4.891048
2.386800 -13.572000 4.891048
2.433600 -13.572000 4.890924
2.480400 -13.572000 4.892157
2.527200 -13.572000 4.903015
2.574000 -13.572000 4.896956
2.620800 -13.572000 4.914234
2.667600 -13.572000 4.918406
2.714400 -13.572000 4.960722
2.761200 -13.572000 5.001977
2.808000 -13.572000 4.987759
2.854800 -13.572000 4.963128
2.901600 -13.572000 4.987759
2.948400 -13.572000 4.994753
2.995200 -13.572000 4.989403
3.042000 -13.572000 4.988069
3.088800 -13.572000 4.985426
3.135600 -13.572000 4.988069
3.182400 -13.572000 5.032288
3.229200 -13.572000 5.047737
3.276000 -13.572000 5.044887
3.322800 -13.572000 5.063375
3.369600 -13.572000 5.071604
3.416400 -13.572000 5.083386
3.463200 -13.572000 5.151058
3.510000 -13.572000 5.177019
3.556800 -13.572000 5.185934
3.603600 -13.572000 5.198726
3.650400 -13.572000 5.210184
3.697200 -13.572000 5.249322
3.744000 -13.572000 5.272339
3.790800 -13.572000 5.301251
3.837600 -13.572000 5.302962
3.884400 -13.572000 5.322835
3.931200 -13.572000 5.326823
3.978000 -13.572000 5.326823
4.024800 -13.572000 5.340936
4.071600 -13.572000 5.356232
4.118400 -13.572000 5.379066
4.165200 -13.572000 5.421229
4.212000 -13.572000 5.468224
4.258800 -13.572000 5.484052
4.305600 -13.572000 5.486176
4.352400 -13.572000 5.515294
4.399200 -13.572000 5.553766
4.446000 -13.572000 5.584048
4.492800 -13.572000 5.607500
4.539600 -13.572000 5.626297
4.586400 -13.572000 5.692612
4.633200 -13.572000 5.716100
4.680000 -13.572000 5.721136
4.726800 -13.572000 5.727880
4.773600 -13.572000 5.729885
4.820400 -13.572000 5.740644
4.867200 -13.572000 5.761533
4.914000 -13.572000 5.779032
4.960800 -13.572000 5.818460
5.007600 -13.572000 5.840080
5.054400 -13.572000 5.875981
5.101200 -13.572000 5.889466
5.148000 -13.572000 5.892864
5.194800 -13.572000 5.929545
5.241600 -13.572000 5.949911
5.288400 -13.572000 5.954968
5.335200 -13.572000 5.973937
5.382000 -13.572000 6.002715
5.428800 -13.572000 6.017232
5.475600 -13.572000 6.031394
5.522400 -13.572000 6.060890
5.569200 -13.572000 6.072808
5.616000 -13.572000 6.107622
5.662800 -13.572000 6.110896
5.709600 -13.572000 6.143194
5.756400 -13.572000 6.184682
5.803200 -13.572000 6.177328
5.850000 -13.572000 6.193746
5.896800 -13.572000 6.222620
5.943600 -13.572000 6.226308
5.990400 -13.572000 6.249506
6.037200 -13.572000 6.259219
6.084000 -13.572000 6.291442
6.130800 -13.572000 6.308850
6.177600 -13.572000 6.310447
6.224400 -13.572000 6.323039
6.271200 -13.572000 6.347247
6.318000 -13.572000 6.372883
6.364800 -13.572000 6.423827
6.411600 -13.572000 6.456253
6.458400 -13.572000 6.495090
6.505200 -13.572000 6.521272
6.552000 -13.572000 6.540803
6.598800 -13.572000 6.559976
6.645600 -13.572000 6.578154
6.692400 -13.572000 6.591186
6.739200 -13.572000 6.595361
6.786000 -13.572000 6.623153
6.832800 -13.572000 6.636880
6.879600 -13.572000 6.688480
6.926400 -13.572000 6.713604
6.973200 -13.572000 6.741293
7.020000 -13.572000 6.750598
7.066800 -13.572000 6.769461
7.113600 -13.572000 6.775957
7.160400 -13.572000 6.811340
7.207200 -13.572000 6.845792
7.254000 -13.572000 6.887002
7.300800 -13.572000 6.907299
7.347600 -13.572000 6.947733
7.394400 -13.572000 6.987105
7.441200 -13.572000 7.038409
7.488000 -13.572000 7.061965
7.534800 -13.572000 7.083195
7.581600 -13.572000 7.099853
7.628400 -13.572000 7.132777
7.675200 -13.572000 7.205316
7.722000 -13.572000 7.277721
7.768800 -13.572000 7.309639
7.815600 -13.572000 7.362424
7.862400 -13.572000 7.379872
7.909200 -13.572000 7.400780
7.956000 -13.572000 7.428441
8.002800 -13.572000 7.427693
8.049600 -13.572000 7.409114
8.096400 -13.572000 7.427693
8.143200 -13.572000 7.457958
8.190000 -13.572000 7.459904
8.236800 -13.572000 7.514647
8.283600 -13.572000 7.523020
8.330400 -13.572000 7.588835
8.377200 -13.572000 7.667552
8.424000 -13.572000 7.696187
8.470800 -13.572000 7.761727
8.517600 -13.572000 7.782726
8.564400 -13.572000 7.874959
8.611200 -13.572000 7.894596
8.658000 -13.572000 7.943299
8.704800 -13.572000 8.021721
8.751600 -13.572000 8.085142
8.798400 -13.572000 8.088866
8.845200 -13.572000 8.103303
8.892000 -13.572000 8.119308
8.938800 -13.572000 8.147858
8.985600 -13.572000 8.182359
9.032400 -13.572000 8.210744
9.079200 -13.572000 8.306409
9.126000 -13.572000 8.484071
9.172800 -13.572000 8.599593
9.219600 -13.572000 8.688899
9.266400 -13.572000 8.739368
9.313200 -13.572000 8.799828
9.360000 -13.572000 8.873756
9.406800 -13.572000 8.922725
9.453600 -13.572000 9.040278
9.500400 -13.572000 9.685186
9.547200 -13.572000 10.056769
12.589200 -13.572000 8.014619
12.636000 -13.572000 8.031246
12.682800 -13.572000 8.002766
12.729600 -13.572000 8.002766
12.776400 -13.572000 8.006359
12.823200 -13.572000 8.006359
12.870000 -13.572000 8.006359
12.916800 -13.572000 8.020418
12.963600 -13.572000 8.020418
13.010400 -13.572000 8.020628
13.057200 -13.572000 8.020628
13.104000 -13.572000 8.020628
13.150800 -13.572000 8.020418
13.197600 -13.572000 8.020628
13.244400 -13.572000 8.020227
13.291200 -13.572000 8.020217
13.338000 -13.572000 8.020217
13.384800 -13.572000 8.020227
13.431600 -13.572000 8.021006
13.478400 -13.572000 8.025192
13.525200 -13.572000 8.015731
13.572000 -13.572000 8.017149
13.618800 -13.572000 8.017149
13.665600 -13.572000 8.025026
13.712400 -13.572000 8.025026
13.759200 -13.572000 8.030133
13.806000 -13.572000 8.027363
13.852800 -13.572000 8.040571
13.899600 -13.572000 8.038704
13.946400 -13.572000 8.051872
13.993200 -13.572000 8.044925
14.040000 -13.572000 8.045022
14.086800 -13.572000 8.044925
14.133600 -13.572000 8.044925
14.180400 -13.572000 8.043212
14.227200 -13.572000 8.043212
14.274000 -13.572000 8.042111
14.320800 -13.572000 8.040847
14.367600 -13.572000 8.026873
14.414400 -13.572000 8.011543
14.461200 -13.572000 7.995744
15.210000 -13.572000 6.811338
15.256800 -13.572000 6.791261
15.303600 -13.572000 6.791261
15.350400 -13.572000 6.775185
15.397200 -13.572000 6.761315
15.444000 -13.572000 6.752277
15.490800 -13.572000 6.752277
15.537600 -13.572000 6.746732
15.584400 -13.572000 6.742674
15.631200 -13.572000 6.726761
15.678000 -13.572000 6.726761
15.724800 -13.572000 6.729002
15.771600 -13.572000 6.729002
15.818400 -13.572000 6.732263
15.865200 -13.572000 6.713360
15.912000 -13.572000 6.705284
16.239600 -13.572000 4.497530
16.286400 -13.572000 4.243932
16.333200 -13.572000 3.972407
16.380000 -13.572000 3.755627
16.426800 -13.572000 3.538374
-18.720000 -13.525200 0.000000
-18.673200 -13.525200 0.000000
-18.626400 -13.525200 0.000000
-18.579600 -13.525200 -7.166194
-18.532800 -13.525200 -7.182042
-18.486000 -13.525200 -7.183433
-18.439200 -13.525200 -7.148485
-18.392400 -13.525200 -7.148485
-18.345600 -13.525200 -7.139383
-18.298800 -13.525200 -7.130050
-18.252000 -13.525200 -7.103940
-18.205200 -13.525200 -7.092462
-18.158400 -13.525200 -7.079070
-18.111600 -13.525200 -7.089490
-18.064800 -13.525200 -7.078591
-18.018000 -13.525200 -7.074788
-17.971200 -13.525200 -7.073088
-17.924400 -13.525200 -7.099856
-17.877600 -13.525200 -7.099856
-17.830800 -13.525200 -7.099856
-17.784000 -13.525200 -7.070652
-17.737200 -13.525200 -7.047611
-17.690400 -13.525200 -7.021567
-17.643600 -13.525200 -7.016926
-17.596800 -13.525200 -6.990710
-17.550000 -13.525200 -6.987565
-17.503200 -13.525200 -6.976200
-17.456400 -13.525200 -6.972319
-17.409600 -13.525200 -6.972577
-17.362800 -13.525200 -6.970452
-17.316000 -13.525200 -6.968108
-17.269200 -13.525200 -6.945917
-17.222400 -13.525200 -6.943408
-17.175600 -13.525200 -6.931975
-17.128800 -13.525200 -6.893191
-17.082000 -13.525200 -6.824978
-17.035200 -13.525200 -6.740021
-16.988400 -13.525200 -6.607658
-15.444000 -13.525200 6.884250
-15.397200 -13.525200 6.902014
-15.350400 -13.525200 6.878702
-15.303600 -13.525200 6.904369
-15.256800 -13.525200 6.929797
-15.210000 -13.525200 6.942092
-15.163200 -13.525200 6.958631
-15.116400 -13.525200 6.968104
-15.069600 -13.525200 6.974803
-15.022800 -13.525200 6.986491
-14.976000 -13.525200 6.999797
-14.929200 -13.525200 7.006035
-14.882400 -13.525200 7.008445
-14.835600 -13.525200 7.008445
-14.788800 -13.525200 7.010549
-14.742000 -13.525200 7.014368
-14.695200 -13.525200 7.020938
-14.648400 -13.525200 7.030217
-14.601600 -13.525200 7.040249
-14.554800 -13.525200 7.040648
-14.508000 -13.525200 7.042275
-14.461200 -13.525200 7.045933
-14.414400 -13.525200 7.047250
-14.367600 -13.525200 7.049359
-14.320800 -13.525200 7.057204
-14.274000 -13.525200 7.048656
-14.227200 -13.525200 7.049359
-14.180400 -13.525200 7.060148
-14.133600 -13.525200 7.066415
-14.086800 -13.525200 7.066733
-14.040000 -13.525200 7.066733
-13.993200 -13.525200 7.066415
-13.946400 -13.525200 7.066733
-13.899600 -13.525200 7.066415
-13.852800 -13.525200 7.065545
-13.806000 -13.525200 7.061954
-13.759200 -13.525200 7.055483
-13.712400 -13.525200 7.061954
-13.665600 -13.525200 7.070526
-13.618800 -13.525200 7.084308
-13.572000 -13.525200 7.090410
-13.525200 -13.525200 7.094766
-13.478400 -13.525200 7.152152
-13.431600 -13.525200 7.214273
-13.384800 -13.525200 7.246880
-10.342800 -13.525200 8.373750
-10.296000 -13.525200 8.199430
-10.249200 -13.525200 8.017493
-10.202400 -13.525200 7.914389
-10.155600 -13.525200 7.911165
-10.108800 -13.525200 7.898512
-10.062000 -13.525200 7.855968
-10.015200 -13.525200 7.803744
-9.968400 -13.525200 7.677619
-9.921600 -13.525200 7.612061
-9.874800 -13.525200 7.588103
-9.828000 -13.525200 7.544991
-9.781200 -13.525200 7.464285
-9.734400 -13.525200 7.425803
-9.687600 -13.525200 7.404980
-9.640800 -13.525200 7.376255
-9.594000 -13.525200 7.329318
-9.547200 -13.525200 7.272059
-9.500400 -13.525200 7.145867
-9.453600 -13.525200 7.103512
-9.406800 -13.525200 7.031676
-9.360000 -13.525200 6.958073
-9.313200 -13.525200 6.931143
-9.266400 -13.525200 6.909017
-9.219600 -13.525200 6.870443
-9.172800 -13.525200 6.831683
-9.126000 -13.525200 6.798724
-9.079200 -13.525200 6.735692
-9.032400 -13.525200 6.723495
-8.985600 -13.525200 6.709980
-8.938800 -13.525200 6.672486
-8.892000 -13.525200 6.626495
-8.845200 -13.525200 6.612176
-8.798400 -13.525200 6.583025
-8.751600 -13.525200 6.564338
-8.704800 -13.525200 6.471879
-8.658000 -13.525200 6.459322
-8.611200 -13.525200 6.430403
-8.564400 -13.525200 6.374417
-8.517600 -13.525200 6.320137
-8.470800 -13.525200 6.289635
-8.424000 -13.525200 6.273345
-8.377200 -13.525200 6.225094
-8.330400 -13.525200 6.212485
-8.283600 -13.525200 6.184048
-8.236800 -13.525200 6.182441
-8.190000 -13.525200 6.152083
-8.143200 -13.525200 6.106785
-8.096400 -13.525200 6.059174
-8.049600 -13.525200 6.042668
-8.002800 -13.525200 6.013936
-7.956000 -13.525200 5.976397
-7.909200 -13.525200 5.934361
-7.862400 -13.525200 5.915344
-7.815600 -13.525200 5.915344
-7.768800 -13.525200 5.899107
-7.722000 -13.525200 5.891827
-7.675200 -13.525200 5.879961
-7.628400 -13.525200 5.844062
-7.581600 -13.525200 5.844621
-7.534800 -13.525200 5.841922
-7.488000 -13.525200 5.817253
-7.441200 -13.525200 5.788796
-7.394400 -13.525200 5.788796
-7.347600 -13.525200 5.778621
-7.300800 -13.525200 5.778621
-7.254000 -13.525200 5.766634
-7.207200 -13.525200 5.737795
-7.160400 -13.525200 5.697099
-7.113600 -13.525200 5.653967
-7.066800 -13.525200 5.634832
-7.020000 -13.525200 5.581810
-6.973200 -13.525200 5.540168
-6.926400 -13.525200 5.526814
-6.879600 -13.525200 5.512885
-6.832800 -13.525200 5.507020
-6.786000 -13.525200 5.493757
-6.739200 -13.525200 5.493757
-6.692400 -13.525200 5.492580
-6.645600 -13.525200 5.440101
-6.598800 -13.525200 5.409174
-6.552000 -13.525200 5.377376
-6.505200 -13.525200 5.361505
-6.458400 -13.525200 5.341721
-6.411600 -13.525200 5.299421
-6.364800 -13.525200 5.289301
-6.318000 -13.525200 5.289301
-6.271200 -13.525200 5.272604
-6.224400 -13.525200 5.259866
-6.177600 -13.525200 5.259866
-6.130800 -13.525200 5.254470
-6.084000 -13.525200 5.244832
-6.037200 -13.525200 5.222311
-5.990400 -13.525200 5.205126
-5.943600 -13.525200 5.200874
-5.896800 -13.525200 5.174563
-5.850000 -13.525200 5.170085
-5.803200 -13.525200 5.152211
-5.756400 -13.525200 5.137539
-5.709600 -13.525200 5.123331
-5.662800 -13.525200 5.119429
-5.616000 -13.525200 5.111713
-5.569200 -13.525200 5.101729
-5.522400 -13.525200 5.083817
-5.475600 -13.525200 5.076845
-5.428800 -13.525200 5.076845
-5.382000 -13.525200 5.045813
-5.335200 -13.525200 5.003953
-5.288400 -13.525200 4.973119
-5.241600 -13.525200 4.952070
-5.194800 -13.525200 4.948119
-5.148000 -13.525200 4.935684
-5.101200 -13.525200 4.924371
-5.054400 -13.525200 4.926915
-5.007600 -13.525200 4.903679
-4.960800 -13.525200 4.895497
-4.914000 -13.525200 4.862713
-4.867200 -13.525200 4.835667
-4.820400 -13.525200 4.813818
-4.773600 -13.525200 4.806718
-4.726800 -13.525200 4.806718
-4.680000 -13.525200 4.799255
-4.633200 -13.525200 4.780308
-4.586400 -13.525200 4.780308
-4.539600 -13.525200 4.770361
-4.492800 -13.525200 4.741577
-4.446000 -13.525200 4.717794
-4.399200 -13.525200 4.662763
-4.352400 -13.525200 4.655581
-4.305600 -13.525200 4.657701
-4.258800 -13.525200 4.645794
-4.212000 -13.525200 4.645689
-4.165200 -13.525200 4.633455
-4.118400 -13.525200 4.633455
-4.071600 -13.525200 4.603977
-4.024800 -13.525200 4.582349
-3.978000 -13.525200 4.582349
-3.931200 -13.525200 4.601054
-3.884400 -13.525200 4.603977
-3.837600 -13.525200 4.577011
-3.790800 -13.525200 4.564266
-3.744000 -13.525200 4.563202
-3.697200 -13.525200 4.564266
-3.650400 -13.525200 4.563202
-3.603600 -13.525200 4.550597
-3.556800 -13.525200 4.533700
-3.510000 -13.525200 4.533700
-3.463200 -13.525200 4.533700
-3.416400 -13.525200 4.514485
-3.369600 -13.525200 4.506751
-3.322800 -13.525200 4.496364
-3.276000 -13.525200 4.504962
-3.229200 -13.525200 4.504962
-3.182400 -13.525200 4.478358
-3.135600 -13.525200 4.448786
-3.088800 -13.525200 4.443378
-3.042000 -13.525200 4.431706
-2.995200 -13.525200 4.431706
-2.948400 -13.525200 4.431706
-2.901600 -13.525200 4.416244
-2.854800 -13.525200 4.394941
-2.808000 -13.525200 4.394941
-2.761200 -13.525200 4.394081
-2.714400 -13.525200 4.387343
-2.667600 -13.525200 4.368687
-2.620800 -13.525200 4.365125
-2.574000 -13.525200 4.368687
-2.527200 -13.525200 4.365125
-2.480400 -13.525200 4.364621
-2.433600 -13.525200 4.365125
-2.386800 -13.525200 4.373047
-2.340000 -13.525200 4.373047
-2.293200 -13.525200 4.370374
-2.246400 -13.525200 4.353166
-2.199600 -13.525200 4.355349
-2.152800 -13.525200 4.353166
-2.106000 -13.525200 4.351226
-2.059200 -13.525200 4.334363
-2.012400 -13.525200 4.334363
-1.965600 -13.525200 4.351528
-1.918800 -13.525200 4.359577
-1.872000 -13.525200 4.373230
-1.825200 -13.525200 4.385596
-1.778400 -13.525200 4.383261
-1.731600 -13.525200 4.373230
-1.684800 -13.525200 4.361959
-1.638000 -13.525200 4.361959
-1.591200 -13.525200 4.348107
-1.544400 -13.525200 4.343386
-1.497600 -13.525200 4.330955
-1.450800 -13.525200 4.321759
-1.404000 -13.525200 4.320958
-1.357200 -13.525200 4.321759
-1.310400 -13.525200 4.329550
-1.263600 -13.525200 4.330127
-1.216800 -13.525200 4.347332
-1.170000 -13.525200 4.356007
-1.123200 -13.525200 4.373742
-1.076400 -13.525200 4.377935
-1.029600 -13.525200 4.397081
-0.982800 -13.525200 4.377935
-0.936000 -13.525200 4.377935
-0.889200 -13.525200 4.383634
-0.842400 -13.525200 4.365365
-0.795600 -13.525200 4.370417
-0.748800 -13.525200 4.370417
-0.702000 -13.525200 4.376436
-0.655200 -13.525200 4.358642
-0.608400 -13.525200 4.344401
-0.561600 -13.525200 4.334588
-0.514800 -13.525200 4.381151
-0.468000 -13.525200 4.383692
-0.421200 -13.525200 4.397067
-0.374400 -13.525200 4.392815
-0.327600 -13.525200 4.398341
-0.280800 -13.525200 4.403892
-0.234000 -13.525200 4.415163
-0.187200 -13.525200 4.416320
-0.140400 -13.525200 4.409534
-0.093600 -13.525200 4.421242
-0.046800 -13.525200 4.425228
0.000000 -13.525200 4.428348
0.046800 -13.525200 4.443988
0.093600 -13.525200 4.475271
0.140400 -13.525200 4.470292
0.187200 -13.525200 4.485264
0.234000 -13.525200 4.496802
0.280800 -13.525200 4.496802
0.327600 -13.525200 4.496204
0.374400 -13.525200 4.496204
0.421200 -13.525200 4.482972
0.468000 -13.525200 4.487175
0.514800 -13.525200 4.490713
0.561600 -13.525200 4.490713
0.608400 -13.525200 4.490713
0.655200 -13.525200 4.512020
0.702000 -13.525200 4.512488
0.748800 -13.525200 4.505260
0.795600 -13.525200 4.505260
0.842400 -13.525200 4.491099
0.889200 -13.525200 4.507351
0.936000 -13.525200 4.557248
0.982800 -13.525200 4.568393
1.029600 -13.525200 4.578190
1.076400 -13.525200 4.582838
1.123200 -13.525200 4.617469
1.170000 -13.525200 4.627040
1.216800 -13.525200 4.632820
1.263600 -13.525200 4.636428
1.310400 -13.525200 4.650455
1.357200 -13.525200 4.660806
1.404000 -13.525200 4.669405
1.450800 -13.525200 4.674915
1.497600 -13.525200 4.674915
1.544400 -13.525200 4.685599
1.591200 -13.525200 4.687292
1.638000 -13.525200 4.687642
1.684800 -13.525200 4.687642
1.731600 -13.525200 4.704226
1.778400 -13.525200 4.705476
1.825200 -13.525200 4.730966
1.872000 -13.525200 4.732030
1.918800 -13.525200 4.734902
1.965600 -13.525200 4.742504
2.012400 -13.525200 4.745972
2.059200 -13.525200 4.745972
2.106000 -13.525200 4.763061
2.152800 -13.525200 4.764081
2.199600 -13.525200 4.764081
2.246400 -13.525200 4.785775
2.293200 -13.525200 4.818504
2.340000 -13.525200 4.847396
2.386800 -13.525200 4.877354
2.433600 -13.525200 4.850180
2.480400 -13.525200 4.878379
2.527200 -13.525200 4.878379
2.574000 -13.525200 4.891048
2.620800 -13.525200 4.903015
2.667600 -13.525200 4.896956
2.714400 -13.525200 4.905380
2.761200 -13.525200 4.966514
2.808000 -13.525200 4.960722
2.854800 -13.525200 4.960722
2.901600 -13.525200 4.970310
2.948400 -13.525200 4.989403
2.995200 -13.525200 4.988069
3.042000 -13.525200 4.987759
3.088800 -13.525200 4.972957
3.135600 -13.525200 4.989403
3.182400 -13.525200 5.027700
3.229200 -13.525200 5.046971
3.276000 -13.525200 5.044887
3.322800 -13.525200 5.063375
3.369600 -13.525200 5.075285
3.416400 -13.525200 5.100668
3.463200 -13.525200 5.145704
3.510000 -13.525200 5.154241
3.556800 -13.525200 5.178329
3.603600 -13.525200 5.194929
3.650400 -13.525200 5.210184
3.697200 -13.525200 5.248344
3.744000 -13.525200 5.272339
3.790800 -13.525200 5.302962
3.837600 -13.525200 5.302962
3.884400 -13.525200 5.322835
3.931200 -13.525200 5.327454
3.978000 -13.525200 5.327454
4.024800 -13.525200 5.341847
4.071600 -13.525200 5.365559
4.118400 -13.525200 5.379066
4.165200 -13.525200 5.453813
4.212000 -13.525200 5.474596
4.258800 -13.525200 5.481094
4.305600 -13.525200 5.468224
4.352400 -13.525200 5.484052
4.399200 -13.525200 5.515294
4.446000 -13.525200 5.553766
4.492800 -13.525200 5.584048
4.539600 -13.525200 5.614158
4.586400 -13.525200 5.644347
4.633200 -13.525200 5.688951
4.680000 -13.525200 5.704345
4.726800 -13.525200 5.704345
4.773600 -13.525200 5.705179
4.820400 -13.525200 5.710184
4.867200 -13.525200 5.727880
4.914000 -13.525200 5.740644
4.960800 -13.525200 5.779032
5.007600 -13.525200 5.818460
5.054400 -13.525200 5.840080
5.101200 -13.525200 5.878110
5.148000 -13.525200 5.884048
5.194800 -13.525200 5.901701
5.241600 -13.525200 5.923553
5.288400 -13.525200 5.951717
5.335200 -13.525200 5.961907
5.382000 -13.525200 5.985767
5.428800 -13.525200 6.017232
5.475600 -13.525200 6.038452
5.522400 -13.525200 6.057662
5.569200 -13.525200 6.072808
5.616000 -13.525200 6.106487
5.662800 -13.525200 6.109864
5.709600 -13.525200 6.127568
5.756400 -13.525200 6.168294
5.803200 -13.525200 6.163124
5.850000 -13.525200 6.186239
5.896800 -13.525200 6.222528
5.943600 -13.525200 6.226308
5.990400 -13.525200 6.254014
6.037200 -13.525200 6.260930
6.084000 -13.525200 6.282258
6.130800 -13.525200 6.308174
6.177600 -13.525200 6.308174
6.224400 -13.525200 6.320881
6.271200 -13.525200 6.331466
6.318000 -13.525200 6.333736
6.364800 -13.525200 6.372883
6.411600 -13.525200 6.423827
6.458400 -13.525200 6.468879
6.505200 -13.525200 6.489922
6.552000 -13.525200 6.521272
6.598800 -13.525200 6.552846
6.645600 -13.525200 6.572111
6.692400 -13.525200 6.590671
6.739200 -13.525200 6.595361
6.786000 -13.525200 6.621943
6.832800 -13.525200 6.654142
6.879600 -13.525200 6.688480
6.926400 -13.525200 6.698835
6.973200 -13.525200 6.720991
7.020000 -13.525200 6.741293
7.066800 -13.525200 6.750598
7.113600 -13.525200 6.775957
7.160400 -13.525200 6.809913
7.207200 -13.525200 6.811340
7.254000 -13.525200 6.866702
7.300800 -13.525200 6.905736
7.347600 -13.525200 6.925608
7.394400 -13.525200 6.947733
7.441200 -13.525200 7.010268
7.488000 -13.525200 7.035558
7.534800 -13.525200 7.065161
7.581600 -13.525200 7.092604
7.628400 -13.525200 7.128255
7.675200 -13.525200 7.192623
7.722000 -13.525200 7.277721
7.768800 -13.525200 7.306387
7.815600 -13.525200 7.360694
7.862400 -13.525200 7.378816
7.909200 -13.525200 7.400780
7.956000 -13.525200 7.428441
8.002800 -13.525200 7.438063
8.049600 -13.525200 7.428441
8.096400 -13.525200 7.428441
8.143200 -13.525200 7.459904
8.190000 -13.525200 7.459904
8.236800 -13.525200 7.508790
8.283600 -13.525200 7.523020
8.330400 -13.525200 7.583273
8.377200 -13.525200 7.662471
8.424000 -13.525200 7.684628
8.470800 -13.525200 7.764599
8.517600 -13.525200 7.782726
8.564400 -13.525200 7.815357
8.611200 -13.525200 7.889605
8.658000 -13.525200 7.943299
8.704800 -13.525200 8.006687
8.751600 -13.525200 8.024999
8.798400 -13.525200 8.046300
8.845200 -13.525200 8.085142
8.892000 -13.525200 8.107311
8.938800 -13.525200 8.145671
8.985600 -13.525200 8.153172
9.032400 -13.525200 8.185591
9.079200 -13.525200 8.299089
9.126000 -13.525200 8.332265
9.172800 -13.525200 8.403105
9.219600 -13.525200 8.533592
9.266400 -13.525200 8.671343
9.313200 -13.525200 8.704780
9.360000 -13.525200 8.870627
9.406800 -13.525200 8.875505
9.453600 -13.525200 9.040278
9.500400 -13.525200 9.456941
9.547200 -13.525200 9.848302
12.589200 -13.525200 8.070144
12.636000 -13.525200 8.059128
12.682800 -13.525200 8.052545
12.729600 -13.525200 8.041312
12.776400 -13.525200 8.029679
12.823200 -13.525200 8.030494
12.870000 -13.525200 8.026460
12.916800 -13.525200 8.027144
12.963600 -13.525200 8.026460
13.010400 -13.525200 8.020628
13.057200 -13.525200 8.020418
13.104000 -13.525200 8.020227
13.150800 -13.525200 8.020217
13.197600 -13.525200 8.020418
13.244400 -13.525200 8.020217
13.291200 -13.525200 8.020227
13.338000 -13.525200 8.023728
13.384800 -13.525200 8.029405
13.431600 -13.525200 8.031338
13.478400 -13.525200 8.046119
13.525200 -13.525200 8.039303
13.572000 -13.525200 8.040571
13.618800 -13.525200 8.039303
13.665600 -13.525200 8.036472
13.712400 -13.525200 8.030133
13.759200 -13.525200 8.036472
13.806000 -13.525200 8.030133
13.852800 -13.525200 8.038399
13.899600 -13.525200 8.038399
13.946400 -13.525200 8.045022
13.993200 -13.525200 8.044925
14.040000 -13.525200 8.051872
14.086800 -13.525200 8.046261
14.133600 -13.525200 8.051872
14.180400 -13.525200 8.055393
14.227200 -13.525200 8.064517
14.274000 -13.525200 8.064517
14.320800 -13.525200 8.064818
14.367600 -13.525200 8.046261
14.414400 -13.525200 8.026873
14.461200 -13.525200 8.012948
14.508000 -13.525200 7.995744
15.256800 -13.525200 6.805945
15.303600 -13.525200 6.805945
15.397200 -13.525200 6.783008
15.444000 -13.525200 6.772463
15.490800 -13.525200 6.767535
15.537600 -13.525200 6.755909
15.584400 -13.525200 6.754807
15.631200 -13.525200 6.742419
15.678000 -13.525200 6.742419
15.724800 -13.525200 6.746915
15.771600 -13.525200 6.752403
15.818400 -13.525200 6.763051
15.865200 -13.525200 6.742419
15.912000 -13.525200 6.732263
15.958800 -13.525200 6.705284
16.239600 -13.525200 4.700232
16.286400 -13.525200 4.495400
16.333200 -13.525200 4.115932
-18.720000 -13.478400 0.000000
-18.673200 -13.478400 0.000000
-18.626400 -13.478400 0.000000
-18.579600 -13.478400 -7.166194
-18.532800 -13.478400 -7.183433
-18.486000 -13.478400 -7.188466
-18.439200 -13.478400 -7.178626
-18.392400 -13.478400 -7.167485
-18.345600 -13.478400 -7.144568
-18.298800 -13.478400 -7.134051
-18.252000 -13.478400 -7.111283
-18.205200 -13.478400 -7.092879
-18.158400 -13.478400 -7.089490
-18.111600 -13.478400 -7.103940
-18.064800 -13.478400 -7.089490
-18.018000 -13.478400 -7.092462
-17.971200 -13.478400 -7.104787
-17.924400 -13.478400 -7.140866
-17.877600 -13.478400 -7.140866
-17.830800 -13.478400 -7.112383
-17.784000 -13.478400 -7.099856
-17.737200 -13.478400 -7.062801
-17.690400 -13.478400 -7.044979
-17.643600 -13.478400 -7.022953
-17.596800 -13.478400 -7.013089
-17.550000 -13.478400 -6.998388
-17.503200 -13.478400 -6.982294
-17.456400 -13.478400 -6.976200
-17.409600 -13.478400 -6.976200
-17.362800 -13.478400 -6.972577
-17.316000 -13.478400 -6.970452
-17.269200 -13.478400 -6.945917
-17.222400 -13.478400 -6.943408
-17.175600 -13.478400 -6.937976
-17.128800 -13.478400 -6.901474
-17.082000 -13.478400 -6.819560
-17.035200 -13.478400 -6.690458
-15.444000 -13.478400 6.902014
-15.397200 -13.478400 6.916664
-15.350400 -13.478400 6.904369
-15.303600 -13.478400 6.921516
-15.256800 -13.478400 6.939976
-15.210000 -13.478400 6.946336
-15.163200 -13.478400 6.967187
-15.116400 -13.478400 6.971649
-15.069600 -13.478400 6.986491
-15.022800 -13.478400 7.010888
-14.976000 -13.478400 7.014496
-14.929200 -13.478400 7.014997
-14.882400 -13.478400 7.016021
-14.835600 -13.478400 7.020128
-14.788800 -13.478400 7.020938
-14.742000 -13.478400 7.030745
-14.695200 -13.478400 7.032580
-14.648400 -13.478400 7.040249
-14.601600 -13.478400 7.047250
-14.554800 -13.478400 7.047250
-14.508000 -13.478400 7.049359
-14.461200 -13.478400 7.049359
-14.414400 -13.478400 7.051010
-14.367600 -13.478400 7.057204
-14.320800 -13.478400 7.060148
-14.274000 -13.478400 7.049359
-14.227200 -13.478400 7.049359
-14.180400 -13.478400 7.064112
-14.133600 -13.478400 7.067907
-14.086800 -13.478400 7.069011
-14.040000 -13.478400 7.069011
-13.993200 -13.478400 7.066733
-13.946400 -13.478400 7.068170
-13.899600 -13.478400 7.068170
-13.852800 -13.478400 7.065807
-13.806000 -13.478400 7.065545
-13.759200 -13.478400 7.065807
-13.712400 -13.478400 7.068170
-13.665600 -13.478400 7.088394
-13.618800 -13.478400 7.091821
-13.572000 -13.478400 7.097760
-13.525200 -13.478400 7.117646
-13.478400 -13.478400 7.183052
-13.431600 -13.478400 7.234922
-10.342800 -13.478400 8.390968
-10.296000 -13.478400 8.269272
-10.249200 -13.478400 8.020898
-10.202400 -13.478400 8.004370
-10.155600 -13.478400 7.914389
-10.108800 -13.478400 7.864804
-10.062000 -13.478400 7.831630
-10.015200 -13.478400 7.803744
-9.968400 -13.478400 7.703634
-9.921600 -13.478400 7.631613
-9.874800 -13.478400 7.591300
-9.828000 -13.478400 7.572511
-9.781200 -13.478400 7.486776
-9.734400 -13.478400 7.433023
-9.687600 -13.478400 7.404980
-9.640800 -13.478400 7.355308
-9.594000 -13.478400 7.296251
-9.547200 -13.478400 7.173702
-9.500400 -13.478400 7.128387
-9.453600 -13.478400 7.064184
-9.406800 -13.478400 6.989506
-9.360000 -13.478400 6.934496
-9.313200 -13.478400 6.926999
-9.266400 -13.478400 6.901694
-9.219600 -13.478400 6.854766
-9.172800 -13.478400 6.803523
-9.126000 -13.478400 6.787191
-9.079200 -13.478400 6.735479
-9.032400 -13.478400 6.709980
-8.985600 -13.478400 6.678709
-8.938800 -13.478400 6.640833
-8.892000 -13.478400 6.606629
-8.845200 -13.478400 6.590739
-8.798400 -13.478400 6.547921
-8.751600 -13.478400 6.512966
-8.704800 -13.478400 6.464464
-8.658000 -13.478400 6.426403
-8.611200 -13.478400 6.402728
-8.564400 -13.478400 6.350321
-8.517600 -13.478400 6.292653
-8.470800 -13.478400 6.280131
-8.424000 -13.478400 6.251187
-8.377200 -13.478400 6.217920
-8.330400 -13.478400 6.205263
-8.283600 -13.478400 6.165291
-8.236800 -13.478400 6.150312
-8.190000 -13.478400 6.127193
-8.143200 -13.478400 6.086557
-8.096400 -13.478400 6.059174
-8.049600 -13.478400 6.042668
-8.002800 -13.478400 6.003541
-7.956000 -13.478400 5.990957
-7.909200 -13.478400 5.972630
-7.862400 -13.478400 5.930298
-7.815600 -13.478400 5.930298
-7.768800 -13.478400 5.924185
-7.722000 -13.478400 5.894375
-7.675200 -13.478400 5.883971
-7.628400 -13.478400 5.863280
-7.581600 -13.478400 5.863280
-7.534800 -13.478400 5.841922
-7.488000 -13.478400 5.817253
-7.441200 -13.478400 5.773890
-7.394400 -13.478400 5.771236
-7.347600 -13.478400 5.737795
-7.300800 -13.478400 5.731136
-7.254000 -13.478400 5.713040
-7.207200 -13.478400 5.697099
-7.160400 -13.478400 5.645184
-7.113600 -13.478400 5.636920
-7.066800 -13.478400 5.614194
-7.020000 -13.478400 5.579837
-6.973200 -13.478400 5.540168
-6.926400 -13.478400 5.514920
-6.879600 -13.478400 5.502627
-6.832800 -13.478400 5.497913
-6.786000 -13.478400 5.492580
-6.739200 -13.478400 5.488227
-6.692400 -13.478400 5.488227
-6.645600 -13.478400 5.435039
-6.598800 -13.478400 5.409174
-6.552000 -13.478400 5.378561
-6.505200 -13.478400 5.359462
-6.458400 -13.478400 5.311438
-6.411600 -13.478400 5.289301
-6.364800 -13.478400 5.272604
-6.318000 -13.478400 5.272604
-6.271200 -13.478400 5.268938
-6.224400 -13.478400 5.258354
-6.177600 -13.478400 5.255279
-6.130800 -13.478400 5.244832
-6.084000 -13.478400 5.232043
-6.037200 -13.478400 5.205126
-5.990400 -13.478400 5.194261
-5.943600 -13.478400 5.183788
-5.896800 -13.478400 5.158652
-5.850000 -13.478400 5.158213
-5.803200 -13.478400 5.148953
-5.756400 -13.478400 5.120592
-5.709600 -13.478400 5.111713
-5.662800 -13.478400 5.095852
-5.616000 -13.478400 5.083817
-5.569200 -13.478400 5.067615
-5.522400 -13.478400 5.058724
-5.475600 -13.478400 5.039342
-5.428800 -13.478400 5.039342
-5.382000 -13.478400 5.015190
-5.335200 -13.478400 4.992248
-5.288400 -13.478400 4.958574
-5.241600 -13.478400 4.933479
-5.194800 -13.478400 4.934319
-5.148000 -13.478400 4.933479
-5.101200 -13.478400 4.904864
-5.054400 -13.478400 4.879660
-5.007600 -13.478400 4.861132
-4.960800 -13.478400 4.857351
-4.914000 -13.478400 4.841900
-4.867200 -13.478400 4.813692
-4.820400 -13.478400 4.783062
-4.773600 -13.478400 4.773591
-4.726800 -13.478400 4.763801
-4.680000 -13.478400 4.757640
-4.633200 -13.478400 4.745138
-4.586400 -13.478400 4.745844
-4.539600 -13.478400 4.729574
-4.492800 -13.478400 4.682198
-4.446000 -13.478400 4.657701
-4.399200 -13.478400 4.645689
-4.352400 -13.478400 4.645689
-4.305600 -13.478400 4.647007
-4.258800 -13.478400 4.637785
-4.212000 -13.478400 4.633455
-4.165200 -13.478400 4.631144
-4.118400 -13.478400 4.631144
-4.071600 -13.478400 4.577011
-4.024800 -13.478400 4.570282
-3.978000 -13.478400 4.574844
-3.931200 -13.478400 4.582349
-3.884400 -13.478400 4.582349
-3.837600 -13.478400 4.563202
-3.790800 -13.478400 4.561410
-3.744000 -13.478400 4.555313
-3.697200 -13.478400 4.555313
-3.650400 -13.478400 4.553518
-3.603600 -13.478400 4.529913
-3.556800 -13.478400 4.495914
-3.510000 -13.478400 4.505236
-3.463200 -13.478400 4.496364
-3.416400 -13.478400 4.496364
-3.369600 -13.478400 4.458950
-3.322800 -13.478400 4.458950
-3.276000 -13.478400 4.492367
-3.229200 -13.478400 4.468890
-3.182400 -13.478400 4.431706
-3.135600 -13.478400 4.431202
-3.088800 -13.478400 4.421795
-3.042000 -13.478400 4.416244
-2.995200 -13.478400 4.389035
-2.948400 -13.478400 4.390804
-2.901600 -13.478400 4.377946
-2.854800 -13.478400 4.372510
-2.808000 -13.478400 4.377946
-2.761200 -13.478400 4.367489
-2.714400 -13.478400 4.365125
-2.667600 -13.478400 4.364621
-2.620800 -13.478400 4.358687
-2.574000 -13.478400 4.365125
-2.527200 -13.478400 4.358927
-2.480400 -13.478400 4.337808
-2.433600 -13.478400 4.338564
-2.386800 -13.478400 4.348364
-2.340000 -13.478400 4.351226
-2.293200 -13.478400 4.338564
-2.246400 -13.478400 4.322979
-2.199600 -13.478400 4.322979
-2.152800 -13.478400 4.322979
-2.106000 -13.478400 4.321759
-2.059200 -13.478400 4.320693
-2.012400 -13.478400 4.320693
-1.965600 -13.478400 4.326926
-1.918800 -13.478400 4.330938
-1.872000 -13.478400 4.345631
-1.825200 -13.478400 4.373230
-1.778400 -13.478400 4.348107
-1.731600 -13.478400 4.361959
-1.684800 -13.478400 4.347921
-1.638000 -13.478400 4.345631
-1.591200 -13.478400 4.332470
-1.544400 -13.478400 4.332470
-1.497600 -13.478400 4.320958
-1.450800 -13.478400 4.313167
-1.404000 -13.478400 4.308552
-1.357200 -13.478400 4.311711
-1.310400 -13.478400 4.315629
-1.263600 -13.478400 4.316847
-1.216800 -13.478400 4.321759
-1.170000 -13.478400 4.338930
-1.123200 -13.478400 4.347332
-1.076400 -13.478400 4.347332
-1.029600 -13.478400 4.360050
-0.982800 -13.478400 4.338930
-0.936000 -13.478400 4.344348
-0.889200 -13.478400 4.332094
-0.842400 -13.478400 4.331323
-0.795600 -13.478400 4.332094
-0.748800 -13.478400 4.332094
-0.702000 -13.478400 4.334588
-0.655200 -13.478400 4.330958
-0.608400 -13.478400 4.323654
-0.561600 -13.478400 4.316900
-0.514800 -13.478400 4.323831
-0.468000 -13.478400 4.342699
-0.421200 -13.478400 4.344401
-0.374400 -13.478400 4.333509
-0.327600 -13.478400 4.380794
-0.280800 -13.478400 4.398341
-0.234000 -13.478400 4.403892
-0.187200 -13.478400 4.409534
-0.140400 -13.478400 4.403892
-0.093600 -13.478400 4.409534
-0.046800 -13.478400 4.414726
0.000000 -13.478400 4.425228
0.046800 -13.478400 4.443988
0.093600 -13.478400 4.449326
0.140400 -13.478400 4.443988
0.187200 -13.478400 4.448926
0.234000 -13.478400 4.496204
0.280800 -13.478400 4.496802
0.327600 -13.478400 4.496204
0.374400 -13.478400 4.482972
0.421200 -13.478400 4.480393
0.468000 -13.478400 4.480393
0.514800 -13.478400 4.480393
0.561600 -13.478400 4.480393
0.608400 -13.478400 4.465994
0.655200 -13.478400 4.505260
0.702000 -13.478400 4.507351
0.748800 -13.478400 4.505260
0.795600 -13.478400 4.507351
0.842400 -13.478400 4.505260
0.889200 -13.478400 4.519473
0.936000 -13.478400 4.540945
0.982800 -13.478400 4.552248
1.029600 -13.478400 4.566660
1.076400 -13.478400 4.568393
1.123200 -13.478400 4.582838
1.170000 -13.478400 4.616078
1.216800 -13.478400 4.617469
1.263600 -13.478400 4.617469
1.310400 -13.478400 4.632820
1.357200 -13.478400 4.642497
1.404000 -13.478400 4.653622
1.450800 -13.478400 4.669405
1.497600 -13.478400 4.669405
1.544400 -13.478400 4.677742
1.591200 -13.478400 4.685038
1.638000 -13.478400 4.686146
1.684800 -13.478400 4.686146
1.731600 -13.478400 4.698940
1.778400 -13.478400 4.694080
1.825200 -13.478400 4.700525
1.872000 -13.478400 4.704226
1.918800 -13.478400 4.720130
1.965600 -13.478400 4.730975
2.012400 -13.478400 4.731687
2.059200 -13.478400 4.732030
2.106000 -13.478400 4.745972
2.152800 -13.478400 4.745972
2.199600 -13.478400 4.751322
2.246400 -13.478400 4.775272
2.293200 -13.478400 4.810253
2.340000 -13.478400 4.831530
2.386800 -13.478400 4.863328
2.433600 -13.478400 4.850180
2.480400 -13.478400 4.878379
2.527200 -13.478400 4.878379
2.574000 -13.478400 4.892157
2.620800 -13.478400 4.897441
2.667600 -13.478400 4.896956
2.714400 -13.478400 4.905304
2.761200 -13.478400 4.966514
2.808000 -13.478400 4.966514
2.854800 -13.478400 4.966514
2.901600 -13.478400 4.987759
2.948400 -13.478400 4.994753
2.995200 -13.478400 4.994753
3.042000 -13.478400 4.994753
3.088800 -13.478400 4.989403
3.135600 -13.478400 5.015023
3.182400 -13.478400 5.032288
3.229200 -13.478400 5.068294
3.276000 -13.478400 5.047737
3.322800 -13.478400 5.078375
3.369600 -13.478400 5.100668
3.416400 -13.478400 5.145704
3.463200 -13.478400 5.154241
3.510000 -13.478400 5.168081
3.556800 -13.478400 5.185934
3.603600 -13.478400 5.208685
3.650400 -13.478400 5.249322
3.697200 -13.478400 5.272049
3.744000 -13.478400 5.312008
3.790800 -13.478400 5.321048
3.837600 -13.478400 5.321048
3.884400 -13.478400 5.327454
3.931200 -13.478400 5.346221
3.978000 -13.478400 5.348651
4.024800 -13.478400 5.350884
4.071600 -13.478400 5.379066
4.118400 -13.478400 5.390660
4.165200 -13.478400 5.453813
4.212000 -13.478400 5.486176
4.258800 -13.478400 5.486176
4.305600 -13.478400 5.465463
4.352400 -13.478400 5.465463
4.399200 -13.478400 5.461152
4.446000 -13.478400 5.515294
4.492800 -13.478400 5.568057
4.539600 -13.478400 5.609088
4.586400 -13.478400 5.626297
4.633200 -13.478400 5.647936
4.680000 -13.478400 5.683362
4.726800 -13.478400 5.688951
4.773600 -13.478400 5.685746
4.820400 -13.478400 5.689684
4.867200 -13.478400 5.705179
4.914000 -13.478400 5.725509
4.960800 -13.478400 5.773148
5.007600 -13.478400 5.799749
5.054400 -13.478400 5.818460
5.101200 -13.478400 5.846352
5.148000 -13.478400 5.858671
5.194800 -13.478400 5.882494
5.241600 -13.478400 5.901701
5.288400 -13.478400 5.921287
5.335200 -13.478400 5.929545
5.382000 -13.478400 5.959900
5.428800 -13.478400 5.985767
5.475600 -13.478400 6.017232
5.522400 -13.478400 6.028607
5.569200 -13.478400 6.057662
5.616000 -13.478400 6.088737
5.662800 -13.478400 6.109864
5.709600 -13.478400 6.127568
5.756400 -13.478400 6.168294
5.803200 -13.478400 6.168294
5.850000 -13.478400 6.219902
5.896800 -13.478400 6.226997
5.943600 -13.478400 6.231169
5.990400 -13.478400 6.259219
6.037200 -13.478400 6.287846
6.084000 -13.478400 6.301817
6.130800 -13.478400 6.316657
6.177600 -13.478400 6.313071
6.224400 -13.478400 6.329376
6.271200 -13.478400 6.346456
6.318000 -13.478400 6.368751
6.364800 -13.478400 6.386119
6.411600 -13.478400 6.423827
6.458400 -13.478400 6.463896
6.505200 -13.478400 6.487486
6.552000 -13.478400 6.508897
6.598800 -13.478400 6.516811
6.645600 -13.478400 6.565811
6.692400 -13.478400 6.578218
6.739200 -13.478400 6.590671
6.786000 -13.478400 6.594844
6.832800 -13.478400 6.624796
6.879600 -13.478400 6.675683
6.926400 -13.478400 6.694949
6.973200 -13.478400 6.720991
7.020000 -13.478400 6.741293
7.066800 -13.478400 6.747053
7.113600 -13.478400 6.750598
7.160400 -13.478400 6.809913
7.207200 -13.478400 6.837863
7.254000 -13.478400 6.855086
7.300800 -13.478400 6.904112
7.347600 -13.478400 6.925608
7.394400 -13.478400 6.950504
7.441200 -13.478400 6.979422
7.488000 -13.478400 7.027338
7.534800 -13.478400 7.035558
7.581600 -13.478400 7.081233
7.628400 -13.478400 7.097954
7.675200 -13.478400 7.132777
7.722000 -13.478400 7.218932
7.768800 -13.478400 7.280629
7.815600 -13.478400 7.309639
7.862400 -13.478400 7.360694
7.909200 -13.478400 7.397755
7.956000 -13.478400 7.416886
8.002800 -13.478400 7.427693
8.049600 -13.478400 7.427693
8.096400 -13.478400 7.428441
8.143200 -13.478400 7.457958
8.190000 -13.478400 7.457958
8.236800 -13.478400 7.494480
8.283600 -13.478400 7.514647
8.330400 -13.478400 7.552276
8.377200 -13.478400 7.629924
8.424000 -13.478400 7.708380
8.470800 -13.478400 7.765485
8.517600 -13.478400 7.782726
8.564400 -13.478400 7.812030
8.611200 -13.478400 7.867031
8.658000 -13.478400 7.904941
8.704800 -13.478400 7.943948
8.751600 -13.478400 8.001580
8.798400 -13.478400 8.006687
8.845200 -13.478400 8.046300
8.892000 -13.478400 8.098214
8.938800 -13.478400 8.140475
8.985600 -13.478400 8.147858
9.032400 -13.478400 8.182359
9.079200 -13.478400 8.238576
9.126000 -13.478400 8.306409
9.172800 -13.478400 8.394653
9.219600 -13.478400 8.525898
9.266400 -13.478400 8.605476
9.313200 -13.478400 8.703251
9.360000 -13.478400 8.792353
9.406800 -13.478400 8.792353
9.453600 -13.478400 9.040278
9.500400 -13.478400 9.685186
9.547200 -13.478400 9.848302
12.589200 -13.478400 8.076183
12.636000 -13.478400 8.073287
12.682800 -13.478400 8.045587
12.729600 -13.478400 8.031246
12.776400 -13.478400 8.028884
12.823200 -13.478400 8.028884
12.870000 -13.478400 8.012419
12.916800 -13.478400 8.012419
12.963600 -13.478400 8.014221
13.010400 -13.478400 8.014221
13.057200 -13.478400 8.014221
13.104000 -13.478400 8.015554
13.150800 -13.478400 8.016227
13.197600 -13.478400 8.020418
13.244400 -13.478400 8.020628
13.291200 -13.478400 8.021006
13.338000 -13.478400 8.028092
13.384800 -13.478400 8.046119
13.431600 -13.478400 8.046119
13.478400 -13.478400 8.046639
13.525200 -13.478400 8.043116
13.572000 -13.478400 8.040571
13.618800 -13.478400 8.040571
13.665600 -13.478400 8.036472
13.712400 -13.478400 8.027363
13.759200 -13.478400 8.030133
13.806000 -13.478400 8.030133
13.852800 -13.478400 8.038399
13.899600 -13.478400 8.038704
13.946400 -13.478400 8.045022
13.993200 -13.478400 8.044925
14.040000 -13.478400 8.051872
14.086800 -13.478400 8.051872
14.133600 -13.478400 8.051295
14.180400 -13.478400 8.055393
14.227200 -13.478400 8.064517
14.274000 -13.478400 8.064517
14.320800 -13.478400 8.069850
14.367600 -13.478400 8.057470
14.414400 -13.478400 8.040706
14.461200 -13.478400 8.040268
14.508000 -13.478400 8.017302
15.303600 -13.478400 6.816837
15.444000 -13.478400 6.775185
15.490800 -13.478400 6.772463
15.537600 -13.478400 6.754807
15.584400 -13.478400 6.754807
15.631200 -13.478400 6.742419
15.678000 -13.478400 6.743625
15.724800 -13.478400 6.756333
15.771600 -13.478400 6.763697
15.818400 -13.478400 6.773974
15.865200 -13.478400 6.766826
15.912000 -13.478400 6.738490
15.958800 -13.478400 6.736037
16.239600 -13.478400 4.834425
16.286400 -13.478400 4.611429
16.894800 -13.478400 0.932042
16.941600 -13.478400 0.401353
-18.720000 -13.431600 0.000000
-18.673200 -13.431600 0.000000
-18.626400 -13.431600 0.000000
-18.579600 -13.431600 -7.151045
-18.532800 -13.431600 -7.182042
-18.486000 -13.431600 -7.183433
-18.439200 -13.431600 -7.175362
-18.392400 -13.431600 -7.175362
-18.345600 -13.431600 -7.171284
-18.298800 -13.431600 -7.159612
-18.252000 -13.431600 -7.138697
-18.205200 -13.431600 -7.111283
-18.158400 -13.431600 -7.106263
-18.111600 -13.431600 -7.106263
-18.064800 -13.431600 -7.092462
-18.018000 -13.431600 -7.101126
-17.971200 -13.431600 -7.106263
-17.924400 -13.431600 -7.140866
-17.877600 -13.431600 -7.140866
-17.830800 -13.431600 -7.119197
-17.784000 -13.431600 -7.101126
-17.737200 -13.431600 -7.074114
-17.690400 -13.431600 -7.044979
-17.643600 -13.431600 -7.036165
-17.596800 -13.431600 -7.016926
-17.550000 -13.431600 -7.016721
-17.503200 -13.431600 -6.999062
-17.456400 -13.431600 -6.998388
-17.409600 -13.431600 -6.983970
-17.362800 -13.431600 -6.972577
-17.316000 -13.431600 -6.970452
-17.269200 -13.431600 -6.943408
-17.222400 -13.431600 -6.931975
-17.175600 -13.431600 -6.901474
-17.128800 -13.431600 -6.860485
-17.082000 -13.431600 -6.770369
-15.490800 -13.431600 6.889871
-15.444000 -13.431600 6.916664
-15.397200 -13.431600 6.929797
-15.350400 -13.431600 6.929797
-15.303600 -13.431600 6.938615
-15.256800 -13.431600 6.948485
-15.210000 -13.431600 6.970291
-15.163200 -13.431600 6.981558
-15.116400 -13.431600 7.006522
-15.069600 -13.431600 7.011426
-15.022800 -13.431600 7.016588
-14.976000 -13.431600 7.023657
-14.929200 -13.431600 7.023657
-14.882400 -13.431600 7.029098
-14.835600 -13.431600 7.031580
-14.788800 -13.431600 7.032580
-14.742000 -13.431600 7.041850
-14.695200 -13.431600 7.047250
-14.648400 -13.431600 7.047250
-14.601600 -13.431600 7.053959
-14.554800 -13.431600 7.055941
-14.508000 -13.431600 7.055194
-14.461200 -13.431600 7.055941
-14.414400 -13.431600 7.060850
-14.367600 -13.431600 7.063862
-14.320800 -13.431600 7.063862
-14.274000 -13.431600 7.063925
-14.227200 -13.431600 7.066733
-14.180400 -13.431600 7.069763
-14.133600 -13.431600 7.076725
-14.086800 -13.431600 7.077841
-14.040000 -13.431600 7.077524
-13.993200 -13.431600 7.076725
-13.946400 -13.431600 7.077017
-13.899600 -13.431600 7.077017
-13.852800 -13.431600 7.077017
-13.806000 -13.431600 7.072998
-13.759200 -13.431600 7.077017
-13.712400 -13.431600 7.084308
-13.665600 -13.431600 7.093148
-13.618800 -13.431600 7.113534
-13.572000 -13.431600 7.120829
-13.525200 -13.431600 7.176750
-13.478400 -13.431600 7.234922
-10.342800 -13.431600 8.390968
-10.296000 -13.431600 8.286417
-10.249200 -13.431600 8.046675
-10.202400 -13.431600 8.017493
-10.155600 -13.431600 7.914389
-10.108800 -13.431600 7.863657
-10.062000 -13.431600 7.825909
-10.015200 -13.431600 7.761899
-9.968400 -13.431600 7.654723
-9.921600 -13.431600 7.631613
-9.874800 -13.431600 7.588103
-9.828000 -13.431600 7.556006
-9.781200 -13.431600 7.465807
-9.734400 -13.431600 7.425803
-9.687600 -13.431600 7.388212
-9.640800 -13.431600 7.344129
-9.594000 -13.431600 7.283310
-9.547200 -13.431600 7.173702
-9.500400 -13.431600 7.103512
-9.453600 -13.431600 7.058642
-9.406800 -13.431600 7.029767
-9.360000 -13.431600 6.943764
-9.313200 -13.431600 6.930922
-9.266400 -13.431600 6.886514
-9.219600 -13.431600 6.840726
-9.172800 -13.431600 6.798724
-9.126000 -13.431600 6.770248
-9.079200 -13.431600 6.730372
-9.032400 -13.431600 6.678709
-8.985600 -13.431600 6.658864
-8.938800 -13.431600 6.611194
-8.892000 -13.431600 6.581918
-8.845200 -13.431600 6.580631
-8.798400 -13.431600 6.512966
-8.751600 -13.431600 6.464464
-8.704800 -13.431600 6.440904
-8.658000 -13.431600 6.402728
-8.611200 -13.431600 6.350690
-8.564400 -13.431600 6.325003
-8.517600 -13.431600 6.289635
-8.470800 -13.431600 6.273345
-8.424000 -13.431600 6.239855
-8.377200 -13.431600 6.217920
-8.330400 -13.431600 6.182441
-8.283600 -13.431600 6.154719
-8.236800 -13.431600 6.138649
-8.190000 -13.431600 6.109141
-8.143200 -13.431600 6.094018
-8.096400 -13.431600 6.077044
-8.049600 -13.431600 6.051565
-8.002800 -13.431600 6.042668
-7.956000 -13.431600 6.021773
-7.909200 -13.431600 5.990957
-7.862400 -13.431600 5.935304
-7.815600 -13.431600 5.934361
-7.768800 -13.431600 5.927313
-7.722000 -13.431600 5.892725
-7.675200 -13.431600 5.879570
-7.628400 -13.431600 5.837159
-7.581600 -13.431600 5.841922
-7.534800 -13.431600 5.821736
-7.488000 -13.431600 5.804926
-7.441200 -13.431600 5.769791
-7.394400 -13.431600 5.755454
-7.347600 -13.431600 5.717159
-7.300800 -13.431600 5.713040
-7.254000 -13.431600 5.699564
-7.207200 -13.431600 5.684543
-7.160400 -13.431600 5.644028
-7.113600 -13.431600 5.627752
-7.066800 -13.431600 5.595153
-7.020000 -13.431600 5.567052
-6.973200 -13.431600 5.547612
-6.926400 -13.431600 5.512885
-6.879600 -13.431600 5.500739
-6.832800 -13.431600 5.496686
-6.786000 -13.431600 5.473201
-6.739200 -13.431600 5.454353
-6.692400 -13.431600 5.440295
-6.645600 -13.431600 5.424298
-6.598800 -13.431600 5.387676
-6.552000 -13.431600 5.365662
-6.505200 -13.431600 5.356520
-6.458400 -13.431600 5.296546
-6.411600 -13.431600 5.272604
-6.364800 -13.431600 5.268938
-6.318000 -13.431600 5.266170
-6.271200 -13.431600 5.259140
-6.224400 -13.431600 5.254470
-6.177600 -13.431600 5.237586
-6.130800 -13.431600 5.211952
-6.084000 -13.431600 5.204481
-6.037200 -13.431600 5.184132
-5.990400 -13.431600 5.169228
-5.943600 -13.431600 5.158213
-5.896800 -13.431600 5.141908
-5.850000 -13.431600 5.141908
-5.803200 -13.431600 5.127356
-5.756400 -13.431600 5.113705
-5.709600 -13.431600 5.095852
-5.662800 -13.431600 5.074402
-5.616000 -13.431600 5.067615
-5.569200 -13.431600 5.037329
-5.522400 -13.431600 5.032607
-5.475600 -13.431600 5.015162
-5.428800 -13.431600 5.003953
-5.382000 -13.431600 4.992248
-5.335200 -13.431600 4.965767
-5.288400 -13.431600 4.958411
-5.241600 -13.431600 4.933479
-5.194800 -13.431600 4.934319
-5.148000 -13.431600 4.933479
-5.101200 -13.431600 4.879660
-5.054400 -13.431600 4.876008
-5.007600 -13.431600 4.857351
-4.960800 -13.431600 4.848218
-4.914000 -13.431600 4.813818
-4.867200 -13.431600 4.773591
-4.820400 -13.431600 4.762915
-4.773600 -13.431600 4.731939
-4.726800 -13.431600 4.698169
-4.680000 -13.431600 4.698169
-4.633200 -13.431600 4.681422
-4.586400 -13.431600 4.680987
-4.539600 -13.431600 4.680987
-4.492800 -13.431600 4.668222
-4.446000 -13.431600 4.643914
-4.399200 -13.431600 4.631144
-4.352400 -13.431600 4.631144
-4.305600 -13.431600 4.645794
-4.258800 -13.431600 4.631144
-4.212000 -13.431600 4.620028
-4.165200 -13.431600 4.605219
-4.118400 -13.431600 4.605219
-4.071600 -13.431600 4.570282
-4.024800 -13.431600 4.566879
-3.978000 -13.431600 4.566879
-3.931200 -13.431600 4.570282
-3.884400 -13.431600 4.570282
-3.837600 -13.431600 4.531740
-3.790800 -13.431600 4.528366
-3.744000 -13.431600 4.509470
-3.697200 -13.431600 4.509470
-3.650400 -13.431600 4.501061
-3.603600 -13.431600 4.495914
-3.556800 -13.431600 4.482800
-3.510000 -13.431600 4.482800
-3.463200 -13.431600 4.474021
-3.416400 -13.431600 4.474021
-3.369600 -13.431600 4.441671
-3.322800 -13.431600 4.441671
-3.276000 -13.431600 4.441671
-3.229200 -13.431600 4.426180
-3.182400 -13.431600 4.418684
-3.135600 -13.431600 4.394002
-3.088800 -13.431600 4.393927
-3.042000 -13.431600 4.372510
-2.995200 -13.431600 4.364535
-2.948400 -13.431600 4.364535
-2.901600 -13.431600 4.353338
-2.854800 -13.431600 4.358687
-2.808000 -13.431600 4.372510
-2.761200 -13.431600 4.364621
-2.714400 -13.431600 4.364621
-2.667600 -13.431600 4.360784
-2.620800 -13.431600 4.358687
-2.574000 -13.431600 4.364512
-2.527200 -13.431600 4.348364
-2.480400 -13.431600 4.294351
-2.433600 -13.431600 4.294351
-2.386800 -13.431600 4.294351
-2.340000 -13.431600 4.307472
-2.293200 -13.431600 4.305288
-2.246400 -13.431600 4.296495
-2.199600 -13.431600 4.294740
-2.152800 -13.431600 4.316631
-2.106000 -13.431600 4.296495
-2.059200 -13.431600 4.296495
-2.012400 -13.431600 4.299797
-1.965600 -13.431600 4.321759
-1.918800 -13.431600 4.329631
-1.872000 -13.431600 4.330938
-1.825200 -13.431600 4.347921
-1.778400 -13.431600 4.348107
-1.731600 -13.431600 4.361959
-1.684800 -13.431600 4.347921
-1.638000 -13.431600 4.345631
-1.591200 -13.431600 4.330955
-1.544400 -13.431600 4.329550
-1.497600 -13.431600 4.311089
-1.450800 -13.431600 4.303326
-1.404000 -13.431600 4.303326
-1.357200 -13.431600 4.307205
-1.310400 -13.431600 4.313167
-1.263600 -13.431600 4.316847
-1.216800 -13.431600 4.325725
-1.170000 -13.431600 4.340235
-1.123200 -13.431600 4.345044
-1.076400 -13.431600 4.338930
-1.029600 -13.431600 4.331323
-0.982800 -13.431600 4.307643
-0.936000 -13.431600 4.307643
-0.889200 -13.431600 4.313871
-0.842400 -13.431600 4.307643
-0.795600 -13.431600 4.313871
-0.748800 -13.431600 4.314972
-0.702000 -13.431600 4.314972
-0.655200 -13.431600 4.316569
-0.608400 -13.431600 4.307022
-0.561600 -13.431600 4.283455
-0.514800 -13.431600 4.300866
-0.468000 -13.431600 4.316569
-0.421200 -13.431600 4.316900
-0.374400 -13.431600 4.316900
-0.327600 -13.431600 4.333509
-0.280800 -13.431600 4.396193
-0.234000 -13.431600 4.401704
-0.187200 -13.431600 4.401704
-0.140400 -13.431600 4.401704
-0.093600 -13.431600 4.401704
-0.046800 -13.431600 4.401704
0.000000 -13.431600 4.407032
0.046800 -13.431600 4.421242
0.093600 -13.431600 4.441456
0.140400 -13.431600 4.428348
0.187200 -13.431600 4.428348
0.234000 -13.431600 4.470292
0.280800 -13.431600 4.485264
0.327600 -13.431600 4.470292
0.374400 -13.431600 4.446464
0.421200 -13.431600 4.434151
0.468000 -13.431600 4.436846
0.514800 -13.431600 4.439784
0.561600 -13.431600 4.441448
0.608400 -13.431600 4.455080
0.655200 -13.431600 4.490713
0.702000 -13.431600 4.507351
0.748800 -13.431600 4.512488
0.795600 -13.431600 4.537311
0.842400 -13.431600 4.519473
0.889200 -13.431600 4.525976
0.936000 -13.431600 4.540945
0.982800 -13.431600 4.542840
1.029600 -13.431600 4.542840
1.076400 -13.431600 4.540945
1.123200 -13.431600 4.547363
1.170000 -13.431600 4.571978
1.216800 -13.431600 4.571978
1.263600 -13.431600 4.605230
1.310400 -13.431600 4.616078
1.357200 -13.431600 4.618216
1.404000 -13.431600 4.636224
1.450800 -13.431600 4.653770
1.497600 -13.431600 4.642497
1.544400 -13.431600 4.660906
1.591200 -13.431600 4.670688
1.638000 -13.431600 4.685599
1.684800 -13.431600 4.686146
1.731600 -13.431600 4.686146
1.778400 -13.431600 4.685038
1.825200 -13.431600 4.694080
1.872000 -13.431600 4.686146
1.918800 -13.431600 4.700241
1.965600 -13.431600 4.722237
2.012400 -13.431600 4.722237
2.059200 -13.431600 4.730975
2.106000 -13.431600 4.742504
2.152800 -13.431600 4.745972
2.199600 -13.431600 4.751322
2.246400 -13.431600 4.754699
2.293200 -13.431600 4.785775
2.340000 -13.431600 4.824813
2.386800 -13.431600 4.847396
2.433600 -13.431600 4.850180
2.480400 -13.431600 4.890924
2.527200 -13.431600 4.880467
2.574000 -13.431600 4.896956
2.620800 -13.431600 4.903979
2.667600 -13.431600 4.904639
2.714400 -13.431600 4.905304
2.761200 -13.431600 4.985455
2.808000 -13.431600 4.988113
2.854800 -13.431600 4.988069
2.901600 -13.431600 4.988113
2.948400 -13.431600 5.020826
2.995200 -13.431600 5.032288
3.042000 -13.431600 5.027700
3.088800 -13.431600 5.016494
3.135600 -13.431600 5.032288
3.182400 -13.431600 5.047737
3.229200 -13.431600 5.070693
3.276000 -13.431600 5.070693
3.322800 -13.431600 5.078375
3.369600 -13.431600 5.100668
3.416400 -13.431600 5.151058
3.463200 -13.431600 5.158978
3.510000 -13.431600 5.177019
3.556800 -13.431600 5.199099
3.603600 -13.431600 5.215967
3.650400 -13.431600 5.265298
3.697200 -13.431600 5.302962
3.744000 -13.431600 5.324965
3.790800 -13.431600 5.334994
3.837600 -13.431600 5.326823
3.884400 -13.431600 5.343227
3.931200 -13.431600 5.348651
3.978000 -13.431600 5.350884
4.024800 -13.431600 5.379066
4.071600 -13.431600 5.390660
4.118400 -13.431600 5.409081
4.165200 -13.431600 5.464249
4.212000 -13.431600 5.467981
4.258800 -13.431600 5.466846
4.305600 -13.431600 5.451896
4.352400 -13.431600 5.448015
4.399200 -13.431600 5.428374
4.446000 -13.431600 5.451896
4.492800 -13.431600 5.524564
4.539600 -13.431600 5.537936
4.586400 -13.431600 5.614158
4.633200 -13.431600 5.626297
4.680000 -13.431600 5.654781
4.726800 -13.431600 5.662873
4.773600 -13.431600 5.654781
4.820400 -13.431600 5.667002
4.867200 -13.431600 5.671232
4.914000 -13.431600 5.688268
4.960800 -13.431600 5.710184
5.007600 -13.431600 5.766501
5.054400 -13.431600 5.795648
5.101200 -13.431600 5.816706
5.148000 -13.431600 5.816706
5.194800 -13.431600 5.840080
5.241600 -13.431600 5.866327
5.288400 -13.431600 5.874139
5.335200 -13.431600 5.917375
5.382000 -13.431600 5.943506
5.428800 -13.431600 5.986904
5.475600 -13.431600 6.022219
5.522400 -13.431600 6.030012
5.569200 -13.431600 6.057662
5.616000 -13.431600 6.085619
5.662800 -13.431600 6.106487
5.709600 -13.431600 6.124278
5.756400 -13.431600 6.131848
5.803200 -13.431600 6.131848
5.850000 -13.431600 6.173449
5.896800 -13.431600 6.222528
5.943600 -13.431600 6.231169
5.990400 -13.431600 6.254014
6.037200 -13.431600 6.261861
6.084000 -13.431600 6.282258
6.130800 -13.431600 6.306689
6.177600 -13.431600 6.306689
6.224400 -13.431600 6.329376
6.271200 -13.431600 6.335004
6.318000 -13.431600 6.335004
6.364800 -13.431600 6.374222
6.411600 -13.431600 6.388130
6.458400 -13.431600 6.443418
6.505200 -13.431600 6.487486
6.552000 -13.431600 6.502456
6.598800 -13.431600 6.516811
6.645600 -13.431600 6.565811
6.692400 -13.431600 6.575962
6.739200 -13.431600 6.584485
6.786000 -13.431600 6.589521
6.832800 -13.431600 6.594844
6.879600 -13.431600 6.629341
6.926400 -13.431600 6.688480
6.973200 -13.431600 6.694949
7.020000 -13.431600 6.698835
7.066800 -13.431600 6.720472
7.113600 -13.431600 6.739402
7.160400 -13.431600 6.774055
7.207200 -13.431600 6.799112
7.254000 -13.431600 6.823405
7.300800 -13.431600 6.887002
7.347600 -13.431600 6.906538
7.394400 -13.431600 6.953385
7.441200 -13.431600 6.965065
7.488000 -13.431600 7.026500
7.534800 -13.431600 7.031741
7.581600 -13.431600 7.048080
7.628400 -13.431600 7.084636
7.675200 -13.431600 7.102663
7.722000 -13.431600 7.166653
7.768800 -13.431600 7.175200
7.815600 -13.431600 7.294339
7.862400 -13.431600 7.312204
7.909200 -13.431600 7.371865
7.956000 -13.431600 7.397755
8.002800 -13.431600 7.397755
8.049600 -13.431600 7.397755
8.096400 -13.431600 7.400896
8.143200 -13.431600 7.423756
8.190000 -13.431600 7.427693
8.236800 -13.431600 7.452079
8.283600 -13.431600 7.503265
8.330400 -13.431600 7.549516
8.377200 -13.431600 7.597096
8.424000 -13.431600 7.702000
8.470800 -13.431600 7.759460
8.517600 -13.431600 7.768232
8.564400 -13.431600 7.798118
8.611200 -13.431600 7.835559
8.658000 -13.431600 7.867031
8.704800 -13.431600 7.911216
8.751600 -13.431600 8.000947
8.798400 -13.431600 8.001580
8.845200 -13.431600 8.045743
8.892000 -13.431600 8.101226
8.938800 -13.431600 8.140475
8.985600 -13.431600 8.147858
9.032400 -13.431600 8.170022
9.079200 -13.431600 8.233145
9.126000 -13.431600 8.294765
9.172800 -13.431600 8.306409
9.219600 -13.431600 8.342817
9.266400 -13.431600 8.421806
9.313200 -13.431600 8.633749
9.360000 -13.431600 8.633749
9.406800 -13.431600 8.526748
9.453600 -13.431600 8.895404
9.500400 -13.431600 9.150312
9.547200 -13.431600 9.782011
9.594000 -13.431600 29.417990
12.682800 -13.431600 8.045587
12.729600 -13.431600 8.041312
12.776400 -13.431600 8.031246
12.823200 -13.431600 8.029679
12.870000 -13.431600 8.019744
12.916800 -13.431600 8.014221
12.963600 -13.431600 8.012419
13.010400 -13.431600 8.012053
13.057200 -13.431600 8.008947
13.104000 -13.431600 8.005498
13.150800 -13.431600 8.008947
13.197600 -13.431600 8.015554
13.244400 -13.431600 8.017723
13.291200 -13.431600 8.020628
13.338000 -13.431600 8.025842
13.384800 -13.431600 8.029405
13.431600 -13.431600 8.029405
13.478400 -13.431600 8.039303
13.525200 -13.431600 8.027237
13.572000 -13.431600 8.027237
13.618800 -13.431600 8.030133
13.665600 -13.431600 8.027237
13.712400 -13.431600 8.025026
13.759200 -13.431600 8.027237
13.806000 -13.431600 8.020554
13.852800 -13.431600 8.040571
13.899600 -13.431600 8.044012
13.946400 -13.431600 8.051295
13.993200 -13.431600 8.044925
14.040000 -13.431600 8.051295
14.086800 -13.431600 8.046261
14.133600 -13.431600 8.044925
14.180400 -13.431600 8.046261
14.227200 -13.431600 8.055393
14.274000 -13.431600 8.046261
14.320800 -13.431600 8.064517
14.367600 -13.431600 8.057470
14.414400 -13.431600 8.043288
14.461200 -13.431600 8.042111
14.508000 -13.431600 8.040268
14.554800 -13.431600 8.026455
14.601600 -13.431600 7.998521
15.397200 -13.431600 6.797681
15.490800 -13.431600 6.775185
15.537600 -13.431600 6.773534
15.584400 -13.431600 6.773534
15.631200 -13.431600 6.756333
15.678000 -13.431600 6.775596
15.724800 -13.431600 6.775596
15.771600 -13.431600 6.777888
15.818400 -13.431600 6.777170
15.865200 -13.431600 6.773974
15.912000 -13.431600 6.769956
15.958800 -13.431600 6.763697
16.005600 -13.431600 6.707422
-18.720000 -13.384800 0.000000
-18.673200 -13.384800 0.000000
-18.626400 -13.384800 0.000000
-18.579600 -13.384800 -7.147164
-18.532800 -13.384800 -7.142600
-18.486000 -13.384800 -7.168686
-18.439200 -13.384800 -7.140060
-18.392400 -13.384800 -7.167485
-18.345600 -13.384800 -7.169470
-18.298800 -13.384800 -7.167485
-18.252000 -13.384800 -7.148485
-18.205200 -13.384800 -7.133272
-18.158400 -13.384800 -7.138697
-18.111600 -13.384800 -7.144568
-18.064800 -13.384800 -7.133272
-18.018000 -13.384800 -7.130406
-17.971200 -13.384800 -7.133272
-17.924400 -13.384800 -7.140464
-17.877600 -13.384800 -7.140464
-17.830800 -13.384800 -7.115525
-17.784000 -13.384800 -7.115525
-17.737200 -13.384800 -7.074114
-17.690400 -13.384800 -7.044979
-17.643600 -13.384800 -7.022953
-17.596800 -13.384800 -7.016856
-17.550000 -13.384800 -7.015284
-17.503200 -13.384800 -6.996232
-17.456400 -13.384800 -6.974338
-17.409600 -13.384800 -6.972577
-17.362800 -13.384800 -6.954065
-17.316000 -13.384800 -6.942783
-17.269200 -13.384800 -6.910888
-17.222400 -13.384800 -6.904482
-17.175600 -13.384800 -6.872832
-17.128800 -13.384800 -6.794636
-15.490800 -13.384800 6.920638
-15.444000 -13.384800 6.929797
-15.397200 -13.384800 6.939976
-15.350400 -13.384800 6.942092
-15.303600 -13.384800 6.948485
-15.256800 -13.384800 6.970291
-15.210000 -13.384800 6.988838
-15.163200 -13.384800 7.011426
-15.116400 -13.384800 7.019105
-15.069600 -13.384800 7.021068
-15.022800 -13.384800 7.029098
-14.976000 -13.384800 7.035540
-14.929200 -13.384800 7.037002
-14.882400 -13.384800 7.042092
-14.835600 -13.384800 7.048218
-14.788800 -13.384800 7.048218
-14.742000 -13.384800 7.052842
-14.695200 -13.384800 7.053959
-14.648400 -13.384800 7.055941
-14.601600 -13.384800 7.057204
-14.554800 -13.384800 7.060553
-14.508000 -13.384800 7.060462
-14.461200 -13.384800 7.061745
-14.414400 -13.384800 7.063925
-14.367600 -13.384800 7.069689
-14.320800 -13.384800 7.069741
-14.274000 -13.384800 7.074811
-14.227200 -13.384800 7.074811
-14.180400 -13.384800 7.077524
-14.133600 -13.384800 7.081811
-14.086800 -13.384800 7.083260
-14.040000 -13.384800 7.083411
-13.993200 -13.384800 7.081811
-13.946400 -13.384800 7.083411
-13.899600 -13.384800 7.084308
-13.852800 -13.384800 7.085332
-13.806000 -13.384800 7.085332
-13.759200 -13.384800 7.087608
-13.712400 -13.384800 7.093127
-13.665600 -13.384800 7.111558
-13.618800 -13.384800 7.150212
-13.572000 -13.384800 7.183052
-13.525200 -13.384800 7.234922
-10.342800 -13.384800 8.390968
-10.296000 -13.384800 8.225226
-10.249200 -13.384800 8.046675
-10.202400 -13.384800 8.046675
-10.155600 -13.384800 7.914389
-10.108800 -13.384800 7.855968
-10.062000 -13.384800 7.817146
-10.015200 -13.384800 7.761071
-9.968400 -13.384800 7.677619
-9.921600 -13.384800 7.631613
-9.874800 -13.384800 7.608801
-9.828000 -13.384800 7.572511
-9.781200 -13.384800 7.486776
-9.734400 -13.384800 7.433023
-9.687600 -13.384800 7.388212
-9.640800 -13.384800 7.311417
-9.594000 -13.384800 7.217435
-9.547200 -13.384800 7.153860
-9.500400 -13.384800 7.066659
-9.453600 -13.384800 7.051607
-9.406800 -13.384800 6.989506
-9.360000 -13.384800 6.936140
-9.313200 -13.384800 6.930922
-9.266400 -13.384800 6.866827
-9.219600 -13.384800 6.822538
-9.172800 -13.384800 6.793542
-9.126000 -13.384800 6.770248
-9.079200 -13.384800 6.706376
-9.032400 -13.384800 6.665405
-8.985600 -13.384800 6.657682
-8.938800 -13.384800 6.590739
-8.892000 -13.384800 6.568610
-8.845200 -13.384800 6.547921
-8.798400 -13.384800 6.464464
-8.751600 -13.384800 6.432930
-8.704800 -13.384800 6.400859
-8.658000 -13.384800 6.355653
-8.611200 -13.384800 6.330409
-8.564400 -13.384800 6.312427
-8.517600 -13.384800 6.294551
-8.470800 -13.384800 6.280131
-8.424000 -13.384800 6.251187
-8.377200 -13.384800 6.217920
-8.330400 -13.384800 6.182441
-8.283600 -13.384800 6.153878
-8.236800 -13.384800 6.138649
-8.190000 -13.384800 6.107958
-8.143200 -13.384800 6.098717
-8.096400 -13.384800 6.083472
-8.049600 -13.384800 6.077044
-8.002800 -13.384800 6.042668
-7.956000 -13.384800 6.033042
-7.909200 -13.384800 6.013936
-7.862400 -13.384800 5.985551
-7.815600 -13.384800 5.935304
-7.768800 -13.384800 5.927313
-7.722000 -13.384800 5.894375
-7.675200 -13.384800 5.880406
-7.628400 -13.384800 5.863280
-7.581600 -13.384800 5.841922
-7.534800 -13.384800 5.809488
-7.488000 -13.384800 5.769791
-7.441200 -13.384800 5.731136
-7.394400 -13.384800 5.722006
-7.347600 -13.384800 5.707018
-7.300800 -13.384800 5.699219
-7.254000 -13.384800 5.689242
-7.207200 -13.384800 5.661051
-7.160400 -13.384800 5.636920
-7.113600 -13.384800 5.619008
-7.066800 -13.384800 5.586036
-7.020000 -13.384800 5.572501
-6.973200 -13.384800 5.548931
-6.926400 -13.384800 5.512885
-6.879600 -13.384800 5.500739
-6.832800 -13.384800 5.496686
-6.786000 -13.384800 5.488227
-6.739200 -13.384800 5.454353
-6.692400 -13.384800 5.440295
-6.645600 -13.384800 5.424298
-6.598800 -13.384800 5.387676
-6.552000 -13.384800 5.377376
-6.505200 -13.384800 5.359462
-6.458400 -13.384800 5.318720
-6.411600 -13.384800 5.303332
-6.364800 -13.384800 5.286983
-6.318000 -13.384800 5.286983
-6.271200 -13.384800 5.268938
-6.224400 -13.384800 5.258354
-6.177600 -13.384800 5.231517
-6.130800 -13.384800 5.210038
-6.084000 -13.384800 5.183788
-6.037200 -13.384800 5.169228
-5.990400 -13.384800 5.139886
-5.943600 -13.384800 5.141908
-5.896800 -13.384800 5.132614
-5.850000 -13.384800 5.136945
-5.803200 -13.384800 5.128354
-5.756400 -13.384800 5.119429
-5.709600 -13.384800 5.095852
-5.662800 -13.384800 5.065145
-5.616000 -13.384800 5.055457
-5.569200 -13.384800 5.035984
-5.522400 -13.384800 5.030359
-5.475600 -13.384800 4.993779
-5.428800 -13.384800 4.993779
-5.382000 -13.384800 4.992248
-5.335200 -13.384800 4.960702
-5.288400 -13.384800 4.934942
-5.241600 -13.384800 4.899680
-5.194800 -13.384800 4.916548
-5.148000 -13.384800 4.916548
-5.101200 -13.384800 4.876008
-5.054400 -13.384800 4.876008
-5.007600 -13.384800 4.857807
-4.960800 -13.384800 4.851647
-4.914000 -13.384800 4.813818
-4.867200 -13.384800 4.779129
-4.820400 -13.384800 4.762915
-4.773600 -13.384800 4.720954
-4.726800 -13.384800 4.697391
-4.680000 -13.384800 4.694478
-4.633200 -13.384800 4.680987
-4.586400 -13.384800 4.680987
-4.539600 -13.384800 4.680987
-4.492800 -13.384800 4.680987
-4.446000 -13.384800 4.643914
-4.399200 -13.384800 4.603146
-4.352400 -13.384800 4.620028
-4.305600 -13.384800 4.645794
-4.258800 -13.384800 4.620028
-4.212000 -13.384800 4.591636
-4.165200 -13.384800 4.582349
-4.118400 -13.384800 4.583016
-4.071600 -13.384800 4.570282
-4.024800 -13.384800 4.563785
-3.978000 -13.384800 4.555123
-3.931200 -13.384800 4.555123
-3.884400 -13.384800 4.555123
-3.837600 -13.384800 4.525212
-3.790800 -13.384800 4.501946
-3.744000 -13.384800 4.496285
-3.697200 -13.384800 4.495914
-3.650400 -13.384800 4.480650
-3.603600 -13.384800 4.480650
-3.556800 -13.384800 4.458950
-3.510000 -13.384800 4.458646
-3.463200 -13.384800 4.441671
-3.416400 -13.384800 4.436893
-3.369600 -13.384800 4.432352
-3.322800 -13.384800 4.426180
-3.276000 -13.384800 4.424339
-3.229200 -13.384800 4.418631
-3.182400 -13.384800 4.390804
-3.135600 -13.384800 4.367926
-3.088800 -13.384800 4.367926
-3.042000 -13.384800 4.353338
-2.995200 -13.384800 4.352057
-2.948400 -13.384800 4.353338
-2.901600 -13.384800 4.340966
-2.854800 -13.384800 4.348988
-2.808000 -13.384800 4.360784
-2.761200 -13.384800 4.362973
-2.714400 -13.384800 4.360784
-2.667600 -13.384800 4.348988
-2.620800 -13.384800 4.330602
-2.574000 -13.384800 4.337363
-2.527200 -13.384800 4.294351
-2.480400 -13.384800 4.280868
-2.433600 -13.384800 4.280713
-2.386800 -13.384800 4.276534
-2.340000 -13.384800 4.294351
-2.293200 -13.384800 4.291370
-2.246400 -13.384800 4.291113
-2.199600 -13.384800 4.291370
-2.152800 -13.384800 4.296495
-2.106000 -13.384800 4.292677
-2.059200 -13.384800 4.291113
-2.012400 -13.384800 4.291113
-1.965600 -13.384800 4.296894
-1.918800 -13.384800 4.308696
-1.872000 -13.384800 4.321607
-1.825200 -13.384800 4.330938
-1.778400 -13.384800 4.347921
-1.731600 -13.384800 4.361959
-1.684800 -13.384800 4.347921
-1.638000 -13.384800 4.345631
-1.591200 -13.384800 4.336935
-1.544400 -13.384800 4.331463
-1.497600 -13.384800 4.313167
-1.450800 -13.384800 4.300403
-1.404000 -13.384800 4.300403
-1.357200 -13.384800 4.303326
-1.310400 -13.384800 4.306215
-1.263600 -13.384800 4.306215
-1.216800 -13.384800 4.306215
-1.170000 -13.384800 4.316847
-1.123200 -13.384800 4.311711
-1.076400 -13.384800 4.292677
-1.029600 -13.384800 4.292677
-0.982800 -13.384800 4.275072
-0.936000 -13.384800 4.283638
-0.889200 -13.384800 4.285902
-0.842400 -13.384800 4.285066
-0.795600 -13.384800 4.285066
-0.748800 -13.384800 4.285328
-0.702000 -13.384800 4.285902
-0.655200 -13.384800 4.307022
-0.608400 -13.384800 4.285902
-0.561600 -13.384800 4.283455
-0.514800 -13.384800 4.287281
-0.468000 -13.384800 4.307022
-0.421200 -13.384800 4.316900
-0.374400 -13.384800 4.300866
-0.327600 -13.384800 4.300866
-0.280800 -13.384800 4.342307
-0.234000 -13.384800 4.396193
-0.187200 -13.384800 4.396193
-0.140400 -13.384800 4.396193
-0.093600 -13.384800 4.397638
-0.046800 -13.384800 4.397638
0.000000 -13.384800 4.401704
0.046800 -13.384800 4.397638
0.093600 -13.384800 4.397638
0.140400 -13.384800 4.397638
0.187200 -13.384800 4.419426
0.234000 -13.384800 4.428348
0.280800 -13.384800 4.480393
0.327600 -13.384800 4.446464
0.374400 -13.384800 4.434151
0.421200 -13.384800 4.424244
0.468000 -13.384800 4.434151
0.514800 -13.384800 4.434151
0.561600 -13.384800 4.434151
0.608400 -13.384800 4.435525
0.655200 -13.384800 4.487648
0.702000 -13.384800 4.507351
0.748800 -13.384800 4.530686
0.795600 -13.384800 4.547663
0.842400 -13.384800 4.543745
0.889200 -13.384800 4.562082
0.936000 -13.384800 4.557248
0.982800 -13.384800 4.552248
1.029600 -13.384800 4.542840
1.076400 -13.384800 4.540945
1.123200 -13.384800 4.540945
1.170000 -13.384800 4.568393
1.216800 -13.384800 4.571978
1.263600 -13.384800 4.612164
1.310400 -13.384800 4.616078
1.357200 -13.384800 4.621719
1.404000 -13.384800 4.638820
1.450800 -13.384800 4.659958
1.497600 -13.384800 4.653770
1.544400 -13.384800 4.670240
1.591200 -13.384800 4.674915
1.638000 -13.384800 4.686146
1.684800 -13.384800 4.687292
1.731600 -13.384800 4.700241
1.778400 -13.384800 4.694080
1.825200 -13.384800 4.694080
1.872000 -13.384800 4.681456
1.918800 -13.384800 4.689505
1.965600 -13.384800 4.700579
2.012400 -13.384800 4.700579
2.059200 -13.384800 4.717500
2.106000 -13.384800 4.738325
2.152800 -13.384800 4.740923
2.199600 -13.384800 4.748504
2.246400 -13.384800 4.754699
2.293200 -13.384800 4.785775
2.340000 -13.384800 4.814155
2.386800 -13.384800 4.847396
2.433600 -13.384800 4.853978
2.480400 -13.384800 4.880467
2.527200 -13.384800 4.877354
2.574000 -13.384800 4.897441
2.620800 -13.384800 4.914234
2.667600 -13.384800 4.919377
2.714400 -13.384800 4.920952
2.761200 -13.384800 4.994753
2.808000 -13.384800 4.994753
2.854800 -13.384800 4.988113
2.901600 -13.384800 4.999024
2.948400 -13.384800 5.027700
2.995200 -13.384800 5.044858
3.042000 -13.384800 5.044064
3.088800 -13.384800 5.032288
3.135600 -13.384800 5.044858
3.182400 -13.384800 5.078375
3.229200 -13.384800 5.080144
3.276000 -13.384800 5.080144
3.322800 -13.384800 5.083386
3.369600 -13.384800 5.135386
3.416400 -13.384800 5.158978
3.463200 -13.384800 5.176006
3.510000 -13.384800 5.185934
3.556800 -13.384800 5.208685
3.603600 -13.384800 5.225496
3.650400 -13.384800 5.254060
3.697200 -13.384800 5.312008
3.744000 -13.384800 5.326823
3.790800 -13.384800 5.342708
3.837600 -13.384800 5.334994
3.884400 -13.384800 5.346221
3.931200 -13.384800 5.349947
3.978000 -13.384800 5.376758
4.024800 -13.384800 5.381662
4.071600 -13.384800 5.403938
4.118400 -13.384800 5.409081
4.165200 -13.384800 5.418936
4.212000 -13.384800 5.465463
4.258800 -13.384800 5.451896
4.305600 -13.384800 5.402533
4.352400 -13.384800 5.400548
4.399200 -13.384800 5.392457
4.446000 -13.384800 5.403694
4.492800 -13.384800 5.461152
4.539600 -13.384800 5.484407
4.586400 -13.384800 5.543683
4.633200 -13.384800 5.614158
4.680000 -13.384800 5.630244
4.726800 -13.384800 5.641717
4.773600 -13.384800 5.633802
4.820400 -13.384800 5.654781
4.867200 -13.384800 5.662873
4.914000 -13.384800 5.667899
4.960800 -13.384800 5.682215
5.007600 -13.384800 5.725509
5.054400 -13.384800 5.766089
5.101200 -13.384800 5.781949
5.148000 -13.384800 5.781949
5.194800 -13.384800 5.795648
5.241600 -13.384800 5.838340
5.288400 -13.384800 5.856691
5.335200 -13.384800 5.866327
5.382000 -13.384800 5.885620
5.428800 -13.384800 5.943506
5.475600 -13.384800 5.986904
5.522400 -13.384800 6.002715
5.569200 -13.384800 6.031394
5.616000 -13.384800 6.063168
5.662800 -13.384800 6.098134
5.709600 -13.384800 6.109864
5.756400 -13.384800 6.130513
5.803200 -13.384800 6.127301
5.850000 -13.384800 6.168294
5.896800 -13.384800 6.194604
5.943600 -13.384800 6.219902
5.990400 -13.384800 6.222528
6.037200 -13.384800 6.259219
6.084000 -13.384800 6.261861
6.130800 -13.384800 6.282258
6.177600 -13.384800 6.289537
6.224400 -13.384800 6.313071
6.271200 -13.384800 6.315941
6.318000 -13.384800 6.335004
6.364800 -13.384800 6.374222
6.411600 -13.384800 6.386119
6.458400 -13.384800 6.412282
6.505200 -13.384800 6.463896
6.552000 -13.384800 6.480429
6.598800 -13.384800 6.508897
6.645600 -13.384800 6.534658
6.692400 -13.384800 6.565134
6.739200 -13.384800 6.566960
6.786000 -13.384800 6.579366
6.832800 -13.384800 6.579366
6.879600 -13.384800 6.621943
6.926400 -13.384800 6.647727
6.973200 -13.384800 6.687221
7.020000 -13.384800 6.691604
7.066800 -13.384800 6.707848
7.113600 -13.384800 6.727927
7.160400 -13.384800 6.750598
7.207200 -13.384800 6.807292
7.254000 -13.384800 6.855086
7.300800 -13.384800 6.904112
7.347600 -13.384800 6.938260
7.394400 -13.384800 6.953878
7.441200 -13.384800 6.968277
7.488000 -13.384800 7.026500
7.534800 -13.384800 7.035856
7.581600 -13.384800 7.048080
7.628400 -13.384800 7.083195
7.675200 -13.384800 7.102663
7.722000 -13.384800 7.164010
7.768800 -13.384800 7.174430
7.815600 -13.384800 7.223696
7.862400 -13.384800 7.291562
7.909200 -13.384800 7.300907
7.956000 -13.384800 7.360694
8.002800 -13.384800 7.377485
8.049600 -13.384800 7.393098
8.096400 -13.384800 7.400896
8.143200 -13.384800 7.423756
8.190000 -13.384800 7.432676
8.236800 -13.384800 7.472076
8.283600 -13.384800 7.508790
8.330400 -13.384800 7.587329
8.377200 -13.384800 7.611955
8.424000 -13.384800 7.696187
8.470800 -13.384800 7.732128
8.517600 -13.384800 7.765485
8.564400 -13.384800 7.794523
8.611200 -13.384800 7.835559
8.658000 -13.384800 7.865401
8.704800 -13.384800 7.885468
8.751600 -13.384800 8.000481
8.798400 -13.384800 8.001580
8.845200 -13.384800 8.046300
8.892000 -13.384800 8.076838
8.938800 -13.384800 8.110446
8.985600 -13.384800 8.135502
9.032400 -13.384800 8.153172
9.079200 -13.384800 8.182359
9.126000 -13.384800 8.235752
9.172800 -13.384800 8.240404
9.219600 -13.384800 8.264216
9.266400 -13.384800 8.342817
9.313200 -13.384800 8.412247
9.360000 -13.384800 8.421806
9.406800 -13.384800 8.368906
9.453600 -13.384800 8.541636
9.500400 -13.384800 8.974869
9.547200 -13.384800 9.782011
9.594000 -13.384800 22.554854
12.682800 -13.384800 8.052545
12.729600 -13.384800 8.044385
12.776400 -13.384800 8.037689
12.823200 -13.384800 8.030494
12.870000 -13.384800 8.022085
12.916800 -13.384800 8.019744
12.963600 -13.384800 8.012419
13.010400 -13.384800 8.012053
13.057200 -13.384800 8.012053
13.104000 -13.384800 8.008947
13.150800 -13.384800 8.008947
13.197600 -13.384800 8.015554
13.244400 -13.384800 8.017723
13.291200 -13.384800 8.025192
13.338000 -13.384800 8.029405
13.384800 -13.384800 8.035625
13.431600 -13.384800 8.035625
13.478400 -13.384800 8.044447
13.525200 -13.384800 8.039303
13.572000 -13.384800 8.039313
13.618800 -13.384800 8.035694
13.665600 -13.384800 8.027237
13.712400 -13.384800 8.025026
13.759200 -13.384800 8.020554
13.806000 -13.384800 8.005891
13.852800 -13.384800 8.030133
13.899600 -13.384800 8.016687
13.946400 -13.384800 8.041006
13.993200 -13.384800 8.044012
14.040000 -13.384800 8.044925
14.086800 -13.384800 8.044925
14.133600 -13.384800 8.044925
14.180400 -13.384800 8.044925
14.227200 -13.384800 8.055393
14.274000 -13.384800 8.044529
14.320800 -13.384800 8.064113
14.367600 -13.384800 8.057470
14.414400 -13.384800 8.042141
14.461200 -13.384800 8.040268
14.508000 -13.384800 8.028587
14.554800 -13.384800 8.016914
14.601600 -13.384800 7.992036
15.350400 -13.384800 6.813072
15.397200 -13.384800 6.802412
15.444000 -13.384800 6.780625
15.490800 -13.384800 6.773534
15.537600 -13.384800 6.765396
15.678000 -13.384800 6.760504
15.724800 -13.384800 6.773974
15.771600 -13.384800 6.775596
15.818400 -13.384800 6.775596
15.865200 -13.384800 6.775596
15.912000 -13.384800 6.777170
15.958800 -13.384800 6.773974
16.005600 -13.384800 6.739141
16.286400 -13.384800 4.897055
16.333200 -13.384800 4.667783
16.520400 -13.384800 3.695137
16.567200 -13.384800 3.482046
-18.720000 -13.338000 0.000000
-18.673200 -13.338000 0.000000
-18.626400 -13.338000 0.000000
-18.579600 -13.338000 -7.147164
-18.532800 -13.338000 -7.140060
-18.486000 -13.338000 -7.159612
-18.439200 -13.338000 -7.112695
-18.392400 -13.338000 -7.126364
-18.345600 -13.338000 -7.126364
-18.298800 -13.338000 -7.138697
-18.252000 -13.338000 -7.133272
-18.205200 -13.338000 -7.126364
-18.158400 -13.338000 -7.133272
-18.111600 -13.338000 -7.158976
-18.064800 -13.338000 -7.140866
-18.018000 -13.338000 -7.133272
-17.971200 -13.338000 -7.133272
-17.924400 -13.338000 -7.140464
-17.877600 -13.338000 -7.140464
-17.830800 -13.338000 -7.104787
-17.784000 -13.338000 -7.074114
-17.737200 -13.338000 -7.061068
-17.690400 -13.338000 -7.052956
-17.643600 -13.338000 -7.044979
-17.596800 -13.338000 -7.031967
-17.550000 -13.338000 -7.016856
-17.503200 -13.338000 -6.999191
-17.456400 -13.338000 -6.998388
-17.409600 -13.338000 -6.995973
-17.362800 -13.338000 -6.970452
-17.316000 -13.338000 -6.945917
-17.269200 -13.338000 -6.907270
-17.222400 -13.338000 -6.901474
-17.175600 -13.338000 -6.863437
-17.128800 -13.338000 -6.698975
-15.537600 -13.338000 6.884480
-15.490800 -13.338000 6.938920
-15.444000 -13.338000 6.944323
-15.397200 -13.338000 6.951960
-15.350400 -13.338000 6.955843
-15.303600 -13.338000 6.971649
-15.256800 -13.338000 6.998176
-15.210000 -13.338000 7.016588
-15.163200 -13.338000 7.027077
-15.116400 -13.338000 7.035540
-15.069600 -13.338000 7.037002
-15.022800 -13.338000 7.048218
-14.976000 -13.338000 7.049303
-14.929200 -13.338000 7.050166
-14.882400 -13.338000 7.051918
-14.835600 -13.338000 7.055478
-14.788800 -13.338000 7.055478
-14.742000 -13.338000 7.055941
-14.695200 -13.338000 7.056933
-14.648400 -13.338000 7.060462
-14.601600 -13.338000 7.061745
-14.554800 -13.338000 7.064402
-14.508000 -13.338000 7.063862
-14.461200 -13.338000 7.068724
-14.414400 -13.338000 7.070067
-14.367600 -13.338000 7.080379
-14.320800 -13.338000 7.081984
-14.274000 -13.338000 7.082338
-14.227200 -13.338000 7.081984
-14.180400 -13.338000 7.081984
-14.133600 -13.338000 7.085901
-14.086800 -13.338000 7.090094
-14.040000 -13.338000 7.090094
-13.993200 -13.338000 7.087608
-13.946400 -13.338000 7.088886
-13.899600 -13.338000 7.091694
-13.852800 -13.338000 7.091718
-13.806000 -13.338000 7.091718
-13.759200 -13.338000 7.091821
-13.712400 -13.338000 7.113534
-13.665600 -13.338000 7.141826
-13.618800 -13.338000 7.182088
-13.572000 -13.338000 7.234922
-10.342800 -13.338000 8.397550
-10.296000 -13.338000 8.289068
-10.249200 -13.338000 8.017909
-10.202400 -13.338000 7.944427
-10.155600 -13.338000 7.912115
-10.108800 -13.338000 7.817146
-10.062000 -13.338000 7.796677
-10.015200 -13.338000 7.761071
-9.968400 -13.338000 7.699981
-9.921600 -13.338000 7.631613
-9.874800 -13.338000 7.608801
-9.828000 -13.338000 7.556006
-9.781200 -13.338000 7.486776
-9.734400 -13.338000 7.433023
-9.687600 -13.338000 7.349517
-9.640800 -13.338000 7.227343
-9.594000 -13.338000 7.173615
-9.547200 -13.338000 7.066659
-9.500400 -13.338000 7.061417
-9.453600 -13.338000 7.029767
-9.406800 -13.338000 6.954478
-9.360000 -13.338000 6.932950
-9.313200 -13.338000 6.904124
-9.266400 -13.338000 6.838866
-9.219600 -13.338000 6.814370
-9.172800 -13.338000 6.781929
-9.126000 -13.338000 6.751072
-9.079200 -13.338000 6.691614
-9.032400 -13.338000 6.659510
-8.985600 -13.338000 6.624138
-8.938800 -13.338000 6.581918
-8.892000 -13.338000 6.552368
-8.845200 -13.338000 6.512966
-8.798400 -13.338000 6.458282
-8.751600 -13.338000 6.428560
-8.704800 -13.338000 6.402728
-8.658000 -13.338000 6.372675
-8.611200 -13.338000 6.344915
-8.564400 -13.338000 6.321379
-8.517600 -13.338000 6.295499
-8.470800 -13.338000 6.280131
-8.424000 -13.338000 6.253542
-8.377200 -13.338000 6.220105
-8.330400 -13.338000 6.182441
-8.283600 -13.338000 6.147680
-8.236800 -13.338000 6.126338
-8.190000 -13.338000 6.101339
-8.143200 -13.338000 6.091166
-8.096400 -13.338000 6.077374
-8.049600 -13.338000 6.049937
-8.002800 -13.338000 6.021773
-7.956000 -13.338000 6.021773
-7.909200 -13.338000 6.003541
-7.862400 -13.338000 5.972630
-7.815600 -13.338000 5.932234
-7.768800 -13.338000 5.927313
-7.722000 -13.338000 5.899030
-7.675200 -13.338000 5.880406
-7.628400 -13.338000 5.839593
-7.581600 -13.338000 5.824459
-7.534800 -13.338000 5.781665
-7.488000 -13.338000 5.736719
-7.441200 -13.338000 5.722006
-7.394400 -13.338000 5.697099
-7.347600 -13.338000 5.689242
-7.300800 -13.338000 5.661051
-7.254000 -13.338000 5.653564
-7.207200 -13.338000 5.638060
-7.160400 -13.338000 5.627752
-7.113600 -13.338000 5.595153
-7.066800 -13.338000 5.579837
-7.020000 -13.338000 5.550611
-6.973200 -13.338000 5.529894
-6.926400 -13.338000 5.507628
-6.879600 -13.338000 5.488227
-6.832800 -13.338000 5.461614
-6.786000 -13.338000 5.441162
-6.739200 -13.338000 5.429890
-6.692400 -13.338000 5.428522
-6.645600 -13.338000 5.407245
-6.598800 -13.338000 5.398907
-6.552000 -13.338000 5.379772
-6.505200 -13.338000 5.376557
-6.458400 -13.338000 5.345121
-6.411600 -13.338000 5.318720
-6.364800 -13.338000 5.303332
-6.318000 -13.338000 5.296215
-6.271200 -13.338000 5.266170
-6.224400 -13.338000 5.258945
-6.177600 -13.338000 5.237586
-6.130800 -13.338000 5.206981
-6.084000 -13.338000 5.183788
-6.037200 -13.338000 5.158652
-5.990400 -13.338000 5.139886
-5.943600 -13.338000 5.141908
-5.896800 -13.338000 5.132614
-5.850000 -13.338000 5.136945
-5.803200 -13.338000 5.127356
-5.756400 -13.338000 5.111713
-5.709600 -13.338000 5.074643
-5.662800 -13.338000 5.065145
-5.616000 -13.338000 5.045214
-5.569200 -13.338000 5.030359
-5.522400 -13.338000 4.993946
-5.475600 -13.338000 4.976367
-5.428800 -13.338000 4.992248
-5.382000 -13.338000 4.993779
-5.335200 -13.338000 4.965767
-5.288400 -13.338000 4.960702
-5.241600 -13.338000 4.907129
-5.194800 -13.338000 4.907129
-5.148000 -13.338000 4.904864
-5.101200 -13.338000 4.874367
-5.054400 -13.338000 4.871071
-5.007600 -13.338000 4.857807
-4.960800 -13.338000 4.848218
-4.914000 -13.338000 4.801258
-4.867200 -13.338000 4.756222
-4.820400 -13.338000 4.700874
-4.773600 -13.338000 4.690594
-4.726800 -13.338000 4.681422
-4.680000 -13.338000 4.681422
-4.633200 -13.338000 4.656114
-4.586400 -13.338000 4.668222
-4.539600 -13.338000 4.668222
-4.492800 -13.338000 4.646169
-4.446000 -13.338000 4.612250
-4.399200 -13.338000 4.601794
-4.352400 -13.338000 4.631010
-4.305600 -13.338000 4.645794
-4.258800 -13.338000 4.631010
-4.212000 -13.338000 4.591636
-4.165200 -13.338000 4.582349
-4.118400 -13.338000 4.583016
-4.071600 -13.338000 4.570282
-4.024800 -13.338000 4.560488
-3.978000 -13.338000 4.556411
-3.931200 -13.338000 4.555123
-3.884400 -13.338000 4.561410
-3.837600 -13.338000 4.515039
-3.790800 -13.338000 4.501946
-3.744000 -13.338000 4.487134
-3.697200 -13.338000 4.480650
-3.650400 -13.338000 4.474021
-3.603600 -13.338000 4.458289
-3.556800 -13.338000 4.443053
-3.510000 -13.338000 4.441671
-3.463200 -13.338000 4.432352
-3.416400 -13.338000 4.431202
-3.369600 -13.338000 4.424339
-3.322800 -13.338000 4.422737
-3.276000 -13.338000 4.422737
-3.229200 -13.338000 4.389035
-3.182400 -13.338000 4.367926
-3.135600 -13.338000 4.361731
-3.088800 -13.338000 4.356738
-3.042000 -13.338000 4.344551
-2.995200 -13.338000 4.352057
-2.948400 -13.338000 4.353338
-2.901600 -13.338000 4.340966
-2.854800 -13.338000 4.340966
-2.808000 -13.338000 4.358687
-2.761200 -13.338000 4.358927
-2.714400 -13.338000 4.358687
-2.667600 -13.338000 4.324128
-2.620800 -13.338000 4.289013
-2.574000 -13.338000 4.289013
-2.527200 -13.338000 4.284740
-2.480400 -13.338000 4.280868
-2.433600 -13.338000 4.276534
-2.386800 -13.338000 4.274403
-2.340000 -13.338000 4.296495
-2.293200 -13.338000 4.291370
-2.246400 -13.338000 4.280868
-2.199600 -13.338000 4.291113
-2.152800 -13.338000 4.294740
-2.106000 -13.338000 4.267743
-2.059200 -13.338000 4.271134
-2.012400 -13.338000 4.256678
-1.965600 -13.338000 4.291113
-1.918800 -13.338000 4.298079
-1.872000 -13.338000 4.321607
-1.825200 -13.338000 4.326926
-1.778400 -13.338000 4.345631
-1.731600 -13.338000 4.347921
-1.684800 -13.338000 4.345631
-1.638000 -13.338000 4.342020
-1.591200 -13.338000 4.336935
-1.544400 -13.338000 4.329550
-1.497600 -13.338000 4.303326
-1.450800 -13.338000 4.292305
-1.404000 -13.338000 4.294687
-1.357200 -13.338000 4.297710
-1.310400 -13.338000 4.303326
-1.263600 -13.338000 4.297710
-1.216800 -13.338000 4.294687
-1.170000 -13.338000 4.325725
-1.123200 -13.338000 4.314962
-1.076400 -13.338000 4.292677
-1.029600 -13.338000 4.283638
-0.982800 -13.338000 4.267815
-0.936000 -13.338000 4.267815
-0.889200 -13.338000 4.275072
-0.842400 -13.338000 4.275072
-0.795600 -13.338000 4.266368
-0.748800 -13.338000 4.277471
-0.702000 -13.338000 4.285066
-0.655200 -13.338000 4.285902
-0.608400 -13.338000 4.285328
-0.561600 -13.338000 4.277471
-0.514800 -13.338000 4.283475
-0.468000 -13.338000 4.294061
-0.421200 -13.338000 4.300866
-0.374400 -13.338000 4.298253
-0.327600 -13.338000 4.298560
-0.280800 -13.338000 4.323597
-0.234000 -13.338000 4.345261
-0.187200 -13.338000 4.349439
-0.140400 -13.338000 4.368025
-0.093600 -13.338000 4.368025
-0.046800 -13.338000 4.368789
0.000000 -13.338000 4.368789
0.046800 -13.338000 4.347941
0.093600 -13.338000 4.347630
0.140400 -13.338000 4.347941
0.187200 -13.338000 4.350749
0.234000 -13.338000 4.421820
0.280800 -13.338000 4.434151
0.327600 -13.338000 4.434151
0.374400 -13.338000 4.424244
0.421200 -13.338000 4.421820
0.468000 -13.338000 4.424244
0.514800 -13.338000 4.433655
0.561600 -13.338000 4.433655
0.608400 -13.338000 4.435525
0.655200 -13.338000 4.486743
0.702000 -13.338000 4.512488
0.748800 -13.338000 4.537311
0.795600 -13.338000 4.569675
0.842400 -13.338000 4.564341
0.889200 -13.338000 4.578190
0.936000 -13.338000 4.581640
0.982800 -13.338000 4.578190
1.029600 -13.338000 4.566660
1.076400 -13.338000 4.552248
1.123200 -13.338000 4.552248
1.170000 -13.338000 4.616078
1.216800 -13.338000 4.617469
1.263600 -13.338000 4.618216
1.310400 -13.338000 4.621719
1.357200 -13.338000 4.642497
1.404000 -13.338000 4.642497
1.450800 -13.338000 4.669405
1.497600 -13.338000 4.659958
1.544400 -13.338000 4.674915
1.591200 -13.338000 4.687495
1.638000 -13.338000 4.698940
1.684800 -13.338000 4.705476
1.731600 -13.338000 4.708029
1.778400 -13.338000 4.698940
1.825200 -13.338000 4.698940
1.872000 -13.338000 4.689505
1.918800 -13.338000 4.692759
1.965600 -13.338000 4.700579
2.012400 -13.338000 4.694080
2.059200 -13.338000 4.708757
2.106000 -13.338000 4.730966
2.152800 -13.338000 4.740360
2.199600 -13.338000 4.742791
2.246400 -13.338000 4.748504
2.293200 -13.338000 4.777828
2.340000 -13.338000 4.816606
2.386800 -13.338000 4.863328
2.433600 -13.338000 4.873849
2.480400 -13.338000 4.891048
2.527200 -13.338000 4.905304
2.574000 -13.338000 4.918406
2.620800 -13.338000 4.934391
2.667600 -13.338000 4.938566
2.714400 -13.338000 4.948631
2.761200 -13.338000 4.987673
2.808000 -13.338000 4.987673
2.854800 -13.338000 4.987673
2.901600 -13.338000 4.988113
2.948400 -13.338000 5.032288
2.995200 -13.338000 5.046662
3.042000 -13.338000 5.046662
3.088800 -13.338000 5.044858
3.135600 -13.338000 5.080144
3.182400 -13.338000 5.089888
3.229200 -13.338000 5.089888
3.276000 -13.338000 5.092143
3.322800 -13.338000 5.122169
3.369600 -13.338000 5.145704
3.416400 -13.338000 5.165252
3.463200 -13.338000 5.177019
3.510000 -13.338000 5.194929
3.556800 -13.338000 5.215967
3.603600 -13.338000 5.235024
3.650400 -13.338000 5.254060
3.697200 -13.338000 5.312008
3.744000 -13.338000 5.325792
3.790800 -13.338000 5.342708
3.837600 -13.338000 5.334994
3.884400 -13.338000 5.343723
3.931200 -13.338000 5.349097
3.978000 -13.338000 5.350884
4.024800 -13.338000 5.365192
4.071600 -13.338000 5.389387
4.118400 -13.338000 5.392457
4.165200 -13.338000 5.409569
4.212000 -13.338000 5.448015
4.258800 -13.338000 5.448015
4.305600 -13.338000 5.410598
4.352400 -13.338000 5.410598
4.399200 -13.338000 5.400548
4.446000 -13.338000 5.402533
4.492800 -13.338000 5.428374
4.539600 -13.338000 5.461152
4.586400 -13.338000 5.537936
4.633200 -13.338000 5.559467
4.680000 -13.338000 5.626179
4.726800 -13.338000 5.626740
4.773600 -13.338000 5.626740
4.820400 -13.338000 5.632592
4.867200 -13.338000 5.632592
4.914000 -13.338000 5.633802
4.960800 -13.338000 5.662873
5.007600 -13.338000 5.688268
5.054400 -13.338000 5.725509
5.101200 -13.338000 5.766089
5.148000 -13.338000 5.766501
5.194800 -13.338000 5.775470
5.241600 -13.338000 5.804610
5.288400 -13.338000 5.846352
5.335200 -13.338000 5.856691
5.382000 -13.338000 5.870358
5.428800 -13.338000 5.917375
5.475600 -13.338000 5.929545
5.522400 -13.338000 5.961907
5.569200 -13.338000 5.986904
5.616000 -13.338000 6.002715
5.662800 -13.338000 6.022219
5.709600 -13.338000 6.071773
5.756400 -13.338000 6.085619
5.803200 -13.338000 6.098134
5.850000 -13.338000 6.127301
5.896800 -13.338000 6.154095
5.943600 -13.338000 6.175820
5.990400 -13.338000 6.186239
6.037200 -13.338000 6.235127
6.084000 -13.338000 6.248545
6.130800 -13.338000 6.260930
6.177600 -13.338000 6.263306
6.224400 -13.338000 6.291442
6.271200 -13.338000 6.313071
6.318000 -13.338000 6.333736
6.364800 -13.338000 6.363054
6.411600 -13.338000 6.374937
6.458400 -13.338000 6.386119
6.505200 -13.338000 6.412282
6.552000 -13.338000 6.438075
6.598800 -13.338000 6.480429
6.645600 -13.338000 6.511341
6.692400 -13.338000 6.552846
6.739200 -13.338000 6.565134
6.786000 -13.338000 6.569521
6.832800 -13.338000 6.569521
6.879600 -13.338000 6.591186
6.926400 -13.338000 6.619043
6.973200 -13.338000 6.647727
7.020000 -13.338000 6.651278
7.066800 -13.338000 6.687221
7.113600 -13.338000 6.707848
7.160400 -13.338000 6.739402
7.207200 -13.338000 6.799112
7.254000 -13.338000 6.861379
7.300800 -13.338000 6.905736
7.347600 -13.338000 6.938260
7.394400 -13.338000 6.958494
7.441200 -13.338000 6.985113
7.488000 -13.338000 7.026500
7.534800 -13.338000 7.038409
7.581600 -13.338000 7.061965
7.628400 -13.338000 7.084636
7.675200 -13.338000 7.102663
7.722000 -13.338000 7.160445
7.768800 -13.338000 7.192623
7.815600 -13.338000 7.222961
7.862400 -13.338000 7.244757
7.909200 -13.338000 7.294339
7.956000 -13.338000 7.300907
8.002800 -13.338000 7.360694
8.049600 -13.338000 7.377485
8.096400 -13.338000 7.397755
8.143200 -13.338000 7.422023
8.190000 -13.338000 7.432676
8.236800 -13.338000 7.472076
8.283600 -13.338000 7.520394
8.330400 -13.338000 7.589523
8.377200 -13.338000 7.611955
8.424000 -13.338000 7.668115
8.470800 -13.338000 7.720519
8.517600 -13.338000 7.764599
8.564400 -13.338000 7.786127
8.611200 -13.338000 7.829195
8.658000 -13.338000 7.838409
8.704800 -13.338000 7.883942
8.751600 -13.338000 8.000481
8.798400 -13.338000 8.006687
8.845200 -13.338000 8.052295
8.892000 -13.338000 8.076838
8.938800 -13.338000 8.110446
8.985600 -13.338000 8.135502
9.032400 -13.338000 8.167295
9.079200 -13.338000 8.205495
9.126000 -13.338000 8.240404
9.172800 -13.338000 8.253499
9.219600 -13.338000 8.294765
9.266400 -13.338000 8.368906
9.313200 -13.338000 8.412247
9.360000 -13.338000 8.403105
9.406800 -13.338000 8.303688
9.453600 -13.338000 8.403105
9.500400 -13.338000 8.541636
9.547200 -13.338000 9.456941
9.594000 -13.338000 10.585813
12.729600 -13.338000 8.045587
12.776400 -13.338000 8.044385
12.823200 -13.338000 8.030494
12.870000 -13.338000 8.026460
12.916800 -13.338000 8.026460
12.963600 -13.338000 8.022085
13.010400 -13.338000 8.019744
13.057200 -13.338000 8.017723
13.104000 -13.338000 8.016227
13.150800 -13.338000 8.016227
13.197600 -13.338000 8.017723
13.244400 -13.338000 8.017836
13.291200 -13.338000 8.025192
13.338000 -13.338000 8.029405
13.384800 -13.338000 8.039313
13.431600 -13.338000 8.044447
13.478400 -13.338000 8.046139
13.525200 -13.338000 8.044724
13.572000 -13.338000 8.044447
13.618800 -13.338000 8.043119
13.665600 -13.338000 8.036582
13.712400 -13.338000 8.035694
13.759200 -13.338000 8.027237
13.806000 -13.338000 8.020554
13.852800 -13.338000 8.035694
13.899600 -13.338000 8.030133
13.946400 -13.338000 8.044012
13.993200 -13.338000 8.044925
14.040000 -13.338000 8.044925
14.086800 -13.338000 8.051295
14.133600 -13.338000 8.051295
14.180400 -13.338000 8.051295
14.227200 -13.338000 8.053210
14.274000 -13.338000 8.044529
14.320800 -13.338000 8.057470
14.367600 -13.338000 8.057470
14.414400 -13.338000 8.044529
14.461200 -13.338000 8.040805
14.508000 -13.338000 8.040706
14.554800 -13.338000 8.040268
14.601600 -13.338000 8.026455
14.648400 -13.338000 7.992635
15.397200 -13.338000 6.797681
15.444000 -13.338000 6.780625
15.490800 -13.338000 6.772463
15.584400 -13.338000 6.773534
15.631200 -13.338000 6.773534
15.678000 -13.338000 6.773534
15.724800 -13.338000 6.779272
15.771600 -13.338000 6.779272
15.865200 -13.338000 6.777888
15.912000 -13.338000 6.777888
15.958800 -13.338000 6.777888
16.005600 -13.338000 6.763697
16.052400 -13.338000 6.719218
16.286400 -13.338000 4.943314
16.333200 -13.338000 4.802824
16.380000 -13.338000 4.585603
16.426800 -13.338000 4.331323
16.473600 -13.338000 4.038431
16.520400 -13.338000 3.821422
16.567200 -13.338000 3.657910
-18.720000 -13.291200 0.000000
-18.673200 -13.291200 0.000000
-18.626400 -13.291200 0.000000
-18.579600 -13.291200 -7.168686
-18.532800 -13.291200 -7.169470
-18.486000 -13.291200 -7.169470
-18.439200 -13.291200 -7.140060
-18.392400 -13.291200 -7.159612
-18.345600 -13.291200 -7.151815
-18.298800 -13.291200 -7.138697
-18.252000 -13.291200 -7.138697
-18.205200 -13.291200 -7.126364
-18.158400 -13.291200 -7.130406
-18.111600 -13.291200 -7.146556
-18.064800 -13.291200 -7.138697
-18.018000 -13.291200 -7.130406
-17.971200 -13.291200 -7.130406
-17.924400 -13.291200 -7.140464
-17.877600 -13.291200 -7.140464
-17.830800 -13.291200 -7.118895
-17.784000 -13.291200 -7.081078
-17.737200 -13.291200 -7.062801
-17.690400 -13.291200 -7.056003
-17.643600 -13.291200 -7.049420
-17.596800 -13.291200 -7.033408
-17.550000 -13.291200 -7.015863
-17.503200 -13.291200 -6.999062
-17.456400 -13.291200 -6.996232
-17.409600 -13.291200 -6.981958
-17.362800 -13.291200 -6.969178
-17.316000 -13.291200 -6.945917
-17.269200 -13.291200 -6.907270
-17.222400 -13.291200 -6.883364
-17.175600 -13.291200 -6.833658
-15.584400 -13.291200 6.884250
-15.537600 -13.291200 6.916664
-15.490800 -13.291200 6.946706
-15.444000 -13.291200 6.957000
-15.397200 -13.291200 6.964985
-15.350400 -13.291200 6.986369
-15.303600 -13.291200 6.998176
-15.256800 -13.291200 7.019105
-15.210000 -13.291200 7.021310
-15.163200 -13.291200 7.033436
-15.116400 -13.291200 7.049303
-15.069600 -13.291200 7.053948
-15.022800 -13.291200 7.054812
-14.976000 -13.291200 7.056659
-14.929200 -13.291200 7.056659
-14.882400 -13.291200 7.058457
-14.835600 -13.291200 7.064402
-14.788800 -13.291200 7.060462
-14.742000 -13.291200 7.064402
-14.695200 -13.291200 7.067098
-14.648400 -13.291200 7.068724
-14.601600 -13.291200 7.069741
-14.554800 -13.291200 7.074546
-14.508000 -13.291200 7.074546
-14.461200 -13.291200 7.080338
-14.414400 -13.291200 7.087398
-14.367600 -13.291200 7.091234
-14.320800 -13.291200 7.090094
-14.274000 -13.291200 7.090094
-14.227200 -13.291200 7.083260
-14.180400 -13.291200 7.082338
-14.133600 -13.291200 7.086173
-14.086800 -13.291200 7.091055
-14.040000 -13.291200 7.091055
-13.993200 -13.291200 7.091718
-13.946400 -13.291200 7.093475
-13.899600 -13.291200 7.093660
-13.852800 -13.291200 7.099705
-13.806000 -13.291200 7.099705
-13.759200 -13.291200 7.113534
-13.712400 -13.291200 7.146412
-13.665600 -13.291200 7.183052
-13.618800 -13.291200 7.245363
-13.572000 -13.291200 7.303997
-10.342800 -13.291200 8.373750
-10.296000 -13.291200 8.131594
-10.249200 -13.291200 7.940955
-10.202400 -13.291200 7.916228
-10.155600 -13.291200 7.881601
-10.108800 -13.291200 7.809344
-10.062000 -13.291200 7.761899
-10.015200 -13.291200 7.729485
-9.968400 -13.291200 7.656743
-9.921600 -13.291200 7.631613
-9.874800 -13.291200 7.584923
-9.828000 -13.291200 7.516269
-9.781200 -13.291200 7.479021
-9.734400 -13.291200 7.425803
-9.687600 -13.291200 7.311417
-9.640800 -13.291200 7.208801
-9.594000 -13.291200 7.108570
-9.547200 -13.291200 7.066659
-9.500400 -13.291200 7.049021
-9.453600 -13.291200 6.991747
-9.406800 -13.291200 6.943764
-9.360000 -13.291200 6.932950
-9.313200 -13.291200 6.913929
-9.266400 -13.291200 6.840726
-9.219600 -13.291200 6.815676
-9.172800 -13.291200 6.782034
-9.126000 -13.291200 6.742955
-9.079200 -13.291200 6.689543
-9.032400 -13.291200 6.665405
-8.985600 -13.291200 6.611194
-8.938800 -13.291200 6.581918
-8.892000 -13.291200 6.552368
-8.845200 -13.291200 6.497711
-8.798400 -13.291200 6.446723
-8.751600 -13.291200 6.426753
-8.704800 -13.291200 6.412711
-8.658000 -13.291200 6.374417
-8.611200 -13.291200 6.346925
-8.564400 -13.291200 6.325003
-8.517600 -13.291200 6.295665
-8.470800 -13.291200 6.285476
-8.424000 -13.291200 6.270002
-8.377200 -13.291200 6.227369
-8.330400 -13.291200 6.186143
-8.283600 -13.291200 6.145832
-8.236800 -13.291200 6.126338
-8.190000 -13.291200 6.106785
-8.143200 -13.291200 6.091166
-8.096400 -13.291200 6.077374
-8.049600 -13.291200 6.051565
-8.002800 -13.291200 6.011338
-7.956000 -13.291200 6.018908
-7.909200 -13.291200 6.000442
-7.862400 -13.291200 5.985551
-7.815600 -13.291200 5.934999
-7.768800 -13.291200 5.929929
-7.722000 -13.291200 5.899030
-7.675200 -13.291200 5.863280
-7.628400 -13.291200 5.817253
-7.581600 -13.291200 5.804926
-7.534800 -13.291200 5.733161
-7.488000 -13.291200 5.724883
-7.441200 -13.291200 5.707018
-7.394400 -13.291200 5.699022
-7.347600 -13.291200 5.689242
-7.300800 -13.291200 5.657614
-7.254000 -13.291200 5.638060
-7.207200 -13.291200 5.636920
-7.160400 -13.291200 5.627752
-7.113600 -13.291200 5.595153
-7.066800 -13.291200 5.579837
-7.020000 -13.291200 5.572501
-6.973200 -13.291200 5.550108
-6.926400 -13.291200 5.526439
-6.879600 -13.291200 5.496686
-6.832800 -13.291200 5.496253
-6.786000 -13.291200 5.461614
-6.739200 -13.291200 5.441162
-6.692400 -13.291200 5.440029
-6.645600 -13.291200 5.407964
-6.598800 -13.291200 5.407245
-6.552000 -13.291200 5.401350
-6.505200 -13.291200 5.379772
-6.458400 -13.291200 5.359462
-6.411600 -13.291200 5.336310
-6.364800 -13.291200 5.307536
-6.318000 -13.291200 5.296215
-6.271200 -13.291200 5.259140
-6.224400 -13.291200 5.254470
-6.177600 -13.291200 5.211043
-6.130800 -13.291200 5.202552
-6.084000 -13.291200 5.158213
-6.037200 -13.291200 5.145539
-5.990400 -13.291200 5.128354
-5.943600 -13.291200 5.128354
-5.896800 -13.291200 5.118675
-5.850000 -13.291200 5.123331
-5.803200 -13.291200 5.113705
-5.756400 -13.291200 5.090545
-5.709600 -13.291200 5.045214
-5.662800 -13.291200 5.039342
-5.616000 -13.291200 5.033795
-5.569200 -13.291200 5.008135
-5.522400 -13.291200 4.976342
-5.475600 -13.291200 4.969463
-5.428800 -13.291200 4.979319
-5.382000 -13.291200 4.980611
-5.335200 -13.291200 4.965767
-5.288400 -13.291200 4.960702
-5.241600 -13.291200 4.907129
-5.194800 -13.291200 4.931409
-5.148000 -13.291200 4.907129
-5.101200 -13.291200 4.871071
-5.054400 -13.291200 4.862228
-5.007600 -13.291200 4.857807
-4.960800 -13.291200 4.845982
-4.914000 -13.291200 4.801258
-4.867200 -13.291200 4.756222
-4.820400 -13.291200 4.700874
-4.773600 -13.291200 4.690750
-4.726800 -13.291200 4.681235
-4.680000 -13.291200 4.680987
-4.633200 -13.291200 4.646620
-4.586400 -13.291200 4.660408
-4.539600 -13.291200 4.646169
-4.492800 -13.291200 4.631010
-4.446000 -13.291200 4.612250
-4.399200 -13.291200 4.603146
-4.352400 -13.291200 4.631010
-4.305600 -13.291200 4.631174
-4.258800 -13.291200 4.620028
-4.212000 -13.291200 4.598141
-4.165200 -13.291200 4.598141
-4.118400 -13.291200 4.582349
-4.071600 -13.291200 4.565196
-4.024800 -13.291200 4.555123
-3.978000 -13.291200 4.528413
-3.931200 -13.291200 4.527037
-3.884400 -13.291200 4.527037
-3.837600 -13.291200 4.507814
-3.790800 -13.291200 4.501946
-3.744000 -13.291200 4.487134
-3.697200 -13.291200 4.476404
-3.650400 -13.291200 4.458289
-3.603600 -13.291200 4.419830
-3.556800 -13.291200 4.417675
-3.510000 -13.291200 4.416329
-3.463200 -13.291200 4.416329
-3.416400 -13.291200 4.417675
-3.369600 -13.291200 4.414879
-3.322800 -13.291200 4.404160
-3.276000 -13.291200 4.407122
-3.229200 -13.291200 4.389035
-3.182400 -13.291200 4.374556
-3.135600 -13.291200 4.369374
-3.088800 -13.291200 4.352057
-3.042000 -13.291200 4.339355
-2.995200 -13.291200 4.344551
-2.948400 -13.291200 4.340966
-2.901600 -13.291200 4.330602
-2.854800 -13.291200 4.324128
-2.808000 -13.291200 4.324128
-2.761200 -13.291200 4.330602
-2.714400 -13.291200 4.323066
-2.667600 -13.291200 4.292302
-2.620800 -13.291200 4.287954
-2.574000 -13.291200 4.287954
-2.527200 -13.291200 4.284740
-2.480400 -13.291200 4.280868
-2.433600 -13.291200 4.276534
-2.386800 -13.291200 4.276534
-2.340000 -13.291200 4.291370
-2.293200 -13.291200 4.280868
-2.246400 -13.291200 4.280505
-2.199600 -13.291200 4.280868
-2.152800 -13.291200 4.280505
-2.106000 -13.291200 4.256506
-2.059200 -13.291200 4.252550
-2.012400 -13.291200 4.252550
-1.965600 -13.291200 4.256678
-1.918800 -13.291200 4.261287
-1.872000 -13.291200 4.277224
-1.825200 -13.291200 4.311032
-1.778400 -13.291200 4.325528
-1.731600 -13.291200 4.325528
-1.684800 -13.291200 4.321607
-1.638000 -13.291200 4.319215
-1.591200 -13.291200 4.316523
-1.544400 -13.291200 4.311032
-1.497600 -13.291200 4.292305
-1.450800 -13.291200 4.291590
-1.404000 -13.291200 4.293709
-1.357200 -13.291200 4.293709
-1.310400 -13.291200 4.297710
-1.263600 -13.291200 4.293709
-1.216800 -13.291200 4.288991
-1.170000 -13.291200 4.293709
-1.123200 -13.291200 4.292677
-1.076400 -13.291200 4.275072
-1.029600 -13.291200 4.267815
-0.982800 -13.291200 4.256774
-0.936000 -13.291200 4.251881
-0.889200 -13.291200 4.259525
-0.842400 -13.291200 4.244768
-0.795600 -13.291200 4.230248
-0.748800 -13.291200 4.244768
-0.702000 -13.291200 4.244074
-0.655200 -13.291200 4.259845
-0.608400 -13.291200 4.275344
-0.561600 -13.291200 4.260003
-0.514800 -13.291200 4.275485
-0.468000 -13.291200 4.285328
-0.421200 -13.291200 4.287281
-0.374400 -13.291200 4.285719
-0.327600 -13.291200 4.295863
-0.280800 -13.291200 4.300866
-0.234000 -13.291200 4.320495
-0.187200 -13.291200 4.323341
-0.140400 -13.291200 4.333509
-0.093600 -13.291200 4.344211
-0.046800 -13.291200 4.345261
0.000000 -13.291200 4.335804
0.046800 -13.291200 4.315996
0.093600 -13.291200 4.321308
0.140400 -13.291200 4.321978
0.187200 -13.291200 4.321978
0.234000 -13.291200 4.350749
0.280800 -13.291200 4.399103
0.327600 -13.291200 4.399103
0.374400 -13.291200 4.413848
0.421200 -13.291200 4.412695
0.468000 -13.291200 4.413848
0.514800 -13.291200 4.414507
0.561600 -13.291200 4.415396
0.608400 -13.291200 4.421963
0.655200 -13.291200 4.441448
0.702000 -13.291200 4.490713
0.748800 -13.291200 4.537311
0.795600 -13.291200 4.581640
0.842400 -13.291200 4.569675
0.889200 -13.291200 4.591464
0.936000 -13.291200 4.591464
0.982800 -13.291200 4.591464
1.029600 -13.291200 4.573464
1.076400 -13.291200 4.573464
1.123200 -13.291200 4.564676
1.170000 -13.291200 4.595767
1.216800 -13.291200 4.612164
1.263600 -13.291200 4.621719
1.310400 -13.291200 4.645030
1.357200 -13.291200 4.659958
1.404000 -13.291200 4.659958
1.450800 -13.291200 4.681528
1.497600 -13.291200 4.670240
1.544400 -13.291200 4.687495
1.591200 -13.291200 4.700757
1.638000 -13.291200 4.727912
1.684800 -13.291200 4.738513
1.731600 -13.291200 4.738513
1.778400 -13.291200 4.708029
1.825200 -13.291200 4.700757
1.872000 -13.291200 4.689505
1.918800 -13.291200 4.689505
1.965600 -13.291200 4.704600
2.012400 -13.291200 4.677761
2.059200 -13.291200 4.708757
2.106000 -13.291200 4.738325
2.152800 -13.291200 4.751322
2.199600 -13.291200 4.763061
2.246400 -13.291200 4.775272
2.293200 -13.291200 4.788970
2.340000 -13.291200 4.825327
2.386800 -13.291200 4.852296
2.433600 -13.291200 4.878167
2.480400 -13.291200 4.897441
2.527200 -13.291200 4.911490
2.574000 -13.291200 4.933694
2.620800 -13.291200 4.938863
2.667600 -13.291200 4.948631
2.714400 -13.291200 4.966514
2.761200 -13.291200 4.988113
2.808000 -13.291200 4.987673
2.854800 -13.291200 4.988069
2.901600 -13.291200 4.999024
2.948400 -13.291200 5.044858
2.995200 -13.291200 5.053908
3.042000 -13.291200 5.067271
3.088800 -13.291200 5.089888
3.135600 -13.291200 5.092143
3.182400 -13.291200 5.094913
3.229200 -13.291200 5.122169
3.276000 -13.291200 5.128188
3.322800 -13.291200 5.135386
3.369600 -13.291200 5.151058
3.416400 -13.291200 5.158978
3.463200 -13.291200 5.170668
3.510000 -13.291200 5.185934
3.556800 -13.291200 5.215967
3.603600 -13.291200 5.234348
3.650400 -13.291200 5.253525
3.697200 -13.291200 5.272049
3.744000 -13.291200 5.321048
3.790800 -13.291200 5.339467
3.837600 -13.291200 5.332180
3.884400 -13.291200 5.343723
3.931200 -13.291200 5.349947
3.978000 -13.291200 5.364250
4.024800 -13.291200 5.364250
4.071600 -13.291200 5.387419
4.118400 -13.291200 5.389387
4.165200 -13.291200 5.409081
4.212000 -13.291200 5.426275
4.258800 -13.291200 5.443844
4.305600 -13.291200 5.418936
4.352400 -13.291200 5.418936
4.399200 -13.291200 5.409569
4.446000 -13.291200 5.426275
4.492800 -13.291200 5.467816
4.539600 -13.291200 5.476125
4.586400 -13.291200 5.535997
4.633200 -13.291200 5.544657
4.680000 -13.291200 5.591012
4.726800 -13.291200 5.605460
4.773600 -13.291200 5.621779
4.820400 -13.291200 5.630244
4.867200 -13.291200 5.633802
4.914000 -13.291200 5.640824
4.960800 -13.291200 5.658481
5.007600 -13.291200 5.682215
5.054400 -13.291200 5.711492
5.101200 -13.291200 5.758287
5.148000 -13.291200 5.761288
5.194800 -13.291200 5.761288
5.241600 -13.291200 5.781949
5.288400 -13.291200 5.804610
5.335200 -13.291200 5.804610
5.382000 -13.291200 5.846352
5.428800 -13.291200 5.879299
5.475600 -13.291200 5.890587
5.522400 -13.291200 5.943506
5.569200 -13.291200 5.961526
5.616000 -13.291200 5.983466
5.662800 -13.291200 6.001311
5.709600 -13.291200 6.018019
5.756400 -13.291200 6.018019
5.803200 -13.291200 6.070789
5.850000 -13.291200 6.101195
5.896800 -13.291200 6.131848
5.943600 -13.291200 6.152294
5.990400 -13.291200 6.152294
6.037200 -13.291200 6.190203
6.084000 -13.291200 6.196402
6.130800 -13.291200 6.235127
6.177600 -13.291200 6.248545
6.224400 -13.291200 6.263306
6.271200 -13.291200 6.274643
6.318000 -13.291200 6.282258
6.364800 -13.291200 6.335004
6.411600 -13.291200 6.347865
6.458400 -13.291200 6.367901
6.505200 -13.291200 6.385161
6.552000 -13.291200 6.388130
6.598800 -13.291200 6.438075
6.645600 -13.291200 6.473580
6.692400 -13.291200 6.502125
6.739200 -13.291200 6.534658
6.786000 -13.291200 6.562555
6.832800 -13.291200 6.552846
6.879600 -13.291200 6.584485
6.926400 -13.291200 6.602823
6.973200 -13.291200 6.619043
7.020000 -13.291200 6.636199
7.066800 -13.291200 6.672368
7.113600 -13.291200 6.691604
7.160400 -13.291200 6.739402
7.207200 -13.291200 6.790628
7.254000 -13.291200 6.855086
7.300800 -13.291200 6.905736
7.347600 -13.291200 6.938260
7.394400 -13.291200 6.963158
7.441200 -13.291200 6.988097
7.488000 -13.291200 7.015260
7.534800 -13.291200 7.035856
7.581600 -13.291200 7.045644
7.628400 -13.291200 7.084636
7.675200 -13.291200 7.102663
7.722000 -13.291200 7.160445
7.768800 -13.291200 7.174430
7.815600 -13.291200 7.222961
7.862400 -13.291200 7.244757
7.909200 -13.291200 7.290140
7.956000 -13.291200 7.294339
8.002800 -13.291200 7.312204
8.049600 -13.291200 7.377485
8.096400 -13.291200 7.400896
8.143200 -13.291200 7.427693
8.190000 -13.291200 7.459362
8.236800 -13.291200 7.515538
8.283600 -13.291200 7.549516
8.330400 -13.291200 7.611955
8.377200 -13.291200 7.656361
8.424000 -13.291200 7.686738
8.470800 -13.291200 7.720519
8.517600 -13.291200 7.755813
8.564400 -13.291200 7.786127
8.611200 -13.291200 7.838409
8.658000 -13.291200 7.844873
8.704800 -13.291200 7.866004
8.751600 -13.291200 7.919859
8.798400 -13.291200 8.006687
8.845200 -13.291200 8.046306
8.892000 -13.291200 8.065921
8.938800 -13.291200 8.107311
8.985600 -13.291200 8.134139
9.032400 -13.291200 8.183490
9.079200 -13.291200 8.230205
9.126000 -13.291200 8.240533
9.172800 -13.291200 8.261126
9.219600 -13.291200 8.326577
9.266400 -13.291200 8.368906
9.313200 -13.291200 8.403105
9.360000 -13.291200 8.371780
9.406800 -13.291200 8.326577
9.453600 -13.291200 8.403105
9.500400 -13.291200 8.530650
9.547200 -13.291200 9.040278
9.594000 -13.291200 22.554854
9.640800 -13.291200 29.423941
12.776400 -13.291200 8.029679
12.823200 -13.291200 8.026460
12.870000 -13.291200 8.012836
12.916800 -13.291200 8.019744
12.963600 -13.291200 8.019123
13.010400 -13.291200 8.012836
13.057200 -13.291200 8.015554
13.104000 -13.291200 8.015554
13.150800 -13.291200 8.017723
13.197600 -13.291200 8.019123
13.244400 -13.291200 8.020609
13.291200 -13.291200 8.033187
13.338000 -13.291200 8.044447
13.384800 -13.291200 8.046119
13.431600 -13.291200 8.046119
13.478400 -13.291200 8.050037
13.525200 -13.291200 8.046639
13.572000 -13.291200 8.044724
13.618800 -13.291200 8.043119
13.665600 -13.291200 8.035694
13.712400 -13.291200 8.035694
13.759200 -13.291200 8.030133
13.806000 -13.291200 8.023394
13.852800 -13.291200 8.034435
13.899600 -13.291200 8.035694
13.946400 -13.291200 8.044012
13.993200 -13.291200 8.044012
14.040000 -13.291200 8.041006
14.086800 -13.291200 8.044012
14.133600 -13.291200 8.044012
14.180400 -13.291200 8.042141
14.227200 -13.291200 8.042141
14.274000 -13.291200 8.043288
14.320800 -13.291200 8.064113
14.367600 -13.291200 8.064517
14.414400 -13.291200 8.062078
14.461200 -13.291200 8.060411
14.508000 -13.291200 8.054440
14.554800 -13.291200 8.051447
14.601600 -13.291200 8.044941
14.648400 -13.291200 8.013807
15.350400 -13.291200 6.825729
15.397200 -13.291200 6.813072
15.444000 -13.291200 6.785658
15.490800 -13.291200 6.782370
15.537600 -13.291200 6.782370
15.584400 -13.291200 6.779272
15.631200 -13.291200 6.780625
15.678000 -13.291200 6.780798
15.724800 -13.291200 6.797076
15.865200 -13.291200 6.787635
15.912000 -13.291200 6.794446
15.958800 -13.291200 6.797076
16.005600 -13.291200 6.777888
16.052400 -13.291200 6.766826
16.099200 -13.291200 6.713169
16.333200 -13.291200 4.935175
16.380000 -13.291200 4.667783
16.426800 -13.291200 4.477605
16.473600 -13.291200 4.179306
16.520400 -13.291200 3.910816
16.567200 -13.291200 3.742351
-18.720000 -13.244400 0.000000
-18.673200 -13.244400 0.000000
-18.626400 -13.244400 0.000000
-18.579600 -13.244400 -7.168686
-18.532800 -13.244400 -7.168686
-18.486000 -13.244400 -7.159612
-18.439200 -13.244400 -7.140060
-18.392400 -13.244400 -7.151815
-18.345600 -13.244400 -7.146590
-18.298800 -13.244400 -7.146590
-18.252000 -13.244400 -7.141366
-18.205200 -13.244400 -7.133272
-18.158400 -13.244400 -7.135314
-18.111600 -13.244400 -7.146556
-18.064800 -13.244400 -7.141366
-18.018000 -13.244400 -7.130406
-17.971200 -13.244400 -7.115525
-17.924400 -13.244400 -7.115525
-17.877600 -13.244400 -7.115525
-17.830800 -13.244400 -7.098925
-17.784000 -13.244400 -7.081078
-17.737200 -13.244400 -7.061068
-17.690400 -13.244400 -7.056003
-17.643600 -13.244400 -7.049420
-17.596800 -13.244400 -7.033408
-17.550000 -13.244400 -7.015863
-17.503200 -13.244400 -6.999062
-17.456400 -13.244400 -6.986175
-17.409600 -13.244400 -6.970452
-17.362800 -13.244400 -6.950021
-17.316000 -13.244400 -6.910888
-17.269200 -13.244400 -6.883364
-17.222400 -13.244400 -6.860485
-17.175600 -13.244400 -6.789670
-16.707600 -13.244400 -5.062185
-15.631200 -13.244400 6.883415
-15.584400 -13.244400 6.889871
-15.537600 -13.244400 6.944554
-15.490800 -13.244400 6.955843
-15.444000 -13.244400 6.967573
-15.397200 -13.244400 6.988838
-15.350400 -13.244400 7.002841
-15.303600 -13.244400 7.012363
-15.256800 -13.244400 7.019575
-15.210000 -13.244400 7.023568
-15.163200 -13.244400 7.035086
-15.116400 -13.244400 7.054370
-15.069600 -13.244400 7.056659
-15.022800 -13.244400 7.058457
-14.976000 -13.244400 7.062802
-14.929200 -13.244400 7.062802
-14.882400 -13.244400 7.065963
-14.835600 -13.244400 7.067098
-14.788800 -13.244400 7.065963
-14.742000 -13.244400 7.074368
-14.695200 -13.244400 7.069216
-14.648400 -13.244400 7.074368
-14.601600 -13.244400 7.074546
-14.554800 -13.244400 7.078676
-14.508000 -13.244400 7.080338
-14.461200 -13.244400 7.080338
-14.414400 -13.244400 7.088332
-14.367600 -13.244400 7.088332
-14.320800 -13.244400 7.088332
-14.274000 -13.244400 7.088332
-14.227200 -13.244400 7.088332
-14.180400 -13.244400 7.083260
-14.133600 -13.244400 7.090156
-14.086800 -13.244400 7.094402
-14.040000 -13.244400 7.094402
-13.993200 -13.244400 7.095081
-13.946400 -13.244400 7.095081
-13.899600 -13.244400 7.102952
-13.852800 -13.244400 7.113534
-13.806000 -13.244400 7.119603
-13.759200 -13.244400 7.146412
-13.712400 -13.244400 7.162913
-13.665600 -13.244400 7.245363
-13.618800 -13.244400 7.315860
-10.342800 -13.244400 8.338060
-10.296000 -13.244400 7.940955
-10.249200 -13.244400 7.881541
-10.202400 -13.244400 7.881541
-10.155600 -13.244400 7.761899
-10.108800 -13.244400 7.761071
-10.062000 -13.244400 7.729485
-10.015200 -13.244400 7.714714
-9.968400 -13.244400 7.654543
-9.921600 -13.244400 7.622134
-9.874800 -13.244400 7.584923
-9.828000 -13.244400 7.501234
-9.781200 -13.244400 7.443659
-9.734400 -13.244400 7.388212
-9.687600 -13.244400 7.224742
-9.640800 -13.244400 7.199708
-9.594000 -13.244400 7.090240
-9.547200 -13.244400 7.065540
-9.500400 -13.244400 7.046823
-9.453600 -13.244400 6.991747
-9.406800 -13.244400 6.964012
-9.360000 -13.244400 6.947462
-9.313200 -13.244400 6.930922
-9.266400 -13.244400 6.854660
-9.219600 -13.244400 6.816363
-9.172800 -13.244400 6.787191
-9.126000 -13.244400 6.751072
-9.079200 -13.244400 6.688274
-9.032400 -13.244400 6.629701
-8.985600 -13.244400 6.592963
-8.938800 -13.244400 6.554804
-8.892000 -13.244400 6.535438
-8.845200 -13.244400 6.494386
-8.798400 -13.244400 6.458282
-8.751600 -13.244400 6.426753
-8.704800 -13.244400 6.402728
-8.658000 -13.244400 6.384399
-8.611200 -13.244400 6.346925
-8.564400 -13.244400 6.325003
-8.517600 -13.244400 6.295665
-8.470800 -13.244400 6.280131
-8.424000 -13.244400 6.244144
-8.377200 -13.244400 6.220105
-8.330400 -13.244400 6.175227
-8.283600 -13.244400 6.127193
-8.236800 -13.244400 6.112700
-8.190000 -13.244400 6.091166
-8.143200 -13.244400 6.091166
-8.096400 -13.244400 6.077374
-8.049600 -13.244400 6.072090
-8.002800 -13.244400 6.011338
-7.956000 -13.244400 6.003541
-7.909200 -13.244400 5.989658
-7.862400 -13.244400 5.973718
-7.815600 -13.244400 5.932234
-7.768800 -13.244400 5.922980
-7.722000 -13.244400 5.890411
-7.675200 -13.244400 5.839593
-7.628400 -13.244400 5.786883
-7.581600 -13.244400 5.753347
-7.534800 -13.244400 5.731136
-7.488000 -13.244400 5.723463
-7.441200 -13.244400 5.699564
-7.394400 -13.244400 5.699022
-7.347600 -13.244400 5.689242
-7.300800 -13.244400 5.666612
-7.254000 -13.244400 5.653564
-7.207200 -13.244400 5.648316
-7.160400 -13.244400 5.633622
-7.113600 -13.244400 5.576812
-7.066800 -13.244400 5.558826
-7.020000 -13.244400 5.545594
-6.973200 -13.244400 5.541836
-6.926400 -13.244400 5.512885
-6.879600 -13.244400 5.488322
-6.832800 -13.244400 5.461614
-6.786000 -13.244400 5.443699
-6.739200 -13.244400 5.437394
-6.692400 -13.244400 5.435039
-6.645600 -13.244400 5.407245
-6.598800 -13.244400 5.405411
-6.552000 -13.244400 5.402743
-6.505200 -13.244400 5.387676
-6.458400 -13.244400 5.359462
-6.411600 -13.244400 5.336310
-6.364800 -13.244400 5.313904
-6.318000 -13.244400 5.296215
-6.271200 -13.244400 5.262952
-6.224400 -13.244400 5.253625
-6.177600 -13.244400 5.211043
-6.130800 -13.244400 5.195529
-6.084000 -13.244400 5.168415
-6.037200 -13.244400 5.139886
-5.990400 -13.244400 5.124084
-5.943600 -13.244400 5.113705
-5.896800 -13.244400 5.095852
-5.850000 -13.244400 5.090545
-5.803200 -13.244400 5.074643
-5.756400 -13.244400 5.045214
-5.709600 -13.244400 5.030359
-5.662800 -13.244400 5.027700
-5.616000 -13.244400 5.008135
-5.569200 -13.244400 4.994329
-5.522400 -13.244400 4.975162
-5.475600 -13.244400 4.974790
-5.428800 -13.244400 4.979319
-5.382000 -13.244400 4.980611
-5.335200 -13.244400 4.965767
-5.288400 -13.244400 4.960702
-5.241600 -13.244400 4.902395
-5.194800 -13.244400 4.916548
-5.148000 -13.244400 4.881573
-5.101200 -13.244400 4.871071
-5.054400 -13.244400 4.861555
-5.007600 -13.244400 4.857807
-4.960800 -13.244400 4.843207
-4.914000 -13.244400 4.801258
-4.867200 -13.244400 4.756222
-4.820400 -13.244400 4.720954
-4.773600 -13.244400 4.700874
-4.726800 -13.244400 4.690750
-4.680000 -13.244400 4.681422
-4.633200 -13.244400 4.668597
-4.586400 -13.244400 4.680987
-4.539600 -13.244400 4.646620
-4.492800 -13.244400 4.635305
-4.446000 -13.244400 4.620522
-4.399200 -13.244400 4.609422
-4.352400 -13.244400 4.620028
-4.305600 -13.244400 4.620028
-4.258800 -13.244400 4.591636
-4.212000 -13.244400 4.591636
-4.165200 -13.244400 4.589639
-4.118400 -13.244400 4.583016
-4.071600 -13.244400 4.560488
-4.024800 -13.244400 4.550430
-3.978000 -13.244400 4.528413
-3.931200 -13.244400 4.528413
-3.884400 -13.244400 4.527037
-3.837600 -13.244400 4.502236
-3.790800 -13.244400 4.501061
-3.744000 -13.244400 4.484279
-3.697200 -13.244400 4.476404
-3.650400 -13.244400 4.451885
-3.603600 -13.244400 4.414385
-3.556800 -13.244400 4.413767
-3.510000 -13.244400 4.410016
-3.463200 -13.244400 4.400848
-3.416400 -13.244400 4.383066
-3.369600 -13.244400 4.383066
-3.322800 -13.244400 4.379167
-3.276000 -13.244400 4.382072
-3.229200 -13.244400 4.367926
-3.182400 -13.244400 4.356475
-3.135600 -13.244400 4.344551
-3.088800 -13.244400 4.334588
-3.042000 -13.244400 4.320479
-2.995200 -13.244400 4.334959
-2.948400 -13.244400 4.339355
-2.901600 -13.244400 4.334588
-2.854800 -13.244400 4.323066
-2.808000 -13.244400 4.317765
-2.761200 -13.244400 4.323066
-2.714400 -13.244400 4.296520
-2.667600 -13.244400 4.289013
-2.620800 -13.244400 4.285385
-2.574000 -13.244400 4.285385
-2.527200 -13.244400 4.281184
-2.480400 -13.244400 4.274595
-2.433600 -13.244400 4.271010
-2.386800 -13.244400 4.271713
-2.340000 -13.244400 4.280868
-2.293200 -13.244400 4.271713
-2.246400 -13.244400 4.266726
-2.199600 -13.244400 4.271713
-2.152800 -13.244400 4.280505
-2.106000 -13.244400 4.261287
-2.059200 -13.244400 4.246666
-2.012400 -13.244400 4.246666
-1.965600 -13.244400 4.256506
-1.918800 -13.244400 4.256678
-1.872000 -13.244400 4.261287
-1.825200 -13.244400 4.277224
-1.778400 -13.244400 4.303265
-1.731600 -13.244400 4.310655
-1.684800 -13.244400 4.310655
-1.638000 -13.244400 4.303265
-1.591200 -13.244400 4.310655
-1.544400 -13.244400 4.310655
-1.497600 -13.244400 4.296050
-1.450800 -13.244400 4.291590
-1.404000 -13.244400 4.291590
-1.357200 -13.244400 4.288991
-1.310400 -13.244400 4.294687
-1.263600 -13.244400 4.288567
-1.216800 -13.244400 4.278319
-1.170000 -13.244400 4.288991
-1.123200 -13.244400 4.278319
-1.076400 -13.244400 4.274859
-1.029600 -13.244400 4.265850
-0.982800 -13.244400 4.244768
-0.936000 -13.244400 4.236227
-0.889200 -13.244400 4.234517
-0.842400 -13.244400 4.230248
-0.795600 -13.244400 4.211513
-0.748800 -13.244400 4.230248
-0.702000 -13.244400 4.234517
-0.655200 -13.244400 4.245049
-0.608400 -13.244400 4.259845
-0.561600 -13.244400 4.259845
-0.514800 -13.244400 4.283455
-0.468000 -13.244400 4.283475
-0.421200 -13.244400 4.283475
-0.374400 -13.244400 4.283455
-0.327600 -13.244400 4.283455
-0.280800 -13.244400 4.287281
-0.234000 -13.244400 4.287281
-0.187200 -13.244400 4.281116
-0.140400 -13.244400 4.311513
-0.093600 -13.244400 4.313456
-0.046800 -13.244400 4.311513
0.000000 -13.244400 4.311513
0.046800 -13.244400 4.304341
0.093600 -13.244400 4.311513
0.140400 -13.244400 4.312636
0.187200 -13.244400 4.312113
0.234000 -13.244400 4.316817
0.280800 -13.244400 4.342941
0.327600 -13.244400 4.378631
0.374400 -13.244400 4.387034
0.421200 -13.244400 4.389863
0.468000 -13.244400 4.409817
0.514800 -13.244400 4.410805
0.561600 -13.244400 4.412695
0.608400 -13.244400 4.415657
0.655200 -13.244400 4.439623
0.702000 -13.244400 4.486743
0.748800 -13.244400 4.530686
0.795600 -13.244400 4.569675
0.842400 -13.244400 4.569675
0.889200 -13.244400 4.591464
0.936000 -13.244400 4.586528
0.982800 -13.244400 4.578355
1.029600 -13.244400 4.566660
1.076400 -13.244400 4.547122
1.123200 -13.244400 4.547122
1.170000 -13.244400 4.587684
1.216800 -13.244400 4.587849
1.263600 -13.244400 4.618216
1.310400 -13.244400 4.638103
1.357200 -13.244400 4.666393
1.404000 -13.244400 4.669405
1.450800 -13.244400 4.681528
1.497600 -13.244400 4.686274
1.544400 -13.244400 4.692962
1.591200 -13.244400 4.707190
1.638000 -13.244400 4.727912
1.684800 -13.244400 4.748465
1.731600 -13.244400 4.738513
1.778400 -13.244400 4.708029
1.825200 -13.244400 4.700757
1.872000 -13.244400 4.700241
1.918800 -13.244400 4.700241
1.965600 -13.244400 4.704600
2.012400 -13.244400 4.668676
2.059200 -13.244400 4.710893
2.106000 -13.244400 4.738325
2.152800 -13.244400 4.781415
2.199600 -13.244400 4.777828
2.246400 -13.244400 4.788970
2.293200 -13.244400 4.812375
2.340000 -13.244400 4.836568
2.386800 -13.244400 4.864436
2.433600 -13.244400 4.880467
2.480400 -13.244400 4.910214
2.527200 -13.244400 4.930880
2.574000 -13.244400 4.938863
2.620800 -13.244400 4.948631
2.667600 -13.244400 4.961465
2.714400 -13.244400 4.961465
2.761200 -13.244400 4.985455
2.808000 -13.244400 4.982648
2.854800 -13.244400 4.974616
2.901600 -13.244400 4.982648
2.948400 -13.244400 5.004691
2.995200 -13.244400 5.042827
3.042000 -13.244400 5.062206
3.088800 -13.244400 5.084536
3.135600 -13.244400 5.094343
3.182400 -13.244400 5.118666
3.229200 -13.244400 5.135386
3.276000 -13.244400 5.136560
3.322800 -13.244400 5.144182
3.369600 -13.244400 5.145704
3.416400 -13.244400 5.145704
3.463200 -13.244400 5.145704
3.510000 -13.244400 5.164947
3.556800 -13.244400 5.176006
3.603600 -13.244400 5.215967
3.650400 -13.244400 5.243653
3.697200 -13.244400 5.250112
3.744000 -13.244400 5.297280
3.790800 -13.244400 5.325792
3.837600 -13.244400 5.325792
3.884400 -13.244400 5.339467
3.931200 -13.244400 5.342708
3.978000 -13.244400 5.349947
4.024800 -13.244400 5.343723
4.071600 -13.244400 5.349947
4.118400 -13.244400 5.376758
4.165200 -13.244400 5.388526
4.212000 -13.244400 5.409569
4.258800 -13.244400 5.418936
4.305600 -13.244400 5.410598
4.352400 -13.244400 5.418936
4.399200 -13.244400 5.409569
4.446000 -13.244400 5.428374
4.492800 -13.244400 5.461152
4.539600 -13.244400 5.468731
4.586400 -13.244400 5.484407
4.633200 -13.244400 5.538425
4.680000 -13.244400 5.559467
4.726800 -13.244400 5.591012
4.773600 -13.244400 5.605460
4.820400 -13.244400 5.620184
4.867200 -13.244400 5.639628
4.914000 -13.244400 5.639628
4.960800 -13.244400 5.648708
5.007600 -13.244400 5.671232
5.054400 -13.244400 5.686037
5.101200 -13.244400 5.704668
5.148000 -13.244400 5.725509
5.194800 -13.244400 5.745435
5.241600 -13.244400 5.771517
5.288400 -13.244400 5.781949
5.335200 -13.244400 5.800725
5.382000 -13.244400 5.846352
5.428800 -13.244400 5.881755
5.475600 -13.244400 5.890587
5.522400 -13.244400 5.921130
5.569200 -13.244400 5.943506
5.616000 -13.244400 5.974098
5.662800 -13.244400 5.988787
5.709600 -13.244400 6.000994
5.756400 -13.244400 5.990192
5.803200 -13.244400 6.018019
5.850000 -13.244400 6.070789
5.896800 -13.244400 6.099224
5.943600 -13.244400 6.102666
5.990400 -13.244400 6.136694
6.037200 -13.244400 6.144227
6.084000 -13.244400 6.190203
6.130800 -13.244400 6.194604
6.177600 -13.244400 6.202896
6.224400 -13.244400 6.214100
6.271200 -13.244400 6.256464
6.318000 -13.244400 6.263493
6.364800 -13.244400 6.288570
6.411600 -13.244400 6.327650
6.458400 -13.244400 6.347865
6.505200 -13.244400 6.374937
6.552000 -13.244400 6.388130
6.598800 -13.244400 6.428060
6.645600 -13.244400 6.443013
6.692400 -13.244400 6.472932
6.739200 -13.244400 6.502125
6.786000 -13.244400 6.534658
6.832800 -13.244400 6.542024
6.879600 -13.244400 6.549631
6.926400 -13.244400 6.598208
6.973200 -13.244400 6.602823
7.020000 -13.244400 6.629341
7.066800 -13.244400 6.631935
7.113600 -13.244400 6.674813
7.160400 -13.244400 6.727927
7.207200 -13.244400 6.787168
7.254000 -13.244400 6.851675
7.300800 -13.244400 6.892584
7.347600 -13.244400 6.925628
7.394400 -13.244400 6.947726
7.441200 -13.244400 6.964706
7.488000 -13.244400 6.996492
7.534800 -13.244400 7.026272
7.581600 -13.244400 7.045644
7.628400 -13.244400 7.096556
7.675200 -13.244400 7.124631
7.722000 -13.244400 7.174430
7.768800 -13.244400 7.209133
7.815600 -13.244400 7.222961
7.862400 -13.244400 7.280629
7.909200 -13.244400 7.291270
7.956000 -13.244400 7.300420
8.002800 -13.244400 7.349354
8.049600 -13.244400 7.384244
8.096400 -13.244400 7.414528
8.143200 -13.244400 7.452079
8.190000 -13.244400 7.493313
8.236800 -13.244400 7.524889
8.283600 -13.244400 7.589523
8.330400 -13.244400 7.622274
8.377200 -13.244400 7.641092
8.424000 -13.244400 7.678951
8.470800 -13.244400 7.707958
8.517600 -13.244400 7.740524
8.564400 -13.244400 7.759460
8.611200 -13.244400 7.815357
8.658000 -13.244400 7.833428
8.704800 -13.244400 7.844873
8.751600 -13.244400 7.911520
8.798400 -13.244400 8.000947
8.845200 -13.244400 8.046300
8.892000 -13.244400 8.057039
8.938800 -13.244400 8.101226
8.985600 -13.244400 8.140475
9.032400 -13.244400 8.183490
9.079200 -13.244400 8.229856
9.126000 -13.244400 8.240404
9.172800 -13.244400 8.253499
9.219600 -13.244400 8.333435
9.266400 -13.244400 8.362175
9.313200 -13.244400 8.368906
9.360000 -13.244400 8.362175
9.406800 -13.244400 8.336166
9.453600 -13.244400 8.347234
9.500400 -13.244400 8.412247
9.547200 -13.244400 8.633749
9.594000 -13.244400 10.585813
12.823200 -13.244400 8.012836
12.870000 -13.244400 8.012419
12.916800 -13.244400 8.022085
12.963600 -13.244400 8.021792
13.010400 -13.244400 8.019123
13.057200 -13.244400 8.017723
13.104000 -13.244400 8.017723
13.150800 -13.244400 8.019744
13.197600 -13.244400 8.021175
13.244400 -13.244400 8.021792
13.291200 -13.244400 8.035625
13.338000 -13.244400 8.048254
13.384800 -13.244400 8.048254
13.431600 -13.244400 8.048254
13.478400 -13.244400 8.056039
13.525200 -13.244400 8.050037
13.572000 -13.244400 8.046639
13.618800 -13.244400 8.046119
13.665600 -13.244400 8.044724
13.712400 -13.244400 8.044724
13.759200 -13.244400 8.036582
13.806000 -13.244400 8.035694
13.852800 -13.244400 8.040274
13.899600 -13.244400 8.040274
13.946400 -13.244400 8.051295
13.993200 -13.244400 8.055085
14.040000 -13.244400 8.059094
14.086800 -13.244400 8.068856
14.133600 -13.244400 8.064113
14.180400 -13.244400 8.064113
14.227200 -13.244400 8.070365
14.274000 -13.244400 8.070365
14.320800 -13.244400 8.071123
14.367600 -13.244400 8.072443
14.414400 -13.244400 8.074496
14.461200 -13.244400 8.069850
14.508000 -13.244400 8.061419
14.554800 -13.244400 8.054521
14.601600 -13.244400 8.054440
14.648400 -13.244400 8.042187
14.695200 -13.244400 8.026455
15.350400 -13.244400 6.843759
15.397200 -13.244400 6.823827
15.444000 -13.244400 6.810487
15.490800 -13.244400 6.808962
15.537600 -13.244400 6.799020
15.584400 -13.244400 6.785658
15.631200 -13.244400 6.782370
15.678000 -13.244400 6.791319
15.771600 -13.244400 6.799020
15.818400 -13.244400 6.797076
15.865200 -13.244400 6.791319
15.912000 -13.244400 6.801852
15.958800 -13.244400 6.802182
16.005600 -13.244400 6.787635
16.052400 -13.244400 6.783147
16.099200 -13.244400 6.719218
16.380000 -13.244400 4.879685
16.426800 -13.244400 4.631547
16.473600 -13.244400 4.436857
16.520400 -13.244400 4.134365
16.567200 -13.244400 3.835476
16.614000 -13.244400 3.695137
16.660800 -13.244400 3.367330
16.707600 -13.244400 3.085655
-18.720000 -13.197600 0.000000
-18.673200 -13.197600 0.000000
-18.626400 -13.197600 0.000000
-18.579600 -13.197600 -7.169470
-18.532800 -13.197600 -7.168686
-18.486000 -13.197600 -7.159612
-18.439200 -13.197600 -7.143678
-18.392400 -13.197600 -7.151815
-18.345600 -13.197600 -7.146590
-18.298800 -13.197600 -7.151815
-18.252000 -13.197600 -7.151815
-18.205200 -13.197600 -7.141366
-18.158400 -13.197600 -7.141366
-18.111600 -13.197600 -7.158976
-18.064800 -13.197600 -7.146556
-18.018000 -13.197600 -7.118895
-17.971200 -13.197600 -7.115525
-17.924400 -13.197600 -7.115525
-17.877600 -13.197600 -7.098925
-17.830800 -13.197600 -7.081078
-17.784000 -13.197600 -7.073958
-17.737200 -13.197600 -7.052077
-17.690400 -13.197600 -7.044979
-17.643600 -13.197600 -7.049420
-17.596800 -13.197600 -7.033408
-17.550000 -13.197600 -7.016856
-17.503200 -13.197600 -7.015863
-17.456400 -13.197600 -6.999062
-17.409600 -13.197600 -6.975402
-17.362800 -13.197600 -6.950021
-17.316000 -13.197600 -6.910888
-17.269200 -13.197600 -6.863437
-17.222400 -13.197600 -6.792958
-16.754400 -13.197600 -5.162988
-16.707600 -13.197600 -5.062185
-15.631200 -13.197600 6.884480
-15.584400 -13.197600 6.929911
-15.537600 -13.197600 6.946706
-15.490800 -13.197600 6.957000
-15.444000 -13.197600 6.977119
-15.397200 -13.197600 6.995107
-15.350400 -13.197600 7.012363
-15.303600 -13.197600 7.021068
-15.256800 -13.197600 7.023568
-15.210000 -13.197600 7.032500
-15.163200 -13.197600 7.041354
-15.116400 -13.197600 7.056659
-15.069600 -13.197600 7.058985
-15.022800 -13.197600 7.065963
-14.976000 -13.197600 7.069019
-14.929200 -13.197600 7.069019
-14.882400 -13.197600 7.071613
-14.835600 -13.197600 7.071613
-14.788800 -13.197600 7.071760
-14.742000 -13.197600 7.076178
-14.695200 -13.197600 7.069216
-14.648400 -13.197600 7.068724
-14.601600 -13.197600 7.074399
-14.554800 -13.197600 7.078676
-14.508000 -13.197600 7.080338
-14.461200 -13.197600 7.080564
-14.414400 -13.197600 7.088332
-14.367600 -13.197600 7.092056
-14.320800 -13.197600 7.092042
-14.274000 -13.197600 7.092056
-14.227200 -13.197600 7.093580
-14.180400 -13.197600 7.094402
-14.133600 -13.197600 7.094708
-14.086800 -13.197600 7.096684
-14.040000 -13.197600 7.096684
-13.993200 -13.197600 7.106908
-13.946400 -13.197600 7.112123
-13.899600 -13.197600 7.116321
-13.852800 -13.197600 7.132154
-13.806000 -13.197600 7.150212
-13.759200 -13.197600 7.172900
-13.712400 -13.197600 7.225989
-13.665600 -13.197600 7.315860
-10.342800 -13.197600 7.940955
-10.296000 -13.197600 7.761071
-10.249200 -13.197600 7.726365
-10.202400 -13.197600 7.761071
-10.155600 -13.197600 7.710989
-10.108800 -13.197600 7.710989
-10.062000 -13.197600 7.714714
-10.015200 -13.197600 7.714714
-9.968400 -13.197600 7.654543
-9.921600 -13.197600 7.602101
-9.874800 -13.197600 7.591722
-9.828000 -13.197600 7.505641
-9.781200 -13.197600 7.478530
-9.734400 -13.197600 7.380756
-9.687600 -13.197600 7.217435
-9.640800 -13.197600 7.183757
-9.594000 -13.197600 7.108570
-9.547200 -13.197600 7.068588
-9.500400 -13.197600 7.049021
-9.453600 -13.197600 7.029767
-9.406800 -13.197600 6.985394
-9.360000 -13.197600 6.963422
-9.313200 -13.197600 6.943764
-9.266400 -13.197600 6.879076
-9.219600 -13.197600 6.840726
-9.172800 -13.197600 6.772698
-9.126000 -13.197600 6.742955
-9.079200 -13.197600 6.688274
-9.032400 -13.197600 6.665405
-8.985600 -13.197600 6.600485
-8.938800 -13.197600 6.577031
-8.892000 -13.197600 6.547103
-8.845200 -13.197600 6.495933
-8.798400 -13.197600 6.468797
-8.751600 -13.197600 6.428560
-8.704800 -13.197600 6.413889
-8.658000 -13.197600 6.401748
-8.611200 -13.197600 6.372675
-8.564400 -13.197600 6.338887
-8.517600 -13.197600 6.312427
-8.470800 -13.197600 6.270002
-8.424000 -13.197600 6.239855
-8.377200 -13.197600 6.222212
-8.330400 -13.197600 6.203299
-8.283600 -13.197600 6.161359
-8.236800 -13.197600 6.126338
-8.190000 -13.197600 6.104706
-8.143200 -13.197600 6.098717
-8.096400 -13.197600 6.083472
-8.049600 -13.197600 6.072090
-8.002800 -13.197600 6.011338
-7.956000 -13.197600 6.011338
-7.909200 -13.197600 5.985551
-7.862400 -13.197600 5.973718
-7.815600 -13.197600 5.930903
-7.768800 -13.197600 5.893889
-7.722000 -13.197600 5.872540
-7.675200 -13.197600 5.788184
-7.628400 -13.197600 5.746276
-7.581600 -13.197600 5.745698
-7.534800 -13.197600 5.723463
-7.488000 -13.197600 5.707018
-7.441200 -13.197600 5.693934
-7.394400 -13.197600 5.689242
-7.347600 -13.197600 5.687073
-7.300800 -13.197600 5.666612
-7.254000 -13.197600 5.648316
-7.207200 -13.197600 5.641717
-7.160400 -13.197600 5.633622
-7.113600 -13.197600 5.594081
-7.066800 -13.197600 5.576812
-7.020000 -13.197600 5.571696
-6.973200 -13.197600 5.560680
-6.926400 -13.197600 5.548798
-6.879600 -13.197600 5.488322
-6.832800 -13.197600 5.461614
-6.786000 -13.197600 5.441162
-6.739200 -13.197600 5.426010
-6.692400 -13.197600 5.407245
-6.645600 -13.197600 5.395623
-6.598800 -13.197600 5.395623
-6.552000 -13.197600 5.395623
-6.505200 -13.197600 5.378688
-6.458400 -13.197600 5.355856
-6.411600 -13.197600 5.329982
-6.364800 -13.197600 5.313904
-6.318000 -13.197600 5.294571
-6.271200 -13.197600 5.258945
-6.224400 -13.197600 5.237586
-6.177600 -13.197600 5.195529
-6.130800 -13.197600 5.169228
-6.084000 -13.197600 5.145539
-6.037200 -13.197600 5.128107
-5.990400 -13.197600 5.118675
-5.943600 -13.197600 5.107933
-5.896800 -13.197600 5.074643
-5.850000 -13.197600 5.048637
-5.803200 -13.197600 5.030359
-5.756400 -13.197600 5.008135
-5.709600 -13.197600 4.981479
-5.662800 -13.197600 4.981479
-5.616000 -13.197600 4.976395
-5.569200 -13.197600 4.976367
-5.522400 -13.197600 4.970609
-5.475600 -13.197600 4.969463
-5.428800 -13.197600 4.970609
-5.382000 -13.197600 4.975162
-5.335200 -13.197600 4.963667
-5.288400 -13.197600 4.910147
-5.241600 -13.197600 4.902395
-5.194800 -13.197600 4.900912
-5.148000 -13.197600 4.874367
-5.101200 -13.197600 4.866182
-5.054400 -13.197600 4.857807
-5.007600 -13.197600 4.848218
-4.960800 -13.197600 4.824997
-4.914000 -13.197600 4.801258
-4.867200 -13.197600 4.762915
-4.820400 -13.197600 4.730852
-4.773600 -13.197600 4.712286
-4.726800 -13.197600 4.696841
-4.680000 -13.197600 4.687430
-4.633200 -13.197600 4.660408
-4.586400 -13.197600 4.660408
-4.539600 -13.197600 4.644292
-4.492800 -13.197600 4.635305
-4.446000 -13.197600 4.612250
-4.399200 -13.197600 4.603146
-4.352400 -13.197600 4.609422
-4.305600 -13.197600 4.609422
-4.258800 -13.197600 4.591636
-4.212000 -13.197600 4.591636
-4.165200 -13.197600 4.585130
-4.118400 -13.197600 4.560488
-4.071600 -13.197600 4.546213
-4.024800 -13.197600 4.507203
-3.978000 -13.197600 4.507203
-3.931200 -13.197600 4.501946
-3.884400 -13.197600 4.500380
-3.837600 -13.197600 4.488058
-3.790800 -13.197600 4.484279
-3.744000 -13.197600 4.474166
-3.697200 -13.197600 4.443520
-3.650400 -13.197600 4.416329
-3.603600 -13.197600 4.413767
-3.556800 -13.197600 4.412587
-3.510000 -13.197600 4.379167
-3.463200 -13.197600 4.383066
-3.416400 -13.197600 4.382072
-3.369600 -13.197600 4.379167
-3.322800 -13.197600 4.365757
-3.276000 -13.197600 4.365381
-3.229200 -13.197600 4.335391
-3.182400 -13.197600 4.323416
-3.135600 -13.197600 4.320479
-3.088800 -13.197600 4.317765
-3.042000 -13.197600 4.317196
-2.995200 -13.197600 4.334588
-2.948400 -13.197600 4.337072
-2.901600 -13.197600 4.334588
-2.854800 -13.197600 4.324128
-2.808000 -13.197600 4.323066
-2.761200 -13.197600 4.323066
-2.714400 -13.197600 4.296520
-2.667600 -13.197600 4.288022
-2.620800 -13.197600 4.285385
-2.574000 -13.197600 4.284740
-2.527200 -13.197600 4.275465
-2.480400 -13.197600 4.249741
-2.433600 -13.197600 4.248953
-2.386800 -13.197600 4.249741
-2.340000 -13.197600 4.271713
-2.293200 -13.197600 4.248953
-2.246400 -13.197600 4.242782
-2.199600 -13.197600 4.252550
-2.152800 -13.197600 4.271134
-2.106000 -13.197600 4.252550
-2.059200 -13.197600 4.242782
-2.012400 -13.197600 4.241683
-1.965600 -13.197600 4.243932
-1.918800 -13.197600 4.249687
-1.872000 -13.197600 4.246666
-1.825200 -13.197600 4.249687
-1.778400 -13.197600 4.252550
-1.731600 -13.197600 4.261469
-1.684800 -13.197600 4.267208
-1.638000 -13.197600 4.267208
-1.591200 -13.197600 4.283561
-1.544400 -13.197600 4.291611
-1.497600 -13.197600 4.273790
-1.450800 -13.197600 4.275199
-1.404000 -13.197600 4.275370
-1.357200 -13.197600 4.275370
-1.310400 -13.197600 4.278319
-1.263600 -13.197600 4.276718
-1.216800 -13.197600 4.275193
-1.170000 -13.197600 4.278319
-1.123200 -13.197600 4.275072
-1.076400 -13.197600 4.265850
-1.029600 -13.197600 4.265564
-0.982800 -13.197600 4.244768
-0.936000 -13.197600 4.234517
-0.889200 -13.197600 4.226557
-0.842400 -13.197600 4.225706
-0.795600 -13.197600 4.198010
-0.748800 -13.197600 4.225706
-0.702000 -13.197600 4.230248
-0.655200 -13.197600 4.244074
-0.608400 -13.197600 4.245049
-0.561600 -13.197600 4.255404
-0.514800 -13.197600 4.275344
-0.468000 -13.197600 4.275485
-0.421200 -13.197600 4.282027
-0.374400 -13.197600 4.275485
-0.327600 -13.197600 4.275485
-0.280800 -13.197600 4.275485
-0.234000 -13.197600 4.274866
-0.187200 -13.197600 4.253253
-0.140400 -13.197600 4.258650
-0.093600 -13.197600 4.267272
-0.046800 -13.197600 4.267272
0.000000 -13.197600 4.269760
0.046800 -13.197600 4.269760
0.093600 -13.197600 4.274670
0.140400 -13.197600 4.284726
0.187200 -13.197600 4.286050
0.234000 -13.197600 4.301713
0.280800 -13.197600 4.312113
0.327600 -13.197600 4.344317
0.374400 -13.197600 4.376778
0.421200 -13.197600 4.382412
0.468000 -13.197600 4.399103
0.514800 -13.197600 4.410152
0.561600 -13.197600 4.412695
0.608400 -13.197600 4.416673
0.655200 -13.197600 4.441448
0.702000 -13.197600 4.486743
0.748800 -13.197600 4.530686
0.795600 -13.197600 4.569675
0.842400 -13.197600 4.547663
0.889200 -13.197600 4.581640
0.936000 -13.197600 4.581640
0.982800 -13.197600 4.578355
1.029600 -13.197600 4.569675
1.076400 -13.197600 4.573464
1.123200 -13.197600 4.578355
1.170000 -13.197600 4.595767
1.216800 -13.197600 4.621719
1.263600 -13.197600 4.633052
1.310400 -13.197600 4.642166
1.357200 -13.197600 4.653622
1.404000 -13.197600 4.659958
1.450800 -13.197600 4.666393
1.497600 -13.197600 4.665629
1.544400 -13.197600 4.687495
1.591200 -13.197600 4.707190
1.638000 -13.197600 4.727912
1.684800 -13.197600 4.738513
1.731600 -13.197600 4.737383
1.778400 -13.197600 4.709968
1.825200 -13.197600 4.700241
1.872000 -13.197600 4.709968
1.918800 -13.197600 4.689505
1.965600 -13.197600 4.700241
2.012400 -13.197600 4.665805
2.059200 -13.197600 4.710714
2.106000 -13.197600 4.732642
2.152800 -13.197600 4.781415
2.199600 -13.197600 4.777828
2.246400 -13.197600 4.792090
2.293200 -13.197600 4.808420
2.340000 -13.197600 4.836568
2.386800 -13.197600 4.858451
2.433600 -13.197600 4.881226
2.480400 -13.197600 4.919141
2.527200 -13.197600 4.935705
2.574000 -13.197600 4.939461
2.620800 -13.197600 4.961465
2.667600 -13.197600 4.961465
2.714400 -13.197600 4.948631
2.761200 -13.197600 4.961465
2.808000 -13.197600 4.961465
2.854800 -13.197600 4.945502
2.901600 -13.197600 4.948631
2.948400 -13.197600 4.985167
2.995200 -13.197600 5.011630
3.042000 -13.197600 5.062206
3.088800 -13.197600 5.084536
3.135600 -13.197600 5.092143
3.182400 -13.197600 5.092143
3.229200 -13.197600 5.128188
3.276000 -13.197600 5.128188
3.322800 -13.197600 5.128188
3.369600 -13.197600 5.144182
3.416400 -13.197600 5.144899
3.463200 -13.197600 5.145211
3.510000 -13.197600 5.165252
3.556800 -13.197600 5.170668
3.603600 -13.197600 5.176006
3.650400 -13.197600 5.225496
3.697200 -13.197600 5.243653
3.744000 -13.197600 5.270734
3.790800 -13.197600 5.304302
3.837600 -13.197600 5.304598
3.884400 -13.197600 5.320327
3.931200 -13.197600 5.322979
3.978000 -13.197600 5.330533
4.024800 -13.197600 5.327884
4.071600 -13.197600 5.327884
4.118400 -13.197600 5.329996
4.165200 -13.197600 5.352695
4.212000 -13.197600 5.389387
4.258800 -13.197600 5.410598
4.305600 -13.197600 5.411245
4.352400 -13.197600 5.423349
4.399200 -13.197600 5.426275
4.446000 -13.197600 5.443844
4.492800 -13.197600 5.461152
4.539600 -13.197600 5.467236
4.586400 -13.197600 5.483399
4.633200 -13.197600 5.538425
4.680000 -13.197600 5.567647
4.726800 -13.197600 5.603738
4.773600 -13.197600 5.620184
4.820400 -13.197600 5.620184
4.867200 -13.197600 5.639628
4.914000 -13.197600 5.639628
4.960800 -13.197600 5.644390
5.007600 -13.197600 5.657734
5.054400 -13.197600 5.673796
5.101200 -13.197600 5.688268
5.148000 -13.197600 5.710159
5.194800 -13.197600 5.741962
5.241600 -13.197600 5.775219
5.288400 -13.197600 5.781505
5.335200 -13.197600 5.800725
5.382000 -13.197600 5.863737
5.428800 -13.197600 5.879299
5.475600 -13.197600 5.877289
5.522400 -13.197600 5.879299
5.569200 -13.197600 5.891875
5.616000 -13.197600 5.921130
5.662800 -13.197600 5.940229
5.709600 -13.197600 5.974098
5.756400 -13.197600 5.966306
5.803200 -13.197600 6.000994
5.850000 -13.197600 6.057868
5.896800 -13.197600 6.076193
5.943600 -13.197600 6.099224
5.990400 -13.197600 6.131848
6.037200 -13.197600 6.141071
6.084000 -13.197600 6.150964
6.130800 -13.197600 6.171639
6.177600 -13.197600 6.196402
6.224400 -13.197600 6.211066
6.271200 -13.197600 6.214100
6.318000 -13.197600 6.263306
6.364800 -13.197600 6.286589
6.411600 -13.197600 6.309474
6.458400 -13.197600 6.338614
6.505200 -13.197600 6.374937
6.552000 -13.197600 6.390062
6.598800 -13.197600 6.406418
6.645600 -13.197600 6.412785
6.692400 -13.197600 6.428060
6.739200 -13.197600 6.453920
6.786000 -13.197600 6.493084
6.832800 -13.197600 6.516160
6.879600 -13.197600 6.532849
6.926400 -13.197600 6.584485
6.973200 -13.197600 6.596125
7.020000 -13.197600 6.619043
7.066800 -13.197600 6.629341
7.113600 -13.197600 6.631935
7.160400 -13.197600 6.697225
7.207200 -13.197600 6.737052
7.254000 -13.197600 6.790628
7.300800 -13.197600 6.852124
7.347600 -13.197600 6.904340
7.394400 -13.197600 6.929809
7.441200 -13.197600 6.955762
7.488000 -13.197600 6.994159
7.534800 -13.197600 7.026272
7.581600 -13.197600 7.045644
7.628400 -13.197600 7.102663
7.675200 -13.197600 7.140819
7.722000 -13.197600 7.191365
7.768800 -13.197600 7.216204
7.815600 -13.197600 7.223203
7.862400 -13.197600 7.272155
7.909200 -13.197600 7.280629
7.956000 -13.197600 7.291562
8.002800 -13.197600 7.349354
8.049600 -13.197600 7.384244
8.096400 -13.197600 7.416886
8.143200 -13.197600 7.457082
8.190000 -13.197600 7.494933
8.236800 -13.197600 7.549516
8.283600 -13.197600 7.603785
8.330400 -13.197600 7.611955
8.377200 -13.197600 7.641092
8.424000 -13.197600 7.678951
8.470800 -13.197600 7.720519
8.517600 -13.197600 7.742370
8.564400 -13.197600 7.763625
8.611200 -13.197600 7.804016
8.658000 -13.197600 7.829195
8.704800 -13.197600 7.844873
8.751600 -13.197600 7.883942
8.798400 -13.197600 7.967574
8.845200 -13.197600 8.056177
8.892000 -13.197600 8.076838
8.938800 -13.197600 8.128618
8.985600 -13.197600 8.167295
9.032400 -13.197600 8.202082
9.079200 -13.197600 8.233145
9.126000 -13.197600 8.240533
9.172800 -13.197600 8.315331
9.219600 -13.197600 8.333616
9.266400 -13.197600 8.362520
9.313200 -13.197600 8.371780
9.360000 -13.197600 8.371780
9.406800 -13.197600 8.347234
9.453600 -13.197600 8.362175
9.500400 -13.197600 8.471902
9.547200 -13.197600 8.596575
9.594000 -13.197600 11.136643
12.823200 -13.197600 8.012836
12.870000 -13.197600 8.012836
12.916800 -13.197600 8.022085
12.963600 -13.197600 8.019744
13.010400 -13.197600 8.012836
13.057200 -13.197600 8.019123
13.104000 -13.197600 8.019744
13.150800 -13.197600 8.021175
13.197600 -13.197600 8.021792
13.244400 -13.197600 8.025842
13.291200 -13.197600 8.035795
13.338000 -13.197600 8.051111
13.384800 -13.197600 8.054201
13.431600 -13.197600 8.058408
13.478400 -13.197600 8.060732
13.525200 -13.197600 8.058408
13.572000 -13.197600 8.056039
13.618800 -13.197600 8.056039
13.665600 -13.197600 8.053704
13.712400 -13.197600 8.056039
13.759200 -13.197600 8.056892
13.806000 -13.197600 8.053704
13.852800 -13.197600 8.059452
13.899600 -13.197600 8.055085
13.946400 -13.197600 8.055085
13.993200 -13.197600 8.059094
14.040000 -13.197600 8.059094
14.086800 -13.197600 8.064113
14.133600 -13.197600 8.062078
14.180400 -13.197600 8.059242
14.227200 -13.197600 8.064113
14.274000 -13.197600 8.070956
14.320800 -13.197600 8.072443
14.367600 -13.197600 8.074496
14.414400 -13.197600 8.078388
14.461200 -13.197600 8.085714
14.508000 -13.197600 8.078388
14.554800 -13.197600 8.058142
14.601600 -13.197600 8.058142
14.648400 -13.197600 8.051447
14.695200 -13.197600 8.044581
15.397200 -13.197600 6.816837
15.444000 -13.197600 6.795914
15.490800 -13.197600 6.788580
15.537600 -13.197600 6.788580
15.584400 -13.197600 6.785658
15.631200 -13.197600 6.785658
15.678000 -13.197600 6.795914
15.724800 -13.197600 6.797417
15.771600 -13.197600 6.799020
15.818400 -13.197600 6.799020
15.865200 -13.197600 6.788678
15.912000 -13.197600 6.802354
15.958800 -13.197600 6.808496
16.005600 -13.197600 6.788678
16.052400 -13.197600 6.788678
16.099200 -13.197600 6.773205
16.146000 -13.197600 6.719218
16.333200 -13.197600 5.204834
16.380000 -13.197600 4.943314
16.426800 -13.197600 4.765397
16.473600 -13.197600 4.534488
16.520400 -13.197600 4.262954
16.567200 -13.197600 4.047188
16.614000 -13.197600 3.811120
-18.720000 -13.150800 0.000000
-18.673200 -13.150800 0.000000
-18.626400 -13.150800 0.000000
-18.579600 -13.150800 -7.170031
-18.532800 -13.150800 -7.169470
-18.486000 -13.150800 -7.159612
-18.439200 -13.150800 -7.146590
-18.392400 -13.150800 -7.156359
-18.345600 -13.150800 -7.151815
-18.298800 -13.150800 -7.151815
-18.252000 -13.150800 -7.143678
-18.205200 -13.150800 -7.141366
-18.158400 -13.150800 -7.141366
-18.111600 -13.150800 -7.141366
-18.064800 -13.150800 -7.131057
-18.018000 -13.150800 -7.115972
-17.971200 -13.150800 -7.108293
-17.924400 -13.150800 -7.107113
-17.877600 -13.150800 -7.096347
-17.830800 -13.150800 -7.074114
-17.784000 -13.150800 -7.073958
-17.737200 -13.150800 -7.050302
-17.690400 -13.150800 -7.044872
-17.643600 -13.150800 -7.049420
-17.596800 -13.150800 -7.031967
-17.550000 -13.150800 -7.015863
-17.503200 -13.150800 -7.007826
-17.456400 -13.150800 -6.975402
-17.409600 -13.150800 -6.952652
-17.362800 -13.150800 -6.907205
-17.316000 -13.150800 -6.863445
-17.269200 -13.150800 -6.828674
-17.222400 -13.150800 -6.755834
-16.801200 -13.150800 -5.341768
-16.754400 -13.150800 -5.041816
-15.678000 -13.150800 6.870600
-15.631200 -13.150800 6.905604
-15.584400 -13.150800 6.943603
-15.537600 -13.150800 6.948485
-15.490800 -13.150800 6.968003
-15.444000 -13.150800 6.991180
-15.397200 -13.150800 7.009803
-15.350400 -13.150800 7.021310
-15.303600 -13.150800 7.025984
-15.256800 -13.150800 7.031746
-15.210000 -13.150800 7.035160
-15.163200 -13.150800 7.049320
-15.116400 -13.150800 7.056659
-15.069600 -13.150800 7.058985
-15.022800 -13.150800 7.062589
-14.976000 -13.150800 7.067729
-14.929200 -13.150800 7.067729
-14.882400 -13.150800 7.071613
-14.835600 -13.150800 7.071613
-14.788800 -13.150800 7.071760
-14.742000 -13.150800 7.076466
-14.695200 -13.150800 7.074399
-14.648400 -13.150800 7.071677
-14.601600 -13.150800 7.074399
-14.554800 -13.150800 7.075725
-14.508000 -13.150800 7.080338
-14.461200 -13.150800 7.083709
-14.414400 -13.150800 7.092056
-14.367600 -13.150800 7.093580
-14.320800 -13.150800 7.092914
-14.274000 -13.150800 7.093580
-14.227200 -13.150800 7.100342
-14.180400 -13.150800 7.094708
-14.133600 -13.150800 7.100342
-14.086800 -13.150800 7.100342
-14.040000 -13.150800 7.100342
-13.993200 -13.150800 7.113664
-13.946400 -13.150800 7.116321
-13.899600 -13.150800 7.124315
-13.852800 -13.150800 7.141826
-13.806000 -13.150800 7.162139
-13.759200 -13.150800 7.198110
-13.712400 -13.150800 7.263720
-10.342800 -13.150800 7.702971
-10.296000 -13.150800 7.702971
-10.249200 -13.150800 7.699981
-10.202400 -13.150800 7.714714
-10.155600 -13.150800 7.702971
-10.108800 -13.150800 7.702971
-10.062000 -13.150800 7.702971
-10.015200 -13.150800 7.699981
-9.968400 -13.150800 7.643817
-9.921600 -13.150800 7.571829
-9.874800 -13.150800 7.519135
-9.828000 -13.150800 7.482668
-9.781200 -13.150800 7.433226
-9.734400 -13.150800 7.325298
-9.687600 -13.150800 7.216422
-9.640800 -13.150800 7.170601
-9.594000 -13.150800 7.108570
-9.547200 -13.150800 7.068588
-9.500400 -13.150800 7.045359
-9.453600 -13.150800 7.032016
-9.406800 -13.150800 6.991747
-9.360000 -13.150800 6.984879
-9.313200 -13.150800 6.954478
-9.266400 -13.150800 6.918929
-9.219600 -13.150800 6.854660
-9.172800 -13.150800 6.772698
-9.126000 -13.150800 6.742955
-9.079200 -13.150800 6.691614
-9.032400 -13.150800 6.648969
-8.985600 -13.150800 6.599394
-8.938800 -13.150800 6.570732
-8.892000 -13.150800 6.547103
-8.845200 -13.150800 6.535438
-8.798400 -13.150800 6.468797
-8.751600 -13.150800 6.431248
-8.704800 -13.150800 6.424401
-8.658000 -13.150800 6.401748
-8.611200 -13.150800 6.372675
-8.564400 -13.150800 6.325003
-8.517600 -13.150800 6.309963
-8.470800 -13.150800 6.259518
-8.424000 -13.150800 6.243605
-8.377200 -13.150800 6.227369
-8.330400 -13.150800 6.208133
-8.283600 -13.150800 6.175227
-8.236800 -13.150800 6.146177
-8.190000 -13.150800 6.104706
-8.143200 -13.150800 6.098717
-8.096400 -13.150800 6.083472
-8.049600 -13.150800 6.049937
-8.002800 -13.150800 5.984987
-7.956000 -13.150800 5.986516
-7.909200 -13.150800 5.934999
-7.862400 -13.150800 5.923446
-7.815600 -13.150800 5.894435
-7.768800 -13.150800 5.867916
-7.722000 -13.150800 5.825907
-7.675200 -13.150800 5.762355
-7.628400 -13.150800 5.733161
-7.581600 -13.150800 5.733161
-7.534800 -13.150800 5.723463
-7.488000 -13.150800 5.708006
-7.441200 -13.150800 5.687073
-7.394400 -13.150800 5.687073
-7.347600 -13.150800 5.657614
-7.300800 -13.150800 5.655207
-7.254000 -13.150800 5.641717
-7.207200 -13.150800 5.641717
-7.160400 -13.150800 5.633622
-7.113600 -13.150800 5.594081
-7.066800 -13.150800 5.572501
-7.020000 -13.150800 5.571696
-6.973200 -13.150800 5.560680
-6.926400 -13.150800 5.548931
-6.879600 -13.150800 5.521051
-6.832800 -13.150800 5.461614
-6.786000 -13.150800 5.440029
-6.739200 -13.150800 5.402743
-6.692400 -13.150800 5.387193
-6.645600 -13.150800 5.385582
-6.598800 -13.150800 5.385582
-6.552000 -13.150800 5.379772
-6.505200 -13.150800 5.355856
-6.458400 -13.150800 5.336310
-6.411600 -13.150800 5.327910
-6.364800 -13.150800 5.313904
-6.318000 -13.150800 5.278911
-6.271200 -13.150800 5.253625
-6.224400 -13.150800 5.218477
-6.177600 -13.150800 5.192890
-6.130800 -13.150800 5.153551
-6.084000 -13.150800 5.134790
-6.037200 -13.150800 5.124084
-5.990400 -13.150800 5.113169
-5.943600 -13.150800 5.090545
-5.896800 -13.150800 5.059461
-5.850000 -13.150800 5.046273
-5.803200 -13.150800 5.023272
-5.756400 -13.150800 4.981479
-5.709600 -13.150800 4.976395
-5.662800 -13.150800 4.975162
-5.616000 -13.150800 4.975162
-5.569200 -13.150800 4.976367
-5.522400 -13.150800 4.974790
-5.475600 -13.150800 4.970609
-5.428800 -13.150800 4.970609
-5.382000 -13.150800 4.975162
-5.335200 -13.150800 4.963667
-5.288400 -13.150800 4.909518
-5.241600 -13.150800 4.908353
-5.194800 -13.150800 4.902395
-5.148000 -13.150800 4.881573
-5.101200 -13.150800 4.876008
-5.054400 -13.150800 4.861555
-5.007600 -13.150800 4.858837
-4.960800 -13.150800 4.824997
-4.914000 -13.150800 4.810020
-4.867200 -13.150800 4.757707
-4.820400 -13.150800 4.725173
-4.773600 -13.150800 4.700874
-4.726800 -13.150800 4.696841
-4.680000 -13.150800 4.687430
-4.633200 -13.150800 4.680987
-4.586400 -13.150800 4.659958
-4.539600 -13.150800 4.645167
-4.492800 -13.150800 4.626273
-4.446000 -13.150800 4.609422
-4.399200 -13.150800 4.599222
-4.352400 -13.150800 4.596815
-4.305600 -13.150800 4.599222
-4.258800 -13.150800 4.589639
-4.212000 -13.150800 4.589639
-4.165200 -13.150800 4.581446
-4.118400 -13.150800 4.552622
-4.071600 -13.150800 4.509987
-4.024800 -13.150800 4.498919
-3.978000 -13.150800 4.498919
-3.931200 -13.150800 4.488058
-3.884400 -13.150800 4.473925
-3.837600 -13.150800 4.473925
-3.790800 -13.150800 4.473925
-3.744000 -13.150800 4.458289
-3.697200 -13.150800 4.417675
-3.650400 -13.150800 4.412587
-3.603600 -13.150800 4.412587
-3.556800 -13.150800 4.410016
-3.510000 -13.150800 4.392631
-3.463200 -13.150800 4.392631
-3.416400 -13.150800 4.382072
-3.369600 -13.150800 4.374556
-3.322800 -13.150800 4.356475
-3.276000 -13.150800 4.344551
-3.229200 -13.150800 4.319798
-3.182400 -13.150800 4.315651
-3.135600 -13.150800 4.314073
-3.088800 -13.150800 4.307499
-3.042000 -13.150800 4.298673
-2.995200 -13.150800 4.314073
-2.948400 -13.150800 4.317765
-2.901600 -13.150800 4.315030
-2.854800 -13.150800 4.317765
-2.808000 -13.150800 4.312424
-2.761200 -13.150800 4.313426
-2.714400 -13.150800 4.293471
-2.667600 -13.150800 4.288022
-2.620800 -13.150800 4.284740
-2.574000 -13.150800 4.275465
-2.527200 -13.150800 4.274595
-2.480400 -13.150800 4.249741
-2.433600 -13.150800 4.248953
-2.386800 -13.150800 4.249741
-2.340000 -13.150800 4.271010
-2.293200 -13.150800 4.248953
-2.246400 -13.150800 4.243536
-2.199600 -13.150800 4.266726
-2.152800 -13.150800 4.271134
-2.106000 -13.150800 4.252550
-2.059200 -13.150800 4.241683
-2.012400 -13.150800 4.241683
-1.965600 -13.150800 4.243932
-1.918800 -13.150800 4.246666
-1.872000 -13.150800 4.243932
-1.825200 -13.150800 4.245072
-1.778400 -13.150800 4.245072
-1.731600 -13.150800 4.246019
-1.684800 -13.150800 4.245072
-1.638000 -13.150800 4.246019
-1.591200 -13.150800 4.251723
-1.544400 -13.150800 4.260415
-1.497600 -13.150800 4.251723
-1.450800 -13.150800 4.257219
-1.404000 -13.150800 4.260415
-1.357200 -13.150800 4.260415
-1.310400 -13.150800 4.275370
-1.263600 -13.150800 4.275370
-1.216800 -13.150800 4.275193
-1.170000 -13.150800 4.278319
-1.123200 -13.150800 4.276718
-1.076400 -13.150800 4.275072
-1.029600 -13.150800 4.265564
-0.982800 -13.150800 4.256774
-0.936000 -13.150800 4.234517
-0.889200 -13.150800 4.226557
-0.842400 -13.150800 4.225706
-0.795600 -13.150800 4.198010
-0.748800 -13.150800 4.198010
-0.702000 -13.150800 4.226557
-0.655200 -13.150800 4.234517
-0.608400 -13.150800 4.245049
-0.561600 -13.150800 4.245607
-0.514800 -13.150800 4.274866
-0.468000 -13.150800 4.275144
-0.421200 -13.150800 4.274866
-0.374400 -13.150800 4.264668
-0.327600 -13.150800 4.256490
-0.280800 -13.150800 4.253253
-0.234000 -13.150800 4.253020
-0.187200 -13.150800 4.233392
-0.140400 -13.150800 4.245224
-0.093600 -13.150800 4.250915
-0.046800 -13.150800 4.247654
0.000000 -13.150800 4.258650
0.046800 -13.150800 4.267828
0.093600 -13.150800 4.269760
0.140400 -13.150800 4.275195
0.187200 -13.150800 4.284726
0.234000 -13.150800 4.286050
0.280800 -13.150800 4.301713
0.327600 -13.150800 4.344317
0.374400 -13.150800 4.378631
0.421200 -13.150800 4.382412
0.468000 -13.150800 4.392086
0.514800 -13.150800 4.409817
0.561600 -13.150800 4.410805
0.608400 -13.150800 4.416673
0.655200 -13.150800 4.440909
0.702000 -13.150800 4.464223
0.748800 -13.150800 4.491484
0.795600 -13.150800 4.530686
0.842400 -13.150800 4.530890
0.889200 -13.150800 4.533559
0.936000 -13.150800 4.565278
0.982800 -13.150800 4.573464
1.029600 -13.150800 4.573464
1.076400 -13.150800 4.578355
1.123200 -13.150800 4.587849
1.170000 -13.150800 4.610917
1.216800 -13.150800 4.612164
1.263600 -13.150800 4.624363
1.310400 -13.150800 4.638767
1.357200 -13.150800 4.645030
1.404000 -13.150800 4.654890
1.450800 -13.150800 4.659958
1.497600 -13.150800 4.654890
1.544400 -13.150800 4.665665
1.591200 -13.150800 4.690876
1.638000 -13.150800 4.720066
1.684800 -13.150800 4.730274
1.731600 -13.150800 4.714426
1.778400 -13.150800 4.700757
1.825200 -13.150800 4.647115
1.872000 -13.150800 4.651876
1.918800 -13.150800 4.650048
1.965600 -13.150800 4.650048
2.012400 -13.150800 4.641721
2.059200 -13.150800 4.708757
2.106000 -13.150800 4.731551
2.152800 -13.150800 4.781415
2.199600 -13.150800 4.767404
2.246400 -13.150800 4.789817
2.293200 -13.150800 4.804387
2.340000 -13.150800 4.816606
2.386800 -13.150800 4.843148
2.433600 -13.150800 4.864436
2.480400 -13.150800 4.910214
2.527200 -13.150800 4.933694
2.574000 -13.150800 4.938761
2.620800 -13.150800 4.944463
2.667600 -13.150800 4.938863
2.714400 -13.150800 4.938566
2.761200 -13.150800 4.937212
2.808000 -13.150800 4.912769
2.854800 -13.150800 4.912769
2.901600 -13.150800 4.925544
2.948400 -13.150800 4.941110
2.995200 -13.150800 4.982648
3.042000 -13.150800 5.011630
3.088800 -13.150800 5.044064
3.135600 -13.150800 5.066255
3.182400 -13.150800 5.084536
3.229200 -13.150800 5.089888
3.276000 -13.150800 5.089888
3.322800 -13.150800 5.091113
3.369600 -13.150800 5.091156
3.416400 -13.150800 5.116427
3.463200 -13.150800 5.128188
3.510000 -13.150800 5.148886
3.556800 -13.150800 5.155603
3.603600 -13.150800 5.165252
3.650400 -13.150800 5.215967
3.697200 -13.150800 5.224016
3.744000 -13.150800 5.254060
3.790800 -13.150800 5.275338
3.837600 -13.150800 5.297280
3.884400 -13.150800 5.305873
3.931200 -13.150800 5.308073
3.978000 -13.150800 5.317410
4.024800 -13.150800 5.317086
4.071600 -13.150800 5.317086
4.118400 -13.150800 5.317410
4.165200 -13.150800 5.321240
4.212000 -13.150800 5.349947
4.258800 -13.150800 5.392982
4.305600 -13.150800 5.410598
4.352400 -13.150800 5.426275
4.399200 -13.150800 5.432341
4.446000 -13.150800 5.443844
4.492800 -13.150800 5.452373
4.539600 -13.150800 5.462137
4.586400 -13.150800 5.483399
4.633200 -13.150800 5.537936
4.680000 -13.150800 5.564103
4.726800 -13.150800 5.603738
4.773600 -13.150800 5.621779
4.820400 -13.150800 5.618939
4.867200 -13.150800 5.639628
4.914000 -13.150800 5.634940
4.960800 -13.150800 5.644390
5.007600 -13.150800 5.657734
5.054400 -13.150800 5.659734
5.101200 -13.150800 5.676852
5.148000 -13.150800 5.714793
5.194800 -13.150800 5.745435
5.241600 -13.150800 5.781505
5.288400 -13.150800 5.800725
5.335200 -13.150800 5.827900
5.382000 -13.150800 5.870358
5.428800 -13.150800 5.881755
5.475600 -13.150800 5.875833
5.522400 -13.150800 5.875833
5.569200 -13.150800 5.875833
5.616000 -13.150800 5.891875
5.662800 -13.150800 5.907230
5.709600 -13.150800 5.921130
5.756400 -13.150800 5.940229
5.803200 -13.150800 5.983466
5.850000 -13.150800 6.000994
5.896800 -13.150800 6.057868
5.943600 -13.150800 6.076193
5.990400 -13.150800 6.102666
6.037200 -13.150800 6.123299
6.084000 -13.150800 6.150964
6.130800 -13.150800 6.156961
6.177600 -13.150800 6.196402
6.224400 -13.150800 6.211066
6.271200 -13.150800 6.214100
6.318000 -13.150800 6.228287
6.364800 -13.150800 6.272376
6.411600 -13.150800 6.293343
6.458400 -13.150800 6.327650
6.505200 -13.150800 6.367901
6.552000 -13.150800 6.390062
6.598800 -13.150800 6.406418
6.645600 -13.150800 6.412785
6.692400 -13.150800 6.419423
6.739200 -13.150800 6.431397
6.786000 -13.150800 6.473580
6.832800 -13.150800 6.490915
6.879600 -13.150800 6.503200
6.926400 -13.150800 6.549135
6.973200 -13.150800 6.584456
7.020000 -13.150800 6.596125
7.066800 -13.150800 6.604400
7.113600 -13.150800 6.629872
7.160400 -13.150800 6.671511
7.207200 -13.150800 6.685576
7.254000 -13.150800 6.737052
7.300800 -13.150800 6.783939
7.347600 -13.150800 6.852124
7.394400 -13.150800 6.892584
7.441200 -13.150800 6.925628
7.488000 -13.150800 6.953385
7.534800 -13.150800 6.997348
7.581600 -13.150800 7.035856
7.628400 -13.150800 7.082534
7.675200 -13.150800 7.122705
7.722000 -13.150800 7.185822
7.768800 -13.150800 7.204596
7.815600 -13.150800 7.222961
7.862400 -13.150800 7.272155
7.909200 -13.150800 7.283477
7.956000 -13.150800 7.300420
8.002800 -13.150800 7.349354
8.049600 -13.150800 7.384244
8.096400 -13.150800 7.420534
8.143200 -13.150800 7.471335
8.190000 -13.150800 7.522288
8.236800 -13.150800 7.597096
8.283600 -13.150800 7.611955
8.330400 -13.150800 7.627336
8.377200 -13.150800 7.641092
8.424000 -13.150800 7.668115
8.470800 -13.150800 7.707958
8.517600 -13.150800 7.751667
8.564400 -13.150800 7.778523
8.611200 -13.150800 7.818023
8.658000 -13.150800 7.835291
8.704800 -13.150800 7.866004
8.751600 -13.150800 7.916208
8.798400 -13.150800 7.997943
8.845200 -13.150800 8.056177
8.892000 -13.150800 8.076838
8.938800 -13.150800 8.157325
8.985600 -13.150800 8.170278
9.032400 -13.150800 8.222518
9.079200 -13.150800 8.246314
9.126000 -13.150800 8.282544
9.172800 -13.150800 8.326577
9.219600 -13.150800 8.342786
9.266400 -13.150800 8.368906
9.313200 -13.150800 8.412247
9.360000 -13.150800 8.412247
9.406800 -13.150800 8.347757
9.453600 -13.150800 8.362175
9.500400 -13.150800 8.460110
9.547200 -13.150800 8.595691
9.594000 -13.150800 10.238117
12.870000 -13.150800 8.033039
12.916800 -13.150800 8.044860
12.963600 -13.150800 8.029001
13.010400 -13.150800 8.022531
13.057200 -13.150800 8.022251
13.104000 -13.150800 8.022251
13.150800 -13.150800 8.022251
13.197600 -13.150800 8.022251
13.244400 -13.150800 8.022531
13.291200 -13.150800 8.054201
13.338000 -13.150800 8.059320
13.384800 -13.150800 8.061419
13.431600 -13.150800 8.061419
13.478400 -13.150800 8.072117
13.525200 -13.150800 8.067058
13.572000 -13.150800 8.064061
13.618800 -13.150800 8.062208
13.665600 -13.150800 8.062208
13.712400 -13.150800 8.064061
13.759200 -13.150800 8.066696
13.806000 -13.150800 8.063437
13.852800 -13.150800 8.064061
13.899600 -13.150800 8.063437
13.946400 -13.150800 8.059452
13.993200 -13.150800 8.063437
14.040000 -13.150800 8.059452
14.086800 -13.150800 8.064113
14.133600 -13.150800 8.064113
14.180400 -13.150800 8.064113
14.227200 -13.150800 8.071123
14.274000 -13.150800 8.074496
14.320800 -13.150800 8.084509
14.367600 -13.150800 8.088524
14.414400 -13.150800 8.100802
14.461200 -13.150800 8.100802
14.508000 -13.150800 8.100802
14.554800 -13.150800 8.092451
14.601600 -13.150800 8.088524
14.648400 -13.150800 8.078388
14.695200 -13.150800 8.071381
14.742000 -13.150800 8.044581
15.490800 -13.150800 6.802894
15.537600 -13.150800 6.799020
15.584400 -13.150800 6.797417
15.631200 -13.150800 6.795914
15.678000 -13.150800 6.799020
15.724800 -13.150800 6.802894
15.771600 -13.150800 6.805665
15.818400 -13.150800 6.808078
15.865200 -13.150800 6.808496
15.912000 -13.150800 6.810544
15.958800 -13.150800 6.813860
16.005600 -13.150800 6.808078
16.052400 -13.150800 6.802975
16.099200 -13.150800 6.796856
16.146000 -13.150800 6.782808
16.192800 -13.150800 6.743255
16.520400 -13.150800 4.453446
16.567200 -13.150800 4.180491
-18.720000 -13.104000 0.000000
-18.673200 -13.104000 0.000000
-18.626400 -13.104000 0.000000
-18.579600 -13.104000 -7.180392
-18.532800 -13.104000 -7.180392
-18.486000 -13.104000 -7.180392
-18.439200 -13.104000 -7.163217
-18.392400 -13.104000 -7.169470
-18.345600 -13.104000 -7.151815
-18.298800 -13.104000 -7.146590
-18.252000 -13.104000 -7.141366
-18.205200 -13.104000 -7.133272
-18.158400 -13.104000 -7.133272
-18.111600 -13.104000 -7.131057
-18.064800 -13.104000 -7.117731
-18.018000 -13.104000 -7.115525
-17.971200 -13.104000 -7.107113
-17.924400 -13.104000 -7.107113
-17.877600 -13.104000 -7.098468
-17.830800 -13.104000 -7.094397
-17.784000 -13.104000 -7.081078
-17.737200 -13.104000 -7.061068
-17.690400 -13.104000 -7.057135
-17.643600 -13.104000 -7.057135
-17.596800 -13.104000 -7.031967
-17.550000 -13.104000 -7.002341
-17.503200 -13.104000 -6.986175
-17.456400 -13.104000 -6.957319
-17.409600 -13.104000 -6.939105
-17.362800 -13.104000 -6.904482
-17.316000 -13.104000 -6.854740
-17.269200 -13.104000 -6.789985
-16.848000 -13.104000 -5.484261
-16.801200 -13.104000 -5.341768
-16.754400 -13.104000 -4.852568
-15.724800 -13.104000 6.870600
-15.678000 -13.104000 6.909644
-15.631200 -13.104000 6.938920
-15.584400 -13.104000 6.948066
-15.537600 -13.104000 6.964985
-15.490800 -13.104000 6.991180
-15.444000 -13.104000 7.008406
-15.397200 -13.104000 7.021310
-15.350400 -13.104000 7.031403
-15.303600 -13.104000 7.033436
-15.256800 -13.104000 7.035086
-15.210000 -13.104000 7.053948
-15.163200 -13.104000 7.056496
-15.116400 -13.104000 7.058994
-15.069600 -13.104000 7.061994
-15.022800 -13.104000 7.064283
-14.976000 -13.104000 7.069019
-14.929200 -13.104000 7.069019
-14.882400 -13.104000 7.073759
-14.835600 -13.104000 7.073759
-14.788800 -13.104000 7.076178
-14.742000 -13.104000 7.079098
-14.695200 -13.104000 7.079098
-14.648400 -13.104000 7.076466
-14.601600 -13.104000 7.079435
-14.554800 -13.104000 7.080338
-14.508000 -13.104000 7.085646
-14.461200 -13.104000 7.088332
-14.414400 -13.104000 7.099248
-14.367600 -13.104000 7.102297
-14.320800 -13.104000 7.099589
-14.274000 -13.104000 7.102297
-14.227200 -13.104000 7.107506
-14.180400 -13.104000 7.107506
-14.133600 -13.104000 7.108673
-14.086800 -13.104000 7.106574
-14.040000 -13.104000 7.106574
-13.993200 -13.104000 7.116321
-13.946400 -13.104000 7.118201
-13.899600 -13.104000 7.132343
-13.852800 -13.104000 7.151336
-13.806000 -13.104000 7.175481
-13.759200 -13.104000 7.229768
-10.342800 -13.104000 7.653248
-10.296000 -13.104000 7.653248
-10.249200 -13.104000 7.653248
-10.202400 -13.104000 7.657604
-10.155600 -13.104000 7.657604
-10.108800 -13.104000 7.657604
-10.062000 -13.104000 7.699981
-10.015200 -13.104000 7.656743
-9.968400 -13.104000 7.599100
-9.921600 -13.104000 7.519106
-9.874800 -13.104000 7.482668
-9.828000 -13.104000 7.471518
-9.781200 -13.104000 7.380756
-9.734400 -13.104000 7.289664
-9.687600 -13.104000 7.207882
-9.640800 -13.104000 7.183757
-9.594000 -13.104000 7.129507
-9.547200 -13.104000 7.073487
-9.500400 -13.104000 7.045359
-9.453600 -13.104000 7.025112
-9.406800 -13.104000 6.986401
-9.360000 -13.104000 6.964012
-9.313200 -13.104000 6.947462
-9.266400 -13.104000 6.861936
-9.219600 -13.104000 6.815676
-9.172800 -13.104000 6.766628
-9.126000 -13.104000 6.734017
-9.079200 -13.104000 6.688274
-9.032400 -13.104000 6.648969
-8.985600 -13.104000 6.600957
-8.938800 -13.104000 6.585311
-8.892000 -13.104000 6.568610
-8.845200 -13.104000 6.535438
-8.798400 -13.104000 6.474388
-8.751600 -13.104000 6.444943
-8.704800 -13.104000 6.424401
-8.658000 -13.104000 6.402376
-8.611200 -13.104000 6.372675
-8.564400 -13.104000 6.324954
-8.517600 -13.104000 6.309963
-8.470800 -13.104000 6.279414
-8.424000 -13.104000 6.244144
-8.377200 -13.104000 6.228039
-8.330400 -13.104000 6.208725
-8.283600 -13.104000 6.181262
-8.236800 -13.104000 6.161359
-8.190000 -13.104000 6.104706
-8.143200 -13.104000 6.085808
-8.096400 -13.104000 6.061378
-8.049600 -13.104000 5.984987
-8.002800 -13.104000 5.950743
-7.956000 -13.104000 5.952643
-7.909200 -13.104000 5.922284
-7.862400 -13.104000 5.894435
-7.815600 -13.104000 5.880406
-7.768800 -13.104000 5.864268
-7.722000 -13.104000 5.814244
-7.675200 -13.104000 5.753347
-7.628400 -13.104000 5.732486
-7.581600 -13.104000 5.732076
-7.534800 -13.104000 5.708025
-7.488000 -13.104000 5.685764
-7.441200 -13.104000 5.667523
-7.394400 -13.104000 5.657614
-7.347600 -13.104000 5.648316
-7.300800 -13.104000 5.641717
-7.254000 -13.104000 5.633622
-7.207200 -13.104000 5.635502
-7.160400 -13.104000 5.602529
-7.113600 -13.104000 5.558826
-7.066800 -13.104000 5.545594
-7.020000 -13.104000 5.545594
-6.973200 -13.104000 5.541836
-6.926400 -13.104000 5.529980
-6.879600 -13.104000 5.488322
-6.832800 -13.104000 5.483974
-6.786000 -13.104000 5.441067
-6.739200 -13.104000 5.394472
-6.692400 -13.104000 5.378688
-6.645600 -13.104000 5.379762
-6.598800 -13.104000 5.385582
-6.552000 -13.104000 5.385582
-6.505200 -13.104000 5.347329
-6.458400 -13.104000 5.326162
-6.411600 -13.104000 5.314264
-6.364800 -13.104000 5.294571
-6.318000 -13.104000 5.262952
-6.271200 -13.104000 5.218477
-6.224400 -13.104000 5.211043
-6.177600 -13.104000 5.187864
-6.130800 -13.104000 5.137500
-6.084000 -13.104000 5.124084
-6.037200 -13.104000 5.107088
-5.990400 -13.104000 5.089525
-5.943600 -13.104000 5.062226
-5.896800 -13.104000 5.046273
-5.850000 -13.104000 5.004052
-5.803200 -13.104000 4.994441
-5.756400 -13.104000 4.976395
-5.709600 -13.104000 4.976367
-5.662800 -13.104000 4.976367
-5.616000 -13.104000 4.976367
-5.569200 -13.104000 4.976367
-5.522400 -13.104000 4.976367
-5.475600 -13.104000 4.976367
-5.428800 -13.104000 4.979319
-5.382000 -13.104000 4.979319
-5.335200 -13.104000 4.963667
-5.288400 -13.104000 4.896549
-5.241600 -13.104000 4.866182
-5.194800 -13.104000 4.866182
-5.148000 -13.104000 4.866116
-5.101200 -13.104000 4.858837
-5.054400 -13.104000 4.824997
-5.007600 -13.104000 4.822358
-4.960800 -13.104000 4.816622
-4.914000 -13.104000 4.798370
-4.867200 -13.104000 4.756222
-4.820400 -13.104000 4.725173
-4.773600 -13.104000 4.712286
-4.726800 -13.104000 4.700874
-4.680000 -13.104000 4.691970
-4.633200 -13.104000 4.681235
-4.586400 -13.104000 4.659958
-4.539600 -13.104000 4.645167
-4.492800 -13.104000 4.626273
-4.446000 -13.104000 4.612250
-4.399200 -13.104000 4.596815
-4.352400 -13.104000 4.589639
-4.305600 -13.104000 4.595237
-4.258800 -13.104000 4.563103
-4.212000 -13.104000 4.558528
-4.165200 -13.104000 4.550430
-4.118400 -13.104000 4.510353
-4.071600 -13.104000 4.500380
-4.024800 -13.104000 4.460521
-3.978000 -13.104000 4.488483
-3.931200 -13.104000 4.456685
-3.884400 -13.104000 4.430952
-3.837600 -13.104000 4.429549
-3.790800 -13.104000 4.430952
-3.744000 -13.104000 4.415342
-3.697200 -13.104000 4.413382
-3.650400 -13.104000 4.403514
-3.603600 -13.104000 4.405383
-3.556800 -13.104000 4.404418
-3.510000 -13.104000 4.392631
-3.463200 -13.104000 4.383066
-3.416400 -13.104000 4.374556
-3.369600 -13.104000 4.365381
-3.322800 -13.104000 4.347232
-3.276000 -13.104000 4.334373
-3.229200 -13.104000 4.317196
-3.182400 -13.104000 4.315520
-3.135600 -13.104000 4.314073
-3.088800 -13.104000 4.307499
-3.042000 -13.104000 4.295582
-2.995200 -13.104000 4.308067
-2.948400 -13.104000 4.315030
-2.901600 -13.104000 4.307499
-2.854800 -13.104000 4.292620
-2.808000 -13.104000 4.289532
-2.761200 -13.104000 4.288022
-2.714400 -13.104000 4.288022
-2.667600 -13.104000 4.260722
-2.620800 -13.104000 4.251019
-2.574000 -13.104000 4.244545
-2.527200 -13.104000 4.248953
-2.480400 -13.104000 4.241470
-2.433600 -13.104000 4.237008
-2.386800 -13.104000 4.236281
-2.340000 -13.104000 4.236281
-2.293200 -13.104000 4.232317
-2.246400 -13.104000 4.235806
-2.199600 -13.104000 4.237008
-2.152800 -13.104000 4.243536
-2.106000 -13.104000 4.233219
-2.059200 -13.104000 4.220572
-2.012400 -13.104000 4.214817
-1.965600 -13.104000 4.233738
-1.918800 -13.104000 4.233219
-1.872000 -13.104000 4.229421
-1.825200 -13.104000 4.231511
-1.778400 -13.104000 4.229421
-1.731600 -13.104000 4.229421
-1.684800 -13.104000 4.229421
-1.638000 -13.104000 4.223775
-1.591200 -13.104000 4.231511
-1.544400 -13.104000 4.243507
-1.497600 -13.104000 4.217003
-1.450800 -13.104000 4.250875
-1.404000 -13.104000 4.250875
-1.357200 -13.104000 4.245680
-1.310400 -13.104000 4.250875
-1.263600 -13.104000 4.250875
-1.216800 -13.104000 4.256774
-1.170000 -13.104000 4.265850
-1.123200 -13.104000 4.262800
-1.076400 -13.104000 4.262800
-1.029600 -13.104000 4.259468
-0.982800 -13.104000 4.232865
-0.936000 -13.104000 4.226557
-0.889200 -13.104000 4.204118
-0.842400 -13.104000 4.177890
-0.795600 -13.104000 4.173837
-0.748800 -13.104000 4.171666
-0.702000 -13.104000 4.209622
-0.655200 -13.104000 4.232921
-0.608400 -13.104000 4.244074
-0.561600 -13.104000 4.245049
-0.514800 -13.104000 4.272665
-0.468000 -13.104000 4.275144
-0.421200 -13.104000 4.274866
-0.374400 -13.104000 4.274866
-0.327600 -13.104000 4.256490
-0.280800 -13.104000 4.253020
-0.234000 -13.104000 4.245224
-0.187200 -13.104000 4.219946
-0.140400 -13.104000 4.233392
-0.093600 -13.104000 4.238071
-0.046800 -13.104000 4.243550
0.000000 -13.104000 4.248920
0.046800 -13.104000 4.263963
0.093600 -13.104000 4.273206
0.140400 -13.104000 4.296926
0.187200 -13.104000 4.286050
0.234000 -13.104000 4.296926
0.280800 -13.104000 4.301713
0.327600 -13.104000 4.321978
0.374400 -13.104000 4.365468
0.421200 -13.104000 4.382412
0.468000 -13.104000 4.387034
0.514800 -13.104000 4.392086
0.561600 -13.104000 4.410805
0.608400 -13.104000 4.415657
0.655200 -13.104000 4.420081
0.702000 -13.104000 4.438682
0.748800 -13.104000 4.446150
0.795600 -13.104000 4.476810
0.842400 -13.104000 4.485002
0.889200 -13.104000 4.528413
0.936000 -13.104000 4.533559
0.982800 -13.104000 4.547877
1.029600 -13.104000 4.565278
1.076400 -13.104000 4.573464
1.123200 -13.104000 4.587684
1.170000 -13.104000 4.593613
1.216800 -13.104000 4.593613
1.263600 -13.104000 4.610917
1.310400 -13.104000 4.633052
1.357200 -13.104000 4.638103
1.404000 -13.104000 4.638820
1.450800 -13.104000 4.642096
1.497600 -13.104000 4.645030
1.544400 -13.104000 4.665629
1.591200 -13.104000 4.670240
1.638000 -13.104000 4.675643
1.684800 -13.104000 4.688728
1.731600 -13.104000 4.670240
1.778400 -13.104000 4.650048
1.825200 -13.104000 4.643947
1.872000 -13.104000 4.647115
1.918800 -13.104000 4.647115
1.965600 -13.104000 4.650048
2.012400 -13.104000 4.650048
2.059200 -13.104000 4.690764
2.106000 -13.104000 4.711626
2.152800 -13.104000 4.732642
2.199600 -13.104000 4.731551
2.246400 -13.104000 4.766557
2.293200 -13.104000 4.777828
2.340000 -13.104000 4.806916
2.386800 -13.104000 4.812375
2.433600 -13.104000 4.852296
2.480400 -13.104000 4.873849
2.527200 -13.104000 4.920952
2.574000 -13.104000 4.933694
2.620800 -13.104000 4.938566
2.667600 -13.104000 4.937212
2.714400 -13.104000 4.933694
2.761200 -13.104000 4.919052
2.808000 -13.104000 4.907827
2.854800 -13.104000 4.907827
2.901600 -13.104000 4.909833
2.948400 -13.104000 4.919052
2.995200 -13.104000 4.925544
3.042000 -13.104000 4.982648
3.088800 -13.104000 5.030220
3.135600 -13.104000 5.062206
3.182400 -13.104000 5.073277
3.229200 -13.104000 5.091113
3.276000 -13.104000 5.101072
3.322800 -13.104000 5.101072
3.369600 -13.104000 5.091156
3.416400 -13.104000 5.106133
3.463200 -13.104000 5.106277
3.510000 -13.104000 5.144182
3.556800 -13.104000 5.148886
3.603600 -13.104000 5.165190
3.650400 -13.104000 5.206034
3.697200 -13.104000 5.219130
3.744000 -13.104000 5.250112
3.790800 -13.104000 5.268835
3.837600 -13.104000 5.271411
3.884400 -13.104000 5.279393
3.931200 -13.104000 5.287220
3.978000 -13.104000 5.304302
4.024800 -13.104000 5.291408
4.071600 -13.104000 5.289192
4.118400 -13.104000 5.296300
4.165200 -13.104000 5.317410
4.212000 -13.104000 5.348332
4.258800 -13.104000 5.392982
4.305600 -13.104000 5.411245
4.352400 -13.104000 5.439854
4.399200 -13.104000 5.444197
4.446000 -13.104000 5.452373
4.492800 -13.104000 5.459156
4.539600 -13.104000 5.462137
4.586400 -13.104000 5.476125
4.633200 -13.104000 5.543683
4.680000 -13.104000 5.603738
4.726800 -13.104000 5.621779
4.773600 -13.104000 5.643928
4.820400 -13.104000 5.643928
4.867200 -13.104000 5.644390
4.914000 -13.104000 5.640853
4.960800 -13.104000 5.657734
5.007600 -13.104000 5.659734
5.054400 -13.104000 5.673796
5.101200 -13.104000 5.677316
5.148000 -13.104000 5.728546
5.194800 -13.104000 5.747692
5.241600 -13.104000 5.800725
5.288400 -13.104000 5.850187
5.335200 -13.104000 5.851923
5.382000 -13.104000 5.872526
5.428800 -13.104000 5.893716
5.475600 -13.104000 5.890587
5.522400 -13.104000 5.878140
5.569200 -13.104000 5.878140
5.616000 -13.104000 5.893716
5.662800 -13.104000 5.907230
5.709600 -13.104000 5.908339
5.756400 -13.104000 5.936425
5.803200 -13.104000 5.966306
5.850000 -13.104000 5.986309
5.896800 -13.104000 6.005482
5.943600 -13.104000 6.064956
5.990400 -13.104000 6.096746
6.037200 -13.104000 6.141071
6.084000 -13.104000 6.156961
6.130800 -13.104000 6.171639
6.177600 -13.104000 6.196402
6.224400 -13.104000 6.211066
6.271200 -13.104000 6.224867
6.318000 -13.104000 6.235506
6.364800 -13.104000 6.272376
6.411600 -13.104000 6.288570
6.458400 -13.104000 6.316456
6.505200 -13.104000 6.353905
6.552000 -13.104000 6.390062
6.598800 -13.104000 6.411337
6.645600 -13.104000 6.419423
6.692400 -13.104000 6.419423
6.739200 -13.104000 6.428060
6.786000 -13.104000 6.466053
6.832800 -13.104000 6.481415
6.879600 -13.104000 6.490915
6.926400 -13.104000 6.530873
6.973200 -13.104000 6.549631
7.020000 -13.104000 6.585524
7.066800 -13.104000 6.596125
7.113600 -13.104000 6.624514
7.160400 -13.104000 6.642726
7.207200 -13.104000 6.697225
7.254000 -13.104000 6.737052
7.300800 -13.104000 6.779259
7.347600 -13.104000 6.826461
7.394400 -13.104000 6.852124
7.441200 -13.104000 6.891698
7.488000 -13.104000 6.904340
7.534800 -13.104000 6.979678
7.581600 -13.104000 6.996492
7.628400 -13.104000 7.060969
7.675200 -13.104000 7.122024
7.722000 -13.104000 7.191365
7.768800 -13.104000 7.204596
7.815600 -13.104000 7.222961
7.862400 -13.104000 7.272155
7.909200 -13.104000 7.291270
7.956000 -13.104000 7.298983
8.002800 -13.104000 7.346474
8.049600 -13.104000 7.391278
8.096400 -13.104000 7.457082
8.143200 -13.104000 7.494933
8.190000 -13.104000 7.557731
8.236800 -13.104000 7.599090
8.283600 -13.104000 7.622274
8.330400 -13.104000 7.630126
8.377200 -13.104000 7.632352
8.424000 -13.104000 7.657384
8.470800 -13.104000 7.694932
8.517600 -13.104000 7.740524
8.564400 -13.104000 7.763625
8.611200 -13.104000 7.801878
8.658000 -13.104000 7.844873
8.704800 -13.104000 7.870015
8.751600 -13.104000 7.927477
8.798400 -13.104000 7.997943
8.845200 -13.104000 8.057039
8.892000 -13.104000 8.072715
8.938800 -13.104000 8.163981
8.985600 -13.104000 8.202082
9.032400 -13.104000 8.230205
9.079200 -13.104000 8.287792
9.126000 -13.104000 8.299233
9.172800 -13.104000 8.326577
9.219600 -13.104000 8.347757
9.266400 -13.104000 8.412247
9.313200 -13.104000 8.460110
9.360000 -13.104000 8.460110
9.406800 -13.104000 8.371780
9.453600 -13.104000 8.391278
9.500400 -13.104000 8.471902
9.547200 -13.104000 8.595691
9.594000 -13.104000 10.238117
12.916800 -13.104000 8.069781
12.963600 -13.104000 8.057126
13.010400 -13.104000 8.034867
13.057200 -13.104000 8.029001
13.104000 -13.104000 8.033187
13.150800 -13.104000 8.034867
13.197600 -13.104000 8.034867
13.244400 -13.104000 8.034867
13.291200 -13.104000 8.059320
13.338000 -13.104000 8.059320
13.384800 -13.104000 8.067755
13.431600 -13.104000 8.068737
13.478400 -13.104000 8.088142
13.525200 -13.104000 8.072117
13.572000 -13.104000 8.072117
13.618800 -13.104000 8.067064
13.665600 -13.104000 8.068006
13.712400 -13.104000 8.071577
13.759200 -13.104000 8.071577
13.806000 -13.104000 8.066696
13.852800 -13.104000 8.068006
13.899600 -13.104000 8.068006
13.946400 -13.104000 8.066928
13.993200 -13.104000 8.066928
14.040000 -13.104000 8.066928
14.086800 -13.104000 8.070682
14.133600 -13.104000 8.071106
14.180400 -13.104000 8.071123
14.227200 -13.104000 8.081488
14.274000 -13.104000 8.084034
14.320800 -13.104000 8.088524
14.367600 -13.104000 8.091929
14.414400 -13.104000 8.099074
14.461200 -13.104000 8.100802
14.508000 -13.104000 8.107124
14.554800 -13.104000 8.099074
14.601600 -13.104000 8.092451
14.648400 -13.104000 8.092451
14.695200 -13.104000 8.090736
14.742000 -13.104000 8.054440
14.788800 -13.104000 8.054440
15.537600 -13.104000 6.810487
15.584400 -13.104000 6.802894
15.631200 -13.104000 6.799020
15.678000 -13.104000 6.802894
15.724800 -13.104000 6.808496
15.771600 -13.104000 6.808496
15.818400 -13.104000 6.808496
15.865200 -13.104000 6.810544
15.912000 -13.104000 6.813860
15.958800 -13.104000 6.825882
16.005600 -13.104000 6.813860
16.052400 -13.104000 6.813860
16.099200 -13.104000 6.808078
16.146000 -13.104000 6.801121
16.192800 -13.104000 6.773205
17.035200 -13.104000 1.604189
-18.720000 -13.057200 0.000000
-18.673200 -13.057200 0.000000
-18.626400 -13.057200 0.000000
-18.579600 -13.057200 -7.188836
-18.532800 -13.057200 -7.196540
-18.486000 -13.057200 -7.198843
-18.439200 -13.057200 -7.188836
-18.392400 -13.057200 -7.188162
-18.345600 -13.057200 -7.156359
-18.298800 -13.057200 -7.155178
-18.252000 -13.057200 -7.151815
-18.205200 -13.057200 -7.141495
-18.158400 -13.057200 -7.140598
-18.111600 -13.057200 -7.131057
-18.064800 -13.057200 -7.115972
-18.018000 -13.057200 -7.112151
-17.971200 -13.057200 -7.101591
-17.924400 -13.057200 -7.103487
-17.877600 -13.057200 -7.098697
-17.830800 -13.057200 -7.098468
-17.784000 -13.057200 -7.083704
-17.737200 -13.057200 -7.064351
-17.690400 -13.057200 -7.058928
-17.643600 -13.057200 -7.058928
-17.596800 -13.057200 -7.044191
-17.550000 -13.057200 -7.026063
-17.503200 -13.057200 -7.026063
-17.456400 -13.057200 -6.967587
-17.409600 -13.057200 -6.948853
-17.362800 -13.057200 -6.901247
-17.316000 -13.057200 -6.833658
-16.848000 -13.057200 -5.484261
-16.801200 -13.057200 -5.154800
-15.724800 -13.057200 6.883415
-15.678000 -13.057200 6.915027
-15.631200 -13.057200 6.944554
-15.584400 -13.057200 6.957000
-15.537600 -13.057200 6.983184
-15.490800 -13.057200 6.999932
-15.444000 -13.057200 7.009803
-15.397200 -13.057200 7.027778
-15.350400 -13.057200 7.032500
-15.303600 -13.057200 7.035086
-15.256800 -13.057200 7.035160
-15.210000 -13.057200 7.054812
-15.163200 -13.057200 7.058994
-15.116400 -13.057200 7.062589
-15.069600 -13.057200 7.062888
-15.022800 -13.057200 7.071760
-14.976000 -13.057200 7.073759
-14.929200 -13.057200 7.075311
-14.882400 -13.057200 7.077011
-14.835600 -13.057200 7.078331
-14.788800 -13.057200 7.078940
-14.742000 -13.057200 7.080338
-14.695200 -13.057200 7.080338
-14.648400 -13.057200 7.080338
-14.601600 -13.057200 7.092865
-14.554800 -13.057200 7.092154
-14.508000 -13.057200 7.093580
-14.461200 -13.057200 7.092865
-14.414400 -13.057200 7.101271
-14.367600 -13.057200 7.102297
-14.320800 -13.057200 7.101271
-14.274000 -13.057200 7.102297
-14.227200 -13.057200 7.107625
-14.180400 -13.057200 7.108903
-14.133600 -13.057200 7.115236
-14.086800 -13.057200 7.113664
-14.040000 -13.057200 7.116935
-13.993200 -13.057200 7.130161
-13.946400 -13.057200 7.146281
-13.899600 -13.057200 7.151336
-13.852800 -13.057200 7.172900
-13.806000 -13.057200 7.221984
-10.342800 -13.057200 7.653248
-10.296000 -13.057200 7.653248
-10.249200 -13.057200 7.653248
-10.202400 -13.057200 7.657604
-10.155600 -13.057200 7.691395
-10.108800 -13.057200 7.657604
-10.062000 -13.057200 7.699981
-10.015200 -13.057200 7.650211
-9.968400 -13.057200 7.590666
-9.921600 -13.057200 7.505641
-9.874800 -13.057200 7.433226
-9.828000 -13.057200 7.389635
-9.781200 -13.057200 7.325298
-9.734400 -13.057200 7.230050
-9.687600 -13.057200 7.185229
-9.640800 -13.057200 7.169213
-9.594000 -13.057200 7.117089
-9.547200 -13.057200 7.090240
-9.500400 -13.057200 7.045359
-9.453600 -13.057200 7.032016
-9.406800 -13.057200 6.986401
-9.360000 -13.057200 6.964012
-9.313200 -13.057200 6.918929
-9.266400 -13.057200 6.861936
-9.219600 -13.057200 6.814370
-9.172800 -13.057200 6.756103
-9.126000 -13.057200 6.725767
-9.079200 -13.057200 6.666441
-9.032400 -13.057200 6.629701
-8.985600 -13.057200 6.600485
-8.938800 -13.057200 6.585569
-8.892000 -13.057200 6.570732
-8.845200 -13.057200 6.541796
-8.798400 -13.057200 6.494386
-8.751600 -13.057200 6.459743
-8.704800 -13.057200 6.431248
-8.658000 -13.057200 6.424401
-8.611200 -13.057200 6.390699
-8.564400 -13.057200 6.346925
-8.517600 -13.057200 6.297410
-8.470800 -13.057200 6.255898
-8.424000 -13.057200 6.243605
-8.377200 -13.057200 6.227369
-8.330400 -13.057200 6.208725
-8.283600 -13.057200 6.180946
-8.236800 -13.057200 6.118043
-8.190000 -13.057200 6.090807
-8.143200 -13.057200 6.061378
-8.096400 -13.057200 6.021977
-8.049600 -13.057200 5.984987
-8.002800 -13.057200 5.941970
-7.956000 -13.057200 5.934999
-7.909200 -13.057200 5.893889
-7.862400 -13.057200 5.872540
-7.815600 -13.057200 5.864268
-7.768800 -13.057200 5.814244
-7.722000 -13.057200 5.786883
-7.675200 -13.057200 5.766224
-7.628400 -13.057200 5.738732
-7.581600 -13.057200 5.732486
-7.534800 -13.057200 5.708025
-7.488000 -13.057200 5.675146
-7.441200 -13.057200 5.663645
-7.394400 -13.057200 5.651597
-7.347600 -13.057200 5.646606
-7.300800 -13.057200 5.641820
-7.254000 -13.057200 5.635502
-7.207200 -13.057200 5.640242
-7.160400 -13.057200 5.575055
-7.113600 -13.057200 5.556646
-7.066800 -13.057200 5.545594
-7.020000 -13.057200 5.541836
-6.973200 -13.057200 5.534117
-6.926400 -13.057200 5.521051
-6.879600 -13.057200 5.497496
-6.832800 -13.057200 5.487831
-6.786000 -13.057200 5.402743
-6.739200 -13.057200 5.387193
-6.692400 -13.057200 5.378688
-6.645600 -13.057200 5.379762
-6.598800 -13.057200 5.382769
-6.552000 -13.057200 5.372903
-6.505200 -13.057200 5.329982
-6.458400 -13.057200 5.306954
-6.411600 -13.057200 5.278911
-6.364800 -13.057200 5.259080
-6.318000 -13.057200 5.225279
-6.271200 -13.057200 5.208844
-6.224400 -13.057200 5.192890
-6.177600 -13.057200 5.187380
-6.130800 -13.057200 5.126322
-6.084000 -13.057200 5.119588
-6.037200 -13.057200 5.078997
-5.990400 -13.057200 5.059461
-5.943600 -13.057200 5.032419
-5.896800 -13.057200 5.015444
-5.850000 -13.057200 4.985349
-5.803200 -13.057200 4.985349
-5.756400 -13.057200 4.969260
-5.709600 -13.057200 4.964296
-5.662800 -13.057200 4.964296
-5.616000 -13.057200 4.964296
-5.569200 -13.057200 4.974790
-5.522400 -13.057200 4.974790
-5.475600 -13.057200 4.970609
-5.428800 -13.057200 4.970609
-5.382000 -13.057200 4.969757
-5.335200 -13.057200 4.925589
-5.288400 -13.057200 4.908353
-5.241600 -13.057200 4.902395
-5.194800 -13.057200 4.874367
-5.148000 -13.057200 4.861555
-5.101200 -13.057200 4.843207
-5.054400 -13.057200 4.816622
-5.007600 -13.057200 4.795849
-4.960800 -13.057200 4.795849
-4.914000 -13.057200 4.785555
-4.867200 -13.057200 4.742117
-4.820400 -13.057200 4.712286
-4.773600 -13.057200 4.700362
-4.726800 -13.057200 4.696841
-4.680000 -13.057200 4.684791
-4.633200 -13.057200 4.659958
-4.586400 -13.057200 4.652794
-4.539600 -13.057200 4.644292
-4.492800 -13.057200 4.621620
-4.446000 -13.057200 4.612250
-4.399200 -13.057200 4.589639
-4.352400 -13.057200 4.558528
-4.305600 -13.057200 4.558528
-4.258800 -13.057200 4.510353
-4.212000 -13.057200 4.510353
-4.165200 -13.057200 4.507203
-4.118400 -13.057200 4.488483
-4.071600 -13.057200 4.439292
-4.024800 -13.057200 4.433467
-3.978000 -13.057200 4.433467
-3.931200 -13.057200 4.429549
-3.884400 -13.057200 4.429549
-3.837600 -13.057200 4.422854
-3.790800 -13.057200 4.419328
-3.744000 -13.057200 4.413382
-3.697200 -13.057200 4.405383
-3.650400 -13.057200 4.392631
-3.603600 -13.057200 4.392631
-3.556800 -13.057200 4.386802
-3.510000 -13.057200 4.365381
-3.463200 -13.057200 4.361915
-3.416400 -13.057200 4.361915
-3.369600 -13.057200 4.346836
-3.322800 -13.057200 4.346836
-3.276000 -13.057200 4.342597
-3.229200 -13.057200 4.333565
-3.182400 -13.057200 4.315651
-3.135600 -13.057200 4.314073
-3.088800 -13.057200 4.307499
-3.042000 -13.057200 4.291381
-2.995200 -13.057200 4.298673
-2.948400 -13.057200 4.302774
-2.901600 -13.057200 4.282607
-2.854800 -13.057200 4.268773
-2.808000 -13.057200 4.260722
-2.761200 -13.057200 4.257966
-2.714400 -13.057200 4.260722
-2.667600 -13.057200 4.242482
-2.620800 -13.057200 4.241728
-2.574000 -13.057200 4.241728
-2.527200 -13.057200 4.242482
-2.480400 -13.057200 4.230603
-2.433600 -13.057200 4.236281
-2.386800 -13.057200 4.235806
-2.340000 -13.057200 4.235806
-2.293200 -13.057200 4.228775
-2.246400 -13.057200 4.232317
-2.199600 -13.057200 4.235806
-2.152800 -13.057200 4.235806
-2.106000 -13.057200 4.220572
-2.059200 -13.057200 4.192294
-2.012400 -13.057200 4.192294
-1.965600 -13.057200 4.203674
-1.918800 -13.057200 4.202635
-1.872000 -13.057200 4.203674
-1.825200 -13.057200 4.202635
-1.778400 -13.057200 4.175334
-1.731600 -13.057200 4.186805
-1.684800 -13.057200 4.186805
-1.638000 -13.057200 4.194588
-1.591200 -13.057200 4.199741
-1.544400 -13.057200 4.205441
-1.497600 -13.057200 4.199367
-1.450800 -13.057200 4.217003
-1.404000 -13.057200 4.224329
-1.357200 -13.057200 4.223775
-1.310400 -13.057200 4.243507
-1.263600 -13.057200 4.243507
-1.216800 -13.057200 4.232865
-1.170000 -13.057200 4.250875
-1.123200 -13.057200 4.245680
-1.076400 -13.057200 4.236227
-1.029600 -13.057200 4.236227
-0.982800 -13.057200 4.204118
-0.936000 -13.057200 4.171666
-0.889200 -13.057200 4.167260
-0.842400 -13.057200 4.164421
-0.795600 -13.057200 4.164421
-0.748800 -13.057200 4.156747
-0.702000 -13.057200 4.171666
-0.655200 -13.057200 4.221766
-0.608400 -13.057200 4.232921
-0.561600 -13.057200 4.233329
-0.514800 -13.057200 4.244074
-0.468000 -13.057200 4.245049
-0.421200 -13.057200 4.245607
-0.374400 -13.057200 4.253253
-0.327600 -13.057200 4.253020
-0.280800 -13.057200 4.210896
-0.234000 -13.057200 4.216687
-0.187200 -13.057200 4.216687
-0.140400 -13.057200 4.233392
-0.093600 -13.057200 4.233392
-0.046800 -13.057200 4.243550
0.000000 -13.057200 4.248889
0.046800 -13.057200 4.261839
0.093600 -13.057200 4.267272
0.140400 -13.057200 4.275195
0.187200 -13.057200 4.284726
0.234000 -13.057200 4.286050
0.280800 -13.057200 4.296926
0.327600 -13.057200 4.316817
0.374400 -13.057200 4.358111
0.421200 -13.057200 4.381003
0.468000 -13.057200 4.382412
0.514800 -13.057200 4.383163
0.561600 -13.057200 4.410805
0.608400 -13.057200 4.415657
0.655200 -13.057200 4.416673
0.702000 -13.057200 4.416673
0.748800 -13.057200 4.416673
0.795600 -13.057200 4.438682
0.842400 -13.057200 4.446150
0.889200 -13.057200 4.467324
0.936000 -13.057200 4.484357
0.982800 -13.057200 4.500394
1.029600 -13.057200 4.528413
1.076400 -13.057200 4.533559
1.123200 -13.057200 4.568991
1.170000 -13.057200 4.578355
1.216800 -13.057200 4.573464
1.263600 -13.057200 4.578355
1.310400 -13.057200 4.593613
1.357200 -13.057200 4.593613
1.404000 -13.057200 4.587057
1.450800 -13.057200 4.593613
1.497600 -13.057200 4.633052
1.544400 -13.057200 4.638767
1.591200 -13.057200 4.642096
1.638000 -13.057200 4.649518
1.684800 -13.057200 4.649518
1.731600 -13.057200 4.643947
1.778400 -13.057200 4.620587
1.825200 -13.057200 4.611398
1.872000 -13.057200 4.620587
1.918800 -13.057200 4.641721
1.965600 -13.057200 4.643947
2.012400 -13.057200 4.650048
2.059200 -13.057200 4.688259
2.106000 -13.057200 4.708757
2.152800 -13.057200 4.712007
2.199600 -13.057200 4.710893
2.246400 -13.057200 4.722037
2.293200 -13.057200 4.724414
2.340000 -13.057200 4.777828
2.386800 -13.057200 4.802068
2.433600 -13.057200 4.819474
2.480400 -13.057200 4.858451
2.527200 -13.057200 4.881226
2.574000 -13.057200 4.897895
2.620800 -13.057200 4.930880
2.667600 -13.057200 4.930880
2.714400 -13.057200 4.912866
2.761200 -13.057200 4.897895
2.808000 -13.057200 4.897895
2.854800 -13.057200 4.901900
2.901600 -13.057200 4.903479
2.948400 -13.057200 4.907827
2.995200 -13.057200 4.917015
3.042000 -13.057200 4.931207
3.088800 -13.057200 5.000802
3.135600 -13.057200 5.049564
3.182400 -13.057200 5.073277
3.229200 -13.057200 5.105038
3.276000 -13.057200 5.101072
3.322800 -13.057200 5.105038
3.369600 -13.057200 5.101072
3.416400 -13.057200 5.110397
3.463200 -13.057200 5.127161
3.510000 -13.057200 5.145768
3.556800 -13.057200 5.152224
3.603600 -13.057200 5.165252
3.650400 -13.057200 5.208233
3.697200 -13.057200 5.209942
3.744000 -13.057200 5.250112
3.790800 -13.057200 5.264540
3.837600 -13.057200 5.270734
3.884400 -13.057200 5.275338
3.931200 -13.057200 5.275338
3.978000 -13.057200 5.287220
4.024800 -13.057200 5.281276
4.071600 -13.057200 5.279754
4.118400 -13.057200 5.291408
4.165200 -13.057200 5.317086
4.212000 -13.057200 5.321240
4.258800 -13.057200 5.403782
4.305600 -13.057200 5.426275
4.352400 -13.057200 5.444197
4.399200 -13.057200 5.456561
4.446000 -13.057200 5.459156
4.492800 -13.057200 5.467236
4.539600 -13.057200 5.470866
4.586400 -13.057200 5.497823
4.633200 -13.057200 5.549707
4.680000 -13.057200 5.603738
4.726800 -13.057200 5.618939
4.773600 -13.057200 5.640824
4.820400 -13.057200 5.639695
4.867200 -13.057200 5.640824
4.914000 -13.057200 5.640824
4.960800 -13.057200 5.655592
5.007600 -13.057200 5.658481
5.054400 -13.057200 5.667682
5.101200 -13.057200 5.677316
5.148000 -13.057200 5.732873
5.194800 -13.057200 5.775219
5.241600 -13.057200 5.835342
5.288400 -13.057200 5.870358
5.335200 -13.057200 5.873108
5.382000 -13.057200 5.902480
5.428800 -13.057200 5.914420
5.475600 -13.057200 5.906748
5.522400 -13.057200 5.890587
5.569200 -13.057200 5.879299
5.616000 -13.057200 5.893716
5.662800 -13.057200 5.899403
5.709600 -13.057200 5.908339
5.756400 -13.057200 5.940229
5.803200 -13.057200 5.983466
5.850000 -13.057200 6.001109
5.896800 -13.057200 6.032202
5.943600 -13.057200 6.067344
5.990400 -13.057200 6.096746
6.037200 -13.057200 6.123299
6.084000 -13.057200 6.146306
6.130800 -13.057200 6.156961
6.177600 -13.057200 6.170056
6.224400 -13.057200 6.196402
6.271200 -13.057200 6.211135
6.318000 -13.057200 6.230403
6.364800 -13.057200 6.262473
6.411600 -13.057200 6.286589
6.458400 -13.057200 6.313049
6.505200 -13.057200 6.352733
6.552000 -13.057200 6.388090
6.598800 -13.057200 6.403847
6.645600 -13.057200 6.419423
6.692400 -13.057200 6.428060
6.739200 -13.057200 6.434749
6.786000 -13.057200 6.466053
6.832800 -13.057200 6.481415
6.879600 -13.057200 6.495463
6.926400 -13.057200 6.507450
6.973200 -13.057200 6.568610
7.020000 -13.057200 6.585524
7.066800 -13.057200 6.596125
7.113600 -13.057200 6.625841
7.160400 -13.057200 6.663086
7.207200 -13.057200 6.685576
7.254000 -13.057200 6.699637
7.300800 -13.057200 6.744571
7.347600 -13.057200 6.779856
7.394400 -13.057200 6.814540
7.441200 -13.057200 6.851675
7.488000 -13.057200 6.884118
7.534800 -13.057200 6.898489
7.581600 -13.057200 6.994159
7.628400 -13.057200 7.019605
7.675200 -13.057200 7.108337
7.722000 -13.057200 7.154552
7.768800 -13.057200 7.157854
7.815600 -13.057200 7.209133
7.862400 -13.057200 7.272155
7.909200 -13.057200 7.283477
7.956000 -13.057200 7.298109
8.002800 -13.057200 7.346474
8.049600 -13.057200 7.399102
8.096400 -13.057200 7.457082
8.143200 -13.057200 7.503574
8.190000 -13.057200 7.559201
8.236800 -13.057200 7.596771
8.283600 -13.057200 7.622274
8.330400 -13.057200 7.627336
8.377200 -13.057200 7.622274
8.424000 -13.057200 7.656361
8.470800 -13.057200 7.694932
8.517600 -13.057200 7.707958
8.564400 -13.057200 7.756999
8.611200 -13.057200 7.801878
8.658000 -13.057200 7.863423
8.704800 -13.057200 7.878615
8.751600 -13.057200 7.927477
8.798400 -13.057200 7.967574
8.845200 -13.057200 8.058248
8.892000 -13.057200 8.094023
8.938800 -13.057200 8.170278
8.985600 -13.057200 8.222726
9.032400 -13.057200 8.256228
9.079200 -13.057200 8.287892
9.126000 -13.057200 8.315331
9.172800 -13.057200 8.338335
9.219600 -13.057200 8.371780
9.266400 -13.057200 8.451934
9.313200 -13.057200 8.480220
9.360000 -13.057200 8.483678
9.406800 -13.057200 8.460110
9.453600 -13.057200 8.460110
9.500400 -13.057200 8.483678
9.547200 -13.057200 8.596575
9.594000 -13.057200 8.877274
12.916800 -13.057200 8.089859
12.963600 -13.057200 8.078756
13.010400 -13.057200 8.069730
13.057200 -13.057200 8.059079
13.104000 -13.057200 8.059320
13.150800 -13.057200 8.059320
13.197600 -13.057200 8.059320
13.244400 -13.057200 8.059320
13.291200 -13.057200 8.067755
13.338000 -13.057200 8.067755
13.384800 -13.057200 8.077060
13.431600 -13.057200 8.078486
13.478400 -13.057200 8.088142
13.525200 -13.057200 8.077060
13.572000 -13.057200 8.078486
13.618800 -13.057200 8.077060
13.665600 -13.057200 8.075030
13.712400 -13.057200 8.079862
13.759200 -13.057200 8.078959
13.806000 -13.057200 8.075030
13.852800 -13.057200 8.075030
13.899600 -13.057200 8.073605
13.946400 -13.057200 8.071655
13.993200 -13.057200 8.071655
14.040000 -13.057200 8.070682
14.086800 -13.057200 8.072443
14.133600 -13.057200 8.072443
14.180400 -13.057200 8.081481
14.227200 -13.057200 8.084034
14.274000 -13.057200 8.091929
14.320800 -13.057200 8.096615
14.367600 -13.057200 8.099074
14.414400 -13.057200 8.107802
14.461200 -13.057200 8.112934
14.508000 -13.057200 8.116843
14.554800 -13.057200 8.112934
14.601600 -13.057200 8.101445
14.648400 -13.057200 8.101267
14.695200 -13.057200 8.098624
14.742000 -13.057200 8.085714
14.788800 -13.057200 8.091112
15.584400 -13.057200 6.839247
15.631200 -13.057200 6.820481
15.678000 -13.057200 6.820481
15.724800 -13.057200 6.810544
15.771600 -13.057200 6.810544
15.818400 -13.057200 6.810504
15.865200 -13.057200 6.810504
15.912000 -13.057200 6.812969
15.958800 -13.057200 6.821110
16.005600 -13.057200 6.810504
16.052400 -13.057200 6.810424
16.099200 -13.057200 6.805064
16.146000 -13.057200 6.802182
16.192800 -13.057200 6.784154
16.239600 -13.057200 6.747889
16.707600 -13.057200 3.742214
16.754400 -13.057200 3.369018
16.801200 -13.057200 3.184892
17.035200 -13.057200 1.847044
17.082000 -13.057200 1.539094
-18.720000 -13.010400 0.000000
-18.673200 -13.010400 0.000000
-18.626400 -13.010400 0.000000
-18.579600 -13.010400 -7.217040
-18.532800 -13.010400 -7.216049
-18.486000 -13.010400 -7.203133
-18.439200 -13.010400 -7.202034
-18.392400 -13.010400 -7.201319
-18.345600 -13.010400 -7.187847
-18.298800 -13.010400 -7.163412
-18.252000 -13.010400 -7.160754
-18.205200 -13.010400 -7.151815
-18.158400 -13.010400 -7.141366
-18.111600 -13.010400 -7.131057
-18.064800 -13.010400 -7.115972
-18.018000 -13.010400 -7.115972
-17.971200 -13.010400 -7.103487
-17.924400 -13.010400 -7.112151
-17.877600 -13.010400 -7.103487
-17.830800 -13.010400 -7.112151
-17.784000 -13.010400 -7.103487
-17.737200 -13.010400 -7.100037
-17.690400 -13.010400 -7.098777
-17.643600 -13.010400 -7.081333
-17.596800 -13.010400 -7.047837
-17.550000 -13.010400 -7.026063
-17.503200 -13.010400 -7.026063
-17.456400 -13.010400 -6.956889
-17.409600 -13.010400 -6.932981
-17.362800 -13.010400 -6.896443
-17.316000 -13.010400 -6.820469
-16.848000 -13.010400 -5.154800
-16.801200 -13.010400 -4.852568
-15.771600 -13.010400 6.883378
-15.724800 -13.010400 6.912332
-15.678000 -13.010400 6.943603
-15.631200 -13.010400 6.948591
-15.584400 -13.010400 6.968003
-15.537600 -13.010400 6.999932
-15.490800 -13.010400 7.007566
-15.444000 -13.010400 7.016652
-15.397200 -13.010400 7.029160
-15.350400 -13.010400 7.032500
-15.303600 -13.010400 7.035160
-15.256800 -13.010400 7.034942
-15.210000 -13.010400 7.041252
-15.163200 -13.010400 7.051844
-15.116400 -13.010400 7.058994
-15.069600 -13.010400 7.064283
-15.022800 -13.010400 7.073759
-14.976000 -13.010400 7.075311
-14.929200 -13.010400 7.077011
-14.882400 -13.010400 7.078940
-14.835600 -13.010400 7.079098
-14.788800 -13.010400 7.080123
-14.742000 -13.010400 7.082314
-14.695200 -13.010400 7.082314
-14.648400 -13.010400 7.082314
-14.601600 -13.010400 7.098459
-14.554800 -13.010400 7.096762
-14.508000 -13.010400 7.098459
-14.461200 -13.010400 7.098459
-14.414400 -13.010400 7.103567
-14.367600 -13.010400 7.103567
-14.320800 -13.010400 7.103567
-14.274000 -13.010400 7.103567
-14.227200 -13.010400 7.108903
-14.180400 -13.010400 7.115236
-14.133600 -13.010400 7.119958
-14.086800 -13.010400 7.119958
-14.040000 -13.010400 7.129808
-13.993200 -13.010400 7.134611
-13.946400 -13.010400 7.148945
-13.899600 -13.010400 7.162139
-13.852800 -13.010400 7.183778
-13.806000 -13.010400 7.248436
-10.342800 -13.010400 7.653248
-10.296000 -13.010400 7.653248
-10.249200 -13.010400 7.648361
-10.202400 -13.010400 7.656743
-10.155600 -13.010400 7.657604
-10.108800 -13.010400 7.648361
-10.062000 -13.010400 7.648361
-10.015200 -13.010400 7.590666
-9.968400 -13.010400 7.528725
-9.921600 -13.010400 7.448429
-9.874800 -13.010400 7.395803
-9.828000 -13.010400 7.347748
-9.781200 -13.010400 7.289664
-9.734400 -13.010400 7.224742
-9.687600 -13.010400 7.183757
-9.640800 -13.010400 7.148802
-9.594000 -13.010400 7.126078
-9.547200 -13.010400 7.090240
-9.500400 -13.010400 7.045359
-9.453600 -13.010400 7.032457
-9.406800 -13.010400 6.986401
-9.360000 -13.010400 6.949194
-9.313200 -13.010400 6.916904
-9.266400 -13.010400 6.861936
-9.219600 -13.010400 6.795955
-9.172800 -13.010400 6.766628
-9.126000 -13.010400 6.725767
-9.079200 -13.010400 6.666441
-9.032400 -13.010400 6.648969
-8.985600 -13.010400 6.601560
-8.938800 -13.010400 6.592606
-8.892000 -13.010400 6.585569
-8.845200 -13.010400 6.547103
-8.798400 -13.010400 6.506048
-8.751600 -13.010400 6.474688
-8.704800 -13.010400 6.444943
-8.658000 -13.010400 6.409365
-8.611200 -13.010400 6.390699
-8.564400 -13.010400 6.304111
-8.517600 -13.010400 6.286388
-8.470800 -13.010400 6.255898
-8.424000 -13.010400 6.239843
-8.377200 -13.010400 6.225226
-8.330400 -13.010400 6.203299
-8.283600 -13.010400 6.170406
-8.236800 -13.010400 6.104706
-8.190000 -13.010400 6.074835
-8.143200 -13.010400 6.061149
-8.096400 -13.010400 6.030818
-8.049600 -13.010400 6.000442
-8.002800 -13.010400 5.952643
-7.956000 -13.010400 5.952643
-7.909200 -13.010400 5.911582
-7.862400 -13.010400 5.878081
-7.815600 -13.010400 5.865763
-7.768800 -13.010400 5.846742
-7.722000 -13.010400 5.797048
-7.675200 -13.010400 5.771161
-7.628400 -13.010400 5.753347
-7.581600 -13.010400 5.745698
-7.534800 -13.010400 5.723463
-7.488000 -13.010400 5.695463
-7.441200 -13.010400 5.675146
-7.394400 -13.010400 5.672301
-7.347600 -13.010400 5.657614
-7.300800 -13.010400 5.656586
-7.254000 -13.010400 5.646606
-7.207200 -13.010400 5.641820
-7.160400 -13.010400 5.575055
-7.113600 -13.010400 5.545594
-7.066800 -13.010400 5.534117
-7.020000 -13.010400 5.529980
-6.973200 -13.010400 5.521051
-6.926400 -13.010400 5.512830
-6.879600 -13.010400 5.488322
-6.832800 -13.010400 5.487831
-6.786000 -13.010400 5.402743
-6.739200 -13.010400 5.387193
-6.692400 -13.010400 5.372903
-6.645600 -13.010400 5.372903
-6.598800 -13.010400 5.372903
-6.552000 -13.010400 5.329982
-6.505200 -13.010400 5.314111
-6.458400 -13.010400 5.256591
-6.411600 -13.010400 5.250226
-6.364800 -13.010400 5.215778
-6.318000 -13.010400 5.208844
-6.271200 -13.010400 5.201483
-6.224400 -13.010400 5.187864
-6.177600 -13.010400 5.156513
-6.130800 -13.010400 5.116354
-6.084000 -13.010400 5.110375
-6.037200 -13.010400 5.070328
-5.990400 -13.010400 5.059461
-5.943600 -13.010400 5.046273
-5.896800 -13.010400 5.000497
-5.850000 -13.010400 4.985349
-5.803200 -13.010400 4.985349
-5.756400 -13.010400 4.970543
-5.709600 -13.010400 4.970543
-5.662800 -13.010400 4.975162
-5.616000 -13.010400 4.975162
-5.569200 -13.010400 4.978847
-5.522400 -13.010400 4.974790
-5.475600 -13.010400 4.969757
-5.428800 -13.010400 4.953024
-5.382000 -13.010400 4.941083
-5.335200 -13.010400 4.908353
-5.288400 -13.010400 4.866116
-5.241600 -13.010400 4.861555
-5.194800 -13.010400 4.857560
-5.148000 -13.010400 4.843207
-5.101200 -13.010400 4.822358
-5.054400 -13.010400 4.798370
-5.007600 -13.010400 4.788744
-4.960800 -13.010400 4.785899
-4.914000 -13.010400 4.746457
-4.867200 -13.010400 4.730852
-4.820400 -13.010400 4.709138
-4.773600 -13.010400 4.696841
-4.726800 -13.010400 4.696841
-4.680000 -13.010400 4.672340
-4.633200 -13.010400 4.654376
-4.586400 -13.010400 4.644292
-4.539600 -13.010400 4.626273
-4.492800 -13.010400 4.609422
-4.446000 -13.010400 4.596815
-4.399200 -13.010400 4.547958
-4.352400 -13.010400 4.505106
-4.305600 -13.010400 4.504447
-4.258800 -13.010400 4.468753
-4.212000 -13.010400 4.480613
-4.165200 -13.010400 4.465173
-4.118400 -13.010400 4.433668
-4.071600 -13.010400 4.432705
-4.024800 -13.010400 4.430952
-3.978000 -13.010400 4.432705
-3.931200 -13.010400 4.429549
-3.884400 -13.010400 4.429549
-3.837600 -13.010400 4.419328
-3.790800 -13.010400 4.418691
-3.744000 -13.010400 4.410016
-3.697200 -13.010400 4.400232
-3.650400 -13.010400 4.391148
-3.603600 -13.010400 4.386802
-3.556800 -13.010400 4.365516
-3.510000 -13.010400 4.353752
-3.463200 -13.010400 4.347232
-3.416400 -13.010400 4.347232
-3.369600 -13.010400 4.346048
-3.322800 -13.010400 4.346836
-3.276000 -13.010400 4.344827
-3.229200 -13.010400 4.334595
-3.182400 -13.010400 4.329638
-3.135600 -13.010400 4.317196
-3.088800 -13.010400 4.314073
-3.042000 -13.010400 4.298673
-2.995200 -13.010400 4.298673
-2.948400 -13.010400 4.282972
-2.901600 -13.010400 4.268773
-2.854800 -13.010400 4.261591
-2.808000 -13.010400 4.251375
-2.761200 -13.010400 4.251375
-2.714400 -13.010400 4.257966
-2.667600 -13.010400 4.242482
-2.620800 -13.010400 4.241728
-2.574000 -13.010400 4.241728
-2.527200 -13.010400 4.242482
-2.480400 -13.010400 4.209350
-2.433600 -13.010400 4.224015
-2.386800 -13.010400 4.218129
-2.340000 -13.010400 4.218129
-2.293200 -13.010400 4.204184
-2.246400 -13.010400 4.218129
-2.199600 -13.010400 4.218129
-2.152800 -13.010400 4.214817
-2.106000 -13.010400 4.212696
-2.059200 -13.010400 4.169089
-2.012400 -13.010400 4.169089
-1.965600 -13.010400 4.164096
-1.918800 -13.010400 4.157137
-1.872000 -13.010400 4.168506
-1.825200 -13.010400 4.168506
-1.778400 -13.010400 4.161489
-1.731600 -13.010400 4.175334
-1.684800 -13.010400 4.181493
-1.638000 -13.010400 4.190750
-1.591200 -13.010400 4.192773
-1.544400 -13.010400 4.194588
-1.497600 -13.010400 4.192773
-1.450800 -13.010400 4.199367
-1.404000 -13.010400 4.209313
-1.357200 -13.010400 4.205441
-1.310400 -13.010400 4.202314
-1.263600 -13.010400 4.202314
-1.216800 -13.010400 4.195791
-1.170000 -13.010400 4.219750
-1.123200 -13.010400 4.227786
-1.076400 -13.010400 4.202314
-1.029600 -13.010400 4.198010
-0.982800 -13.010400 4.164421
-0.936000 -13.010400 4.159250
-0.889200 -13.010400 4.159250
-0.842400 -13.010400 4.156030
-0.795600 -13.010400 4.154545
-0.748800 -13.010400 4.141281
-0.702000 -13.010400 4.165988
-0.655200 -13.010400 4.173837
-0.608400 -13.010400 4.218698
-0.561600 -13.010400 4.219186
-0.514800 -13.010400 4.228080
-0.468000 -13.010400 4.233329
-0.421200 -13.010400 4.243964
-0.374400 -13.010400 4.245607
-0.327600 -13.010400 4.240462
-0.280800 -13.010400 4.196784
-0.234000 -13.010400 4.206981
-0.187200 -13.010400 4.210896
-0.140400 -13.010400 4.233392
-0.093600 -13.010400 4.245224
-0.046800 -13.010400 4.243550
0.000000 -13.010400 4.258650
0.046800 -13.010400 4.267272
0.093600 -13.010400 4.270439
0.140400 -13.010400 4.284726
0.187200 -13.010400 4.296926
0.234000 -13.010400 4.307984
0.280800 -13.010400 4.312113
0.327600 -13.010400 4.317512
0.374400 -13.010400 4.358111
0.421200 -13.010400 4.365468
0.468000 -13.010400 4.365468
0.514800 -13.010400 4.365468
0.561600 -13.010400 4.375378
0.608400 -13.010400 4.383163
0.655200 -13.010400 4.397551
0.702000 -13.010400 4.404623
0.748800 -13.010400 4.404623
0.795600 -13.010400 4.410152
0.842400 -13.010400 4.428025
0.889200 -13.010400 4.428176
0.936000 -13.010400 4.432627
0.982800 -13.010400 4.464223
1.029600 -13.010400 4.480496
1.076400 -13.010400 4.485002
1.123200 -13.010400 4.530890
1.170000 -13.010400 4.564676
1.216800 -13.010400 4.525138
1.263600 -13.010400 4.525138
1.310400 -13.010400 4.568991
1.357200 -13.010400 4.568991
1.404000 -13.010400 4.572892
1.450800 -13.010400 4.584286
1.497600 -13.010400 4.584286
1.544400 -13.010400 4.587147
1.591200 -13.010400 4.606896
1.638000 -13.010400 4.587541
1.684800 -13.010400 4.611398
1.731600 -13.010400 4.606896
1.778400 -13.010400 4.584166
1.825200 -13.010400 4.587147
1.872000 -13.010400 4.600502
1.918800 -13.010400 4.610625
1.965600 -13.010400 4.618135
2.012400 -13.010400 4.641721
2.059200 -13.010400 4.683977
2.106000 -13.010400 4.690764
2.152800 -13.010400 4.710714
2.199600 -13.010400 4.702612
2.246400 -13.010400 4.711626
2.293200 -13.010400 4.711626
2.340000 -13.010400 4.749960
2.386800 -13.010400 4.771721
2.433600 -13.010400 4.812375
2.480400 -13.010400 4.838557
2.527200 -13.010400 4.864736
2.574000 -13.010400 4.881226
2.620800 -13.010400 4.886764
2.667600 -13.010400 4.890683
2.714400 -13.010400 4.897895
2.761200 -13.010400 4.897895
2.808000 -13.010400 4.895359
2.854800 -13.010400 4.901900
2.901600 -13.010400 4.903479
2.948400 -13.010400 4.909833
2.995200 -13.010400 4.919052
3.042000 -13.010400 4.927210
3.088800 -13.010400 4.990539
3.135600 -13.010400 5.049564
3.182400 -13.010400 5.084995
3.229200 -13.010400 5.112536
3.276000 -13.010400 5.105038
3.322800 -13.010400 5.106133
3.369600 -13.010400 5.110397
3.416400 -13.010400 5.127161
3.463200 -13.010400 5.144182
3.510000 -13.010400 5.155603
3.556800 -13.010400 5.165190
3.603600 -13.010400 5.209942
3.650400 -13.010400 5.219824
3.697200 -13.010400 5.209942
3.744000 -13.010400 5.250112
3.790800 -13.010400 5.256107
3.837600 -13.010400 5.267445
3.884400 -13.010400 5.275338
3.931200 -13.010400 5.279393
3.978000 -13.010400 5.288102
4.024800 -13.010400 5.288102
4.071600 -13.010400 5.287220
4.118400 -13.010400 5.301995
4.165200 -13.010400 5.317410
4.212000 -13.010400 5.321240
4.258800 -13.010400 5.393728
4.305600 -13.010400 5.432341
4.352400 -13.010400 5.452373
4.399200 -13.010400 5.462137
4.446000 -13.010400 5.467236
4.492800 -13.010400 5.468731
4.539600 -13.010400 5.488284
4.586400 -13.010400 5.533541
4.633200 -13.010400 5.558645
4.680000 -13.010400 5.603738
4.726800 -13.010400 5.618939
4.773600 -13.010400 5.639695
4.820400 -13.010400 5.639628
4.867200 -13.010400 5.639628
4.914000 -13.010400 5.639628
4.960800 -13.010400 5.652604
5.007600 -13.010400 5.658481
5.054400 -13.010400 5.667682
5.101200 -13.010400 5.673796
5.148000 -13.010400 5.710159
5.194800 -13.010400 5.747126
5.241600 -13.010400 5.827900
5.288400 -13.010400 5.870358
5.335200 -13.010400 5.873108
5.382000 -13.010400 5.902480
5.428800 -13.010400 5.914420
5.475600 -13.010400 5.908339
5.522400 -13.010400 5.897624
5.569200 -13.010400 5.893716
5.616000 -13.010400 5.907230
5.662800 -13.010400 5.911115
5.709600 -13.010400 5.932122
5.756400 -13.010400 5.943009
5.803200 -13.010400 5.990192
5.850000 -13.010400 6.009350
5.896800 -13.010400 6.058412
5.943600 -13.010400 6.076193
5.990400 -13.010400 6.123299
6.037200 -13.010400 6.136391
6.084000 -13.010400 6.146306
6.130800 -13.010400 6.162495
6.177600 -13.010400 6.170056
6.224400 -13.010400 6.193980
6.271200 -13.010400 6.211135
6.318000 -13.010400 6.228287
6.364800 -13.010400 6.245767
6.411600 -13.010400 6.274343
6.458400 -13.010400 6.309474
6.505200 -13.010400 6.337916
6.552000 -13.010400 6.354096
6.598800 -13.010400 6.400372
6.645600 -13.010400 6.419423
6.692400 -13.010400 6.431397
6.739200 -13.010400 6.446169
6.786000 -13.010400 6.466065
6.832800 -13.010400 6.486623
6.879600 -13.010400 6.497922
6.926400 -13.010400 6.535971
6.973200 -13.010400 6.579051
7.020000 -13.010400 6.596125
7.066800 -13.010400 6.613615
7.113600 -13.010400 6.642307
7.160400 -13.010400 6.684405
7.207200 -13.010400 6.697225
7.254000 -13.010400 6.699961
7.300800 -13.010400 6.737052
7.347600 -13.010400 6.755348
7.394400 -13.010400 6.779856
7.441200 -13.010400 6.790328
7.488000 -13.010400 6.838287
7.534800 -13.010400 6.851675
7.581600 -13.010400 6.898489
7.628400 -13.010400 6.994159
7.675200 -13.010400 7.019605
7.722000 -13.010400 7.122705
7.768800 -13.010400 7.122705
7.815600 -13.010400 7.154552
7.862400 -13.010400 7.223203
7.909200 -13.010400 7.258012
7.956000 -13.010400 7.283477
8.002800 -13.010400 7.309738
8.049600 -13.010400 7.391278
8.096400 -13.010400 7.454686
8.143200 -13.010400 7.503574
8.190000 -13.010400 7.559201
8.236800 -13.010400 7.595121
8.283600 -13.010400 7.607678
8.330400 -13.010400 7.612172
8.377200 -13.010400 7.612172
8.424000 -13.010400 7.632352
8.470800 -13.010400 7.694932
8.517600 -13.010400 7.707958
8.564400 -13.010400 7.770781
8.611200 -13.010400 7.804016
8.658000 -13.010400 7.866004
8.704800 -13.010400 7.889422
8.751600 -13.010400 7.944196
8.798400 -13.010400 7.967574
8.845200 -13.010400 8.036485
8.892000 -13.010400 8.094023
8.938800 -13.010400 8.170278
8.985600 -13.010400 8.241833
9.032400 -13.010400 8.267612
9.079200 -13.010400 8.293397
9.126000 -13.010400 8.308105
9.172800 -13.010400 8.332125
9.219600 -13.010400 8.362175
9.266400 -13.010400 8.436955
9.313200 -13.010400 8.524156
9.360000 -13.010400 8.524156
9.406800 -13.010400 8.484803
9.453600 -13.010400 8.484803
9.500400 -13.010400 8.595691
9.547200 -13.010400 8.678507
9.594000 -13.010400 8.877274
12.963600 -13.010400 8.088283
13.010400 -13.010400 8.074959
13.057200 -13.010400 8.065938
13.104000 -13.010400 8.074959
13.150800 -13.010400 8.069730
13.197600 -13.010400 8.067755
13.244400 -13.010400 8.067755
13.291200 -13.010400 8.078486
13.338000 -13.010400 8.084728
13.384800 -13.010400 8.089063
13.431600 -13.010400 8.091725
13.478400 -13.010400 8.092109
13.525200 -13.010400 8.091725
13.572000 -13.010400 8.091725
13.618800 -13.010400 8.089703
13.665600 -13.010400 8.088142
13.712400 -13.010400 8.097357
13.759200 -13.010400 8.093024
13.806000 -13.010400 8.082887
13.852800 -13.010400 8.078959
13.899600 -13.010400 8.078214
13.946400 -13.010400 8.076786
13.993200 -13.010400 8.078214
14.040000 -13.010400 8.071106
14.086800 -13.010400 8.072443
14.133600 -13.010400 8.075989
14.180400 -13.010400 8.081488
14.227200 -13.010400 8.091926
14.274000 -13.010400 8.096403
14.320800 -13.010400 8.099074
14.367600 -13.010400 8.107802
14.414400 -13.010400 8.111366
14.461200 -13.010400 8.112934
14.508000 -13.010400 8.116474
14.554800 -13.010400 8.116474
14.601600 -13.010400 8.107835
14.648400 -13.010400 8.107835
14.695200 -13.010400 8.101267
14.742000 -13.010400 8.093532
14.788800 -13.010400 8.101267
14.835600 -13.010400 8.092451
15.537600 -13.010400 6.863289
15.584400 -13.010400 6.847608
15.631200 -13.010400 6.842168
15.678000 -13.010400 6.839247
15.724800 -13.010400 6.825882
15.771600 -13.010400 6.825882
15.818400 -13.010400 6.810544
15.865200 -13.010400 6.810544
15.912000 -13.010400 6.813860
15.958800 -13.010400 6.821110
16.005600 -13.010400 6.808496
16.052400 -13.010400 6.808078
16.099200 -13.010400 6.802182
16.146000 -13.010400 6.801121
16.192800 -13.010400 6.784154
16.239600 -13.010400 6.748376
16.286400 -13.010400 6.723010
16.567200 -13.010400 4.658350
16.614000 -13.010400 4.400043
16.660800 -13.010400 4.154668
16.707600 -13.010400 3.789549
16.754400 -13.010400 3.553040
16.801200 -13.010400 3.360069
16.848000 -13.010400 3.122457
16.894800 -13.010400 2.730184
16.988400 -13.010400 2.166543
17.035200 -13.010400 2.027886
17.082000 -13.010400 1.604189
-18.720000 -12.963600 0.000000
-18.673200 -12.963600 0.000000
-18.626400 -12.963600 0.000000
-18.579600 -12.963600 -7.254270
-18.532800 -12.963600 -7.226053
-18.486000 -12.963600 -7.218817
-18.439200 -12.963600 -7.216049
-18.392400 -12.963600 -7.202142
-18.345600 -12.963600 -7.190470
-18.298800 -12.963600 -7.178487
-18.252000 -12.963600 -7.174844
-18.205200 -12.963600 -7.163412
-18.158400 -12.963600 -7.160466
-18.111600 -12.963600 -7.160466
-18.064800 -12.963600 -7.141366
-18.018000 -12.963600 -7.140143
-17.971200 -12.963600 -7.115972
-17.924400 -12.963600 -7.119144
-17.877600 -12.963600 -7.115972
-17.830800 -12.963600 -7.117731
-17.784000 -12.963600 -7.117731
-17.737200 -12.963600 -7.113885
-17.690400 -12.963600 -7.101509
-17.643600 -12.963600 -7.097526
-17.596800 -12.963600 -7.067545
-17.550000 -12.963600 -7.042484
-17.503200 -12.963600 -7.030537
-17.456400 -12.963600 -6.986175
-17.409600 -12.963600 -6.939105
-17.362800 -12.963600 -6.896443
-15.818400 -12.963600 6.872946
-15.771600 -12.963600 6.905604
-15.724800 -12.963600 6.919917
-15.678000 -12.963600 6.944711
-15.631200 -12.963600 6.951521
-15.584400 -12.963600 6.992895
-15.537600 -12.963600 7.003315
-15.490800 -12.963600 7.013815
-15.444000 -12.963600 7.020162
-15.397200 -12.963600 7.030415
-15.350400 -12.963600 7.039609
-15.303600 -12.963600 7.040320
-15.256800 -12.963600 7.040929
-15.210000 -12.963600 7.041774
-15.163200 -12.963600 7.051844
-15.116400 -12.963600 7.058994
-15.069600 -12.963600 7.062888
-15.022800 -12.963600 7.075311
-14.976000 -12.963600 7.076813
-14.929200 -12.963600 7.079098
-14.882400 -12.963600 7.080123
-14.835600 -12.963600 7.080123
-14.788800 -12.963600 7.080123
-14.742000 -12.963600 7.081836
-14.695200 -12.963600 7.081836
-14.648400 -12.963600 7.081836
-14.601600 -12.963600 7.092865
-14.554800 -12.963600 7.092865
-14.508000 -12.963600 7.096563
-14.461200 -12.963600 7.096563
-14.414400 -12.963600 7.101271
-14.367600 -12.963600 7.102710
-14.320800 -12.963600 7.102710
-14.274000 -12.963600 7.101271
-14.227200 -12.963600 7.107632
-14.180400 -12.963600 7.108903
-14.133600 -12.963600 7.116702
-14.086800 -12.963600 7.118201
-14.040000 -12.963600 7.129808
-13.993200 -12.963600 7.133268
-13.946400 -12.963600 7.151336
-13.899600 -12.963600 7.173761
-13.852800 -12.963600 7.217576
-10.342800 -12.963600 7.726365
-10.296000 -12.963600 7.719889
-10.249200 -12.963600 7.714929
-10.202400 -12.963600 7.714929
-10.155600 -12.963600 7.714929
-10.108800 -12.963600 7.703697
-10.062000 -12.963600 7.650211
-10.015200 -12.963600 7.590666
-9.968400 -12.963600 7.528725
-9.921600 -12.963600 7.429422
-9.874800 -12.963600 7.377568
-9.828000 -12.963600 7.331924
-9.781200 -12.963600 7.323702
-9.734400 -12.963600 7.230050
-9.687600 -12.963600 7.170601
-9.640800 -12.963600 7.141496
-9.594000 -12.963600 7.117089
-9.547200 -12.963600 7.065061
-9.500400 -12.963600 7.044714
-9.453600 -12.963600 7.030286
-9.406800 -12.963600 6.984879
-9.360000 -12.963600 6.945024
-9.313200 -12.963600 6.895463
-9.266400 -12.963600 6.875180
-9.219600 -12.963600 6.827174
-9.172800 -12.963600 6.776089
-9.126000 -12.963600 6.730730
-9.079200 -12.963600 6.669348
-9.032400 -12.963600 6.651940
-8.985600 -12.963600 6.639970
-8.938800 -12.963600 6.599394
-8.892000 -12.963600 6.585569
-8.845200 -12.963600 6.546776
-8.798400 -12.963600 6.506048
-8.751600 -12.963600 6.493652
-8.704800 -12.963600 6.452072
-8.658000 -12.963600 6.408511
-8.611200 -12.963600 6.354397
-8.564400 -12.963600 6.297410
-8.517600 -12.963600 6.276964
-8.470800 -12.963600 6.245583
-8.424000 -12.963600 6.228039
-8.377200 -12.963600 6.208878
-8.330400 -12.963600 6.180946
-8.283600 -12.963600 6.146177
-8.236800 -12.963600 6.092485
-8.190000 -12.963600 6.074835
-8.143200 -12.963600 6.061149
-8.096400 -12.963600 6.021977
-8.049600 -12.963600 5.987221
-8.002800 -12.963600 5.952643
-7.956000 -12.963600 5.943824
-7.909200 -12.963600 5.911582
-7.862400 -12.963600 5.890858
-7.815600 -12.963600 5.865763
-7.768800 -12.963600 5.847454
-7.722000 -12.963600 5.831197
-7.675200 -12.963600 5.785538
-7.628400 -12.963600 5.766224
-7.581600 -12.963600 5.738732
-7.534800 -12.963600 5.714182
-7.488000 -12.963600 5.695463
-7.441200 -12.963600 5.681576
-7.394400 -12.963600 5.672301
-7.347600 -12.963600 5.655207
-7.300800 -12.963600 5.655207
-7.254000 -12.963600 5.641820
-7.207200 -12.963600 5.640242
-7.160400 -12.963600 5.556646
-7.113600 -12.963600 5.534117
-7.066800 -12.963600 5.517082
-7.020000 -12.963600 5.517082
-6.973200 -12.963600 5.488322
-6.926400 -12.963600 5.474575
-6.879600 -12.963600 5.473883
-6.832800 -12.963600 5.473883
-6.786000 -12.963600 5.390414
-6.739200 -12.963600 5.378688
-6.692400 -12.963600 5.340807
-6.645600 -12.963600 5.330564
-6.598800 -12.963600 5.327910
-6.552000 -12.963600 5.276194
-6.505200 -12.963600 5.261925
-6.458400 -12.963600 5.238329
-6.411600 -12.963600 5.215778
-6.364800 -12.963600 5.208844
-6.318000 -12.963600 5.192890
-6.271200 -12.963600 5.188605
-6.224400 -12.963600 5.126322
-6.177600 -12.963600 5.124502
-6.130800 -12.963600 5.110022
-6.084000 -12.963600 5.110375
-6.037200 -12.963600 5.075358
-5.990400 -12.963600 5.060353
-5.943600 -12.963600 5.046273
-5.896800 -12.963600 5.027700
-5.850000 -12.963600 4.997865
-5.803200 -12.963600 4.978847
-5.756400 -12.963600 4.969260
-5.709600 -12.963600 4.964296
-5.662800 -12.963600 4.976395
-5.616000 -12.963600 4.975162
-5.569200 -12.963600 4.964296
-5.522400 -12.963600 4.970609
-5.475600 -12.963600 4.964296
-5.428800 -12.963600 4.933128
-5.382000 -12.963600 4.910147
-5.335200 -12.963600 4.893753
-5.288400 -12.963600 4.846525
-5.241600 -12.963600 4.846525
-5.194800 -12.963600 4.838636
-5.148000 -12.963600 4.822358
-5.101200 -12.963600 4.805192
-5.054400 -12.963600 4.752282
-5.007600 -12.963600 4.742170
-4.960800 -12.963600 4.742170
-4.914000 -12.963600 4.738631
-4.867200 -12.963600 4.709138
-4.820400 -12.963600 4.692685
-4.773600 -12.963600 4.680762
-4.726800 -12.963600 4.692685
-4.680000 -12.963600 4.672340
-4.633200 -12.963600 4.652794
-4.586400 -12.963600 4.635305
-4.539600 -12.963600 4.614474
-4.492800 -12.963600 4.563103
-4.446000 -12.963600 4.522961
-4.399200 -12.963600 4.471843
-4.352400 -12.963600 4.468753
-4.305600 -12.963600 4.467783
-4.258800 -12.963600 4.450847
-4.212000 -12.963600 4.443341
-4.165200 -12.963600 4.433668
-4.118400 -12.963600 4.432705
-4.071600 -12.963600 4.430952
-4.024800 -12.963600 4.397619
-3.978000 -12.963600 4.430952
-3.931200 -12.963600 4.419328
-3.884400 -12.963600 4.419328
-3.837600 -12.963600 4.418691
-3.790800 -12.963600 4.403029
-3.744000 -12.963600 4.392631
-3.697200 -12.963600 4.392631
-3.650400 -12.963600 4.365516
-3.603600 -12.963600 4.365513
-3.556800 -12.963600 4.353752
-3.510000 -12.963600 4.346836
-3.463200 -12.963600 4.342597
-3.416400 -12.963600 4.346836
-3.369600 -12.963600 4.342597
-3.322800 -12.963600 4.346048
-3.276000 -12.963600 4.334595
-3.229200 -12.963600 4.334373
-3.182400 -12.963600 4.327235
-3.135600 -12.963600 4.315651
-3.088800 -12.963600 4.298673
-3.042000 -12.963600 4.282972
-2.995200 -12.963600 4.271518
-2.948400 -12.963600 4.267899
-2.901600 -12.963600 4.249539
-2.854800 -12.963600 4.224834
-2.808000 -12.963600 4.224834
-2.761200 -12.963600 4.222853
-2.714400 -12.963600 4.222853
-2.667600 -12.963600 4.221319
-2.620800 -12.963600 4.201972
-2.574000 -12.963600 4.200469
-2.527200 -12.963600 4.204184
-2.480400 -12.963600 4.187866
-2.433600 -12.963600 4.203924
-2.386800 -12.963600 4.200469
-2.340000 -12.963600 4.190632
-2.293200 -12.963600 4.190632
-2.246400 -12.963600 4.194729
-2.199600 -12.963600 4.171213
-2.152800 -12.963600 4.188352
-2.106000 -12.963600 4.188352
-2.059200 -12.963600 4.168506
-2.012400 -12.963600 4.169089
-1.965600 -12.963600 4.157137
-1.918800 -12.963600 4.156510
-1.872000 -12.963600 4.157137
-1.825200 -12.963600 4.157137
-1.778400 -12.963600 4.156510
-1.731600 -12.963600 4.162054
-1.684800 -12.963600 4.162141
-1.638000 -12.963600 4.181493
-1.591200 -12.963600 4.182942
-1.544400 -12.963600 4.182942
-1.497600 -12.963600 4.186282
-1.450800 -12.963600 4.194588
-1.404000 -12.963600 4.199367
-1.357200 -12.963600 4.202235
-1.310400 -12.963600 4.195791
-1.263600 -12.963600 4.191080
-1.216800 -12.963600 4.190267
-1.170000 -12.963600 4.195791
-1.123200 -12.963600 4.202314
-1.076400 -12.963600 4.186279
-1.029600 -12.963600 4.163462
-0.982800 -12.963600 4.163462
-0.936000 -12.963600 4.156030
-0.889200 -12.963600 4.164421
-0.842400 -12.963600 4.141281
-0.795600 -12.963600 4.154545
-0.748800 -12.963600 4.141281
-0.702000 -12.963600 4.167260
-0.655200 -12.963600 4.181485
-0.608400 -12.963600 4.218698
-0.561600 -12.963600 4.219186
-0.514800 -12.963600 4.221365
-0.468000 -12.963600 4.222349
-0.421200 -12.963600 4.233329
-0.374400 -12.963600 4.222349
-0.327600 -12.963600 4.203704
-0.280800 -12.963600 4.188186
-0.234000 -12.963600 4.203704
-0.187200 -12.963600 4.212861
[truncated: 8,520,975 more chars]
