# Supplementary material for: Case study of 3D fingerprints applications
Source: PLoS One. 2017 Apr 11;12(4):e0175261. doi: 10.1371/journal.pone.0175261 (PMC5388323; doi:10.1371/journal.pone.0175261)
Supplement: S1 Database — (ZIP) [file pone.0175261.s001.zip › S1_Database/S1_Database_Session1-3D finger point cloud data/bz_l2_b_1.txt]

-18.720000 -14.040000 0.000000
-18.673200 -14.040000 0.000000
-18.626400 -14.040000 0.000000
-18.579600 -14.040000 0.000000
-18.532800 -14.040000 0.000000
-18.486000 -14.040000 0.000000
-18.439200 -14.040000 0.000000
-18.392400 -14.040000 0.000000
-18.345600 -14.040000 0.000000
-18.298800 -14.040000 0.000000
-18.252000 -14.040000 0.000000
-18.205200 -14.040000 0.000000
-18.158400 -14.040000 0.000000
-18.111600 -14.040000 0.000000
-18.064800 -14.040000 0.000000
-18.018000 -14.040000 0.000000
-17.971200 -14.040000 0.000000
-17.924400 -14.040000 0.000000
-17.877600 -14.040000 0.000000
-17.830800 -14.040000 0.000000
-17.784000 -14.040000 0.000000
-17.737200 -14.040000 0.000000
-17.690400 -14.040000 0.000000
-17.643600 -14.040000 0.000000
-17.596800 -14.040000 0.000000
-17.550000 -14.040000 0.000000
-17.503200 -14.040000 0.000000
-17.456400 -14.040000 0.000000
-17.409600 -14.040000 0.000000
-17.362800 -14.040000 0.000000
-17.316000 -14.040000 0.000000
-17.269200 -14.040000 0.000000
-17.222400 -14.040000 0.000000
-17.175600 -14.040000 0.000000
-17.128800 -14.040000 0.000000
-17.082000 -14.040000 0.000000
-17.035200 -14.040000 0.000000
-16.988400 -14.040000 0.000000
-16.941600 -14.040000 0.000000
-16.894800 -14.040000 0.000000
-16.848000 -14.040000 0.000000
-16.801200 -14.040000 0.000000
-16.754400 -14.040000 0.000000
-16.707600 -14.040000 0.000000
-16.333200 -14.040000 0.000000
-16.286400 -14.040000 0.000000
-15.069600 -14.040000 0.000000
-15.022800 -14.040000 0.000000
-14.976000 -14.040000 0.000000
-14.929200 -14.040000 0.000000
-14.882400 -14.040000 0.000000
-14.835600 -14.040000 0.000000
-14.788800 -14.040000 0.000000
-14.742000 -14.040000 0.000000
-14.695200 -14.040000 0.000000
-14.648400 -14.040000 0.000000
-14.601600 -14.040000 0.000000
-14.554800 -14.040000 0.000000
-14.508000 -14.040000 0.000000
-14.461200 -14.040000 0.000000
-14.414400 -14.040000 0.000000
-14.367600 -14.040000 0.000000
-14.320800 -14.040000 0.000000
-14.274000 -14.040000 0.000000
-14.227200 -14.040000 0.000000
-14.180400 -14.040000 0.000000
-14.133600 -14.040000 0.000000
-14.086800 -14.040000 0.000000
-14.040000 -14.040000 0.000000
-13.993200 -14.040000 0.000000
-13.946400 -14.040000 0.000000
-13.899600 -14.040000 0.000000
-13.852800 -14.040000 0.000000
-13.806000 -14.040000 0.000000
-13.759200 -14.040000 0.000000
-13.712400 -14.040000 0.000000
-13.665600 -14.040000 0.000000
-13.618800 -14.040000 0.000000
-13.572000 -14.040000 0.000000
-13.525200 -14.040000 0.000000
-13.478400 -14.040000 0.000000
-13.431600 -14.040000 0.000000
-13.384800 -14.040000 0.000000
-13.338000 -14.040000 0.000000
-13.291200 -14.040000 0.000000
-13.244400 -14.040000 0.000000
-13.197600 -14.040000 0.000000
-13.150800 -14.040000 0.000000
-13.104000 -14.040000 0.000000
-13.057200 -14.040000 0.000000
-13.010400 -14.040000 0.000000
-12.963600 -14.040000 0.000000
-8.564400 -14.040000 0.000000
-8.517600 -14.040000 0.000000
-8.470800 -14.040000 0.000000
-8.424000 -14.040000 0.000000
-8.377200 -14.040000 0.000000
-8.330400 -14.040000 0.000000
-8.283600 -14.040000 0.000000
-8.236800 -14.040000 0.000000
-8.190000 -14.040000 0.000000
-8.143200 -14.040000 0.000000
-8.096400 -14.040000 0.000000
-8.049600 -14.040000 0.000000
-8.002800 -14.040000 0.000000
-7.956000 -14.040000 0.000000
-7.909200 -14.040000 0.000000
-7.862400 -14.040000 0.000000
-7.815600 -14.040000 0.000000
-7.768800 -14.040000 0.000000
-7.722000 -14.040000 0.000000
-7.675200 -14.040000 0.000000
-7.628400 -14.040000 0.000000
-7.581600 -14.040000 0.000000
-7.534800 -14.040000 0.000000
-7.488000 -14.040000 0.000000
-7.441200 -14.040000 0.000000
-7.394400 -14.040000 0.000000
-7.347600 -14.040000 0.000000
-7.300800 -14.040000 0.000000
-7.254000 -14.040000 0.000000
-7.207200 -14.040000 0.000000
-7.160400 -14.040000 0.000000
-7.113600 -14.040000 0.000000
-7.066800 -14.040000 0.000000
-7.020000 -14.040000 0.000000
-6.973200 -14.040000 0.000000
-6.926400 -14.040000 0.000000
-6.879600 -14.040000 0.000000
-6.832800 -14.040000 0.000000
-6.786000 -14.040000 0.000000
-6.739200 -14.040000 0.000000
-6.692400 -14.040000 0.000000
-6.645600 -14.040000 0.000000
-6.598800 -14.040000 0.000000
-6.552000 -14.040000 0.000000
-6.505200 -14.040000 0.000000
-6.458400 -14.040000 0.000000
-6.411600 -14.040000 0.000000
-6.364800 -14.040000 0.000000
-6.318000 -14.040000 0.000000
-6.271200 -14.040000 0.000000
-6.224400 -14.040000 0.000000
-6.177600 -14.040000 0.000000
-6.130800 -14.040000 0.000000
-6.084000 -14.040000 0.000000
-6.037200 -14.040000 0.000000
-5.990400 -14.040000 0.000000
-5.943600 -14.040000 0.000000
-5.896800 -14.040000 0.000000
-5.850000 -14.040000 0.000000
-5.803200 -14.040000 0.000000
-5.756400 -14.040000 0.000000
-5.709600 -14.040000 0.000000
-5.662800 -14.040000 0.000000
-5.616000 -14.040000 0.000000
-5.569200 -14.040000 0.000000
-5.522400 -14.040000 0.000000
-5.475600 -14.040000 0.000000
-5.428800 -14.040000 0.000000
-5.382000 -14.040000 0.000000
-5.335200 -14.040000 0.000000
-5.288400 -14.040000 0.000000
-5.241600 -14.040000 0.000000
-5.194800 -14.040000 0.000000
-5.148000 -14.040000 0.000000
-5.101200 -14.040000 0.000000
-5.054400 -14.040000 0.000000
-5.007600 -14.040000 0.000000
-4.960800 -14.040000 0.000000
-4.914000 -14.040000 0.000000
-4.867200 -14.040000 0.000000
-4.820400 -14.040000 0.000000
-4.773600 -14.040000 0.000000
-4.726800 -14.040000 0.000000
-4.680000 -14.040000 0.000000
-4.633200 -14.040000 0.000000
-4.586400 -14.040000 0.000000
-4.539600 -14.040000 0.000000
-4.492800 -14.040000 0.000000
-4.446000 -14.040000 0.000000
-4.399200 -14.040000 0.000000
-4.352400 -14.040000 0.000000
-4.305600 -14.040000 0.000000
-4.258800 -14.040000 0.000000
-4.212000 -14.040000 0.000000
-4.165200 -14.040000 0.000000
-4.118400 -14.040000 0.000000
-4.071600 -14.040000 0.000000
-4.024800 -14.040000 0.000000
-3.978000 -14.040000 0.000000
-3.931200 -14.040000 0.000000
-3.884400 -14.040000 0.000000
-3.837600 -14.040000 0.000000
-3.790800 -14.040000 0.000000
-3.744000 -14.040000 0.000000
-3.697200 -14.040000 0.000000
-3.650400 -14.040000 0.000000
-3.603600 -14.040000 0.000000
-3.556800 -14.040000 0.000000
-3.510000 -14.040000 0.000000
-3.463200 -14.040000 0.000000
-3.416400 -14.040000 0.000000
-3.369600 -14.040000 0.000000
-3.322800 -14.040000 0.000000
-3.276000 -14.040000 0.000000
-3.229200 -14.040000 0.000000
-3.182400 -14.040000 0.000000
-3.135600 -14.040000 0.000000
-3.088800 -14.040000 0.000000
-3.042000 -14.040000 0.000000
-2.995200 -14.040000 0.000000
-2.948400 -14.040000 0.000000
-2.901600 -14.040000 0.000000
-2.854800 -14.040000 0.000000
-2.808000 -14.040000 0.000000
-2.761200 -14.040000 0.000000
-2.714400 -14.040000 0.000000
-2.667600 -14.040000 0.000000
-2.620800 -14.040000 0.000000
-2.574000 -14.040000 0.000000
-2.527200 -14.040000 0.000000
-2.480400 -14.040000 0.000000
-2.433600 -14.040000 0.000000
-2.386800 -14.040000 0.000000
-2.340000 -14.040000 0.000000
-2.293200 -14.040000 0.000000
-2.246400 -14.040000 0.000000
-2.199600 -14.040000 0.000000
-2.152800 -14.040000 0.000000
-2.106000 -14.040000 0.000000
-2.059200 -14.040000 0.000000
-2.012400 -14.040000 0.000000
-1.965600 -14.040000 0.000000
-1.918800 -14.040000 0.000000
-1.872000 -14.040000 0.000000
-1.825200 -14.040000 0.000000
-1.778400 -14.040000 0.000000
-1.731600 -14.040000 0.000000
-1.684800 -14.040000 0.000000
-1.638000 -14.040000 0.000000
-1.591200 -14.040000 0.000000
-1.544400 -14.040000 0.000000
-1.497600 -14.040000 0.000000
-1.450800 -14.040000 0.000000
-1.404000 -14.040000 0.000000
-1.357200 -14.040000 0.000000
-1.310400 -14.040000 0.000000
-1.263600 -14.040000 0.000000
-1.216800 -14.040000 0.000000
-1.170000 -14.040000 0.000000
-1.123200 -14.040000 0.000000
-1.076400 -14.040000 0.000000
-1.029600 -14.040000 0.000000
-0.982800 -14.040000 0.000000
-0.936000 -14.040000 0.000000
-0.889200 -14.040000 0.000000
-0.842400 -14.040000 0.000000
-0.795600 -14.040000 0.000000
-0.748800 -14.040000 0.000000
-0.702000 -14.040000 0.000000
-0.655200 -14.040000 0.000000
-0.608400 -14.040000 0.000000
-0.561600 -14.040000 0.000000
-0.514800 -14.040000 0.000000
-0.468000 -14.040000 0.000000
-0.421200 -14.040000 0.000000
-0.374400 -14.040000 0.000000
-0.327600 -14.040000 0.000000
-0.280800 -14.040000 0.000000
-0.234000 -14.040000 0.000000
-0.187200 -14.040000 0.000000
-0.140400 -14.040000 0.000000
-0.093600 -14.040000 0.000000
-0.046800 -14.040000 0.000000
0.000000 -14.040000 0.000000
0.046800 -14.040000 0.000000
0.093600 -14.040000 0.000000
0.140400 -14.040000 0.000000
0.187200 -14.040000 0.000000
0.234000 -14.040000 0.000000
0.280800 -14.040000 0.000000
0.327600 -14.040000 0.000000
0.374400 -14.040000 0.000000
0.421200 -14.040000 0.000000
0.468000 -14.040000 0.000000
0.514800 -14.040000 0.000000
0.561600 -14.040000 0.000000
0.608400 -14.040000 0.000000
0.655200 -14.040000 0.000000
0.702000 -14.040000 0.000000
0.748800 -14.040000 0.000000
0.795600 -14.040000 0.000000
0.842400 -14.040000 0.000000
0.889200 -14.040000 0.000000
0.936000 -14.040000 0.000000
0.982800 -14.040000 0.000000
1.029600 -14.040000 0.000000
1.076400 -14.040000 0.000000
1.123200 -14.040000 0.000000
1.170000 -14.040000 0.000000
1.216800 -14.040000 0.000000
1.263600 -14.040000 0.000000
1.310400 -14.040000 0.000000
1.357200 -14.040000 0.000000
1.404000 -14.040000 0.000000
1.450800 -14.040000 0.000000
1.497600 -14.040000 0.000000
1.544400 -14.040000 0.000000
1.591200 -14.040000 0.000000
1.638000 -14.040000 0.000000
1.684800 -14.040000 0.000000
1.731600 -14.040000 0.000000
1.778400 -14.040000 0.000000
1.825200 -14.040000 0.000000
1.872000 -14.040000 0.000000
1.918800 -14.040000 0.000000
1.965600 -14.040000 0.000000
2.012400 -14.040000 0.000000
2.059200 -14.040000 0.000000
2.106000 -14.040000 0.000000
2.152800 -14.040000 0.000000
2.199600 -14.040000 0.000000
2.246400 -14.040000 0.000000
2.293200 -14.040000 0.000000
2.340000 -14.040000 0.000000
2.386800 -14.040000 0.000000
2.433600 -14.040000 0.000000
2.480400 -14.040000 0.000000
2.527200 -14.040000 0.000000
2.574000 -14.040000 0.000000
2.620800 -14.040000 0.000000
2.667600 -14.040000 0.000000
2.714400 -14.040000 0.000000
2.761200 -14.040000 0.000000
2.808000 -14.040000 0.000000
2.854800 -14.040000 0.000000
2.901600 -14.040000 0.000000
2.948400 -14.040000 0.000000
2.995200 -14.040000 0.000000
3.042000 -14.040000 0.000000
3.088800 -14.040000 0.000000
3.135600 -14.040000 0.000000
3.182400 -14.040000 0.000000
3.229200 -14.040000 0.000000
3.276000 -14.040000 0.000000
3.322800 -14.040000 0.000000
3.369600 -14.040000 0.000000
3.416400 -14.040000 0.000000
3.463200 -14.040000 0.000000
3.510000 -14.040000 0.000000
3.556800 -14.040000 0.000000
3.603600 -14.040000 0.000000
3.650400 -14.040000 0.000000
3.697200 -14.040000 0.000000
3.744000 -14.040000 0.000000
3.790800 -14.040000 0.000000
3.837600 -14.040000 0.000000
3.884400 -14.040000 0.000000
3.931200 -14.040000 0.000000
3.978000 -14.040000 0.000000
4.024800 -14.040000 0.000000
4.071600 -14.040000 0.000000
4.118400 -14.040000 0.000000
4.165200 -14.040000 0.000000
4.212000 -14.040000 0.000000
4.258800 -14.040000 0.000000
4.305600 -14.040000 0.000000
4.352400 -14.040000 0.000000
4.399200 -14.040000 0.000000
4.446000 -14.040000 0.000000
4.492800 -14.040000 0.000000
4.539600 -14.040000 0.000000
4.586400 -14.040000 0.000000
4.633200 -14.040000 0.000000
4.680000 -14.040000 0.000000
4.726800 -14.040000 0.000000
4.773600 -14.040000 0.000000
4.820400 -14.040000 0.000000
4.867200 -14.040000 0.000000
4.914000 -14.040000 0.000000
4.960800 -14.040000 0.000000
5.007600 -14.040000 0.000000
5.054400 -14.040000 0.000000
5.101200 -14.040000 0.000000
5.148000 -14.040000 0.000000
5.194800 -14.040000 0.000000
5.241600 -14.040000 0.000000
5.288400 -14.040000 0.000000
5.335200 -14.040000 0.000000
5.382000 -14.040000 0.000000
5.428800 -14.040000 0.000000
5.475600 -14.040000 0.000000
5.522400 -14.040000 0.000000
5.569200 -14.040000 0.000000
5.616000 -14.040000 0.000000
5.662800 -14.040000 0.000000
5.709600 -14.040000 0.000000
5.756400 -14.040000 0.000000
5.803200 -14.040000 0.000000
5.850000 -14.040000 0.000000
5.896800 -14.040000 0.000000
5.943600 -14.040000 0.000000
5.990400 -14.040000 0.000000
6.037200 -14.040000 0.000000
6.084000 -14.040000 0.000000
6.130800 -14.040000 0.000000
6.177600 -14.040000 0.000000
6.224400 -14.040000 0.000000
6.271200 -14.040000 0.000000
6.318000 -14.040000 0.000000
6.364800 -14.040000 0.000000
6.411600 -14.040000 0.000000
6.458400 -14.040000 0.000000
6.505200 -14.040000 0.000000
6.552000 -14.040000 0.000000
6.598800 -14.040000 0.000000
6.645600 -14.040000 0.000000
6.692400 -14.040000 0.000000
6.739200 -14.040000 0.000000
6.786000 -14.040000 0.000000
6.832800 -14.040000 0.000000
6.879600 -14.040000 0.000000
6.926400 -14.040000 0.000000
6.973200 -14.040000 0.000000
7.020000 -14.040000 0.000000
7.066800 -14.040000 0.000000
7.113600 -14.040000 0.000000
7.160400 -14.040000 0.000000
7.207200 -14.040000 0.000000
7.254000 -14.040000 0.000000
7.300800 -14.040000 0.000000
7.347600 -14.040000 0.000000
7.394400 -14.040000 0.000000
7.441200 -14.040000 0.000000
7.488000 -14.040000 0.000000
7.534800 -14.040000 0.000000
7.581600 -14.040000 0.000000
7.628400 -14.040000 0.000000
7.675200 -14.040000 0.000000
7.722000 -14.040000 0.000000
7.768800 -14.040000 0.000000
12.121200 -14.040000 0.000000
12.168000 -14.040000 0.000000
12.214800 -14.040000 0.000000
12.261600 -14.040000 0.000000
12.308400 -14.040000 0.000000
12.355200 -14.040000 0.000000
12.402000 -14.040000 0.000000
12.448800 -14.040000 0.000000
12.495600 -14.040000 0.000000
12.542400 -14.040000 0.000000
12.589200 -14.040000 0.000000
12.636000 -14.040000 0.000000
12.682800 -14.040000 0.000000
12.729600 -14.040000 0.000000
12.776400 -14.040000 0.000000
12.823200 -14.040000 0.000000
12.870000 -14.040000 0.000000
12.916800 -14.040000 0.000000
12.963600 -14.040000 0.000000
13.010400 -14.040000 0.000000
13.057200 -14.040000 0.000000
13.104000 -14.040000 0.000000
13.150800 -14.040000 0.000000
13.197600 -14.040000 0.000000
13.244400 -14.040000 0.000000
13.291200 -14.040000 0.000000
13.338000 -14.040000 0.000000
13.384800 -14.040000 0.000000
13.431600 -14.040000 0.000000
13.478400 -14.040000 0.000000
13.525200 -14.040000 0.000000
13.572000 -14.040000 0.000000
13.618800 -14.040000 0.000000
13.665600 -14.040000 0.000000
13.712400 -14.040000 0.000000
13.759200 -14.040000 0.000000
13.806000 -14.040000 0.000000
13.852800 -14.040000 0.000000
13.899600 -14.040000 0.000000
13.946400 -14.040000 0.000000
13.993200 -14.040000 0.000000
14.040000 -14.040000 0.000000
14.086800 -14.040000 0.000000
14.882400 -14.040000 0.000000
14.929200 -14.040000 0.000000
14.976000 -14.040000 0.000000
15.022800 -14.040000 0.000000
15.069600 -14.040000 0.000000
15.116400 -14.040000 0.000000
15.163200 -14.040000 0.000000
15.210000 -14.040000 0.000000
15.256800 -14.040000 0.000000
15.303600 -14.040000 0.000000
15.350400 -14.040000 0.000000
15.397200 -14.040000 0.000000
15.444000 -14.040000 0.000000
15.490800 -14.040000 0.000000
15.537600 -14.040000 0.000000
15.771600 -14.040000 0.000000
15.818400 -14.040000 0.000000
15.865200 -14.040000 0.000000
16.473600 -14.040000 0.000000
16.520400 -14.040000 0.000000
-18.720000 -13.993200 0.000000
-18.673200 -13.993200 0.000000
-18.626400 -13.993200 0.000000
-18.579600 -13.993200 0.000000
-18.532800 -13.993200 0.000000
-18.486000 -13.993200 0.000000
-18.439200 -13.993200 0.000000
-18.392400 -13.993200 0.000000
-18.345600 -13.993200 0.000000
-18.298800 -13.993200 0.000000
-18.252000 -13.993200 0.000000
-18.205200 -13.993200 0.000000
-18.158400 -13.993200 0.000000
-18.111600 -13.993200 0.000000
-18.064800 -13.993200 0.000000
-18.018000 -13.993200 0.000000
-17.971200 -13.993200 0.000000
-17.924400 -13.993200 0.000000
-17.877600 -13.993200 0.000000
-17.830800 -13.993200 0.000000
-17.784000 -13.993200 0.000000
-17.737200 -13.993200 0.000000
-17.690400 -13.993200 0.000000
-17.643600 -13.993200 0.000000
-17.596800 -13.993200 0.000000
-17.550000 -13.993200 0.000000
-17.503200 -13.993200 0.000000
-17.456400 -13.993200 0.000000
-17.409600 -13.993200 0.000000
-17.362800 -13.993200 0.000000
-17.316000 -13.993200 0.000000
-17.269200 -13.993200 0.000000
-17.222400 -13.993200 0.000000
-17.175600 -13.993200 0.000000
-17.128800 -13.993200 0.000000
-17.082000 -13.993200 0.000000
-17.035200 -13.993200 0.000000
-16.988400 -13.993200 0.000000
-16.941600 -13.993200 0.000000
-16.894800 -13.993200 0.000000
-16.848000 -13.993200 0.000000
-16.801200 -13.993200 0.000000
-16.754400 -13.993200 0.000000
-16.286400 -13.993200 0.000000
-15.069600 -13.993200 0.000000
-15.022800 -13.993200 0.000000
-14.976000 -13.993200 0.000000
-14.929200 -13.993200 0.000000
-14.882400 -13.993200 0.000000
-14.835600 -13.993200 0.000000
-14.788800 -13.993200 0.000000
-14.742000 -13.993200 0.000000
-14.695200 -13.993200 0.000000
-14.648400 -13.993200 0.000000
-14.601600 -13.993200 0.000000
-14.554800 -13.993200 0.000000
-14.508000 -13.993200 0.000000
-14.461200 -13.993200 0.000000
-14.414400 -13.993200 0.000000
-14.367600 -13.993200 0.000000
-14.320800 -13.993200 0.000000
-14.274000 -13.993200 0.000000
-14.227200 -13.993200 0.000000
-14.180400 -13.993200 0.000000
-14.133600 -13.993200 0.000000
-14.086800 -13.993200 0.000000
-14.040000 -13.993200 0.000000
-13.993200 -13.993200 0.000000
-13.946400 -13.993200 0.000000
-13.899600 -13.993200 0.000000
-13.852800 -13.993200 0.000000
-13.806000 -13.993200 0.000000
-13.759200 -13.993200 0.000000
-13.712400 -13.993200 0.000000
-13.665600 -13.993200 0.000000
-13.618800 -13.993200 0.000000
-13.572000 -13.993200 0.000000
-13.525200 -13.993200 0.000000
-13.478400 -13.993200 0.000000
-13.431600 -13.993200 0.000000
-13.384800 -13.993200 0.000000
-13.338000 -13.993200 0.000000
-13.291200 -13.993200 0.000000
-13.244400 -13.993200 0.000000
-13.197600 -13.993200 0.000000
-13.150800 -13.993200 0.000000
-13.104000 -13.993200 0.000000
-13.057200 -13.993200 0.000000
-13.010400 -13.993200 0.000000
-8.611200 -13.993200 0.000000
-8.564400 -13.993200 0.000000
-8.517600 -13.993200 0.000000
-8.470800 -13.993200 0.000000
-8.424000 -13.993200 0.000000
-8.377200 -13.993200 0.000000
-8.330400 -13.993200 0.000000
-8.283600 -13.993200 0.000000
-8.236800 -13.993200 0.000000
-8.190000 -13.993200 0.000000
-8.143200 -13.993200 0.000000
-8.096400 -13.993200 0.000000
-8.049600 -13.993200 0.000000
-8.002800 -13.993200 0.000000
-7.956000 -13.993200 0.000000
-7.909200 -13.993200 0.000000
-7.862400 -13.993200 0.000000
-7.815600 -13.993200 0.000000
-7.768800 -13.993200 0.000000
-7.722000 -13.993200 0.000000
-7.675200 -13.993200 0.000000
-7.628400 -13.993200 0.000000
-7.581600 -13.993200 0.000000
-7.534800 -13.993200 0.000000
-7.488000 -13.993200 0.000000
-7.441200 -13.993200 0.000000
-7.394400 -13.993200 0.000000
-7.347600 -13.993200 0.000000
-7.300800 -13.993200 0.000000
-7.254000 -13.993200 0.000000
-7.207200 -13.993200 0.000000
-7.160400 -13.993200 0.000000
-7.113600 -13.993200 0.000000
-7.066800 -13.993200 0.000000
-7.020000 -13.993200 0.000000
-6.973200 -13.993200 0.000000
-6.926400 -13.993200 0.000000
-6.879600 -13.993200 0.000000
-6.832800 -13.993200 0.000000
-6.786000 -13.993200 0.000000
-6.739200 -13.993200 0.000000
-6.692400 -13.993200 0.000000
-6.645600 -13.993200 0.000000
-6.598800 -13.993200 0.000000
-6.552000 -13.993200 0.000000
-6.505200 -13.993200 0.000000
-6.458400 -13.993200 0.000000
-6.411600 -13.993200 0.000000
-6.364800 -13.993200 0.000000
-6.318000 -13.993200 0.000000
-6.271200 -13.993200 0.000000
-6.224400 -13.993200 0.000000
-6.177600 -13.993200 0.000000
-6.130800 -13.993200 0.000000
-6.084000 -13.993200 0.000000
-6.037200 -13.993200 0.000000
-5.990400 -13.993200 0.000000
-5.943600 -13.993200 0.000000
-5.896800 -13.993200 0.000000
-5.850000 -13.993200 0.000000
-5.803200 -13.993200 0.000000
-5.756400 -13.993200 0.000000
-5.709600 -13.993200 0.000000
-5.662800 -13.993200 0.000000
-5.616000 -13.993200 0.000000
-5.569200 -13.993200 0.000000
-5.522400 -13.993200 0.000000
-5.475600 -13.993200 0.000000
-5.428800 -13.993200 0.000000
-5.382000 -13.993200 0.000000
-5.335200 -13.993200 0.000000
-5.288400 -13.993200 0.000000
-5.241600 -13.993200 0.000000
-5.194800 -13.993200 0.000000
-5.148000 -13.993200 0.000000
-5.101200 -13.993200 0.000000
-5.054400 -13.993200 0.000000
-5.007600 -13.993200 0.000000
-4.960800 -13.993200 0.000000
-4.914000 -13.993200 0.000000
-4.867200 -13.993200 0.000000
-4.820400 -13.993200 0.000000
-4.773600 -13.993200 0.000000
-4.726800 -13.993200 0.000000
-4.680000 -13.993200 0.000000
-4.633200 -13.993200 0.000000
-4.586400 -13.993200 0.000000
-4.539600 -13.993200 0.000000
-4.492800 -13.993200 0.000000
-4.446000 -13.993200 0.000000
-4.399200 -13.993200 0.000000
-4.352400 -13.993200 0.000000
-4.305600 -13.993200 0.000000
-4.258800 -13.993200 0.000000
-4.212000 -13.993200 0.000000
-4.165200 -13.993200 0.000000
-4.118400 -13.993200 0.000000
-4.071600 -13.993200 0.000000
-4.024800 -13.993200 0.000000
-3.978000 -13.993200 0.000000
-3.931200 -13.993200 0.000000
-3.884400 -13.993200 0.000000
-3.837600 -13.993200 0.000000
-3.790800 -13.993200 0.000000
-3.744000 -13.993200 0.000000
-3.697200 -13.993200 0.000000
-3.650400 -13.993200 0.000000
-3.603600 -13.993200 0.000000
-3.556800 -13.993200 0.000000
-3.510000 -13.993200 0.000000
-3.463200 -13.993200 0.000000
-3.416400 -13.993200 0.000000
-3.369600 -13.993200 0.000000
-3.322800 -13.993200 0.000000
-3.276000 -13.993200 0.000000
-3.229200 -13.993200 0.000000
-3.182400 -13.993200 0.000000
-3.135600 -13.993200 0.000000
-3.088800 -13.993200 0.000000
-3.042000 -13.993200 0.000000
-2.995200 -13.993200 0.000000
-2.948400 -13.993200 0.000000
-2.901600 -13.993200 0.000000
-2.854800 -13.993200 0.000000
-2.808000 -13.993200 0.000000
-2.761200 -13.993200 0.000000
-2.714400 -13.993200 0.000000
-2.667600 -13.993200 0.000000
-2.620800 -13.993200 0.000000
-2.574000 -13.993200 0.000000
-2.527200 -13.993200 0.000000
-2.480400 -13.993200 0.000000
-2.433600 -13.993200 0.000000
-2.386800 -13.993200 0.000000
-2.340000 -13.993200 0.000000
-2.293200 -13.993200 0.000000
-2.246400 -13.993200 0.000000
-2.199600 -13.993200 0.000000
-2.152800 -13.993200 0.000000
-2.106000 -13.993200 0.000000
-2.059200 -13.993200 0.000000
-2.012400 -13.993200 0.000000
-1.965600 -13.993200 0.000000
-1.918800 -13.993200 0.000000
-1.872000 -13.993200 0.000000
-1.825200 -13.993200 0.000000
-1.778400 -13.993200 0.000000
-1.731600 -13.993200 0.000000
-1.684800 -13.993200 0.000000
-1.638000 -13.993200 0.000000
-1.591200 -13.993200 0.000000
-1.544400 -13.993200 0.000000
-1.497600 -13.993200 0.000000
-1.450800 -13.993200 0.000000
-1.404000 -13.993200 0.000000
-1.357200 -13.993200 0.000000
-1.310400 -13.993200 0.000000
-1.263600 -13.993200 0.000000
-1.216800 -13.993200 0.000000
-1.170000 -13.993200 0.000000
-1.123200 -13.993200 0.000000
-1.076400 -13.993200 0.000000
-1.029600 -13.993200 0.000000
-0.982800 -13.993200 0.000000
-0.936000 -13.993200 0.000000
-0.889200 -13.993200 0.000000
-0.842400 -13.993200 0.000000
-0.795600 -13.993200 0.000000
-0.748800 -13.993200 0.000000
-0.702000 -13.993200 0.000000
-0.655200 -13.993200 0.000000
-0.608400 -13.993200 0.000000
-0.561600 -13.993200 0.000000
-0.514800 -13.993200 0.000000
-0.468000 -13.993200 0.000000
-0.421200 -13.993200 0.000000
-0.374400 -13.993200 0.000000
-0.327600 -13.993200 0.000000
-0.280800 -13.993200 0.000000
-0.234000 -13.993200 0.000000
-0.187200 -13.993200 0.000000
-0.140400 -13.993200 0.000000
-0.093600 -13.993200 0.000000
-0.046800 -13.993200 0.000000
0.000000 -13.993200 0.000000
0.046800 -13.993200 0.000000
0.093600 -13.993200 0.000000
0.140400 -13.993200 0.000000
0.187200 -13.993200 0.000000
0.234000 -13.993200 0.000000
0.280800 -13.993200 0.000000
0.327600 -13.993200 0.000000
0.374400 -13.993200 0.000000
0.421200 -13.993200 0.000000
0.468000 -13.993200 0.000000
0.514800 -13.993200 0.000000
0.561600 -13.993200 0.000000
0.608400 -13.993200 0.000000
0.655200 -13.993200 0.000000
0.702000 -13.993200 0.000000
0.748800 -13.993200 0.000000
0.795600 -13.993200 0.000000
0.842400 -13.993200 0.000000
0.889200 -13.993200 0.000000
0.936000 -13.993200 0.000000
0.982800 -13.993200 0.000000
1.029600 -13.993200 0.000000
1.076400 -13.993200 0.000000
1.123200 -13.993200 0.000000
1.170000 -13.993200 0.000000
1.216800 -13.993200 0.000000
1.263600 -13.993200 0.000000
1.310400 -13.993200 0.000000
1.357200 -13.993200 0.000000
1.404000 -13.993200 0.000000
1.450800 -13.993200 0.000000
1.497600 -13.993200 0.000000
1.544400 -13.993200 0.000000
1.591200 -13.993200 0.000000
1.638000 -13.993200 0.000000
1.684800 -13.993200 0.000000
1.731600 -13.993200 0.000000
1.778400 -13.993200 0.000000
1.825200 -13.993200 0.000000
1.872000 -13.993200 0.000000
1.918800 -13.993200 0.000000
1.965600 -13.993200 0.000000
2.012400 -13.993200 0.000000
2.059200 -13.993200 0.000000
2.106000 -13.993200 0.000000
2.152800 -13.993200 0.000000
2.199600 -13.993200 0.000000
2.246400 -13.993200 0.000000
2.293200 -13.993200 0.000000
2.340000 -13.993200 0.000000
2.386800 -13.993200 0.000000
2.433600 -13.993200 0.000000
2.480400 -13.993200 0.000000
2.527200 -13.993200 0.000000
2.574000 -13.993200 0.000000
2.620800 -13.993200 0.000000
2.667600 -13.993200 0.000000
2.714400 -13.993200 0.000000
2.761200 -13.993200 0.000000
2.808000 -13.993200 0.000000
2.854800 -13.993200 0.000000
2.901600 -13.993200 0.000000
2.948400 -13.993200 0.000000
2.995200 -13.993200 0.000000
3.042000 -13.993200 0.000000
3.088800 -13.993200 0.000000
3.135600 -13.993200 0.000000
3.182400 -13.993200 0.000000
3.229200 -13.993200 0.000000
3.276000 -13.993200 0.000000
3.322800 -13.993200 0.000000
3.369600 -13.993200 0.000000
3.416400 -13.993200 0.000000
3.463200 -13.993200 0.000000
3.510000 -13.993200 0.000000
3.556800 -13.993200 0.000000
3.603600 -13.993200 0.000000
3.650400 -13.993200 0.000000
3.697200 -13.993200 0.000000
3.744000 -13.993200 0.000000
3.790800 -13.993200 0.000000
3.837600 -13.993200 0.000000
3.884400 -13.993200 0.000000
3.931200 -13.993200 0.000000
3.978000 -13.993200 0.000000
4.024800 -13.993200 0.000000
4.071600 -13.993200 0.000000
4.118400 -13.993200 0.000000
4.165200 -13.993200 0.000000
4.212000 -13.993200 0.000000
4.258800 -13.993200 0.000000
4.305600 -13.993200 0.000000
4.352400 -13.993200 0.000000
4.399200 -13.993200 0.000000
4.446000 -13.993200 0.000000
4.492800 -13.993200 0.000000
4.539600 -13.993200 0.000000
4.586400 -13.993200 0.000000
4.633200 -13.993200 0.000000
4.680000 -13.993200 0.000000
4.726800 -13.993200 0.000000
4.773600 -13.993200 0.000000
4.820400 -13.993200 0.000000
4.867200 -13.993200 0.000000
4.914000 -13.993200 0.000000
4.960800 -13.993200 0.000000
5.007600 -13.993200 0.000000
5.054400 -13.993200 0.000000
5.101200 -13.993200 0.000000
5.148000 -13.993200 0.000000
5.194800 -13.993200 0.000000
5.241600 -13.993200 0.000000
5.288400 -13.993200 0.000000
5.335200 -13.993200 0.000000
5.382000 -13.993200 0.000000
5.428800 -13.993200 0.000000
5.475600 -13.993200 0.000000
5.522400 -13.993200 0.000000
5.569200 -13.993200 0.000000
5.616000 -13.993200 0.000000
5.662800 -13.993200 0.000000
5.709600 -13.993200 0.000000
5.756400 -13.993200 0.000000
5.803200 -13.993200 0.000000
5.850000 -13.993200 0.000000
5.896800 -13.993200 0.000000
5.943600 -13.993200 0.000000
5.990400 -13.993200 0.000000
6.037200 -13.993200 0.000000
6.084000 -13.993200 0.000000
6.130800 -13.993200 0.000000
6.177600 -13.993200 0.000000
6.224400 -13.993200 0.000000
6.271200 -13.993200 0.000000
6.318000 -13.993200 0.000000
6.364800 -13.993200 0.000000
6.411600 -13.993200 0.000000
6.458400 -13.993200 0.000000
6.505200 -13.993200 0.000000
6.552000 -13.993200 0.000000
6.598800 -13.993200 0.000000
6.645600 -13.993200 0.000000
6.692400 -13.993200 0.000000
6.739200 -13.993200 0.000000
6.786000 -13.993200 0.000000
6.832800 -13.993200 0.000000
6.879600 -13.993200 0.000000
6.926400 -13.993200 0.000000
6.973200 -13.993200 0.000000
7.020000 -13.993200 0.000000
7.066800 -13.993200 0.000000
7.113600 -13.993200 0.000000
7.160400 -13.993200 0.000000
7.207200 -13.993200 0.000000
7.254000 -13.993200 0.000000
7.300800 -13.993200 0.000000
7.347600 -13.993200 0.000000
7.394400 -13.993200 0.000000
7.441200 -13.993200 0.000000
7.488000 -13.993200 0.000000
7.534800 -13.993200 0.000000
7.581600 -13.993200 0.000000
7.628400 -13.993200 0.000000
7.675200 -13.993200 0.000000
7.722000 -13.993200 0.000000
7.768800 -13.993200 0.000000
12.168000 -13.993200 0.000000
12.214800 -13.993200 0.000000
12.261600 -13.993200 0.000000
12.308400 -13.993200 0.000000
12.355200 -13.993200 0.000000
12.402000 -13.993200 0.000000
12.448800 -13.993200 0.000000
12.495600 -13.993200 0.000000
12.542400 -13.993200 0.000000
12.589200 -13.993200 0.000000
12.636000 -13.993200 0.000000
12.682800 -13.993200 0.000000
12.729600 -13.993200 0.000000
12.776400 -13.993200 0.000000
12.823200 -13.993200 0.000000
12.870000 -13.993200 0.000000
12.916800 -13.993200 0.000000
12.963600 -13.993200 0.000000
13.010400 -13.993200 0.000000
13.057200 -13.993200 0.000000
13.104000 -13.993200 0.000000
13.150800 -13.993200 0.000000
13.197600 -13.993200 0.000000
13.244400 -13.993200 0.000000
13.291200 -13.993200 0.000000
13.338000 -13.993200 0.000000
13.384800 -13.993200 0.000000
13.431600 -13.993200 0.000000
13.478400 -13.993200 0.000000
13.525200 -13.993200 0.000000
13.572000 -13.993200 0.000000
13.618800 -13.993200 0.000000
13.665600 -13.993200 0.000000
13.712400 -13.993200 0.000000
13.759200 -13.993200 0.000000
13.806000 -13.993200 0.000000
13.852800 -13.993200 0.000000
13.899600 -13.993200 0.000000
13.946400 -13.993200 0.000000
13.993200 -13.993200 0.000000
14.040000 -13.993200 0.000000
14.086800 -13.993200 0.000000
14.133600 -13.993200 0.000000
14.882400 -13.993200 0.000000
14.929200 -13.993200 0.000000
14.976000 -13.993200 0.000000
15.022800 -13.993200 0.000000
15.069600 -13.993200 0.000000
15.116400 -13.993200 0.000000
15.163200 -13.993200 0.000000
15.210000 -13.993200 0.000000
15.256800 -13.993200 0.000000
15.303600 -13.993200 0.000000
15.350400 -13.993200 0.000000
15.397200 -13.993200 0.000000
15.444000 -13.993200 0.000000
15.490800 -13.993200 0.000000
15.537600 -13.993200 0.000000
15.584400 -13.993200 0.000000
16.052400 -13.993200 0.000000
-18.720000 -13.946400 0.000000
-18.673200 -13.946400 0.000000
-18.626400 -13.946400 0.000000
-18.579600 -13.946400 0.000000
-18.532800 -13.946400 0.000000
-18.486000 -13.946400 0.000000
-18.439200 -13.946400 0.000000
-18.392400 -13.946400 0.000000
-18.345600 -13.946400 0.000000
-18.298800 -13.946400 0.000000
-18.252000 -13.946400 0.000000
-18.205200 -13.946400 0.000000
-18.158400 -13.946400 0.000000
-18.111600 -13.946400 0.000000
-18.064800 -13.946400 0.000000
-18.018000 -13.946400 0.000000
-17.971200 -13.946400 0.000000
-17.924400 -13.946400 0.000000
-17.877600 -13.946400 0.000000
-17.830800 -13.946400 0.000000
-17.784000 -13.946400 0.000000
-17.737200 -13.946400 0.000000
-17.690400 -13.946400 0.000000
-17.643600 -13.946400 0.000000
-17.596800 -13.946400 0.000000
-17.550000 -13.946400 0.000000
-17.503200 -13.946400 0.000000
-17.456400 -13.946400 0.000000
-17.409600 -13.946400 0.000000
-17.362800 -13.946400 0.000000
-17.316000 -13.946400 0.000000
-17.269200 -13.946400 0.000000
-17.222400 -13.946400 0.000000
-17.175600 -13.946400 0.000000
-17.128800 -13.946400 0.000000
-17.082000 -13.946400 0.000000
-17.035200 -13.946400 0.000000
-16.988400 -13.946400 0.000000
-16.941600 -13.946400 0.000000
-16.894800 -13.946400 0.000000
-16.848000 -13.946400 0.000000
-16.801200 -13.946400 0.000000
-15.116400 -13.946400 0.000000
-15.069600 -13.946400 0.000000
-15.022800 -13.946400 0.000000
-14.976000 -13.946400 0.000000
-14.929200 -13.946400 0.000000
-14.882400 -13.946400 0.000000
-14.835600 -13.946400 0.000000
-14.788800 -13.946400 0.000000
-14.742000 -13.946400 0.000000
-14.695200 -13.946400 0.000000
-14.648400 -13.946400 0.000000
-14.601600 -13.946400 0.000000
-14.554800 -13.946400 0.000000
-14.508000 -13.946400 0.000000
-14.461200 -13.946400 0.000000
-14.414400 -13.946400 0.000000
-14.367600 -13.946400 0.000000
-14.320800 -13.946400 0.000000
-14.274000 -13.946400 0.000000
-14.227200 -13.946400 0.000000
-14.180400 -13.946400 0.000000
-14.133600 -13.946400 0.000000
-14.086800 -13.946400 0.000000
-14.040000 -13.946400 0.000000
-13.993200 -13.946400 0.000000
-13.946400 -13.946400 0.000000
-13.899600 -13.946400 0.000000
-13.852800 -13.946400 0.000000
-13.806000 -13.946400 0.000000
-13.759200 -13.946400 0.000000
-13.712400 -13.946400 0.000000
-13.665600 -13.946400 0.000000
-13.618800 -13.946400 0.000000
-13.572000 -13.946400 0.000000
-13.525200 -13.946400 0.000000
-13.478400 -13.946400 0.000000
-13.431600 -13.946400 0.000000
-13.384800 -13.946400 0.000000
-13.338000 -13.946400 0.000000
-13.291200 -13.946400 0.000000
-13.244400 -13.946400 0.000000
-13.197600 -13.946400 0.000000
-13.150800 -13.946400 0.000000
-13.104000 -13.946400 0.000000
-13.057200 -13.946400 0.000000
-8.611200 -13.946400 0.000000
-8.564400 -13.946400 0.000000
-8.517600 -13.946400 0.000000
-8.470800 -13.946400 0.000000
-8.424000 -13.946400 0.000000
-8.377200 -13.946400 0.000000
-8.330400 -13.946400 0.000000
-8.283600 -13.946400 0.000000
-8.236800 -13.946400 0.000000
-8.190000 -13.946400 0.000000
-8.143200 -13.946400 0.000000
-8.096400 -13.946400 0.000000
-8.049600 -13.946400 0.000000
-8.002800 -13.946400 0.000000
-7.956000 -13.946400 0.000000
-7.909200 -13.946400 0.000000
-7.862400 -13.946400 0.000000
-7.815600 -13.946400 0.000000
-7.768800 -13.946400 0.000000
-7.722000 -13.946400 0.000000
-7.675200 -13.946400 0.000000
-7.628400 -13.946400 0.000000
-7.581600 -13.946400 0.000000
-7.534800 -13.946400 0.000000
-7.488000 -13.946400 0.000000
-7.441200 -13.946400 0.000000
-7.394400 -13.946400 0.000000
-7.347600 -13.946400 0.000000
-7.300800 -13.946400 0.000000
-7.254000 -13.946400 0.000000
-7.207200 -13.946400 0.000000
-7.160400 -13.946400 0.000000
-7.113600 -13.946400 0.000000
-7.066800 -13.946400 0.000000
-7.020000 -13.946400 0.000000
-6.973200 -13.946400 0.000000
-6.926400 -13.946400 0.000000
-6.879600 -13.946400 0.000000
-6.832800 -13.946400 0.000000
-6.786000 -13.946400 0.000000
-6.739200 -13.946400 0.000000
-6.692400 -13.946400 0.000000
-6.645600 -13.946400 0.000000
-6.598800 -13.946400 0.000000
-6.552000 -13.946400 0.000000
-6.505200 -13.946400 0.000000
-6.458400 -13.946400 0.000000
-6.411600 -13.946400 0.000000
-6.364800 -13.946400 0.000000
-6.318000 -13.946400 0.000000
-6.271200 -13.946400 0.000000
-6.224400 -13.946400 0.000000
-6.177600 -13.946400 0.000000
-6.130800 -13.946400 0.000000
-6.084000 -13.946400 0.000000
-6.037200 -13.946400 0.000000
-5.990400 -13.946400 0.000000
-5.943600 -13.946400 0.000000
-5.896800 -13.946400 0.000000
-5.850000 -13.946400 0.000000
-5.803200 -13.946400 0.000000
-5.756400 -13.946400 0.000000
-5.709600 -13.946400 0.000000
-5.662800 -13.946400 0.000000
-5.616000 -13.946400 0.000000
-5.569200 -13.946400 0.000000
-5.522400 -13.946400 0.000000
-5.475600 -13.946400 0.000000
-5.428800 -13.946400 0.000000
-5.382000 -13.946400 0.000000
-5.335200 -13.946400 0.000000
-5.288400 -13.946400 0.000000
-5.241600 -13.946400 0.000000
-5.194800 -13.946400 0.000000
-5.148000 -13.946400 0.000000
-5.101200 -13.946400 0.000000
-5.054400 -13.946400 0.000000
-5.007600 -13.946400 0.000000
-4.960800 -13.946400 0.000000
-4.914000 -13.946400 0.000000
-4.867200 -13.946400 0.000000
-4.820400 -13.946400 0.000000
-4.773600 -13.946400 0.000000
-4.726800 -13.946400 0.000000
-4.680000 -13.946400 0.000000
-4.633200 -13.946400 0.000000
-4.586400 -13.946400 0.000000
-4.539600 -13.946400 0.000000
-4.492800 -13.946400 0.000000
-4.446000 -13.946400 0.000000
-4.399200 -13.946400 0.000000
-4.352400 -13.946400 0.000000
-4.305600 -13.946400 0.000000
-4.258800 -13.946400 0.000000
-4.212000 -13.946400 0.000000
-4.165200 -13.946400 0.000000
-4.118400 -13.946400 0.000000
-4.071600 -13.946400 0.000000
-4.024800 -13.946400 0.000000
-3.978000 -13.946400 0.000000
-3.931200 -13.946400 0.000000
-3.884400 -13.946400 0.000000
-3.837600 -13.946400 0.000000
-3.790800 -13.946400 0.000000
-3.744000 -13.946400 0.000000
-3.697200 -13.946400 0.000000
-3.650400 -13.946400 0.000000
-3.603600 -13.946400 0.000000
-3.556800 -13.946400 0.000000
-3.510000 -13.946400 0.000000
-3.463200 -13.946400 0.000000
-3.416400 -13.946400 0.000000
-3.369600 -13.946400 0.000000
-3.322800 -13.946400 0.000000
-3.276000 -13.946400 0.000000
-3.229200 -13.946400 0.000000
-3.182400 -13.946400 0.000000
-3.135600 -13.946400 0.000000
-3.088800 -13.946400 0.000000
-3.042000 -13.946400 0.000000
-2.995200 -13.946400 0.000000
-2.948400 -13.946400 0.000000
-2.901600 -13.946400 0.000000
-2.854800 -13.946400 0.000000
-2.808000 -13.946400 0.000000
-2.761200 -13.946400 0.000000
-2.714400 -13.946400 0.000000
-2.667600 -13.946400 0.000000
-2.620800 -13.946400 0.000000
-2.574000 -13.946400 0.000000
-2.527200 -13.946400 0.000000
-2.480400 -13.946400 0.000000
-2.433600 -13.946400 0.000000
-2.386800 -13.946400 0.000000
-2.340000 -13.946400 0.000000
-2.293200 -13.946400 0.000000
-2.246400 -13.946400 0.000000
-2.199600 -13.946400 0.000000
-2.152800 -13.946400 0.000000
-2.106000 -13.946400 0.000000
-2.059200 -13.946400 0.000000
-2.012400 -13.946400 0.000000
-1.965600 -13.946400 0.000000
-1.918800 -13.946400 0.000000
-1.872000 -13.946400 0.000000
-1.825200 -13.946400 0.000000
-1.778400 -13.946400 0.000000
-1.731600 -13.946400 0.000000
-1.684800 -13.946400 0.000000
-1.638000 -13.946400 0.000000
-1.591200 -13.946400 0.000000
-1.544400 -13.946400 0.000000
-1.497600 -13.946400 0.000000
-1.450800 -13.946400 0.000000
-1.404000 -13.946400 0.000000
-1.357200 -13.946400 0.000000
-1.310400 -13.946400 0.000000
-1.263600 -13.946400 0.000000
-1.216800 -13.946400 0.000000
-1.170000 -13.946400 0.000000
-1.123200 -13.946400 0.000000
-1.076400 -13.946400 0.000000
-1.029600 -13.946400 0.000000
-0.982800 -13.946400 0.000000
-0.936000 -13.946400 0.000000
-0.889200 -13.946400 0.000000
-0.842400 -13.946400 0.000000
-0.795600 -13.946400 0.000000
-0.748800 -13.946400 0.000000
-0.702000 -13.946400 0.000000
-0.655200 -13.946400 0.000000
-0.608400 -13.946400 0.000000
-0.561600 -13.946400 0.000000
-0.514800 -13.946400 0.000000
-0.468000 -13.946400 0.000000
-0.421200 -13.946400 0.000000
-0.374400 -13.946400 0.000000
-0.327600 -13.946400 0.000000
-0.280800 -13.946400 0.000000
-0.234000 -13.946400 0.000000
-0.187200 -13.946400 0.000000
-0.140400 -13.946400 0.000000
-0.093600 -13.946400 0.000000
-0.046800 -13.946400 0.000000
0.000000 -13.946400 0.000000
0.046800 -13.946400 0.000000
0.093600 -13.946400 0.000000
0.140400 -13.946400 0.000000
0.187200 -13.946400 0.000000
0.234000 -13.946400 0.000000
0.280800 -13.946400 0.000000
0.327600 -13.946400 0.000000
0.374400 -13.946400 0.000000
0.421200 -13.946400 0.000000
0.468000 -13.946400 0.000000
0.514800 -13.946400 0.000000
0.561600 -13.946400 0.000000
0.608400 -13.946400 0.000000
0.655200 -13.946400 0.000000
0.702000 -13.946400 0.000000
0.748800 -13.946400 0.000000
0.795600 -13.946400 0.000000
0.842400 -13.946400 0.000000
0.889200 -13.946400 0.000000
0.936000 -13.946400 0.000000
0.982800 -13.946400 0.000000
1.029600 -13.946400 0.000000
1.076400 -13.946400 0.000000
1.123200 -13.946400 0.000000
1.170000 -13.946400 0.000000
1.216800 -13.946400 0.000000
1.263600 -13.946400 0.000000
1.310400 -13.946400 0.000000
1.357200 -13.946400 0.000000
1.404000 -13.946400 0.000000
1.450800 -13.946400 0.000000
1.497600 -13.946400 0.000000
1.544400 -13.946400 0.000000
1.591200 -13.946400 0.000000
1.638000 -13.946400 0.000000
1.684800 -13.946400 0.000000
1.731600 -13.946400 0.000000
1.778400 -13.946400 0.000000
1.825200 -13.946400 0.000000
1.872000 -13.946400 0.000000
1.918800 -13.946400 0.000000
1.965600 -13.946400 0.000000
2.012400 -13.946400 0.000000
2.059200 -13.946400 0.000000
2.106000 -13.946400 0.000000
2.152800 -13.946400 0.000000
2.199600 -13.946400 0.000000
2.246400 -13.946400 0.000000
2.293200 -13.946400 0.000000
2.340000 -13.946400 0.000000
2.386800 -13.946400 0.000000
2.433600 -13.946400 0.000000
2.480400 -13.946400 0.000000
2.527200 -13.946400 0.000000
2.574000 -13.946400 0.000000
2.620800 -13.946400 0.000000
2.667600 -13.946400 0.000000
2.714400 -13.946400 0.000000
2.761200 -13.946400 0.000000
2.808000 -13.946400 0.000000
2.854800 -13.946400 0.000000
2.901600 -13.946400 0.000000
2.948400 -13.946400 0.000000
2.995200 -13.946400 0.000000
3.042000 -13.946400 0.000000
3.088800 -13.946400 0.000000
3.135600 -13.946400 0.000000
3.182400 -13.946400 0.000000
3.229200 -13.946400 0.000000
3.276000 -13.946400 0.000000
3.322800 -13.946400 0.000000
3.369600 -13.946400 0.000000
3.416400 -13.946400 0.000000
3.463200 -13.946400 0.000000
3.510000 -13.946400 0.000000
3.556800 -13.946400 0.000000
3.603600 -13.946400 0.000000
3.650400 -13.946400 0.000000
3.697200 -13.946400 0.000000
3.744000 -13.946400 0.000000
3.790800 -13.946400 0.000000
3.837600 -13.946400 0.000000
3.884400 -13.946400 0.000000
3.931200 -13.946400 0.000000
3.978000 -13.946400 0.000000
4.024800 -13.946400 0.000000
4.071600 -13.946400 0.000000
4.118400 -13.946400 0.000000
4.165200 -13.946400 0.000000
4.212000 -13.946400 0.000000
4.258800 -13.946400 0.000000
4.305600 -13.946400 0.000000
4.352400 -13.946400 0.000000
4.399200 -13.946400 0.000000
4.446000 -13.946400 0.000000
4.492800 -13.946400 0.000000
4.539600 -13.946400 0.000000
4.586400 -13.946400 0.000000
4.633200 -13.946400 0.000000
4.680000 -13.946400 0.000000
4.726800 -13.946400 0.000000
4.773600 -13.946400 0.000000
4.820400 -13.946400 0.000000
4.867200 -13.946400 0.000000
4.914000 -13.946400 0.000000
4.960800 -13.946400 0.000000
5.007600 -13.946400 0.000000
5.054400 -13.946400 0.000000
5.101200 -13.946400 0.000000
5.148000 -13.946400 0.000000
5.194800 -13.946400 0.000000
5.241600 -13.946400 0.000000
5.288400 -13.946400 0.000000
5.335200 -13.946400 0.000000
5.382000 -13.946400 0.000000
5.428800 -13.946400 0.000000
5.475600 -13.946400 0.000000
5.522400 -13.946400 0.000000
5.569200 -13.946400 0.000000
5.616000 -13.946400 0.000000
5.662800 -13.946400 0.000000
5.709600 -13.946400 0.000000
5.756400 -13.946400 0.000000
5.803200 -13.946400 0.000000
5.850000 -13.946400 0.000000
5.896800 -13.946400 0.000000
5.943600 -13.946400 0.000000
5.990400 -13.946400 0.000000
6.037200 -13.946400 0.000000
6.084000 -13.946400 0.000000
6.130800 -13.946400 0.000000
6.177600 -13.946400 0.000000
6.224400 -13.946400 0.000000
6.271200 -13.946400 0.000000
6.318000 -13.946400 0.000000
6.364800 -13.946400 0.000000
6.411600 -13.946400 0.000000
6.458400 -13.946400 0.000000
6.505200 -13.946400 0.000000
6.552000 -13.946400 0.000000
6.598800 -13.946400 0.000000
6.645600 -13.946400 0.000000
6.692400 -13.946400 0.000000
6.739200 -13.946400 0.000000
6.786000 -13.946400 0.000000
6.832800 -13.946400 0.000000
6.879600 -13.946400 0.000000
6.926400 -13.946400 0.000000
6.973200 -13.946400 0.000000
7.020000 -13.946400 0.000000
7.066800 -13.946400 0.000000
7.113600 -13.946400 0.000000
7.160400 -13.946400 0.000000
7.207200 -13.946400 0.000000
7.254000 -13.946400 0.000000
7.300800 -13.946400 0.000000
7.347600 -13.946400 0.000000
7.394400 -13.946400 0.000000
7.441200 -13.946400 0.000000
7.488000 -13.946400 0.000000
7.534800 -13.946400 0.000000
7.581600 -13.946400 0.000000
7.628400 -13.946400 0.000000
7.675200 -13.946400 0.000000
7.722000 -13.946400 0.000000
7.768800 -13.946400 0.000000
12.214800 -13.946400 0.000000
12.261600 -13.946400 0.000000
12.308400 -13.946400 0.000000
12.355200 -13.946400 0.000000
12.402000 -13.946400 0.000000
12.448800 -13.946400 0.000000
12.495600 -13.946400 0.000000
12.542400 -13.946400 0.000000
12.589200 -13.946400 0.000000
12.636000 -13.946400 0.000000
12.682800 -13.946400 0.000000
12.729600 -13.946400 0.000000
12.776400 -13.946400 0.000000
12.823200 -13.946400 0.000000
12.870000 -13.946400 0.000000
12.916800 -13.946400 0.000000
12.963600 -13.946400 0.000000
13.010400 -13.946400 0.000000
13.057200 -13.946400 0.000000
13.104000 -13.946400 0.000000
13.150800 -13.946400 0.000000
13.197600 -13.946400 0.000000
13.244400 -13.946400 0.000000
13.291200 -13.946400 0.000000
13.338000 -13.946400 0.000000
13.384800 -13.946400 0.000000
13.431600 -13.946400 0.000000
13.478400 -13.946400 0.000000
13.525200 -13.946400 0.000000
13.572000 -13.946400 0.000000
13.618800 -13.946400 0.000000
13.665600 -13.946400 0.000000
13.712400 -13.946400 0.000000
13.759200 -13.946400 0.000000
13.806000 -13.946400 0.000000
13.852800 -13.946400 0.000000
13.899600 -13.946400 0.000000
13.946400 -13.946400 0.000000
13.993200 -13.946400 0.000000
14.040000 -13.946400 0.000000
14.086800 -13.946400 0.000000
14.133600 -13.946400 0.000000
14.180400 -13.946400 0.000000
14.882400 -13.946400 0.000000
14.929200 -13.946400 0.000000
14.976000 -13.946400 0.000000
15.022800 -13.946400 0.000000
15.069600 -13.946400 0.000000
15.116400 -13.946400 0.000000
15.163200 -13.946400 0.000000
15.210000 -13.946400 0.000000
15.256800 -13.946400 0.000000
15.303600 -13.946400 0.000000
15.350400 -13.946400 0.000000
15.397200 -13.946400 0.000000
15.444000 -13.946400 0.000000
15.490800 -13.946400 0.000000
15.537600 -13.946400 0.000000
15.584400 -13.946400 0.000000
16.005600 -13.946400 0.000000
16.052400 -13.946400 0.000000
-18.720000 -13.899600 0.000000
-18.673200 -13.899600 0.000000
-18.626400 -13.899600 0.000000
-18.579600 -13.899600 -7.077769
-18.532800 -13.899600 -7.047895
-18.486000 -13.899600 -7.046878
-18.439200 -13.899600 -7.041612
-18.392400 -13.899600 -7.025185
-18.345600 -13.899600 -7.012634
-18.298800 -13.899600 -7.010679
-18.252000 -13.899600 -7.012634
-18.205200 -13.899600 -7.015975
-18.158400 -13.899600 -7.007072
-18.111600 -13.899600 -7.008627
-18.064800 -13.899600 -7.007335
-18.018000 -13.899600 -7.007335
-17.971200 -13.899600 -6.983986
-17.924400 -13.899600 -6.981857
-17.877600 -13.899600 -6.966305
-17.830800 -13.899600 -6.971857
-17.784000 -13.899600 -6.963098
-17.737200 -13.899600 -6.963098
-17.690400 -13.899600 -6.951393
-17.643600 -13.899600 -6.951393
-17.596800 -13.899600 -6.951214
-17.550000 -13.899600 -6.935520
-17.503200 -13.899600 -6.928626
-17.456400 -13.899600 -6.914468
-17.409600 -13.899600 -6.904097
-17.362800 -13.899600 -6.900308
-17.316000 -13.899600 -6.871426
-17.269200 -13.899600 -6.865969
-17.222400 -13.899600 -6.863590
-17.175600 -13.899600 -6.857018
-17.128800 -13.899600 -6.840173
-17.082000 -13.899600 -6.829536
-17.035200 -13.899600 -6.808729
-16.988400 -13.899600 -6.787927
-16.941600 -13.899600 -6.763103
-16.894800 -13.899600 -6.711648
-16.848000 -13.899600 -6.663273
-16.801200 -13.899600 -6.618071
-16.426800 -13.899600 -5.491111
-15.163200 -13.899600 6.777825
-15.116400 -13.899600 6.831154
-15.069600 -13.899600 6.846285
-15.022800 -13.899600 6.867637
-14.976000 -13.899600 6.885325
-14.929200 -13.899600 6.901098
-14.882400 -13.899600 6.922057
-14.835600 -13.899600 6.942614
-14.788800 -13.899600 6.944896
-14.742000 -13.899600 6.953222
-14.695200 -13.899600 6.979591
-14.648400 -13.899600 6.997877
-14.601600 -13.899600 7.005947
-14.554800 -13.899600 7.009599
-14.508000 -13.899600 7.015201
-14.461200 -13.899600 7.021864
-14.414400 -13.899600 7.025658
-14.367600 -13.899600 7.028896
-14.320800 -13.899600 7.037962
-14.274000 -13.899600 7.038852
-14.227200 -13.899600 7.039949
-14.180400 -13.899600 7.042421
-14.133600 -13.899600 7.049420
-14.086800 -13.899600 7.055049
-14.040000 -13.899600 7.055083
-13.993200 -13.899600 7.052674
-13.946400 -13.899600 7.055083
-13.899600 -13.899600 7.055083
-13.852800 -13.899600 7.056076
-13.806000 -13.899600 7.069895
-13.759200 -13.899600 7.063159
-13.712400 -13.899600 7.059480
-13.665600 -13.899600 7.059480
-13.618800 -13.899600 7.061921
-13.572000 -13.899600 7.063159
-13.525200 -13.899600 7.063159
-13.478400 -13.899600 7.063159
-13.431600 -13.899600 7.055605
-13.384800 -13.899600 7.065266
-13.338000 -13.899600 7.066295
-13.291200 -13.899600 7.074643
-13.244400 -13.899600 7.087614
-13.197600 -13.899600 7.117202
-13.150800 -13.899600 7.177407
-13.104000 -13.899600 7.230147
-8.564400 -13.899600 8.839683
-8.517600 -13.899600 8.701037
-8.470800 -13.899600 8.601931
-8.424000 -13.899600 8.551134
-8.377200 -13.899600 8.498859
-8.330400 -13.899600 8.471604
-8.283600 -13.899600 8.414927
-8.236800 -13.899600 8.360449
-8.190000 -13.899600 8.305757
-8.143200 -13.899600 8.275545
-8.096400 -13.899600 8.254340
-8.049600 -13.899600 8.210909
-8.002800 -13.899600 8.132813
-7.956000 -13.899600 8.084436
-7.909200 -13.899600 8.052491
-7.862400 -13.899600 8.035247
-7.815600 -13.899600 7.999694
-7.768800 -13.899600 7.989581
-7.722000 -13.899600 7.907243
-7.675200 -13.899600 7.857546
-7.628400 -13.899600 7.838578
-7.581600 -13.899600 7.800263
-7.534800 -13.899600 7.781899
-7.488000 -13.899600 7.777520
-7.441200 -13.899600 7.758282
-7.394400 -13.899600 7.721496
-7.347600 -13.899600 7.686141
-7.300800 -13.899600 7.659584
-7.254000 -13.899600 7.621239
-7.207200 -13.899600 7.603637
-7.160400 -13.899600 7.602455
-7.113600 -13.899600 7.585635
-7.066800 -13.899600 7.546170
-7.020000 -13.899600 7.531337
-6.973200 -13.899600 7.510795
-6.926400 -13.899600 7.484119
-6.879600 -13.899600 7.453378
-6.832800 -13.899600 7.435121
-6.786000 -13.899600 7.403926
-6.739200 -13.899600 7.390361
-6.692400 -13.899600 7.380580
-6.645600 -13.899600 7.368093
-6.598800 -13.899600 7.345588
-6.552000 -13.899600 7.300501
-6.505200 -13.899600 7.290080
-6.458400 -13.899600 7.274522
-6.411600 -13.899600 7.258724
-6.364800 -13.899600 7.257427
-6.318000 -13.899600 7.244871
-6.271200 -13.899600 7.236611
-6.224400 -13.899600 7.231709
-6.177600 -13.899600 7.196102
-6.130800 -13.899600 7.175109
-6.084000 -13.899600 7.170016
-6.037200 -13.899600 7.163912
-5.990400 -13.899600 7.160149
-5.943600 -13.899600 7.160149
-5.896800 -13.899600 7.158319
-5.850000 -13.899600 7.158319
-5.803200 -13.899600 7.152726
-5.756400 -13.899600 7.113649
-5.709600 -13.899600 7.089028
-5.662800 -13.899600 7.049793
-5.616000 -13.899600 7.042730
-5.569200 -13.899600 7.036023
-5.522400 -13.899600 7.036023
-5.475600 -13.899600 7.032590
-5.428800 -13.899600 7.032590
-5.382000 -13.899600 7.021292
-5.335200 -13.899600 7.016490
-5.288400 -13.899600 7.004191
-5.241600 -13.899600 6.980551
-5.194800 -13.899600 6.922800
-5.148000 -13.899600 6.887945
-5.101200 -13.899600 6.874500
-5.054400 -13.899600 6.874500
-5.007600 -13.899600 6.866883
-4.960800 -13.899600 6.869511
-4.914000 -13.899600 6.869511
-4.867200 -13.899600 6.866883
-4.820400 -13.899600 6.864983
-4.773600 -13.899600 6.849235
-4.726800 -13.899600 6.812403
-4.680000 -13.899600 6.808027
-4.633200 -13.899600 6.773930
-4.586400 -13.899600 6.749723
-4.539600 -13.899600 6.737307
-4.492800 -13.899600 6.728617
-4.446000 -13.899600 6.728617
-4.399200 -13.899600 6.745974
-4.352400 -13.899600 6.741745
-4.305600 -13.899600 6.745161
-4.258800 -13.899600 6.745974
-4.212000 -13.899600 6.735474
-4.165200 -13.899600 6.721950
-4.118400 -13.899600 6.702559
-4.071600 -13.899600 6.672842
-4.024800 -13.899600 6.664629
-3.978000 -13.899600 6.643422
-3.931200 -13.899600 6.639384
-3.884400 -13.899600 6.633840
-3.837600 -13.899600 6.633840
-3.790800 -13.899600 6.640899
-3.744000 -13.899600 6.645678
-3.697200 -13.899600 6.642937
-3.650400 -13.899600 6.645678
-3.603600 -13.899600 6.641647
-3.556800 -13.899600 6.637476
-3.510000 -13.899600 6.626021
-3.463200 -13.899600 6.623058
-3.416400 -13.899600 6.626021
-3.369600 -13.899600 6.626021
-3.322800 -13.899600 6.607219
-3.276000 -13.899600 6.626021
-3.229200 -13.899600 6.626021
-3.182400 -13.899600 6.612431
-3.135600 -13.899600 6.606760
-3.088800 -13.899600 6.601088
-3.042000 -13.899600 6.584277
-2.995200 -13.899600 6.576347
-2.948400 -13.899600 6.560170
-2.901600 -13.899600 6.547960
-2.854800 -13.899600 6.516206
-2.808000 -13.899600 6.512129
-2.761200 -13.899600 6.512129
-2.714400 -13.899600 6.499063
-2.667600 -13.899600 6.481111
-2.620800 -13.899600 6.472538
-2.574000 -13.899600 6.459992
-2.527200 -13.899600 6.458574
-2.480400 -13.899600 6.483247
-2.433600 -13.899600 6.489094
-2.386800 -13.899600 6.495926
-2.340000 -13.899600 6.505728
-2.293200 -13.899600 6.507164
-2.246400 -13.899600 6.499215
-2.199600 -13.899600 6.505728
-2.152800 -13.899600 6.471744
-2.106000 -13.899600 6.466826
-2.059200 -13.899600 6.460471
-2.012400 -13.899600 6.445223
-1.965600 -13.899600 6.451859
-1.918800 -13.899600 6.460471
-1.872000 -13.899600 6.468218
-1.825200 -13.899600 6.479088
-1.778400 -13.899600 6.468218
-1.731600 -13.899600 6.471402
-1.684800 -13.899600 6.474006
-1.638000 -13.899600 6.475782
-1.591200 -13.899600 6.476049
-1.544400 -13.899600 6.476561
-1.497600 -13.899600 6.478027
-1.450800 -13.899600 6.484369
-1.404000 -13.899600 6.499571
-1.357200 -13.899600 6.515391
-1.310400 -13.899600 6.520721
-1.263600 -13.899600 6.523191
-1.216800 -13.899600 6.520721
-1.170000 -13.899600 6.518186
-1.123200 -13.899600 6.515748
-1.076400 -13.899600 6.515748
-1.029600 -13.899600 6.515748
-0.982800 -13.899600 6.518186
-0.936000 -13.899600 6.522493
-0.889200 -13.899600 6.531656
-0.842400 -13.899600 6.540994
-0.795600 -13.899600 6.529948
-0.748800 -13.899600 6.531656
-0.702000 -13.899600 6.526387
-0.655200 -13.899600 6.514148
-0.608400 -13.899600 6.513225
-0.561600 -13.899600 6.513018
-0.514800 -13.899600 6.513018
-0.468000 -13.899600 6.512462
-0.421200 -13.899600 6.512511
-0.374400 -13.899600 6.512462
-0.327600 -13.899600 6.517955
-0.280800 -13.899600 6.527028
-0.234000 -13.899600 6.527028
-0.187200 -13.899600 6.527800
-0.140400 -13.899600 6.536612
-0.093600 -13.899600 6.555655
-0.046800 -13.899600 6.556887
0.000000 -13.899600 6.578180
0.046800 -13.899600 6.569436
0.093600 -13.899600 6.578640
0.140400 -13.899600 6.578640
0.187200 -13.899600 6.578640
0.234000 -13.899600 6.578640
0.280800 -13.899600 6.578640
0.327600 -13.899600 6.603263
0.374400 -13.899600 6.584056
0.421200 -13.899600 6.591244
0.468000 -13.899600 6.584056
0.514800 -13.899600 6.577914
0.561600 -13.899600 6.577914
0.608400 -13.899600 6.577914
0.655200 -13.899600 6.577914
0.702000 -13.899600 6.589359
0.748800 -13.899600 6.604885
0.795600 -13.899600 6.627058
0.842400 -13.899600 6.636553
0.889200 -13.899600 6.640720
0.936000 -13.899600 6.640720
0.982800 -13.899600 6.636743
1.029600 -13.899600 6.651134
1.076400 -13.899600 6.653059
1.123200 -13.899600 6.686957
1.170000 -13.899600 6.706841
1.216800 -13.899600 6.714435
1.263600 -13.899600 6.738558
1.310400 -13.899600 6.766251
1.357200 -13.899600 6.766251
1.404000 -13.899600 6.762595
1.450800 -13.899600 6.727441
1.497600 -13.899600 6.724082
1.544400 -13.899600 6.716234
1.591200 -13.899600 6.711652
1.638000 -13.899600 6.716234
1.684800 -13.899600 6.725021
1.731600 -13.899600 6.730613
1.778400 -13.899600 6.746203
1.825200 -13.899600 6.770665
1.872000 -13.899600 6.773248
1.918800 -13.899600 6.773248
1.965600 -13.899600 6.773248
2.012400 -13.899600 6.775615
2.059200 -13.899600 6.782765
2.106000 -13.899600 6.787905
2.152800 -13.899600 6.773954
2.199600 -13.899600 6.773954
2.246400 -13.899600 6.786280
2.293200 -13.899600 6.791332
2.340000 -13.899600 6.791332
2.386800 -13.899600 6.791855
2.433600 -13.899600 6.803161
2.480400 -13.899600 6.823636
2.527200 -13.899600 6.832680
2.574000 -13.899600 6.852822
2.620800 -13.899600 6.890069
2.667600 -13.899600 6.897824
2.714400 -13.899600 6.902410
2.761200 -13.899600 6.902410
2.808000 -13.899600 6.904581
2.854800 -13.899600 6.915432
2.901600 -13.899600 6.919159
2.948400 -13.899600 6.922423
2.995200 -13.899600 6.925072
3.042000 -13.899600 6.925072
3.088800 -13.899600 6.953071
3.135600 -13.899600 6.946776
3.182400 -13.899600 6.957736
3.229200 -13.899600 6.963929
3.276000 -13.899600 6.983046
3.322800 -13.899600 7.001958
3.369600 -13.899600 7.022662
3.416400 -13.899600 7.034238
3.463200 -13.899600 7.038935
3.510000 -13.899600 7.044556
3.556800 -13.899600 7.044556
3.603600 -13.899600 7.039880
3.650400 -13.899600 7.061621
3.697200 -13.899600 7.061813
3.744000 -13.899600 7.061813
3.790800 -13.899600 7.080955
3.837600 -13.899600 7.118392
3.884400 -13.899600 7.118392
3.931200 -13.899600 7.135216
3.978000 -13.899600 7.135216
4.024800 -13.899600 7.163333
4.071600 -13.899600 7.182680
4.118400 -13.899600 7.190986
4.165200 -13.899600 7.202676
4.212000 -13.899600 7.202676
4.258800 -13.899600 7.221280
4.305600 -13.899600 7.228890
4.352400 -13.899600 7.234158
4.399200 -13.899600 7.251018
4.446000 -13.899600 7.264885
4.492800 -13.899600 7.281936
4.539600 -13.899600 7.300549
4.586400 -13.899600 7.323878
4.633200 -13.899600 7.365617
4.680000 -13.899600 7.392636
4.726800 -13.899600 7.421454
4.773600 -13.899600 7.431816
4.820400 -13.899600 7.435318
4.867200 -13.899600 7.451474
4.914000 -13.899600 7.479098
4.960800 -13.899600 7.458613
5.007600 -13.899600 7.470667
5.054400 -13.899600 7.486738
5.101200 -13.899600 7.498498
5.148000 -13.899600 7.503761
5.194800 -13.899600 7.515778
5.241600 -13.899600 7.526631
5.288400 -13.899600 7.546879
5.335200 -13.899600 7.570553
5.382000 -13.899600 7.619162
5.428800 -13.899600 7.646761
5.475600 -13.899600 7.703193
5.522400 -13.899600 7.713796
5.569200 -13.899600 7.735602
5.616000 -13.899600 7.750289
5.662800 -13.899600 7.800976
5.709600 -13.899600 7.816605
5.756400 -13.899600 7.834900
5.803200 -13.899600 7.844937
5.850000 -13.899600 7.841623
5.896800 -13.899600 7.874620
5.943600 -13.899600 7.896602
5.990400 -13.899600 7.908647
6.037200 -13.899600 7.913110
6.084000 -13.899600 7.926299
6.130800 -13.899600 7.970054
6.177600 -13.899600 8.005450
6.224400 -13.899600 8.016129
6.271200 -13.899600 8.031448
6.318000 -13.899600 8.034088
6.364800 -13.899600 8.091027
6.411600 -13.899600 8.129688
6.458400 -13.899600 8.159121
6.505200 -13.899600 8.202300
6.552000 -13.899600 8.228054
6.598800 -13.899600 8.238414
6.645600 -13.899600 8.284758
6.692400 -13.899600 8.349415
6.739200 -13.899600 8.378796
6.786000 -13.899600 8.427268
6.832800 -13.899600 8.432291
6.879600 -13.899600 8.448351
6.926400 -13.899600 8.503372
6.973200 -13.899600 8.528828
7.020000 -13.899600 8.561598
7.066800 -13.899600 8.603597
7.113600 -13.899600 8.645059
7.160400 -13.899600 8.695732
7.207200 -13.899600 8.740872
7.254000 -13.899600 8.776665
7.300800 -13.899600 8.873586
7.347600 -13.899600 8.934188
7.394400 -13.899600 9.013700
7.441200 -13.899600 9.049446
7.488000 -13.899600 9.089806
7.534800 -13.899600 9.182047
7.581600 -13.899600 9.213836
7.628400 -13.899600 9.291278
7.675200 -13.899600 9.487933
7.722000 -13.899600 22.801894
7.768800 -13.899600 29.380281
12.214800 -13.899600 8.002556
12.261600 -13.899600 7.997634
12.308400 -13.899600 7.994924
12.355200 -13.899600 7.994146
12.402000 -13.899600 7.963114
12.448800 -13.899600 7.958634
12.495600 -13.899600 7.950802
12.542400 -13.899600 7.941773
12.589200 -13.899600 7.950802
12.636000 -13.899600 7.944989
12.682800 -13.899600 7.944989
12.729600 -13.899600 7.951705
12.776400 -13.899600 7.944989
12.823200 -13.899600 7.942565
12.870000 -13.899600 7.943762
12.916800 -13.899600 7.939347
12.963600 -13.899600 7.939347
13.010400 -13.899600 7.939347
13.057200 -13.899600 7.929779
13.104000 -13.899600 7.930592
13.150800 -13.899600 7.929779
13.197600 -13.899600 7.935820
13.244400 -13.899600 7.940331
13.291200 -13.899600 7.946426
13.338000 -13.899600 7.961466
13.384800 -13.899600 7.968883
13.431600 -13.899600 7.968883
13.478400 -13.899600 7.969296
13.525200 -13.899600 7.977636
13.572000 -13.899600 7.976942
13.618800 -13.899600 7.976942
13.665600 -13.899600 7.977636
13.712400 -13.899600 7.975987
13.759200 -13.899600 7.979537
13.806000 -13.899600 7.983518
13.852800 -13.899600 7.981685
13.899600 -13.899600 7.988808
13.946400 -13.899600 8.007624
13.993200 -13.899600 8.009079
14.040000 -13.899600 8.009079
14.086800 -13.899600 7.992321
14.133600 -13.899600 7.985827
14.180400 -13.899600 7.985815
14.227200 -13.899600 7.973610
14.929200 -13.899600 6.723701
14.976000 -13.899600 6.720035
15.022800 -13.899600 6.710023
15.069600 -13.899600 6.681796
15.116400 -13.899600 6.688914
15.163200 -13.899600 6.680821
15.210000 -13.899600 6.694891
15.256800 -13.899600 6.694891
15.303600 -13.899600 6.706024
15.350400 -13.899600 6.710250
15.397200 -13.899600 6.728650
15.444000 -13.899600 6.733664
15.490800 -13.899600 6.728309
15.537600 -13.899600 6.721257
15.584400 -13.899600 6.703522
15.631200 -13.899600 6.675987
16.005600 -13.899600 4.475265
-18.720000 -13.852800 0.000000
-18.673200 -13.852800 0.000000
-18.626400 -13.852800 0.000000
-18.579600 -13.852800 -7.077769
-18.532800 -13.852800 -7.048807
-18.486000 -13.852800 -7.048807
-18.439200 -13.852800 -7.047771
-18.392400 -13.852800 -7.045931
-18.345600 -13.852800 -7.041612
-18.298800 -13.852800 -7.035562
-18.252000 -13.852800 -7.037741
-18.205200 -13.852800 -7.037741
-18.158400 -13.852800 -7.015975
-18.111600 -13.852800 -7.027273
-18.064800 -13.852800 -7.027273
-18.018000 -13.852800 -7.024005
-17.971200 -13.852800 -7.012139
-17.924400 -13.852800 -7.013329
-17.877600 -13.852800 -7.005638
-17.830800 -13.852800 -7.008627
-17.784000 -13.852800 -6.983986
-17.737200 -13.852800 -6.980180
-17.690400 -13.852800 -6.972439
-17.643600 -13.852800 -6.972439
-17.596800 -13.852800 -6.971542
-17.550000 -13.852800 -6.964110
-17.503200 -13.852800 -6.951214
-17.456400 -13.852800 -6.931706
-17.409600 -13.852800 -6.923137
-17.362800 -13.852800 -6.914468
-17.316000 -13.852800 -6.902016
-17.269200 -13.852800 -6.872897
-17.222400 -13.852800 -6.870790
-17.175600 -13.852800 -6.863590
-17.128800 -13.852800 -6.847831
-17.082000 -13.852800 -6.829536
-17.035200 -13.852800 -6.802573
-16.988400 -13.852800 -6.787927
-16.941600 -13.852800 -6.762256
-16.894800 -13.852800 -6.710832
-16.848000 -13.852800 -6.647307
-16.801200 -13.852800 -6.486449
-16.473600 -13.852800 -5.483670
-15.210000 -13.852800 6.772969
-15.163200 -13.852800 6.793101
-15.116400 -13.852800 6.856754
-15.069600 -13.852800 6.866210
-15.022800 -13.852800 6.881884
-14.976000 -13.852800 6.901098
-14.929200 -13.852800 6.922057
-14.882400 -13.852800 6.939220
-14.835600 -13.852800 6.946180
-14.788800 -13.852800 6.959259
-14.742000 -13.852800 6.990443
-14.695200 -13.852800 7.003011
-14.648400 -13.852800 7.005947
-14.601600 -13.852800 7.016320
-14.554800 -13.852800 7.018120
-14.508000 -13.852800 7.018120
-14.461200 -13.852800 7.021952
-14.414400 -13.852800 7.025658
-14.367600 -13.852800 7.028896
-14.320800 -13.852800 7.038355
-14.274000 -13.852800 7.039996
-14.227200 -13.852800 7.042060
-14.180400 -13.852800 7.045546
-14.133600 -13.852800 7.049420
-14.086800 -13.852800 7.056076
-14.040000 -13.852800 7.060647
-13.993200 -13.852800 7.056076
-13.946400 -13.852800 7.060647
-13.899600 -13.852800 7.074569
-13.852800 -13.852800 7.075326
-13.806000 -13.852800 7.075326
-13.759200 -13.852800 7.072593
-13.712400 -13.852800 7.063159
-13.665600 -13.852800 7.072593
-13.618800 -13.852800 7.072593
-13.572000 -13.852800 7.066295
-13.525200 -13.852800 7.065266
-13.478400 -13.852800 7.063178
-13.431600 -13.852800 7.065266
-13.384800 -13.852800 7.066585
-13.338000 -13.852800 7.077916
-13.291200 -13.852800 7.093405
-13.244400 -13.852800 7.119377
-13.197600 -13.852800 7.178233
-13.150800 -13.852800 7.230147
-8.564400 -13.852800 8.913365
-8.517600 -13.852800 8.702147
-8.470800 -13.852800 8.619236
-8.424000 -13.852800 8.569058
-8.377200 -13.852800 8.532153
-8.330400 -13.852800 8.477180
-8.283600 -13.852800 8.415423
-8.236800 -13.852800 8.360449
-8.190000 -13.852800 8.305757
-8.143200 -13.852800 8.276665
-8.096400 -13.852800 8.254340
-8.049600 -13.852800 8.211479
-8.002800 -13.852800 8.141148
-7.956000 -13.852800 8.085580
-7.909200 -13.852800 8.052491
-7.862400 -13.852800 8.038026
-7.815600 -13.852800 8.004370
-7.768800 -13.852800 7.989581
-7.722000 -13.852800 7.941098
-7.675200 -13.852800 7.869928
-7.628400 -13.852800 7.857026
-7.581600 -13.852800 7.808406
-7.534800 -13.852800 7.792043
-7.488000 -13.852800 7.780216
-7.441200 -13.852800 7.758282
-7.394400 -13.852800 7.729593
-7.347600 -13.852800 7.689936
-7.300800 -13.852800 7.667250
-7.254000 -13.852800 7.618826
-7.207200 -13.852800 7.607492
-7.160400 -13.852800 7.602455
-7.113600 -13.852800 7.585635
-7.066800 -13.852800 7.548527
-7.020000 -13.852800 7.535779
-6.973200 -13.852800 7.512503
-6.926400 -13.852800 7.492291
-6.879600 -13.852800 7.458326
-6.832800 -13.852800 7.440637
-6.786000 -13.852800 7.416321
-6.739200 -13.852800 7.397151
-6.692400 -13.852800 7.391609
-6.645600 -13.852800 7.382429
-6.598800 -13.852800 7.366309
-6.552000 -13.852800 7.334815
-6.505200 -13.852800 7.298329
-6.458400 -13.852800 7.294339
-6.411600 -13.852800 7.272488
-6.364800 -13.852800 7.258724
-6.318000 -13.852800 7.240667
-6.271200 -13.852800 7.229292
-6.224400 -13.852800 7.222028
-6.177600 -13.852800 7.195672
-6.130800 -13.852800 7.167054
-6.084000 -13.852800 7.167054
-6.037200 -13.852800 7.160149
-5.990400 -13.852800 7.160149
-5.943600 -13.852800 7.163912
-5.896800 -13.852800 7.164198
-5.850000 -13.852800 7.164198
-5.803200 -13.852800 7.158319
-5.756400 -13.852800 7.113649
-5.709600 -13.852800 7.089028
-5.662800 -13.852800 7.053384
-5.616000 -13.852800 7.042811
-5.569200 -13.852800 7.042730
-5.522400 -13.852800 7.036023
-5.475600 -13.852800 7.027175
-5.428800 -13.852800 7.025950
-5.382000 -13.852800 7.021292
-5.335200 -13.852800 7.014117
-5.288400 -13.852800 7.002664
-5.241600 -13.852800 6.954927
-5.194800 -13.852800 6.904832
-5.148000 -13.852800 6.876579
-5.101200 -13.852800 6.855056
-5.054400 -13.852800 6.863639
-5.007600 -13.852800 6.863639
-4.960800 -13.852800 6.864983
-4.914000 -13.852800 6.865660
-4.867200 -13.852800 6.858766
-4.820400 -13.852800 6.849235
-4.773600 -13.852800 6.823863
-4.726800 -13.852800 6.799964
-4.680000 -13.852800 6.799964
-4.633200 -13.852800 6.752880
-4.586400 -13.852800 6.741030
-4.539600 -13.852800 6.729463
-4.492800 -13.852800 6.721818
-4.446000 -13.852800 6.721818
-4.399200 -13.852800 6.741745
-4.352400 -13.852800 6.726585
-4.305600 -13.852800 6.743733
-4.258800 -13.852800 6.741745
-4.212000 -13.852800 6.728617
-4.165200 -13.852800 6.721950
-4.118400 -13.852800 6.695773
-4.071600 -13.852800 6.677577
-4.024800 -13.852800 6.672842
-3.978000 -13.852800 6.659488
-3.931200 -13.852800 6.642098
-3.884400 -13.852800 6.640899
-3.837600 -13.852800 6.642098
-3.790800 -13.852800 6.642937
-3.744000 -13.852800 6.649828
-3.697200 -13.852800 6.645678
-3.650400 -13.852800 6.655888
-3.603600 -13.852800 6.648224
-3.556800 -13.852800 6.641007
-3.510000 -13.852800 6.631053
-3.463200 -13.852800 6.624098
-3.416400 -13.852800 6.628883
-3.369600 -13.852800 6.628883
-3.322800 -13.852800 6.606760
-3.276000 -13.852800 6.610387
-3.229200 -13.852800 6.610387
-3.182400 -13.852800 6.607219
-3.135600 -13.852800 6.601088
-3.088800 -13.852800 6.580755
-3.042000 -13.852800 6.580733
-2.995200 -13.852800 6.570061
-2.948400 -13.852800 6.543213
-2.901600 -13.852800 6.535692
-2.854800 -13.852800 6.504801
-2.808000 -13.852800 6.504801
-2.761200 -13.852800 6.504801
-2.714400 -13.852800 6.485754
-2.667600 -13.852800 6.472538
-2.620800 -13.852800 6.472538
-2.574000 -13.852800 6.463565
-2.527200 -13.852800 6.461684
-2.480400 -13.852800 6.483353
-2.433600 -13.852800 6.489094
-2.386800 -13.852800 6.499215
-2.340000 -13.852800 6.507164
-2.293200 -13.852800 6.507355
-2.246400 -13.852800 6.499215
-2.199600 -13.852800 6.499215
-2.152800 -13.852800 6.479184
-2.106000 -13.852800 6.471744
-2.059200 -13.852800 6.466826
-2.012400 -13.852800 6.453050
-1.965600 -13.852800 6.459874
-1.918800 -13.852800 6.483895
-1.872000 -13.852800 6.479911
-1.825200 -13.852800 6.479911
-1.778400 -13.852800 6.471402
-1.731600 -13.852800 6.474006
-1.684800 -13.852800 6.475782
-1.638000 -13.852800 6.475782
-1.591200 -13.852800 6.476561
-1.544400 -13.852800 6.478444
-1.497600 -13.852800 6.478527
-1.450800 -13.852800 6.496618
-1.404000 -13.852800 6.499571
-1.357200 -13.852800 6.513325
-1.310400 -13.852800 6.515391
-1.263600 -13.852800 6.518666
-1.216800 -13.852800 6.515748
-1.170000 -13.852800 6.518186
-1.123200 -13.852800 6.518186
-1.076400 -13.852800 6.515748
-1.029600 -13.852800 6.515511
-0.982800 -13.852800 6.515748
-0.936000 -13.852800 6.515748
-0.889200 -13.852800 6.522493
-0.842400 -13.852800 6.526387
-0.795600 -13.852800 6.517176
-0.748800 -13.852800 6.523579
-0.702000 -13.852800 6.517176
-0.655200 -13.852800 6.510163
-0.608400 -13.852800 6.510163
-0.561600 -13.852800 6.492013
-0.514800 -13.852800 6.505390
-0.468000 -13.852800 6.505390
-0.421200 -13.852800 6.508560
-0.374400 -13.852800 6.504621
-0.327600 -13.852800 6.505390
-0.280800 -13.852800 6.512462
-0.234000 -13.852800 6.512462
-0.187200 -13.852800 6.517955
-0.140400 -13.852800 6.527028
-0.093600 -13.852800 6.529257
-0.046800 -13.852800 6.547115
0.000000 -13.852800 6.551492
0.046800 -13.852800 6.541006
0.093600 -13.852800 6.559230
0.140400 -13.852800 6.559230
0.187200 -13.852800 6.569436
0.234000 -13.852800 6.586144
0.280800 -13.852800 6.586144
0.327600 -13.852800 6.609520
0.374400 -13.852800 6.603263
0.421200 -13.852800 6.592410
0.468000 -13.852800 6.591244
0.514800 -13.852800 6.584056
0.561600 -13.852800 6.584056
0.608400 -13.852800 6.584056
0.655200 -13.852800 6.575374
0.702000 -13.852800 6.589359
0.748800 -13.852800 6.604885
0.795600 -13.852800 6.627058
0.842400 -13.852800 6.640720
0.889200 -13.852800 6.651134
0.936000 -13.852800 6.652672
0.982800 -13.852800 6.652672
1.029600 -13.852800 6.653059
1.076400 -13.852800 6.661153
1.123200 -13.852800 6.693741
1.170000 -13.852800 6.709609
1.216800 -13.852800 6.729896
1.263600 -13.852800 6.744824
1.310400 -13.852800 6.762595
1.357200 -13.852800 6.762595
1.404000 -13.852800 6.762595
1.450800 -13.852800 6.727441
1.497600 -13.852800 6.724082
1.544400 -13.852800 6.719032
1.591200 -13.852800 6.711652
1.638000 -13.852800 6.711652
1.684800 -13.852800 6.721202
1.731600 -13.852800 6.724965
1.778400 -13.852800 6.733941
1.825200 -13.852800 6.751045
1.872000 -13.852800 6.771004
1.918800 -13.852800 6.771004
1.965600 -13.852800 6.773248
2.012400 -13.852800 6.782765
2.059200 -13.852800 6.788198
2.106000 -13.852800 6.788198
2.152800 -13.852800 6.775615
2.199600 -13.852800 6.773954
2.246400 -13.852800 6.786280
2.293200 -13.852800 6.789453
2.340000 -13.852800 6.789453
2.386800 -13.852800 6.789453
2.433600 -13.852800 6.795747
2.480400 -13.852800 6.809889
2.527200 -13.852800 6.835245
2.574000 -13.852800 6.844385
2.620800 -13.852800 6.873291
2.667600 -13.852800 6.896837
2.714400 -13.852800 6.897824
2.761200 -13.852800 6.902410
2.808000 -13.852800 6.902410
2.854800 -13.852800 6.908959
2.901600 -13.852800 6.917111
2.948400 -13.852800 6.925072
2.995200 -13.852800 6.933039
3.042000 -13.852800 6.928428
3.088800 -13.852800 6.955455
3.135600 -13.852800 6.955455
3.182400 -13.852800 6.961789
3.229200 -13.852800 6.972014
3.276000 -13.852800 6.987510
3.322800 -13.852800 7.007039
3.369600 -13.852800 7.022662
3.416400 -13.852800 7.034281
3.463200 -13.852800 7.039593
3.510000 -13.852800 7.046819
3.556800 -13.852800 7.039880
3.603600 -13.852800 7.039880
3.650400 -13.852800 7.047539
3.697200 -13.852800 7.061621
3.744000 -13.852800 7.061813
3.790800 -13.852800 7.094250
3.837600 -13.852800 7.110384
3.884400 -13.852800 7.112403
3.931200 -13.852800 7.126455
3.978000 -13.852800 7.135216
4.024800 -13.852800 7.155978
4.071600 -13.852800 7.178148
4.118400 -13.852800 7.190986
4.165200 -13.852800 7.207305
4.212000 -13.852800 7.207305
4.258800 -13.852800 7.221992
4.305600 -13.852800 7.228890
4.352400 -13.852800 7.231597
4.399200 -13.852800 7.243657
4.446000 -13.852800 7.264885
4.492800 -13.852800 7.271582
4.539600 -13.852800 7.294724
4.586400 -13.852800 7.321230
4.633200 -13.852800 7.365617
4.680000 -13.852800 7.388482
4.726800 -13.852800 7.411726
4.773600 -13.852800 7.426806
4.820400 -13.852800 7.435318
4.867200 -13.852800 7.480821
4.914000 -13.852800 7.486738
4.960800 -13.852800 7.480821
5.007600 -13.852800 7.484135
5.054400 -13.852800 7.498498
5.101200 -13.852800 7.501399
5.148000 -13.852800 7.518577
5.194800 -13.852800 7.521501
5.241600 -13.852800 7.533710
5.288400 -13.852800 7.559756
5.335200 -13.852800 7.579910
5.382000 -13.852800 7.619162
5.428800 -13.852800 7.644108
5.475600 -13.852800 7.689505
5.522400 -13.852800 7.701028
5.569200 -13.852800 7.714164
5.616000 -13.852800 7.725318
5.662800 -13.852800 7.749859
5.709600 -13.852800 7.800976
5.756400 -13.852800 7.827736
5.803200 -13.852800 7.839615
5.850000 -13.852800 7.839615
5.896800 -13.852800 7.867951
5.943600 -13.852800 7.882309
5.990400 -13.852800 7.911685
6.037200 -13.852800 7.924614
6.084000 -13.852800 7.928203
6.130800 -13.852800 7.963049
6.177600 -13.852800 8.004450
6.224400 -13.852800 8.009818
6.271200 -13.852800 8.016129
6.318000 -13.852800 8.034088
6.364800 -13.852800 8.093727
6.411600 -13.852800 8.130080
6.458400 -13.852800 8.150750
6.505200 -13.852800 8.208960
6.552000 -13.852800 8.230968
6.598800 -13.852800 8.238414
6.645600 -13.852800 8.272405
6.692400 -13.852800 8.329337
6.739200 -13.852800 8.362175
6.786000 -13.852800 8.423624
6.832800 -13.852800 8.432533
6.879600 -13.852800 8.489487
6.926400 -13.852800 8.519622
6.973200 -13.852800 8.540320
7.020000 -13.852800 8.565812
7.066800 -13.852800 8.607588
7.113600 -13.852800 8.632910
7.160400 -13.852800 8.695732
7.207200 -13.852800 8.740872
7.254000 -13.852800 8.767467
7.300800 -13.852800 8.876826
7.347600 -13.852800 8.931458
7.394400 -13.852800 8.992351
7.441200 -13.852800 9.035439
7.488000 -13.852800 9.129231
7.534800 -13.852800 9.164968
7.581600 -13.852800 9.213836
7.628400 -13.852800 9.291278
7.675200 -13.852800 9.487435
7.722000 -13.852800 22.801894
7.768800 -13.852800 29.389296
7.815600 -13.852800 29.391592
12.308400 -13.852800 8.002556
12.355200 -13.852800 8.001829
12.402000 -13.852800 7.994233
12.448800 -13.852800 7.960488
12.495600 -13.852800 7.958031
12.542400 -13.852800 7.950802
12.589200 -13.852800 7.958031
12.636000 -13.852800 7.952280
12.682800 -13.852800 7.952280
12.729600 -13.852800 7.958634
12.776400 -13.852800 7.952542
12.823200 -13.852800 7.952280
12.870000 -13.852800 7.954523
12.916800 -13.852800 7.952280
12.963600 -13.852800 7.954523
13.010400 -13.852800 7.952960
13.057200 -13.852800 7.943762
13.104000 -13.852800 7.945193
13.150800 -13.852800 7.946426
13.197600 -13.852800 7.952960
13.244400 -13.852800 7.961466
13.291200 -13.852800 7.964124
13.338000 -13.852800 7.966695
13.384800 -13.852800 7.979270
13.431600 -13.852800 7.984723
13.478400 -13.852800 7.977636
13.525200 -13.852800 7.990426
13.572000 -13.852800 7.978954
13.618800 -13.852800 7.979537
13.665600 -13.852800 7.983518
13.712400 -13.852800 7.981685
13.759200 -13.852800 7.984710
13.806000 -13.852800 7.991566
13.852800 -13.852800 7.985613
13.899600 -13.852800 8.010014
13.946400 -13.852800 8.023142
13.993200 -13.852800 8.025195
14.040000 -13.852800 8.024274
14.086800 -13.852800 8.021958
14.133600 -13.852800 8.009648
14.180400 -13.852800 8.009079
14.227200 -13.852800 7.985815
14.274000 -13.852800 7.975748
14.929200 -13.852800 6.723701
14.976000 -13.852800 6.723701
15.022800 -13.852800 6.717759
15.069600 -13.852800 6.706713
15.116400 -13.852800 6.706713
15.163200 -13.852800 6.706713
15.210000 -13.852800 6.720035
15.256800 -13.852800 6.719149
15.303600 -13.852800 6.728650
15.350400 -13.852800 6.728650
15.397200 -13.852800 6.740570
15.444000 -13.852800 6.742332
15.490800 -13.852800 6.739727
15.537600 -13.852800 6.731147
15.584400 -13.852800 6.721254
15.631200 -13.852800 6.699730
15.678000 -13.852800 6.667914
-18.720000 -13.806000 0.000000
-18.673200 -13.806000 0.000000
-18.626400 -13.806000 0.000000
-18.579600 -13.806000 -7.077769
-18.532800 -13.806000 -7.051520
-18.486000 -13.806000 -7.051520
-18.439200 -13.806000 -7.048807
-18.392400 -13.806000 -7.047771
-18.345600 -13.806000 -7.047771
-18.298800 -13.806000 -7.045931
-18.252000 -13.806000 -7.047771
-18.205200 -13.806000 -7.047771
-18.158400 -13.806000 -7.035562
-18.111600 -13.806000 -7.035562
-18.064800 -13.806000 -7.027273
-18.018000 -13.806000 -7.024481
-17.971200 -13.806000 -7.020656
-17.924400 -13.806000 -7.024481
-17.877600 -13.806000 -7.012139
-17.830800 -13.806000 -7.022236
-17.784000 -13.806000 -7.022236
-17.737200 -13.806000 -7.005638
-17.690400 -13.806000 -6.984271
-17.643600 -13.806000 -7.015256
-17.596800 -13.806000 -7.014979
-17.550000 -13.806000 -6.986411
-17.503200 -13.806000 -6.968652
-17.456400 -13.806000 -6.972439
-17.409600 -13.806000 -6.955150
-17.362800 -13.806000 -6.955150
-17.316000 -13.806000 -6.927425
-17.269200 -13.806000 -6.907449
-17.222400 -13.806000 -6.903607
-17.175600 -13.806000 -6.870790
-17.128800 -13.806000 -6.853420
-17.082000 -13.806000 -6.834932
-17.035200 -13.806000 -6.815722
-16.988400 -13.806000 -6.802573
-16.941600 -13.806000 -6.770246
-16.894800 -13.806000 -6.672422
-16.848000 -13.806000 -6.634987
-16.473600 -13.806000 -5.324381
-15.256800 -13.806000 6.772255
-15.210000 -13.806000 6.820094
-15.163200 -13.806000 6.846883
-15.116400 -13.806000 6.867637
-15.069600 -13.806000 6.885325
-15.022800 -13.806000 6.897671
-14.976000 -13.806000 6.921734
-14.929200 -13.806000 6.930123
-14.882400 -13.806000 6.945656
-14.835600 -13.806000 6.964433
-14.788800 -13.806000 6.978606
-14.742000 -13.806000 7.001278
-14.695200 -13.806000 7.009599
-14.648400 -13.806000 7.015201
-14.601600 -13.806000 7.020118
-14.554800 -13.806000 7.020118
-14.508000 -13.806000 7.020443
-14.461200 -13.806000 7.025658
-14.414400 -13.806000 7.026823
-14.367600 -13.806000 7.037962
-14.320800 -13.806000 7.038355
-14.274000 -13.806000 7.039996
-14.227200 -13.806000 7.041983
-14.180400 -13.806000 7.045546
-14.133600 -13.806000 7.052507
-14.086800 -13.806000 7.056795
-14.040000 -13.806000 7.066153
-13.993200 -13.806000 7.069906
-13.946400 -13.806000 7.074569
-13.899600 -13.806000 7.075854
-13.852800 -13.806000 7.079188
-13.806000 -13.806000 7.077194
-13.759200 -13.806000 7.072922
-13.712400 -13.806000 7.063178
-13.665600 -13.806000 7.072922
-13.618800 -13.806000 7.072922
-13.572000 -13.806000 7.072593
-13.525200 -13.806000 7.072593
-13.478400 -13.806000 7.066585
-13.431600 -13.806000 7.077916
-13.384800 -13.806000 7.083565
-13.338000 -13.806000 7.093405
-13.291200 -13.806000 7.120499
-13.244400 -13.806000 7.158474
-13.197600 -13.806000 7.211645
-8.564400 -13.806000 8.888258
-8.517600 -13.806000 8.702147
-8.470800 -13.806000 8.627454
-8.424000 -13.806000 8.566977
-8.377200 -13.806000 8.520235
-8.330400 -13.806000 8.483449
-8.283600 -13.806000 8.415423
-8.236800 -13.806000 8.359260
-8.190000 -13.806000 8.288802
-8.143200 -13.806000 8.256566
-8.096400 -13.806000 8.229125
-8.049600 -13.806000 8.203479
-8.002800 -13.806000 8.141148
-7.956000 -13.806000 8.084827
-7.909200 -13.806000 8.052491
-7.862400 -13.806000 8.035247
-7.815600 -13.806000 7.991334
-7.768800 -13.806000 7.954868
-7.722000 -13.806000 7.911910
-7.675200 -13.806000 7.865586
-7.628400 -13.806000 7.855448
-7.581600 -13.806000 7.824585
-7.534800 -13.806000 7.792043
-7.488000 -13.806000 7.781899
-7.441200 -13.806000 7.770218
-7.394400 -13.806000 7.739696
-7.347600 -13.806000 7.721121
-7.300800 -13.806000 7.681723
-7.254000 -13.806000 7.637003
-7.207200 -13.806000 7.618826
-7.160400 -13.806000 7.611757
-7.113600 -13.806000 7.598392
-7.066800 -13.806000 7.561917
-7.020000 -13.806000 7.556744
-6.973200 -13.806000 7.531337
-6.926400 -13.806000 7.521989
-6.879600 -13.806000 7.483917
-6.832800 -13.806000 7.448346
-6.786000 -13.806000 7.424585
-6.739200 -13.806000 7.409407
-6.692400 -13.806000 7.397151
-6.645600 -13.806000 7.397151
-6.598800 -13.806000 7.382429
-6.552000 -13.806000 7.368093
-6.505200 -13.806000 7.320657
-6.458400 -13.806000 7.315778
-6.411600 -13.806000 7.285633
-6.364800 -13.806000 7.272488
-6.318000 -13.806000 7.253842
-6.271200 -13.806000 7.240880
-6.224400 -13.806000 7.229292
-6.177600 -13.806000 7.215006
-6.130800 -13.806000 7.188300
-6.084000 -13.806000 7.168526
-6.037200 -13.806000 7.161177
-5.990400 -13.806000 7.161177
-5.943600 -13.806000 7.161177
-5.896800 -13.806000 7.159267
-5.850000 -13.806000 7.159267
-5.803200 -13.806000 7.153713
-5.756400 -13.806000 7.099241
-5.709600 -13.806000 7.085218
-5.662800 -13.806000 7.049793
-5.616000 -13.806000 7.042730
-5.569200 -13.806000 7.027175
-5.522400 -13.806000 7.021292
-5.475600 -13.806000 7.021292
-5.428800 -13.806000 7.016490
-5.382000 -13.806000 7.011166
-5.335200 -13.806000 7.011166
-5.288400 -13.806000 7.002664
-5.241600 -13.806000 6.950166
-5.194800 -13.806000 6.896943
-5.148000 -13.806000 6.863639
-5.101200 -13.806000 6.849792
-5.054400 -13.806000 6.852910
-5.007600 -13.806000 6.834283
-4.960800 -13.806000 6.834283
-4.914000 -13.806000 6.852910
-4.867200 -13.806000 6.839130
-4.820400 -13.806000 6.825647
-4.773600 -13.806000 6.808027
-4.726800 -13.806000 6.799964
-4.680000 -13.806000 6.791503
-4.633200 -13.806000 6.752880
-4.586400 -13.806000 6.743733
-4.539600 -13.806000 6.741030
-4.492800 -13.806000 6.735593
-4.446000 -13.806000 6.742175
-4.399200 -13.806000 6.745974
-4.352400 -13.806000 6.745161
-4.305600 -13.806000 6.747173
-4.258800 -13.806000 6.745974
-4.212000 -13.806000 6.735593
-4.165200 -13.806000 6.725969
-4.118400 -13.806000 6.691214
-4.071600 -13.806000 6.677577
-4.024800 -13.806000 6.670862
-3.978000 -13.806000 6.659828
-3.931200 -13.806000 6.646676
-3.884400 -13.806000 6.643422
-3.837600 -13.806000 6.649828
-3.790800 -13.806000 6.649828
-3.744000 -13.806000 6.670471
-3.697200 -13.806000 6.670471
-3.650400 -13.806000 6.670471
-3.603600 -13.806000 6.655888
-3.556800 -13.806000 6.648224
-3.510000 -13.806000 6.631053
-3.463200 -13.806000 6.624098
-3.416400 -13.806000 6.619575
-3.369600 -13.806000 6.619575
-3.322800 -13.806000 6.600951
-3.276000 -13.806000 6.601088
-3.229200 -13.806000 6.600951
-3.182400 -13.806000 6.601088
-3.135600 -13.806000 6.580755
-3.088800 -13.806000 6.576801
-3.042000 -13.806000 6.571910
-2.995200 -13.806000 6.558254
-2.948400 -13.806000 6.539035
-2.901600 -13.806000 6.516206
-2.854800 -13.806000 6.502439
-2.808000 -13.806000 6.502439
-2.761200 -13.806000 6.502439
-2.714400 -13.806000 6.485754
-2.667600 -13.806000 6.481111
-2.620800 -13.806000 6.481111
-2.574000 -13.806000 6.472538
-2.527200 -13.806000 6.463565
-2.480400 -13.806000 6.473817
-2.433600 -13.806000 6.489094
-2.386800 -13.806000 6.495926
-2.340000 -13.806000 6.507164
-2.293200 -13.806000 6.509603
-2.246400 -13.806000 6.509603
-2.199600 -13.806000 6.511446
-2.152800 -13.806000 6.510231
-2.106000 -13.806000 6.492358
-2.059200 -13.806000 6.484689
-2.012400 -13.806000 6.479184
-1.965600 -13.806000 6.479184
-1.918800 -13.806000 6.484689
-1.872000 -13.806000 6.471402
-1.825200 -13.806000 6.479088
-1.778400 -13.806000 6.471402
-1.731600 -13.806000 6.474670
-1.684800 -13.806000 6.475782
-1.638000 -13.806000 6.475782
-1.591200 -13.806000 6.478444
-1.544400 -13.806000 6.479088
-1.497600 -13.806000 6.481018
-1.450800 -13.806000 6.496785
-1.404000 -13.806000 6.499571
-1.357200 -13.806000 6.513325
-1.310400 -13.806000 6.518666
-1.263600 -13.806000 6.515511
-1.216800 -13.806000 6.515391
-1.170000 -13.806000 6.515511
-1.123200 -13.806000 6.509244
-1.076400 -13.806000 6.509095
-1.029600 -13.806000 6.500290
-0.982800 -13.806000 6.509095
-0.936000 -13.806000 6.500378
-0.889200 -13.806000 6.509095
-0.842400 -13.806000 6.500378
-0.795600 -13.806000 6.493110
-0.748800 -13.806000 6.510163
-0.702000 -13.806000 6.513018
-0.655200 -13.806000 6.510163
-0.608400 -13.806000 6.511247
-0.561600 -13.806000 6.510163
-0.514800 -13.806000 6.510163
-0.468000 -13.806000 6.510163
-0.421200 -13.806000 6.508560
-0.374400 -13.806000 6.496601
-0.327600 -13.806000 6.496601
-0.280800 -13.806000 6.505390
-0.234000 -13.806000 6.508560
-0.187200 -13.806000 6.511346
-0.140400 -13.806000 6.517955
-0.093600 -13.806000 6.521082
-0.046800 -13.806000 6.547115
0.000000 -13.806000 6.556887
0.046800 -13.806000 6.556887
0.093600 -13.806000 6.580819
0.140400 -13.806000 6.569436
0.187200 -13.806000 6.570245
0.234000 -13.806000 6.570245
0.280800 -13.806000 6.570245
0.327600 -13.806000 6.575808
0.374400 -13.806000 6.572766
0.421200 -13.806000 6.570245
0.468000 -13.806000 6.570245
0.514800 -13.806000 6.570145
0.561600 -13.806000 6.572766
0.608400 -13.806000 6.572766
0.655200 -13.806000 6.572766
0.702000 -13.806000 6.575374
0.748800 -13.806000 6.604885
0.795600 -13.806000 6.607475
0.842400 -13.806000 6.627058
0.889200 -13.806000 6.630142
0.936000 -13.806000 6.640720
0.982800 -13.806000 6.636743
1.029600 -13.806000 6.651134
1.076400 -13.806000 6.652672
1.123200 -13.806000 6.682054
1.170000 -13.806000 6.706610
1.216800 -13.806000 6.713541
1.263600 -13.806000 6.734681
1.310400 -13.806000 6.738558
1.357200 -13.806000 6.743998
1.404000 -13.806000 6.742948
1.450800 -13.806000 6.724082
1.497600 -13.806000 6.715157
1.544400 -13.806000 6.715157
1.591200 -13.806000 6.711537
1.638000 -13.806000 6.711537
1.684800 -13.806000 6.711652
1.731600 -13.806000 6.719032
1.778400 -13.806000 6.733941
1.825200 -13.806000 6.737590
1.872000 -13.806000 6.747596
1.918800 -13.806000 6.758073
1.965600 -13.806000 6.766858
2.012400 -13.806000 6.773248
2.059200 -13.806000 6.787905
2.106000 -13.806000 6.782765
2.152800 -13.806000 6.775615
2.199600 -13.806000 6.786280
2.246400 -13.806000 6.786280
2.293200 -13.806000 6.791332
2.340000 -13.806000 6.791855
2.386800 -13.806000 6.791855
2.433600 -13.806000 6.802354
2.480400 -13.806000 6.809284
2.527200 -13.806000 6.824884
2.574000 -13.806000 6.835245
2.620800 -13.806000 6.860159
2.667600 -13.806000 6.876737
2.714400 -13.806000 6.876737
2.761200 -13.806000 6.890406
2.808000 -13.806000 6.892424
2.854800 -13.806000 6.903091
2.901600 -13.806000 6.905965
2.948400 -13.806000 6.916256
2.995200 -13.806000 6.925072
3.042000 -13.806000 6.925072
3.088800 -13.806000 6.933936
3.135600 -13.806000 6.945516
3.182400 -13.806000 6.961789
3.229200 -13.806000 6.972014
3.276000 -13.806000 6.987510
3.322800 -13.806000 7.001151
3.369600 -13.806000 7.013623
3.416400 -13.806000 7.022662
3.463200 -13.806000 7.036424
3.510000 -13.806000 7.039880
3.556800 -13.806000 7.039880
3.603600 -13.806000 7.046819
3.650400 -13.806000 7.061621
3.697200 -13.806000 7.061813
3.744000 -13.806000 7.067653
3.790800 -13.806000 7.107616
3.837600 -13.806000 7.111153
3.884400 -13.806000 7.112403
3.931200 -13.806000 7.126455
3.978000 -13.806000 7.126455
4.024800 -13.806000 7.139939
4.071600 -13.806000 7.163333
4.118400 -13.806000 7.187131
4.165200 -13.806000 7.207305
4.212000 -13.806000 7.211888
4.258800 -13.806000 7.221992
4.305600 -13.806000 7.231597
4.352400 -13.806000 7.234158
4.399200 -13.806000 7.243657
4.446000 -13.806000 7.264885
4.492800 -13.806000 7.268986
4.539600 -13.806000 7.298897
4.586400 -13.806000 7.328785
4.633200 -13.806000 7.356587
4.680000 -13.806000 7.385129
4.726800 -13.806000 7.391260
4.773600 -13.806000 7.399153
4.820400 -13.806000 7.421454
4.867200 -13.806000 7.443380
4.914000 -13.806000 7.479098
4.960800 -13.806000 7.468956
5.007600 -13.806000 7.480821
5.054400 -13.806000 7.498498
5.101200 -13.806000 7.503761
5.148000 -13.806000 7.526116
5.194800 -13.806000 7.533710
5.241600 -13.806000 7.545299
5.288400 -13.806000 7.572560
5.335200 -13.806000 7.585455
5.382000 -13.806000 7.619162
5.428800 -13.806000 7.644108
5.475600 -13.806000 7.667188
5.522400 -13.806000 7.697201
5.569200 -13.806000 7.703488
5.616000 -13.806000 7.715188
5.662800 -13.806000 7.746757
5.709600 -13.806000 7.768592
5.756400 -13.806000 7.799502
5.803200 -13.806000 7.816605
5.850000 -13.806000 7.827736
5.896800 -13.806000 7.847611
5.943600 -13.806000 7.855142
5.990400 -13.806000 7.902000
6.037200 -13.806000 7.913110
6.084000 -13.806000 7.927677
6.130800 -13.806000 7.940863
6.177600 -13.806000 7.988976
6.224400 -13.806000 8.029187
6.271200 -13.806000 8.033840
6.318000 -13.806000 8.072462
6.364800 -13.806000 8.126309
6.411600 -13.806000 8.153855
6.458400 -13.806000 8.183332
6.505200 -13.806000 8.204897
6.552000 -13.806000 8.228054
6.598800 -13.806000 8.238414
6.645600 -13.806000 8.284758
6.692400 -13.806000 8.311574
6.739200 -13.806000 8.354815
6.786000 -13.806000 8.406278
6.832800 -13.806000 8.432533
6.879600 -13.806000 8.503372
6.926400 -13.806000 8.525079
6.973200 -13.806000 8.552103
7.020000 -13.806000 8.580854
7.066800 -13.806000 8.607588
7.113600 -13.806000 8.624922
7.160400 -13.806000 8.666267
7.207200 -13.806000 8.727246
7.254000 -13.806000 8.763314
7.300800 -13.806000 8.872531
7.347600 -13.806000 8.905274
7.394400 -13.806000 8.973396
7.441200 -13.806000 9.023173
7.488000 -13.806000 9.118753
7.534800 -13.806000 9.148312
7.581600 -13.806000 9.182183
7.628400 -13.806000 9.292302
7.675200 -13.806000 9.487435
7.722000 -13.806000 22.803775
7.768800 -13.806000 29.389296
7.815600 -13.806000 29.403008
12.308400 -13.806000 8.008744
12.355200 -13.806000 8.008744
12.402000 -13.806000 7.997634
12.448800 -13.806000 7.994146
12.495600 -13.806000 7.964571
12.542400 -13.806000 7.960488
12.589200 -13.806000 7.975465
12.636000 -13.806000 7.960488
12.682800 -13.806000 7.958634
12.729600 -13.806000 7.975465
12.776400 -13.806000 7.964571
12.823200 -13.806000 7.962042
12.870000 -13.806000 7.962042
12.916800 -13.806000 7.954523
12.963600 -13.806000 7.962106
13.010400 -13.806000 7.962106
13.057200 -13.806000 7.957872
13.104000 -13.806000 7.962106
13.150800 -13.806000 7.963495
13.197600 -13.806000 7.963628
13.244400 -13.806000 7.984723
13.291200 -13.806000 7.991147
13.338000 -13.806000 7.991147
13.384800 -13.806000 7.996936
13.431600 -13.806000 7.996936
13.478400 -13.806000 7.993087
13.525200 -13.806000 7.993087
13.572000 -13.806000 7.978128
13.618800 -13.806000 7.979318
13.665600 -13.806000 7.979537
13.712400 -13.806000 7.979537
13.759200 -13.806000 7.991566
13.806000 -13.806000 8.003164
13.852800 -13.806000 8.000028
13.899600 -13.806000 8.019863
13.946400 -13.806000 8.024274
13.993200 -13.806000 8.026970
14.040000 -13.806000 8.025450
14.086800 -13.806000 8.022512
14.133600 -13.806000 8.012431
14.180400 -13.806000 8.012431
14.227200 -13.806000 7.985827
14.274000 -13.806000 7.983751
14.320800 -13.806000 7.947378
14.976000 -13.806000 6.751424
15.022800 -13.806000 6.728372
15.069600 -13.806000 6.716207
15.116400 -13.806000 6.719149
15.163200 -13.806000 6.716207
15.210000 -13.806000 6.720035
15.256800 -13.806000 6.712233
15.303600 -13.806000 6.712233
15.350400 -13.806000 6.712233
15.397200 -13.806000 6.721729
15.444000 -13.806000 6.739727
15.490800 -13.806000 6.739727
15.537600 -13.806000 6.731147
15.584400 -13.806000 6.721257
15.631200 -13.806000 6.710566
15.678000 -13.806000 6.703522
15.724800 -13.806000 6.654496
-18.720000 -13.759200 0.000000
-18.673200 -13.759200 0.000000
-18.626400 -13.759200 0.000000
-18.579600 -13.759200 -7.084554
-18.532800 -13.759200 -7.074967
-18.486000 -13.759200 -7.052168
-18.439200 -13.759200 -7.052168
-18.392400 -13.759200 -7.048807
-18.345600 -13.759200 -7.052168
-18.298800 -13.759200 -7.048807
-18.252000 -13.759200 -7.048770
-18.205200 -13.759200 -7.048770
-18.158400 -13.759200 -7.045613
-18.111600 -13.759200 -7.035562
-18.064800 -13.759200 -7.031796
-18.018000 -13.759200 -7.024481
-17.971200 -13.759200 -7.024481
-17.924400 -13.759200 -7.027273
-17.877600 -13.759200 -7.024481
-17.830800 -13.759200 -7.024481
-17.784000 -13.759200 -7.031744
-17.737200 -13.759200 -7.031744
-17.690400 -13.759200 -7.022236
-17.643600 -13.759200 -7.015256
-17.596800 -13.759200 -6.991911
-17.550000 -13.759200 -6.986411
-17.503200 -13.759200 -6.972439
-17.456400 -13.759200 -6.979121
-17.409600 -13.759200 -6.968652
-17.362800 -13.759200 -6.968652
-17.316000 -13.759200 -6.949414
-17.269200 -13.759200 -6.927425
-17.222400 -13.759200 -6.924222
-17.175600 -13.759200 -6.904097
-17.128800 -13.759200 -6.865969
-17.082000 -13.759200 -6.853420
-17.035200 -13.759200 -6.839196
-16.988400 -13.759200 -6.808729
-16.941600 -13.759200 -6.766191
-16.894800 -13.759200 -6.647307
-15.303600 -13.759200 6.772255
-15.256800 -13.759200 6.786743
-15.210000 -13.759200 6.841928
-15.163200 -13.759200 6.867637
-15.116400 -13.759200 6.888770
-15.069600 -13.759200 6.901098
-15.022800 -13.759200 6.921734
-14.976000 -13.759200 6.930123
-14.929200 -13.759200 6.944481
-14.882400 -13.759200 6.959583
-14.835600 -13.759200 6.975165
-14.788800 -13.759200 6.983734
-14.742000 -13.759200 7.003011
-14.695200 -13.759200 7.015201
-14.648400 -13.759200 7.018670
-14.601600 -13.759200 7.020443
-14.554800 -13.759200 7.020952
-14.508000 -13.759200 7.021952
-14.461200 -13.759200 7.026211
-14.414400 -13.759200 7.028896
-14.367600 -13.759200 7.037962
-14.320800 -13.759200 7.038355
-14.274000 -13.759200 7.039996
-14.227200 -13.759200 7.041983
-14.180400 -13.759200 7.045546
-14.133600 -13.759200 7.052507
-14.086800 -13.759200 7.056795
-14.040000 -13.759200 7.066153
-13.993200 -13.759200 7.069906
-13.946400 -13.759200 7.074569
-13.899600 -13.759200 7.075854
-13.852800 -13.759200 7.077194
-13.806000 -13.759200 7.075326
-13.759200 -13.759200 7.072771
-13.712400 -13.759200 7.063159
-13.665600 -13.759200 7.072771
-13.618800 -13.759200 7.072771
-13.572000 -13.759200 7.072771
-13.525200 -13.759200 7.072983
-13.478400 -13.759200 7.077916
-13.431600 -13.759200 7.088456
-13.384800 -13.759200 7.094013
-13.338000 -13.759200 7.120499
-13.291200 -13.759200 7.173096
-13.244400 -13.759200 7.211645
-13.197600 -13.759200 7.240877
-8.564400 -13.759200 8.835426
-8.517600 -13.759200 8.702857
-8.470800 -13.759200 8.659759
-8.424000 -13.759200 8.551134
-8.377200 -13.759200 8.532153
-8.330400 -13.759200 8.483449
-8.283600 -13.759200 8.414927
-8.236800 -13.759200 8.356023
-8.190000 -13.759200 8.283933
-8.143200 -13.759200 8.256566
-8.096400 -13.759200 8.220141
-8.049600 -13.759200 8.203479
-8.002800 -13.759200 8.164172
-7.956000 -13.759200 8.100180
-7.909200 -13.759200 8.053271
-7.862400 -13.759200 8.038026
-7.815600 -13.759200 7.998837
-7.768800 -13.759200 7.969356
-7.722000 -13.759200 7.941098
-7.675200 -13.759200 7.884017
-7.628400 -13.759200 7.865353
-7.581600 -13.759200 7.841946
-7.534800 -13.759200 7.823353
-7.488000 -13.759200 7.792043
-7.441200 -13.759200 7.777520
-7.394400 -13.759200 7.758328
-7.347600 -13.759200 7.739696
-7.300800 -13.759200 7.687440
-7.254000 -13.759200 7.665152
-7.207200 -13.759200 7.638904
-7.160400 -13.759200 7.617053
-7.113600 -13.759200 7.607492
-7.066800 -13.759200 7.594044
-7.020000 -13.759200 7.574051
-6.973200 -13.759200 7.554531
-6.926400 -13.759200 7.533817
-6.879600 -13.759200 7.510795
-6.832800 -13.759200 7.454583
-6.786000 -13.759200 7.430293
-6.739200 -13.759200 7.411111
-6.692400 -13.759200 7.397151
-6.645600 -13.759200 7.397151
-6.598800 -13.759200 7.394412
-6.552000 -13.759200 7.376188
-6.505200 -13.759200 7.345588
-6.458400 -13.759200 7.320657
-6.411600 -13.759200 7.294933
-6.364800 -13.759200 7.274522
-6.318000 -13.759200 7.257427
-6.271200 -13.759200 7.240880
-6.224400 -13.759200 7.229292
-6.177600 -13.759200 7.215006
-6.130800 -13.759200 7.195672
-6.084000 -13.759200 7.167054
-6.037200 -13.759200 7.159267
-5.990400 -13.759200 7.159267
-5.943600 -13.759200 7.161177
-5.896800 -13.759200 7.159267
-5.850000 -13.759200 7.159267
-5.803200 -13.759200 7.140706
-5.756400 -13.759200 7.092560
-5.709600 -13.759200 7.077156
-5.662800 -13.759200 7.048035
-5.616000 -13.759200 7.024966
-5.569200 -13.759200 7.007241
-5.522400 -13.759200 7.007241
-5.475600 -13.759200 7.007241
-5.428800 -13.759200 7.005989
-5.382000 -13.759200 7.004403
-5.335200 -13.759200 7.004403
-5.288400 -13.759200 6.980117
-5.241600 -13.759200 6.896943
-5.194800 -13.759200 6.879968
-5.148000 -13.759200 6.855056
-5.101200 -13.759200 6.837418
-5.054400 -13.759200 6.834283
-5.007600 -13.759200 6.829848
-4.960800 -13.759200 6.834283
-4.914000 -13.759200 6.864983
-4.867200 -13.759200 6.839130
-4.820400 -13.759200 6.825390
-4.773600 -13.759200 6.808027
-4.726800 -13.759200 6.799964
-4.680000 -13.759200 6.791503
-4.633200 -13.759200 6.765734
-4.586400 -13.759200 6.752880
-4.539600 -13.759200 6.745161
-4.492800 -13.759200 6.745161
-4.446000 -13.759200 6.747173
-4.399200 -13.759200 6.756431
-4.352400 -13.759200 6.756431
-4.305600 -13.759200 6.768536
-4.258800 -13.759200 6.758056
-4.212000 -13.759200 6.758056
-4.165200 -13.759200 6.747173
-4.118400 -13.759200 6.694074
-4.071600 -13.759200 6.689153
-4.024800 -13.759200 6.677577
-3.978000 -13.759200 6.664629
-3.931200 -13.759200 6.659488
-3.884400 -13.759200 6.659488
-3.837600 -13.759200 6.659488
-3.790800 -13.759200 6.661650
-3.744000 -13.759200 6.670471
-3.697200 -13.759200 6.661650
-3.650400 -13.759200 6.661650
-3.603600 -13.759200 6.649828
-3.556800 -13.759200 6.641007
-3.510000 -13.759200 6.619699
-3.463200 -13.759200 6.618395
-3.416400 -13.759200 6.610387
-3.369600 -13.759200 6.600951
-3.322800 -13.759200 6.581758
-3.276000 -13.759200 6.581227
-3.229200 -13.759200 6.581115
-3.182400 -13.759200 6.581115
-3.135600 -13.759200 6.576558
-3.088800 -13.759200 6.576558
-3.042000 -13.759200 6.560502
-2.995200 -13.759200 6.558254
-2.948400 -13.759200 6.543213
-2.901600 -13.759200 6.535692
-2.854800 -13.759200 6.505268
-2.808000 -13.759200 6.511172
-2.761200 -13.759200 6.511172
-2.714400 -13.759200 6.502439
-2.667600 -13.759200 6.502439
-2.620800 -13.759200 6.499063
-2.574000 -13.759200 6.484943
-2.527200 -13.759200 6.484943
-2.480400 -13.759200 6.489094
-2.433600 -13.759200 6.499063
-2.386800 -13.759200 6.505728
-2.340000 -13.759200 6.507466
-2.293200 -13.759200 6.509603
-2.246400 -13.759200 6.509603
-2.199600 -13.759200 6.525855
-2.152800 -13.759200 6.535957
-2.106000 -13.759200 6.496673
-2.059200 -13.759200 6.492358
-2.012400 -13.759200 6.484689
-1.965600 -13.759200 6.483895
-1.918800 -13.759200 6.486992
-1.872000 -13.759200 6.482018
-1.825200 -13.759200 6.482018
-1.778400 -13.759200 6.474670
-1.731600 -13.759200 6.475782
-1.684800 -13.759200 6.478444
-1.638000 -13.759200 6.478444
-1.591200 -13.759200 6.481018
-1.544400 -13.759200 6.488990
-1.497600 -13.759200 6.496785
-1.450800 -13.759200 6.508192
-1.404000 -13.759200 6.508192
-1.357200 -13.759200 6.518666
-1.310400 -13.759200 6.525142
-1.263600 -13.759200 6.518666
-1.216800 -13.759200 6.515748
-1.170000 -13.759200 6.518186
-1.123200 -13.759200 6.518373
-1.076400 -13.759200 6.510110
-1.029600 -13.759200 6.509244
-0.982800 -13.759200 6.509244
-0.936000 -13.759200 6.509244
-0.889200 -13.759200 6.500378
-0.842400 -13.759200 6.505913
-0.795600 -13.759200 6.493110
-0.748800 -13.759200 6.500378
-0.702000 -13.759200 6.493110
-0.655200 -13.759200 6.493110
-0.608400 -13.759200 6.510163
-0.561600 -13.759200 6.511247
-0.514800 -13.759200 6.511247
-0.468000 -13.759200 6.510163
-0.421200 -13.759200 6.508560
-0.374400 -13.759200 6.499737
-0.327600 -13.759200 6.495438
-0.280800 -13.759200 6.495438
-0.234000 -13.759200 6.487230
-0.187200 -13.759200 6.495438
-0.140400 -13.759200 6.517955
-0.093600 -13.759200 6.521082
-0.046800 -13.759200 6.535621
0.000000 -13.759200 6.566975
0.046800 -13.759200 6.569436
0.093600 -13.759200 6.580819
0.140400 -13.759200 6.556887
0.187200 -13.759200 6.556887
0.234000 -13.759200 6.555422
0.280800 -13.759200 6.555422
0.327600 -13.759200 6.552184
0.374400 -13.759200 6.552184
0.421200 -13.759200 6.552184
0.468000 -13.759200 6.555422
0.514800 -13.759200 6.570145
0.561600 -13.759200 6.575808
0.608400 -13.759200 6.577914
0.655200 -13.759200 6.575374
0.702000 -13.759200 6.591244
0.748800 -13.759200 6.605325
0.795600 -13.759200 6.607475
0.842400 -13.759200 6.618766
0.889200 -13.759200 6.622650
0.936000 -13.759200 6.640720
0.982800 -13.759200 6.646437
1.029600 -13.759200 6.651134
1.076400 -13.759200 6.652672
1.123200 -13.759200 6.686957
1.170000 -13.759200 6.705329
1.216800 -13.759200 6.707297
1.263600 -13.759200 6.713541
1.310400 -13.759200 6.735204
1.357200 -13.759200 6.737442
1.404000 -13.759200 6.724082
1.450800 -13.759200 6.710252
1.497600 -13.759200 6.708695
1.544400 -13.759200 6.708695
1.591200 -13.759200 6.707277
1.638000 -13.759200 6.701663
1.684800 -13.759200 6.705766
1.731600 -13.759200 6.707277
1.778400 -13.759200 6.719402
1.825200 -13.759200 6.719402
1.872000 -13.759200 6.724965
1.918800 -13.759200 6.744571
1.965600 -13.759200 6.747596
2.012400 -13.759200 6.766123
2.059200 -13.759200 6.782765
2.106000 -13.759200 6.777680
2.152800 -13.759200 6.777680
2.199600 -13.759200 6.786280
2.246400 -13.759200 6.778998
2.293200 -13.759200 6.801798
2.340000 -13.759200 6.795747
2.386800 -13.759200 6.795747
2.433600 -13.759200 6.809284
2.480400 -13.759200 6.809284
2.527200 -13.759200 6.809889
2.574000 -13.759200 6.815939
2.620800 -13.759200 6.831381
2.667600 -13.759200 6.862093
2.714400 -13.759200 6.862093
2.761200 -13.759200 6.869651
2.808000 -13.759200 6.874461
2.854800 -13.759200 6.890974
2.901600 -13.759200 6.902410
2.948400 -13.759200 6.905965
2.995200 -13.759200 6.906213
3.042000 -13.759200 6.911277
3.088800 -13.759200 6.925072
3.135600 -13.759200 6.928428
3.182400 -13.759200 6.933039
3.229200 -13.759200 6.956132
3.276000 -13.759200 6.979866
3.322800 -13.759200 6.991815
3.369600 -13.759200 7.012507
3.416400 -13.759200 7.013623
3.463200 -13.759200 7.034335
3.510000 -13.759200 7.039880
3.556800 -13.759200 7.039880
3.603600 -13.759200 7.046819
3.650400 -13.759200 7.061621
3.697200 -13.759200 7.067653
3.744000 -13.759200 7.095199
3.790800 -13.759200 7.110384
3.837600 -13.759200 7.126455
3.884400 -13.759200 7.133298
3.931200 -13.759200 7.135216
3.978000 -13.759200 7.135216
4.024800 -13.759200 7.147368
4.071600 -13.759200 7.163333
4.118400 -13.759200 7.189991
4.165200 -13.759200 7.199367
4.212000 -13.759200 7.207305
4.258800 -13.759200 7.221992
4.305600 -13.759200 7.233056
4.352400 -13.759200 7.235021
4.399200 -13.759200 7.251018
4.446000 -13.759200 7.266389
4.492800 -13.759200 7.273765
4.539600 -13.759200 7.317806
4.586400 -13.759200 7.347655
4.633200 -13.759200 7.368083
4.680000 -13.759200 7.374161
4.726800 -13.759200 7.388482
4.773600 -13.759200 7.392780
4.820400 -13.759200 7.411726
4.867200 -13.759200 7.436934
4.914000 -13.759200 7.470034
4.960800 -13.759200 7.470034
5.007600 -13.759200 7.480821
5.054400 -13.759200 7.498498
5.101200 -13.759200 7.520051
5.148000 -13.759200 7.533710
5.194800 -13.759200 7.548183
5.241600 -13.759200 7.552795
5.288400 -13.759200 7.572560
5.335200 -13.759200 7.615374
5.382000 -13.759200 7.628118
5.428800 -13.759200 7.652371
5.475600 -13.759200 7.678581
5.522400 -13.759200 7.694507
5.569200 -13.759200 7.701028
5.616000 -13.759200 7.703488
5.662800 -13.759200 7.725318
5.709600 -13.759200 7.736791
5.756400 -13.759200 7.757226
5.803200 -13.759200 7.793331
5.850000 -13.759200 7.813622
5.896800 -13.759200 7.816605
5.943600 -13.759200 7.834900
5.990400 -13.759200 7.881927
6.037200 -13.759200 7.902000
6.084000 -13.759200 7.928203
6.130800 -13.759200 7.960446
6.177600 -13.759200 7.988976
6.224400 -13.759200 8.009818
6.271200 -13.759200 8.033840
6.318000 -13.759200 8.070732
6.364800 -13.759200 8.107269
6.411600 -13.759200 8.149432
6.458400 -13.759200 8.165381
6.505200 -13.759200 8.201318
6.552000 -13.759200 8.221616
6.598800 -13.759200 8.230968
6.645600 -13.759200 8.284758
6.692400 -13.759200 8.322789
6.739200 -13.759200 8.368906
6.786000 -13.759200 8.414411
6.832800 -13.759200 8.450715
6.879600 -13.759200 8.507039
6.926400 -13.759200 8.528731
6.973200 -13.759200 8.552103
7.020000 -13.759200 8.580854
7.066800 -13.759200 8.603597
7.113600 -13.759200 8.620516
7.160400 -13.759200 8.653919
7.207200 -13.759200 8.730588
7.254000 -13.759200 8.757952
7.300800 -13.759200 8.767467
7.347600 -13.759200 8.895353
7.394400 -13.759200 8.973396
7.441200 -13.759200 9.023173
7.488000 -13.759200 9.089806
7.534800 -13.759200 9.145730
7.581600 -13.759200 9.164968
7.628400 -13.759200 9.274182
7.675200 -13.759200 9.478301
7.722000 -13.759200 22.801894
7.768800 -13.759200 29.380281
7.815600 -13.759200 29.403008
12.402000 -13.759200 8.011722
12.448800 -13.759200 7.997634
12.495600 -13.759200 7.997634
12.542400 -13.759200 7.978162
12.589200 -13.759200 7.989349
12.636000 -13.759200 7.964571
12.682800 -13.759200 7.958634
12.729600 -13.759200 7.978814
12.776400 -13.759200 7.978162
12.823200 -13.759200 7.974464
12.870000 -13.759200 7.975465
12.916800 -13.759200 7.973489
12.963600 -13.759200 7.978814
13.010400 -13.759200 7.980864
13.057200 -13.759200 7.973489
13.104000 -13.759200 7.979472
13.150800 -13.759200 7.983916
13.197600 -13.759200 7.997771
13.244400 -13.759200 8.005525
13.291200 -13.759200 8.006857
13.338000 -13.759200 8.006857
13.384800 -13.759200 8.006857
13.431600 -13.759200 8.004488
13.478400 -13.759200 8.000165
13.525200 -13.759200 8.000165
13.572000 -13.759200 7.991566
13.618800 -13.759200 7.984710
13.665600 -13.759200 7.984710
13.712400 -13.759200 7.983518
13.759200 -13.759200 8.005093
13.806000 -13.759200 8.024009
13.852800 -13.759200 8.022512
13.899600 -13.759200 8.024769
13.946400 -13.759200 8.035393
13.993200 -13.759200 8.035393
14.040000 -13.759200 8.026970
14.086800 -13.759200 8.024769
14.133600 -13.759200 8.022512
14.180400 -13.759200 8.025195
14.227200 -13.759200 8.009648
14.274000 -13.759200 7.985815
14.320800 -13.759200 7.977612
15.069600 -13.759200 6.728372
15.116400 -13.759200 6.724424
15.163200 -13.759200 6.720035
15.210000 -13.759200 6.724424
15.256800 -13.759200 6.728650
15.303600 -13.759200 6.724424
15.350400 -13.759200 6.721729
15.397200 -13.759200 6.726734
15.490800 -13.759200 6.741235
15.537600 -13.759200 6.734545
15.584400 -13.759200 6.731147
15.631200 -13.759200 6.726734
15.678000 -13.759200 6.726734
15.724800 -13.759200 6.721254
16.473600 -13.759200 2.383820
16.614000 -13.759200 1.566673
-18.720000 -13.712400 0.000000
-18.673200 -13.712400 0.000000
-18.626400 -13.712400 0.000000
-18.579600 -13.712400 -7.085669
-18.532800 -13.712400 -7.077769
-18.486000 -13.712400 -7.067069
-18.439200 -13.712400 -7.052168
-18.392400 -13.712400 -7.047771
-18.345600 -13.712400 -7.052168
-18.298800 -13.712400 -7.048807
-18.252000 -13.712400 -7.047771
-18.205200 -13.712400 -7.048770
-18.158400 -13.712400 -7.048770
-18.111600 -13.712400 -7.048770
-18.064800 -13.712400 -7.062400
-18.018000 -13.712400 -7.035562
-17.971200 -13.712400 -7.041440
-17.924400 -13.712400 -7.043362
-17.877600 -13.712400 -7.041440
-17.830800 -13.712400 -7.032885
-17.784000 -13.712400 -7.031744
-17.737200 -13.712400 -7.007233
-17.690400 -13.712400 -6.991911
-17.643600 -13.712400 -6.991911
-17.596800 -13.712400 -6.986411
-17.550000 -13.712400 -6.984271
-17.503200 -13.712400 -6.972148
-17.456400 -13.712400 -6.972439
-17.409600 -13.712400 -6.964886
-17.362800 -13.712400 -6.968652
-17.316000 -13.712400 -6.947400
-17.269200 -13.712400 -6.925911
-17.222400 -13.712400 -6.904097
-17.175600 -13.712400 -6.874350
-17.128800 -13.712400 -6.865969
-17.082000 -13.712400 -6.847831
-17.035200 -13.712400 -6.833790
-16.988400 -13.712400 -6.802573
-16.941600 -13.712400 -6.762256
-15.303600 -13.712400 6.789053
-15.256800 -13.712400 6.838914
-15.210000 -13.712400 6.865971
-15.163200 -13.712400 6.886601
-15.116400 -13.712400 6.901098
-15.069600 -13.712400 6.921734
-15.022800 -13.712400 6.929269
-14.976000 -13.712400 6.944481
-14.929200 -13.712400 6.959583
-14.882400 -13.712400 6.975165
-14.835600 -13.712400 6.990443
-14.788800 -13.712400 6.995861
-14.742000 -13.712400 7.003347
-14.695200 -13.712400 7.016320
-14.648400 -13.712400 7.020118
-14.601600 -13.712400 7.021379
-14.554800 -13.712400 7.021952
-14.508000 -13.712400 7.025658
-14.461200 -13.712400 7.035742
-14.414400 -13.712400 7.039590
-14.367600 -13.712400 7.039949
-14.320800 -13.712400 7.039590
-14.274000 -13.712400 7.039949
-14.227200 -13.712400 7.039996
-14.180400 -13.712400 7.043664
-14.133600 -13.712400 7.052507
-14.086800 -13.712400 7.056795
-14.040000 -13.712400 7.062520
-13.993200 -13.712400 7.060647
-13.946400 -13.712400 7.071557
-13.899600 -13.712400 7.075326
-13.852800 -13.712400 7.075326
-13.806000 -13.712400 7.072771
-13.759200 -13.712400 7.071557
-13.712400 -13.712400 7.057607
-13.665600 -13.712400 7.063178
-13.618800 -13.712400 7.071105
-13.572000 -13.712400 7.072771
-13.525200 -13.712400 7.074685
-13.478400 -13.712400 7.089246
-13.431600 -13.712400 7.106686
-13.384800 -13.712400 7.120499
-13.338000 -13.712400 7.158474
-13.291200 -13.712400 7.211645
-13.244400 -13.712400 7.233683
-8.517600 -13.712400 8.767212
-8.470800 -13.712400 8.674564
-8.424000 -13.712400 8.566977
-8.377200 -13.712400 8.516419
-8.330400 -13.712400 8.483449
-8.283600 -13.712400 8.415423
-8.236800 -13.712400 8.362966
-8.190000 -13.712400 8.287114
-8.143200 -13.712400 8.260120
-8.096400 -13.712400 8.221782
-8.049600 -13.712400 8.204924
-8.002800 -13.712400 8.174363
-7.956000 -13.712400 8.109086
-7.909200 -13.712400 8.067645
-7.862400 -13.712400 8.053271
-7.815600 -13.712400 7.998837
-7.768800 -13.712400 7.969356
-7.722000 -13.712400 7.942004
-7.675200 -13.712400 7.869928
-7.628400 -13.712400 7.858948
-7.581600 -13.712400 7.847611
-7.534800 -13.712400 7.824585
-7.488000 -13.712400 7.797688
-7.441200 -13.712400 7.784527
-7.394400 -13.712400 7.770218
-7.347600 -13.712400 7.744370
-7.300800 -13.712400 7.699758
-7.254000 -13.712400 7.667546
-7.207200 -13.712400 7.654502
-7.160400 -13.712400 7.617053
-7.113600 -13.712400 7.603637
-7.066800 -13.712400 7.602905
-7.020000 -13.712400 7.598392
-6.973200 -13.712400 7.562457
-6.926400 -13.712400 7.544237
-6.879600 -13.712400 7.523394
-6.832800 -13.712400 7.508540
-6.786000 -13.712400 7.448346
-6.739200 -13.712400 7.418293
-6.692400 -13.712400 7.403926
-6.645600 -13.712400 7.409407
-6.598800 -13.712400 7.396182
-6.552000 -13.712400 7.382429
-6.505200 -13.712400 7.353914
-6.458400 -13.712400 7.334815
-6.411600 -13.712400 7.292689
-6.364800 -13.712400 7.272488
-6.318000 -13.712400 7.253842
-6.271200 -13.712400 7.237598
-6.224400 -13.712400 7.222523
-6.177600 -13.712400 7.197388
-6.130800 -13.712400 7.164366
-6.084000 -13.712400 7.155495
-6.037200 -13.712400 7.150720
-5.990400 -13.712400 7.152212
-5.943600 -13.712400 7.155495
-5.896800 -13.712400 7.150720
-5.850000 -13.712400 7.119879
-5.803200 -13.712400 7.099241
-5.756400 -13.712400 7.081233
-5.709600 -13.712400 7.063251
-5.662800 -13.712400 7.042730
-5.616000 -13.712400 7.023997
-5.569200 -13.712400 7.016490
-5.522400 -13.712400 7.005989
-5.475600 -13.712400 7.005989
-5.428800 -13.712400 7.004403
-5.382000 -13.712400 7.004403
-5.335200 -13.712400 7.004403
-5.288400 -13.712400 6.963354
-5.241600 -13.712400 6.903798
-5.194800 -13.712400 6.879968
-5.148000 -13.712400 6.855056
-5.101200 -13.712400 6.839913
-5.054400 -13.712400 6.839913
-5.007600 -13.712400 6.834283
-4.960800 -13.712400 6.839913
-4.914000 -13.712400 6.866883
-4.867200 -13.712400 6.852910
-4.820400 -13.712400 6.852910
-4.773600 -13.712400 6.839130
-4.726800 -13.712400 6.805200
-4.680000 -13.712400 6.803105
-4.633200 -13.712400 6.776915
-4.586400 -13.712400 6.768961
-4.539600 -13.712400 6.752880
-4.492800 -13.712400 6.752228
-4.446000 -13.712400 6.749723
-4.399200 -13.712400 6.756431
-4.352400 -13.712400 6.755564
-4.305600 -13.712400 6.773838
-4.258800 -13.712400 6.756431
-4.212000 -13.712400 6.756431
-4.165200 -13.712400 6.747173
-4.118400 -13.712400 6.725969
-4.071600 -13.712400 6.693821
-4.024800 -13.712400 6.688067
-3.978000 -13.712400 6.670862
-3.931200 -13.712400 6.659972
-3.884400 -13.712400 6.677135
-3.837600 -13.712400 6.661650
-3.790800 -13.712400 6.661650
-3.744000 -13.712400 6.659488
-3.697200 -13.712400 6.652400
-3.650400 -13.712400 6.661451
-3.603600 -13.712400 6.645678
-3.556800 -13.712400 6.619575
-3.510000 -13.712400 6.617476
-3.463200 -13.712400 6.613573
-3.416400 -13.712400 6.590185
-3.369600 -13.712400 6.581758
-3.322800 -13.712400 6.577964
-3.276000 -13.712400 6.577964
-3.229200 -13.712400 6.576558
-3.182400 -13.712400 6.576347
-3.135600 -13.712400 6.560170
-3.088800 -13.712400 6.558254
-3.042000 -13.712400 6.557090
-2.995200 -13.712400 6.543213
-2.948400 -13.712400 6.540796
-2.901600 -13.712400 6.540796
-2.854800 -13.712400 6.520349
-2.808000 -13.712400 6.520349
-2.761200 -13.712400 6.520349
-2.714400 -13.712400 6.515233
-2.667600 -13.712400 6.511172
-2.620800 -13.712400 6.514167
-2.574000 -13.712400 6.507164
-2.527200 -13.712400 6.499063
-2.480400 -13.712400 6.505728
-2.433600 -13.712400 6.507355
-2.386800 -13.712400 6.507466
-2.340000 -13.712400 6.514167
-2.293200 -13.712400 6.525855
-2.246400 -13.712400 6.530866
-2.199600 -13.712400 6.539014
-2.152800 -13.712400 6.542180
-2.106000 -13.712400 6.537553
-2.059200 -13.712400 6.496673
-2.012400 -13.712400 6.492708
-1.965600 -13.712400 6.484689
-1.918800 -13.712400 6.492129
-1.872000 -13.712400 6.483895
-1.825200 -13.712400 6.482018
-1.778400 -13.712400 6.475782
-1.731600 -13.712400 6.481018
-1.684800 -13.712400 6.483895
-1.638000 -13.712400 6.488990
-1.591200 -13.712400 6.501907
-1.544400 -13.712400 6.502421
-1.497600 -13.712400 6.502421
-1.450800 -13.712400 6.508192
-1.404000 -13.712400 6.504630
-1.357200 -13.712400 6.511330
-1.310400 -13.712400 6.515391
-1.263600 -13.712400 6.504630
-1.216800 -13.712400 6.504218
-1.170000 -13.712400 6.499571
-1.123200 -13.712400 6.499710
-1.076400 -13.712400 6.497639
-1.029600 -13.712400 6.499710
-0.982800 -13.712400 6.500378
-0.936000 -13.712400 6.509244
-0.889200 -13.712400 6.510110
-0.842400 -13.712400 6.518373
-0.795600 -13.712400 6.500378
-0.748800 -13.712400 6.516613
-0.702000 -13.712400 6.516613
-0.655200 -13.712400 6.510163
-0.608400 -13.712400 6.516613
-0.561600 -13.712400 6.516613
-0.514800 -13.712400 6.512462
-0.468000 -13.712400 6.512462
-0.421200 -13.712400 6.505390
-0.374400 -13.712400 6.499737
-0.327600 -13.712400 6.487230
-0.280800 -13.712400 6.486357
-0.234000 -13.712400 6.486357
-0.187200 -13.712400 6.495438
-0.140400 -13.712400 6.527028
-0.093600 -13.712400 6.529257
-0.046800 -13.712400 6.555572
0.000000 -13.712400 6.581754
0.046800 -13.712400 6.592644
0.093600 -13.712400 6.594469
0.140400 -13.712400 6.586144
0.187200 -13.712400 6.570245
0.234000 -13.712400 6.570245
0.280800 -13.712400 6.570245
0.327600 -13.712400 6.558863
0.374400 -13.712400 6.552832
0.421200 -13.712400 6.546959
0.468000 -13.712400 6.555422
0.514800 -13.712400 6.569660
0.561600 -13.712400 6.570145
0.608400 -13.712400 6.570145
0.655200 -13.712400 6.570145
0.702000 -13.712400 6.575374
0.748800 -13.712400 6.596904
0.795600 -13.712400 6.604885
0.842400 -13.712400 6.605325
0.889200 -13.712400 6.618766
0.936000 -13.712400 6.627058
0.982800 -13.712400 6.627058
1.029600 -13.712400 6.618766
1.076400 -13.712400 6.629644
1.123200 -13.712400 6.653059
1.170000 -13.712400 6.693741
1.216800 -13.712400 6.697256
1.263600 -13.712400 6.705329
1.310400 -13.712400 6.711525
1.357200 -13.712400 6.735204
1.404000 -13.712400 6.711537
1.450800 -13.712400 6.701663
1.497600 -13.712400 6.694925
1.544400 -13.712400 6.690207
1.591200 -13.712400 6.690963
1.638000 -13.712400 6.690963
1.684800 -13.712400 6.690207
1.731600 -13.712400 6.693079
1.778400 -13.712400 6.708490
1.825200 -13.712400 6.708490
1.872000 -13.712400 6.708490
1.918800 -13.712400 6.721202
1.965600 -13.712400 6.740653
2.012400 -13.712400 6.751171
2.059200 -13.712400 6.766858
2.106000 -13.712400 6.766858
2.152800 -13.712400 6.770153
2.199600 -13.712400 6.770153
2.246400 -13.712400 6.770153
2.293200 -13.712400 6.781650
2.340000 -13.712400 6.791855
2.386800 -13.712400 6.791855
2.433600 -13.712400 6.802354
2.480400 -13.712400 6.807521
2.527200 -13.712400 6.808396
2.574000 -13.712400 6.809284
2.620800 -13.712400 6.814697
2.667600 -13.712400 6.851266
2.714400 -13.712400 6.852225
2.761200 -13.712400 6.867956
2.808000 -13.712400 6.870074
2.854800 -13.712400 6.882289
2.901600 -13.712400 6.902410
2.948400 -13.712400 6.905965
2.995200 -13.712400 6.915248
3.042000 -13.712400 6.911277
3.088800 -13.712400 6.915248
3.135600 -13.712400 6.915248
3.182400 -13.712400 6.923766
3.229200 -13.712400 6.926827
3.276000 -13.712400 6.961789
3.322800 -13.712400 6.963929
3.369600 -13.712400 6.998348
3.416400 -13.712400 7.001574
3.463200 -13.712400 7.030106
3.510000 -13.712400 7.034335
3.556800 -13.712400 7.034335
3.603600 -13.712400 7.036424
3.650400 -13.712400 7.061621
3.697200 -13.712400 7.070372
3.744000 -13.712400 7.094250
3.790800 -13.712400 7.107616
3.837600 -13.712400 7.110384
3.884400 -13.712400 7.133298
3.931200 -13.712400 7.135781
3.978000 -13.712400 7.146575
4.024800 -13.712400 7.174855
4.071600 -13.712400 7.180743
4.118400 -13.712400 7.205618
4.165200 -13.712400 7.210473
4.212000 -13.712400 7.224419
4.258800 -13.712400 7.223728
4.305600 -13.712400 7.228890
4.352400 -13.712400 7.234158
4.399200 -13.712400 7.244854
4.446000 -13.712400 7.266389
4.492800 -13.712400 7.268986
4.539600 -13.712400 7.314851
4.586400 -13.712400 7.328785
4.633200 -13.712400 7.355833
4.680000 -13.712400 7.373432
4.726800 -13.712400 7.374161
4.773600 -13.712400 7.391933
4.820400 -13.712400 7.399153
4.867200 -13.712400 7.421454
4.914000 -13.712400 7.446800
4.960800 -13.712400 7.453540
5.007600 -13.712400 7.470667
5.054400 -13.712400 7.495463
5.101200 -13.712400 7.520051
5.148000 -13.712400 7.548181
5.194800 -13.712400 7.552795
5.241600 -13.712400 7.560389
5.288400 -13.712400 7.572560
5.335200 -13.712400 7.615374
5.382000 -13.712400 7.641989
5.428800 -13.712400 7.663718
5.475600 -13.712400 7.689936
5.522400 -13.712400 7.697327
5.569200 -13.712400 7.701028
5.616000 -13.712400 7.705698
5.662800 -13.712400 7.717586
5.709600 -13.712400 7.727921
5.756400 -13.712400 7.736791
5.803200 -13.712400 7.774741
5.850000 -13.712400 7.793889
5.896800 -13.712400 7.799502
5.943600 -13.712400 7.827493
5.990400 -13.712400 7.873535
6.037200 -13.712400 7.913110
6.084000 -13.712400 7.927677
6.130800 -13.712400 7.960446
6.177600 -13.712400 7.988976
6.224400 -13.712400 8.029187
6.271200 -13.712400 8.057976
6.318000 -13.712400 8.076949
6.364800 -13.712400 8.107269
6.411600 -13.712400 8.165381
6.458400 -13.712400 8.190330
6.505200 -13.712400 8.202300
6.552000 -13.712400 8.228054
6.598800 -13.712400 8.238414
6.645600 -13.712400 8.304731
6.692400 -13.712400 8.349415
6.739200 -13.712400 8.378796
6.786000 -13.712400 8.432533
6.832800 -13.712400 8.470776
6.879600 -13.712400 8.520212
6.926400 -13.712400 8.540320
6.973200 -13.712400 8.561598
7.020000 -13.712400 8.580960
7.066800 -13.712400 8.603597
7.113600 -13.712400 8.616195
7.160400 -13.712400 8.632910
7.207200 -13.712400 8.721917
7.254000 -13.712400 8.757679
7.300800 -13.712400 8.766758
7.347600 -13.712400 8.870888
7.394400 -13.712400 8.913776
7.441200 -13.712400 8.989152
7.488000 -13.712400 9.084354
7.534800 -13.712400 9.129231
7.581600 -13.712400 9.148312
7.628400 -13.712400 9.274182
7.675200 -13.712400 9.439730
7.722000 -13.712400 22.791674
7.768800 -13.712400 22.868073
7.815600 -13.712400 29.403008
12.448800 -13.712400 8.001829
12.495600 -13.712400 8.001829
12.542400 -13.712400 7.981093
12.589200 -13.712400 7.989349
12.636000 -13.712400 7.975465
12.682800 -13.712400 7.970220
12.729600 -13.712400 7.978814
12.776400 -13.712400 7.978814
12.823200 -13.712400 7.978814
12.870000 -13.712400 7.983916
12.916800 -13.712400 7.983916
12.963600 -13.712400 7.988751
13.010400 -13.712400 7.997771
13.057200 -13.712400 7.983916
13.104000 -13.712400 7.983916
13.150800 -13.712400 7.984723
13.197600 -13.712400 7.996620
13.244400 -13.712400 8.004813
13.291200 -13.712400 8.005525
13.338000 -13.712400 8.006857
13.384800 -13.712400 8.008609
13.431600 -13.712400 8.008609
13.478400 -13.712400 8.012549
13.525200 -13.712400 8.013283
13.572000 -13.712400 8.008609
13.618800 -13.712400 8.009721
13.665600 -13.712400 8.003164
13.712400 -13.712400 8.005093
13.759200 -13.712400 8.024009
13.806000 -13.712400 8.032449
13.852800 -13.712400 8.024769
13.899600 -13.712400 8.035393
13.946400 -13.712400 8.039517
13.993200 -13.712400 8.045913
14.040000 -13.712400 8.039517
14.086800 -13.712400 8.025450
14.133600 -13.712400 8.025195
14.180400 -13.712400 8.026873
14.227200 -13.712400 8.021958
14.274000 -13.712400 7.992321
14.320800 -13.712400 7.985815
14.367600 -13.712400 7.983829
15.069600 -13.712400 6.753632
15.116400 -13.712400 6.751424
15.163200 -13.712400 6.740570
15.210000 -13.712400 6.751424
15.256800 -13.712400 6.751424
15.303600 -13.712400 6.739727
15.350400 -13.712400 6.724424
15.397200 -13.712400 6.731214
15.444000 -13.712400 6.742674
15.490800 -13.712400 6.742674
15.537600 -13.712400 6.734545
15.584400 -13.712400 6.731214
15.631200 -13.712400 6.731147
15.678000 -13.712400 6.734545
15.724800 -13.712400 6.734545
15.771600 -13.712400 6.721254
16.426800 -13.712400 2.906955
16.473600 -13.712400 2.574323
16.520400 -13.712400 2.277904
16.567200 -13.712400 1.945054
16.614000 -13.712400 1.777912
16.660800 -13.712400 1.501468
-18.720000 -13.665600 0.000000
-18.673200 -13.665600 0.000000
-18.626400 -13.665600 0.000000
-18.579600 -13.665600 -7.093992
-18.532800 -13.665600 -7.092464
-18.486000 -13.665600 -7.092464
-18.439200 -13.665600 -7.092464
-18.392400 -13.665600 -7.092464
-18.345600 -13.665600 -7.085669
-18.298800 -13.665600 -7.062400
-18.252000 -13.665600 -7.062400
-18.205200 -13.665600 -7.062400
-18.158400 -13.665600 -7.069074
-18.111600 -13.665600 -7.069074
-18.064800 -13.665600 -7.076663
-18.018000 -13.665600 -7.069074
-17.971200 -13.665600 -7.076663
-17.924400 -13.665600 -7.085528
-17.877600 -13.665600 -7.086398
-17.830800 -13.665600 -7.066058
-17.784000 -13.665600 -7.066058
-17.737200 -13.665600 -7.032885
-17.690400 -13.665600 -7.027858
-17.643600 -13.665600 -7.015256
-17.596800 -13.665600 -7.007233
-17.550000 -13.665600 -7.005458
-17.503200 -13.665600 -6.988389
-17.456400 -13.665600 -6.985897
-17.409600 -13.665600 -6.972082
-17.362800 -13.665600 -6.985897
-17.316000 -13.665600 -6.979121
-17.269200 -13.665600 -6.955150
-17.222400 -13.665600 -6.927425
-17.175600 -13.665600 -6.914787
-17.128800 -13.665600 -6.868200
-17.082000 -13.665600 -6.847831
-17.035200 -13.665600 -6.825759
-16.988400 -13.665600 -6.787927
-16.941600 -13.665600 -6.711648
-15.350400 -13.665600 6.789630
-15.303600 -13.665600 6.837567
-15.256800 -13.665600 6.864667
-15.210000 -13.665600 6.888770
-15.163200 -13.665600 6.901756
-15.116400 -13.665600 6.921734
-15.069600 -13.665600 6.927029
-15.022800 -13.665600 6.940199
-14.976000 -13.665600 6.959259
-14.929200 -13.665600 6.970018
-14.882400 -13.665600 6.987150
-14.835600 -13.665600 6.995861
-14.788800 -13.665600 7.004063
-14.742000 -13.665600 7.018670
-14.695200 -13.665600 7.020322
-14.648400 -13.665600 7.023983
-14.601600 -13.665600 7.025126
-14.554800 -13.665600 7.025126
-14.508000 -13.665600 7.027336
-14.461200 -13.665600 7.035742
-14.414400 -13.665600 7.038049
-14.367600 -13.665600 7.041983
-14.320800 -13.665600 7.041983
-14.274000 -13.665600 7.041983
-14.227200 -13.665600 7.043664
-14.180400 -13.665600 7.048073
-14.133600 -13.665600 7.060647
-14.086800 -13.665600 7.066153
-14.040000 -13.665600 7.069609
-13.993200 -13.665600 7.069609
-13.946400 -13.665600 7.069906
-13.899600 -13.665600 7.074569
-13.852800 -13.665600 7.075326
-13.806000 -13.665600 7.073369
-13.759200 -13.665600 7.073369
-13.712400 -13.665600 7.072771
-13.665600 -13.665600 7.074685
-13.618800 -13.665600 7.074685
-13.572000 -13.665600 7.082074
-13.525200 -13.665600 7.089246
-13.478400 -13.665600 7.094013
-13.431600 -13.665600 7.114241
-13.384800 -13.665600 7.143705
-13.338000 -13.665600 7.197593
-8.517600 -13.665600 8.772263
-8.470800 -13.665600 8.694203
-8.424000 -13.665600 8.627893
-8.377200 -13.665600 8.542965
-8.330400 -13.665600 8.513527
-8.283600 -13.665600 8.415423
-8.236800 -13.665600 8.369339
-8.190000 -13.665600 8.297906
-8.143200 -13.665600 8.271944
-8.096400 -13.665600 8.254479
-8.049600 -13.665600 8.211479
-8.002800 -13.665600 8.179005
-7.956000 -13.665600 8.167567
-7.909200 -13.665600 8.100180
-7.862400 -13.665600 8.067697
-7.815600 -13.665600 8.038026
-7.768800 -13.665600 7.969356
-7.722000 -13.665600 7.941374
-7.675200 -13.665600 7.884017
-7.628400 -13.665600 7.865353
-7.581600 -13.665600 7.849729
-7.534800 -13.665600 7.828136
-7.488000 -13.665600 7.815957
-7.441200 -13.665600 7.795883
-7.394400 -13.665600 7.780216
-7.347600 -13.665600 7.749142
-7.300800 -13.665600 7.708371
-7.254000 -13.665600 7.667250
-7.207200 -13.665600 7.654502
-7.160400 -13.665600 7.616560
-7.113600 -13.665600 7.603637
-7.066800 -13.665600 7.602905
-7.020000 -13.665600 7.598392
-6.973200 -13.665600 7.565360
-6.926400 -13.665600 7.558099
-6.879600 -13.665600 7.540797
-6.832800 -13.665600 7.509450
-6.786000 -13.665600 7.453378
-6.739200 -13.665600 7.424585
-6.692400 -13.665600 7.416321
-6.645600 -13.665600 7.418293
-6.598800 -13.665600 7.397151
-6.552000 -13.665600 7.384852
-6.505200 -13.665600 7.353914
-6.458400 -13.665600 7.334815
-6.411600 -13.665600 7.292689
-6.364800 -13.665600 7.277379
-6.318000 -13.665600 7.257427
-6.271200 -13.665600 7.243935
-6.224400 -13.665600 7.229177
-6.177600 -13.665600 7.198388
-6.130800 -13.665600 7.188300
-6.084000 -13.665600 7.167884
-6.037200 -13.665600 7.157610
-5.990400 -13.665600 7.159267
-5.943600 -13.665600 7.164366
-5.896800 -13.665600 7.153713
-5.850000 -13.665600 7.118031
-5.803200 -13.665600 7.095113
-5.756400 -13.665600 7.068912
-5.709600 -13.665600 7.056765
-5.662800 -13.665600 7.016878
-5.616000 -13.665600 7.007241
-5.569200 -13.665600 7.004403
-5.522400 -13.665600 7.002226
-5.475600 -13.665600 7.004403
-5.428800 -13.665600 7.002226
-5.382000 -13.665600 7.002226
-5.335200 -13.665600 7.004191
-5.288400 -13.665600 6.988413
-5.241600 -13.665600 6.950166
-5.194800 -13.665600 6.903798
-5.148000 -13.665600 6.879512
-5.101200 -13.665600 6.865304
-5.054400 -13.665600 6.865660
-5.007600 -13.665600 6.865660
-4.960800 -13.665600 6.869511
-4.914000 -13.665600 6.879099
-4.867200 -13.665600 6.879099
-4.820400 -13.665600 6.871685
-4.773600 -13.665600 6.869511
-4.726800 -13.665600 6.828357
-4.680000 -13.665600 6.820262
-4.633200 -13.665600 6.803105
-4.586400 -13.665600 6.784156
-4.539600 -13.665600 6.768961
-4.492800 -13.665600 6.756942
-4.446000 -13.665600 6.755564
-4.399200 -13.665600 6.776915
-4.352400 -13.665600 6.756431
-4.305600 -13.665600 6.773838
-4.258800 -13.665600 6.760074
-4.212000 -13.665600 6.756431
-4.165200 -13.665600 6.750098
-4.118400 -13.665600 6.716076
-4.071600 -13.665600 6.693821
-4.024800 -13.665600 6.689153
-3.978000 -13.665600 6.681156
-3.931200 -13.665600 6.677308
-3.884400 -13.665600 6.677308
-3.837600 -13.665600 6.661650
-3.790800 -13.665600 6.648953
-3.744000 -13.665600 6.648953
-3.697200 -13.665600 6.640899
-3.650400 -13.665600 6.652400
-3.603600 -13.665600 6.634999
-3.556800 -13.665600 6.618395
-3.510000 -13.665600 6.616617
-3.463200 -13.665600 6.604041
-3.416400 -13.665600 6.581758
-3.369600 -13.665600 6.581115
-3.322800 -13.665600 6.577964
-3.276000 -13.665600 6.577964
-3.229200 -13.665600 6.563459
-3.182400 -13.665600 6.570812
-3.135600 -13.665600 6.570812
-3.088800 -13.665600 6.571910
-3.042000 -13.665600 6.560502
-2.995200 -13.665600 6.559411
-2.948400 -13.665600 6.558254
-2.901600 -13.665600 6.559411
-2.854800 -13.665600 6.537068
-2.808000 -13.665600 6.531552
-2.761200 -13.665600 6.531552
-2.714400 -13.665600 6.531552
-2.667600 -13.665600 6.521950
-2.620800 -13.665600 6.520155
-2.574000 -13.665600 6.515024
-2.527200 -13.665600 6.511172
-2.480400 -13.665600 6.514167
-2.433600 -13.665600 6.520155
-2.386800 -13.665600 6.521950
-2.340000 -13.665600 6.526044
-2.293200 -13.665600 6.545888
-2.246400 -13.665600 6.542180
-2.199600 -13.665600 6.569406
-2.152800 -13.665600 6.559584
-2.106000 -13.665600 6.545888
-2.059200 -13.665600 6.516205
-2.012400 -13.665600 6.508040
-1.965600 -13.665600 6.494765
-1.918800 -13.665600 6.494765
-1.872000 -13.665600 6.492243
-1.825200 -13.665600 6.483895
-1.778400 -13.665600 6.475782
-1.731600 -13.665600 6.492243
-1.684800 -13.665600 6.488990
-1.638000 -13.665600 6.491096
-1.591200 -13.665600 6.502421
-1.544400 -13.665600 6.502421
-1.497600 -13.665600 6.502421
-1.450800 -13.665600 6.504218
-1.404000 -13.665600 6.501907
-1.357200 -13.665600 6.504630
-1.310400 -13.665600 6.513325
-1.263600 -13.665600 6.499710
-1.216800 -13.665600 6.504218
-1.170000 -13.665600 6.499710
-1.123200 -13.665600 6.509244
-1.076400 -13.665600 6.499710
-1.029600 -13.665600 6.500378
-0.982800 -13.665600 6.509244
-0.936000 -13.665600 6.510110
-0.889200 -13.665600 6.509244
-0.842400 -13.665600 6.510110
-0.795600 -13.665600 6.500378
-0.748800 -13.665600 6.510163
-0.702000 -13.665600 6.505913
-0.655200 -13.665600 6.493110
-0.608400 -13.665600 6.510163
-0.561600 -13.665600 6.510163
-0.514800 -13.665600 6.510163
-0.468000 -13.665600 6.512462
-0.421200 -13.665600 6.495438
-0.374400 -13.665600 6.495438
-0.327600 -13.665600 6.487230
-0.280800 -13.665600 6.486357
-0.234000 -13.665600 6.487230
-0.187200 -13.665600 6.511346
-0.140400 -13.665600 6.529257
-0.093600 -13.665600 6.532802
-0.046800 -13.665600 6.547416
0.000000 -13.665600 6.580819
0.046800 -13.665600 6.588268
0.093600 -13.665600 6.592644
0.140400 -13.665600 6.569436
0.187200 -13.665600 6.553086
0.234000 -13.665600 6.555422
0.280800 -13.665600 6.558863
0.327600 -13.665600 6.552832
0.374400 -13.665600 6.541281
0.421200 -13.665600 6.538818
0.468000 -13.665600 6.555422
0.514800 -13.665600 6.566920
0.561600 -13.665600 6.569660
0.608400 -13.665600 6.570145
0.655200 -13.665600 6.574456
0.702000 -13.665600 6.591244
0.748800 -13.665600 6.596904
0.795600 -13.665600 6.606084
0.842400 -13.665600 6.618766
0.889200 -13.665600 6.620475
0.936000 -13.665600 6.627058
0.982800 -13.665600 6.627058
1.029600 -13.665600 6.626911
1.076400 -13.665600 6.629644
1.123200 -13.665600 6.644522
1.170000 -13.665600 6.659143
1.216800 -13.665600 6.697256
1.263600 -13.665600 6.705329
1.310400 -13.665600 6.711525
1.357200 -13.665600 6.732701
1.404000 -13.665600 6.713350
1.450800 -13.665600 6.701663
1.497600 -13.665600 6.690963
1.544400 -13.665600 6.659552
1.591200 -13.665600 6.675464
1.638000 -13.665600 6.690207
1.684800 -13.665600 6.675464
1.731600 -13.665600 6.672517
1.778400 -13.665600 6.706567
1.825200 -13.665600 6.707277
1.872000 -13.665600 6.707277
1.918800 -13.665600 6.716238
1.965600 -13.665600 6.733941
2.012400 -13.665600 6.740653
2.059200 -13.665600 6.758073
2.106000 -13.665600 6.766123
2.152800 -13.665600 6.766858
2.199600 -13.665600 6.766858
2.246400 -13.665600 6.766123
2.293200 -13.665600 6.777680
2.340000 -13.665600 6.794882
2.386800 -13.665600 6.791855
2.433600 -13.665600 6.795747
2.480400 -13.665600 6.796437
2.527200 -13.665600 6.807521
2.574000 -13.665600 6.808396
2.620800 -13.665600 6.814697
2.667600 -13.665600 6.851266
2.714400 -13.665600 6.858296
2.761200 -13.665600 6.867956
2.808000 -13.665600 6.873291
2.854800 -13.665600 6.874461
2.901600 -13.665600 6.894106
2.948400 -13.665600 6.903091
2.995200 -13.665600 6.912887
3.042000 -13.665600 6.911277
3.088800 -13.665600 6.912887
3.135600 -13.665600 6.912106
3.182400 -13.665600 6.923766
3.229200 -13.665600 6.926827
3.276000 -13.665600 6.955455
3.322800 -13.665600 6.946025
3.369600 -13.665600 6.991815
3.416400 -13.665600 6.998348
3.463200 -13.665600 7.009075
3.510000 -13.665600 7.010308
3.556800 -13.665600 7.008136
3.603600 -13.665600 7.030106
3.650400 -13.665600 7.047539
3.697200 -13.665600 7.060035
3.744000 -13.665600 7.086901
3.790800 -13.665600 7.105363
3.837600 -13.665600 7.110384
3.884400 -13.665600 7.135781
3.931200 -13.665600 7.142184
3.978000 -13.665600 7.149288
4.024800 -13.665600 7.174855
4.071600 -13.665600 7.179552
4.118400 -13.665600 7.190986
4.165200 -13.665600 7.197734
4.212000 -13.665600 7.207305
4.258800 -13.665600 7.219707
4.305600 -13.665600 7.228471
4.352400 -13.665600 7.233056
4.399200 -13.665600 7.244854
4.446000 -13.665600 7.263710
4.492800 -13.665600 7.264885
4.539600 -13.665600 7.300549
4.586400 -13.665600 7.326895
4.633200 -13.665600 7.328785
4.680000 -13.665600 7.368083
4.726800 -13.665600 7.373068
4.773600 -13.665600 7.376391
4.820400 -13.665600 7.394524
4.867200 -13.665600 7.415789
4.914000 -13.665600 7.421454
4.960800 -13.665600 7.446800
5.007600 -13.665600 7.453687
5.054400 -13.665600 7.470667
5.101200 -13.665600 7.511749
5.148000 -13.665600 7.545299
5.194800 -13.665600 7.549174
5.241600 -13.665600 7.560389
5.288400 -13.665600 7.572560
5.335200 -13.665600 7.611158
5.382000 -13.665600 7.641989
5.428800 -13.665600 7.656685
5.475600 -13.665600 7.663718
5.522400 -13.665600 7.694424
5.569200 -13.665600 7.697327
5.616000 -13.665600 7.701028
5.662800 -13.665600 7.708307
5.709600 -13.665600 7.724453
5.756400 -13.665600 7.736791
5.803200 -13.665600 7.774741
5.850000 -13.665600 7.793889
5.896800 -13.665600 7.799502
5.943600 -13.665600 7.818029
5.990400 -13.665600 7.839285
6.037200 -13.665600 7.881927
6.084000 -13.665600 7.919815
6.130800 -13.665600 7.940863
6.177600 -13.665600 7.975999
6.224400 -13.665600 8.029187
6.271200 -13.665600 8.057976
6.318000 -13.665600 8.067360
6.364800 -13.665600 8.082831
6.411600 -13.665600 8.142005
6.458400 -13.665600 8.165381
6.505200 -13.665600 8.195607
6.552000 -13.665600 8.230968
6.598800 -13.665600 8.257217
6.645600 -13.665600 8.329337
6.692400 -13.665600 8.368906
6.739200 -13.665600 8.402293
6.786000 -13.665600 8.481380
6.832800 -13.665600 8.519622
6.879600 -13.665600 8.540320
6.926400 -13.665600 8.561598
6.973200 -13.665600 8.571384
7.020000 -13.665600 8.580960
7.066800 -13.665600 8.597783
7.113600 -13.665600 8.614120
7.160400 -13.665600 8.624922
7.207200 -13.665600 8.705503
7.254000 -13.665600 8.756013
7.300800 -13.665600 8.766758
7.347600 -13.665600 8.840821
7.394400 -13.665600 8.913776
7.441200 -13.665600 8.968866
7.488000 -13.665600 9.080805
7.534800 -13.665600 9.118753
7.581600 -13.665600 9.138651
7.628400 -13.665600 9.235536
7.675200 -13.665600 9.409862
7.722000 -13.665600 22.777976
7.768800 -13.665600 22.858511
7.815600 -13.665600 29.406584
12.495600 -13.665600 8.029200
12.542400 -13.665600 8.029200
12.589200 -13.665600 8.013450
12.636000 -13.665600 8.008247
12.682800 -13.665600 7.995037
12.729600 -13.665600 7.989349
12.776400 -13.665600 7.989349
12.823200 -13.665600 7.997730
12.870000 -13.665600 7.997730
12.916800 -13.665600 7.997730
12.963600 -13.665600 7.998730
13.010400 -13.665600 8.003138
13.057200 -13.665600 8.003138
13.104000 -13.665600 7.998892
13.150800 -13.665600 7.997771
13.197600 -13.665600 7.998892
13.244400 -13.665600 8.006122
13.291200 -13.665600 8.005525
13.338000 -13.665600 8.006857
13.384800 -13.665600 8.010620
13.431600 -13.665600 8.013283
13.478400 -13.665600 8.019330
13.525200 -13.665600 8.024009
13.572000 -13.665600 8.024009
13.618800 -13.665600 8.024009
13.665600 -13.665600 8.009721
13.712400 -13.665600 8.008111
13.759200 -13.665600 8.023142
13.806000 -13.665600 8.029520
13.852800 -13.665600 8.023142
13.899600 -13.665600 8.024769
13.946400 -13.665600 8.036472
13.993200 -13.665600 8.052083
14.040000 -13.665600 8.052083
14.086800 -13.665600 8.052083
14.133600 -13.665600 8.042925
14.180400 -13.665600 8.053868
14.227200 -13.665600 8.050996
14.274000 -13.665600 8.006857
14.320800 -13.665600 8.002322
14.367600 -13.665600 8.000229
15.116400 -13.665600 6.772052
15.163200 -13.665600 6.757356
15.210000 -13.665600 6.757356
15.256800 -13.665600 6.760507
15.303600 -13.665600 6.756670
15.350400 -13.665600 6.739727
15.397200 -13.665600 6.739727
15.444000 -13.665600 6.753697
15.490800 -13.665600 6.753697
15.537600 -13.665600 6.742976
15.631200 -13.665600 6.734709
15.678000 -13.665600 6.742674
15.724800 -13.665600 6.742674
15.771600 -13.665600 6.721257
15.818400 -13.665600 6.704668
16.567200 -13.665600 2.197998
16.614000 -13.665600 1.923602
-18.720000 -13.618800 0.000000
-18.673200 -13.618800 0.000000
-18.626400 -13.618800 0.000000
-18.579600 -13.618800 -7.115662
-18.532800 -13.618800 -7.115662
-18.486000 -13.618800 -7.096790
-18.439200 -13.618800 -7.099713
-18.392400 -13.618800 -7.104638
-18.345600 -13.618800 -7.115662
-18.298800 -13.618800 -7.099713
-18.252000 -13.618800 -7.099713
-18.205200 -13.618800 -7.088346
-18.158400 -13.618800 -7.088346
-18.111600 -13.618800 -7.085528
-18.064800 -13.618800 -7.085528
-18.018000 -13.618800 -7.078347
-17.971200 -13.618800 -7.085528
-17.924400 -13.618800 -7.085528
-17.877600 -13.618800 -7.086398
-17.830800 -13.618800 -7.066058
-17.784000 -13.618800 -7.066058
-17.737200 -13.618800 -7.041440
-17.690400 -13.618800 -7.031744
-17.643600 -13.618800 -7.029742
-17.596800 -13.618800 -7.027858
-17.550000 -13.618800 -7.015355
-17.503200 -13.618800 -7.001602
-17.456400 -13.618800 -6.998244
-17.409600 -13.618800 -6.991911
-17.362800 -13.618800 -7.001602
-17.316000 -13.618800 -6.985897
-17.269200 -13.618800 -6.969664
-17.222400 -13.618800 -6.951944
-17.175600 -13.618800 -6.924222
-17.128800 -13.618800 -6.871818
-17.082000 -13.618800 -6.845783
-17.035200 -13.618800 -6.825759
-16.988400 -13.618800 -6.766128
-15.350400 -13.618800 6.837567
-15.303600 -13.618800 6.864667
-15.256800 -13.618800 6.888770
-15.210000 -13.618800 6.906149
-15.163200 -13.618800 6.921234
-15.116400 -13.618800 6.927029
-15.069600 -13.618800 6.940199
-15.022800 -13.618800 6.954959
-14.976000 -13.618800 6.964433
-14.929200 -13.618800 6.978905
-14.882400 -13.618800 6.994859
-14.835600 -13.618800 7.003011
-14.788800 -13.618800 7.011986
-14.742000 -13.618800 7.018145
-14.695200 -13.618800 7.020322
-14.648400 -13.618800 7.023983
-14.601600 -13.618800 7.025126
-14.554800 -13.618800 7.025126
-14.508000 -13.618800 7.034456
-14.461200 -13.618800 7.038807
-14.414400 -13.618800 7.041983
-14.367600 -13.618800 7.043664
-14.320800 -13.618800 7.043664
-14.274000 -13.618800 7.043664
-14.227200 -13.618800 7.050568
-14.180400 -13.618800 7.054337
-14.133600 -13.618800 7.066153
-14.086800 -13.618800 7.069609
-14.040000 -13.618800 7.069906
-13.993200 -13.618800 7.069609
-13.946400 -13.618800 7.069906
-13.899600 -13.618800 7.074569
-13.852800 -13.618800 7.074874
-13.806000 -13.618800 7.073369
-13.759200 -13.618800 7.073369
-13.712400 -13.618800 7.073369
-13.665600 -13.618800 7.075326
-13.618800 -13.618800 7.079881
-13.572000 -13.618800 7.088044
-13.525200 -13.618800 7.097487
-13.478400 -13.618800 7.121956
-13.431600 -13.618800 7.155697
-13.384800 -13.618800 7.197593
-13.338000 -13.618800 7.239049
-8.517600 -13.618800 8.888258
-8.470800 -13.618800 8.729226
-8.424000 -13.618800 8.627454
-8.377200 -13.618800 8.520235
-8.330400 -13.618800 8.513527
-8.283600 -13.618800 8.460553
-8.236800 -13.618800 8.380193
-8.190000 -13.618800 8.305757
-8.143200 -13.618800 8.272640
-8.096400 -13.618800 8.258019
-8.049600 -13.618800 8.212942
-8.002800 -13.618800 8.186702
-7.956000 -13.618800 8.173623
-7.909200 -13.618800 8.142730
-7.862400 -13.618800 8.091304
-7.815600 -13.618800 8.056317
-7.768800 -13.618800 7.990426
-7.722000 -13.618800 7.969356
-7.675200 -13.618800 7.934235
-7.628400 -13.618800 7.890155
-7.581600 -13.618800 7.862083
-7.534800 -13.618800 7.841946
-7.488000 -13.618800 7.823195
-7.441200 -13.618800 7.802887
-7.394400 -13.618800 7.777774
-7.347600 -13.618800 7.744370
-7.300800 -13.618800 7.708371
-7.254000 -13.618800 7.667250
-7.207200 -13.618800 7.654502
-7.160400 -13.618800 7.623775
-7.113600 -13.618800 7.611290
-7.066800 -13.618800 7.603042
-7.020000 -13.618800 7.596795
-6.973200 -13.618800 7.565360
-6.926400 -13.618800 7.558099
-6.879600 -13.618800 7.518149
-6.832800 -13.618800 7.503221
-6.786000 -13.618800 7.448346
-6.739200 -13.618800 7.416321
-6.692400 -13.618800 7.396182
-6.645600 -13.618800 7.395976
-6.598800 -13.618800 7.384852
-6.552000 -13.618800 7.372891
-6.505200 -13.618800 7.345588
-6.458400 -13.618800 7.324365
-6.411600 -13.618800 7.299173
-6.364800 -13.618800 7.284731
-6.318000 -13.618800 7.258578
-6.271200 -13.618800 7.237598
-6.224400 -13.618800 7.225317
-6.177600 -13.618800 7.197388
-6.130800 -13.618800 7.176593
-6.084000 -13.618800 7.168526
-6.037200 -13.618800 7.157610
-5.990400 -13.618800 7.164366
-5.943600 -13.618800 7.164441
-5.896800 -13.618800 7.159267
-5.850000 -13.618800 7.153713
-5.803200 -13.618800 7.097786
-5.756400 -13.618800 7.068912
-5.709600 -13.618800 7.055154
-5.662800 -13.618800 7.024966
-5.616000 -13.618800 7.020295
-5.569200 -13.618800 7.010357
-5.522400 -13.618800 7.004403
-5.475600 -13.618800 7.005867
-5.428800 -13.618800 7.004403
-5.382000 -13.618800 7.004403
-5.335200 -13.618800 7.004403
-5.288400 -13.618800 6.991951
-5.241600 -13.618800 6.974751
-5.194800 -13.618800 6.960696
-5.148000 -13.618800 6.891144
-5.101200 -13.618800 6.879512
-5.054400 -13.618800 6.877709
-5.007600 -13.618800 6.871685
-4.960800 -13.618800 6.877709
-4.914000 -13.618800 6.886490
-4.867200 -13.618800 6.885939
-4.820400 -13.618800 6.885803
-4.773600 -13.618800 6.881556
-4.726800 -13.618800 6.839130
-4.680000 -13.618800 6.826191
-4.633200 -13.618800 6.805956
-4.586400 -13.618800 6.797449
-4.539600 -13.618800 6.782693
-4.492800 -13.618800 6.776915
-4.446000 -13.618800 6.768961
-4.399200 -13.618800 6.784593
-4.352400 -13.618800 6.776915
-4.305600 -13.618800 6.780988
-4.258800 -13.618800 6.773838
-4.212000 -13.618800 6.766048
-4.165200 -13.618800 6.745105
-4.118400 -13.618800 6.726544
-4.071600 -13.618800 6.693907
-4.024800 -13.618800 6.691030
-3.978000 -13.618800 6.687349
-3.931200 -13.618800 6.679430
-3.884400 -13.618800 6.677308
-3.837600 -13.618800 6.659488
-3.790800 -13.618800 6.643018
-3.744000 -13.618800 6.643018
-3.697200 -13.618800 6.622206
-3.650400 -13.618800 6.634999
-3.603600 -13.618800 6.632104
-3.556800 -13.618800 6.612241
-3.510000 -13.618800 6.604041
-3.463200 -13.618800 6.600302
-3.416400 -13.618800 6.580838
-3.369600 -13.618800 6.577964
-3.322800 -13.618800 6.573963
-3.276000 -13.618800 6.569637
-3.229200 -13.618800 6.556602
-3.182400 -13.618800 6.562835
-3.135600 -13.618800 6.562835
-3.088800 -13.618800 6.562835
-3.042000 -13.618800 6.562835
-2.995200 -13.618800 6.562835
-2.948400 -13.618800 6.559515
-2.901600 -13.618800 6.564784
-2.854800 -13.618800 6.559411
-2.808000 -13.618800 6.550638
-2.761200 -13.618800 6.550638
-2.714400 -13.618800 6.539183
-2.667600 -13.618800 6.533099
-2.620800 -13.618800 6.530706
-2.574000 -13.618800 6.520155
-2.527200 -13.618800 6.520155
-2.480400 -13.618800 6.520155
-2.433600 -13.618800 6.522333
-2.386800 -13.618800 6.525855
-2.340000 -13.618800 6.538618
-2.293200 -13.618800 6.574755
-2.246400 -13.618800 6.585568
-2.199600 -13.618800 6.604689
-2.152800 -13.618800 6.595796
-2.106000 -13.618800 6.550360
-2.059200 -13.618800 6.516205
-2.012400 -13.618800 6.507886
-1.965600 -13.618800 6.494765
-1.918800 -13.618800 6.492708
-1.872000 -13.618800 6.492243
-1.825200 -13.618800 6.481004
-1.778400 -13.618800 6.475782
-1.731600 -13.618800 6.492243
-1.684800 -13.618800 6.481004
-1.638000 -13.618800 6.474670
-1.591200 -13.618800 6.488990
-1.544400 -13.618800 6.475782
-1.497600 -13.618800 6.475782
-1.450800 -13.618800 6.466457
-1.404000 -13.618800 6.488990
-1.357200 -13.618800 6.501907
-1.310400 -13.618800 6.508192
-1.263600 -13.618800 6.499571
-1.216800 -13.618800 6.508192
-1.170000 -13.618800 6.515748
-1.123200 -13.618800 6.518186
-1.076400 -13.618800 6.493647
-1.029600 -13.618800 6.500378
-0.982800 -13.618800 6.500378
-0.936000 -13.618800 6.515748
-0.889200 -13.618800 6.500378
-0.842400 -13.618800 6.509244
-0.795600 -13.618800 6.505913
-0.748800 -13.618800 6.510163
-0.702000 -13.618800 6.508430
-0.655200 -13.618800 6.508430
-0.608400 -13.618800 6.510163
-0.561600 -13.618800 6.510163
-0.514800 -13.618800 6.510163
-0.468000 -13.618800 6.510560
-0.421200 -13.618800 6.510560
-0.374400 -13.618800 6.512462
-0.327600 -13.618800 6.507747
-0.280800 -13.618800 6.487230
-0.234000 -13.618800 6.506750
-0.187200 -13.618800 6.523886
-0.140400 -13.618800 6.535394
-0.093600 -13.618800 6.535394
-0.046800 -13.618800 6.555572
0.000000 -13.618800 6.567704
0.046800 -13.618800 6.580819
0.093600 -13.618800 6.580819
0.140400 -13.618800 6.567704
0.187200 -13.618800 6.553086
0.234000 -13.618800 6.558863
0.280800 -13.618800 6.558863
0.327600 -13.618800 6.555422
0.374400 -13.618800 6.541281
0.421200 -13.618800 6.537330
0.468000 -13.618800 6.546959
0.514800 -13.618800 6.565371
0.561600 -13.618800 6.566592
0.608400 -13.618800 6.569093
0.655200 -13.618800 6.574695
0.702000 -13.618800 6.592403
0.748800 -13.618800 6.605325
0.795600 -13.618800 6.607475
0.842400 -13.618800 6.619938
0.889200 -13.618800 6.622650
0.936000 -13.618800 6.633847
0.982800 -13.618800 6.637476
1.029600 -13.618800 6.633847
1.076400 -13.618800 6.636363
1.123200 -13.618800 6.638244
1.170000 -13.618800 6.659143
1.216800 -13.618800 6.672571
1.263600 -13.618800 6.692948
1.310400 -13.618800 6.697256
1.357200 -13.618800 6.705329
1.404000 -13.618800 6.690963
1.450800 -13.618800 6.672571
1.497600 -13.618800 6.659552
1.544400 -13.618800 6.648530
1.591200 -13.618800 6.655908
1.638000 -13.618800 6.659552
1.684800 -13.618800 6.659552
1.731600 -13.618800 6.657587
1.778400 -13.618800 6.703437
1.825200 -13.618800 6.707277
1.872000 -13.618800 6.707277
1.918800 -13.618800 6.733532
1.965600 -13.618800 6.740653
2.012400 -13.618800 6.747596
2.059200 -13.618800 6.756728
2.106000 -13.618800 6.761706
2.152800 -13.618800 6.766123
2.199600 -13.618800 6.766858
2.246400 -13.618800 6.766123
2.293200 -13.618800 6.777680
2.340000 -13.618800 6.794882
2.386800 -13.618800 6.794882
2.433600 -13.618800 6.796437
2.480400 -13.618800 6.802354
2.527200 -13.618800 6.808396
2.574000 -13.618800 6.814697
2.620800 -13.618800 6.819064
2.667600 -13.618800 6.851266
2.714400 -13.618800 6.860159
2.761200 -13.618800 6.863916
2.808000 -13.618800 6.869651
2.854800 -13.618800 6.873291
2.901600 -13.618800 6.890974
2.948400 -13.618800 6.903616
2.995200 -13.618800 6.915248
3.042000 -13.618800 6.915248
3.088800 -13.618800 6.915248
3.135600 -13.618800 6.912106
3.182400 -13.618800 6.916256
3.229200 -13.618800 6.926827
3.276000 -13.618800 6.956132
3.322800 -13.618800 6.958073
3.369600 -13.618800 6.991815
3.416400 -13.618800 6.998348
3.463200 -13.618800 7.002310
3.510000 -13.618800 7.009075
3.556800 -13.618800 7.002310
3.603600 -13.618800 7.009075
3.650400 -13.618800 7.032811
3.697200 -13.618800 7.034335
3.744000 -13.618800 7.052006
3.790800 -13.618800 7.086901
3.837600 -13.618800 7.099592
3.884400 -13.618800 7.111153
3.931200 -13.618800 7.133298
3.978000 -13.618800 7.144018
4.024800 -13.618800 7.149288
4.071600 -13.618800 7.156754
4.118400 -13.618800 7.187131
4.165200 -13.618800 7.196554
4.212000 -13.618800 7.199352
4.258800 -13.618800 7.215074
4.305600 -13.618800 7.224419
4.352400 -13.618800 7.233056
4.399200 -13.618800 7.244854
4.446000 -13.618800 7.255437
4.492800 -13.618800 7.268986
4.539600 -13.618800 7.306931
4.586400 -13.618800 7.324039
4.633200 -13.618800 7.326895
4.680000 -13.618800 7.338655
4.726800 -13.618800 7.358262
4.773600 -13.618800 7.373432
4.820400 -13.618800 7.394524
4.867200 -13.618800 7.405222
4.914000 -13.618800 7.415915
4.960800 -13.618800 7.428682
5.007600 -13.618800 7.449275
5.054400 -13.618800 7.453687
5.101200 -13.618800 7.495463
5.148000 -13.618800 7.511749
5.194800 -13.618800 7.549174
5.241600 -13.618800 7.565328
5.288400 -13.618800 7.584518
5.335200 -13.618800 7.611158
5.382000 -13.618800 7.641989
5.428800 -13.618800 7.656685
5.475600 -13.618800 7.657210
5.522400 -13.618800 7.678581
5.569200 -13.618800 7.696538
5.616000 -13.618800 7.700314
5.662800 -13.618800 7.706955
5.709600 -13.618800 7.724264
5.756400 -13.618800 7.736791
5.803200 -13.618800 7.791139
5.850000 -13.618800 7.799502
5.896800 -13.618800 7.814742
5.943600 -13.618800 7.827493
5.990400 -13.618800 7.847040
6.037200 -13.618800 7.882309
6.084000 -13.618800 7.913437
6.130800 -13.618800 7.928203
6.177600 -13.618800 7.963049
6.224400 -13.618800 8.004450
6.271200 -13.618800 8.029187
6.318000 -13.618800 8.041303
6.364800 -13.618800 8.076949
6.411600 -13.618800 8.117220
6.458400 -13.618800 8.142005
6.505200 -13.618800 8.194099
6.552000 -13.618800 8.254475
6.598800 -13.618800 8.300495
6.645600 -13.618800 8.322789
6.692400 -13.618800 8.349415
6.739200 -13.618800 8.369225
6.786000 -13.618800 8.423624
6.832800 -13.618800 8.481380
6.879600 -13.618800 8.520212
6.926400 -13.618800 8.541020
6.973200 -13.618800 8.571384
7.020000 -13.618800 8.597783
7.066800 -13.618800 8.607588
7.113600 -13.618800 8.615641
7.160400 -13.618800 8.632910
7.207200 -13.618800 8.705503
7.254000 -13.618800 8.756013
7.300800 -13.618800 8.799131
7.347600 -13.618800 8.870888
7.394400 -13.618800 8.925839
7.441200 -13.618800 8.943439
7.488000 -13.618800 8.989152
7.534800 -13.618800 9.118753
7.581600 -13.618800 9.134040
7.628400 -13.618800 9.222483
7.675200 -13.618800 9.365242
7.722000 -13.618800 9.591970
7.768800 -13.618800 22.858511
7.815600 -13.618800 29.409245
12.542400 -13.618800 8.053598
12.589200 -13.618800 8.035415
12.636000 -13.618800 8.019564
12.682800 -13.618800 8.002766
12.729600 -13.618800 8.000543
12.776400 -13.618800 8.002766
12.823200 -13.618800 8.004639
12.870000 -13.618800 8.003138
12.916800 -13.618800 8.000543
12.963600 -13.618800 8.004639
13.010400 -13.618800 8.017437
13.057200 -13.618800 8.006359
13.104000 -13.618800 8.004813
13.150800 -13.618800 8.004488
13.197600 -13.618800 8.005062
13.244400 -13.618800 8.010620
13.291200 -13.618800 8.005525
13.338000 -13.618800 8.008609
13.384800 -13.618800 8.013283
13.431600 -13.618800 8.021769
13.478400 -13.618800 8.030157
13.525200 -13.618800 8.027662
13.572000 -13.618800 8.027662
13.618800 -13.618800 8.030157
13.665600 -13.618800 8.020725
13.712400 -13.618800 8.009721
13.759200 -13.618800 8.023142
13.806000 -13.618800 8.023142
13.852800 -13.618800 8.023142
13.899600 -13.618800 8.023404
13.946400 -13.618800 8.026970
13.993200 -13.618800 8.042925
14.040000 -13.618800 8.052083
14.086800 -13.618800 8.052493
14.133600 -13.618800 8.053868
14.180400 -13.618800 8.063061
14.227200 -13.618800 8.063061
14.274000 -13.618800 8.035508
14.320800 -13.618800 8.021689
14.367600 -13.618800 8.006857
14.414400 -13.618800 8.001618
15.163200 -13.618800 6.768797
15.210000 -13.618800 6.767768
15.256800 -13.618800 6.767768
15.303600 -13.618800 6.761104
15.350400 -13.618800 6.742976
15.397200 -13.618800 6.731214
15.444000 -13.618800 6.742976
15.490800 -13.618800 6.753962
15.537600 -13.618800 6.742674
15.584400 -13.618800 6.731214
15.631200 -13.618800 6.731147
15.678000 -13.618800 6.731147
15.724800 -13.618800 6.731147
15.771600 -13.618800 6.719062
15.818400 -13.618800 6.704668
15.865200 -13.618800 6.684176
16.567200 -13.618800 2.278045
16.614000 -13.618800 2.112588
-18.720000 -13.572000 0.000000
-18.673200 -13.572000 0.000000
-18.626400 -13.572000 0.000000
-18.579600 -13.572000 -7.138081
-18.532800 -13.572000 -7.153105
-18.486000 -13.572000 -7.148287
-18.439200 -13.572000 -7.148287
-18.392400 -13.572000 -7.153105
-18.345600 -13.572000 -7.132765
-18.298800 -13.572000 -7.131477
-18.252000 -13.572000 -7.126862
-18.205200 -13.572000 -7.099713
-18.158400 -13.572000 -7.098586
-18.111600 -13.572000 -7.088346
-18.064800 -13.572000 -7.086398
-18.018000 -13.572000 -7.085528
-17.971200 -13.572000 -7.088346
-17.924400 -13.572000 -7.096815
-17.877600 -13.572000 -7.098586
-17.830800 -13.572000 -7.083749
-17.784000 -13.572000 -7.083749
-17.737200 -13.572000 -7.058543
-17.690400 -13.572000 -7.032885
-17.643600 -13.572000 -7.029742
-17.596800 -13.572000 -7.015355
-17.550000 -13.572000 -7.005458
-17.503200 -13.572000 -6.999338
-17.456400 -13.572000 -6.998244
-17.409600 -13.572000 -6.991911
-17.362800 -13.572000 -6.999338
-17.316000 -13.572000 -6.985897
-17.269200 -13.572000 -6.973754
-17.222400 -13.572000 -6.966607
-17.175600 -13.572000 -6.927425
-17.128800 -13.572000 -6.871818
-17.082000 -13.572000 -6.832437
-17.035200 -13.572000 -6.807993
-16.988400 -13.572000 -6.733776
-16.567200 -13.572000 -5.390288
-15.397200 -13.572000 6.860518
-15.350400 -13.572000 6.886601
-15.303600 -13.572000 6.906149
-15.256800 -13.572000 6.921234
-15.210000 -13.572000 6.924266
-15.163200 -13.572000 6.927029
-15.116400 -13.572000 6.945820
-15.069600 -13.572000 6.959259
-15.022800 -13.572000 6.960164
-14.976000 -13.572000 6.970237
-14.929200 -13.572000 6.987150
-14.882400 -13.572000 6.995861
-14.835600 -13.572000 7.003347
-14.788800 -13.572000 7.007817
-14.742000 -13.572000 7.011986
-14.695200 -13.572000 7.020118
-14.648400 -13.572000 7.021933
-14.601600 -13.572000 7.023983
-14.554800 -13.572000 7.025126
-14.508000 -13.572000 7.035742
-14.461200 -13.572000 7.043664
-14.414400 -13.572000 7.043664
-14.367600 -13.572000 7.050568
-14.320800 -13.572000 7.050568
-14.274000 -13.572000 7.050568
-14.227200 -13.572000 7.053903
-14.180400 -13.572000 7.056795
-14.133600 -13.572000 7.066153
-14.086800 -13.572000 7.069609
-14.040000 -13.572000 7.069609
-13.993200 -13.572000 7.069011
-13.946400 -13.572000 7.069609
-13.899600 -13.572000 7.069906
-13.852800 -13.572000 7.072771
-13.806000 -13.572000 7.071557
-13.759200 -13.572000 7.072771
-13.712400 -13.572000 7.073369
-13.665600 -13.572000 7.075326
-13.618800 -13.572000 7.081471
-13.572000 -13.572000 7.093281
-13.525200 -13.572000 7.109633
-13.478400 -13.572000 7.143705
-13.431600 -13.572000 7.176059
-13.384800 -13.572000 7.221581
-8.517600 -13.572000 8.888258
-8.470800 -13.572000 8.767212
-8.424000 -13.572000 8.627893
-8.377200 -13.572000 8.556546
-8.330400 -13.572000 8.516419
-8.283600 -13.572000 8.481535
-8.236800 -13.572000 8.400641
-8.190000 -13.572000 8.356023
-8.143200 -13.572000 8.271944
-8.096400 -13.572000 8.256545
-8.049600 -13.572000 8.212942
-8.002800 -13.572000 8.192566
-7.956000 -13.572000 8.179005
-7.909200 -13.572000 8.164943
-7.862400 -13.572000 8.107765
-7.815600 -13.572000 8.069061
-7.768800 -13.572000 8.003922
-7.722000 -13.572000 7.974893
-7.675200 -13.572000 7.941374
-7.628400 -13.572000 7.904107
-7.581600 -13.572000 7.862083
-7.534800 -13.572000 7.841946
-7.488000 -13.572000 7.823195
-7.441200 -13.572000 7.803184
-7.394400 -13.572000 7.777774
-7.347600 -13.572000 7.744370
-7.300800 -13.572000 7.708371
-7.254000 -13.572000 7.665130
-7.207200 -13.572000 7.648679
-7.160400 -13.572000 7.614847
-7.113600 -13.572000 7.603042
-7.066800 -13.572000 7.596795
-7.020000 -13.572000 7.592395
-6.973200 -13.572000 7.561917
-6.926400 -13.572000 7.556744
-6.879600 -13.572000 7.518149
-6.832800 -13.572000 7.500622
-6.786000 -13.572000 7.448346
-6.739200 -13.572000 7.416321
-6.692400 -13.572000 7.395976
-6.645600 -13.572000 7.392110
-6.598800 -13.572000 7.376188
-6.552000 -13.572000 7.354852
-6.505200 -13.572000 7.334815
-6.458400 -13.572000 7.316597
-6.411600 -13.572000 7.292689
-6.364800 -13.572000 7.277379
-6.318000 -13.572000 7.246160
-6.271200 -13.572000 7.229177
-6.224400 -13.572000 7.222028
-6.177600 -13.572000 7.198388
-6.130800 -13.572000 7.186261
-6.084000 -13.572000 7.176593
-6.037200 -13.572000 7.164441
-5.990400 -13.572000 7.164441
-5.943600 -13.572000 7.164441
-5.896800 -13.572000 7.161197
-5.850000 -13.572000 7.153713
-5.803200 -13.572000 7.108716
-5.756400 -13.572000 7.077156
-5.709600 -13.572000 7.055154
-5.662800 -13.572000 7.024966
-5.616000 -13.572000 7.010357
-5.569200 -13.572000 7.007241
-5.522400 -13.572000 7.002226
-5.475600 -13.572000 7.004403
-5.428800 -13.572000 7.004403
-5.382000 -13.572000 7.004403
-5.335200 -13.572000 7.005867
-5.288400 -13.572000 6.997205
-5.241600 -13.572000 6.975910
-5.194800 -13.572000 6.974741
-5.148000 -13.572000 6.946385
-5.101200 -13.572000 6.899481
-5.054400 -13.572000 6.885803
-5.007600 -13.572000 6.873592
-4.960800 -13.572000 6.883195
-4.914000 -13.572000 6.887390
-4.867200 -13.572000 6.885803
-4.820400 -13.572000 6.885803
-4.773600 -13.572000 6.878798
-4.726800 -13.572000 6.871685
-4.680000 -13.572000 6.827417
-4.633200 -13.572000 6.809288
-4.586400 -13.572000 6.799964
-4.539600 -13.572000 6.782693
-4.492800 -13.572000 6.777019
-4.446000 -13.572000 6.773612
-4.399200 -13.572000 6.785422
-4.352400 -13.572000 6.777019
-4.305600 -13.572000 6.785422
-4.258800 -13.572000 6.773838
-4.212000 -13.572000 6.757929
-4.165200 -13.572000 6.740859
-4.118400 -13.572000 6.710744
-4.071600 -13.572000 6.693907
-4.024800 -13.572000 6.691214
-3.978000 -13.572000 6.681156
-3.931200 -13.572000 6.659488
-3.884400 -13.572000 6.648953
-3.837600 -13.572000 6.640558
-3.790800 -13.572000 6.636025
-3.744000 -13.572000 6.634999
-3.697200 -13.572000 6.622206
-3.650400 -13.572000 6.632104
-3.603600 -13.572000 6.622206
-3.556800 -13.572000 6.612241
-3.510000 -13.572000 6.604041
-3.463200 -13.572000 6.600057
-3.416400 -13.572000 6.580838
-3.369600 -13.572000 6.580838
-3.322800 -13.572000 6.577964
-3.276000 -13.572000 6.574011
-3.229200 -13.572000 6.562835
-3.182400 -13.572000 6.563459
-3.135600 -13.572000 6.568886
-3.088800 -13.572000 6.571910
-3.042000 -13.572000 6.568886
-2.995200 -13.572000 6.568886
-2.948400 -13.572000 6.568886
-2.901600 -13.572000 6.571910
-2.854800 -13.572000 6.564784
-2.808000 -13.572000 6.560502
-2.761200 -13.572000 6.559411
-2.714400 -13.572000 6.553763
-2.667600 -13.572000 6.550638
-2.620800 -13.572000 6.541898
-2.574000 -13.572000 6.534083
-2.527200 -13.572000 6.522843
-2.480400 -13.572000 6.525855
-2.433600 -13.572000 6.544500
-2.386800 -13.572000 6.566673
-2.340000 -13.572000 6.585568
-2.293200 -13.572000 6.603706
-2.246400 -13.572000 6.610096
-2.199600 -13.572000 6.610096
-2.152800 -13.572000 6.603706
-2.106000 -13.572000 6.546751
-2.059200 -13.572000 6.516205
-2.012400 -13.572000 6.507886
-1.965600 -13.572000 6.501670
-1.918800 -13.572000 6.492708
-1.872000 -13.572000 6.486992
-1.825200 -13.572000 6.472538
-1.778400 -13.572000 6.474670
-1.731600 -13.572000 6.497068
-1.684800 -13.572000 6.481004
-1.638000 -13.572000 6.474670
-1.591200 -13.572000 6.491096
-1.544400 -13.572000 6.488990
-1.497600 -13.572000 6.488990
-1.450800 -13.572000 6.466457
-1.404000 -13.572000 6.488990
-1.357200 -13.572000 6.502448
-1.310400 -13.572000 6.507219
-1.263600 -13.572000 6.490751
-1.216800 -13.572000 6.508192
-1.170000 -13.572000 6.516862
-1.123200 -13.572000 6.518373
-1.076400 -13.572000 6.490751
-1.029600 -13.572000 6.509244
-0.982800 -13.572000 6.509244
-0.936000 -13.572000 6.518373
-0.889200 -13.572000 6.509244
-0.842400 -13.572000 6.518373
-0.795600 -13.572000 6.518791
-0.748800 -13.572000 6.518791
-0.702000 -13.572000 6.517132
-0.655200 -13.572000 6.516613
-0.608400 -13.572000 6.516613
-0.561600 -13.572000 6.510560
-0.514800 -13.572000 6.508430
-0.468000 -13.572000 6.472475
-0.421200 -13.572000 6.487230
-0.374400 -13.572000 6.507747
-0.327600 -13.572000 6.507747
-0.280800 -13.572000 6.506750
-0.234000 -13.572000 6.510329
-0.187200 -13.572000 6.524092
-0.140400 -13.572000 6.535394
-0.093600 -13.572000 6.535621
-0.046800 -13.572000 6.564427
0.000000 -13.572000 6.566975
0.046800 -13.572000 6.588268
0.093600 -13.572000 6.588268
0.140400 -13.572000 6.571872
0.187200 -13.572000 6.564427
0.234000 -13.572000 6.567704
0.280800 -13.572000 6.558863
0.327600 -13.572000 6.565371
0.374400 -13.572000 6.538818
0.421200 -13.572000 6.537272
0.468000 -13.572000 6.565371
0.514800 -13.572000 6.566920
0.561600 -13.572000 6.569660
0.608400 -13.572000 6.584359
0.655200 -13.572000 6.595064
0.702000 -13.572000 6.601366
0.748800 -13.572000 6.605325
0.795600 -13.572000 6.606084
0.842400 -13.572000 6.619938
0.889200 -13.572000 6.620475
0.936000 -13.572000 6.629644
0.982800 -13.572000 6.633847
1.029600 -13.572000 6.633847
1.076400 -13.572000 6.637302
1.123200 -13.572000 6.659143
1.170000 -13.572000 6.659143
1.216800 -13.572000 6.663026
1.263600 -13.572000 6.692948
1.310400 -13.572000 6.672571
1.357200 -13.572000 6.690963
1.404000 -13.572000 6.675464
1.450800 -13.572000 6.655908
1.497600 -13.572000 6.654529
1.544400 -13.572000 6.647053
1.591200 -13.572000 6.648530
1.638000 -13.572000 6.649634
1.684800 -13.572000 6.657587
1.731600 -13.572000 6.649634
1.778400 -13.572000 6.693182
1.825200 -13.572000 6.706567
1.872000 -13.572000 6.707277
1.918800 -13.572000 6.730020
1.965600 -13.572000 6.740926
2.012400 -13.572000 6.744571
2.059200 -13.572000 6.755399
2.106000 -13.572000 6.766123
2.152800 -13.572000 6.777680
2.199600 -13.572000 6.779330
2.246400 -13.572000 6.777680
2.293200 -13.572000 6.792677
2.340000 -13.572000 6.795718
2.386800 -13.572000 6.802354
2.433600 -13.572000 6.808114
2.480400 -13.572000 6.808396
2.527200 -13.572000 6.817278
2.574000 -13.572000 6.819064
2.620800 -13.572000 6.829195
2.667600 -13.572000 6.844385
2.714400 -13.572000 6.858296
2.761200 -13.572000 6.867808
2.808000 -13.572000 6.874461
2.854800 -13.572000 6.882289
2.901600 -13.572000 6.894106
2.948400 -13.572000 6.916256
2.995200 -13.572000 6.926827
3.042000 -13.572000 6.926827
3.088800 -13.572000 6.926827
3.135600 -13.572000 6.915248
3.182400 -13.572000 6.921241
3.229200 -13.572000 6.926877
3.276000 -13.572000 6.953001
3.322800 -13.572000 6.958073
3.369600 -13.572000 6.982159
3.416400 -13.572000 6.998348
3.463200 -13.572000 7.001574
3.510000 -13.572000 7.002310
3.556800 -13.572000 7.002310
3.603600 -13.572000 7.029810
3.650400 -13.572000 7.036424
3.697200 -13.572000 7.052006
3.744000 -13.572000 7.053981
3.790800 -13.572000 7.072822
3.837600 -13.572000 7.081362
3.884400 -13.572000 7.102850
3.931200 -13.572000 7.107616
3.978000 -13.572000 7.119156
4.024800 -13.572000 7.141297
4.071600 -13.572000 7.147745
4.118400 -13.572000 7.155465
4.165200 -13.572000 7.179552
4.212000 -13.572000 7.196554
4.258800 -13.572000 7.201630
4.305600 -13.572000 7.219707
4.352400 -13.572000 7.228471
4.399200 -13.572000 7.233056
4.446000 -13.572000 7.255192
4.492800 -13.572000 7.255437
4.539600 -13.572000 7.296169
4.586400 -13.572000 7.324039
4.633200 -13.572000 7.326895
4.680000 -13.572000 7.338655
4.726800 -13.572000 7.345348
4.773600 -13.572000 7.373068
4.820400 -13.572000 7.390905
4.867200 -13.572000 7.396276
4.914000 -13.572000 7.403799
4.960800 -13.572000 7.415915
5.007600 -13.572000 7.446800
5.054400 -13.572000 7.453540
5.101200 -13.572000 7.470034
5.148000 -13.572000 7.495463
5.194800 -13.572000 7.522964
5.241600 -13.572000 7.560389
5.288400 -13.572000 7.569368
5.335200 -13.572000 7.611158
5.382000 -13.572000 7.618001
5.428800 -13.572000 7.663718
5.475600 -13.572000 7.661856
5.522400 -13.572000 7.685056
5.569200 -13.572000 7.697327
5.616000 -13.572000 7.703488
5.662800 -13.572000 7.708307
5.709600 -13.572000 7.732178
5.756400 -13.572000 7.793331
5.803200 -13.572000 7.813552
5.850000 -13.572000 7.824009
5.896800 -13.572000 7.841305
5.943600 -13.572000 7.842990
5.990400 -13.572000 7.855142
6.037200 -13.572000 7.885829
6.084000 -13.572000 7.919815
6.130800 -13.572000 7.936475
6.177600 -13.572000 7.941590
6.224400 -13.572000 7.990426
6.271200 -13.572000 8.027085
6.318000 -13.572000 8.041303
6.364800 -13.572000 8.076949
6.411600 -13.572000 8.117220
6.458400 -13.572000 8.142005
6.505200 -13.572000 8.195025
6.552000 -13.572000 8.272078
6.598800 -13.572000 8.304731
6.645600 -13.572000 8.327491
6.692400 -13.572000 8.357692
6.739200 -13.572000 8.369225
6.786000 -13.572000 8.414411
6.832800 -13.572000 8.468009
6.879600 -13.572000 8.500058
6.926400 -13.572000 8.541020
6.973200 -13.572000 8.571007
7.020000 -13.572000 8.585154
7.066800 -13.572000 8.603300
7.113600 -13.572000 8.615641
7.160400 -13.572000 8.647178
7.207200 -13.572000 8.705503
7.254000 -13.572000 8.757243
7.300800 -13.572000 8.799131
7.347600 -13.572000 8.822890
7.394400 -13.572000 8.900003
7.441200 -13.572000 8.934569
7.488000 -13.572000 8.968866
7.534800 -13.572000 9.081636
7.581600 -13.572000 9.118753
7.628400 -13.572000 9.163309
7.675200 -13.572000 9.406532
7.722000 -13.572000 9.591970
7.768800 -13.572000 22.837290
7.815600 -13.572000 29.389296
12.589200 -13.572000 8.048737
12.636000 -13.572000 8.043008
12.682800 -13.572000 8.019564
12.729600 -13.572000 8.008247
12.776400 -13.572000 8.008247
12.823200 -13.572000 8.013627
12.870000 -13.572000 8.008247
12.916800 -13.572000 8.013627
12.963600 -13.572000 8.020413
13.010400 -13.572000 8.028022
13.057200 -13.572000 8.021463
13.104000 -13.572000 8.017437
13.150800 -13.572000 8.010620
13.197600 -13.572000 8.012549
13.244400 -13.572000 8.017437
13.291200 -13.572000 8.010620
13.338000 -13.572000 8.021769
13.384800 -13.572000 8.023225
13.431600 -13.572000 8.030157
13.478400 -13.572000 8.036328
13.525200 -13.572000 8.031510
13.572000 -13.572000 8.030157
13.618800 -13.572000 8.032449
13.665600 -13.572000 8.029520
13.712400 -13.572000 8.024009
13.759200 -13.572000 8.023142
13.806000 -13.572000 8.023142
13.852800 -13.572000 8.023516
13.899600 -13.572000 8.024600
13.946400 -13.572000 8.035393
13.993200 -13.572000 8.052083
14.040000 -13.572000 8.053868
14.086800 -13.572000 8.071515
14.133600 -13.572000 8.071515
14.180400 -13.572000 8.079883
14.227200 -13.572000 8.079883
14.274000 -13.572000 8.063061
14.320800 -13.572000 8.032778
14.367600 -13.572000 8.025910
14.414400 -13.572000 8.003112
14.461200 -13.572000 7.990426
15.163200 -13.572000 6.772052
15.210000 -13.572000 6.765566
15.256800 -13.572000 6.765566
15.303600 -13.572000 6.739727
15.350400 -13.572000 6.740385
15.397200 -13.572000 6.726734
15.444000 -13.572000 6.742674
15.490800 -13.572000 6.742976
15.537600 -13.572000 6.742674
15.584400 -13.572000 6.740385
15.631200 -13.572000 6.742674
15.678000 -13.572000 6.734709
15.724800 -13.572000 6.744571
15.771600 -13.572000 6.732552
15.818400 -13.572000 6.722013
15.865200 -13.572000 6.689267
15.912000 -13.572000 6.672556
16.192800 -13.572000 4.661569
16.239600 -13.572000 4.465376
16.286400 -13.572000 4.175500
16.333200 -13.572000 3.827645
16.380000 -13.572000 3.635187
-18.720000 -13.525200 0.000000
-18.673200 -13.525200 0.000000
-18.626400 -13.525200 0.000000
-18.579600 -13.525200 -7.174083
-18.532800 -13.525200 -7.172161
-18.486000 -13.525200 -7.172123
-18.439200 -13.525200 -7.157305
-18.392400 -13.525200 -7.157305
-18.345600 -13.525200 -7.141941
-18.298800 -13.525200 -7.131498
-18.252000 -13.525200 -7.126862
-18.205200 -13.525200 -7.104638
-18.158400 -13.525200 -7.105569
-18.111600 -13.525200 -7.104638
-18.064800 -13.525200 -7.086398
-18.018000 -13.525200 -7.085528
-17.971200 -13.525200 -7.086398
-17.924400 -13.525200 -7.096815
-17.877600 -13.525200 -7.116212
-17.830800 -13.525200 -7.086398
-17.784000 -13.525200 -7.086398
-17.737200 -13.525200 -7.066058
-17.690400 -13.525200 -7.041440
-17.643600 -13.525200 -7.029742
-17.596800 -13.525200 -7.015355
-17.550000 -13.525200 -7.005458
-17.503200 -13.525200 -7.001602
-17.456400 -13.525200 -6.999338
-17.409600 -13.525200 -6.997445
-17.362800 -13.525200 -6.999338
-17.316000 -13.525200 -6.991984
-17.269200 -13.525200 -6.984312
-17.222400 -13.525200 -6.969664
-17.175600 -13.525200 -6.950884
-17.128800 -13.525200 -6.868240
-17.082000 -13.525200 -6.832437
-17.035200 -13.525200 -6.807993
-16.988400 -13.525200 -6.679113
-15.444000 -13.525200 6.832276
-15.397200 -13.525200 6.862804
-15.350400 -13.525200 6.912967
-15.303600 -13.525200 6.926915
-15.256800 -13.525200 6.927029
-15.210000 -13.525200 6.935542
-15.163200 -13.525200 6.954959
-15.116400 -13.525200 6.963834
-15.069600 -13.525200 6.980989
-15.022800 -13.525200 6.991063
-14.976000 -13.525200 6.991951
-14.929200 -13.525200 6.997676
-14.882400 -13.525200 7.018670
-14.835600 -13.525200 7.021022
-14.788800 -13.525200 7.021933
-14.742000 -13.525200 7.018670
-14.695200 -13.525200 7.023983
-14.648400 -13.525200 7.027336
-14.601600 -13.525200 7.029574
-14.554800 -13.525200 7.040492
-14.508000 -13.525200 7.059794
-14.461200 -13.525200 7.060479
-14.414400 -13.525200 7.060479
-14.367600 -13.525200 7.060479
-14.320800 -13.525200 7.060479
-14.274000 -13.525200 7.059794
-14.227200 -13.525200 7.059794
-14.180400 -13.525200 7.061715
-14.133600 -13.525200 7.069011
-14.086800 -13.525200 7.069609
-14.040000 -13.525200 7.069011
-13.993200 -13.525200 7.069011
-13.946400 -13.525200 7.069011
-13.899600 -13.525200 7.069011
-13.852800 -13.525200 7.069609
-13.806000 -13.525200 7.069609
-13.759200 -13.525200 7.073369
-13.712400 -13.525200 7.079881
-13.665600 -13.525200 7.084858
-13.618800 -13.525200 7.088044
-13.572000 -13.525200 7.101348
-13.525200 -13.525200 7.121956
-13.478400 -13.525200 7.163332
-13.431600 -13.525200 7.221753
-8.517600 -13.525200 8.888258
-8.470800 -13.525200 8.730292
-8.424000 -13.525200 8.612763
-8.377200 -13.525200 8.556546
-8.330400 -13.525200 8.516419
-8.283600 -13.525200 8.481535
-8.236800 -13.525200 8.397595
-8.190000 -13.525200 8.360397
-8.143200 -13.525200 8.269086
-8.096400 -13.525200 8.254479
-8.049600 -13.525200 8.227234
-8.002800 -13.525200 8.204924
-7.956000 -13.525200 8.192566
-7.909200 -13.525200 8.171952
-7.862400 -13.525200 8.109086
-7.815600 -13.525200 8.071903
-7.768800 -13.525200 8.031606
-7.722000 -13.525200 7.990426
-7.675200 -13.525200 7.942004
-7.628400 -13.525200 7.886835
-7.581600 -13.525200 7.847611
-7.534800 -13.525200 7.825064
-7.488000 -13.525200 7.815957
-7.441200 -13.525200 7.802887
-7.394400 -13.525200 7.770218
-7.347600 -13.525200 7.744370
-7.300800 -13.525200 7.717416
-7.254000 -13.525200 7.665130
-7.207200 -13.525200 7.638904
-7.160400 -13.525200 7.613650
-7.113600 -13.525200 7.592704
-7.066800 -13.525200 7.592647
-7.020000 -13.525200 7.574051
-6.973200 -13.525200 7.558099
-6.926400 -13.525200 7.554531
-6.879600 -13.525200 7.508540
-6.832800 -13.525200 7.483336
-6.786000 -13.525200 7.433966
-6.739200 -13.525200 7.396182
-6.692400 -13.525200 7.384852
-6.645600 -13.525200 7.379381
-6.598800 -13.525200 7.374578
-6.552000 -13.525200 7.354852
-6.505200 -13.525200 7.319438
-6.458400 -13.525200 7.309705
-6.411600 -13.525200 7.292689
-6.364800 -13.525200 7.258578
-6.318000 -13.525200 7.246457
-6.271200 -13.525200 7.230484
-6.224400 -13.525200 7.222523
-6.177600 -13.525200 7.200053
-6.130800 -13.525200 7.186261
-6.084000 -13.525200 7.176593
-6.037200 -13.525200 7.167884
-5.990400 -13.525200 7.164441
-5.943600 -13.525200 7.164366
-5.896800 -13.525200 7.153713
-5.850000 -13.525200 7.133486
-5.803200 -13.525200 7.119054
-5.756400 -13.525200 7.078666
-5.709600 -13.525200 7.056765
-5.662800 -13.525200 7.027059
-5.616000 -13.525200 7.009368
-5.569200 -13.525200 7.009638
-5.522400 -13.525200 7.005989
-5.475600 -13.525200 7.005989
-5.428800 -13.525200 7.005867
-5.382000 -13.525200 7.005867
-5.335200 -13.525200 7.005867
-5.288400 -13.525200 7.001892
-5.241600 -13.525200 6.975910
-5.194800 -13.525200 6.974044
-5.148000 -13.525200 6.916412
-5.101200 -13.525200 6.891144
-5.054400 -13.525200 6.877709
-5.007600 -13.525200 6.872939
-4.960800 -13.525200 6.883195
-4.914000 -13.525200 6.887390
-4.867200 -13.525200 6.885939
-4.820400 -13.525200 6.887366
-4.773600 -13.525200 6.881556
-4.726800 -13.525200 6.873215
-4.680000 -13.525200 6.826191
-4.633200 -13.525200 6.805956
-4.586400 -13.525200 6.801932
-4.539600 -13.525200 6.777019
-4.492800 -13.525200 6.777019
-4.446000 -13.525200 6.773612
-4.399200 -13.525200 6.784593
-4.352400 -13.525200 6.785422
-4.305600 -13.525200 6.785422
-4.258800 -13.525200 6.767703
-4.212000 -13.525200 6.750098
-4.165200 -13.525200 6.734548
-4.118400 -13.525200 6.707526
-4.071600 -13.525200 6.691030
-4.024800 -13.525200 6.688632
-3.978000 -13.525200 6.649623
-3.931200 -13.525200 6.643876
-3.884400 -13.525200 6.638317
-3.837600 -13.525200 6.636025
-3.790800 -13.525200 6.619822
-3.744000 -13.525200 6.622206
-3.697200 -13.525200 6.616617
-3.650400 -13.525200 6.622206
-3.603600 -13.525200 6.614261
-3.556800 -13.525200 6.611103
-3.510000 -13.525200 6.598849
-3.463200 -13.525200 6.598849
-3.416400 -13.525200 6.581157
-3.369600 -13.525200 6.581115
-3.322800 -13.525200 6.581115
-3.276000 -13.525200 6.581115
-3.229200 -13.525200 6.580838
-3.182400 -13.525200 6.581227
-3.135600 -13.525200 6.576013
-3.088800 -13.525200 6.577499
-3.042000 -13.525200 6.571910
-2.995200 -13.525200 6.571910
-2.948400 -13.525200 6.574199
-2.901600 -13.525200 6.576013
-2.854800 -13.525200 6.571910
-2.808000 -13.525200 6.564784
-2.761200 -13.525200 6.564381
-2.714400 -13.525200 6.568866
-2.667600 -13.525200 6.561652
-2.620800 -13.525200 6.561383
-2.574000 -13.525200 6.544500
-2.527200 -13.525200 6.534083
-2.480400 -13.525200 6.544500
-2.433600 -13.525200 6.561652
-2.386800 -13.525200 6.566673
-2.340000 -13.525200 6.585568
-2.293200 -13.525200 6.595796
-2.246400 -13.525200 6.603706
-2.199600 -13.525200 6.604689
-2.152800 -13.525200 6.585568
-2.106000 -13.525200 6.538332
-2.059200 -13.525200 6.510344
-2.012400 -13.525200 6.501670
-1.965600 -13.525200 6.497068
-1.918800 -13.525200 6.482018
-1.872000 -13.525200 6.481004
-1.825200 -13.525200 6.472368
-1.778400 -13.525200 6.474670
-1.731600 -13.525200 6.492562
-1.684800 -13.525200 6.481004
-1.638000 -13.525200 6.472538
-1.591200 -13.525200 6.491096
-1.544400 -13.525200 6.474670
-1.497600 -13.525200 6.465124
-1.450800 -13.525200 6.459105
-1.404000 -13.525200 6.465124
-1.357200 -13.525200 6.480534
-1.310400 -13.525200 6.504471
-1.263600 -13.525200 6.480534
-1.216800 -13.525200 6.504218
-1.170000 -13.525200 6.504471
-1.123200 -13.525200 6.509244
-1.076400 -13.525200 6.491138
-1.029600 -13.525200 6.504471
-0.982800 -13.525200 6.500378
-0.936000 -13.525200 6.518791
-0.889200 -13.525200 6.518373
-0.842400 -13.525200 6.520008
-0.795600 -13.525200 6.523509
-0.748800 -13.525200 6.532938
-0.702000 -13.525200 6.532938
-0.655200 -13.525200 6.528764
-0.608400 -13.525200 6.522927
-0.561600 -13.525200 6.517132
-0.514800 -13.525200 6.510560
-0.468000 -13.525200 6.499701
-0.421200 -13.525200 6.487230
-0.374400 -13.525200 6.499701
-0.327600 -13.525200 6.507747
-0.280800 -13.525200 6.506750
-0.234000 -13.525200 6.510329
-0.187200 -13.525200 6.524092
-0.140400 -13.525200 6.535394
-0.093600 -13.525200 6.541463
-0.046800 -13.525200 6.566975
0.000000 -13.525200 6.564427
0.046800 -13.525200 6.571872
0.093600 -13.525200 6.571872
0.140400 -13.525200 6.565018
0.187200 -13.525200 6.564427
0.234000 -13.525200 6.558863
0.280800 -13.525200 6.558863
0.327600 -13.525200 6.565371
0.374400 -13.525200 6.541281
0.421200 -13.525200 6.541281
0.468000 -13.525200 6.569660
0.514800 -13.525200 6.569660
0.561600 -13.525200 6.574695
0.608400 -13.525200 6.584359
0.655200 -13.525200 6.596904
0.702000 -13.525200 6.601214
0.748800 -13.525200 6.601214
0.795600 -13.525200 6.601214
0.842400 -13.525200 6.606084
0.889200 -13.525200 6.618201
0.936000 -13.525200 6.618201
0.982800 -13.525200 6.618766
1.029600 -13.525200 6.626911
1.076400 -13.525200 6.630142
1.123200 -13.525200 6.637302
1.170000 -13.525200 6.647667
1.216800 -13.525200 6.654529
1.263600 -13.525200 6.663026
1.310400 -13.525200 6.655908
1.357200 -13.525200 6.674226
1.404000 -13.525200 6.674226
1.450800 -13.525200 6.654692
1.497600 -13.525200 6.647053
1.544400 -13.525200 6.643241
1.591200 -13.525200 6.643241
1.638000 -13.525200 6.649634
1.684800 -13.525200 6.660430
1.731600 -13.525200 6.666344
1.778400 -13.525200 6.693182
1.825200 -13.525200 6.702037
1.872000 -13.525200 6.706567
1.918800 -13.525200 6.716238
1.965600 -13.525200 6.740144
2.012400 -13.525200 6.740926
2.059200 -13.525200 6.744571
2.106000 -13.525200 6.756728
2.152800 -13.525200 6.772442
2.199600 -13.525200 6.774289
2.246400 -13.525200 6.774289
2.293200 -13.525200 6.781650
2.340000 -13.525200 6.794750
2.386800 -13.525200 6.795718
2.433600 -13.525200 6.802243
2.480400 -13.525200 6.808396
2.527200 -13.525200 6.817278
2.574000 -13.525200 6.824884
2.620800 -13.525200 6.835747
2.667600 -13.525200 6.847551
2.714400 -13.525200 6.858296
2.761200 -13.525200 6.867956
2.808000 -13.525200 6.880114
2.854800 -13.525200 6.893361
2.901600 -13.525200 6.894106
2.948400 -13.525200 6.915248
2.995200 -13.525200 6.917139
3.042000 -13.525200 6.921558
3.088800 -13.525200 6.921558
3.135600 -13.525200 6.913818
3.182400 -13.525200 6.916256
3.229200 -13.525200 6.923766
3.276000 -13.525200 6.938879
3.322800 -13.525200 6.953001
3.369600 -13.525200 6.982159
3.416400 -13.525200 6.998348
3.463200 -13.525200 7.000967
3.510000 -13.525200 7.000967
3.556800 -13.525200 6.998920
3.603600 -13.525200 7.004865
3.650400 -13.525200 7.029810
3.697200 -13.525200 7.043542
3.744000 -13.525200 7.054313
3.790800 -13.525200 7.072822
3.837600 -13.525200 7.080705
3.884400 -13.525200 7.100798
3.931200 -13.525200 7.103338
3.978000 -13.525200 7.111153
4.024800 -13.525200 7.133298
4.071600 -13.525200 7.141297
4.118400 -13.525200 7.147368
4.165200 -13.525200 7.154796
4.212000 -13.525200 7.171888
4.258800 -13.525200 7.180470
4.305600 -13.525200 7.199735
4.352400 -13.525200 7.215074
4.399200 -13.525200 7.224767
4.446000 -13.525200 7.249800
4.492800 -13.525200 7.254110
4.539600 -13.525200 7.273498
4.586400 -13.525200 7.306931
4.633200 -13.525200 7.320071
4.680000 -13.525200 7.345348
4.726800 -13.525200 7.349640
4.773600 -13.525200 7.373068
4.820400 -13.525200 7.376391
4.867200 -13.525200 7.393006
4.914000 -13.525200 7.396276
4.960800 -13.525200 7.405222
5.007600 -13.525200 7.415915
5.054400 -13.525200 7.449275
5.101200 -13.525200 7.467745
5.148000 -13.525200 7.491951
5.194800 -13.525200 7.507750
5.241600 -13.525200 7.522964
5.288400 -13.525200 7.560389
5.335200 -13.525200 7.588257
5.382000 -13.525200 7.618001
5.428800 -13.525200 7.665939
5.475600 -13.525200 7.666116
5.522400 -13.525200 7.689936
5.569200 -13.525200 7.701862
5.616000 -13.525200 7.711668
5.662800 -13.525200 7.718524
5.709600 -13.525200 7.738401
5.756400 -13.525200 7.791139
5.803200 -13.525200 7.808207
5.850000 -13.525200 7.824009
5.896800 -13.525200 7.841305
5.943600 -13.525200 7.843696
5.990400 -13.525200 7.873535
6.037200 -13.525200 7.893004
6.084000 -13.525200 7.920802
6.130800 -13.525200 7.939329
6.177600 -13.525200 7.975999
6.224400 -13.525200 8.009535
6.271200 -13.525200 8.037639
6.318000 -13.525200 8.050699
6.364800 -13.525200 8.082831
6.411600 -13.525200 8.117220
6.458400 -13.525200 8.157072
6.505200 -13.525200 8.195025
6.552000 -13.525200 8.254475
6.598800 -13.525200 8.304076
6.645600 -13.525200 8.310894
6.692400 -13.525200 8.347886
6.739200 -13.525200 8.368906
6.786000 -13.525200 8.413612
6.832800 -13.525200 8.453966
6.879600 -13.525200 8.481380
6.926400 -13.525200 8.502913
6.973200 -13.525200 8.557412
7.020000 -13.525200 8.580960
7.066800 -13.525200 8.603300
7.113600 -13.525200 8.615641
7.160400 -13.525200 8.646943
7.207200 -13.525200 8.703670
7.254000 -13.525200 8.746890
7.300800 -13.525200 8.766758
7.347600 -13.525200 8.820615
7.394400 -13.525200 8.900003
7.441200 -13.525200 8.934766
7.488000 -13.525200 8.979993
7.534800 -13.525200 9.080805
7.581600 -13.525200 9.134040
7.628400 -13.525200 9.170988
7.675200 -13.525200 9.390812
7.722000 -13.525200 9.545065
7.768800 -13.525200 22.837290
7.815600 -13.525200 22.883083
12.589200 -13.525200 8.053598
12.636000 -13.525200 8.046312
12.682800 -13.525200 8.035415
12.729600 -13.525200 8.013627
12.776400 -13.525200 8.011794
12.823200 -13.525200 8.013627
12.870000 -13.525200 8.013627
12.916800 -13.525200 8.028022
12.963600 -13.525200 8.028022
13.010400 -13.525200 8.040450
13.057200 -13.525200 8.039381
13.104000 -13.525200 8.035159
13.150800 -13.525200 8.023315
13.197600 -13.525200 8.024209
13.244400 -13.525200 8.035159
13.291200 -13.525200 8.035159
13.338000 -13.525200 8.035474
13.384800 -13.525200 8.031510
13.431600 -13.525200 8.036813
13.478400 -13.525200 8.044195
13.525200 -13.525200 8.033465
13.572000 -13.525200 8.027662
13.618800 -13.525200 8.033465
13.665600 -13.525200 8.030828
13.712400 -13.525200 8.030828
13.759200 -13.525200 8.024600
13.806000 -13.525200 8.024600
13.852800 -13.525200 8.024769
13.899600 -13.525200 8.032145
13.946400 -13.525200 8.035508
13.993200 -13.525200 8.061545
14.040000 -13.525200 8.068667
14.086800 -13.525200 8.080643
14.133600 -13.525200 8.080565
14.180400 -13.525200 8.084683
14.227200 -13.525200 8.086094
14.274000 -13.525200 8.071515
14.320800 -13.525200 8.050996
14.367600 -13.525200 8.035508
14.414400 -13.525200 8.021689
14.461200 -13.525200 7.994028
15.256800 -13.525200 6.767768
15.303600 -13.525200 6.737940
15.350400 -13.525200 6.742976
15.397200 -13.525200 6.731214
15.444000 -13.525200 6.742674
15.490800 -13.525200 6.742674
15.537600 -13.525200 6.740385
15.584400 -13.525200 6.739038
15.631200 -13.525200 6.742674
15.678000 -13.525200 6.739038
15.724800 -13.525200 6.744571
15.771600 -13.525200 6.743898
15.818400 -13.525200 6.732552
15.865200 -13.525200 6.725113
15.912000 -13.525200 6.704668
15.958800 -13.525200 6.672556
16.192800 -13.525200 4.834425
16.239600 -13.525200 4.629619
16.286400 -13.525200 4.388925
16.333200 -13.525200 4.148985
-18.720000 -13.478400 0.000000
-18.673200 -13.478400 0.000000
-18.626400 -13.478400 0.000000
-18.579600 -13.478400 -7.189001
-18.532800 -13.478400 -7.190336
-18.486000 -13.478400 -7.200053
-18.439200 -13.478400 -7.189001
-18.392400 -13.478400 -7.183991
-18.345600 -13.478400 -7.154967
-18.298800 -13.478400 -7.141941
-18.252000 -13.478400 -7.127260
-18.205200 -13.478400 -7.117523
-18.158400 -13.478400 -7.117523
-18.111600 -13.478400 -7.117523
-18.064800 -13.478400 -7.095769
-18.018000 -13.478400 -7.089379
-17.971200 -13.478400 -7.116212
-17.924400 -13.478400 -7.128540
-17.877600 -13.478400 -7.125955
-17.830800 -13.478400 -7.118647
-17.784000 -13.478400 -7.095769
-17.737200 -13.478400 -7.086911
-17.690400 -13.478400 -7.047095
-17.643600 -13.478400 -7.029742
-17.596800 -13.478400 -7.015355
-17.550000 -13.478400 -7.005458
-17.503200 -13.478400 -7.010946
-17.456400 -13.478400 -7.001602
-17.409600 -13.478400 -6.998244
-17.362800 -13.478400 -6.999338
-17.316000 -13.478400 -6.991984
-17.269200 -13.478400 -6.984312
-17.222400 -13.478400 -6.966607
-17.175600 -13.478400 -6.924243
-17.128800 -13.478400 -6.861839
-17.082000 -13.478400 -6.817009
-17.035200 -13.478400 -6.679113
-15.490800 -13.478400 6.789630
-15.444000 -13.478400 6.862284
-15.397200 -13.478400 6.888651
-15.350400 -13.478400 6.926915
-15.303600 -13.478400 6.933172
-15.256800 -13.478400 6.940199
-15.210000 -13.478400 6.956823
-15.163200 -13.478400 6.963834
-15.116400 -13.478400 6.980989
-15.069600 -13.478400 6.991819
-15.022800 -13.478400 7.009168
-14.976000 -13.478400 7.016021
-14.929200 -13.478400 7.021022
-14.882400 -13.478400 7.022322
-14.835600 -13.478400 7.023766
-14.788800 -13.478400 7.023908
-14.742000 -13.478400 7.026025
-14.695200 -13.478400 7.027336
-14.648400 -13.478400 7.038398
-14.601600 -13.478400 7.041707
-14.554800 -13.478400 7.055532
-14.508000 -13.478400 7.061041
-14.461200 -13.478400 7.061041
-14.414400 -13.478400 7.063136
-14.367600 -13.478400 7.063136
-14.320800 -13.478400 7.062984
-14.274000 -13.478400 7.061715
-14.227200 -13.478400 7.060479
-14.180400 -13.478400 7.062984
-14.133600 -13.478400 7.069011
-14.086800 -13.478400 7.069609
-14.040000 -13.478400 7.064701
-13.993200 -13.478400 7.064701
-13.946400 -13.478400 7.064701
-13.899600 -13.478400 7.064701
-13.852800 -13.478400 7.068144
-13.806000 -13.478400 7.072771
-13.759200 -13.478400 7.074874
-13.712400 -13.478400 7.082074
-13.665600 -13.478400 7.089233
-13.618800 -13.478400 7.097487
-13.572000 -13.478400 7.117889
-13.525200 -13.478400 7.150835
-13.478400 -13.478400 7.176059
-13.431600 -13.478400 7.278632
-8.517600 -13.478400 8.875405
-8.470800 -13.478400 8.710127
-8.424000 -13.478400 8.612763
-8.377200 -13.478400 8.597934
-8.330400 -13.478400 8.516419
-8.283600 -13.478400 8.481535
-8.236800 -13.478400 8.424018
-8.190000 -13.478400 8.374351
-8.143200 -13.478400 8.297906
-8.096400 -13.478400 8.269012
-8.049600 -13.478400 8.233516
-8.002800 -13.478400 8.204924
-7.956000 -13.478400 8.189088
-7.909200 -13.478400 8.171952
-7.862400 -13.478400 8.141252
-7.815600 -13.478400 8.096988
-7.768800 -13.478400 8.037879
-7.722000 -13.478400 8.006379
-7.675200 -13.478400 7.960880
-7.628400 -13.478400 7.904415
-7.581600 -13.478400 7.849729
-7.534800 -13.478400 7.825064
-7.488000 -13.478400 7.814559
-7.441200 -13.478400 7.797688
-7.394400 -13.478400 7.774324
-7.347600 -13.478400 7.744370
-7.300800 -13.478400 7.726477
-7.254000 -13.478400 7.662637
-7.207200 -13.478400 7.614847
-7.160400 -13.478400 7.593898
-7.113600 -13.478400 7.588555
-7.066800 -13.478400 7.574051
-7.020000 -13.478400 7.565302
-6.973200 -13.478400 7.541849
-6.926400 -13.478400 7.512967
-6.879600 -13.478400 7.503221
-6.832800 -13.478400 7.479694
-6.786000 -13.478400 7.412958
-6.739200 -13.478400 7.392110
-6.692400 -13.478400 7.373731
-6.645600 -13.478400 7.372891
-6.598800 -13.478400 7.358019
-6.552000 -13.478400 7.335150
-6.505200 -13.478400 7.314453
-6.458400 -13.478400 7.296088
-6.411600 -13.478400 7.270942
-6.364800 -13.478400 7.257466
-6.318000 -13.478400 7.246160
-6.271200 -13.478400 7.230484
-6.224400 -13.478400 7.221581
-6.177600 -13.478400 7.197043
-6.130800 -13.478400 7.186261
-6.084000 -13.478400 7.176593
-6.037200 -13.478400 7.167884
-5.990400 -13.478400 7.164441
-5.943600 -13.478400 7.161197
-5.896800 -13.478400 7.133254
-5.850000 -13.478400 7.124720
-5.803200 -13.478400 7.113914
-5.756400 -13.478400 7.063251
-5.709600 -13.478400 7.043818
-5.662800 -13.478400 7.027059
-5.616000 -13.478400 7.010357
-5.569200 -13.478400 7.010357
-5.522400 -13.478400 7.009368
-5.475600 -13.478400 7.006073
-5.428800 -13.478400 7.005867
-5.382000 -13.478400 7.005867
-5.335200 -13.478400 7.001892
-5.288400 -13.478400 6.995202
-5.241600 -13.478400 6.974751
-5.194800 -13.478400 6.971305
-5.148000 -13.478400 6.906219
-5.101200 -13.478400 6.885939
-5.054400 -13.478400 6.870338
-5.007600 -13.478400 6.865304
-4.960800 -13.478400 6.872939
-4.914000 -13.478400 6.883195
-4.867200 -13.478400 6.883195
-4.820400 -13.478400 6.883195
-4.773600 -13.478400 6.873592
-4.726800 -13.478400 6.873215
-4.680000 -13.478400 6.820262
-4.633200 -13.478400 6.805956
-4.586400 -13.478400 6.786382
-4.539600 -13.478400 6.773612
-4.492800 -13.478400 6.773612
-4.446000 -13.478400 6.763045
-4.399200 -13.478400 6.766048
-4.352400 -13.478400 6.766048
-4.305600 -13.478400 6.766048
-4.258800 -13.478400 6.745105
-4.212000 -13.478400 6.734548
-4.165200 -13.478400 6.710744
-4.118400 -13.478400 6.694074
-4.071600 -13.478400 6.687349
-4.024800 -13.478400 6.671466
-3.978000 -13.478400 6.640558
-3.931200 -13.478400 6.617398
-3.884400 -13.478400 6.611789
-3.837600 -13.478400 6.611789
-3.790800 -13.478400 6.611789
-3.744000 -13.478400 6.612241
-3.697200 -13.478400 6.609491
-3.650400 -13.478400 6.611103
-3.603600 -13.478400 6.608037
-3.556800 -13.478400 6.608041
-3.510000 -13.478400 6.598849
-3.463200 -13.478400 6.604041
-3.416400 -13.478400 6.604041
-3.369600 -13.478400 6.591096
-3.322800 -13.478400 6.604041
-3.276000 -13.478400 6.604041
-3.229200 -13.478400 6.591096
-3.182400 -13.478400 6.591096
-3.135600 -13.478400 6.577499
-3.088800 -13.478400 6.577499
-3.042000 -13.478400 6.569637
-2.995200 -13.478400 6.576013
-2.948400 -13.478400 6.576626
-2.901600 -13.478400 6.577499
-2.854800 -13.478400 6.576626
-2.808000 -13.478400 6.580335
-2.761200 -13.478400 6.569124
-2.714400 -13.478400 6.569124
-2.667600 -13.478400 6.564381
-2.620800 -13.478400 6.564381
-2.574000 -13.478400 6.550638
-2.527200 -13.478400 6.544500
-2.480400 -13.478400 6.551877
-2.433600 -13.478400 6.566673
-2.386800 -13.478400 6.574755
-2.340000 -13.478400 6.585568
-2.293200 -13.478400 6.585568
-2.246400 -13.478400 6.585568
-2.199600 -13.478400 6.585568
-2.152800 -13.478400 6.550360
-2.106000 -13.478400 6.518830
-2.059200 -13.478400 6.496673
-2.012400 -13.478400 6.492562
-1.965600 -13.478400 6.481004
-1.918800 -13.478400 6.471732
-1.872000 -13.478400 6.470160
-1.825200 -13.478400 6.470160
-1.778400 -13.478400 6.472538
-1.731600 -13.478400 6.481004
-1.684800 -13.478400 6.472538
-1.638000 -13.478400 6.470160
-1.591200 -13.478400 6.484971
-1.544400 -13.478400 6.472538
-1.497600 -13.478400 6.464252
-1.450800 -13.478400 6.455815
-1.404000 -13.478400 6.459105
-1.357200 -13.478400 6.465408
-1.310400 -13.478400 6.480534
-1.263600 -13.478400 6.476947
-1.216800 -13.478400 6.500128
-1.170000 -13.478400 6.504471
-1.123200 -13.478400 6.518373
-1.076400 -13.478400 6.504471
-1.029600 -13.478400 6.518791
-0.982800 -13.478400 6.518791
-0.936000 -13.478400 6.544457
-0.889200 -13.478400 6.523509
-0.842400 -13.478400 6.535859
-0.795600 -13.478400 6.535859
-0.748800 -13.478400 6.535859
-0.702000 -13.478400 6.532938
-0.655200 -13.478400 6.532938
-0.608400 -13.478400 6.528764
-0.561600 -13.478400 6.517132
-0.514800 -13.478400 6.510560
-0.468000 -13.478400 6.479718
-0.421200 -13.478400 6.487230
-0.374400 -13.478400 6.499701
-0.327600 -13.478400 6.499701
-0.280800 -13.478400 6.506750
-0.234000 -13.478400 6.510329
-0.187200 -13.478400 6.524092
-0.140400 -13.478400 6.535394
-0.093600 -13.478400 6.541463
-0.046800 -13.478400 6.560465
0.000000 -13.478400 6.553086
0.046800 -13.478400 6.567704
0.093600 -13.478400 6.567704
0.140400 -13.478400 6.558863
0.187200 -13.478400 6.552832
0.234000 -13.478400 6.550590
0.280800 -13.478400 6.552832
0.327600 -13.478400 6.565018
0.374400 -13.478400 6.546849
0.421200 -13.478400 6.542340
0.468000 -13.478400 6.566592
0.514800 -13.478400 6.569093
0.561600 -13.478400 6.569660
0.608400 -13.478400 6.574695
0.655200 -13.478400 6.592403
0.702000 -13.478400 6.595064
0.748800 -13.478400 6.592403
0.795600 -13.478400 6.594904
0.842400 -13.478400 6.596904
0.889200 -13.478400 6.601214
0.936000 -13.478400 6.606084
0.982800 -13.478400 6.616020
1.029600 -13.478400 6.626911
1.076400 -13.478400 6.636363
1.123200 -13.478400 6.642028
1.170000 -13.478400 6.652665
1.216800 -13.478400 6.659143
1.263600 -13.478400 6.692948
1.310400 -13.478400 6.659220
1.357200 -13.478400 6.691607
1.404000 -13.478400 6.676799
1.450800 -13.478400 6.672571
1.497600 -13.478400 6.655908
1.544400 -13.478400 6.649634
1.591200 -13.478400 6.649634
1.638000 -13.478400 6.660430
1.684800 -13.478400 6.666344
1.731600 -13.478400 6.688916
1.778400 -13.478400 6.693182
1.825200 -13.478400 6.703160
1.872000 -13.478400 6.707277
1.918800 -13.478400 6.730020
1.965600 -13.478400 6.740144
2.012400 -13.478400 6.741384
2.059200 -13.478400 6.744571
2.106000 -13.478400 6.755399
2.152800 -13.478400 6.755399
2.199600 -13.478400 6.755399
2.246400 -13.478400 6.760682
2.293200 -13.478400 6.766123
2.340000 -13.478400 6.788334
2.386800 -13.478400 6.795650
2.433600 -13.478400 6.802139
2.480400 -13.478400 6.808396
2.527200 -13.478400 6.817278
2.574000 -13.478400 6.827103
2.620800 -13.478400 6.836827
2.667600 -13.478400 6.847551
2.714400 -13.478400 6.858296
2.761200 -13.478400 6.867956
2.808000 -13.478400 6.885673
2.854800 -13.478400 6.893361
2.901600 -13.478400 6.898420
2.948400 -13.478400 6.915585
2.995200 -13.478400 6.923766
3.042000 -13.478400 6.923766
3.088800 -13.478400 6.926827
3.135600 -13.478400 6.915248
3.182400 -13.478400 6.923766
3.229200 -13.478400 6.930208
3.276000 -13.478400 6.952539
3.322800 -13.478400 6.965955
3.369600 -13.478400 6.981333
3.416400 -13.478400 6.997415
3.463200 -13.478400 7.000967
3.510000 -13.478400 7.000967
3.556800 -13.478400 6.998920
3.603600 -13.478400 7.004865
3.650400 -13.478400 7.024662
3.697200 -13.478400 7.043542
3.744000 -13.478400 7.058541
3.790800 -13.478400 7.063416
3.837600 -13.478400 7.080705
3.884400 -13.478400 7.091505
3.931200 -13.478400 7.100798
3.978000 -13.478400 7.109848
4.024800 -13.478400 7.135608
4.071600 -13.478400 7.144168
4.118400 -13.478400 7.147368
4.165200 -13.478400 7.149544
4.212000 -13.478400 7.155465
4.258800 -13.478400 7.155849
4.305600 -13.478400 7.169961
4.352400 -13.478400 7.180470
4.399200 -13.478400 7.212685
4.446000 -13.478400 7.224456
4.492800 -13.478400 7.244854
4.539600 -13.478400 7.273430
4.586400 -13.478400 7.296169
4.633200 -13.478400 7.320071
4.680000 -13.478400 7.352801
4.726800 -13.478400 7.358262
4.773600 -13.478400 7.373068
4.820400 -13.478400 7.386826
4.867200 -13.478400 7.394524
4.914000 -13.478400 7.402487
4.960800 -13.478400 7.415789
5.007600 -13.478400 7.428682
5.054400 -13.478400 7.453281
5.101200 -13.478400 7.467745
5.148000 -13.478400 7.475813
5.194800 -13.478400 7.501318
5.241600 -13.478400 7.511749
5.288400 -13.478400 7.533348
5.335200 -13.478400 7.565328
5.382000 -13.478400 7.588257
5.428800 -13.478400 7.653494
5.475600 -13.478400 7.655139
5.522400 -13.478400 7.666116
5.569200 -13.478400 7.696538
5.616000 -13.478400 7.711668
5.662800 -13.478400 7.718524
5.709600 -13.478400 7.739696
5.756400 -13.478400 7.791139
5.803200 -13.478400 7.824009
5.850000 -13.478400 7.842990
5.896800 -13.478400 7.849214
5.943600 -13.478400 7.871402
5.990400 -13.478400 7.886722
6.037200 -13.478400 7.913437
6.084000 -13.478400 7.926489
6.130800 -13.478400 7.960446
6.177600 -13.478400 7.985283
6.224400 -13.478400 8.010205
6.271200 -13.478400 8.037639
6.318000 -13.478400 8.050699
6.364800 -13.478400 8.071769
6.411600 -13.478400 8.098187
6.458400 -13.478400 8.117220
6.505200 -13.478400 8.190330
6.552000 -13.478400 8.221435
6.598800 -13.478400 8.304076
6.645600 -13.478400 8.310894
6.692400 -13.478400 8.348476
6.739200 -13.478400 8.381961
6.786000 -13.478400 8.413612
6.832800 -13.478400 8.443121
6.879600 -13.478400 8.460463
6.926400 -13.478400 8.492510
6.973200 -13.478400 8.528501
7.020000 -13.478400 8.550108
7.066800 -13.478400 8.592701
7.113600 -13.478400 8.614120
7.160400 -13.478400 8.635165
7.207200 -13.478400 8.687898
7.254000 -13.478400 8.753654
7.300800 -13.478400 8.767916
7.347600 -13.478400 8.821682
7.394400 -13.478400 8.906617
7.441200 -13.478400 8.937026
7.488000 -13.478400 9.006503
7.534800 -13.478400 9.075005
7.581600 -13.478400 9.089643
7.628400 -13.478400 9.163309
7.675200 -13.478400 9.339143
7.722000 -13.478400 9.538977
7.768800 -13.478400 22.814131
7.815600 -13.478400 22.891936
12.589200 -13.478400 8.055812
12.636000 -13.478400 8.046312
12.682800 -13.478400 8.037905
12.729600 -13.478400 8.008247
12.776400 -13.478400 8.011794
12.823200 -13.478400 8.035415
12.870000 -13.478400 8.021463
12.916800 -13.478400 8.040450
12.963600 -13.478400 8.040450
13.010400 -13.478400 8.040569
13.057200 -13.478400 8.041301
13.104000 -13.478400 8.039381
13.150800 -13.478400 8.035159
13.197600 -13.478400 8.035474
13.244400 -13.478400 8.039381
13.291200 -13.478400 8.038066
13.338000 -13.478400 8.038066
13.384800 -13.478400 8.035474
13.431600 -13.478400 8.039510
13.478400 -13.478400 8.044195
13.525200 -13.478400 8.036813
13.572000 -13.478400 8.035389
13.618800 -13.478400 8.041632
13.665600 -13.478400 8.035508
13.712400 -13.478400 8.041632
13.759200 -13.478400 8.035508
13.806000 -13.478400 8.035508
13.852800 -13.478400 8.036472
13.899600 -13.478400 8.036472
13.946400 -13.478400 8.041492
13.993200 -13.478400 8.068314
14.040000 -13.478400 8.068667
14.086800 -13.478400 8.080643
14.133600 -13.478400 8.080156
14.180400 -13.478400 8.081928
14.227200 -13.478400 8.080156
14.274000 -13.478400 8.067810
14.320800 -13.478400 8.054502
14.367600 -13.478400 8.036096
14.414400 -13.478400 8.021689
14.461200 -13.478400 8.000229
14.508000 -13.478400 7.996976
15.256800 -13.478400 6.793688
15.444000 -13.478400 6.753970
15.490800 -13.478400 6.745886
15.537600 -13.478400 6.740121
15.584400 -13.478400 6.739038
15.631200 -13.478400 6.740385
15.678000 -13.478400 6.743898
15.724800 -13.478400 6.751790
15.771600 -13.478400 6.748553
15.818400 -13.478400 6.740121
15.865200 -13.478400 6.732561
15.912000 -13.478400 6.732552
15.958800 -13.478400 6.705678
16.239600 -13.478400 4.679446
16.894800 -13.478400 0.827517
16.941600 -13.478400 0.481863
-18.720000 -13.431600 0.000000
-18.673200 -13.431600 0.000000
-18.626400 -13.431600 0.000000
-18.579600 -13.431600 -7.140870
-18.532800 -13.431600 -7.167607
-18.486000 -13.431600 -7.162755
-18.439200 -13.431600 -7.154967
-18.392400 -13.431600 -7.161541
-18.345600 -13.431600 -7.154967
-18.298800 -13.431600 -7.147155
-18.252000 -13.431600 -7.131477
-18.205200 -13.431600 -7.127260
-18.158400 -13.431600 -7.127260
-18.111600 -13.431600 -7.128134
-18.064800 -13.431600 -7.116212
-18.018000 -13.431600 -7.089379
-17.971200 -13.431600 -7.095769
-17.924400 -13.431600 -7.105560
-17.877600 -13.431600 -7.105560
-17.830800 -13.431600 -7.095638
-17.784000 -13.431600 -7.087612
-17.737200 -13.431600 -7.064255
-17.690400 -13.431600 -7.052054
-17.643600 -13.431600 -7.037467
-17.596800 -13.431600 -7.030436
-17.550000 -13.431600 -7.015355
-17.503200 -13.431600 -7.025662
-17.456400 -13.431600 -7.001726
-17.409600 -13.431600 -6.998244
-17.362800 -13.431600 -6.997445
-17.316000 -13.431600 -6.985897
-17.269200 -13.431600 -6.973754
-17.222400 -13.431600 -6.963460
-17.175600 -13.431600 -6.868240
-17.128800 -13.431600 -6.825759
-17.082000 -13.431600 -6.761671
-15.490800 -13.431600 6.854932
-15.444000 -13.431600 6.888651
-15.397200 -13.431600 6.926915
-15.350400 -13.431600 6.933896
-15.303600 -13.431600 6.945820
-15.256800 -13.431600 6.957390
-15.210000 -13.431600 6.972773
-15.163200 -13.431600 6.978624
-15.116400 -13.431600 6.991819
-15.069600 -13.431600 7.012513
-15.022800 -13.431600 7.021022
-14.976000 -13.431600 7.023766
-14.929200 -13.431600 7.026025
-14.882400 -13.431600 7.028889
-14.835600 -13.431600 7.028889
-14.788800 -13.431600 7.029949
-14.742000 -13.431600 7.038398
-14.695200 -13.431600 7.033869
-14.648400 -13.431600 7.050175
-14.601600 -13.431600 7.054108
-14.554800 -13.431600 7.061041
-14.508000 -13.431600 7.063136
-14.461200 -13.431600 7.061920
-14.414400 -13.431600 7.064389
-14.367600 -13.431600 7.065168
-14.320800 -13.431600 7.064810
-14.274000 -13.431600 7.064810
-14.227200 -13.431600 7.064810
-14.180400 -13.431600 7.071921
-14.133600 -13.431600 7.074674
-14.086800 -13.431600 7.078901
-14.040000 -13.431600 7.074397
-13.993200 -13.431600 7.076082
-13.946400 -13.431600 7.077807
-13.899600 -13.431600 7.074397
-13.852800 -13.431600 7.074397
-13.806000 -13.431600 7.076082
-13.759200 -13.431600 7.079883
-13.712400 -13.431600 7.088913
-13.665600 -13.431600 7.095614
-13.618800 -13.431600 7.112384
-13.572000 -13.431600 7.150835
-13.525200 -13.431600 7.174741
-13.478400 -13.431600 7.278632
-8.517600 -13.431600 8.956342
-8.470800 -13.431600 8.730292
-8.424000 -13.431600 8.619298
-8.377200 -13.431600 8.597934
-8.330400 -13.431600 8.516419
-8.283600 -13.431600 8.481535
-8.236800 -13.431600 8.452804
-8.190000 -13.431600 8.386903
-8.143200 -13.431600 8.312025
-8.096400 -13.431600 8.266478
-8.049600 -13.431600 8.234440
-8.002800 -13.431600 8.204924
-7.956000 -13.431600 8.189088
-7.909200 -13.431600 8.171012
-7.862400 -13.431600 8.142730
-7.815600 -13.431600 8.107765
-7.768800 -13.431600 8.037879
-7.722000 -13.431600 8.027788
-7.675200 -13.431600 7.985645
-7.628400 -13.431600 7.915853
-7.581600 -13.431600 7.849729
-7.534800 -13.431600 7.817096
-7.488000 -13.431600 7.812071
-7.441200 -13.431600 7.791376
-7.394400 -13.431600 7.774324
-7.347600 -13.431600 7.735783
-7.300800 -13.431600 7.715433
-7.254000 -13.431600 7.662637
-7.207200 -13.431600 7.630577
-7.160400 -13.431600 7.593898
-7.113600 -13.431600 7.588555
-7.066800 -13.431600 7.565302
-7.020000 -13.431600 7.554027
-6.973200 -13.431600 7.516269
-6.926400 -13.431600 7.490887
-6.879600 -13.431600 7.483336
-6.832800 -13.431600 7.453259
-6.786000 -13.431600 7.421176
-6.739200 -13.431600 7.379381
-6.692400 -13.431600 7.367207
-6.645600 -13.431600 7.357999
-6.598800 -13.431600 7.347170
-6.552000 -13.431600 7.319438
-6.505200 -13.431600 7.310024
-6.458400 -13.431600 7.298660
-6.411600 -13.431600 7.284731
-6.364800 -13.431600 7.257904
-6.318000 -13.431600 7.246457
-6.271200 -13.431600 7.230484
-6.224400 -13.431600 7.214599
-6.177600 -13.431600 7.196494
-6.130800 -13.431600 7.183502
-6.084000 -13.431600 7.178785
-6.037200 -13.431600 7.171713
-5.990400 -13.431600 7.167884
-5.943600 -13.431600 7.164441
-5.896800 -13.431600 7.133486
-5.850000 -13.431600 7.132090
-5.803200 -13.431600 7.124720
-5.756400 -13.431600 7.063251
-5.709600 -13.431600 7.038571
-5.662800 -13.431600 7.020295
-5.616000 -13.431600 7.010357
-5.569200 -13.431600 7.010357
-5.522400 -13.431600 7.006073
-5.475600 -13.431600 7.006429
-5.428800 -13.431600 7.006073
-5.382000 -13.431600 7.006429
-5.335200 -13.431600 7.001892
-5.288400 -13.431600 6.996714
-5.241600 -13.431600 6.975212
-5.194800 -13.431600 6.971305
-5.148000 -13.431600 6.916412
-5.101200 -13.431600 6.885939
-5.054400 -13.431600 6.872313
-5.007600 -13.431600 6.863484
-4.960800 -13.431600 6.865304
-4.914000 -13.431600 6.877709
-4.867200 -13.431600 6.883195
-4.820400 -13.431600 6.883195
-4.773600 -13.431600 6.873592
-4.726800 -13.431600 6.872939
-4.680000 -13.431600 6.826191
-4.633200 -13.431600 6.809288
-4.586400 -13.431600 6.805200
-4.539600 -13.431600 6.768961
-4.492800 -13.431600 6.768961
-4.446000 -13.431600 6.754859
-4.399200 -13.431600 6.757929
-4.352400 -13.431600 6.753726
-4.305600 -13.431600 6.753726
-4.258800 -13.431600 6.740859
-4.212000 -13.431600 6.732629
-4.165200 -13.431600 6.707526
-4.118400 -13.431600 6.693859
-4.071600 -13.431600 6.687349
-4.024800 -13.431600 6.658124
-3.978000 -13.431600 6.621214
-3.931200 -13.431600 6.611789
-3.884400 -13.431600 6.606971
-3.837600 -13.431600 6.606971
-3.790800 -13.431600 6.608037
-3.744000 -13.431600 6.608037
-3.697200 -13.431600 6.608037
-3.650400 -13.431600 6.608037
-3.603600 -13.431600 6.608037
-3.556800 -13.431600 6.616617
-3.510000 -13.431600 6.614261
-3.463200 -13.431600 6.614261
-3.416400 -13.431600 6.614261
-3.369600 -13.431600 6.606597
-3.322800 -13.431600 6.608984
-3.276000 -13.431600 6.621207
-3.229200 -13.431600 6.608984
-3.182400 -13.431600 6.608984
-3.135600 -13.431600 6.581197
-3.088800 -13.431600 6.581197
-3.042000 -13.431600 6.581197
-2.995200 -13.431600 6.581197
-2.948400 -13.431600 6.580335
-2.901600 -13.431600 6.593689
-2.854800 -13.431600 6.590751
-2.808000 -13.431600 6.594542
-2.761200 -13.431600 6.590751
-2.714400 -13.431600 6.589330
-2.667600 -13.431600 6.569124
-2.620800 -13.431600 6.569124
-2.574000 -13.431600 6.551228
-2.527200 -13.431600 6.544500
-2.480400 -13.431600 6.550462
-2.433600 -13.431600 6.561652
-2.386800 -13.431600 6.574755
-2.340000 -13.431600 6.585568
-2.293200 -13.431600 6.585568
-2.246400 -13.431600 6.585568
-2.199600 -13.431600 6.585568
-2.152800 -13.431600 6.540967
-2.106000 -13.431600 6.510870
-2.059200 -13.431600 6.472674
-2.012400 -13.431600 6.472674
-1.965600 -13.431600 6.469183
-1.918800 -13.431600 6.459288
-1.872000 -13.431600 6.459288
-1.825200 -13.431600 6.461684
-1.778400 -13.431600 6.464413
-1.731600 -13.431600 6.468436
-1.684800 -13.431600 6.468436
-1.638000 -13.431600 6.465124
-1.591200 -13.431600 6.472538
-1.544400 -13.431600 6.465124
-1.497600 -13.431600 6.464252
-1.450800 -13.431600 6.455815
-1.404000 -13.431600 6.455241
-1.357200 -13.431600 6.459105
-1.310400 -13.431600 6.465408
-1.263600 -13.431600 6.465408
-1.216800 -13.431600 6.490751
-1.170000 -13.431600 6.500128
-1.123200 -13.431600 6.504471
-1.076400 -13.431600 6.497818
-1.029600 -13.431600 6.516862
-0.982800 -13.431600 6.518791
-0.936000 -13.431600 6.531384
-0.889200 -13.431600 6.520008
-0.842400 -13.431600 6.535859
-0.795600 -13.431600 6.537792
-0.748800 -13.431600 6.544615
-0.702000 -13.431600 6.538366
-0.655200 -13.431600 6.535859
-0.608400 -13.431600 6.532938
-0.561600 -13.431600 6.516613
-0.514800 -13.431600 6.499701
-0.468000 -13.431600 6.478301
-0.421200 -13.431600 6.477560
-0.374400 -13.431600 6.477560
-0.327600 -13.431600 6.477560
-0.280800 -13.431600 6.476768
-0.234000 -13.431600 6.506750
-0.187200 -13.431600 6.519612
-0.140400 -13.431600 6.531433
-0.093600 -13.431600 6.535394
-0.046800 -13.431600 6.560465
0.000000 -13.431600 6.556358
0.046800 -13.431600 6.564427
0.093600 -13.431600 6.565018
0.140400 -13.431600 6.558863
0.187200 -13.431600 6.553086
0.234000 -13.431600 6.550590
0.280800 -13.431600 6.550590
0.327600 -13.431600 6.565018
0.374400 -13.431600 6.542340
0.421200 -13.431600 6.541281
0.468000 -13.431600 6.558868
0.514800 -13.431600 6.566592
0.561600 -13.431600 6.566592
0.608400 -13.431600 6.566592
0.655200 -13.431600 6.569660
0.702000 -13.431600 6.583812
0.748800 -13.431600 6.569093
0.795600 -13.431600 6.572395
0.842400 -13.431600 6.585357
0.889200 -13.431600 6.592403
0.936000 -13.431600 6.594904
0.982800 -13.431600 6.601214
1.029600 -13.431600 6.626911
1.076400 -13.431600 6.637302
1.123200 -13.431600 6.652665
1.170000 -13.431600 6.667413
1.216800 -13.431600 6.687936
1.263600 -13.431600 6.702748
1.310400 -13.431600 6.702323
1.357200 -13.431600 6.710233
1.404000 -13.431600 6.710233
1.450800 -13.431600 6.710233
1.497600 -13.431600 6.674226
1.544400 -13.431600 6.666344
1.591200 -13.431600 6.660430
1.638000 -13.431600 6.676799
1.684800 -13.431600 6.688916
1.731600 -13.431600 6.693182
1.778400 -13.431600 6.693182
1.825200 -13.431600 6.702037
1.872000 -13.431600 6.706567
1.918800 -13.431600 6.730020
1.965600 -13.431600 6.734017
2.012400 -13.431600 6.740144
2.059200 -13.431600 6.740144
2.106000 -13.431600 6.743765
2.152800 -13.431600 6.740144
2.199600 -13.431600 6.742933
2.246400 -13.431600 6.750828
2.293200 -13.431600 6.750828
2.340000 -13.431600 6.781650
2.386800 -13.431600 6.794750
2.433600 -13.431600 6.795650
2.480400 -13.431600 6.808396
2.527200 -13.431600 6.827103
2.574000 -13.431600 6.830952
2.620800 -13.431600 6.838366
2.667600 -13.431600 6.847132
2.714400 -13.431600 6.855330
2.761200 -13.431600 6.867956
2.808000 -13.431600 6.885673
2.854800 -13.431600 6.893361
2.901600 -13.431600 6.893361
2.948400 -13.431600 6.903198
2.995200 -13.431600 6.915585
3.042000 -13.431600 6.915585
3.088800 -13.431600 6.923766
3.135600 -13.431600 6.915248
3.182400 -13.431600 6.925304
3.229200 -13.431600 6.953001
3.276000 -13.431600 6.957902
3.322800 -13.431600 6.970313
3.369600 -13.431600 6.975795
3.416400 -13.431600 6.997415
3.463200 -13.431600 7.000585
3.510000 -13.431600 7.000585
3.556800 -13.431600 6.998920
3.603600 -13.431600 7.004865
3.650400 -13.431600 7.029810
3.697200 -13.431600 7.043402
3.744000 -13.431600 7.058541
3.790800 -13.431600 7.063416
3.837600 -13.431600 7.076331
3.884400 -13.431600 7.083873
3.931200 -13.431600 7.090760
3.978000 -13.431600 7.103338
4.024800 -13.431600 7.124308
4.071600 -13.431600 7.141297
4.118400 -13.431600 7.141297
4.165200 -13.431600 7.144168
4.212000 -13.431600 7.149544
4.258800 -13.431600 7.155465
4.305600 -13.431600 7.155465
4.352400 -13.431600 7.155661
4.399200 -13.431600 7.193429
4.446000 -13.431600 7.215074
4.492800 -13.431600 7.224456
4.539600 -13.431600 7.240424
4.586400 -13.431600 7.255437
4.633200 -13.431600 7.289543
4.680000 -13.431600 7.326383
4.726800 -13.431600 7.345348
4.773600 -13.431600 7.361295
4.820400 -13.431600 7.374270
4.867200 -13.431600 7.394524
4.914000 -13.431600 7.405222
4.960800 -13.431600 7.420985
5.007600 -13.431600 7.434646
5.054400 -13.431600 7.466749
5.101200 -13.431600 7.468474
5.148000 -13.431600 7.480149
5.194800 -13.431600 7.500908
5.241600 -13.431600 7.507750
5.288400 -13.431600 7.523128
5.335200 -13.431600 7.533348
5.382000 -13.431600 7.574247
5.428800 -13.431600 7.611158
5.475600 -13.431600 7.626060
5.522400 -13.431600 7.653494
5.569200 -13.431600 7.666116
5.616000 -13.431600 7.705698
5.662800 -13.431600 7.718524
5.709600 -13.431600 7.739696
5.756400 -13.431600 7.798399
5.803200 -13.431600 7.838421
5.850000 -13.431600 7.842990
5.896800 -13.431600 7.849214
5.943600 -13.431600 7.855087
5.990400 -13.431600 7.873535
6.037200 -13.431600 7.907582
6.084000 -13.431600 7.926489
6.130800 -13.431600 7.945893
6.177600 -13.431600 7.985283
6.224400 -13.431600 8.020343
6.271200 -13.431600 8.041303
6.318000 -13.431600 8.051991
6.364800 -13.431600 8.076949
6.411600 -13.431600 8.094988
6.458400 -13.431600 8.113090
6.505200 -13.431600 8.152677
6.552000 -13.431600 8.206036
6.598800 -13.431600 8.275816
6.645600 -13.431600 8.304076
6.692400 -13.431600 8.327491
6.739200 -13.431600 8.347886
6.786000 -13.431600 8.356538
6.832800 -13.431600 8.422030
6.879600 -13.431600 8.450709
6.926400 -13.431600 8.491090
6.973200 -13.431600 8.500058
7.020000 -13.431600 8.533729
7.066800 -13.431600 8.550108
7.113600 -13.431600 8.590228
7.160400 -13.431600 8.625494
7.207200 -13.431600 8.651714
7.254000 -13.431600 8.711427
7.300800 -13.431600 8.775150
7.347600 -13.431600 8.821682
7.394400 -13.431600 8.906617
7.441200 -13.431600 8.937026
7.488000 -13.431600 9.028420
7.534800 -13.431600 9.063765
7.581600 -13.431600 9.123330
7.628400 -13.431600 9.167668
7.675200 -13.431600 9.370231
7.722000 -13.431600 9.544476
7.768800 -13.431600 22.875800
7.815600 -13.431600 22.951152
12.682800 -13.431600 8.046312
12.729600 -13.431600 8.036399
12.776400 -13.431600 8.036399
12.823200 -13.431600 8.040569
12.870000 -13.431600 8.037905
12.916800 -13.431600 8.028022
12.963600 -13.431600 8.040569
13.010400 -13.431600 8.040569
13.057200 -13.431600 8.040607
13.104000 -13.431600 8.039381
13.150800 -13.431600 8.035159
13.197600 -13.431600 8.039381
13.244400 -13.431600 8.040607
13.291200 -13.431600 8.039381
13.338000 -13.431600 8.038066
13.384800 -13.431600 8.036813
13.431600 -13.431600 8.039510
13.478400 -13.431600 8.039510
13.525200 -13.431600 8.036813
13.572000 -13.431600 8.036813
13.618800 -13.431600 8.046751
13.665600 -13.431600 8.046751
13.712400 -13.431600 8.047353
13.759200 -13.431600 8.041632
13.806000 -13.431600 8.035508
13.852800 -13.431600 8.041492
13.899600 -13.431600 8.046751
13.946400 -13.431600 8.052083
13.993200 -13.431600 8.064207
14.040000 -13.431600 8.068667
14.086800 -13.431600 8.080156
14.133600 -13.431600 8.080156
14.180400 -13.431600 8.080156
14.227200 -13.431600 8.079673
14.274000 -13.431600 8.072469
14.320800 -13.431600 8.067810
14.367600 -13.431600 8.059532
14.414400 -13.431600 8.036096
14.461200 -13.431600 8.017310
14.508000 -13.431600 8.017302
14.554800 -13.431600 8.017302
15.303600 -13.431600 6.768797
15.397200 -13.431600 6.747504
15.444000 -13.431600 6.745898
15.490800 -13.431600 6.745898
15.537600 -13.431600 6.740121
15.584400 -13.431600 6.734250
15.631200 -13.431600 6.740121
15.678000 -13.431600 6.739459
15.724800 -13.431600 6.745886
15.771600 -13.431600 6.740121
15.818400 -13.431600 6.732561
15.865200 -13.431600 6.732561
15.912000 -13.431600 6.739459
15.958800 -13.431600 6.722449
16.005600 -13.431600 6.684176
-18.720000 -13.384800 0.000000
-18.673200 -13.384800 0.000000
-18.626400 -13.384800 0.000000
-18.579600 -13.384800 -7.139140
-18.532800 -13.384800 -7.139140
-18.486000 -13.384800 -7.140870
-18.439200 -13.384800 -7.141941
-18.392400 -13.384800 -7.147882
-18.345600 -13.384800 -7.147155
-18.298800 -13.384800 -7.147882
-18.252000 -13.384800 -7.142474
-18.205200 -13.384800 -7.141941
-18.158400 -13.384800 -7.134437
-18.111600 -13.384800 -7.131477
-18.064800 -13.384800 -7.116212
-18.018000 -13.384800 -7.095769
-17.971200 -13.384800 -7.095769
-17.924400 -13.384800 -7.095769
-17.877600 -13.384800 -7.089379
-17.830800 -13.384800 -7.086398
-17.784000 -13.384800 -7.083749
-17.737200 -13.384800 -7.054908
-17.690400 -13.384800 -7.047095
-17.643600 -13.384800 -7.027858
-17.596800 -13.384800 -7.023312
-17.550000 -13.384800 -7.010946
-17.503200 -13.384800 -7.010946
-17.456400 -13.384800 -6.999338
-17.409600 -13.384800 -6.995167
-17.362800 -13.384800 -6.991984
-17.316000 -13.384800 -6.978960
-17.269200 -13.384800 -6.964446
-17.222400 -13.384800 -6.914787
-17.175600 -13.384800 -6.834271
-17.128800 -13.384800 -6.817009
-15.537600 -13.384800 6.845822
-15.490800 -13.384800 6.864307
-15.444000 -13.384800 6.924650
-15.397200 -13.384800 6.934195
-15.350400 -13.384800 6.948324
-15.303600 -13.384800 6.959273
-15.256800 -13.384800 6.972884
-15.210000 -13.384800 6.991063
-15.163200 -13.384800 6.997442
-15.116400 -13.384800 7.016021
-15.069600 -13.384800 7.023766
-15.022800 -13.384800 7.029947
-14.976000 -13.384800 7.029947
-14.929200 -13.384800 7.030637
-14.882400 -13.384800 7.036860
-14.835600 -13.384800 7.036860
-14.788800 -13.384800 7.039535
-14.742000 -13.384800 7.044109
-14.695200 -13.384800 7.048764
-14.648400 -13.384800 7.051352
-14.601600 -13.384800 7.057836
-14.554800 -13.384800 7.061920
-14.508000 -13.384800 7.065910
-14.461200 -13.384800 7.065910
-14.414400 -13.384800 7.068113
-14.367600 -13.384800 7.071482
-14.320800 -13.384800 7.071482
-14.274000 -13.384800 7.071921
-14.227200 -13.384800 7.074674
-14.180400 -13.384800 7.077807
-14.133600 -13.384800 7.085238
-14.086800 -13.384800 7.086983
-14.040000 -13.384800 7.084225
-13.993200 -13.384800 7.084225
-13.946400 -13.384800 7.084225
-13.899600 -13.384800 7.078901
-13.852800 -13.384800 7.079881
-13.806000 -13.384800 7.082074
-13.759200 -13.384800 7.088044
-13.712400 -13.384800 7.097487
-13.665600 -13.384800 7.111282
-13.618800 -13.384800 7.150835
-13.572000 -13.384800 7.163565
-13.525200 -13.384800 7.263720
-8.517600 -13.384800 8.873621
-8.470800 -13.384800 8.630972
-8.424000 -13.384800 8.601767
-8.377200 -13.384800 8.557972
-8.330400 -13.384800 8.503822
-8.283600 -13.384800 8.466150
-8.236800 -13.384800 8.424018
-8.190000 -13.384800 8.386903
-8.143200 -13.384800 8.321070
-8.096400 -13.384800 8.269012
-8.049600 -13.384800 8.234542
-8.002800 -13.384800 8.227234
-7.956000 -13.384800 8.177384
-7.909200 -13.384800 8.169120
-7.862400 -13.384800 8.144167
-7.815600 -13.384800 8.112058
-7.768800 -13.384800 8.040340
-7.722000 -13.384800 8.027788
-7.675200 -13.384800 7.990426
-7.628400 -13.384800 7.950131
-7.581600 -13.384800 7.886835
-7.534800 -13.384800 7.825064
-7.488000 -13.384800 7.812071
-7.441200 -13.384800 7.790933
-7.394400 -13.384800 7.754615
-7.347600 -13.384800 7.728301
-7.300800 -13.384800 7.714688
-7.254000 -13.384800 7.676749
-7.207200 -13.384800 7.631423
-7.160400 -13.384800 7.593898
-7.113600 -13.384800 7.572589
-7.066800 -13.384800 7.561220
-7.020000 -13.384800 7.536492
-6.973200 -13.384800 7.502440
-6.926400 -13.384800 7.483262
-6.879600 -13.384800 7.479584
-6.832800 -13.384800 7.451101
-6.786000 -13.384800 7.421176
-6.739200 -13.384800 7.401353
-6.692400 -13.384800 7.379381
-6.645600 -13.384800 7.373731
-6.598800 -13.384800 7.349065
-6.552000 -13.384800 7.325056
-6.505200 -13.384800 7.318700
-6.458400 -13.384800 7.307494
-6.411600 -13.384800 7.296088
-6.364800 -13.384800 7.269824
-6.318000 -13.384800 7.257753
-6.271200 -13.384800 7.243935
-6.224400 -13.384800 7.228001
-6.177600 -13.384800 7.196494
-6.130800 -13.384800 7.183502
-6.084000 -13.384800 7.178785
-6.037200 -13.384800 7.178785
-5.990400 -13.384800 7.171472
-5.943600 -13.384800 7.164441
-5.896800 -13.384800 7.133486
-5.850000 -13.384800 7.132090
-5.803200 -13.384800 7.119054
-5.756400 -13.384800 7.066780
-5.709600 -13.384800 7.030817
-5.662800 -13.384800 7.010357
-5.616000 -13.384800 7.001151
-5.569200 -13.384800 7.006073
-5.522400 -13.384800 6.998516
-5.475600 -13.384800 6.998560
-5.428800 -13.384800 6.998560
-5.382000 -13.384800 6.997205
-5.335200 -13.384800 6.995202
-5.288400 -13.384800 6.992679
-5.241600 -13.384800 6.971869
-5.194800 -13.384800 6.947582
-5.148000 -13.384800 6.895848
-5.101200 -13.384800 6.887091
-5.054400 -13.384800 6.865304
-5.007600 -13.384800 6.863484
-4.960800 -13.384800 6.864085
-4.914000 -13.384800 6.873592
-4.867200 -13.384800 6.873592
-4.820400 -13.384800 6.874106
-4.773600 -13.384800 6.862595
-4.726800 -13.384800 6.860733
-4.680000 -13.384800 6.812591
-4.633200 -13.384800 6.805723
-4.586400 -13.384800 6.782693
-4.539600 -13.384800 6.767703
-4.492800 -13.384800 6.766048
-4.446000 -13.384800 6.740160
-4.399200 -13.384800 6.737083
-4.352400 -13.384800 6.750098
-4.305600 -13.384800 6.750098
-4.258800 -13.384800 6.733658
-4.212000 -13.384800 6.729165
-4.165200 -13.384800 6.704234
-4.118400 -13.384800 6.693837
-4.071600 -13.384800 6.680119
-4.024800 -13.384800 6.652077
-3.978000 -13.384800 6.619822
-3.931200 -13.384800 6.609491
-3.884400 -13.384800 6.603266
-3.837600 -13.384800 6.608037
-3.790800 -13.384800 6.608037
-3.744000 -13.384800 6.611177
-3.697200 -13.384800 6.621214
-3.650400 -13.384800 6.628453
-3.603600 -13.384800 6.628453
-3.556800 -13.384800 6.630845
-3.510000 -13.384800 6.621207
-3.463200 -13.384800 6.628453
-3.416400 -13.384800 6.630845
-3.369600 -13.384800 6.614261
-3.322800 -13.384800 6.648540
-3.276000 -13.384800 6.656517
-3.229200 -13.384800 6.656517
-3.182400 -13.384800 6.658211
-3.135600 -13.384800 6.606597
-3.088800 -13.384800 6.602742
-3.042000 -13.384800 6.604175
-2.995200 -13.384800 6.593689
-2.948400 -13.384800 6.580335
-2.901600 -13.384800 6.581015
-2.854800 -13.384800 6.581015
-2.808000 -13.384800 6.593689
-2.761200 -13.384800 6.589330
-2.714400 -13.384800 6.581015
-2.667600 -13.384800 6.580335
-2.620800 -13.384800 6.564381
-2.574000 -13.384800 6.550638
-2.527200 -13.384800 6.539593
-2.480400 -13.384800 6.548014
-2.433600 -13.384800 6.550462
-2.386800 -13.384800 6.551877
-2.340000 -13.384800 6.551877
-2.293200 -13.384800 6.566673
-2.246400 -13.384800 6.551877
-2.199600 -13.384800 6.548014
-2.152800 -13.384800 6.518830
-2.106000 -13.384800 6.501670
-2.059200 -13.384800 6.469183
-2.012400 -13.384800 6.467113
-1.965600 -13.384800 6.456609
-1.918800 -13.384800 6.427692
-1.872000 -13.384800 6.427996
-1.825200 -13.384800 6.459094
-1.778400 -13.384800 6.459288
-1.731600 -13.384800 6.461684
-1.684800 -13.384800 6.464252
-1.638000 -13.384800 6.464775
-1.591200 -13.384800 6.468436
-1.544400 -13.384800 6.464775
-1.497600 -13.384800 6.452567
-1.450800 -13.384800 6.452567
-1.404000 -13.384800 6.452567
-1.357200 -13.384800 6.452567
-1.310400 -13.384800 6.455241
-1.263600 -13.384800 6.464190
-1.216800 -13.384800 6.480534
-1.170000 -13.384800 6.500128
-1.123200 -13.384800 6.505610
-1.076400 -13.384800 6.500128
-1.029600 -13.384800 6.514355
-0.982800 -13.384800 6.516862
-0.936000 -13.384800 6.531384
-0.889200 -13.384800 6.518791
-0.842400 -13.384800 6.525563
-0.795600 -13.384800 6.535593
-0.748800 -13.384800 6.537792
-0.702000 -13.384800 6.532938
-0.655200 -13.384800 6.528764
-0.608400 -13.384800 6.517132
-0.561600 -13.384800 6.505370
-0.514800 -13.384800 6.470205
-0.468000 -13.384800 6.470205
-0.421200 -13.384800 6.470205
-0.374400 -13.384800 6.472475
-0.327600 -13.384800 6.473785
-0.280800 -13.384800 6.473785
-0.234000 -13.384800 6.479718
-0.187200 -13.384800 6.507747
-0.140400 -13.384800 6.524092
-0.093600 -13.384800 6.532802
-0.046800 -13.384800 6.533516
0.000000 -13.384800 6.533516
0.046800 -13.384800 6.557632
0.093600 -13.384800 6.557632
0.140400 -13.384800 6.550590
0.187200 -13.384800 6.541189
0.234000 -13.384800 6.540095
0.280800 -13.384800 6.541189
0.327600 -13.384800 6.542340
0.374400 -13.384800 6.541189
0.421200 -13.384800 6.540363
0.468000 -13.384800 6.546849
0.514800 -13.384800 6.555283
0.561600 -13.384800 6.555846
0.608400 -13.384800 6.558236
0.655200 -13.384800 6.586096
0.702000 -13.384800 6.566592
0.748800 -13.384800 6.558236
0.795600 -13.384800 6.556148
0.842400 -13.384800 6.581418
0.889200 -13.384800 6.586096
0.936000 -13.384800 6.601156
0.982800 -13.384800 6.606084
1.029600 -13.384800 6.638244
1.076400 -13.384800 6.652665
1.123200 -13.384800 6.692948
1.170000 -13.384800 6.704950
1.216800 -13.384800 6.705842
1.263600 -13.384800 6.717218
1.310400 -13.384800 6.712634
1.357200 -13.384800 6.717218
1.404000 -13.384800 6.717218
1.450800 -13.384800 6.712842
1.497600 -13.384800 6.691607
1.544400 -13.384800 6.688916
1.591200 -13.384800 6.674226
1.638000 -13.384800 6.693182
1.684800 -13.384800 6.688916
1.731600 -13.384800 6.693182
1.778400 -13.384800 6.693182
1.825200 -13.384800 6.694947
1.872000 -13.384800 6.706567
1.918800 -13.384800 6.733866
1.965600 -13.384800 6.740926
2.012400 -13.384800 6.743765
2.059200 -13.384800 6.750828
2.106000 -13.384800 6.755399
2.152800 -13.384800 6.752222
2.199600 -13.384800 6.755399
2.246400 -13.384800 6.757397
2.293200 -13.384800 6.755399
2.340000 -13.384800 6.774289
2.386800 -13.384800 6.794750
2.433600 -13.384800 6.795002
2.480400 -13.384800 6.802243
2.527200 -13.384800 6.817698
2.574000 -13.384800 6.827103
2.620800 -13.384800 6.835747
2.667600 -13.384800 6.836827
2.714400 -13.384800 6.847551
2.761200 -13.384800 6.860683
2.808000 -13.384800 6.878356
2.854800 -13.384800 6.881604
2.901600 -13.384800 6.887558
2.948400 -13.384800 6.893138
2.995200 -13.384800 6.903198
3.042000 -13.384800 6.909555
3.088800 -13.384800 6.921558
3.135600 -13.384800 6.921558
3.182400 -13.384800 6.930208
3.229200 -13.384800 6.938879
3.276000 -13.384800 6.953001
3.322800 -13.384800 6.972892
3.369600 -13.384800 6.975795
3.416400 -13.384800 6.997415
3.463200 -13.384800 7.002310
3.510000 -13.384800 7.004865
3.556800 -13.384800 7.002310
3.603600 -13.384800 7.023339
3.650400 -13.384800 7.032811
3.697200 -13.384800 7.054313
3.744000 -13.384800 7.060178
3.790800 -13.384800 7.063416
3.837600 -13.384800 7.072822
3.884400 -13.384800 7.083873
3.931200 -13.384800 7.100798
3.978000 -13.384800 7.124308
4.024800 -13.384800 7.132796
4.071600 -13.384800 7.143160
4.118400 -13.384800 7.143160
4.165200 -13.384800 7.145184
4.212000 -13.384800 7.154662
4.258800 -13.384800 7.155661
4.305600 -13.384800 7.155849
4.352400 -13.384800 7.155912
4.399200 -13.384800 7.198647
4.446000 -13.384800 7.216510
4.492800 -13.384800 7.228483
4.539600 -13.384800 7.238948
4.586400 -13.384800 7.255192
4.633200 -13.384800 7.289543
4.680000 -13.384800 7.326383
4.726800 -13.384800 7.345780
4.773600 -13.384800 7.364272
4.820400 -13.384800 7.370077
4.867200 -13.384800 7.386826
4.914000 -13.384800 7.405222
4.960800 -13.384800 7.426440
5.007600 -13.384800 7.449275
5.054400 -13.384800 7.467170
5.101200 -13.384800 7.472388
5.148000 -13.384800 7.480149
5.194800 -13.384800 7.499813
5.241600 -13.384800 7.501318
5.288400 -13.384800 7.509070
5.335200 -13.384800 7.532737
5.382000 -13.384800 7.570167
5.428800 -13.384800 7.582693
5.475600 -13.384800 7.615100
5.522400 -13.384800 7.626060
5.569200 -13.384800 7.630226
5.616000 -13.384800 7.666116
5.662800 -13.384800 7.701862
5.709600 -13.384800 7.739696
5.756400 -13.384800 7.762779
5.803200 -13.384800 7.824009
5.850000 -13.384800 7.838421
5.896800 -13.384800 7.849214
5.943600 -13.384800 7.855087
5.990400 -13.384800 7.872587
6.037200 -13.384800 7.907582
6.084000 -13.384800 7.930925
6.130800 -13.384800 7.945893
6.177600 -13.384800 7.985283
6.224400 -13.384800 7.994943
6.271200 -13.384800 8.028251
6.318000 -13.384800 8.050699
6.364800 -13.384800 8.071769
6.411600 -13.384800 8.089241
6.458400 -13.384800 8.113090
6.505200 -13.384800 8.128757
6.552000 -13.384800 8.166166
6.598800 -13.384800 8.206036
6.645600 -13.384800 8.275816
6.692400 -13.384800 8.308386
6.739200 -13.384800 8.325919
6.786000 -13.384800 8.341025
6.832800 -13.384800 8.405695
6.879600 -13.384800 8.443121
6.926400 -13.384800 8.491090
6.973200 -13.384800 8.521232
7.020000 -13.384800 8.521232
7.066800 -13.384800 8.548263
7.113600 -13.384800 8.571007
7.160400 -13.384800 8.625494
7.207200 -13.384800 8.646943
7.254000 -13.384800 8.708424
7.300800 -13.384800 8.767916
7.347600 -13.384800 8.826398
7.394400 -13.384800 8.925839
7.441200 -13.384800 8.943439
7.488000 -13.384800 9.058562
7.534800 -13.384800 9.134040
7.581600 -13.384800 9.163309
7.628400 -13.384800 9.228288
7.675200 -13.384800 9.371012
7.722000 -13.384800 9.544476
7.768800 -13.384800 22.880491
7.815600 -13.384800 29.409245
12.729600 -13.384800 8.040569
12.776400 -13.384800 8.037905
12.823200 -13.384800 8.040569
12.870000 -13.384800 8.040569
12.916800 -13.384800 8.040450
12.963600 -13.384800 8.040569
13.010400 -13.384800 8.034841
13.057200 -13.384800 8.040450
13.104000 -13.384800 8.035159
13.150800 -13.384800 8.035159
13.197600 -13.384800 8.038066
13.244400 -13.384800 8.040607
13.291200 -13.384800 8.039381
13.338000 -13.384800 8.038066
13.384800 -13.384800 8.035159
13.431600 -13.384800 8.037969
13.478400 -13.384800 8.036813
13.525200 -13.384800 8.034596
13.572000 -13.384800 8.033465
13.618800 -13.384800 8.034596
13.665600 -13.384800 8.034596
13.712400 -13.384800 8.035508
13.759200 -13.384800 8.034596
13.806000 -13.384800 8.032063
13.852800 -13.384800 8.033476
13.899600 -13.384800 8.035508
13.946400 -13.384800 8.041492
13.993200 -13.384800 8.061545
14.040000 -13.384800 8.061545
14.086800 -13.384800 8.071515
14.133600 -13.384800 8.079673
14.180400 -13.384800 8.080156
14.227200 -13.384800 8.079673
14.274000 -13.384800 8.079010
14.320800 -13.384800 8.072469
14.367600 -13.384800 8.072469
14.414400 -13.384800 8.067955
14.461200 -13.384800 8.032778
14.508000 -13.384800 8.017310
14.554800 -13.384800 8.017310
14.601600 -13.384800 8.012146
15.350400 -13.384800 6.760158
15.397200 -13.384800 6.758162
15.444000 -13.384800 6.753970
15.490800 -13.384800 6.747504
15.537600 -13.384800 6.740121
15.584400 -13.384800 6.734250
15.631200 -13.384800 6.740121
15.678000 -13.384800 6.739459
15.724800 -13.384800 6.740121
15.771600 -13.384800 6.739038
15.818400 -13.384800 6.732552
15.865200 -13.384800 6.739459
15.912000 -13.384800 6.744901
15.958800 -13.384800 6.732552
16.005600 -13.384800 6.709885
16.286400 -13.384800 4.750681
16.333200 -13.384800 4.552419
16.520400 -13.384800 3.598299
-18.720000 -13.338000 0.000000
-18.673200 -13.338000 0.000000
-18.626400 -13.338000 0.000000
-18.579600 -13.338000 -7.132765
-18.532800 -13.338000 -7.139140
-18.486000 -13.338000 -7.140870
-18.439200 -13.338000 -7.140870
-18.392400 -13.338000 -7.141941
-18.345600 -13.338000 -7.140870
-18.298800 -13.338000 -7.143803
-18.252000 -13.338000 -7.142474
-18.205200 -13.338000 -7.134437
-18.158400 -13.338000 -7.134366
-18.111600 -13.338000 -7.134366
-18.064800 -13.338000 -7.118515
-18.018000 -13.338000 -7.095769
-17.971200 -13.338000 -7.089379
-17.924400 -13.338000 -7.089379
-17.877600 -13.338000 -7.087612
-17.830800 -13.338000 -7.061132
-17.784000 -13.338000 -7.052054
-17.737200 -13.338000 -7.040425
-17.690400 -13.338000 -7.039189
-17.643600 -13.338000 -7.023312
-17.596800 -13.338000 -7.021461
-17.550000 -13.338000 -7.001602
-17.503200 -13.338000 -7.010946
-17.456400 -13.338000 -6.997445
-17.409600 -13.338000 -6.995167
-17.362800 -13.338000 -6.982039
-17.316000 -13.338000 -6.956415
-17.269200 -13.338000 -6.893086
-17.222400 -13.338000 -6.845783
-17.175600 -13.338000 -6.812608
-17.128800 -13.338000 -6.761671
-16.660800 -13.338000 -5.284829
-15.537600 -13.338000 6.862804
-15.490800 -13.338000 6.921138
-15.444000 -13.338000 6.933172
-15.397200 -13.338000 6.953646
-15.350400 -13.338000 6.966710
-15.303600 -13.338000 6.984422
-15.256800 -13.338000 6.992704
-15.210000 -13.338000 7.001568
-15.163200 -13.338000 7.030637
-15.116400 -13.338000 7.037034
-15.069600 -13.338000 7.039147
-15.022800 -13.338000 7.041020
-14.976000 -13.338000 7.037034
-14.929200 -13.338000 7.041020
-14.882400 -13.338000 7.041348
-14.835600 -13.338000 7.041707
-14.788800 -13.338000 7.044109
-14.742000 -13.338000 7.048764
-14.695200 -13.338000 7.050504
-14.648400 -13.338000 7.057836
-14.601600 -13.338000 7.061780
-14.554800 -13.338000 7.065910
-14.508000 -13.338000 7.069158
-14.461200 -13.338000 7.072115
-14.414400 -13.338000 7.075175
-14.367600 -13.338000 7.077091
-14.320800 -13.338000 7.077552
-14.274000 -13.338000 7.079391
-14.227200 -13.338000 7.082820
-14.180400 -13.338000 7.085238
-14.133600 -13.338000 7.090732
-14.086800 -13.338000 7.092318
-14.040000 -13.338000 7.086983
-13.993200 -13.338000 7.088913
-13.946400 -13.338000 7.088913
-13.899600 -13.338000 7.084858
-13.852800 -13.338000 7.086983
-13.806000 -13.338000 7.095614
-13.759200 -13.338000 7.101348
-13.712400 -13.338000 7.116010
-13.665600 -13.338000 7.140901
-13.618800 -13.338000 7.168348
-13.572000 -13.338000 7.239049
-8.470800 -13.338000 8.705974
-8.424000 -13.338000 8.599880
-8.377200 -13.338000 8.557972
-8.330400 -13.338000 8.521211
-8.283600 -13.338000 8.466150
-8.236800 -13.338000 8.428246
-8.190000 -13.338000 8.386903
-8.143200 -13.338000 8.337389
-8.096400 -13.338000 8.269766
-8.049600 -13.338000 8.248803
-8.002800 -13.338000 8.220388
-7.956000 -13.338000 8.172617
-7.909200 -13.338000 8.161897
-7.862400 -13.338000 8.141252
-7.815600 -13.338000 8.118518
-7.768800 -13.338000 8.040340
-7.722000 -13.338000 8.031606
-7.675200 -13.338000 7.995548
-7.628400 -13.338000 7.960880
-7.581600 -13.338000 7.897872
-7.534800 -13.338000 7.868416
-7.488000 -13.338000 7.814875
-7.441200 -13.338000 7.784339
-7.394400 -13.338000 7.754615
-7.347600 -13.338000 7.735783
-7.300800 -13.338000 7.715433
-7.254000 -13.338000 7.687666
-7.207200 -13.338000 7.634614
-7.160400 -13.338000 7.605527
-7.113600 -13.338000 7.569704
-7.066800 -13.338000 7.558960
-7.020000 -13.338000 7.535159
-6.973200 -13.338000 7.509343
-6.926400 -13.338000 7.487518
-6.879600 -13.338000 7.479694
-6.832800 -13.338000 7.456244
-6.786000 -13.338000 7.425618
-6.739200 -13.338000 7.404591
-6.692400 -13.338000 7.379789
-6.645600 -13.338000 7.373731
-6.598800 -13.338000 7.359462
-6.552000 -13.338000 7.342725
-6.505200 -13.338000 7.324371
-6.458400 -13.338000 7.316597
-6.411600 -13.338000 7.299173
-6.364800 -13.338000 7.269824
-6.318000 -13.338000 7.257466
-6.271200 -13.338000 7.230484
-6.224400 -13.338000 7.207218
-6.177600 -13.338000 7.196494
-6.130800 -13.338000 7.183502
-6.084000 -13.338000 7.176593
-6.037200 -13.338000 7.171713
-5.990400 -13.338000 7.157854
-5.943600 -13.338000 7.132090
-5.896800 -13.338000 7.124720
-5.850000 -13.338000 7.124720
-5.803200 -13.338000 7.118215
-5.756400 -13.338000 7.066780
-5.709600 -13.338000 7.038571
-5.662800 -13.338000 7.020295
-5.616000 -13.338000 7.009368
-5.569200 -13.338000 7.009638
-5.522400 -13.338000 7.006073
-5.475600 -13.338000 7.006073
-5.428800 -13.338000 6.998516
-5.382000 -13.338000 6.996515
-5.335200 -13.338000 6.976223
-5.288400 -13.338000 6.974751
-5.241600 -13.338000 6.947582
-5.194800 -13.338000 6.930808
-5.148000 -13.338000 6.864085
-5.101200 -13.338000 6.864085
-5.054400 -13.338000 6.852818
-5.007600 -13.338000 6.848829
-4.960800 -13.338000 6.848917
-4.914000 -13.338000 6.854318
-4.867200 -13.338000 6.852818
-4.820400 -13.338000 6.860733
-4.773600 -13.338000 6.848873
-4.726800 -13.338000 6.830458
-4.680000 -13.338000 6.809288
-4.633200 -13.338000 6.784152
-4.586400 -13.338000 6.781423
-4.539600 -13.338000 6.765599
-4.492800 -13.338000 6.766048
-4.446000 -13.338000 6.740160
-4.399200 -13.338000 6.737083
-4.352400 -13.338000 6.763045
-4.305600 -13.338000 6.757929
-4.258800 -13.338000 6.733658
-4.212000 -13.338000 6.731529
-4.165200 -13.338000 6.708544
-4.118400 -13.338000 6.693859
-4.071600 -13.338000 6.680119
-4.024800 -13.338000 6.652077
-3.978000 -13.338000 6.640558
-3.931200 -13.338000 6.611789
-3.884400 -13.338000 6.610837
-3.837600 -13.338000 6.611789
-3.790800 -13.338000 6.621214
-3.744000 -13.338000 6.622206
-3.697200 -13.338000 6.636088
-3.650400 -13.338000 6.637471
-3.603600 -13.338000 6.637471
-3.556800 -13.338000 6.637972
-3.510000 -13.338000 6.632104
-3.463200 -13.338000 6.637471
-3.416400 -13.338000 6.648540
-3.369600 -13.338000 6.637972
-3.322800 -13.338000 6.656517
-3.276000 -13.338000 6.662812
-3.229200 -13.338000 6.662812
-3.182400 -13.338000 6.663055
-3.135600 -13.338000 6.643588
-3.088800 -13.338000 6.602742
-3.042000 -13.338000 6.602742
-2.995200 -13.338000 6.597296
-2.948400 -13.338000 6.581197
-2.901600 -13.338000 6.593689
-2.854800 -13.338000 6.568886
-2.808000 -13.338000 6.594542
-2.761200 -13.338000 6.593689
-2.714400 -13.338000 6.553763
-2.667600 -13.338000 6.539593
-2.620800 -13.338000 6.550638
-2.574000 -13.338000 6.522333
-2.527200 -13.338000 6.522333
-2.480400 -13.338000 6.533658
-2.433600 -13.338000 6.548014
-2.386800 -13.338000 6.551228
-2.340000 -13.338000 6.551228
-2.293200 -13.338000 6.550462
-2.246400 -13.338000 6.550462
-2.199600 -13.338000 6.540967
-2.152800 -13.338000 6.510870
-2.106000 -13.338000 6.472674
-2.059200 -13.338000 6.456300
-2.012400 -13.338000 6.443742
-1.965600 -13.338000 6.427996
-1.918800 -13.338000 6.417205
-1.872000 -13.338000 6.427692
-1.825200 -13.338000 6.456499
-1.778400 -13.338000 6.459094
-1.731600 -13.338000 6.461684
-1.684800 -13.338000 6.463597
-1.638000 -13.338000 6.464252
-1.591200 -13.338000 6.465124
-1.544400 -13.338000 6.463597
-1.497600 -13.338000 6.452567
-1.450800 -13.338000 6.452567
-1.404000 -13.338000 6.441358
-1.357200 -13.338000 6.452567
-1.310400 -13.338000 6.459105
-1.263600 -13.338000 6.468611
-1.216800 -13.338000 6.480534
-1.170000 -13.338000 6.497818
-1.123200 -13.338000 6.500128
-1.076400 -13.338000 6.497818
-1.029600 -13.338000 6.505610
-0.982800 -13.338000 6.505610
-0.936000 -13.338000 6.511256
-0.889200 -13.338000 6.495359
-0.842400 -13.338000 6.495359
-0.795600 -13.338000 6.518791
-0.748800 -13.338000 6.535593
-0.702000 -13.338000 6.525563
-0.655200 -13.338000 6.526857
-0.608400 -13.338000 6.521291
-0.561600 -13.338000 6.505370
-0.514800 -13.338000 6.486447
-0.468000 -13.338000 6.470205
-0.421200 -13.338000 6.450332
-0.374400 -13.338000 6.450332
-0.327600 -13.338000 6.450332
-0.280800 -13.338000 6.468348
-0.234000 -13.338000 6.472475
-0.187200 -13.338000 6.492807
-0.140400 -13.338000 6.510329
-0.093600 -13.338000 6.531433
-0.046800 -13.338000 6.555295
0.000000 -13.338000 6.554471
0.046800 -13.338000 6.559688
0.093600 -13.338000 6.559688
0.140400 -13.338000 6.557632
0.187200 -13.338000 6.550590
0.234000 -13.338000 6.540363
0.280800 -13.338000 6.540363
0.327600 -13.338000 6.542340
0.374400 -13.338000 6.541189
0.421200 -13.338000 6.541384
0.468000 -13.338000 6.552015
0.514800 -13.338000 6.558868
0.561600 -13.338000 6.558868
0.608400 -13.338000 6.559309
0.655200 -13.338000 6.587490
0.702000 -13.338000 6.578654
0.748800 -13.338000 6.559309
0.795600 -13.338000 6.559309
0.842400 -13.338000 6.578654
0.889200 -13.338000 6.594904
0.936000 -13.338000 6.601554
0.982800 -13.338000 6.642028
1.029600 -13.338000 6.667413
1.076400 -13.338000 6.692948
1.123200 -13.338000 6.705842
1.170000 -13.338000 6.712677
1.216800 -13.338000 6.712677
1.263600 -13.338000 6.732984
1.310400 -13.338000 6.717218
1.357200 -13.338000 6.730492
1.404000 -13.338000 6.717218
1.450800 -13.338000 6.712677
1.497600 -13.338000 6.711093
1.544400 -13.338000 6.703160
1.591200 -13.338000 6.688916
1.638000 -13.338000 6.694445
1.684800 -13.338000 6.693182
1.731600 -13.338000 6.694947
1.778400 -13.338000 6.694947
1.825200 -13.338000 6.702037
1.872000 -13.338000 6.737732
1.918800 -13.338000 6.743765
1.965600 -13.338000 6.754250
2.012400 -13.338000 6.760430
2.059200 -13.338000 6.760430
2.106000 -13.338000 6.771557
2.152800 -13.338000 6.771557
2.199600 -13.338000 6.774289
2.246400 -13.338000 6.779330
2.293200 -13.338000 6.771557
2.340000 -13.338000 6.775706
2.386800 -13.338000 6.794750
2.433600 -13.338000 6.795002
2.480400 -13.338000 6.817278
2.527200 -13.338000 6.817278
2.574000 -13.338000 6.817698
2.620800 -13.338000 6.827103
2.667600 -13.338000 6.828741
2.714400 -13.338000 6.836827
2.761200 -13.338000 6.851659
2.808000 -13.338000 6.860683
2.854800 -13.338000 6.860683
2.901600 -13.338000 6.871919
2.948400 -13.338000 6.878356
2.995200 -13.338000 6.889529
3.042000 -13.338000 6.893138
3.088800 -13.338000 6.903198
3.135600 -13.338000 6.909555
3.182400 -13.338000 6.921558
3.229200 -13.338000 6.934516
3.276000 -13.338000 6.952539
3.322800 -13.338000 6.965955
3.369600 -13.338000 6.972892
3.416400 -13.338000 6.992704
3.463200 -13.338000 7.004865
3.510000 -13.338000 7.021851
3.556800 -13.338000 7.029810
3.603600 -13.338000 7.036205
3.650400 -13.338000 7.043402
3.697200 -13.338000 7.060178
3.744000 -13.338000 7.062349
3.790800 -13.338000 7.072822
3.837600 -13.338000 7.079963
3.884400 -13.338000 7.090760
3.931200 -13.338000 7.102850
3.978000 -13.338000 7.124308
4.024800 -13.338000 7.135608
4.071600 -13.338000 7.143961
4.118400 -13.338000 7.144168
4.165200 -13.338000 7.145184
4.212000 -13.338000 7.146460
4.258800 -13.338000 7.155661
4.305600 -13.338000 7.155849
4.352400 -13.338000 7.155912
4.399200 -13.338000 7.198893
4.446000 -13.338000 7.216510
4.492800 -13.338000 7.227428
4.539600 -13.338000 7.240424
4.586400 -13.338000 7.247853
4.633200 -13.338000 7.293710
4.680000 -13.338000 7.314638
4.726800 -13.338000 7.349640
4.773600 -13.338000 7.364272
4.820400 -13.338000 7.370077
4.867200 -13.338000 7.381610
4.914000 -13.338000 7.405222
4.960800 -13.338000 7.426440
5.007600 -13.338000 7.451916
5.054400 -13.338000 7.472388
5.101200 -13.338000 7.475813
5.148000 -13.338000 7.491951
5.194800 -13.338000 7.501318
5.241600 -13.338000 7.520598
5.288400 -13.338000 7.531826
5.335200 -13.338000 7.549224
5.382000 -13.338000 7.574247
5.428800 -13.338000 7.588257
5.475600 -13.338000 7.617159
5.522400 -13.338000 7.630226
5.569200 -13.338000 7.633124
5.616000 -13.338000 7.645212
5.662800 -13.338000 7.653494
5.709600 -13.338000 7.709906
5.756400 -13.338000 7.738401
5.803200 -13.338000 7.772727
5.850000 -13.338000 7.822305
5.896800 -13.338000 7.842990
5.943600 -13.338000 7.849214
5.990400 -13.338000 7.872587
6.037200 -13.338000 7.907582
6.084000 -13.338000 7.934892
6.130800 -13.338000 7.944116
6.177600 -13.338000 7.980458
6.224400 -13.338000 7.988864
6.271200 -13.338000 8.021061
6.318000 -13.338000 8.050699
6.364800 -13.338000 8.083165
6.411600 -13.338000 8.094988
6.458400 -13.338000 8.114582
6.505200 -13.338000 8.128757
6.552000 -13.338000 8.157072
6.598800 -13.338000 8.180296
6.645600 -13.338000 8.257365
6.692400 -13.338000 8.299576
6.739200 -13.338000 8.316473
6.786000 -13.338000 8.336478
6.832800 -13.338000 8.379302
6.879600 -13.338000 8.421812
6.926400 -13.338000 8.462698
6.973200 -13.338000 8.521232
7.020000 -13.338000 8.533729
7.066800 -13.338000 8.550108
7.113600 -13.338000 8.571007
7.160400 -13.338000 8.629153
7.207200 -13.338000 8.677733
7.254000 -13.338000 8.742190
7.300800 -13.338000 8.775150
7.347600 -13.338000 8.869590
7.394400 -13.338000 8.934766
7.441200 -13.338000 9.032799
7.488000 -13.338000 9.092203
7.534800 -13.338000 9.138368
7.581600 -13.338000 9.163309
7.628400 -13.338000 9.228288
7.675200 -13.338000 9.371012
7.722000 -13.338000 9.577934
7.768800 -13.338000 22.883083
7.815600 -13.338000 22.951152
12.729600 -13.338000 8.050699
12.776400 -13.338000 8.047020
12.823200 -13.338000 8.047020
12.870000 -13.338000 8.047439
12.916800 -13.338000 8.044860
12.963600 -13.338000 8.044500
13.010400 -13.338000 8.040569
13.057200 -13.338000 8.041301
13.104000 -13.338000 8.040607
13.150800 -13.338000 8.044500
13.197600 -13.338000 8.040607
13.244400 -13.338000 8.047934
13.291200 -13.338000 8.059320
13.338000 -13.338000 8.045468
13.384800 -13.338000 8.037969
13.431600 -13.338000 8.048252
13.478400 -13.338000 8.037969
13.525200 -13.338000 8.036892
13.572000 -13.338000 8.034596
13.618800 -13.338000 8.034596
13.665600 -13.338000 8.035508
13.712400 -13.338000 8.047353
13.759200 -13.338000 8.034596
13.806000 -13.338000 8.031229
13.852800 -13.338000 8.032145
13.899600 -13.338000 8.041492
13.946400 -13.338000 8.047208
13.993200 -13.338000 8.050607
14.040000 -13.338000 8.057483
14.086800 -13.338000 8.058114
14.133600 -13.338000 8.071655
14.180400 -13.338000 8.079010
14.227200 -13.338000 8.072469
14.274000 -13.338000 8.071515
14.320800 -13.338000 8.072469
14.367600 -13.338000 8.079010
14.414400 -13.338000 8.079010
14.461200 -13.338000 8.055654
14.508000 -13.338000 8.052244
14.554800 -13.338000 8.041213
14.601600 -13.338000 8.046725
15.397200 -13.338000 6.765566
15.444000 -13.338000 6.753970
15.490800 -13.338000 6.753446
15.537600 -13.338000 6.740657
15.631200 -13.338000 6.747504
15.678000 -13.338000 6.745886
15.724800 -13.338000 6.756893
15.771600 -13.338000 6.756167
15.818400 -13.338000 6.745648
15.865200 -13.338000 6.756167
15.912000 -13.338000 6.759578
15.958800 -13.338000 6.754613
16.005600 -13.338000 6.743255
16.239600 -13.338000 5.033401
16.286400 -13.338000 4.902088
16.333200 -13.338000 4.709503
16.380000 -13.338000 4.479736
16.426800 -13.338000 4.216718
16.473600 -13.338000 4.011056
16.520400 -13.338000 3.687255
-18.720000 -13.291200 0.000000
-18.673200 -13.291200 0.000000
-18.626400 -13.291200 0.000000
-18.579600 -13.291200 -7.146271
-18.532800 -13.291200 -7.147155
-18.486000 -13.291200 -7.147155
-18.439200 -13.291200 -7.143803
-18.392400 -13.291200 -7.143803
-18.345600 -13.291200 -7.140870
-18.298800 -13.291200 -7.143803
-18.252000 -13.291200 -7.134437
-18.205200 -13.291200 -7.118515
-18.158400 -13.291200 -7.118515
-18.111600 -13.291200 -7.128134
-18.064800 -13.291200 -7.116212
-18.018000 -13.291200 -7.095769
-17.971200 -13.291200 -7.093198
-17.924400 -13.291200 -7.096815
-17.877600 -13.291200 -7.095638
-17.830800 -13.291200 -7.087612
-17.784000 -13.291200 -7.057202
-17.737200 -13.291200 -7.046445
-17.690400 -13.291200 -7.033625
-17.643600 -13.291200 -7.021461
-17.596800 -13.291200 -6.999338
-17.550000 -13.291200 -6.993961
-17.503200 -13.291200 -6.997068
-17.456400 -13.291200 -6.991984
-17.409600 -13.291200 -6.975610
-17.362800 -13.291200 -6.973754
-17.316000 -13.291200 -6.950884
-17.269200 -13.291200 -6.883094
-17.222400 -13.291200 -6.835787
-17.175600 -13.291200 -6.808123
-15.584400 -13.291200 6.863155
-15.537600 -13.291200 6.911734
-15.490800 -13.291200 6.935542
-15.444000 -13.291200 6.956823
-15.397200 -13.291200 6.972773
-15.350400 -13.291200 6.989627
-15.303600 -13.291200 6.994754
-15.256800 -13.291200 7.001639
-15.210000 -13.291200 7.017825
-15.163200 -13.291200 7.041348
-15.116400 -13.291200 7.050833
-15.069600 -13.291200 7.050833
-15.022800 -13.291200 7.052062
-14.976000 -13.291200 7.042040
-14.929200 -13.291200 7.051352
-14.882400 -13.291200 7.052062
-14.835600 -13.291200 7.052062
-14.788800 -13.291200 7.053740
-14.742000 -13.291200 7.057836
-14.695200 -13.291200 7.061041
-14.648400 -13.291200 7.063673
-14.601600 -13.291200 7.068113
-14.554800 -13.291200 7.073658
-14.508000 -13.291200 7.077091
-14.461200 -13.291200 7.075175
-14.414400 -13.291200 7.079391
-14.367600 -13.291200 7.079391
-14.320800 -13.291200 7.081621
-14.274000 -13.291200 7.081621
-14.227200 -13.291200 7.089672
-14.180400 -13.291200 7.090732
-14.133600 -13.291200 7.091675
-14.086800 -13.291200 7.092374
-14.040000 -13.291200 7.091987
-13.993200 -13.291200 7.092318
-13.946400 -13.291200 7.092318
-13.899600 -13.291200 7.088913
-13.852800 -13.291200 7.101348
-13.806000 -13.291200 7.105041
-13.759200 -13.291200 7.112178
-13.712400 -13.291200 7.140901
-13.665600 -13.291200 7.165080
-13.618800 -13.291200 7.218341
-8.470800 -13.291200 8.651557
-8.424000 -13.291200 8.601767
-8.377200 -13.291200 8.558057
-8.330400 -13.291200 8.541947
-8.283600 -13.291200 8.462467
-8.236800 -13.291200 8.428246
-8.190000 -13.291200 8.386903
-8.143200 -13.291200 8.337412
-8.096400 -13.291200 8.283774
-8.049600 -13.291200 8.266478
-8.002800 -13.291200 8.229953
-7.956000 -13.291200 8.177384
-7.909200 -13.291200 8.161897
-7.862400 -13.291200 8.141252
-7.815600 -13.291200 8.118518
-7.768800 -13.291200 8.063491
-7.722000 -13.291200 8.024172
-7.675200 -13.291200 7.985645
-7.628400 -13.291200 7.923708
-7.581600 -13.291200 7.889618
-7.534800 -13.291200 7.825064
-7.488000 -13.291200 7.806614
-7.441200 -13.291200 7.781941
-7.394400 -13.291200 7.754492
-7.347600 -13.291200 7.739231
-7.300800 -13.291200 7.726477
-7.254000 -13.291200 7.709325
-7.207200 -13.291200 7.687666
-7.160400 -13.291200 7.611764
-7.113600 -13.291200 7.572589
-7.066800 -13.291200 7.569014
-7.020000 -13.291200 7.554027
-6.973200 -13.291200 7.554027
-6.926400 -13.291200 7.516269
-6.879600 -13.291200 7.496791
-6.832800 -13.291200 7.479694
-6.786000 -13.291200 7.451101
-6.739200 -13.291200 7.425618
-6.692400 -13.291200 7.404591
-6.645600 -13.291200 7.388905
-6.598800 -13.291200 7.375785
-6.552000 -13.291200 7.356329
-6.505200 -13.291200 7.347170
-6.458400 -13.291200 7.341819
-6.411600 -13.291200 7.310024
-6.364800 -13.291200 7.270942
-6.318000 -13.291200 7.257904
-6.271200 -13.291200 7.238110
-6.224400 -13.291200 7.207596
-6.177600 -13.291200 7.197043
-6.130800 -13.291200 7.183502
-6.084000 -13.291200 7.158256
-6.037200 -13.291200 7.139263
-5.990400 -13.291200 7.132090
-5.943600 -13.291200 7.127555
-5.896800 -13.291200 7.118215
-5.850000 -13.291200 7.118215
-5.803200 -13.291200 7.113914
-5.756400 -13.291200 7.066780
-5.709600 -13.291200 7.041633
-5.662800 -13.291200 7.024085
-5.616000 -13.291200 7.001151
-5.569200 -13.291200 6.998560
-5.522400 -13.291200 6.996714
-5.475600 -13.291200 6.996714
-5.428800 -13.291200 6.988492
-5.382000 -13.291200 6.988492
-5.335200 -13.291200 6.949460
-5.288400 -13.291200 6.947582
-5.241600 -13.291200 6.930808
-5.194800 -13.291200 6.887091
-5.148000 -13.291200 6.863484
-5.101200 -13.291200 6.863484
-5.054400 -13.291200 6.852818
-5.007600 -13.291200 6.848829
-4.960800 -13.291200 6.848793
-4.914000 -13.291200 6.848917
-4.867200 -13.291200 6.848873
-4.820400 -13.291200 6.848873
-4.773600 -13.291200 6.843835
-4.726800 -13.291200 6.819358
-4.680000 -13.291200 6.781438
-4.633200 -13.291200 6.769143
-4.586400 -13.291200 6.765599
-4.539600 -13.291200 6.754573
-4.492800 -13.291200 6.754859
-4.446000 -13.291200 6.723498
-4.399200 -13.291200 6.723498
-4.352400 -13.291200 6.749220
-4.305600 -13.291200 6.749220
-4.258800 -13.291200 6.723498
-4.212000 -13.291200 6.733658
-4.165200 -13.291200 6.710744
-4.118400 -13.291200 6.694225
-4.071600 -13.291200 6.689534
-4.024800 -13.291200 6.665914
-3.978000 -13.291200 6.646490
-3.931200 -13.291200 6.640558
-3.884400 -13.291200 6.617398
-3.837600 -13.291200 6.636025
-3.790800 -13.291200 6.636088
-3.744000 -13.291200 6.636025
-3.697200 -13.291200 6.637471
-3.650400 -13.291200 6.643876
-3.603600 -13.291200 6.637471
-3.556800 -13.291200 6.643184
-3.510000 -13.291200 6.637471
-3.463200 -13.291200 6.637972
-3.416400 -13.291200 6.648540
-3.369600 -13.291200 6.643184
-3.322800 -13.291200 6.656152
-3.276000 -13.291200 6.662812
-3.229200 -13.291200 6.662812
-3.182400 -13.291200 6.663055
-3.135600 -13.291200 6.643588
-3.088800 -13.291200 6.602742
-3.042000 -13.291200 6.602742
-2.995200 -13.291200 6.602742
-2.948400 -13.291200 6.581197
-2.901600 -13.291200 6.594542
-2.854800 -13.291200 6.568537
-2.808000 -13.291200 6.568429
-2.761200 -13.291200 6.566170
-2.714400 -13.291200 6.544852
-2.667600 -13.291200 6.496510
-2.620800 -13.291200 6.511889
-2.574000 -13.291200 6.493142
-2.527200 -13.291200 6.493142
-2.480400 -13.291200 6.493142
-2.433600 -13.291200 6.493142
-2.386800 -13.291200 6.533658
-2.340000 -13.291200 6.548014
-2.293200 -13.291200 6.533658
-2.246400 -13.291200 6.532925
-2.199600 -13.291200 6.527556
-2.152800 -13.291200 6.501670
-2.106000 -13.291200 6.469183
-2.059200 -13.291200 6.456300
-2.012400 -13.291200 6.437783
-1.965600 -13.291200 6.425007
-1.918800 -13.291200 6.417300
-1.872000 -13.291200 6.427996
-1.825200 -13.291200 6.456609
-1.778400 -13.291200 6.459288
-1.731600 -13.291200 6.463597
-1.684800 -13.291200 6.480687
-1.638000 -13.291200 6.482426
-1.591200 -13.291200 6.484971
-1.544400 -13.291200 6.468436
-1.497600 -13.291200 6.465124
-1.450800 -13.291200 6.465124
-1.404000 -13.291200 6.464775
-1.357200 -13.291200 6.464775
-1.310400 -13.291200 6.459105
-1.263600 -13.291200 6.468611
-1.216800 -13.291200 6.470999
-1.170000 -13.291200 6.476947
-1.123200 -13.291200 6.491138
-1.076400 -13.291200 6.491138
-1.029600 -13.291200 6.504427
-0.982800 -13.291200 6.500128
-0.936000 -13.291200 6.496194
-0.889200 -13.291200 6.496194
-0.842400 -13.291200 6.504427
-0.795600 -13.291200 6.518388
-0.748800 -13.291200 6.533106
-0.702000 -13.291200 6.532938
-0.655200 -13.291200 6.532938
-0.608400 -13.291200 6.526857
-0.561600 -13.291200 6.510033
-0.514800 -13.291200 6.486447
-0.468000 -13.291200 6.461684
-0.421200 -13.291200 6.446586
-0.374400 -13.291200 6.444636
-0.327600 -13.291200 6.446586
-0.280800 -13.291200 6.459524
-0.234000 -13.291200 6.461684
-0.187200 -13.291200 6.494457
-0.140400 -13.291200 6.519612
-0.093600 -13.291200 6.551419
-0.046800 -13.291200 6.559688
0.000000 -13.291200 6.557632
0.046800 -13.291200 6.562916
0.093600 -13.291200 6.562967
0.140400 -13.291200 6.557632
0.187200 -13.291200 6.550590
0.234000 -13.291200 6.540363
0.280800 -13.291200 6.541189
0.327600 -13.291200 6.541189
0.374400 -13.291200 6.541189
0.421200 -13.291200 6.542340
0.468000 -13.291200 6.555283
0.514800 -13.291200 6.558868
0.561600 -13.291200 6.558868
0.608400 -13.291200 6.558868
0.655200 -13.291200 6.575534
0.702000 -13.291200 6.558868
0.748800 -13.291200 6.558236
0.795600 -13.291200 6.558236
0.842400 -13.291200 6.573286
0.889200 -13.291200 6.594904
0.936000 -13.291200 6.609491
0.982800 -13.291200 6.652665
1.029600 -13.291200 6.667413
1.076400 -13.291200 6.687936
1.123200 -13.291200 6.715953
1.170000 -13.291200 6.732984
1.216800 -13.291200 6.732984
1.263600 -13.291200 6.747902
1.310400 -13.291200 6.738647
1.357200 -13.291200 6.740913
1.404000 -13.291200 6.737453
1.450800 -13.291200 6.722742
1.497600 -13.291200 6.712842
1.544400 -13.291200 6.703160
1.591200 -13.291200 6.694445
1.638000 -13.291200 6.703160
1.684800 -13.291200 6.694445
1.731600 -13.291200 6.702037
1.778400 -13.291200 6.694947
1.825200 -13.291200 6.694947
1.872000 -13.291200 6.728170
1.918800 -13.291200 6.737911
1.965600 -13.291200 6.743765
2.012400 -13.291200 6.754250
2.059200 -13.291200 6.760430
2.106000 -13.291200 6.772442
2.152800 -13.291200 6.771557
2.199600 -13.291200 6.779330
2.246400 -13.291200 6.789679
2.293200 -13.291200 6.775706
2.340000 -13.291200 6.782573
2.386800 -13.291200 6.795002
2.433600 -13.291200 6.795002
2.480400 -13.291200 6.802139
2.527200 -13.291200 6.802139
2.574000 -13.291200 6.802243
2.620800 -13.291200 6.817278
2.667600 -13.291200 6.822626
2.714400 -13.291200 6.830705
2.761200 -13.291200 6.836827
2.808000 -13.291200 6.838366
2.854800 -13.291200 6.848904
2.901600 -13.291200 6.851659
2.948400 -13.291200 6.871618
2.995200 -13.291200 6.878356
3.042000 -13.291200 6.878356
3.088800 -13.291200 6.889529
3.135600 -13.291200 6.896031
3.182400 -13.291200 6.913818
3.229200 -13.291200 6.926877
3.276000 -13.291200 6.938202
3.322800 -13.291200 6.963374
3.369600 -13.291200 6.970313
3.416400 -13.291200 6.992225
3.463200 -13.291200 7.004865
3.510000 -13.291200 7.018743
3.556800 -13.291200 7.023339
3.603600 -13.291200 7.036205
3.650400 -13.291200 7.043402
3.697200 -13.291200 7.060178
3.744000 -13.291200 7.066730
3.790800 -13.291200 7.066730
3.837600 -13.291200 7.080388
3.884400 -13.291200 7.091505
3.931200 -13.291200 7.124308
3.978000 -13.291200 7.128626
4.024800 -13.291200 7.143160
4.071600 -13.291200 7.143961
4.118400 -13.291200 7.143961
4.165200 -13.291200 7.143961
4.212000 -13.291200 7.144168
4.258800 -13.291200 7.146460
4.305600 -13.291200 7.154662
4.352400 -13.291200 7.155849
4.399200 -13.291200 7.198893
4.446000 -13.291200 7.216510
4.492800 -13.291200 7.220765
4.539600 -13.291200 7.238880
4.586400 -13.291200 7.244843
4.633200 -13.291200 7.295959
4.680000 -13.291200 7.307469
4.726800 -13.291200 7.345348
4.773600 -13.291200 7.361295
4.820400 -13.291200 7.370077
4.867200 -13.291200 7.379427
4.914000 -13.291200 7.403799
4.960800 -13.291200 7.422317
5.007600 -13.291200 7.455749
5.054400 -13.291200 7.475362
5.101200 -13.291200 7.480149
5.148000 -13.291200 7.493510
5.194800 -13.291200 7.501318
5.241600 -13.291200 7.520598
5.288400 -13.291200 7.532737
5.335200 -13.291200 7.549224
5.382000 -13.291200 7.570167
5.428800 -13.291200 7.582693
5.475600 -13.291200 7.617159
5.522400 -13.291200 7.633124
5.569200 -13.291200 7.633124
5.616000 -13.291200 7.653494
5.662800 -13.291200 7.659008
5.709600 -13.291200 7.709906
5.756400 -13.291200 7.739696
5.803200 -13.291200 7.762233
5.850000 -13.291200 7.816976
5.896800 -13.291200 7.842990
5.943600 -13.291200 7.855087
5.990400 -13.291200 7.871402
6.037200 -13.291200 7.907582
6.084000 -13.291200 7.930925
6.130800 -13.291200 7.936475
6.177600 -13.291200 7.956824
6.224400 -13.291200 7.988629
6.271200 -13.291200 8.021061
6.318000 -13.291200 8.051991
6.364800 -13.291200 8.089241
6.411600 -13.291200 8.096780
6.458400 -13.291200 8.118058
6.505200 -13.291200 8.130731
6.552000 -13.291200 8.166166
6.598800 -13.291200 8.180296
6.645600 -13.291200 8.237661
6.692400 -13.291200 8.299576
6.739200 -13.291200 8.336478
6.786000 -13.291200 8.344358
6.832800 -13.291200 8.405695
6.879600 -13.291200 8.422030
6.926400 -13.291200 8.494467
6.973200 -13.291200 8.528501
7.020000 -13.291200 8.541119
7.066800 -13.291200 8.555214
7.113600 -13.291200 8.568626
7.160400 -13.291200 8.624922
7.207200 -13.291200 8.646943
7.254000 -13.291200 8.708424
7.300800 -13.291200 8.763376
7.347600 -13.291200 8.832145
7.394400 -13.291200 8.931062
7.441200 -13.291200 9.028420
7.488000 -13.291200 9.092203
7.534800 -13.291200 9.135909
7.581600 -13.291200 9.167668
7.628400 -13.291200 9.231668
7.675200 -13.291200 9.406532
7.722000 -13.291200 9.637601
7.768800 -13.291200 22.883083
7.815600 -13.291200 22.902972
12.776400 -13.291200 8.064569
12.823200 -13.291200 8.058035
12.870000 -13.291200 8.059320
12.916800 -13.291200 8.053186
12.963600 -13.291200 8.047439
13.010400 -13.291200 8.044500
13.057200 -13.291200 8.045468
13.104000 -13.291200 8.044500
13.150800 -13.291200 8.044860
13.197600 -13.291200 8.044500
13.244400 -13.291200 8.049231
13.291200 -13.291200 8.059320
13.338000 -13.291200 8.047934
13.384800 -13.291200 8.044860
13.431600 -13.291200 8.048252
13.478400 -13.291200 8.038066
13.525200 -13.291200 8.037969
13.572000 -13.291200 8.034596
13.618800 -13.291200 8.034596
13.665600 -13.291200 8.035389
13.712400 -13.291200 8.046751
13.759200 -13.291200 8.034596
13.806000 -13.291200 8.032063
13.852800 -13.291200 8.034246
13.899600 -13.291200 8.053444
13.946400 -13.291200 8.057897
13.993200 -13.291200 8.061545
14.040000 -13.291200 8.061344
14.086800 -13.291200 8.061344
14.133600 -13.291200 8.078250
14.180400 -13.291200 8.080156
14.227200 -13.291200 8.079010
14.274000 -13.291200 8.079673
14.320800 -13.291200 8.091133
14.367600 -13.291200 8.088842
14.414400 -13.291200 8.086822
14.461200 -13.291200 8.074010
14.508000 -13.291200 8.060202
14.554800 -13.291200 8.052244
14.601600 -13.291200 8.046725
14.648400 -13.291200 8.031402
15.350400 -13.291200 6.794267
15.397200 -13.291200 6.784195
15.444000 -13.291200 6.781141
15.490800 -13.291200 6.777387
15.537600 -13.291200 6.751663
15.584400 -13.291200 6.760158
15.631200 -13.291200 6.780371
15.678000 -13.291200 6.781141
15.724800 -13.291200 6.791149
15.818400 -13.291200 6.756893
15.865200 -13.291200 6.780149
15.912000 -13.291200 6.785910
15.958800 -13.291200 6.757981
16.005600 -13.291200 6.756893
16.052400 -13.291200 6.743255
16.099200 -13.291200 6.722449
16.380000 -13.291200 4.622616
16.426800 -13.291200 4.445728
16.473600 -13.291200 4.157935
16.520400 -13.291200 3.892001
16.567200 -13.291200 3.670957
-18.720000 -13.244400 0.000000
-18.673200 -13.244400 0.000000
-18.626400 -13.244400 0.000000
-18.579600 -13.244400 -7.140166
-18.532800 -13.244400 -7.140870
-18.486000 -13.244400 -7.140870
-18.439200 -13.244400 -7.140870
-18.392400 -13.244400 -7.140870
-18.345600 -13.244400 -7.134126
-18.298800 -13.244400 -7.144677
-18.252000 -13.244400 -7.142357
-18.205200 -13.244400 -7.128134
-18.158400 -13.244400 -7.134126
-18.111600 -13.244400 -7.134126
-18.064800 -13.244400 -7.117523
-18.018000 -13.244400 -7.116212
-17.971200 -13.244400 -7.089379
-17.924400 -13.244400 -7.093198
-17.877600 -13.244400 -7.089379
-17.830800 -13.244400 -7.081609
-17.784000 -13.244400 -7.054908
-17.737200 -13.244400 -7.040425
-17.690400 -13.244400 -7.033625
-17.643600 -13.244400 -7.023312
-17.596800 -13.244400 -7.021461
-17.550000 -13.244400 -6.991984
-17.503200 -13.244400 -6.994785
-17.456400 -13.244400 -6.978960
-17.409600 -13.244400 -6.964446
-17.362800 -13.244400 -6.967773
-17.316000 -13.244400 -6.936628
-17.269200 -13.244400 -6.871430
-17.222400 -13.244400 -6.835787
-16.754400 -13.244400 -5.412951
-15.631200 -13.244400 6.863155
-15.584400 -13.244400 6.911734
-15.537600 -13.244400 6.924650
-15.490800 -13.244400 6.956776
-15.444000 -13.244400 6.966710
-15.397200 -13.244400 6.994754
-15.350400 -13.244400 7.001568
-15.303600 -13.244400 7.005816
-15.256800 -13.244400 7.011561
-15.210000 -13.244400 7.037034
-15.163200 -13.244400 7.054191
-15.116400 -13.244400 7.056437
-15.069600 -13.244400 7.056437
-15.022800 -13.244400 7.059924
-14.976000 -13.244400 7.059924
-14.929200 -13.244400 7.059924
-14.882400 -13.244400 7.061717
-14.835600 -13.244400 7.059924
-14.788800 -13.244400 7.067370
-14.742000 -13.244400 7.067370
-14.695200 -13.244400 7.069158
-14.648400 -13.244400 7.072356
-14.601600 -13.244400 7.077091
-14.554800 -13.244400 7.080634
-14.508000 -13.244400 7.080634
-14.461200 -13.244400 7.079391
-14.414400 -13.244400 7.083282
-14.367600 -13.244400 7.080569
-14.320800 -13.244400 7.081621
-14.274000 -13.244400 7.081621
-14.227200 -13.244400 7.089672
-14.180400 -13.244400 7.091675
-14.133600 -13.244400 7.091675
-14.086800 -13.244400 7.092318
-14.040000 -13.244400 7.092318
-13.993200 -13.244400 7.097501
-13.946400 -13.244400 7.097874
-13.899600 -13.244400 7.100683
-13.852800 -13.244400 7.116963
-13.806000 -13.244400 7.129159
-13.759200 -13.244400 7.146416
-13.712400 -13.244400 7.168348
-13.665600 -13.244400 7.218341
-8.470800 -13.244400 8.676984
-8.424000 -13.244400 8.599880
-8.377200 -13.244400 8.545885
-8.330400 -13.244400 8.500924
-8.283600 -13.244400 8.450709
-8.236800 -13.244400 8.431440
-8.190000 -13.244400 8.391945
-8.143200 -13.244400 8.374351
-8.096400 -13.244400 8.314976
-8.049600 -13.244400 8.266478
-8.002800 -13.244400 8.229953
-7.956000 -13.244400 8.171012
-7.909200 -13.244400 8.147027
-7.862400 -13.244400 8.122744
-7.815600 -13.244400 8.112058
-7.768800 -13.244400 8.040340
-7.722000 -13.244400 8.021202
-7.675200 -13.244400 7.964410
-7.628400 -13.244400 7.923708
-7.581600 -13.244400 7.889618
-7.534800 -13.244400 7.823599
-7.488000 -13.244400 7.790933
-7.441200 -13.244400 7.778625
-7.394400 -13.244400 7.754615
-7.347600 -13.244400 7.743486
-7.300800 -13.244400 7.735783
-7.254000 -13.244400 7.726477
-7.207200 -13.244400 7.709325
-7.160400 -13.244400 7.676863
-7.113600 -13.244400 7.595894
-7.066800 -13.244400 7.569704
-7.020000 -13.244400 7.554027
-6.973200 -13.244400 7.554027
-6.926400 -13.244400 7.517405
-6.879600 -13.244400 7.511064
-6.832800 -13.244400 7.496791
-6.786000 -13.244400 7.473874
-6.739200 -13.244400 7.446364
-6.692400 -13.244400 7.422359
-6.645600 -13.244400 7.404591
-6.598800 -13.244400 7.397739
-6.552000 -13.244400 7.384181
-6.505200 -13.244400 7.356329
-6.458400 -13.244400 7.342745
-6.411600 -13.244400 7.328620
-6.364800 -13.244400 7.284042
-6.318000 -13.244400 7.263755
-6.271200 -13.244400 7.249863
-6.224400 -13.244400 7.211549
-6.177600 -13.244400 7.198296
-6.130800 -13.244400 7.190872
-6.084000 -13.244400 7.158256
-6.037200 -13.244400 7.139263
-5.990400 -13.244400 7.131657
-5.943600 -13.244400 7.118229
-5.896800 -13.244400 7.104225
-5.850000 -13.244400 7.104225
-5.803200 -13.244400 7.104176
-5.756400 -13.244400 7.053975
-5.709600 -13.244400 7.035938
-5.662800 -13.244400 7.009368
-5.616000 -13.244400 6.998560
-5.569200 -13.244400 6.998516
-5.522400 -13.244400 6.994376
-5.475600 -13.244400 6.990903
-5.428800 -13.244400 6.976223
-5.382000 -13.244400 6.963206
-5.335200 -13.244400 6.947921
-5.288400 -13.244400 6.930808
-5.241600 -13.244400 6.929533
-5.194800 -13.244400 6.887002
-5.148000 -13.244400 6.863484
-5.101200 -13.244400 6.863484
-5.054400 -13.244400 6.857554
-5.007600 -13.244400 6.848917
-4.960800 -13.244400 6.852818
-4.914000 -13.244400 6.852818
-4.867200 -13.244400 6.848917
-4.820400 -13.244400 6.843835
-4.773600 -13.244400 6.819358
-4.726800 -13.244400 6.812591
-4.680000 -13.244400 6.781423
-4.633200 -13.244400 6.769143
-4.586400 -13.244400 6.765599
-4.539600 -13.244400 6.754573
-4.492800 -13.244400 6.756172
-4.446000 -13.244400 6.723498
-4.399200 -13.244400 6.723498
-4.352400 -13.244400 6.751148
-4.305600 -13.244400 6.751148
-4.258800 -13.244400 6.734548
-4.212000 -13.244400 6.763339
-4.165200 -13.244400 6.751148
-4.118400 -13.244400 6.733658
-4.071600 -13.244400 6.694225
-4.024800 -13.244400 6.680119
-3.978000 -13.244400 6.650307
-3.931200 -13.244400 6.642195
-3.884400 -13.244400 6.621214
-3.837600 -13.244400 6.636088
-3.790800 -13.244400 6.621214
-3.744000 -13.244400 6.624500
-3.697200 -13.244400 6.636088
-3.650400 -13.244400 6.646411
-3.603600 -13.244400 6.637972
-3.556800 -13.244400 6.643184
-3.510000 -13.244400 6.637972
-3.463200 -13.244400 6.643184
-3.416400 -13.244400 6.643184
-3.369600 -13.244400 6.619324
-3.322800 -13.244400 6.619324
-3.276000 -13.244400 6.648540
-3.229200 -13.244400 6.643588
-3.182400 -13.244400 6.643588
-3.135600 -13.244400 6.581344
-3.088800 -13.244400 6.578241
-3.042000 -13.244400 6.580255
-2.995200 -13.244400 6.578241
-2.948400 -13.244400 6.557374
-2.901600 -13.244400 6.568429
-2.854800 -13.244400 6.547739
-2.808000 -13.244400 6.547739
-2.761200 -13.244400 6.547739
-2.714400 -13.244400 6.527983
-2.667600 -13.244400 6.495466
-2.620800 -13.244400 6.493142
-2.574000 -13.244400 6.461684
-2.527200 -13.244400 6.461684
-2.480400 -13.244400 6.461684
-2.433600 -13.244400 6.461684
-2.386800 -13.244400 6.503655
-2.340000 -13.244400 6.517945
-2.293200 -13.244400 6.527556
-2.246400 -13.244400 6.527897
-2.199600 -13.244400 6.517945
-2.152800 -13.244400 6.492869
-2.106000 -13.244400 6.467129
-2.059200 -13.244400 6.454927
-2.012400 -13.244400 6.443742
-1.965600 -13.244400 6.430662
-1.918800 -13.244400 6.420824
-1.872000 -13.244400 6.430662
-1.825200 -13.244400 6.448708
-1.778400 -13.244400 6.456609
-1.731600 -13.244400 6.461684
-1.684800 -13.244400 6.472968
-1.638000 -13.244400 6.479486
-1.591200 -13.244400 6.472968
-1.544400 -13.244400 6.468436
-1.497600 -13.244400 6.471726
-1.450800 -13.244400 6.471726
-1.404000 -13.244400 6.465124
-1.357200 -13.244400 6.459105
-1.310400 -13.244400 6.441104
-1.263600 -13.244400 6.464190
-1.216800 -13.244400 6.470839
-1.170000 -13.244400 6.470839
-1.123200 -13.244400 6.468971
-1.076400 -13.244400 6.468971
-1.029600 -13.244400 6.491138
-0.982800 -13.244400 6.491138
-0.936000 -13.244400 6.485526
-0.889200 -13.244400 6.469207
-0.842400 -13.244400 6.485526
-0.795600 -13.244400 6.504427
-0.748800 -13.244400 6.511256
-0.702000 -13.244400 6.496396
-0.655200 -13.244400 6.518388
-0.608400 -13.244400 6.510033
-0.561600 -13.244400 6.502136
-0.514800 -13.244400 6.486447
-0.468000 -13.244400 6.459524
-0.421200 -13.244400 6.439011
-0.374400 -13.244400 6.439011
-0.327600 -13.244400 6.439011
-0.280800 -13.244400 6.450332
-0.234000 -13.244400 6.450332
-0.187200 -13.244400 6.479718
-0.140400 -13.244400 6.495270
-0.093600 -13.244400 6.548189
-0.046800 -13.244400 6.555295
0.000000 -13.244400 6.557632
0.046800 -13.244400 6.560994
0.093600 -13.244400 6.560149
0.140400 -13.244400 6.550590
0.187200 -13.244400 6.545503
0.234000 -13.244400 6.541189
0.280800 -13.244400 6.542340
0.327600 -13.244400 6.541189
0.374400 -13.244400 6.542340
0.421200 -13.244400 6.542340
0.468000 -13.244400 6.552015
0.514800 -13.244400 6.555283
0.561600 -13.244400 6.552148
0.608400 -13.244400 6.552148
0.655200 -13.244400 6.558236
0.702000 -13.244400 6.552015
0.748800 -13.244400 6.552148
0.795600 -13.244400 6.552865
0.842400 -13.244400 6.559309
0.889200 -13.244400 6.578654
0.936000 -13.244400 6.601554
0.982800 -13.244400 6.642028
1.029600 -13.244400 6.666808
1.076400 -13.244400 6.673484
1.123200 -13.244400 6.702748
1.170000 -13.244400 6.710233
1.216800 -13.244400 6.730492
1.263600 -13.244400 6.738647
1.310400 -13.244400 6.738647
1.357200 -13.244400 6.740913
1.404000 -13.244400 6.737453
1.450800 -13.244400 6.722742
1.497600 -13.244400 6.711093
1.544400 -13.244400 6.703160
1.591200 -13.244400 6.699180
1.638000 -13.244400 6.703160
1.684800 -13.244400 6.687463
1.731600 -13.244400 6.694445
1.778400 -13.244400 6.688916
1.825200 -13.244400 6.687463
1.872000 -13.244400 6.687463
1.918800 -13.244400 6.702037
1.965600 -13.244400 6.731593
2.012400 -13.244400 6.743765
2.059200 -13.244400 6.754250
2.106000 -13.244400 6.771557
2.152800 -13.244400 6.771557
2.199600 -13.244400 6.778747
2.246400 -13.244400 6.782573
2.293200 -13.244400 6.757397
2.340000 -13.244400 6.771215
2.386800 -13.244400 6.771557
2.433600 -13.244400 6.772033
2.480400 -13.244400 6.783353
2.527200 -13.244400 6.783353
2.574000 -13.244400 6.787642
2.620800 -13.244400 6.795002
2.667600 -13.244400 6.811294
2.714400 -13.244400 6.822626
2.761200 -13.244400 6.828741
2.808000 -13.244400 6.833391
2.854800 -13.244400 6.842792
2.901600 -13.244400 6.843376
2.948400 -13.244400 6.848904
2.995200 -13.244400 6.852454
3.042000 -13.244400 6.852454
3.088800 -13.244400 6.859245
3.135600 -13.244400 6.881604
3.182400 -13.244400 6.896817
3.229200 -13.244400 6.913818
3.276000 -13.244400 6.925304
3.322800 -13.244400 6.957902
3.369600 -13.244400 6.964399
3.416400 -13.244400 6.981991
3.463200 -13.244400 7.000585
3.510000 -13.244400 7.021851
3.556800 -13.244400 7.023339
3.603600 -13.244400 7.036205
3.650400 -13.244400 7.039613
3.697200 -13.244400 7.043402
3.744000 -13.244400 7.062349
3.790800 -13.244400 7.066730
3.837600 -13.244400 7.076331
3.884400 -13.244400 7.090760
3.931200 -13.244400 7.102946
3.978000 -13.244400 7.127129
4.024800 -13.244400 7.128626
4.071600 -13.244400 7.142345
4.118400 -13.244400 7.144168
4.165200 -13.244400 7.144168
4.212000 -13.244400 7.145184
4.258800 -13.244400 7.146460
4.305600 -13.244400 7.155849
4.352400 -13.244400 7.182930
4.399200 -13.244400 7.204914
4.446000 -13.244400 7.219816
4.492800 -13.244400 7.224456
4.539600 -13.244400 7.238880
4.586400 -13.244400 7.243929
4.633200 -13.244400 7.295959
4.680000 -13.244400 7.304476
4.726800 -13.244400 7.314638
4.773600 -13.244400 7.349906
4.820400 -13.244400 7.355359
4.867200 -13.244400 7.370077
4.914000 -13.244400 7.401845
4.960800 -13.244400 7.422317
5.007600 -13.244400 7.451916
5.054400 -13.244400 7.472644
5.101200 -13.244400 7.480149
5.148000 -13.244400 7.491951
5.194800 -13.244400 7.509070
5.241600 -13.244400 7.523128
5.288400 -13.244400 7.539445
5.335200 -13.244400 7.549311
5.382000 -13.244400 7.571604
5.428800 -13.244400 7.586340
5.475600 -13.244400 7.622474
5.522400 -13.244400 7.633124
5.569200 -13.244400 7.638445
5.616000 -13.244400 7.645212
5.662800 -13.244400 7.659008
5.709600 -13.244400 7.709906
5.756400 -13.244400 7.739696
5.803200 -13.244400 7.755483
5.850000 -13.244400 7.769112
5.896800 -13.244400 7.822305
5.943600 -13.244400 7.835374
5.990400 -13.244400 7.872587
6.037200 -13.244400 7.899966
6.084000 -13.244400 7.905006
6.130800 -13.244400 7.930652
6.177600 -13.244400 7.947441
6.224400 -13.244400 7.985283
6.271200 -13.244400 8.021061
6.318000 -13.244400 8.050699
6.364800 -13.244400 8.088559
6.411600 -13.244400 8.094988
6.458400 -13.244400 8.113090
6.505200 -13.244400 8.114728
6.552000 -13.244400 8.146346
6.598800 -13.244400 8.176735
6.645600 -13.244400 8.219795
6.692400 -13.244400 8.291925
6.739200 -13.244400 8.338796
6.786000 -13.244400 8.344358
6.832800 -13.244400 8.421543
6.879600 -13.244400 8.450160
6.926400 -13.244400 8.499459
6.973200 -13.244400 8.531984
7.020000 -13.244400 8.541915
7.066800 -13.244400 8.562815
7.113600 -13.244400 8.570973
7.160400 -13.244400 8.625472
7.207200 -13.244400 8.646943
7.254000 -13.244400 8.711427
7.300800 -13.244400 8.763376
7.347600 -13.244400 8.836362
7.394400 -13.244400 8.970014
7.441200 -13.244400 9.032799
7.488000 -13.244400 9.112966
7.534800 -13.244400 9.135909
7.581600 -13.244400 9.174065
7.628400 -13.244400 9.258386
7.675200 -13.244400 9.444877
7.722000 -13.244400 9.637601
7.768800 -13.244400 22.884734
7.815600 -13.244400 22.951152
12.823200 -13.244400 8.064569
12.870000 -13.244400 8.061536
12.916800 -13.244400 8.053186
12.963600 -13.244400 8.050699
13.010400 -13.244400 8.050699
13.057200 -13.244400 8.047151
13.104000 -13.244400 8.045468
13.150800 -13.244400 8.044860
13.197600 -13.244400 8.044860
13.244400 -13.244400 8.059320
13.291200 -13.244400 8.060528
13.338000 -13.244400 8.049231
13.384800 -13.244400 8.046816
13.431600 -13.244400 8.056039
13.478400 -13.244400 8.055387
13.525200 -13.244400 8.046816
13.572000 -13.244400 8.036892
13.618800 -13.244400 8.037969
13.665600 -13.244400 8.048492
13.712400 -13.244400 8.049151
13.759200 -13.244400 8.048492
13.806000 -13.244400 8.047353
13.852800 -13.244400 8.049151
13.899600 -13.244400 8.054787
13.946400 -13.244400 8.054787
13.993200 -13.244400 8.057897
14.040000 -13.244400 8.057897
14.086800 -13.244400 8.057897
14.133600 -13.244400 8.071655
14.180400 -13.244400 8.078250
14.227200 -13.244400 8.068495
14.274000 -13.244400 8.079010
14.320800 -13.244400 8.079673
14.367600 -13.244400 8.086822
14.414400 -13.244400 8.079010
14.461200 -13.244400 8.072274
14.508000 -13.244400 8.065479
14.554800 -13.244400 8.059613
14.601600 -13.244400 8.054440
14.648400 -13.244400 8.044997
15.350400 -13.244400 6.823827
15.397200 -13.244400 6.809626
15.444000 -13.244400 6.791149
15.490800 -13.244400 6.785658
15.537600 -13.244400 6.777061
15.584400 -13.244400 6.780371
15.631200 -13.244400 6.782370
15.678000 -13.244400 6.788552
15.724800 -13.244400 6.796692
15.771600 -13.244400 6.778275
15.818400 -13.244400 6.762214
15.865200 -13.244400 6.780149
15.912000 -13.244400 6.788503
15.958800 -13.244400 6.778275
16.005600 -13.244400 6.771013
16.052400 -13.244400 6.757981
16.099200 -13.244400 6.754613
16.380000 -13.244400 4.720143
16.426800 -13.244400 4.479736
16.473600 -13.244400 4.331706
16.520400 -13.244400 4.044790
16.567200 -13.244400 3.859068
16.614000 -13.244400 3.638830
-18.720000 -13.197600 0.000000
-18.673200 -13.197600 0.000000
-18.626400 -13.197600 0.000000
-18.579600 -13.197600 -7.140870
-18.532800 -13.197600 -7.143803
-18.486000 -13.197600 -7.143803
-18.439200 -13.197600 -7.143803
-18.392400 -13.197600 -7.144677
-18.345600 -13.197600 -7.144677
-18.298800 -13.197600 -7.152968
-18.252000 -13.197600 -7.147155
-18.205200 -13.197600 -7.142357
-18.158400 -13.197600 -7.142357
-18.111600 -13.197600 -7.139939
-18.064800 -13.197600 -7.123930
-18.018000 -13.197600 -7.115337
-17.971200 -13.197600 -7.093198
-17.924400 -13.197600 -7.093198
-17.877600 -13.197600 -7.087612
-17.830800 -13.197600 -7.073958
-17.784000 -13.197600 -7.046445
-17.737200 -13.197600 -7.040425
-17.690400 -13.197600 -7.033625
-17.643600 -13.197600 -7.033625
-17.596800 -13.197600 -7.021461
-17.550000 -13.197600 -6.984343
-17.503200 -13.197600 -6.994785
-17.456400 -13.197600 -6.952805
-17.409600 -13.197600 -6.937476
-17.362800 -13.197600 -6.944472
-17.316000 -13.197600 -6.893086
-17.269200 -13.197600 -6.862177
-17.222400 -13.197600 -6.812608
-16.801200 -13.197600 -5.432431
-16.754400 -13.197600 -5.432431
-15.631200 -13.197600 6.892345
-15.584400 -13.197600 6.924650
-15.537600 -13.197600 6.936961
-15.490800 -13.197600 6.972136
-15.444000 -13.197600 6.989627
-15.397200 -13.197600 7.001568
-15.350400 -13.197600 7.011113
-15.303600 -13.197600 7.020306
-15.256800 -13.197600 7.038127
-15.210000 -13.197600 7.050833
-15.163200 -13.197600 7.061160
-15.116400 -13.197600 7.061160
-15.069600 -13.197600 7.063725
-15.022800 -13.197600 7.067737
-14.976000 -13.197600 7.067737
-14.929200 -13.197600 7.068472
-14.882400 -13.197600 7.069351
-14.835600 -13.197600 7.068343
-14.788800 -13.197600 7.069351
-14.742000 -13.197600 7.069351
-14.695200 -13.197600 7.069600
-14.648400 -13.197600 7.069600
-14.601600 -13.197600 7.068113
-14.554800 -13.197600 7.073658
-14.508000 -13.197600 7.076903
-14.461200 -13.197600 7.077091
-14.414400 -13.197600 7.088948
-14.367600 -13.197600 7.080569
-14.320800 -13.197600 7.088948
-14.274000 -13.197600 7.091675
-14.227200 -13.197600 7.097012
-14.180400 -13.197600 7.097501
-14.133600 -13.197600 7.097521
-14.086800 -13.197600 7.100683
-14.040000 -13.197600 7.103251
-13.993200 -13.197600 7.116939
-13.946400 -13.197600 7.116963
-13.899600 -13.197600 7.119091
-13.852800 -13.197600 7.128564
-13.806000 -13.197600 7.146416
-13.759200 -13.197600 7.156285
-13.712400 -13.197600 7.191448
-8.470800 -13.197600 8.705974
-8.424000 -13.197600 8.599880
-8.377200 -13.197600 8.545885
-8.330400 -13.197600 8.513124
-8.283600 -13.197600 8.457925
-8.236800 -13.197600 8.445569
-8.190000 -13.197600 8.414617
-8.143200 -13.197600 8.346067
-8.096400 -13.197600 8.314976
-8.049600 -13.197600 8.266478
-8.002800 -13.197600 8.202367
-7.956000 -13.197600 8.165466
-7.909200 -13.197600 8.144167
-7.862400 -13.197600 8.115854
-7.815600 -13.197600 8.100141
-7.768800 -13.197600 8.037879
-7.722000 -13.197600 8.020840
-7.675200 -13.197600 7.954185
-7.628400 -13.197600 7.923708
-7.581600 -13.197600 7.889618
-7.534800 -13.197600 7.854506
-7.488000 -13.197600 7.814875
-7.441200 -13.197600 7.785794
-7.394400 -13.197600 7.763307
-7.347600 -13.197600 7.752107
-7.300800 -13.197600 7.735783
-7.254000 -13.197600 7.715433
-7.207200 -13.197600 7.692088
-7.160400 -13.197600 7.645550
-7.113600 -13.197600 7.605527
-7.066800 -13.197600 7.590353
-7.020000 -13.197600 7.554027
-6.973200 -13.197600 7.554027
-6.926400 -13.197600 7.516269
-6.879600 -13.197600 7.510109
-6.832800 -13.197600 7.502440
-6.786000 -13.197600 7.483262
-6.739200 -13.197600 7.451101
-6.692400 -13.197600 7.424407
-6.645600 -13.197600 7.404591
-6.598800 -13.197600 7.394635
-6.552000 -13.197600 7.367207
-6.505200 -13.197600 7.354529
-6.458400 -13.197600 7.342745
-6.411600 -13.197600 7.335316
-6.364800 -13.197600 7.296088
-6.318000 -13.197600 7.263755
-6.271200 -13.197600 7.239980
-6.224400 -13.197600 7.211549
-6.177600 -13.197600 7.197043
-6.130800 -13.197600 7.192888
-6.084000 -13.197600 7.158256
-6.037200 -13.197600 7.144575
-5.990400 -13.197600 7.129816
-5.943600 -13.197600 7.111852
-5.896800 -13.197600 7.095353
-5.850000 -13.197600 7.083108
-5.803200 -13.197600 7.053975
-5.756400 -13.197600 7.050667
-5.709600 -13.197600 7.024085
-5.662800 -13.197600 7.001151
-5.616000 -13.197600 6.998560
-5.569200 -13.197600 6.994376
-5.522400 -13.197600 6.988566
-5.475600 -13.197600 6.987146
-5.428800 -13.197600 6.976223
-5.382000 -13.197600 6.976223
-5.335200 -13.197600 6.955285
-5.288400 -13.197600 6.941742
-5.241600 -13.197600 6.931346
-5.194800 -13.197600 6.929533
-5.148000 -13.197600 6.864085
-5.101200 -13.197600 6.864085
-5.054400 -13.197600 6.857554
-5.007600 -13.197600 6.848829
-4.960800 -13.197600 6.848917
-4.914000 -13.197600 6.843835
-4.867200 -13.197600 6.843835
-4.820400 -13.197600 6.829437
-4.773600 -13.197600 6.806632
-4.726800 -13.197600 6.799905
-4.680000 -13.197600 6.781438
-4.633200 -13.197600 6.781423
-4.586400 -13.197600 6.766141
-4.539600 -13.197600 6.756172
-4.492800 -13.197600 6.760864
-4.446000 -13.197600 6.744623
-4.399200 -13.197600 6.744623
-4.352400 -13.197600 6.753726
-4.305600 -13.197600 6.753726
-4.258800 -13.197600 6.763339
-4.212000 -13.197600 6.771202
-4.165200 -13.197600 6.763392
-4.118400 -13.197600 6.753726
-4.071600 -13.197600 6.713344
-4.024800 -13.197600 6.693859
-3.978000 -13.197600 6.665914
-3.931200 -13.197600 6.648245
-3.884400 -13.197600 6.624314
-3.837600 -13.197600 6.624314
-3.790800 -13.197600 6.611177
-3.744000 -13.197600 6.611177
-3.697200 -13.197600 6.624500
-3.650400 -13.197600 6.628453
-3.603600 -13.197600 6.627668
-3.556800 -13.197600 6.625136
-3.510000 -13.197600 6.624500
-3.463200 -13.197600 6.625136
-3.416400 -13.197600 6.619324
-3.369600 -13.197600 6.574726
-3.322800 -13.197600 6.581344
-3.276000 -13.197600 6.598137
-3.229200 -13.197600 6.581197
-3.182400 -13.197600 6.580255
-3.135600 -13.197600 6.574726
-3.088800 -13.197600 6.568537
-3.042000 -13.197600 6.568537
-2.995200 -13.197600 6.568537
-2.948400 -13.197600 6.544852
-2.901600 -13.197600 6.547739
-2.854800 -13.197600 6.529010
-2.808000 -13.197600 6.528593
-2.761200 -13.197600 6.516337
-2.714400 -13.197600 6.495466
-2.667600 -13.197600 6.477119
-2.620800 -13.197600 6.466841
-2.574000 -13.197600 6.450423
-2.527200 -13.197600 6.453304
-2.480400 -13.197600 6.457754
-2.433600 -13.197600 6.465721
-2.386800 -13.197600 6.499339
-2.340000 -13.197600 6.503655
-2.293200 -13.197600 6.533658
-2.246400 -13.197600 6.533658
-2.199600 -13.197600 6.532925
-2.152800 -13.197600 6.496141
-2.106000 -13.197600 6.479606
-2.059200 -13.197600 6.461086
-2.012400 -13.197600 6.444596
-1.965600 -13.197600 6.427996
-1.918800 -13.197600 6.418778
-1.872000 -13.197600 6.427996
-1.825200 -13.197600 6.433706
-1.778400 -13.197600 6.456499
-1.731600 -13.197600 6.459288
-1.684800 -13.197600 6.471726
-1.638000 -13.197600 6.472968
-1.591200 -13.197600 6.468436
-1.544400 -13.197600 6.464775
-1.497600 -13.197600 6.468436
-1.450800 -13.197600 6.468436
-1.404000 -13.197600 6.452567
-1.357200 -13.197600 6.440178
-1.310400 -13.197600 6.424267
-1.263600 -13.197600 6.440178
-1.216800 -13.197600 6.442937
-1.170000 -13.197600 6.458579
-1.123200 -13.197600 6.459057
-1.076400 -13.197600 6.464190
-1.029600 -13.197600 6.468611
-0.982800 -13.197600 6.470839
-0.936000 -13.197600 6.470456
-0.889200 -13.197600 6.469207
-0.842400 -13.197600 6.470456
-0.795600 -13.197600 6.496396
-0.748800 -13.197600 6.502737
-0.702000 -13.197600 6.492945
-0.655200 -13.197600 6.502737
-0.608400 -13.197600 6.502737
-0.561600 -13.197600 6.502136
-0.514800 -13.197600 6.486447
-0.468000 -13.197600 6.459524
-0.421200 -13.197600 6.439011
-0.374400 -13.197600 6.439605
-0.327600 -13.197600 6.438754
-0.280800 -13.197600 6.439605
-0.234000 -13.197600 6.440881
-0.187200 -13.197600 6.473785
-0.140400 -13.197600 6.495270
-0.093600 -13.197600 6.533516
-0.046800 -13.197600 6.551419
0.000000 -13.197600 6.557632
0.046800 -13.197600 6.562916
0.093600 -13.197600 6.560149
0.140400 -13.197600 6.550590
0.187200 -13.197600 6.540363
0.234000 -13.197600 6.540095
0.280800 -13.197600 6.540095
0.327600 -13.197600 6.540095
0.374400 -13.197600 6.540095
0.421200 -13.197600 6.540209
0.468000 -13.197600 6.541384
0.514800 -13.197600 6.546849
0.561600 -13.197600 6.546849
0.608400 -13.197600 6.548604
0.655200 -13.197600 6.552865
0.702000 -13.197600 6.541384
0.748800 -13.197600 6.537810
0.795600 -13.197600 6.537810
0.842400 -13.197600 6.538366
0.889200 -13.197600 6.557206
0.936000 -13.197600 6.572395
0.982800 -13.197600 6.581418
1.029600 -13.197600 6.643636
1.076400 -13.197600 6.673484
1.123200 -13.197600 6.704950
1.170000 -13.197600 6.712634
1.216800 -13.197600 6.730492
1.263600 -13.197600 6.737453
1.310400 -13.197600 6.732618
1.357200 -13.197600 6.737453
1.404000 -13.197600 6.730492
1.450800 -13.197600 6.712634
1.497600 -13.197600 6.708246
1.544400 -13.197600 6.699180
1.591200 -13.197600 6.681509
1.638000 -13.197600 6.694445
1.684800 -13.197600 6.667899
1.731600 -13.197600 6.683049
1.778400 -13.197600 6.683775
1.825200 -13.197600 6.683049
1.872000 -13.197600 6.685325
1.918800 -13.197600 6.708467
1.965600 -13.197600 6.732431
2.012400 -13.197600 6.746381
2.059200 -13.197600 6.754250
2.106000 -13.197600 6.771557
2.152800 -13.197600 6.771557
2.199600 -13.197600 6.778747
2.246400 -13.197600 6.775209
2.293200 -13.197600 6.757397
2.340000 -13.197600 6.757397
2.386800 -13.197600 6.767937
2.433600 -13.197600 6.767937
2.480400 -13.197600 6.771395
2.527200 -13.197600 6.772033
2.574000 -13.197600 6.783353
2.620800 -13.197600 6.791619
2.667600 -13.197600 6.809458
2.714400 -13.197600 6.811294
2.761200 -13.197600 6.817480
2.808000 -13.197600 6.833391
2.854800 -13.197600 6.839104
2.901600 -13.197600 6.839104
2.948400 -13.197600 6.843080
2.995200 -13.197600 6.848904
3.042000 -13.197600 6.843883
3.088800 -13.197600 6.852454
3.135600 -13.197600 6.853182
3.182400 -13.197600 6.893138
3.229200 -13.197600 6.896817
3.276000 -13.197600 6.910661
3.322800 -13.197600 6.922976
3.369600 -13.197600 6.925078
3.416400 -13.197600 6.959678
3.463200 -13.197600 6.976772
3.510000 -13.197600 6.997120
3.556800 -13.197600 7.018114
3.603600 -13.197600 7.019277
3.650400 -13.197600 7.036205
3.697200 -13.197600 7.039613
3.744000 -13.197600 7.046495
3.790800 -13.197600 7.051696
3.837600 -13.197600 7.070413
3.884400 -13.197600 7.086701
3.931200 -13.197600 7.098421
3.978000 -13.197600 7.126782
4.024800 -13.197600 7.128626
4.071600 -13.197600 7.144168
4.118400 -13.197600 7.145779
4.165200 -13.197600 7.145779
4.212000 -13.197600 7.154662
4.258800 -13.197600 7.154662
4.305600 -13.197600 7.182930
4.352400 -13.197600 7.187622
4.399200 -13.197600 7.202278
4.446000 -13.197600 7.224456
4.492800 -13.197600 7.230885
4.539600 -13.197600 7.238880
4.586400 -13.197600 7.243929
4.633200 -13.197600 7.273397
4.680000 -13.197600 7.295959
4.726800 -13.197600 7.307469
4.773600 -13.197600 7.327156
4.820400 -13.197600 7.345780
4.867200 -13.197600 7.364272
4.914000 -13.197600 7.379427
4.960800 -13.197600 7.402427
5.007600 -13.197600 7.432099
5.054400 -13.197600 7.460406
5.101200 -13.197600 7.472644
5.148000 -13.197600 7.487495
5.194800 -13.197600 7.502247
5.241600 -13.197600 7.518964
5.288400 -13.197600 7.533348
5.335200 -13.197600 7.541713
5.382000 -13.197600 7.551244
5.428800 -13.197600 7.574247
5.475600 -13.197600 7.617159
5.522400 -13.197600 7.633124
5.569200 -13.197600 7.638445
5.616000 -13.197600 7.645212
5.662800 -13.197600 7.670211
5.709600 -13.197600 7.714972
5.756400 -13.197600 7.746333
5.803200 -13.197600 7.761301
5.850000 -13.197600 7.778614
5.896800 -13.197600 7.822021
5.943600 -13.197600 7.822305
5.990400 -13.197600 7.855087
6.037200 -13.197600 7.871402
6.084000 -13.197600 7.881904
6.130800 -13.197600 7.894650
6.177600 -13.197600 7.934892
6.224400 -13.197600 7.969769
6.271200 -13.197600 8.021061
6.318000 -13.197600 8.051991
6.364800 -13.197600 8.088559
6.411600 -13.197600 8.094988
6.458400 -13.197600 8.103347
6.505200 -13.197600 8.114728
6.552000 -13.197600 8.133858
6.598800 -13.197600 8.176735
6.645600 -13.197600 8.219795
6.692400 -13.197600 8.272141
6.739200 -13.197600 8.325919
6.786000 -13.197600 8.342631
6.832800 -13.197600 8.421543
6.879600 -13.197600 8.462457
6.926400 -13.197600 8.513322
6.973200 -13.197600 8.535629
7.020000 -13.197600 8.548263
7.066800 -13.197600 8.568626
7.113600 -13.197600 8.621739
7.160400 -13.197600 8.637809
7.207200 -13.197600 8.688122
7.254000 -13.197600 8.757845
7.300800 -13.197600 8.826398
7.347600 -13.197600 8.869590
7.394400 -13.197600 8.970014
7.441200 -13.197600 9.028420
7.488000 -13.197600 9.092203
7.534800 -13.197600 9.135909
7.581600 -13.197600 9.228288
7.628400 -13.197600 9.258386
7.675200 -13.197600 9.469725
7.722000 -13.197600 9.894705
7.768800 -13.197600 22.885378
7.815600 -13.197600 23.118900
12.823200 -13.197600 8.061536
12.870000 -13.197600 8.059320
12.916800 -13.197600 8.053186
12.963600 -13.197600 8.047151
13.010400 -13.197600 8.046434
13.057200 -13.197600 8.046434
13.104000 -13.197600 8.044500
13.150800 -13.197600 8.044500
13.197600 -13.197600 8.044500
13.244400 -13.197600 8.049231
13.291200 -13.197600 8.059320
13.338000 -13.197600 8.049231
13.384800 -13.197600 8.049231
13.431600 -13.197600 8.059320
13.478400 -13.197600 8.060887
13.525200 -13.197600 8.055387
13.572000 -13.197600 8.046816
13.618800 -13.197600 8.046816
13.665600 -13.197600 8.049151
13.712400 -13.197600 8.049151
13.759200 -13.197600 8.049151
13.806000 -13.197600 8.047765
13.852800 -13.197600 8.048689
13.899600 -13.197600 8.051175
13.946400 -13.197600 8.050699
13.993200 -13.197600 8.057483
14.040000 -13.197600 8.057897
14.086800 -13.197600 8.057483
14.133600 -13.197600 8.071655
14.180400 -13.197600 8.079010
14.227200 -13.197600 8.079010
14.274000 -13.197600 8.080156
14.320800 -13.197600 8.091133
14.367600 -13.197600 8.088842
14.414400 -13.197600 8.087954
14.461200 -13.197600 8.079010
14.508000 -13.197600 8.074010
14.554800 -13.197600 8.065479
14.601600 -13.197600 8.062309
14.648400 -13.197600 8.060202
14.695200 -13.197600 8.046725
15.444000 -13.197600 6.805417
15.490800 -13.197600 6.805417
15.537600 -13.197600 6.782370
15.584400 -13.197600 6.785658
15.631200 -13.197600 6.791149
15.678000 -13.197600 6.791149
15.724800 -13.197600 6.805369
15.771600 -13.197600 6.796692
15.818400 -13.197600 6.788552
15.865200 -13.197600 6.792247
15.912000 -13.197600 6.788552
15.958800 -13.197600 6.785910
16.005600 -13.197600 6.785910
16.052400 -13.197600 6.769610
16.099200 -13.197600 6.762214
16.146000 -13.197600 6.748376
16.333200 -13.197600 5.033401
16.380000 -13.197600 4.908451
16.426800 -13.197600 4.709503
16.473600 -13.197600 4.454575
16.520400 -13.197600 4.194418
16.567200 -13.197600 3.969436
-18.720000 -13.150800 0.000000
-18.673200 -13.150800 0.000000
-18.626400 -13.150800 0.000000
-18.579600 -13.150800 -7.139140
-18.532800 -13.150800 -7.139140
-18.486000 -13.150800 -7.139140
-18.439200 -13.150800 -7.140166
-18.392400 -13.150800 -7.140870
-18.345600 -13.150800 -7.134126
-18.298800 -13.150800 -7.143803
-18.252000 -13.150800 -7.142357
-18.205200 -13.150800 -7.134126
-18.158400 -13.150800 -7.134437
-18.111600 -13.150800 -7.134366
-18.064800 -13.150800 -7.115337
-18.018000 -13.150800 -7.115337
-17.971200 -13.150800 -7.093198
-17.924400 -13.150800 -7.087612
-17.877600 -13.150800 -7.073958
-17.830800 -13.150800 -7.056039
-17.784000 -13.150800 -7.046445
-17.737200 -13.150800 -7.040652
-17.690400 -13.150800 -7.040425
-17.643600 -13.150800 -7.040425
-17.596800 -13.150800 -7.021461
-17.550000 -13.150800 -6.984343
-17.503200 -13.150800 -6.967773
-17.456400 -13.150800 -6.940683
-17.409600 -13.150800 -6.936628
-17.362800 -13.150800 -6.936628
-17.316000 -13.150800 -6.883094
-17.269200 -13.150800 -6.821623
-16.801200 -13.150800 -5.432431
-16.754400 -13.150800 -5.412951
-15.678000 -13.150800 6.892273
-15.631200 -13.150800 6.924332
-15.584400 -13.150800 6.947520
-15.537600 -13.150800 6.964631
-15.490800 -13.150800 6.986606
-15.444000 -13.150800 6.997056
-15.397200 -13.150800 7.006357
-15.350400 -13.150800 7.023301
-15.303600 -13.150800 7.029846
-15.256800 -13.150800 7.043382
-15.210000 -13.150800 7.057032
-15.163200 -13.150800 7.061383
-15.116400 -13.150800 7.063725
-15.069600 -13.150800 7.064721
-15.022800 -13.150800 7.069351
-14.976000 -13.150800 7.069351
-14.929200 -13.150800 7.071625
-14.882400 -13.150800 7.072356
-14.835600 -13.150800 7.072356
-14.788800 -13.150800 7.072455
-14.742000 -13.150800 7.072356
-14.695200 -13.150800 7.076320
-14.648400 -13.150800 7.072356
-14.601600 -13.150800 7.069600
-14.554800 -13.150800 7.073658
-14.508000 -13.150800 7.077091
-14.461200 -13.150800 7.080634
-14.414400 -13.150800 7.094690
-14.367600 -13.150800 7.094690
-14.320800 -13.150800 7.096026
-14.274000 -13.150800 7.097521
-14.227200 -13.150800 7.104980
-14.180400 -13.150800 7.100618
-14.133600 -13.150800 7.100618
-14.086800 -13.150800 7.105712
-14.040000 -13.150800 7.106897
-13.993200 -13.150800 7.118845
-13.946400 -13.150800 7.119091
-13.899600 -13.150800 7.123577
-13.852800 -13.150800 7.134852
-13.806000 -13.150800 7.156285
-13.759200 -13.150800 7.185912
-13.712400 -13.150800 7.235831
-8.470800 -13.150800 8.762851
-8.424000 -13.150800 8.651298
-8.377200 -13.150800 8.557972
-8.330400 -13.150800 8.531913
-8.283600 -13.150800 8.457925
-8.236800 -13.150800 8.445569
-8.190000 -13.150800 8.419248
-8.143200 -13.150800 8.372151
-8.096400 -13.150800 8.314976
-8.049600 -13.150800 8.269766
-8.002800 -13.150800 8.229953
-7.956000 -13.150800 8.165466
-7.909200 -13.150800 8.129990
-7.862400 -13.150800 8.112058
-7.815600 -13.150800 8.084521
-7.768800 -13.150800 8.032353
-7.722000 -13.150800 8.013271
-7.675200 -13.150800 7.954185
-7.628400 -13.150800 7.929872
-7.581600 -13.150800 7.912855
-7.534800 -13.150800 7.876467
-7.488000 -13.150800 7.836870
-7.441200 -13.150800 7.800219
-7.394400 -13.150800 7.763307
-7.347600 -13.150800 7.743486
-7.300800 -13.150800 7.720182
-7.254000 -13.150800 7.709325
-7.207200 -13.150800 7.692088
-7.160400 -13.150800 7.645550
-7.113600 -13.150800 7.617048
-7.066800 -13.150800 7.611764
-7.020000 -13.150800 7.569704
-6.973200 -13.150800 7.569704
-6.926400 -13.150800 7.545741
-6.879600 -13.150800 7.513219
-6.832800 -13.150800 7.510109
-6.786000 -13.150800 7.488102
-6.739200 -13.150800 7.462839
-6.692400 -13.150800 7.442384
-6.645600 -13.150800 7.406879
-6.598800 -13.150800 7.395205
-6.552000 -13.150800 7.379699
-6.505200 -13.150800 7.359462
-6.458400 -13.150800 7.342745
-6.411600 -13.150800 7.335316
-6.364800 -13.150800 7.283746
-6.318000 -13.150800 7.254386
-6.271200 -13.150800 7.238962
-6.224400 -13.150800 7.213814
-6.177600 -13.150800 7.198447
-6.130800 -13.150800 7.195987
-6.084000 -13.150800 7.165296
-6.037200 -13.150800 7.151321
-5.990400 -13.150800 7.132090
-5.943600 -13.150800 7.115461
-5.896800 -13.150800 7.095353
-5.850000 -13.150800 7.083734
-5.803200 -13.150800 7.066780
-5.756400 -13.150800 7.048040
-5.709600 -13.150800 7.024293
-5.662800 -13.150800 7.007090
-5.616000 -13.150800 6.998560
-5.569200 -13.150800 6.990903
-5.522400 -13.150800 6.973698
-5.475600 -13.150800 6.973698
-5.428800 -13.150800 6.959900
-5.382000 -13.150800 6.960185
-5.335200 -13.150800 6.955285
-5.288400 -13.150800 6.932169
-5.241600 -13.150800 6.931346
-5.194800 -13.150800 6.929844
-5.148000 -13.150800 6.877952
-5.101200 -13.150800 6.873775
-5.054400 -13.150800 6.864085
-5.007600 -13.150800 6.858492
-4.960800 -13.150800 6.860733
-4.914000 -13.150800 6.860733
-4.867200 -13.150800 6.860733
-4.820400 -13.150800 6.854318
-4.773600 -13.150800 6.829437
-4.726800 -13.150800 6.802744
-4.680000 -13.150800 6.784300
-4.633200 -13.150800 6.781438
-4.586400 -13.150800 6.766659
-4.539600 -13.150800 6.756172
-4.492800 -13.150800 6.758287
-4.446000 -13.150800 6.749220
-4.399200 -13.150800 6.754838
-4.352400 -13.150800 6.763392
-4.305600 -13.150800 6.769042
-4.258800 -13.150800 6.779885
-4.212000 -13.150800 6.791731
-4.165200 -13.150800 6.773639
-4.118400 -13.150800 6.773639
-4.071600 -13.150800 6.733658
-4.024800 -13.150800 6.710281
-3.978000 -13.150800 6.683719
-3.931200 -13.150800 6.652796
-3.884400 -13.150800 6.636088
-3.837600 -13.150800 6.624314
-3.790800 -13.150800 6.610837
-3.744000 -13.150800 6.608962
-3.697200 -13.150800 6.611177
-3.650400 -13.150800 6.624314
-3.603600 -13.150800 6.614257
-3.556800 -13.150800 6.606749
-3.510000 -13.150800 6.606749
-3.463200 -13.150800 6.587817
-3.416400 -13.150800 6.570617
-3.369600 -13.150800 6.563435
-3.322800 -13.150800 6.560965
-3.276000 -13.150800 6.563435
-3.229200 -13.150800 6.563435
-3.182400 -13.150800 6.563435
-3.135600 -13.150800 6.557374
-3.088800 -13.150800 6.557374
-3.042000 -13.150800 6.557374
-2.995200 -13.150800 6.557374
-2.948400 -13.150800 6.547672
-2.901600 -13.150800 6.547672
-2.854800 -13.150800 6.537741
-2.808000 -13.150800 6.534941
-2.761200 -13.150800 6.517293
-2.714400 -13.150800 6.480766
-2.667600 -13.150800 6.453304
-2.620800 -13.150800 6.450423
-2.574000 -13.150800 6.435560
-2.527200 -13.150800 6.446372
-2.480400 -13.150800 6.453304
-2.433600 -13.150800 6.457754
-2.386800 -13.150800 6.493142
-2.340000 -13.150800 6.503655
-2.293200 -13.150800 6.543372
-2.246400 -13.150800 6.543372
-2.199600 -13.150800 6.543372
-2.152800 -13.150800 6.517945
-2.106000 -13.150800 6.495643
-2.059200 -13.150800 6.467129
-2.012400 -13.150800 6.444596
-1.965600 -13.150800 6.430662
-1.918800 -13.150800 6.426817
-1.872000 -13.150800 6.426817
-1.825200 -13.150800 6.430662
-1.778400 -13.150800 6.430662
-1.731600 -13.150800 6.437969
-1.684800 -13.150800 6.463597
-1.638000 -13.150800 6.464775
-1.591200 -13.150800 6.457569
-1.544400 -13.150800 6.440178
-1.497600 -13.150800 6.452567
-1.450800 -13.150800 6.452567
-1.404000 -13.150800 6.421312
-1.357200 -13.150800 6.408609
-1.310400 -13.150800 6.414941
-1.263600 -13.150800 6.422027
-1.216800 -13.150800 6.432205
-1.170000 -13.150800 6.442756
-1.123200 -13.150800 6.442937
-1.076400 -13.150800 6.451426
-1.029600 -13.150800 6.459057
-0.982800 -13.150800 6.468971
-0.936000 -13.150800 6.470456
-0.889200 -13.150800 6.473853
-0.842400 -13.150800 6.477033
-0.795600 -13.150800 6.496396
-0.748800 -13.150800 6.504427
-0.702000 -13.150800 6.496194
-0.655200 -13.150800 6.502737
-0.608400 -13.150800 6.502737
-0.561600 -13.150800 6.502136
-0.514800 -13.150800 6.495391
-0.468000 -13.150800 6.477137
-0.421200 -13.150800 6.446586
-0.374400 -13.150800 6.459524
-0.327600 -13.150800 6.446586
-0.280800 -13.150800 6.458760
-0.234000 -13.150800 6.454597
-0.187200 -13.150800 6.473785
-0.140400 -13.150800 6.494457
-0.093600 -13.150800 6.527379
-0.046800 -13.150800 6.533516
0.000000 -13.150800 6.545503
0.046800 -13.150800 6.559688
0.093600 -13.150800 6.554471
0.140400 -13.150800 6.532097
0.187200 -13.150800 6.532097
0.234000 -13.150800 6.529147
0.280800 -13.150800 6.529147
0.327600 -13.150800 6.529147
0.374400 -13.150800 6.522029
0.421200 -13.150800 6.538109
0.468000 -13.150800 6.539276
0.514800 -13.150800 6.539276
0.561600 -13.150800 6.538636
0.608400 -13.150800 6.538366
0.655200 -13.150800 6.538636
0.702000 -13.150800 6.538109
0.748800 -13.150800 6.517955
0.795600 -13.150800 6.527747
0.842400 -13.150800 6.532904
0.889200 -13.150800 6.538366
0.936000 -13.150800 6.563128
0.982800 -13.150800 6.572395
1.029600 -13.150800 6.602240
1.076400 -13.150800 6.668388
1.123200 -13.150800 6.673484
1.170000 -13.150800 6.710233
1.216800 -13.150800 6.713983
1.263600 -13.150800 6.737453
1.310400 -13.150800 6.732618
1.357200 -13.150800 6.737453
1.404000 -13.150800 6.713711
1.450800 -13.150800 6.708246
1.497600 -13.150800 6.690476
1.544400 -13.150800 6.666012
1.591200 -13.150800 6.653197
1.638000 -13.150800 6.659406
1.684800 -13.150800 6.646532
1.731600 -13.150800 6.666395
1.778400 -13.150800 6.682366
1.825200 -13.150800 6.677532
1.872000 -13.150800 6.684522
1.918800 -13.150800 6.687463
1.965600 -13.150800 6.720058
2.012400 -13.150800 6.743765
2.059200 -13.150800 6.771699
2.106000 -13.150800 6.775209
2.152800 -13.150800 6.775209
2.199600 -13.150800 6.775209
2.246400 -13.150800 6.775209
2.293200 -13.150800 6.757397
2.340000 -13.150800 6.757397
2.386800 -13.150800 6.760857
2.433600 -13.150800 6.760857
2.480400 -13.150800 6.767937
2.527200 -13.150800 6.780010
2.574000 -13.150800 6.791619
2.620800 -13.150800 6.811294
2.667600 -13.150800 6.828745
2.714400 -13.150800 6.828745
2.761200 -13.150800 6.830705
2.808000 -13.150800 6.833391
2.854800 -13.150800 6.835171
2.901600 -13.150800 6.833391
2.948400 -13.150800 6.839104
2.995200 -13.150800 6.842792
3.042000 -13.150800 6.842792
3.088800 -13.150800 6.848904
3.135600 -13.150800 6.850729
3.182400 -13.150800 6.871919
3.229200 -13.150800 6.877987
3.276000 -13.150800 6.877987
3.322800 -13.150800 6.889307
3.369600 -13.150800 6.893931
3.416400 -13.150800 6.925304
3.463200 -13.150800 6.959678
3.510000 -13.150800 6.973695
3.556800 -13.150800 6.997120
3.603600 -13.150800 7.000585
3.650400 -13.150800 7.018114
3.697200 -13.150800 7.021142
3.744000 -13.150800 7.037298
3.790800 -13.150800 7.038817
3.837600 -13.150800 7.046495
3.884400 -13.150800 7.079475
3.931200 -13.150800 7.092337
3.978000 -13.150800 7.119523
4.024800 -13.150800 7.127259
4.071600 -13.150800 7.128756
4.118400 -13.150800 7.142345
4.165200 -13.150800 7.143961
4.212000 -13.150800 7.145779
4.258800 -13.150800 7.142345
4.305600 -13.150800 7.154662
4.352400 -13.150800 7.182930
4.399200 -13.150800 7.204914
4.446000 -13.150800 7.226622
4.492800 -13.150800 7.227428
4.539600 -13.150800 7.227428
4.586400 -13.150800 7.238948
4.633200 -13.150800 7.267127
4.680000 -13.150800 7.271027
4.726800 -13.150800 7.275088
4.773600 -13.150800 7.310886
4.820400 -13.150800 7.325756
4.867200 -13.150800 7.351452
4.914000 -13.150800 7.375322
4.960800 -13.150800 7.402427
5.007600 -13.150800 7.422317
5.054400 -13.150800 7.456279
5.101200 -13.150800 7.477914
5.148000 -13.150800 7.488235
5.194800 -13.150800 7.502247
5.241600 -13.150800 7.520598
5.288400 -13.150800 7.539445
5.335200 -13.150800 7.549224
5.382000 -13.150800 7.551244
5.428800 -13.150800 7.574247
5.475600 -13.150800 7.619411
5.522400 -13.150800 7.638445
5.569200 -13.150800 7.644949
5.616000 -13.150800 7.659008
5.662800 -13.150800 7.690108
5.709600 -13.150800 7.718742
5.756400 -13.150800 7.750270
5.803200 -13.150800 7.762966
5.850000 -13.150800 7.769112
5.896800 -13.150800 7.808126
5.943600 -13.150800 7.803229
5.990400 -13.150800 7.822305
6.037200 -13.150800 7.841454
6.084000 -13.150800 7.868680
6.130800 -13.150800 7.885829
6.177600 -13.150800 7.895835
6.224400 -13.150800 7.947441
6.271200 -13.150800 7.988976
6.318000 -13.150800 8.047628
6.364800 -13.150800 8.096780
6.411600 -13.150800 8.100414
6.458400 -13.150800 8.114728
6.505200 -13.150800 8.133858
6.552000 -13.150800 8.175706
6.598800 -13.150800 8.191591
6.645600 -13.150800 8.224757
6.692400 -13.150800 8.271659
6.739200 -13.150800 8.305897
6.786000 -13.150800 8.339444
6.832800 -13.150800 8.394653
6.879600 -13.150800 8.462457
6.926400 -13.150800 8.513322
6.973200 -13.150800 8.548263
7.020000 -13.150800 8.566183
7.066800 -13.150800 8.604486
7.113600 -13.150800 8.624056
7.160400 -13.150800 8.641759
7.207200 -13.150800 8.694526
7.254000 -13.150800 8.737089
7.300800 -13.150800 8.763376
7.347600 -13.150800 8.867695
7.394400 -13.150800 8.961821
7.441200 -13.150800 9.016019
7.488000 -13.150800 9.092203
7.534800 -13.150800 9.155687
7.581600 -13.150800 9.231668
7.628400 -13.150800 9.271769
7.675200 -13.150800 9.447823
7.722000 -13.150800 9.894705
7.768800 -13.150800 22.884734
7.815600 -13.150800 23.118900
12.870000 -13.150800 8.064569
12.916800 -13.150800 8.054489
12.963600 -13.150800 8.053015
13.010400 -13.150800 8.050699
13.057200 -13.150800 8.053015
13.104000 -13.150800 8.047151
13.150800 -13.150800 8.044860
13.197600 -13.150800 8.044860
13.244400 -13.150800 8.049231
13.291200 -13.150800 8.059320
13.338000 -13.150800 8.057317
13.384800 -13.150800 8.049231
13.431600 -13.150800 8.059320
13.478400 -13.150800 8.061419
13.525200 -13.150800 8.056039
13.572000 -13.150800 8.055387
13.618800 -13.150800 8.047765
13.665600 -13.150800 8.051175
13.712400 -13.150800 8.050699
13.759200 -13.150800 8.048492
13.806000 -13.150800 8.045869
13.852800 -13.150800 8.047765
13.899600 -13.150800 8.048689
13.946400 -13.150800 8.048689
13.993200 -13.150800 8.050607
14.040000 -13.150800 8.054787
14.086800 -13.150800 8.054787
14.133600 -13.150800 8.063403
14.180400 -13.150800 8.078775
14.227200 -13.150800 8.079673
14.274000 -13.150800 8.091133
14.320800 -13.150800 8.093748
14.367600 -13.150800 8.091133
14.414400 -13.150800 8.093748
14.461200 -13.150800 8.088842
14.508000 -13.150800 8.088842
14.554800 -13.150800 8.077567
14.601600 -13.150800 8.074010
14.648400 -13.150800 8.061737
14.695200 -13.150800 8.060730
14.742000 -13.150800 8.046725
15.490800 -13.150800 6.819944
15.537600 -13.150800 6.791149
15.584400 -13.150800 6.805369
15.631200 -13.150800 6.805369
15.678000 -13.150800 6.796692
15.724800 -13.150800 6.819253
15.771600 -13.150800 6.805369
15.818400 -13.150800 6.819253
15.865200 -13.150800 6.815946
15.912000 -13.150800 6.809517
15.958800 -13.150800 6.788552
16.005600 -13.150800 6.792247
16.052400 -13.150800 6.787583
16.099200 -13.150800 6.785910
16.146000 -13.150800 6.769610
16.192800 -13.150800 6.743255
16.473600 -13.150800 4.628817
16.520400 -13.150800 4.413805
-18.720000 -13.104000 0.000000
-18.673200 -13.104000 0.000000
-18.626400 -13.104000 0.000000
-18.579600 -13.104000 -7.152968
-18.532800 -13.104000 -7.143803
-18.486000 -13.104000 -7.143803
-18.439200 -13.104000 -7.144677
-18.392400 -13.104000 -7.144677
-18.345600 -13.104000 -7.132256
-18.298800 -13.104000 -7.142357
-18.252000 -13.104000 -7.134126
-18.205200 -13.104000 -7.118515
-18.158400 -13.104000 -7.129582
-18.111600 -13.104000 -7.112758
-18.064800 -13.104000 -7.093198
-18.018000 -13.104000 -7.104757
-17.971200 -13.104000 -7.086152
-17.924400 -13.104000 -7.078008
-17.877600 -13.104000 -7.073592
-17.830800 -13.104000 -7.073592
-17.784000 -13.104000 -7.054908
-17.737200 -13.104000 -7.044238
-17.690400 -13.104000 -7.040425
-17.643600 -13.104000 -7.038160
-17.596800 -13.104000 -7.009811
-17.550000 -13.104000 -6.971743
-17.503200 -13.104000 -6.952805
-17.456400 -13.104000 -6.936628
-17.409600 -13.104000 -6.923562
-17.362800 -13.104000 -6.884678
-17.316000 -13.104000 -6.835787
-17.269200 -13.104000 -6.791007
-16.848000 -13.104000 -5.467401
-16.801200 -13.104000 -5.419705
-15.724800 -13.104000 6.877406
-15.678000 -13.104000 6.895214
-15.631200 -13.104000 6.926665
-15.584400 -13.104000 6.960908
-15.537600 -13.104000 6.983077
-15.490800 -13.104000 6.997056
-15.444000 -13.104000 7.011113
-15.397200 -13.104000 7.027771
-15.350400 -13.104000 7.038127
-15.303600 -13.104000 7.043479
-15.256800 -13.104000 7.057027
-15.210000 -13.104000 7.061160
-15.163200 -13.104000 7.064721
-15.116400 -13.104000 7.064976
-15.069600 -13.104000 7.068472
-15.022800 -13.104000 7.068472
-14.976000 -13.104000 7.069944
-14.929200 -13.104000 7.070989
-14.882400 -13.104000 7.072356
-14.835600 -13.104000 7.072366
-14.788800 -13.104000 7.072455
-14.742000 -13.104000 7.072455
-14.695200 -13.104000 7.077400
-14.648400 -13.104000 7.073753
-14.601600 -13.104000 7.079717
-14.554800 -13.104000 7.077091
-14.508000 -13.104000 7.080634
-14.461200 -13.104000 7.094690
-14.414400 -13.104000 7.097012
-14.367600 -13.104000 7.099308
-14.320800 -13.104000 7.103608
-14.274000 -13.104000 7.104980
-14.227200 -13.104000 7.110343
-14.180400 -13.104000 7.105561
-14.133600 -13.104000 7.106897
-14.086800 -13.104000 7.116939
-14.040000 -13.104000 7.117230
-13.993200 -13.104000 7.122504
-13.946400 -13.104000 7.128564
-13.899600 -13.104000 7.138402
-13.852800 -13.104000 7.155948
-13.806000 -13.104000 7.185453
-13.759200 -13.104000 7.203904
-8.424000 -13.104000 8.651298
-8.377200 -13.104000 8.592728
-8.330400 -13.104000 8.545885
-8.283600 -13.104000 8.521211
-8.236800 -13.104000 8.450709
-8.190000 -13.104000 8.430539
-8.143200 -13.104000 8.398747
-8.096400 -13.104000 8.337389
-8.049600 -13.104000 8.286734
-8.002800 -13.104000 8.269647
-7.956000 -13.104000 8.163675
-7.909200 -13.104000 8.147027
-7.862400 -13.104000 8.118518
-7.815600 -13.104000 8.098120
-7.768800 -13.104000 8.040340
-7.722000 -13.104000 8.020840
-7.675200 -13.104000 7.952841
-7.628400 -13.104000 7.937248
-7.581600 -13.104000 7.922309
-7.534800 -13.104000 7.888585
-7.488000 -13.104000 7.854506
-7.441200 -13.104000 7.821899
-7.394400 -13.104000 7.779998
-7.347600 -13.104000 7.754492
-7.300800 -13.104000 7.730768
-7.254000 -13.104000 7.715394
-7.207200 -13.104000 7.692088
-7.160400 -13.104000 7.645550
-7.113600 -13.104000 7.625752
-7.066800 -13.104000 7.616484
-7.020000 -13.104000 7.595894
-6.973200 -13.104000 7.590353
-6.926400 -13.104000 7.569014
-6.879600 -13.104000 7.523063
-6.832800 -13.104000 7.513219
-6.786000 -13.104000 7.509911
-6.739200 -13.104000 7.473874
-6.692400 -13.104000 7.429637
-6.645600 -13.104000 7.407846
-6.598800 -13.104000 7.395625
-6.552000 -13.104000 7.379699
-6.505200 -13.104000 7.359462
-6.458400 -13.104000 7.342725
-6.411600 -13.104000 7.328620
-6.364800 -13.104000 7.283210
-6.318000 -13.104000 7.250838
-6.271200 -13.104000 7.238110
-6.224400 -13.104000 7.217789
-6.177600 -13.104000 7.205618
-6.130800 -13.104000 7.198447
-6.084000 -13.104000 7.174999
-6.037200 -13.104000 7.154182
-5.990400 -13.104000 7.142102
-5.943600 -13.104000 7.118229
-5.896800 -13.104000 7.104225
-5.850000 -13.104000 7.104176
-5.803200 -13.104000 7.066780
-5.756400 -13.104000 7.048040
-5.709600 -13.104000 7.026212
-5.662800 -13.104000 7.007846
-5.616000 -13.104000 6.990903
-5.569200 -13.104000 6.987146
-5.522400 -13.104000 6.959900
-5.475600 -13.104000 6.958363
-5.428800 -13.104000 6.949460
-5.382000 -13.104000 6.959900
-5.335200 -13.104000 6.949460
-5.288400 -13.104000 6.941742
-5.241600 -13.104000 6.938511
-5.194800 -13.104000 6.932169
-5.148000 -13.104000 6.901228
-5.101200 -13.104000 6.887002
-5.054400 -13.104000 6.870573
-5.007600 -13.104000 6.864085
-4.960800 -13.104000 6.864085
-4.914000 -13.104000 6.864085
-4.867200 -13.104000 6.862368
-4.820400 -13.104000 6.854318
-4.773600 -13.104000 6.842505
-4.726800 -13.104000 6.825729
-4.680000 -13.104000 6.802744
-4.633200 -13.104000 6.784300
-4.586400 -13.104000 6.769143
-4.539600 -13.104000 6.756704
-4.492800 -13.104000 6.756704
-4.446000 -13.104000 6.749958
-4.399200 -13.104000 6.754695
-4.352400 -13.104000 6.763339
-4.305600 -13.104000 6.769042
-4.258800 -13.104000 6.796239
-4.212000 -13.104000 6.814165
-4.165200 -13.104000 6.796239
-4.118400 -13.104000 6.796239
-4.071600 -13.104000 6.769042
-4.024800 -13.104000 6.704642
-3.978000 -13.104000 6.665914
-3.931200 -13.104000 6.652077
-3.884400 -13.104000 6.632013
-3.837600 -13.104000 6.610837
-3.790800 -13.104000 6.608025
-3.744000 -13.104000 6.608962
-3.697200 -13.104000 6.610837
-3.650400 -13.104000 6.611177
-3.603600 -13.104000 6.601054
-3.556800 -13.104000 6.587817
-3.510000 -13.104000 6.590218
-3.463200 -13.104000 6.567402
-3.416400 -13.104000 6.563435
-3.369600 -13.104000 6.563435
-3.322800 -13.104000 6.563435
-3.276000 -13.104000 6.553523
-3.229200 -13.104000 6.563777
-3.182400 -13.104000 6.563435
-3.135600 -13.104000 6.544736
-3.088800 -13.104000 6.544736
-3.042000 -13.104000 6.544736
-2.995200 -13.104000 6.547672
-2.948400 -13.104000 6.543771
-2.901600 -13.104000 6.535938
-2.854800 -13.104000 6.528365
-2.808000 -13.104000 6.527983
-2.761200 -13.104000 6.495466
-2.714400 -13.104000 6.455012
-2.667600 -13.104000 6.446372
-2.620800 -13.104000 6.444491
-2.574000 -13.104000 6.434786
-2.527200 -13.104000 6.444491
-2.480400 -13.104000 6.453304
-2.433600 -13.104000 6.465721
-2.386800 -13.104000 6.503655
-2.340000 -13.104000 6.520982
-2.293200 -13.104000 6.543372
-2.246400 -13.104000 6.543372
-2.199600 -13.104000 6.543372
-2.152800 -13.104000 6.520982
-2.106000 -13.104000 6.496141
-2.059200 -13.104000 6.448708
-2.012400 -13.104000 6.430662
-1.965600 -13.104000 6.418778
-1.918800 -13.104000 6.417300
-1.872000 -13.104000 6.416909
-1.825200 -13.104000 6.417300
-1.778400 -13.104000 6.425007
-1.731600 -13.104000 6.430709
-1.684800 -13.104000 6.437969
-1.638000 -13.104000 6.433706
-1.591200 -13.104000 6.430709
-1.544400 -13.104000 6.430709
-1.497600 -13.104000 6.431756
-1.450800 -13.104000 6.421312
-1.404000 -13.104000 6.416751
-1.357200 -13.104000 6.408609
-1.310400 -13.104000 6.414941
-1.263600 -13.104000 6.425244
-1.216800 -13.104000 6.432205
-1.170000 -13.104000 6.436024
-1.123200 -13.104000 6.436024
-1.076400 -13.104000 6.444414
-1.029600 -13.104000 6.458505
-0.982800 -13.104000 6.463501
-0.936000 -13.104000 6.470456
-0.889200 -13.104000 6.477033
-0.842400 -13.104000 6.494453
-0.795600 -13.104000 6.504427
-0.748800 -13.104000 6.509552
-0.702000 -13.104000 6.502737
-0.655200 -13.104000 6.509552
-0.608400 -13.104000 6.505370
-0.561600 -13.104000 6.502136
-0.514800 -13.104000 6.495391
-0.468000 -13.104000 6.477137
-0.421200 -13.104000 6.461684
-0.374400 -13.104000 6.466742
-0.327600 -13.104000 6.454597
-0.280800 -13.104000 6.466742
-0.234000 -13.104000 6.461684
-0.187200 -13.104000 6.491969
-0.140400 -13.104000 6.494457
-0.093600 -13.104000 6.528124
-0.046800 -13.104000 6.531847
0.000000 -13.104000 6.531847
0.046800 -13.104000 6.542903
0.093600 -13.104000 6.531847
0.140400 -13.104000 6.521734
0.187200 -13.104000 6.521734
0.234000 -13.104000 6.511951
0.280800 -13.104000 6.520092
0.327600 -13.104000 6.520092
0.374400 -13.104000 6.511951
0.421200 -13.104000 6.520538
0.468000 -13.104000 6.528797
0.514800 -13.104000 6.536577
0.561600 -13.104000 6.536577
0.608400 -13.104000 6.528797
0.655200 -13.104000 6.528797
0.702000 -13.104000 6.527747
0.748800 -13.104000 6.509779
0.795600 -13.104000 6.517955
0.842400 -13.104000 6.527747
0.889200 -13.104000 6.517955
0.936000 -13.104000 6.557317
0.982800 -13.104000 6.562503
1.029600 -13.104000 6.583765
1.076400 -13.104000 6.662769
1.123200 -13.104000 6.666808
1.170000 -13.104000 6.672991
1.216800 -13.104000 6.699769
1.263600 -13.104000 6.713983
1.310400 -13.104000 6.713983
1.357200 -13.104000 6.720133
1.404000 -13.104000 6.712634
1.450800 -13.104000 6.690476
1.497600 -13.104000 6.666012
1.544400 -13.104000 6.654449
1.591200 -13.104000 6.642198
1.638000 -13.104000 6.642198
1.684800 -13.104000 6.641873
1.731600 -13.104000 6.653197
1.778400 -13.104000 6.667899
1.825200 -13.104000 6.670365
1.872000 -13.104000 6.685325
1.918800 -13.104000 6.690956
1.965600 -13.104000 6.720058
2.012400 -13.104000 6.752222
2.059200 -13.104000 6.778747
2.106000 -13.104000 6.784502
2.152800 -13.104000 6.778747
2.199600 -13.104000 6.775209
2.246400 -13.104000 6.775209
2.293200 -13.104000 6.765392
2.340000 -13.104000 6.757397
2.386800 -13.104000 6.760857
2.433600 -13.104000 6.748839
2.480400 -13.104000 6.765392
2.527200 -13.104000 6.771395
2.574000 -13.104000 6.791619
2.620800 -13.104000 6.814842
2.667600 -13.104000 6.830756
2.714400 -13.104000 6.830705
2.761200 -13.104000 6.831110
2.808000 -13.104000 6.837810
2.854800 -13.104000 6.839104
2.901600 -13.104000 6.835171
2.948400 -13.104000 6.842792
2.995200 -13.104000 6.843080
3.042000 -13.104000 6.843080
3.088800 -13.104000 6.848904
3.135600 -13.104000 6.846437
3.182400 -13.104000 6.859245
3.229200 -13.104000 6.859245
3.276000 -13.104000 6.859245
3.322800 -13.104000 6.877987
3.369600 -13.104000 6.891856
3.416400 -13.104000 6.922976
3.463200 -13.104000 6.944323
3.510000 -13.104000 6.973695
3.556800 -13.104000 6.981991
3.603600 -13.104000 6.992114
3.650400 -13.104000 7.006985
3.697200 -13.104000 7.019277
3.744000 -13.104000 7.028089
3.790800 -13.104000 7.028308
3.837600 -13.104000 7.041441
3.884400 -13.104000 7.070413
3.931200 -13.104000 7.079963
3.978000 -13.104000 7.098421
4.024800 -13.104000 7.102946
4.071600 -13.104000 7.127259
4.118400 -13.104000 7.130219
4.165200 -13.104000 7.130736
4.212000 -13.104000 7.140746
4.258800 -13.104000 7.138637
4.305600 -13.104000 7.142345
4.352400 -13.104000 7.167992
4.399200 -13.104000 7.201950
4.446000 -13.104000 7.220765
4.492800 -13.104000 7.222460
4.539600 -13.104000 7.226622
4.586400 -13.104000 7.227428
4.633200 -13.104000 7.251407
4.680000 -13.104000 7.252955
4.726800 -13.104000 7.267127
4.773600 -13.104000 7.276202
4.820400 -13.104000 7.309370
4.867200 -13.104000 7.327156
4.914000 -13.104000 7.363936
4.960800 -13.104000 7.375322
5.007600 -13.104000 7.402427
5.054400 -13.104000 7.451916
5.101200 -13.104000 7.477914
5.148000 -13.104000 7.487495
5.194800 -13.104000 7.502247
5.241600 -13.104000 7.524405
5.288400 -13.104000 7.546879
5.335200 -13.104000 7.551244
5.382000 -13.104000 7.551244
5.428800 -13.104000 7.570883
5.475600 -13.104000 7.619411
5.522400 -13.104000 7.639956
5.569200 -13.104000 7.648831
5.616000 -13.104000 7.670211
5.662800 -13.104000 7.714972
5.709600 -13.104000 7.750270
5.756400 -13.104000 7.762233
5.803200 -13.104000 7.769112
5.850000 -13.104000 7.798100
5.896800 -13.104000 7.822021
5.943600 -13.104000 7.816976
5.990400 -13.104000 7.835374
6.037200 -13.104000 7.864022
6.084000 -13.104000 7.881904
6.130800 -13.104000 7.891380
6.177600 -13.104000 7.899966
6.224400 -13.104000 7.924725
6.271200 -13.104000 7.972294
6.318000 -13.104000 8.032993
6.364800 -13.104000 8.089241
6.411600 -13.104000 8.103347
6.458400 -13.104000 8.128757
6.505200 -13.104000 8.166771
6.552000 -13.104000 8.188933
6.598800 -13.104000 8.198492
6.645600 -13.104000 8.224757
6.692400 -13.104000 8.264815
6.739200 -13.104000 8.291925
6.786000 -13.104000 8.339444
6.832800 -13.104000 8.379302
6.879600 -13.104000 8.462457
6.926400 -13.104000 8.521232
6.973200 -13.104000 8.564963
7.020000 -13.104000 8.579119
7.066800 -13.104000 8.613285
7.113600 -13.104000 8.628091
7.160400 -13.104000 8.688122
7.207200 -13.104000 8.701577
7.254000 -13.104000 8.731881
7.300800 -13.104000 8.763376
7.347600 -13.104000 8.868876
7.394400 -13.104000 8.913869
7.441200 -13.104000 9.003013
7.488000 -13.104000 9.092203
7.534800 -13.104000 9.135909
7.581600 -13.104000 9.252823
7.628400 -13.104000 9.278809
7.675200 -13.104000 9.447823
7.722000 -13.104000 9.930201
7.768800 -13.104000 22.885378
7.815600 -13.104000 23.118900
12.916800 -13.104000 8.064569
12.963600 -13.104000 8.058035
13.010400 -13.104000 8.059320
13.057200 -13.104000 8.059320
13.104000 -13.104000 8.053015
13.150800 -13.104000 8.044860
13.197600 -13.104000 8.040398
13.244400 -13.104000 8.044860
13.291200 -13.104000 8.059320
13.338000 -13.104000 8.059320
13.384800 -13.104000 8.046816
13.431600 -13.104000 8.056039
13.478400 -13.104000 8.061419
13.525200 -13.104000 8.055387
13.572000 -13.104000 8.046816
13.618800 -13.104000 8.043186
13.665600 -13.104000 8.043375
13.712400 -13.104000 8.043375
13.759200 -13.104000 8.043375
13.806000 -13.104000 8.043375
13.852800 -13.104000 8.047765
13.899600 -13.104000 8.048689
13.946400 -13.104000 8.050607
13.993200 -13.104000 8.051071
14.040000 -13.104000 8.051277
14.086800 -13.104000 8.051277
14.133600 -13.104000 8.057483
14.180400 -13.104000 8.061372
14.227200 -13.104000 8.078775
14.274000 -13.104000 8.087025
14.320800 -13.104000 8.091133
14.367600 -13.104000 8.091133
14.414400 -13.104000 8.098179
14.461200 -13.104000 8.091133
14.508000 -13.104000 8.095878
14.554800 -13.104000 8.088842
14.601600 -13.104000 8.082702
14.648400 -13.104000 8.065479
14.695200 -13.104000 8.065430
14.742000 -13.104000 8.059613
14.788800 -13.104000 8.054440
15.537600 -13.104000 6.820734
15.584400 -13.104000 6.819944
15.631200 -13.104000 6.819683
15.678000 -13.104000 6.819683
15.724800 -13.104000 6.819944
15.771600 -13.104000 6.819683
15.818400 -13.104000 6.823085
15.865200 -13.104000 6.819253
15.912000 -13.104000 6.815946
15.958800 -13.104000 6.809517
16.005600 -13.104000 6.812129
16.052400 -13.104000 6.804240
16.099200 -13.104000 6.792247
16.146000 -13.104000 6.787583
16.192800 -13.104000 6.763965
16.801200 -13.104000 3.108246
16.988400 -13.104000 1.780598
17.035200 -13.104000 1.620963
-18.720000 -13.057200 0.000000
-18.673200 -13.057200 0.000000
-18.626400 -13.057200 0.000000
-18.579600 -13.057200 -7.162362
-18.532800 -13.057200 -7.163865
-18.486000 -13.057200 -7.163865
-18.439200 -13.057200 -7.162362
-18.392400 -13.057200 -7.162362
-18.345600 -13.057200 -7.143803
-18.298800 -13.057200 -7.144677
-18.252000 -13.057200 -7.142357
-18.205200 -13.057200 -7.129582
-18.158400 -13.057200 -7.129582
-18.111600 -13.057200 -7.112758
-18.064800 -13.057200 -7.104757
-18.018000 -13.057200 -7.110737
-17.971200 -13.057200 -7.088276
-17.924400 -13.057200 -7.079112
-17.877600 -13.057200 -7.075836
-17.830800 -13.057200 -7.075836
-17.784000 -13.057200 -7.073592
-17.737200 -13.057200 -7.046445
-17.690400 -13.057200 -7.040652
-17.643600 -13.057200 -7.040652
-17.596800 -13.057200 -7.009811
-17.550000 -13.057200 -6.984343
-17.503200 -13.057200 -6.974733
-17.456400 -13.057200 -6.967773
-17.409600 -13.057200 -6.937476
-17.362800 -13.057200 -6.923562
-17.316000 -13.057200 -6.835787
-16.848000 -13.057200 -5.421814
-16.801200 -13.057200 -5.329882
-15.771600 -13.057200 6.876631
-15.724800 -13.057200 6.896151
-15.678000 -13.057200 6.926665
-15.631200 -13.057200 6.950756
-15.584400 -13.057200 6.969191
-15.537600 -13.057200 6.996553
-15.490800 -13.057200 7.005816
-15.444000 -13.057200 7.014980
-15.397200 -13.057200 7.033980
-15.350400 -13.057200 7.043274
-15.303600 -13.057200 7.050641
-15.256800 -13.057200 7.057032
-15.210000 -13.057200 7.061383
-15.163200 -13.057200 7.064721
-15.116400 -13.057200 7.066921
-15.069600 -13.057200 7.075159
-15.022800 -13.057200 7.072455
-14.976000 -13.057200 7.075159
-14.929200 -13.057200 7.075159
-14.882400 -13.057200 7.077192
-14.835600 -13.057200 7.077192
-14.788800 -13.057200 7.081563
-14.742000 -13.057200 7.077400
-14.695200 -13.057200 7.084799
-14.648400 -13.057200 7.081563
-14.601600 -13.057200 7.098331
-14.554800 -13.057200 7.088948
-14.508000 -13.057200 7.089407
-14.461200 -13.057200 7.098331
-14.414400 -13.057200 7.099631
-14.367600 -13.057200 7.109751
-14.320800 -13.057200 7.105561
-14.274000 -13.057200 7.106897
-14.227200 -13.057200 7.114775
-14.180400 -13.057200 7.112521
-14.133600 -13.057200 7.116939
-14.086800 -13.057200 7.119091
-14.040000 -13.057200 7.122253
-13.993200 -13.057200 7.131278
-13.946400 -13.057200 7.143862
-13.899600 -13.057200 7.164631
-13.852800 -13.057200 7.185912
-13.806000 -13.057200 7.198541
-8.424000 -13.057200 8.701655
-8.377200 -13.057200 8.638302
-8.330400 -13.057200 8.593884
-8.283600 -13.057200 8.538069
-8.236800 -13.057200 8.497477
-8.190000 -13.057200 8.440155
-8.143200 -13.057200 8.428246
-8.096400 -13.057200 8.354021
-8.049600 -13.057200 8.293821
-8.002800 -13.057200 8.270518
-7.956000 -13.057200 8.169659
-7.909200 -13.057200 8.154621
-7.862400 -13.057200 8.118722
-7.815600 -13.057200 8.100141
-7.768800 -13.057200 8.054008
-7.722000 -13.057200 8.020840
-7.675200 -13.057200 7.964410
-7.628400 -13.057200 7.952841
-7.581600 -13.057200 7.932238
-7.534800 -13.057200 7.906055
-7.488000 -13.057200 7.880480
-7.441200 -13.057200 7.836870
-7.394400 -13.057200 7.795517
-7.347600 -13.057200 7.770191
-7.300800 -13.057200 7.752107
-7.254000 -13.057200 7.722594
-7.207200 -13.057200 7.715394
-7.160400 -13.057200 7.674266
-7.113600 -13.057200 7.645550
-7.066800 -13.057200 7.628344
-7.020000 -13.057200 7.616484
-6.973200 -13.057200 7.595894
-6.926400 -13.057200 7.578902
-6.879600 -13.057200 7.544431
-6.832800 -13.057200 7.523063
-6.786000 -13.057200 7.511064
-6.739200 -13.057200 7.488102
-6.692400 -13.057200 7.442384
-6.645600 -13.057200 7.407846
-6.598800 -13.057200 7.395205
-6.552000 -13.057200 7.359462
-6.505200 -13.057200 7.344066
-6.458400 -13.057200 7.335316
-6.411600 -13.057200 7.305511
-6.364800 -13.057200 7.275651
-6.318000 -13.057200 7.238110
-6.271200 -13.057200 7.217789
-6.224400 -13.057200 7.213814
-6.177600 -13.057200 7.205618
-6.130800 -13.057200 7.207596
-6.084000 -13.057200 7.192175
-6.037200 -13.057200 7.174999
-5.990400 -13.057200 7.151321
-5.943600 -13.057200 7.127608
-5.896800 -13.057200 7.116851
-5.850000 -13.057200 7.115461
-5.803200 -13.057200 7.083108
-5.756400 -13.057200 7.050667
-5.709600 -13.057200 7.026212
-5.662800 -13.057200 7.011305
-5.616000 -13.057200 7.001270
-5.569200 -13.057200 6.987146
-5.522400 -13.057200 6.959900
-5.475600 -13.057200 6.959900
-5.428800 -13.057200 6.949460
-5.382000 -13.057200 6.960185
-5.335200 -13.057200 6.949847
-5.288400 -13.057200 6.942749
-5.241600 -13.057200 6.942749
-5.194800 -13.057200 6.942749
-5.148000 -13.057200 6.937155
-5.101200 -13.057200 6.901228
-5.054400 -13.057200 6.873775
-5.007600 -13.057200 6.866004
-4.960800 -13.057200 6.862368
-4.914000 -13.057200 6.854853
-4.867200 -13.057200 6.861625
-4.820400 -13.057200 6.852588
-4.773600 -13.057200 6.844140
-4.726800 -13.057200 6.830458
-4.680000 -13.057200 6.829437
-4.633200 -13.057200 6.801502
-4.586400 -13.057200 6.766659
-4.539600 -13.057200 6.752860
-4.492800 -13.057200 6.754695
-4.446000 -13.057200 6.752371
-4.399200 -13.057200 6.754695
-4.352400 -13.057200 6.763339
-4.305600 -13.057200 6.786175
-4.258800 -13.057200 6.814165
-4.212000 -13.057200 6.818128
-4.165200 -13.057200 6.814165
-4.118400 -13.057200 6.814165
-4.071600 -13.057200 6.773639
-4.024800 -13.057200 6.704642
-3.978000 -13.057200 6.661015
-3.931200 -13.057200 6.652796
-3.884400 -13.057200 6.624314
-3.837600 -13.057200 6.608962
-3.790800 -13.057200 6.598713
-3.744000 -13.057200 6.598713
-3.697200 -13.057200 6.598713
-3.650400 -13.057200 6.586372
-3.603600 -13.057200 6.583947
-3.556800 -13.057200 6.570617
-3.510000 -13.057200 6.570617
-3.463200 -13.057200 6.561837
-3.416400 -13.057200 6.561370
-3.369600 -13.057200 6.561370
-3.322800 -13.057200 6.553523
-3.276000 -13.057200 6.547658
-3.229200 -13.057200 6.547658
-3.182400 -13.057200 6.523707
-3.135600 -13.057200 6.520077
-3.088800 -13.057200 6.523707
-3.042000 -13.057200 6.531228
-2.995200 -13.057200 6.535938
-2.948400 -13.057200 6.531419
-2.901600 -13.057200 6.531228
-2.854800 -13.057200 6.527983
-2.808000 -13.057200 6.527983
-2.761200 -13.057200 6.509838
-2.714400 -13.057200 6.453845
-2.667600 -13.057200 6.444491
-2.620800 -13.057200 6.438159
-2.574000 -13.057200 6.435560
-2.527200 -13.057200 6.446031
-2.480400 -13.057200 6.453845
-2.433600 -13.057200 6.478464
-2.386800 -13.057200 6.509722
-2.340000 -13.057200 6.527327
-2.293200 -13.057200 6.544239
-2.246400 -13.057200 6.544239
-2.199600 -13.057200 6.543372
-2.152800 -13.057200 6.517945
-2.106000 -13.057200 6.467129
-2.059200 -13.057200 6.444596
-2.012400 -13.057200 6.426817
-1.965600 -13.057200 6.417300
-1.918800 -13.057200 6.416909
-1.872000 -13.057200 6.410166
-1.825200 -13.057200 6.398394
-1.778400 -13.057200 6.416909
-1.731600 -13.057200 6.426657
-1.684800 -13.057200 6.430709
-1.638000 -13.057200 6.430709
-1.591200 -13.057200 6.420820
-1.544400 -13.057200 6.421312
-1.497600 -13.057200 6.421312
-1.450800 -13.057200 6.421312
-1.404000 -13.057200 6.416751
-1.357200 -13.057200 6.414941
-1.310400 -13.057200 6.418144
-1.263600 -13.057200 6.436024
-1.216800 -13.057200 6.432205
-1.170000 -13.057200 6.435426
-1.123200 -13.057200 6.432205
-1.076400 -13.057200 6.442756
-1.029600 -13.057200 6.449761
-0.982800 -13.057200 6.459057
-0.936000 -13.057200 6.468971
-0.889200 -13.057200 6.474450
-0.842400 -13.057200 6.494453
-0.795600 -13.057200 6.502737
-0.748800 -13.057200 6.504427
-0.702000 -13.057200 6.502737
-0.655200 -13.057200 6.502737
-0.608400 -13.057200 6.496396
-0.561600 -13.057200 6.496396
-0.514800 -13.057200 6.489206
-0.468000 -13.057200 6.473580
-0.421200 -13.057200 6.461684
-0.374400 -13.057200 6.461684
-0.327600 -13.057200 6.455990
-0.280800 -13.057200 6.466742
-0.234000 -13.057200 6.461684
-0.187200 -13.057200 6.479988
-0.140400 -13.057200 6.491969
-0.093600 -13.057200 6.518339
-0.046800 -13.057200 6.518339
0.000000 -13.057200 6.521593
0.046800 -13.057200 6.527379
0.093600 -13.057200 6.521734
0.140400 -13.057200 6.507917
0.187200 -13.057200 6.510010
0.234000 -13.057200 6.510010
0.280800 -13.057200 6.510010
0.327600 -13.057200 6.509258
0.374400 -13.057200 6.504594
0.421200 -13.057200 6.503737
0.468000 -13.057200 6.503737
0.514800 -13.057200 6.509258
0.561600 -13.057200 6.499692
0.608400 -13.057200 6.499692
0.655200 -13.057200 6.499692
0.702000 -13.057200 6.499692
0.748800 -13.057200 6.499014
0.795600 -13.057200 6.538366
0.842400 -13.057200 6.538366
0.889200 -13.057200 6.538366
0.936000 -13.057200 6.562503
0.982800 -13.057200 6.562503
1.029600 -13.057200 6.571788
1.076400 -13.057200 6.588815
1.123200 -13.057200 6.610600
1.170000 -13.057200 6.662769
1.216800 -13.057200 6.672991
1.263600 -13.057200 6.699769
1.310400 -13.057200 6.703565
1.357200 -13.057200 6.711093
1.404000 -13.057200 6.708246
1.450800 -13.057200 6.690476
1.497600 -13.057200 6.666012
1.544400 -13.057200 6.654449
1.591200 -13.057200 6.641038
1.638000 -13.057200 6.639893
1.684800 -13.057200 6.639893
1.731600 -13.057200 6.646532
1.778400 -13.057200 6.666395
1.825200 -13.057200 6.666395
1.872000 -13.057200 6.682322
1.918800 -13.057200 6.684522
1.965600 -13.057200 6.708467
2.012400 -13.057200 6.746381
2.059200 -13.057200 6.771699
2.106000 -13.057200 6.775209
2.152800 -13.057200 6.771699
2.199600 -13.057200 6.771699
2.246400 -13.057200 6.771699
2.293200 -13.057200 6.760857
2.340000 -13.057200 6.748738
2.386800 -13.057200 6.760857
2.433600 -13.057200 6.748738
2.480400 -13.057200 6.760857
2.527200 -13.057200 6.767937
2.574000 -13.057200 6.783637
2.620800 -13.057200 6.811294
2.667600 -13.057200 6.828745
2.714400 -13.057200 6.828745
2.761200 -13.057200 6.830013
2.808000 -13.057200 6.839104
2.854800 -13.057200 6.842792
2.901600 -13.057200 6.839104
2.948400 -13.057200 6.842792
2.995200 -13.057200 6.843080
3.042000 -13.057200 6.843883
3.088800 -13.057200 6.848904
3.135600 -13.057200 6.843883
3.182400 -13.057200 6.852454
3.229200 -13.057200 6.852454
3.276000 -13.057200 6.852454
3.322800 -13.057200 6.856361
3.369600 -13.057200 6.881041
3.416400 -13.057200 6.901817
3.463200 -13.057200 6.922976
3.510000 -13.057200 6.959678
3.556800 -13.057200 6.977848
3.603600 -13.057200 6.981562
3.650400 -13.057200 7.003305
3.697200 -13.057200 7.018652
3.744000 -13.057200 7.021142
3.790800 -13.057200 7.021142
3.837600 -13.057200 7.038817
3.884400 -13.057200 7.057140
3.931200 -13.057200 7.070407
3.978000 -13.057200 7.072553
4.024800 -13.057200 7.092337
4.071600 -13.057200 7.108850
4.118400 -13.057200 7.119523
4.165200 -13.057200 7.129790
4.212000 -13.057200 7.130736
4.258800 -13.057200 7.130736
4.305600 -13.057200 7.137693
4.352400 -13.057200 7.142345
4.399200 -13.057200 7.167992
4.446000 -13.057200 7.201950
4.492800 -13.057200 7.220765
4.539600 -13.057200 7.226417
4.586400 -13.057200 7.226622
4.633200 -13.057200 7.247853
4.680000 -13.057200 7.251407
4.726800 -13.057200 7.253790
4.773600 -13.057200 7.271564
4.820400 -13.057200 7.276202
4.867200 -13.057200 7.308122
4.914000 -13.057200 7.345143
4.960800 -13.057200 7.370731
5.007600 -13.057200 7.383955
5.054400 -13.057200 7.411695
5.101200 -13.057200 7.454052
5.148000 -13.057200 7.477914
5.194800 -13.057200 7.501234
5.241600 -13.057200 7.524405
5.288400 -13.057200 7.551244
5.335200 -13.057200 7.570883
5.382000 -13.057200 7.576023
5.428800 -13.057200 7.606240
5.475600 -13.057200 7.639902
5.522400 -13.057200 7.656268
5.569200 -13.057200 7.669825
5.616000 -13.057200 7.712090
5.662800 -13.057200 7.746333
5.709600 -13.057200 7.762233
5.756400 -13.057200 7.767200
5.803200 -13.057200 7.778614
5.850000 -13.057200 7.798100
5.896800 -13.057200 7.816976
5.943600 -13.057200 7.808126
5.990400 -13.057200 7.822305
6.037200 -13.057200 7.847558
6.084000 -13.057200 7.868680
6.130800 -13.057200 7.889436
6.177600 -13.057200 7.899966
6.224400 -13.057200 7.914576
6.271200 -13.057200 7.969769
6.318000 -13.057200 8.032296
6.364800 -13.057200 8.079877
6.411600 -13.057200 8.100414
6.458400 -13.057200 8.146346
6.505200 -13.057200 8.176735
6.552000 -13.057200 8.193467
6.598800 -13.057200 8.213845
6.645600 -13.057200 8.234311
6.692400 -13.057200 8.264815
6.739200 -13.057200 8.291925
6.786000 -13.057200 8.338796
6.832800 -13.057200 8.372228
6.879600 -13.057200 8.453659
6.926400 -13.057200 8.487727
6.973200 -13.057200 8.555214
7.020000 -13.057200 8.585074
7.066800 -13.057200 8.613285
7.113600 -13.057200 8.624056
7.160400 -13.057200 8.693077
7.207200 -13.057200 8.702349
7.254000 -13.057200 8.708922
7.300800 -13.057200 8.757845
7.347600 -13.057200 8.846236
7.394400 -13.057200 8.892797
7.441200 -13.057200 8.983203
7.488000 -13.057200 9.032268
7.534800 -13.057200 9.069172
7.581600 -13.057200 9.155687
7.628400 -13.057200 9.246523
7.675200 -13.057200 9.384484
7.722000 -13.057200 9.930201
7.768800 -13.057200 22.885378
7.815600 -13.057200 23.118900
12.916800 -13.057200 8.072573
12.963600 -13.057200 8.060113
13.010400 -13.057200 8.059320
13.057200 -13.057200 8.059320
13.104000 -13.057200 8.059320
13.150800 -13.057200 8.047612
13.197600 -13.057200 8.047612
13.244400 -13.057200 8.057317
13.291200 -13.057200 8.061419
13.338000 -13.057200 8.067107
13.384800 -13.057200 8.061419
13.431600 -13.057200 8.061419
13.478400 -13.057200 8.082042
13.525200 -13.057200 8.060887
13.572000 -13.057200 8.056039
13.618800 -13.057200 8.051175
13.665600 -13.057200 8.051175
13.712400 -13.057200 8.051175
13.759200 -13.057200 8.051175
13.806000 -13.057200 8.048799
13.852800 -13.057200 8.051277
13.899600 -13.057200 8.051277
13.946400 -13.057200 8.052427
13.993200 -13.057200 8.052427
14.040000 -13.057200 8.054787
14.086800 -13.057200 8.054787
14.133600 -13.057200 8.071655
14.180400 -13.057200 8.078250
14.227200 -13.057200 8.095364
14.274000 -13.057200 8.098179
14.320800 -13.057200 8.102713
14.367600 -13.057200 8.102713
14.414400 -13.057200 8.102713
14.461200 -13.057200 8.098179
14.508000 -13.057200 8.102417
14.554800 -13.057200 8.102004
14.601600 -13.057200 8.097601
14.648400 -13.057200 8.082702
14.695200 -13.057200 8.081928
14.742000 -13.057200 8.061737
14.788800 -13.057200 8.059613
15.537600 -13.057200 6.827506
15.584400 -13.057200 6.821238
15.631200 -13.057200 6.821238
15.678000 -13.057200 6.830845
15.724800 -13.057200 6.830845
15.771600 -13.057200 6.819683
15.818400 -13.057200 6.823085
15.865200 -13.057200 6.819253
15.912000 -13.057200 6.819253
15.958800 -13.057200 6.814487
16.005600 -13.057200 6.815946
16.052400 -13.057200 6.809517
16.099200 -13.057200 6.809517
16.146000 -13.057200 6.793868
16.192800 -13.057200 6.772453
16.239600 -13.057200 6.748376
16.707600 -13.057200 3.662272
16.754400 -13.057200 3.388954
16.988400 -13.057200 1.886920
17.035200 -13.057200 1.771604
-18.720000 -13.010400 0.000000
-18.673200 -13.010400 0.000000
-18.626400 -13.010400 0.000000
-18.579600 -13.010400 -7.178392
-18.532800 -13.010400 -7.178392
-18.486000 -13.010400 -7.178157
-18.439200 -13.010400 -7.174496
-18.392400 -13.010400 -7.166906
-18.345600 -13.010400 -7.147177
-18.298800 -13.010400 -7.147177
-18.252000 -13.010400 -7.146705
-18.205200 -13.010400 -7.146705
-18.158400 -13.010400 -7.142357
-18.111600 -13.010400 -7.112758
-18.064800 -13.010400 -7.110737
-18.018000 -13.010400 -7.118895
-17.971200 -13.010400 -7.104757
-17.924400 -13.010400 -7.090770
-17.877600 -13.010400 -7.081609
-17.830800 -13.010400 -7.088276
-17.784000 -13.010400 -7.088276
-17.737200 -13.010400 -7.081609
-17.690400 -13.010400 -7.073592
-17.643600 -13.010400 -7.050356
-17.596800 -13.010400 -7.017847
-17.550000 -13.010400 -6.983924
-17.503200 -13.010400 -6.974733
-17.456400 -13.010400 -6.967773
-17.409600 -13.010400 -6.926464
-17.362800 -13.010400 -6.918438
-17.316000 -13.010400 -6.832906
-16.848000 -13.010400 -5.419705
-15.771600 -13.010400 6.895214
-15.724800 -13.010400 6.925047
-15.678000 -13.010400 6.947117
-15.631200 -13.010400 6.968471
-15.584400 -13.010400 6.983077
-15.537600 -13.010400 7.000071
-15.490800 -13.010400 7.010060
-15.444000 -13.010400 7.028031
-15.397200 -13.010400 7.033980
-15.350400 -13.010400 7.043274
-15.303600 -13.010400 7.050641
-15.256800 -13.010400 7.057032
-15.210000 -13.010400 7.061383
-15.163200 -13.010400 7.064721
-15.116400 -13.010400 7.066921
-15.069600 -13.010400 7.076181
-15.022800 -13.010400 7.076181
-14.976000 -13.010400 7.077945
-14.929200 -13.010400 7.077945
-14.882400 -13.010400 7.081563
-14.835600 -13.010400 7.089685
-14.788800 -13.010400 7.090437
-14.742000 -13.010400 7.085923
-14.695200 -13.010400 7.091821
-14.648400 -13.010400 7.090437
-14.601600 -13.010400 7.104067
-14.554800 -13.010400 7.099308
-14.508000 -13.010400 7.098331
-14.461200 -13.010400 7.105561
-14.414400 -13.010400 7.107550
-14.367600 -13.010400 7.112292
-14.320800 -13.010400 7.107550
-14.274000 -13.010400 7.112292
-14.227200 -13.010400 7.121538
-14.180400 -13.010400 7.117230
-14.133600 -13.010400 7.119719
-14.086800 -13.010400 7.122504
-14.040000 -13.010400 7.123860
-13.993200 -13.010400 7.138402
-13.946400 -13.010400 7.155613
-13.899600 -13.010400 7.185912
-13.852800 -13.010400 7.198541
-8.424000 -13.010400 8.762214
-8.377200 -13.010400 8.651298
-8.330400 -13.010400 8.598031
-8.283600 -13.010400 8.549169
-8.236800 -13.010400 8.531913
-8.190000 -13.010400 8.465768
-8.143200 -13.010400 8.431440
-8.096400 -13.010400 8.371422
-8.049600 -13.010400 8.320613
-8.002800 -13.010400 8.286240
-7.956000 -13.010400 8.237998
-7.909200 -13.010400 8.160524
-7.862400 -13.010400 8.129990
-7.815600 -13.010400 8.100141
-7.768800 -13.010400 8.056080
-7.722000 -13.010400 8.032803
-7.675200 -13.010400 7.987072
-7.628400 -13.010400 7.977023
-7.581600 -13.010400 7.943225
-7.534800 -13.010400 7.912855
-7.488000 -13.010400 7.883052
-7.441200 -13.010400 7.860210
-7.394400 -13.010400 7.821899
-7.347600 -13.010400 7.779998
-7.300800 -13.010400 7.763307
-7.254000 -13.010400 7.722594
-7.207200 -13.010400 7.709205
-7.160400 -13.010400 7.664329
-7.113600 -13.010400 7.637399
-7.066800 -13.010400 7.628344
-7.020000 -13.010400 7.616484
-6.973200 -13.010400 7.590864
-6.926400 -13.010400 7.576319
-6.879600 -13.010400 7.545741
-6.832800 -13.010400 7.526673
-6.786000 -13.010400 7.514054
-6.739200 -13.010400 7.497669
-6.692400 -13.010400 7.446546
-6.645600 -13.010400 7.407846
-6.598800 -13.010400 7.393406
-6.552000 -13.010400 7.361481
-6.505200 -13.010400 7.344066
-6.458400 -13.010400 7.334971
-6.411600 -13.010400 7.292521
-6.364800 -13.010400 7.260086
-6.318000 -13.010400 7.238080
-6.271200 -13.010400 7.233560
-6.224400 -13.010400 7.227001
-6.177600 -13.010400 7.212689
-6.130800 -13.010400 7.213814
-6.084000 -13.010400 7.203774
-6.037200 -13.010400 7.192175
-5.990400 -13.010400 7.174999
-5.943600 -13.010400 7.151321
-5.896800 -13.010400 7.138405
-5.850000 -13.010400 7.122663
-5.803200 -13.010400 7.106679
-5.756400 -13.010400 7.065246
-5.709600 -13.010400 7.029491
-5.662800 -13.010400 7.011305
-5.616000 -13.010400 7.001270
-5.569200 -13.010400 6.987146
-5.522400 -13.010400 6.949460
-5.475600 -13.010400 6.949460
-5.428800 -13.010400 6.949460
-5.382000 -13.010400 6.960185
-5.335200 -13.010400 6.949847
-5.288400 -13.010400 6.949460
-5.241600 -13.010400 6.963206
-5.194800 -13.010400 6.964641
-5.148000 -13.010400 6.955285
-5.101200 -13.010400 6.931346
-5.054400 -13.010400 6.901228
-5.007600 -13.010400 6.895504
-4.960800 -13.010400 6.873775
-4.914000 -13.010400 6.870573
-4.867200 -13.010400 6.871860
-4.820400 -13.010400 6.871860
-4.773600 -13.010400 6.871535
-4.726800 -13.010400 6.857951
-4.680000 -13.010400 6.846321
-4.633200 -13.010400 6.836379
-4.586400 -13.010400 6.786175
-4.539600 -13.010400 6.758287
-4.492800 -13.010400 6.756704
-4.446000 -13.010400 6.752860
-4.399200 -13.010400 6.752371
-4.352400 -13.010400 6.754838
-4.305600 -13.010400 6.769071
-4.258800 -13.010400 6.792219
-4.212000 -13.010400 6.796239
-4.165200 -13.010400 6.792219
-4.118400 -13.010400 6.788191
-4.071600 -13.010400 6.732237
-4.024800 -13.010400 6.685616
-3.978000 -13.010400 6.648245
-3.931200 -13.010400 6.631399
-3.884400 -13.010400 6.601054
-3.837600 -13.010400 6.597587
-3.790800 -13.010400 6.589989
-3.744000 -13.010400 6.589989
-3.697200 -13.010400 6.589989
-3.650400 -13.010400 6.586372
-3.603600 -13.010400 6.583947
-3.556800 -13.010400 6.561837
-3.510000 -13.010400 6.560965
-3.463200 -13.010400 6.553523
-3.416400 -13.010400 6.551767
-3.369600 -13.010400 6.551007
-3.322800 -13.010400 6.547658
-3.276000 -13.010400 6.525418
-3.229200 -13.010400 6.525418
-3.182400 -13.010400 6.522532
-3.135600 -13.010400 6.519983
-3.088800 -13.010400 6.520077
-3.042000 -13.010400 6.527099
-2.995200 -13.010400 6.527983
-2.948400 -13.010400 6.528587
-2.901600 -13.010400 6.528365
-2.854800 -13.010400 6.527812
-2.808000 -13.010400 6.525838
-2.761200 -13.010400 6.509838
-2.714400 -13.010400 6.478269
-2.667600 -13.010400 6.448506
-2.620800 -13.010400 6.446372
-2.574000 -13.010400 6.438159
-2.527200 -13.010400 6.446372
-2.480400 -13.010400 6.463531
-2.433600 -13.010400 6.469383
-2.386800 -13.010400 6.503655
-2.340000 -13.010400 6.514549
-2.293200 -13.010400 6.543372
-2.246400 -13.010400 6.543372
-2.199600 -13.010400 6.534106
-2.152800 -13.010400 6.514549
-2.106000 -13.010400 6.461165
-2.059200 -13.010400 6.442343
-2.012400 -13.010400 6.417300
-1.965600 -13.010400 6.410166
-1.918800 -13.010400 6.410166
-1.872000 -13.010400 6.392607
-1.825200 -13.010400 6.383633
-1.778400 -13.010400 6.389059
-1.731600 -13.010400 6.403888
-1.684800 -13.010400 6.401462
-1.638000 -13.010400 6.383633
-1.591200 -13.010400 6.383633
-1.544400 -13.010400 6.398084
-1.497600 -13.010400 6.403888
-1.450800 -13.010400 6.408609
-1.404000 -13.010400 6.408609
-1.357200 -13.010400 6.408609
-1.310400 -13.010400 6.420820
-1.263600 -13.010400 6.431288
-1.216800 -13.010400 6.431288
-1.170000 -13.010400 6.435426
-1.123200 -13.010400 6.432205
-1.076400 -13.010400 6.442756
-1.029600 -13.010400 6.449761
-0.982800 -13.010400 6.460855
-0.936000 -13.010400 6.479977
-0.889200 -13.010400 6.486797
-0.842400 -13.010400 6.494453
-0.795600 -13.010400 6.496396
-0.748800 -13.010400 6.496396
-0.702000 -13.010400 6.496194
-0.655200 -13.010400 6.495391
-0.608400 -13.010400 6.491630
-0.561600 -13.010400 6.489206
-0.514800 -13.010400 6.482523
-0.468000 -13.010400 6.473580
-0.421200 -13.010400 6.466742
-0.374400 -13.010400 6.464982
-0.327600 -13.010400 6.459524
-0.280800 -13.010400 6.464982
-0.234000 -13.010400 6.461684
-0.187200 -13.010400 6.477592
-0.140400 -13.010400 6.479988
-0.093600 -13.010400 6.505980
-0.046800 -13.010400 6.497797
0.000000 -13.010400 6.506796
0.046800 -13.010400 6.497797
0.093600 -13.010400 6.504594
0.140400 -13.010400 6.496576
0.187200 -13.010400 6.497797
0.234000 -13.010400 6.497797
0.280800 -13.010400 6.492978
0.327600 -13.010400 6.492978
0.374400 -13.010400 6.492978
0.421200 -13.010400 6.480283
0.468000 -13.010400 6.484186
0.514800 -13.010400 6.487429
0.561600 -13.010400 6.490300
0.608400 -13.010400 6.484186
0.655200 -13.010400 6.484186
0.702000 -13.010400 6.485895
0.748800 -13.010400 6.485895
0.795600 -13.010400 6.499692
0.842400 -13.010400 6.509779
0.889200 -13.010400 6.515962
0.936000 -13.010400 6.550116
0.982800 -13.010400 6.532904
1.029600 -13.010400 6.557592
1.076400 -13.010400 6.572792
1.123200 -13.010400 6.583765
1.170000 -13.010400 6.610600
1.216800 -13.010400 6.664403
1.263600 -13.010400 6.690667
1.310400 -13.010400 6.699769
1.357200 -13.010400 6.708246
1.404000 -13.010400 6.703565
1.450800 -13.010400 6.690476
1.497600 -13.010400 6.659498
1.544400 -13.010400 6.642198
1.591200 -13.010400 6.639827
1.638000 -13.010400 6.637268
1.684800 -13.010400 6.639319
1.731600 -13.010400 6.642198
1.778400 -13.010400 6.659406
1.825200 -13.010400 6.663038
1.872000 -13.010400 6.674680
1.918800 -13.010400 6.683813
1.965600 -13.010400 6.690956
2.012400 -13.010400 6.737257
2.059200 -13.010400 6.746381
2.106000 -13.010400 6.771699
2.152800 -13.010400 6.771699
2.199600 -13.010400 6.748839
2.246400 -13.010400 6.748738
2.293200 -13.010400 6.746381
2.340000 -13.010400 6.744571
2.386800 -13.010400 6.748839
2.433600 -13.010400 6.748839
2.480400 -13.010400 6.765392
2.527200 -13.010400 6.779091
2.574000 -13.010400 6.794582
2.620800 -13.010400 6.814842
2.667600 -13.010400 6.830756
2.714400 -13.010400 6.823954
2.761200 -13.010400 6.817480
2.808000 -13.010400 6.830705
2.854800 -13.010400 6.831110
2.901600 -13.010400 6.830013
2.948400 -13.010400 6.839104
2.995200 -13.010400 6.842792
3.042000 -13.010400 6.846437
3.088800 -13.010400 6.852454
3.135600 -13.010400 6.852202
3.182400 -13.010400 6.859245
3.229200 -13.010400 6.856361
3.276000 -13.010400 6.856361
3.322800 -13.010400 6.859844
3.369600 -13.010400 6.881837
3.416400 -13.010400 6.911981
3.463200 -13.010400 6.932499
3.510000 -13.010400 6.955601
3.556800 -13.010400 6.964149
3.603600 -13.010400 6.978536
3.650400 -13.010400 6.990005
3.697200 -13.010400 7.000671
3.744000 -13.010400 7.011536
3.790800 -13.010400 7.013211
3.837600 -13.010400 7.028089
3.884400 -13.010400 7.052978
3.931200 -13.010400 7.066957
3.978000 -13.010400 7.069625
4.024800 -13.010400 7.072553
4.071600 -13.010400 7.101353
4.118400 -13.010400 7.108850
4.165200 -13.010400 7.129271
4.212000 -13.010400 7.130219
4.258800 -13.010400 7.130219
4.305600 -13.010400 7.130736
4.352400 -13.010400 7.137460
4.399200 -13.010400 7.164160
4.446000 -13.010400 7.189376
4.492800 -13.010400 7.204296
4.539600 -13.010400 7.211882
4.586400 -13.010400 7.222460
4.633200 -13.010400 7.241243
4.680000 -13.010400 7.243777
4.726800 -13.010400 7.243929
4.773600 -13.010400 7.261428
4.820400 -13.010400 7.273184
4.867200 -13.010400 7.285260
4.914000 -13.010400 7.327156
4.960800 -13.010400 7.363936
5.007600 -13.010400 7.380325
5.054400 -13.010400 7.405650
5.101200 -13.010400 7.424901
5.148000 -13.010400 7.425111
5.194800 -13.010400 7.489694
5.241600 -13.010400 7.505814
5.288400 -13.010400 7.547730
5.335200 -13.010400 7.551244
5.382000 -13.010400 7.564389
5.428800 -13.010400 7.576023
5.475600 -13.010400 7.644949
5.522400 -13.010400 7.664316
5.569200 -13.010400 7.678685
5.616000 -13.010400 7.716277
5.662800 -13.010400 7.750270
5.709600 -13.010400 7.762432
5.756400 -13.010400 7.769112
5.803200 -13.010400 7.789903
5.850000 -13.010400 7.807401
5.896800 -13.010400 7.864022
5.943600 -13.010400 7.842376
5.990400 -13.010400 7.839285
6.037200 -13.010400 7.843963
6.084000 -13.010400 7.864022
6.130800 -13.010400 7.881904
6.177600 -13.010400 7.896627
6.224400 -13.010400 7.914576
6.271200 -13.010400 7.969769
6.318000 -13.010400 8.032993
6.364800 -13.010400 8.100260
6.411600 -13.010400 8.132491
6.458400 -13.010400 8.167356
6.505200 -13.010400 8.191591
6.552000 -13.010400 8.207218
6.598800 -13.010400 8.215303
6.645600 -13.010400 8.246426
6.692400 -13.010400 8.271659
6.739200 -13.010400 8.291925
6.786000 -13.010400 8.338796
6.832800 -13.010400 8.372228
6.879600 -13.010400 8.453386
6.926400 -13.010400 8.487119
6.973200 -13.010400 8.541915
7.020000 -13.010400 8.579119
7.066800 -13.010400 8.606297
7.113600 -13.010400 8.621799
7.160400 -13.010400 8.694526
7.207200 -13.010400 8.708067
7.254000 -13.010400 8.731881
7.300800 -13.010400 8.757845
7.347600 -13.010400 8.836362
7.394400 -13.010400 8.892797
7.441200 -13.010400 8.961821
7.488000 -13.010400 9.003013
7.534800 -13.010400 9.038214
7.581600 -13.010400 9.135909
7.628400 -13.010400 9.246523
7.675200 -13.010400 9.384484
7.722000 -13.010400 9.930201
7.768800 -13.010400 22.885378
7.815600 -13.010400 23.178390
7.862400 -13.010400 29.460701
12.963600 -13.010400 8.110988
13.010400 -13.010400 8.097044
13.057200 -13.010400 8.086353
13.104000 -13.010400 8.081470
13.150800 -13.010400 8.060113
13.197600 -13.010400 8.057317
13.244400 -13.010400 8.057317
13.291200 -13.010400 8.081470
13.338000 -13.010400 8.083090
13.431600 -13.010400 8.083090
13.478400 -13.010400 8.084505
13.525200 -13.010400 8.062211
13.572000 -13.010400 8.060887
13.618800 -13.010400 8.053532
13.665600 -13.010400 8.051175
13.712400 -13.010400 8.051175
13.759200 -13.010400 8.054279
13.806000 -13.010400 8.051277
13.852800 -13.010400 8.054279
13.899600 -13.010400 8.053515
13.946400 -13.010400 8.054279
13.993200 -13.010400 8.054787
14.040000 -13.010400 8.057897
14.086800 -13.010400 8.054787
14.133600 -13.010400 8.075750
14.180400 -13.010400 8.078775
14.227200 -13.010400 8.105705
14.274000 -13.010400 8.104425
14.320800 -13.010400 8.105705
14.367600 -13.010400 8.105705
14.414400 -13.010400 8.105705
14.461200 -13.010400 8.102417
14.508000 -13.010400 8.105732
14.554800 -13.010400 8.102697
14.601600 -13.010400 8.101112
14.648400 -13.010400 8.098154
14.695200 -13.010400 8.098154
14.742000 -13.010400 8.082702
14.788800 -13.010400 8.065479
14.835600 -13.010400 8.053086
15.537600 -13.010400 6.847256
15.584400 -13.010400 6.821238
15.631200 -13.010400 6.813735
15.678000 -13.010400 6.819683
15.724800 -13.010400 6.819683
15.771600 -13.010400 6.819253
15.818400 -13.010400 6.823085
15.865200 -13.010400 6.818208
15.912000 -13.010400 6.819253
15.958800 -13.010400 6.819253
16.005600 -13.010400 6.820954
16.052400 -13.010400 6.815946
16.099200 -13.010400 6.815228
16.146000 -13.010400 6.809517
16.192800 -13.010400 6.787583
16.239600 -13.010400 6.766608
16.286400 -13.010400 6.701106
16.567200 -13.010400 4.562375
16.614000 -13.010400 4.406986
16.660800 -13.010400 3.986940
16.707600 -13.010400 3.755837
16.801200 -13.010400 3.300639
16.848000 -13.010400 3.108246
16.894800 -13.010400 2.707165
16.941600 -13.010400 2.335375
-18.720000 -12.963600 0.000000
-18.673200 -12.963600 0.000000
-18.626400 -12.963600 0.000000
-18.579600 -12.963600 -7.189411
-18.532800 -12.963600 -7.185005
-18.486000 -12.963600 -7.181032
-18.439200 -12.963600 -7.181032
-18.392400 -12.963600 -7.172460
-18.345600 -12.963600 -7.163720
-18.298800 -12.963600 -7.162362
-18.252000 -12.963600 -7.163720
-18.205200 -12.963600 -7.166108
-18.158400 -12.963600 -7.165482
-18.111600 -12.963600 -7.146705
-18.064800 -12.963600 -7.133446
-18.018000 -12.963600 -7.137444
-17.971200 -12.963600 -7.125343
-17.924400 -12.963600 -7.119289
-17.877600 -12.963600 -7.090770
-17.830800 -12.963600 -7.104039
-17.784000 -12.963600 -7.102480
-17.737200 -12.963600 -7.095216
-17.690400 -12.963600 -7.088276
-17.643600 -12.963600 -7.075836
-17.596800 -12.963600 -7.038160
-17.550000 -12.963600 -6.999509
-17.503200 -12.963600 -6.983924
-17.456400 -12.963600 -6.971743
-17.409600 -12.963600 -6.926464
-17.362800 -12.963600 -6.911543
-15.818400 -12.963600 6.876631
-15.771600 -12.963600 6.922693
-15.724800 -12.963600 6.933065
-15.678000 -12.963600 6.956776
-15.631200 -12.963600 6.969191
-15.584400 -12.963600 6.989975
-15.537600 -12.963600 7.002841
-15.490800 -12.963600 7.011143
-15.444000 -12.963600 7.030798
-15.397200 -12.963600 7.038127
-15.350400 -12.963600 7.043255
-15.303600 -12.963600 7.048512
-15.256800 -12.963600 7.049210
-15.210000 -12.963600 7.050641
-15.163200 -12.963600 7.057027
-15.116400 -12.963600 7.064976
-15.069600 -12.963600 7.075159
-15.022800 -12.963600 7.075809
-14.976000 -12.963600 7.078801
-14.929200 -12.963600 7.082916
-14.882400 -12.963600 7.090437
-14.835600 -12.963600 7.093470
-14.788800 -12.963600 7.093398
-14.742000 -12.963600 7.090437
-14.695200 -12.963600 7.091821
-14.648400 -12.963600 7.090070
-14.601600 -12.963600 7.090437
-14.554800 -12.963600 7.090070
-14.508000 -12.963600 7.090070
-14.461200 -12.963600 7.096891
-14.414400 -12.963600 7.099308
-14.367600 -12.963600 7.105561
-14.320800 -12.963600 7.105561
-14.274000 -12.963600 7.106897
-14.227200 -12.963600 7.114775
-14.180400 -12.963600 7.114775
-14.133600 -12.963600 7.117230
-14.086800 -12.963600 7.119719
-14.040000 -12.963600 7.123667
-13.993200 -12.963600 7.147723
-13.946400 -12.963600 7.155948
-13.899600 -12.963600 7.189215
-13.852800 -12.963600 7.217800
-8.424000 -12.963600 8.764706
-8.377200 -12.963600 8.695159
-8.330400 -12.963600 8.638302
-8.283600 -12.963600 8.593884
-8.236800 -12.963600 8.534099
-8.190000 -12.963600 8.484237
-8.143200 -12.963600 8.440155
-8.096400 -12.963600 8.398196
-8.049600 -12.963600 8.354021
-8.002800 -12.963600 8.286734
-7.956000 -12.963600 8.255359
-7.909200 -12.963600 8.181313
-7.862400 -12.963600 8.154621
-7.815600 -12.963600 8.115854
-7.768800 -12.963600 8.065518
-7.722000 -12.963600 8.036417
-7.675200 -12.963600 8.013271
-7.628400 -12.963600 8.013271
-7.581600 -12.963600 7.979293
-7.534800 -12.963600 7.932238
-7.488000 -12.963600 7.918621
-7.441200 -12.963600 7.883052
-7.394400 -12.963600 7.845987
-7.347600 -12.963600 7.800058
-7.300800 -12.963600 7.779998
-7.254000 -12.963600 7.761676
-7.207200 -12.963600 7.697207
-7.160400 -12.963600 7.649844
-7.113600 -12.963600 7.636216
-7.066800 -12.963600 7.617048
-7.020000 -12.963600 7.598785
-6.973200 -12.963600 7.578902
-6.926400 -12.963600 7.555937
-6.879600 -12.963600 7.545741
-6.832800 -12.963600 7.529740
-6.786000 -12.963600 7.513219
-6.739200 -12.963600 7.500861
-6.692400 -12.963600 7.446546
-6.645600 -12.963600 7.407846
-6.598800 -12.963600 7.393406
-6.552000 -12.963600 7.361481
-6.505200 -12.963600 7.342641
-6.458400 -12.963600 7.332253
-6.411600 -12.963600 7.305065
-6.364800 -12.963600 7.275651
-6.318000 -12.963600 7.233819
-6.271200 -12.963600 7.217789
-6.224400 -12.963600 7.217415
-6.177600 -12.963600 7.205618
-6.130800 -12.963600 7.203899
-6.084000 -12.963600 7.197656
-6.037200 -12.963600 7.192175
-5.990400 -12.963600 7.183803
-5.943600 -12.963600 7.161522
-5.896800 -12.963600 7.143162
-5.850000 -12.963600 7.142102
-5.803200 -12.963600 7.106679
-5.756400 -12.963600 7.065246
-5.709600 -12.963600 7.029491
-5.662800 -12.963600 7.010109
-5.616000 -12.963600 7.005174
-5.569200 -12.963600 6.989435
-5.522400 -12.963600 6.959900
-5.475600 -12.963600 6.960185
-5.428800 -12.963600 6.960185
-5.382000 -12.963600 6.965425
-5.335200 -12.963600 6.963206
-5.288400 -12.963600 6.964641
-5.241600 -12.963600 6.984362
-5.194800 -12.963600 6.987203
-5.148000 -12.963600 6.964641
-5.101200 -12.963600 6.942749
-5.054400 -12.963600 6.928731
-5.007600 -12.963600 6.899041
-4.960800 -12.963600 6.889441
-4.914000 -12.963600 6.878330
-4.867200 -12.963600 6.886898
-4.820400 -12.963600 6.886898
-4.773600 -12.963600 6.886898
-4.726800 -12.963600 6.865500
-4.680000 -12.963600 6.865500
-4.633200 -12.963600 6.852588
-4.586400 -12.963600 6.802744
-4.539600 -12.963600 6.769071
-4.492800 -12.963600 6.756704
-4.446000 -12.963600 6.754695
-4.399200 -12.963600 6.752371
-4.352400 -12.963600 6.754838
-4.305600 -12.963600 6.769071
-4.258800 -12.963600 6.780488
-4.212000 -12.963600 6.780488
-4.165200 -12.963600 6.777058
-4.118400 -12.963600 6.740409
-4.071600 -12.963600 6.713344
-4.024800 -12.963600 6.632013
-3.978000 -12.963600 6.600987
-3.931200 -12.963600 6.594791
-3.884400 -12.963600 6.581871
-3.837600 -12.963600 6.582318
-3.790800 -12.963600 6.581871
-3.744000 -12.963600 6.581871
-3.697200 -12.963600 6.581871
-3.650400 -12.963600 6.561837
-3.603600 -12.963600 6.561370
-3.556800 -12.963600 6.554982
-3.510000 -12.963600 6.549841
-3.463200 -12.963600 6.542640
-3.416400 -12.963600 6.542056
-3.369600 -12.963600 6.525418
-3.322800 -12.963600 6.537573
-3.276000 -12.963600 6.521843
-3.229200 -12.963600 6.525418
-3.182400 -12.963600 6.522532
-3.135600 -12.963600 6.519983
-3.088800 -12.963600 6.520077
-3.042000 -12.963600 6.527099
-2.995200 -12.963600 6.527812
-2.948400 -12.963600 6.528587
-2.901600 -12.963600 6.527812
-2.854800 -12.963600 6.525838
-2.808000 -12.963600 6.516337
-2.761200 -12.963600 6.509838
-2.714400 -12.963600 6.480323
-2.667600 -12.963600 6.450882
-2.620800 -12.963600 6.448506
-2.574000 -12.963600 6.446031
-2.527200 -12.963600 6.446372
-2.480400 -12.963600 6.463531
-2.433600 -12.963600 6.469383
-2.386800 -12.963600 6.509722
-2.340000 -12.963600 6.520982
-2.293200 -12.963600 6.543372
-2.246400 -12.963600 6.543372
-2.199600 -12.963600 6.534106
-2.152800 -12.963600 6.511744
-2.106000 -12.963600 6.452688
-2.059200 -12.963600 6.414043
-2.012400 -12.963600 6.386233
-1.965600 -12.963600 6.373794
-1.918800 -12.963600 6.376410
-1.872000 -12.963600 6.353678
-1.825200 -12.963600 6.357692
-1.778400 -12.963600 6.370862
-1.731600 -12.963600 6.387465
-1.684800 -12.963600 6.383633
-1.638000 -12.963600 6.380114
-1.591200 -12.963600 6.380114
-1.544400 -12.963600 6.380114
-1.497600 -12.963600 6.395834
-1.450800 -12.963600 6.398084
-1.404000 -12.963600 6.395086
-1.357200 -12.963600 6.395834
-1.310400 -12.963600 6.402425
-1.263600 -12.963600 6.395834
-1.216800 -12.963600 6.424593
-1.170000 -12.963600 6.432205
-1.123200 -12.963600 6.425621
-1.076400 -12.963600 6.442756
-1.029600 -12.963600 6.449761
-0.982800 -12.963600 6.460855
-0.936000 -12.963600 6.483728
-0.889200 -12.963600 6.487583
-0.842400 -12.963600 6.494453
-0.795600 -12.963600 6.496396
-0.748800 -12.963600 6.491630
-0.702000 -12.963600 6.490047
-0.655200 -12.963600 6.491630
-0.608400 -12.963600 6.491630
-0.561600 -12.963600 6.484435
-0.514800 -12.963600 6.482523
-0.468000 -12.963600 6.478583
-0.421200 -12.963600 6.478583
-0.374400 -12.963600 6.476524
-0.327600 -12.963600 6.459306
-0.280800 -12.963600 6.459306
-0.234000 -12.963600 6.443111
-0.187200 -12.963600 6.454132
-0.140400 -12.963600 6.454132
-0.093600 -12.963600 6.454132
-0.046800 -12.963600 6.454597
0.000000 -12.963600 6.458760
0.046800 -12.963600 6.454132
0.093600 -12.963600 6.463255
0.140400 -12.963600 6.463255
0.187200 -12.963600 6.469410
0.234000 -12.963600 6.469410
0.280800 -12.963600 6.467845
0.327600 -12.963600 6.469410
0.374400 -12.963600 6.473646
0.421200 -12.963600 6.465626
0.468000 -12.963600 6.462219
0.514800 -12.963600 6.462219
0.561600 -12.963600 6.473646
0.608400 -12.963600 6.465346
0.655200 -12.963600 6.465346
0.702000 -12.963600 6.467654
0.748800 -12.963600 6.467654
0.795600 -12.963600 6.485895
0.842400 -12.963600 6.490300
0.889200 -12.963600 6.509779
0.936000 -12.963600 6.521028
0.982800 -12.963600 6.520761
1.029600 -12.963600 6.532526
1.076400 -12.963600 6.563390
1.123200 -12.963600 6.574484
1.170000 -12.963600 6.588815
1.216800 -12.963600 6.633629
1.263600 -12.963600 6.677226
1.310400 -12.963600 6.690667
1.357200 -12.963600 6.699769
1.404000 -12.963600 6.699682
1.450800 -12.963600 6.689635
1.497600 -12.963600 6.657789
1.544400 -12.963600 6.651182
1.591200 -12.963600 6.641038
1.638000 -12.963600 6.639319
1.684800 -12.963600 6.641038
1.731600 -12.963600 6.642198
1.778400 -12.963600 6.649671
1.825200 -12.963600 6.649671
1.872000 -12.963600 6.667899
1.918800 -12.963600 6.684522
1.965600 -12.963600 6.691273
2.012400 -12.963600 6.720058
2.059200 -12.963600 6.737257
2.106000 -12.963600 6.746381
2.152800 -12.963600 6.751534
2.199600 -12.963600 6.746381
2.246400 -12.963600 6.748738
2.293200 -12.963600 6.748738
2.340000 -12.963600 6.760857
2.386800 -12.963600 6.768214
2.433600 -12.963600 6.771215
2.480400 -12.963600 6.780303
2.527200 -12.963600 6.794582
2.574000 -12.963600 6.814842
2.620800 -12.963600 6.830756
2.667600 -12.963600 6.841405
2.714400 -12.963600 6.830013
2.761200 -12.963600 6.831110
2.808000 -12.963600 6.839236
2.854800 -12.963600 6.842792
2.901600 -12.963600 6.842792
2.948400 -12.963600 6.852509
2.995200 -12.963600 6.855149
3.042000 -12.963600 6.856151
3.088800 -12.963600 6.859844
3.135600 -12.963600 6.859245
3.182400 -12.963600 6.882337
3.229200 -12.963600 6.877987
3.276000 -12.963600 6.877987
3.322800 -12.963600 6.881041
3.369600 -12.963600 6.895590
3.416400 -12.963600 6.913371
3.463200 -12.963600 6.925758
3.510000 -12.963600 6.943536
3.556800 -12.963600 6.959678
3.603600 -12.963600 6.964149
3.650400 -12.963600 6.981562
3.697200 -12.963600 7.000671
3.744000 -12.963600 7.011536
3.790800 -12.963600 7.018652
3.837600 -12.963600 7.028308
3.884400 -12.963600 7.066957
3.931200 -12.963600 7.070407
3.978000 -12.963600 7.072540
4.024800 -12.963600 7.072553
4.071600 -12.963600 7.099523
4.118400 -12.963600 7.119523
4.165200 -12.963600 7.129790
4.212000 -12.963600 7.130736
4.258800 -12.963600 7.134232
4.305600 -12.963600 7.136352
4.352400 -12.963600 7.137693
4.399200 -12.963600 7.164093
4.446000 -12.963600 7.182930
4.492800 -12.963600 7.201673
4.539600 -12.963600 7.204296
4.586400 -12.963600 7.222460
4.633200 -12.963600 7.236937
4.680000 -12.963600 7.243540
4.726800 -12.963600 7.245187
4.773600 -12.963600 7.261428
4.820400 -12.963600 7.273184
4.867200 -12.963600 7.293114
4.914000 -12.963600 7.327156
4.960800 -12.963600 7.364275
5.007600 -12.963600 7.376427
5.054400 -12.963600 7.404662
5.101200 -12.963600 7.424901
5.148000 -12.963600 7.425111
5.194800 -12.963600 7.487495
5.241600 -12.963600 7.502247
5.288400 -12.963600 7.541713
5.335200 -12.963600 7.547730
5.382000 -12.963600 7.551244
5.428800 -12.963600 7.570883
5.475600 -12.963600 7.635972
5.522400 -12.963600 7.656268
5.569200 -12.963600 7.681318
5.616000 -12.963600 7.714972
5.662800 -12.963600 7.753362
5.709600 -12.963600 7.762966
5.756400 -12.963600 7.769112
5.803200 -12.963600 7.778614
5.850000 -12.963600 7.789813
5.896800 -12.963600 7.834691
5.943600 -12.963600 7.808126
5.990400 -12.963600 7.817156
6.037200 -12.963600 7.842376
6.084000 -12.963600 7.864022
6.130800 -12.963600 7.895835
6.177600 -12.963600 7.914116
6.224400 -12.963600 7.924725
6.271200 -12.963600 7.985165
6.318000 -12.963600 8.047628
6.364800 -12.963600 8.103347
6.411600 -12.963600 8.132491
6.458400 -12.963600 8.158235
6.505200 -12.963600 8.183649
6.552000 -12.963600 8.198492
6.598800 -12.963600 8.215303
6.645600 -12.963600 8.246426
6.692400 -12.963600 8.271659
6.739200 -12.963600 8.290315
6.786000 -12.963600 8.330005
6.832800 -12.963600 8.384949
6.879600 -12.963600 8.453386
6.926400 -12.963600 8.480671
6.973200 -12.963600 8.550021
7.020000 -12.963600 8.593352
7.066800 -12.963600 8.612142
7.113600 -12.963600 8.638524
7.160400 -12.963600 8.707360
7.207200 -12.963600 8.715246
7.254000 -12.963600 8.737290
7.300800 -12.963600 8.800244
7.347600 -12.963600 8.872551
7.394400 -12.963600 8.923247
7.441200 -12.963600 8.966952
7.488000 -12.963600 9.016019
7.534800 -12.963600 9.047956
7.581600 -12.963600 9.113646
7.628400 -12.963600 9.258386
7.675200 -12.963600 9.388125
7.722000 -12.963600 11.598127
7.768800 -12.963600 22.885378
7.815600 -12.963600 23.178390
7.862400 -12.963600 29.460701
12.963600 -12.963600 8.121170
13.010400 -12.963600 8.116474
13.057200 -12.963600 8.102036
13.104000 -12.963600 8.086353
13.150800 -12.963600 8.081470
13.197600 -12.963600 8.081470
13.244400 -12.963600 8.081470
13.291200 -12.963600 8.083090
13.338000 -12.963600 8.084728
13.384800 -12.963600 8.084977
13.431600 -12.963600 8.089038
13.478400 -12.963600 8.092295
13.525200 -12.963600 8.083090
13.572000 -12.963600 8.082042
13.618800 -12.963600 8.070564
13.665600 -12.963600 8.060703
13.712400 -12.963600 8.062211
13.759200 -12.963600 8.062211
13.806000 -12.963600 8.056184
13.852800 -12.963600 8.056184
13.899600 -12.963600 8.054787
13.946400 -12.963600 8.054787
13.993200 -12.963600 8.053515
14.040000 -12.963600 8.053515
14.086800 -12.963600 8.052427
14.133600 -12.963600 8.063263
14.180400 -12.963600 8.063403
14.227200 -12.963600 8.095364
14.274000 -12.963600 8.095364
14.320800 -12.963600 8.104425
14.367600 -12.963600 8.105705
14.414400 -12.963600 8.105732
14.461200 -12.963600 8.105732
14.508000 -12.963600 8.106351
14.554800 -12.963600 8.116474
14.601600 -12.963600 8.102697
14.648400 -12.963600 8.101158
14.695200 -12.963600 8.101112
14.742000 -12.963600 8.087696
14.788800 -12.963600 8.086747
14.835600 -12.963600 8.070840
15.537600 -12.963600 6.871975
15.584400 -12.963600 6.856082
15.631200 -12.963600 6.843410
15.678000 -12.963600 6.843410
15.724800 -12.963600 6.825729
15.771600 -12.963600 6.823085
15.818400 -12.963600 6.823085
15.865200 -12.963600 6.818208
15.912000 -12.963600 6.819253
15.958800 -12.963600 6.819253
16.005600 -12.963600 6.820954
16.052400 -12.963600 6.820954
16.099200 -12.963600 6.815946
16.146000 -12.963600 6.814487
16.192800 -12.963600 6.794018
16.239600 -12.963600 6.772453
16.286400 -12.963600 6.748376
16.333200 -12.963600 6.648534
16.520400 -12.963600 4.948692
16.567200 -12.963600 4.760549
16.614000 -12.963600 4.455601
16.660800 -12.963600 4.320313
16.754400 -12.963600 3.723541
16.801200 -12.963600 3.392728
16.848000 -12.963600 3.167307
16.894800 -12.963600 2.972808
16.941600 -12.963600 2.638722
17.035200 -12.963600 1.993173
17.082000 -12.963600 1.732452
17.128800 -12.963600 1.465130
-18.720000 -12.916800 0.000000
-18.673200 -12.916800 0.000000
-18.626400 -12.916800 0.000000
-18.579600 -12.916800 -7.237105
-18.532800 -12.916800 -7.218254
-18.486000 -12.916800 -7.193739
-18.439200 -12.916800 -7.193739
-18.392400 -12.916800 -7.188937
-18.345600 -12.916800 -7.178157
-18.298800 -12.916800 -7.174496
-18.252000 -12.916800 -7.174496
-18.205200 -12.916800 -7.184758
-18.158400 -12.916800 -7.172460
-18.111600 -12.916800 -7.168540
-18.064800 -12.916800 -7.165561
-18.018000 -12.916800 -7.167537
-17.971200 -12.916800 -7.165482
-17.924400 -12.916800 -7.137444
-17.877600 -12.916800 -7.121844
-17.830800 -12.916800 -7.131938
-17.784000 -12.916800 -7.119289
-17.737200 -12.916800 -7.112277
-17.690400 -12.916800 -7.101761
-17.643600 -12.916800 -7.090770
-17.596800 -12.916800 -7.050356
-17.550000 -12.916800 -7.018643
-17.503200 -12.916800 -6.978289
-17.456400 -12.916800 -6.968802
-17.409600 -12.916800 -6.940683
-15.865200 -12.916800 6.867293
-15.818400 -12.916800 6.905888
-15.771600 -12.916800 6.925047
-15.724800 -12.916800 6.946820
-15.678000 -12.916800 6.964149
-15.631200 -12.916800 6.975069
-15.584400 -12.916800 6.996553
-15.537600 -12.916800 7.010060
-15.490800 -12.916800 7.021507
-15.444000 -12.916800 7.038713
-15.397200 -12.916800 7.043255
-15.350400 -12.916800 7.050641
-15.303600 -12.916800 7.057032
-15.256800 -12.916800 7.061383
-15.210000 -12.916800 7.057422
-15.163200 -12.916800 7.063725
-15.116400 -12.916800 7.069215
-15.069600 -12.916800 7.076763
-15.022800 -12.916800 7.077833
-14.976000 -12.916800 7.082359
-14.929200 -12.916800 7.086680
-14.882400 -12.916800 7.089685
-14.835600 -12.916800 7.091821
-14.788800 -12.916800 7.091821
-14.742000 -12.916800 7.089685
-14.695200 -12.916800 7.089685
-14.648400 -12.916800 7.084376
-14.601600 -12.916800 7.085923
-14.554800 -12.916800 7.085923
-14.508000 -12.916800 7.090070
-14.461200 -12.916800 7.096891
-14.414400 -12.916800 7.103601
-14.367600 -12.916800 7.112292
-14.320800 -12.916800 7.112292
-14.274000 -12.916800 7.112292
-14.227200 -12.916800 7.116339
-14.180400 -12.916800 7.116339
-14.133600 -12.916800 7.119719
-14.086800 -12.916800 7.122504
-14.040000 -12.916800 7.135559
-13.993200 -12.916800 7.153523
-13.946400 -12.916800 7.167697
-13.899600 -12.916800 7.203904
-13.852800 -12.916800 7.245497
-8.424000 -12.916800 8.772018
-8.377200 -12.916800 8.718518
-8.330400 -12.916800 8.673112
-8.283600 -12.916800 8.598031
-8.236800 -12.916800 8.538069
-8.190000 -12.916800 8.495631
-8.143200 -12.916800 8.455030
-8.096400 -12.916800 8.398196
-8.049600 -12.916800 8.355117
-8.002800 -12.916800 8.320613
-7.956000 -12.916800 8.276810
-7.909200 -12.916800 8.206793
-7.862400 -12.916800 8.158262
-7.815600 -12.916800 8.105871
-7.768800 -12.916800 8.066001
-7.722000 -12.916800 8.036417
-7.675200 -12.916800 8.019700
-7.628400 -12.916800 8.019700
-7.581600 -12.916800 7.996925
-7.534800 -12.916800 7.949859
-7.488000 -12.916800 7.920664
-7.441200 -12.916800 7.895056
-7.394400 -12.916800 7.866023
-7.347600 -12.916800 7.800219
-7.300800 -12.916800 7.779998
-7.254000 -12.916800 7.741467
-7.207200 -12.916800 7.689908
-7.160400 -12.916800 7.645550
-7.113600 -12.916800 7.628344
-7.066800 -12.916800 7.616484
-7.020000 -12.916800 7.597051
-6.973200 -12.916800 7.578902
-6.926400 -12.916800 7.555937
-6.879600 -12.916800 7.547072
-6.832800 -12.916800 7.534862
-6.786000 -12.916800 7.518346
-6.739200 -12.916800 7.493275
-6.692400 -12.916800 7.429637
-6.645600 -12.916800 7.395625
-6.598800 -12.916800 7.373154
-6.552000 -12.916800 7.354529
-6.505200 -12.916800 7.345927
-6.458400 -12.916800 7.332253
-6.411600 -12.916800 7.292521
-6.364800 -12.916800 7.243409
-6.318000 -12.916800 7.230766
-6.271200 -12.916800 7.217415
-6.224400 -12.916800 7.213814
-6.177600 -12.916800 7.203773
-6.130800 -12.916800 7.195167
-6.084000 -12.916800 7.192175
-6.037200 -12.916800 7.183803
-5.990400 -12.916800 7.161989
-5.943600 -12.916800 7.151321
-5.896800 -12.916800 7.139838
-5.850000 -12.916800 7.122663
-5.803200 -12.916800 7.089595
-5.756400 -12.916800 7.065246
-5.709600 -12.916800 7.035162
-5.662800 -12.916800 7.011305
-5.616000 -12.916800 7.001270
-5.569200 -12.916800 6.979276
-5.522400 -12.916800 6.946922
-5.475600 -12.916800 6.949265
-5.428800 -12.916800 6.949265
-5.382000 -12.916800 6.960185
-5.335200 -12.916800 6.955285
-5.288400 -12.916800 6.972659
-5.241600 -12.916800 6.984362
-5.194800 -12.916800 6.984362
-5.148000 -12.916800 6.955285
-5.101200 -12.916800 6.934729
-5.054400 -12.916800 6.901228
-5.007600 -12.916800 6.878330
-4.960800 -12.916800 6.862948
-4.914000 -12.916800 6.869256
-4.867200 -12.916800 6.878330
-4.820400 -12.916800 6.883181
-4.773600 -12.916800 6.883181
-4.726800 -12.916800 6.865500
-4.680000 -12.916800 6.865500
-4.633200 -12.916800 6.846321
-4.586400 -12.916800 6.801502
-4.539600 -12.916800 6.760864
-4.492800 -12.916800 6.752371
-4.446000 -12.916800 6.749958
-4.399200 -12.916800 6.744623
-4.352400 -12.916800 6.742156
-4.305600 -12.916800 6.754695
-4.258800 -12.916800 6.754695
-4.212000 -12.916800 6.740409
-4.165200 -12.916800 6.724066
-4.118400 -12.916800 6.685616
-4.071600 -12.916800 6.632013
-4.024800 -12.916800 6.609574
-3.978000 -12.916800 6.591051
-3.931200 -12.916800 6.581871
-3.884400 -12.916800 6.576026
-3.837600 -12.916800 6.581871
-3.790800 -12.916800 6.577500
-3.744000 -12.916800 6.561676
-3.697200 -12.916800 6.560584
-3.650400 -12.916800 6.555105
-3.603600 -12.916800 6.555105
-3.556800 -12.916800 6.553523
-3.510000 -12.916800 6.542056
-3.463200 -12.916800 6.542640
-3.416400 -12.916800 6.547658
-3.369600 -12.916800 6.542640
-3.322800 -12.916800 6.540521
-3.276000 -12.916800 6.537573
-3.229200 -12.916800 6.537573
-3.182400 -12.916800 6.520077
-3.135600 -12.916800 6.508913
-3.088800 -12.916800 6.508913
-3.042000 -12.916800 6.513018
-2.995200 -12.916800 6.527812
-2.948400 -12.916800 6.528365
-2.901600 -12.916800 6.510456
-2.854800 -12.916800 6.509838
-2.808000 -12.916800 6.504416
-2.761200 -12.916800 6.504416
-2.714400 -12.916800 6.478464
-2.667600 -12.916800 6.450882
-2.620800 -12.916800 6.450882
-2.574000 -12.916800 6.446031
-2.527200 -12.916800 6.446372
-2.480400 -12.916800 6.450882
-2.433600 -12.916800 6.465721
-2.386800 -12.916800 6.479188
-2.340000 -12.916800 6.514549
-2.293200 -12.916800 6.537902
-2.246400 -12.916800 6.520982
-2.199600 -12.916800 6.514549
-2.152800 -12.916800 6.503012
-2.106000 -12.916800 6.438923
-2.059200 -12.916800 6.376410
-2.012400 -12.916800 6.354666
-1.965600 -12.916800 6.346159
-1.918800 -12.916800 6.352465
-1.872000 -12.916800 6.348206
-1.825200 -12.916800 6.353678
-1.778400 -12.916800 6.361453
-1.731600 -12.916800 6.378641
-1.684800 -12.916800 6.378641
-1.638000 -12.916800 6.378547
-1.591200 -12.916800 6.375932
-1.544400 -12.916800 6.371557
-1.497600 -12.916800 6.374742
-1.450800 -12.916800 6.380114
-1.404000 -12.916800 6.383098
-1.357200 -12.916800 6.390116
-1.310400 -12.916800 6.402425
-1.263600 -12.916800 6.395834
-1.216800 -12.916800 6.424231
-1.170000 -12.916800 6.425621
-1.123200 -12.916800 6.424593
-1.076400 -12.916800 6.442756
-1.029600 -12.916800 6.446239
-0.982800 -12.916800 6.458505
-0.936000 -12.916800 6.473853
-0.889200 -12.916800 6.487583
-0.842400 -12.916800 6.494453
-0.795600 -12.916800 6.494453
-0.748800 -12.916800 6.490047
-0.702000 -12.916800 6.487583
-0.655200 -12.916800 6.482290
-0.608400 -12.916800 6.484435
-0.561600 -12.916800 6.481773
-0.514800 -12.916800 6.481773
-0.468000 -12.916800 6.478583
-0.421200 -12.916800 6.477137
-0.374400 -12.916800 6.466742
-0.327600 -12.916800 6.459306
-0.280800 -12.916800 6.458760
-0.234000 -12.916800 6.437691
-0.187200 -12.916800 6.433826
-0.140400 -12.916800 6.433826
-0.093600 -12.916800 6.431664
-0.046800 -12.916800 6.424340
0.000000 -12.916800 6.424340
0.046800 -12.916800 6.432920
0.093600 -12.916800 6.433826
0.140400 -12.916800 6.432920
0.187200 -12.916800 6.444094
0.234000 -12.916800 6.463255
0.280800 -12.916800 6.463255
0.327600 -12.916800 6.463255
0.374400 -12.916800 6.465626
0.421200 -12.916800 6.460471
0.468000 -12.916800 6.462219
0.514800 -12.916800 6.461684
0.561600 -12.916800 6.461684
0.608400 -12.916800 6.462219
0.655200 -12.916800 6.465346
0.702000 -12.916800 6.477632
0.748800 -12.916800 6.467654
0.795600 -12.916800 6.467654
0.842400 -12.916800 6.479298
0.889200 -12.916800 6.493956
0.936000 -12.916800 6.512522
0.982800 -12.916800 6.513203
1.029600 -12.916800 6.524905
1.076400 -12.916800 6.532904
1.123200 -12.916800 6.563390
1.170000 -12.916800 6.588815
1.216800 -12.916800 6.631833
1.263600 -12.916800 6.677226
1.310400 -12.916800 6.690667
1.357200 -12.916800 6.699682
1.404000 -12.916800 6.686782
1.450800 -12.916800 6.659498
1.497600 -12.916800 6.651182
1.544400 -12.916800 6.641873
1.591200 -12.916800 6.637268
1.638000 -12.916800 6.632525
1.684800 -12.916800 6.639319
1.731600 -12.916800 6.642198
1.778400 -12.916800 6.649671
1.825200 -12.916800 6.646532
1.872000 -12.916800 6.667899
1.918800 -12.916800 6.690956
1.965600 -12.916800 6.691273
2.012400 -12.916800 6.720058
2.059200 -12.916800 6.737257
2.106000 -12.916800 6.746381
2.152800 -12.916800 6.771699
2.199600 -12.916800 6.748839
2.246400 -12.916800 6.761981
2.293200 -12.916800 6.768214
2.340000 -12.916800 6.771699
2.386800 -12.916800 6.779506
2.433600 -12.916800 6.779506
2.480400 -12.916800 6.791674
2.527200 -12.916800 6.794582
2.574000 -12.916800 6.809458
2.620800 -12.916800 6.823954
2.667600 -12.916800 6.831110
2.714400 -12.916800 6.828745
2.761200 -12.916800 6.838626
2.808000 -12.916800 6.839236
2.854800 -12.916800 6.843080
2.901600 -12.916800 6.844399
2.948400 -12.916800 6.854676
2.995200 -12.916800 6.869494
3.042000 -12.916800 6.874469
3.088800 -12.916800 6.881041
3.135600 -12.916800 6.877987
3.182400 -12.916800 6.891954
3.229200 -12.916800 6.891856
3.276000 -12.916800 6.882337
3.322800 -12.916800 6.891856
3.369600 -12.916800 6.900857
3.416400 -12.916800 6.913371
3.463200 -12.916800 6.925758
3.510000 -12.916800 6.943536
3.556800 -12.916800 6.955601
3.603600 -12.916800 6.959955
3.650400 -12.916800 6.981562
3.697200 -12.916800 7.000013
3.744000 -12.916800 7.006161
3.790800 -12.916800 7.013211
3.837600 -12.916800 7.046495
3.884400 -12.916800 7.070407
3.931200 -12.916800 7.079475
3.978000 -12.916800 7.077924
4.024800 -12.916800 7.092337
4.071600 -12.916800 7.127259
4.118400 -12.916800 7.130219
4.165200 -12.916800 7.136352
4.212000 -12.916800 7.137460
4.258800 -12.916800 7.137693
4.305600 -12.916800 7.137693
4.352400 -12.916800 7.151632
4.399200 -12.916800 7.161134
4.446000 -12.916800 7.182224
4.492800 -12.916800 7.201950
4.539600 -12.916800 7.222460
4.586400 -12.916800 7.222460
4.633200 -12.916800 7.236937
4.680000 -12.916800 7.243777
4.726800 -12.916800 7.249509
4.773600 -12.916800 7.266818
4.820400 -12.916800 7.273184
4.867200 -12.916800 7.305064
4.914000 -12.916800 7.327195
4.960800 -12.916800 7.370731
5.007600 -12.916800 7.376966
5.054400 -12.916800 7.404662
5.101200 -12.916800 7.424535
5.148000 -12.916800 7.435298
5.194800 -12.916800 7.482153
5.241600 -12.916800 7.487495
5.288400 -12.916800 7.518964
5.335200 -12.916800 7.535924
5.382000 -12.916800 7.547730
5.428800 -12.916800 7.561206
5.475600 -12.916800 7.612578
5.522400 -12.916800 7.635972
5.569200 -12.916800 7.668230
5.616000 -12.916800 7.687087
5.662800 -12.916800 7.753362
5.709600 -12.916800 7.766995
5.756400 -12.916800 7.778614
5.803200 -12.916800 7.794461
5.850000 -12.916800 7.796445
5.896800 -12.916800 7.812817
5.943600 -12.916800 7.808126
5.990400 -12.916800 7.812817
6.037200 -12.916800 7.841454
6.084000 -12.916800 7.847558
6.130800 -12.916800 7.889436
6.177600 -12.916800 7.914473
6.224400 -12.916800 7.929841
6.271200 -12.916800 7.972294
6.318000 -12.916800 8.047628
6.364800 -12.916800 8.106598
6.411600 -12.916800 8.144907
6.458400 -12.916800 8.158235
6.505200 -12.916800 8.181029
6.552000 -12.916800 8.198492
6.598800 -12.916800 8.223831
6.645600 -12.916800 8.246426
6.692400 -12.916800 8.271659
6.739200 -12.916800 8.290315
6.786000 -12.916800 8.365987
6.832800 -12.916800 8.417019
6.879600 -12.916800 8.453386
6.926400 -12.916800 8.487727
6.973200 -12.916800 8.550021
7.020000 -12.916800 8.604486
7.066800 -12.916800 8.612142
7.113600 -12.916800 8.612142
7.160400 -12.916800 8.703308
7.207200 -12.916800 8.708922
7.254000 -12.916800 8.731881
7.300800 -12.916800 8.800244
7.347600 -12.916800 8.872551
7.394400 -12.916800 8.927975
7.441200 -12.916800 8.966589
7.488000 -12.916800 9.012564
7.534800 -12.916800 9.047956
7.581600 -12.916800 9.106989
7.628400 -12.916800 9.231122
7.675200 -12.916800 9.379046
7.722000 -12.916800 11.655929
7.768800 -12.916800 12.138407
7.815600 -12.916800 22.912989
7.862400 -12.916800 29.460701
13.057200 -12.916800 8.102036
13.104000 -12.916800 8.095157
13.150800 -12.916800 8.084728
13.197600 -12.916800 8.081470
13.244400 -12.916800 8.081470
13.291200 -12.916800 8.084728
13.338000 -12.916800 8.084977
13.384800 -12.916800 8.084977
13.431600 -12.916800 8.084977
13.478400 -12.916800 8.090190
13.525200 -12.916800 8.083090
13.572000 -12.916800 8.083090
13.618800 -12.916800 8.082042
13.665600 -12.916800 8.070564
13.712400 -12.916800 8.074908
13.759200 -12.916800 8.070564
13.806000 -12.916800 8.067689
13.852800 -12.916800 8.076066
13.899600 -12.916800 8.067689
13.946400 -12.916800 8.067689
13.993200 -12.916800 8.066606
14.040000 -12.916800 8.067689
14.086800 -12.916800 8.066606
14.133600 -12.916800 8.093213
14.180400 -12.916800 8.093213
14.227200 -12.916800 8.096127
14.274000 -12.916800 8.102417
14.320800 -12.916800 8.106048
14.367600 -12.916800 8.106048
14.414400 -12.916800 8.112853
14.461200 -12.916800 8.112853
14.508000 -12.916800 8.118702
14.554800 -12.916800 8.121644
14.601600 -12.916800 8.116474
14.648400 -12.916800 8.102697
14.695200 -12.916800 8.102697
14.742000 -12.916800 8.099081
14.788800 -12.916800 8.098324
14.835600 -12.916800 8.086611
14.882400 -12.916800 8.074785
15.584400 -12.916800 6.857648
15.631200 -12.916800 6.843410
15.678000 -12.916800 6.843410
15.724800 -12.916800 6.843410
15.771600 -12.916800 6.843410
15.818400 -12.916800 6.856082
15.865200 -12.916800 6.830845
15.912000 -12.916800 6.830845
15.958800 -12.916800 6.830845
16.005600 -12.916800 6.834402
16.052400 -12.916800 6.835864
16.099200 -12.916800 6.815946
16.146000 -12.916800 6.814487
16.192800 -12.916800 6.794018
16.239600 -12.916800 6.791168
16.286400 -12.916800 6.770114
16.333200 -12.916800 6.738259
16.660800 -12.916800 4.406986
16.754400 -12.916800 3.794378
16.801200 -12.916800 3.567890
16.848000 -12.916800 3.318646
16.894800 -12.916800 3.025516
17.035200 -12.916800 2.331328
17.082000 -12.916800 1.867287
17.128800 -12.916800 1.647104
-18.720000 -12.870000 0.000000
-18.673200 -12.870000 0.000000
-18.626400 -12.870000 0.000000
-18.579600 -12.870000 -7.241404
-18.532800 -12.870000 -7.237105
-18.486000 -12.870000 -7.221419
-18.439200 -12.870000 -7.218254
-18.392400 -12.870000 -7.209284
-18.345600 -12.870000 -7.178157
-18.298800 -12.870000 -7.178157
-18.252000 -12.870000 -7.184758
-18.205200 -12.870000 -7.185284
-18.158400 -12.870000 -7.184758
-18.111600 -12.870000 -7.184758
-18.064800 -12.870000 -7.169891
-18.018000 -12.870000 -7.192316
-17.971200 -12.870000 -7.169891
-17.924400 -12.870000 -7.165561
-17.877600 -12.870000 -7.144109
-17.830800 -12.870000 -7.144109
-17.784000 -12.870000 -7.135831
-17.737200 -12.870000 -7.119289
-17.690400 -12.870000 -7.100992
-17.643600 -12.870000 -7.075836
-17.596800 -12.870000 -7.050356
-17.550000 -12.870000 -6.999509
-17.503200 -12.870000 -6.976870
-17.456400 -12.870000 -6.967869
-17.409600 -12.870000 -6.914825
-15.912000 -12.870000 6.867293
-15.865200 -12.870000 6.905888
-15.818400 -12.870000 6.926665
-15.771600 -12.870000 6.932809
-15.724800 -12.870000 6.950756
-15.678000 -12.870000 6.968471
-15.631200 -12.870000 6.988705
-15.584400 -12.870000 7.000288
-15.537600 -12.870000 7.016114
-15.490800 -12.870000 7.032900
-15.444000 -12.870000 7.042521
-15.397200 -12.870000 7.045994
-15.350400 -12.870000 7.057422
-15.303600 -12.870000 7.064095
-15.256800 -12.870000 7.065625
-15.210000 -12.870000 7.066778
-15.163200 -12.870000 7.070989
-15.116400 -12.870000 7.076256
-15.069600 -12.870000 7.078544
-15.022800 -12.870000 7.078801
-14.976000 -12.870000 7.082359
-14.929200 -12.870000 7.086680
-14.882400 -12.870000 7.087833
-14.835600 -12.870000 7.090437
-14.788800 -12.870000 7.091821
-14.742000 -12.870000 7.091821
-14.695200 -12.870000 7.090437
-14.648400 -12.870000 7.090437
-14.601600 -12.870000 7.093398
-14.554800 -12.870000 7.093632
-14.508000 -12.870000 7.096891
-14.461200 -12.870000 7.101161
-14.414400 -12.870000 7.103601
-14.367600 -12.870000 7.107550
-14.320800 -12.870000 7.107550
-14.274000 -12.870000 7.105568
-14.227200 -12.870000 7.114133
-14.180400 -12.870000 7.114133
-14.133600 -12.870000 7.121538
-14.086800 -12.870000 7.124388
-14.040000 -12.870000 7.147723
-13.993200 -12.870000 7.167697
-13.946400 -12.870000 7.196873
-8.377200 -12.870000 8.717057
-8.330400 -12.870000 8.695159
-8.283600 -12.870000 8.599316
-8.236800 -12.870000 8.577947
-8.190000 -12.870000 8.531913
-8.143200 -12.870000 8.465768
-8.096400 -12.870000 8.429499
-8.049600 -12.870000 8.371422
-8.002800 -12.870000 8.342609
-7.956000 -12.870000 8.286240
-7.909200 -12.870000 8.244911
-7.862400 -12.870000 8.158719
-7.815600 -12.870000 8.120545
-7.768800 -12.870000 8.094939
-7.722000 -12.870000 8.052380
-7.675200 -12.870000 8.024985
-7.628400 -12.870000 8.023321
-7.581600 -12.870000 8.014147
-7.534800 -12.870000 7.984468
-7.488000 -12.870000 7.939103
-7.441200 -12.870000 7.914963
-7.394400 -12.870000 7.887592
-7.347600 -12.870000 7.834881
-7.300800 -12.870000 7.786581
-7.254000 -12.870000 7.760399
-7.207200 -12.870000 7.715394
-7.160400 -12.870000 7.663230
-7.113600 -12.870000 7.625752
-7.066800 -12.870000 7.603348
-7.020000 -12.870000 7.578902
-6.973200 -12.870000 7.565798
-6.926400 -12.870000 7.548080
-6.879600 -12.870000 7.546362
-6.832800 -12.870000 7.529740
-6.786000 -12.870000 7.514057
-6.739200 -12.870000 7.497669
-6.692400 -12.870000 7.436934
-6.645600 -12.870000 7.409866
-6.598800 -12.870000 7.379699
-6.552000 -12.870000 7.366380
-6.505200 -12.870000 7.359795
-6.458400 -12.870000 7.334971
-6.411600 -12.870000 7.305511
-6.364800 -12.870000 7.250838
-6.318000 -12.870000 7.233819
-6.271200 -12.870000 7.217789
-6.224400 -12.870000 7.217789
-6.177600 -12.870000 7.206852
-6.130800 -12.870000 7.197656
-6.084000 -12.870000 7.195167
-6.037200 -12.870000 7.185317
-5.990400 -12.870000 7.180751
-5.943600 -12.870000 7.151321
-5.896800 -12.870000 7.142102
-5.850000 -12.870000 7.127608
-5.803200 -12.870000 7.109886
-5.756400 -12.870000 7.084130
-5.709600 -12.870000 7.056610
-5.662800 -12.870000 7.021735
-5.616000 -12.870000 6.994715
-5.569200 -12.870000 6.960185
-5.522400 -12.870000 6.940640
-5.475600 -12.870000 6.940640
-5.428800 -12.870000 6.940640
-5.382000 -12.870000 6.946922
-5.335200 -12.870000 6.947630
-5.288400 -12.870000 6.953385
-5.241600 -12.870000 6.976563
-5.194800 -12.870000 6.983084
-5.148000 -12.870000 6.964641
-5.101200 -12.870000 6.937155
-5.054400 -12.870000 6.901228
-5.007600 -12.870000 6.883181
-4.960800 -12.870000 6.862948
-4.914000 -12.870000 6.870573
-4.867200 -12.870000 6.883181
-4.820400 -12.870000 6.886898
-4.773600 -12.870000 6.886898
-4.726800 -12.870000 6.871535
-4.680000 -12.870000 6.865500
-4.633200 -12.870000 6.852588
-4.586400 -12.870000 6.805793
-4.539600 -12.870000 6.752860
-4.492800 -12.870000 6.739235
-4.446000 -12.870000 6.725264
-4.399200 -12.870000 6.714566
-4.352400 -12.870000 6.708496
-4.305600 -12.870000 6.732237
-4.258800 -12.870000 6.699325
-4.212000 -12.870000 6.681710
-4.165200 -12.870000 6.679492
-4.118400 -12.870000 6.629709
-4.071600 -12.870000 6.615856
-4.024800 -12.870000 6.591051
-3.978000 -12.870000 6.576026
-3.931200 -12.870000 6.576026
-3.884400 -12.870000 6.563328
-3.837600 -12.870000 6.574502
-3.790800 -12.870000 6.574502
-3.744000 -12.870000 6.560584
-3.697200 -12.870000 6.560584
-3.650400 -12.870000 6.561837
-3.603600 -12.870000 6.560965
-3.556800 -12.870000 6.554982
-3.510000 -12.870000 6.546104
-3.463200 -12.870000 6.542640
-3.416400 -12.870000 6.547658
-3.369600 -12.870000 6.540344
-3.322800 -12.870000 6.540209
-3.276000 -12.870000 6.534404
-3.229200 -12.870000 6.537573
-3.182400 -12.870000 6.520077
-3.135600 -12.870000 6.516489
-3.088800 -12.870000 6.513018
-3.042000 -12.870000 6.528587
-2.995200 -12.870000 6.531228
-2.948400 -12.870000 6.531228
-2.901600 -12.870000 6.513018
-2.854800 -12.870000 6.513018
-2.808000 -12.870000 6.504416
-2.761200 -12.870000 6.504416
-2.714400 -12.870000 6.478269
-2.667600 -12.870000 6.454223
-2.620800 -12.870000 6.450882
-2.574000 -12.870000 6.438159
-2.527200 -12.870000 6.436398
-2.480400 -12.870000 6.428621
-2.433600 -12.870000 6.428621
-2.386800 -12.870000 6.461165
-2.340000 -12.870000 6.478939
-2.293200 -12.870000 6.499608
-2.246400 -12.870000 6.475396
-2.199600 -12.870000 6.461165
-2.152800 -12.870000 6.442343
-2.106000 -12.870000 6.408824
-2.059200 -12.870000 6.355401
-2.012400 -12.870000 6.346159
-1.965600 -12.870000 6.340210
-1.918800 -12.870000 6.342492
-1.872000 -12.870000 6.343213
-1.825200 -12.870000 6.343213
-1.778400 -12.870000 6.348563
-1.731600 -12.870000 6.357692
-1.684800 -12.870000 6.372819
-1.638000 -12.870000 6.370034
-1.591200 -12.870000 6.365424
-1.544400 -12.870000 6.364237
-1.497600 -12.870000 6.365424
-1.450800 -12.870000 6.372819
-1.404000 -12.870000 6.375932
-1.357200 -12.870000 6.382580
-1.310400 -12.870000 6.395834
-1.263600 -12.870000 6.395834
-1.216800 -12.870000 6.424231
-1.170000 -12.870000 6.424593
-1.123200 -12.870000 6.419566
-1.076400 -12.870000 6.432205
-1.029600 -12.870000 6.444414
-0.982800 -12.870000 6.446239
-0.936000 -12.870000 6.460855
-0.889200 -12.870000 6.486797
-0.842400 -12.870000 6.491630
-0.795600 -12.870000 6.490047
-0.748800 -12.870000 6.482290
-0.702000 -12.870000 6.482290
-0.655200 -12.870000 6.477033
-0.608400 -12.870000 6.477033
-0.561600 -12.870000 6.473580
-0.514800 -12.870000 6.464982
-0.468000 -12.870000 6.459306
-0.421200 -12.870000 6.455990
-0.374400 -12.870000 6.452941
-0.327600 -12.870000 6.443111
-0.280800 -12.870000 6.422043
-0.234000 -12.870000 6.417711
-0.187200 -12.870000 6.418678
-0.140400 -12.870000 6.421441
-0.093600 -12.870000 6.420873
-0.046800 -12.870000 6.421441
0.000000 -12.870000 6.421441
0.046800 -12.870000 6.431235
0.093600 -12.870000 6.432920
0.140400 -12.870000 6.431664
0.187200 -12.870000 6.444057
0.234000 -12.870000 6.463255
0.280800 -12.870000 6.460471
0.327600 -12.870000 6.452900
0.374400 -12.870000 6.460471
0.421200 -12.870000 6.452900
0.468000 -12.870000 6.460471
0.514800 -12.870000 6.452900
0.561600 -12.870000 6.454795
0.608400 -12.870000 6.461684
0.655200 -12.870000 6.464412
0.702000 -12.870000 6.464412
0.748800 -12.870000 6.464545
0.795600 -12.870000 6.465346
0.842400 -12.870000 6.476872
0.889200 -12.870000 6.477632
0.936000 -12.870000 6.500847
0.982800 -12.870000 6.513203
1.029600 -12.870000 6.520761
1.076400 -12.870000 6.532526
1.123200 -12.870000 6.557592
1.170000 -12.870000 6.581086
1.216800 -12.870000 6.612176
1.263600 -12.870000 6.641198
1.310400 -12.870000 6.677226
1.357200 -12.870000 6.677226
1.404000 -12.870000 6.659498
1.450800 -12.870000 6.657789
1.497600 -12.870000 6.651182
1.544400 -12.870000 6.642198
1.591200 -12.870000 6.621560
1.638000 -12.870000 6.605970
1.684800 -12.870000 6.621560
1.731600 -12.870000 6.639319
1.778400 -12.870000 6.646459
1.825200 -12.870000 6.644572
1.872000 -12.870000 6.659406
1.918800 -12.870000 6.684522
1.965600 -12.870000 6.690956
2.012400 -12.870000 6.714135
2.059200 -12.870000 6.748337
2.106000 -12.870000 6.737257
2.152800 -12.870000 6.751534
2.199600 -12.870000 6.748839
2.246400 -12.870000 6.771699
2.293200 -12.870000 6.780356
2.340000 -12.870000 6.779091
2.386800 -12.870000 6.780303
2.433600 -12.870000 6.780303
2.480400 -12.870000 6.794582
2.527200 -12.870000 6.791674
2.574000 -12.870000 6.794582
2.620800 -12.870000 6.811148
2.667600 -12.870000 6.828745
2.714400 -12.870000 6.811148
2.761200 -12.870000 6.829497
2.808000 -12.870000 6.831110
2.854800 -12.870000 6.839236
2.901600 -12.870000 6.852124
2.948400 -12.870000 6.857989
2.995200 -12.870000 6.869494
3.042000 -12.870000 6.882337
3.088800 -12.870000 6.887298
3.135600 -12.870000 6.887298
3.182400 -12.870000 6.895590
3.229200 -12.870000 6.891954
3.276000 -12.870000 6.895590
3.322800 -12.870000 6.903804
3.369600 -12.870000 6.908588
3.416400 -12.870000 6.926426
3.463200 -12.870000 6.931867
3.510000 -12.870000 6.964149
3.556800 -12.870000 6.975375
3.603600 -12.870000 6.977848
3.650400 -12.870000 6.981759
3.697200 -12.870000 7.000013
3.744000 -12.870000 7.011536
3.790800 -12.870000 7.025067
3.837600 -12.870000 7.057140
3.884400 -12.870000 7.079475
3.931200 -12.870000 7.082940
3.978000 -12.870000 7.082940
4.024800 -12.870000 7.108755
4.071600 -12.870000 7.130736
4.118400 -12.870000 7.138637
4.165200 -12.870000 7.138637
4.212000 -12.870000 7.138637
4.258800 -12.870000 7.148475
4.305600 -12.870000 7.138756
4.352400 -12.870000 7.161134
4.399200 -12.870000 7.166235
4.446000 -12.870000 7.201950
4.492800 -12.870000 7.202337
4.539600 -12.870000 7.226417
4.586400 -12.870000 7.226417
4.633200 -12.870000 7.245187
4.680000 -12.870000 7.245711
4.726800 -12.870000 7.251407
4.773600 -12.870000 7.266818
4.820400 -12.870000 7.276202
4.867200 -12.870000 7.310632
4.914000 -12.870000 7.345143
4.960800 -12.870000 7.377976
5.007600 -12.870000 7.405650
5.054400 -12.870000 7.419937
5.101200 -12.870000 7.454052
5.148000 -12.870000 7.455115
5.194800 -12.870000 7.482153
5.241600 -12.870000 7.494490
5.288400 -12.870000 7.524183
5.335200 -12.870000 7.535924
5.382000 -12.870000 7.547730
5.428800 -12.870000 7.559940
5.475600 -12.870000 7.599648
5.522400 -12.870000 7.613035
5.569200 -12.870000 7.645853
5.616000 -12.870000 7.681318
5.662800 -12.870000 7.716458
5.709600 -12.870000 7.753362
5.756400 -12.870000 7.762966
5.803200 -12.870000 7.767200
5.850000 -12.870000 7.775213
5.896800 -12.870000 7.800974
5.943600 -12.870000 7.800972
5.990400 -12.870000 7.800974
6.037200 -12.870000 7.817328
6.084000 -12.870000 7.872120
6.130800 -12.870000 7.896627
6.177600 -12.870000 7.921061
6.224400 -12.870000 7.939702
6.271200 -12.870000 7.972294
6.318000 -12.870000 8.025114
6.364800 -12.870000 8.105267
6.411600 -12.870000 8.132491
6.458400 -12.870000 8.147060
6.505200 -12.870000 8.162706
6.552000 -12.870000 8.192479
6.598800 -12.870000 8.215303
6.645600 -12.870000 8.250392
6.692400 -12.870000 8.286775
6.739200 -12.870000 8.291077
6.786000 -12.870000 8.384949
6.832800 -12.870000 8.408665
6.879600 -12.870000 8.420985
6.926400 -12.870000 8.449140
6.973200 -12.870000 8.491344
7.020000 -12.870000 8.561920
7.066800 -12.870000 8.594371
7.113600 -12.870000 8.594371
7.160400 -12.870000 8.692461
7.207200 -12.870000 8.708328
7.254000 -12.870000 8.727246
7.300800 -12.870000 8.756554
7.347600 -12.870000 8.846236
7.394400 -12.870000 8.918332
7.441200 -12.870000 8.958089
7.488000 -12.870000 8.985561
7.534800 -12.870000 9.047654
7.581600 -12.870000 9.069172
7.628400 -12.870000 9.138082
7.675200 -12.870000 9.328129
7.722000 -12.870000 11.655929
7.768800 -12.870000 11.980442
7.815600 -12.870000 22.912989
7.862400 -12.870000 29.460701
13.104000 -12.870000 8.112028
13.150800 -12.870000 8.095157
13.197600 -12.870000 8.086353
13.244400 -12.870000 8.086353
13.291200 -12.870000 8.086353
13.338000 -12.870000 8.089038
13.384800 -12.870000 8.084728
13.431600 -12.870000 8.083090
13.478400 -12.870000 8.084977
13.525200 -12.870000 8.082042
13.572000 -12.870000 8.082042
13.618800 -12.870000 8.082042
13.665600 -12.870000 8.074908
13.712400 -12.870000 8.083054
13.759200 -12.870000 8.088158
13.806000 -12.870000 8.074908
13.852800 -12.870000 8.095281
13.899600 -12.870000 8.090021
13.946400 -12.870000 8.088158
13.993200 -12.870000 8.073753
14.040000 -12.870000 8.075750
14.086800 -12.870000 8.075750
14.133600 -12.870000 8.093213
14.180400 -12.870000 8.093213
14.227200 -12.870000 8.096118
14.274000 -12.870000 8.096127
14.320800 -12.870000 8.106074
14.367600 -12.870000 8.106074
14.414400 -12.870000 8.112853
14.461200 -12.870000 8.114561
14.508000 -12.870000 8.119705
14.554800 -12.870000 8.126020
14.601600 -12.870000 8.119705
14.648400 -12.870000 8.116474
14.695200 -12.870000 8.116474
14.742000 -12.870000 8.115888
14.788800 -12.870000 8.106990
14.835600 -12.870000 8.087769
14.882400 -12.870000 8.086611
14.929200 -12.870000 8.074785
15.631200 -12.870000 6.860289
15.678000 -12.870000 6.859056
15.724800 -12.870000 6.859056
15.771600 -12.870000 6.856082
15.818400 -12.870000 6.856082
15.865200 -12.870000 6.841227
15.912000 -12.870000 6.843410
15.958800 -12.870000 6.834402
16.005600 -12.870000 6.834402
16.052400 -12.870000 6.835864
16.099200 -12.870000 6.829147
16.146000 -12.870000 6.829147
16.192800 -12.870000 6.814487
16.239600 -12.870000 6.800048
16.286400 -12.870000 6.794018
16.333200 -12.870000 6.776774
16.754400 -12.870000 3.986940
16.801200 -12.870000 3.760118
16.848000 -12.870000 3.425308
16.894800 -12.870000 3.167307
17.035200 -12.870000 2.376612
17.082000 -12.870000 2.115187
17.128800 -12.870000 1.732452
-18.720000 -12.823200 0.000000
-18.673200 -12.823200 0.000000
-18.626400 -12.823200 0.000000
-18.579600 -12.823200 -7.241877
-18.532800 -12.823200 -7.237105
-18.486000 -12.823200 -7.211527
-18.439200 -12.823200 -7.209284
-18.392400 -12.823200 -7.191812
-18.345600 -12.823200 -7.188937
-18.298800 -12.823200 -7.191812
-18.252000 -12.823200 -7.209284
-18.205200 -12.823200 -7.211527
-18.158400 -12.823200 -7.225755
-18.111600 -12.823200 -7.216368
-18.064800 -12.823200 -7.201752
-18.018000 -12.823200 -7.198749
-17.971200 -12.823200 -7.192316
-17.924400 -12.823200 -7.169272
-17.877600 -12.823200 -7.165561
-17.830800 -12.823200 -7.165561
-17.784000 -12.823200 -7.144109
-17.737200 -12.823200 -7.119289
-17.690400 -12.823200 -7.095216
-17.643600 -12.823200 -7.065600
-17.596800 -12.823200 -7.038160
-17.550000 -12.823200 -6.993676
-17.503200 -12.823200 -6.971743
-17.456400 -12.823200 -6.918438
-17.082000 -12.823200 -5.609360
-17.035200 -12.823200 -5.575918
-15.912000 -12.823200 6.905888
-15.865200 -12.823200 6.929208
-15.818400 -12.823200 6.932809
-15.771600 -12.823200 6.955368
-15.724800 -12.823200 6.964149
-15.678000 -12.823200 6.988701
-15.631200 -12.823200 6.998519
-15.584400 -12.823200 7.010060
-15.537600 -12.823200 7.032900
-15.490800 -12.823200 7.043180
-15.444000 -12.823200 7.048881
-15.397200 -12.823200 7.057422
-15.350400 -12.823200 7.066060
-15.303600 -12.823200 7.069559
-15.256800 -12.823200 7.070265
-15.210000 -12.823200 7.070265
-15.163200 -12.823200 7.076763
-15.116400 -12.823200 7.082359
-15.069600 -12.823200 7.082916
-15.022800 -12.823200 7.082916
-14.976000 -12.823200 7.083353
-14.929200 -12.823200 7.089529
-14.882400 -12.823200 7.090870
-14.835600 -12.823200 7.093260
-14.788800 -12.823200 7.092733
-14.742000 -12.823200 7.093260
-14.695200 -12.823200 7.092733
-14.648400 -12.823200 7.093398
-14.601600 -12.823200 7.099631
-14.554800 -12.823200 7.101161
-14.508000 -12.823200 7.101161
-14.461200 -12.823200 7.105561
-14.414400 -12.823200 7.105561
-14.367600 -12.823200 7.107550
-14.320800 -12.823200 7.109226
-14.274000 -12.823200 7.107550
-14.227200 -12.823200 7.112521
-14.180400 -12.823200 7.114775
-14.133600 -12.823200 7.124388
-14.086800 -12.823200 7.143862
-14.040000 -12.823200 7.164631
-13.993200 -12.823200 7.206813
-13.946400 -12.823200 7.246672
-8.377200 -12.823200 8.749818
-8.330400 -12.823200 8.717057
-8.283600 -12.823200 8.684104
-8.236800 -12.823200 8.593884
-8.190000 -12.823200 8.549169
-8.143200 -12.823200 8.483328
-8.096400 -12.823200 8.440702
-8.049600 -12.823200 8.376948
-8.002800 -12.823200 8.354021
-7.956000 -12.823200 8.304277
-7.909200 -12.823200 8.269558
-7.862400 -12.823200 8.181313
-7.815600 -12.823200 8.143004
-7.768800 -12.823200 8.099062
-7.722000 -12.823200 8.054008
-7.675200 -12.823200 8.036417
-7.628400 -12.823200 8.024985
-7.581600 -12.823200 8.019700
-7.534800 -12.823200 7.984468
-7.488000 -12.823200 7.939103
-7.441200 -12.823200 7.914963
-7.394400 -12.823200 7.881513
-7.347600 -12.823200 7.821899
-7.300800 -12.823200 7.779998
-7.254000 -12.823200 7.760399
-7.207200 -12.823200 7.701584
-7.160400 -12.823200 7.663230
-7.113600 -12.823200 7.607382
-7.066800 -12.823200 7.574860
-7.020000 -12.823200 7.562758
-6.973200 -12.823200 7.555073
-6.926400 -12.823200 7.539673
-6.879600 -12.823200 7.534862
-6.832800 -12.823200 7.529740
-6.786000 -12.823200 7.524889
-6.739200 -12.823200 7.502836
-6.692400 -12.823200 7.468276
-6.645600 -12.823200 7.429637
-6.598800 -12.823200 7.379934
-6.552000 -12.823200 7.371475
-6.505200 -12.823200 7.366380
-6.458400 -12.823200 7.350400
-6.411600 -12.823200 7.317679
-6.364800 -12.823200 7.305511
-6.318000 -12.823200 7.238080
-6.271200 -12.823200 7.230766
-6.224400 -12.823200 7.217415
-6.177600 -12.823200 7.205618
-6.130800 -12.823200 7.190387
-6.084000 -12.823200 7.186915
-6.037200 -12.823200 7.183803
-5.990400 -12.823200 7.180751
-5.943600 -12.823200 7.146186
-5.896800 -12.823200 7.138405
-5.850000 -12.823200 7.116851
-5.803200 -12.823200 7.093931
-5.756400 -12.823200 7.073032
-5.709600 -12.823200 7.037502
-5.662800 -12.823200 7.006921
-5.616000 -12.823200 6.983146
-5.569200 -12.823200 6.943650
-5.522400 -12.823200 6.928615
-5.475600 -12.823200 6.927446
-5.428800 -12.823200 6.927446
-5.382000 -12.823200 6.935582
-5.335200 -12.823200 6.940640
-5.288400 -12.823200 6.950894
-5.241600 -12.823200 6.974219
-5.194800 -12.823200 6.983084
-5.148000 -12.823200 6.964641
-5.101200 -12.823200 6.941309
-5.054400 -12.823200 6.903073
-5.007600 -12.823200 6.878330
-4.960800 -12.823200 6.847455
-4.914000 -12.823200 6.860880
-4.867200 -12.823200 6.860880
-4.820400 -12.823200 6.861625
-4.773600 -12.823200 6.860880
-4.726800 -12.823200 6.844140
-4.680000 -12.823200 6.840747
-4.633200 -12.823200 6.830133
-4.586400 -12.823200 6.781550
-4.539600 -12.823200 6.752860
-4.492800 -12.823200 6.739235
-4.446000 -12.823200 6.708496
-4.399200 -12.823200 6.702774
-4.352400 -12.823200 6.687833
-4.305600 -12.823200 6.703774
-4.258800 -12.823200 6.679492
-4.212000 -12.823200 6.650663
-4.165200 -12.823200 6.631399
-4.118400 -12.823200 6.620642
-4.071600 -12.823200 6.591051
-4.024800 -12.823200 6.576026
-3.978000 -12.823200 6.561676
-3.931200 -12.823200 6.560584
-3.884400 -12.823200 6.550519
-3.837600 -12.823200 6.550519
-3.790800 -12.823200 6.554982
-3.744000 -12.823200 6.554982
-3.697200 -12.823200 6.560584
-3.650400 -12.823200 6.560584
-3.603600 -12.823200 6.555105
-3.556800 -12.823200 6.554982
-3.510000 -12.823200 6.546104
-3.463200 -12.823200 6.542640
-3.416400 -12.823200 6.548752
-3.369600 -12.823200 6.540344
-3.322800 -12.823200 6.540209
-3.276000 -12.823200 6.540209
-3.229200 -12.823200 6.537573
-3.182400 -12.823200 6.522532
-3.135600 -12.823200 6.520077
-3.088800 -12.823200 6.510456
-3.042000 -12.823200 6.513018
-2.995200 -12.823200 6.513018
-2.948400 -12.823200 6.510456
-2.901600 -12.823200 6.489496
-2.854800 -12.823200 6.489639
-2.808000 -12.823200 6.488990
-2.761200 -12.823200 6.480323
-2.714400 -12.823200 6.464056
-2.667600 -12.823200 6.448506
-2.620800 -12.823200 6.436398
-2.574000 -12.823200 6.428090
-2.527200 -12.823200 6.407311
-2.480400 -12.823200 6.404499
-2.433600 -12.823200 6.407311
-2.386800 -12.823200 6.419723
-2.340000 -12.823200 6.461165
-2.293200 -12.823200 6.464669
-2.246400 -12.823200 6.451590
-2.199600 -12.823200 6.438923
-2.152800 -12.823200 6.405847
-2.106000 -12.823200 6.355716
-2.059200 -12.823200 6.347508
-2.012400 -12.823200 6.335072
-1.965600 -12.823200 6.326564
-1.918800 -12.823200 6.328376
-1.872000 -12.823200 6.340210
-1.825200 -12.823200 6.340210
-1.778400 -12.823200 6.347508
-1.731600 -12.823200 6.347657
-1.684800 -12.823200 6.348563
-1.638000 -12.823200 6.358084
-1.591200 -12.823200 6.358084
-1.544400 -12.823200 6.358084
-1.497600 -12.823200 6.363311
-1.450800 -12.823200 6.371557
-1.404000 -12.823200 6.374742
-1.357200 -12.823200 6.385439
-1.310400 -12.823200 6.402425
-1.263600 -12.823200 6.395086
-1.216800 -12.823200 6.419566
-1.170000 -12.823200 6.403668
-1.123200 -12.823200 6.393294
-1.076400 -12.823200 6.420788
-1.029600 -12.823200 6.424231
-0.982800 -12.823200 6.424231
-0.936000 -12.823200 6.430965
-0.889200 -12.823200 6.460855
-0.842400 -12.823200 6.487353
-0.795600 -12.823200 6.486797
-0.748800 -12.823200 6.476789
-0.702000 -12.823200 6.476789
-0.655200 -12.823200 6.463406
-0.608400 -12.823200 6.454122
-0.561600 -12.823200 6.452941
-0.514800 -12.823200 6.450154
-0.468000 -12.823200 6.431033
-0.421200 -12.823200 6.435871
-0.374400 -12.823200 6.417711
-0.327600 -12.823200 6.411657
-0.280800 -12.823200 6.407088
-0.234000 -12.823200 6.392474
-0.187200 -12.823200 6.392474
-0.140400 -12.823200 6.398289
-0.093600 -12.823200 6.405559
-0.046800 -12.823200 6.409701
0.000000 -12.823200 6.415674
0.046800 -12.823200 6.431235
0.093600 -12.823200 6.433826
0.140400 -12.823200 6.432920
0.187200 -12.823200 6.463255
0.234000 -12.823200 6.465626
0.280800 -12.823200 6.463255
0.327600 -12.823200 6.452900
0.374400 -12.823200 6.471636
0.421200 -12.823200 6.460471
0.468000 -12.823200 6.460471
0.514800 -12.823200 6.449036
0.561600 -12.823200 6.449036
0.608400 -12.823200 6.447413
0.655200 -12.823200 6.464412
0.702000 -12.823200 6.464399
0.748800 -12.823200 6.464412
0.795600 -12.823200 6.465346
0.842400 -12.823200 6.476872
0.889200 -12.823200 6.508494
0.936000 -12.823200 6.509779
0.982800 -12.823200 6.513203
1.029600 -12.823200 6.520761
1.076400 -12.823200 6.531635
1.123200 -12.823200 6.557592
1.170000 -12.823200 6.588815
1.216800 -12.823200 6.629215
1.263600 -12.823200 6.658864
1.310400 -12.823200 6.683305
1.357200 -12.823200 6.678759
1.404000 -12.823200 6.678759
1.450800 -12.823200 6.658864
1.497600 -12.823200 6.654449
1.544400 -12.823200 6.654449
1.591200 -12.823200 6.632525
1.638000 -12.823200 6.605970
1.684800 -12.823200 6.630405
1.731600 -12.823200 6.634706
1.778400 -12.823200 6.639319
1.825200 -12.823200 6.639319
1.872000 -12.823200 6.646459
1.918800 -12.823200 6.658094
1.965600 -12.823200 6.677264
2.012400 -12.823200 6.682539
2.059200 -12.823200 6.714135
2.106000 -12.823200 6.714135
2.152800 -12.823200 6.737257
2.199600 -12.823200 6.737257
2.246400 -12.823200 6.751534
2.293200 -12.823200 6.783798
2.340000 -12.823200 6.779091
2.386800 -12.823200 6.779506
2.433600 -12.823200 6.779091
2.480400 -12.823200 6.779506
2.527200 -12.823200 6.776913
2.574000 -12.823200 6.783093
2.620800 -12.823200 6.794357
2.667600 -12.823200 6.803062
2.714400 -12.823200 6.803062
2.761200 -12.823200 6.811148
2.808000 -12.823200 6.820116
2.854800 -12.823200 6.838626
2.901600 -12.823200 6.846437
2.948400 -12.823200 6.852509
2.995200 -12.823200 6.863425
3.042000 -12.823200 6.870445
3.088800 -12.823200 6.881041
3.135600 -12.823200 6.881041
3.182400 -12.823200 6.894918
3.229200 -12.823200 6.891954
3.276000 -12.823200 6.901817
3.322800 -12.823200 6.907421
3.369600 -12.823200 6.917111
3.416400 -12.823200 6.931867
3.463200 -12.823200 6.943108
3.510000 -12.823200 6.969902
3.556800 -12.823200 6.977848
3.603600 -12.823200 6.979722
3.650400 -12.823200 6.984708
3.697200 -12.823200 7.015415
3.744000 -12.823200 7.025067
3.790800 -12.823200 7.033807
3.837600 -12.823200 7.057140
3.884400 -12.823200 7.073117
3.931200 -12.823200 7.077924
3.978000 -12.823200 7.077924
4.024800 -12.823200 7.108755
4.071600 -12.823200 7.129271
4.118400 -12.823200 7.138756
4.165200 -12.823200 7.138756
4.212000 -12.823200 7.138756
4.258800 -12.823200 7.152452
4.305600 -12.823200 7.161134
4.352400 -12.823200 7.162860
4.399200 -12.823200 7.167992
4.446000 -12.823200 7.201673
4.492800 -12.823200 7.202337
4.539600 -12.823200 7.226417
4.586400 -12.823200 7.226417
4.633200 -12.823200 7.246703
4.680000 -12.823200 7.251407
4.726800 -12.823200 7.262762
4.773600 -12.823200 7.268687
4.820400 -12.823200 7.293114
4.867200 -12.823200 7.325916
4.914000 -12.823200 7.374704
4.960800 -12.823200 7.383955
5.007600 -12.823200 7.419937
5.054400 -12.823200 7.434970
5.101200 -12.823200 7.455115
5.148000 -12.823200 7.458274
5.194800 -12.823200 7.482153
5.241600 -12.823200 7.494903
5.288400 -12.823200 7.507715
5.335200 -12.823200 7.519441
5.382000 -12.823200 7.540484
5.428800 -12.823200 7.550986
5.475600 -12.823200 7.571601
5.522400 -12.823200 7.586656
5.569200 -12.823200 7.613035
5.616000 -12.823200 7.664316
5.662800 -12.823200 7.687087
5.709600 -12.823200 7.723560
5.756400 -12.823200 7.755148
5.803200 -12.823200 7.761609
5.850000 -12.823200 7.762432
5.896800 -12.823200 7.775213
5.943600 -12.823200 7.775213
5.990400 -12.823200 7.789813
6.037200 -12.823200 7.800974
6.084000 -12.823200 7.852459
6.130800 -12.823200 7.912136
6.177600 -12.823200 7.921061
6.224400 -12.823200 7.931142
6.271200 -12.823200 7.968551
6.318000 -12.823200 7.985165
6.364800 -12.823200 8.027044
6.411600 -12.823200 8.120957
6.458400 -12.823200 8.136586
6.505200 -12.823200 8.147681
6.552000 -12.823200 8.172492
6.598800 -12.823200 8.198492
6.645600 -12.823200 8.244972
6.692400 -12.823200 8.282228
6.739200 -12.823200 8.306093
6.786000 -12.823200 8.392997
6.832800 -12.823200 8.417019
6.879600 -12.823200 8.435823
6.926400 -12.823200 8.449140
6.973200 -12.823200 8.488412
7.020000 -12.823200 8.544462
7.066800 -12.823200 8.555870
7.113600 -12.823200 8.561920
7.160400 -12.823200 8.612142
7.207200 -12.823200 8.703308
7.254000 -12.823200 8.727246
7.300800 -12.823200 8.800244
7.347600 -12.823200 8.846236
7.394400 -12.823200 8.923247
7.441200 -12.823200 8.966589
7.488000 -12.823200 9.012564
7.534800 -12.823200 9.047956
7.581600 -12.823200 9.073993
7.628400 -12.823200 9.138082
7.675200 -12.823200 9.294366
7.722000 -12.823200 9.954391
7.768800 -12.823200 11.980442
7.815600 -12.823200 22.912989
7.862400 -12.823200 23.271879
13.104000 -12.823200 8.115048
13.150800 -12.823200 8.107742
13.197600 -12.823200 8.091112
13.244400 -12.823200 8.091112
13.291200 -12.823200 8.086353
13.338000 -12.823200 8.084977
13.384800 -12.823200 8.084728
13.431600 -12.823200 8.083054
13.478400 -12.823200 8.083090
13.525200 -12.823200 8.079618
13.572000 -12.823200 8.074908
13.618800 -12.823200 8.082042
13.665600 -12.823200 8.072853
13.712400 -12.823200 8.083054
13.759200 -12.823200 8.090021
13.806000 -12.823200 8.084272
13.852800 -12.823200 8.095281
13.899600 -12.823200 8.092484
13.946400 -12.823200 8.090021
13.993200 -12.823200 8.088158
14.040000 -12.823200 8.076066
14.086800 -12.823200 8.075750
14.133600 -12.823200 8.091979
14.180400 -12.823200 8.093213
14.227200 -12.823200 8.096118
14.274000 -12.823200 8.096127
14.320800 -12.823200 8.106074
14.367600 -12.823200 8.111432
14.414400 -12.823200 8.114561
14.461200 -12.823200 8.121644
14.508000 -12.823200 8.124107
14.554800 -12.823200 8.128287
14.601600 -12.823200 8.122814
14.648400 -12.823200 8.120869
14.695200 -12.823200 8.120599
14.742000 -12.823200 8.120083
14.788800 -12.823200 8.116474
14.835600 -12.823200 8.101158
14.882400 -12.823200 8.087153
14.929200 -12.823200 8.075144
15.678000 -12.823200 6.859056
15.724800 -12.823200 6.859056
15.771600 -12.823200 6.859056
15.818400 -12.823200 6.849721
15.865200 -12.823200 6.844583
15.912000 -12.823200 6.849721
15.958800 -12.823200 6.852340
16.005600 -12.823200 6.852340
16.052400 -12.823200 6.847872
16.099200 -12.823200 6.836178
16.146000 -12.823200 6.836377
16.192800 -12.823200 6.836178
16.239600 -12.823200 6.829147
16.286400 -12.823200 6.813123
16.333200 -12.823200 6.797738
16.380000 -12.823200 6.776774
16.707600 -12.823200 4.430969
16.754400 -12.823200 4.120841
16.801200 -12.823200 3.880649
16.848000 -12.823200 3.640774
16.988400 -12.823200 2.744220
17.035200 -12.823200 2.557800
17.082000 -12.823200 2.331328
-18.720000 -12.776400 0.000000
-18.673200 -12.776400 0.000000
-18.626400 -12.776400 0.000000
-18.579600 -12.776400 -7.245654
-18.532800 -12.776400 -7.237105
-18.486000 -12.776400 -7.191812
-18.439200 -12.776400 -7.191812
-18.392400 -12.776400 -7.191812
-18.345600 -12.776400 -7.191812
-18.298800 -12.776400 -7.211527
-18.252000 -12.776400 -7.231644
-18.205200 -12.776400 -7.231644
-18.158400 -12.776400 -7.234280
-18.111600 -12.776400 -7.217621
-18.064800 -12.776400 -7.201752
-18.018000 -12.776400 -7.201752
-17.971200 -12.776400 -7.201752
-17.924400 -12.776400 -7.170692
-17.877600 -12.776400 -7.169272
-17.830800 -12.776400 -7.169272
-17.784000 -12.776400 -7.151708
-17.737200 -12.776400 -7.121093
-17.690400 -12.776400 -7.090770
-17.643600 -12.776400 -7.052543
-17.596800 -12.776400 -7.023482
-17.550000 -12.776400 -6.978289
-17.503200 -12.776400 -6.967869
-17.456400 -12.776400 -6.911543
-17.128800 -12.776400 -5.710709
-17.082000 -12.776400 -5.641773
-16.380000 -12.776400 5.388105
-15.958800 -12.776400 6.889551
-15.912000 -12.776400 6.909890
-15.865200 -12.776400 6.932809
-15.818400 -12.776400 6.955368
-15.771600 -12.776400 6.972345
-15.724800 -12.776400 6.988705
-15.678000 -12.776400 6.994024
-15.631200 -12.776400 7.007325
-15.584400 -12.776400 7.021507
-15.537600 -12.776400 7.036101
-15.490800 -12.776400 7.057422
-15.444000 -12.776400 7.062217
-15.397200 -12.776400 7.065179
-15.350400 -12.776400 7.069559
-15.303600 -12.776400 7.072409
-15.256800 -12.776400 7.072409
-15.210000 -12.776400 7.076256
-15.163200 -12.776400 7.079093
-15.116400 -12.776400 7.082916
-15.069600 -12.776400 7.083129
-15.022800 -12.776400 7.083129
-14.976000 -12.776400 7.083353
-14.929200 -12.776400 7.089529
-14.882400 -12.776400 7.090870
-14.835600 -12.776400 7.093260
-14.788800 -12.776400 7.092733
-14.742000 -12.776400 7.094652
-14.695200 -12.776400 7.094829
-14.648400 -12.776400 7.097499
-14.601600 -12.776400 7.105216
-14.554800 -12.776400 7.110099
-14.508000 -12.776400 7.112292
-14.461200 -12.776400 7.112292
-14.414400 -12.776400 7.112521
-14.367600 -12.776400 7.112521
-14.320800 -12.776400 7.113128
-14.274000 -12.776400 7.113128
-14.227200 -12.776400 7.116339
-14.180400 -12.776400 7.121691
-14.133600 -12.776400 7.135559
-14.086800 -12.776400 7.164631
-14.040000 -12.776400 7.194541
-13.993200 -12.776400 7.253568
-13.946400 -12.776400 7.319375
-8.377200 -12.776400 8.818017
-8.330400 -12.776400 8.749818
-8.283600 -12.776400 8.695862
-8.236800 -12.776400 8.624922
-8.190000 -12.776400 8.577947
-8.143200 -12.776400 8.494141
-8.096400 -12.776400 8.455030
-8.049600 -12.776400 8.376948
-8.002800 -12.776400 8.346812
-7.956000 -12.776400 8.304277
-7.909200 -12.776400 8.245479
-7.862400 -12.776400 8.158719
-7.815600 -12.776400 8.113496
-7.768800 -12.776400 8.094939
-7.722000 -12.776400 8.052358
-7.675200 -12.776400 8.032803
-7.628400 -12.776400 8.019700
-7.581600 -12.776400 8.010696
-7.534800 -12.776400 7.943225
-7.488000 -12.776400 7.930938
-7.441200 -12.776400 7.902738
-7.394400 -12.776400 7.866023
-7.347600 -12.776400 7.800058
-7.300800 -12.776400 7.775321
-7.254000 -12.776400 7.763875
-7.207200 -12.776400 7.701584
-7.160400 -12.776400 7.649844
-7.113600 -12.776400 7.607382
-7.066800 -12.776400 7.578902
-7.020000 -12.776400 7.562758
-6.973200 -12.776400 7.555073
-6.926400 -12.776400 7.539673
[truncated: 6,733,094 more chars]
