# Supplementary material for: Case study of 3D fingerprints applications
Source: PLoS One. 2017 Apr 11;12(4):e0175261. doi: 10.1371/journal.pone.0175261 (PMC5388323; doi:10.1371/journal.pone.0175261)
Supplement: S1 Database — (ZIP) [file pone.0175261.s001.zip › S1_Database/S1_Database_Session1-3D finger point cloud data/bz_l3_b_1.txt]

-18.720000 -14.040000 0.000000
-18.673200 -14.040000 0.000000
-18.626400 -14.040000 0.000000
-18.579600 -14.040000 0.000000
-18.532800 -14.040000 0.000000
-18.486000 -14.040000 0.000000
-18.439200 -14.040000 0.000000
-18.392400 -14.040000 0.000000
-18.345600 -14.040000 0.000000
-18.298800 -14.040000 0.000000
-18.252000 -14.040000 0.000000
-18.205200 -14.040000 0.000000
-18.158400 -14.040000 0.000000
-18.111600 -14.040000 0.000000
-18.064800 -14.040000 0.000000
-18.018000 -14.040000 0.000000
-17.971200 -14.040000 0.000000
-17.924400 -14.040000 0.000000
-17.877600 -14.040000 0.000000
-17.830800 -14.040000 0.000000
-17.784000 -14.040000 0.000000
-17.737200 -14.040000 0.000000
-17.690400 -14.040000 0.000000
-17.643600 -14.040000 0.000000
-17.596800 -14.040000 0.000000
-17.550000 -14.040000 0.000000
-17.503200 -14.040000 0.000000
-17.456400 -14.040000 0.000000
-17.409600 -14.040000 0.000000
-17.362800 -14.040000 0.000000
-17.316000 -14.040000 0.000000
-17.269200 -14.040000 0.000000
-17.222400 -14.040000 0.000000
-17.175600 -14.040000 0.000000
-17.128800 -14.040000 0.000000
-17.082000 -14.040000 0.000000
-17.035200 -14.040000 0.000000
-16.988400 -14.040000 0.000000
-16.941600 -14.040000 0.000000
-16.894800 -14.040000 0.000000
-16.848000 -14.040000 0.000000
-16.801200 -14.040000 0.000000
-16.754400 -14.040000 0.000000
-16.707600 -14.040000 0.000000
-16.286400 -14.040000 0.000000
-15.069600 -14.040000 0.000000
-15.022800 -14.040000 0.000000
-14.976000 -14.040000 0.000000
-14.929200 -14.040000 0.000000
-14.882400 -14.040000 0.000000
-14.835600 -14.040000 0.000000
-14.788800 -14.040000 0.000000
-14.742000 -14.040000 0.000000
-14.695200 -14.040000 0.000000
-14.648400 -14.040000 0.000000
-14.601600 -14.040000 0.000000
-14.554800 -14.040000 0.000000
-14.508000 -14.040000 0.000000
-14.461200 -14.040000 0.000000
-14.414400 -14.040000 0.000000
-14.367600 -14.040000 0.000000
-14.320800 -14.040000 0.000000
-14.274000 -14.040000 0.000000
-14.227200 -14.040000 0.000000
-14.180400 -14.040000 0.000000
-14.133600 -14.040000 0.000000
-14.086800 -14.040000 0.000000
-14.040000 -14.040000 0.000000
-13.993200 -14.040000 0.000000
-13.946400 -14.040000 0.000000
-13.899600 -14.040000 0.000000
-13.852800 -14.040000 0.000000
-13.806000 -14.040000 0.000000
-13.759200 -14.040000 0.000000
-13.712400 -14.040000 0.000000
-13.665600 -14.040000 0.000000
-13.618800 -14.040000 0.000000
-13.572000 -14.040000 0.000000
-13.525200 -14.040000 0.000000
-13.478400 -14.040000 0.000000
-13.431600 -14.040000 0.000000
-13.384800 -14.040000 0.000000
-13.338000 -14.040000 0.000000
-13.291200 -14.040000 0.000000
-13.244400 -14.040000 0.000000
-13.197600 -14.040000 0.000000
-13.150800 -14.040000 0.000000
-13.104000 -14.040000 0.000000
-13.057200 -14.040000 0.000000
-13.010400 -14.040000 0.000000
-12.963600 -14.040000 0.000000
-8.892000 -14.040000 0.000000
-8.845200 -14.040000 0.000000
-8.798400 -14.040000 0.000000
-8.751600 -14.040000 0.000000
-8.704800 -14.040000 0.000000
-8.658000 -14.040000 0.000000
-8.611200 -14.040000 0.000000
-8.564400 -14.040000 0.000000
-8.517600 -14.040000 0.000000
-8.470800 -14.040000 0.000000
-8.424000 -14.040000 0.000000
-8.377200 -14.040000 0.000000
-8.330400 -14.040000 0.000000
-8.283600 -14.040000 0.000000
-8.236800 -14.040000 0.000000
-8.190000 -14.040000 0.000000
-8.143200 -14.040000 0.000000
-8.096400 -14.040000 0.000000
-8.049600 -14.040000 0.000000
-8.002800 -14.040000 0.000000
-7.956000 -14.040000 0.000000
-7.909200 -14.040000 0.000000
-7.862400 -14.040000 0.000000
-7.815600 -14.040000 0.000000
-7.768800 -14.040000 0.000000
-7.722000 -14.040000 0.000000
-7.675200 -14.040000 0.000000
-7.628400 -14.040000 0.000000
-7.581600 -14.040000 0.000000
-7.534800 -14.040000 0.000000
-7.488000 -14.040000 0.000000
-7.441200 -14.040000 0.000000
-7.394400 -14.040000 0.000000
-7.347600 -14.040000 0.000000
-7.300800 -14.040000 0.000000
-7.254000 -14.040000 0.000000
-7.207200 -14.040000 0.000000
-7.160400 -14.040000 0.000000
-7.113600 -14.040000 0.000000
-7.066800 -14.040000 0.000000
-7.020000 -14.040000 0.000000
-6.973200 -14.040000 0.000000
-6.926400 -14.040000 0.000000
-6.879600 -14.040000 0.000000
-6.832800 -14.040000 0.000000
-6.786000 -14.040000 0.000000
-6.739200 -14.040000 0.000000
-6.692400 -14.040000 0.000000
-6.645600 -14.040000 0.000000
-6.598800 -14.040000 0.000000
-6.552000 -14.040000 0.000000
-6.505200 -14.040000 0.000000
-6.458400 -14.040000 0.000000
-6.411600 -14.040000 0.000000
-6.364800 -14.040000 0.000000
-6.318000 -14.040000 0.000000
-6.271200 -14.040000 0.000000
-6.224400 -14.040000 0.000000
-6.177600 -14.040000 0.000000
-6.130800 -14.040000 0.000000
-6.084000 -14.040000 0.000000
-6.037200 -14.040000 0.000000
-5.990400 -14.040000 0.000000
-5.943600 -14.040000 0.000000
-5.896800 -14.040000 0.000000
-5.850000 -14.040000 0.000000
-5.803200 -14.040000 0.000000
-5.756400 -14.040000 0.000000
-5.709600 -14.040000 0.000000
-5.662800 -14.040000 0.000000
-5.616000 -14.040000 0.000000
-5.569200 -14.040000 0.000000
-5.522400 -14.040000 0.000000
-5.475600 -14.040000 0.000000
-5.428800 -14.040000 0.000000
-5.382000 -14.040000 0.000000
-5.335200 -14.040000 0.000000
-5.288400 -14.040000 0.000000
-5.241600 -14.040000 0.000000
-5.194800 -14.040000 0.000000
-5.148000 -14.040000 0.000000
-5.101200 -14.040000 0.000000
-5.054400 -14.040000 0.000000
-5.007600 -14.040000 0.000000
-4.960800 -14.040000 0.000000
-4.914000 -14.040000 0.000000
-4.867200 -14.040000 0.000000
-4.820400 -14.040000 0.000000
-4.773600 -14.040000 0.000000
-4.726800 -14.040000 0.000000
-4.680000 -14.040000 0.000000
-4.633200 -14.040000 0.000000
-4.586400 -14.040000 0.000000
-4.539600 -14.040000 0.000000
-4.492800 -14.040000 0.000000
-4.446000 -14.040000 0.000000
-4.399200 -14.040000 0.000000
-4.352400 -14.040000 0.000000
-4.305600 -14.040000 0.000000
-4.258800 -14.040000 0.000000
-4.212000 -14.040000 0.000000
-4.165200 -14.040000 0.000000
-4.118400 -14.040000 0.000000
-4.071600 -14.040000 0.000000
-4.024800 -14.040000 0.000000
-3.978000 -14.040000 0.000000
-3.931200 -14.040000 0.000000
-3.884400 -14.040000 0.000000
-3.837600 -14.040000 0.000000
-3.790800 -14.040000 0.000000
-3.744000 -14.040000 0.000000
-3.697200 -14.040000 0.000000
-3.650400 -14.040000 0.000000
-3.603600 -14.040000 0.000000
-3.556800 -14.040000 0.000000
-3.510000 -14.040000 0.000000
-3.463200 -14.040000 0.000000
-3.416400 -14.040000 0.000000
-3.369600 -14.040000 0.000000
-3.322800 -14.040000 0.000000
-3.276000 -14.040000 0.000000
-3.229200 -14.040000 0.000000
-3.182400 -14.040000 0.000000
-3.135600 -14.040000 0.000000
-3.088800 -14.040000 0.000000
-3.042000 -14.040000 0.000000
-2.995200 -14.040000 0.000000
-2.948400 -14.040000 0.000000
-2.901600 -14.040000 0.000000
-2.854800 -14.040000 0.000000
-2.808000 -14.040000 0.000000
-2.761200 -14.040000 0.000000
-2.714400 -14.040000 0.000000
-2.667600 -14.040000 0.000000
-2.620800 -14.040000 0.000000
-2.574000 -14.040000 0.000000
-2.527200 -14.040000 0.000000
-2.480400 -14.040000 0.000000
-2.433600 -14.040000 0.000000
-2.386800 -14.040000 0.000000
-2.340000 -14.040000 0.000000
-2.293200 -14.040000 0.000000
-2.246400 -14.040000 0.000000
-2.199600 -14.040000 0.000000
-2.152800 -14.040000 0.000000
-2.106000 -14.040000 0.000000
-2.059200 -14.040000 0.000000
-2.012400 -14.040000 0.000000
-1.965600 -14.040000 0.000000
-1.918800 -14.040000 0.000000
-1.872000 -14.040000 0.000000
-1.825200 -14.040000 0.000000
-1.778400 -14.040000 0.000000
-1.731600 -14.040000 0.000000
-1.684800 -14.040000 0.000000
-1.638000 -14.040000 0.000000
-1.591200 -14.040000 0.000000
-1.544400 -14.040000 0.000000
-1.497600 -14.040000 0.000000
-1.450800 -14.040000 0.000000
-1.404000 -14.040000 0.000000
-1.357200 -14.040000 0.000000
-1.310400 -14.040000 0.000000
-1.263600 -14.040000 0.000000
-1.216800 -14.040000 0.000000
-1.170000 -14.040000 0.000000
-1.123200 -14.040000 0.000000
-1.076400 -14.040000 0.000000
-1.029600 -14.040000 0.000000
-0.982800 -14.040000 0.000000
-0.936000 -14.040000 0.000000
-0.889200 -14.040000 0.000000
-0.842400 -14.040000 0.000000
-0.795600 -14.040000 0.000000
-0.748800 -14.040000 0.000000
-0.702000 -14.040000 0.000000
-0.655200 -14.040000 0.000000
-0.608400 -14.040000 0.000000
-0.561600 -14.040000 0.000000
-0.514800 -14.040000 0.000000
-0.468000 -14.040000 0.000000
-0.421200 -14.040000 0.000000
-0.374400 -14.040000 0.000000
-0.327600 -14.040000 0.000000
-0.280800 -14.040000 0.000000
-0.234000 -14.040000 0.000000
-0.187200 -14.040000 0.000000
-0.140400 -14.040000 0.000000
-0.093600 -14.040000 0.000000
-0.046800 -14.040000 0.000000
0.000000 -14.040000 0.000000
0.046800 -14.040000 0.000000
0.093600 -14.040000 0.000000
0.140400 -14.040000 0.000000
0.187200 -14.040000 0.000000
0.234000 -14.040000 0.000000
0.280800 -14.040000 0.000000
0.327600 -14.040000 0.000000
0.374400 -14.040000 0.000000
0.421200 -14.040000 0.000000
0.468000 -14.040000 0.000000
0.514800 -14.040000 0.000000
0.561600 -14.040000 0.000000
0.608400 -14.040000 0.000000
0.655200 -14.040000 0.000000
0.702000 -14.040000 0.000000
0.748800 -14.040000 0.000000
0.795600 -14.040000 0.000000
0.842400 -14.040000 0.000000
0.889200 -14.040000 0.000000
0.936000 -14.040000 0.000000
0.982800 -14.040000 0.000000
1.029600 -14.040000 0.000000
1.076400 -14.040000 0.000000
1.123200 -14.040000 0.000000
1.170000 -14.040000 0.000000
1.216800 -14.040000 0.000000
1.263600 -14.040000 0.000000
1.310400 -14.040000 0.000000
1.357200 -14.040000 0.000000
1.404000 -14.040000 0.000000
1.450800 -14.040000 0.000000
1.497600 -14.040000 0.000000
1.544400 -14.040000 0.000000
1.591200 -14.040000 0.000000
1.638000 -14.040000 0.000000
1.684800 -14.040000 0.000000
1.731600 -14.040000 0.000000
1.778400 -14.040000 0.000000
1.825200 -14.040000 0.000000
1.872000 -14.040000 0.000000
1.918800 -14.040000 0.000000
1.965600 -14.040000 0.000000
2.012400 -14.040000 0.000000
2.059200 -14.040000 0.000000
2.106000 -14.040000 0.000000
2.152800 -14.040000 0.000000
2.199600 -14.040000 0.000000
2.246400 -14.040000 0.000000
2.293200 -14.040000 0.000000
2.340000 -14.040000 0.000000
2.386800 -14.040000 0.000000
2.433600 -14.040000 0.000000
2.480400 -14.040000 0.000000
2.527200 -14.040000 0.000000
2.574000 -14.040000 0.000000
2.620800 -14.040000 0.000000
2.667600 -14.040000 0.000000
2.714400 -14.040000 0.000000
2.761200 -14.040000 0.000000
2.808000 -14.040000 0.000000
2.854800 -14.040000 0.000000
2.901600 -14.040000 0.000000
2.948400 -14.040000 0.000000
2.995200 -14.040000 0.000000
3.042000 -14.040000 0.000000
3.088800 -14.040000 0.000000
3.135600 -14.040000 0.000000
3.182400 -14.040000 0.000000
3.229200 -14.040000 0.000000
3.276000 -14.040000 0.000000
3.322800 -14.040000 0.000000
3.369600 -14.040000 0.000000
3.416400 -14.040000 0.000000
3.463200 -14.040000 0.000000
3.510000 -14.040000 0.000000
3.556800 -14.040000 0.000000
3.603600 -14.040000 0.000000
3.650400 -14.040000 0.000000
3.697200 -14.040000 0.000000
3.744000 -14.040000 0.000000
3.790800 -14.040000 0.000000
3.837600 -14.040000 0.000000
3.884400 -14.040000 0.000000
3.931200 -14.040000 0.000000
3.978000 -14.040000 0.000000
4.024800 -14.040000 0.000000
4.071600 -14.040000 0.000000
4.118400 -14.040000 0.000000
4.165200 -14.040000 0.000000
4.212000 -14.040000 0.000000
4.258800 -14.040000 0.000000
4.305600 -14.040000 0.000000
4.352400 -14.040000 0.000000
4.399200 -14.040000 0.000000
4.446000 -14.040000 0.000000
4.492800 -14.040000 0.000000
4.539600 -14.040000 0.000000
4.586400 -14.040000 0.000000
4.633200 -14.040000 0.000000
4.680000 -14.040000 0.000000
4.726800 -14.040000 0.000000
4.773600 -14.040000 0.000000
4.820400 -14.040000 0.000000
4.867200 -14.040000 0.000000
4.914000 -14.040000 0.000000
4.960800 -14.040000 0.000000
5.007600 -14.040000 0.000000
5.054400 -14.040000 0.000000
5.101200 -14.040000 0.000000
5.148000 -14.040000 0.000000
5.194800 -14.040000 0.000000
5.241600 -14.040000 0.000000
5.288400 -14.040000 0.000000
5.335200 -14.040000 0.000000
5.382000 -14.040000 0.000000
5.428800 -14.040000 0.000000
5.475600 -14.040000 0.000000
5.522400 -14.040000 0.000000
5.569200 -14.040000 0.000000
5.616000 -14.040000 0.000000
5.662800 -14.040000 0.000000
5.709600 -14.040000 0.000000
5.756400 -14.040000 0.000000
5.803200 -14.040000 0.000000
5.850000 -14.040000 0.000000
5.896800 -14.040000 0.000000
5.943600 -14.040000 0.000000
5.990400 -14.040000 0.000000
6.037200 -14.040000 0.000000
6.084000 -14.040000 0.000000
6.130800 -14.040000 0.000000
6.177600 -14.040000 0.000000
6.224400 -14.040000 0.000000
6.271200 -14.040000 0.000000
6.318000 -14.040000 0.000000
6.364800 -14.040000 0.000000
6.411600 -14.040000 0.000000
6.458400 -14.040000 0.000000
6.505200 -14.040000 0.000000
6.552000 -14.040000 0.000000
6.598800 -14.040000 0.000000
6.645600 -14.040000 0.000000
6.692400 -14.040000 0.000000
6.739200 -14.040000 0.000000
6.786000 -14.040000 0.000000
6.832800 -14.040000 0.000000
6.879600 -14.040000 0.000000
6.926400 -14.040000 0.000000
6.973200 -14.040000 0.000000
7.020000 -14.040000 0.000000
7.066800 -14.040000 0.000000
7.113600 -14.040000 0.000000
7.160400 -14.040000 0.000000
12.121200 -14.040000 0.000000
12.168000 -14.040000 0.000000
12.214800 -14.040000 0.000000
12.261600 -14.040000 0.000000
12.308400 -14.040000 0.000000
12.355200 -14.040000 0.000000
12.402000 -14.040000 0.000000
12.448800 -14.040000 0.000000
12.495600 -14.040000 0.000000
12.542400 -14.040000 0.000000
12.589200 -14.040000 0.000000
12.636000 -14.040000 0.000000
12.682800 -14.040000 0.000000
12.729600 -14.040000 0.000000
12.776400 -14.040000 0.000000
12.823200 -14.040000 0.000000
12.870000 -14.040000 0.000000
12.916800 -14.040000 0.000000
12.963600 -14.040000 0.000000
13.010400 -14.040000 0.000000
13.057200 -14.040000 0.000000
13.104000 -14.040000 0.000000
13.150800 -14.040000 0.000000
13.197600 -14.040000 0.000000
13.244400 -14.040000 0.000000
13.291200 -14.040000 0.000000
13.338000 -14.040000 0.000000
13.384800 -14.040000 0.000000
13.431600 -14.040000 0.000000
13.478400 -14.040000 0.000000
13.525200 -14.040000 0.000000
13.572000 -14.040000 0.000000
13.618800 -14.040000 0.000000
13.665600 -14.040000 0.000000
13.712400 -14.040000 0.000000
13.759200 -14.040000 0.000000
13.806000 -14.040000 0.000000
13.852800 -14.040000 0.000000
13.899600 -14.040000 0.000000
13.946400 -14.040000 0.000000
13.993200 -14.040000 0.000000
14.040000 -14.040000 0.000000
14.086800 -14.040000 0.000000
14.133600 -14.040000 0.000000
14.882400 -14.040000 0.000000
14.929200 -14.040000 0.000000
14.976000 -14.040000 0.000000
15.022800 -14.040000 0.000000
15.069600 -14.040000 0.000000
15.116400 -14.040000 0.000000
15.163200 -14.040000 0.000000
15.210000 -14.040000 0.000000
15.256800 -14.040000 0.000000
15.303600 -14.040000 0.000000
15.350400 -14.040000 0.000000
15.397200 -14.040000 0.000000
15.444000 -14.040000 0.000000
15.490800 -14.040000 0.000000
15.537600 -14.040000 0.000000
15.865200 -14.040000 0.000000
16.286400 -14.040000 0.000000
16.473600 -14.040000 0.000000
16.520400 -14.040000 0.000000
-18.720000 -13.993200 0.000000
-18.673200 -13.993200 0.000000
-18.626400 -13.993200 0.000000
-18.579600 -13.993200 0.000000
-18.532800 -13.993200 0.000000
-18.486000 -13.993200 0.000000
-18.439200 -13.993200 0.000000
-18.392400 -13.993200 0.000000
-18.345600 -13.993200 0.000000
-18.298800 -13.993200 0.000000
-18.252000 -13.993200 0.000000
-18.205200 -13.993200 0.000000
-18.158400 -13.993200 0.000000
-18.111600 -13.993200 0.000000
-18.064800 -13.993200 0.000000
-18.018000 -13.993200 0.000000
-17.971200 -13.993200 0.000000
-17.924400 -13.993200 0.000000
-17.877600 -13.993200 0.000000
-17.830800 -13.993200 0.000000
-17.784000 -13.993200 0.000000
-17.737200 -13.993200 0.000000
-17.690400 -13.993200 0.000000
-17.643600 -13.993200 0.000000
-17.596800 -13.993200 0.000000
-17.550000 -13.993200 0.000000
-17.503200 -13.993200 0.000000
-17.456400 -13.993200 0.000000
-17.409600 -13.993200 0.000000
-17.362800 -13.993200 0.000000
-17.316000 -13.993200 0.000000
-17.269200 -13.993200 0.000000
-17.222400 -13.993200 0.000000
-17.175600 -13.993200 0.000000
-17.128800 -13.993200 0.000000
-17.082000 -13.993200 0.000000
-17.035200 -13.993200 0.000000
-16.988400 -13.993200 0.000000
-16.941600 -13.993200 0.000000
-16.894800 -13.993200 0.000000
-16.848000 -13.993200 0.000000
-16.801200 -13.993200 0.000000
-16.754400 -13.993200 0.000000
-16.707600 -13.993200 0.000000
-15.069600 -13.993200 0.000000
-15.022800 -13.993200 0.000000
-14.976000 -13.993200 0.000000
-14.929200 -13.993200 0.000000
-14.882400 -13.993200 0.000000
-14.835600 -13.993200 0.000000
-14.788800 -13.993200 0.000000
-14.742000 -13.993200 0.000000
-14.695200 -13.993200 0.000000
-14.648400 -13.993200 0.000000
-14.601600 -13.993200 0.000000
-14.554800 -13.993200 0.000000
-14.508000 -13.993200 0.000000
-14.461200 -13.993200 0.000000
-14.414400 -13.993200 0.000000
-14.367600 -13.993200 0.000000
-14.320800 -13.993200 0.000000
-14.274000 -13.993200 0.000000
-14.227200 -13.993200 0.000000
-14.180400 -13.993200 0.000000
-14.133600 -13.993200 0.000000
-14.086800 -13.993200 0.000000
-14.040000 -13.993200 0.000000
-13.993200 -13.993200 0.000000
-13.946400 -13.993200 0.000000
-13.899600 -13.993200 0.000000
-13.852800 -13.993200 0.000000
-13.806000 -13.993200 0.000000
-13.759200 -13.993200 0.000000
-13.712400 -13.993200 0.000000
-13.665600 -13.993200 0.000000
-13.618800 -13.993200 0.000000
-13.572000 -13.993200 0.000000
-13.525200 -13.993200 0.000000
-13.478400 -13.993200 0.000000
-13.431600 -13.993200 0.000000
-13.384800 -13.993200 0.000000
-13.338000 -13.993200 0.000000
-13.291200 -13.993200 0.000000
-13.244400 -13.993200 0.000000
-13.197600 -13.993200 0.000000
-13.150800 -13.993200 0.000000
-13.104000 -13.993200 0.000000
-13.057200 -13.993200 0.000000
-8.892000 -13.993200 0.000000
-8.845200 -13.993200 0.000000
-8.798400 -13.993200 0.000000
-8.751600 -13.993200 0.000000
-8.704800 -13.993200 0.000000
-8.658000 -13.993200 0.000000
-8.611200 -13.993200 0.000000
-8.564400 -13.993200 0.000000
-8.517600 -13.993200 0.000000
-8.470800 -13.993200 0.000000
-8.424000 -13.993200 0.000000
-8.377200 -13.993200 0.000000
-8.330400 -13.993200 0.000000
-8.283600 -13.993200 0.000000
-8.236800 -13.993200 0.000000
-8.190000 -13.993200 0.000000
-8.143200 -13.993200 0.000000
-8.096400 -13.993200 0.000000
-8.049600 -13.993200 0.000000
-8.002800 -13.993200 0.000000
-7.956000 -13.993200 0.000000
-7.909200 -13.993200 0.000000
-7.862400 -13.993200 0.000000
-7.815600 -13.993200 0.000000
-7.768800 -13.993200 0.000000
-7.722000 -13.993200 0.000000
-7.675200 -13.993200 0.000000
-7.628400 -13.993200 0.000000
-7.581600 -13.993200 0.000000
-7.534800 -13.993200 0.000000
-7.488000 -13.993200 0.000000
-7.441200 -13.993200 0.000000
-7.394400 -13.993200 0.000000
-7.347600 -13.993200 0.000000
-7.300800 -13.993200 0.000000
-7.254000 -13.993200 0.000000
-7.207200 -13.993200 0.000000
-7.160400 -13.993200 0.000000
-7.113600 -13.993200 0.000000
-7.066800 -13.993200 0.000000
-7.020000 -13.993200 0.000000
-6.973200 -13.993200 0.000000
-6.926400 -13.993200 0.000000
-6.879600 -13.993200 0.000000
-6.832800 -13.993200 0.000000
-6.786000 -13.993200 0.000000
-6.739200 -13.993200 0.000000
-6.692400 -13.993200 0.000000
-6.645600 -13.993200 0.000000
-6.598800 -13.993200 0.000000
-6.552000 -13.993200 0.000000
-6.505200 -13.993200 0.000000
-6.458400 -13.993200 0.000000
-6.411600 -13.993200 0.000000
-6.364800 -13.993200 0.000000
-6.318000 -13.993200 0.000000
-6.271200 -13.993200 0.000000
-6.224400 -13.993200 0.000000
-6.177600 -13.993200 0.000000
-6.130800 -13.993200 0.000000
-6.084000 -13.993200 0.000000
-6.037200 -13.993200 0.000000
-5.990400 -13.993200 0.000000
-5.943600 -13.993200 0.000000
-5.896800 -13.993200 0.000000
-5.850000 -13.993200 0.000000
-5.803200 -13.993200 0.000000
-5.756400 -13.993200 0.000000
-5.709600 -13.993200 0.000000
-5.662800 -13.993200 0.000000
-5.616000 -13.993200 0.000000
-5.569200 -13.993200 0.000000
-5.522400 -13.993200 0.000000
-5.475600 -13.993200 0.000000
-5.428800 -13.993200 0.000000
-5.382000 -13.993200 0.000000
-5.335200 -13.993200 0.000000
-5.288400 -13.993200 0.000000
-5.241600 -13.993200 0.000000
-5.194800 -13.993200 0.000000
-5.148000 -13.993200 0.000000
-5.101200 -13.993200 0.000000
-5.054400 -13.993200 0.000000
-5.007600 -13.993200 0.000000
-4.960800 -13.993200 0.000000
-4.914000 -13.993200 0.000000
-4.867200 -13.993200 0.000000
-4.820400 -13.993200 0.000000
-4.773600 -13.993200 0.000000
-4.726800 -13.993200 0.000000
-4.680000 -13.993200 0.000000
-4.633200 -13.993200 0.000000
-4.586400 -13.993200 0.000000
-4.539600 -13.993200 0.000000
-4.492800 -13.993200 0.000000
-4.446000 -13.993200 0.000000
-4.399200 -13.993200 0.000000
-4.352400 -13.993200 0.000000
-4.305600 -13.993200 0.000000
-4.258800 -13.993200 0.000000
-4.212000 -13.993200 0.000000
-4.165200 -13.993200 0.000000
-4.118400 -13.993200 0.000000
-4.071600 -13.993200 0.000000
-4.024800 -13.993200 0.000000
-3.978000 -13.993200 0.000000
-3.931200 -13.993200 0.000000
-3.884400 -13.993200 0.000000
-3.837600 -13.993200 0.000000
-3.790800 -13.993200 0.000000
-3.744000 -13.993200 0.000000
-3.697200 -13.993200 0.000000
-3.650400 -13.993200 0.000000
-3.603600 -13.993200 0.000000
-3.556800 -13.993200 0.000000
-3.510000 -13.993200 0.000000
-3.463200 -13.993200 0.000000
-3.416400 -13.993200 0.000000
-3.369600 -13.993200 0.000000
-3.322800 -13.993200 0.000000
-3.276000 -13.993200 0.000000
-3.229200 -13.993200 0.000000
-3.182400 -13.993200 0.000000
-3.135600 -13.993200 0.000000
-3.088800 -13.993200 0.000000
-3.042000 -13.993200 0.000000
-2.995200 -13.993200 0.000000
-2.948400 -13.993200 0.000000
-2.901600 -13.993200 0.000000
-2.854800 -13.993200 0.000000
-2.808000 -13.993200 0.000000
-2.761200 -13.993200 0.000000
-2.714400 -13.993200 0.000000
-2.667600 -13.993200 0.000000
-2.620800 -13.993200 0.000000
-2.574000 -13.993200 0.000000
-2.527200 -13.993200 0.000000
-2.480400 -13.993200 0.000000
-2.433600 -13.993200 0.000000
-2.386800 -13.993200 0.000000
-2.340000 -13.993200 0.000000
-2.293200 -13.993200 0.000000
-2.246400 -13.993200 0.000000
-2.199600 -13.993200 0.000000
-2.152800 -13.993200 0.000000
-2.106000 -13.993200 0.000000
-2.059200 -13.993200 0.000000
-2.012400 -13.993200 0.000000
-1.965600 -13.993200 0.000000
-1.918800 -13.993200 0.000000
-1.872000 -13.993200 0.000000
-1.825200 -13.993200 0.000000
-1.778400 -13.993200 0.000000
-1.731600 -13.993200 0.000000
-1.684800 -13.993200 0.000000
-1.638000 -13.993200 0.000000
-1.591200 -13.993200 0.000000
-1.544400 -13.993200 0.000000
-1.497600 -13.993200 0.000000
-1.450800 -13.993200 0.000000
-1.404000 -13.993200 0.000000
-1.357200 -13.993200 0.000000
-1.310400 -13.993200 0.000000
-1.263600 -13.993200 0.000000
-1.216800 -13.993200 0.000000
-1.170000 -13.993200 0.000000
-1.123200 -13.993200 0.000000
-1.076400 -13.993200 0.000000
-1.029600 -13.993200 0.000000
-0.982800 -13.993200 0.000000
-0.936000 -13.993200 0.000000
-0.889200 -13.993200 0.000000
-0.842400 -13.993200 0.000000
-0.795600 -13.993200 0.000000
-0.748800 -13.993200 0.000000
-0.702000 -13.993200 0.000000
-0.655200 -13.993200 0.000000
-0.608400 -13.993200 0.000000
-0.561600 -13.993200 0.000000
-0.514800 -13.993200 0.000000
-0.468000 -13.993200 0.000000
-0.421200 -13.993200 0.000000
-0.374400 -13.993200 0.000000
-0.327600 -13.993200 0.000000
-0.280800 -13.993200 0.000000
-0.234000 -13.993200 0.000000
-0.187200 -13.993200 0.000000
-0.140400 -13.993200 0.000000
-0.093600 -13.993200 0.000000
-0.046800 -13.993200 0.000000
0.000000 -13.993200 0.000000
0.046800 -13.993200 0.000000
0.093600 -13.993200 0.000000
0.140400 -13.993200 0.000000
0.187200 -13.993200 0.000000
0.234000 -13.993200 0.000000
0.280800 -13.993200 0.000000
0.327600 -13.993200 0.000000
0.374400 -13.993200 0.000000
0.421200 -13.993200 0.000000
0.468000 -13.993200 0.000000
0.514800 -13.993200 0.000000
0.561600 -13.993200 0.000000
0.608400 -13.993200 0.000000
0.655200 -13.993200 0.000000
0.702000 -13.993200 0.000000
0.748800 -13.993200 0.000000
0.795600 -13.993200 0.000000
0.842400 -13.993200 0.000000
0.889200 -13.993200 0.000000
0.936000 -13.993200 0.000000
0.982800 -13.993200 0.000000
1.029600 -13.993200 0.000000
1.076400 -13.993200 0.000000
1.123200 -13.993200 0.000000
1.170000 -13.993200 0.000000
1.216800 -13.993200 0.000000
1.263600 -13.993200 0.000000
1.310400 -13.993200 0.000000
1.357200 -13.993200 0.000000
1.404000 -13.993200 0.000000
1.450800 -13.993200 0.000000
1.497600 -13.993200 0.000000
1.544400 -13.993200 0.000000
1.591200 -13.993200 0.000000
1.638000 -13.993200 0.000000
1.684800 -13.993200 0.000000
1.731600 -13.993200 0.000000
1.778400 -13.993200 0.000000
1.825200 -13.993200 0.000000
1.872000 -13.993200 0.000000
1.918800 -13.993200 0.000000
1.965600 -13.993200 0.000000
2.012400 -13.993200 0.000000
2.059200 -13.993200 0.000000
2.106000 -13.993200 0.000000
2.152800 -13.993200 0.000000
2.199600 -13.993200 0.000000
2.246400 -13.993200 0.000000
2.293200 -13.993200 0.000000
2.340000 -13.993200 0.000000
2.386800 -13.993200 0.000000
2.433600 -13.993200 0.000000
2.480400 -13.993200 0.000000
2.527200 -13.993200 0.000000
2.574000 -13.993200 0.000000
2.620800 -13.993200 0.000000
2.667600 -13.993200 0.000000
2.714400 -13.993200 0.000000
2.761200 -13.993200 0.000000
2.808000 -13.993200 0.000000
2.854800 -13.993200 0.000000
2.901600 -13.993200 0.000000
2.948400 -13.993200 0.000000
2.995200 -13.993200 0.000000
3.042000 -13.993200 0.000000
3.088800 -13.993200 0.000000
3.135600 -13.993200 0.000000
3.182400 -13.993200 0.000000
3.229200 -13.993200 0.000000
3.276000 -13.993200 0.000000
3.322800 -13.993200 0.000000
3.369600 -13.993200 0.000000
3.416400 -13.993200 0.000000
3.463200 -13.993200 0.000000
3.510000 -13.993200 0.000000
3.556800 -13.993200 0.000000
3.603600 -13.993200 0.000000
3.650400 -13.993200 0.000000
3.697200 -13.993200 0.000000
3.744000 -13.993200 0.000000
3.790800 -13.993200 0.000000
3.837600 -13.993200 0.000000
3.884400 -13.993200 0.000000
3.931200 -13.993200 0.000000
3.978000 -13.993200 0.000000
4.024800 -13.993200 0.000000
4.071600 -13.993200 0.000000
4.118400 -13.993200 0.000000
4.165200 -13.993200 0.000000
4.212000 -13.993200 0.000000
4.258800 -13.993200 0.000000
4.305600 -13.993200 0.000000
4.352400 -13.993200 0.000000
4.399200 -13.993200 0.000000
4.446000 -13.993200 0.000000
4.492800 -13.993200 0.000000
4.539600 -13.993200 0.000000
4.586400 -13.993200 0.000000
4.633200 -13.993200 0.000000
4.680000 -13.993200 0.000000
4.726800 -13.993200 0.000000
4.773600 -13.993200 0.000000
4.820400 -13.993200 0.000000
4.867200 -13.993200 0.000000
4.914000 -13.993200 0.000000
4.960800 -13.993200 0.000000
5.007600 -13.993200 0.000000
5.054400 -13.993200 0.000000
5.101200 -13.993200 0.000000
5.148000 -13.993200 0.000000
5.194800 -13.993200 0.000000
5.241600 -13.993200 0.000000
5.288400 -13.993200 0.000000
5.335200 -13.993200 0.000000
5.382000 -13.993200 0.000000
5.428800 -13.993200 0.000000
5.475600 -13.993200 0.000000
5.522400 -13.993200 0.000000
5.569200 -13.993200 0.000000
5.616000 -13.993200 0.000000
5.662800 -13.993200 0.000000
5.709600 -13.993200 0.000000
5.756400 -13.993200 0.000000
5.803200 -13.993200 0.000000
5.850000 -13.993200 0.000000
5.896800 -13.993200 0.000000
5.943600 -13.993200 0.000000
5.990400 -13.993200 0.000000
6.037200 -13.993200 0.000000
6.084000 -13.993200 0.000000
6.130800 -13.993200 0.000000
6.177600 -13.993200 0.000000
6.224400 -13.993200 0.000000
6.271200 -13.993200 0.000000
6.318000 -13.993200 0.000000
6.364800 -13.993200 0.000000
6.411600 -13.993200 0.000000
6.458400 -13.993200 0.000000
6.505200 -13.993200 0.000000
6.552000 -13.993200 0.000000
6.598800 -13.993200 0.000000
6.645600 -13.993200 0.000000
6.692400 -13.993200 0.000000
6.739200 -13.993200 0.000000
6.786000 -13.993200 0.000000
6.832800 -13.993200 0.000000
6.879600 -13.993200 0.000000
6.926400 -13.993200 0.000000
6.973200 -13.993200 0.000000
7.020000 -13.993200 0.000000
7.066800 -13.993200 0.000000
7.113600 -13.993200 0.000000
7.160400 -13.993200 0.000000
12.214800 -13.993200 0.000000
12.261600 -13.993200 0.000000
12.308400 -13.993200 0.000000
12.355200 -13.993200 0.000000
12.402000 -13.993200 0.000000
12.448800 -13.993200 0.000000
12.495600 -13.993200 0.000000
12.542400 -13.993200 0.000000
12.589200 -13.993200 0.000000
12.636000 -13.993200 0.000000
12.682800 -13.993200 0.000000
12.729600 -13.993200 0.000000
12.776400 -13.993200 0.000000
12.823200 -13.993200 0.000000
12.870000 -13.993200 0.000000
12.916800 -13.993200 0.000000
12.963600 -13.993200 0.000000
13.010400 -13.993200 0.000000
13.057200 -13.993200 0.000000
13.104000 -13.993200 0.000000
13.150800 -13.993200 0.000000
13.197600 -13.993200 0.000000
13.244400 -13.993200 0.000000
13.291200 -13.993200 0.000000
13.338000 -13.993200 0.000000
13.384800 -13.993200 0.000000
13.431600 -13.993200 0.000000
13.478400 -13.993200 0.000000
13.525200 -13.993200 0.000000
13.572000 -13.993200 0.000000
13.618800 -13.993200 0.000000
13.665600 -13.993200 0.000000
13.712400 -13.993200 0.000000
13.759200 -13.993200 0.000000
13.806000 -13.993200 0.000000
13.852800 -13.993200 0.000000
13.899600 -13.993200 0.000000
13.946400 -13.993200 0.000000
13.993200 -13.993200 0.000000
14.040000 -13.993200 0.000000
14.086800 -13.993200 0.000000
14.133600 -13.993200 0.000000
14.882400 -13.993200 0.000000
14.929200 -13.993200 0.000000
14.976000 -13.993200 0.000000
15.022800 -13.993200 0.000000
15.069600 -13.993200 0.000000
15.116400 -13.993200 0.000000
15.163200 -13.993200 0.000000
15.210000 -13.993200 0.000000
15.256800 -13.993200 0.000000
15.303600 -13.993200 0.000000
15.350400 -13.993200 0.000000
15.397200 -13.993200 0.000000
15.444000 -13.993200 0.000000
15.490800 -13.993200 0.000000
15.537600 -13.993200 0.000000
15.584400 -13.993200 0.000000
16.052400 -13.993200 0.000000
16.099200 -13.993200 0.000000
-18.720000 -13.946400 0.000000
-18.673200 -13.946400 0.000000
-18.626400 -13.946400 0.000000
-18.579600 -13.946400 0.000000
-18.532800 -13.946400 0.000000
-18.486000 -13.946400 0.000000
-18.439200 -13.946400 0.000000
-18.392400 -13.946400 0.000000
-18.345600 -13.946400 0.000000
-18.298800 -13.946400 0.000000
-18.252000 -13.946400 0.000000
-18.205200 -13.946400 0.000000
-18.158400 -13.946400 0.000000
-18.111600 -13.946400 0.000000
-18.064800 -13.946400 0.000000
-18.018000 -13.946400 0.000000
-17.971200 -13.946400 0.000000
-17.924400 -13.946400 0.000000
-17.877600 -13.946400 0.000000
-17.830800 -13.946400 0.000000
-17.784000 -13.946400 0.000000
-17.737200 -13.946400 0.000000
-17.690400 -13.946400 0.000000
-17.643600 -13.946400 0.000000
-17.596800 -13.946400 0.000000
-17.550000 -13.946400 0.000000
-17.503200 -13.946400 0.000000
-17.456400 -13.946400 0.000000
-17.409600 -13.946400 0.000000
-17.362800 -13.946400 0.000000
-17.316000 -13.946400 0.000000
-17.269200 -13.946400 0.000000
-17.222400 -13.946400 0.000000
-17.175600 -13.946400 0.000000
-17.128800 -13.946400 0.000000
-17.082000 -13.946400 0.000000
-17.035200 -13.946400 0.000000
-16.988400 -13.946400 0.000000
-16.941600 -13.946400 0.000000
-16.894800 -13.946400 0.000000
-16.848000 -13.946400 0.000000
-16.801200 -13.946400 0.000000
-16.754400 -13.946400 0.000000
-16.426800 -13.946400 0.000000
-15.116400 -13.946400 0.000000
-15.069600 -13.946400 0.000000
-15.022800 -13.946400 0.000000
-14.976000 -13.946400 0.000000
-14.929200 -13.946400 0.000000
-14.882400 -13.946400 0.000000
-14.835600 -13.946400 0.000000
-14.788800 -13.946400 0.000000
-14.742000 -13.946400 0.000000
-14.695200 -13.946400 0.000000
-14.648400 -13.946400 0.000000
-14.601600 -13.946400 0.000000
-14.554800 -13.946400 0.000000
-14.508000 -13.946400 0.000000
-14.461200 -13.946400 0.000000
-14.414400 -13.946400 0.000000
-14.367600 -13.946400 0.000000
-14.320800 -13.946400 0.000000
-14.274000 -13.946400 0.000000
-14.227200 -13.946400 0.000000
-14.180400 -13.946400 0.000000
-14.133600 -13.946400 0.000000
-14.086800 -13.946400 0.000000
-14.040000 -13.946400 0.000000
-13.993200 -13.946400 0.000000
-13.946400 -13.946400 0.000000
-13.899600 -13.946400 0.000000
-13.852800 -13.946400 0.000000
-13.806000 -13.946400 0.000000
-13.759200 -13.946400 0.000000
-13.712400 -13.946400 0.000000
-13.665600 -13.946400 0.000000
-13.618800 -13.946400 0.000000
-13.572000 -13.946400 0.000000
-13.525200 -13.946400 0.000000
-13.478400 -13.946400 0.000000
-13.431600 -13.946400 0.000000
-13.384800 -13.946400 0.000000
-13.338000 -13.946400 0.000000
-13.291200 -13.946400 0.000000
-13.244400 -13.946400 0.000000
-13.197600 -13.946400 0.000000
-13.150800 -13.946400 0.000000
-13.104000 -13.946400 0.000000
-13.057200 -13.946400 0.000000
-8.892000 -13.946400 0.000000
-8.845200 -13.946400 0.000000
-8.798400 -13.946400 0.000000
-8.751600 -13.946400 0.000000
-8.704800 -13.946400 0.000000
-8.658000 -13.946400 0.000000
-8.611200 -13.946400 0.000000
-8.564400 -13.946400 0.000000
-8.517600 -13.946400 0.000000
-8.470800 -13.946400 0.000000
-8.424000 -13.946400 0.000000
-8.377200 -13.946400 0.000000
-8.330400 -13.946400 0.000000
-8.283600 -13.946400 0.000000
-8.236800 -13.946400 0.000000
-8.190000 -13.946400 0.000000
-8.143200 -13.946400 0.000000
-8.096400 -13.946400 0.000000
-8.049600 -13.946400 0.000000
-8.002800 -13.946400 0.000000
-7.956000 -13.946400 0.000000
-7.909200 -13.946400 0.000000
-7.862400 -13.946400 0.000000
-7.815600 -13.946400 0.000000
-7.768800 -13.946400 0.000000
-7.722000 -13.946400 0.000000
-7.675200 -13.946400 0.000000
-7.628400 -13.946400 0.000000
-7.581600 -13.946400 0.000000
-7.534800 -13.946400 0.000000
-7.488000 -13.946400 0.000000
-7.441200 -13.946400 0.000000
-7.394400 -13.946400 0.000000
-7.347600 -13.946400 0.000000
-7.300800 -13.946400 0.000000
-7.254000 -13.946400 0.000000
-7.207200 -13.946400 0.000000
-7.160400 -13.946400 0.000000
-7.113600 -13.946400 0.000000
-7.066800 -13.946400 0.000000
-7.020000 -13.946400 0.000000
-6.973200 -13.946400 0.000000
-6.926400 -13.946400 0.000000
-6.879600 -13.946400 0.000000
-6.832800 -13.946400 0.000000
-6.786000 -13.946400 0.000000
-6.739200 -13.946400 0.000000
-6.692400 -13.946400 0.000000
-6.645600 -13.946400 0.000000
-6.598800 -13.946400 0.000000
-6.552000 -13.946400 0.000000
-6.505200 -13.946400 0.000000
-6.458400 -13.946400 0.000000
-6.411600 -13.946400 0.000000
-6.364800 -13.946400 0.000000
-6.318000 -13.946400 0.000000
-6.271200 -13.946400 0.000000
-6.224400 -13.946400 0.000000
-6.177600 -13.946400 0.000000
-6.130800 -13.946400 0.000000
-6.084000 -13.946400 0.000000
-6.037200 -13.946400 0.000000
-5.990400 -13.946400 0.000000
-5.943600 -13.946400 0.000000
-5.896800 -13.946400 0.000000
-5.850000 -13.946400 0.000000
-5.803200 -13.946400 0.000000
-5.756400 -13.946400 0.000000
-5.709600 -13.946400 0.000000
-5.662800 -13.946400 0.000000
-5.616000 -13.946400 0.000000
-5.569200 -13.946400 0.000000
-5.522400 -13.946400 0.000000
-5.475600 -13.946400 0.000000
-5.428800 -13.946400 0.000000
-5.382000 -13.946400 0.000000
-5.335200 -13.946400 0.000000
-5.288400 -13.946400 0.000000
-5.241600 -13.946400 0.000000
-5.194800 -13.946400 0.000000
-5.148000 -13.946400 0.000000
-5.101200 -13.946400 0.000000
-5.054400 -13.946400 0.000000
-5.007600 -13.946400 0.000000
-4.960800 -13.946400 0.000000
-4.914000 -13.946400 0.000000
-4.867200 -13.946400 0.000000
-4.820400 -13.946400 0.000000
-4.773600 -13.946400 0.000000
-4.726800 -13.946400 0.000000
-4.680000 -13.946400 0.000000
-4.633200 -13.946400 0.000000
-4.586400 -13.946400 0.000000
-4.539600 -13.946400 0.000000
-4.492800 -13.946400 0.000000
-4.446000 -13.946400 0.000000
-4.399200 -13.946400 0.000000
-4.352400 -13.946400 0.000000
-4.305600 -13.946400 0.000000
-4.258800 -13.946400 0.000000
-4.212000 -13.946400 0.000000
-4.165200 -13.946400 0.000000
-4.118400 -13.946400 0.000000
-4.071600 -13.946400 0.000000
-4.024800 -13.946400 0.000000
-3.978000 -13.946400 0.000000
-3.931200 -13.946400 0.000000
-3.884400 -13.946400 0.000000
-3.837600 -13.946400 0.000000
-3.790800 -13.946400 0.000000
-3.744000 -13.946400 0.000000
-3.697200 -13.946400 0.000000
-3.650400 -13.946400 0.000000
-3.603600 -13.946400 0.000000
-3.556800 -13.946400 0.000000
-3.510000 -13.946400 0.000000
-3.463200 -13.946400 0.000000
-3.416400 -13.946400 0.000000
-3.369600 -13.946400 0.000000
-3.322800 -13.946400 0.000000
-3.276000 -13.946400 0.000000
-3.229200 -13.946400 0.000000
-3.182400 -13.946400 0.000000
-3.135600 -13.946400 0.000000
-3.088800 -13.946400 0.000000
-3.042000 -13.946400 0.000000
-2.995200 -13.946400 0.000000
-2.948400 -13.946400 0.000000
-2.901600 -13.946400 0.000000
-2.854800 -13.946400 0.000000
-2.808000 -13.946400 0.000000
-2.761200 -13.946400 0.000000
-2.714400 -13.946400 0.000000
-2.667600 -13.946400 0.000000
-2.620800 -13.946400 0.000000
-2.574000 -13.946400 0.000000
-2.527200 -13.946400 0.000000
-2.480400 -13.946400 0.000000
-2.433600 -13.946400 0.000000
-2.386800 -13.946400 0.000000
-2.340000 -13.946400 0.000000
-2.293200 -13.946400 0.000000
-2.246400 -13.946400 0.000000
-2.199600 -13.946400 0.000000
-2.152800 -13.946400 0.000000
-2.106000 -13.946400 0.000000
-2.059200 -13.946400 0.000000
-2.012400 -13.946400 0.000000
-1.965600 -13.946400 0.000000
-1.918800 -13.946400 0.000000
-1.872000 -13.946400 0.000000
-1.825200 -13.946400 0.000000
-1.778400 -13.946400 0.000000
-1.731600 -13.946400 0.000000
-1.684800 -13.946400 0.000000
-1.638000 -13.946400 0.000000
-1.591200 -13.946400 0.000000
-1.544400 -13.946400 0.000000
-1.497600 -13.946400 0.000000
-1.450800 -13.946400 0.000000
-1.404000 -13.946400 0.000000
-1.357200 -13.946400 0.000000
-1.310400 -13.946400 0.000000
-1.263600 -13.946400 0.000000
-1.216800 -13.946400 0.000000
-1.170000 -13.946400 0.000000
-1.123200 -13.946400 0.000000
-1.076400 -13.946400 0.000000
-1.029600 -13.946400 0.000000
-0.982800 -13.946400 0.000000
-0.936000 -13.946400 0.000000
-0.889200 -13.946400 0.000000
-0.842400 -13.946400 0.000000
-0.795600 -13.946400 0.000000
-0.748800 -13.946400 0.000000
-0.702000 -13.946400 0.000000
-0.655200 -13.946400 0.000000
-0.608400 -13.946400 0.000000
-0.561600 -13.946400 0.000000
-0.514800 -13.946400 0.000000
-0.468000 -13.946400 0.000000
-0.421200 -13.946400 0.000000
-0.374400 -13.946400 0.000000
-0.327600 -13.946400 0.000000
-0.280800 -13.946400 0.000000
-0.234000 -13.946400 0.000000
-0.187200 -13.946400 0.000000
-0.140400 -13.946400 0.000000
-0.093600 -13.946400 0.000000
-0.046800 -13.946400 0.000000
0.000000 -13.946400 0.000000
0.046800 -13.946400 0.000000
0.093600 -13.946400 0.000000
0.140400 -13.946400 0.000000
0.187200 -13.946400 0.000000
0.234000 -13.946400 0.000000
0.280800 -13.946400 0.000000
0.327600 -13.946400 0.000000
0.374400 -13.946400 0.000000
0.421200 -13.946400 0.000000
0.468000 -13.946400 0.000000
0.514800 -13.946400 0.000000
0.561600 -13.946400 0.000000
0.608400 -13.946400 0.000000
0.655200 -13.946400 0.000000
0.702000 -13.946400 0.000000
0.748800 -13.946400 0.000000
0.795600 -13.946400 0.000000
0.842400 -13.946400 0.000000
0.889200 -13.946400 0.000000
0.936000 -13.946400 0.000000
0.982800 -13.946400 0.000000
1.029600 -13.946400 0.000000
1.076400 -13.946400 0.000000
1.123200 -13.946400 0.000000
1.170000 -13.946400 0.000000
1.216800 -13.946400 0.000000
1.263600 -13.946400 0.000000
1.310400 -13.946400 0.000000
1.357200 -13.946400 0.000000
1.404000 -13.946400 0.000000
1.450800 -13.946400 0.000000
1.497600 -13.946400 0.000000
1.544400 -13.946400 0.000000
1.591200 -13.946400 0.000000
1.638000 -13.946400 0.000000
1.684800 -13.946400 0.000000
1.731600 -13.946400 0.000000
1.778400 -13.946400 0.000000
1.825200 -13.946400 0.000000
1.872000 -13.946400 0.000000
1.918800 -13.946400 0.000000
1.965600 -13.946400 0.000000
2.012400 -13.946400 0.000000
2.059200 -13.946400 0.000000
2.106000 -13.946400 0.000000
2.152800 -13.946400 0.000000
2.199600 -13.946400 0.000000
2.246400 -13.946400 0.000000
2.293200 -13.946400 0.000000
2.340000 -13.946400 0.000000
2.386800 -13.946400 0.000000
2.433600 -13.946400 0.000000
2.480400 -13.946400 0.000000
2.527200 -13.946400 0.000000
2.574000 -13.946400 0.000000
2.620800 -13.946400 0.000000
2.667600 -13.946400 0.000000
2.714400 -13.946400 0.000000
2.761200 -13.946400 0.000000
2.808000 -13.946400 0.000000
2.854800 -13.946400 0.000000
2.901600 -13.946400 0.000000
2.948400 -13.946400 0.000000
2.995200 -13.946400 0.000000
3.042000 -13.946400 0.000000
3.088800 -13.946400 0.000000
3.135600 -13.946400 0.000000
3.182400 -13.946400 0.000000
3.229200 -13.946400 0.000000
3.276000 -13.946400 0.000000
3.322800 -13.946400 0.000000
3.369600 -13.946400 0.000000
3.416400 -13.946400 0.000000
3.463200 -13.946400 0.000000
3.510000 -13.946400 0.000000
3.556800 -13.946400 0.000000
3.603600 -13.946400 0.000000
3.650400 -13.946400 0.000000
3.697200 -13.946400 0.000000
3.744000 -13.946400 0.000000
3.790800 -13.946400 0.000000
3.837600 -13.946400 0.000000
3.884400 -13.946400 0.000000
3.931200 -13.946400 0.000000
3.978000 -13.946400 0.000000
4.024800 -13.946400 0.000000
4.071600 -13.946400 0.000000
4.118400 -13.946400 0.000000
4.165200 -13.946400 0.000000
4.212000 -13.946400 0.000000
4.258800 -13.946400 0.000000
4.305600 -13.946400 0.000000
4.352400 -13.946400 0.000000
4.399200 -13.946400 0.000000
4.446000 -13.946400 0.000000
4.492800 -13.946400 0.000000
4.539600 -13.946400 0.000000
4.586400 -13.946400 0.000000
4.633200 -13.946400 0.000000
4.680000 -13.946400 0.000000
4.726800 -13.946400 0.000000
4.773600 -13.946400 0.000000
4.820400 -13.946400 0.000000
4.867200 -13.946400 0.000000
4.914000 -13.946400 0.000000
4.960800 -13.946400 0.000000
5.007600 -13.946400 0.000000
5.054400 -13.946400 0.000000
5.101200 -13.946400 0.000000
5.148000 -13.946400 0.000000
5.194800 -13.946400 0.000000
5.241600 -13.946400 0.000000
5.288400 -13.946400 0.000000
5.335200 -13.946400 0.000000
5.382000 -13.946400 0.000000
5.428800 -13.946400 0.000000
5.475600 -13.946400 0.000000
5.522400 -13.946400 0.000000
5.569200 -13.946400 0.000000
5.616000 -13.946400 0.000000
5.662800 -13.946400 0.000000
5.709600 -13.946400 0.000000
5.756400 -13.946400 0.000000
5.803200 -13.946400 0.000000
5.850000 -13.946400 0.000000
5.896800 -13.946400 0.000000
5.943600 -13.946400 0.000000
5.990400 -13.946400 0.000000
6.037200 -13.946400 0.000000
6.084000 -13.946400 0.000000
6.130800 -13.946400 0.000000
6.177600 -13.946400 0.000000
6.224400 -13.946400 0.000000
6.271200 -13.946400 0.000000
6.318000 -13.946400 0.000000
6.364800 -13.946400 0.000000
6.411600 -13.946400 0.000000
6.458400 -13.946400 0.000000
6.505200 -13.946400 0.000000
6.552000 -13.946400 0.000000
6.598800 -13.946400 0.000000
6.645600 -13.946400 0.000000
6.692400 -13.946400 0.000000
6.739200 -13.946400 0.000000
6.786000 -13.946400 0.000000
6.832800 -13.946400 0.000000
6.879600 -13.946400 0.000000
6.926400 -13.946400 0.000000
6.973200 -13.946400 0.000000
7.020000 -13.946400 0.000000
7.066800 -13.946400 0.000000
7.113600 -13.946400 0.000000
7.160400 -13.946400 0.000000
12.214800 -13.946400 0.000000
12.261600 -13.946400 0.000000
12.308400 -13.946400 0.000000
12.355200 -13.946400 0.000000
12.402000 -13.946400 0.000000
12.448800 -13.946400 0.000000
12.495600 -13.946400 0.000000
12.542400 -13.946400 0.000000
12.589200 -13.946400 0.000000
12.636000 -13.946400 0.000000
12.682800 -13.946400 0.000000
12.729600 -13.946400 0.000000
12.776400 -13.946400 0.000000
12.823200 -13.946400 0.000000
12.870000 -13.946400 0.000000
12.916800 -13.946400 0.000000
12.963600 -13.946400 0.000000
13.010400 -13.946400 0.000000
13.057200 -13.946400 0.000000
13.104000 -13.946400 0.000000
13.150800 -13.946400 0.000000
13.197600 -13.946400 0.000000
13.244400 -13.946400 0.000000
13.291200 -13.946400 0.000000
13.338000 -13.946400 0.000000
13.384800 -13.946400 0.000000
13.431600 -13.946400 0.000000
13.478400 -13.946400 0.000000
13.525200 -13.946400 0.000000
13.572000 -13.946400 0.000000
13.618800 -13.946400 0.000000
13.665600 -13.946400 0.000000
13.712400 -13.946400 0.000000
13.759200 -13.946400 0.000000
13.806000 -13.946400 0.000000
13.852800 -13.946400 0.000000
13.899600 -13.946400 0.000000
13.946400 -13.946400 0.000000
13.993200 -13.946400 0.000000
14.040000 -13.946400 0.000000
14.086800 -13.946400 0.000000
14.133600 -13.946400 0.000000
14.180400 -13.946400 0.000000
14.882400 -13.946400 0.000000
14.929200 -13.946400 0.000000
14.976000 -13.946400 0.000000
15.022800 -13.946400 0.000000
15.069600 -13.946400 0.000000
15.116400 -13.946400 0.000000
15.163200 -13.946400 0.000000
15.210000 -13.946400 0.000000
15.256800 -13.946400 0.000000
15.303600 -13.946400 0.000000
15.350400 -13.946400 0.000000
15.397200 -13.946400 0.000000
15.444000 -13.946400 0.000000
15.490800 -13.946400 0.000000
15.537600 -13.946400 0.000000
15.584400 -13.946400 0.000000
15.631200 -13.946400 0.000000
16.005600 -13.946400 0.000000
16.052400 -13.946400 0.000000
-18.720000 -13.899600 0.000000
-18.673200 -13.899600 0.000000
-18.626400 -13.899600 0.000000
-18.579600 -13.899600 -7.074757
-18.532800 -13.899600 -7.073435
-18.486000 -13.899600 -7.040553
-18.439200 -13.899600 -7.033343
-18.392400 -13.899600 -7.017070
-18.345600 -13.899600 -7.010679
-18.298800 -13.899600 -6.991712
-18.252000 -13.899600 -6.993489
-18.205200 -13.899600 -6.991712
-18.158400 -13.899600 -6.991712
-18.111600 -13.899600 -6.991712
-18.064800 -13.899600 -7.001434
-18.018000 -13.899600 -7.002499
-17.971200 -13.899600 -7.009074
-17.924400 -13.899600 -7.009074
-17.877600 -13.899600 -6.993839
-17.830800 -13.899600 -6.993839
-17.784000 -13.899600 -6.993839
-17.737200 -13.899600 -6.989871
-17.690400 -13.899600 -6.981739
-17.643600 -13.899600 -6.951404
-17.596800 -13.899600 -6.950449
-17.550000 -13.899600 -6.944463
-17.503200 -13.899600 -6.935452
-17.456400 -13.899600 -6.925811
-17.409600 -13.899600 -6.913927
-17.362800 -13.899600 -6.913927
-17.316000 -13.899600 -6.870416
-17.269200 -13.899600 -6.849345
-17.222400 -13.899600 -6.829164
-17.175600 -13.899600 -6.827915
-17.128800 -13.899600 -6.817629
-17.082000 -13.899600 -6.817629
-17.035200 -13.899600 -6.811778
-16.988400 -13.899600 -6.797131
-16.941600 -13.899600 -6.777716
-16.894800 -13.899600 -6.748851
-16.848000 -13.899600 -6.692743
-16.801200 -13.899600 -6.667321
-15.163200 -13.899600 6.768446
-15.116400 -13.899600 6.806361
-15.069600 -13.899600 6.822733
-15.022800 -13.899600 6.852355
-14.976000 -13.899600 6.868072
-14.929200 -13.899600 6.886022
-14.882400 -13.899600 6.907579
-14.835600 -13.899600 6.915863
-14.788800 -13.899600 6.939493
-14.742000 -13.899600 6.950052
-14.695200 -13.899600 6.974906
-14.648400 -13.899600 6.985242
-14.601600 -13.899600 6.993071
-14.554800 -13.899600 7.003709
-14.508000 -13.899600 7.003709
-14.461200 -13.899600 7.014777
-14.414400 -13.899600 7.018927
-14.367600 -13.899600 7.019220
-14.320800 -13.899600 7.031894
-14.274000 -13.899600 7.033003
-14.227200 -13.899600 7.037123
-14.180400 -13.899600 7.037123
-14.133600 -13.899600 7.039931
-14.086800 -13.899600 7.044497
-14.040000 -13.899600 7.049867
-13.993200 -13.899600 7.050893
-13.946400 -13.899600 7.050893
-13.899600 -13.899600 7.050893
-13.852800 -13.899600 7.050893
-13.806000 -13.899600 7.056061
-13.759200 -13.899600 7.056845
-13.712400 -13.899600 7.056845
-13.665600 -13.899600 7.056845
-13.618800 -13.899600 7.056845
-13.572000 -13.899600 7.056720
-13.525200 -13.899600 7.056061
-13.478400 -13.899600 7.056720
-13.431600 -13.899600 7.053244
-13.384800 -13.899600 7.049480
-13.338000 -13.899600 7.049480
-13.291200 -13.899600 7.058278
-13.244400 -13.899600 7.072387
-13.197600 -13.899600 7.110460
-13.150800 -13.899600 7.156952
-13.104000 -13.899600 7.174128
-8.892000 -13.899600 12.961704
-8.845200 -13.899600 12.879127
-8.798400 -13.899600 10.971341
-8.751600 -13.899600 10.875827
-8.704800 -13.899600 8.235981
-8.658000 -13.899600 8.134230
-8.611200 -13.899600 8.104406
-8.564400 -13.899600 8.083798
-8.517600 -13.899600 8.043615
-8.470800 -13.899600 8.014511
-8.424000 -13.899600 8.005804
-8.377200 -13.899600 7.991819
-8.330400 -13.899600 7.981761
-8.283600 -13.899600 7.925118
-8.236800 -13.899600 7.896288
-8.190000 -13.899600 7.853943
-8.143200 -13.899600 7.826724
-8.096400 -13.899600 7.816302
-8.049600 -13.899600 7.800927
-8.002800 -13.899600 7.744400
-7.956000 -13.899600 7.750663
-7.909200 -13.899600 7.739774
-7.862400 -13.899600 7.712436
-7.815600 -13.899600 7.705020
-7.768800 -13.899600 7.684853
-7.722000 -13.899600 7.653466
-7.675200 -13.899600 7.608545
-7.628400 -13.899600 7.583072
-7.581600 -13.899600 7.545758
-7.534800 -13.899600 7.534568
-7.488000 -13.899600 7.513578
-7.441200 -13.899600 7.502286
-7.394400 -13.899600 7.471286
-7.347600 -13.899600 7.468034
-7.300800 -13.899600 7.437672
-7.254000 -13.899600 7.407958
-7.207200 -13.899600 7.382078
-7.160400 -13.899600 7.340077
-7.113600 -13.899600 7.340077
-7.066800 -13.899600 7.319861
-7.020000 -13.899600 7.293637
-6.973200 -13.899600 7.293637
-6.926400 -13.899600 7.285919
-6.879600 -13.899600 7.264908
-6.832800 -13.899600 7.257892
-6.786000 -13.899600 7.229796
-6.739200 -13.899600 7.181099
-6.692400 -13.899600 7.153899
-6.645600 -13.899600 7.141101
-6.598800 -13.899600 7.138644
-6.552000 -13.899600 7.176709
-6.505200 -13.899600 7.179563
-6.458400 -13.899600 7.180272
-6.411600 -13.899600 7.176211
-6.364800 -13.899600 7.155922
-6.318000 -13.899600 7.119684
-6.271200 -13.899600 7.102248
-6.224400 -13.899600 7.073467
-6.177600 -13.899600 7.073246
-6.130800 -13.899600 7.058219
-6.084000 -13.899600 7.048003
-6.037200 -13.899600 7.047554
-5.990400 -13.899600 7.048003
-5.943600 -13.899600 7.031894
-5.896800 -13.899600 6.989490
-5.850000 -13.899600 6.962632
-5.803200 -13.899600 6.970614
-5.756400 -13.899600 6.983425
-5.709600 -13.899600 6.984086
-5.662800 -13.899600 6.979463
-5.616000 -13.899600 6.971852
-5.569200 -13.899600 6.971852
-5.522400 -13.899600 6.978724
-5.475600 -13.899600 6.969420
-5.428800 -13.899600 6.942545
-5.382000 -13.899600 6.913227
-5.335200 -13.899600 6.844260
-5.288400 -13.899600 6.809032
-5.241600 -13.899600 6.761784
-5.194800 -13.899600 6.743284
-5.148000 -13.899600 6.730246
-5.101200 -13.899600 6.724977
-5.054400 -13.899600 6.728943
-5.007600 -13.899600 6.719692
-4.960800 -13.899600 6.719692
-4.914000 -13.899600 6.704224
-4.867200 -13.899600 6.681437
-4.820400 -13.899600 6.646254
-4.773600 -13.899600 6.638264
-4.726800 -13.899600 6.636319
-4.680000 -13.899600 6.631727
-4.633200 -13.899600 6.642380
-4.586400 -13.899600 6.660473
-4.539600 -13.899600 6.675262
-4.492800 -13.899600 6.683292
-4.446000 -13.899600 6.688912
-4.399200 -13.899600 6.688912
-4.352400 -13.899600 6.696638
-4.305600 -13.899600 6.696638
-4.258800 -13.899600 6.693293
-4.212000 -13.899600 6.693293
-4.165200 -13.899600 6.701367
-4.118400 -13.899600 6.682217
-4.071600 -13.899600 6.668988
-4.024800 -13.899600 6.617546
-3.978000 -13.899600 6.606306
-3.931200 -13.899600 6.581431
-3.884400 -13.899600 6.572831
-3.837600 -13.899600 6.554902
-3.790800 -13.899600 6.546437
-3.744000 -13.899600 6.540672
-3.697200 -13.899600 6.537057
-3.650400 -13.899600 6.541186
-3.603600 -13.899600 6.541186
-3.556800 -13.899600 6.537057
-3.510000 -13.899600 6.533722
-3.463200 -13.899600 6.526181
-3.416400 -13.899600 6.532237
-3.369600 -13.899600 6.529000
-3.322800 -13.899600 6.529000
-3.276000 -13.899600 6.524798
-3.229200 -13.899600 6.522599
-3.182400 -13.899600 6.522599
-3.135600 -13.899600 6.528289
-3.088800 -13.899600 6.526531
-3.042000 -13.899600 6.526531
-2.995200 -13.899600 6.507505
-2.948400 -13.899600 6.499527
-2.901600 -13.899600 6.508363
-2.854800 -13.899600 6.521764
-2.808000 -13.899600 6.496211
-2.761200 -13.899600 6.483138
-2.714400 -13.899600 6.480562
-2.667600 -13.899600 6.481551
-2.620800 -13.899600 6.480562
-2.574000 -13.899600 6.477710
-2.527200 -13.899600 6.474042
-2.480400 -13.899600 6.474042
-2.433600 -13.899600 6.480562
-2.386800 -13.899600 6.474042
-2.340000 -13.899600 6.444650
-2.293200 -13.899600 6.435402
-2.246400 -13.899600 6.431464
-2.199600 -13.899600 6.405400
-2.152800 -13.899600 6.405400
-2.106000 -13.899600 6.405400
-2.059200 -13.899600 6.426469
-2.012400 -13.899600 6.431464
-1.965600 -13.899600 6.431652
-1.918800 -13.899600 6.426469
-1.872000 -13.899600 6.423911
-1.825200 -13.899600 6.444049
-1.778400 -13.899600 6.444049
-1.731600 -13.899600 6.434360
-1.684800 -13.899600 6.444049
-1.638000 -13.899600 6.467578
-1.591200 -13.899600 6.472739
-1.544400 -13.899600 6.481440
-1.497600 -13.899600 6.460500
-1.450800 -13.899600 6.460500
-1.404000 -13.899600 6.467578
-1.357200 -13.899600 6.452406
-1.310400 -13.899600 6.443120
-1.263600 -13.899600 6.439560
-1.216800 -13.899600 6.423711
-1.170000 -13.899600 6.424732
-1.123200 -13.899600 6.424391
-1.076400 -13.899600 6.420637
-1.029600 -13.899600 6.422601
-0.982800 -13.899600 6.424391
-0.936000 -13.899600 6.424391
-0.889200 -13.899600 6.432438
-0.842400 -13.899600 6.426564
-0.795600 -13.899600 6.426564
-0.748800 -13.899600 6.432460
-0.702000 -13.899600 6.432460
-0.655200 -13.899600 6.443161
-0.608400 -13.899600 6.455938
-0.561600 -13.899600 6.455938
-0.514800 -13.899600 6.488546
-0.468000 -13.899600 6.488546
-0.421200 -13.899600 6.488546
-0.374400 -13.899600 6.481878
-0.327600 -13.899600 6.480264
-0.280800 -13.899600 6.471777
-0.234000 -13.899600 6.471777
-0.187200 -13.899600 6.456342
-0.140400 -13.899600 6.469180
-0.093600 -13.899600 6.471777
-0.046800 -13.899600 6.474845
0.000000 -13.899600 6.491599
0.046800 -13.899600 6.511684
0.093600 -13.899600 6.504905
0.140400 -13.899600 6.504905
0.187200 -13.899600 6.504905
0.234000 -13.899600 6.511684
0.280800 -13.899600 6.520988
0.327600 -13.899600 6.506153
0.374400 -13.899600 6.500307
0.421200 -13.899600 6.506153
0.468000 -13.899600 6.506153
0.514800 -13.899600 6.521258
0.561600 -13.899600 6.521258
0.608400 -13.899600 6.521258
0.655200 -13.899600 6.547492
0.702000 -13.899600 6.559548
0.748800 -13.899600 6.547492
0.795600 -13.899600 6.541006
0.842400 -13.899600 6.533961
0.889200 -13.899600 6.526995
0.936000 -13.899600 6.508457
0.982800 -13.899600 6.506354
1.029600 -13.899600 6.506354
1.076400 -13.899600 6.508457
1.123200 -13.899600 6.523041
1.170000 -13.899600 6.536942
1.216800 -13.899600 6.554512
1.263600 -13.899600 6.573494
1.310400 -13.899600 6.594495
1.357200 -13.899600 6.595285
1.404000 -13.899600 6.624046
1.450800 -13.899600 6.635591
1.497600 -13.899600 6.645539
1.544400 -13.899600 6.652796
1.591200 -13.899600 6.675936
1.638000 -13.899600 6.719383
1.684800 -13.899600 6.736020
1.731600 -13.899600 6.758469
1.778400 -13.899600 6.792253
1.825200 -13.899600 6.802841
1.872000 -13.899600 6.799309
1.918800 -13.899600 6.799309
1.965600 -13.899600 6.750713
2.012400 -13.899600 6.723972
2.059200 -13.899600 6.708853
2.106000 -13.899600 6.668175
2.152800 -13.899600 6.640603
2.199600 -13.899600 6.625167
2.246400 -13.899600 6.626906
2.293200 -13.899600 6.675138
2.340000 -13.899600 6.750949
2.386800 -13.899600 6.821432
2.433600 -13.899600 6.851239
2.480400 -13.899600 6.871394
2.527200 -13.899600 6.891038
2.574000 -13.899600 6.895214
2.620800 -13.899600 6.902568
2.667600 -13.899600 6.902568
2.714400 -13.899600 6.893929
2.761200 -13.899600 6.893929
2.808000 -13.899600 6.895214
2.854800 -13.899600 6.957586
2.901600 -13.899600 6.970475
2.948400 -13.899600 7.007974
2.995200 -13.899600 7.021244
3.042000 -13.899600 7.062981
3.088800 -13.899600 7.079475
3.135600 -13.899600 7.094208
3.182400 -13.899600 7.121855
3.229200 -13.899600 7.121855
3.276000 -13.899600 7.129579
3.322800 -13.899600 7.138500
3.369600 -13.899600 7.139479
3.416400 -13.899600 7.142551
3.463200 -13.899600 7.156243
3.510000 -13.899600 7.169441
3.556800 -13.899600 7.207920
3.603600 -13.899600 7.240303
3.650400 -13.899600 7.256591
3.697200 -13.899600 7.279105
3.744000 -13.899600 7.300839
3.790800 -13.899600 7.329719
3.837600 -13.899600 7.334695
3.884400 -13.899600 7.356311
3.931200 -13.899600 7.384813
3.978000 -13.899600 7.413555
4.024800 -13.899600 7.417336
4.071600 -13.899600 7.432622
4.118400 -13.899600 7.432622
4.165200 -13.899600 7.442511
4.212000 -13.899600 7.453799
4.258800 -13.899600 7.486672
4.305600 -13.899600 7.492679
4.352400 -13.899600 7.499415
4.399200 -13.899600 7.527808
4.446000 -13.899600 7.546918
4.492800 -13.899600 7.553691
4.539600 -13.899600 7.602776
4.586400 -13.899600 7.631404
4.633200 -13.899600 7.668280
4.680000 -13.899600 7.695991
4.726800 -13.899600 7.712946
4.773600 -13.899600 7.755621
4.820400 -13.899600 7.788193
4.867200 -13.899600 7.792472
4.914000 -13.899600 7.823809
4.960800 -13.899600 7.842610
5.007600 -13.899600 7.945153
5.054400 -13.899600 8.072142
5.101200 -13.899600 8.082457
5.148000 -13.899600 8.095055
5.194800 -13.899600 8.130306
5.241600 -13.899600 8.172746
5.288400 -13.899600 8.192905
5.335200 -13.899600 8.204224
5.382000 -13.899600 8.257479
5.428800 -13.899600 8.272746
5.475600 -13.899600 8.292963
5.522400 -13.899600 8.277867
5.569200 -13.899600 8.302709
5.616000 -13.899600 8.325274
5.662800 -13.899600 8.349457
5.709600 -13.899600 8.396262
5.756400 -13.899600 8.457697
5.803200 -13.899600 8.518715
5.850000 -13.899600 8.563752
5.896800 -13.899600 8.598765
5.943600 -13.899600 8.637840
5.990400 -13.899600 8.665582
6.037200 -13.899600 8.681672
6.084000 -13.899600 8.695059
6.130800 -13.899600 8.736571
6.177600 -13.899600 8.779903
6.224400 -13.899600 8.886999
6.271200 -13.899600 8.896047
6.318000 -13.899600 8.925958
6.364800 -13.899600 9.016834
6.411600 -13.899600 9.128294
6.458400 -13.899600 9.206681
6.505200 -13.899600 23.170961
6.552000 -13.899600 23.180907
6.598800 -13.899600 29.388990
6.645600 -13.899600 29.391623
6.692400 -13.899600 29.392037
6.739200 -13.899600 29.393477
6.786000 -13.899600 29.394000
6.832800 -13.899600 29.394025
6.879600 -13.899600 29.394025
6.926400 -13.899600 29.395429
6.973200 -13.899600 29.396291
7.020000 -13.899600 29.396375
7.066800 -13.899600 29.396836
7.113600 -13.899600 29.399303
7.160400 -13.899600 29.399303
12.261600 -13.899600 7.993167
12.308400 -13.899600 7.991885
12.355200 -13.899600 7.990306
12.402000 -13.899600 7.975348
12.448800 -13.899600 7.965672
12.495600 -13.899600 7.965296
12.542400 -13.899600 7.964088
12.589200 -13.899600 7.949857
12.636000 -13.899600 7.949336
12.682800 -13.899600 7.947450
12.729600 -13.899600 7.949336
12.776400 -13.899600 7.949336
12.823200 -13.899600 7.947450
12.870000 -13.899600 7.936990
12.916800 -13.899600 7.942581
12.963600 -13.899600 7.942581
13.010400 -13.899600 7.942581
13.057200 -13.899600 7.944342
13.104000 -13.899600 7.946870
13.150800 -13.899600 7.949314
13.197600 -13.899600 7.951873
13.244400 -13.899600 7.963583
13.291200 -13.899600 7.974668
13.338000 -13.899600 7.975328
13.384800 -13.899600 7.991886
13.431600 -13.899600 7.987627
13.478400 -13.899600 7.987627
13.525200 -13.899600 7.990483
13.572000 -13.899600 7.975276
13.618800 -13.899600 7.975276
13.665600 -13.899600 7.984247
13.712400 -13.899600 7.975276
13.759200 -13.899600 7.984056
13.806000 -13.899600 7.992829
13.852800 -13.899600 8.004064
13.899600 -13.899600 8.010991
13.946400 -13.899600 8.017681
13.993200 -13.899600 8.023522
14.040000 -13.899600 8.020143
14.086800 -13.899600 8.011592
14.133600 -13.899600 8.001684
14.180400 -13.899600 7.980515
14.227200 -13.899600 7.940887
14.929200 -13.899600 6.735725
14.976000 -13.899600 6.708116
15.022800 -13.899600 6.706367
15.069600 -13.899600 6.697189
15.116400 -13.899600 6.688914
15.163200 -13.899600 6.688914
15.210000 -13.899600 6.690195
15.256800 -13.899600 6.694534
15.303600 -13.899600 6.707858
15.350400 -13.899600 6.725697
15.397200 -13.899600 6.747448
15.444000 -13.899600 6.747448
15.490800 -13.899600 6.731147
15.537600 -13.899600 6.725697
15.584400 -13.899600 6.722005
15.631200 -13.899600 6.695905
15.678000 -13.899600 6.684220
16.005600 -13.899600 4.474176
16.052400 -13.899600 4.269453
-18.720000 -13.852800 0.000000
-18.673200 -13.852800 0.000000
-18.626400 -13.852800 0.000000
-18.579600 -13.852800 -7.073435
-18.532800 -13.852800 -7.073435
-18.486000 -13.852800 -7.045788
-18.439200 -13.852800 -7.033343
-18.392400 -13.852800 -7.033343
-18.345600 -13.852800 -7.010679
-18.298800 -13.852800 -6.993489
-18.252000 -13.852800 -7.017070
-18.205200 -13.852800 -7.012827
-18.158400 -13.852800 -7.010679
-18.111600 -13.852800 -7.013329
-18.064800 -13.852800 -7.013329
-18.018000 -13.852800 -7.023789
-17.971200 -13.852800 -7.021186
-17.924400 -13.852800 -7.019618
-17.877600 -13.852800 -7.012653
-17.830800 -13.852800 -7.012758
-17.784000 -13.852800 -7.019620
-17.737200 -13.852800 -7.012758
-17.690400 -13.852800 -6.993839
-17.643600 -13.852800 -6.974092
-17.596800 -13.852800 -6.973701
-17.550000 -13.852800 -6.971452
-17.503200 -13.852800 -6.951404
-17.456400 -13.852800 -6.945957
-17.409600 -13.852800 -6.938654
-17.362800 -13.852800 -6.935452
-17.316000 -13.852800 -6.913927
-17.269200 -13.852800 -6.870416
-17.222400 -13.852800 -6.852995
-17.175600 -13.852800 -6.840605
-17.128800 -13.852800 -6.823421
-17.082000 -13.852800 -6.823421
-17.035200 -13.852800 -6.813115
-16.988400 -13.852800 -6.799156
-16.941600 -13.852800 -6.776828
-16.894800 -13.852800 -6.748851
-16.848000 -13.852800 -6.677299
-16.801200 -13.852800 -6.587953
-16.473600 -13.852800 -5.325038
-15.210000 -13.852800 6.794350
-15.163200 -13.852800 6.819942
-15.116400 -13.852800 6.831924
-15.069600 -13.852800 6.863813
-15.022800 -13.852800 6.874409
-14.976000 -13.852800 6.888350
-14.929200 -13.852800 6.905555
-14.882400 -13.852800 6.939493
-14.835600 -13.852800 6.946621
-14.788800 -13.852800 6.967950
-14.742000 -13.852800 6.985242
-14.695200 -13.852800 6.991090
-14.648400 -13.852800 6.993933
-14.601600 -13.852800 7.005754
-14.554800 -13.852800 7.010484
-14.508000 -13.852800 7.012411
-14.461200 -13.852800 7.014777
-14.414400 -13.852800 7.016961
-14.367600 -13.852800 7.016961
-14.320800 -13.852800 7.029576
-14.274000 -13.852800 7.033003
-14.227200 -13.852800 7.034143
-14.180400 -13.852800 7.037391
-14.133600 -13.852800 7.042716
-14.086800 -13.852800 7.048818
-14.040000 -13.852800 7.049867
-13.993200 -13.852800 7.049867
-13.946400 -13.852800 7.050893
-13.899600 -13.852800 7.055616
-13.852800 -13.852800 7.058063
-13.806000 -13.852800 7.058063
-13.759200 -13.852800 7.067562
-13.712400 -13.852800 7.066759
-13.665600 -13.852800 7.066759
-13.618800 -13.852800 7.066169
-13.572000 -13.852800 7.065144
-13.525200 -13.852800 7.062013
-13.478400 -13.852800 7.065144
-13.431600 -13.852800 7.058567
-13.384800 -13.852800 7.058278
-13.338000 -13.852800 7.060266
-13.291200 -13.852800 7.078316
-13.244400 -13.852800 7.098542
-13.197600 -13.852800 7.156952
-13.150800 -13.852800 7.183187
-8.892000 -13.852800 12.986580
-8.845200 -13.852800 12.922734
-8.798400 -13.852800 10.988359
-8.751600 -13.852800 10.875827
-8.704800 -13.852800 8.223151
-8.658000 -13.852800 8.144995
-8.611200 -13.852800 8.130603
-8.564400 -13.852800 8.122463
-8.517600 -13.852800 8.083798
-8.470800 -13.852800 8.040185
-8.424000 -13.852800 8.033978
-8.377200 -13.852800 8.031805
-8.330400 -13.852800 8.005804
-8.283600 -13.852800 7.981761
-8.236800 -13.852800 7.916821
-8.190000 -13.852800 7.896288
-8.143200 -13.852800 7.862944
-8.096400 -13.852800 7.839318
-8.049600 -13.852800 7.839014
-8.002800 -13.852800 7.776002
-7.956000 -13.852800 7.793392
-7.909200 -13.852800 7.744400
-7.862400 -13.852800 7.732914
-7.815600 -13.852800 7.712436
-7.768800 -13.852800 7.692821
-7.722000 -13.852800 7.658925
-7.675200 -13.852800 7.620390
-7.628400 -13.852800 7.606466
-7.581600 -13.852800 7.567715
-7.534800 -13.852800 7.543091
-7.488000 -13.852800 7.534568
-7.441200 -13.852800 7.513578
-7.394400 -13.852800 7.492044
-7.347600 -13.852800 7.471286
-7.300800 -13.852800 7.447607
-7.254000 -13.852800 7.407958
-7.207200 -13.852800 7.382078
-7.160400 -13.852800 7.355108
-7.113600 -13.852800 7.355108
-7.066800 -13.852800 7.337052
-7.020000 -13.852800 7.317561
-6.973200 -13.852800 7.315918
-6.926400 -13.852800 7.303167
-6.879600 -13.852800 7.285919
-6.832800 -13.852800 7.268240
-6.786000 -13.852800 7.232386
-6.739200 -13.852800 7.170263
-6.692400 -13.852800 7.135903
-6.645600 -13.852800 7.134622
-6.598800 -13.852800 7.134622
-6.552000 -13.852800 7.153899
-6.505200 -13.852800 7.176211
-6.458400 -13.852800 7.180272
-6.411600 -13.852800 7.176211
-6.364800 -13.852800 7.147033
-6.318000 -13.852800 7.102248
-6.271200 -13.852800 7.080514
-6.224400 -13.852800 7.066502
-6.177600 -13.852800 7.064184
-6.130800 -13.852800 7.054430
-6.084000 -13.852800 7.047071
-6.037200 -13.852800 7.037983
-5.990400 -13.852800 7.045356
-5.943600 -13.852800 7.016916
-5.896800 -13.852800 6.988541
-5.850000 -13.852800 6.962632
-5.803200 -13.852800 6.971988
-5.756400 -13.852800 6.983425
-5.709600 -13.852800 6.983425
-5.662800 -13.852800 6.978724
-5.616000 -13.852800 6.971852
-5.569200 -13.852800 6.971852
-5.522400 -13.852800 6.978469
-5.475600 -13.852800 6.958321
-5.428800 -13.852800 6.922320
-5.382000 -13.852800 6.889727
-5.335200 -13.852800 6.836257
-5.288400 -13.852800 6.797038
-5.241600 -13.852800 6.761784
-5.194800 -13.852800 6.743284
-5.148000 -13.852800 6.731770
-5.101200 -13.852800 6.728943
-5.054400 -13.852800 6.734719
-5.007600 -13.852800 6.724977
-4.960800 -13.852800 6.720009
-4.914000 -13.852800 6.704224
-4.867200 -13.852800 6.683368
-4.820400 -13.852800 6.642380
-4.773600 -13.852800 6.638264
-4.726800 -13.852800 6.631727
-4.680000 -13.852800 6.631727
-4.633200 -13.852800 6.642380
-4.586400 -13.852800 6.660473
-4.539600 -13.852800 6.675262
-4.492800 -13.852800 6.682301
-4.446000 -13.852800 6.688912
-4.399200 -13.852800 6.685415
-4.352400 -13.852800 6.682301
-4.305600 -13.852800 6.675262
-4.258800 -13.852800 6.672012
-4.212000 -13.852800 6.668988
-4.165200 -13.852800 6.672012
-4.118400 -13.852800 6.664886
-4.071600 -13.852800 6.643768
-4.024800 -13.852800 6.625073
-3.978000 -13.852800 6.606306
-3.931200 -13.852800 6.575163
-3.884400 -13.852800 6.572005
-3.837600 -13.852800 6.556479
-3.790800 -13.852800 6.552313
-3.744000 -13.852800 6.541497
-3.697200 -13.852800 6.546437
-3.650400 -13.852800 6.549168
-3.603600 -13.852800 6.556479
-3.556800 -13.852800 6.549168
-3.510000 -13.852800 6.542146
-3.463200 -13.852800 6.541957
-3.416400 -13.852800 6.541957
-3.369600 -13.852800 6.532237
-3.322800 -13.852800 6.529000
-3.276000 -13.852800 6.524798
-3.229200 -13.852800 6.522599
-3.182400 -13.852800 6.526531
-3.135600 -13.852800 6.529422
-3.088800 -13.852800 6.529422
-3.042000 -13.852800 6.526539
-2.995200 -13.852800 6.512717
-2.948400 -13.852800 6.496211
-2.901600 -13.852800 6.499527
-2.854800 -13.852800 6.508363
-2.808000 -13.852800 6.493309
-2.761200 -13.852800 6.477710
-2.714400 -13.852800 6.477710
-2.667600 -13.852800 6.480562
-2.620800 -13.852800 6.480562
-2.574000 -13.852800 6.474042
-2.527200 -13.852800 6.455683
-2.480400 -13.852800 6.455683
-2.433600 -13.852800 6.480562
-2.386800 -13.852800 6.474042
-2.340000 -13.852800 6.444650
-2.293200 -13.852800 6.435402
-2.246400 -13.852800 6.435697
-2.199600 -13.852800 6.422637
-2.152800 -13.852800 6.405400
-2.106000 -13.852800 6.403871
-2.059200 -13.852800 6.431464
-2.012400 -13.852800 6.435697
-1.965600 -13.852800 6.431652
-1.918800 -13.852800 6.413757
-1.872000 -13.852800 6.419882
-1.825200 -13.852800 6.439560
-1.778400 -13.852800 6.439560
-1.731600 -13.852800 6.434360
-1.684800 -13.852800 6.435670
-1.638000 -13.852800 6.457670
-1.591200 -13.852800 6.472739
-1.544400 -13.852800 6.481440
-1.497600 -13.852800 6.461684
-1.450800 -13.852800 6.472739
-1.404000 -13.852800 6.474845
-1.357200 -13.852800 6.468746
-1.310400 -13.852800 6.448756
-1.263600 -13.852800 6.448601
-1.216800 -13.852800 6.424140
-1.170000 -13.852800 6.424732
-1.123200 -13.852800 6.424140
-1.076400 -13.852800 6.416409
-1.029600 -13.852800 6.418857
-0.982800 -13.852800 6.418857
-0.936000 -13.852800 6.418857
-0.889200 -13.852800 6.418857
-0.842400 -13.852800 6.418857
-0.795600 -13.852800 6.418857
-0.748800 -13.852800 6.426564
-0.702000 -13.852800 6.427027
-0.655200 -13.852800 6.443161
-0.608400 -13.852800 6.453822
-0.561600 -13.852800 6.453822
-0.514800 -13.852800 6.475187
-0.468000 -13.852800 6.475187
-0.421200 -13.852800 6.480264
-0.374400 -13.852800 6.480264
-0.327600 -13.852800 6.474845
-0.280800 -13.852800 6.474845
-0.234000 -13.852800 6.474845
-0.187200 -13.852800 6.451451
-0.140400 -13.852800 6.471777
-0.093600 -13.852800 6.474845
-0.046800 -13.852800 6.478056
0.000000 -13.852800 6.498352
0.046800 -13.852800 6.508905
0.093600 -13.852800 6.508905
0.140400 -13.852800 6.508905
0.187200 -13.852800 6.504905
0.234000 -13.852800 6.504905
0.280800 -13.852800 6.511684
0.327600 -13.852800 6.504905
0.374400 -13.852800 6.494143
0.421200 -13.852800 6.496127
0.468000 -13.852800 6.500190
0.514800 -13.852800 6.506153
0.561600 -13.852800 6.505492
0.608400 -13.852800 6.500307
0.655200 -13.852800 6.521258
0.702000 -13.852800 6.541006
0.748800 -13.852800 6.540009
0.795600 -13.852800 6.536020
0.842400 -13.852800 6.511510
0.889200 -13.852800 6.511510
0.936000 -13.852800 6.525822
0.982800 -13.852800 6.508457
1.029600 -13.852800 6.508457
1.076400 -13.852800 6.522355
1.123200 -13.852800 6.525822
1.170000 -13.852800 6.536942
1.216800 -13.852800 6.550299
1.263600 -13.852800 6.563786
1.310400 -13.852800 6.594495
1.357200 -13.852800 6.629359
1.404000 -13.852800 6.639592
1.450800 -13.852800 6.652796
1.497600 -13.852800 6.668046
1.544400 -13.852800 6.684118
1.591200 -13.852800 6.691785
1.638000 -13.852800 6.736020
1.684800 -13.852800 6.743733
1.731600 -13.852800 6.770327
1.778400 -13.852800 6.792253
1.825200 -13.852800 6.801768
1.872000 -13.852800 6.792253
1.918800 -13.852800 6.784284
1.965600 -13.852800 6.773248
2.012400 -13.852800 6.737910
2.059200 -13.852800 6.721411
2.106000 -13.852800 6.691534
2.152800 -13.852800 6.658412
2.199600 -13.852800 6.658412
2.246400 -13.852800 6.643764
2.293200 -13.852800 6.684421
2.340000 -13.852800 6.733444
2.386800 -13.852800 6.798495
2.433600 -13.852800 6.841819
2.480400 -13.852800 6.871394
2.527200 -13.852800 6.893929
2.574000 -13.852800 6.895214
2.620800 -13.852800 6.900025
2.667600 -13.852800 6.895214
2.714400 -13.852800 6.889489
2.761200 -13.852800 6.871577
2.808000 -13.852800 6.882351
2.854800 -13.852800 6.886590
2.901600 -13.852800 6.969516
2.948400 -13.852800 7.013301
2.995200 -13.852800 7.036830
3.042000 -13.852800 7.072148
3.088800 -13.852800 7.097360
3.135600 -13.852800 7.121855
3.182400 -13.852800 7.146147
3.229200 -13.852800 7.138500
3.276000 -13.852800 7.129579
3.322800 -13.852800 7.138500
3.369600 -13.852800 7.135505
3.416400 -13.852800 7.129579
3.463200 -13.852800 7.139479
3.510000 -13.852800 7.163670
3.556800 -13.852800 7.177304
3.603600 -13.852800 7.209935
3.650400 -13.852800 7.240303
3.697200 -13.852800 7.256591
3.744000 -13.852800 7.300839
3.790800 -13.852800 7.334695
3.837600 -13.852800 7.347598
3.884400 -13.852800 7.355438
3.931200 -13.852800 7.382721
3.978000 -13.852800 7.392310
4.024800 -13.852800 7.417149
4.071600 -13.852800 7.418098
4.118400 -13.852800 7.417745
4.165200 -13.852800 7.417745
4.212000 -13.852800 7.451620
4.258800 -13.852800 7.464321
4.305600 -13.852800 7.474665
4.352400 -13.852800 7.478470
4.399200 -13.852800 7.508117
4.446000 -13.852800 7.533395
4.492800 -13.852800 7.544911
4.539600 -13.852800 7.555765
4.586400 -13.852800 7.601216
4.633200 -13.852800 7.644081
4.680000 -13.852800 7.657547
4.726800 -13.852800 7.699947
4.773600 -13.852800 7.728861
4.820400 -13.852800 7.771546
4.867200 -13.852800 7.788193
4.914000 -13.852800 7.792472
4.960800 -13.852800 7.811798
5.007600 -13.852800 7.849455
5.054400 -13.852800 7.898551
5.101200 -13.852800 7.949214
5.148000 -13.852800 7.996606
5.194800 -13.852800 8.084067
5.241600 -13.852800 8.130306
5.288400 -13.852800 8.172746
5.335200 -13.852800 8.206955
5.382000 -13.852800 8.239365
5.428800 -13.852800 8.257479
5.475600 -13.852800 8.275376
5.522400 -13.852800 8.275376
5.569200 -13.852800 8.294843
5.616000 -13.852800 8.302709
5.662800 -13.852800 8.335811
5.709600 -13.852800 8.394653
5.756400 -13.852800 8.457697
5.803200 -13.852800 8.529644
5.850000 -13.852800 8.563752
5.896800 -13.852800 8.598765
5.943600 -13.852800 8.637840
5.990400 -13.852800 8.665582
6.037200 -13.852800 8.682917
6.084000 -13.852800 8.716126
6.130800 -13.852800 8.755664
6.177600 -13.852800 8.813527
6.224400 -13.852800 8.888160
6.271200 -13.852800 8.931022
6.318000 -13.852800 9.025176
6.364800 -13.852800 9.128294
6.411600 -13.852800 9.193826
6.458400 -13.852800 9.419922
6.505200 -13.852800 23.173978
6.552000 -13.852800 29.385481
6.598800 -13.852800 29.392037
6.645600 -13.852800 29.394698
6.692400 -13.852800 29.394858
6.739200 -13.852800 29.396441
6.786000 -13.852800 29.396441
6.832800 -13.852800 29.397672
6.879600 -13.852800 29.396836
6.926400 -13.852800 29.396836
6.973200 -13.852800 29.399821
7.020000 -13.852800 29.399821
7.066800 -13.852800 29.400498
7.113600 -13.852800 29.401449
7.160400 -13.852800 29.401449
7.207200 -13.852800 29.402297
12.308400 -13.852800 7.993407
12.355200 -13.852800 7.993407
12.402000 -13.852800 7.992054
12.448800 -13.852800 7.990306
12.495600 -13.852800 7.990306
12.542400 -13.852800 7.974588
12.589200 -13.852800 7.965672
12.636000 -13.852800 7.958157
12.682800 -13.852800 7.952641
12.729600 -13.852800 7.961443
12.776400 -13.852800 7.961443
12.823200 -13.852800 7.961443
12.870000 -13.852800 7.950479
12.916800 -13.852800 7.958157
12.963600 -13.852800 7.950479
13.010400 -13.852800 7.950479
13.057200 -13.852800 7.951873
13.104000 -13.852800 7.958572
13.150800 -13.852800 7.959510
13.197600 -13.852800 7.972068
13.244400 -13.852800 7.975328
13.291200 -13.852800 7.983108
13.338000 -13.852800 7.987627
13.384800 -13.852800 7.993754
13.431600 -13.852800 7.993754
13.478400 -13.852800 7.996921
13.525200 -13.852800 7.996921
13.572000 -13.852800 7.990426
13.618800 -13.852800 7.990426
13.665600 -13.852800 7.990483
13.712400 -13.852800 7.982830
13.759200 -13.852800 7.990426
13.806000 -13.852800 7.998432
13.852800 -13.852800 8.009794
13.899600 -13.852800 8.010991
13.946400 -13.852800 8.018930
13.993200 -13.852800 8.025362
14.040000 -13.852800 8.025362
14.086800 -13.852800 8.023522
14.133600 -13.852800 8.010991
14.180400 -13.852800 8.001684
14.227200 -13.852800 7.980515
14.274000 -13.852800 7.940887
14.976000 -13.852800 6.741800
15.022800 -13.852800 6.725408
15.069600 -13.852800 6.716442
15.116400 -13.852800 6.690450
15.163200 -13.852800 6.690195
15.210000 -13.852800 6.690450
15.256800 -13.852800 6.697821
15.303600 -13.852800 6.716796
15.350400 -13.852800 6.737368
15.397200 -13.852800 6.750331
15.444000 -13.852800 6.753904
15.490800 -13.852800 6.751861
15.537600 -13.852800 6.751861
15.584400 -13.852800 6.745929
15.631200 -13.852800 6.720817
15.678000 -13.852800 6.695905
-18.720000 -13.806000 0.000000
-18.673200 -13.806000 0.000000
-18.626400 -13.806000 0.000000
-18.579600 -13.806000 -7.070535
-18.532800 -13.806000 -7.070535
-18.486000 -13.806000 -7.040553
-18.439200 -13.806000 -7.033343
-18.392400 -13.806000 -7.033343
-18.345600 -13.806000 -7.010679
-18.298800 -13.806000 -7.010679
-18.252000 -13.806000 -7.037264
-18.205200 -13.806000 -7.019618
-18.158400 -13.806000 -7.019618
-18.111600 -13.806000 -7.031905
-18.064800 -13.806000 -7.023789
-18.018000 -13.806000 -7.031905
-17.971200 -13.806000 -7.023789
-17.924400 -13.806000 -7.021186
-17.877600 -13.806000 -7.023789
-17.830800 -13.806000 -7.023306
-17.784000 -13.806000 -7.023789
-17.737200 -13.806000 -7.025734
-17.690400 -13.806000 -7.022500
-17.643600 -13.806000 -7.021216
-17.596800 -13.806000 -7.012600
-17.550000 -13.806000 -6.982811
-17.503200 -13.806000 -6.971452
-17.456400 -13.806000 -6.955701
-17.409600 -13.806000 -6.951404
-17.362800 -13.806000 -6.944463
-17.316000 -13.806000 -6.939841
-17.269200 -13.806000 -6.922469
-17.222400 -13.806000 -6.891459
-17.175600 -13.806000 -6.843553
-17.128800 -13.806000 -6.823557
-17.082000 -13.806000 -6.820276
-17.035200 -13.806000 -6.809547
-16.988400 -13.806000 -6.777716
-16.941600 -13.806000 -6.773259
-16.894800 -13.806000 -6.713795
-16.848000 -13.806000 -6.673961
-16.473600 -13.806000 -5.126758
-16.426800 -13.806000 -5.019490
-15.256800 -13.806000 6.803804
-15.210000 -13.806000 6.819942
-15.163200 -13.806000 6.831924
-15.116400 -13.806000 6.863813
-15.069600 -13.806000 6.872869
-15.022800 -13.806000 6.890385
-14.976000 -13.806000 6.905409
-14.929200 -13.806000 6.925012
-14.882400 -13.806000 6.942663
-14.835600 -13.806000 6.967950
-14.788800 -13.806000 6.983976
-14.742000 -13.806000 6.989780
-14.695200 -13.806000 6.997411
-14.648400 -13.806000 7.003709
-14.601600 -13.806000 7.010484
-14.554800 -13.806000 7.012411
-14.508000 -13.806000 7.014777
-14.461200 -13.806000 7.019070
-14.414400 -13.806000 7.019070
-14.367600 -13.806000 7.016961
-14.320800 -13.806000 7.020796
-14.274000 -13.806000 7.031026
-14.227200 -13.806000 7.033335
-14.180400 -13.806000 7.037123
-14.133600 -13.806000 7.045652
-14.086800 -13.806000 7.049867
-14.040000 -13.806000 7.055092
-13.993200 -13.806000 7.049867
-13.946400 -13.806000 7.055616
-13.899600 -13.806000 7.058453
-13.852800 -13.806000 7.067562
-13.806000 -13.806000 7.061267
-13.759200 -13.806000 7.067562
-13.712400 -13.806000 7.066759
-13.665600 -13.806000 7.068556
-13.618800 -13.806000 7.066759
-13.572000 -13.806000 7.065855
-13.525200 -13.806000 7.065144
-13.478400 -13.806000 7.066169
-13.431600 -13.806000 7.065855
-13.384800 -13.806000 7.066169
-13.338000 -13.806000 7.078316
-13.291200 -13.806000 7.101333
-13.244400 -13.806000 7.143247
-13.197600 -13.806000 7.180773
-8.892000 -13.806000 13.034472
-8.845200 -13.806000 12.961287
-8.798400 -13.806000 10.988359
-8.751600 -13.806000 8.349658
-8.704800 -13.806000 8.184265
-8.658000 -13.806000 8.151488
-8.611200 -13.806000 8.134230
-8.564400 -13.806000 8.130603
-8.517600 -13.806000 8.104406
-8.470800 -13.806000 8.083057
-8.424000 -13.806000 8.070267
-8.377200 -13.806000 8.046691
-8.330400 -13.806000 8.031805
-8.283600 -13.806000 8.005804
-8.236800 -13.806000 7.980725
-8.190000 -13.806000 7.934292
-8.143200 -13.806000 7.908222
-8.096400 -13.806000 7.895249
-8.049600 -13.806000 7.871669
-8.002800 -13.806000 7.830065
-7.956000 -13.806000 7.816302
-7.909200 -13.806000 7.793392
-7.862400 -13.806000 7.744400
-7.815600 -13.806000 7.732914
-7.768800 -13.806000 7.698506
-7.722000 -13.806000 7.673914
-7.675200 -13.806000 7.644322
-7.628400 -13.806000 7.620390
-7.581600 -13.806000 7.608545
-7.534800 -13.806000 7.567715
-7.488000 -13.806000 7.545758
-7.441200 -13.806000 7.521706
-7.394400 -13.806000 7.492044
-7.347600 -13.806000 7.468034
-7.300800 -13.806000 7.438781
-7.254000 -13.806000 7.408889
-7.207200 -13.806000 7.377835
-7.160400 -13.806000 7.355108
-7.113600 -13.806000 7.355108
-7.066800 -13.806000 7.355108
-7.020000 -13.806000 7.335347
-6.973200 -13.806000 7.315918
-6.926400 -13.806000 7.293637
-6.879600 -13.806000 7.285919
-6.832800 -13.806000 7.257892
-6.786000 -13.806000 7.208242
-6.739200 -13.806000 7.135903
-6.692400 -13.806000 7.132607
-6.645600 -13.806000 7.132607
-6.598800 -13.806000 7.132607
-6.552000 -13.806000 7.153899
-6.505200 -13.806000 7.181997
-6.458400 -13.806000 7.185393
-6.411600 -13.806000 7.185393
-6.364800 -13.806000 7.176211
-6.318000 -13.806000 7.111648
-6.271200 -13.806000 7.091821
-6.224400 -13.806000 7.061994
-6.177600 -13.806000 7.054753
-6.130800 -13.806000 7.034223
-6.084000 -13.806000 7.028999
-6.037200 -13.806000 7.028999
-5.990400 -13.806000 7.016653
-5.943600 -13.806000 7.006847
-5.896800 -13.806000 6.968601
-5.850000 -13.806000 6.957004
-5.803200 -13.806000 6.957004
-5.756400 -13.806000 6.982515
-5.709600 -13.806000 6.979463
-5.662800 -13.806000 6.968601
-5.616000 -13.806000 6.957004
-5.569200 -13.806000 6.946558
-5.522400 -13.806000 6.958321
-5.475600 -13.806000 6.936140
-5.428800 -13.806000 6.905204
-5.382000 -13.806000 6.861396
-5.335200 -13.806000 6.820277
-5.288400 -13.806000 6.795573
-5.241600 -13.806000 6.765581
-5.194800 -13.806000 6.759975
-5.148000 -13.806000 6.743521
-5.101200 -13.806000 6.743284
-5.054400 -13.806000 6.743521
-5.007600 -13.806000 6.728943
-4.960800 -13.806000 6.715948
-4.914000 -13.806000 6.704224
-4.867200 -13.806000 6.695705
-4.820400 -13.806000 6.663736
-4.773600 -13.806000 6.655679
-4.726800 -13.806000 6.646254
-4.680000 -13.806000 6.660473
-4.633200 -13.806000 6.668289
-4.586400 -13.806000 6.683292
-4.539600 -13.806000 6.696638
-4.492800 -13.806000 6.694445
-4.446000 -13.806000 6.697473
-4.399200 -13.806000 6.696638
-4.352400 -13.806000 6.688912
-4.305600 -13.806000 6.675262
-4.258800 -13.806000 6.668988
-4.212000 -13.806000 6.656870
-4.165200 -13.806000 6.664886
-4.118400 -13.806000 6.652065
-4.071600 -13.806000 6.651050
-4.024800 -13.806000 6.636880
-3.978000 -13.806000 6.606306
-3.931200 -13.806000 6.575780
-3.884400 -13.806000 6.573633
-3.837600 -13.806000 6.566714
-3.790800 -13.806000 6.566564
-3.744000 -13.806000 6.554902
-3.697200 -13.806000 6.556479
-3.650400 -13.806000 6.556479
-3.603600 -13.806000 6.557016
-3.556800 -13.806000 6.549168
-3.510000 -13.806000 6.549168
-3.463200 -13.806000 6.537057
-3.416400 -13.806000 6.531875
-3.369600 -13.806000 6.528289
-3.322800 -13.806000 6.526181
-3.276000 -13.806000 6.519278
-3.229200 -13.806000 6.509634
-3.182400 -13.806000 6.518761
-3.135600 -13.806000 6.526531
-3.088800 -13.806000 6.522599
-3.042000 -13.806000 6.518761
-2.995200 -13.806000 6.504940
-2.948400 -13.806000 6.493799
-2.901600 -13.806000 6.499527
-2.854800 -13.806000 6.499527
-2.808000 -13.806000 6.493309
-2.761200 -13.806000 6.473824
-2.714400 -13.806000 6.473824
-2.667600 -13.806000 6.483138
-2.620800 -13.806000 6.481551
-2.574000 -13.806000 6.461282
-2.527200 -13.806000 6.461282
-2.480400 -13.806000 6.481551
-2.433600 -13.806000 6.488759
-2.386800 -13.806000 6.484727
-2.340000 -13.806000 6.458443
-2.293200 -13.806000 6.481310
-2.246400 -13.806000 6.484727
-2.199600 -13.806000 6.435750
-2.152800 -13.806000 6.423911
-2.106000 -13.806000 6.422637
-2.059200 -13.806000 6.433555
-2.012400 -13.806000 6.435750
-1.965600 -13.806000 6.433555
-1.918800 -13.806000 6.422637
-1.872000 -13.806000 6.431652
-1.825200 -13.806000 6.459728
-1.778400 -13.806000 6.450798
-1.731600 -13.806000 6.434360
-1.684800 -13.806000 6.434360
-1.638000 -13.806000 6.457670
-1.591200 -13.806000 6.461684
-1.544400 -13.806000 6.461684
-1.497600 -13.806000 6.450798
-1.450800 -13.806000 6.461684
-1.404000 -13.806000 6.471281
-1.357200 -13.806000 6.471281
-1.310400 -13.806000 6.448601
-1.263600 -13.806000 6.448601
-1.216800 -13.806000 6.424140
-1.170000 -13.806000 6.424140
-1.123200 -13.806000 6.423711
-1.076400 -13.806000 6.412429
-1.029600 -13.806000 6.416409
-0.982800 -13.806000 6.416595
-0.936000 -13.806000 6.410375
-0.889200 -13.806000 6.410375
-0.842400 -13.806000 6.416595
-0.795600 -13.806000 6.416595
-0.748800 -13.806000 6.426564
-0.702000 -13.806000 6.426564
-0.655200 -13.806000 6.432460
-0.608400 -13.806000 6.439401
-0.561600 -13.806000 6.439054
-0.514800 -13.806000 6.455938
-0.468000 -13.806000 6.456538
-0.421200 -13.806000 6.455938
-0.374400 -13.806000 6.451451
-0.327600 -13.806000 6.442454
-0.280800 -13.806000 6.436682
-0.234000 -13.806000 6.442454
-0.187200 -13.806000 6.435126
-0.140400 -13.806000 6.436682
-0.093600 -13.806000 6.450292
-0.046800 -13.806000 6.456253
0.000000 -13.806000 6.477816
0.046800 -13.806000 6.491599
0.093600 -13.806000 6.491599
0.140400 -13.806000 6.491599
0.187200 -13.806000 6.478056
0.234000 -13.806000 6.478056
0.280800 -13.806000 6.500190
0.327600 -13.806000 6.504905
0.374400 -13.806000 6.491964
0.421200 -13.806000 6.491964
0.468000 -13.806000 6.500190
0.514800 -13.806000 6.512334
0.561600 -13.806000 6.515776
0.608400 -13.806000 6.512334
0.655200 -13.806000 6.521258
0.702000 -13.806000 6.540643
0.748800 -13.806000 6.540009
0.795600 -13.806000 6.515776
0.842400 -13.806000 6.511510
0.889200 -13.806000 6.511510
0.936000 -13.806000 6.525822
0.982800 -13.806000 6.512344
1.029600 -13.806000 6.525822
1.076400 -13.806000 6.526995
1.123200 -13.806000 6.538526
1.170000 -13.806000 6.550299
1.216800 -13.806000 6.560325
1.263600 -13.806000 6.573494
1.310400 -13.806000 6.591906
1.357200 -13.806000 6.621949
1.404000 -13.806000 6.623933
1.450800 -13.806000 6.635591
1.497600 -13.806000 6.652796
1.544400 -13.806000 6.681001
1.591200 -13.806000 6.695343
1.638000 -13.806000 6.736656
1.684800 -13.806000 6.740955
1.731600 -13.806000 6.770327
1.778400 -13.806000 6.793365
1.825200 -13.806000 6.801768
1.872000 -13.806000 6.778485
1.918800 -13.806000 6.775324
1.965600 -13.806000 6.765636
2.012400 -13.806000 6.745224
2.059200 -13.806000 6.721800
2.106000 -13.806000 6.706528
2.152800 -13.806000 6.679924
2.199600 -13.806000 6.675138
2.246400 -13.806000 6.668175
2.293200 -13.806000 6.706528
2.340000 -13.806000 6.732867
2.386800 -13.806000 6.799599
2.433600 -13.806000 6.841819
2.480400 -13.806000 6.851239
2.527200 -13.806000 6.891038
2.574000 -13.806000 6.893929
2.620800 -13.806000 6.893929
2.667600 -13.806000 6.871073
2.714400 -13.806000 6.847675
2.761200 -13.806000 6.838287
2.808000 -13.806000 6.855718
2.854800 -13.806000 6.864578
2.901600 -13.806000 6.895242
2.948400 -13.806000 7.010699
2.995200 -13.806000 7.036830
3.042000 -13.806000 7.068176
3.088800 -13.806000 7.094208
3.135600 -13.806000 7.121855
3.182400 -13.806000 7.149005
3.229200 -13.806000 7.149005
3.276000 -13.806000 7.139479
3.322800 -13.806000 7.150831
3.369600 -13.806000 7.139479
3.416400 -13.806000 7.139479
3.463200 -13.806000 7.150831
3.510000 -13.806000 7.164504
3.556800 -13.806000 7.177304
3.603600 -13.806000 7.207920
3.650400 -13.806000 7.217240
3.697200 -13.806000 7.254459
3.744000 -13.806000 7.288061
3.790800 -13.806000 7.319338
3.837600 -13.806000 7.337626
3.884400 -13.806000 7.347598
3.931200 -13.806000 7.356311
3.978000 -13.806000 7.382721
4.024800 -13.806000 7.387024
4.071600 -13.806000 7.413555
4.118400 -13.806000 7.407527
4.165200 -13.806000 7.407527
4.212000 -13.806000 7.417149
4.258800 -13.806000 7.417745
4.305600 -13.806000 7.442511
4.352400 -13.806000 7.452206
4.399200 -13.806000 7.474665
4.446000 -13.806000 7.509070
4.492800 -13.806000 7.520976
4.539600 -13.806000 7.525260
4.586400 -13.806000 7.555765
4.633200 -13.806000 7.622634
4.680000 -13.806000 7.649516
4.726800 -13.806000 7.668280
4.773600 -13.806000 7.705671
4.820400 -13.806000 7.733014
4.867200 -13.806000 7.755621
4.914000 -13.806000 7.756076
4.960800 -13.806000 7.771546
5.007600 -13.806000 7.792472
5.054400 -13.806000 7.832930
5.101200 -13.806000 7.832930
5.148000 -13.806000 7.852740
5.194800 -13.806000 7.864651
5.241600 -13.806000 8.017179
5.288400 -13.806000 8.117421
5.335200 -13.806000 8.169191
5.382000 -13.806000 8.182576
5.428800 -13.806000 8.202439
5.475600 -13.806000 8.202439
5.522400 -13.806000 8.231589
5.569200 -13.806000 8.253873
5.616000 -13.806000 8.276819
5.662800 -13.806000 8.325274
5.709600 -13.806000 8.369865
5.756400 -13.806000 8.413082
5.803200 -13.806000 8.471370
5.850000 -13.806000 8.533592
5.896800 -13.806000 8.560933
5.943600 -13.806000 8.569569
5.990400 -13.806000 8.659888
6.037200 -13.806000 8.687793
6.084000 -13.806000 8.727825
6.130800 -13.806000 8.779903
6.177600 -13.806000 8.827298
6.224400 -13.806000 8.927722
6.271200 -13.806000 9.037067
6.318000 -13.806000 9.121864
6.364800 -13.806000 9.151341
6.411600 -13.806000 9.195655
6.458400 -13.806000 9.376482
6.505200 -13.806000 23.173978
6.552000 -13.806000 23.184087
6.598800 -13.806000 29.394000
6.645600 -13.806000 29.395523
6.692400 -13.806000 29.397672
6.739200 -13.806000 29.399118
6.786000 -13.806000 29.399531
6.832800 -13.806000 29.401003
6.879600 -13.806000 29.401003
6.926400 -13.806000 29.401928
6.973200 -13.806000 29.403151
7.020000 -13.806000 29.403232
7.066800 -13.806000 29.403307
7.113600 -13.806000 29.403343
7.160400 -13.806000 29.406980
12.355200 -13.806000 8.009674
12.402000 -13.806000 8.003209
12.448800 -13.806000 7.999392
12.495600 -13.806000 7.993407
12.542400 -13.806000 7.980582
12.589200 -13.806000 7.974588
12.636000 -13.806000 7.963829
12.682800 -13.806000 7.961443
12.729600 -13.806000 7.966284
12.776400 -13.806000 7.969339
12.823200 -13.806000 7.971413
12.870000 -13.806000 7.961443
12.916800 -13.806000 7.966284
12.963600 -13.806000 7.969339
13.010400 -13.806000 7.973726
13.057200 -13.806000 7.973405
13.104000 -13.806000 7.975164
13.150800 -13.806000 7.975164
13.197600 -13.806000 7.981619
13.244400 -13.806000 7.989573
13.291200 -13.806000 7.991886
13.338000 -13.806000 7.991886
13.384800 -13.806000 8.002246
13.431600 -13.806000 7.993754
13.478400 -13.806000 7.997628
13.525200 -13.806000 7.997628
13.572000 -13.806000 7.993754
13.618800 -13.806000 7.996921
13.665600 -13.806000 7.996921
13.712400 -13.806000 7.987569
13.759200 -13.806000 8.004064
13.806000 -13.806000 8.020143
13.852800 -13.806000 8.020143
13.899600 -13.806000 8.020796
13.946400 -13.806000 8.026130
13.993200 -13.806000 8.031617
14.040000 -13.806000 8.032230
14.086800 -13.806000 8.028829
14.133600 -13.806000 8.025416
14.180400 -13.806000 8.012605
14.227200 -13.806000 8.007025
14.274000 -13.806000 7.994314
14.320800 -13.806000 7.923406
14.976000 -13.806000 6.771962
15.022800 -13.806000 6.747063
15.069600 -13.806000 6.739120
15.116400 -13.806000 6.725408
15.163200 -13.806000 6.722991
15.210000 -13.806000 6.706585
15.256800 -13.806000 6.700018
15.303600 -13.806000 6.728574
15.350400 -13.806000 6.747448
15.397200 -13.806000 6.751861
15.444000 -13.806000 6.753904
15.490800 -13.806000 6.753904
15.537600 -13.806000 6.753962
15.584400 -13.806000 6.753962
15.631200 -13.806000 6.734709
15.678000 -13.806000 6.715895
15.724800 -13.806000 6.695905
16.660800 -13.806000 1.117481
-18.720000 -13.759200 0.000000
-18.673200 -13.759200 0.000000
-18.626400 -13.759200 0.000000
-18.579600 -13.759200 -7.070535
-18.532800 -13.759200 -7.055189
-18.486000 -13.759200 -7.035470
-18.439200 -13.759200 -7.033343
-18.392400 -13.759200 -7.033343
-18.345600 -13.759200 -7.012827
-18.298800 -13.759200 -7.037264
-18.252000 -13.759200 -7.054605
-18.205200 -13.759200 -7.045613
-18.158400 -13.759200 -7.045613
-18.111600 -13.759200 -7.052516
-18.064800 -13.759200 -7.041145
-18.018000 -13.759200 -7.037264
-17.971200 -13.759200 -7.031905
-17.924400 -13.759200 -7.021186
-17.877600 -13.759200 -7.023789
-17.830800 -13.759200 -7.023306
-17.784000 -13.759200 -7.023306
-17.737200 -13.759200 -7.023306
-17.690400 -13.759200 -7.022500
-17.643600 -13.759200 -7.021216
-17.596800 -13.759200 -6.996597
-17.550000 -13.759200 -6.982811
-17.503200 -13.759200 -6.973701
-17.456400 -13.759200 -6.956825
-17.409600 -13.759200 -6.951404
-17.362800 -13.759200 -6.943548
-17.316000 -13.759200 -6.938090
-17.269200 -13.759200 -6.922469
-17.222400 -13.759200 -6.901107
-17.175600 -13.759200 -6.852995
-17.128800 -13.759200 -6.834080
-17.082000 -13.759200 -6.823557
-17.035200 -13.759200 -6.817629
-16.988400 -13.759200 -6.776828
-16.941600 -13.759200 -6.748851
-16.894800 -13.759200 -6.677299
-16.848000 -13.759200 -6.607658
-15.256800 -13.759200 6.823425
-15.210000 -13.759200 6.831924
-15.163200 -13.759200 6.854029
-15.116400 -13.759200 6.876873
-15.069600 -13.759200 6.890354
-15.022800 -13.759200 6.914402
-14.976000 -13.759200 6.931507
-14.929200 -13.759200 6.946621
-14.882400 -13.759200 6.965176
-14.835600 -13.759200 6.974906
-14.788800 -13.759200 6.985250
-14.742000 -13.759200 6.993933
-14.695200 -13.759200 7.003709
-14.648400 -13.759200 7.010566
-14.601600 -13.759200 7.014828
-14.554800 -13.759200 7.016961
-14.508000 -13.759200 7.021622
-14.461200 -13.759200 7.023409
-14.414400 -13.759200 7.023409
-14.367600 -13.759200 7.021622
-14.320800 -13.759200 7.023409
-14.274000 -13.759200 7.031026
-14.227200 -13.759200 7.033003
-14.180400 -13.759200 7.034143
-14.133600 -13.759200 7.045652
-14.086800 -13.759200 7.048818
-14.040000 -13.759200 7.055092
-13.993200 -13.759200 7.048818
-13.946400 -13.759200 7.055616
-13.899600 -13.759200 7.058453
-13.852800 -13.759200 7.063438
-13.806000 -13.759200 7.058063
-13.759200 -13.759200 7.061267
-13.712400 -13.759200 7.065855
-13.665600 -13.759200 7.066759
-13.618800 -13.759200 7.066759
-13.572000 -13.759200 7.066169
-13.525200 -13.759200 7.066759
-13.478400 -13.759200 7.068556
-13.431600 -13.759200 7.068556
-13.384800 -13.759200 7.082389
-13.338000 -13.759200 7.095985
-13.291200 -13.759200 7.133437
-13.244400 -13.759200 7.180773
-13.197600 -13.759200 7.221581
-8.892000 -13.759200 13.042369
-8.845200 -13.759200 12.969207
-8.798400 -13.759200 11.013895
-8.751600 -13.759200 8.343269
-8.704800 -13.759200 8.167063
-8.658000 -13.759200 8.158235
-8.611200 -13.759200 8.144995
-8.564400 -13.759200 8.141773
-8.517600 -13.759200 8.134230
-8.470800 -13.759200 8.122463
-8.424000 -13.759200 8.104443
-8.377200 -13.759200 8.083057
-8.330400 -13.759200 8.046691
-8.283600 -13.759200 8.031805
-8.236800 -13.759200 7.991819
-8.190000 -13.759200 7.980725
-8.143200 -13.759200 7.934292
-8.096400 -13.759200 7.918883
-8.049600 -13.759200 7.908222
-8.002800 -13.759200 7.871669
-7.956000 -13.759200 7.869238
-7.909200 -13.759200 7.830065
-7.862400 -13.759200 7.783155
-7.815600 -13.759200 7.736496
-7.768800 -13.759200 7.698506
-7.722000 -13.759200 7.673914
-7.675200 -13.759200 7.649982
-7.628400 -13.759200 7.626194
-7.581600 -13.759200 7.620331
-7.534800 -13.759200 7.592651
-7.488000 -13.759200 7.567715
-7.441200 -13.759200 7.540448
-7.394400 -13.759200 7.502286
-7.347600 -13.759200 7.489088
-7.300800 -13.759200 7.447607
-7.254000 -13.759200 7.410834
-7.207200 -13.759200 7.382078
-7.160400 -13.759200 7.370224
-7.113600 -13.759200 7.370264
-7.066800 -13.759200 7.367511
-7.020000 -13.759200 7.340077
-6.973200 -13.759200 7.320984
-6.926400 -13.759200 7.305838
-6.879600 -13.759200 7.293637
-6.832800 -13.759200 7.253446
-6.786000 -13.759200 7.163242
-6.739200 -13.759200 7.098424
-6.692400 -13.759200 7.116118
-6.645600 -13.759200 7.118104
-6.598800 -13.759200 7.121472
-6.552000 -13.759200 7.153899
-6.505200 -13.759200 7.180272
-6.458400 -13.759200 7.182134
-6.411600 -13.759200 7.182134
-6.364800 -13.759200 7.147033
-6.318000 -13.759200 7.080514
-6.271200 -13.759200 7.054753
-6.224400 -13.759200 7.037983
-6.177600 -13.759200 7.028999
-6.130800 -13.759200 7.004928
-6.084000 -13.759200 7.004631
-6.037200 -13.759200 7.006847
-5.990400 -13.759200 6.984946
-5.943600 -13.759200 6.973599
-5.896800 -13.759200 6.937326
-5.850000 -13.759200 6.918325
-5.803200 -13.759200 6.918325
-5.756400 -13.759200 6.946558
-5.709600 -13.759200 6.947968
-5.662800 -13.759200 6.942545
-5.616000 -13.759200 6.942545
-5.569200 -13.759200 6.931346
-5.522400 -13.759200 6.942545
-5.475600 -13.759200 6.924848
-5.428800 -13.759200 6.880502
-5.382000 -13.759200 6.837659
-5.335200 -13.759200 6.804433
-5.288400 -13.759200 6.781139
-5.241600 -13.759200 6.766796
-5.194800 -13.759200 6.760880
-5.148000 -13.759200 6.751872
-5.101200 -13.759200 6.744571
-5.054400 -13.759200 6.744571
-5.007600 -13.759200 6.731548
-4.960800 -13.759200 6.724977
-4.914000 -13.759200 6.705659
-4.867200 -13.759200 6.697913
-4.820400 -13.759200 6.655679
-4.773600 -13.759200 6.638549
-4.726800 -13.759200 6.638264
-4.680000 -13.759200 6.648749
-4.633200 -13.759200 6.655679
-4.586400 -13.759200 6.667093
-4.539600 -13.759200 6.685415
-4.492800 -13.759200 6.691552
-4.446000 -13.759200 6.694752
-4.399200 -13.759200 6.694752
-4.352400 -13.759200 6.688912
-4.305600 -13.759200 6.675262
-4.258800 -13.759200 6.667168
-4.212000 -13.759200 6.656770
-4.165200 -13.759200 6.651050
-4.118400 -13.759200 6.643768
-4.071600 -13.759200 6.643768
-4.024800 -13.759200 6.625073
-3.978000 -13.759200 6.601459
-3.931200 -13.759200 6.577769
-3.884400 -13.759200 6.575163
-3.837600 -13.759200 6.572831
-3.790800 -13.759200 6.573633
-3.744000 -13.759200 6.556479
-3.697200 -13.759200 6.554902
-3.650400 -13.759200 6.541957
-3.603600 -13.759200 6.541497
-3.556800 -13.759200 6.541186
-3.510000 -13.759200 6.537057
-3.463200 -13.759200 6.529000
-3.416400 -13.759200 6.528289
-3.369600 -13.759200 6.526181
-3.322800 -13.759200 6.524798
-3.276000 -13.759200 6.512373
-3.229200 -13.759200 6.506286
-3.182400 -13.759200 6.507505
-3.135600 -13.759200 6.506286
-3.088800 -13.759200 6.506286
-3.042000 -13.759200 6.506286
-2.995200 -13.759200 6.504940
-2.948400 -13.759200 6.504940
-2.901600 -13.759200 6.515829
-2.854800 -13.759200 6.515829
-2.808000 -13.759200 6.508363
-2.761200 -13.759200 6.483138
-2.714400 -13.759200 6.493309
-2.667600 -13.759200 6.498954
-2.620800 -13.759200 6.483138
-2.574000 -13.759200 6.461282
-2.527200 -13.759200 6.458443
-2.480400 -13.759200 6.458443
-2.433600 -13.759200 6.481551
-2.386800 -13.759200 6.455683
-2.340000 -13.759200 6.453451
-2.293200 -13.759200 6.453451
-2.246400 -13.759200 6.455683
-2.199600 -13.759200 6.435392
-2.152800 -13.759200 6.423911
-2.106000 -13.759200 6.418586
-2.059200 -13.759200 6.431591
-2.012400 -13.759200 6.434786
-1.965600 -13.759200 6.434786
-1.918800 -13.759200 6.423911
-1.872000 -13.759200 6.458084
-1.825200 -13.759200 6.469579
-1.778400 -13.759200 6.466761
-1.731600 -13.759200 6.458084
-1.684800 -13.759200 6.457670
-1.638000 -13.759200 6.458241
-1.591200 -13.759200 6.458241
-1.544400 -13.759200 6.457670
-1.497600 -13.759200 6.450798
-1.450800 -13.759200 6.448837
-1.404000 -13.759200 6.448837
-1.357200 -13.759200 6.448837
-1.310400 -13.759200 6.439560
-1.263600 -13.759200 6.439560
-1.216800 -13.759200 6.425985
-1.170000 -13.759200 6.425985
-1.123200 -13.759200 6.424140
-1.076400 -13.759200 6.409260
-1.029600 -13.759200 6.406862
-0.982800 -13.759200 6.406862
-0.936000 -13.759200 6.399194
-0.889200 -13.759200 6.399194
-0.842400 -13.759200 6.399194
-0.795600 -13.759200 6.399194
-0.748800 -13.759200 6.418857
-0.702000 -13.759200 6.426442
-0.655200 -13.759200 6.427027
-0.608400 -13.759200 6.439054
-0.561600 -13.759200 6.435543
-0.514800 -13.759200 6.439054
-0.468000 -13.759200 6.439401
-0.421200 -13.759200 6.442454
-0.374400 -13.759200 6.439401
-0.327600 -13.759200 6.435686
-0.280800 -13.759200 6.431239
-0.234000 -13.759200 6.419421
-0.187200 -13.759200 6.426642
-0.140400 -13.759200 6.426642
-0.093600 -13.759200 6.435126
-0.046800 -13.759200 6.437083
0.000000 -13.759200 6.467793
0.046800 -13.759200 6.479288
0.093600 -13.759200 6.484575
0.140400 -13.759200 6.491599
0.187200 -13.759200 6.491599
0.234000 -13.759200 6.474169
0.280800 -13.759200 6.491964
0.327600 -13.759200 6.500190
0.374400 -13.759200 6.496127
0.421200 -13.759200 6.500190
0.468000 -13.759200 6.503268
0.514800 -13.759200 6.515776
0.561600 -13.759200 6.527717
0.608400 -13.759200 6.540009
0.655200 -13.759200 6.547492
0.702000 -13.759200 6.558379
0.748800 -13.759200 6.558379
0.795600 -13.759200 6.540643
0.842400 -13.759200 6.540009
0.889200 -13.759200 6.536020
0.936000 -13.759200 6.528006
0.982800 -13.759200 6.528006
1.029600 -13.759200 6.536020
1.076400 -13.759200 6.540890
1.123200 -13.759200 6.541817
1.170000 -13.759200 6.573068
1.216800 -13.759200 6.573494
1.263600 -13.759200 6.594495
1.310400 -13.759200 6.594495
1.357200 -13.759200 6.613718
1.404000 -13.759200 6.621949
1.450800 -13.759200 6.633377
1.497600 -13.759200 6.646869
1.544400 -13.759200 6.672886
1.591200 -13.759200 6.695343
1.638000 -13.759200 6.721922
1.684800 -13.759200 6.736020
1.731600 -13.759200 6.769323
1.778400 -13.759200 6.774605
1.825200 -13.759200 6.784284
1.872000 -13.759200 6.774605
1.918800 -13.759200 6.775324
1.965600 -13.759200 6.773248
2.012400 -13.759200 6.751759
2.059200 -13.759200 6.724297
2.106000 -13.759200 6.715288
2.152800 -13.759200 6.707271
2.199600 -13.759200 6.707271
2.246400 -13.759200 6.706647
2.293200 -13.759200 6.711804
2.340000 -13.759200 6.775758
2.386800 -13.759200 6.821432
2.433600 -13.759200 6.849386
2.480400 -13.759200 6.851239
2.527200 -13.759200 6.873518
2.574000 -13.759200 6.871738
2.620800 -13.759200 6.864578
2.667600 -13.759200 6.838287
2.714400 -13.759200 6.813406
2.761200 -13.759200 6.811918
2.808000 -13.759200 6.835135
2.854800 -13.759200 6.847675
2.901600 -13.759200 6.882351
2.948400 -13.759200 6.927107
2.995200 -13.759200 7.003710
3.042000 -13.759200 7.062981
3.088800 -13.759200 7.080969
3.135600 -13.759200 7.117807
3.182400 -13.759200 7.149005
3.229200 -13.759200 7.121855
3.276000 -13.759200 7.121855
3.322800 -13.759200 7.150831
3.369600 -13.759200 7.150831
3.416400 -13.759200 7.156243
3.463200 -13.759200 7.156840
3.510000 -13.759200 7.164504
3.556800 -13.759200 7.177304
3.603600 -13.759200 7.199140
3.650400 -13.759200 7.208881
3.697200 -13.759200 7.238211
3.744000 -13.759200 7.254459
3.790800 -13.759200 7.298809
3.837600 -13.759200 7.311186
3.884400 -13.759200 7.311606
3.931200 -13.759200 7.317020
3.978000 -13.759200 7.347598
4.024800 -13.759200 7.358410
4.071600 -13.759200 7.385054
4.118400 -13.759200 7.364386
4.165200 -13.759200 7.385054
4.212000 -13.759200 7.407527
4.258800 -13.759200 7.417533
4.305600 -13.759200 7.452206
4.352400 -13.759200 7.463218
4.399200 -13.759200 7.463218
4.446000 -13.759200 7.478470
4.492800 -13.759200 7.498924
4.539600 -13.759200 7.509573
4.586400 -13.759200 7.527808
4.633200 -13.759200 7.555765
4.680000 -13.759200 7.644081
4.726800 -13.759200 7.657547
4.773600 -13.759200 7.705671
4.820400 -13.759200 7.728861
4.867200 -13.759200 7.746222
4.914000 -13.759200 7.755621
4.960800 -13.759200 7.756076
5.007600 -13.759200 7.756076
5.054400 -13.759200 7.756076
5.101200 -13.759200 7.743768
5.148000 -13.759200 7.762014
5.194800 -13.759200 7.771564
5.241600 -13.759200 7.809808
5.288400 -13.759200 7.864651
5.335200 -13.759200 8.045710
5.382000 -13.759200 8.082492
5.428800 -13.759200 8.108617
5.475600 -13.759200 8.095128
5.522400 -13.759200 8.169191
5.569200 -13.759200 8.189128
5.616000 -13.759200 8.208026
5.662800 -13.759200 8.256986
5.709600 -13.759200 8.325274
5.756400 -13.759200 8.379989
5.803200 -13.759200 8.396029
5.850000 -13.759200 8.508925
5.896800 -13.759200 8.533894
5.943600 -13.759200 8.587208
5.990400 -13.759200 8.659888
6.037200 -13.759200 8.727825
6.084000 -13.759200 8.758248
6.130800 -13.759200 8.779903
6.177600 -13.759200 8.845124
6.224400 -13.759200 8.931022
6.271200 -13.759200 9.037067
6.318000 -13.759200 9.147857
6.364800 -13.759200 9.193826
6.411600 -13.759200 9.264676
6.458400 -13.759200 9.419922
6.505200 -13.759200 10.031371
6.552000 -13.759200 23.183366
6.598800 -13.759200 29.394698
6.645600 -13.759200 29.397672
6.692400 -13.759200 29.399514
6.739200 -13.759200 29.402850
6.786000 -13.759200 29.403999
6.832800 -13.759200 29.406203
6.879600 -13.759200 29.403999
6.926400 -13.759200 29.406203
6.973200 -13.759200 29.408483
7.020000 -13.759200 29.409381
7.066800 -13.759200 29.411903
7.113600 -13.759200 29.412473
7.160400 -13.759200 29.414926
12.402000 -13.759200 8.018639
12.448800 -13.759200 8.005469
12.495600 -13.759200 7.997039
12.542400 -13.759200 7.984238
12.589200 -13.759200 7.981230
12.636000 -13.759200 7.971413
12.682800 -13.759200 7.965672
12.729600 -13.759200 7.971413
12.776400 -13.759200 7.974588
12.823200 -13.759200 7.981230
12.870000 -13.759200 7.969339
12.916800 -13.759200 7.982185
12.963600 -13.759200 7.987072
13.010400 -13.759200 7.993265
13.057200 -13.759200 7.990192
13.104000 -13.759200 7.990192
13.150800 -13.759200 7.988964
13.197600 -13.759200 7.989573
13.244400 -13.759200 7.992022
13.291200 -13.759200 7.992022
13.338000 -13.759200 7.989573
13.384800 -13.759200 8.004429
13.431600 -13.759200 7.989573
13.478400 -13.759200 7.996921
13.525200 -13.759200 7.996921
13.572000 -13.759200 7.993813
13.618800 -13.759200 7.998432
13.665600 -13.759200 8.009715
13.712400 -13.759200 7.998432
13.759200 -13.759200 8.017681
13.806000 -13.759200 8.026403
13.852800 -13.759200 8.025362
13.899600 -13.759200 8.023522
13.946400 -13.759200 8.031617
13.993200 -13.759200 8.032230
14.040000 -13.759200 8.032230
14.086800 -13.759200 8.034438
14.133600 -13.759200 8.032230
14.180400 -13.759200 8.039793
14.227200 -13.759200 8.039793
14.274000 -13.759200 8.025416
14.320800 -13.759200 7.980515
14.367600 -13.759200 7.914008
15.069600 -13.759200 6.771099
15.116400 -13.759200 6.741800
15.163200 -13.759200 6.737368
15.210000 -13.759200 6.725408
15.256800 -13.759200 6.722991
15.303600 -13.759200 6.736759
15.350400 -13.759200 6.750331
15.397200 -13.759200 6.752038
15.444000 -13.759200 6.753904
15.490800 -13.759200 6.753904
15.537600 -13.759200 6.754835
15.584400 -13.759200 6.754835
15.631200 -13.759200 6.745929
15.678000 -13.759200 6.731147
15.724800 -13.759200 6.720817
16.473600 -13.759200 2.344128
16.520400 -13.759200 2.096557
16.614000 -13.759200 1.566673
-18.720000 -13.712400 0.000000
-18.673200 -13.712400 0.000000
-18.626400 -13.712400 0.000000
-18.579600 -13.712400 -7.077976
-18.532800 -13.712400 -7.077976
-18.486000 -13.712400 -7.055189
-18.439200 -13.712400 -7.055189
-18.392400 -13.712400 -7.045613
-18.345600 -13.712400 -7.040553
-18.298800 -13.712400 -7.045613
-18.252000 -13.712400 -7.055060
-18.205200 -13.712400 -7.046042
-18.158400 -13.712400 -7.046042
-18.111600 -13.712400 -7.052516
-18.064800 -13.712400 -7.052516
-18.018000 -13.712400 -7.037264
-17.971200 -13.712400 -7.038679
-17.924400 -13.712400 -7.031905
-17.877600 -13.712400 -7.031905
-17.830800 -13.712400 -7.023306
-17.784000 -13.712400 -7.021186
-17.737200 -13.712400 -7.012653
-17.690400 -13.712400 -6.984109
-17.643600 -13.712400 -6.976405
-17.596800 -13.712400 -6.981739
-17.550000 -13.712400 -6.974092
-17.503200 -13.712400 -6.971452
-17.456400 -13.712400 -6.954453
-17.409600 -13.712400 -6.951404
-17.362800 -13.712400 -6.945957
-17.316000 -13.712400 -6.935452
-17.269200 -13.712400 -6.921099
-17.222400 -13.712400 -6.891459
-17.175600 -13.712400 -6.852995
-17.128800 -13.712400 -6.840605
-17.082000 -13.712400 -6.823557
-17.035200 -13.712400 -6.777716
-16.988400 -13.712400 -6.748851
-16.941600 -13.712400 -6.699837
-15.303600 -13.712400 6.823425
-15.256800 -13.712400 6.839089
-15.210000 -13.712400 6.849446
-15.163200 -13.712400 6.871517
-15.116400 -13.712400 6.890385
-15.069600 -13.712400 6.917542
-15.022800 -13.712400 6.925012
-14.976000 -13.712400 6.946621
-14.929200 -13.712400 6.965176
-14.882400 -13.712400 6.975712
-14.835600 -13.712400 6.986498
-14.788800 -13.712400 6.992423
-14.742000 -13.712400 6.997411
-14.695200 -13.712400 7.005754
-14.648400 -13.712400 7.012411
-14.601600 -13.712400 7.015420
-14.554800 -13.712400 7.016292
-14.508000 -13.712400 7.025288
-14.461200 -13.712400 7.029576
-14.414400 -13.712400 7.030217
-14.367600 -13.712400 7.033335
-14.320800 -13.712400 7.033003
-14.274000 -13.712400 7.033335
-14.227200 -13.712400 7.033875
-14.180400 -13.712400 7.039298
-14.133600 -13.712400 7.048032
-14.086800 -13.712400 7.055092
-14.040000 -13.712400 7.055616
-13.993200 -13.712400 7.055092
-13.946400 -13.712400 7.058063
-13.899600 -13.712400 7.063438
-13.852800 -13.712400 7.063438
-13.806000 -13.712400 7.050729
-13.759200 -13.712400 7.050729
-13.712400 -13.712400 7.058063
-13.665600 -13.712400 7.058567
-13.618800 -13.712400 7.065855
-13.572000 -13.712400 7.065855
-13.525200 -13.712400 7.067874
-13.478400 -13.712400 7.071669
-13.431600 -13.712400 7.084070
-13.384800 -13.712400 7.101333
-13.338000 -13.712400 7.133437
-13.291200 -13.712400 7.183187
-13.244400 -13.712400 7.236160
-8.892000 -13.712400 13.064549
-8.845200 -13.712400 12.986580
-8.798400 -13.712400 11.013895
-8.751600 -13.712400 8.315207
-8.704800 -13.712400 8.167063
-8.658000 -13.712400 8.161363
-8.611200 -13.712400 8.158235
-8.564400 -13.712400 8.158235
-8.517600 -13.712400 8.151488
-8.470800 -13.712400 8.144167
-8.424000 -13.712400 8.143540
-8.377200 -13.712400 8.138770
-8.330400 -13.712400 8.074321
-8.283600 -13.712400 8.040185
-8.236800 -13.712400 8.014511
-8.190000 -13.712400 7.981761
-8.143200 -13.712400 7.962937
-8.096400 -13.712400 7.934292
-8.049600 -13.712400 7.925204
-8.002800 -13.712400 7.895249
-7.956000 -13.712400 7.879620
-7.909200 -13.712400 7.867387
-7.862400 -13.712400 7.839014
-7.815600 -13.712400 7.757193
-7.768800 -13.712400 7.703207
-7.722000 -13.712400 7.673914
-7.675200 -13.712400 7.649982
-7.628400 -13.712400 7.620390
-7.581600 -13.712400 7.620331
-7.534800 -13.712400 7.602239
-7.488000 -13.712400 7.600932
-7.441200 -13.712400 7.567715
-7.394400 -13.712400 7.534568
-7.347600 -13.712400 7.502787
-7.300800 -13.712400 7.456884
-7.254000 -13.712400 7.425632
-7.207200 -13.712400 7.373278
-7.160400 -13.712400 7.359179
-7.113600 -13.712400 7.359179
-7.066800 -13.712400 7.355389
-7.020000 -13.712400 7.337052
-6.973200 -13.712400 7.317561
-6.926400 -13.712400 7.311422
-6.879600 -13.712400 7.285633
-6.832800 -13.712400 7.208242
-6.786000 -13.712400 7.121243
-6.739200 -13.712400 7.081203
-6.692400 -13.712400 7.098424
-6.645600 -13.712400 7.118430
-6.598800 -13.712400 7.121472
-6.552000 -13.712400 7.153899
-6.505200 -13.712400 7.180272
-6.458400 -13.712400 7.185393
-6.411600 -13.712400 7.185393
-6.364800 -13.712400 7.141101
-6.318000 -13.712400 7.080514
-6.271200 -13.712400 7.047071
-6.224400 -13.712400 7.034223
-6.177600 -13.712400 7.028999
-6.130800 -13.712400 7.004928
-6.084000 -13.712400 7.004631
-6.037200 -13.712400 6.988541
-5.990400 -13.712400 6.973599
-5.943600 -13.712400 6.921173
-5.896800 -13.712400 6.908230
-5.850000 -13.712400 6.903409
-5.803200 -13.712400 6.904848
-5.756400 -13.712400 6.931513
-5.709600 -13.712400 6.931513
-5.662800 -13.712400 6.931346
-5.616000 -13.712400 6.931513
-5.569200 -13.712400 6.916336
-5.522400 -13.712400 6.931346
-5.475600 -13.712400 6.913227
-5.428800 -13.712400 6.864036
-5.382000 -13.712400 6.822763
-5.335200 -13.712400 6.804433
-5.288400 -13.712400 6.793616
-5.241600 -13.712400 6.781139
-5.194800 -13.712400 6.772634
-5.148000 -13.712400 6.763339
-5.101200 -13.712400 6.760880
-5.054400 -13.712400 6.744571
-5.007600 -13.712400 6.724977
-4.960800 -13.712400 6.709032
-4.914000 -13.712400 6.704224
-4.867200 -13.712400 6.695705
-4.820400 -13.712400 6.647028
-4.773600 -13.712400 6.638264
-4.726800 -13.712400 6.638264
-4.680000 -13.712400 6.638549
-4.633200 -13.712400 6.642380
-4.586400 -13.712400 6.659532
-4.539600 -13.712400 6.685415
-4.492800 -13.712400 6.694445
-4.446000 -13.712400 6.694752
-4.399200 -13.712400 6.694752
-4.352400 -13.712400 6.688912
-4.305600 -13.712400 6.667168
-4.258800 -13.712400 6.664886
-4.212000 -13.712400 6.649483
-4.165200 -13.712400 6.628616
-4.118400 -13.712400 6.617538
-4.071600 -13.712400 6.643768
-4.024800 -13.712400 6.636576
-3.978000 -13.712400 6.606306
-3.931200 -13.712400 6.580196
-3.884400 -13.712400 6.577769
-3.837600 -13.712400 6.575163
-3.790800 -13.712400 6.575780
-3.744000 -13.712400 6.572831
-3.697200 -13.712400 6.556479
-3.650400 -13.712400 6.554902
-3.603600 -13.712400 6.541957
-3.556800 -13.712400 6.541186
-3.510000 -13.712400 6.537057
-3.463200 -13.712400 6.531452
-3.416400 -13.712400 6.528289
-3.369600 -13.712400 6.522599
-3.322800 -13.712400 6.519278
-3.276000 -13.712400 6.507713
-3.229200 -13.712400 6.504940
-3.182400 -13.712400 6.504940
-3.135600 -13.712400 6.483828
-3.088800 -13.712400 6.483828
-3.042000 -13.712400 6.493799
-2.995200 -13.712400 6.499527
-2.948400 -13.712400 6.504940
-2.901600 -13.712400 6.515829
-2.854800 -13.712400 6.515829
-2.808000 -13.712400 6.524175
-2.761200 -13.712400 6.508363
-2.714400 -13.712400 6.508363
-2.667600 -13.712400 6.523376
-2.620800 -13.712400 6.498954
-2.574000 -13.712400 6.481551
-2.527200 -13.712400 6.458443
-2.480400 -13.712400 6.455683
-2.433600 -13.712400 6.455683
-2.386800 -13.712400 6.455606
-2.340000 -13.712400 6.453451
-2.293200 -13.712400 6.453451
-2.246400 -13.712400 6.455683
-2.199600 -13.712400 6.445392
-2.152800 -13.712400 6.432911
-2.106000 -13.712400 6.433555
-2.059200 -13.712400 6.445392
-2.012400 -13.712400 6.445392
-1.965600 -13.712400 6.445392
-1.918800 -13.712400 6.432911
-1.872000 -13.712400 6.458084
-1.825200 -13.712400 6.462092
-1.778400 -13.712400 6.457670
-1.731600 -13.712400 6.430965
-1.684800 -13.712400 6.419882
-1.638000 -13.712400 6.450798
-1.591200 -13.712400 6.450798
-1.544400 -13.712400 6.448837
-1.497600 -13.712400 6.448601
-1.450800 -13.712400 6.439560
-1.404000 -13.712400 6.439560
-1.357200 -13.712400 6.439560
-1.310400 -13.712400 6.434309
-1.263600 -13.712400 6.439560
-1.216800 -13.712400 6.426849
-1.170000 -13.712400 6.426849
-1.123200 -13.712400 6.438820
-1.076400 -13.712400 6.420637
-1.029600 -13.712400 6.418857
-0.982800 -13.712400 6.410375
-0.936000 -13.712400 6.402367
-0.889200 -13.712400 6.410375
-0.842400 -13.712400 6.418857
-0.795600 -13.712400 6.415506
-0.748800 -13.712400 6.426442
-0.702000 -13.712400 6.427027
-0.655200 -13.712400 6.435543
-0.608400 -13.712400 6.439401
-0.561600 -13.712400 6.435543
-0.514800 -13.712400 6.439401
-0.468000 -13.712400 6.447958
-0.421200 -13.712400 6.450819
-0.374400 -13.712400 6.442454
-0.327600 -13.712400 6.433651
-0.280800 -13.712400 6.433651
-0.234000 -13.712400 6.436682
-0.187200 -13.712400 6.432981
-0.140400 -13.712400 6.426642
-0.093600 -13.712400 6.433651
-0.046800 -13.712400 6.437083
0.000000 -13.712400 6.469826
0.046800 -13.712400 6.484575
0.093600 -13.712400 6.491599
0.140400 -13.712400 6.494760
0.187200 -13.712400 6.504905
0.234000 -13.712400 6.477816
0.280800 -13.712400 6.494760
0.327600 -13.712400 6.500190
0.374400 -13.712400 6.496127
0.421200 -13.712400 6.500307
0.468000 -13.712400 6.506153
0.514800 -13.712400 6.522700
0.561600 -13.712400 6.540009
0.608400 -13.712400 6.553068
0.655200 -13.712400 6.566002
0.702000 -13.712400 6.566341
0.748800 -13.712400 6.566341
0.795600 -13.712400 6.561571
0.842400 -13.712400 6.553294
0.889200 -13.712400 6.547492
0.936000 -13.712400 6.528006
0.982800 -13.712400 6.526995
1.029600 -13.712400 6.540321
1.076400 -13.712400 6.550299
1.123200 -13.712400 6.558893
1.170000 -13.712400 6.593716
1.216800 -13.712400 6.593716
1.263600 -13.712400 6.598441
1.310400 -13.712400 6.604003
1.357200 -13.712400 6.613718
1.404000 -13.712400 6.604003
1.450800 -13.712400 6.624046
1.497600 -13.712400 6.641185
1.544400 -13.712400 6.668947
1.591200 -13.712400 6.681909
1.638000 -13.712400 6.719108
1.684800 -13.712400 6.738164
1.731600 -13.712400 6.769323
1.778400 -13.712400 6.774108
1.825200 -13.712400 6.774605
1.872000 -13.712400 6.769323
1.918800 -13.712400 6.769323
1.965600 -13.712400 6.765636
2.012400 -13.712400 6.742591
2.059200 -13.712400 6.731046
2.106000 -13.712400 6.722005
2.152800 -13.712400 6.723972
2.199600 -13.712400 6.723972
2.246400 -13.712400 6.732653
2.293200 -13.712400 6.733444
2.340000 -13.712400 6.795023
2.386800 -13.712400 6.841819
2.433600 -13.712400 6.864971
2.480400 -13.712400 6.865226
2.527200 -13.712400 6.876494
2.574000 -13.712400 6.871738
2.620800 -13.712400 6.858195
2.667600 -13.712400 6.838287
2.714400 -13.712400 6.807345
2.761200 -13.712400 6.805747
2.808000 -13.712400 6.818661
2.854800 -13.712400 6.835135
2.901600 -13.712400 6.884523
2.948400 -13.712400 6.926558
2.995200 -13.712400 6.970475
3.042000 -13.712400 7.021244
3.088800 -13.712400 7.062981
3.135600 -13.712400 7.094208
3.182400 -13.712400 7.117807
3.229200 -13.712400 7.094208
3.276000 -13.712400 7.094208
3.322800 -13.712400 7.117807
3.369600 -13.712400 7.118595
3.416400 -13.712400 7.142551
3.463200 -13.712400 7.142551
3.510000 -13.712400 7.156243
3.556800 -13.712400 7.176854
3.603600 -13.712400 7.192734
3.650400 -13.712400 7.194548
3.697200 -13.712400 7.207920
3.744000 -13.712400 7.238211
3.790800 -13.712400 7.254459
3.837600 -13.712400 7.298809
3.884400 -13.712400 7.307085
3.931200 -13.712400 7.310289
3.978000 -13.712400 7.332946
4.024800 -13.712400 7.346093
4.071600 -13.712400 7.358410
4.118400 -13.712400 7.358410
4.165200 -13.712400 7.358410
4.212000 -13.712400 7.392467
4.258800 -13.712400 7.411097
4.305600 -13.712400 7.417533
4.352400 -13.712400 7.442523
4.399200 -13.712400 7.442523
4.446000 -13.712400 7.452206
4.492800 -13.712400 7.473307
4.539600 -13.712400 7.481633
4.586400 -13.712400 7.509573
4.633200 -13.712400 7.527087
4.680000 -13.712400 7.582752
4.726800 -13.712400 7.656873
4.773600 -13.712400 7.705671
4.820400 -13.712400 7.728861
4.867200 -13.712400 7.742403
4.914000 -13.712400 7.746222
4.960800 -13.712400 7.742403
5.007600 -13.712400 7.728861
5.054400 -13.712400 7.714885
5.101200 -13.712400 7.685934
5.148000 -13.712400 7.684710
5.194800 -13.712400 7.685934
5.241600 -13.712400 7.714885
5.288400 -13.712400 7.771564
5.335200 -13.712400 7.819449
5.382000 -13.712400 7.881742
5.428800 -13.712400 8.006291
5.475600 -13.712400 8.029722
5.522400 -13.712400 8.082492
5.569200 -13.712400 8.108617
5.616000 -13.712400 8.169191
5.662800 -13.712400 8.231589
5.709600 -13.712400 8.286239
5.756400 -13.712400 8.337747
5.803200 -13.712400 8.379989
5.850000 -13.712400 8.396029
5.896800 -13.712400 8.508925
5.943600 -13.712400 8.533592
5.990400 -13.712400 8.646922
6.037200 -13.712400 8.691750
6.084000 -13.712400 8.758248
6.130800 -13.712400 8.793603
6.177600 -13.712400 8.888160
6.224400 -13.712400 8.986985
6.271200 -13.712400 9.121864
6.318000 -13.712400 9.189320
6.364800 -13.712400 9.239148
6.411600 -13.712400 9.341683
6.458400 -13.712400 9.454509
6.505200 -13.712400 9.786770
6.552000 -13.712400 23.183366
6.598800 -13.712400 29.395138
6.645600 -13.712400 29.401591
6.692400 -13.712400 29.403245
6.739200 -13.712400 29.406736
6.786000 -13.712400 29.408483
6.832800 -13.712400 29.410115
6.879600 -13.712400 29.410115
6.926400 -13.712400 29.410133
6.973200 -13.712400 29.412130
7.020000 -13.712400 29.414926
7.066800 -13.712400 29.417177
7.113600 -13.712400 29.417365
7.160400 -13.712400 29.417365
12.495600 -13.712400 8.005469
12.542400 -13.712400 7.990306
12.589200 -13.712400 7.990306
12.636000 -13.712400 7.981230
12.682800 -13.712400 7.971413
12.729600 -13.712400 7.984238
12.776400 -13.712400 7.996671
12.823200 -13.712400 7.994413
12.870000 -13.712400 7.995181
12.916800 -13.712400 7.995181
12.963600 -13.712400 7.994792
13.010400 -13.712400 8.003386
13.057200 -13.712400 7.994413
13.104000 -13.712400 7.992022
13.150800 -13.712400 7.988964
13.197600 -13.712400 7.992022
13.244400 -13.712400 7.992022
13.291200 -13.712400 7.992022
13.338000 -13.712400 7.989573
13.384800 -13.712400 8.005530
13.431600 -13.712400 7.996921
13.478400 -13.712400 8.002246
13.525200 -13.712400 7.998432
13.572000 -13.712400 7.996921
13.618800 -13.712400 8.015198
13.665600 -13.712400 8.020796
13.712400 -13.712400 8.015198
13.759200 -13.712400 8.031617
13.806000 -13.712400 8.033824
13.852800 -13.712400 8.031617
13.899600 -13.712400 8.027696
13.946400 -13.712400 8.041496
13.993200 -13.712400 8.034438
14.040000 -13.712400 8.034438
14.086800 -13.712400 8.039980
14.133600 -13.712400 8.037113
14.180400 -13.712400 8.040027
14.227200 -13.712400 8.042240
14.274000 -13.712400 8.037113
14.320800 -13.712400 8.007025
14.367600 -13.712400 7.983843
15.069600 -13.712400 6.781812
15.116400 -13.712400 6.762771
15.163200 -13.712400 6.749340
15.210000 -13.712400 6.736759
15.256800 -13.712400 6.725408
15.303600 -13.712400 6.737368
15.350400 -13.712400 6.752038
15.397200 -13.712400 6.753678
15.444000 -13.712400 6.753962
15.490800 -13.712400 6.753962
15.537600 -13.712400 6.754835
15.584400 -13.712400 6.755909
15.631200 -13.712400 6.751861
15.678000 -13.712400 6.738380
15.724800 -13.712400 6.733883
15.771600 -13.712400 6.715895
16.473600 -13.712400 2.566728
16.520400 -13.712400 2.264255
16.567200 -13.712400 2.031753
16.614000 -13.712400 1.703017
16.660800 -13.712400 1.515876
-18.720000 -13.665600 0.000000
-18.673200 -13.665600 0.000000
-18.626400 -13.665600 0.000000
-18.579600 -13.665600 -7.055189
-18.532800 -13.665600 -7.055189
-18.486000 -13.665600 -7.055189
-18.439200 -13.665600 -7.055189
-18.392400 -13.665600 -7.055060
-18.345600 -13.665600 -7.046042
-18.298800 -13.665600 -7.046042
-18.252000 -13.665600 -7.055060
-18.205200 -13.665600 -7.052516
-18.158400 -13.665600 -7.046042
-18.111600 -13.665600 -7.052516
-18.064800 -13.665600 -7.054605
-18.018000 -13.665600 -7.045149
-17.971200 -13.665600 -7.052516
-17.924400 -13.665600 -7.041145
-17.877600 -13.665600 -7.038679
-17.830800 -13.665600 -7.033011
-17.784000 -13.665600 -7.033011
-17.737200 -13.665600 -7.023306
-17.690400 -13.665600 -7.021865
-17.643600 -13.665600 -6.984109
-17.596800 -13.665600 -6.984109
-17.550000 -13.665600 -6.984109
-17.503200 -13.665600 -6.982811
-17.456400 -13.665600 -6.956825
-17.409600 -13.665600 -6.954453
-17.362800 -13.665600 -6.943548
-17.316000 -13.665600 -6.935452
-17.269200 -13.665600 -6.924555
-17.222400 -13.665600 -6.901107
-17.175600 -13.665600 -6.861530
-17.128800 -13.665600 -6.840605
-17.082000 -13.665600 -6.820276
-17.035200 -13.665600 -6.776225
-16.988400 -13.665600 -6.742095
-16.941600 -13.665600 -6.670083
-15.303600 -13.665600 6.844829
-15.256800 -13.665600 6.856940
-15.210000 -13.665600 6.876817
-15.163200 -13.665600 6.888029
-15.116400 -13.665600 6.900722
-15.069600 -13.665600 6.920473
-15.022800 -13.665600 6.940073
-14.976000 -13.665600 6.963940
-14.929200 -13.665600 6.972181
-14.882400 -13.665600 6.983976
-14.835600 -13.665600 6.997411
-14.788800 -13.665600 7.001705
-14.742000 -13.665600 7.012214
-14.695200 -13.665600 7.015420
-14.648400 -13.665600 7.019070
-14.601600 -13.665600 7.020118
-14.554800 -13.665600 7.028669
-14.508000 -13.665600 7.030217
-14.461200 -13.665600 7.032919
-14.414400 -13.665600 7.033335
-14.367600 -13.665600 7.037123
-14.320800 -13.665600 7.037962
-14.274000 -13.665600 7.040930
-14.227200 -13.665600 7.040930
-14.180400 -13.665600 7.048597
-14.133600 -13.665600 7.056568
-14.086800 -13.665600 7.064122
-14.040000 -13.665600 7.071463
-13.993200 -13.665600 7.064122
-13.946400 -13.665600 7.073681
-13.899600 -13.665600 7.073723
-13.852800 -13.665600 7.085741
-13.806000 -13.665600 7.073681
-13.759200 -13.665600 7.071215
-13.712400 -13.665600 7.069906
-13.665600 -13.665600 7.071215
-13.618800 -13.665600 7.071215
-13.572000 -13.665600 7.069906
-13.525200 -13.665600 7.081045
-13.478400 -13.665600 7.084689
-13.431600 -13.665600 7.110460
-13.384800 -13.665600 7.133437
-13.338000 -13.665600 7.183187
-13.291200 -13.665600 7.235145
-8.845200 -13.665600 13.047016
-8.798400 -13.665600 12.957533
-8.751600 -13.665600 8.307195
-8.704800 -13.665600 8.163476
-8.658000 -13.665600 8.158235
-8.611200 -13.665600 8.154033
-8.564400 -13.665600 8.158235
-8.517600 -13.665600 8.158235
-8.470800 -13.665600 8.158235
-8.424000 -13.665600 8.154033
-8.377200 -13.665600 8.151488
-8.330400 -13.665600 8.104406
-8.283600 -13.665600 8.056408
-8.236800 -13.665600 8.019330
-8.190000 -13.665600 7.987698
-8.143200 -13.665600 7.971403
-8.096400 -13.665600 7.962937
-8.049600 -13.665600 7.962937
-8.002800 -13.665600 7.939321
-7.956000 -13.665600 7.939321
-7.909200 -13.665600 7.918883
-7.862400 -13.665600 7.867387
-7.815600 -13.665600 7.812783
-7.768800 -13.665600 7.727054
-7.722000 -13.665600 7.673914
-7.675200 -13.665600 7.649982
-7.628400 -13.665600 7.628491
-7.581600 -13.665600 7.626194
-7.534800 -13.665600 7.608545
-7.488000 -13.665600 7.608032
-7.441200 -13.665600 7.567715
-7.394400 -13.665600 7.521706
-7.347600 -13.665600 7.492044
-7.300800 -13.665600 7.447460
-7.254000 -13.665600 7.425632
-7.207200 -13.665600 7.377835
-7.160400 -13.665600 7.368098
-7.113600 -13.665600 7.367511
-7.066800 -13.665600 7.358634
-7.020000 -13.665600 7.355389
-6.973200 -13.665600 7.320984
-6.926400 -13.665600 7.311422
-6.879600 -13.665600 7.253446
-6.832800 -13.665600 7.184554
-6.786000 -13.665600 7.118430
-6.739200 -13.665600 7.077156
-6.692400 -13.665600 7.098424
-6.645600 -13.665600 7.124444
-6.598800 -13.665600 7.132607
-6.552000 -13.665600 7.163242
-6.505200 -13.665600 7.176211
-6.458400 -13.665600 7.180442
-6.411600 -13.665600 7.180272
-6.364800 -13.665600 7.107106
-6.318000 -13.665600 7.045095
-6.271200 -13.665600 7.029536
-6.224400 -13.665600 7.016518
-6.177600 -13.665600 7.006847
-6.130800 -13.665600 6.990790
-6.084000 -13.665600 6.988541
-6.037200 -13.665600 6.984946
-5.990400 -13.665600 6.958349
-5.943600 -13.665600 6.918325
-5.896800 -13.665600 6.908230
-5.850000 -13.665600 6.903302
-5.803200 -13.665600 6.903409
-5.756400 -13.665600 6.918325
-5.709600 -13.665600 6.910491
-5.662800 -13.665600 6.910491
-5.616000 -13.665600 6.913227
-5.569200 -13.665600 6.905204
-5.522400 -13.665600 6.909500
-5.475600 -13.665600 6.889727
-5.428800 -13.665600 6.844507
-5.382000 -13.665600 6.822763
-5.335200 -13.665600 6.819177
-5.288400 -13.665600 6.819177
-5.241600 -13.665600 6.806866
-5.194800 -13.665600 6.806866
-5.148000 -13.665600 6.798945
-5.101200 -13.665600 6.772634
-5.054400 -13.665600 6.760880
-5.007600 -13.665600 6.733728
-4.960800 -13.665600 6.724977
-4.914000 -13.665600 6.706458
-4.867200 -13.665600 6.679492
-4.820400 -13.665600 6.642380
-4.773600 -13.665600 6.636401
-4.726800 -13.665600 6.636401
-4.680000 -13.665600 6.638549
-4.633200 -13.665600 6.638549
-4.586400 -13.665600 6.659532
-4.539600 -13.665600 6.694752
-4.492800 -13.665600 6.694752
-4.446000 -13.665600 6.694445
-4.399200 -13.665600 6.691552
-4.352400 -13.665600 6.675262
-4.305600 -13.665600 6.656870
-4.258800 -13.665600 6.649483
-4.212000 -13.665600 6.639841
-4.165200 -13.665600 6.607802
-4.118400 -13.665600 6.606306
-4.071600 -13.665600 6.636576
-4.024800 -13.665600 6.625073
-3.978000 -13.665600 6.605238
-3.931200 -13.665600 6.580546
-3.884400 -13.665600 6.577769
-3.837600 -13.665600 6.577769
-3.790800 -13.665600 6.580196
-3.744000 -13.665600 6.574033
-3.697200 -13.665600 6.566564
-3.650400 -13.665600 6.554902
-3.603600 -13.665600 6.556479
-3.556800 -13.665600 6.566564
-3.510000 -13.665600 6.541957
-3.463200 -13.665600 6.531875
-3.416400 -13.665600 6.528224
-3.369600 -13.665600 6.509634
-3.322800 -13.665600 6.483828
-3.276000 -13.665600 6.478146
-3.229200 -13.665600 6.468076
-3.182400 -13.665600 6.483828
-3.135600 -13.665600 6.479058
-3.088800 -13.665600 6.483828
-3.042000 -13.665600 6.495066
-2.995200 -13.665600 6.504940
-2.948400 -13.665600 6.504940
-2.901600 -13.665600 6.515829
-2.854800 -13.665600 6.515829
-2.808000 -13.665600 6.536309
-2.761200 -13.665600 6.515829
-2.714400 -13.665600 6.515829
-2.667600 -13.665600 6.524175
-2.620800 -13.665600 6.508363
-2.574000 -13.665600 6.495397
-2.527200 -13.665600 6.483138
-2.480400 -13.665600 6.456888
-2.433600 -13.665600 6.455606
-2.386800 -13.665600 6.453451
-2.340000 -13.665600 6.444650
-2.293200 -13.665600 6.437529
-2.246400 -13.665600 6.453451
-2.199600 -13.665600 6.448953
-2.152800 -13.665600 6.445392
-2.106000 -13.665600 6.448953
-2.059200 -13.665600 6.463311
-2.012400 -13.665600 6.448953
-1.965600 -13.665600 6.448953
-1.918800 -13.665600 6.432911
-1.872000 -13.665600 6.433555
-1.825200 -13.665600 6.430965
-1.778400 -13.665600 6.427268
-1.731600 -13.665600 6.413757
-1.684800 -13.665600 6.413757
-1.638000 -13.665600 6.419882
-1.591200 -13.665600 6.433235
-1.544400 -13.665600 6.434309
-1.497600 -13.665600 6.434309
-1.450800 -13.665600 6.434309
-1.404000 -13.665600 6.434309
-1.357200 -13.665600 6.435245
-1.310400 -13.665600 6.434309
-1.263600 -13.665600 6.439560
-1.216800 -13.665600 6.442420
-1.170000 -13.665600 6.442713
-1.123200 -13.665600 6.445364
-1.076400 -13.665600 6.442713
-1.029600 -13.665600 6.442713
-0.982800 -13.665600 6.455351
-0.936000 -13.665600 6.436728
-0.889200 -13.665600 6.436762
-0.842400 -13.665600 6.442332
-0.795600 -13.665600 6.436762
-0.748800 -13.665600 6.439054
-0.702000 -13.665600 6.436762
-0.655200 -13.665600 6.439054
-0.608400 -13.665600 6.447958
-0.561600 -13.665600 6.442179
-0.514800 -13.665600 6.447958
-0.468000 -13.665600 6.456538
-0.421200 -13.665600 6.460849
-0.374400 -13.665600 6.450819
-0.327600 -13.665600 6.439401
-0.280800 -13.665600 6.436682
-0.234000 -13.665600 6.437083
-0.187200 -13.665600 6.436682
-0.140400 -13.665600 6.436682
-0.093600 -13.665600 6.437083
-0.046800 -13.665600 6.469826
0.000000 -13.665600 6.487666
0.046800 -13.665600 6.498352
0.093600 -13.665600 6.504905
0.140400 -13.665600 6.508905
0.187200 -13.665600 6.514474
0.234000 -13.665600 6.496127
0.280800 -13.665600 6.496127
0.327600 -13.665600 6.504905
0.374400 -13.665600 6.500307
0.421200 -13.665600 6.503268
0.468000 -13.665600 6.509341
0.514800 -13.665600 6.521258
0.561600 -13.665600 6.544700
0.608400 -13.665600 6.562735
0.655200 -13.665600 6.566341
0.702000 -13.665600 6.569704
0.748800 -13.665600 6.569704
0.795600 -13.665600 6.566341
0.842400 -13.665600 6.560149
0.889200 -13.665600 6.558893
0.936000 -13.665600 6.547492
0.982800 -13.665600 6.551559
1.029600 -13.665600 6.558893
1.076400 -13.665600 6.569786
1.123200 -13.665600 6.573494
1.170000 -13.665600 6.613718
1.216800 -13.665600 6.613718
1.263600 -13.665600 6.613718
1.310400 -13.665600 6.614860
1.357200 -13.665600 6.621949
1.404000 -13.665600 6.622873
1.450800 -13.665600 6.627366
1.497600 -13.665600 6.641185
1.544400 -13.665600 6.669961
1.591200 -13.665600 6.691785
1.638000 -13.665600 6.719108
1.684800 -13.665600 6.744135
1.731600 -13.665600 6.769323
1.778400 -13.665600 6.774108
1.825200 -13.665600 6.774108
1.872000 -13.665600 6.765636
1.918800 -13.665600 6.764976
1.965600 -13.665600 6.756127
2.012400 -13.665600 6.750955
2.059200 -13.665600 6.732653
2.106000 -13.665600 6.731046
2.152800 -13.665600 6.732867
2.199600 -13.665600 6.733444
2.246400 -13.665600 6.764166
2.293200 -13.665600 6.776556
2.340000 -13.665600 6.799599
2.386800 -13.665600 6.851239
2.433600 -13.665600 6.871665
2.480400 -13.665600 6.876445
2.527200 -13.665600 6.878285
2.574000 -13.665600 6.876494
2.620800 -13.665600 6.867110
2.667600 -13.665600 6.857390
2.714400 -13.665600 6.844990
2.761200 -13.665600 6.843113
2.808000 -13.665600 6.844990
2.854800 -13.665600 6.858618
2.901600 -13.665600 6.914933
2.948400 -13.665600 6.928105
2.995200 -13.665600 6.959768
3.042000 -13.665600 6.978756
3.088800 -13.665600 7.056180
3.135600 -13.665600 7.096272
3.182400 -13.665600 7.121424
3.229200 -13.665600 7.117807
3.276000 -13.665600 7.118595
3.322800 -13.665600 7.156840
3.369600 -13.665600 7.156840
3.416400 -13.665600 7.156840
3.463200 -13.665600 7.164504
3.510000 -13.665600 7.165608
3.556800 -13.665600 7.191155
3.603600 -13.665600 7.199140
3.650400 -13.665600 7.202116
3.697200 -13.665600 7.230984
3.744000 -13.665600 7.238211
3.790800 -13.665600 7.245471
3.837600 -13.665600 7.284099
3.884400 -13.665600 7.288061
3.931200 -13.665600 7.301030
3.978000 -13.665600 7.307085
4.024800 -13.665600 7.334656
4.071600 -13.665600 7.345274
4.118400 -13.665600 7.346800
4.165200 -13.665600 7.349291
4.212000 -13.665600 7.392467
4.258800 -13.665600 7.417149
4.305600 -13.665600 7.439684
4.352400 -13.665600 7.452206
4.399200 -13.665600 7.452206
4.446000 -13.665600 7.452206
4.492800 -13.665600 7.453438
4.539600 -13.665600 7.453438
4.586400 -13.665600 7.473307
4.633200 -13.665600 7.509573
4.680000 -13.665600 7.534192
4.726800 -13.665600 7.644081
4.773600 -13.665600 7.705671
4.820400 -13.665600 7.728861
4.867200 -13.665600 7.746222
4.914000 -13.665600 7.756076
4.960800 -13.665600 7.756076
5.007600 -13.665600 7.733014
5.054400 -13.665600 7.686560
5.101200 -13.665600 7.677536
5.148000 -13.665600 7.672008
5.194800 -13.665600 7.674583
5.241600 -13.665600 7.677536
5.288400 -13.665600 7.686560
5.335200 -13.665600 7.799065
5.382000 -13.665600 7.819449
5.428800 -13.665600 7.934521
5.475600 -13.665600 7.985964
5.522400 -13.665600 8.052622
5.569200 -13.665600 8.093748
5.616000 -13.665600 8.108617
5.662800 -13.665600 8.200268
5.709600 -13.665600 8.253873
5.756400 -13.665600 8.286239
5.803200 -13.665600 8.318546
5.850000 -13.665600 8.379989
5.896800 -13.665600 8.396029
5.943600 -13.665600 8.442627
5.990400 -13.665600 8.515006
6.037200 -13.665600 8.647147
6.084000 -13.665600 8.717176
6.130800 -13.665600 8.758248
6.177600 -13.665600 8.830588
6.224400 -13.665600 8.995301
6.271200 -13.665600 9.128294
6.318000 -13.665600 9.195655
6.364800 -13.665600 9.333364
6.411600 -13.665600 9.362415
6.458400 -13.665600 9.459264
6.505200 -13.665600 9.792426
6.552000 -13.665600 23.183366
6.598800 -13.665600 23.193752
6.645600 -13.665600 29.403245
6.692400 -13.665600 29.406736
6.739200 -13.665600 29.408703
6.786000 -13.665600 29.410957
6.832800 -13.665600 29.412893
6.879600 -13.665600 29.414947
6.926400 -13.665600 29.414947
6.973200 -13.665600 29.416160
7.020000 -13.665600 29.417177
7.066800 -13.665600 29.419283
7.113600 -13.665600 29.421235
7.160400 -13.665600 29.421235
12.495600 -13.665600 8.018639
12.542400 -13.665600 8.001473
12.589200 -13.665600 8.001288
12.636000 -13.665600 7.998364
12.682800 -13.665600 7.996671
12.729600 -13.665600 7.998364
12.776400 -13.665600 8.005239
12.823200 -13.665600 8.004945
12.870000 -13.665600 8.003386
12.916800 -13.665600 8.003386
12.963600 -13.665600 8.002017
13.010400 -13.665600 8.003386
13.057200 -13.665600 7.994792
13.104000 -13.665600 7.992022
13.150800 -13.665600 7.989573
13.197600 -13.665600 7.992022
13.244400 -13.665600 8.002111
13.291200 -13.665600 8.002246
13.338000 -13.665600 8.002246
13.384800 -13.665600 8.014580
13.431600 -13.665600 8.014580
13.478400 -13.665600 8.015198
13.525200 -13.665600 8.005891
13.572000 -13.665600 8.002246
13.618800 -13.665600 8.015198
13.665600 -13.665600 8.015535
13.712400 -13.665600 8.015198
13.759200 -13.665600 8.031617
13.806000 -13.665600 8.033824
13.852800 -13.665600 8.033791
13.899600 -13.665600 8.031617
13.946400 -13.665600 8.043408
13.993200 -13.665600 8.041496
14.040000 -13.665600 8.041496
14.086800 -13.665600 8.041770
14.133600 -13.665600 8.039980
14.180400 -13.665600 8.042240
14.227200 -13.665600 8.044071
14.274000 -13.665600 8.040027
14.320800 -13.665600 8.035526
14.367600 -13.665600 8.007025
15.116400 -13.665600 6.781812
15.163200 -13.665600 6.775595
15.210000 -13.665600 6.752038
15.256800 -13.665600 6.741800
15.303600 -13.665600 6.750331
15.350400 -13.665600 6.753904
15.397200 -13.665600 6.753678
15.444000 -13.665600 6.753678
15.490800 -13.665600 6.751861
15.584400 -13.665600 6.753962
15.631200 -13.665600 6.751861
15.678000 -13.665600 6.743025
15.724800 -13.665600 6.742674
15.771600 -13.665600 6.726794
15.818400 -13.665600 6.694233
16.567200 -13.665600 2.230483
16.614000 -13.665600 2.031753
16.660800 -13.665600 1.641570
-18.720000 -13.618800 0.000000
-18.673200 -13.618800 0.000000
-18.626400 -13.618800 0.000000
-18.579600 -13.618800 -7.078042
-18.532800 -13.618800 -7.077976
-18.486000 -13.618800 -7.077976
-18.439200 -13.618800 -7.064220
-18.392400 -13.618800 -7.064220
-18.345600 -13.618800 -7.055060
-18.298800 -13.618800 -7.055060
-18.252000 -13.618800 -7.065582
-18.205200 -13.618800 -7.058578
-18.158400 -13.618800 -7.058084
-18.111600 -13.618800 -7.065582
-18.064800 -13.618800 -7.066880
-18.018000 -13.618800 -7.058578
-17.971200 -13.618800 -7.065582
-17.924400 -13.618800 -7.058084
-17.877600 -13.618800 -7.045149
-17.830800 -13.618800 -7.037208
-17.784000 -13.618800 -7.033011
-17.737200 -13.618800 -7.023306
-17.690400 -13.618800 -7.022500
-17.643600 -13.618800 -7.021216
-17.596800 -13.618800 -7.003910
-17.550000 -13.618800 -6.996597
-17.503200 -13.618800 -6.985224
-17.456400 -13.618800 -6.976405
-17.409600 -13.618800 -6.976405
-17.362800 -13.618800 -6.956825
-17.316000 -13.618800 -6.943548
-17.269200 -13.618800 -6.935175
-17.222400 -13.618800 -6.921099
-17.175600 -13.618800 -6.879692
-17.128800 -13.618800 -6.850113
-17.082000 -13.618800 -6.777716
-17.035200 -13.618800 -6.745894
-16.988400 -13.618800 -6.728403
-15.350400 -13.618800 6.849446
-15.303600 -13.618800 6.878589
-15.256800 -13.618800 6.888029
-15.210000 -13.618800 6.890354
-15.163200 -13.618800 6.893135
-15.116400 -13.618800 6.920473
-15.069600 -13.618800 6.946242
-15.022800 -13.618800 6.964570
-14.976000 -13.618800 6.969452
-14.929200 -13.618800 6.978631
-14.882400 -13.618800 6.997411
-14.835600 -13.618800 7.000629
-14.788800 -13.618800 7.005754
-14.742000 -13.618800 7.013623
-14.695200 -13.618800 7.015420
-14.648400 -13.618800 7.025288
-14.601600 -13.618800 7.025288
-14.554800 -13.618800 7.029829
-14.508000 -13.618800 7.032919
-14.461200 -13.618800 7.033335
-14.414400 -13.618800 7.033875
-14.367600 -13.618800 7.040930
-14.320800 -13.618800 7.040930
-14.274000 -13.618800 7.042275
-14.227200 -13.618800 7.042616
-14.180400 -13.618800 7.048818
-14.133600 -13.618800 7.064122
-14.086800 -13.618800 7.071463
-14.040000 -13.618800 7.073681
-13.993200 -13.618800 7.073681
-13.946400 -13.618800 7.067802
-13.899600 -13.618800 7.073681
-13.852800 -13.618800 7.076770
-13.806000 -13.618800 7.071215
-13.759200 -13.618800 7.069906
-13.712400 -13.618800 7.069906
-13.665600 -13.618800 7.071215
-13.618800 -13.618800 7.076770
-13.572000 -13.618800 7.081045
-13.525200 -13.618800 7.086147
-13.478400 -13.618800 7.112546
-13.431600 -13.618800 7.133437
-13.384800 -13.618800 7.184736
-13.338000 -13.618800 7.236160
-8.845200 -13.618800 13.064549
-8.798400 -13.618800 8.464966
-8.751600 -13.618800 8.277671
-8.704800 -13.618800 8.161363
-8.658000 -13.618800 8.158235
-8.611200 -13.618800 8.161363
-8.564400 -13.618800 8.167063
-8.517600 -13.618800 8.167063
-8.470800 -13.618800 8.179174
-8.424000 -13.618800 8.179174
-8.377200 -13.618800 8.179174
-8.330400 -13.618800 8.142835
-8.283600 -13.618800 8.070267
-8.236800 -13.618800 8.020839
-8.190000 -13.618800 7.993482
-8.143200 -13.618800 7.971403
-8.096400 -13.618800 7.974296
-8.049600 -13.618800 7.975011
-8.002800 -13.618800 7.971403
-7.956000 -13.618800 7.971403
-7.909200 -13.618800 7.949627
-7.862400 -13.618800 7.879620
-7.815600 -13.618800 7.812783
-7.768800 -13.618800 7.717240
-7.722000 -13.618800 7.676977
-7.675200 -13.618800 7.649982
-7.628400 -13.618800 7.631952
-7.581600 -13.618800 7.631952
-7.534800 -13.618800 7.628491
-7.488000 -13.618800 7.628491
-7.441200 -13.618800 7.600932
-7.394400 -13.618800 7.504363
-7.347600 -13.618800 7.468034
-7.300800 -13.618800 7.438577
-7.254000 -13.618800 7.420633
-7.207200 -13.618800 7.377835
-7.160400 -13.618800 7.370224
-7.113600 -13.618800 7.371574
-7.066800 -13.618800 7.367511
-7.020000 -13.618800 7.358634
-6.973200 -13.618800 7.340077
-6.926400 -13.618800 7.311422
-6.879600 -13.618800 7.254145
-6.832800 -13.618800 7.198644
-6.786000 -13.618800 7.122512
-6.739200 -13.618800 7.098424
-6.692400 -13.618800 7.122512
-6.645600 -13.618800 7.146373
-6.598800 -13.618800 7.146373
-6.552000 -13.618800 7.164566
-6.505200 -13.618800 7.164566
-6.458400 -13.618800 7.181997
-6.411600 -13.618800 7.166078
-6.364800 -13.618800 7.067482
-6.318000 -13.618800 7.037983
-6.271200 -13.618800 7.028999
-6.224400 -13.618800 7.016518
-6.177600 -13.618800 7.006847
-6.130800 -13.618800 6.990790
-6.084000 -13.618800 6.984946
-6.037200 -13.618800 6.964694
-5.990400 -13.618800 6.946506
-5.943600 -13.618800 6.908230
-5.896800 -13.618800 6.904848
-5.850000 -13.618800 6.903302
-5.803200 -13.618800 6.903409
-5.756400 -13.618800 6.918325
-5.709600 -13.618800 6.910491
-5.662800 -13.618800 6.909500
-5.616000 -13.618800 6.910491
-5.569200 -13.618800 6.875061
-5.522400 -13.618800 6.875061
-5.475600 -13.618800 6.855709
-5.428800 -13.618800 6.819177
-5.382000 -13.618800 6.806866
-5.335200 -13.618800 6.806866
-5.288400 -13.618800 6.819177
-5.241600 -13.618800 6.809114
-5.194800 -13.618800 6.837659
-5.148000 -13.618800 6.824235
-5.101200 -13.618800 6.809114
-5.054400 -13.618800 6.796375
-5.007600 -13.618800 6.759975
-4.960800 -13.618800 6.731770
-4.914000 -13.618800 6.706458
-4.867200 -13.618800 6.682914
-4.820400 -13.618800 6.642380
-4.773600 -13.618800 6.638549
-4.726800 -13.618800 6.642346
-4.680000 -13.618800 6.642380
-4.633200 -13.618800 6.646515
-4.586400 -13.618800 6.668328
-4.539600 -13.618800 6.685415
-4.492800 -13.618800 6.694445
-4.446000 -13.618800 6.685415
-4.399200 -13.618800 6.667598
-4.352400 -13.618800 6.655216
-4.305600 -13.618800 6.649483
-4.258800 -13.618800 6.649145
-4.212000 -13.618800 6.630147
-4.165200 -13.618800 6.607802
-4.118400 -13.618800 6.617538
-4.071600 -13.618800 6.636576
-4.024800 -13.618800 6.630147
-3.978000 -13.618800 6.625073
-3.931200 -13.618800 6.603025
-3.884400 -13.618800 6.601459
-3.837600 -13.618800 6.609249
-3.790800 -13.618800 6.623343
-3.744000 -13.618800 6.609249
-3.697200 -13.618800 6.580546
-3.650400 -13.618800 6.575780
-3.603600 -13.618800 6.566564
-3.556800 -13.618800 6.545396
-3.510000 -13.618800 6.533451
-3.463200 -13.618800 6.525557
-3.416400 -13.618800 6.509634
-3.369600 -13.618800 6.468076
-3.322800 -13.618800 6.461684
-3.276000 -13.618800 6.451163
-3.229200 -13.618800 6.451163
-3.182400 -13.618800 6.461684
-3.135600 -13.618800 6.461684
-3.088800 -13.618800 6.463476
-3.042000 -13.618800 6.485530
-2.995200 -13.618800 6.495066
-2.948400 -13.618800 6.495066
-2.901600 -13.618800 6.499527
-2.854800 -13.618800 6.499527
-2.808000 -13.618800 6.515829
-2.761200 -13.618800 6.515829
-2.714400 -13.618800 6.524175
-2.667600 -13.618800 6.536871
-2.620800 -13.618800 6.524175
-2.574000 -13.618800 6.506796
-2.527200 -13.618800 6.495397
-2.480400 -13.618800 6.458443
-2.433600 -13.618800 6.457512
-2.386800 -13.618800 6.453451
-2.340000 -13.618800 6.444650
-2.293200 -13.618800 6.435392
-2.246400 -13.618800 6.448953
-2.199600 -13.618800 6.442326
-2.152800 -13.618800 6.442326
-2.106000 -13.618800 6.445392
-2.059200 -13.618800 6.448953
-2.012400 -13.618800 6.445392
-1.965600 -13.618800 6.445392
-1.918800 -13.618800 6.430965
-1.872000 -13.618800 6.433555
-1.825200 -13.618800 6.413757
-1.778400 -13.618800 6.413757
-1.731600 -13.618800 6.413757
-1.684800 -13.618800 6.413757
-1.638000 -13.618800 6.423576
-1.591200 -13.618800 6.434309
-1.544400 -13.618800 6.434309
-1.497600 -13.618800 6.447287
-1.450800 -13.618800 6.447287
-1.404000 -13.618800 6.447287
-1.357200 -13.618800 6.458241
-1.310400 -13.618800 6.442713
-1.263600 -13.618800 6.457135
-1.216800 -13.618800 6.471477
-1.170000 -13.618800 6.473163
-1.123200 -13.618800 6.472283
-1.076400 -13.618800 6.471477
-1.029600 -13.618800 6.457612
-0.982800 -13.618800 6.463581
-0.936000 -13.618800 6.445364
-0.889200 -13.618800 6.445364
-0.842400 -13.618800 6.445364
-0.795600 -13.618800 6.439054
-0.748800 -13.618800 6.445948
-0.702000 -13.618800 6.440348
-0.655200 -13.618800 6.442179
-0.608400 -13.618800 6.453033
-0.561600 -13.618800 6.453033
-0.514800 -13.618800 6.456538
-0.468000 -13.618800 6.456538
-0.421200 -13.618800 6.457970
-0.374400 -13.618800 6.442454
-0.327600 -13.618800 6.437083
-0.280800 -13.618800 6.437083
-0.234000 -13.618800 6.437083
-0.187200 -13.618800 6.442454
-0.140400 -13.618800 6.458004
-0.093600 -13.618800 6.463791
-0.046800 -13.618800 6.477131
0.000000 -13.618800 6.484575
0.046800 -13.618800 6.487666
0.093600 -13.618800 6.504905
0.140400 -13.618800 6.504905
0.187200 -13.618800 6.508905
0.234000 -13.618800 6.496127
0.280800 -13.618800 6.494760
0.327600 -13.618800 6.505492
0.374400 -13.618800 6.509341
0.421200 -13.618800 6.509341
0.468000 -13.618800 6.521258
0.514800 -13.618800 6.524629
0.561600 -13.618800 6.551875
0.608400 -13.618800 6.566341
0.655200 -13.618800 6.569704
0.702000 -13.618800 6.574298
0.748800 -13.618800 6.574298
0.795600 -13.618800 6.572925
0.842400 -13.618800 6.561571
0.889200 -13.618800 6.561129
0.936000 -13.618800 6.558893
0.982800 -13.618800 6.558893
1.029600 -13.618800 6.569786
1.076400 -13.618800 6.572925
1.123200 -13.618800 6.576265
1.170000 -13.618800 6.621949
1.216800 -13.618800 6.621949
1.263600 -13.618800 6.621949
1.310400 -13.618800 6.621949
1.357200 -13.618800 6.621949
1.404000 -13.618800 6.623933
1.450800 -13.618800 6.633377
1.497600 -13.618800 6.645539
1.544400 -13.618800 6.670850
1.591200 -13.618800 6.695943
1.638000 -13.618800 6.729715
1.684800 -13.618800 6.756127
1.731600 -13.618800 6.770035
1.778400 -13.618800 6.774108
1.825200 -13.618800 6.774605
1.872000 -13.618800 6.765636
1.918800 -13.618800 6.756127
1.965600 -13.618800 6.756127
2.012400 -13.618800 6.751759
2.059200 -13.618800 6.742591
2.106000 -13.618800 6.743943
2.152800 -13.618800 6.751759
2.199600 -13.618800 6.769462
2.246400 -13.618800 6.776556
2.293200 -13.618800 6.790399
2.340000 -13.618800 6.815799
2.386800 -13.618800 6.860491
2.433600 -13.618800 6.876445
2.480400 -13.618800 6.890000
2.527200 -13.618800 6.890000
2.574000 -13.618800 6.880090
2.620800 -13.618800 6.871738
2.667600 -13.618800 6.867110
2.714400 -13.618800 6.858618
2.761200 -13.618800 6.857390
2.808000 -13.618800 6.854275
2.854800 -13.618800 6.871577
2.901600 -13.618800 6.923275
2.948400 -13.618800 6.959768
2.995200 -13.618800 6.975409
3.042000 -13.618800 6.989095
3.088800 -13.618800 7.054498
3.135600 -13.618800 7.074484
3.182400 -13.618800 7.096272
3.229200 -13.618800 7.081788
3.276000 -13.618800 7.116756
3.322800 -13.618800 7.121424
3.369600 -13.618800 7.156840
3.416400 -13.618800 7.165608
3.463200 -13.618800 7.165608
3.510000 -13.618800 7.176366
3.556800 -13.618800 7.191155
3.603600 -13.618800 7.202116
3.650400 -13.618800 7.203343
3.697200 -13.618800 7.230984
3.744000 -13.618800 7.236178
3.790800 -13.618800 7.238055
3.837600 -13.618800 7.254459
3.884400 -13.618800 7.268773
3.931200 -13.618800 7.288061
3.978000 -13.618800 7.288061
4.024800 -13.618800 7.307085
4.071600 -13.618800 7.332946
4.118400 -13.618800 7.337197
4.165200 -13.618800 7.345274
4.212000 -13.618800 7.399891
4.258800 -13.618800 7.443167
4.305600 -13.618800 7.461851
4.352400 -13.618800 7.463218
4.399200 -13.618800 7.455229
4.446000 -13.618800 7.452206
4.492800 -13.618800 7.443767
4.539600 -13.618800 7.442523
4.586400 -13.618800 7.443767
4.633200 -13.618800 7.473307
4.680000 -13.618800 7.527087
4.726800 -13.618800 7.582752
4.773600 -13.618800 7.688080
4.820400 -13.618800 7.712849
4.867200 -13.618800 7.749784
4.914000 -13.618800 7.771546
4.960800 -13.618800 7.774185
5.007600 -13.618800 7.733014
5.054400 -13.618800 7.684113
5.101200 -13.618800 7.662275
5.148000 -13.618800 7.662024
5.194800 -13.618800 7.662275
5.241600 -13.618800 7.672008
5.288400 -13.618800 7.684113
5.335200 -13.618800 7.766182
5.382000 -13.618800 7.819449
5.428800 -13.618800 7.887442
5.475600 -13.618800 7.951052
5.522400 -13.618800 8.032877
5.569200 -13.618800 8.062684
5.616000 -13.618800 8.093748
5.662800 -13.618800 8.200268
5.709600 -13.618800 8.243747
5.756400 -13.618800 8.255440
5.803200 -13.618800 8.286239
5.850000 -13.618800 8.362254
5.896800 -13.618800 8.379989
5.943600 -13.618800 8.390561
5.990400 -13.618800 8.431713
6.037200 -13.618800 8.515006
6.084000 -13.618800 8.657121
6.130800 -13.618800 8.736571
6.177600 -13.618800 8.821167
6.224400 -13.618800 8.995301
6.271200 -13.618800 9.147379
6.318000 -13.618800 9.264676
6.364800 -13.618800 9.358469
6.411600 -13.618800 9.405884
6.458400 -13.618800 9.459264
6.505200 -13.618800 9.792426
6.552000 -13.618800 23.176065
6.598800 -13.618800 23.191562
6.645600 -13.618800 29.405669
6.692400 -13.618800 29.408703
6.739200 -13.618800 29.410957
6.786000 -13.618800 29.415100
6.832800 -13.618800 29.416892
6.879600 -13.618800 29.418113
6.926400 -13.618800 29.419350
6.973200 -13.618800 29.419503
7.020000 -13.618800 29.421207
7.066800 -13.618800 29.421410
7.113600 -13.618800 29.425140
7.160400 -13.618800 29.425140
12.495600 -13.618800 8.045871
12.542400 -13.618800 8.011973
12.589200 -13.618800 8.011019
12.636000 -13.618800 8.005239
12.682800 -13.618800 8.005239
12.729600 -13.618800 8.011019
12.776400 -13.618800 8.011973
12.823200 -13.618800 8.011019
12.870000 -13.618800 8.006359
12.916800 -13.618800 8.008849
12.963600 -13.618800 8.004945
13.010400 -13.618800 8.006359
13.057200 -13.618800 8.002017
13.104000 -13.618800 7.997249
13.150800 -13.618800 7.994792
13.197600 -13.618800 8.002111
13.244400 -13.618800 8.005530
13.291200 -13.618800 8.005530
13.338000 -13.618800 8.006122
13.384800 -13.618800 8.021072
13.431600 -13.618800 8.015198
13.478400 -13.618800 8.021072
13.525200 -13.618800 8.021072
13.572000 -13.618800 8.015198
13.618800 -13.618800 8.015535
13.665600 -13.618800 8.033791
13.712400 -13.618800 8.015535
13.759200 -13.618800 8.033824
13.806000 -13.618800 8.034438
13.852800 -13.618800 8.033791
13.899600 -13.618800 8.031617
13.946400 -13.618800 8.041770
13.993200 -13.618800 8.039590
14.040000 -13.618800 8.041496
14.086800 -13.618800 8.046261
14.133600 -13.618800 8.046261
14.180400 -13.618800 8.055118
14.227200 -13.618800 8.053182
14.274000 -13.618800 8.048833
14.320800 -13.618800 8.040027
14.367600 -13.618800 8.035526
14.414400 -13.618800 7.996795
15.163200 -13.618800 6.776837
15.210000 -13.618800 6.752038
15.256800 -13.618800 6.747928
15.303600 -13.618800 6.752038
15.350400 -13.618800 6.752038
15.397200 -13.618800 6.752038
15.444000 -13.618800 6.747928
15.490800 -13.618800 6.748928
15.537600 -13.618800 6.751861
15.584400 -13.618800 6.752577
15.631200 -13.618800 6.751861
15.678000 -13.618800 6.742674
15.724800 -13.618800 6.738380
15.771600 -13.618800 6.734709
15.818400 -13.618800 6.714957
16.239600 -13.618800 4.292323
16.286400 -13.618800 4.062415
16.567200 -13.618800 2.355091
16.614000 -13.618800 2.142179
-18.720000 -13.572000 0.000000
-18.673200 -13.572000 0.000000
-18.626400 -13.572000 0.000000
-18.579600 -13.572000 -7.131965
-18.532800 -13.572000 -7.116445
-18.486000 -13.572000 -7.116445
-18.439200 -13.572000 -7.092879
-18.392400 -13.572000 -7.092879
-18.345600 -13.572000 -7.092879
-18.298800 -13.572000 -7.086942
-18.252000 -13.572000 -7.086942
-18.205200 -13.572000 -7.079070
-18.158400 -13.572000 -7.076138
-18.111600 -13.572000 -7.079070
-18.064800 -13.572000 -7.079070
-18.018000 -13.572000 -7.072721
-17.971200 -13.572000 -7.075905
-17.924400 -13.572000 -7.075905
-17.877600 -13.572000 -7.066880
-17.830800 -13.572000 -7.052733
-17.784000 -13.572000 -7.049132
-17.737200 -13.572000 -7.038679
-17.690400 -13.572000 -7.031111
-17.643600 -13.572000 -7.023211
-17.596800 -13.572000 -7.021216
-17.550000 -13.572000 -7.013323
-17.503200 -13.572000 -7.008965
-17.456400 -13.572000 -6.984109
-17.409600 -13.572000 -6.985224
-17.362800 -13.572000 -6.976405
-17.316000 -13.572000 -6.952669
-17.269200 -13.572000 -6.939841
-17.222400 -13.572000 -6.921183
-17.175600 -13.572000 -6.879692
-17.128800 -13.572000 -6.850113
-17.082000 -13.572000 -6.757998
-17.035200 -13.572000 -6.725992
-16.988400 -13.572000 -6.637082
-16.567200 -13.572000 -5.024638
-15.397200 -13.572000 6.856940
-15.350400 -13.572000 6.876998
-15.303600 -13.572000 6.889727
-15.256800 -13.572000 6.893135
-15.210000 -13.572000 6.917542
-15.163200 -13.572000 6.922890
-15.116400 -13.572000 6.948006
-15.069600 -13.572000 6.964570
-15.022800 -13.572000 6.972413
-14.976000 -13.572000 6.977442
-14.929200 -13.572000 6.985231
-14.882400 -13.572000 6.997411
-14.835600 -13.572000 7.000548
-14.788800 -13.572000 7.001705
-14.742000 -13.572000 7.008277
-14.695200 -13.572000 7.013623
-14.648400 -13.572000 7.020118
-14.601600 -13.572000 7.025288
-14.554800 -13.572000 7.029829
-14.508000 -13.572000 7.032919
-14.461200 -13.572000 7.040930
-14.414400 -13.572000 7.040930
-14.367600 -13.572000 7.042275
-14.320800 -13.572000 7.042275
-14.274000 -13.572000 7.042275
-14.227200 -13.572000 7.042616
-14.180400 -13.572000 7.048818
-14.133600 -13.572000 7.056568
-14.086800 -13.572000 7.058453
-14.040000 -13.572000 7.065335
-13.993200 -13.572000 7.058453
-13.946400 -13.572000 7.058453
-13.899600 -13.572000 7.073681
-13.852800 -13.572000 7.073681
-13.806000 -13.572000 7.067802
-13.759200 -13.572000 7.067802
-13.712400 -13.572000 7.069906
-13.665600 -13.572000 7.071215
-13.618800 -13.572000 7.081045
-13.572000 -13.572000 7.082389
-13.525200 -13.572000 7.092551
-13.478400 -13.572000 7.128023
-13.431600 -13.572000 7.165347
-13.384800 -13.572000 7.236160
-8.798400 -13.572000 8.409884
-8.751600 -13.572000 8.277671
-8.704800 -13.572000 8.158235
-8.658000 -13.572000 8.154033
-8.611200 -13.572000 8.163476
-8.564400 -13.572000 8.198176
-8.517600 -13.572000 8.182838
-8.470800 -13.572000 8.184265
-8.424000 -13.572000 8.184265
-8.377200 -13.572000 8.180728
-8.330400 -13.572000 8.142835
-8.283600 -13.572000 8.040185
-8.236800 -13.572000 8.020839
-8.190000 -13.572000 7.974296
-8.143200 -13.572000 7.971403
-8.096400 -13.572000 7.975011
-8.049600 -13.572000 7.993482
-8.002800 -13.572000 7.988955
-7.956000 -13.572000 7.988955
-7.909200 -13.572000 7.966746
-7.862400 -13.572000 7.930556
-7.815600 -13.572000 7.812783
-7.768800 -13.572000 7.709780
-7.722000 -13.572000 7.685467
-7.675200 -13.572000 7.649991
-7.628400 -13.572000 7.635146
-7.581600 -13.572000 7.631952
-7.534800 -13.572000 7.628491
-7.488000 -13.572000 7.625725
-7.441200 -13.572000 7.586760
-7.394400 -13.572000 7.510003
-7.347600 -13.572000 7.470709
-7.300800 -13.572000 7.441773
-7.254000 -13.572000 7.420633
-7.207200 -13.572000 7.373278
-7.160400 -13.572000 7.370224
-7.113600 -13.572000 7.371574
-7.066800 -13.572000 7.367511
-7.020000 -13.572000 7.358634
-6.973200 -13.572000 7.311422
-6.926400 -13.572000 7.311422
-6.879600 -13.572000 7.295726
-6.832800 -13.572000 7.205971
-6.786000 -13.572000 7.146373
-6.739200 -13.572000 7.124444
-6.692400 -13.572000 7.148033
-6.645600 -13.572000 7.181997
-6.598800 -13.572000 7.180780
-6.552000 -13.572000 7.180442
-6.505200 -13.572000 7.180442
-6.458400 -13.572000 7.180442
-6.411600 -13.572000 7.160034
-6.364800 -13.572000 7.067482
-6.318000 -13.572000 7.054753
-6.271200 -13.572000 7.028999
-6.224400 -13.572000 7.016518
-6.177600 -13.572000 7.014852
-6.130800 -13.572000 6.996060
-6.084000 -13.572000 6.988541
-6.037200 -13.572000 6.984946
-5.990400 -13.572000 6.973599
-5.943600 -13.572000 6.952643
-5.896800 -13.572000 6.908230
-5.850000 -13.572000 6.903409
-5.803200 -13.572000 6.904848
-5.756400 -13.572000 6.931513
-5.709600 -13.572000 6.910491
-5.662800 -13.572000 6.891256
-5.616000 -13.572000 6.880502
-5.569200 -13.572000 6.850948
-5.522400 -13.572000 6.845354
-5.475600 -13.572000 6.820083
-5.428800 -13.572000 6.795573
-5.382000 -13.572000 6.795573
-5.335200 -13.572000 6.819177
-5.288400 -13.572000 6.837996
-5.241600 -13.572000 6.841326
-5.194800 -13.572000 6.845954
-5.148000 -13.572000 6.845952
-5.101200 -13.572000 6.837996
-5.054400 -13.572000 6.806722
-5.007600 -13.572000 6.772634
-4.960800 -13.572000 6.744571
-4.914000 -13.572000 6.714161
-4.867200 -13.572000 6.697913
-4.820400 -13.572000 6.679492
-4.773600 -13.572000 6.679492
-4.726800 -13.572000 6.682914
-4.680000 -13.572000 6.679492
-4.633200 -13.572000 6.679880
-4.586400 -13.572000 6.687703
-4.539600 -13.572000 6.694752
-4.492800 -13.572000 6.694752
-4.446000 -13.572000 6.674855
-4.399200 -13.572000 6.666766
-4.352400 -13.572000 6.649483
-4.305600 -13.572000 6.633138
-4.258800 -13.572000 6.642157
-4.212000 -13.572000 6.628616
-4.165200 -13.572000 6.604255
-4.118400 -13.572000 6.617538
-4.071600 -13.572000 6.625073
-4.024800 -13.572000 6.630147
-3.978000 -13.572000 6.625073
-3.931200 -13.572000 6.603025
-3.884400 -13.572000 6.605238
-3.837600 -13.572000 6.625073
-3.790800 -13.572000 6.625073
-3.744000 -13.572000 6.620394
-3.697200 -13.572000 6.583850
-3.650400 -13.572000 6.579328
-3.603600 -13.572000 6.578901
-3.556800 -13.572000 6.545396
-3.510000 -13.572000 6.531452
-3.463200 -13.572000 6.515966
-3.416400 -13.572000 6.489939
-3.369600 -13.572000 6.451163
-3.322800 -13.572000 6.451163
-3.276000 -13.572000 6.451163
-3.229200 -13.572000 6.463476
-3.182400 -13.572000 6.478929
-3.135600 -13.572000 6.463476
-3.088800 -13.572000 6.478929
-3.042000 -13.572000 6.483828
-2.995200 -13.572000 6.488546
-2.948400 -13.572000 6.488546
-2.901600 -13.572000 6.485530
-2.854800 -13.572000 6.506796
-2.808000 -13.572000 6.520833
-2.761200 -13.572000 6.524175
-2.714400 -13.572000 6.540209
-2.667600 -13.572000 6.541062
-2.620800 -13.572000 6.540209
-2.574000 -13.572000 6.521793
-2.527200 -13.572000 6.500438
-2.480400 -13.572000 6.461282
-2.433600 -13.572000 6.458443
-2.386800 -13.572000 6.455606
-2.340000 -13.572000 6.453451
-2.293200 -13.572000 6.431591
-2.246400 -13.572000 6.437529
-2.199600 -13.572000 6.435392
-2.152800 -13.572000 6.442156
-2.106000 -13.572000 6.442326
-2.059200 -13.572000 6.445392
-2.012400 -13.572000 6.442326
-1.965600 -13.572000 6.445392
-1.918800 -13.572000 6.433555
-1.872000 -13.572000 6.442156
-1.825200 -13.572000 6.397487
-1.778400 -13.572000 6.389639
-1.731600 -13.572000 6.389639
-1.684800 -13.572000 6.397487
-1.638000 -13.572000 6.415624
-1.591200 -13.572000 6.427268
-1.544400 -13.572000 6.430145
-1.497600 -13.572000 6.447287
-1.450800 -13.572000 6.447287
-1.404000 -13.572000 6.448837
-1.357200 -13.572000 6.465181
-1.310400 -13.572000 6.448837
-1.263600 -13.572000 6.471281
-1.216800 -13.572000 6.473511
-1.170000 -13.572000 6.475509
-1.123200 -13.572000 6.473511
-1.076400 -13.572000 6.473511
-1.029600 -13.572000 6.473262
-0.982800 -13.572000 6.473396
-0.936000 -13.572000 6.472283
-0.889200 -13.572000 6.463341
-0.842400 -13.572000 6.445986
-0.795600 -13.572000 6.445986
-0.748800 -13.572000 6.456538
-0.702000 -13.572000 6.463341
-0.655200 -13.572000 6.453822
-0.608400 -13.572000 6.456538
-0.561600 -13.572000 6.453822
-0.514800 -13.572000 6.456538
-0.468000 -13.572000 6.450819
-0.421200 -13.572000 6.447958
-0.374400 -13.572000 6.434749
-0.327600 -13.572000 6.437083
-0.280800 -13.572000 6.446395
-0.234000 -13.572000 6.457970
-0.187200 -13.572000 6.457970
-0.140400 -13.572000 6.463791
-0.093600 -13.572000 6.469185
-0.046800 -13.572000 6.482045
0.000000 -13.572000 6.487666
0.046800 -13.572000 6.487666
0.093600 -13.572000 6.498352
0.140400 -13.572000 6.494760
0.187200 -13.572000 6.508649
0.234000 -13.572000 6.496127
0.280800 -13.572000 6.494760
0.327600 -13.572000 6.509341
0.374400 -13.572000 6.513792
0.421200 -13.572000 6.513792
0.468000 -13.572000 6.522700
0.514800 -13.572000 6.527717
0.561600 -13.572000 6.562735
0.608400 -13.572000 6.571143
0.655200 -13.572000 6.575576
0.702000 -13.572000 6.581983
0.748800 -13.572000 6.574298
0.795600 -13.572000 6.574298
0.842400 -13.572000 6.566002
0.889200 -13.572000 6.561571
0.936000 -13.572000 6.561571
0.982800 -13.572000 6.563289
1.029600 -13.572000 6.578531
1.076400 -13.572000 6.587516
1.123200 -13.572000 6.591667
1.170000 -13.572000 6.629644
1.216800 -13.572000 6.623933
1.263600 -13.572000 6.626911
1.310400 -13.572000 6.622873
1.357200 -13.572000 6.623933
1.404000 -13.572000 6.633377
1.450800 -13.572000 6.635856
1.497600 -13.572000 6.646869
1.544400 -13.572000 6.669961
1.591200 -13.572000 6.691822
1.638000 -13.572000 6.719108
1.684800 -13.572000 6.738164
1.731600 -13.572000 6.764976
1.778400 -13.572000 6.756127
1.825200 -13.572000 6.764976
1.872000 -13.572000 6.750955
1.918800 -13.572000 6.750955
1.965600 -13.572000 6.750955
2.012400 -13.572000 6.750955
2.059200 -13.572000 6.742591
2.106000 -13.572000 6.748160
2.152800 -13.572000 6.765636
2.199600 -13.572000 6.779088
2.246400 -13.572000 6.795023
2.293200 -13.572000 6.802110
2.340000 -13.572000 6.834377
2.386800 -13.572000 6.865226
2.433600 -13.572000 6.876494
2.480400 -13.572000 6.889529
2.527200 -13.572000 6.880090
2.574000 -13.572000 6.876494
2.620800 -13.572000 6.865226
2.667600 -13.572000 6.864971
2.714400 -13.572000 6.858618
2.761200 -13.572000 6.858785
2.808000 -13.572000 6.871577
2.854800 -13.572000 6.914933
2.901600 -13.572000 6.953485
2.948400 -13.572000 6.976202
2.995200 -13.572000 6.989095
3.042000 -13.572000 6.989184
3.088800 -13.572000 7.035924
3.135600 -13.572000 7.065566
3.182400 -13.572000 7.080969
3.229200 -13.572000 7.080969
3.276000 -13.572000 7.107192
3.322800 -13.572000 7.129216
3.369600 -13.572000 7.164504
3.416400 -13.572000 7.191155
3.463200 -13.572000 7.203343
3.510000 -13.572000 7.191155
3.556800 -13.572000 7.203343
3.603600 -13.572000 7.203343
3.650400 -13.572000 7.208881
3.697200 -13.572000 7.230984
3.744000 -13.572000 7.236178
3.790800 -13.572000 7.236178
3.837600 -13.572000 7.249509
3.884400 -13.572000 7.269328
3.931200 -13.572000 7.296412
3.978000 -13.572000 7.288061
4.024800 -13.572000 7.307085
4.071600 -13.572000 7.332946
4.118400 -13.572000 7.345274
4.165200 -13.572000 7.365514
4.212000 -13.572000 7.451620
4.258800 -13.572000 7.463218
4.305600 -13.572000 7.472502
4.352400 -13.572000 7.463218
4.399200 -13.572000 7.455229
4.446000 -13.572000 7.443167
4.492800 -13.572000 7.442523
4.539600 -13.572000 7.417718
4.586400 -13.572000 7.432971
4.633200 -13.572000 7.455229
4.680000 -13.572000 7.520870
4.726800 -13.572000 7.582752
4.773600 -13.572000 7.705671
4.820400 -13.572000 7.749784
4.867200 -13.572000 7.775483
4.914000 -13.572000 7.795182
4.960800 -13.572000 7.795182
5.007600 -13.572000 7.742403
5.054400 -13.572000 7.677639
5.101200 -13.572000 7.662024
5.148000 -13.572000 7.653248
5.194800 -13.572000 7.662024
5.241600 -13.572000 7.672008
5.288400 -13.572000 7.684113
5.335200 -13.572000 7.766182
5.382000 -13.572000 7.819449
5.428800 -13.572000 7.839629
5.475600 -13.572000 7.898483
5.522400 -13.572000 8.006291
5.569200 -13.572000 8.049847
5.616000 -13.572000 8.085478
5.662800 -13.572000 8.128232
5.709600 -13.572000 8.174011
5.756400 -13.572000 8.211146
5.803200 -13.572000 8.253873
5.850000 -13.572000 8.272022
5.896800 -13.572000 8.317679
5.943600 -13.572000 8.369865
5.990400 -13.572000 8.379989
6.037200 -13.572000 8.425247
6.084000 -13.572000 8.515006
6.130800 -13.572000 8.657121
6.177600 -13.572000 8.739543
6.224400 -13.572000 8.921301
6.271200 -13.572000 9.147379
6.318000 -13.572000 9.267219
6.364800 -13.572000 9.362415
6.411600 -13.572000 9.415727
6.458400 -13.572000 9.456546
6.505200 -13.572000 9.792426
6.552000 -13.572000 10.031371
6.598800 -13.572000 23.190295
6.645600 -13.572000 29.405669
6.692400 -13.572000 29.411734
6.739200 -13.572000 29.415238
6.786000 -13.572000 29.419061
6.832800 -13.572000 29.421178
6.879600 -13.572000 29.421838
6.926400 -13.572000 29.422822
6.973200 -13.572000 29.423975
7.020000 -13.572000 29.425114
7.066800 -13.572000 29.425698
7.113600 -13.572000 29.428634
7.160400 -13.572000 29.428634
12.589200 -13.572000 8.030059
12.636000 -13.572000 8.015474
12.682800 -13.572000 8.015474
12.729600 -13.572000 8.018054
12.776400 -13.572000 8.018054
12.823200 -13.572000 8.018054
12.870000 -13.572000 8.015474
12.916800 -13.572000 8.019282
12.963600 -13.572000 8.008849
13.010400 -13.572000 8.015821
13.057200 -13.572000 8.003138
13.104000 -13.572000 8.003138
13.150800 -13.572000 8.003138
13.197600 -13.572000 8.008849
13.244400 -13.572000 8.007517
13.291200 -13.572000 8.011296
13.338000 -13.572000 8.014580
13.384800 -13.572000 8.030843
13.431600 -13.572000 8.030843
13.478400 -13.572000 8.036717
13.525200 -13.572000 8.033715
13.572000 -13.572000 8.030843
13.618800 -13.572000 8.033791
13.665600 -13.572000 8.033824
13.712400 -13.572000 8.033791
13.759200 -13.572000 8.041496
13.806000 -13.572000 8.034438
13.852800 -13.572000 8.034438
13.899600 -13.572000 8.034438
13.946400 -13.572000 8.041770
13.993200 -13.572000 8.041496
14.040000 -13.572000 8.041770
14.086800 -13.572000 8.058316
14.133600 -13.572000 8.064362
14.180400 -13.572000 8.064818
14.227200 -13.572000 8.062991
14.274000 -13.572000 8.053182
14.320800 -13.572000 8.051948
14.367600 -13.572000 8.046261
14.414400 -13.572000 8.035526
14.461200 -13.572000 7.993949
15.210000 -13.572000 6.775595
15.256800 -13.572000 6.750331
15.303600 -13.572000 6.754807
15.350400 -13.572000 6.753904
15.397200 -13.572000 6.753678
15.444000 -13.572000 6.747928
15.490800 -13.572000 6.747928
15.537600 -13.572000 6.742674
15.584400 -13.572000 6.752382
15.631200 -13.572000 6.748928
15.678000 -13.572000 6.743025
15.724800 -13.572000 6.740572
15.771600 -13.572000 6.738380
15.818400 -13.572000 6.726794
15.865200 -13.572000 6.694233
15.912000 -13.572000 6.672745
16.146000 -13.572000 4.845691
16.239600 -13.572000 4.456201
16.286400 -13.572000 4.292323
16.333200 -13.572000 4.011785
-18.720000 -13.525200 0.000000
-18.673200 -13.525200 0.000000
-18.626400 -13.525200 0.000000
-18.579600 -13.525200 -7.147864
-18.532800 -13.525200 -7.147070
-18.486000 -13.525200 -7.147070
-18.439200 -13.525200 -7.140766
-18.392400 -13.525200 -7.131965
-18.345600 -13.525200 -7.131965
-18.298800 -13.525200 -7.098689
-18.252000 -13.525200 -7.097151
-18.205200 -13.525200 -7.092879
-18.158400 -13.525200 -7.079070
-18.111600 -13.525200 -7.097151
-18.064800 -13.525200 -7.097151
-18.018000 -13.525200 -7.076138
-17.971200 -13.525200 -7.079070
-17.924400 -13.525200 -7.077092
-17.877600 -13.525200 -7.073351
-17.830800 -13.525200 -7.066880
-17.784000 -13.525200 -7.052733
-17.737200 -13.525200 -7.040367
-17.690400 -13.525200 -7.031111
-17.643600 -13.525200 -7.023211
-17.596800 -13.525200 -7.013323
-17.550000 -13.525200 -6.996597
-17.503200 -13.525200 -6.996597
-17.456400 -13.525200 -6.979677
-17.409600 -13.525200 -6.985224
-17.362800 -13.525200 -6.979677
-17.316000 -13.525200 -6.973754
-17.269200 -13.525200 -6.956825
-17.222400 -13.525200 -6.935175
-17.175600 -13.525200 -6.893972
-17.128800 -13.525200 -6.850113
-17.082000 -13.525200 -6.740190
-17.035200 -13.525200 -6.705635
-16.988400 -13.525200 -6.592577
-16.567200 -13.525200 -4.999578
-15.444000 -13.525200 6.844829
-15.397200 -13.525200 6.876817
-15.350400 -13.525200 6.880422
-15.303600 -13.525200 6.895906
-15.256800 -13.525200 6.920130
-15.210000 -13.525200 6.931507
-15.163200 -13.525200 6.948006
-15.116400 -13.525200 6.964570
-15.069600 -13.525200 6.972146
-15.022800 -13.525200 6.994077
-14.976000 -13.525200 6.997472
-14.929200 -13.525200 7.000629
-14.882400 -13.525200 7.004125
-14.835600 -13.525200 7.012214
-14.788800 -13.525200 7.013623
-14.742000 -13.525200 7.015054
-14.695200 -13.525200 7.016292
-14.648400 -13.525200 7.032919
-14.601600 -13.525200 7.037560
-14.554800 -13.525200 7.047918
-14.508000 -13.525200 7.048035
-14.461200 -13.525200 7.048035
-14.414400 -13.525200 7.048035
-14.367600 -13.525200 7.052297
-14.320800 -13.525200 7.048035
-14.274000 -13.525200 7.042616
-14.227200 -13.525200 7.042616
-14.180400 -13.525200 7.051349
-14.133600 -13.525200 7.058453
-14.086800 -13.525200 7.058453
-14.040000 -13.525200 7.058453
-13.993200 -13.525200 7.058453
-13.946400 -13.525200 7.067802
-13.899600 -13.525200 7.072958
-13.852800 -13.525200 7.071215
-13.806000 -13.525200 7.071215
-13.759200 -13.525200 7.072958
-13.712400 -13.525200 7.076770
-13.665600 -13.525200 7.079475
-13.618800 -13.525200 7.092551
-13.572000 -13.525200 7.095153
-13.525200 -13.525200 7.113815
-13.478400 -13.525200 7.151747
-13.431600 -13.525200 7.221581
-13.384800 -13.525200 7.301595
-8.845200 -13.525200 13.094230
-8.798400 -13.525200 8.409884
-8.751600 -13.525200 8.315207
-8.704800 -13.525200 8.161363
-8.658000 -13.525200 8.161363
-8.611200 -13.525200 8.222905
-8.564400 -13.525200 8.257373
-8.517600 -13.525200 8.222905
-8.470800 -13.525200 8.218682
-8.424000 -13.525200 8.213014
-8.377200 -13.525200 8.182838
-8.330400 -13.525200 8.138692
-8.283600 -13.525200 8.021910
-8.236800 -13.525200 8.004497
-8.190000 -13.525200 7.971723
-8.143200 -13.525200 7.966746
-8.096400 -13.525200 7.974296
-8.049600 -13.525200 7.988955
-8.002800 -13.525200 7.987698
-7.956000 -13.525200 7.987698
-7.909200 -13.525200 7.966746
-7.862400 -13.525200 7.912205
-7.815600 -13.525200 7.783155
-7.768800 -13.525200 7.711149
-7.722000 -13.525200 7.685467
-7.675200 -13.525200 7.653120
-7.628400 -13.525200 7.631952
-7.581600 -13.525200 7.628491
-7.534800 -13.525200 7.602239
-7.488000 -13.525200 7.600932
-7.441200 -13.525200 7.559103
-7.394400 -13.525200 7.517828
-7.347600 -13.525200 7.495235
-7.300800 -13.525200 7.447460
-7.254000 -13.525200 7.425632
-7.207200 -13.525200 7.410192
-7.160400 -13.525200 7.399039
-7.113600 -13.525200 7.397088
-7.066800 -13.525200 7.379461
-7.020000 -13.525200 7.359179
-6.973200 -13.525200 7.333394
-6.926400 -13.525200 7.322023
-6.879600 -13.525200 7.295726
-6.832800 -13.525200 7.210490
-6.786000 -13.525200 7.184554
-6.739200 -13.525200 7.163242
-6.692400 -13.525200 7.184554
-6.645600 -13.525200 7.198644
-6.598800 -13.525200 7.186758
-6.552000 -13.525200 7.180780
-6.505200 -13.525200 7.177043
-6.458400 -13.525200 7.164566
-6.411600 -13.525200 7.112186
-6.364800 -13.525200 7.067482
-6.318000 -13.525200 7.026692
-6.271200 -13.525200 7.026692
-6.224400 -13.525200 7.014852
-6.177600 -13.525200 7.014852
-6.130800 -13.525200 6.996060
-6.084000 -13.525200 6.984946
-6.037200 -13.525200 6.973599
-5.990400 -13.525200 6.964694
-5.943600 -13.525200 6.952643
-5.896800 -13.525200 6.904848
-5.850000 -13.525200 6.903302
-5.803200 -13.525200 6.904848
-5.756400 -13.525200 6.917343
-5.709600 -13.525200 6.899752
-5.662800 -13.525200 6.880502
-5.616000 -13.525200 6.845817
-5.569200 -13.525200 6.839795
-5.522400 -13.525200 6.820083
-5.475600 -13.525200 6.795573
-5.428800 -13.525200 6.791725
-5.382000 -13.525200 6.795573
-5.335200 -13.525200 6.820083
-5.288400 -13.525200 6.845954
-5.241600 -13.525200 6.845954
-5.194800 -13.525200 6.850145
-5.148000 -13.525200 6.848339
-5.101200 -13.525200 6.841326
-5.054400 -13.525200 6.778829
-5.007600 -13.525200 6.744571
-4.960800 -13.525200 6.725449
-4.914000 -13.525200 6.713265
-4.867200 -13.525200 6.697913
-4.820400 -13.525200 6.679492
-4.773600 -13.525200 6.682914
-4.726800 -13.525200 6.687703
-4.680000 -13.525200 6.679492
-4.633200 -13.525200 6.687703
-4.586400 -13.525200 6.679880
-4.539600 -13.525200 6.679880
-4.492800 -13.525200 6.691552
-4.446000 -13.525200 6.666766
-4.399200 -13.525200 6.659532
-4.352400 -13.525200 6.649483
-4.305600 -13.525200 6.630147
-4.258800 -13.525200 6.631931
-4.212000 -13.525200 6.618169
-4.165200 -13.525200 6.601248
-4.118400 -13.525200 6.601459
-4.071600 -13.525200 6.602130
-4.024800 -13.525200 6.605238
-3.978000 -13.525200 6.603025
-3.931200 -13.525200 6.595526
-3.884400 -13.525200 6.603025
-3.837600 -13.525200 6.623343
-3.790800 -13.525200 6.623918
-3.744000 -13.525200 6.610955
-3.697200 -13.525200 6.581286
-3.650400 -13.525200 6.548235
-3.603600 -13.525200 6.536399
-3.556800 -13.525200 6.525557
-3.510000 -13.525200 6.515966
-3.463200 -13.525200 6.508488
-3.416400 -13.525200 6.480288
-3.369600 -13.525200 6.451163
-3.322800 -13.525200 6.451163
-3.276000 -13.525200 6.451163
-3.229200 -13.525200 6.463476
-3.182400 -13.525200 6.468820
-3.135600 -13.525200 6.451043
-3.088800 -13.525200 6.451163
-3.042000 -13.525200 6.476518
-2.995200 -13.525200 6.485530
-2.948400 -13.525200 6.495066
-2.901600 -13.525200 6.488546
-2.854800 -13.525200 6.506796
-2.808000 -13.525200 6.524175
-2.761200 -13.525200 6.540209
-2.714400 -13.525200 6.544356
-2.667600 -13.525200 6.542302
-2.620800 -13.525200 6.529742
-2.574000 -13.525200 6.515233
-2.527200 -13.525200 6.488014
-2.480400 -13.525200 6.458443
-2.433600 -13.525200 6.457512
-2.386800 -13.525200 6.451239
-2.340000 -13.525200 6.435392
-2.293200 -13.525200 6.424997
-2.246400 -13.525200 6.434786
-2.199600 -13.525200 6.434786
-2.152800 -13.525200 6.442156
-2.106000 -13.525200 6.445392
-2.059200 -13.525200 6.462588
-2.012400 -13.525200 6.448953
-1.965600 -13.525200 6.463311
-1.918800 -13.525200 6.463311
-1.872000 -13.525200 6.463311
-1.825200 -13.525200 6.427268
-1.778400 -13.525200 6.389639
-1.731600 -13.525200 6.388683
-1.684800 -13.525200 6.389639
-1.638000 -13.525200 6.409639
-1.591200 -13.525200 6.416110
-1.544400 -13.525200 6.429924
-1.497600 -13.525200 6.434309
-1.450800 -13.525200 6.435245
-1.404000 -13.525200 6.447287
-1.357200 -13.525200 6.465181
-1.310400 -13.525200 6.448781
-1.263600 -13.525200 6.465181
-1.216800 -13.525200 6.473163
-1.170000 -13.525200 6.475509
-1.123200 -13.525200 6.475509
-1.076400 -13.525200 6.476662
-1.029600 -13.525200 6.476662
-0.982800 -13.525200 6.476777
-0.936000 -13.525200 6.476662
-0.889200 -13.525200 6.473396
-0.842400 -13.525200 6.463581
-0.795600 -13.525200 6.466482
-0.748800 -13.525200 6.466482
-0.702000 -13.525200 6.465220
-0.655200 -13.525200 6.443142
-0.608400 -13.525200 6.442179
-0.561600 -13.525200 6.441883
-0.514800 -13.525200 6.441883
-0.468000 -13.525200 6.441883
-0.421200 -13.525200 6.442454
-0.374400 -13.525200 6.441883
-0.327600 -13.525200 6.446395
-0.280800 -13.525200 6.457062
-0.234000 -13.525200 6.463791
-0.187200 -13.525200 6.462683
-0.140400 -13.525200 6.462683
-0.093600 -13.525200 6.463791
-0.046800 -13.525200 6.469826
0.000000 -13.525200 6.477131
0.046800 -13.525200 6.469826
0.093600 -13.525200 6.484575
0.140400 -13.525200 6.484575
0.187200 -13.525200 6.494760
0.234000 -13.525200 6.494760
0.280800 -13.525200 6.494760
0.327600 -13.525200 6.512334
0.374400 -13.525200 6.514474
0.421200 -13.525200 6.513792
0.468000 -13.525200 6.522700
0.514800 -13.525200 6.524629
0.561600 -13.525200 6.561062
0.608400 -13.525200 6.571143
0.655200 -13.525200 6.577418
0.702000 -13.525200 6.582661
0.748800 -13.525200 6.582661
0.795600 -13.525200 6.586887
0.842400 -13.525200 6.586887
0.889200 -13.525200 6.596904
0.936000 -13.525200 6.587516
0.982800 -13.525200 6.591667
1.029600 -13.525200 6.626911
1.076400 -13.525200 6.626911
1.123200 -13.525200 6.633294
1.170000 -13.525200 6.644021
1.216800 -13.525200 6.635514
1.263600 -13.525200 6.635514
1.310400 -13.525200 6.623933
1.357200 -13.525200 6.623933
1.404000 -13.525200 6.635514
1.450800 -13.525200 6.635514
1.497600 -13.525200 6.641185
1.544400 -13.525200 6.669961
1.591200 -13.525200 6.695943
1.638000 -13.525200 6.721372
1.684800 -13.525200 6.734031
1.731600 -13.525200 6.759453
1.778400 -13.525200 6.756127
1.825200 -13.525200 6.751622
1.872000 -13.525200 6.743943
1.918800 -13.525200 6.750955
1.965600 -13.525200 6.751622
2.012400 -13.525200 6.751622
2.059200 -13.525200 6.748160
2.106000 -13.525200 6.758914
2.152800 -13.525200 6.776556
2.199600 -13.525200 6.791266
2.246400 -13.525200 6.808685
2.293200 -13.525200 6.832899
2.340000 -13.525200 6.865226
2.386800 -13.525200 6.871738
2.433600 -13.525200 6.890000
2.480400 -13.525200 6.895888
2.527200 -13.525200 6.881144
2.574000 -13.525200 6.876494
2.620800 -13.525200 6.865226
2.667600 -13.525200 6.867110
2.714400 -13.525200 6.877674
2.761200 -13.525200 6.880090
2.808000 -13.525200 6.895242
2.854800 -13.525200 6.917420
2.901600 -13.525200 6.959768
2.948400 -13.525200 6.989095
2.995200 -13.525200 6.989184
3.042000 -13.525200 6.989095
3.088800 -13.525200 7.023030
3.135600 -13.525200 7.056180
3.182400 -13.525200 7.064397
3.229200 -13.525200 7.064397
3.276000 -13.525200 7.080969
3.322800 -13.525200 7.118595
3.369600 -13.525200 7.156840
3.416400 -13.525200 7.203343
3.463200 -13.525200 7.215227
3.510000 -13.525200 7.212383
3.556800 -13.525200 7.212383
3.603600 -13.525200 7.203343
3.650400 -13.525200 7.230484
3.697200 -13.525200 7.236178
3.744000 -13.525200 7.236178
3.790800 -13.525200 7.219104
3.837600 -13.525200 7.243687
3.884400 -13.525200 7.265961
3.931200 -13.525200 7.269328
3.978000 -13.525200 7.269328
4.024800 -13.525200 7.299213
4.071600 -13.525200 7.327919
4.118400 -13.525200 7.345274
4.165200 -13.525200 7.370929
4.212000 -13.525200 7.461851
4.258800 -13.525200 7.472502
4.305600 -13.525200 7.476915
4.352400 -13.525200 7.471555
4.399200 -13.525200 7.471555
4.446000 -13.525200 7.455229
4.492800 -13.525200 7.443167
4.539600 -13.525200 7.439684
4.586400 -13.525200 7.439684
4.633200 -13.525200 7.462870
4.680000 -13.525200 7.509573
4.726800 -13.525200 7.568399
4.773600 -13.525200 7.712849
4.820400 -13.525200 7.775039
4.867200 -13.525200 7.795182
4.914000 -13.525200 7.805021
4.960800 -13.525200 7.805021
5.007600 -13.525200 7.751809
5.054400 -13.525200 7.684113
5.101200 -13.525200 7.662024
5.148000 -13.525200 7.652371
5.194800 -13.525200 7.653248
5.241600 -13.525200 7.672008
5.288400 -13.525200 7.684113
5.335200 -13.525200 7.731772
5.382000 -13.525200 7.815163
5.428800 -13.525200 7.831932
5.475600 -13.525200 7.934521
5.522400 -13.525200 7.992006
5.569200 -13.525200 8.032805
5.616000 -13.525200 8.085478
5.662800 -13.525200 8.096687
5.709600 -13.525200 8.134840
5.756400 -13.525200 8.170788
5.803200 -13.525200 8.186215
5.850000 -13.525200 8.211146
5.896800 -13.525200 8.267363
5.943600 -13.525200 8.278114
5.990400 -13.525200 8.362254
6.037200 -13.525200 8.403476
6.084000 -13.525200 8.437498
6.130800 -13.525200 8.561236
6.177600 -13.525200 8.684206
6.224400 -13.525200 8.810035
6.271200 -13.525200 8.995301
6.318000 -13.525200 9.192847
6.364800 -13.525200 9.333364
6.411600 -13.525200 9.359069
6.458400 -13.525200 9.448580
6.505200 -13.525200 9.786770
6.552000 -13.525200 10.015821
6.598800 -13.525200 23.188173
6.645600 -13.525200 23.204820
6.692400 -13.525200 29.415100
6.739200 -13.525200 29.419061
6.786000 -13.525200 29.421207
6.832800 -13.525200 29.425203
6.879600 -13.525200 29.425752
6.926400 -13.525200 29.427064
6.973200 -13.525200 29.428829
7.020000 -13.525200 29.429152
7.066800 -13.525200 29.430646
7.113600 -13.525200 29.432942
7.160400 -13.525200 29.433244
12.589200 -13.525200 8.044904
12.636000 -13.525200 8.026245
12.682800 -13.525200 8.031457
12.729600 -13.525200 8.031965
12.776400 -13.525200 8.031457
12.823200 -13.525200 8.031457
12.870000 -13.525200 8.024227
12.916800 -13.525200 8.024227
12.963600 -13.525200 8.019282
13.010400 -13.525200 8.019282
13.057200 -13.525200 8.006359
13.104000 -13.525200 8.007517
13.150800 -13.525200 8.007517
13.197600 -13.525200 8.019282
13.244400 -13.525200 8.020103
13.291200 -13.525200 8.020103
13.338000 -13.525200 8.028795
13.384800 -13.525200 8.036717
13.431600 -13.525200 8.036717
13.478400 -13.525200 8.037859
13.525200 -13.525200 8.033715
13.572000 -13.525200 8.028795
13.618800 -13.525200 8.028795
13.665600 -13.525200 8.024600
13.712400 -13.525200 8.031617
13.759200 -13.525200 8.033791
13.806000 -13.525200 8.031617
13.852800 -13.525200 8.031617
13.899600 -13.525200 8.031617
13.946400 -13.525200 8.041496
13.993200 -13.525200 8.039590
14.040000 -13.525200 8.041496
14.086800 -13.525200 8.046261
14.133600 -13.525200 8.064362
14.180400 -13.525200 8.069814
14.227200 -13.525200 8.064362
14.274000 -13.525200 8.056499
14.320800 -13.525200 8.056499
14.367600 -13.525200 8.053173
14.414400 -13.525200 8.040027
14.461200 -13.525200 8.020080
15.256800 -13.525200 6.775595
15.303600 -13.525200 6.776837
15.350400 -13.525200 6.775595
15.397200 -13.525200 6.763636
15.444000 -13.525200 6.747928
15.490800 -13.525200 6.747928
15.537600 -13.525200 6.742674
15.584400 -13.525200 6.752382
15.631200 -13.525200 6.752382
15.678000 -13.525200 6.748928
15.724800 -13.525200 6.748928
15.771600 -13.525200 6.755909
15.818400 -13.525200 6.751177
15.865200 -13.525200 6.744094
15.912000 -13.525200 6.734709
15.958800 -13.525200 6.659288
16.239600 -13.525200 4.575760
16.286400 -13.525200 4.456201
16.333200 -13.525200 4.177393
-18.720000 -13.478400 0.000000
-18.673200 -13.478400 0.000000
-18.626400 -13.478400 0.000000
-18.579600 -13.478400 -7.143545
-18.532800 -13.478400 -7.147864
-18.486000 -13.478400 -7.147926
-18.439200 -13.478400 -7.143545
-18.392400 -13.478400 -7.147070
-18.345600 -13.478400 -7.146609
-18.298800 -13.478400 -7.132147
-18.252000 -13.478400 -7.098689
-18.205200 -13.478400 -7.097151
-18.158400 -13.478400 -7.098689
-18.111600 -13.478400 -7.113254
-18.064800 -13.478400 -7.098689
-18.018000 -13.478400 -7.086522
-17.971200 -13.478400 -7.097151
-17.924400 -13.478400 -7.098422
-17.877600 -13.478400 -7.077092
-17.830800 -13.478400 -7.073351
-17.784000 -13.478400 -7.052733
-17.737200 -13.478400 -7.045149
-17.690400 -13.478400 -7.033011
-17.643600 -13.478400 -7.025973
-17.596800 -13.478400 -7.003910
-17.550000 -13.478400 -6.996597
-17.503200 -13.478400 -6.994098
-17.456400 -13.478400 -6.984109
-17.409600 -13.478400 -6.994098
-17.362800 -13.478400 -6.994098
-17.316000 -13.478400 -6.985224
-17.269200 -13.478400 -6.985224
-17.222400 -13.478400 -6.953207
-17.175600 -13.478400 -6.915829
-17.128800 -13.478400 -6.850113
-17.082000 -13.478400 -6.740190
-17.035200 -13.478400 -6.609052
-15.490800 -13.478400 6.827902
-15.444000 -13.478400 6.844829
-15.397200 -13.478400 6.876998
-15.350400 -13.478400 6.890001
-15.303600 -13.478400 6.907093
-15.256800 -13.478400 6.925279
-15.210000 -13.478400 6.942092
-15.163200 -13.478400 6.961604
-15.116400 -13.478400 6.972146
-15.069600 -13.478400 6.985231
-15.022800 -13.478400 7.001853
-14.976000 -13.478400 7.004125
-14.929200 -13.478400 7.009595
-14.882400 -13.478400 7.015054
-14.835600 -13.478400 7.020128
-14.788800 -13.478400 7.023402
-14.742000 -13.478400 7.027817
-14.695200 -13.478400 7.032919
-14.648400 -13.478400 7.038173
-14.601600 -13.478400 7.048035
-14.554800 -13.478400 7.052297
-14.508000 -13.478400 7.051348
-14.461200 -13.478400 7.051348
-14.414400 -13.478400 7.052211
-14.367600 -13.478400 7.052297
-14.320800 -13.478400 7.052211
-14.274000 -13.478400 7.052211
-14.227200 -13.478400 7.051349
-14.180400 -13.478400 7.056568
-14.133600 -13.478400 7.061638
-14.086800 -13.478400 7.061638
-14.040000 -13.478400 7.064916
-13.993200 -13.478400 7.064916
-13.946400 -13.478400 7.069098
-13.899600 -13.478400 7.071215
-13.852800 -13.478400 7.069098
-13.806000 -13.478400 7.072958
-13.759200 -13.478400 7.073681
-13.712400 -13.478400 7.081045
-13.665600 -13.478400 7.085812
-13.618800 -13.478400 7.096014
-13.572000 -13.478400 7.120626
-13.525200 -13.478400 7.138325
-13.478400 -13.478400 7.184736
-8.798400 -13.478400 8.493427
-8.751600 -13.478400 8.315207
-8.704800 -13.478400 8.265915
-8.658000 -13.478400 8.213014
-8.611200 -13.478400 8.265915
-8.564400 -13.478400 8.271965
-8.517600 -13.478400 8.257373
-8.470800 -13.478400 8.228518
-8.424000 -13.478400 8.213014
-8.377200 -13.478400 8.182838
-8.330400 -13.478400 8.118291
-8.283600 -13.478400 8.033461
-8.236800 -13.478400 7.977367
-8.190000 -13.478400 7.930130
-8.143200 -13.478400 7.916987
-8.096400 -13.478400 7.966746
-8.049600 -13.478400 7.971723
-8.002800 -13.478400 7.966746
-7.956000 -13.478400 7.930556
-7.909200 -13.478400 7.912205
-7.862400 -13.478400 7.828215
-7.815600 -13.478400 7.764508
-7.768800 -13.478400 7.711149
-7.722000 -13.478400 7.685467
-7.675200 -13.478400 7.653120
-7.628400 -13.478400 7.624273
-7.581600 -13.478400 7.620563
-7.534800 -13.478400 7.602036
-7.488000 -13.478400 7.590005
-7.441200 -13.478400 7.555961
-7.394400 -13.478400 7.523569
-7.347600 -13.478400 7.504363
-7.300800 -13.478400 7.495235
-7.254000 -13.478400 7.441773
-7.207200 -13.478400 7.425587
-7.160400 -13.478400 7.420633
-7.113600 -13.478400 7.399039
-7.066800 -13.478400 7.378348
-7.020000 -13.478400 7.371574
-6.973200 -13.478400 7.359179
-6.926400 -13.478400 7.333394
-6.879600 -13.478400 7.311422
-6.832800 -13.478400 7.216581
-6.786000 -13.478400 7.198644
-6.739200 -13.478400 7.174001
-6.692400 -13.478400 7.191716
-6.645600 -13.478400 7.204129
-6.598800 -13.478400 7.198644
-6.552000 -13.478400 7.180780
-6.505200 -13.478400 7.163242
-6.458400 -13.478400 7.120494
-6.411600 -13.478400 7.106698
-6.364800 -13.478400 7.036524
-6.318000 -13.478400 7.023433
-6.271200 -13.478400 7.014852
-6.224400 -13.478400 7.014827
-6.177600 -13.478400 7.014852
-6.130800 -13.478400 7.003182
-6.084000 -13.478400 6.992480
-6.037200 -13.478400 6.975689
-5.990400 -13.478400 6.972028
-5.943600 -13.478400 6.964694
-5.896800 -13.478400 6.952643
-5.850000 -13.478400 6.917343
-5.803200 -13.478400 6.915499
-5.756400 -13.478400 6.917343
-5.709600 -13.478400 6.899752
-5.662800 -13.478400 6.871282
-5.616000 -13.478400 6.838191
-5.569200 -13.478400 6.820083
-5.522400 -13.478400 6.810223
-5.475600 -13.478400 6.806866
-5.428800 -13.478400 6.806866
-5.382000 -13.478400 6.820083
-5.335200 -13.478400 6.841326
-5.288400 -13.478400 6.845954
-5.241600 -13.478400 6.848339
-5.194800 -13.478400 6.850145
-5.148000 -13.478400 6.845954
-5.101200 -13.478400 6.824869
-5.054400 -13.478400 6.766796
-5.007600 -13.478400 6.733728
-4.960800 -13.478400 6.725449
-4.914000 -13.478400 6.722925
-4.867200 -13.478400 6.687703
-4.820400 -13.478400 6.647028
-4.773600 -13.478400 6.636401
-4.726800 -13.478400 6.642346
-4.680000 -13.478400 6.636401
-4.633200 -13.478400 6.642346
-4.586400 -13.478400 6.636401
-4.539600 -13.478400 6.655216
-4.492800 -13.478400 6.666766
-4.446000 -13.478400 6.655216
-4.399200 -13.478400 6.642157
-4.352400 -13.478400 6.631931
-4.305600 -13.478400 6.627015
-4.258800 -13.478400 6.628616
-4.212000 -13.478400 6.604255
-4.165200 -13.478400 6.589821
-4.118400 -13.478400 6.601248
-4.071600 -13.478400 6.601459
-4.024800 -13.478400 6.605238
-3.978000 -13.478400 6.603025
-3.931200 -13.478400 6.594195
-3.884400 -13.478400 6.603025
-3.837600 -13.478400 6.623343
-3.790800 -13.478400 6.623343
-3.744000 -13.478400 6.603025
-3.697200 -13.478400 6.578901
-3.650400 -13.478400 6.541131
-3.603600 -13.478400 6.525557
-3.556800 -13.478400 6.520113
-3.510000 -13.478400 6.508488
-3.463200 -13.478400 6.478850
-3.416400 -13.478400 6.466272
-3.369600 -13.478400 6.427570
-3.322800 -13.478400 6.427570
-3.276000 -13.478400 6.447262
-3.229200 -13.478400 6.450939
-3.182400 -13.478400 6.463476
-3.135600 -13.478400 6.451163
-3.088800 -13.478400 6.469517
-3.042000 -13.478400 6.478929
-2.995200 -13.478400 6.495066
-2.948400 -13.478400 6.499335
-2.901600 -13.478400 6.499335
-2.854800 -13.478400 6.510070
-2.808000 -13.478400 6.536309
-2.761200 -13.478400 6.544659
-2.714400 -13.478400 6.544659
-2.667600 -13.478400 6.542302
-2.620800 -13.478400 6.529742
-2.574000 -13.478400 6.509095
-2.527200 -13.478400 6.474845
-2.480400 -13.478400 6.437529
-2.433600 -13.478400 6.435392
-2.386800 -13.478400 6.428004
-2.340000 -13.478400 6.419712
-2.293200 -13.478400 6.418586
-2.246400 -13.478400 6.418586
-2.199600 -13.478400 6.418586
-2.152800 -13.478400 6.432911
-2.106000 -13.478400 6.438740
-2.059200 -13.478400 6.442156
-2.012400 -13.478400 6.442326
-1.965600 -13.478400 6.462588
-1.918800 -13.478400 6.463311
-1.872000 -13.478400 6.463311
-1.825200 -13.478400 6.427268
-1.778400 -13.478400 6.388683
-1.731600 -13.478400 6.385225
-1.684800 -13.478400 6.388683
-1.638000 -13.478400 6.396644
-1.591200 -13.478400 6.413870
-1.544400 -13.478400 6.423576
-1.497600 -13.478400 6.430145
-1.450800 -13.478400 6.431448
-1.404000 -13.478400 6.435245
-1.357200 -13.478400 6.448781
-1.310400 -13.478400 6.447287
-1.263600 -13.478400 6.448781
-1.216800 -13.478400 6.457135
-1.170000 -13.478400 6.473163
-1.123200 -13.478400 6.473262
-1.076400 -13.478400 6.473262
-1.029600 -13.478400 6.473163
-0.982800 -13.478400 6.472260
-0.936000 -13.478400 6.466482
-0.889200 -13.478400 6.463341
-0.842400 -13.478400 6.445948
-0.795600 -13.478400 6.445986
-0.748800 -13.478400 6.445986
-0.702000 -13.478400 6.445986
-0.655200 -13.478400 6.442179
-0.608400 -13.478400 6.441883
-0.561600 -13.478400 6.440348
-0.514800 -13.478400 6.440348
-0.468000 -13.478400 6.434192
-0.421200 -13.478400 6.441883
-0.374400 -13.478400 6.434749
-0.327600 -13.478400 6.437083
-0.280800 -13.478400 6.453822
-0.234000 -13.478400 6.457970
-0.187200 -13.478400 6.457970
-0.140400 -13.478400 6.458004
-0.093600 -13.478400 6.462683
-0.046800 -13.478400 6.469185
0.000000 -13.478400 6.469826
0.046800 -13.478400 6.463791
0.093600 -13.478400 6.484575
0.140400 -13.478400 6.483474
0.187200 -13.478400 6.484575
0.234000 -13.478400 6.484426
0.280800 -13.478400 6.483474
0.327600 -13.478400 6.494760
0.374400 -13.478400 6.513792
0.421200 -13.478400 6.509341
0.468000 -13.478400 6.513792
0.514800 -13.478400 6.514629
0.561600 -13.478400 6.551875
0.608400 -13.478400 6.571143
0.655200 -13.478400 6.582661
0.702000 -13.478400 6.593350
0.748800 -13.478400 6.593350
0.795600 -13.478400 6.606716
0.842400 -13.478400 6.608243
0.889200 -13.478400 6.609397
0.936000 -13.478400 6.606716
0.982800 -13.478400 6.608243
1.029600 -13.478400 6.626911
1.076400 -13.478400 6.626911
1.123200 -13.478400 6.627461
1.170000 -13.478400 6.635514
1.216800 -13.478400 6.633294
1.263600 -13.478400 6.633294
1.310400 -13.478400 6.620168
1.357200 -13.478400 6.620168
1.404000 -13.478400 6.635514
1.450800 -13.478400 6.641185
1.497600 -13.478400 6.662839
1.544400 -13.478400 6.681909
1.591200 -13.478400 6.699236
1.638000 -13.478400 6.723610
1.684800 -13.478400 6.734031
1.731600 -13.478400 6.756127
1.778400 -13.478400 6.751622
1.825200 -13.478400 6.743943
1.872000 -13.478400 6.731046
1.918800 -13.478400 6.731046
1.965600 -13.478400 6.743943
2.012400 -13.478400 6.731046
2.059200 -13.478400 6.732853
2.106000 -13.478400 6.750955
2.152800 -13.478400 6.775758
2.199600 -13.478400 6.791266
2.246400 -13.478400 6.814629
2.293200 -13.478400 6.834377
2.340000 -13.478400 6.867102
2.386800 -13.478400 6.878285
2.433600 -13.478400 6.896675
2.480400 -13.478400 6.896675
2.527200 -13.478400 6.881144
2.574000 -13.478400 6.876445
2.620800 -13.478400 6.865226
2.667600 -13.478400 6.876209
2.714400 -13.478400 6.881144
2.761200 -13.478400 6.896309
2.808000 -13.478400 6.908241
2.854800 -13.478400 6.941627
2.901600 -13.478400 6.976202
2.948400 -13.478400 7.028503
2.995200 -13.478400 7.026888
3.042000 -13.478400 6.999083
3.088800 -13.478400 7.026888
3.135600 -13.478400 7.054644
3.182400 -13.478400 7.059537
3.229200 -13.478400 7.059537
3.276000 -13.478400 7.065566
3.322800 -13.478400 7.107192
3.369600 -13.478400 7.118595
3.416400 -13.478400 7.163815
3.463200 -13.478400 7.212383
3.510000 -13.478400 7.212383
3.556800 -13.478400 7.203343
3.603600 -13.478400 7.203343
3.650400 -13.478400 7.223444
3.697200 -13.478400 7.236178
3.744000 -13.478400 7.236178
3.790800 -13.478400 7.236178
3.837600 -13.478400 7.243687
3.884400 -13.478400 7.265961
3.931200 -13.478400 7.277321
3.978000 -13.478400 7.296412
4.024800 -13.478400 7.303076
4.071600 -13.478400 7.327919
4.118400 -13.478400 7.337454
4.165200 -13.478400 7.434823
4.212000 -13.478400 7.472502
4.258800 -13.478400 7.488444
4.305600 -13.478400 7.498248
4.352400 -13.478400 7.488444
4.399200 -13.478400 7.481633
4.446000 -13.478400 7.472502
4.492800 -13.478400 7.462870
4.539600 -13.478400 7.455229
4.586400 -13.478400 7.455229
4.633200 -13.478400 7.473307
4.680000 -13.478400 7.534192
4.726800 -13.478400 7.580967
4.773600 -13.478400 7.749784
4.820400 -13.478400 7.807258
4.867200 -13.478400 7.833073
4.914000 -13.478400 7.833073
4.960800 -13.478400 7.807258
5.007600 -13.478400 7.750430
5.054400 -13.478400 7.678272
5.101200 -13.478400 7.659365
5.148000 -13.478400 7.652371
5.194800 -13.478400 7.653248
5.241600 -13.478400 7.674583
5.288400 -13.478400 7.728501
5.335200 -13.478400 7.776076
5.382000 -13.478400 7.815163
5.428800 -13.478400 7.831932
5.475600 -13.478400 7.936138
5.522400 -13.478400 7.985964
5.569200 -13.478400 8.029722
5.616000 -13.478400 8.077777
5.662800 -13.478400 8.096687
5.709600 -13.478400 8.128232
5.756400 -13.478400 8.166849
5.803200 -13.478400 8.174011
5.850000 -13.478400 8.186215
5.896800 -13.478400 8.254233
5.943600 -13.478400 8.270350
5.990400 -13.478400 8.362254
6.037200 -13.478400 8.391566
6.084000 -13.478400 8.437190
6.130800 -13.478400 8.515006
6.177600 -13.478400 8.561236
6.224400 -13.478400 8.734438
6.271200 -13.478400 8.830588
6.318000 -13.478400 9.155513
6.364800 -13.478400 9.333364
6.411600 -13.478400 9.405884
6.458400 -13.478400 9.446179
6.505200 -13.478400 9.786770
6.552000 -13.478400 10.015821
6.598800 -13.478400 23.188173
6.645600 -13.478400 23.211840
6.692400 -13.478400 29.418113
6.739200 -13.478400 29.421838
6.786000 -13.478400 29.425219
6.832800 -13.478400 29.428707
6.879600 -13.478400 29.429351
6.926400 -13.478400 29.431893
6.973200 -13.478400 29.433147
7.020000 -13.478400 29.433244
7.066800 -13.478400 29.434609
7.113600 -13.478400 29.437586
7.160400 -13.478400 29.437924
12.589200 -13.478400 8.058913
12.636000 -13.478400 8.044362
12.682800 -13.478400 8.044362
12.729600 -13.478400 8.035516
12.776400 -13.478400 8.031965
12.823200 -13.478400 8.033820
12.870000 -13.478400 8.026245
12.916800 -13.478400 8.031457
12.963600 -13.478400 8.023595
13.010400 -13.478400 8.023315
13.057200 -13.478400 8.017343
13.104000 -13.478400 8.017343
13.150800 -13.478400 8.015821
13.197600 -13.478400 8.023315
13.244400 -13.478400 8.029266
13.291200 -13.478400 8.032309
13.338000 -13.478400 8.036717
13.384800 -13.478400 8.041419
13.431600 -13.478400 8.039863
13.478400 -13.478400 8.046904
13.525200 -13.478400 8.041419
13.572000 -13.478400 8.039863
13.618800 -13.478400 8.036896
13.665600 -13.478400 8.036896
13.712400 -13.478400 8.039863
13.759200 -13.478400 8.036896
13.806000 -13.478400 8.026403
13.852800 -13.478400 8.034438
13.899600 -13.478400 8.027696
13.946400 -13.478400 8.041770
13.993200 -13.478400 8.041492
14.040000 -13.478400 8.039980
14.086800 -13.478400 8.042240
14.133600 -13.478400 8.046261
14.180400 -13.478400 8.056665
14.227200 -13.478400 8.062991
14.274000 -13.478400 8.056499
14.320800 -13.478400 8.056499
14.367600 -13.478400 8.048072
14.414400 -13.478400 8.036096
14.461200 -13.478400 8.012146
14.508000 -13.478400 7.983843
15.303600 -13.478400 6.784866
15.444000 -13.478400 6.747928
15.490800 -13.478400 6.747928
15.537600 -13.478400 6.735122
15.584400 -13.478400 6.737813
15.631200 -13.478400 6.743025
15.678000 -13.478400 6.748928
15.724800 -13.478400 6.752577
15.771600 -13.478400 6.764794
15.818400 -13.478400 6.764794
15.865200 -13.478400 6.758858
15.912000 -13.478400 6.756378
15.958800 -13.478400 6.723026
16.239600 -13.478400 4.713867
16.894800 -13.478400 0.978829
16.941600 -13.478400 0.430639
-18.720000 -13.431600 0.000000
-18.673200 -13.431600 0.000000
-18.626400 -13.431600 0.000000
-18.579600 -13.431600 -7.140766
-18.532800 -13.431600 -7.144402
-18.486000 -13.431600 -7.144402
-18.439200 -13.431600 -7.144402
-18.392400 -13.431600 -7.144402
-18.345600 -13.431600 -7.144402
-18.298800 -13.431600 -7.143545
-18.252000 -13.431600 -7.122466
-18.205200 -13.431600 -7.122466
-18.158400 -13.431600 -7.122466
-18.111600 -13.431600 -7.122466
-18.064800 -13.431600 -7.114443
-18.018000 -13.431600 -7.098422
-17.971200 -13.431600 -7.100173
-17.924400 -13.431600 -7.100173
-17.877600 -13.431600 -7.073351
-17.830800 -13.431600 -7.052733
-17.784000 -13.431600 -7.045149
-17.737200 -13.431600 -7.040367
-17.690400 -13.431600 -7.024729
-17.643600 -13.431600 -7.023211
-17.596800 -13.431600 -7.003961
-17.550000 -13.431600 -7.013323
-17.503200 -13.431600 -6.994098
-17.456400 -13.431600 -6.985224
-17.409600 -13.431600 -7.003910
-17.362800 -13.431600 -6.992966
-17.316000 -13.431600 -6.979677
-17.269200 -13.431600 -6.969553
-17.222400 -13.431600 -6.929078
-17.175600 -13.431600 -6.871841
-17.128800 -13.431600 -6.789670
-17.082000 -13.431600 -6.717083
-15.490800 -13.431600 6.827902
-15.444000 -13.431600 6.852124
-15.397200 -13.431600 6.885621
-15.350400 -13.431600 6.909071
-15.303600 -13.431600 6.925279
-15.256800 -13.431600 6.934550
-15.210000 -13.431600 6.958425
-15.163200 -13.431600 6.969616
-15.116400 -13.431600 6.993581
-15.069600 -13.431600 7.000629
-15.022800 -13.431600 7.014000
-14.976000 -13.431600 7.018754
-14.929200 -13.431600 7.023402
-14.882400 -13.431600 7.027426
-14.835600 -13.431600 7.031245
-14.788800 -13.431600 7.035903
-14.742000 -13.431600 7.039122
-14.695200 -13.431600 7.038173
-14.648400 -13.431600 7.043299
-14.601600 -13.431600 7.051348
-14.554800 -13.431600 7.052355
-14.508000 -13.431600 7.051348
-14.461200 -13.431600 7.052211
-14.414400 -13.431600 7.054634
-14.367600 -13.431600 7.064478
-14.320800 -13.431600 7.056568
-14.274000 -13.431600 7.056568
-14.227200 -13.431600 7.061236
-14.180400 -13.431600 7.065335
-14.133600 -13.431600 7.066143
-14.086800 -13.431600 7.068269
-14.040000 -13.431600 7.073681
-13.993200 -13.431600 7.073723
-13.946400 -13.431600 7.073723
-13.899600 -13.431600 7.073723
-13.852800 -13.431600 7.076373
-13.806000 -13.431600 7.077251
-13.759200 -13.431600 7.081045
-13.712400 -13.431600 7.087461
-13.665600 -13.431600 7.095153
-13.618800 -13.431600 7.120626
-13.572000 -13.431600 7.138325
-13.525200 -13.431600 7.162720
-13.478400 -13.431600 7.245965
-8.798400 -13.431600 13.063795
-8.751600 -13.431600 8.375785
-8.704800 -13.431600 8.315207
-8.658000 -13.431600 8.270929
-8.611200 -13.431600 8.270929
-8.564400 -13.431600 8.274665
-8.517600 -13.431600 8.265915
-8.470800 -13.431600 8.256331
-8.424000 -13.431600 8.228518
-8.377200 -13.431600 8.142292
-8.330400 -13.431600 8.112645
-8.283600 -13.431600 8.021910
-8.236800 -13.431600 7.971723
-8.190000 -13.431600 7.925118
-8.143200 -13.431600 7.915965
-8.096400 -13.431600 7.964487
-8.049600 -13.431600 7.966746
-8.002800 -13.431600 7.912205
-7.956000 -13.431600 7.856727
-7.909200 -13.431600 7.785765
-7.862400 -13.431600 7.766134
-7.815600 -13.431600 7.727991
-7.768800 -13.431600 7.685467
-7.722000 -13.431600 7.664934
-7.675200 -13.431600 7.646301
-7.628400 -13.431600 7.620563
-7.581600 -13.431600 7.600932
-7.534800 -13.431600 7.559103
-7.488000 -13.431600 7.559103
-7.441200 -13.431600 7.555961
-7.394400 -13.431600 7.523569
-7.347600 -13.431600 7.510003
-7.300800 -13.431600 7.504363
-7.254000 -13.431600 7.485925
-7.207200 -13.431600 7.441773
-7.160400 -13.431600 7.425632
-7.113600 -13.431600 7.407130
-7.066800 -13.431600 7.381050
-7.020000 -13.431600 7.378022
-6.973200 -13.431600 7.378022
-6.926400 -13.431600 7.353425
-6.879600 -13.431600 7.322023
-6.832800 -13.431600 7.254145
-6.786000 -13.431600 7.216581
-6.739200 -13.431600 7.210490
-6.692400 -13.431600 7.204129
-6.645600 -13.431600 7.213464
-6.598800 -13.431600 7.204129
-6.552000 -13.431600 7.184102
-6.505200 -13.431600 7.160034
-6.458400 -13.431600 7.112186
-6.411600 -13.431600 7.098298
-6.364800 -13.431600 7.046321
-6.318000 -13.431600 7.026692
-6.271200 -13.431600 7.023433
-6.224400 -13.431600 7.026692
-6.177600 -13.431600 7.036524
-6.130800 -13.431600 7.014827
-6.084000 -13.431600 7.009480
-6.037200 -13.431600 6.996060
-5.990400 -13.431600 6.989002
-5.943600 -13.431600 6.990790
-5.896800 -13.431600 6.962757
-5.850000 -13.431600 6.939210
-5.803200 -13.431600 6.915499
-5.756400 -13.431600 6.904848
-5.709600 -13.431600 6.882118
-5.662800 -13.431600 6.855221
-5.616000 -13.431600 6.827861
-5.569200 -13.431600 6.810223
-5.522400 -13.431600 6.808198
-5.475600 -13.431600 6.808198
-5.428800 -13.431600 6.819177
-5.382000 -13.431600 6.837928
-5.335200 -13.431600 6.845817
-5.288400 -13.431600 6.850145
-5.241600 -13.431600 6.850145
-5.194800 -13.431600 6.850145
-5.148000 -13.431600 6.841326
-5.101200 -13.431600 6.824235
-5.054400 -13.431600 6.778829
-5.007600 -13.431600 6.725449
-4.960800 -13.431600 6.706458
-4.914000 -13.431600 6.706458
-4.867200 -13.431600 6.685896
-4.820400 -13.431600 6.647028
-4.773600 -13.431600 6.628829
-4.726800 -13.431600 6.628829
-4.680000 -13.431600 6.628682
-4.633200 -13.431600 6.642346
-4.586400 -13.431600 6.628746
-4.539600 -13.431600 6.641744
-4.492800 -13.431600 6.655216
-4.446000 -13.431600 6.641744
-4.399200 -13.431600 6.633138
-4.352400 -13.431600 6.629050
-4.305600 -13.431600 6.618169
-4.258800 -13.431600 6.627015
-4.212000 -13.431600 6.604255
-4.165200 -13.431600 6.595526
-4.118400 -13.431600 6.602130
-4.071600 -13.431600 6.602130
-4.024800 -13.431600 6.607847
-3.978000 -13.431600 6.602130
-3.931200 -13.431600 6.594007
-3.884400 -13.431600 6.595526
-3.837600 -13.431600 6.605238
-3.790800 -13.431600 6.603025
-3.744000 -13.431600 6.594195
-3.697200 -13.431600 6.555777
-3.650400 -13.431600 6.541131
-3.603600 -13.431600 6.520113
-3.556800 -13.431600 6.501551
-3.510000 -13.431600 6.468076
-3.463200 -13.431600 6.451000
-3.416400 -13.431600 6.434923
-3.369600 -13.431600 6.411802
-3.322800 -13.431600 6.412209
-3.276000 -13.431600 6.443759
-3.229200 -13.431600 6.449414
-3.182400 -13.431600 6.468820
-3.135600 -13.431600 6.468820
-3.088800 -13.431600 6.485530
-3.042000 -13.431600 6.485530
-2.995200 -13.431600 6.488546
-2.948400 -13.431600 6.485530
-2.901600 -13.431600 6.476518
-2.854800 -13.431600 6.469517
-2.808000 -13.431600 6.499335
-2.761200 -13.431600 6.506796
-2.714400 -13.431600 6.510070
-2.667600 -13.431600 6.506796
-2.620800 -13.431600 6.506796
-2.574000 -13.431600 6.488014
-2.527200 -13.431600 6.467576
-2.480400 -13.431600 6.447244
-2.433600 -13.431600 6.447244
-2.386800 -13.431600 6.445338
-2.340000 -13.431600 6.428004
-2.293200 -13.431600 6.419540
-2.246400 -13.431600 6.414319
-2.199600 -13.431600 6.410080
-2.152800 -13.431600 6.432911
-2.106000 -13.431600 6.438740
-2.059200 -13.431600 6.438740
-2.012400 -13.431600 6.442326
-1.965600 -13.431600 6.462588
-1.918800 -13.431600 6.463311
-1.872000 -13.431600 6.463651
-1.825200 -13.431600 6.427268
-1.778400 -13.431600 6.367468
-1.731600 -13.431600 6.367468
-1.684800 -13.431600 6.385225
-1.638000 -13.431600 6.385225
-1.591200 -13.431600 6.399365
-1.544400 -13.431600 6.410235
-1.497600 -13.431600 6.413870
-1.450800 -13.431600 6.424515
-1.404000 -13.431600 6.431448
-1.357200 -13.431600 6.442420
-1.310400 -13.431600 6.442420
-1.263600 -13.431600 6.447452
-1.216800 -13.431600 6.447452
-1.170000 -13.431600 6.450689
-1.123200 -13.431600 6.463581
-1.076400 -13.431600 6.472260
-1.029600 -13.431600 6.472260
-0.982800 -13.431600 6.472260
-0.936000 -13.431600 6.466482
-0.889200 -13.431600 6.450377
-0.842400 -13.431600 6.445986
-0.795600 -13.431600 6.445986
-0.748800 -13.431600 6.445986
-0.702000 -13.431600 6.440348
-0.655200 -13.431600 6.440348
-0.608400 -13.431600 6.426733
-0.561600 -13.431600 6.426733
-0.514800 -13.431600 6.419692
-0.468000 -13.431600 6.419585
-0.421200 -13.431600 6.426733
-0.374400 -13.431600 6.426733
-0.327600 -13.431600 6.429654
-0.280800 -13.431600 6.446395
-0.234000 -13.431600 6.456364
-0.187200 -13.431600 6.456364
-0.140400 -13.431600 6.458004
-0.093600 -13.431600 6.460068
-0.046800 -13.431600 6.462683
0.000000 -13.431600 6.469185
0.046800 -13.431600 6.469185
0.093600 -13.431600 6.470258
0.140400 -13.431600 6.482045
0.187200 -13.431600 6.484426
0.234000 -13.431600 6.484426
0.280800 -13.431600 6.483474
0.327600 -13.431600 6.484426
0.374400 -13.431600 6.506233
0.421200 -13.431600 6.509341
0.468000 -13.431600 6.513792
0.514800 -13.431600 6.514629
0.561600 -13.431600 6.562735
0.608400 -13.431600 6.575576
0.655200 -13.431600 6.587713
0.702000 -13.431600 6.606716
0.748800 -13.431600 6.593350
0.795600 -13.431600 6.608243
0.842400 -13.431600 6.609397
0.889200 -13.431600 6.621447
0.936000 -13.431600 6.608243
0.982800 -13.431600 6.609397
1.029600 -13.431600 6.627461
1.076400 -13.431600 6.627461
1.123200 -13.431600 6.629644
1.170000 -13.431600 6.635532
1.216800 -13.431600 6.627461
1.263600 -13.431600 6.633294
1.310400 -13.431600 6.620168
1.357200 -13.431600 6.620168
1.404000 -13.431600 6.635856
1.450800 -13.431600 6.641185
1.497600 -13.431600 6.656667
1.544400 -13.431600 6.686482
1.591200 -13.431600 6.703729
1.638000 -13.431600 6.723610
1.684800 -13.431600 6.729715
1.731600 -13.431600 6.756127
1.778400 -13.431600 6.751622
1.825200 -13.431600 6.751622
1.872000 -13.431600 6.731046
1.918800 -13.431600 6.729304
1.965600 -13.431600 6.731046
2.012400 -13.431600 6.731046
2.059200 -13.431600 6.733756
2.106000 -13.431600 6.754239
2.152800 -13.431600 6.772648
2.199600 -13.431600 6.799641
2.246400 -13.431600 6.817350
2.293200 -13.431600 6.838596
2.340000 -13.431600 6.867102
2.386800 -13.431600 6.881753
2.433600 -13.431600 6.895888
2.480400 -13.431600 6.895888
2.527200 -13.431600 6.881144
2.574000 -13.431600 6.876445
2.620800 -13.431600 6.865226
2.667600 -13.431600 6.877674
2.714400 -13.431600 6.896309
2.761200 -13.431600 6.926615
2.808000 -13.431600 6.928838
2.854800 -13.431600 6.960350
2.901600 -13.431600 7.007058
2.948400 -13.431600 7.035924
2.995200 -13.431600 7.030117
3.042000 -13.431600 7.021452
3.088800 -13.431600 7.048779
3.135600 -13.431600 7.058158
3.182400 -13.431600 7.065566
3.229200 -13.431600 7.065566
3.276000 -13.431600 7.065847
3.322800 -13.431600 7.099482
3.369600 -13.431600 7.118193
3.416400 -13.431600 7.118595
3.463200 -13.431600 7.118595
3.510000 -13.431600 7.133757
3.556800 -13.431600 7.114720
3.603600 -13.431600 7.133757
3.650400 -13.431600 7.172896
3.697200 -13.431600 7.223444
3.744000 -13.431600 7.236178
3.790800 -13.431600 7.244263
3.837600 -13.431600 7.256862
3.884400 -13.431600 7.269903
3.931200 -13.431600 7.303076
3.978000 -13.431600 7.303076
4.024800 -13.431600 7.324025
4.071600 -13.431600 7.336787
4.118400 -13.431600 7.349291
4.165200 -13.431600 7.434823
4.212000 -13.431600 7.478800
4.258800 -13.431600 7.498949
4.305600 -13.431600 7.499611
4.352400 -13.431600 7.499611
4.399200 -13.431600 7.498949
4.446000 -13.431600 7.481633
4.492800 -13.431600 7.473307
4.539600 -13.431600 7.462870
4.586400 -13.431600 7.462870
4.633200 -13.431600 7.474654
4.680000 -13.431600 7.527698
4.726800 -13.431600 7.590644
4.773600 -13.431600 7.749784
4.820400 -13.431600 7.814618
4.867200 -13.431600 7.831306
4.914000 -13.431600 7.831306
4.960800 -13.431600 7.814618
5.007600 -13.431600 7.750430
5.054400 -13.431600 7.678272
5.101200 -13.431600 7.674329
5.148000 -13.431600 7.662024
5.194800 -13.431600 7.674329
5.241600 -13.431600 7.721238
5.288400 -13.431600 7.750430
5.335200 -13.431600 7.809691
5.382000 -13.431600 7.829011
5.428800 -13.431600 7.898133
5.475600 -13.431600 7.959043
5.522400 -13.431600 8.020305
5.569200 -13.431600 8.032805
5.616000 -13.431600 8.077777
5.662800 -13.431600 8.101644
5.709600 -13.431600 8.109414
5.756400 -13.431600 8.119202
5.803200 -13.431600 8.164656
5.850000 -13.431600 8.170788
5.896800 -13.431600 8.235836
5.943600 -13.431600 8.267363
5.990400 -13.431600 8.369899
6.037200 -13.431600 8.416827
6.084000 -13.431600 8.437498
6.130800 -13.431600 8.515006
6.177600 -13.431600 8.561236
6.224400 -13.431600 8.621481
6.271200 -13.431600 8.810035
6.318000 -13.431600 9.155513
6.364800 -13.431600 9.333364
6.411600 -13.431600 9.415727
6.458400 -13.431600 9.446179
6.505200 -13.431600 9.786770
6.552000 -13.431600 10.210920
6.598800 -13.431600 23.190295
6.645600 -13.431600 23.221069
6.692400 -13.431600 29.423975
6.739200 -13.431600 29.426578
6.786000 -13.431600 29.429351
6.832800 -13.431600 29.433017
6.879600 -13.431600 29.433147
6.926400 -13.431600 29.434609
6.973200 -13.431600 29.437162
7.020000 -13.431600 29.437924
7.066800 -13.431600 29.440949
7.113600 -13.431600 29.442803
7.160400 -13.431600 29.446309
12.682800 -13.431600 8.050595
12.729600 -13.431600 8.045978
12.776400 -13.431600 8.043914
12.823200 -13.431600 8.045978
12.870000 -13.431600 8.033820
12.916800 -13.431600 8.033820
12.963600 -13.431600 8.031457
13.010400 -13.431600 8.023595
13.057200 -13.431600 8.020103
13.104000 -13.431600 8.019282
13.150800 -13.431600 8.017343
13.197600 -13.431600 8.023315
13.244400 -13.431600 8.029266
13.291200 -13.431600 8.032309
13.338000 -13.431600 8.037009
13.384800 -13.431600 8.042310
13.431600 -13.431600 8.046904
13.478400 -13.431600 8.053042
13.525200 -13.431600 8.053042
13.572000 -13.431600 8.052991
13.618800 -13.431600 8.048252
13.665600 -13.431600 8.046295
13.712400 -13.431600 8.043408
13.759200 -13.431600 8.043408
13.806000 -13.431600 8.039289
13.852800 -13.431600 8.041492
13.899600 -13.431600 8.039289
13.946400 -13.431600 8.041770
13.993200 -13.431600 8.041770
14.040000 -13.431600 8.041770
14.086800 -13.431600 8.046261
14.133600 -13.431600 8.046261
14.180400 -13.431600 8.056499
14.227200 -13.431600 8.061209
14.274000 -13.431600 8.056665
14.320800 -13.431600 8.056665
14.367600 -13.431600 8.053373
14.414400 -13.431600 8.048072
14.461200 -13.431600 8.032145
14.508000 -13.431600 7.992442
14.554800 -13.431600 7.980937
15.350400 -13.431600 6.784866
15.490800 -13.431600 6.747928
15.537600 -13.431600 6.734200
15.584400 -13.431600 6.737813
15.631200 -13.431600 6.737813
15.678000 -13.431600 6.743025
15.724800 -13.431600 6.756378
15.771600 -13.431600 6.766366
15.818400 -13.431600 6.772549
15.865200 -13.431600 6.773676
15.912000 -13.431600 6.773676
15.958800 -13.431600 6.751177
16.005600 -13.431600 6.684176
-18.720000 -13.384800 0.000000
-18.673200 -13.384800 0.000000
-18.626400 -13.384800 0.000000
-18.579600 -13.384800 -7.107804
-18.532800 -13.384800 -7.117221
-18.486000 -13.384800 -7.117221
-18.439200 -13.384800 -7.131436
-18.392400 -13.384800 -7.143545
-18.345600 -13.384800 -7.144292
-18.298800 -13.384800 -7.144292
-18.252000 -13.384800 -7.144402
-18.205200 -13.384800 -7.146609
-18.158400 -13.384800 -7.146609
-18.111600 -13.384800 -7.132147
-18.064800 -13.384800 -7.117005
-18.018000 -13.384800 -7.107699
-17.971200 -13.384800 -7.103412
-17.924400 -13.384800 -7.101623
-17.877600 -13.384800 -7.073351
-17.830800 -13.384800 -7.046720
-17.784000 -13.384800 -7.041609
-17.737200 -13.384800 -7.025706
-17.690400 -13.384800 -7.024729
-17.643600 -13.384800 -7.024729
-17.596800 -13.384800 -7.003961
-17.550000 -13.384800 -6.992966
-17.503200 -13.384800 -6.985224
-17.456400 -13.384800 -6.976072
-17.409600 -13.384800 -6.985224
-17.362800 -13.384800 -6.973754
-17.316000 -13.384800 -6.955796
-17.269200 -13.384800 -6.936024
-17.222400 -13.384800 -6.895425
-17.175600 -13.384800 -6.805412
-17.128800 -13.384800 -6.740190
-15.490800 -13.384800 6.849992
-15.444000 -13.384800 6.880422
-15.397200 -13.384800 6.912495
-15.350400 -13.384800 6.925279
-15.303600 -13.384800 6.942092
-15.256800 -13.384800 6.958425
-15.210000 -13.384800 6.977688
-15.163200 -13.384800 6.993581
-15.116400 -13.384800 7.003911
-15.069600 -13.384800 7.018754
-15.022800 -13.384800 7.027633
-14.976000 -13.384800 7.027817
-14.929200 -13.384800 7.033692
-14.882400 -13.384800 7.037727
-14.835600 -13.384800 7.040185
-14.788800 -13.384800 7.040770
-14.742000 -13.384800 7.043299
-14.695200 -13.384800 7.046740
-14.648400 -13.384800 7.051456
-14.601600 -13.384800 7.051634
-14.554800 -13.384800 7.053115
-14.508000 -13.384800 7.054634
-14.461200 -13.384800 7.057096
-14.414400 -13.384800 7.064584
-14.367600 -13.384800 7.068692
-14.320800 -13.384800 7.066143
-14.274000 -13.384800 7.068692
-14.227200 -13.384800 7.068692
-14.180400 -13.384800 7.073716
-14.133600 -13.384800 7.073723
-14.086800 -13.384800 7.075096
-14.040000 -13.384800 7.075056
-13.993200 -13.384800 7.082476
-13.946400 -13.384800 7.077251
-13.899600 -13.384800 7.079475
-13.852800 -13.384800 7.085656
-13.806000 -13.384800 7.087461
-13.759200 -13.384800 7.092628
-13.712400 -13.384800 7.095153
-13.665600 -13.384800 7.119916
-13.618800 -13.384800 7.128033
-13.572000 -13.384800 7.162720
-13.525200 -13.384800 7.245965
-8.798400 -13.384800 13.126347
-8.751600 -13.384800 8.464876
-8.704800 -13.384800 8.375785
-8.658000 -13.384800 8.274861
-8.611200 -13.384800 8.274861
-8.564400 -13.384800 8.280078
-8.517600 -13.384800 8.270929
-8.470800 -13.384800 8.257373
-8.424000 -13.384800 8.213014
-8.377200 -13.384800 8.139400
-8.330400 -13.384800 8.106074
-8.283600 -13.384800 8.043690
-8.236800 -13.384800 8.003241
-8.190000 -13.384800 7.966746
-8.143200 -13.384800 7.930130
-8.096400 -13.384800 7.966746
-8.049600 -13.384800 7.966746
-8.002800 -13.384800 7.885912
-7.956000 -13.384800 7.812783
-7.909200 -13.384800 7.764508
-7.862400 -13.384800 7.754653
-7.815600 -13.384800 7.717240
-7.768800 -13.384800 7.676977
-7.722000 -13.384800 7.663967
-7.675200 -13.384800 7.646301
-7.628400 -13.384800 7.631952
-7.581600 -13.384800 7.620563
-7.534800 -13.384800 7.556367
-7.488000 -13.384800 7.555961
-7.441200 -13.384800 7.555961
-7.394400 -13.384800 7.523569
-7.347600 -13.384800 7.510003
-7.300800 -13.384800 7.504363
-7.254000 -13.384800 7.495235
-7.207200 -13.384800 7.473612
-7.160400 -13.384800 7.438577
-7.113600 -13.384800 7.417547
-7.066800 -13.384800 7.391005
-7.020000 -13.384800 7.381050
-6.973200 -13.384800 7.381050
-6.926400 -13.384800 7.353425
-6.879600 -13.384800 7.333394
-6.832800 -13.384800 7.295726
-6.786000 -13.384800 7.254145
-6.739200 -13.384800 7.244080
-6.692400 -13.384800 7.216581
-6.645600 -13.384800 7.216581
-6.598800 -13.384800 7.213464
-6.552000 -13.384800 7.194550
-6.505200 -13.384800 7.164902
-6.458400 -13.384800 7.126019
-6.411600 -13.384800 7.101668
-6.364800 -13.384800 7.077819
-6.318000 -13.384800 7.063987
-6.271200 -13.384800 7.052424
-6.224400 -13.384800 7.036524
-6.177600 -13.384800 7.023433
-6.130800 -13.384800 7.011958
-6.084000 -13.384800 7.002598
-6.037200 -13.384800 6.989002
-5.990400 -13.384800 6.975689
-5.943600 -13.384800 6.972028
-5.896800 -13.384800 6.955900
-5.850000 -13.384800 6.939210
-5.803200 -13.384800 6.917343
-5.756400 -13.384800 6.891256
-5.709600 -13.384800 6.855221
-5.662800 -13.384800 6.839795
-5.616000 -13.384800 6.827861
-5.569200 -13.384800 6.819177
-5.522400 -13.384800 6.810223
-5.475600 -13.384800 6.820083
-5.428800 -13.384800 6.837928
-5.382000 -13.384800 6.841326
-5.335200 -13.384800 6.845817
-5.288400 -13.384800 6.852124
-5.241600 -13.384800 6.852124
-5.194800 -13.384800 6.852124
-5.148000 -13.384800 6.837890
-5.101200 -13.384800 6.802644
-5.054400 -13.384800 6.778829
-5.007600 -13.384800 6.750643
-4.960800 -13.384800 6.725449
-4.914000 -13.384800 6.737045
-4.867200 -13.384800 6.725137
-4.820400 -13.384800 6.679492
-4.773600 -13.384800 6.653863
-4.726800 -13.384800 6.628829
-4.680000 -13.384800 6.628682
-4.633200 -13.384800 6.628829
-4.586400 -13.384800 6.598685
-4.539600 -13.384800 6.609152
-4.492800 -13.384800 6.627551
-4.446000 -13.384800 6.598685
-4.399200 -13.384800 6.627015
-4.352400 -13.384800 6.604734
-4.305600 -13.384800 6.604734
-4.258800 -13.384800 6.618169
-4.212000 -13.384800 6.607847
-4.165200 -13.384800 6.602130
-4.118400 -13.384800 6.605238
-4.071600 -13.384800 6.605238
-4.024800 -13.384800 6.607847
-3.978000 -13.384800 6.595526
-3.931200 -13.384800 6.585014
-3.884400 -13.384800 6.594007
-3.837600 -13.384800 6.594007
-3.790800 -13.384800 6.583850
-3.744000 -13.384800 6.582511
-3.697200 -13.384800 6.541131
-3.650400 -13.384800 6.516640
-3.603600 -13.384800 6.502688
-3.556800 -13.384800 6.471098
-3.510000 -13.384800 6.451000
-3.463200 -13.384800 6.443759
-3.416400 -13.384800 6.434923
-3.369600 -13.384800 6.412209
-3.322800 -13.384800 6.413031
-3.276000 -13.384800 6.436534
-3.229200 -13.384800 6.449414
-3.182400 -13.384800 6.478850
-3.135600 -13.384800 6.488546
-3.088800 -13.384800 6.495066
-3.042000 -13.384800 6.495066
-2.995200 -13.384800 6.495066
-2.948400 -13.384800 6.488546
-2.901600 -13.384800 6.477063
-2.854800 -13.384800 6.476518
-2.808000 -13.384800 6.477063
-2.761200 -13.384800 6.480766
-2.714400 -13.384800 6.495397
-2.667600 -13.384800 6.480766
-2.620800 -13.384800 6.495397
-2.574000 -13.384800 6.488014
-2.527200 -13.384800 6.457512
-2.480400 -13.384800 6.447244
-2.433600 -13.384800 6.451239
-2.386800 -13.384800 6.451239
-2.340000 -13.384800 6.436904
-2.293200 -13.384800 6.418023
-2.246400 -13.384800 6.402861
-2.199600 -13.384800 6.367812
-2.152800 -13.384800 6.378856
-2.106000 -13.384800 6.374101
-2.059200 -13.384800 6.363762
-2.012400 -13.384800 6.378856
-1.965600 -13.384800 6.411504
-1.918800 -13.384800 6.438740
-1.872000 -13.384800 6.450277
-1.825200 -13.384800 6.411504
-1.778400 -13.384800 6.323558
-1.731600 -13.384800 6.322918
-1.684800 -13.384800 6.322918
-1.638000 -13.384800 6.370744
-1.591200 -13.384800 6.385225
-1.544400 -13.384800 6.396644
-1.497600 -13.384800 6.399365
-1.450800 -13.384800 6.415624
-1.404000 -13.384800 6.429924
-1.357200 -13.384800 6.439154
-1.310400 -13.384800 6.439154
-1.263600 -13.384800 6.442420
-1.216800 -13.384800 6.442420
-1.170000 -13.384800 6.448781
-1.123200 -13.384800 6.447452
-1.076400 -13.384800 6.447452
-1.029600 -13.384800 6.447452
-0.982800 -13.384800 6.445948
-0.936000 -13.384800 6.442770
-0.889200 -13.384800 6.436728
-0.842400 -13.384800 6.436608
-0.795600 -13.384800 6.440348
-0.748800 -13.384800 6.440348
-0.702000 -13.384800 6.433778
-0.655200 -13.384800 6.433778
-0.608400 -13.384800 6.419692
-0.561600 -13.384800 6.419585
-0.514800 -13.384800 6.417411
-0.468000 -13.384800 6.413718
-0.421200 -13.384800 6.419585
-0.374400 -13.384800 6.426733
-0.327600 -13.384800 6.434749
-0.280800 -13.384800 6.450990
-0.234000 -13.384800 6.462683
-0.187200 -13.384800 6.465277
-0.140400 -13.384800 6.465277
-0.093600 -13.384800 6.469185
-0.046800 -13.384800 6.469185
0.000000 -13.384800 6.470258
0.046800 -13.384800 6.470258
0.093600 -13.384800 6.482045
0.140400 -13.384800 6.482045
0.187200 -13.384800 6.484426
0.234000 -13.384800 6.484426
0.280800 -13.384800 6.470258
0.327600 -13.384800 6.476850
0.374400 -13.384800 6.483474
0.421200 -13.384800 6.483474
0.468000 -13.384800 6.506233
0.514800 -13.384800 6.509341
0.561600 -13.384800 6.562735
0.608400 -13.384800 6.575576
0.655200 -13.384800 6.590472
0.702000 -13.384800 6.608243
0.748800 -13.384800 6.593350
0.795600 -13.384800 6.606716
0.842400 -13.384800 6.608243
0.889200 -13.384800 6.609397
0.936000 -13.384800 6.608243
0.982800 -13.384800 6.609397
1.029600 -13.384800 6.621447
1.076400 -13.384800 6.621447
1.123200 -13.384800 6.627461
1.170000 -13.384800 6.642423
1.216800 -13.384800 6.627461
1.263600 -13.384800 6.633294
1.310400 -13.384800 6.620168
1.357200 -13.384800 6.627366
1.404000 -13.384800 6.647577
1.450800 -13.384800 6.653386
1.497600 -13.384800 6.663589
1.544400 -13.384800 6.691822
1.591200 -13.384800 6.712541
1.638000 -13.384800 6.721372
1.684800 -13.384800 6.726227
1.731600 -13.384800 6.756127
1.778400 -13.384800 6.764066
1.825200 -13.384800 6.764066
1.872000 -13.384800 6.750955
1.918800 -13.384800 6.751622
1.965600 -13.384800 6.754239
2.012400 -13.384800 6.751622
2.059200 -13.384800 6.750955
2.106000 -13.384800 6.764166
2.152800 -13.384800 6.778766
2.199600 -13.384800 6.802110
2.246400 -13.384800 6.829526
2.293200 -13.384800 6.852092
2.340000 -13.384800 6.875554
2.386800 -13.384800 6.886590
2.433600 -13.384800 6.902931
2.480400 -13.384800 6.902931
2.527200 -13.384800 6.889529
2.574000 -13.384800 6.881144
2.620800 -13.384800 6.876209
2.667600 -13.384800 6.880090
2.714400 -13.384800 6.896309
2.761200 -13.384800 6.928193
2.808000 -13.384800 6.929955
2.854800 -13.384800 6.992698
2.901600 -13.384800 7.007058
2.948400 -13.384800 7.035459
2.995200 -13.384800 7.030117
3.042000 -13.384800 7.026888
3.088800 -13.384800 7.049710
3.135600 -13.384800 7.056304
3.182400 -13.384800 7.064397
3.229200 -13.384800 7.064397
3.276000 -13.384800 7.065566
3.322800 -13.384800 7.107192
3.369600 -13.384800 7.110042
3.416400 -13.384800 7.118193
3.463200 -13.384800 7.118193
3.510000 -13.384800 7.120751
3.556800 -13.384800 7.114720
3.603600 -13.384800 7.120751
3.650400 -13.384800 7.151863
3.697200 -13.384800 7.202116
3.744000 -13.384800 7.236178
3.790800 -13.384800 7.244263
3.837600 -13.384800 7.256862
3.884400 -13.384800 7.271526
3.931200 -13.384800 7.308281
3.978000 -13.384800 7.324025
4.024800 -13.384800 7.336787
4.071600 -13.384800 7.342523
4.118400 -13.384800 7.365514
4.165200 -13.384800 7.440771
4.212000 -13.384800 7.493345
4.258800 -13.384800 7.500144
4.305600 -13.384800 7.514608
4.352400 -13.384800 7.524405
4.399200 -13.384800 7.524405
4.446000 -13.384800 7.514608
4.492800 -13.384800 7.496386
4.539600 -13.384800 7.470318
4.586400 -13.384800 7.470318
4.633200 -13.384800 7.485669
4.680000 -13.384800 7.544204
4.726800 -13.384800 7.595794
4.773600 -13.384800 7.760522
4.820400 -13.384800 7.821674
4.867200 -13.384800 7.833864
4.914000 -13.384800 7.833864
4.960800 -13.384800 7.821674
5.007600 -13.384800 7.776515
5.054400 -13.384800 7.736293
5.101200 -13.384800 7.678272
5.148000 -13.384800 7.677639
5.194800 -13.384800 7.731772
5.241600 -13.384800 7.776076
5.288400 -13.384800 7.809201
5.335200 -13.384800 7.831932
5.382000 -13.384800 7.887442
5.428800 -13.384800 7.936138
5.475600 -13.384800 8.020305
5.522400 -13.384800 8.044529
5.569200 -13.384800 8.051866
5.616000 -13.384800 8.085478
5.662800 -13.384800 8.101644
5.709600 -13.384800 8.107533
5.756400 -13.384800 8.118996
5.803200 -13.384800 8.119202
5.850000 -13.384800 8.171398
5.896800 -13.384800 8.241314
5.943600 -13.384800 8.267363
5.990400 -13.384800 8.325859
6.037200 -13.384800 8.413114
6.084000 -13.384800 8.437498
6.130800 -13.384800 8.507220
6.177600 -13.384800 8.552424
6.224400 -13.384800 8.561236
6.271200 -13.384800 8.668889
6.318000 -13.384800 8.830588
6.364800 -13.384800 9.295191
6.411600 -13.384800 9.405884
6.458400 -13.384800 9.441666
6.505200 -13.384800 9.798283
6.552000 -13.384800 10.900130
6.598800 -13.384800 23.190295
6.645600 -13.384800 23.221069
6.692400 -13.384800 29.427925
6.739200 -13.384800 29.433017
6.786000 -13.384800 29.437146
6.832800 -13.384800 29.438028
6.879600 -13.384800 29.439479
6.926400 -13.384800 29.440993
6.973200 -13.384800 29.441874
7.020000 -13.384800 29.442803
7.066800 -13.384800 29.446606
7.113600 -13.384800 29.446736
7.160400 -13.384800 29.450584
12.682800 -13.384800 8.055608
12.729600 -13.384800 8.052545
12.776400 -13.384800 8.045978
12.823200 -13.384800 8.050595
12.870000 -13.384800 8.044044
12.916800 -13.384800 8.033820
12.963600 -13.384800 8.028382
13.010400 -13.384800 8.025427
13.057200 -13.384800 8.023215
13.104000 -13.384800 8.020103
13.150800 -13.384800 8.019282
13.197600 -13.384800 8.023315
13.244400 -13.384800 8.029266
13.291200 -13.384800 8.032694
13.338000 -13.384800 8.037859
13.384800 -13.384800 8.042310
13.431600 -13.384800 8.048252
13.478400 -13.384800 8.053042
13.525200 -13.384800 8.053042
13.572000 -13.384800 8.052991
13.618800 -13.384800 8.046904
13.665600 -13.384800 8.039863
13.712400 -13.384800 8.039863
13.759200 -13.384800 8.034596
13.806000 -13.384800 8.023248
13.852800 -13.384800 8.039289
13.899600 -13.384800 8.039289
13.946400 -13.384800 8.041492
13.993200 -13.384800 8.042479
14.040000 -13.384800 8.051415
14.086800 -13.384800 8.054813
14.133600 -13.384800 8.058165
14.180400 -13.384800 8.056665
14.227200 -13.384800 8.063785
14.274000 -13.384800 8.064362
14.320800 -13.384800 8.062991
14.367600 -13.384800 8.056499
14.414400 -13.384800 8.048072
14.461200 -13.384800 8.032145
14.508000 -13.384800 8.020930
14.554800 -13.384800 7.990426
14.601600 -13.384800 7.984319
15.350400 -13.384800 6.797465
15.397200 -13.384800 6.769646
15.444000 -13.384800 6.752655
15.490800 -13.384800 6.747928
15.537600 -13.384800 6.735122
15.584400 -13.384800 6.737813
15.631200 -13.384800 6.737813
15.678000 -13.384800 6.750129
15.724800 -13.384800 6.756378
15.771600 -13.384800 6.766366
15.818400 -13.384800 6.772549
15.865200 -13.384800 6.773897
15.912000 -13.384800 6.773883
15.958800 -13.384800 6.756315
16.005600 -13.384800 6.740572
16.286400 -13.384800 4.802184
16.333200 -13.384800 4.673203
16.520400 -13.384800 3.586536
16.567200 -13.384800 3.306094
-18.720000 -13.338000 0.000000
-18.673200 -13.338000 0.000000
-18.626400 -13.338000 0.000000
-18.579600 -13.338000 -7.112998
-18.532800 -13.338000 -7.117221
-18.486000 -13.338000 -7.130131
-18.439200 -13.338000 -7.131436
-18.392400 -13.338000 -7.130131
-18.345600 -13.338000 -7.144292
-18.298800 -13.338000 -7.144402
-18.252000 -13.338000 -7.146609
-18.205200 -13.338000 -7.148971
-18.158400 -13.338000 -7.148971
-18.111600 -13.338000 -7.146609
-18.064800 -13.338000 -7.122466
-18.018000 -13.338000 -7.104749
-17.971200 -13.338000 -7.101356
-17.924400 -13.338000 -7.098401
-17.877600 -13.338000 -7.071845
-17.830800 -13.338000 -7.051344
-17.784000 -13.338000 -7.041609
-17.737200 -13.338000 -7.025706
-17.690400 -13.338000 -7.025706
-17.643600 -13.338000 -7.024729
-17.596800 -13.338000 -7.004145
-17.550000 -13.338000 -6.992966
-17.503200 -13.338000 -6.979677
-17.456400 -13.338000 -6.973754
-17.409600 -13.338000 -6.979677
-17.362800 -13.338000 -6.973754
-17.316000 -13.338000 -6.954445
-17.269200 -13.338000 -6.936024
-17.222400 -13.338000 -6.893972
-17.175600 -13.338000 -6.802744
-17.128800 -13.338000 -6.725992
-16.660800 -13.338000 -5.027696
-15.537600 -13.338000 6.849992
-15.490800 -13.338000 6.885621
-15.444000 -13.338000 6.917934
-15.397200 -13.338000 6.925693
-15.350400 -13.338000 6.934550
-15.303600 -13.338000 6.950528
-15.256800 -13.338000 6.969811
-15.210000 -13.338000 6.999582
-15.163200 -13.338000 7.016613
-15.116400 -13.338000 7.028717
-15.069600 -13.338000 7.033692
-15.022800 -13.338000 7.040925
-14.976000 -13.338000 7.040925
-14.929200 -13.338000 7.041674
-14.882400 -13.338000 7.041674
-14.835600 -13.338000 7.043299
-14.788800 -13.338000 7.043371
-14.742000 -13.338000 7.051348
-14.695200 -13.338000 7.051634
-14.648400 -13.338000 7.054122
-14.601600 -13.338000 7.054122
-14.554800 -13.338000 7.057096
-14.508000 -13.338000 7.060933
-14.461200 -13.338000 7.067854
-14.414400 -13.338000 7.076597
-14.367600 -13.338000 7.076597
-14.320800 -13.338000 7.077076
-14.274000 -13.338000 7.077791
-14.227200 -13.338000 7.077791
-14.180400 -13.338000 7.077545
-14.133600 -13.338000 7.082805
-14.086800 -13.338000 7.082805
-14.040000 -13.338000 7.082805
-13.993200 -13.338000 7.084264
-13.946400 -13.338000 7.083345
-13.899600 -13.338000 7.090069
-13.852800 -13.338000 7.094364
-13.806000 -13.338000 7.096891
-13.759200 -13.338000 7.105653
-13.712400 -13.338000 7.120637
-13.665600 -13.338000 7.128487
-13.618800 -13.338000 7.161522
-13.572000 -13.338000 7.236476
-8.798400 -13.338000 13.202918
-8.751600 -13.338000 8.490064
-8.704800 -13.338000 8.397801
-8.658000 -13.338000 8.341127
-8.611200 -13.338000 8.308259
-8.564400 -13.338000 8.308259
-8.517600 -13.338000 8.274861
-8.470800 -13.338000 8.265915
-8.424000 -13.338000 8.213014
-8.377200 -13.338000 8.118859
-8.330400 -13.338000 8.098340
-8.283600 -13.338000 8.043690
-8.236800 -13.338000 8.014307
-8.190000 -13.338000 7.993482
-8.143200 -13.338000 7.966746
-8.096400 -13.338000 7.967155
-8.049600 -13.338000 7.964487
-8.002800 -13.338000 7.879800
-7.956000 -13.338000 7.804533
-7.909200 -13.338000 7.754653
-7.862400 -13.338000 7.732854
-7.815600 -13.338000 7.711149
-7.768800 -13.338000 7.676977
-7.722000 -13.338000 7.663967
-7.675200 -13.338000 7.646301
-7.628400 -13.338000 7.620563
-7.581600 -13.338000 7.611164
-7.534800 -13.338000 7.556367
-7.488000 -13.338000 7.556038
-7.441200 -13.338000 7.556038
-7.394400 -13.338000 7.542842
-7.347600 -13.338000 7.517828
-7.300800 -13.338000 7.505219
-7.254000 -13.338000 7.485925
-7.207200 -13.338000 7.452811
-7.160400 -13.338000 7.420633
-7.113600 -13.338000 7.399039
-7.066800 -13.338000 7.391005
-7.020000 -13.338000 7.380790
-6.973200 -13.338000 7.380790
-6.926400 -13.338000 7.352003
-6.879600 -13.338000 7.352003
-6.832800 -13.338000 7.333394
-6.786000 -13.338000 7.276805
-6.739200 -13.338000 7.254145
-6.692400 -13.338000 7.233000
-6.645600 -13.338000 7.213464
-6.598800 -13.338000 7.213366
-6.552000 -13.338000 7.202425
-6.505200 -13.338000 7.162720
-6.458400 -13.338000 7.125025
-6.411600 -13.338000 7.112186
-6.364800 -13.338000 7.091198
-6.318000 -13.338000 7.086366
-6.271200 -13.338000 7.086198
-6.224400 -13.338000 7.063987
-6.177600 -13.338000 7.052424
-6.130800 -13.338000 7.022198
-6.084000 -13.338000 7.003182
-6.037200 -13.338000 6.989002
-5.990400 -13.338000 6.975689
-5.943600 -13.338000 6.964694
-5.896800 -13.338000 6.946256
-5.850000 -13.338000 6.921771
-5.803200 -13.338000 6.891393
-5.756400 -13.338000 6.882118
-5.709600 -13.338000 6.852585
-5.662800 -13.338000 6.828886
-5.616000 -13.338000 6.825935
-5.569200 -13.338000 6.825935
-5.522400 -13.338000 6.825935
-5.475600 -13.338000 6.840322
-5.428800 -13.338000 6.852585
-5.382000 -13.338000 6.856532
-5.335200 -13.338000 6.852328
-5.288400 -13.338000 6.852328
-5.241600 -13.338000 6.849530
-5.194800 -13.338000 6.810887
-5.148000 -13.338000 6.791185
-5.101200 -13.338000 6.765262
-5.054400 -13.338000 6.733330
-5.007600 -13.338000 6.725449
-4.960800 -13.338000 6.725137
-4.914000 -13.338000 6.731755
-4.867200 -13.338000 6.709963
-4.820400 -13.338000 6.682914
-4.773600 -13.338000 6.648646
-4.726800 -13.338000 6.619841
-4.680000 -13.338000 6.594801
-4.633200 -13.338000 6.594801
-4.586400 -13.338000 6.563390
-4.539600 -13.338000 6.563390
-4.492800 -13.338000 6.568639
-4.446000 -13.338000 6.568639
-4.399200 -13.338000 6.604734
-4.352400 -13.338000 6.601248
-4.305600 -13.338000 6.604734
-4.258800 -13.338000 6.618169
-4.212000 -13.338000 6.607847
-4.165200 -13.338000 6.602130
-4.118400 -13.338000 6.602130
-4.071600 -13.338000 6.601248
-4.024800 -13.338000 6.602130
-3.978000 -13.338000 6.592420
-3.931200 -13.338000 6.553900
-3.884400 -13.338000 6.585392
-3.837600 -13.338000 6.583850
-3.790800 -13.338000 6.541131
-3.744000 -13.338000 6.520113
-3.697200 -13.338000 6.500208
-3.650400 -13.338000 6.476602
-3.603600 -13.338000 6.456164
-3.556800 -13.338000 6.449883
-3.510000 -13.338000 6.443759
-3.463200 -13.338000 6.438129
-3.416400 -13.338000 6.438129
-3.369600 -13.338000 6.420931
-3.322800 -13.338000 6.443759
-3.276000 -13.338000 6.449265
-3.229200 -13.338000 6.466272
-3.182400 -13.338000 6.485530
-3.135600 -13.338000 6.488546
-3.088800 -13.338000 6.488546
-3.042000 -13.338000 6.485530
-2.995200 -13.338000 6.477063
-2.948400 -13.338000 6.477063
-2.901600 -13.338000 6.474450
-2.854800 -13.338000 6.455370
-2.808000 -13.338000 6.469517
-2.761200 -13.338000 6.476518
-2.714400 -13.338000 6.446900
-2.667600 -13.338000 6.446900
-2.620800 -13.338000 6.444346
-2.574000 -13.338000 6.445338
-2.527200 -13.338000 6.444346
-2.480400 -13.338000 6.437376
-2.433600 -13.338000 6.445338
-2.386800 -13.338000 6.445338
-2.340000 -13.338000 6.428693
-2.293200 -13.338000 6.414319
-2.246400 -13.338000 6.367812
-2.199600 -13.338000 6.357997
-2.152800 -13.338000 6.362024
-2.106000 -13.338000 6.361194
-2.059200 -13.338000 6.354732
-2.012400 -13.338000 6.363762
-1.965600 -13.338000 6.389639
-1.918800 -13.338000 6.411504
-1.872000 -13.338000 6.442156
-1.825200 -13.338000 6.411504
-1.778400 -13.338000 6.331715
-1.731600 -13.338000 6.322918
-1.684800 -13.338000 6.311451
-1.638000 -13.338000 6.311451
-1.591200 -13.338000 6.341744
-1.544400 -13.338000 6.370744
-1.497600 -13.338000 6.385225
-1.450800 -13.338000 6.407286
-1.404000 -13.338000 6.409639
-1.357200 -13.338000 6.424515
-1.310400 -13.338000 6.429924
-1.263600 -13.338000 6.436241
-1.216800 -13.338000 6.431448
-1.170000 -13.338000 6.436241
-1.123200 -13.338000 6.430548
-1.076400 -13.338000 6.436241
-1.029600 -13.338000 6.436608
-0.982800 -13.338000 6.430548
-0.936000 -13.338000 6.426469
-0.889200 -13.338000 6.426250
-0.842400 -13.338000 6.426250
-0.795600 -13.338000 6.426469
-0.748800 -13.338000 6.426250
-0.702000 -13.338000 6.419585
-0.655200 -13.338000 6.419692
-0.608400 -13.338000 6.414858
-0.561600 -13.338000 6.404923
-0.514800 -13.338000 6.407166
-0.468000 -13.338000 6.407166
-0.421200 -13.338000 6.417411
-0.374400 -13.338000 6.419692
-0.327600 -13.338000 6.434749
-0.280800 -13.338000 6.450990
-0.234000 -13.338000 6.462683
-0.187200 -13.338000 6.462683
-0.140400 -13.338000 6.453822
-0.093600 -13.338000 6.462683
-0.046800 -13.338000 6.462683
0.000000 -13.338000 6.465277
0.046800 -13.338000 6.469185
0.093600 -13.338000 6.470258
0.140400 -13.338000 6.470258
0.187200 -13.338000 6.483474
0.234000 -13.338000 6.483474
0.280800 -13.338000 6.475051
0.327600 -13.338000 6.476850
0.374400 -13.338000 6.476850
0.421200 -13.338000 6.476850
0.468000 -13.338000 6.484426
0.514800 -13.338000 6.497719
0.561600 -13.338000 6.534069
0.608400 -13.338000 6.562589
0.655200 -13.338000 6.587713
0.702000 -13.338000 6.608243
0.748800 -13.338000 6.606716
0.795600 -13.338000 6.609397
0.842400 -13.338000 6.613872
0.889200 -13.338000 6.613872
0.936000 -13.338000 6.609397
0.982800 -13.338000 6.613872
1.029600 -13.338000 6.627461
1.076400 -13.338000 6.631935
1.123200 -13.338000 6.627461
1.170000 -13.338000 6.635532
1.216800 -13.338000 6.617439
1.263600 -13.338000 6.628539
1.310400 -13.338000 6.620168
1.357200 -13.338000 6.628539
1.404000 -13.338000 6.646028
1.450800 -13.338000 6.647577
1.497600 -13.338000 6.656667
1.544400 -13.338000 6.688189
1.591200 -13.338000 6.703729
1.638000 -13.338000 6.721372
1.684800 -13.338000 6.723610
1.731600 -13.338000 6.738466
1.778400 -13.338000 6.729715
1.825200 -13.338000 6.743943
1.872000 -13.338000 6.738466
1.918800 -13.338000 6.751622
1.965600 -13.338000 6.751622
2.012400 -13.338000 6.751622
2.059200 -13.338000 6.743943
2.106000 -13.338000 6.772648
2.152800 -13.338000 6.790318
2.199600 -13.338000 6.803117
2.246400 -13.338000 6.817350
2.293200 -13.338000 6.848727
2.340000 -13.338000 6.875554
2.386800 -13.338000 6.903367
2.433600 -13.338000 6.909593
2.480400 -13.338000 6.908035
2.527200 -13.338000 6.905400
2.574000 -13.338000 6.888463
2.620800 -13.338000 6.876209
2.667600 -13.338000 6.880090
2.714400 -13.338000 6.888463
2.761200 -13.338000 6.928193
2.808000 -13.338000 6.941627
2.854800 -13.338000 7.006079
2.901600 -13.338000 7.021452
2.948400 -13.338000 7.038423
2.995200 -13.338000 7.038423
3.042000 -13.338000 7.035924
3.088800 -13.338000 7.056304
3.135600 -13.338000 7.072259
3.182400 -13.338000 7.072259
3.229200 -13.338000 7.083590
3.276000 -13.338000 7.097978
3.322800 -13.338000 7.110042
3.369600 -13.338000 7.107192
3.416400 -13.338000 7.110042
3.463200 -13.338000 7.118193
3.510000 -13.338000 7.133757
3.556800 -13.338000 7.118193
3.603600 -13.338000 7.133757
3.650400 -13.338000 7.151863
3.697200 -13.338000 7.200743
3.744000 -13.338000 7.223444
3.790800 -13.338000 7.252149
3.837600 -13.338000 7.271526
3.884400 -13.338000 7.281106
3.931200 -13.338000 7.309968
3.978000 -13.338000 7.356482
4.024800 -13.338000 7.365514
4.071600 -13.338000 7.368641
4.118400 -13.338000 7.417897
4.165200 -13.338000 7.467326
4.212000 -13.338000 7.497084
4.258800 -13.338000 7.499611
4.305600 -13.338000 7.499611
4.352400 -13.338000 7.524405
4.399200 -13.338000 7.527767
4.446000 -13.338000 7.524405
4.492800 -13.338000 7.520870
4.539600 -13.338000 7.485669
4.586400 -13.338000 7.496386
4.633200 -13.338000 7.527767
4.680000 -13.338000 7.559229
4.726800 -13.338000 7.603462
4.773600 -13.338000 7.760522
4.820400 -13.338000 7.814618
4.867200 -13.338000 7.821674
4.914000 -13.338000 7.821674
4.960800 -13.338000 7.807454
5.007600 -13.338000 7.765212
5.054400 -13.338000 7.731772
5.101200 -13.338000 7.679479
5.148000 -13.338000 7.716424
5.194800 -13.338000 7.750430
5.241600 -13.338000 7.795050
5.288400 -13.338000 7.829011
5.335200 -13.338000 7.875150
5.382000 -13.338000 7.898133
5.428800 -13.338000 7.959043
5.475600 -13.338000 8.020305
5.522400 -13.338000 8.044529
5.569200 -13.338000 8.033964
5.616000 -13.338000 8.072049
5.662800 -13.338000 8.092305
5.709600 -13.338000 8.106960
5.756400 -13.338000 8.109414
5.803200 -13.338000 8.119202
5.850000 -13.338000 8.171398
5.896800 -13.338000 8.241314
5.943600 -13.338000 8.279018
5.990400 -13.338000 8.369899
6.037200 -13.338000 8.391566
6.084000 -13.338000 8.437190
6.130800 -13.338000 8.523088
6.177600 -13.338000 8.552424
6.224400 -13.338000 8.555088
6.271200 -13.338000 8.647899
6.318000 -13.338000 8.810035
6.364800 -13.338000 9.193950
6.411600 -13.338000 9.415727
6.458400 -13.338000 9.441666
6.505200 -13.338000 9.959025
6.552000 -13.338000 11.107783
6.598800 -13.338000 23.200352
6.645600 -13.338000 23.227895
6.692400 -13.338000 29.429351
6.739200 -13.338000 29.437146
6.786000 -13.338000 29.441788
6.832800 -13.338000 29.442494
6.879600 -13.338000 29.444229
6.926400 -13.338000 29.446304
6.973200 -13.338000 29.446606
7.020000 -13.338000 29.449103
7.066800 -13.338000 29.450683
7.113600 -13.338000 29.451642
7.160400 -13.338000 29.454077
12.776400 -13.338000 8.050595
12.823200 -13.338000 8.052545
12.870000 -13.338000 8.044362
12.916800 -13.338000 8.036189
12.963600 -13.338000 8.033243
13.010400 -13.338000 8.032309
13.057200 -13.338000 8.023595
13.104000 -13.338000 8.023595
13.150800 -13.338000 8.023215
13.197600 -13.338000 8.026415
13.244400 -13.338000 8.032694
13.291200 -13.338000 8.037009
13.338000 -13.338000 8.041419
13.384800 -13.338000 8.059320
13.431600 -13.338000 8.059320
13.478400 -13.338000 8.061419
13.525200 -13.338000 8.055177
13.572000 -13.338000 8.052991
13.618800 -13.338000 8.046904
13.665600 -13.338000 8.044999
13.712400 -13.338000 8.039289
13.759200 -13.338000 8.030028
13.806000 -13.338000 8.024600
13.852800 -13.338000 8.036582
13.899600 -13.338000 8.039289
13.946400 -13.338000 8.042479
13.993200 -13.338000 8.046022
14.040000 -13.338000 8.051415
14.086800 -13.338000 8.054813
14.133600 -13.338000 8.061209
14.180400 -13.338000 8.056665
14.227200 -13.338000 8.062991
14.274000 -13.338000 8.063785
14.320800 -13.338000 8.062991
14.367600 -13.338000 8.060744
14.414400 -13.338000 8.061209
14.461200 -13.338000 8.048072
14.508000 -13.338000 8.030799
14.554800 -13.338000 8.020080
14.601600 -13.338000 8.015180
15.397200 -13.338000 6.782450
15.444000 -13.338000 6.767969
15.490800 -13.338000 6.765360
15.537600 -13.338000 6.749801
15.631200 -13.338000 6.745960
15.678000 -13.338000 6.750129
15.724800 -13.338000 6.752577
15.771600 -13.338000 6.764794
15.818400 -13.338000 6.764794
15.865200 -13.338000 6.773897
15.912000 -13.338000 6.782484
15.958800 -13.338000 6.773883
16.005600 -13.338000 6.746514
16.239600 -13.338000 5.194647
16.286400 -13.338000 4.932645
16.333200 -13.338000 4.701272
16.380000 -13.338000 4.589747
16.426800 -13.338000 4.331323
16.473600 -13.338000 4.011785
16.520400 -13.338000 3.811120
16.567200 -13.338000 3.519944
-18.720000 -13.291200 0.000000
-18.673200 -13.291200 0.000000
-18.626400 -13.291200 0.000000
-18.579600 -13.291200 -7.147926
-18.532800 -13.291200 -7.147864
-18.486000 -13.291200 -7.150062
-18.439200 -13.291200 -7.150062
-18.392400 -13.291200 -7.148971
-18.345600 -13.291200 -7.146609
-18.298800 -13.291200 -7.148971
-18.252000 -13.291200 -7.150062
-18.205200 -13.291200 -7.150062
-18.158400 -13.291200 -7.146609
-18.111600 -13.291200 -7.148971
-18.064800 -13.291200 -7.122752
-18.018000 -13.291200 -7.107699
-17.971200 -13.291200 -7.101356
-17.924400 -13.291200 -7.088009
-17.877600 -13.291200 -7.077451
-17.830800 -13.291200 -7.073351
-17.784000 -13.291200 -7.057666
-17.737200 -13.291200 -7.046445
-17.690400 -13.291200 -7.042391
-17.643600 -13.291200 -7.025706
-17.596800 -13.291200 -7.011516
-17.550000 -13.291200 -6.991464
-17.503200 -13.291200 -6.979677
-17.456400 -13.291200 -6.969553
-17.409600 -13.291200 -6.969553
-17.362800 -13.291200 -6.969553
-17.316000 -13.291200 -6.953207
-17.269200 -13.291200 -6.929078
-17.222400 -13.291200 -6.870216
-17.175600 -13.291200 -6.802355
-15.584400 -13.291200 6.831191
-15.537600 -13.291200 6.881100
-15.490800 -13.291200 6.924430
-15.444000 -13.291200 6.929572
-15.397200 -13.291200 6.941903
-15.350400 -13.291200 6.952299
-15.303600 -13.291200 6.975514
-15.256800 -13.291200 6.994465
-15.210000 -13.291200 7.006807
-15.163200 -13.291200 7.028717
-15.116400 -13.291200 7.040925
-15.069600 -13.291200 7.051107
-15.022800 -13.291200 7.051107
-14.976000 -13.291200 7.051107
-14.929200 -13.291200 7.051107
-14.882400 -13.291200 7.051107
-14.835600 -13.291200 7.051456
-14.788800 -13.291200 7.051456
-14.742000 -13.291200 7.054122
-14.695200 -13.291200 7.054811
-14.648400 -13.291200 7.055042
-14.601600 -13.291200 7.064310
-14.554800 -13.291200 7.067854
-14.508000 -13.291200 7.074187
-14.461200 -13.291200 7.076597
-14.414400 -13.291200 7.078629
-14.367600 -13.291200 7.077791
-14.320800 -13.291200 7.078629
-14.274000 -13.291200 7.082426
-14.227200 -13.291200 7.082426
-14.180400 -13.291200 7.077545
-14.133600 -13.291200 7.082805
-14.086800 -13.291200 7.082805
-14.040000 -13.291200 7.082805
-13.993200 -13.291200 7.084264
-13.946400 -13.291200 7.084264
-13.899600 -13.291200 7.090373
-13.852800 -13.291200 7.101682
-13.806000 -13.291200 7.115363
-13.759200 -13.291200 7.124863
-13.712400 -13.291200 7.141059
-13.665600 -13.291200 7.177113
-13.618800 -13.291200 7.236476
-8.798400 -13.291200 13.231621
-8.751600 -13.291200 8.493427
-8.704800 -13.291200 8.397801
-8.658000 -13.291200 8.315993
-8.611200 -13.291200 8.305352
-8.564400 -13.291200 8.296364
-8.517600 -13.291200 8.270929
-8.470800 -13.291200 8.213014
-8.424000 -13.291200 8.142292
-8.377200 -13.291200 8.118699
-8.330400 -13.291200 8.098340
-8.283600 -13.291200 8.049908
-8.236800 -13.291200 8.016898
-8.190000 -13.291200 8.004497
-8.143200 -13.291200 7.971723
-8.096400 -13.291200 7.967155
-8.049600 -13.291200 7.912205
-8.002800 -13.291200 7.840803
-7.956000 -13.291200 7.796259
-7.909200 -13.291200 7.732854
-7.862400 -13.291200 7.728135
-7.815600 -13.291200 7.711149
-7.768800 -13.291200 7.683133
-7.722000 -13.291200 7.659630
-7.675200 -13.291200 7.642400
-7.628400 -13.291200 7.613879
-7.581600 -13.291200 7.600918
-7.534800 -13.291200 7.555961
-7.488000 -13.291200 7.556038
-7.441200 -13.291200 7.559103
-7.394400 -13.291200 7.543303
-7.347600 -13.291200 7.523569
-7.300800 -13.291200 7.505219
-7.254000 -13.291200 7.476162
-7.207200 -13.291200 7.428671
-7.160400 -13.291200 7.380790
-7.113600 -13.291200 7.380790
-7.066800 -13.291200 7.378348
-7.020000 -13.291200 7.380790
-6.973200 -13.291200 7.378348
-6.926400 -13.291200 7.352003
-6.879600 -13.291200 7.353425
-6.832800 -13.291200 7.345455
-6.786000 -13.291200 7.301004
-6.739200 -13.291200 7.274586
-6.692400 -13.291200 7.217172
-6.645600 -13.291200 7.212419
-6.598800 -13.291200 7.204129
-6.552000 -13.291200 7.164902
-6.505200 -13.291200 7.136931
-6.458400 -13.291200 7.120494
-6.411600 -13.291200 7.112186
-6.364800 -13.291200 7.093093
-6.318000 -13.291200 7.091198
-6.271200 -13.291200 7.086366
-6.224400 -13.291200 7.077589
-6.177600 -13.291200 7.043568
-6.130800 -13.291200 7.014827
-6.084000 -13.291200 7.002598
-6.037200 -13.291200 6.984535
-5.990400 -13.291200 6.972028
-5.943600 -13.291200 6.946256
-5.896800 -13.291200 6.933809
-5.850000 -13.291200 6.891393
-5.803200 -13.291200 6.882118
-5.756400 -13.291200 6.854862
-5.709600 -13.291200 6.841796
-5.662800 -13.291200 6.823091
-5.616000 -13.291200 6.823091
-5.569200 -13.291200 6.823091
-5.522400 -13.291200 6.828886
-5.475600 -13.291200 6.849530
-5.428800 -13.291200 6.858787
-5.382000 -13.291200 6.858787
-5.335200 -13.291200 6.856679
-5.288400 -13.291200 6.856679
-5.241600 -13.291200 6.852124
-5.194800 -13.291200 6.810887
-5.148000 -13.291200 6.781243
-5.101200 -13.291200 6.759569
-5.054400 -13.291200 6.727664
-5.007600 -13.291200 6.709963
-4.960800 -13.291200 6.706997
-4.914000 -13.291200 6.729204
-4.867200 -13.291200 6.706997
-4.820400 -13.291200 6.653863
-4.773600 -13.291200 6.628829
-4.726800 -13.291200 6.577851
-4.680000 -13.291200 6.568639
-4.633200 -13.291200 6.557298
-4.586400 -13.291200 6.547987
-4.539600 -13.291200 6.551313
-4.492800 -13.291200 6.554663
-4.446000 -13.291200 6.562280
-4.399200 -13.291200 6.583988
-4.352400 -13.291200 6.600234
-4.305600 -13.291200 6.604734
-4.258800 -13.291200 6.613112
-4.212000 -13.291200 6.607847
-4.165200 -13.291200 6.602130
-4.118400 -13.291200 6.602130
-4.071600 -13.291200 6.594007
-4.024800 -13.291200 6.592420
-3.978000 -13.291200 6.558828
-3.931200 -13.291200 6.526961
-3.884400 -13.291200 6.541131
-3.837600 -13.291200 6.541131
-3.790800 -13.291200 6.525770
-3.744000 -13.291200 6.499259
-3.697200 -13.291200 6.481712
-3.650400 -13.291200 6.471098
-3.603600 -13.291200 6.456164
-3.556800 -13.291200 6.450355
-3.510000 -13.291200 6.443759
-3.463200 -13.291200 6.443759
-3.416400 -13.291200 6.446484
-3.369600 -13.291200 6.443759
-3.322800 -13.291200 6.451000
-3.276000 -13.291200 6.468820
-3.229200 -13.291200 6.489598
-3.182400 -13.291200 6.495266
-3.135600 -13.291200 6.495266
-3.088800 -13.291200 6.489598
-3.042000 -13.291200 6.480286
-2.995200 -13.291200 6.477063
-2.948400 -13.291200 6.477063
-2.901600 -13.291200 6.469517
-2.854800 -13.291200 6.455370
-2.808000 -13.291200 6.455370
-2.761200 -13.291200 6.430043
-2.714400 -13.291200 6.427268
-2.667600 -13.291200 6.426691
-2.620800 -13.291200 6.425663
-2.574000 -13.291200 6.426691
-2.527200 -13.291200 6.426691
-2.480400 -13.291200 6.425663
-2.433600 -13.291200 6.432358
-2.386800 -13.291200 6.437376
-2.340000 -13.291200 6.428693
-2.293200 -13.291200 6.410080
-2.246400 -13.291200 6.375771
-2.199600 -13.291200 6.357997
-2.152800 -13.291200 6.362024
-2.106000 -13.291200 6.361194
-2.059200 -13.291200 6.357072
-2.012400 -13.291200 6.378856
-1.965600 -13.291200 6.415954
-1.918800 -13.291200 6.438453
-1.872000 -13.291200 6.450277
-1.825200 -13.291200 6.447338
-1.778400 -13.291200 6.384990
-1.731600 -13.291200 6.341744
-1.684800 -13.291200 6.322918
-1.638000 -13.291200 6.310392
-1.591200 -13.291200 6.327641
-1.544400 -13.291200 6.341744
-1.497600 -13.291200 6.370744
-1.450800 -13.291200 6.385225
-1.404000 -13.291200 6.391056
-1.357200 -13.291200 6.378444
-1.310400 -13.291200 6.391056
-1.263600 -13.291200 6.378444
-1.216800 -13.291200 6.376724
-1.170000 -13.291200 6.378444
-1.123200 -13.291200 6.373197
-1.076400 -13.291200 6.373184
-1.029600 -13.291200 6.388625
-0.982800 -13.291200 6.396631
-0.936000 -13.291200 6.399312
-0.889200 -13.291200 6.414858
-0.842400 -13.291200 6.415143
-0.795600 -13.291200 6.426187
-0.748800 -13.291200 6.416944
-0.702000 -13.291200 6.415143
-0.655200 -13.291200 6.407166
-0.608400 -13.291200 6.400913
-0.561600 -13.291200 6.395663
-0.514800 -13.291200 6.395663
-0.468000 -13.291200 6.395663
-0.421200 -13.291200 6.409550
-0.374400 -13.291200 6.419692
-0.327600 -13.291200 6.443391
-0.280800 -13.291200 6.453822
-0.234000 -13.291200 6.462683
-0.187200 -13.291200 6.453822
-0.140400 -13.291200 6.441448
-0.093600 -13.291200 6.430676
-0.046800 -13.291200 6.440179
0.000000 -13.291200 6.443520
0.046800 -13.291200 6.443520
0.093600 -13.291200 6.446428
0.140400 -13.291200 6.460641
0.187200 -13.291200 6.467090
0.234000 -13.291200 6.470258
0.280800 -13.291200 6.466797
0.327600 -13.291200 6.466401
0.374400 -13.291200 6.466401
0.421200 -13.291200 6.463016
0.468000 -13.291200 6.463016
0.514800 -13.291200 6.472467
0.561600 -13.291200 6.478861
0.608400 -13.291200 6.497719
0.655200 -13.291200 6.556148
0.702000 -13.291200 6.586493
0.748800 -13.291200 6.587336
0.795600 -13.291200 6.590472
0.842400 -13.291200 6.606716
0.889200 -13.291200 6.606716
0.936000 -13.291200 6.591667
0.982800 -13.291200 6.591667
1.029600 -13.291200 6.591667
1.076400 -13.291200 6.591667
1.123200 -13.291200 6.588093
1.170000 -13.291200 6.591667
1.216800 -13.291200 6.571931
1.263600 -13.291200 6.597565
1.310400 -13.291200 6.601190
1.357200 -13.291200 6.609390
1.404000 -13.291200 6.634115
1.450800 -13.291200 6.635856
1.497600 -13.291200 6.653386
1.544400 -13.291200 6.687099
1.591200 -13.291200 6.699236
1.638000 -13.291200 6.715932
1.684800 -13.291200 6.715932
1.731600 -13.291200 6.712541
1.778400 -13.291200 6.703729
1.825200 -13.291200 6.712541
1.872000 -13.291200 6.699733
1.918800 -13.291200 6.729304
1.965600 -13.291200 6.729304
2.012400 -13.291200 6.742147
2.059200 -13.291200 6.742147
2.106000 -13.291200 6.766289
2.152800 -13.291200 6.778766
2.199600 -13.291200 6.799641
2.246400 -13.291200 6.814629
2.293200 -13.291200 6.846659
2.340000 -13.291200 6.875554
2.386800 -13.291200 6.886590
2.433600 -13.291200 6.905400
2.480400 -13.291200 6.903773
2.527200 -13.291200 6.889529
2.574000 -13.291200 6.881144
2.620800 -13.291200 6.856545
2.667600 -13.291200 6.876209
2.714400 -13.291200 6.888463
2.761200 -13.291200 6.926821
2.808000 -13.291200 6.941627
2.854800 -13.291200 6.995434
2.901600 -13.291200 7.006079
2.948400 -13.291200 7.029369
2.995200 -13.291200 7.035924
3.042000 -13.291200 7.035924
3.088800 -13.291200 7.056304
3.135600 -13.291200 7.072259
3.182400 -13.291200 7.072259
3.229200 -13.291200 7.097978
3.276000 -13.291200 7.106135
3.322800 -13.291200 7.137292
3.369600 -13.291200 7.118193
3.416400 -13.291200 7.120751
3.463200 -13.291200 7.121606
3.510000 -13.291200 7.187579
3.556800 -13.291200 7.151863
3.603600 -13.291200 7.151863
3.650400 -13.291200 7.174741
3.697200 -13.291200 7.218729
3.744000 -13.291200 7.238974
3.790800 -13.291200 7.252149
3.837600 -13.291200 7.280476
3.884400 -13.291200 7.282339
3.931200 -13.291200 7.342523
3.978000 -13.291200 7.365514
4.024800 -13.291200 7.377021
4.071600 -13.291200 7.382034
4.118400 -13.291200 7.417897
4.165200 -13.291200 7.454512
4.212000 -13.291200 7.493345
4.258800 -13.291200 7.499611
4.305600 -13.291200 7.500144
4.352400 -13.291200 7.529580
4.399200 -13.291200 7.553472
4.446000 -13.291200 7.560044
4.492800 -13.291200 7.560044
4.539600 -13.291200 7.541903
4.586400 -13.291200 7.544204
4.633200 -13.291200 7.559229
4.680000 -13.291200 7.570864
4.726800 -13.291200 7.603462
4.773600 -13.291200 7.760522
4.820400 -13.291200 7.814618
4.867200 -13.291200 7.820042
4.914000 -13.291200 7.820042
4.960800 -13.291200 7.814618
5.007600 -13.291200 7.765212
5.054400 -13.291200 7.736293
5.101200 -13.291200 7.728501
5.148000 -13.291200 7.736293
5.194800 -13.291200 7.776515
5.241600 -13.291200 7.828799
5.288400 -13.291200 7.861185
5.335200 -13.291200 7.898483
5.382000 -13.291200 7.931111
5.428800 -13.291200 7.966672
5.475600 -13.291200 8.032313
5.522400 -13.291200 8.051866
5.569200 -13.291200 8.056013
5.616000 -13.291200 8.074034
5.662800 -13.291200 8.101644
5.709600 -13.291200 8.106960
5.756400 -13.291200 8.109414
5.803200 -13.291200 8.111385
5.850000 -13.291200 8.131945
5.896800 -13.291200 8.241314
5.943600 -13.291200 8.299704
5.990400 -13.291200 8.369899
6.037200 -13.291200 8.413114
6.084000 -13.291200 8.470515
6.130800 -13.291200 8.523088
6.177600 -13.291200 8.552424
6.224400 -13.291200 8.555088
6.271200 -13.291200 8.627948
6.318000 -13.291200 8.734221
6.364800 -13.291200 8.811170
6.411600 -13.291200 9.084458
6.458400 -13.291200 9.193950
6.505200 -13.291200 10.810637
6.552000 -13.291200 11.149988
6.598800 -13.291200 23.212253
6.645600 -13.291200 23.241563
6.692400 -13.291200 29.440134
6.739200 -13.291200 29.443041
6.786000 -13.291200 29.446304
6.832800 -13.291200 29.446708
6.879600 -13.291200 29.449109
6.926400 -13.291200 29.450538
6.973200 -13.291200 29.450683
7.020000 -13.291200 29.452590
7.066800 -13.291200 29.454432
7.113600 -13.291200 29.454671
12.776400 -13.291200 8.052545
12.823200 -13.291200 8.052962
12.870000 -13.291200 8.048778
12.916800 -13.291200 8.039609
12.963600 -13.291200 8.033243
13.010400 -13.291200 8.033243
13.057200 -13.291200 8.032309
13.104000 -13.291200 8.033636
13.150800 -13.291200 8.032309
13.197600 -13.291200 8.037009
13.244400 -13.291200 8.037009
13.291200 -13.291200 8.039669
13.338000 -13.291200 8.046816
13.384800 -13.291200 8.059320
13.431600 -13.291200 8.059320
13.478400 -13.291200 8.061419
13.525200 -13.291200 8.053042
13.572000 -13.291200 8.046904
13.618800 -13.291200 8.046816
13.665600 -13.291200 8.044085
13.712400 -13.291200 8.039289
13.759200 -13.291200 8.030028
13.806000 -13.291200 8.024600
13.852800 -13.291200 8.036582
13.899600 -13.291200 8.039289
13.946400 -13.291200 8.041492
13.993200 -13.291200 8.046022
14.040000 -13.291200 8.051415
14.086800 -13.291200 8.054813
14.133600 -13.291200 8.061209
14.180400 -13.291200 8.061209
14.227200 -13.291200 8.063785
14.274000 -13.291200 8.069814
14.320800 -13.291200 8.069814
14.367600 -13.291200 8.064362
14.414400 -13.291200 8.070378
14.461200 -13.291200 8.056499
14.508000 -13.291200 8.049604
14.554800 -13.291200 8.032878
14.601600 -13.291200 8.029315
14.648400 -13.291200 8.019577
15.350400 -13.291200 6.823827
15.397200 -13.291200 6.794283
15.444000 -13.291200 6.784128
15.490800 -13.291200 6.777888
15.537600 -13.291200 6.767739
15.584400 -13.291200 6.769071
15.631200 -13.291200 6.756378
15.678000 -13.291200 6.764794
15.724800 -13.291200 6.772549
15.865200 -13.291200 6.802412
15.912000 -13.291200 6.782802
15.958800 -13.291200 6.782592
16.005600 -13.291200 6.751177
16.052400 -13.291200 6.691461
16.333200 -13.291200 4.930215
16.380000 -13.291200 4.693640
16.426800 -13.291200 4.436087
16.473600 -13.291200 4.218631
16.567200 -13.291200 3.686406
-18.720000 -13.244400 0.000000
-18.673200 -13.244400 0.000000
-18.626400 -13.244400 0.000000
-18.579600 -13.244400 -7.147926
-18.532800 -13.244400 -7.136225
-18.486000 -13.244400 -7.147926
-18.439200 -13.244400 -7.144402
-18.392400 -13.244400 -7.144402
-18.345600 -13.244400 -7.146609
-18.298800 -13.244400 -7.154967
-18.252000 -13.244400 -7.156301
-18.205200 -13.244400 -7.156959
-18.158400 -13.244400 -7.154967
-18.111600 -13.244400 -7.156959
-18.064800 -13.244400 -7.146609
-18.018000 -13.244400 -7.116212
-17.971200 -13.244400 -7.101356
-17.924400 -13.244400 -7.088009
-17.877600 -13.244400 -7.077451
-17.830800 -13.244400 -7.077451
-17.784000 -13.244400 -7.064374
-17.737200 -13.244400 -7.056407
-17.690400 -13.244400 -7.046445
-17.643600 -13.244400 -7.025973
-17.596800 -13.244400 -7.019026
-17.550000 -13.244400 -7.004145
-17.503200 -13.244400 -6.991464
-17.456400 -13.244400 -6.976072
-17.409600 -13.244400 -6.965594
-17.362800 -13.244400 -6.965594
-17.316000 -13.244400 -6.952802
-17.269200 -13.244400 -6.881931
-17.222400 -13.244400 -6.839690
-17.175600 -13.244400 -6.751637
-16.754400 -13.244400 -5.295945
-15.631200 -13.244400 6.831191
-15.584400 -13.244400 6.852124
-15.537600 -13.244400 6.909071
-15.490800 -13.244400 6.933451
-15.444000 -13.244400 6.944548
-15.397200 -13.244400 6.952299
-15.350400 -13.244400 6.990666
-15.303600 -13.244400 7.013823
-15.256800 -13.244400 7.016782
-15.210000 -13.244400 7.021901
-15.163200 -13.244400 7.051107
-15.116400 -13.244400 7.056443
-15.069600 -13.244400 7.060614
-15.022800 -13.244400 7.060614
-14.976000 -13.244400 7.058650
-14.929200 -13.244400 7.058650
-14.882400 -13.244400 7.056443
-14.835600 -13.244400 7.055679
-14.788800 -13.244400 7.055042
-14.742000 -13.244400 7.055679
-14.695200 -13.244400 7.057096
-14.648400 -13.244400 7.063889
-14.601600 -13.244400 7.065289
-14.554800 -13.244400 7.074187
-14.508000 -13.244400 7.076597
-14.461200 -13.244400 7.077545
-14.414400 -13.244400 7.078629
-14.367600 -13.244400 7.078629
-14.320800 -13.244400 7.084187
-14.274000 -13.244400 7.088260
-14.227200 -13.244400 7.087079
-14.180400 -13.244400 7.087079
-14.133600 -13.244400 7.090973
-14.086800 -13.244400 7.090973
-14.040000 -13.244400 7.090973
-13.993200 -13.244400 7.094364
-13.946400 -13.244400 7.094364
-13.899600 -13.244400 7.107270
-13.852800 -13.244400 7.116321
-13.806000 -13.244400 7.128487
-13.759200 -13.244400 7.142194
-13.712400 -13.244400 7.188603
-13.665600 -13.244400 7.236476
-8.751600 -13.244400 8.598972
-8.704800 -13.244400 8.420210
-8.658000 -13.244400 8.341127
-8.611200 -13.244400 8.308259
-8.564400 -13.244400 8.296364
-8.517600 -13.244400 8.274861
-8.470800 -13.244400 8.213014
-8.424000 -13.244400 8.139400
-8.377200 -13.244400 8.118291
-8.330400 -13.244400 8.098340
-8.283600 -13.244400 8.052275
-8.236800 -13.244400 8.016898
-8.190000 -13.244400 8.014307
-8.143200 -13.244400 8.003241
-8.096400 -13.244400 7.955120
-8.049600 -13.244400 7.866316
-8.002800 -13.244400 7.796259
-7.956000 -13.244400 7.754653
-7.909200 -13.244400 7.722332
-7.862400 -13.244400 7.722332
-7.815600 -13.244400 7.685646
-7.768800 -13.244400 7.683133
-7.722000 -13.244400 7.663967
-7.675200 -13.244400 7.655014
-7.628400 -13.244400 7.624273
-7.581600 -13.244400 7.611164
-7.534800 -13.244400 7.555961
-7.488000 -13.244400 7.556038
-7.441200 -13.244400 7.556038
-7.394400 -13.244400 7.528844
-7.347600 -13.244400 7.510397
-7.300800 -13.244400 7.456512
-7.254000 -13.244400 7.442693
-7.207200 -13.244400 7.394122
-7.160400 -13.244400 7.378022
-7.113600 -13.244400 7.380790
-7.066800 -13.244400 7.380790
-7.020000 -13.244400 7.394122
-6.973200 -13.244400 7.380790
-6.926400 -13.244400 7.350811
-6.879600 -13.244400 7.345455
-6.832800 -13.244400 7.342770
-6.786000 -13.244400 7.316793
-6.739200 -13.244400 7.247141
-6.692400 -13.244400 7.213366
-6.645600 -13.244400 7.210559
-6.598800 -13.244400 7.204077
-6.552000 -13.244400 7.137179
-6.505200 -13.244400 7.126019
-6.458400 -13.244400 7.101668
-6.411600 -13.244400 7.101668
-6.364800 -13.244400 7.091198
-6.318000 -13.244400 7.086198
-6.271200 -13.244400 7.086198
-6.224400 -13.244400 7.078711
-6.177600 -13.244400 7.037196
-6.130800 -13.244400 7.014827
-6.084000 -13.244400 6.989771
-6.037200 -13.244400 6.972028
-5.990400 -13.244400 6.946256
-5.943600 -13.244400 6.933809
-5.896800 -13.244400 6.908360
-5.850000 -13.244400 6.884089
-5.803200 -13.244400 6.860496
-5.756400 -13.244400 6.850965
-5.709600 -13.244400 6.843270
-5.662800 -13.244400 6.825935
-5.616000 -13.244400 6.828886
-5.569200 -13.244400 6.828886
-5.522400 -13.244400 6.834092
-5.475600 -13.244400 6.843270
-5.428800 -13.244400 6.856532
-5.382000 -13.244400 6.856532
-5.335200 -13.244400 6.856532
-5.288400 -13.244400 6.856532
-5.241600 -13.244400 6.834238
-5.194800 -13.244400 6.796659
-5.148000 -13.244400 6.761689
-5.101200 -13.244400 6.727664
-5.054400 -13.244400 6.709963
-5.007600 -13.244400 6.704954
-4.960800 -13.244400 6.702074
-4.914000 -13.244400 6.709963
-4.867200 -13.244400 6.695180
-4.820400 -13.244400 6.628829
-4.773600 -13.244400 6.594801
-4.726800 -13.244400 6.568639
-4.680000 -13.244400 6.557298
-4.633200 -13.244400 6.543422
-4.586400 -13.244400 6.537508
-4.539600 -13.244400 6.551313
-4.492800 -13.244400 6.566938
-4.446000 -13.244400 6.573780
-4.399200 -13.244400 6.613112
-4.352400 -13.244400 6.618247
-4.305600 -13.244400 6.618247
-4.258800 -13.244400 6.618247
-4.212000 -13.244400 6.607847
-4.165200 -13.244400 6.602130
-4.118400 -13.244400 6.594007
-4.071600 -13.244400 6.592420
-4.024800 -13.244400 6.585014
-3.978000 -13.244400 6.526961
-3.931200 -13.244400 6.510613
-3.884400 -13.244400 6.513082
-3.837600 -13.244400 6.510613
-3.790800 -13.244400 6.500208
-3.744000 -13.244400 6.473140
-3.697200 -13.244400 6.473140
-3.650400 -13.244400 6.464934
-3.603600 -13.244400 6.456164
-3.556800 -13.244400 6.451000
-3.510000 -13.244400 6.449883
-3.463200 -13.244400 6.449883
-3.416400 -13.244400 6.449883
-3.369600 -13.244400 6.449414
-3.322800 -13.244400 6.457954
-3.276000 -13.244400 6.468820
-3.229200 -13.244400 6.489598
-3.182400 -13.244400 6.489598
-3.135600 -13.244400 6.489598
-3.088800 -13.244400 6.474450
-3.042000 -13.244400 6.474450
-2.995200 -13.244400 6.455370
-2.948400 -13.244400 6.455967
-2.901600 -13.244400 6.455370
-2.854800 -13.244400 6.438307
-2.808000 -13.244400 6.435560
-2.761200 -13.244400 6.424091
-2.714400 -13.244400 6.417679
-2.667600 -13.244400 6.415967
-2.620800 -13.244400 6.414043
-2.574000 -13.244400 6.415967
-2.527200 -13.244400 6.417679
-2.480400 -13.244400 6.414043
-2.433600 -13.244400 6.418023
-2.386800 -13.244400 6.432358
-2.340000 -13.244400 6.418023
-2.293200 -13.244400 6.405590
-2.246400 -13.244400 6.379345
-2.199600 -13.244400 6.357072
-2.152800 -13.244400 6.357072
-2.106000 -13.244400 6.357072
-2.059200 -13.244400 6.354732
-2.012400 -13.244400 6.362024
-1.965600 -13.244400 6.411504
-1.918800 -13.244400 6.415954
-1.872000 -13.244400 6.438453
-1.825200 -13.244400 6.422806
-1.778400 -13.244400 6.389722
-1.731600 -13.244400 6.376077
-1.684800 -13.244400 6.371231
-1.638000 -13.244400 6.341744
-1.591200 -13.244400 6.341744
-1.544400 -13.244400 6.341744
-1.497600 -13.244400 6.347166
-1.450800 -13.244400 6.370744
-1.404000 -13.244400 6.373197
-1.357200 -13.244400 6.370744
-1.310400 -13.244400 6.371461
-1.263600 -13.244400 6.373184
-1.216800 -13.244400 6.368991
-1.170000 -13.244400 6.368991
-1.123200 -13.244400 6.364082
-1.076400 -13.244400 6.364082
-1.029600 -13.244400 6.368239
-0.982800 -13.244400 6.388625
-0.936000 -13.244400 6.391839
-0.889200 -13.244400 6.399312
-0.842400 -13.244400 6.403558
-0.795600 -13.244400 6.416944
-0.748800 -13.244400 6.407166
-0.702000 -13.244400 6.407166
-0.655200 -13.244400 6.400683
-0.608400 -13.244400 6.387490
-0.561600 -13.244400 6.386329
-0.514800 -13.244400 6.387490
-0.468000 -13.244400 6.388787
-0.421200 -13.244400 6.405481
-0.374400 -13.244400 6.413194
-0.327600 -13.244400 6.429654
-0.280800 -13.244400 6.450990
-0.234000 -13.244400 6.456364
-0.187200 -13.244400 6.430676
-0.140400 -13.244400 6.429654
-0.093600 -13.244400 6.428719
-0.046800 -13.244400 6.430676
0.000000 -13.244400 6.442706
0.046800 -13.244400 6.443520
0.093600 -13.244400 6.460641
0.140400 -13.244400 6.463510
0.187200 -13.244400 6.470258
0.234000 -13.244400 6.475051
0.280800 -13.244400 6.470258
0.327600 -13.244400 6.466401
0.374400 -13.244400 6.463016
0.421200 -13.244400 6.435736
0.468000 -13.244400 6.435736
0.514800 -13.244400 6.435736
0.561600 -13.244400 6.456087
0.608400 -13.244400 6.476850
0.655200 -13.244400 6.538366
0.702000 -13.244400 6.556148
0.748800 -13.244400 6.568225
0.795600 -13.244400 6.571397
0.842400 -13.244400 6.577216
0.889200 -13.244400 6.577216
0.936000 -13.244400 6.577216
0.982800 -13.244400 6.569948
1.029600 -13.244400 6.569948
1.076400 -13.244400 6.575215
1.123200 -13.244400 6.564325
1.170000 -13.244400 6.575215
1.216800 -13.244400 6.564325
1.263600 -13.244400 6.575215
1.310400 -13.244400 6.597565
1.357200 -13.244400 6.601220
1.404000 -13.244400 6.632136
1.450800 -13.244400 6.634115
1.497600 -13.244400 6.656667
1.544400 -13.244400 6.688189
1.591200 -13.244400 6.694445
1.638000 -13.244400 6.712541
1.684800 -13.244400 6.703729
1.731600 -13.244400 6.700885
1.778400 -13.244400 6.700885
1.825200 -13.244400 6.698281
1.872000 -13.244400 6.695109
1.918800 -13.244400 6.712942
1.965600 -13.244400 6.729304
2.012400 -13.244400 6.751906
2.059200 -13.244400 6.742147
2.106000 -13.244400 6.758914
2.152800 -13.244400 6.777433
2.199600 -13.244400 6.799641
2.246400 -13.244400 6.817350
2.293200 -13.244400 6.852092
2.340000 -13.244400 6.875554
2.386800 -13.244400 6.881753
2.433600 -13.244400 6.903773
2.480400 -13.244400 6.886590
2.527200 -13.244400 6.881144
2.574000 -13.244400 6.876209
2.620800 -13.244400 6.863776
2.667600 -13.244400 6.874114
2.714400 -13.244400 6.888463
2.761200 -13.244400 6.926821
2.808000 -13.244400 6.941627
2.854800 -13.244400 6.993674
2.901600 -13.244400 6.996349
2.948400 -13.244400 7.020410
2.995200 -13.244400 7.035459
3.042000 -13.244400 7.038423
3.088800 -13.244400 7.058620
3.135600 -13.244400 7.064039
3.182400 -13.244400 7.064397
3.229200 -13.244400 7.080665
3.276000 -13.244400 7.097978
3.322800 -13.244400 7.137292
3.369600 -13.244400 7.110042
3.416400 -13.244400 7.118193
3.463200 -13.244400 7.121606
3.510000 -13.244400 7.192001
3.556800 -13.244400 7.192001
3.603600 -13.244400 7.187796
3.650400 -13.244400 7.187796
3.697200 -13.244400 7.223235
3.744000 -13.244400 7.238974
3.790800 -13.244400 7.252149
3.837600 -13.244400 7.280476
3.884400 -13.244400 7.280476
3.931200 -13.244400 7.330210
3.978000 -13.244400 7.363243
4.024800 -13.244400 7.381141
4.071600 -13.244400 7.409386
4.118400 -13.244400 7.420286
4.165200 -13.244400 7.440771
4.212000 -13.244400 7.493345
4.258800 -13.244400 7.500144
4.305600 -13.244400 7.524405
4.352400 -13.244400 7.563649
4.399200 -13.244400 7.565926
4.446000 -13.244400 7.574773
4.492800 -13.244400 7.573646
4.539600 -13.244400 7.565926
4.586400 -13.244400 7.573646
4.633200 -13.244400 7.576064
4.680000 -13.244400 7.590644
4.726800 -13.244400 7.674875
4.773600 -13.244400 7.760522
4.820400 -13.244400 7.814618
4.867200 -13.244400 7.814618
4.914000 -13.244400 7.807454
4.960800 -13.244400 7.814618
5.007600 -13.244400 7.776515
5.054400 -13.244400 7.751809
5.101200 -13.244400 7.739696
5.148000 -13.244400 7.751809
5.194800 -13.244400 7.824558
5.241600 -13.244400 7.867168
5.288400 -13.244400 7.893878
5.335200 -13.244400 7.927257
5.382000 -13.244400 7.952137
5.428800 -13.244400 8.003563
5.475600 -13.244400 8.044529
5.522400 -13.244400 8.056013
5.569200 -13.244400 8.059593
5.616000 -13.244400 8.074034
5.662800 -13.244400 8.101776
5.709600 -13.244400 8.107533
5.756400 -13.244400 8.119202
5.803200 -13.244400 8.119202
5.850000 -13.244400 8.193207
5.896800 -13.244400 8.260209
5.943600 -13.244400 8.322091
5.990400 -13.244400 8.384782
6.037200 -13.244400 8.435544
6.084000 -13.244400 8.482478
6.130800 -13.244400 8.540023
6.177600 -13.244400 8.587482
6.224400 -13.244400 8.587482
6.271200 -13.244400 8.632808
6.318000 -13.244400 8.734221
6.364800 -13.244400 8.775957
6.411600 -13.244400 8.810035
6.458400 -13.244400 8.935352
6.505200 -13.244400 10.900130
6.552000 -13.244400 11.173128
6.598800 -13.244400 23.224084
6.645600 -13.244400 29.440134
6.692400 -13.244400 29.446304
6.739200 -13.244400 29.448028
6.786000 -13.244400 29.449103
6.832800 -13.244400 29.450043
6.879600 -13.244400 29.452407
6.926400 -13.244400 29.453356
6.973200 -13.244400 29.454546
7.020000 -13.244400 29.454671
7.066800 -13.244400 29.454894
7.113600 -13.244400 29.458653
7.160400 -13.244400 29.458986
12.823200 -13.244400 8.058913
12.870000 -13.244400 8.052962
12.916800 -13.244400 8.044362
12.963600 -13.244400 8.039632
13.010400 -13.244400 8.039632
13.057200 -13.244400 8.039669
13.104000 -13.244400 8.039632
13.150800 -13.244400 8.033636
13.197600 -13.244400 8.038836
13.244400 -13.244400 8.038836
13.291200 -13.244400 8.039669
13.338000 -13.244400 8.039669
13.384800 -13.244400 8.046816
13.431600 -13.244400 8.052364
13.478400 -13.244400 8.067058
13.525200 -13.244400 8.055177
13.572000 -13.244400 8.044999
13.618800 -13.244400 8.044085
13.665600 -13.244400 8.043186
13.712400 -13.244400 8.042479
13.759200 -13.244400 8.030028
13.806000 -13.244400 8.026535
13.852800 -13.244400 8.036582
13.899600 -13.244400 8.039289
13.946400 -13.244400 8.042479
13.993200 -13.244400 8.048689
14.040000 -13.244400 8.051415
14.086800 -13.244400 8.055400
14.133600 -13.244400 8.061209
14.180400 -13.244400 8.061209
14.227200 -13.244400 8.063785
14.274000 -13.244400 8.070573
14.320800 -13.244400 8.072274
14.367600 -13.244400 8.077710
14.414400 -13.244400 8.079592
14.461200 -13.244400 8.058982
14.508000 -13.244400 8.052244
14.554800 -13.244400 8.048072
14.601600 -13.244400 8.030799
14.648400 -13.244400 8.020930
15.350400 -13.244400 6.836817
15.397200 -13.244400 6.794283
15.444000 -13.244400 6.785658
15.490800 -13.244400 6.785658
15.537600 -13.244400 6.772464
15.584400 -13.244400 6.777888
15.631200 -13.244400 6.772549
15.678000 -13.244400 6.777888
15.724800 -13.244400 6.839381
15.771600 -13.244400 6.840694
15.818400 -13.244400 6.782802
15.865200 -13.244400 6.812294
15.912000 -13.244400 6.803424
15.958800 -13.244400 6.802412
16.005600 -13.244400 6.773935
16.052400 -13.244400 6.737331
16.099200 -13.244400 6.701272
16.380000 -13.244400 4.820882
16.426800 -13.244400 4.673203
16.473600 -13.244400 4.379025
16.520400 -13.244400 4.103570
16.567200 -13.244400 3.896277
16.614000 -13.244400 3.607921
-18.720000 -13.197600 0.000000
-18.673200 -13.197600 0.000000
-18.626400 -13.197600 0.000000
-18.579600 -13.197600 -7.160845
-18.532800 -13.197600 -7.136225
-18.486000 -13.197600 -7.150062
-18.439200 -13.197600 -7.144402
-18.392400 -13.197600 -7.144402
-18.345600 -13.197600 -7.146609
-18.298800 -13.197600 -7.162517
-18.252000 -13.197600 -7.157809
-18.205200 -13.197600 -7.157809
-18.158400 -13.197600 -7.146609
-18.111600 -13.197600 -7.156301
-18.064800 -13.197600 -7.144229
-18.018000 -13.197600 -7.104749
-17.971200 -13.197600 -7.101212
-17.924400 -13.197600 -7.094104
-17.877600 -13.197600 -7.077451
-17.830800 -13.197600 -7.077451
-17.784000 -13.197600 -7.060995
-17.737200 -13.197600 -7.051344
-17.690400 -13.197600 -7.051344
-17.643600 -13.197600 -7.042391
-17.596800 -13.197600 -7.025706
-17.550000 -13.197600 -7.011516
-17.503200 -13.197600 -7.007650
-17.456400 -13.197600 -6.991464
-17.409600 -13.197600 -6.965594
-17.362800 -13.197600 -6.952802
-17.316000 -13.197600 -6.925124
-17.269200 -13.197600 -6.868067
-17.222400 -13.197600 -6.802744
-16.801200 -13.197600 -5.432431
-16.754400 -13.197600 -5.295945
-16.707600 -13.197600 -5.145678
-15.631200 -13.197600 6.892797
-15.584400 -13.197600 6.917934
-15.537600 -13.197600 6.941459
-15.490800 -13.197600 6.952299
-15.444000 -13.197600 6.982878
-15.397200 -13.197600 6.990666
-15.350400 -13.197600 7.013823
-15.303600 -13.197600 7.027633
-15.256800 -13.197600 7.030549
-15.210000 -13.197600 7.037828
-15.163200 -13.197600 7.051107
-15.116400 -13.197600 7.057311
-15.069600 -13.197600 7.062931
-15.022800 -13.197600 7.067197
-14.976000 -13.197600 7.066794
-14.929200 -13.197600 7.066794
-14.882400 -13.197600 7.066794
-14.835600 -13.197600 7.064310
-14.788800 -13.197600 7.063889
-14.742000 -13.197600 7.064310
-14.695200 -13.197600 7.064310
-14.648400 -13.197600 7.064310
-14.601600 -13.197600 7.065777
-14.554800 -13.197600 7.068961
-14.508000 -13.197600 7.074587
-14.461200 -13.197600 7.077545
-14.414400 -13.197600 7.084025
-14.367600 -13.197600 7.089098
-14.320800 -13.197600 7.095539
-14.274000 -13.197600 7.099097
-14.227200 -13.197600 7.101462
-14.180400 -13.197600 7.101462
-14.133600 -13.197600 7.101769
-14.086800 -13.197600 7.102314
-14.040000 -13.197600 7.106461
-13.993200 -13.197600 7.107652
-13.946400 -13.197600 7.108230
-13.899600 -13.197600 7.115363
-13.852800 -13.197600 7.133721
-13.806000 -13.197600 7.163715
-13.759200 -13.197600 7.177113
-13.712400 -13.197600 7.208170
-8.798400 -13.197600 12.835839
-8.751600 -13.197600 8.598538
-8.704800 -13.197600 8.417008
-8.658000 -13.197600 8.315993
-8.611200 -13.197600 8.308259
-8.564400 -13.197600 8.303266
-8.517600 -13.197600 8.270929
-8.470800 -13.197600 8.188544
-8.424000 -13.197600 8.130843
-8.377200 -13.197600 8.118291
-8.330400 -13.197600 8.058705
-8.283600 -13.197600 8.020466
-8.236800 -13.197600 7.989836
-8.190000 -13.197600 7.966314
-8.143200 -13.197600 7.958593
-8.096400 -13.197600 7.921292
-8.049600 -13.197600 7.813762
-8.002800 -13.197600 7.785746
-7.956000 -13.197600 7.739888
-7.909200 -13.197600 7.713237
-7.862400 -13.197600 7.705922
-7.815600 -13.197600 7.685646
-7.768800 -13.197600 7.685646
-7.722000 -13.197600 7.668853
-7.675200 -13.197600 7.664934
-7.628400 -13.197600 7.646301
-7.581600 -13.197600 7.624273
-7.534800 -13.197600 7.556367
-7.488000 -13.197600 7.556038
-7.441200 -13.197600 7.543303
-7.394400 -13.197600 7.511665
-7.347600 -13.197600 7.456512
-7.300800 -13.197600 7.411204
-7.254000 -13.197600 7.394122
-7.207200 -13.197600 7.371618
-7.160400 -13.197600 7.371618
-7.113600 -13.197600 7.380790
-7.066800 -13.197600 7.380790
-7.020000 -13.197600 7.397715
-6.973200 -13.197600 7.380790
-6.926400 -13.197600 7.350811
-6.879600 -13.197600 7.345455
-6.832800 -13.197600 7.342770
-6.786000 -13.197600 7.316793
-6.739200 -13.197600 7.247141
-6.692400 -13.197600 7.204129
-6.645600 -13.197600 7.204077
-6.598800 -13.197600 7.174001
-6.552000 -13.197600 7.126019
-6.505200 -13.197600 7.101668
-6.458400 -13.197600 7.076146
-6.411600 -13.197600 7.091198
-6.364800 -13.197600 7.086366
-6.318000 -13.197600 7.086198
-6.271200 -13.197600 7.085485
-6.224400 -13.197600 7.078711
-6.177600 -13.197600 7.036524
-6.130800 -13.197600 7.011958
-6.084000 -13.197600 6.981331
-6.037200 -13.197600 6.946505
-5.990400 -13.197600 6.933809
-5.943600 -13.197600 6.915911
-5.896800 -13.197600 6.894011
-5.850000 -13.197600 6.866894
-5.803200 -13.197600 6.854862
-5.756400 -13.197600 6.843580
-5.709600 -13.197600 6.843270
-5.662800 -13.197600 6.825935
-5.616000 -13.197600 6.828886
-5.569200 -13.197600 6.828886
-5.522400 -13.197600 6.834092
-5.475600 -13.197600 6.840322
-5.428800 -13.197600 6.845885
-5.382000 -13.197600 6.835064
-5.335200 -13.197600 6.837928
-5.288400 -13.197600 6.835064
-5.241600 -13.197600 6.804501
-5.194800 -13.197600 6.782631
-5.148000 -13.197600 6.733330
-5.101200 -13.197600 6.704954
-5.054400 -13.197600 6.706997
-5.007600 -13.197600 6.689706
-4.960800 -13.197600 6.689706
-4.914000 -13.197600 6.695180
-4.867200 -13.197600 6.653863
-4.820400 -13.197600 6.616705
-4.773600 -13.197600 6.578944
-4.726800 -13.197600 6.557298
-4.680000 -13.197600 6.546416
-4.633200 -13.197600 6.537508
-4.586400 -13.197600 6.535955
-4.539600 -13.197600 6.543422
-4.492800 -13.197600 6.552162
-4.446000 -13.197600 6.559694
-4.399200 -13.197600 6.590776
-4.352400 -13.197600 6.600234
-4.305600 -13.197600 6.607847
-4.258800 -13.197600 6.613112
-4.212000 -13.197600 6.607847
-4.165200 -13.197600 6.604734
-4.118400 -13.197600 6.593122
-4.071600 -13.197600 6.585326
-4.024800 -13.197600 6.553900
-3.978000 -13.197600 6.523257
-3.931200 -13.197600 6.510613
-3.884400 -13.197600 6.499342
-3.837600 -13.197600 6.499342
-3.790800 -13.197600 6.478726
-3.744000 -13.197600 6.469994
-3.697200 -13.197600 6.464934
-3.650400 -13.197600 6.456164
-3.603600 -13.197600 6.451626
-3.556800 -13.197600 6.449883
-3.510000 -13.197600 6.443759
-3.463200 -13.197600 6.443759
-3.416400 -13.197600 6.443759
-3.369600 -13.197600 6.434923
-3.322800 -13.197600 6.446484
-3.276000 -13.197600 6.449420
-3.229200 -13.197600 6.469321
-3.182400 -13.197600 6.469321
-3.135600 -13.197600 6.469321
-3.088800 -13.197600 6.469321
-3.042000 -13.197600 6.455370
-2.995200 -13.197600 6.438704
-2.948400 -13.197600 6.438704
-2.901600 -13.197600 6.430043
-2.854800 -13.197600 6.427268
-2.808000 -13.197600 6.421472
-2.761200 -13.197600 6.411993
-2.714400 -13.197600 6.381245
-2.667600 -13.197600 6.383679
-2.620800 -13.197600 6.405435
-2.574000 -13.197600 6.411993
-2.527200 -13.197600 6.415967
-2.480400 -13.197600 6.410568
-2.433600 -13.197600 6.425663
-2.386800 -13.197600 6.437294
-2.340000 -13.197600 6.437376
-2.293200 -13.197600 6.437294
-2.246400 -13.197600 6.405590
-2.199600 -13.197600 6.381853
-2.152800 -13.197600 6.378856
-2.106000 -13.197600 6.361194
-2.059200 -13.197600 6.353373
-2.012400 -13.197600 6.357072
-1.965600 -13.197600 6.361194
-1.918800 -13.197600 6.378856
-1.872000 -13.197600 6.397323
-1.825200 -13.197600 6.397323
-1.778400 -13.197600 6.384990
-1.731600 -13.197600 6.376077
-1.684800 -13.197600 6.364621
-1.638000 -13.197600 6.347166
-1.591200 -13.197600 6.347166
-1.544400 -13.197600 6.341744
-1.497600 -13.197600 6.327641
-1.450800 -13.197600 6.347166
-1.404000 -13.197600 6.368991
-1.357200 -13.197600 6.365409
-1.310400 -13.197600 6.368991
-1.263600 -13.197600 6.371461
-1.216800 -13.197600 6.368239
-1.170000 -13.197600 6.368239
-1.123200 -13.197600 6.359267
-1.076400 -13.197600 6.359267
-1.029600 -13.197600 6.359267
-0.982800 -13.197600 6.367330
-0.936000 -13.197600 6.367330
-0.889200 -13.197600 6.367330
-0.842400 -13.197600 6.386329
-0.795600 -13.197600 6.399312
-0.748800 -13.197600 6.400683
-0.702000 -13.197600 6.403558
-0.655200 -13.197600 6.394092
-0.608400 -13.197600 6.388396
-0.561600 -13.197600 6.388396
-0.514800 -13.197600 6.394092
-0.468000 -13.197600 6.395663
-0.421200 -13.197600 6.404650
-0.374400 -13.197600 6.405481
-0.327600 -13.197600 6.428719
-0.280800 -13.197600 6.441448
-0.234000 -13.197600 6.441448
-0.187200 -13.197600 6.429654
-0.140400 -13.197600 6.421049
-0.093600 -13.197600 6.417905
-0.046800 -13.197600 6.428719
0.000000 -13.197600 6.430676
0.046800 -13.197600 6.439276
0.093600 -13.197600 6.442706
0.140400 -13.197600 6.459263
0.187200 -13.197600 6.467090
0.234000 -13.197600 6.470258
0.280800 -13.197600 6.466401
0.327600 -13.197600 6.447117
0.374400 -13.197600 6.447117
0.421200 -13.197600 6.443859
0.468000 -13.197600 6.443859
0.514800 -13.197600 6.445544
0.561600 -13.197600 6.476550
0.608400 -13.197600 6.496723
0.655200 -13.197600 6.538366
0.702000 -13.197600 6.551355
0.748800 -13.197600 6.555791
0.795600 -13.197600 6.556148
0.842400 -13.197600 6.557169
0.889200 -13.197600 6.556148
0.936000 -13.197600 6.555791
0.982800 -13.197600 6.550264
1.029600 -13.197600 6.550264
1.076400 -13.197600 6.557169
1.123200 -13.197600 6.543868
1.170000 -13.197600 6.543868
1.216800 -13.197600 6.531980
1.263600 -13.197600 6.561981
1.310400 -13.197600 6.564325
1.357200 -13.197600 6.571931
1.404000 -13.197600 6.597565
1.450800 -13.197600 6.601220
1.497600 -13.197600 6.635853
1.544400 -13.197600 6.659878
1.591200 -13.197600 6.687588
1.638000 -13.197600 6.692536
1.684800 -13.197600 6.692536
1.731600 -13.197600 6.692536
1.778400 -13.197600 6.699733
1.825200 -13.197600 6.699733
1.872000 -13.197600 6.695916
1.918800 -13.197600 6.712942
1.965600 -13.197600 6.719014
2.012400 -13.197600 6.739428
2.059200 -13.197600 6.733756
2.106000 -13.197600 6.742147
2.152800 -13.197600 6.776919
2.199600 -13.197600 6.780058
2.246400 -13.197600 6.811331
2.293200 -13.197600 6.833415
2.340000 -13.197600 6.860233
2.386800 -13.197600 6.877730
2.433600 -13.197600 6.886590
2.480400 -13.197600 6.877730
2.527200 -13.197600 6.876209
2.574000 -13.197600 6.871111
2.620800 -13.197600 6.852205
2.667600 -13.197600 6.863776
2.714400 -13.197600 6.887725
2.761200 -13.197600 6.928838
2.808000 -13.197600 6.945155
2.854800 -13.197600 6.992698
2.901600 -13.197600 6.993674
2.948400 -13.197600 7.006079
2.995200 -13.197600 7.020410
3.042000 -13.197600 7.029369
3.088800 -13.197600 7.058620
3.135600 -13.197600 7.064039
3.182400 -13.197600 7.073619
3.229200 -13.197600 7.083590
3.276000 -13.197600 7.110042
3.322800 -13.197600 7.147944
3.369600 -13.197600 7.137830
3.416400 -13.197600 7.132284
3.463200 -13.197600 7.179426
3.510000 -13.197600 7.204148
3.556800 -13.197600 7.204431
3.603600 -13.197600 7.200743
3.650400 -13.197600 7.200743
3.697200 -13.197600 7.224669
3.744000 -13.197600 7.252149
3.790800 -13.197600 7.282339
3.837600 -13.197600 7.292405
3.884400 -13.197600 7.300413
3.931200 -13.197600 7.342523
3.978000 -13.197600 7.356482
4.024800 -13.197600 7.368641
4.071600 -13.197600 7.409386
4.118400 -13.197600 7.420286
4.165200 -13.197600 7.440771
4.212000 -13.197600 7.496859
4.258800 -13.197600 7.500144
4.305600 -13.197600 7.530801
4.352400 -13.197600 7.564061
4.399200 -13.197600 7.590543
4.446000 -13.197600 7.590644
4.492800 -13.197600 7.591826
4.539600 -13.197600 7.590644
4.586400 -13.197600 7.598699
4.633200 -13.197600 7.599908
4.680000 -13.197600 7.612465
4.726800 -13.197600 7.679450
4.773600 -13.197600 7.775621
4.820400 -13.197600 7.814618
4.867200 -13.197600 7.814618
4.914000 -13.197600 7.807454
4.960800 -13.197600 7.820042
5.007600 -13.197600 7.814618
5.054400 -13.197600 7.814618
5.101200 -13.197600 7.814618
5.148000 -13.197600 7.826678
5.194800 -13.197600 7.862744
5.241600 -13.197600 7.890365
5.288400 -13.197600 7.931111
5.335200 -13.197600 7.938221
5.382000 -13.197600 7.963626
5.428800 -13.197600 7.991773
5.475600 -13.197600 8.050387
5.522400 -13.197600 8.072049
5.569200 -13.197600 8.072049
5.616000 -13.197600 8.074034
5.662800 -13.197600 8.103630
5.709600 -13.197600 8.111385
5.756400 -13.197600 8.147739
5.803200 -13.197600 8.193207
5.850000 -13.197600 8.241314
5.896800 -13.197600 8.299704
5.943600 -13.197600 8.366750
5.990400 -13.197600 8.390797
6.037200 -13.197600 8.461572
6.084000 -13.197600 8.501882
6.130800 -13.197600 8.545793
6.177600 -13.197600 8.592998
6.224400 -13.197600 8.592998
6.271200 -13.197600 8.627948
6.318000 -13.197600 8.717052
6.364800 -13.197600 8.734438
6.411600 -13.197600 8.789515
6.458400 -13.197600 8.935352
6.505200 -13.197600 11.107783
6.552000 -13.197600 11.345080
6.598800 -13.197600 23.229319
6.645600 -13.197600 29.446304
6.692400 -13.197600 29.449109
6.739200 -13.197600 29.451360
6.786000 -13.197600 29.452407
6.832800 -13.197600 29.454778
6.879600 -13.197600 29.454894
6.926400 -13.197600 29.456268
6.973200 -13.197600 29.457696
7.020000 -13.197600 29.458688
7.066800 -13.197600 29.459062
7.113600 -13.197600 29.461930
7.160400 -13.197600 29.463363
12.823200 -13.197600 8.084481
12.870000 -13.197600 8.062029
12.916800 -13.197600 8.054489
12.963600 -13.197600 8.048778
13.010400 -13.197600 8.048118
13.057200 -13.197600 8.048118
13.104000 -13.197600 8.039632
13.150800 -13.197600 8.038836
13.197600 -13.197600 8.038836
13.244400 -13.197600 8.038007
13.291200 -13.197600 8.052364
13.338000 -13.197600 8.052364
13.384800 -13.197600 8.067107
13.431600 -13.197600 8.070857
13.478400 -13.197600 8.072561
13.525200 -13.197600 8.070459
13.572000 -13.197600 8.055487
13.618800 -13.197600 8.047985
13.665600 -13.197600 8.046904
13.712400 -13.197600 8.044999
13.759200 -13.197600 8.039289
13.806000 -13.197600 8.036896
13.852800 -13.197600 8.041492
13.899600 -13.197600 8.042479
13.946400 -13.197600 8.046022
13.993200 -13.197600 8.052530
14.040000 -13.197600 8.052530
14.086800 -13.197600 8.058165
14.133600 -13.197600 8.061344
14.180400 -13.197600 8.061344
14.227200 -13.197600 8.074226
14.274000 -13.197600 8.074226
14.320800 -13.197600 8.074226
14.367600 -13.197600 8.079592
14.414400 -13.197600 8.081041
14.461200 -13.197600 8.079592
14.508000 -13.197600 8.070378
14.554800 -13.197600 8.068294
14.601600 -13.197600 8.058982
14.648400 -13.197600 8.047670
14.695200 -13.197600 8.029315
15.397200 -13.197600 6.823827
15.444000 -13.197600 6.833759
15.490800 -13.197600 6.823744
15.537600 -13.197600 6.779523
15.584400 -13.197600 6.784128
15.631200 -13.197600 6.777888
15.678000 -13.197600 6.779523
15.724800 -13.197600 6.819683
15.771600 -13.197600 6.819683
15.818400 -13.197600 6.782802
15.865200 -13.197600 6.812294
15.912000 -13.197600 6.810664
15.958800 -13.197600 6.803424
16.005600 -13.197600 6.782592
16.052400 -13.197600 6.773676
16.099200 -13.197600 6.725160
16.146000 -13.197600 6.670412
16.333200 -13.197600 5.194647
16.380000 -13.197600 4.985808
16.426800 -13.197600 4.701272
16.473600 -13.197600 4.495857
16.520400 -13.197600 4.262954
16.567200 -13.197600 3.985852
16.614000 -13.197600 3.810106
-18.720000 -13.150800 0.000000
-18.673200 -13.150800 0.000000
-18.626400 -13.150800 0.000000
-18.579600 -13.150800 -7.163644
-18.532800 -13.150800 -7.136004
-18.486000 -13.150800 -7.144402
-18.439200 -13.150800 -7.144402
-18.392400 -13.150800 -7.144292
-18.345600 -13.150800 -7.144402
-18.298800 -13.150800 -7.157809
-18.252000 -13.150800 -7.156301
-18.205200 -13.150800 -7.156301
-18.158400 -13.150800 -7.144292
-18.111600 -13.150800 -7.156301
-18.064800 -13.150800 -7.125474
-18.018000 -13.150800 -7.107699
-17.971200 -13.150800 -7.101356
-17.924400 -13.150800 -7.094104
-17.877600 -13.150800 -7.077451
-17.830800 -13.150800 -7.069452
-17.784000 -13.150800 -7.057666
-17.737200 -13.150800 -7.046445
-17.690400 -13.150800 -7.045176
-17.643600 -13.150800 -7.042391
-17.596800 -13.150800 -7.025706
-17.550000 -13.150800 -7.011370
-17.503200 -13.150800 -7.007650
-17.456400 -13.150800 -6.985090
-17.409600 -13.150800 -6.952802
-17.362800 -13.150800 -6.929078
-17.316000 -13.150800 -6.881931
-17.269200 -13.150800 -6.839690
-16.801200 -13.150800 -5.432431
-16.754400 -13.150800 -5.201205
-15.678000 -13.150800 6.866637
-15.631200 -13.150800 6.917934
-15.584400 -13.150800 6.941459
-15.537600 -13.150800 6.951521
-15.490800 -13.150800 6.981107
-15.444000 -13.150800 6.995545
-15.397200 -13.150800 7.010785
-15.350400 -13.150800 7.016613
-15.303600 -13.150800 7.032605
-15.256800 -13.150800 7.032605
-15.210000 -13.150800 7.037828
-15.163200 -13.150800 7.051107
-15.116400 -13.150800 7.057311
-15.069600 -13.150800 7.060627
-15.022800 -13.150800 7.066794
-14.976000 -13.150800 7.060627
-14.929200 -13.150800 7.063889
-14.882400 -13.150800 7.066794
-14.835600 -13.150800 7.065289
-14.788800 -13.150800 7.063889
-14.742000 -13.150800 7.065289
-14.695200 -13.150800 7.065777
-14.648400 -13.150800 7.068912
-14.601600 -13.150800 7.071061
-14.554800 -13.150800 7.071061
-14.508000 -13.150800 7.074587
-14.461200 -13.150800 7.082426
-14.414400 -13.150800 7.089098
-14.367600 -13.150800 7.098972
-14.320800 -13.150800 7.099844
-14.274000 -13.150800 7.101462
-14.227200 -13.150800 7.106461
-14.180400 -13.150800 7.106461
-14.133600 -13.150800 7.106897
-14.086800 -13.150800 7.106897
-14.040000 -13.150800 7.107287
-13.993200 -13.150800 7.110361
-13.946400 -13.150800 7.110536
-13.899600 -13.150800 7.123134
-13.852800 -13.150800 7.138967
-13.806000 -13.150800 7.177113
-13.759200 -13.150800 7.197536
-13.712400 -13.150800 7.279031
-8.798400 -13.150800 8.870010
-8.751600 -13.150800 8.598538
-8.704800 -13.150800 8.405300
-8.658000 -13.150800 8.305607
-8.611200 -13.150800 8.308259
-8.564400 -13.150800 8.303266
-8.517600 -13.150800 8.232352
-8.470800 -13.150800 8.176908
-8.424000 -13.150800 8.130843
-8.377200 -13.150800 8.115428
-8.330400 -13.150800 8.043690
-8.283600 -13.150800 8.003241
-8.236800 -13.150800 7.966314
-8.190000 -13.150800 7.960799
-8.143200 -13.150800 7.914715
-8.096400 -13.150800 7.851927
-8.049600 -13.150800 7.796259
-8.002800 -13.150800 7.760344
-7.956000 -13.150800 7.732854
-7.909200 -13.150800 7.713237
-7.862400 -13.150800 7.705922
-7.815600 -13.150800 7.685646
-7.768800 -13.150800 7.705922
-7.722000 -13.150800 7.685646
-7.675200 -13.150800 7.685646
-7.628400 -13.150800 7.673020
-7.581600 -13.150800 7.663967
-7.534800 -13.150800 7.637393
-7.488000 -13.150800 7.637393
-7.441200 -13.150800 7.556038
-7.394400 -13.150800 7.510397
-7.347600 -13.150800 7.442693
-7.300800 -13.150800 7.364122
-7.254000 -13.150800 7.363476
-7.207200 -13.150800 7.348192
-7.160400 -13.150800 7.348192
-7.113600 -13.150800 7.380790
-7.066800 -13.150800 7.394122
-7.020000 -13.150800 7.404723
-6.973200 -13.150800 7.380790
-6.926400 -13.150800 7.345455
-6.879600 -13.150800 7.340212
-6.832800 -13.150800 7.336450
-6.786000 -13.150800 7.306594
-6.739200 -13.150800 7.247141
-6.692400 -13.150800 7.210559
-6.645600 -13.150800 7.200801
-6.598800 -13.150800 7.136242
-6.552000 -13.150800 7.087904
-6.505200 -13.150800 7.066930
-6.458400 -13.150800 7.066807
-6.411600 -13.150800 7.066930
-6.364800 -13.150800 7.085485
-6.318000 -13.150800 7.085485
-6.271200 -13.150800 7.085485
-6.224400 -13.150800 7.052424
-6.177600 -13.150800 7.022198
-6.130800 -13.150800 6.991467
-6.084000 -13.150800 6.968529
-6.037200 -13.150800 6.921846
-5.990400 -13.150800 6.915911
-5.943600 -13.150800 6.884089
-5.896800 -13.150800 6.882118
-5.850000 -13.150800 6.856628
-5.803200 -13.150800 6.843580
-5.756400 -13.150800 6.840322
-5.709600 -13.150800 6.840322
-5.662800 -13.150800 6.825935
-5.616000 -13.150800 6.825935
-5.569200 -13.150800 6.825935
-5.522400 -13.150800 6.825935
-5.475600 -13.150800 6.834092
-5.428800 -13.150800 6.834238
-5.382000 -13.150800 6.828886
-5.335200 -13.150800 6.834092
-5.288400 -13.150800 6.834092
-5.241600 -13.150800 6.802644
-5.194800 -13.150800 6.782631
-5.148000 -13.150800 6.727664
-5.101200 -13.150800 6.694225
-5.054400 -13.150800 6.689706
-5.007600 -13.150800 6.653863
-4.960800 -13.150800 6.648646
-4.914000 -13.150800 6.648509
-4.867200 -13.150800 6.619841
-4.820400 -13.150800 6.590262
-4.773600 -13.150800 6.562945
-4.726800 -13.150800 6.542748
-4.680000 -13.150800 6.537627
-4.633200 -13.150800 6.535738
-4.586400 -13.150800 6.534175
-4.539600 -13.150800 6.535955
-4.492800 -13.150800 6.539054
-4.446000 -13.150800 6.543422
-4.399200 -13.150800 6.559694
-4.352400 -13.150800 6.570748
-4.305600 -13.150800 6.591843
-4.258800 -13.150800 6.591843
-4.212000 -13.150800 6.591843
-4.165200 -13.150800 6.593122
-4.118400 -13.150800 6.591843
-4.071600 -13.150800 6.558828
-4.024800 -13.150800 6.538421
-3.978000 -13.150800 6.518012
-3.931200 -13.150800 6.513048
-3.884400 -13.150800 6.499342
-3.837600 -13.150800 6.500208
-3.790800 -13.150800 6.499259
-3.744000 -13.150800 6.478726
-3.697200 -13.150800 6.475130
-3.650400 -13.150800 6.464934
-3.603600 -13.150800 6.464534
-3.556800 -13.150800 6.451626
-3.510000 -13.150800 6.446484
-3.463200 -13.150800 6.446484
-3.416400 -13.150800 6.446484
-3.369600 -13.150800 6.438129
-3.322800 -13.150800 6.446484
-3.276000 -13.150800 6.449414
-3.229200 -13.150800 6.449420
-3.182400 -13.150800 6.449420
-3.135600 -13.150800 6.449414
-3.088800 -13.150800 6.446668
-3.042000 -13.150800 6.438704
-2.995200 -13.150800 6.420758
-2.948400 -13.150800 6.428881
-2.901600 -13.150800 6.412451
-2.854800 -13.150800 6.405660
-2.808000 -13.150800 6.405660
-2.761200 -13.150800 6.383679
-2.714400 -13.150800 6.377506
-2.667600 -13.150800 6.392244
-2.620800 -13.150800 6.405435
-2.574000 -13.150800 6.410568
-2.527200 -13.150800 6.414043
-2.480400 -13.150800 6.410568
-2.433600 -13.150800 6.425663
-2.386800 -13.150800 6.436648
-2.340000 -13.150800 6.428693
-2.293200 -13.150800 6.405590
-2.246400 -13.150800 6.398010
-2.199600 -13.150800 6.381853
-2.152800 -13.150800 6.378856
-2.106000 -13.150800 6.362024
-2.059200 -13.150800 6.354732
-2.012400 -13.150800 6.357072
-1.965600 -13.150800 6.354732
-1.918800 -13.150800 6.361194
-1.872000 -13.150800 6.375029
-1.825200 -13.150800 6.365437
-1.778400 -13.150800 6.365437
-1.731600 -13.150800 6.375029
-1.684800 -13.150800 6.364621
-1.638000 -13.150800 6.347166
-1.591200 -13.150800 6.347166
-1.544400 -13.150800 6.341744
-1.497600 -13.150800 6.341744
-1.450800 -13.150800 6.365409
-1.404000 -13.150800 6.365409
-1.357200 -13.150800 6.359337
-1.310400 -13.150800 6.364082
-1.263600 -13.150800 6.365409
-1.216800 -13.150800 6.365409
-1.170000 -13.150800 6.364082
-1.123200 -13.150800 6.355703
-1.076400 -13.150800 6.349496
-1.029600 -13.150800 6.350460
-0.982800 -13.150800 6.359267
-0.936000 -13.150800 6.352238
-0.889200 -13.150800 6.350460
-0.842400 -13.150800 6.369837
-0.795600 -13.150800 6.377687
-0.748800 -13.150800 6.378569
-0.702000 -13.150800 6.378569
-0.655200 -13.150800 6.369837
-0.608400 -13.150800 6.378569
-0.561600 -13.150800 6.381232
-0.514800 -13.150800 6.366625
-0.468000 -13.150800 6.384533
-0.421200 -13.150800 6.388787
-0.374400 -13.150800 6.398304
-0.327600 -13.150800 6.421049
-0.280800 -13.150800 6.429654
-0.234000 -13.150800 6.429654
-0.187200 -13.150800 6.429654
-0.140400 -13.150800 6.421049
-0.093600 -13.150800 6.417905
-0.046800 -13.150800 6.429654
0.000000 -13.150800 6.433213
0.046800 -13.150800 6.441131
0.093600 -13.150800 6.443070
0.140400 -13.150800 6.460500
0.187200 -13.150800 6.475051
0.234000 -13.150800 6.477498
0.280800 -13.150800 6.470258
0.327600 -13.150800 6.459263
0.374400 -13.150800 6.446281
0.421200 -13.150800 6.435736
0.468000 -13.150800 6.435736
0.514800 -13.150800 6.443859
0.561600 -13.150800 6.450621
0.608400 -13.150800 6.466457
0.655200 -13.150800 6.500249
0.702000 -13.150800 6.538366
0.748800 -13.150800 6.538366
0.795600 -13.150800 6.538623
0.842400 -13.150800 6.538366
0.889200 -13.150800 6.537130
0.936000 -13.150800 6.537130
0.982800 -13.150800 6.537605
1.029600 -13.150800 6.537130
1.076400 -13.150800 6.537605
1.123200 -13.150800 6.525886
1.170000 -13.150800 6.531980
1.216800 -13.150800 6.530187
1.263600 -13.150800 6.534075
1.310400 -13.150800 6.561981
1.357200 -13.150800 6.565303
1.404000 -13.150800 6.589105
1.450800 -13.150800 6.593571
1.497600 -13.150800 6.598440
1.544400 -13.150800 6.632136
1.591200 -13.150800 6.632136
1.638000 -13.150800 6.659476
1.684800 -13.150800 6.659878
1.731600 -13.150800 6.684522
1.778400 -13.150800 6.700885
1.825200 -13.150800 6.703019
1.872000 -13.150800 6.703019
1.918800 -13.150800 6.737059
1.965600 -13.150800 6.742147
2.012400 -13.150800 6.753410
2.059200 -13.150800 6.753410
2.106000 -13.150800 6.760380
2.152800 -13.150800 6.776919
2.199600 -13.150800 6.780058
2.246400 -13.150800 6.806322
2.293200 -13.150800 6.822803
2.340000 -13.150800 6.852205
2.386800 -13.150800 6.870989
2.433600 -13.150800 6.881753
2.480400 -13.150800 6.881753
2.527200 -13.150800 6.888950
2.574000 -13.150800 6.871111
2.620800 -13.150800 6.852785
2.667600 -13.150800 6.852785
2.714400 -13.150800 6.875399
2.761200 -13.150800 6.926821
2.808000 -13.150800 6.943201
2.854800 -13.150800 6.966395
2.901600 -13.150800 6.962669
2.948400 -13.150800 6.975234
2.995200 -13.150800 7.006079
3.042000 -13.150800 7.008686
3.088800 -13.150800 7.035459
3.135600 -13.150800 7.056304
3.182400 -13.150800 7.064039
3.229200 -13.150800 7.083311
3.276000 -13.150800 7.132284
3.322800 -13.150800 7.152210
3.369600 -13.150800 7.152210
3.416400 -13.150800 7.178756
3.463200 -13.150800 7.200760
3.510000 -13.150800 7.203340
3.556800 -13.150800 7.217569
3.603600 -13.150800 7.217569
3.650400 -13.150800 7.217569
3.697200 -13.150800 7.238974
3.744000 -13.150800 7.265526
3.790800 -13.150800 7.291395
3.837600 -13.150800 7.306409
3.884400 -13.150800 7.318911
3.931200 -13.150800 7.349543
3.978000 -13.150800 7.353264
4.024800 -13.150800 7.377021
4.071600 -13.150800 7.393014
4.118400 -13.150800 7.417897
4.165200 -13.150800 7.436122
4.212000 -13.150800 7.496859
4.258800 -13.150800 7.499611
4.305600 -13.150800 7.524405
4.352400 -13.150800 7.583594
4.399200 -13.150800 7.597487
4.446000 -13.150800 7.598699
4.492800 -13.150800 7.598699
4.539600 -13.150800 7.598699
4.586400 -13.150800 7.612465
4.633200 -13.150800 7.626405
4.680000 -13.150800 7.626405
4.726800 -13.150800 7.679450
4.773600 -13.150800 7.723512
4.820400 -13.150800 7.799428
4.867200 -13.150800 7.807454
4.914000 -13.150800 7.799428
4.960800 -13.150800 7.820218
5.007600 -13.150800 7.826678
5.054400 -13.150800 7.835707
5.101200 -13.150800 7.849853
5.148000 -13.150800 7.873283
5.194800 -13.150800 7.890181
5.241600 -13.150800 7.927257
5.288400 -13.150800 7.963001
5.335200 -13.150800 7.963001
5.382000 -13.150800 7.999371
5.428800 -13.150800 8.014871
5.475600 -13.150800 8.056013
5.522400 -13.150800 8.092305
5.569200 -13.150800 8.088161
5.616000 -13.150800 8.095999
5.662800 -13.150800 8.106960
5.709600 -13.150800 8.119963
5.756400 -13.150800 8.156192
5.803200 -13.150800 8.197700
5.850000 -13.150800 8.243609
5.896800 -13.150800 8.325859
5.943600 -13.150800 8.371141
5.990400 -13.150800 8.413114
6.037200 -13.150800 8.478720
6.084000 -13.150800 8.495483
6.130800 -13.150800 8.545793
6.177600 -13.150800 8.594473
6.224400 -13.150800 8.594473
6.271200 -13.150800 8.612661
6.318000 -13.150800 8.702229
6.364800 -13.150800 8.731458
6.411600 -13.150800 8.789515
6.458400 -13.150800 10.878042
6.505200 -13.150800 11.155023
6.552000 -13.150800 11.345080
6.598800 -13.150800 23.237925
6.645600 -13.150800 29.448028
6.692400 -13.150800 29.452407
6.739200 -13.150800 29.460274
6.786000 -13.150800 29.460420
6.832800 -13.150800 29.460420
6.879600 -13.150800 29.460420
6.926400 -13.150800 29.460602
6.973200 -13.150800 29.461930
7.020000 -13.150800 29.463190
7.066800 -13.150800 29.463634
7.113600 -13.150800 29.463634
7.160400 -13.150800 29.463699
12.870000 -13.150800 8.098617
12.916800 -13.150800 8.079565
12.963600 -13.150800 8.059320
13.010400 -13.150800 8.053015
13.057200 -13.150800 8.053015
13.104000 -13.150800 8.039669
13.150800 -13.150800 8.039632
13.197600 -13.150800 8.039669
13.244400 -13.150800 8.052364
13.291200 -13.150800 8.053349
13.338000 -13.150800 8.059320
13.384800 -13.150800 8.070857
13.431600 -13.150800 8.076377
13.478400 -13.150800 8.076377
13.525200 -13.150800 8.070857
13.572000 -13.150800 8.067058
13.618800 -13.150800 8.067058
13.665600 -13.150800 8.053704
13.712400 -13.150800 8.053704
13.759200 -13.150800 8.044999
13.806000 -13.150800 8.043186
13.852800 -13.150800 8.046022
13.899600 -13.150800 8.048689
13.946400 -13.150800 8.048689
13.993200 -13.150800 8.054920
14.040000 -13.150800 8.054920
14.086800 -13.150800 8.055400
14.133600 -13.150800 8.061344
14.180400 -13.150800 8.063346
14.227200 -13.150800 8.074226
14.274000 -13.150800 8.081766
14.320800 -13.150800 8.083437
14.367600 -13.150800 8.093130
14.414400 -13.150800 8.097128
14.461200 -13.150800 8.097128
14.508000 -13.150800 8.093130
14.554800 -13.150800 8.093130
14.601600 -13.150800 8.093130
14.648400 -13.150800 8.080004
14.695200 -13.150800 8.067835
15.537600 -13.150800 6.833759
15.584400 -13.150800 6.833759
15.631200 -13.150800 6.817121
15.678000 -13.150800 6.817121
15.724800 -13.150800 6.839381
15.771600 -13.150800 6.819683
15.818400 -13.150800 6.817409
15.865200 -13.150800 6.817409
15.912000 -13.150800 6.810664
15.958800 -13.150800 6.807933
16.005600 -13.150800 6.802412
16.052400 -13.150800 6.778564
16.099200 -13.150800 6.762689
16.146000 -13.150800 6.733178
16.192800 -13.150800 6.670412
16.473600 -13.150800 4.679531
16.520400 -13.150800 4.436857
16.567200 -13.150800 4.130048
16.941600 -13.150800 1.982503
-18.720000 -13.104000 0.000000
-18.673200 -13.104000 0.000000
-18.626400 -13.104000 0.000000
-18.579600 -13.104000 -7.179656
-18.532800 -13.104000 -7.159676
-18.486000 -13.104000 -7.159676
-18.439200 -13.104000 -7.159676
-18.392400 -13.104000 -7.156884
-18.345600 -13.104000 -7.150062
-18.298800 -13.104000 -7.157809
-18.252000 -13.104000 -7.150062
-18.205200 -13.104000 -7.149083
-18.158400 -13.104000 -7.125474
-18.111600 -13.104000 -7.125474
-18.064800 -13.104000 -7.110728
-18.018000 -13.104000 -7.104749
-17.971200 -13.104000 -7.101356
-17.924400 -13.104000 -7.098401
-17.877600 -13.104000 -7.079298
-17.830800 -13.104000 -7.077451
-17.784000 -13.104000 -7.064611
-17.737200 -13.104000 -7.064374
-17.690400 -13.104000 -7.056407
-17.643600 -13.104000 -7.047216
-17.596800 -13.104000 -7.042391
-17.550000 -13.104000 -7.011516
-17.503200 -13.104000 -7.010251
-17.456400 -13.104000 -6.985090
-17.409600 -13.104000 -6.950886
-17.362800 -13.104000 -6.925124
-17.316000 -13.104000 -6.879830
-17.269200 -13.104000 -6.822401
-16.848000 -13.104000 -5.537143
-16.801200 -13.104000 -5.494860
-16.754400 -13.104000 -5.379585
-15.724800 -13.104000 6.899974
-15.678000 -13.104000 6.925406
-15.631200 -13.104000 6.941459
-15.584400 -13.104000 6.948119
-15.537600 -13.104000 6.980811
-15.490800 -13.104000 6.990666
-15.444000 -13.104000 7.010843
-15.397200 -13.104000 7.015935
-15.350400 -13.104000 7.034031
-15.303600 -13.104000 7.045801
-15.256800 -13.104000 7.049468
-15.210000 -13.104000 7.051802
-15.163200 -13.104000 7.057027
-15.116400 -13.104000 7.060083
-15.069600 -13.104000 7.062931
-15.022800 -13.104000 7.067197
-14.976000 -13.104000 7.067197
-14.929200 -13.104000 7.067726
-14.882400 -13.104000 7.071989
-14.835600 -13.104000 7.071989
-14.788800 -13.104000 7.069048
-14.742000 -13.104000 7.069048
-14.695200 -13.104000 7.069048
-14.648400 -13.104000 7.071916
-14.601600 -13.104000 7.074587
-14.554800 -13.104000 7.074187
-14.508000 -13.104000 7.076597
-14.461200 -13.104000 7.082426
-14.414400 -13.104000 7.091413
-14.367600 -13.104000 7.099097
-14.320800 -13.104000 7.101425
-14.274000 -13.104000 7.101769
-14.227200 -13.104000 7.107652
-14.180400 -13.104000 7.107287
-14.133600 -13.104000 7.107287
-14.086800 -13.104000 7.107287
-14.040000 -13.104000 7.108230
-13.993200 -13.104000 7.114249
-13.946400 -13.104000 7.116815
-13.899600 -13.104000 7.128487
-13.852800 -13.104000 7.163715
-13.806000 -13.104000 7.188603
-13.759200 -13.104000 7.207532
-8.798400 -13.104000 8.714852
-8.751600 -13.104000 8.529206
-8.704800 -13.104000 8.339016
-8.658000 -13.104000 8.292595
-8.611200 -13.104000 8.305607
-8.564400 -13.104000 8.305607
-8.517600 -13.104000 8.231981
-8.470800 -13.104000 8.176908
-8.424000 -13.104000 8.127608
-8.377200 -13.104000 8.115428
-8.330400 -13.104000 8.014307
-8.283600 -13.104000 7.980353
-8.236800 -13.104000 7.960799
-8.190000 -13.104000 7.957091
-8.143200 -13.104000 7.854676
-8.096400 -13.104000 7.804533
-8.049600 -13.104000 7.765328
-8.002800 -13.104000 7.756636
-7.956000 -13.104000 7.718981
-7.909200 -13.104000 7.706735
-7.862400 -13.104000 7.685646
-7.815600 -13.104000 7.668853
-7.768800 -13.104000 7.717055
-7.722000 -13.104000 7.728025
-7.675200 -13.104000 7.728180
-7.628400 -13.104000 7.728180
-7.581600 -13.104000 7.717055
-7.534800 -13.104000 7.668830
-7.488000 -13.104000 7.637393
-7.441200 -13.104000 7.542842
-7.394400 -13.104000 7.456512
-7.347600 -13.104000 7.308962
-7.300800 -13.104000 7.308962
-7.254000 -13.104000 7.308962
-7.207200 -13.104000 7.324410
-7.160400 -13.104000 7.344507
-7.113600 -13.104000 7.380790
-7.066800 -13.104000 7.396075
-7.020000 -13.104000 7.406465
-6.973200 -13.104000 7.362960
-6.926400 -13.104000 7.340212
-6.879600 -13.104000 7.316578
-6.832800 -13.104000 7.316578
-6.786000 -13.104000 7.290815
-6.739200 -13.104000 7.233000
-6.692400 -13.104000 7.204077
-6.645600 -13.104000 7.164902
-6.598800 -13.104000 7.110064
-6.552000 -13.104000 7.081433
-6.505200 -13.104000 7.064822
-6.458400 -13.104000 7.064822
-6.411600 -13.104000 7.066807
-6.364800 -13.104000 7.081433
-6.318000 -13.104000 7.081433
-6.271200 -13.104000 7.078711
-6.224400 -13.104000 7.016997
-6.177600 -13.104000 6.990763
-6.130800 -13.104000 6.979897
-6.084000 -13.104000 6.943414
-6.037200 -13.104000 6.917952
-5.990400 -13.104000 6.899466
-5.943600 -13.104000 6.884089
-5.896800 -13.104000 6.884089
-5.850000 -13.104000 6.850965
-5.803200 -13.104000 6.822993
-5.756400 -13.104000 6.823091
-5.709600 -13.104000 6.822993
-5.662800 -13.104000 6.816346
-5.616000 -13.104000 6.816346
-5.569200 -13.104000 6.804134
-5.522400 -13.104000 6.816346
-5.475600 -13.104000 6.804501
-5.428800 -13.104000 6.803110
-5.382000 -13.104000 6.803110
-5.335200 -13.104000 6.810887
-5.288400 -13.104000 6.810887
-5.241600 -13.104000 6.796659
-5.194800 -13.104000 6.782631
-5.148000 -13.104000 6.727664
-5.101200 -13.104000 6.694225
-5.054400 -13.104000 6.687487
-5.007600 -13.104000 6.652073
-4.960800 -13.104000 6.647192
-4.914000 -13.104000 6.619841
-4.867200 -13.104000 6.590262
-4.820400 -13.104000 6.586724
-4.773600 -13.104000 6.562945
-4.726800 -13.104000 6.546416
-4.680000 -13.104000 6.539145
-4.633200 -13.104000 6.535738
-4.586400 -13.104000 6.528689
-4.539600 -13.104000 6.535955
-4.492800 -13.104000 6.539054
-4.446000 -13.104000 6.539054
-4.399200 -13.104000 6.544531
-4.352400 -13.104000 6.544531
-4.305600 -13.104000 6.570748
-4.258800 -13.104000 6.570748
-4.212000 -13.104000 6.558828
-4.165200 -13.104000 6.538421
-4.118400 -13.104000 6.551687
-4.071600 -13.104000 6.525770
-4.024800 -13.104000 6.516819
-3.978000 -13.104000 6.514381
-3.931200 -13.104000 6.513048
-3.884400 -13.104000 6.510613
-3.837600 -13.104000 6.513048
-3.790800 -13.104000 6.510613
-3.744000 -13.104000 6.499342
-3.697200 -13.104000 6.500135
-3.650400 -13.104000 6.482093
-3.603600 -13.104000 6.476781
-3.556800 -13.104000 6.457954
-3.510000 -13.104000 6.450355
-3.463200 -13.104000 6.451626
-3.416400 -13.104000 6.451626
-3.369600 -13.104000 6.444530
-3.322800 -13.104000 6.444530
-3.276000 -13.104000 6.444530
-3.229200 -13.104000 6.449420
-3.182400 -13.104000 6.449420
-3.135600 -13.104000 6.438704
-3.088800 -13.104000 6.420758
-3.042000 -13.104000 6.428881
-2.995200 -13.104000 6.418296
-2.948400 -13.104000 6.428881
-2.901600 -13.104000 6.412451
-2.854800 -13.104000 6.405660
-2.808000 -13.104000 6.405660
-2.761200 -13.104000 6.392244
-2.714400 -13.104000 6.381245
-2.667600 -13.104000 6.396221
-2.620800 -13.104000 6.392244
-2.574000 -13.104000 6.392159
-2.527200 -13.104000 6.396221
-2.480400 -13.104000 6.396221
-2.433600 -13.104000 6.405590
-2.386800 -13.104000 6.410568
-2.340000 -13.104000 6.392159
-2.293200 -13.104000 6.384973
-2.246400 -13.104000 6.393199
-2.199600 -13.104000 6.376941
-2.152800 -13.104000 6.367065
-2.106000 -13.104000 6.364605
-2.059200 -13.104000 6.361194
-2.012400 -13.104000 6.354732
-1.965600 -13.104000 6.351371
-1.918800 -13.104000 6.344501
-1.872000 -13.104000 6.361194
-1.825200 -13.104000 6.354732
-1.778400 -13.104000 6.354732
-1.731600 -13.104000 6.348489
-1.684800 -13.104000 6.351879
-1.638000 -13.104000 6.348489
-1.591200 -13.104000 6.347819
-1.544400 -13.104000 6.347819
-1.497600 -13.104000 6.347166
-1.450800 -13.104000 6.347166
-1.404000 -13.104000 6.343437
-1.357200 -13.104000 6.341090
-1.310400 -13.104000 6.348944
-1.263600 -13.104000 6.349496
-1.216800 -13.104000 6.348944
-1.170000 -13.104000 6.349496
-1.123200 -13.104000 6.347557
-1.076400 -13.104000 6.347557
-1.029600 -13.104000 6.347557
-0.982800 -13.104000 6.346825
-0.936000 -13.104000 6.345563
-0.889200 -13.104000 6.345563
-0.842400 -13.104000 6.351137
-0.795600 -13.104000 6.367330
-0.748800 -13.104000 6.368596
-0.702000 -13.104000 6.360915
-0.655200 -13.104000 6.366625
-0.608400 -13.104000 6.368596
-0.561600 -13.104000 6.368596
-0.514800 -13.104000 6.360915
-0.468000 -13.104000 6.366625
-0.421200 -13.104000 6.384533
-0.374400 -13.104000 6.394092
-0.327600 -13.104000 6.404932
-0.280800 -13.104000 6.413194
-0.234000 -13.104000 6.413194
-0.187200 -13.104000 6.413194
-0.140400 -13.104000 6.413668
-0.093600 -13.104000 6.416753
-0.046800 -13.104000 6.427968
0.000000 -13.104000 6.427968
0.046800 -13.104000 6.433379
0.093600 -13.104000 6.439276
0.140400 -13.104000 6.443070
0.187200 -13.104000 6.463510
0.234000 -13.104000 6.475051
0.280800 -13.104000 6.467090
0.327600 -13.104000 6.459263
0.374400 -13.104000 6.447117
0.421200 -13.104000 6.435736
0.468000 -13.104000 6.435736
0.514800 -13.104000 6.435736
0.561600 -13.104000 6.445544
0.608400 -13.104000 6.449774
0.655200 -13.104000 6.461113
0.702000 -13.104000 6.485519
0.748800 -13.104000 6.492101
0.795600 -13.104000 6.496125
0.842400 -13.104000 6.530153
0.889200 -13.104000 6.525886
0.936000 -13.104000 6.530153
0.982800 -13.104000 6.531980
1.029600 -13.104000 6.528706
1.076400 -13.104000 6.529948
1.123200 -13.104000 6.525886
1.170000 -13.104000 6.529948
1.216800 -13.104000 6.530187
1.263600 -13.104000 6.530187
1.310400 -13.104000 6.542223
1.357200 -13.104000 6.561981
1.404000 -13.104000 6.571931
1.450800 -13.104000 6.579986
1.497600 -13.104000 6.579986
1.544400 -13.104000 6.596062
1.591200 -13.104000 6.598440
1.638000 -13.104000 6.615343
1.684800 -13.104000 6.617754
1.731600 -13.104000 6.617754
1.778400 -13.104000 6.657645
1.825200 -13.104000 6.684522
1.872000 -13.104000 6.687463
1.918800 -13.104000 6.712942
1.965600 -13.104000 6.719014
2.012400 -13.104000 6.739428
2.059200 -13.104000 6.739428
2.106000 -13.104000 6.742147
2.152800 -13.104000 6.774760
2.199600 -13.104000 6.777433
2.246400 -13.104000 6.780058
2.293200 -13.104000 6.806322
2.340000 -13.104000 6.822803
2.386800 -13.104000 6.863776
2.433600 -13.104000 6.875740
2.480400 -13.104000 6.877730
2.527200 -13.104000 6.877730
2.574000 -13.104000 6.863776
2.620800 -13.104000 6.860197
2.667600 -13.104000 6.848012
2.714400 -13.104000 6.866326
2.761200 -13.104000 6.904300
2.808000 -13.104000 6.926821
2.854800 -13.104000 6.957445
2.901600 -13.104000 6.953981
2.948400 -13.104000 6.953981
2.995200 -13.104000 6.979674
3.042000 -13.104000 6.979674
3.088800 -13.104000 7.008686
3.135600 -13.104000 7.020410
3.182400 -13.104000 7.008686
3.229200 -13.104000 7.064039
3.276000 -13.104000 7.106135
3.322800 -13.104000 7.145777
3.369600 -13.104000 7.148634
3.416400 -13.104000 7.178756
3.463200 -13.104000 7.199522
3.510000 -13.104000 7.203340
3.556800 -13.104000 7.218209
3.603600 -13.104000 7.218729
3.650400 -13.104000 7.218729
3.697200 -13.104000 7.238974
3.744000 -13.104000 7.265526
3.790800 -13.104000 7.292114
3.837600 -13.104000 7.310416
3.884400 -13.104000 7.320866
3.931200 -13.104000 7.343564
3.978000 -13.104000 7.343564
4.024800 -13.104000 7.368641
4.071600 -13.104000 7.393014
4.118400 -13.104000 7.420286
4.165200 -13.104000 7.469806
4.212000 -13.104000 7.481471
4.258800 -13.104000 7.497084
4.305600 -13.104000 7.522801
4.352400 -13.104000 7.550467
4.399200 -13.104000 7.590543
4.446000 -13.104000 7.597487
4.492800 -13.104000 7.598699
4.539600 -13.104000 7.599908
4.586400 -13.104000 7.626317
4.633200 -13.104000 7.638016
4.680000 -13.104000 7.638016
4.726800 -13.104000 7.673296
4.773600 -13.104000 7.704463
4.820400 -13.104000 7.741468
4.867200 -13.104000 7.765212
4.914000 -13.104000 7.765212
4.960800 -13.104000 7.826678
5.007600 -13.104000 7.849853
5.054400 -13.104000 7.855842
5.101200 -13.104000 7.873797
5.148000 -13.104000 7.896185
5.194800 -13.104000 7.931111
5.241600 -13.104000 7.963001
5.288400 -13.104000 7.997677
5.335200 -13.104000 8.003563
5.382000 -13.104000 8.022478
5.428800 -13.104000 8.055221
5.475600 -13.104000 8.076949
5.522400 -13.104000 8.107443
5.569200 -13.104000 8.106960
5.616000 -13.104000 8.103630
5.662800 -13.104000 8.131441
5.709600 -13.104000 8.156192
5.756400 -13.104000 8.197700
5.803200 -13.104000 8.243609
5.850000 -13.104000 8.279018
5.896800 -13.104000 8.366750
5.943600 -13.104000 8.382530
5.990400 -13.104000 8.413584
6.037200 -13.104000 8.478923
6.084000 -13.104000 8.503491
6.130800 -13.104000 8.545793
6.177600 -13.104000 8.607105
6.224400 -13.104000 8.608154
6.271200 -13.104000 8.632808
6.318000 -13.104000 8.702229
6.364800 -13.104000 8.731458
6.411600 -13.104000 8.789515
6.458400 -13.104000 8.882113
6.505200 -13.104000 11.173128
6.552000 -13.104000 11.439021
6.598800 -13.104000 23.238065
6.645600 -13.104000 29.451360
6.692400 -13.104000 29.463163
6.739200 -13.104000 29.468164
6.786000 -13.104000 29.468164
6.832800 -13.104000 29.466162
6.879600 -13.104000 29.466276
6.926400 -13.104000 29.466276
6.973200 -13.104000 29.466276
7.020000 -13.104000 29.468114
7.066800 -13.104000 29.468341
7.113600 -13.104000 29.468341
7.160400 -13.104000 29.468341
12.916800 -13.104000 8.097984
12.963600 -13.104000 8.059320
13.010400 -13.104000 8.053015
13.057200 -13.104000 8.053349
13.104000 -13.104000 8.050788
13.150800 -13.104000 8.039632
13.197600 -13.104000 8.038836
13.244400 -13.104000 8.039669
13.291200 -13.104000 8.059320
13.338000 -13.104000 8.061419
13.384800 -13.104000 8.070237
13.431600 -13.104000 8.074362
13.478400 -13.104000 8.070459
13.525200 -13.104000 8.070237
13.572000 -13.104000 8.067058
13.618800 -13.104000 8.067058
13.665600 -13.104000 8.056184
13.712400 -13.104000 8.055487
13.759200 -13.104000 8.052228
13.806000 -13.104000 8.046022
13.852800 -13.104000 8.052228
13.899600 -13.104000 8.053704
13.946400 -13.104000 8.052530
13.993200 -13.104000 8.054920
14.040000 -13.104000 8.058165
14.086800 -13.104000 8.058165
14.133600 -13.104000 8.062478
14.180400 -13.104000 8.074226
14.227200 -13.104000 8.081041
14.274000 -13.104000 8.085442
14.320800 -13.104000 8.093130
14.367600 -13.104000 8.102951
14.414400 -13.104000 8.115805
14.461200 -13.104000 8.117976
14.508000 -13.104000 8.115805
14.554800 -13.104000 8.112943
14.601600 -13.104000 8.112943
14.648400 -13.104000 8.103651
14.695200 -13.104000 8.096147
14.742000 -13.104000 8.080004
14.788800 -13.104000 8.080004
15.537600 -13.104000 6.852124
15.584400 -13.104000 6.852124
15.631200 -13.104000 6.833759
15.678000 -13.104000 6.817121
15.724800 -13.104000 6.819683
15.771600 -13.104000 6.817409
15.818400 -13.104000 6.817409
15.865200 -13.104000 6.817409
15.912000 -13.104000 6.817409
15.958800 -13.104000 6.810664
16.005600 -13.104000 6.807933
16.052400 -13.104000 6.800048
16.099200 -13.104000 6.782592
16.146000 -13.104000 6.778564
16.192800 -13.104000 6.727943
17.035200 -13.104000 1.672879
-18.720000 -13.057200 0.000000
-18.673200 -13.057200 0.000000
-18.626400 -13.057200 0.000000
-18.579600 -13.057200 -7.179688
-18.532800 -13.057200 -7.168715
-18.486000 -13.057200 -7.163644
-18.439200 -13.057200 -7.170730
-18.392400 -13.057200 -7.160627
-18.345600 -13.057200 -7.160627
-18.298800 -13.057200 -7.170730
-18.252000 -13.057200 -7.160627
-18.205200 -13.057200 -7.157809
-18.158400 -13.057200 -7.149684
-18.111600 -13.057200 -7.157809
-18.064800 -13.057200 -7.125474
-18.018000 -13.057200 -7.110728
-17.971200 -13.057200 -7.101356
-17.924400 -13.057200 -7.099795
-17.877600 -13.057200 -7.094104
-17.830800 -13.057200 -7.088009
-17.784000 -13.057200 -7.076956
-17.737200 -13.057200 -7.074089
-17.690400 -13.057200 -7.064659
-17.643600 -13.057200 -7.064611
-17.596800 -13.057200 -7.053112
-17.550000 -13.057200 -7.034200
-17.503200 -13.057200 -7.015078
-17.456400 -13.057200 -7.010251
-17.409600 -13.057200 -6.959381
-17.362800 -13.057200 -6.931826
-17.316000 -13.057200 -6.897834
-16.848000 -13.057200 -5.530071
-16.801200 -13.057200 -5.416457
-15.724800 -13.057200 6.933204
-15.678000 -13.057200 6.941459
-15.631200 -13.057200 6.957862
-15.584400 -13.057200 6.975168
-15.537600 -13.057200 6.995545
-15.490800 -13.057200 7.008586
-15.444000 -13.057200 7.015935
-15.397200 -13.057200 7.034031
-15.350400 -13.057200 7.045801
-15.303600 -13.057200 7.050599
-15.256800 -13.057200 7.051802
-15.210000 -13.057200 7.057027
-15.163200 -13.057200 7.062931
-15.116400 -13.057200 7.066794
-15.069600 -13.057200 7.069717
-15.022800 -13.057200 7.072765
-14.976000 -13.057200 7.072334
-14.929200 -13.057200 7.078505
-14.882400 -13.057200 7.079437
-14.835600 -13.057200 7.079437
-14.788800 -13.057200 7.081780
-14.742000 -13.057200 7.078505
-14.695200 -13.057200 7.081780
-14.648400 -13.057200 7.082140
-14.601600 -13.057200 7.091324
-14.554800 -13.057200 7.082140
-14.508000 -13.057200 7.082140
-14.461200 -13.057200 7.091413
-14.414400 -13.057200 7.098972
-14.367600 -13.057200 7.099097
-14.320800 -13.057200 7.102867
-14.274000 -13.057200 7.106461
-14.227200 -13.057200 7.109495
-14.180400 -13.057200 7.109495
-14.133600 -13.057200 7.109802
-14.086800 -13.057200 7.112868
-14.040000 -13.057200 7.116321
-13.993200 -13.057200 7.134869
-13.946400 -13.057200 7.135313
-13.899600 -13.057200 7.156889
-13.852800 -13.057200 7.178059
-13.806000 -13.057200 7.200892
-8.798400 -13.057200 8.709434
-8.751600 -13.057200 8.483639
-8.704800 -13.057200 8.305352
-8.658000 -13.057200 8.260372
-8.611200 -13.057200 8.303266
-8.564400 -13.057200 8.292099
-8.517600 -13.057200 8.237661
-8.470800 -13.057200 8.194043
-8.424000 -13.057200 8.127608
-8.377200 -13.057200 8.110970
-8.330400 -13.057200 7.980353
-8.283600 -13.057200 7.966314
-8.236800 -13.057200 7.958593
-8.190000 -13.057200 7.931131
-8.143200 -13.057200 7.822742
-8.096400 -13.057200 7.784426
-8.049600 -13.057200 7.756636
-8.002800 -13.057200 7.735952
-7.956000 -13.057200 7.713237
-7.909200 -13.057200 7.706735
-7.862400 -13.057200 7.685646
-7.815600 -13.057200 7.685646
-7.768800 -13.057200 7.728180
-7.722000 -13.057200 7.739888
-7.675200 -13.057200 7.747473
-7.628400 -13.057200 7.741114
-7.581600 -13.057200 7.729691
-7.534800 -13.057200 7.668830
-7.488000 -13.057200 7.556704
-7.441200 -13.057200 7.476162
-7.394400 -13.057200 7.350890
-7.347600 -13.057200 7.262691
-7.300800 -13.057200 7.275008
-7.254000 -13.057200 7.276296
-7.207200 -13.057200 7.281931
-7.160400 -13.057200 7.308962
-7.113600 -13.057200 7.336450
-7.066800 -13.057200 7.380790
-7.020000 -13.057200 7.396075
-6.973200 -13.057200 7.350811
-6.926400 -13.057200 7.336450
-6.879600 -13.057200 7.306594
-6.832800 -13.057200 7.305184
-6.786000 -13.057200 7.262609
-6.739200 -13.057200 7.217172
-6.692400 -13.057200 7.151798
-6.645600 -13.057200 7.125025
-6.598800 -13.057200 7.081990
-6.552000 -13.057200 7.066930
-6.505200 -13.057200 7.050001
-6.458400 -13.057200 7.056091
-6.411600 -13.057200 7.056091
-6.364800 -13.057200 7.066807
-6.318000 -13.057200 7.066807
-6.271200 -13.057200 7.064822
-6.224400 -13.057200 7.004026
-6.177600 -13.057200 6.990763
-6.130800 -13.057200 6.968529
-6.084000 -13.057200 6.933809
-6.037200 -13.057200 6.915911
-5.990400 -13.057200 6.899382
-5.943600 -13.057200 6.884089
-5.896800 -13.057200 6.884089
-5.850000 -13.057200 6.854862
-5.803200 -13.057200 6.844415
-5.756400 -13.057200 6.825935
-5.709600 -13.057200 6.823091
-5.662800 -13.057200 6.816723
-5.616000 -13.057200 6.816723
-5.569200 -13.057200 6.803110
-5.522400 -13.057200 6.816346
-5.475600 -13.057200 6.803110
-5.428800 -13.057200 6.796659
-5.382000 -13.057200 6.803110
-5.335200 -13.057200 6.821479
-5.288400 -13.057200 6.821479
-5.241600 -13.057200 6.821325
-5.194800 -13.057200 6.796398
-5.148000 -13.057200 6.727664
-5.101200 -13.057200 6.687487
-5.054400 -13.057200 6.665984
-5.007600 -13.057200 6.647192
-4.960800 -13.057200 6.619841
-4.914000 -13.057200 6.594801
-4.867200 -13.057200 6.587222
-4.820400 -13.057200 6.580568
-4.773600 -13.057200 6.562945
-4.726800 -13.057200 6.554372
-4.680000 -13.057200 6.539145
-4.633200 -13.057200 6.534830
-4.586400 -13.057200 6.528689
-4.539600 -13.057200 6.534830
-4.492800 -13.057200 6.544531
-4.446000 -13.057200 6.549029
-4.399200 -13.057200 6.559694
-4.352400 -13.057200 6.566938
-4.305600 -13.057200 6.568875
-4.258800 -13.057200 6.566938
-4.212000 -13.057200 6.551751
-4.165200 -13.057200 6.525958
-4.118400 -13.057200 6.539856
-4.071600 -13.057200 6.531662
-4.024800 -13.057200 6.518012
-3.978000 -13.057200 6.518012
-3.931200 -13.057200 6.518012
-3.884400 -13.057200 6.513082
-3.837600 -13.057200 6.516819
-3.790800 -13.057200 6.513048
-3.744000 -13.057200 6.500208
-3.697200 -13.057200 6.506556
-3.650400 -13.057200 6.482093
-3.603600 -13.057200 6.464934
-3.556800 -13.057200 6.464534
-3.510000 -13.057200 6.456432
-3.463200 -13.057200 6.456432
-3.416400 -13.057200 6.451626
-3.369600 -13.057200 6.428542
-3.322800 -13.057200 6.428542
-3.276000 -13.057200 6.444530
-3.229200 -13.057200 6.444530
-3.182400 -13.057200 6.428542
-3.135600 -13.057200 6.412451
-3.088800 -13.057200 6.415692
-3.042000 -13.057200 6.428881
-2.995200 -13.057200 6.428881
-2.948400 -13.057200 6.428881
-2.901600 -13.057200 6.412451
-2.854800 -13.057200 6.394040
-2.808000 -13.057200 6.392146
-2.761200 -13.057200 6.377212
-2.714400 -13.057200 6.369415
-2.667600 -13.057200 6.369415
-2.620800 -13.057200 6.369415
-2.574000 -13.057200 6.364588
-2.527200 -13.057200 6.375771
-2.480400 -13.057200 6.375771
-2.433600 -13.057200 6.382894
-2.386800 -13.057200 6.381853
-2.340000 -13.057200 6.376941
-2.293200 -13.057200 6.381853
-2.246400 -13.057200 6.384973
-2.199600 -13.057200 6.376941
-2.152800 -13.057200 6.367065
-2.106000 -13.057200 6.364605
-2.059200 -13.057200 6.364605
-2.012400 -13.057200 6.364605
-1.965600 -13.057200 6.353373
-1.918800 -13.057200 6.350055
-1.872000 -13.057200 6.364605
-1.825200 -13.057200 6.364605
-1.778400 -13.057200 6.365437
-1.731600 -13.057200 6.364621
-1.684800 -13.057200 6.376077
-1.638000 -13.057200 6.376077
-1.591200 -13.057200 6.376380
-1.544400 -13.057200 6.384990
-1.497600 -13.057200 6.384990
-1.450800 -13.057200 6.385608
-1.404000 -13.057200 6.352503
-1.357200 -13.057200 6.341090
-1.310400 -13.057200 6.341090
-1.263600 -13.057200 6.341090
-1.216800 -13.057200 6.329589
-1.170000 -13.057200 6.341090
-1.123200 -13.057200 6.328472
-1.076400 -13.057200 6.341689
-1.029600 -13.057200 6.341689
-0.982800 -13.057200 6.331780
-0.936000 -13.057200 6.330401
-0.889200 -13.057200 6.330401
-0.842400 -13.057200 6.344708
-0.795600 -13.057200 6.351137
-0.748800 -13.057200 6.352238
-0.702000 -13.057200 6.352238
-0.655200 -13.057200 6.358594
-0.608400 -13.057200 6.360915
-0.561600 -13.057200 6.360915
-0.514800 -13.057200 6.360493
-0.468000 -13.057200 6.360493
-0.421200 -13.057200 6.358594
-0.374400 -13.057200 6.366625
-0.327600 -13.057200 6.384533
-0.280800 -13.057200 6.377688
-0.234000 -13.057200 6.383456
-0.187200 -13.057200 6.383743
-0.140400 -13.057200 6.387221
-0.093600 -13.057200 6.388695
-0.046800 -13.057200 6.395587
0.000000 -13.057200 6.402393
0.046800 -13.057200 6.419159
0.093600 -13.057200 6.420958
0.140400 -13.057200 6.439276
0.187200 -13.057200 6.442706
0.234000 -13.057200 6.443893
0.280800 -13.057200 6.459263
0.327600 -13.057200 6.445544
0.374400 -13.057200 6.445544
0.421200 -13.057200 6.436729
0.468000 -13.057200 6.436729
0.514800 -13.057200 6.443859
0.561600 -13.057200 6.449774
0.608400 -13.057200 6.450621
0.655200 -13.057200 6.452236
0.702000 -13.057200 6.455497
0.748800 -13.057200 6.464261
0.795600 -13.057200 6.464261
0.842400 -13.057200 6.466457
0.889200 -13.057200 6.466457
0.936000 -13.057200 6.496125
0.982800 -13.057200 6.525418
1.029600 -13.057200 6.525886
1.076400 -13.057200 6.529948
1.123200 -13.057200 6.529948
1.170000 -13.057200 6.534075
1.216800 -13.057200 6.534075
1.263600 -13.057200 6.534075
1.310400 -13.057200 6.539557
1.357200 -13.057200 6.553990
1.404000 -13.057200 6.562706
1.450800 -13.057200 6.562706
1.497600 -13.057200 6.578345
1.544400 -13.057200 6.578677
1.591200 -13.057200 6.579986
1.638000 -13.057200 6.589105
1.684800 -13.057200 6.596062
1.731600 -13.057200 6.597412
1.778400 -13.057200 6.605363
1.825200 -13.057200 6.617754
1.872000 -13.057200 6.642363
1.918800 -13.057200 6.700885
1.965600 -13.057200 6.712942
2.012400 -13.057200 6.717279
2.059200 -13.057200 6.723102
2.106000 -13.057200 6.732348
2.152800 -13.057200 6.753410
2.199600 -13.057200 6.763433
2.246400 -13.057200 6.776905
2.293200 -13.057200 6.776919
2.340000 -13.057200 6.806361
2.386800 -13.057200 6.847261
2.433600 -13.057200 6.863776
2.480400 -13.057200 6.865942
2.527200 -13.057200 6.865942
2.574000 -13.057200 6.848012
2.620800 -13.057200 6.840642
2.667600 -13.057200 6.827078
2.714400 -13.057200 6.838287
2.761200 -13.057200 6.860197
2.808000 -13.057200 6.875399
2.854800 -13.057200 6.938669
2.901600 -13.057200 6.943201
2.948400 -13.057200 6.943201
2.995200 -13.057200 6.952621
3.042000 -13.057200 6.957445
3.088800 -13.057200 6.972659
3.135600 -13.057200 6.989478
3.182400 -13.057200 6.982559
3.229200 -13.057200 7.037867
3.276000 -13.057200 7.097978
3.322800 -13.057200 7.132284
3.369600 -13.057200 7.148634
3.416400 -13.057200 7.178756
3.463200 -13.057200 7.199522
3.510000 -13.057200 7.206757
3.556800 -13.057200 7.218729
3.603600 -13.057200 7.224669
3.650400 -13.057200 7.224669
3.697200 -13.057200 7.244533
3.744000 -13.057200 7.265526
3.790800 -13.057200 7.292114
3.837600 -13.057200 7.318911
3.884400 -13.057200 7.320866
3.931200 -13.057200 7.343564
3.978000 -13.057200 7.343003
4.024800 -13.057200 7.378762
4.071600 -13.057200 7.413584
4.118400 -13.057200 7.426711
4.165200 -13.057200 7.451989
4.212000 -13.057200 7.454470
4.258800 -13.057200 7.479321
4.305600 -13.057200 7.499045
4.352400 -13.057200 7.550023
4.399200 -13.057200 7.597487
4.446000 -13.057200 7.609242
4.492800 -13.057200 7.618102
4.539600 -13.057200 7.626405
4.586400 -13.057200 7.641253
4.633200 -13.057200 7.684607
4.680000 -13.057200 7.685860
4.726800 -13.057200 7.679450
4.773600 -13.057200 7.685860
4.820400 -13.057200 7.708119
4.867200 -13.057200 7.711825
4.914000 -13.057200 7.711825
4.960800 -13.057200 7.820218
5.007600 -13.057200 7.852191
5.054400 -13.057200 7.861185
5.101200 -13.057200 7.882052
5.148000 -13.057200 7.937040
5.194800 -13.057200 7.963626
5.241600 -13.057200 7.978867
5.288400 -13.057200 8.013548
5.335200 -13.057200 8.017696
5.382000 -13.057200 8.034088
5.428800 -13.057200 8.044683
5.475600 -13.057200 8.074034
5.522400 -13.057200 8.125496
5.569200 -13.057200 8.119963
5.616000 -13.057200 8.107443
5.662800 -13.057200 8.141777
5.709600 -13.057200 8.186396
5.756400 -13.057200 8.223973
5.803200 -13.057200 8.264990
5.850000 -13.057200 8.339661
5.896800 -13.057200 8.371141
5.943600 -13.057200 8.391176
5.990400 -13.057200 8.457027
6.037200 -13.057200 8.493815
6.084000 -13.057200 8.505526
6.130800 -13.057200 8.541703
6.177600 -13.057200 8.594473
6.224400 -13.057200 8.612503
6.271200 -13.057200 8.633416
6.318000 -13.057200 8.717052
6.364800 -13.057200 8.789515
6.411600 -13.057200 8.805038
6.458400 -13.057200 8.907131
6.505200 -13.057200 11.173128
6.552000 -13.057200 11.429630
6.598800 -13.057200 23.238065
6.645600 -13.057200 29.460274
6.692400 -13.057200 29.468644
6.739200 -13.057200 29.471491
6.786000 -13.057200 29.471491
6.832800 -13.057200 29.470482
6.879600 -13.057200 29.470482
6.926400 -13.057200 29.470862
6.973200 -13.057200 29.471053
7.020000 -13.057200 29.471937
7.066800 -13.057200 29.473397
7.113600 -13.057200 29.473464
7.160400 -13.057200 29.477307
12.916800 -13.057200 8.110988
12.963600 -13.057200 8.100689
13.010400 -13.057200 8.094351
13.057200 -13.057200 8.085028
13.104000 -13.057200 8.059320
13.150800 -13.057200 8.053349
13.197600 -13.057200 8.050788
13.244400 -13.057200 8.059320
13.291200 -13.057200 8.059320
13.338000 -13.057200 8.061419
13.384800 -13.057200 8.067609
13.431600 -13.057200 8.070459
13.478400 -13.057200 8.070459
13.525200 -13.057200 8.070459
13.572000 -13.057200 8.070459
13.618800 -13.057200 8.077314
13.665600 -13.057200 8.069580
13.712400 -13.057200 8.067058
13.759200 -13.057200 8.066593
13.806000 -13.057200 8.055085
13.852800 -13.057200 8.062693
13.899600 -13.057200 8.063346
13.946400 -13.057200 8.062693
13.993200 -13.057200 8.063346
14.040000 -13.057200 8.062693
14.086800 -13.057200 8.062478
14.133600 -13.057200 8.063346
14.180400 -13.057200 8.081041
14.227200 -13.057200 8.083437
14.274000 -13.057200 8.085442
14.320800 -13.057200 8.093130
14.367600 -13.057200 8.110536
14.414400 -13.057200 8.121844
14.461200 -13.057200 8.128239
14.508000 -13.057200 8.128391
14.554800 -13.057200 8.128391
14.601600 -13.057200 8.128391
14.648400 -13.057200 8.128239
14.695200 -13.057200 8.112943
14.742000 -13.057200 8.101971
14.788800 -13.057200 8.101971
15.537600 -13.057200 6.856998
15.584400 -13.057200 6.852778
15.631200 -13.057200 6.833759
15.678000 -13.057200 6.817965
15.724800 -13.057200 6.819683
15.771600 -13.057200 6.819683
15.818400 -13.057200 6.824818
15.865200 -13.057200 6.840694
15.912000 -13.057200 6.837789
15.958800 -13.057200 6.824424
16.005600 -13.057200 6.819635
16.052400 -13.057200 6.807933
16.099200 -13.057200 6.797571
16.146000 -13.057200 6.779706
16.192800 -13.057200 6.775962
16.239600 -13.057200 6.725829
16.707600 -13.057200 3.627257
16.754400 -13.057200 3.424787
16.988400 -13.057200 2.012254
17.035200 -13.057200 1.764276
17.082000 -13.057200 1.423189
-18.720000 -13.010400 0.000000
-18.673200 -13.010400 0.000000
-18.626400 -13.010400 0.000000
-18.579600 -13.010400 -7.184077
-18.532800 -13.010400 -7.179688
-18.486000 -13.010400 -7.179513
-18.439200 -13.010400 -7.178142
-18.392400 -13.010400 -7.173854
-18.345600 -13.010400 -7.170730
-18.298800 -13.010400 -7.173854
-18.252000 -13.010400 -7.170220
-18.205200 -13.010400 -7.160440
-18.158400 -13.010400 -7.157809
-18.111600 -13.010400 -7.157809
-18.064800 -13.010400 -7.125474
-18.018000 -13.010400 -7.113794
-17.971200 -13.010400 -7.107046
-17.924400 -13.010400 -7.107046
-17.877600 -13.010400 -7.099795
-17.830800 -13.010400 -7.097260
-17.784000 -13.010400 -7.097260
-17.737200 -13.010400 -7.079298
-17.690400 -13.010400 -7.074089
-17.643600 -13.010400 -7.064659
-17.596800 -13.010400 -7.056407
-17.550000 -13.010400 -7.034200
-17.503200 -13.010400 -7.011370
-17.456400 -13.010400 -7.004074
-17.409600 -13.010400 -6.935664
-17.362800 -13.010400 -6.904200
-17.316000 -13.010400 -6.865657
-16.848000 -13.010400 -5.530071
-15.771600 -13.010400 6.925406
-15.724800 -13.010400 6.943274
-15.678000 -13.010400 6.951521
-15.631200 -13.010400 6.975168
-15.584400 -13.010400 6.988850
-15.537600 -13.010400 7.008586
-15.490800 -13.010400 7.014980
-15.444000 -13.010400 7.030030
-15.397200 -13.010400 7.038218
-15.350400 -13.010400 7.048670
-15.303600 -13.010400 7.050599
-15.256800 -13.010400 7.050599
-15.210000 -13.010400 7.055142
-15.163200 -13.010400 7.059301
-15.116400 -13.010400 7.062931
-15.069600 -13.010400 7.078586
-15.022800 -13.010400 7.079437
-14.976000 -13.010400 7.079437
-14.929200 -13.010400 7.085007
-14.882400 -13.010400 7.089922
-14.835600 -13.010400 7.090159
-14.788800 -13.010400 7.090159
-14.742000 -13.010400 7.087088
-14.695200 -13.010400 7.087088
-14.648400 -13.010400 7.096289
-14.601600 -13.010400 7.100643
-14.554800 -13.010400 7.096750
-14.508000 -13.010400 7.091413
-14.461200 -13.010400 7.097826
-14.414400 -13.010400 7.102867
-14.367600 -13.010400 7.102867
-14.320800 -13.010400 7.106897
-14.274000 -13.010400 7.108264
-14.227200 -13.010400 7.112868
-14.180400 -13.010400 7.112868
-14.133600 -13.010400 7.112868
-14.086800 -13.010400 7.115774
-14.040000 -13.010400 7.126269
-13.993200 -13.010400 7.138967
-13.946400 -13.010400 7.144565
-13.899600 -13.010400 7.171108
-13.852800 -13.010400 7.188519
-13.806000 -13.010400 7.248665
-8.798400 -13.010400 8.596494
-8.751600 -13.010400 8.349832
-8.704800 -13.010400 8.238052
-8.658000 -13.010400 8.228774
-8.611200 -13.010400 8.246584
-8.564400 -13.010400 8.246584
-8.517600 -13.010400 8.211014
-8.470800 -13.010400 8.176908
-8.424000 -13.010400 8.125614
-8.377200 -13.010400 8.093268
-8.330400 -13.010400 7.989836
-8.283600 -13.010400 7.961545
-8.236800 -13.010400 7.957091
-8.190000 -13.010400 7.867951
-8.143200 -13.010400 7.819449
-8.096400 -13.010400 7.756636
-8.049600 -13.010400 7.686063
-8.002800 -13.010400 7.682854
-7.956000 -13.010400 7.637023
-7.909200 -13.010400 7.652043
-7.862400 -13.010400 7.637023
-7.815600 -13.010400 7.652043
-7.768800 -13.010400 7.739888
-7.722000 -13.010400 7.747473
-7.675200 -13.010400 7.756816
-7.628400 -13.010400 7.756816
-7.581600 -13.010400 7.741004
-7.534800 -13.010400 7.668830
-7.488000 -13.010400 7.532181
-7.441200 -13.010400 7.414054
-7.394400 -13.010400 7.328590
-7.347600 -13.010400 7.275008
-7.300800 -13.010400 7.281931
-7.254000 -13.010400 7.281931
-7.207200 -13.010400 7.308585
-7.160400 -13.010400 7.326769
-7.113600 -13.010400 7.337949
-7.066800 -13.010400 7.380603
-7.020000 -13.010400 7.396075
-6.973200 -13.010400 7.336450
-6.926400 -13.010400 7.316578
-6.879600 -13.010400 7.290815
-6.832800 -13.010400 7.262609
-6.786000 -13.010400 7.235907
-6.739200 -13.010400 7.200801
-6.692400 -13.010400 7.129356
-6.645600 -13.010400 7.121379
-6.598800 -13.010400 7.087801
-6.552000 -13.010400 7.068454
-6.505200 -13.010400 7.056091
-6.458400 -13.010400 7.056091
-6.411600 -13.010400 7.056091
-6.364800 -13.010400 7.064822
-6.318000 -13.010400 7.050001
-6.271200 -13.010400 7.033003
-6.224400 -13.010400 6.990763
-6.177600 -13.010400 6.984628
-6.130800 -13.010400 6.959408
-6.084000 -13.010400 6.940195
-6.037200 -13.010400 6.917952
-5.990400 -13.010400 6.906458
-5.943600 -13.010400 6.894011
-5.896800 -13.010400 6.899371
-5.850000 -13.010400 6.864735
-5.803200 -13.010400 6.847729
-5.756400 -13.010400 6.844415
-5.709600 -13.010400 6.826849
-5.662800 -13.010400 6.816723
-5.616000 -13.010400 6.816346
-5.569200 -13.010400 6.788884
-5.522400 -13.010400 6.795180
-5.475600 -13.010400 6.789267
-5.428800 -13.010400 6.776965
-5.382000 -13.010400 6.789267
-5.335200 -13.010400 6.817694
-5.288400 -13.010400 6.821325
-5.241600 -13.010400 6.821325
-5.194800 -13.010400 6.789267
-5.148000 -13.010400 6.777379
-5.101200 -13.010400 6.678490
-5.054400 -13.010400 6.665984
-5.007600 -13.010400 6.648509
-4.960800 -13.010400 6.633260
-4.914000 -13.010400 6.599347
-4.867200 -13.010400 6.586724
-4.820400 -13.010400 6.580263
-4.773600 -13.010400 6.559842
-4.726800 -13.010400 6.557073
-4.680000 -13.010400 6.549029
-4.633200 -13.010400 6.549029
-4.586400 -13.010400 6.544531
-4.539600 -13.010400 6.549029
-4.492800 -13.010400 6.558564
-4.446000 -13.010400 6.559694
-4.399200 -13.010400 6.559694
-4.352400 -13.010400 6.544531
-4.305600 -13.010400 6.544531
-4.258800 -13.010400 6.542269
-4.212000 -13.010400 6.538421
-4.165200 -13.010400 6.524195
-4.118400 -13.010400 6.539856
-4.071600 -13.010400 6.539856
-4.024800 -13.010400 6.538421
-3.978000 -13.010400 6.531221
-3.931200 -13.010400 6.531662
-3.884400 -13.010400 6.526961
-3.837600 -13.010400 6.531142
-3.790800 -13.010400 6.518311
-3.744000 -13.010400 6.516819
-3.697200 -13.010400 6.516919
-3.650400 -13.010400 6.500030
-3.603600 -13.010400 6.478930
-3.556800 -13.010400 6.478930
-3.510000 -13.010400 6.456432
-3.463200 -13.010400 6.444530
-3.416400 -13.010400 6.426746
-3.369600 -13.010400 6.405054
-3.322800 -13.010400 6.405054
-3.276000 -13.010400 6.405360
-3.229200 -13.010400 6.407459
-3.182400 -13.010400 6.418045
-3.135600 -13.010400 6.403918
-3.088800 -13.010400 6.412451
-3.042000 -13.010400 6.428881
-2.995200 -13.010400 6.440409
-2.948400 -13.010400 6.440091
-2.901600 -13.010400 6.412451
-2.854800 -13.010400 6.379407
-2.808000 -13.010400 6.379407
-2.761200 -13.010400 6.367611
-2.714400 -13.010400 6.362309
-2.667600 -13.010400 6.362309
-2.620800 -13.010400 6.362309
-2.574000 -13.010400 6.357271
-2.527200 -13.010400 6.364588
-2.480400 -13.010400 6.367540
-2.433600 -13.010400 6.369415
-2.386800 -13.010400 6.375771
-2.340000 -13.010400 6.375771
-2.293200 -13.010400 6.376941
-2.246400 -13.010400 6.382894
-2.199600 -13.010400 6.365567
-2.152800 -13.010400 6.347451
-2.106000 -13.010400 6.335270
-2.059200 -13.010400 6.347451
-2.012400 -13.010400 6.347451
-1.965600 -13.010400 6.333995
-1.918800 -13.010400 6.335882
-1.872000 -13.010400 6.364605
-1.825200 -13.010400 6.364621
-1.778400 -13.010400 6.376380
-1.731600 -13.010400 6.376077
-1.684800 -13.010400 6.384680
-1.638000 -13.010400 6.384680
-1.591200 -13.010400 6.385245
-1.544400 -13.010400 6.387988
-1.497600 -13.010400 6.387988
-1.450800 -13.010400 6.401743
-1.404000 -13.010400 6.398812
-1.357200 -13.010400 6.368991
-1.310400 -13.010400 6.352503
-1.263600 -13.010400 6.341090
-1.216800 -13.010400 6.327042
-1.170000 -13.010400 6.327042
-1.123200 -13.010400 6.323945
-1.076400 -13.010400 6.328472
-1.029600 -13.010400 6.344708
-0.982800 -13.010400 6.328472
-0.936000 -13.010400 6.330401
-0.889200 -13.010400 6.331780
-0.842400 -13.010400 6.352238
-0.795600 -13.010400 6.358623
-0.748800 -13.010400 6.355530
-0.702000 -13.010400 6.352238
-0.655200 -13.010400 6.358623
-0.608400 -13.010400 6.360915
-0.561600 -13.010400 6.360493
-0.514800 -13.010400 6.355920
-0.468000 -13.010400 6.355530
-0.421200 -13.010400 6.349306
-0.374400 -13.010400 6.361697
-0.327600 -13.010400 6.373448
-0.280800 -13.010400 6.373448
-0.234000 -13.010400 6.377407
-0.187200 -13.010400 6.383456
-0.140400 -13.010400 6.385532
-0.093600 -13.010400 6.395587
-0.046800 -13.010400 6.395587
0.000000 -13.010400 6.395587
0.046800 -13.010400 6.404186
0.093600 -13.010400 6.404186
0.140400 -13.010400 6.413668
0.187200 -13.010400 6.424347
0.234000 -13.010400 6.435736
0.280800 -13.010400 6.439276
0.327600 -13.010400 6.436729
0.374400 -13.010400 6.436729
0.421200 -13.010400 6.436729
0.468000 -13.010400 6.436729
0.514800 -13.010400 6.445544
0.561600 -13.010400 6.450621
0.608400 -13.010400 6.452236
0.655200 -13.010400 6.455497
0.702000 -13.010400 6.455497
0.748800 -13.010400 6.461113
0.795600 -13.010400 6.463713
0.842400 -13.010400 6.464912
0.889200 -13.010400 6.465346
0.936000 -13.010400 6.492101
0.982800 -13.010400 6.496535
1.029600 -13.010400 6.525418
1.076400 -13.010400 6.528706
1.123200 -13.010400 6.528706
1.170000 -13.010400 6.529948
1.216800 -13.010400 6.530187
1.263600 -13.010400 6.529948
1.310400 -13.010400 6.529948
1.357200 -13.010400 6.530187
1.404000 -13.010400 6.552313
1.450800 -13.010400 6.552313
1.497600 -13.010400 6.565303
1.544400 -13.010400 6.566226
1.591200 -13.010400 6.579986
1.638000 -13.010400 6.583901
1.684800 -13.010400 6.596062
1.731600 -13.010400 6.605271
1.778400 -13.010400 6.615343
1.825200 -13.010400 6.615343
1.872000 -13.010400 6.627855
1.918800 -13.010400 6.687463
1.965600 -13.010400 6.703019
2.012400 -13.010400 6.712942
2.059200 -13.010400 6.713604
2.106000 -13.010400 6.720988
2.152800 -13.010400 6.741385
2.199600 -13.010400 6.745768
2.246400 -13.010400 6.760380
2.293200 -13.010400 6.763433
2.340000 -13.010400 6.808073
2.386800 -13.010400 6.845401
2.433600 -13.010400 6.847261
2.480400 -13.010400 6.852785
2.527200 -13.010400 6.852785
2.574000 -13.010400 6.846812
2.620800 -13.010400 6.840642
2.667600 -13.010400 6.828487
2.714400 -13.010400 6.838287
2.761200 -13.010400 6.859799
2.808000 -13.010400 6.860197
2.854800 -13.010400 6.926821
2.901600 -13.010400 6.938669
2.948400 -13.010400 6.938669
2.995200 -13.010400 6.943201
3.042000 -13.010400 6.943201
3.088800 -13.010400 6.952621
3.135600 -13.010400 6.972659
3.182400 -13.010400 6.978410
3.229200 -13.010400 7.008686
3.276000 -13.010400 7.039803
3.322800 -13.010400 7.080665
3.369600 -13.010400 7.137830
3.416400 -13.010400 7.145777
3.463200 -13.010400 7.154404
3.510000 -13.010400 7.203340
3.556800 -13.010400 7.217569
3.603600 -13.010400 7.238974
3.650400 -13.010400 7.238974
3.697200 -13.010400 7.265498
3.744000 -13.010400 7.265526
3.790800 -13.010400 7.300413
3.837600 -13.010400 7.318911
3.884400 -13.010400 7.320866
3.931200 -13.010400 7.340072
3.978000 -13.010400 7.340072
4.024800 -13.010400 7.351393
4.071600 -13.010400 7.409386
4.118400 -13.010400 7.423893
4.165200 -13.010400 7.451060
4.212000 -13.010400 7.436122
4.258800 -13.010400 7.454470
4.305600 -13.010400 7.481607
4.352400 -13.010400 7.540294
4.399200 -13.010400 7.567960
4.446000 -13.010400 7.597487
4.492800 -13.010400 7.618102
4.539600 -13.010400 7.631297
4.586400 -13.010400 7.674157
4.633200 -13.010400 7.704463
4.680000 -13.010400 7.708119
4.726800 -13.010400 7.704463
4.773600 -13.010400 7.685860
4.820400 -13.010400 7.704463
4.867200 -13.010400 7.708119
4.914000 -13.010400 7.708119
4.960800 -13.010400 7.820042
5.007600 -13.010400 7.855842
5.054400 -13.010400 7.877938
5.101200 -13.010400 7.931477
5.148000 -13.010400 7.964487
5.194800 -13.010400 7.997677
5.241600 -13.010400 8.014871
5.288400 -13.010400 8.047066
5.335200 -13.010400 8.057035
5.382000 -13.010400 8.071820
5.428800 -13.010400 8.081077
5.475600 -13.010400 8.125496
5.522400 -13.010400 8.156192
5.569200 -13.010400 8.141777
5.616000 -13.010400 8.138228
5.662800 -13.010400 8.193207
5.709600 -13.010400 8.206954
5.756400 -13.010400 8.251724
5.803200 -13.010400 8.289292
5.850000 -13.010400 8.366750
5.896800 -13.010400 8.391176
5.943600 -13.010400 8.443065
5.990400 -13.010400 8.480337
6.037200 -13.010400 8.510805
6.084000 -13.010400 8.557803
6.130800 -13.010400 8.557803
6.177600 -13.010400 8.594473
6.224400 -13.010400 8.612661
6.271200 -13.010400 8.633416
6.318000 -13.010400 8.710465
6.364800 -13.010400 8.779631
6.411600 -13.010400 8.781230
6.458400 -13.010400 8.817944
6.505200 -13.010400 8.984138
6.552000 -13.010400 11.336950
6.598800 -13.010400 23.243710
6.645600 -13.010400 29.468164
6.692400 -13.010400 29.472675
6.739200 -13.010400 29.475159
6.786000 -13.010400 29.475976
6.832800 -13.010400 29.475976
6.879600 -13.010400 29.475976
6.926400 -13.010400 29.476283
6.973200 -13.010400 29.476283
7.020000 -13.010400 29.477307
7.066800 -13.010400 29.477398
7.113600 -13.010400 29.478125
12.963600 -13.010400 8.110988
13.010400 -13.010400 8.102440
13.057200 -13.010400 8.094351
13.104000 -13.010400 8.066599
13.150800 -13.010400 8.065274
13.197600 -13.010400 8.050788
13.244400 -13.010400 8.065274
13.291200 -13.010400 8.065274
13.338000 -13.010400 8.065274
13.384800 -13.010400 8.070237
13.431600 -13.010400 8.076377
13.478400 -13.010400 8.077339
13.525200 -13.010400 8.077339
13.572000 -13.010400 8.077339
13.618800 -13.010400 8.077339
13.665600 -13.010400 8.070459
13.712400 -13.010400 8.077314
13.759200 -13.010400 8.076990
13.806000 -13.010400 8.074657
13.852800 -13.010400 8.074657
13.899600 -13.010400 8.074657
13.946400 -13.010400 8.069580
13.993200 -13.010400 8.083319
14.040000 -13.010400 8.075925
14.086800 -13.010400 8.075925
14.133600 -13.010400 8.084034
14.180400 -13.010400 8.087066
14.227200 -13.010400 8.091506
14.274000 -13.010400 8.091506
14.320800 -13.010400 8.102951
14.367600 -13.010400 8.110536
14.414400 -13.010400 8.118870
14.461200 -13.010400 8.125538
14.508000 -13.010400 8.128239
14.554800 -13.010400 8.128391
14.601600 -13.010400 8.128391
14.648400 -13.010400 8.125538
14.695200 -13.010400 8.116474
14.742000 -13.010400 8.112310
14.788800 -13.010400 8.110600
14.835600 -13.010400 8.099869
15.537600 -13.010400 6.871308
15.584400 -13.010400 6.869963
15.631200 -13.010400 6.856998
15.678000 -13.010400 6.839347
15.724800 -13.010400 6.839347
15.771600 -13.010400 6.839347
15.818400 -13.010400 6.848723
15.865200 -13.010400 6.849780
15.912000 -13.010400 6.843951
15.958800 -13.010400 6.839263
16.005600 -13.010400 6.839263
16.052400 -13.010400 6.835864
16.099200 -13.010400 6.807718
16.146000 -13.010400 6.790628
16.192800 -13.010400 6.776175
16.239600 -13.010400 6.741569
16.286400 -13.010400 6.725829
16.567200 -13.010400 4.614971
16.614000 -13.010400 4.374044
16.660800 -13.010400 4.085451
16.707600 -13.010400 3.810106
16.754400 -13.010400 3.547610
16.801200 -13.010400 3.354645
16.848000 -13.010400 3.073904
17.035200 -13.010400 1.901336
17.082000 -13.010400 1.730779
-18.720000 -12.963600 0.000000
-18.673200 -12.963600 0.000000
-18.626400 -12.963600 0.000000
-18.579600 -12.963600 -7.208592
-18.532800 -12.963600 -7.205035
-18.486000 -12.963600 -7.189022
-18.439200 -12.963600 -7.180116
-18.392400 -12.963600 -7.179513
-18.345600 -12.963600 -7.179513
-18.298800 -12.963600 -7.179513
-18.252000 -12.963600 -7.173854
-18.205200 -12.963600 -7.173854
-18.158400 -12.963600 -7.170730
-18.111600 -12.963600 -7.163772
-18.064800 -12.963600 -7.149957
-18.018000 -12.963600 -7.144229
-17.971200 -12.963600 -7.120122
-17.924400 -12.963600 -7.120122
-17.877600 -12.963600 -7.108407
-17.830800 -12.963600 -7.107046
-17.784000 -12.963600 -7.107046
-17.737200 -12.963600 -7.103353
-17.690400 -12.963600 -7.097260
-17.643600 -12.963600 -7.076956
-17.596800 -12.963600 -7.064659
-17.550000 -12.963600 -7.047216
-17.503200 -12.963600 -7.034200
-17.456400 -12.963600 -7.011260
-17.409600 -12.963600 -6.959381
-17.362800 -12.963600 -6.904200
-16.239600 -12.963600 5.484993
-15.818400 -12.963600 6.898035
-15.771600 -12.963600 6.929317
-15.724800 -12.963600 6.957862
-15.678000 -12.963600 6.959236
-15.631200 -12.963600 6.982975
-15.584400 -12.963600 7.000217
-15.537600 -12.963600 7.014980
-15.490800 -12.963600 7.024025
-15.444000 -12.963600 7.038218
-15.397200 -12.963600 7.040568
-15.350400 -12.963600 7.049957
-15.303600 -12.963600 7.050599
-15.256800 -12.963600 7.050599
-15.210000 -12.963600 7.051802
-15.163200 -12.963600 7.059301
-15.116400 -12.963600 7.062762
-15.069600 -12.963600 7.079230
-15.022800 -12.963600 7.083937
-14.976000 -12.963600 7.083937
-14.929200 -12.963600 7.087088
-14.882400 -12.963600 7.092145
-14.835600 -12.963600 7.095873
-14.788800 -12.963600 7.095873
-14.742000 -12.963600 7.095873
-14.695200 -12.963600 7.095873
-14.648400 -12.963600 7.096289
-14.601600 -12.963600 7.097826
-14.554800 -12.963600 7.096674
-14.508000 -12.963600 7.091413
-14.461200 -12.963600 7.096750
-14.414400 -12.963600 7.102867
-14.367600 -12.963600 7.102867
-14.320800 -12.963600 7.106461
-14.274000 -12.963600 7.106897
-14.227200 -12.963600 7.109495
-14.180400 -12.963600 7.109495
-14.133600 -12.963600 7.110536
-14.086800 -12.963600 7.112868
-14.040000 -12.963600 7.123134
-13.993200 -12.963600 7.141371
-13.946400 -12.963600 7.156211
-13.899600 -12.963600 7.178365
-13.852800 -12.963600 7.238882
-8.798400 -12.963600 8.596494
-8.751600 -12.963600 8.292099
-8.704800 -12.963600 8.230490
-8.658000 -12.963600 8.195127
-8.611200 -12.963600 8.231257
-8.564400 -12.963600 8.231981
-8.517600 -12.963600 8.211014
-8.470800 -12.963600 8.194043
-8.424000 -12.963600 8.127608
-8.377200 -12.963600 8.093268
-8.330400 -12.963600 7.989836
-8.283600 -12.963600 7.961545
-8.236800 -12.963600 7.941320
-8.190000 -12.963600 7.855027
-8.143200 -12.963600 7.815965
-8.096400 -12.963600 7.756636
-8.049600 -12.963600 7.641751
-8.002800 -12.963600 7.609165
-7.956000 -12.963600 7.605702
-7.909200 -12.963600 7.607076
-7.862400 -12.963600 7.607076
-7.815600 -12.963600 7.605702
-7.768800 -12.963600 7.741004
-7.722000 -12.963600 7.753735
-7.675200 -12.963600 7.761213
-7.628400 -12.963600 7.766332
-7.581600 -12.963600 7.753735
-7.534800 -12.963600 7.717055
-7.488000 -12.963600 7.480571
-7.441200 -12.963600 7.414054
-7.394400 -12.963600 7.328590
-7.347600 -12.963600 7.281931
-7.300800 -12.963600 7.312225
-7.254000 -12.963600 7.312225
-7.207200 -12.963600 7.328590
-7.160400 -12.963600 7.354478
-7.113600 -12.963600 7.369194
-7.066800 -12.963600 7.396075
-7.020000 -12.963600 7.380603
-6.973200 -12.963600 7.340212
-6.926400 -12.963600 7.316578
-6.879600 -12.963600 7.249509
-6.832800 -12.963600 7.235907
-6.786000 -12.963600 7.218139
-6.739200 -12.963600 7.200801
-6.692400 -12.963600 7.129356
-6.645600 -12.963600 7.122966
-6.598800 -12.963600 7.091821
-6.552000 -12.963600 7.087904
-6.505200 -12.963600 7.068454
-6.458400 -12.963600 7.066930
-6.411600 -12.963600 7.064822
-6.364800 -12.963600 7.066930
-6.318000 -12.963600 7.050001
-6.271200 -12.963600 7.028084
-6.224400 -12.963600 7.004026
-6.177600 -12.963600 6.990763
-6.130800 -12.963600 6.968529
-6.084000 -12.963600 6.943414
-6.037200 -12.963600 6.921846
-5.990400 -12.963600 6.908833
-5.943600 -12.963600 6.899382
-5.896800 -12.963600 6.906458
-5.850000 -12.963600 6.899371
-5.803200 -12.963600 6.864735
-5.756400 -12.963600 6.847729
-5.709600 -12.963600 6.828729
-5.662800 -12.963600 6.822993
-5.616000 -12.963600 6.816346
-5.569200 -12.963600 6.795180
-5.522400 -12.963600 6.795180
-5.475600 -12.963600 6.776965
-5.428800 -12.963600 6.773820
-5.382000 -12.963600 6.780704
-5.335200 -12.963600 6.796659
-5.288400 -12.963600 6.796398
-5.241600 -12.963600 6.796398
-5.194800 -12.963600 6.780704
-5.148000 -12.963600 6.777379
-5.101200 -12.963600 6.695676
-5.054400 -12.963600 6.678490
-5.007600 -12.963600 6.655195
-4.960800 -12.963600 6.643943
-4.914000 -12.963600 6.620271
-4.867200 -12.963600 6.602483
-4.820400 -12.963600 6.580568
-4.773600 -12.963600 6.562945
-4.726800 -12.963600 6.558152
-4.680000 -12.963600 6.558050
-4.633200 -12.963600 6.558050
-4.586400 -12.963600 6.558152
-4.539600 -12.963600 6.559694
-4.492800 -12.963600 6.567885
-4.446000 -12.963600 6.559694
-4.399200 -12.963600 6.558564
-4.352400 -12.963600 6.524195
-4.305600 -12.963600 6.525958
-4.258800 -12.963600 6.532320
-4.212000 -12.963600 6.524195
-4.165200 -12.963600 6.523257
-4.118400 -12.963600 6.532320
-4.071600 -12.963600 6.532320
-4.024800 -12.963600 6.532320
-3.978000 -12.963600 6.531142
-3.931200 -12.963600 6.523257
-3.884400 -12.963600 6.516819
-3.837600 -12.963600 6.516819
-3.790800 -12.963600 6.513082
-3.744000 -12.963600 6.510613
-3.697200 -12.963600 6.506637
-3.650400 -12.963600 6.499342
-3.603600 -12.963600 6.481853
-3.556800 -12.963600 6.478930
-3.510000 -12.963600 6.451626
-3.463200 -12.963600 6.426746
-3.416400 -12.963600 6.406833
-3.369600 -12.963600 6.393879
-3.322800 -12.963600 6.384907
-3.276000 -12.963600 6.388599
-3.229200 -12.963600 6.399497
-3.182400 -12.963600 6.412451
-3.135600 -12.963600 6.405360
-3.088800 -12.963600 6.415692
-3.042000 -12.963600 6.440409
-2.995200 -12.963600 6.447181
-2.948400 -12.963600 6.440409
-2.901600 -12.963600 6.412451
-2.854800 -12.963600 6.375420
-2.808000 -12.963600 6.368104
-2.761200 -12.963600 6.362950
-2.714400 -12.963600 6.354574
-2.667600 -12.963600 6.354574
-2.620800 -12.963600 6.351765
-2.574000 -12.963600 6.330777
-2.527200 -12.963600 6.362950
-2.480400 -12.963600 6.364758
-2.433600 -12.963600 6.364758
-2.386800 -12.963600 6.364758
-2.340000 -12.963600 6.364758
-2.293200 -12.963600 6.365567
-2.246400 -12.963600 6.367065
-2.199600 -12.963600 6.335270
-2.152800 -12.963600 6.312854
-2.106000 -12.963600 6.312854
-2.059200 -12.963600 6.333791
-2.012400 -12.963600 6.333995
-1.965600 -12.963600 6.316989
-1.918800 -12.963600 6.335270
-1.872000 -12.963600 6.364605
-1.825200 -12.963600 6.365437
-1.778400 -12.963600 6.377598
-1.731600 -12.963600 6.376380
-1.684800 -12.963600 6.384680
-1.638000 -12.963600 6.384680
-1.591200 -12.963600 6.385245
-1.544400 -12.963600 6.385608
-1.497600 -12.963600 6.385245
-1.450800 -12.963600 6.387988
-1.404000 -12.963600 6.394872
-1.357200 -12.963600 6.381913
-1.310400 -12.963600 6.371461
-1.263600 -12.963600 6.381913
-1.216800 -12.963600 6.368991
-1.170000 -12.963600 6.368239
-1.123200 -12.963600 6.341689
-1.076400 -12.963600 6.351137
-1.029600 -12.963600 6.358383
-0.982800 -12.963600 6.351137
-0.936000 -12.963600 6.341689
-0.889200 -12.963600 6.341689
-0.842400 -12.963600 6.358623
-0.795600 -12.963600 6.358623
-0.748800 -12.963600 6.352105
-0.702000 -12.963600 6.330401
-0.655200 -12.963600 6.341947
-0.608400 -12.963600 6.358623
-0.561600 -12.963600 6.349306
-0.514800 -12.963600 6.341947
-0.468000 -12.963600 6.343884
-0.421200 -12.963600 6.343884
-0.374400 -12.963600 6.358914
-0.327600 -12.963600 6.365686
-0.280800 -12.963600 6.365686
-0.234000 -12.963600 6.377407
-0.187200 -12.963600 6.385532
-0.140400 -12.963600 6.396980
-0.093600 -12.963600 6.401552
-0.046800 -12.963600 6.396980
0.000000 -12.963600 6.401552
0.046800 -12.963600 6.409391
0.093600 -12.963600 6.409391
0.140400 -12.963600 6.414002
0.187200 -12.963600 6.424347
0.234000 -12.963600 6.435289
0.280800 -12.963600 6.441461
0.327600 -12.963600 6.441461
0.374400 -12.963600 6.445544
0.421200 -12.963600 6.447117
0.468000 -12.963600 6.449774
0.514800 -12.963600 6.451263
0.561600 -12.963600 6.454356
0.608400 -12.963600 6.455497
0.655200 -12.963600 6.464261
0.702000 -12.963600 6.464261
0.748800 -12.963600 6.464545
0.795600 -12.963600 6.463713
0.842400 -12.963600 6.464545
0.889200 -12.963600 6.465346
0.936000 -12.963600 6.492058
0.982800 -12.963600 6.496125
1.029600 -12.963600 6.504218
1.076400 -12.963600 6.515764
1.123200 -12.963600 6.519989
1.170000 -12.963600 6.524073
1.216800 -12.963600 6.523249
1.263600 -12.963600 6.523249
1.310400 -12.963600 6.519058
1.357200 -12.963600 6.524073
1.404000 -12.963600 6.542223
1.450800 -12.963600 6.535310
1.497600 -12.963600 6.553990
1.544400 -12.963600 6.553990
1.591200 -12.963600 6.566226
1.638000 -12.963600 6.576847
1.684800 -12.963600 6.589105
1.731600 -12.963600 6.602208
1.778400 -12.963600 6.611262
1.825200 -12.963600 6.617936
1.872000 -12.963600 6.642346
1.918800 -12.963600 6.684522
1.965600 -12.963600 6.687889
2.012400 -12.963600 6.703019
2.059200 -12.963600 6.703505
2.106000 -12.963600 6.718222
2.152800 -12.963600 6.732348
2.199600 -12.963600 6.737657
2.246400 -12.963600 6.741385
2.293200 -12.963600 6.739428
2.340000 -12.963600 6.763433
2.386800 -12.963600 6.819511
2.433600 -12.963600 6.827078
2.480400 -12.963600 6.828487
2.527200 -12.963600 6.835251
2.574000 -12.963600 6.835251
2.620800 -12.963600 6.840642
2.667600 -12.963600 6.834556
2.714400 -12.963600 6.838287
2.761200 -12.963600 6.860197
2.808000 -12.963600 6.860197
2.854800 -12.963600 6.875399
2.901600 -12.963600 6.924570
2.948400 -12.963600 6.925668
2.995200 -12.963600 6.938669
3.042000 -12.963600 6.938669
3.088800 -12.963600 6.943201
3.135600 -12.963600 6.971141
3.182400 -12.963600 6.978410
3.229200 -12.963600 7.006136
3.276000 -12.963600 7.030690
3.322800 -12.963600 7.039803
3.369600 -12.963600 7.129920
3.416400 -12.963600 7.132284
3.463200 -12.963600 7.133878
3.510000 -12.963600 7.199522
3.556800 -12.963600 7.210093
3.603600 -12.963600 7.226490
3.650400 -12.963600 7.223235
3.697200 -12.963600 7.242783
3.744000 -12.963600 7.265498
3.790800 -12.963600 7.292114
3.837600 -12.963600 7.310416
3.884400 -12.963600 7.320849
3.931200 -12.963600 7.330210
3.978000 -12.963600 7.331106
4.024800 -12.963600 7.343564
4.071600 -12.963600 7.378762
4.118400 -12.963600 7.420286
4.165200 -12.963600 7.451060
4.212000 -12.963600 7.420286
4.258800 -12.963600 7.413584
4.305600 -12.963600 7.479321
4.352400 -12.963600 7.500346
4.399200 -12.963600 7.550023
4.446000 -12.963600 7.573272
4.492800 -12.963600 7.595208
4.539600 -12.963600 7.630756
4.586400 -12.963600 7.684607
4.633200 -12.963600 7.718808
4.680000 -12.963600 7.723512
4.726800 -12.963600 7.723512
4.773600 -12.963600 7.704463
4.820400 -12.963600 7.704463
4.867200 -12.963600 7.704463
4.914000 -12.963600 7.704463
4.960800 -12.963600 7.763385
5.007600 -12.963600 7.855842
5.054400 -12.963600 7.882052
5.101200 -12.963600 7.958828
5.148000 -12.963600 8.002471
5.194800 -12.963600 8.029108
5.241600 -12.963600 8.052508
5.288400 -12.963600 8.068156
5.335200 -12.963600 8.081512
5.382000 -12.963600 8.081512
5.428800 -12.963600 8.081512
5.475600 -12.963600 8.138228
5.522400 -12.963600 8.186396
5.569200 -12.963600 8.186396
5.616000 -12.963600 8.212729
5.662800 -12.963600 8.224599
5.709600 -12.963600 8.243609
5.756400 -12.963600 8.289292
5.803200 -12.963600 8.315229
5.850000 -12.963600 8.381854
5.896800 -12.963600 8.413584
5.943600 -12.963600 8.478720
5.990400 -12.963600 8.503491
6.037200 -12.963600 8.557818
6.084000 -12.963600 8.559083
6.130800 -12.963600 8.557803
6.177600 -12.963600 8.607105
6.224400 -12.963600 8.632808
6.271200 -12.963600 8.709224
6.318000 -12.963600 8.731458
6.364800 -12.963600 8.789515
6.411600 -12.963600 8.789515
6.458400 -12.963600 8.837571
6.505200 -12.963600 8.967764
6.552000 -12.963600 11.326104
6.598800 -12.963600 23.243710
6.645600 -12.963600 29.469706
6.692400 -12.963600 29.476517
6.739200 -12.963600 29.477690
6.786000 -12.963600 29.478746
6.832800 -12.963600 29.478746
6.879600 -12.963600 29.478746
6.926400 -12.963600 29.480412
6.973200 -12.963600 29.481311
7.020000 -12.963600 29.481929
7.066800 -12.963600 29.483105
7.113600 -12.963600 29.483957
7.160400 -12.963600 29.485182
12.963600 -12.963600 8.133760
13.010400 -12.963600 8.106434
13.057200 -12.963600 8.095321
13.104000 -12.963600 8.092484
13.150800 -12.963600 8.065274
13.197600 -12.963600 8.044208
13.244400 -12.963600 8.066599
13.291200 -12.963600 8.074362
13.338000 -12.963600 8.076377
13.384800 -12.963600 8.076803
13.431600 -12.963600 8.080119
13.478400 -12.963600 8.080126
13.525200 -12.963600 8.084381
13.572000 -12.963600 8.080126
13.618800 -12.963600 8.080126
13.665600 -12.963600 8.078010
13.712400 -12.963600 8.079934
13.759200 -12.963600 8.079934
13.806000 -12.963600 8.083319
13.852800 -12.963600 8.083319
13.899600 -12.963600 8.086069
13.946400 -12.963600 8.086069
13.993200 -12.963600 8.089197
14.040000 -12.963600 8.086069
14.086800 -12.963600 8.083319
14.133600 -12.963600 8.094484
14.180400 -12.963600 8.094593
14.227200 -12.963600 8.094593
14.274000 -12.963600 8.094484
14.320800 -12.963600 8.102951
14.367600 -12.963600 8.111366
14.414400 -12.963600 8.118870
14.461200 -12.963600 8.128215
14.508000 -12.963600 8.129110
14.554800 -12.963600 8.130280
14.601600 -12.963600 8.130034
14.648400 -12.963600 8.128391
14.695200 -12.963600 8.125538
14.742000 -12.963600 8.115164
14.788800 -12.963600 8.101971
14.835600 -12.963600 8.098624
14.882400 -12.963600 8.078563
15.584400 -12.963600 6.857648
15.631200 -12.963600 6.856998
15.678000 -12.963600 6.839347
15.724800 -12.963600 6.830575
15.771600 -12.963600 6.824818
15.818400 -12.963600 6.839347
15.865200 -12.963600 6.849780
15.912000 -12.963600 6.848723
15.958800 -12.963600 6.848723
16.005600 -12.963600 6.844852
16.052400 -12.963600 6.844852
16.099200 -12.963600 6.835864
16.146000 -12.963600 6.819410
16.192800 -12.963600 6.800048
16.239600 -12.963600 6.778215
16.286400 -12.963600 6.762689
16.333200 -12.963600 6.725829
16.567200 -12.963600 4.679531
16.614000 -12.963600 4.549285
16.660800 -12.963600 4.142551
16.707600 -12.963600 3.941158
16.754400 -12.963600 3.709156
16.801200 -12.963600 3.489783
16.848000 -12.963600 3.250211
16.894800 -12.963600 3.029597
16.941600 -12.963600 2.657515
17.082000 -12.963600 1.789044
17.128800 -12.963600 1.502660
-18.720000 -12.916800 0.000000
-18.673200 -12.916800 0.000000
-18.626400 -12.916800 0.000000
-18.579600 -12.916800 -7.224840
-18.532800 -12.916800 -7.219657
-18.486000 -12.916800 -7.218849
-18.439200 -12.916800 -7.208592
-18.392400 -12.916800 -7.206489
-18.345600 -12.916800 -7.205921
-18.298800 -12.916800 -7.189022
-18.252000 -12.916800 -7.180116
-18.205200 -12.916800 -7.180506
-18.158400 -12.916800 -7.180506
-18.111600 -12.916800 -7.179412
-18.064800 -12.916800 -7.170658
-18.018000 -12.916800 -7.163772
-17.971200 -12.916800 -7.145358
-17.924400 -12.916800 -7.146914
-17.877600 -12.916800 -7.135756
-17.830800 -12.916800 -7.131326
-17.784000 -12.916800 -7.125157
-17.737200 -12.916800 -7.125157
-17.690400 -12.916800 -7.122198
-17.643600 -12.916800 -7.098356
-17.596800 -12.916800 -7.076956
-17.550000 -12.916800 -7.053112
-17.503200 -12.916800 -7.037550
-17.456400 -12.916800 -7.015078
-17.409600 -12.916800 -6.959037
-15.818400 -12.916800 6.911869
-15.771600 -12.916800 6.942283
-15.724800 -12.916800 6.965854
-15.678000 -12.916800 6.975168
-15.631200 -12.916800 6.992048
-15.584400 -12.916800 7.012467
-15.537600 -12.916800 7.030274
-15.490800 -12.916800 7.034031
-15.444000 -12.916800 7.041866
-15.397200 -12.916800 7.050599
-15.350400 -12.916800 7.059301
-15.303600 -12.916800 7.059426
-15.256800 -12.916800 7.059301
-15.210000 -12.916800 7.059301
-15.163200 -12.916800 7.060083
-15.116400 -12.916800 7.067844
-15.069600 -12.916800 7.079352
-15.022800 -12.916800 7.090906
-14.976000 -12.916800 7.091131
-14.929200 -12.916800 7.094803
-14.882400 -12.916800 7.095873
-14.835600 -12.916800 7.100643
-14.788800 -12.916800 7.095873
-14.742000 -12.916800 7.096289
-14.695200 -12.916800 7.095873
-14.648400 -12.916800 7.096289
-14.601600 -12.916800 7.096674
-14.554800 -12.916800 7.096289
-14.508000 -12.916800 7.096289
-14.461200 -12.916800 7.098972
-14.414400 -12.916800 7.105024
-14.367600 -12.916800 7.105024
-14.320800 -12.916800 7.106171
-14.274000 -12.916800 7.106939
-14.227200 -12.916800 7.112510
-14.180400 -12.916800 7.112510
-14.133600 -12.916800 7.114249
-14.086800 -12.916800 7.122444
-14.040000 -12.916800 7.134869
-13.993200 -12.916800 7.152619
-13.946400 -12.916800 7.164706
-13.899600 -12.916800 7.193028
-13.852800 -12.916800 7.262063
-8.751600 -12.916800 8.237661
-8.704800 -12.916800 8.191456
-8.658000 -12.916800 8.171871
-8.611200 -12.916800 8.202858
-8.564400 -12.916800 8.211014
-8.517600 -12.916800 8.195127
-8.470800 -12.916800 8.185501
-8.424000 -12.916800 8.116406
-8.377200 -12.916800 8.072795
-8.330400 -12.916800 7.986878
-8.283600 -12.916800 7.960799
-8.236800 -12.916800 7.908397
-8.190000 -12.916800 7.851927
-8.143200 -12.916800 7.815965
-8.096400 -12.916800 7.756636
-8.049600 -12.916800 7.664444
-8.002800 -12.916800 7.609165
-7.956000 -12.916800 7.591672
-7.909200 -12.916800 7.574445
-7.862400 -12.916800 7.603243
-7.815600 -12.916800 7.603243
-7.768800 -12.916800 7.741004
-7.722000 -12.916800 7.756816
-7.675200 -12.916800 7.761213
-7.628400 -12.916800 7.761213
-7.581600 -12.916800 7.741004
-7.534800 -12.916800 7.635246
-7.488000 -12.916800 7.443941
-7.441200 -12.916800 7.414054
-7.394400 -12.916800 7.363658
-7.347600 -12.916800 7.337949
-7.300800 -12.916800 7.350890
-7.254000 -12.916800 7.352696
-7.207200 -12.916800 7.354478
-7.160400 -12.916800 7.366855
-7.113600 -12.916800 7.366855
-7.066800 -12.916800 7.366855
-7.020000 -12.916800 7.354478
-6.973200 -12.916800 7.316578
-6.926400 -12.916800 7.297063
-6.879600 -12.916800 7.251786
-6.832800 -12.916800 7.251786
-6.786000 -12.916800 7.218139
-6.739200 -12.916800 7.200801
-6.692400 -12.916800 7.141031
-6.645600 -12.916800 7.139838
-6.598800 -12.916800 7.122966
-6.552000 -12.916800 7.121379
-6.505200 -12.916800 7.091821
-6.458400 -12.916800 7.081433
-6.411600 -12.916800 7.068365
-6.364800 -12.916800 7.064822
-6.318000 -12.916800 7.045071
-6.271200 -12.916800 7.028084
-6.224400 -12.916800 7.004350
-6.177600 -12.916800 6.991467
-6.130800 -12.916800 6.966014
-6.084000 -12.916800 6.945990
-6.037200 -12.916800 6.931492
-5.990400 -12.916800 6.906458
-5.943600 -12.916800 6.894011
-5.896800 -12.916800 6.894011
-5.850000 -12.916800 6.866270
-5.803200 -12.916800 6.858509
-5.756400 -12.916800 6.828729
-5.709600 -12.916800 6.816723
-5.662800 -12.916800 6.816630
-5.616000 -12.916800 6.807124
-5.569200 -12.916800 6.794893
-5.522400 -12.916800 6.795180
-5.475600 -12.916800 6.792416
-5.428800 -12.916800 6.789267
-5.382000 -12.916800 6.789267
-5.335200 -12.916800 6.794893
-5.288400 -12.916800 6.780704
-5.241600 -12.916800 6.785889
-5.194800 -12.916800 6.777379
-5.148000 -12.916800 6.751215
-5.101200 -12.916800 6.695676
-5.054400 -12.916800 6.678490
-5.007600 -12.916800 6.649125
-4.960800 -12.916800 6.647275
-4.914000 -12.916800 6.617727
-4.867200 -12.916800 6.590262
-4.820400 -12.916800 6.580568
-4.773600 -12.916800 6.562945
-4.726800 -12.916800 6.558152
-4.680000 -12.916800 6.558050
-4.633200 -12.916800 6.558050
-4.586400 -12.916800 6.559694
-4.539600 -12.916800 6.559694
-4.492800 -12.916800 6.558564
-4.446000 -12.916800 6.542269
-4.399200 -12.916800 6.534830
-4.352400 -12.916800 6.517100
-4.305600 -12.916800 6.517959
-4.258800 -12.916800 6.522532
-4.212000 -12.916800 6.516955
-4.165200 -12.916800 6.516955
-4.118400 -12.916800 6.525958
-4.071600 -12.916800 6.531662
-4.024800 -12.916800 6.531662
-3.978000 -12.916800 6.523257
-3.931200 -12.916800 6.518012
-3.884400 -12.916800 6.513048
-3.837600 -12.916800 6.513048
-3.790800 -12.916800 6.500030
-3.744000 -12.916800 6.499205
-3.697200 -12.916800 6.499205
-3.650400 -12.916800 6.489763
-3.603600 -12.916800 6.478930
-3.556800 -12.916800 6.473029
-3.510000 -12.916800 6.451626
-3.463200 -12.916800 6.418045
-3.416400 -12.916800 6.405054
-3.369600 -12.916800 6.384907
-3.322800 -12.916800 6.384190
-3.276000 -12.916800 6.384907
-3.229200 -12.916800 6.393879
-3.182400 -12.916800 6.403918
-3.135600 -12.916800 6.399658
-3.088800 -12.916800 6.403918
-3.042000 -12.916800 6.420758
-2.995200 -12.916800 6.443859
-2.948400 -12.916800 6.440091
-2.901600 -12.916800 6.376009
-2.854800 -12.916800 6.367582
-2.808000 -12.916800 6.360829
-2.761200 -12.916800 6.351765
-2.714400 -12.916800 6.330777
-2.667600 -12.916800 6.330777
-2.620800 -12.916800 6.351765
-2.574000 -12.916800 6.351765
-2.527200 -12.916800 6.364758
-2.480400 -12.916800 6.367540
-2.433600 -12.916800 6.365102
-2.386800 -12.916800 6.364588
-2.340000 -12.916800 6.340308
-2.293200 -12.916800 6.340308
-2.246400 -12.916800 6.340308
-2.199600 -12.916800 6.319150
-2.152800 -12.916800 6.309498
-2.106000 -12.916800 6.307204
-2.059200 -12.916800 6.333791
-2.012400 -12.916800 6.333995
-1.965600 -12.916800 6.328524
-1.918800 -12.916800 6.335882
-1.872000 -12.916800 6.364605
-1.825200 -12.916800 6.364621
-1.778400 -12.916800 6.375029
-1.731600 -12.916800 6.364621
-1.684800 -12.916800 6.351879
-1.638000 -12.916800 6.350055
-1.591200 -12.916800 6.348489
-1.544400 -12.916800 6.348489
-1.497600 -12.916800 6.338624
-1.450800 -12.916800 6.352503
-1.404000 -12.916800 6.387988
-1.357200 -12.916800 6.381913
-1.310400 -12.916800 6.381913
-1.263600 -12.916800 6.389096
-1.216800 -12.916800 6.389096
-1.170000 -12.916800 6.381913
-1.123200 -12.916800 6.328472
-1.076400 -12.916800 6.344708
-1.029600 -12.916800 6.355590
-0.982800 -12.916800 6.344708
-0.936000 -12.916800 6.328472
-0.889200 -12.916800 6.326632
-0.842400 -12.916800 6.330401
-0.795600 -12.916800 6.330401
-0.748800 -12.916800 6.325208
-0.702000 -12.916800 6.315550
-0.655200 -12.916800 6.330401
-0.608400 -12.916800 6.345434
-0.561600 -12.916800 6.345434
-0.514800 -12.916800 6.341947
-0.468000 -12.916800 6.343884
-0.421200 -12.916800 6.343884
-0.374400 -12.916800 6.361697
-0.327600 -12.916800 6.365686
-0.280800 -12.916800 6.361697
-0.234000 -12.916800 6.377407
-0.187200 -12.916800 6.383456
-0.140400 -12.916800 6.385532
-0.093600 -12.916800 6.395587
-0.046800 -12.916800 6.383456
0.000000 -12.916800 6.395587
0.046800 -12.916800 6.401552
0.093600 -12.916800 6.402393
0.140400 -12.916800 6.409391
0.187200 -12.916800 6.421160
0.234000 -12.916800 6.435289
0.280800 -12.916800 6.441461
0.327600 -12.916800 6.441131
0.374400 -12.916800 6.445544
0.421200 -12.916800 6.449774
0.468000 -12.916800 6.451263
0.514800 -12.916800 6.453863
0.561600 -12.916800 6.454356
0.608400 -12.916800 6.455497
0.655200 -12.916800 6.465346
0.702000 -12.916800 6.464261
0.748800 -12.916800 6.464261
0.795600 -12.916800 6.460657
0.842400 -12.916800 6.463713
0.889200 -12.916800 6.464690
0.936000 -12.916800 6.492058
0.982800 -12.916800 6.498518
1.029600 -12.916800 6.513339
1.076400 -12.916800 6.519058
1.123200 -12.916800 6.523249
1.170000 -12.916800 6.524073
1.216800 -12.916800 6.519989
1.263600 -12.916800 6.519058
1.310400 -12.916800 6.511562
1.357200 -12.916800 6.509341
1.404000 -12.916800 6.516242
1.450800 -12.916800 6.509341
1.497600 -12.916800 6.516242
1.544400 -12.916800 6.531326
1.591200 -12.916800 6.534093
1.638000 -12.916800 6.536733
1.684800 -12.916800 6.560038
1.731600 -12.916800 6.567577
1.778400 -12.916800 6.584967
1.825200 -12.916800 6.611262
1.872000 -12.916800 6.629235
1.918800 -12.916800 6.660567
1.965600 -12.916800 6.684522
2.012400 -12.916800 6.699136
2.059200 -12.916800 6.702080
2.106000 -12.916800 6.717279
2.152800 -12.916800 6.720988
2.199600 -12.916800 6.720988
2.246400 -12.916800 6.737657
2.293200 -12.916800 6.732348
2.340000 -12.916800 6.745768
2.386800 -12.916800 6.780390
2.433600 -12.916800 6.819064
2.480400 -12.916800 6.823954
2.527200 -12.916800 6.825984
2.574000 -12.916800 6.828487
2.620800 -12.916800 6.836202
2.667600 -12.916800 6.834556
2.714400 -12.916800 6.838287
2.761200 -12.916800 6.860197
2.808000 -12.916800 6.866326
2.854800 -12.916800 6.881785
2.901600 -12.916800 6.902812
2.948400 -12.916800 6.916160
2.995200 -12.916800 6.936140
3.042000 -12.916800 6.938669
3.088800 -12.916800 6.941520
3.135600 -12.916800 6.971141
3.182400 -12.916800 6.978410
3.229200 -12.916800 6.995729
3.276000 -12.916800 7.024293
3.322800 -12.916800 7.039803
3.369600 -12.916800 7.074753
3.416400 -12.916800 7.074753
3.463200 -12.916800 7.102341
3.510000 -12.916800 7.169650
3.556800 -12.916800 7.200760
3.603600 -12.916800 7.208929
3.650400 -12.916800 7.210491
3.697200 -12.916800 7.232599
3.744000 -12.916800 7.259632
3.790800 -12.916800 7.275651
3.837600 -12.916800 7.300413
3.884400 -12.916800 7.320849
3.931200 -12.916800 7.331106
3.978000 -12.916800 7.331141
4.024800 -12.916800 7.351393
4.071600 -12.916800 7.393014
4.118400 -12.916800 7.436122
4.165200 -12.916800 7.451060
4.212000 -12.916800 7.413584
4.258800 -12.916800 7.413584
4.305600 -12.916800 7.454470
4.352400 -12.916800 7.476587
4.399200 -12.916800 7.500346
4.446000 -12.916800 7.550467
4.492800 -12.916800 7.591826
4.539600 -12.916800 7.626317
4.586400 -12.916800 7.674157
4.633200 -12.916800 7.723512
4.680000 -12.916800 7.729819
4.726800 -12.916800 7.723512
4.773600 -12.916800 7.674659
4.820400 -12.916800 7.667656
4.867200 -12.916800 7.671323
4.914000 -12.916800 7.673296
4.960800 -12.916800 7.679450
5.007600 -12.916800 7.826678
5.054400 -12.916800 7.882052
5.101200 -12.916800 7.978867
5.148000 -12.916800 8.056059
5.194800 -12.916800 8.068156
5.241600 -12.916800 8.071820
5.288400 -12.916800 8.071820
5.335200 -12.916800 8.107443
5.382000 -12.916800 8.114021
5.428800 -12.916800 8.107443
5.475600 -12.916800 8.158235
5.522400 -12.916800 8.221032
5.569200 -12.916800 8.226975
5.616000 -12.916800 8.238413
5.662800 -12.916800 8.238413
5.709600 -12.916800 8.264990
5.756400 -12.916800 8.306919
5.803200 -12.916800 8.366750
5.850000 -12.916800 8.391176
5.896800 -12.916800 8.440543
5.943600 -12.916800 8.503491
5.990400 -12.916800 8.541537
6.037200 -12.916800 8.566837
6.084000 -12.916800 8.575929
6.130800 -12.916800 8.565687
6.177600 -12.916800 8.611963
6.224400 -12.916800 8.646829
6.271200 -12.916800 8.710465
6.318000 -12.916800 8.731458
6.364800 -12.916800 8.798392
6.411600 -12.916800 8.798392
6.458400 -12.916800 8.882113
6.505200 -12.916800 8.967764
6.552000 -12.916800 11.237771
6.598800 -12.916800 23.243710
6.645600 -12.916800 29.470862
6.692400 -12.916800 29.477690
6.739200 -12.916800 29.482379
6.786000 -12.916800 29.484396
6.832800 -12.916800 29.484396
6.879600 -12.916800 29.484396
6.926400 -12.916800 29.484396
6.973200 -12.916800 29.485210
7.020000 -12.916800 29.485856
7.066800 -12.916800 29.489129
7.113600 -12.916800 29.489132
7.160400 -12.916800 29.489660
13.057200 -12.916800 8.093540
13.104000 -12.916800 8.069964
13.150800 -12.916800 8.066599
13.197600 -12.916800 8.065274
13.244400 -12.916800 8.074362
13.291200 -12.916800 8.076803
13.338000 -12.916800 8.084381
13.384800 -12.916800 8.085924
13.431600 -12.916800 8.095448
13.478400 -12.916800 8.088650
13.525200 -12.916800 8.085924
13.572000 -12.916800 8.088650
13.618800 -12.916800 8.089568
13.665600 -12.916800 8.085106
13.712400 -12.916800 8.085106
13.759200 -12.916800 8.085106
13.806000 -12.916800 8.086069
13.852800 -12.916800 8.089197
13.899600 -12.916800 8.089197
13.946400 -12.916800 8.087066
13.993200 -12.916800 8.096773
14.040000 -12.916800 8.094593
14.086800 -12.916800 8.094593
14.133600 -12.916800 8.102915
14.180400 -12.916800 8.102951
14.227200 -12.916800 8.105705
14.274000 -12.916800 8.105732
14.320800 -12.916800 8.107999
14.367600 -12.916800 8.118870
14.414400 -12.916800 8.128215
14.461200 -12.916800 8.129337
14.508000 -12.916800 8.139060
14.554800 -12.916800 8.139060
14.601600 -12.916800 8.135861
14.648400 -12.916800 8.131782
14.695200 -12.916800 8.131144
14.742000 -12.916800 8.121670
14.788800 -12.916800 8.115164
14.835600 -12.916800 8.099869
14.882400 -12.916800 8.096147
15.584400 -12.916800 6.871308
15.631200 -12.916800 6.871308
15.678000 -12.916800 6.854112
15.724800 -12.916800 6.830575
15.771600 -12.916800 6.830575
15.818400 -12.916800 6.844852
15.865200 -12.916800 6.857648
15.912000 -12.916800 6.851271
15.958800 -12.916800 6.849780
16.005600 -12.916800 6.849780
16.052400 -12.916800 6.851271
16.099200 -12.916800 6.843951
16.146000 -12.916800 6.835489
16.192800 -12.916800 6.819635
16.239600 -12.916800 6.799511
16.286400 -12.916800 6.778215
16.333200 -12.916800 6.757127
16.614000 -12.916800 4.642148
16.660800 -12.916800 4.417257
16.801200 -12.916800 3.547610
16.848000 -12.916800 3.372930
16.894800 -12.916800 3.108863
17.035200 -12.916800 2.385020
17.082000 -12.916800 1.982503
17.128800 -12.916800 1.738998
-18.720000 -12.870000 0.000000
-18.673200 -12.870000 0.000000
-18.626400 -12.870000 0.000000
-18.579600 -12.870000 -7.223309
-18.532800 -12.870000 -7.218849
-18.486000 -12.870000 -7.218849
-18.439200 -12.870000 -7.218849
-18.392400 -12.870000 -7.205921
-18.345600 -12.870000 -7.204096
-18.298800 -12.870000 -7.189022
-18.252000 -12.870000 -7.180506
-18.205200 -12.870000 -7.186230
-18.158400 -12.870000 -7.186261
-18.111600 -12.870000 -7.180506
-18.064800 -12.870000 -7.180506
-18.018000 -12.870000 -7.176708
-17.971200 -12.870000 -7.164343
-17.924400 -12.870000 -7.157439
-17.877600 -12.870000 -7.157439
-17.830800 -12.870000 -7.150411
-17.784000 -12.870000 -7.150183
-17.737200 -12.870000 -7.144348
-17.690400 -12.870000 -7.135756
-17.643600 -12.870000 -7.098356
-17.596800 -12.870000 -7.076956
-17.550000 -12.870000 -7.047216
-17.503200 -12.870000 -7.029291
-17.456400 -12.870000 -7.001651
-17.409600 -12.870000 -6.921058
-17.035200 -12.870000 -5.703245
-15.865200 -12.870000 6.924969
-15.818400 -12.870000 6.933389
-15.771600 -12.870000 6.958653
-15.724800 -12.870000 6.970138
-15.678000 -12.870000 6.989096
-15.631200 -12.870000 7.000482
-15.584400 -12.870000 7.018990
-15.537600 -12.870000 7.032587
-15.490800 -12.870000 7.040568
-15.444000 -12.870000 7.053740
-15.397200 -12.870000 7.059426
-15.350400 -12.870000 7.063027
-15.303600 -12.870000 7.066507
-15.256800 -12.870000 7.066080
-15.210000 -12.870000 7.067844
-15.163200 -12.870000 7.071749
-15.116400 -12.870000 7.079352
-15.069600 -12.870000 7.083630
-15.022800 -12.870000 7.090906
-14.976000 -12.870000 7.091160
-14.929200 -12.870000 7.095589
-14.882400 -12.870000 7.100643
-14.835600 -12.870000 7.101120
-14.788800 -12.870000 7.095873
-14.742000 -12.870000 7.096674
-14.695200 -12.870000 7.100262
-14.648400 -12.870000 7.100262
-14.601600 -12.870000 7.103557
-14.554800 -12.870000 7.103557
-14.508000 -12.870000 7.102867
-14.461200 -12.870000 7.105024
-14.414400 -12.870000 7.106171
-14.367600 -12.870000 7.104404
-14.320800 -12.870000 7.102867
-14.274000 -12.870000 7.102867
-14.227200 -12.870000 7.112678
-14.180400 -12.870000 7.112868
-14.133600 -12.870000 7.125493
-14.086800 -12.870000 7.128921
-14.040000 -12.870000 7.143478
-13.993200 -12.870000 7.171108
-13.946400 -12.870000 7.188519
-13.899600 -12.870000 7.209418
-8.751600 -12.870000 8.228774
-8.704800 -12.870000 8.182253
-8.658000 -12.870000 8.169263
-8.611200 -12.870000 8.195127
-8.564400 -12.870000 8.202858
-8.517600 -12.870000 8.194558
-8.470800 -12.870000 8.185501
-8.424000 -12.870000 8.116406
-8.377200 -12.870000 8.072795
-8.330400 -12.870000 8.005679
-8.283600 -12.870000 7.974464
-8.236800 -12.870000 7.905481
-8.190000 -12.870000 7.839733
-8.143200 -12.870000 7.815965
-8.096400 -12.870000 7.756636
-8.049600 -12.870000 7.682854
-8.002800 -12.870000 7.615335
-7.956000 -12.870000 7.603243
-7.909200 -12.870000 7.574445
-7.862400 -12.870000 7.603243
-7.815600 -12.870000 7.574445
-7.768800 -12.870000 7.707538
-7.722000 -12.870000 7.750203
-7.675200 -12.870000 7.756816
-7.628400 -12.870000 7.756816
-7.581600 -12.870000 7.707538
-7.534800 -12.870000 7.539961
-7.488000 -12.870000 7.449209
-7.441200 -12.870000 7.419055
-7.394400 -12.870000 7.392752
-7.347600 -12.870000 7.390628
-7.300800 -12.870000 7.396075
-7.254000 -12.870000 7.390628
-7.207200 -12.870000 7.390628
-7.160400 -12.870000 7.371231
-7.113600 -12.870000 7.354478
-7.066800 -12.870000 7.353147
-7.020000 -12.870000 7.337725
-6.973200 -12.870000 7.305184
-6.926400 -12.870000 7.286877
-6.879600 -12.870000 7.251786
-6.832800 -12.870000 7.251786
-6.786000 -12.870000 7.223660
-6.739200 -12.870000 7.218139
-6.692400 -12.870000 7.158442
-6.645600 -12.870000 7.149413
-6.598800 -12.870000 7.135301
-6.552000 -12.870000 7.135301
-6.505200 -12.870000 7.129356
-6.458400 -12.870000 7.118659
-6.411600 -12.870000 7.081433
-6.364800 -12.870000 7.068365
-6.318000 -12.870000 7.045071
-6.271200 -12.870000 7.036230
-6.224400 -12.870000 7.012030
-6.177600 -12.870000 6.998943
-6.130800 -12.870000 6.966014
-6.084000 -12.870000 6.940195
-6.037200 -12.870000 6.921101
-5.990400 -12.870000 6.899466
-5.943600 -12.870000 6.877393
-5.896800 -12.870000 6.871919
-5.850000 -12.870000 6.866270
-5.803200 -12.870000 6.858509
-5.756400 -12.870000 6.828729
-5.709600 -12.870000 6.816723
-5.662800 -12.870000 6.816630
-5.616000 -12.870000 6.807124
-5.569200 -12.870000 6.794893
-5.522400 -12.870000 6.794893
-5.475600 -12.870000 6.792558
-5.428800 -12.870000 6.792416
-5.382000 -12.870000 6.792416
-5.335200 -12.870000 6.789267
-5.288400 -12.870000 6.780704
-5.241600 -12.870000 6.785889
-5.194800 -12.870000 6.780704
-5.148000 -12.870000 6.763510
-5.101200 -12.870000 6.716903
-5.054400 -12.870000 6.707267
-5.007600 -12.870000 6.660234
-4.960800 -12.870000 6.649125
-4.914000 -12.870000 6.637832
-4.867200 -12.870000 6.590262
-4.820400 -12.870000 6.580263
-4.773600 -12.870000 6.565249
-4.726800 -12.870000 6.562945
-4.680000 -12.870000 6.563658
-4.633200 -12.870000 6.563658
-4.586400 -12.870000 6.580568
-4.539600 -12.870000 6.580568
-4.492800 -12.870000 6.563658
-4.446000 -12.870000 6.542269
-4.399200 -12.870000 6.533467
-4.352400 -12.870000 6.499757
-4.305600 -12.870000 6.513476
-4.258800 -12.870000 6.514381
-4.212000 -12.870000 6.499757
-4.165200 -12.870000 6.502790
-4.118400 -12.870000 6.507133
-4.071600 -12.870000 6.502790
-4.024800 -12.870000 6.513048
-3.978000 -12.870000 6.502790
-3.931200 -12.870000 6.502790
-3.884400 -12.870000 6.495778
-3.837600 -12.870000 6.495359
-3.790800 -12.870000 6.495359
-3.744000 -12.870000 6.482399
-3.697200 -12.870000 6.497294
-3.650400 -12.870000 6.482093
-3.603600 -12.870000 6.473029
-3.556800 -12.870000 6.478930
-3.510000 -12.870000 6.468306
-3.463200 -12.870000 6.444530
-3.416400 -12.870000 6.418045
-3.369600 -12.870000 6.382499
-3.322800 -12.870000 6.373578
-3.276000 -12.870000 6.375903
-3.229200 -12.870000 6.382499
-3.182400 -12.870000 6.388198
-3.135600 -12.870000 6.384190
-3.088800 -12.870000 6.388198
-3.042000 -12.870000 6.395175
-2.995200 -12.870000 6.440409
-2.948400 -12.870000 6.379581
-2.901600 -12.870000 6.372733
-2.854800 -12.870000 6.364283
-2.808000 -12.870000 6.357271
-2.761200 -12.870000 6.350604
-2.714400 -12.870000 6.350604
-2.667600 -12.870000 6.341838
-2.620800 -12.870000 6.341838
-2.574000 -12.870000 6.341838
-2.527200 -12.870000 6.363287
-2.480400 -12.870000 6.364758
-2.433600 -12.870000 6.363287
-2.386800 -12.870000 6.340308
-2.340000 -12.870000 6.333791
-2.293200 -12.870000 6.333791
-2.246400 -12.870000 6.333791
-2.199600 -12.870000 6.307204
-2.152800 -12.870000 6.300073
-2.106000 -12.870000 6.287404
-2.059200 -12.870000 6.307204
-2.012400 -12.870000 6.309498
-1.965600 -12.870000 6.309498
-1.918800 -12.870000 6.316989
-1.872000 -12.870000 6.328524
-1.825200 -12.870000 6.350055
-1.778400 -12.870000 6.365437
-1.731600 -12.870000 6.348489
-1.684800 -12.870000 6.348489
-1.638000 -12.870000 6.338624
-1.591200 -12.870000 6.332106
-1.544400 -12.870000 6.335729
-1.497600 -12.870000 6.335729
-1.450800 -12.870000 6.341090
-1.404000 -12.870000 6.342041
-1.357200 -12.870000 6.342041
-1.310400 -12.870000 6.342041
-1.263600 -12.870000 6.381913
-1.216800 -12.870000 6.381913
-1.170000 -12.870000 6.355590
-1.123200 -12.870000 6.327042
-1.076400 -12.870000 6.328472
-1.029600 -12.870000 6.351137
-0.982800 -12.870000 6.328472
-0.936000 -12.870000 6.320273
-0.889200 -12.870000 6.320273
-0.842400 -12.870000 6.318622
-0.795600 -12.870000 6.315550
-0.748800 -12.870000 6.313451
-0.702000 -12.870000 6.309096
-0.655200 -12.870000 6.313280
-0.608400 -12.870000 6.313451
-0.561600 -12.870000 6.313451
-0.514800 -12.870000 6.313280
-0.468000 -12.870000 6.320790
-0.421200 -12.870000 6.330401
-0.374400 -12.870000 6.355900
-0.327600 -12.870000 6.359474
-0.280800 -12.870000 6.355900
-0.234000 -12.870000 6.365686
-0.187200 -12.870000 6.368649
-0.140400 -12.870000 6.377348
-0.093600 -12.870000 6.366819
-0.046800 -12.870000 6.366819
0.000000 -12.870000 6.377688
0.046800 -12.870000 6.397705
0.093600 -12.870000 6.399497
0.140400 -12.870000 6.404186
0.187200 -12.870000 6.409391
0.234000 -12.870000 6.421160
0.280800 -12.870000 6.428261
0.327600 -12.870000 6.428261
0.374400 -12.870000 6.436729
0.421200 -12.870000 6.440864
0.468000 -12.870000 6.447934
0.514800 -12.870000 6.447934
0.561600 -12.870000 6.449774
0.608400 -12.870000 6.450621
0.655200 -12.870000 6.452236
0.702000 -12.870000 6.452236
0.748800 -12.870000 6.453325
0.795600 -12.870000 6.453325
0.842400 -12.870000 6.454356
0.889200 -12.870000 6.463713
0.936000 -12.870000 6.464545
0.982800 -12.870000 6.492058
1.029600 -12.870000 6.504218
1.076400 -12.870000 6.512308
1.123200 -12.870000 6.519989
1.170000 -12.870000 6.525637
1.216800 -12.870000 6.519058
1.263600 -12.870000 6.512308
1.310400 -12.870000 6.497294
1.357200 -12.870000 6.494984
1.404000 -12.870000 6.497294
1.450800 -12.870000 6.494984
1.497600 -12.870000 6.497294
1.544400 -12.870000 6.515932
1.591200 -12.870000 6.525351
1.638000 -12.870000 6.534093
1.684800 -12.870000 6.536849
1.731600 -12.870000 6.564318
1.778400 -12.870000 6.566929
1.825200 -12.870000 6.572820
1.872000 -12.870000 6.617936
1.918800 -12.870000 6.643337
1.965600 -12.870000 6.661086
2.012400 -12.870000 6.677914
2.059200 -12.870000 6.685643
2.106000 -12.870000 6.713604
2.152800 -12.870000 6.713799
2.199600 -12.870000 6.702080
2.246400 -12.870000 6.713799
2.293200 -12.870000 6.713799
2.340000 -12.870000 6.728921
2.386800 -12.870000 6.757054
2.433600 -12.870000 6.757975
2.480400 -12.870000 6.761981
2.527200 -12.870000 6.789805
2.574000 -12.870000 6.819064
2.620800 -12.870000 6.833789
2.667600 -12.870000 6.828487
2.714400 -12.870000 6.836202
2.761200 -12.870000 6.859799
2.808000 -12.870000 6.866326
2.854800 -12.870000 6.886415
2.901600 -12.870000 6.902645
2.948400 -12.870000 6.902645
2.995200 -12.870000 6.936140
3.042000 -12.870000 6.938669
3.088800 -12.870000 6.940438
3.135600 -12.870000 6.957445
3.182400 -12.870000 6.971614
3.229200 -12.870000 6.979227
3.276000 -12.870000 7.011605
3.322800 -12.870000 7.024293
3.369600 -12.870000 7.048127
3.416400 -12.870000 7.048239
3.463200 -12.870000 7.063243
3.510000 -12.870000 7.128862
3.556800 -12.870000 7.183803
3.603600 -12.870000 7.201193
3.650400 -12.870000 7.201193
3.697200 -12.870000 7.213855
3.744000 -12.870000 7.227683
3.790800 -12.870000 7.242783
3.837600 -12.870000 7.275651
3.884400 -12.870000 7.310193
3.931200 -12.870000 7.320866
3.978000 -12.870000 7.331130
4.024800 -12.870000 7.375531
4.071600 -12.870000 7.401907
4.118400 -12.870000 7.434952
4.165200 -12.870000 7.440556
4.212000 -12.870000 7.405626
4.258800 -12.870000 7.410165
4.305600 -12.870000 7.451753
4.352400 -12.870000 7.451753
4.399200 -12.870000 7.461853
4.446000 -12.870000 7.496372
4.492800 -12.870000 7.556460
4.539600 -12.870000 7.595208
4.586400 -12.870000 7.638016
4.633200 -12.870000 7.674157
4.680000 -12.870000 7.716539
4.726800 -12.870000 7.673296
4.773600 -12.870000 7.659748
4.820400 -12.870000 7.636391
4.867200 -12.870000 7.638016
4.914000 -12.870000 7.647945
4.960800 -12.870000 7.671323
5.007600 -12.870000 7.763385
5.054400 -12.870000 7.921141
5.101200 -12.870000 8.002471
5.148000 -12.870000 8.071820
5.194800 -12.870000 8.071967
5.241600 -12.870000 8.077754
5.288400 -12.870000 8.071967
5.335200 -12.870000 8.123896
5.382000 -12.870000 8.123896
5.428800 -12.870000 8.107443
5.475600 -12.870000 8.158235
5.522400 -12.870000 8.223933
5.569200 -12.870000 8.238413
5.616000 -12.870000 8.246195
5.662800 -12.870000 8.242896
5.709600 -12.870000 8.289292
5.756400 -12.870000 8.315229
5.803200 -12.870000 8.342448
5.850000 -12.870000 8.391176
5.896800 -12.870000 8.457027
5.943600 -12.870000 8.535754
5.990400 -12.870000 8.568555
6.037200 -12.870000 8.603912
6.084000 -12.870000 8.608154
6.130800 -12.870000 8.611963
6.177600 -12.870000 8.632050
6.224400 -12.870000 8.701351
6.271200 -12.870000 8.709224
6.318000 -12.870000 8.745272
6.364800 -12.870000 8.813630
6.411600 -12.870000 8.817944
6.458400 -12.870000 8.900855
6.505200 -12.870000 8.952462
6.552000 -12.870000 9.116425
6.598800 -12.870000 23.243710
6.645600 -12.870000 29.474984
6.692400 -12.870000 29.484027
6.739200 -12.870000 29.488503
6.786000 -12.870000 29.489166
6.832800 -12.870000 29.489166
6.879600 -12.870000 29.489129
6.926400 -12.870000 29.489132
6.973200 -12.870000 29.489582
7.020000 -12.870000 29.489706
7.066800 -12.870000 29.491169
7.113600 -12.870000 29.491169
7.160400 -12.870000 29.493135
13.104000 -12.870000 8.092780
13.150800 -12.870000 8.080119
13.197600 -12.870000 8.069964
13.244400 -12.870000 8.076803
13.291200 -12.870000 8.080119
13.384800 -12.870000 8.086147
13.431600 -12.870000 8.086147
13.478400 -12.870000 8.086147
13.525200 -12.870000 8.085924
13.572000 -12.870000 8.087954
13.618800 -12.870000 8.093056
13.665600 -12.870000 8.088650
13.712400 -12.870000 8.088114
13.759200 -12.870000 8.088650
13.806000 -12.870000 8.089568
13.852800 -12.870000 8.104334
13.899600 -12.870000 8.104334
13.946400 -12.870000 8.101014
13.993200 -12.870000 8.102915
14.040000 -12.870000 8.097790
14.086800 -12.870000 8.096773
14.133600 -12.870000 8.105705
14.180400 -12.870000 8.105705
14.227200 -12.870000 8.102951
14.274000 -12.870000 8.105732
14.320800 -12.870000 8.107999
14.367600 -12.870000 8.118870
14.414400 -12.870000 8.128215
14.461200 -12.870000 8.128391
14.508000 -12.870000 8.132068
14.554800 -12.870000 8.135861
14.601600 -12.870000 8.135861
14.648400 -12.870000 8.131782
14.695200 -12.870000 8.131782
14.742000 -12.870000 8.125538
14.788800 -12.870000 8.116474
14.835600 -12.870000 8.101971
14.882400 -12.870000 8.099869
14.929200 -12.870000 8.089997
15.678000 -12.870000 6.869963
15.724800 -12.870000 6.832523
15.771600 -12.870000 6.839347
15.818400 -12.870000 6.854112
15.865200 -12.870000 6.857762
15.912000 -12.870000 6.857762
15.958800 -12.870000 6.857762
16.005600 -12.870000 6.858030
16.052400 -12.870000 6.858030
16.099200 -12.870000 6.850821
16.146000 -12.870000 6.837789
16.192800 -12.870000 6.835489
16.239600 -12.870000 6.817833
16.286400 -12.870000 6.790628
16.754400 -12.870000 4.050429
16.801200 -12.870000 3.709156
16.848000 -12.870000 3.489783
17.035200 -12.870000 2.485859
17.082000 -12.870000 2.158381
-18.720000 -12.823200 0.000000
-18.673200 -12.823200 0.000000
-18.626400 -12.823200 0.000000
-18.579600 -12.823200 -7.228784
-18.532800 -12.823200 -7.223309
-18.486000 -12.823200 -7.223309
-18.439200 -12.823200 -7.218849
-18.392400 -12.823200 -7.204096
-18.345600 -12.823200 -7.204096
-18.298800 -12.823200 -7.202091
-18.252000 -12.823200 -7.193702
-18.205200 -12.823200 -7.204096
-18.158400 -12.823200 -7.202091
-18.111600 -12.823200 -7.186261
-18.064800 -12.823200 -7.186486
-18.018000 -12.823200 -7.180506
-17.971200 -12.823200 -7.176708
-17.924400 -12.823200 -7.176708
-17.877600 -12.823200 -7.163772
-17.830800 -12.823200 -7.163772
-17.784000 -12.823200 -7.157439
-17.737200 -12.823200 -7.144348
-17.690400 -12.823200 -7.135756
-17.643600 -12.823200 -7.095493
-17.596800 -12.823200 -7.069628
-17.550000 -12.823200 -7.037550
-17.503200 -12.823200 -7.013769
-17.456400 -12.823200 -7.001651
-17.409600 -12.823200 -6.904200
-17.082000 -12.823200 -5.684172
-17.035200 -12.823200 -5.649468
-15.912000 -12.823200 6.924969
-15.865200 -12.823200 6.932413
-15.818400 -12.823200 6.958110
-15.771600 -12.823200 6.974835
-15.724800 -12.823200 6.992048
-15.678000 -12.823200 6.996202
-15.631200 -12.823200 7.015728
-15.584400 -12.823200 7.031634
-15.537600 -12.823200 7.053772
-15.490800 -12.823200 7.059973
-15.444000 -12.823200 7.062900
-15.397200 -12.823200 7.065121
-15.350400 -12.823200 7.067924
-15.303600 -12.823200 7.071273
-15.256800 -12.823200 7.071273
-15.210000 -12.823200 7.071749
-15.163200 -12.823200 7.079230
-15.116400 -12.823200 7.081251
-15.069600 -12.823200 7.086075
-15.022800 -12.823200 7.091131
-14.976000 -12.823200 7.092145
-14.929200 -12.823200 7.097237
-14.882400 -12.823200 7.101733
-14.835600 -12.823200 7.103557
-14.788800 -12.823200 7.103087
-14.742000 -12.823200 7.103557
-14.695200 -12.823200 7.105010
-14.648400 -12.823200 7.105010
-14.601600 -12.823200 7.106565
-14.554800 -12.823200 7.108323
-14.508000 -12.823200 7.110184
-14.461200 -12.823200 7.110478
-14.414400 -12.823200 7.110478
-14.367600 -12.823200 7.105024
-14.320800 -12.823200 7.101975
-14.274000 -12.823200 7.101975
-14.227200 -12.823200 7.112510
-14.180400 -12.823200 7.115367
-14.133600 -12.823200 7.126269
-14.086800 -12.823200 7.141371
-14.040000 -12.823200 7.153138
-13.993200 -12.823200 7.193028
-13.946400 -12.823200 7.224648
-8.751600 -12.823200 8.199904
-8.704800 -12.823200 8.191456
-8.658000 -12.823200 8.182253
-8.611200 -12.823200 8.195127
-8.564400 -12.823200 8.195127
-8.517600 -12.823200 8.194558
-8.470800 -12.823200 8.185501
-8.424000 -12.823200 8.095689
-8.377200 -12.823200 8.059825
-8.330400 -12.823200 8.008131
-8.283600 -12.823200 7.978445
-8.236800 -12.823200 7.919177
-8.190000 -12.823200 7.867951
-8.143200 -12.823200 7.839733
-8.096400 -12.823200 7.756636
-8.049600 -12.823200 7.693184
-8.002800 -12.823200 7.664444
-7.956000 -12.823200 7.639257
-7.909200 -12.823200 7.619355
-7.862400 -12.823200 7.637699
-7.815600 -12.823200 7.619355
-7.768800 -12.823200 7.697000
-7.722000 -12.823200 7.706604
-7.675200 -12.823200 7.707538
-7.628400 -12.823200 7.707538
-7.581600 -12.823200 7.588539
-7.534800 -12.823200 7.525666
-7.488000 -12.823200 7.429172
-7.441200 -12.823200 7.416775
-7.394400 -12.823200 7.403812
-7.347600 -12.823200 7.395907
-7.300800 -12.823200 7.414054
-7.254000 -12.823200 7.395907
-7.207200 -12.823200 7.395907
-7.160400 -12.823200 7.379934
-7.113600 -12.823200 7.366855
-7.066800 -12.823200 7.353147
-7.020000 -12.823200 7.328457
-6.973200 -12.823200 7.297063
-6.926400 -12.823200 7.255192
-6.879600 -12.823200 7.251786
-6.832800 -12.823200 7.235907
-6.786000 -12.823200 7.218139
-6.739200 -12.823200 7.214955
-6.692400 -12.823200 7.158442
-6.645600 -12.823200 7.144904
-6.598800 -12.823200 7.135301
-6.552000 -12.823200 7.137179
-6.505200 -12.823200 7.133147
-6.458400 -12.823200 7.130230
-6.411600 -12.823200 7.121405
-6.364800 -12.823200 7.081244
-6.318000 -12.823200 7.068365
-6.271200 -12.823200 7.043799
-6.224400 -12.823200 7.015056
-6.177600 -12.823200 6.998943
-6.130800 -12.823200 6.966014
-6.084000 -12.823200 6.945990
-6.037200 -12.823200 6.921101
-5.990400 -12.823200 6.899466
-5.943600 -12.823200 6.877393
-5.896800 -12.823200 6.871919
-5.850000 -12.823200 6.865073
-5.803200 -12.823200 6.847729
-5.756400 -12.823200 6.826849
-5.709600 -12.823200 6.816723
-5.662800 -12.823200 6.816630
-5.616000 -12.823200 6.807124
-5.569200 -12.823200 6.792416
-5.522400 -12.823200 6.792558
-5.475600 -12.823200 6.792558
-5.428800 -12.823200 6.792416
-5.382000 -12.823200 6.789267
-5.335200 -12.823200 6.785889
-5.288400 -12.823200 6.780704
-5.241600 -12.823200 6.789267
-5.194800 -12.823200 6.785889
-5.148000 -12.823200 6.763510
-5.101200 -12.823200 6.732576
-5.054400 -12.823200 6.707647
-5.007600 -12.823200 6.678490
-4.960800 -12.823200 6.659746
-4.914000 -12.823200 6.602483
-4.867200 -12.823200 6.582414
-4.820400 -12.823200 6.580263
-4.773600 -12.823200 6.567782
-4.726800 -12.823200 6.577938
-4.680000 -12.823200 6.577938
-4.633200 -12.823200 6.580568
-4.586400 -12.823200 6.586308
-4.539600 -12.823200 6.586308
-4.492800 -12.823200 6.568875
-4.446000 -12.823200 6.536556
-4.399200 -12.823200 6.533467
-4.352400 -12.823200 6.495708
-4.305600 -12.823200 6.489830
-4.258800 -12.823200 6.493171
-4.212000 -12.823200 6.486855
-4.165200 -12.823200 6.493171
-4.118400 -12.823200 6.495778
-4.071600 -12.823200 6.489830
-4.024800 -12.823200 6.493171
-3.978000 -12.823200 6.484957
-3.931200 -12.823200 6.484652
-3.884400 -12.823200 6.482399
-3.837600 -12.823200 6.478539
-3.790800 -12.823200 6.478539
-3.744000 -12.823200 6.468306
-3.697200 -12.823200 6.472932
-3.650400 -12.823200 6.472932
-3.603600 -12.823200 6.460696
-3.556800 -12.823200 6.468306
-3.510000 -12.823200 6.456762
-3.463200 -12.823200 6.441534
-3.416400 -12.823200 6.407459
-3.369600 -12.823200 6.368428
-3.322800 -12.823200 6.368248
-3.276000 -12.823200 6.368248
-3.229200 -12.823200 6.368248
-3.182400 -12.823200 6.368428
-3.135600 -12.823200 6.372003
-3.088800 -12.823200 6.368428
-3.042000 -12.823200 6.375903
-2.995200 -12.823200 6.375903
-2.948400 -12.823200 6.372003
-2.901600 -12.823200 6.364283
-2.854800 -12.823200 6.360829
-2.808000 -12.823200 6.345594
-2.761200 -12.823200 6.345594
-2.714400 -12.823200 6.336718
-2.667600 -12.823200 6.324977
-2.620800 -12.823200 6.324977
-2.574000 -12.823200 6.329976
-2.527200 -12.823200 6.350604
-2.480400 -12.823200 6.364588
-2.433600 -12.823200 6.363287
-2.386800 -12.823200 6.346655
-2.340000 -12.823200 6.340308
-2.293200 -12.823200 6.335413
-2.246400 -12.823200 6.333791
-2.199600 -12.823200 6.307204
-2.152800 -12.823200 6.285725
-2.106000 -12.823200 6.271886
-2.059200 -12.823200 6.276086
-2.012400 -12.823200 6.286418
-1.965600 -12.823200 6.286418
-1.918800 -12.823200 6.282163
-1.872000 -12.823200 6.286168
-1.825200 -12.823200 6.296664
-1.778400 -12.823200 6.316989
-1.731600 -12.823200 6.295418
-1.684800 -12.823200 6.296664
-1.638000 -12.823200 6.315112
-1.591200 -12.823200 6.323679
-1.544400 -12.823200 6.332034
-1.497600 -12.823200 6.332034
-1.450800 -12.823200 6.332106
-1.404000 -12.823200 6.332647
-1.357200 -12.823200 6.332106
-1.310400 -12.823200 6.332034
-1.263600 -12.823200 6.329589
-1.216800 -12.823200 6.329589
-1.170000 -12.823200 6.320273
-1.123200 -12.823200 6.307564
-1.076400 -12.823200 6.318464
-1.029600 -12.823200 6.320273
-0.982800 -12.823200 6.314237
-0.936000 -12.823200 6.303452
-0.889200 -12.823200 6.297485
-0.842400 -12.823200 6.296861
-0.795600 -12.823200 6.298686
-0.748800 -12.823200 6.296861
-0.702000 -12.823200 6.298686
-0.655200 -12.823200 6.299577
-0.608400 -12.823200 6.309096
-0.561600 -12.823200 6.313280
-0.514800 -12.823200 6.313451
-0.468000 -12.823200 6.313451
-0.421200 -12.823200 6.333631
-0.374400 -12.823200 6.344689
-0.327600 -12.823200 6.355900
-0.280800 -12.823200 6.345248
-0.234000 -12.823200 6.355900
-0.187200 -12.823200 6.355900
-0.140400 -12.823200 6.355900
-0.093600 -12.823200 6.344845
-0.046800 -12.823200 6.340046
0.000000 -12.823200 6.344333
0.046800 -12.823200 6.368649
0.093600 -12.823200 6.380058
0.140400 -12.823200 6.381654
0.187200 -12.823200 6.386044
0.234000 -12.823200 6.402393
0.280800 -12.823200 6.407564
0.327600 -12.823200 6.404186
0.374400 -12.823200 6.424347
0.421200 -12.823200 6.435289
0.468000 -12.823200 6.435289
0.514800 -12.823200 6.432645
0.561600 -12.823200 6.447934
0.608400 -12.823200 6.447934
0.655200 -12.823200 6.449774
0.702000 -12.823200 6.432645
0.748800 -12.823200 6.428790
0.795600 -12.823200 6.421958
0.842400 -12.823200 6.428790
0.889200 -12.823200 6.421958
0.936000 -12.823200 6.421958
0.982800 -12.823200 6.460657
1.029600 -12.823200 6.502903
1.076400 -12.823200 6.512308
1.123200 -12.823200 6.525637
1.170000 -12.823200 6.528706
1.216800 -12.823200 6.519989
1.263600 -12.823200 6.516242
1.310400 -12.823200 6.494182
1.357200 -12.823200 6.484336
1.404000 -12.823200 6.494182
1.450800 -12.823200 6.494182
1.497600 -12.823200 6.494563
1.544400 -12.823200 6.525351
1.591200 -12.823200 6.531326
1.638000 -12.823200 6.549492
1.684800 -12.823200 6.550566
1.731600 -12.823200 6.551143
1.778400 -12.823200 6.564318
1.825200 -12.823200 6.566929
1.872000 -12.823200 6.577267
1.918800 -12.823200 6.629235
1.965600 -12.823200 6.642346
2.012400 -12.823200 6.660567
2.059200 -12.823200 6.666041
2.106000 -12.823200 6.687889
2.152800 -12.823200 6.699472
2.199600 -12.823200 6.696813
2.246400 -12.823200 6.702080
2.293200 -12.823200 6.702146
2.340000 -12.823200 6.702146
2.386800 -12.823200 6.718222
2.433600 -12.823200 6.702309
2.480400 -12.823200 6.728921
2.527200 -12.823200 6.754304
2.574000 -12.823200 6.769630
2.620800 -12.823200 6.809435
2.667600 -12.823200 6.816648
2.714400 -12.823200 6.833789
2.761200 -12.823200 6.848012
2.808000 -12.823200 6.866326
2.854800 -12.823200 6.886415
2.901600 -12.823200 6.886415
2.948400 -12.823200 6.869035
2.995200 -12.823200 6.924570
3.042000 -12.823200 6.935796
3.088800 -12.823200 6.952335
3.135600 -12.823200 6.957445
3.182400 -12.823200 6.961343
3.229200 -12.823200 6.972659
3.276000 -12.823200 6.982559
3.322800 -12.823200 6.993625
3.369600 -12.823200 7.006136
3.416400 -12.823200 7.006136
3.463200 -12.823200 7.048239
3.510000 -12.823200 7.078221
3.556800 -12.823200 7.155908
3.603600 -12.823200 7.182105
3.650400 -12.823200 7.182105
3.697200 -12.823200 7.198994
3.744000 -12.823200 7.213409
3.790800 -12.823200 7.226490
3.837600 -12.823200 7.265498
3.884400 -12.823200 7.277135
3.931200 -12.823200 7.318810
3.978000 -12.823200 7.331141
4.024800 -12.823200 7.351393
4.071600 -12.823200 7.393382
4.118400 -12.823200 7.412440
4.165200 -12.823200 7.412440
4.212000 -12.823200 7.393382
4.258800 -12.823200 7.401028
4.305600 -12.823200 7.411521
4.352400 -12.823200 7.413141
4.399200 -12.823200 7.451753
4.446000 -12.823200 7.476587
4.492800 -12.823200 7.550023
4.539600 -12.823200 7.567960
4.586400 -12.823200 7.595208
4.633200 -12.823200 7.631297
4.680000 -12.823200 7.659748
4.726800 -12.823200 7.659748
4.773600 -12.823200 7.659748
4.820400 -12.823200 7.632774
4.867200 -12.823200 7.638016
4.914000 -12.823200 7.659748
4.960800 -12.823200 7.674659
5.007600 -12.823200 7.734891
5.054400 -12.823200 7.927336
5.101200 -12.823200 8.045229
5.148000 -12.823200 8.071967
5.194800 -12.823200 8.077754
5.241600 -12.823200 8.103037
5.288400 -12.823200 8.081512
5.335200 -12.823200 8.138228
5.382000 -12.823200 8.138228
5.428800 -12.823200 8.138228
5.475600 -12.823200 8.158235
5.522400 -12.823200 8.226975
5.569200 -12.823200 8.246195
5.616000 -12.823200 8.251724
5.662800 -12.823200 8.248906
5.709600 -12.823200 8.288397
5.756400 -12.823200 8.315229
5.803200 -12.823200 8.364413
5.850000 -12.823200 8.391176
5.896800 -12.823200 8.478554
5.943600 -12.823200 8.557818
5.990400 -12.823200 8.607105
6.037200 -12.823200 8.621208
6.084000 -12.823200 8.646829
6.130800 -12.823200 8.646829
6.177600 -12.823200 8.675306
6.224400 -12.823200 8.710465
6.271200 -12.823200 8.722810
6.318000 -12.823200 8.779631
6.364800 -12.823200 8.796514
6.411600 -12.823200 8.789936
6.458400 -12.823200 8.882113
6.505200 -12.823200 8.923710
6.552000 -12.823200 8.984138
6.598800 -12.823200 23.243710
6.645600 -12.823200 23.261142
6.692400 -12.823200 29.488643
6.739200 -12.823200 29.489582
6.786000 -12.823200 29.493968
6.832800 -12.823200 29.494580
6.879600 -12.823200 29.493167
6.926400 -12.823200 29.493167
6.973200 -12.823200 29.493968
7.020000 -12.823200 29.494579
7.066800 -12.823200 29.495225
7.113600 -12.823200 29.496858
7.160400 -12.823200 29.498020
13.104000 -12.823200 8.092780
13.150800 -12.823200 8.076092
13.197600 -12.823200 8.069964
13.244400 -12.823200 8.076092
13.291200 -12.823200 8.076092
13.384800 -12.823200 8.083924
13.431600 -12.823200 8.083924
13.478400 -12.823200 8.084977
13.525200 -12.823200 8.084977
13.572000 -12.823200 8.085924
13.618800 -12.823200 8.089568
13.665600 -12.823200 8.088114
13.712400 -12.823200 8.088114
13.759200 -12.823200 8.089568
13.806000 -12.823200 8.096773
13.852800 -12.823200 8.105053
13.899600 -12.823200 8.105053
13.946400 -12.823200 8.105053
13.993200 -12.823200 8.109310
14.040000 -12.823200 8.109310
14.086800 -12.823200 8.107999
14.133600 -12.823200 8.109310
14.180400 -12.823200 8.107999
14.227200 -12.823200 8.105732
14.274000 -12.823200 8.105732
14.320800 -12.823200 8.105878
14.367600 -12.823200 8.110536
14.414400 -12.823200 8.118870
14.461200 -12.823200 8.125538
14.508000 -12.823200 8.131747
14.554800 -12.823200 8.139060
14.601600 -12.823200 8.139060
14.648400 -12.823200 8.140989
14.695200 -12.823200 8.140989
14.742000 -12.823200 8.131144
14.788800 -12.823200 8.126456
14.835600 -12.823200 8.121670
14.882400 -12.823200 8.115237
14.929200 -12.823200 8.097388
14.976000 -12.823200 8.096147
15.678000 -12.823200 6.854506
15.724800 -12.823200 6.832523
15.771600 -12.823200 6.854112
15.818400 -12.823200 6.854506
15.865200 -12.823200 6.857660
15.912000 -12.823200 6.857762
15.958800 -12.823200 6.874194
16.005600 -12.823200 6.874194
16.052400 -12.823200 6.869478
16.099200 -12.823200 6.851929
16.146000 -12.823200 6.843951
16.192800 -12.823200 6.840622
16.239600 -12.823200 6.835864
16.286400 -12.823200 6.833174
16.333200 -12.823200 6.792796
16.380000 -12.823200 6.778215
16.707600 -12.823200 4.417257
16.754400 -12.823200 4.142551
16.801200 -12.823200 3.941158
16.848000 -12.823200 3.642284
16.988400 -12.823200 2.843543
17.035200 -12.823200 2.644049
-18.720000 -12.776400 0.000000
-18.673200 -12.776400 0.000000
-18.626400 -12.776400 0.000000
-18.579600 -12.776400 -7.227036
-18.532800 -12.776400 -7.218849
-18.486000 -12.776400 -7.223309
-18.439200 -12.776400 -7.218849
-18.392400 -12.776400 -7.204096
-18.345600 -12.776400 -7.204096
-18.298800 -12.776400 -7.204096
-18.252000 -12.776400 -7.202091
-18.205200 -12.776400 -7.204820
-18.158400 -12.776400 -7.202091
-18.111600 -12.776400 -7.195157
-18.064800 -12.776400 -7.202091
-18.018000 -12.776400 -7.195157
-17.971200 -12.776400 -7.186261
-17.924400 -12.776400 -7.186486
-17.877600 -12.776400 -7.186261
-17.830800 -12.776400 -7.189551
-17.784000 -12.776400 -7.177220
-17.737200 -12.776400 -7.150183
-17.690400 -12.776400 -7.144348
-17.643600 -12.776400 -7.095493
-17.596800 -12.776400 -7.069628
-17.550000 -12.776400 -7.032440
-17.503200 -12.776400 -7.001651
-17.456400 -12.776400 -6.959037
-17.128800 -12.776400 -5.581858
-17.082000 -12.776400 -5.649468
-16.426800 -12.776400 5.227726
-15.958800 -12.776400 6.892769
-15.912000 -12.776400 6.926507
-15.865200 -12.776400 6.943795
-15.818400 -12.776400 6.965854
-15.771600 -12.776400 6.989312
-15.724800 -12.776400 6.996530
-15.678000 -12.776400 7.008455
-15.631200 -12.776400 7.030274
-15.584400 -12.776400 7.040568
-15.537600 -12.776400 7.060105
-15.490800 -12.776400 7.063027
-15.444000 -12.776400 7.065121
-15.397200 -12.776400 7.071255
-15.350400 -12.776400 7.076620
-15.303600 -12.776400 7.078765
-15.256800 -12.776400 7.078765
-15.210000 -12.776400 7.078765
-15.163200 -12.776400 7.079352
-15.116400 -12.776400 7.083630
-15.069600 -12.776400 7.085925
-15.022800 -12.776400 7.091131
-14.976000 -12.776400 7.092145
-14.929200 -12.776400 7.097237
-14.882400 -12.776400 7.101733
-14.835600 -12.776400 7.104525
-14.788800 -12.776400 7.103829
-14.742000 -12.776400 7.105010
-14.695200 -12.776400 7.110184
-14.648400 -12.776400 7.108557
-14.601600 -12.776400 7.115681
-14.554800 -12.776400 7.118997
-14.508000 -12.776400 7.118997
-14.461200 -12.776400 7.115681
-14.414400 -12.776400 7.115367
-14.367600 -12.776400 7.110817
-14.320800 -12.776400 7.110863
-14.274000 -12.776400 7.112678
-14.227200 -12.776400 7.118126
-14.180400 -12.776400 7.128921
-14.133600 -12.776400 7.143478
-14.086800 -12.776400 7.152619
-14.040000 -12.776400 7.178238
-13.993200 -12.776400 7.209418
-13.946400 -12.776400 7.262063
-8.704800 -12.776400 8.191456
-8.658000 -12.776400 8.191456
-8.611200 -12.776400 8.199904
-8.564400 -12.776400 8.195127
-8.517600 -12.776400 8.194558
-8.470800 -12.776400 8.185501
-8.424000 -12.776400 8.093268
-8.377200 -12.776400 8.047548
-8.330400 -12.776400 8.008078
-8.283600 -12.776400 7.983101
-8.236800 -12.776400 7.919177
-8.190000 -12.776400 7.874711
-8.143200 -12.776400 7.856327
-8.096400 -12.776400 7.819449
-8.049600 -12.776400 7.721996
-8.002800 -12.776400 7.693184
-7.956000 -12.776400 7.664444
-7.909200 -12.776400 7.652278
-7.862400 -12.776400 7.674188
-7.815600 -12.776400 7.665497
-7.768800 -12.776400 7.706604
-7.722000 -12.776400 7.706604
-7.675200 -12.776400 7.693383
-7.628400 -12.776400 7.693383
-7.581600 -12.776400 7.572499
-7.534800 -12.776400 7.526997
-7.488000 -12.776400 7.469179
-7.441200 -12.776400 7.441529
-7.394400 -12.776400 7.419055
-7.347600 -12.776400 7.417685
-7.300800 -12.776400 7.441529
-7.254000 -12.776400 7.419055
-7.207200 -12.776400 7.417685
-7.160400 -12.776400 7.390628
-7.113600 -12.776400 7.366855
-7.066800 -12.776400 7.352696
-7.020000 -12.776400 7.325885
-6.973200 -12.776400 7.273086
-6.926400 -12.776400 7.255192
-6.879600 -12.776400 7.251786
-6.832800 -12.776400 7.242006
-6.786000 -12.776400 7.223732
-6.739200 -12.776400 7.219788
-6.692400 -12.776400 7.210093
-6.645600 -12.776400 7.187439
-6.598800 -12.776400 7.144904
-6.552000 -12.776400 7.143909
-6.505200 -12.776400 7.139838
-6.458400 -12.776400 7.133147
-6.411600 -12.776400 7.130230
-6.364800 -12.776400 7.085583
-6.318000 -12.776400 7.072422
-6.271200 -12.776400 7.045071
-6.224400 -12.776400 7.019728
-6.177600 -12.776400 7.012030
-6.130800 -12.776400 6.966014
-6.084000 -12.776400 6.940195
-6.037200 -12.776400 6.897928
-5.990400 -12.776400 6.885449
-5.943600 -12.776400 6.875943
-5.896800 -12.776400 6.871748
-5.850000 -12.776400 6.865073
-5.803200 -12.776400 6.854398
-5.756400 -12.776400 6.828729
-5.709600 -12.776400 6.821797
-5.662800 -12.776400 6.816723
-5.616000 -12.776400 6.807124
-5.569200 -12.776400 6.792416
-5.522400 -12.776400 6.792416
-5.475600 -12.776400 6.792558
-5.428800 -12.776400 6.792416
-5.382000 -12.776400 6.789267
-5.335200 -12.776400 6.784583
-5.288400 -12.776400 6.773820
-5.241600 -12.776400 6.785889
-5.194800 -12.776400 6.781181
-5.148000 -12.776400 6.751215
-5.101200 -12.776400 6.732576
-5.054400 -12.776400 6.716648
-5.007600 -12.776400 6.669147
-4.960800 -12.776400 6.649125
-4.914000 -12.776400 6.617727
-4.867200 -12.776400 6.581469
-4.820400 -12.776400 6.580263
-4.773600 -12.776400 6.567782
-4.726800 -12.776400 6.577938
-4.680000 -12.776400 6.586308
-4.633200 -12.776400 6.586308
-4.586400 -12.776400 6.603907
-4.539600 -12.776400 6.590547
-4.492800 -12.776400 6.568875
-4.446000 -12.776400 6.533467
-4.399200 -12.776400 6.499488
-4.352400 -12.776400 6.478038
-4.305600 -12.776400 6.476526
-4.258800 -12.776400 6.476526
-4.212000 -12.776400 6.466871
-4.165200 -12.776400 6.476526
-4.118400 -12.776400 6.484957
-4.071600 -12.776400 6.478539
-4.024800 -12.776400 6.482399
-3.978000 -12.776400 6.465461
-3.931200 -12.776400 6.465461
-3.884400 -12.776400 6.459397
-3.837600 -12.776400 6.448898
-3.790800 -12.776400 6.455157
-3.744000 -12.776400 6.455157
-3.697200 -12.776400 6.459397
-3.650400 -12.776400 6.455157
-3.603600 -12.776400 6.455157
-3.556800 -12.776400 6.456762
-3.510000 -12.776400 6.456432
-3.463200 -12.776400 6.407459
-3.416400 -12.776400 6.382499
-3.369600 -12.776400 6.361953
-3.322800 -12.776400 6.352295
-3.276000 -12.776400 6.347847
-3.229200 -12.776400 6.340740
-3.182400 -12.776400 6.331326
-3.135600 -12.776400 6.337912
-3.088800 -12.776400 6.347847
-3.042000 -12.776400 6.361183
-2.995200 -12.776400 6.365092
-2.948400 -12.776400 6.361183
-2.901600 -12.776400 6.360829
-2.854800 -12.776400 6.347196
-2.808000 -12.776400 6.330769
-2.761200 -12.776400 6.330769
-2.714400 -12.776400 6.328807
-2.667600 -12.776400 6.296232
-2.620800 -12.776400 6.293016
-2.574000 -12.776400 6.324977
-2.527200 -12.776400 6.330769
-2.480400 -12.776400 6.363287
-2.433600 -12.776400 6.346655
-2.386800 -12.776400 6.341838
-2.340000 -12.776400 6.340308
-2.293200 -12.776400 6.333871
-2.246400 -12.776400 6.317458
-2.199600 -12.776400 6.307194
-2.152800 -12.776400 6.271886
-2.106000 -12.776400 6.258144
-2.059200 -12.776400 6.258144
-2.012400 -12.776400 6.264518
-1.965600 -12.776400 6.264731
-1.918800 -12.776400 6.261693
-1.872000 -12.776400 6.264731
-1.825200 -12.776400 6.276086
-1.778400 -12.776400 6.286418
-1.731600 -12.776400 6.276716
-1.684800 -12.776400 6.276716
-1.638000 -12.776400 6.296664
-1.591200 -12.776400 6.301593
-1.544400 -12.776400 6.301593
-1.497600 -12.776400 6.313865
-1.450800 -12.776400 6.313865
-1.404000 -12.776400 6.329589
-1.357200 -12.776400 6.319614
-1.310400 -12.776400 6.318624
-1.263600 -12.776400 6.318624
-1.216800 -12.776400 6.319614
-1.170000 -12.776400 6.318464
-1.123200 -12.776400 6.305912
-1.076400 -12.776400 6.305912
-1.029600 -12.776400 6.305912
-0.982800 -12.776400 6.303452
-0.936000 -12.776400 6.296655
-0.889200 -12.776400 6.289822
-0.842400 -12.776400 6.289822
-0.795600 -12.776400 6.290056
-0.748800 -12.776400 6.296861
-0.702000 -12.776400 6.298686
-0.655200 -12.776400 6.299577
-0.608400 -12.776400 6.313280
-0.561600 -12.776400 6.313540
-0.514800 -12.776400 6.330401
-0.468000 -12.776400 6.320790
-0.421200 -12.776400 6.333631
-0.374400 -12.776400 6.344060
-0.327600 -12.776400 6.345248
-0.280800 -12.776400 6.344060
-0.234000 -12.776400 6.344333
-0.187200 -12.776400 6.344060
-0.140400 -12.776400 6.343121
-0.093600 -12.776400 6.315055
-0.046800 -12.776400 6.313960
0.000000 -12.776400 6.314478
0.046800 -12.776400 6.331403
0.093600 -12.776400 6.340046
0.140400 -12.776400 6.353437
0.187200 -12.776400 6.381301
0.234000 -12.776400 6.386044
0.280800 -12.776400 6.386044
0.327600 -12.776400 6.386044
0.374400 -12.776400 6.381991
0.421200 -12.776400 6.401865
0.468000 -12.776400 6.401865
0.514800 -12.776400 6.394850
0.561600 -12.776400 6.404274
[truncated: 6,834,856 more chars]
