# Supplementary material for: Case study of 3D fingerprints applications
Source: PLoS One. 2017 Apr 11;12(4):e0175261. doi: 10.1371/journal.pone.0175261 (PMC5388323; doi:10.1371/journal.pone.0175261)
Supplement: S1 Database — (ZIP) [file pone.0175261.s001.zip › S1_Database/S1_Database_Session1-3D finger point cloud data/bz_l4_b_1.txt]

-18.720000 -14.040000 0.000000
-18.673200 -14.040000 0.000000
-18.626400 -14.040000 0.000000
-18.579600 -14.040000 0.000000
-18.532800 -14.040000 0.000000
-18.486000 -14.040000 0.000000
-18.439200 -14.040000 0.000000
-18.392400 -14.040000 0.000000
-18.345600 -14.040000 0.000000
-18.298800 -14.040000 0.000000
-18.252000 -14.040000 0.000000
-18.205200 -14.040000 0.000000
-18.158400 -14.040000 0.000000
-18.111600 -14.040000 0.000000
-18.064800 -14.040000 0.000000
-18.018000 -14.040000 0.000000
-17.971200 -14.040000 0.000000
-17.924400 -14.040000 0.000000
-17.877600 -14.040000 0.000000
-17.830800 -14.040000 0.000000
-17.784000 -14.040000 0.000000
-17.737200 -14.040000 0.000000
-17.690400 -14.040000 0.000000
-17.643600 -14.040000 0.000000
-17.596800 -14.040000 0.000000
-17.550000 -14.040000 0.000000
-17.503200 -14.040000 0.000000
-17.456400 -14.040000 0.000000
-17.409600 -14.040000 0.000000
-17.362800 -14.040000 0.000000
-17.316000 -14.040000 0.000000
-17.269200 -14.040000 0.000000
-17.222400 -14.040000 0.000000
-17.175600 -14.040000 0.000000
-17.128800 -14.040000 0.000000
-17.082000 -14.040000 0.000000
-17.035200 -14.040000 0.000000
-16.988400 -14.040000 0.000000
-16.941600 -14.040000 0.000000
-16.894800 -14.040000 0.000000
-16.848000 -14.040000 0.000000
-16.801200 -14.040000 0.000000
-16.754400 -14.040000 0.000000
-16.707600 -14.040000 0.000000
-16.286400 -14.040000 0.000000
-15.069600 -14.040000 0.000000
-15.022800 -14.040000 0.000000
-14.976000 -14.040000 0.000000
-14.929200 -14.040000 0.000000
-14.882400 -14.040000 0.000000
-14.835600 -14.040000 0.000000
-14.788800 -14.040000 0.000000
-14.742000 -14.040000 0.000000
-14.695200 -14.040000 0.000000
-14.648400 -14.040000 0.000000
-14.601600 -14.040000 0.000000
-14.554800 -14.040000 0.000000
-14.508000 -14.040000 0.000000
-14.461200 -14.040000 0.000000
-14.414400 -14.040000 0.000000
-14.367600 -14.040000 0.000000
-14.320800 -14.040000 0.000000
-14.274000 -14.040000 0.000000
-14.227200 -14.040000 0.000000
-14.180400 -14.040000 0.000000
-14.133600 -14.040000 0.000000
-14.086800 -14.040000 0.000000
-14.040000 -14.040000 0.000000
-13.993200 -14.040000 0.000000
-13.946400 -14.040000 0.000000
-13.899600 -14.040000 0.000000
-13.852800 -14.040000 0.000000
-13.806000 -14.040000 0.000000
-13.759200 -14.040000 0.000000
-13.712400 -14.040000 0.000000
-13.665600 -14.040000 0.000000
-13.618800 -14.040000 0.000000
-13.572000 -14.040000 0.000000
-13.525200 -14.040000 0.000000
-13.478400 -14.040000 0.000000
-13.431600 -14.040000 0.000000
-13.384800 -14.040000 0.000000
-13.338000 -14.040000 0.000000
-13.291200 -14.040000 0.000000
-13.244400 -14.040000 0.000000
-13.197600 -14.040000 0.000000
-13.150800 -14.040000 0.000000
-13.104000 -14.040000 0.000000
-13.057200 -14.040000 0.000000
-13.010400 -14.040000 0.000000
-12.963600 -14.040000 0.000000
-9.500400 -14.040000 0.000000
-9.453600 -14.040000 0.000000
-9.406800 -14.040000 0.000000
-9.360000 -14.040000 0.000000
-9.313200 -14.040000 0.000000
-9.266400 -14.040000 0.000000
-9.219600 -14.040000 0.000000
-9.172800 -14.040000 0.000000
-9.126000 -14.040000 0.000000
-9.079200 -14.040000 0.000000
-9.032400 -14.040000 0.000000
-8.985600 -14.040000 0.000000
-8.938800 -14.040000 0.000000
-8.892000 -14.040000 0.000000
-8.845200 -14.040000 0.000000
-8.798400 -14.040000 0.000000
-8.751600 -14.040000 0.000000
-8.704800 -14.040000 0.000000
-8.658000 -14.040000 0.000000
-8.611200 -14.040000 0.000000
-8.564400 -14.040000 0.000000
-8.517600 -14.040000 0.000000
-8.470800 -14.040000 0.000000
-8.424000 -14.040000 0.000000
-8.377200 -14.040000 0.000000
-8.330400 -14.040000 0.000000
-8.283600 -14.040000 0.000000
-8.236800 -14.040000 0.000000
-8.190000 -14.040000 0.000000
-8.143200 -14.040000 0.000000
-8.096400 -14.040000 0.000000
-8.049600 -14.040000 0.000000
-8.002800 -14.040000 0.000000
-7.956000 -14.040000 0.000000
-7.909200 -14.040000 0.000000
-7.862400 -14.040000 0.000000
-7.815600 -14.040000 0.000000
-7.768800 -14.040000 0.000000
-7.722000 -14.040000 0.000000
-7.675200 -14.040000 0.000000
-7.628400 -14.040000 0.000000
-7.581600 -14.040000 0.000000
-7.534800 -14.040000 0.000000
-7.488000 -14.040000 0.000000
-7.441200 -14.040000 0.000000
-7.394400 -14.040000 0.000000
-7.347600 -14.040000 0.000000
-7.300800 -14.040000 0.000000
-7.254000 -14.040000 0.000000
-7.207200 -14.040000 0.000000
-7.160400 -14.040000 0.000000
-7.113600 -14.040000 0.000000
-7.066800 -14.040000 0.000000
-7.020000 -14.040000 0.000000
-6.973200 -14.040000 0.000000
-6.926400 -14.040000 0.000000
-6.879600 -14.040000 0.000000
-6.832800 -14.040000 0.000000
-6.786000 -14.040000 0.000000
-6.739200 -14.040000 0.000000
-6.692400 -14.040000 0.000000
-6.645600 -14.040000 0.000000
-6.598800 -14.040000 0.000000
-6.552000 -14.040000 0.000000
-6.505200 -14.040000 0.000000
-6.458400 -14.040000 0.000000
-6.411600 -14.040000 0.000000
-6.364800 -14.040000 0.000000
-6.318000 -14.040000 0.000000
-6.271200 -14.040000 0.000000
-6.224400 -14.040000 0.000000
-6.177600 -14.040000 0.000000
-6.130800 -14.040000 0.000000
-6.084000 -14.040000 0.000000
-6.037200 -14.040000 0.000000
-5.990400 -14.040000 0.000000
-5.943600 -14.040000 0.000000
-5.896800 -14.040000 0.000000
-5.850000 -14.040000 0.000000
-5.803200 -14.040000 0.000000
-5.756400 -14.040000 0.000000
-5.709600 -14.040000 0.000000
-5.662800 -14.040000 0.000000
-5.616000 -14.040000 0.000000
-5.569200 -14.040000 0.000000
-5.522400 -14.040000 0.000000
-5.475600 -14.040000 0.000000
-5.428800 -14.040000 0.000000
-5.382000 -14.040000 0.000000
-5.335200 -14.040000 0.000000
-5.288400 -14.040000 0.000000
-5.241600 -14.040000 0.000000
-5.194800 -14.040000 0.000000
-5.148000 -14.040000 0.000000
-5.101200 -14.040000 0.000000
-5.054400 -14.040000 0.000000
-5.007600 -14.040000 0.000000
-4.960800 -14.040000 0.000000
-4.914000 -14.040000 0.000000
-4.867200 -14.040000 0.000000
-4.820400 -14.040000 0.000000
-4.773600 -14.040000 0.000000
-4.726800 -14.040000 0.000000
-4.680000 -14.040000 0.000000
-4.633200 -14.040000 0.000000
-4.586400 -14.040000 0.000000
-4.539600 -14.040000 0.000000
-4.492800 -14.040000 0.000000
-4.446000 -14.040000 0.000000
-4.399200 -14.040000 0.000000
-4.352400 -14.040000 0.000000
-4.305600 -14.040000 0.000000
-4.258800 -14.040000 0.000000
-4.212000 -14.040000 0.000000
-4.165200 -14.040000 0.000000
-4.118400 -14.040000 0.000000
-4.071600 -14.040000 0.000000
-4.024800 -14.040000 0.000000
-3.978000 -14.040000 0.000000
-3.931200 -14.040000 0.000000
-3.884400 -14.040000 0.000000
-3.837600 -14.040000 0.000000
-3.790800 -14.040000 0.000000
-3.744000 -14.040000 0.000000
-3.697200 -14.040000 0.000000
-3.650400 -14.040000 0.000000
-3.603600 -14.040000 0.000000
-3.556800 -14.040000 0.000000
-3.510000 -14.040000 0.000000
-3.463200 -14.040000 0.000000
-3.416400 -14.040000 0.000000
-3.369600 -14.040000 0.000000
-3.322800 -14.040000 0.000000
-3.276000 -14.040000 0.000000
-3.229200 -14.040000 0.000000
-3.182400 -14.040000 0.000000
-3.135600 -14.040000 0.000000
-3.088800 -14.040000 0.000000
-3.042000 -14.040000 0.000000
-2.995200 -14.040000 0.000000
-2.948400 -14.040000 0.000000
-2.901600 -14.040000 0.000000
-2.854800 -14.040000 0.000000
-2.808000 -14.040000 0.000000
-2.761200 -14.040000 0.000000
-2.714400 -14.040000 0.000000
-2.667600 -14.040000 0.000000
-2.620800 -14.040000 0.000000
-2.574000 -14.040000 0.000000
-2.527200 -14.040000 0.000000
-2.480400 -14.040000 0.000000
-2.433600 -14.040000 0.000000
-2.386800 -14.040000 0.000000
-2.340000 -14.040000 0.000000
-2.293200 -14.040000 0.000000
-2.246400 -14.040000 0.000000
-2.199600 -14.040000 0.000000
-2.152800 -14.040000 0.000000
-2.106000 -14.040000 0.000000
-2.059200 -14.040000 0.000000
-2.012400 -14.040000 0.000000
-1.965600 -14.040000 0.000000
-1.918800 -14.040000 0.000000
-1.872000 -14.040000 0.000000
-1.825200 -14.040000 0.000000
-1.778400 -14.040000 0.000000
-1.731600 -14.040000 0.000000
-1.684800 -14.040000 0.000000
-1.638000 -14.040000 0.000000
-1.591200 -14.040000 0.000000
-1.544400 -14.040000 0.000000
-1.497600 -14.040000 0.000000
-1.450800 -14.040000 0.000000
-1.404000 -14.040000 0.000000
-1.357200 -14.040000 0.000000
-1.310400 -14.040000 0.000000
-1.263600 -14.040000 0.000000
-1.216800 -14.040000 0.000000
-1.170000 -14.040000 0.000000
-1.123200 -14.040000 0.000000
-1.076400 -14.040000 0.000000
-1.029600 -14.040000 0.000000
-0.982800 -14.040000 0.000000
-0.936000 -14.040000 0.000000
-0.889200 -14.040000 0.000000
-0.842400 -14.040000 0.000000
-0.795600 -14.040000 0.000000
-0.748800 -14.040000 0.000000
-0.702000 -14.040000 0.000000
-0.655200 -14.040000 0.000000
-0.608400 -14.040000 0.000000
-0.561600 -14.040000 0.000000
-0.514800 -14.040000 0.000000
-0.468000 -14.040000 0.000000
-0.421200 -14.040000 0.000000
-0.374400 -14.040000 0.000000
-0.327600 -14.040000 0.000000
-0.280800 -14.040000 0.000000
-0.234000 -14.040000 0.000000
-0.187200 -14.040000 0.000000
-0.140400 -14.040000 0.000000
-0.093600 -14.040000 0.000000
-0.046800 -14.040000 0.000000
0.000000 -14.040000 0.000000
0.046800 -14.040000 0.000000
0.093600 -14.040000 0.000000
0.140400 -14.040000 0.000000
0.187200 -14.040000 0.000000
0.234000 -14.040000 0.000000
0.280800 -14.040000 0.000000
0.327600 -14.040000 0.000000
0.374400 -14.040000 0.000000
0.421200 -14.040000 0.000000
0.468000 -14.040000 0.000000
0.514800 -14.040000 0.000000
0.561600 -14.040000 0.000000
0.608400 -14.040000 0.000000
0.655200 -14.040000 0.000000
0.702000 -14.040000 0.000000
0.748800 -14.040000 0.000000
0.795600 -14.040000 0.000000
0.842400 -14.040000 0.000000
0.889200 -14.040000 0.000000
0.936000 -14.040000 0.000000
0.982800 -14.040000 0.000000
1.029600 -14.040000 0.000000
1.076400 -14.040000 0.000000
1.123200 -14.040000 0.000000
1.170000 -14.040000 0.000000
1.216800 -14.040000 0.000000
1.263600 -14.040000 0.000000
1.310400 -14.040000 0.000000
1.357200 -14.040000 0.000000
1.404000 -14.040000 0.000000
1.450800 -14.040000 0.000000
1.497600 -14.040000 0.000000
1.544400 -14.040000 0.000000
1.591200 -14.040000 0.000000
1.638000 -14.040000 0.000000
1.684800 -14.040000 0.000000
1.731600 -14.040000 0.000000
1.778400 -14.040000 0.000000
1.825200 -14.040000 0.000000
1.872000 -14.040000 0.000000
1.918800 -14.040000 0.000000
1.965600 -14.040000 0.000000
2.012400 -14.040000 0.000000
2.059200 -14.040000 0.000000
2.106000 -14.040000 0.000000
2.152800 -14.040000 0.000000
2.199600 -14.040000 0.000000
2.246400 -14.040000 0.000000
2.293200 -14.040000 0.000000
2.340000 -14.040000 0.000000
2.386800 -14.040000 0.000000
2.433600 -14.040000 0.000000
2.480400 -14.040000 0.000000
2.527200 -14.040000 0.000000
2.574000 -14.040000 0.000000
2.620800 -14.040000 0.000000
2.667600 -14.040000 0.000000
2.714400 -14.040000 0.000000
2.761200 -14.040000 0.000000
2.808000 -14.040000 0.000000
2.854800 -14.040000 0.000000
2.901600 -14.040000 0.000000
2.948400 -14.040000 0.000000
2.995200 -14.040000 0.000000
3.042000 -14.040000 0.000000
3.088800 -14.040000 0.000000
3.135600 -14.040000 0.000000
3.182400 -14.040000 0.000000
3.229200 -14.040000 0.000000
3.276000 -14.040000 0.000000
3.322800 -14.040000 0.000000
3.369600 -14.040000 0.000000
3.416400 -14.040000 0.000000
3.463200 -14.040000 0.000000
3.510000 -14.040000 0.000000
3.556800 -14.040000 0.000000
3.603600 -14.040000 0.000000
3.650400 -14.040000 0.000000
3.697200 -14.040000 0.000000
3.744000 -14.040000 0.000000
3.790800 -14.040000 0.000000
3.837600 -14.040000 0.000000
3.884400 -14.040000 0.000000
3.931200 -14.040000 0.000000
3.978000 -14.040000 0.000000
4.024800 -14.040000 0.000000
4.071600 -14.040000 0.000000
4.118400 -14.040000 0.000000
4.165200 -14.040000 0.000000
4.212000 -14.040000 0.000000
4.258800 -14.040000 0.000000
4.305600 -14.040000 0.000000
4.352400 -14.040000 0.000000
4.399200 -14.040000 0.000000
4.446000 -14.040000 0.000000
4.492800 -14.040000 0.000000
4.539600 -14.040000 0.000000
4.586400 -14.040000 0.000000
4.633200 -14.040000 0.000000
4.680000 -14.040000 0.000000
4.726800 -14.040000 0.000000
4.773600 -14.040000 0.000000
4.820400 -14.040000 0.000000
4.867200 -14.040000 0.000000
4.914000 -14.040000 0.000000
4.960800 -14.040000 0.000000
5.007600 -14.040000 0.000000
5.054400 -14.040000 0.000000
5.101200 -14.040000 0.000000
5.148000 -14.040000 0.000000
5.194800 -14.040000 0.000000
5.241600 -14.040000 0.000000
5.288400 -14.040000 0.000000
5.335200 -14.040000 0.000000
12.121200 -14.040000 0.000000
12.168000 -14.040000 0.000000
12.214800 -14.040000 0.000000
12.261600 -14.040000 0.000000
12.308400 -14.040000 0.000000
12.355200 -14.040000 0.000000
12.402000 -14.040000 0.000000
12.448800 -14.040000 0.000000
12.495600 -14.040000 0.000000
12.542400 -14.040000 0.000000
12.589200 -14.040000 0.000000
12.636000 -14.040000 0.000000
12.682800 -14.040000 0.000000
12.729600 -14.040000 0.000000
12.776400 -14.040000 0.000000
12.823200 -14.040000 0.000000
12.870000 -14.040000 0.000000
12.916800 -14.040000 0.000000
12.963600 -14.040000 0.000000
13.010400 -14.040000 0.000000
13.057200 -14.040000 0.000000
13.104000 -14.040000 0.000000
13.150800 -14.040000 0.000000
13.197600 -14.040000 0.000000
13.244400 -14.040000 0.000000
13.291200 -14.040000 0.000000
13.338000 -14.040000 0.000000
13.384800 -14.040000 0.000000
13.431600 -14.040000 0.000000
13.478400 -14.040000 0.000000
13.525200 -14.040000 0.000000
13.572000 -14.040000 0.000000
13.618800 -14.040000 0.000000
13.665600 -14.040000 0.000000
13.712400 -14.040000 0.000000
13.759200 -14.040000 0.000000
13.806000 -14.040000 0.000000
13.852800 -14.040000 0.000000
13.899600 -14.040000 0.000000
13.946400 -14.040000 0.000000
13.993200 -14.040000 0.000000
14.040000 -14.040000 0.000000
14.086800 -14.040000 0.000000
14.133600 -14.040000 0.000000
14.882400 -14.040000 0.000000
14.929200 -14.040000 0.000000
14.976000 -14.040000 0.000000
15.022800 -14.040000 0.000000
15.069600 -14.040000 0.000000
15.116400 -14.040000 0.000000
15.163200 -14.040000 0.000000
15.210000 -14.040000 0.000000
15.256800 -14.040000 0.000000
15.303600 -14.040000 0.000000
15.350400 -14.040000 0.000000
15.397200 -14.040000 0.000000
15.444000 -14.040000 0.000000
15.490800 -14.040000 0.000000
15.537600 -14.040000 0.000000
15.865200 -14.040000 0.000000
16.473600 -14.040000 0.000000
16.520400 -14.040000 0.000000
-18.720000 -13.993200 0.000000
-18.673200 -13.993200 0.000000
-18.626400 -13.993200 0.000000
-18.579600 -13.993200 0.000000
-18.532800 -13.993200 0.000000
-18.486000 -13.993200 0.000000
-18.439200 -13.993200 0.000000
-18.392400 -13.993200 0.000000
-18.345600 -13.993200 0.000000
-18.298800 -13.993200 0.000000
-18.252000 -13.993200 0.000000
-18.205200 -13.993200 0.000000
-18.158400 -13.993200 0.000000
-18.111600 -13.993200 0.000000
-18.064800 -13.993200 0.000000
-18.018000 -13.993200 0.000000
-17.971200 -13.993200 0.000000
-17.924400 -13.993200 0.000000
-17.877600 -13.993200 0.000000
-17.830800 -13.993200 0.000000
-17.784000 -13.993200 0.000000
-17.737200 -13.993200 0.000000
-17.690400 -13.993200 0.000000
-17.643600 -13.993200 0.000000
-17.596800 -13.993200 0.000000
-17.550000 -13.993200 0.000000
-17.503200 -13.993200 0.000000
-17.456400 -13.993200 0.000000
-17.409600 -13.993200 0.000000
-17.362800 -13.993200 0.000000
-17.316000 -13.993200 0.000000
-17.269200 -13.993200 0.000000
-17.222400 -13.993200 0.000000
-17.175600 -13.993200 0.000000
-17.128800 -13.993200 0.000000
-17.082000 -13.993200 0.000000
-17.035200 -13.993200 0.000000
-16.988400 -13.993200 0.000000
-16.941600 -13.993200 0.000000
-16.894800 -13.993200 0.000000
-16.848000 -13.993200 0.000000
-16.801200 -13.993200 0.000000
-16.754400 -13.993200 0.000000
-15.069600 -13.993200 0.000000
-15.022800 -13.993200 0.000000
-14.976000 -13.993200 0.000000
-14.929200 -13.993200 0.000000
-14.882400 -13.993200 0.000000
-14.835600 -13.993200 0.000000
-14.788800 -13.993200 0.000000
-14.742000 -13.993200 0.000000
-14.695200 -13.993200 0.000000
-14.648400 -13.993200 0.000000
-14.601600 -13.993200 0.000000
-14.554800 -13.993200 0.000000
-14.508000 -13.993200 0.000000
-14.461200 -13.993200 0.000000
-14.414400 -13.993200 0.000000
-14.367600 -13.993200 0.000000
-14.320800 -13.993200 0.000000
-14.274000 -13.993200 0.000000
-14.227200 -13.993200 0.000000
-14.180400 -13.993200 0.000000
-14.133600 -13.993200 0.000000
-14.086800 -13.993200 0.000000
-14.040000 -13.993200 0.000000
-13.993200 -13.993200 0.000000
-13.946400 -13.993200 0.000000
-13.899600 -13.993200 0.000000
-13.852800 -13.993200 0.000000
-13.806000 -13.993200 0.000000
-13.759200 -13.993200 0.000000
-13.712400 -13.993200 0.000000
-13.665600 -13.993200 0.000000
-13.618800 -13.993200 0.000000
-13.572000 -13.993200 0.000000
-13.525200 -13.993200 0.000000
-13.478400 -13.993200 0.000000
-13.431600 -13.993200 0.000000
-13.384800 -13.993200 0.000000
-13.338000 -13.993200 0.000000
-13.291200 -13.993200 0.000000
-13.244400 -13.993200 0.000000
-13.197600 -13.993200 0.000000
-13.150800 -13.993200 0.000000
-13.104000 -13.993200 0.000000
-13.057200 -13.993200 0.000000
-13.010400 -13.993200 0.000000
-9.500400 -13.993200 0.000000
-9.453600 -13.993200 0.000000
-9.406800 -13.993200 0.000000
-9.360000 -13.993200 0.000000
-9.313200 -13.993200 0.000000
-9.266400 -13.993200 0.000000
-9.219600 -13.993200 0.000000
-9.172800 -13.993200 0.000000
-9.126000 -13.993200 0.000000
-9.079200 -13.993200 0.000000
-9.032400 -13.993200 0.000000
-8.985600 -13.993200 0.000000
-8.938800 -13.993200 0.000000
-8.892000 -13.993200 0.000000
-8.845200 -13.993200 0.000000
-8.798400 -13.993200 0.000000
-8.751600 -13.993200 0.000000
-8.704800 -13.993200 0.000000
-8.658000 -13.993200 0.000000
-8.611200 -13.993200 0.000000
-8.564400 -13.993200 0.000000
-8.517600 -13.993200 0.000000
-8.470800 -13.993200 0.000000
-8.424000 -13.993200 0.000000
-8.377200 -13.993200 0.000000
-8.330400 -13.993200 0.000000
-8.283600 -13.993200 0.000000
-8.236800 -13.993200 0.000000
-8.190000 -13.993200 0.000000
-8.143200 -13.993200 0.000000
-8.096400 -13.993200 0.000000
-8.049600 -13.993200 0.000000
-8.002800 -13.993200 0.000000
-7.956000 -13.993200 0.000000
-7.909200 -13.993200 0.000000
-7.862400 -13.993200 0.000000
-7.815600 -13.993200 0.000000
-7.768800 -13.993200 0.000000
-7.722000 -13.993200 0.000000
-7.675200 -13.993200 0.000000
-7.628400 -13.993200 0.000000
-7.581600 -13.993200 0.000000
-7.534800 -13.993200 0.000000
-7.488000 -13.993200 0.000000
-7.441200 -13.993200 0.000000
-7.394400 -13.993200 0.000000
-7.347600 -13.993200 0.000000
-7.300800 -13.993200 0.000000
-7.254000 -13.993200 0.000000
-7.207200 -13.993200 0.000000
-7.160400 -13.993200 0.000000
-7.113600 -13.993200 0.000000
-7.066800 -13.993200 0.000000
-7.020000 -13.993200 0.000000
-6.973200 -13.993200 0.000000
-6.926400 -13.993200 0.000000
-6.879600 -13.993200 0.000000
-6.832800 -13.993200 0.000000
-6.786000 -13.993200 0.000000
-6.739200 -13.993200 0.000000
-6.692400 -13.993200 0.000000
-6.645600 -13.993200 0.000000
-6.598800 -13.993200 0.000000
-6.552000 -13.993200 0.000000
-6.505200 -13.993200 0.000000
-6.458400 -13.993200 0.000000
-6.411600 -13.993200 0.000000
-6.364800 -13.993200 0.000000
-6.318000 -13.993200 0.000000
-6.271200 -13.993200 0.000000
-6.224400 -13.993200 0.000000
-6.177600 -13.993200 0.000000
-6.130800 -13.993200 0.000000
-6.084000 -13.993200 0.000000
-6.037200 -13.993200 0.000000
-5.990400 -13.993200 0.000000
-5.943600 -13.993200 0.000000
-5.896800 -13.993200 0.000000
-5.850000 -13.993200 0.000000
-5.803200 -13.993200 0.000000
-5.756400 -13.993200 0.000000
-5.709600 -13.993200 0.000000
-5.662800 -13.993200 0.000000
-5.616000 -13.993200 0.000000
-5.569200 -13.993200 0.000000
-5.522400 -13.993200 0.000000
-5.475600 -13.993200 0.000000
-5.428800 -13.993200 0.000000
-5.382000 -13.993200 0.000000
-5.335200 -13.993200 0.000000
-5.288400 -13.993200 0.000000
-5.241600 -13.993200 0.000000
-5.194800 -13.993200 0.000000
-5.148000 -13.993200 0.000000
-5.101200 -13.993200 0.000000
-5.054400 -13.993200 0.000000
-5.007600 -13.993200 0.000000
-4.960800 -13.993200 0.000000
-4.914000 -13.993200 0.000000
-4.867200 -13.993200 0.000000
-4.820400 -13.993200 0.000000
-4.773600 -13.993200 0.000000
-4.726800 -13.993200 0.000000
-4.680000 -13.993200 0.000000
-4.633200 -13.993200 0.000000
-4.586400 -13.993200 0.000000
-4.539600 -13.993200 0.000000
-4.492800 -13.993200 0.000000
-4.446000 -13.993200 0.000000
-4.399200 -13.993200 0.000000
-4.352400 -13.993200 0.000000
-4.305600 -13.993200 0.000000
-4.258800 -13.993200 0.000000
-4.212000 -13.993200 0.000000
-4.165200 -13.993200 0.000000
-4.118400 -13.993200 0.000000
-4.071600 -13.993200 0.000000
-4.024800 -13.993200 0.000000
-3.978000 -13.993200 0.000000
-3.931200 -13.993200 0.000000
-3.884400 -13.993200 0.000000
-3.837600 -13.993200 0.000000
-3.790800 -13.993200 0.000000
-3.744000 -13.993200 0.000000
-3.697200 -13.993200 0.000000
-3.650400 -13.993200 0.000000
-3.603600 -13.993200 0.000000
-3.556800 -13.993200 0.000000
-3.510000 -13.993200 0.000000
-3.463200 -13.993200 0.000000
-3.416400 -13.993200 0.000000
-3.369600 -13.993200 0.000000
-3.322800 -13.993200 0.000000
-3.276000 -13.993200 0.000000
-3.229200 -13.993200 0.000000
-3.182400 -13.993200 0.000000
-3.135600 -13.993200 0.000000
-3.088800 -13.993200 0.000000
-3.042000 -13.993200 0.000000
-2.995200 -13.993200 0.000000
-2.948400 -13.993200 0.000000
-2.901600 -13.993200 0.000000
-2.854800 -13.993200 0.000000
-2.808000 -13.993200 0.000000
-2.761200 -13.993200 0.000000
-2.714400 -13.993200 0.000000
-2.667600 -13.993200 0.000000
-2.620800 -13.993200 0.000000
-2.574000 -13.993200 0.000000
-2.527200 -13.993200 0.000000
-2.480400 -13.993200 0.000000
-2.433600 -13.993200 0.000000
-2.386800 -13.993200 0.000000
-2.340000 -13.993200 0.000000
-2.293200 -13.993200 0.000000
-2.246400 -13.993200 0.000000
-2.199600 -13.993200 0.000000
-2.152800 -13.993200 0.000000
-2.106000 -13.993200 0.000000
-2.059200 -13.993200 0.000000
-2.012400 -13.993200 0.000000
-1.965600 -13.993200 0.000000
-1.918800 -13.993200 0.000000
-1.872000 -13.993200 0.000000
-1.825200 -13.993200 0.000000
-1.778400 -13.993200 0.000000
-1.731600 -13.993200 0.000000
-1.684800 -13.993200 0.000000
-1.638000 -13.993200 0.000000
-1.591200 -13.993200 0.000000
-1.544400 -13.993200 0.000000
-1.497600 -13.993200 0.000000
-1.450800 -13.993200 0.000000
-1.404000 -13.993200 0.000000
-1.357200 -13.993200 0.000000
-1.310400 -13.993200 0.000000
-1.263600 -13.993200 0.000000
-1.216800 -13.993200 0.000000
-1.170000 -13.993200 0.000000
-1.123200 -13.993200 0.000000
-1.076400 -13.993200 0.000000
-1.029600 -13.993200 0.000000
-0.982800 -13.993200 0.000000
-0.936000 -13.993200 0.000000
-0.889200 -13.993200 0.000000
-0.842400 -13.993200 0.000000
-0.795600 -13.993200 0.000000
-0.748800 -13.993200 0.000000
-0.702000 -13.993200 0.000000
-0.655200 -13.993200 0.000000
-0.608400 -13.993200 0.000000
-0.561600 -13.993200 0.000000
-0.514800 -13.993200 0.000000
-0.468000 -13.993200 0.000000
-0.421200 -13.993200 0.000000
-0.374400 -13.993200 0.000000
-0.327600 -13.993200 0.000000
-0.280800 -13.993200 0.000000
-0.234000 -13.993200 0.000000
-0.187200 -13.993200 0.000000
-0.140400 -13.993200 0.000000
-0.093600 -13.993200 0.000000
-0.046800 -13.993200 0.000000
0.000000 -13.993200 0.000000
0.046800 -13.993200 0.000000
0.093600 -13.993200 0.000000
0.140400 -13.993200 0.000000
0.187200 -13.993200 0.000000
0.234000 -13.993200 0.000000
0.280800 -13.993200 0.000000
0.327600 -13.993200 0.000000
0.374400 -13.993200 0.000000
0.421200 -13.993200 0.000000
0.468000 -13.993200 0.000000
0.514800 -13.993200 0.000000
0.561600 -13.993200 0.000000
0.608400 -13.993200 0.000000
0.655200 -13.993200 0.000000
0.702000 -13.993200 0.000000
0.748800 -13.993200 0.000000
0.795600 -13.993200 0.000000
0.842400 -13.993200 0.000000
0.889200 -13.993200 0.000000
0.936000 -13.993200 0.000000
0.982800 -13.993200 0.000000
1.029600 -13.993200 0.000000
1.076400 -13.993200 0.000000
1.123200 -13.993200 0.000000
1.170000 -13.993200 0.000000
1.216800 -13.993200 0.000000
1.263600 -13.993200 0.000000
1.310400 -13.993200 0.000000
1.357200 -13.993200 0.000000
1.404000 -13.993200 0.000000
1.450800 -13.993200 0.000000
1.497600 -13.993200 0.000000
1.544400 -13.993200 0.000000
1.591200 -13.993200 0.000000
1.638000 -13.993200 0.000000
1.684800 -13.993200 0.000000
1.731600 -13.993200 0.000000
1.778400 -13.993200 0.000000
1.825200 -13.993200 0.000000
1.872000 -13.993200 0.000000
1.918800 -13.993200 0.000000
1.965600 -13.993200 0.000000
2.012400 -13.993200 0.000000
2.059200 -13.993200 0.000000
2.106000 -13.993200 0.000000
2.152800 -13.993200 0.000000
2.199600 -13.993200 0.000000
2.246400 -13.993200 0.000000
2.293200 -13.993200 0.000000
2.340000 -13.993200 0.000000
2.386800 -13.993200 0.000000
2.433600 -13.993200 0.000000
2.480400 -13.993200 0.000000
2.527200 -13.993200 0.000000
2.574000 -13.993200 0.000000
2.620800 -13.993200 0.000000
2.667600 -13.993200 0.000000
2.714400 -13.993200 0.000000
2.761200 -13.993200 0.000000
2.808000 -13.993200 0.000000
2.854800 -13.993200 0.000000
2.901600 -13.993200 0.000000
2.948400 -13.993200 0.000000
2.995200 -13.993200 0.000000
3.042000 -13.993200 0.000000
3.088800 -13.993200 0.000000
3.135600 -13.993200 0.000000
3.182400 -13.993200 0.000000
3.229200 -13.993200 0.000000
3.276000 -13.993200 0.000000
3.322800 -13.993200 0.000000
3.369600 -13.993200 0.000000
3.416400 -13.993200 0.000000
3.463200 -13.993200 0.000000
3.510000 -13.993200 0.000000
3.556800 -13.993200 0.000000
3.603600 -13.993200 0.000000
3.650400 -13.993200 0.000000
3.697200 -13.993200 0.000000
3.744000 -13.993200 0.000000
3.790800 -13.993200 0.000000
3.837600 -13.993200 0.000000
3.884400 -13.993200 0.000000
3.931200 -13.993200 0.000000
3.978000 -13.993200 0.000000
4.024800 -13.993200 0.000000
4.071600 -13.993200 0.000000
4.118400 -13.993200 0.000000
4.165200 -13.993200 0.000000
4.212000 -13.993200 0.000000
4.258800 -13.993200 0.000000
4.305600 -13.993200 0.000000
4.352400 -13.993200 0.000000
4.399200 -13.993200 0.000000
4.446000 -13.993200 0.000000
4.492800 -13.993200 0.000000
4.539600 -13.993200 0.000000
4.586400 -13.993200 0.000000
4.633200 -13.993200 0.000000
4.680000 -13.993200 0.000000
4.726800 -13.993200 0.000000
4.773600 -13.993200 0.000000
4.820400 -13.993200 0.000000
4.867200 -13.993200 0.000000
4.914000 -13.993200 0.000000
4.960800 -13.993200 0.000000
5.007600 -13.993200 0.000000
5.054400 -13.993200 0.000000
5.101200 -13.993200 0.000000
5.148000 -13.993200 0.000000
5.194800 -13.993200 0.000000
5.241600 -13.993200 0.000000
5.288400 -13.993200 0.000000
5.335200 -13.993200 0.000000
12.168000 -13.993200 0.000000
12.214800 -13.993200 0.000000
12.261600 -13.993200 0.000000
12.308400 -13.993200 0.000000
12.355200 -13.993200 0.000000
12.402000 -13.993200 0.000000
12.448800 -13.993200 0.000000
12.495600 -13.993200 0.000000
12.542400 -13.993200 0.000000
12.589200 -13.993200 0.000000
12.636000 -13.993200 0.000000
12.682800 -13.993200 0.000000
12.729600 -13.993200 0.000000
12.776400 -13.993200 0.000000
12.823200 -13.993200 0.000000
12.870000 -13.993200 0.000000
12.916800 -13.993200 0.000000
12.963600 -13.993200 0.000000
13.010400 -13.993200 0.000000
13.057200 -13.993200 0.000000
13.104000 -13.993200 0.000000
13.150800 -13.993200 0.000000
13.197600 -13.993200 0.000000
13.244400 -13.993200 0.000000
13.291200 -13.993200 0.000000
13.338000 -13.993200 0.000000
13.384800 -13.993200 0.000000
13.431600 -13.993200 0.000000
13.478400 -13.993200 0.000000
13.525200 -13.993200 0.000000
13.572000 -13.993200 0.000000
13.618800 -13.993200 0.000000
13.665600 -13.993200 0.000000
13.712400 -13.993200 0.000000
13.759200 -13.993200 0.000000
13.806000 -13.993200 0.000000
13.852800 -13.993200 0.000000
13.899600 -13.993200 0.000000
13.946400 -13.993200 0.000000
13.993200 -13.993200 0.000000
14.040000 -13.993200 0.000000
14.086800 -13.993200 0.000000
14.133600 -13.993200 0.000000
14.882400 -13.993200 0.000000
14.929200 -13.993200 0.000000
14.976000 -13.993200 0.000000
15.022800 -13.993200 0.000000
15.069600 -13.993200 0.000000
15.116400 -13.993200 0.000000
15.163200 -13.993200 0.000000
15.210000 -13.993200 0.000000
15.256800 -13.993200 0.000000
15.303600 -13.993200 0.000000
15.350400 -13.993200 0.000000
15.397200 -13.993200 0.000000
15.444000 -13.993200 0.000000
15.490800 -13.993200 0.000000
15.537600 -13.993200 0.000000
-18.720000 -13.946400 0.000000
-18.673200 -13.946400 0.000000
-18.626400 -13.946400 0.000000
-18.579600 -13.946400 0.000000
-18.532800 -13.946400 0.000000
-18.486000 -13.946400 0.000000
-18.439200 -13.946400 0.000000
-18.392400 -13.946400 0.000000
-18.345600 -13.946400 0.000000
-18.298800 -13.946400 0.000000
-18.252000 -13.946400 0.000000
-18.205200 -13.946400 0.000000
-18.158400 -13.946400 0.000000
-18.111600 -13.946400 0.000000
-18.064800 -13.946400 0.000000
-18.018000 -13.946400 0.000000
-17.971200 -13.946400 0.000000
-17.924400 -13.946400 0.000000
-17.877600 -13.946400 0.000000
-17.830800 -13.946400 0.000000
-17.784000 -13.946400 0.000000
-17.737200 -13.946400 0.000000
-17.690400 -13.946400 0.000000
-17.643600 -13.946400 0.000000
-17.596800 -13.946400 0.000000
-17.550000 -13.946400 0.000000
-17.503200 -13.946400 0.000000
-17.456400 -13.946400 0.000000
-17.409600 -13.946400 0.000000
-17.362800 -13.946400 0.000000
-17.316000 -13.946400 0.000000
-17.269200 -13.946400 0.000000
-17.222400 -13.946400 0.000000
-17.175600 -13.946400 0.000000
-17.128800 -13.946400 0.000000
-17.082000 -13.946400 0.000000
-17.035200 -13.946400 0.000000
-16.988400 -13.946400 0.000000
-16.941600 -13.946400 0.000000
-16.894800 -13.946400 0.000000
-16.848000 -13.946400 0.000000
-16.801200 -13.946400 0.000000
-15.116400 -13.946400 0.000000
-15.069600 -13.946400 0.000000
-15.022800 -13.946400 0.000000
-14.976000 -13.946400 0.000000
-14.929200 -13.946400 0.000000
-14.882400 -13.946400 0.000000
-14.835600 -13.946400 0.000000
-14.788800 -13.946400 0.000000
-14.742000 -13.946400 0.000000
-14.695200 -13.946400 0.000000
-14.648400 -13.946400 0.000000
-14.601600 -13.946400 0.000000
-14.554800 -13.946400 0.000000
-14.508000 -13.946400 0.000000
-14.461200 -13.946400 0.000000
-14.414400 -13.946400 0.000000
-14.367600 -13.946400 0.000000
-14.320800 -13.946400 0.000000
-14.274000 -13.946400 0.000000
-14.227200 -13.946400 0.000000
-14.180400 -13.946400 0.000000
-14.133600 -13.946400 0.000000
-14.086800 -13.946400 0.000000
-14.040000 -13.946400 0.000000
-13.993200 -13.946400 0.000000
-13.946400 -13.946400 0.000000
-13.899600 -13.946400 0.000000
-13.852800 -13.946400 0.000000
-13.806000 -13.946400 0.000000
-13.759200 -13.946400 0.000000
-13.712400 -13.946400 0.000000
-13.665600 -13.946400 0.000000
-13.618800 -13.946400 0.000000
-13.572000 -13.946400 0.000000
-13.525200 -13.946400 0.000000
-13.478400 -13.946400 0.000000
-13.431600 -13.946400 0.000000
-13.384800 -13.946400 0.000000
-13.338000 -13.946400 0.000000
-13.291200 -13.946400 0.000000
-13.244400 -13.946400 0.000000
-13.197600 -13.946400 0.000000
-13.150800 -13.946400 0.000000
-13.104000 -13.946400 0.000000
-13.057200 -13.946400 0.000000
-9.453600 -13.946400 0.000000
-9.406800 -13.946400 0.000000
-9.360000 -13.946400 0.000000
-9.313200 -13.946400 0.000000
-9.266400 -13.946400 0.000000
-9.219600 -13.946400 0.000000
-9.172800 -13.946400 0.000000
-9.126000 -13.946400 0.000000
-9.079200 -13.946400 0.000000
-9.032400 -13.946400 0.000000
-8.985600 -13.946400 0.000000
-8.938800 -13.946400 0.000000
-8.892000 -13.946400 0.000000
-8.845200 -13.946400 0.000000
-8.798400 -13.946400 0.000000
-8.751600 -13.946400 0.000000
-8.704800 -13.946400 0.000000
-8.658000 -13.946400 0.000000
-8.611200 -13.946400 0.000000
-8.564400 -13.946400 0.000000
-8.517600 -13.946400 0.000000
-8.470800 -13.946400 0.000000
-8.424000 -13.946400 0.000000
-8.377200 -13.946400 0.000000
-8.330400 -13.946400 0.000000
-8.283600 -13.946400 0.000000
-8.236800 -13.946400 0.000000
-8.190000 -13.946400 0.000000
-8.143200 -13.946400 0.000000
-8.096400 -13.946400 0.000000
-8.049600 -13.946400 0.000000
-8.002800 -13.946400 0.000000
-7.956000 -13.946400 0.000000
-7.909200 -13.946400 0.000000
-7.862400 -13.946400 0.000000
-7.815600 -13.946400 0.000000
-7.768800 -13.946400 0.000000
-7.722000 -13.946400 0.000000
-7.675200 -13.946400 0.000000
-7.628400 -13.946400 0.000000
-7.581600 -13.946400 0.000000
-7.534800 -13.946400 0.000000
-7.488000 -13.946400 0.000000
-7.441200 -13.946400 0.000000
-7.394400 -13.946400 0.000000
-7.347600 -13.946400 0.000000
-7.300800 -13.946400 0.000000
-7.254000 -13.946400 0.000000
-7.207200 -13.946400 0.000000
-7.160400 -13.946400 0.000000
-7.113600 -13.946400 0.000000
-7.066800 -13.946400 0.000000
-7.020000 -13.946400 0.000000
-6.973200 -13.946400 0.000000
-6.926400 -13.946400 0.000000
-6.879600 -13.946400 0.000000
-6.832800 -13.946400 0.000000
-6.786000 -13.946400 0.000000
-6.739200 -13.946400 0.000000
-6.692400 -13.946400 0.000000
-6.645600 -13.946400 0.000000
-6.598800 -13.946400 0.000000
-6.552000 -13.946400 0.000000
-6.505200 -13.946400 0.000000
-6.458400 -13.946400 0.000000
-6.411600 -13.946400 0.000000
-6.364800 -13.946400 0.000000
-6.318000 -13.946400 0.000000
-6.271200 -13.946400 0.000000
-6.224400 -13.946400 0.000000
-6.177600 -13.946400 0.000000
-6.130800 -13.946400 0.000000
-6.084000 -13.946400 0.000000
-6.037200 -13.946400 0.000000
-5.990400 -13.946400 0.000000
-5.943600 -13.946400 0.000000
-5.896800 -13.946400 0.000000
-5.850000 -13.946400 0.000000
-5.803200 -13.946400 0.000000
-5.756400 -13.946400 0.000000
-5.709600 -13.946400 0.000000
-5.662800 -13.946400 0.000000
-5.616000 -13.946400 0.000000
-5.569200 -13.946400 0.000000
-5.522400 -13.946400 0.000000
-5.475600 -13.946400 0.000000
-5.428800 -13.946400 0.000000
-5.382000 -13.946400 0.000000
-5.335200 -13.946400 0.000000
-5.288400 -13.946400 0.000000
-5.241600 -13.946400 0.000000
-5.194800 -13.946400 0.000000
-5.148000 -13.946400 0.000000
-5.101200 -13.946400 0.000000
-5.054400 -13.946400 0.000000
-5.007600 -13.946400 0.000000
-4.960800 -13.946400 0.000000
-4.914000 -13.946400 0.000000
-4.867200 -13.946400 0.000000
-4.820400 -13.946400 0.000000
-4.773600 -13.946400 0.000000
-4.726800 -13.946400 0.000000
-4.680000 -13.946400 0.000000
-4.633200 -13.946400 0.000000
-4.586400 -13.946400 0.000000
-4.539600 -13.946400 0.000000
-4.492800 -13.946400 0.000000
-4.446000 -13.946400 0.000000
-4.399200 -13.946400 0.000000
-4.352400 -13.946400 0.000000
-4.305600 -13.946400 0.000000
-4.258800 -13.946400 0.000000
-4.212000 -13.946400 0.000000
-4.165200 -13.946400 0.000000
-4.118400 -13.946400 0.000000
-4.071600 -13.946400 0.000000
-4.024800 -13.946400 0.000000
-3.978000 -13.946400 0.000000
-3.931200 -13.946400 0.000000
-3.884400 -13.946400 0.000000
-3.837600 -13.946400 0.000000
-3.790800 -13.946400 0.000000
-3.744000 -13.946400 0.000000
-3.697200 -13.946400 0.000000
-3.650400 -13.946400 0.000000
-3.603600 -13.946400 0.000000
-3.556800 -13.946400 0.000000
-3.510000 -13.946400 0.000000
-3.463200 -13.946400 0.000000
-3.416400 -13.946400 0.000000
-3.369600 -13.946400 0.000000
-3.322800 -13.946400 0.000000
-3.276000 -13.946400 0.000000
-3.229200 -13.946400 0.000000
-3.182400 -13.946400 0.000000
-3.135600 -13.946400 0.000000
-3.088800 -13.946400 0.000000
-3.042000 -13.946400 0.000000
-2.995200 -13.946400 0.000000
-2.948400 -13.946400 0.000000
-2.901600 -13.946400 0.000000
-2.854800 -13.946400 0.000000
-2.808000 -13.946400 0.000000
-2.761200 -13.946400 0.000000
-2.714400 -13.946400 0.000000
-2.667600 -13.946400 0.000000
-2.620800 -13.946400 0.000000
-2.574000 -13.946400 0.000000
-2.527200 -13.946400 0.000000
-2.480400 -13.946400 0.000000
-2.433600 -13.946400 0.000000
-2.386800 -13.946400 0.000000
-2.340000 -13.946400 0.000000
-2.293200 -13.946400 0.000000
-2.246400 -13.946400 0.000000
-2.199600 -13.946400 0.000000
-2.152800 -13.946400 0.000000
-2.106000 -13.946400 0.000000
-2.059200 -13.946400 0.000000
-2.012400 -13.946400 0.000000
-1.965600 -13.946400 0.000000
-1.918800 -13.946400 0.000000
-1.872000 -13.946400 0.000000
-1.825200 -13.946400 0.000000
-1.778400 -13.946400 0.000000
-1.731600 -13.946400 0.000000
-1.684800 -13.946400 0.000000
-1.638000 -13.946400 0.000000
-1.591200 -13.946400 0.000000
-1.544400 -13.946400 0.000000
-1.497600 -13.946400 0.000000
-1.450800 -13.946400 0.000000
-1.404000 -13.946400 0.000000
-1.357200 -13.946400 0.000000
-1.310400 -13.946400 0.000000
-1.263600 -13.946400 0.000000
-1.216800 -13.946400 0.000000
-1.170000 -13.946400 0.000000
-1.123200 -13.946400 0.000000
-1.076400 -13.946400 0.000000
-1.029600 -13.946400 0.000000
-0.982800 -13.946400 0.000000
-0.936000 -13.946400 0.000000
-0.889200 -13.946400 0.000000
-0.842400 -13.946400 0.000000
-0.795600 -13.946400 0.000000
-0.748800 -13.946400 0.000000
-0.702000 -13.946400 0.000000
-0.655200 -13.946400 0.000000
-0.608400 -13.946400 0.000000
-0.561600 -13.946400 0.000000
-0.514800 -13.946400 0.000000
-0.468000 -13.946400 0.000000
-0.421200 -13.946400 0.000000
-0.374400 -13.946400 0.000000
-0.327600 -13.946400 0.000000
-0.280800 -13.946400 0.000000
-0.234000 -13.946400 0.000000
-0.187200 -13.946400 0.000000
-0.140400 -13.946400 0.000000
-0.093600 -13.946400 0.000000
-0.046800 -13.946400 0.000000
0.000000 -13.946400 0.000000
0.046800 -13.946400 0.000000
0.093600 -13.946400 0.000000
0.140400 -13.946400 0.000000
0.187200 -13.946400 0.000000
0.234000 -13.946400 0.000000
0.280800 -13.946400 0.000000
0.327600 -13.946400 0.000000
0.374400 -13.946400 0.000000
0.421200 -13.946400 0.000000
0.468000 -13.946400 0.000000
0.514800 -13.946400 0.000000
0.561600 -13.946400 0.000000
0.608400 -13.946400 0.000000
0.655200 -13.946400 0.000000
0.702000 -13.946400 0.000000
0.748800 -13.946400 0.000000
0.795600 -13.946400 0.000000
0.842400 -13.946400 0.000000
0.889200 -13.946400 0.000000
0.936000 -13.946400 0.000000
0.982800 -13.946400 0.000000
1.029600 -13.946400 0.000000
1.076400 -13.946400 0.000000
1.123200 -13.946400 0.000000
1.170000 -13.946400 0.000000
1.216800 -13.946400 0.000000
1.263600 -13.946400 0.000000
1.310400 -13.946400 0.000000
1.357200 -13.946400 0.000000
1.404000 -13.946400 0.000000
1.450800 -13.946400 0.000000
1.497600 -13.946400 0.000000
1.544400 -13.946400 0.000000
1.591200 -13.946400 0.000000
1.638000 -13.946400 0.000000
1.684800 -13.946400 0.000000
1.731600 -13.946400 0.000000
1.778400 -13.946400 0.000000
1.825200 -13.946400 0.000000
1.872000 -13.946400 0.000000
1.918800 -13.946400 0.000000
1.965600 -13.946400 0.000000
2.012400 -13.946400 0.000000
2.059200 -13.946400 0.000000
2.106000 -13.946400 0.000000
2.152800 -13.946400 0.000000
2.199600 -13.946400 0.000000
2.246400 -13.946400 0.000000
2.293200 -13.946400 0.000000
2.340000 -13.946400 0.000000
2.386800 -13.946400 0.000000
2.433600 -13.946400 0.000000
2.480400 -13.946400 0.000000
2.527200 -13.946400 0.000000
2.574000 -13.946400 0.000000
2.620800 -13.946400 0.000000
2.667600 -13.946400 0.000000
2.714400 -13.946400 0.000000
2.761200 -13.946400 0.000000
2.808000 -13.946400 0.000000
2.854800 -13.946400 0.000000
2.901600 -13.946400 0.000000
2.948400 -13.946400 0.000000
2.995200 -13.946400 0.000000
3.042000 -13.946400 0.000000
3.088800 -13.946400 0.000000
3.135600 -13.946400 0.000000
3.182400 -13.946400 0.000000
3.229200 -13.946400 0.000000
3.276000 -13.946400 0.000000
3.322800 -13.946400 0.000000
3.369600 -13.946400 0.000000
3.416400 -13.946400 0.000000
3.463200 -13.946400 0.000000
3.510000 -13.946400 0.000000
3.556800 -13.946400 0.000000
3.603600 -13.946400 0.000000
3.650400 -13.946400 0.000000
3.697200 -13.946400 0.000000
3.744000 -13.946400 0.000000
3.790800 -13.946400 0.000000
3.837600 -13.946400 0.000000
3.884400 -13.946400 0.000000
3.931200 -13.946400 0.000000
3.978000 -13.946400 0.000000
4.024800 -13.946400 0.000000
4.071600 -13.946400 0.000000
4.118400 -13.946400 0.000000
4.165200 -13.946400 0.000000
4.212000 -13.946400 0.000000
4.258800 -13.946400 0.000000
4.305600 -13.946400 0.000000
4.352400 -13.946400 0.000000
4.399200 -13.946400 0.000000
4.446000 -13.946400 0.000000
4.492800 -13.946400 0.000000
4.539600 -13.946400 0.000000
4.586400 -13.946400 0.000000
4.633200 -13.946400 0.000000
4.680000 -13.946400 0.000000
4.726800 -13.946400 0.000000
4.773600 -13.946400 0.000000
4.820400 -13.946400 0.000000
4.867200 -13.946400 0.000000
4.914000 -13.946400 0.000000
4.960800 -13.946400 0.000000
5.007600 -13.946400 0.000000
5.054400 -13.946400 0.000000
5.101200 -13.946400 0.000000
5.148000 -13.946400 0.000000
5.194800 -13.946400 0.000000
5.241600 -13.946400 0.000000
5.288400 -13.946400 0.000000
5.335200 -13.946400 0.000000
12.214800 -13.946400 0.000000
12.261600 -13.946400 0.000000
12.308400 -13.946400 0.000000
12.355200 -13.946400 0.000000
12.402000 -13.946400 0.000000
12.448800 -13.946400 0.000000
12.495600 -13.946400 0.000000
12.542400 -13.946400 0.000000
12.589200 -13.946400 0.000000
12.636000 -13.946400 0.000000
12.682800 -13.946400 0.000000
12.729600 -13.946400 0.000000
12.776400 -13.946400 0.000000
12.823200 -13.946400 0.000000
12.870000 -13.946400 0.000000
12.916800 -13.946400 0.000000
12.963600 -13.946400 0.000000
13.010400 -13.946400 0.000000
13.057200 -13.946400 0.000000
13.104000 -13.946400 0.000000
13.150800 -13.946400 0.000000
13.197600 -13.946400 0.000000
13.244400 -13.946400 0.000000
13.291200 -13.946400 0.000000
13.338000 -13.946400 0.000000
13.384800 -13.946400 0.000000
13.431600 -13.946400 0.000000
13.478400 -13.946400 0.000000
13.525200 -13.946400 0.000000
13.572000 -13.946400 0.000000
13.618800 -13.946400 0.000000
13.665600 -13.946400 0.000000
13.712400 -13.946400 0.000000
13.759200 -13.946400 0.000000
13.806000 -13.946400 0.000000
13.852800 -13.946400 0.000000
13.899600 -13.946400 0.000000
13.946400 -13.946400 0.000000
13.993200 -13.946400 0.000000
14.040000 -13.946400 0.000000
14.086800 -13.946400 0.000000
14.133600 -13.946400 0.000000
14.180400 -13.946400 0.000000
14.882400 -13.946400 0.000000
14.929200 -13.946400 0.000000
14.976000 -13.946400 0.000000
15.022800 -13.946400 0.000000
15.069600 -13.946400 0.000000
15.116400 -13.946400 0.000000
15.163200 -13.946400 0.000000
15.210000 -13.946400 0.000000
15.256800 -13.946400 0.000000
15.303600 -13.946400 0.000000
15.350400 -13.946400 0.000000
15.397200 -13.946400 0.000000
15.444000 -13.946400 0.000000
15.490800 -13.946400 0.000000
15.537600 -13.946400 0.000000
15.584400 -13.946400 0.000000
15.631200 -13.946400 0.000000
16.005600 -13.946400 0.000000
16.052400 -13.946400 0.000000
-18.720000 -13.899600 0.000000
-18.673200 -13.899600 0.000000
-18.626400 -13.899600 0.000000
-18.579600 -13.899600 -7.074757
-18.532800 -13.899600 -7.033466
-18.486000 -13.899600 -7.032650
-18.439200 -13.899600 -7.030070
-18.392400 -13.899600 -7.023110
-18.345600 -13.899600 -7.019023
-18.298800 -13.899600 -7.018623
-18.252000 -13.899600 -7.022740
-18.205200 -13.899600 -7.020708
-18.158400 -13.899600 -6.999840
-18.111600 -13.899600 -7.000156
-18.064800 -13.899600 -7.000156
-18.018000 -13.899600 -7.001253
-17.971200 -13.899600 -7.001253
-17.924400 -13.899600 -7.000156
-17.877600 -13.899600 -6.999840
-17.830800 -13.899600 -7.000156
-17.784000 -13.899600 -7.000110
-17.737200 -13.899600 -6.998810
-17.690400 -13.899600 -6.971242
-17.643600 -13.899600 -6.955064
-17.596800 -13.899600 -6.932394
-17.550000 -13.899600 -6.929681
-17.503200 -13.899600 -6.926111
-17.456400 -13.899600 -6.913119
-17.409600 -13.899600 -6.905141
-17.362800 -13.899600 -6.897483
-17.316000 -13.899600 -6.884637
-17.269200 -13.899600 -6.864497
-17.222400 -13.899600 -6.855637
-17.175600 -13.899600 -6.847592
-17.128800 -13.899600 -6.844613
-17.082000 -13.899600 -6.842023
-17.035200 -13.899600 -6.827846
-16.988400 -13.899600 -6.817340
-16.941600 -13.899600 -6.777024
-16.894800 -13.899600 -6.746171
-16.848000 -13.899600 -6.679472
-16.801200 -13.899600 -6.647307
-15.163200 -13.899600 6.793804
-15.116400 -13.899600 6.812561
-15.069600 -13.899600 6.842147
-15.022800 -13.899600 6.860754
-14.976000 -13.899600 6.878997
-14.929200 -13.899600 6.898807
-14.882400 -13.899600 6.920097
-14.835600 -13.899600 6.943347
-14.788800 -13.899600 6.953720
-14.742000 -13.899600 6.964265
-14.695200 -13.899600 6.969578
-14.648400 -13.899600 6.995663
-14.601600 -13.899600 6.999101
-14.554800 -13.899600 7.013415
-14.508000 -13.899600 7.015430
-14.461200 -13.899600 7.031408
-14.414400 -13.899600 7.033709
-14.367600 -13.899600 7.040685
-14.320800 -13.899600 7.041355
-14.274000 -13.899600 7.045017
-14.227200 -13.899600 7.044344
-14.180400 -13.899600 7.046436
-14.133600 -13.899600 7.050220
-14.086800 -13.899600 7.053296
-14.040000 -13.899600 7.062520
-13.993200 -13.899600 7.057183
-13.946400 -13.899600 7.057183
-13.899600 -13.899600 7.057183
-13.852800 -13.899600 7.057183
-13.806000 -13.899600 7.069992
-13.759200 -13.899600 7.064578
-13.712400 -13.899600 7.058561
-13.665600 -13.899600 7.062014
-13.618800 -13.899600 7.064578
-13.572000 -13.899600 7.062014
-13.525200 -13.899600 7.062014
-13.478400 -13.899600 7.062014
-13.431600 -13.899600 7.062014
-13.384800 -13.899600 7.066219
-13.338000 -13.899600 7.067968
-13.291200 -13.899600 7.068421
-13.244400 -13.899600 7.093073
-13.197600 -13.899600 7.107184
-13.150800 -13.899600 7.141722
-13.104000 -13.899600 7.232262
-9.500400 -13.899600 11.592170
-9.453600 -13.899600 11.510438
-9.406800 -13.899600 11.470904
-9.360000 -13.899600 11.383899
-9.313200 -13.899600 10.584599
-9.266400 -13.899600 8.680251
-9.219600 -13.899600 8.590751
-9.172800 -13.899600 8.549591
-9.126000 -13.899600 8.508205
-9.079200 -13.899600 8.476858
-9.032400 -13.899600 8.448837
-8.985600 -13.899600 8.363946
-8.938800 -13.899600 8.289242
-8.892000 -13.899600 8.254097
-8.845200 -13.899600 8.249348
-8.798400 -13.899600 8.226913
-8.751600 -13.899600 8.195020
-8.704800 -13.899600 8.195020
-8.658000 -13.899600 8.189626
-8.611200 -13.899600 8.174011
-8.564400 -13.899600 8.160637
-8.517600 -13.899600 8.126750
-8.470800 -13.899600 8.098901
-8.424000 -13.899600 8.060706
-8.377200 -13.899600 7.995487
-8.330400 -13.899600 7.967738
-8.283600 -13.899600 7.936459
-8.236800 -13.899600 7.920377
-8.190000 -13.899600 7.908212
-8.143200 -13.899600 7.884607
-8.096400 -13.899600 7.879597
-8.049600 -13.899600 7.819449
-8.002800 -13.899600 7.803729
-7.956000 -13.899600 7.755377
-7.909200 -13.899600 7.748532
-7.862400 -13.899600 7.736341
-7.815600 -13.899600 7.718214
-7.768800 -13.899600 7.714827
-7.722000 -13.899600 7.699890
-7.675200 -13.899600 7.672177
-7.628400 -13.899600 7.638401
-7.581600 -13.899600 7.616972
-7.534800 -13.899600 7.598935
-7.488000 -13.899600 7.586077
-7.441200 -13.899600 7.553273
-7.394400 -13.899600 7.548825
-7.347600 -13.899600 7.544977
-7.300800 -13.899600 7.518088
-7.254000 -13.899600 7.483913
-7.207200 -13.899600 7.461020
-7.160400 -13.899600 7.448636
-7.113600 -13.899600 7.435747
-7.066800 -13.899600 7.421487
-7.020000 -13.899600 7.402612
-6.973200 -13.899600 7.389959
-6.926400 -13.899600 7.383715
-6.879600 -13.899600 7.374871
-6.832800 -13.899600 7.356641
-6.786000 -13.899600 7.351539
-6.739200 -13.899600 7.355624
-6.692400 -13.899600 7.341577
-6.645600 -13.899600 7.327256
-6.598800 -13.899600 7.317016
-6.552000 -13.899600 7.297517
-6.505200 -13.899600 7.284164
-6.458400 -13.899600 7.258173
-6.411600 -13.899600 7.215229
-6.364800 -13.899600 7.208599
-6.318000 -13.899600 7.204077
-6.271200 -13.899600 7.187699
-6.224400 -13.899600 7.184838
-6.177600 -13.899600 7.184838
-6.130800 -13.899600 7.183964
-6.084000 -13.899600 7.184838
-6.037200 -13.899600 7.188932
-5.990400 -13.899600 7.189909
-5.943600 -13.899600 7.189909
-5.896800 -13.899600 7.183308
-5.850000 -13.899600 7.165940
-5.803200 -13.899600 7.118299
-5.756400 -13.899600 7.099675
-5.709600 -13.899600 7.076261
-5.662800 -13.899600 7.065047
-5.616000 -13.899600 7.063565
-5.569200 -13.899600 7.067462
-5.522400 -13.899600 7.081691
-5.475600 -13.899600 7.090891
-5.428800 -13.899600 7.102801
-5.382000 -13.899600 7.109615
-5.335200 -13.899600 7.102801
-5.288400 -13.899600 7.077308
-5.241600 -13.899600 7.069475
-5.194800 -13.899600 7.024040
-5.148000 -13.899600 6.998560
-5.101200 -13.899600 6.985619
-5.054400 -13.899600 6.984134
-5.007600 -13.899600 6.975418
-4.960800 -13.899600 6.969887
-4.914000 -13.899600 6.961720
-4.867200 -13.899600 6.974460
-4.820400 -13.899600 6.974460
-4.773600 -13.899600 6.974460
-4.726800 -13.899600 6.954929
-4.680000 -13.899600 6.954929
-4.633200 -13.899600 6.943646
-4.586400 -13.899600 6.939756
-4.539600 -13.899600 6.916633
-4.492800 -13.899600 6.889247
-4.446000 -13.899600 6.878909
-4.399200 -13.899600 6.865677
-4.352400 -13.899600 6.858381
-4.305600 -13.899600 6.852952
-4.258800 -13.899600 6.853889
-4.212000 -13.899600 6.850318
-4.165200 -13.899600 6.853889
-4.118400 -13.899600 6.855581
-4.071600 -13.899600 6.866800
-4.024800 -13.899600 6.872072
-3.978000 -13.899600 6.902641
-3.931200 -13.899600 6.894038
-3.884400 -13.899600 6.913451
-3.837600 -13.899600 6.911990
-3.790800 -13.899600 6.888237
-3.744000 -13.899600 6.868009
-3.697200 -13.899600 6.853625
-3.650400 -13.899600 6.836926
-3.603600 -13.899600 6.811872
-3.556800 -13.899600 6.811872
-3.510000 -13.899600 6.811872
-3.463200 -13.899600 6.811872
-3.416400 -13.899600 6.810300
-3.369600 -13.899600 6.810300
-3.322800 -13.899600 6.803241
-3.276000 -13.899600 6.799381
-3.229200 -13.899600 6.794232
-3.182400 -13.899600 6.792816
-3.135600 -13.899600 6.792816
-3.088800 -13.899600 6.794232
-3.042000 -13.899600 6.807781
-2.995200 -13.899600 6.808964
-2.948400 -13.899600 6.823072
-2.901600 -13.899600 6.823072
-2.854800 -13.899600 6.812809
-2.808000 -13.899600 6.812809
-2.761200 -13.899600 6.812809
-2.714400 -13.899600 6.809392
-2.667600 -13.899600 6.819648
-2.620800 -13.899600 6.823035
-2.574000 -13.899600 6.823035
-2.527200 -13.899600 6.832038
-2.480400 -13.899600 6.837909
-2.433600 -13.899600 6.838774
-2.386800 -13.899600 6.838819
-2.340000 -13.899600 6.838774
-2.293200 -13.899600 6.837909
-2.246400 -13.899600 6.848137
-2.199600 -13.899600 6.869398
-2.152800 -13.899600 6.859480
-2.106000 -13.899600 6.865731
-2.059200 -13.899600 6.859480
-2.012400 -13.899600 6.855115
-1.965600 -13.899600 6.851566
-1.918800 -13.899600 6.845762
-1.872000 -13.899600 6.841215
-1.825200 -13.899600 6.845914
-1.778400 -13.899600 6.848271
-1.731600 -13.899600 6.850303
-1.684800 -13.899600 6.850303
-1.638000 -13.899600 6.855413
-1.591200 -13.899600 6.857591
-1.544400 -13.899600 6.864931
-1.497600 -13.899600 6.864931
-1.450800 -13.899600 6.869814
-1.404000 -13.899600 6.883941
-1.357200 -13.899600 6.909325
-1.310400 -13.899600 6.919946
-1.263600 -13.899600 6.926751
-1.216800 -13.899600 6.914953
-1.170000 -13.899600 6.917601
-1.123200 -13.899600 6.898688
-1.076400 -13.899600 6.887002
-1.029600 -13.899600 6.875266
-0.982800 -13.899600 6.875266
-0.936000 -13.899600 6.875266
-0.889200 -13.899600 6.892621
-0.842400 -13.899600 6.897648
-0.795600 -13.899600 6.910193
-0.748800 -13.899600 6.919223
-0.702000 -13.899600 6.935013
-0.655200 -13.899600 6.939484
-0.608400 -13.899600 6.941988
-0.561600 -13.899600 6.948064
-0.514800 -13.899600 6.951826
-0.468000 -13.899600 6.960699
-0.421200 -13.899600 6.966992
-0.374400 -13.899600 6.968284
-0.327600 -13.899600 6.994399
-0.280800 -13.899600 7.005273
-0.234000 -13.899600 7.017963
-0.187200 -13.899600 7.033731
-0.140400 -13.899600 7.049068
-0.093600 -13.899600 7.057561
-0.046800 -13.899600 7.065215
0.000000 -13.899600 7.067663
0.046800 -13.899600 7.065215
0.093600 -13.899600 7.067124
0.140400 -13.899600 7.063602
0.187200 -13.899600 7.050419
0.234000 -13.899600 7.050419
0.280800 -13.899600 7.049965
0.327600 -13.899600 7.061798
0.374400 -13.899600 7.082237
0.421200 -13.899600 7.109102
0.468000 -13.899600 7.117989
0.514800 -13.899600 7.141891
0.561600 -13.899600 7.142821
0.608400 -13.899600 7.153323
0.655200 -13.899600 7.172040
0.702000 -13.899600 7.176874
0.748800 -13.899600 7.176874
0.795600 -13.899600 7.188417
0.842400 -13.899600 7.188417
0.889200 -13.899600 7.194983
0.936000 -13.899600 7.195019
0.982800 -13.899600 7.201895
1.029600 -13.899600 7.199619
1.076400 -13.899600 7.214285
1.123200 -13.899600 7.220118
1.170000 -13.899600 7.237974
1.216800 -13.899600 7.248550
1.263600 -13.899600 7.259686
1.310400 -13.899600 7.271447
1.357200 -13.899600 7.282870
1.404000 -13.899600 7.307859
1.450800 -13.899600 7.343153
1.497600 -13.899600 7.389679
1.544400 -13.899600 7.406934
1.591200 -13.899600 7.418305
1.638000 -13.899600 7.418305
1.684800 -13.899600 7.407986
1.731600 -13.899600 7.421657
1.778400 -13.899600 7.418787
1.825200 -13.899600 7.421657
1.872000 -13.899600 7.434426
1.918800 -13.899600 7.436288
1.965600 -13.899600 7.463516
2.012400 -13.899600 7.474345
2.059200 -13.899600 7.482008
2.106000 -13.899600 7.509288
2.152800 -13.899600 7.524059
2.199600 -13.899600 7.544932
2.246400 -13.899600 7.557373
2.293200 -13.899600 7.578325
2.340000 -13.899600 7.602455
2.386800 -13.899600 7.626510
2.433600 -13.899600 7.636590
2.480400 -13.899600 7.636590
2.527200 -13.899600 7.653071
2.574000 -13.899600 7.657905
2.620800 -13.899600 7.679285
2.667600 -13.899600 7.697026
2.714400 -13.899600 7.704833
2.761200 -13.899600 7.729962
2.808000 -13.899600 7.731209
2.854800 -13.899600 7.761350
2.901600 -13.899600 7.779462
2.948400 -13.899600 7.808478
2.995200 -13.899600 7.828561
3.042000 -13.899600 7.857081
3.088800 -13.899600 7.861176
3.135600 -13.899600 7.873765
3.182400 -13.899600 7.874666
3.229200 -13.899600 7.876680
3.276000 -13.899600 7.880218
3.322800 -13.899600 7.885370
3.369600 -13.899600 7.893362
3.416400 -13.899600 7.953876
3.463200 -13.899600 7.966620
3.510000 -13.899600 8.013026
3.556800 -13.899600 8.056573
3.603600 -13.899600 8.081301
3.650400 -13.899600 8.089052
3.697200 -13.899600 8.110915
3.744000 -13.899600 8.134070
3.790800 -13.899600 8.158059
3.837600 -13.899600 8.193807
3.884400 -13.899600 8.206647
3.931200 -13.899600 8.238123
3.978000 -13.899600 8.290465
4.024800 -13.899600 8.303094
4.071600 -13.899600 8.326063
4.118400 -13.899600 8.335313
4.165200 -13.899600 8.363816
4.212000 -13.899600 8.391976
4.258800 -13.899600 8.401408
4.305600 -13.899600 8.450160
4.352400 -13.899600 8.469520
4.399200 -13.899600 8.507485
4.446000 -13.899600 8.556472
4.492800 -13.899600 8.585528
4.539600 -13.899600 8.653490
4.586400 -13.899600 8.703670
4.633200 -13.899600 8.763242
4.680000 -13.899600 8.799349
4.726800 -13.899600 8.828795
4.773600 -13.899600 8.903389
4.820400 -13.899600 8.961137
4.867200 -13.899600 8.944957
4.914000 -13.899600 8.961148
4.960800 -13.899600 9.010752
5.007600 -13.899600 9.114552
5.054400 -13.899600 23.167859
5.101200 -13.899600 29.370671
5.148000 -13.899600 29.376818
5.194800 -13.899600 29.382920
5.241600 -13.899600 29.386359
5.288400 -13.899600 29.387457
5.335200 -13.899600 29.386359
12.261600 -13.899600 7.977267
12.308400 -13.899600 7.977267
12.355200 -13.899600 7.963360
12.402000 -13.899600 7.963360
12.448800 -13.899600 7.958667
12.495600 -13.899600 7.958667
12.542400 -13.899600 7.958526
12.589200 -13.899600 7.958980
12.636000 -13.899600 7.956446
12.682800 -13.899600 7.956446
12.729600 -13.899600 7.968971
12.776400 -13.899600 7.954509
12.823200 -13.899600 7.951705
12.870000 -13.899600 7.950046
12.916800 -13.899600 7.946368
12.963600 -13.899600 7.949982
13.010400 -13.899600 7.954438
13.057200 -13.899600 7.954438
13.104000 -13.899600 7.962106
13.150800 -13.899600 7.970691
13.197600 -13.899600 7.970691
13.244400 -13.899600 7.977284
13.291200 -13.899600 7.973699
13.338000 -13.899600 7.973699
13.384800 -13.899600 7.995671
13.431600 -13.899600 7.973699
13.478400 -13.899600 7.995671
13.525200 -13.899600 7.995671
13.572000 -13.899600 7.984074
13.618800 -13.899600 7.983902
13.665600 -13.899600 7.984074
13.712400 -13.899600 7.989170
13.759200 -13.899600 7.990426
13.806000 -13.899600 7.997260
13.852800 -13.899600 8.007935
13.899600 -13.899600 8.026308
13.946400 -13.899600 8.029135
13.993200 -13.899600 8.031634
14.040000 -13.899600 8.012605
14.086800 -13.899600 8.012605
14.133600 -13.899600 8.002217
14.180400 -13.899600 7.992969
14.227200 -13.899600 7.985827
14.929200 -13.899600 6.767535
14.976000 -13.899600 6.749646
15.022800 -13.899600 6.723701
15.069600 -13.899600 6.711066
15.116400 -13.899600 6.711646
15.163200 -13.899600 6.710023
15.210000 -13.899600 6.720086
15.256800 -13.899600 6.701158
15.303600 -13.899600 6.723625
15.350400 -13.899600 6.723625
15.397200 -13.899600 6.723625
15.444000 -13.899600 6.719876
15.490800 -13.899600 6.692523
15.537600 -13.899600 6.689906
15.584400 -13.899600 6.689906
15.631200 -13.899600 6.687182
15.678000 -13.899600 6.660082
16.052400 -13.899600 4.314990
-18.720000 -13.852800 0.000000
-18.673200 -13.852800 0.000000
-18.626400 -13.852800 0.000000
-18.579600 -13.852800 -7.073727
-18.532800 -13.852800 -7.039979
-18.486000 -13.852800 -7.039979
-18.439200 -13.852800 -7.032650
-18.392400 -13.852800 -7.030070
-18.345600 -13.852800 -7.022773
-18.298800 -13.852800 -7.026659
-18.252000 -13.852800 -7.037059
-18.205200 -13.852800 -7.040748
-18.158400 -13.852800 -7.037059
-18.111600 -13.852800 -7.037059
-18.064800 -13.852800 -7.029175
-18.018000 -13.852800 -7.033382
-17.971200 -13.852800 -7.023789
-17.924400 -13.852800 -7.017946
-17.877600 -13.852800 -7.013078
-17.830800 -13.852800 -7.017946
-17.784000 -13.852800 -7.024944
-17.737200 -13.852800 -7.024944
-17.690400 -13.852800 -7.024944
-17.643600 -13.852800 -7.002498
-17.596800 -13.852800 -6.971242
-17.550000 -13.852800 -6.959307
-17.503200 -13.852800 -6.946910
-17.456400 -13.852800 -6.932394
-17.409600 -13.852800 -6.913119
-17.362800 -13.852800 -6.905141
-17.316000 -13.852800 -6.899571
-17.269200 -13.852800 -6.878338
-17.222400 -13.852800 -6.865820
-17.175600 -13.852800 -6.855637
-17.128800 -13.852800 -6.849308
-17.082000 -13.852800 -6.842085
-17.035200 -13.852800 -6.824469
-16.988400 -13.852800 -6.817340
-16.941600 -13.852800 -6.757770
-16.894800 -13.852800 -6.694694
-16.848000 -13.852800 -6.642439
-16.801200 -13.852800 -6.577985
-16.473600 -13.852800 -5.354080
-15.210000 -13.852800 6.755729
-15.163200 -13.852800 6.809509
-15.116400 -13.852800 6.830768
-15.069600 -13.852800 6.871382
-15.022800 -13.852800 6.893025
-14.976000 -13.852800 6.900418
-14.929200 -13.852800 6.920097
-14.882400 -13.852800 6.945656
-14.835600 -13.852800 6.955760
-14.788800 -13.852800 6.968478
-14.742000 -13.852800 6.972776
-14.695200 -13.852800 6.999548
-14.648400 -13.852800 7.012547
-14.601600 -13.852800 7.015430
-14.554800 -13.852800 7.019007
-14.508000 -13.852800 7.026712
-14.461200 -13.852800 7.033709
-14.414400 -13.852800 7.033709
-14.367600 -13.852800 7.034415
-14.320800 -13.852800 7.040685
-14.274000 -13.852800 7.044284
-14.227200 -13.852800 7.042321
-14.180400 -13.852800 7.045017
-14.133600 -13.852800 7.046544
-14.086800 -13.852800 7.050220
-14.040000 -13.852800 7.052050
-13.993200 -13.852800 7.050220
-13.946400 -13.852800 7.049680
-13.899600 -13.852800 7.053296
-13.852800 -13.852800 7.057183
-13.806000 -13.852800 7.069992
-13.759200 -13.852800 7.069436
-13.712400 -13.852800 7.064578
-13.665600 -13.852800 7.066219
-13.618800 -13.852800 7.067502
-13.572000 -13.852800 7.066867
-13.525200 -13.852800 7.066219
-13.478400 -13.852800 7.064578
-13.431600 -13.852800 7.066867
-13.384800 -13.852800 7.067502
-13.338000 -13.852800 7.075833
-13.291200 -13.852800 7.094400
-13.244400 -13.852800 7.107184
-13.197600 -13.852800 7.143247
-13.150800 -13.852800 7.218366
-9.453600 -13.852800 11.499366
-9.406800 -13.852800 11.470904
-9.360000 -13.852800 11.349571
-9.313200 -13.852800 8.784767
-9.266400 -13.852800 8.651408
-9.219600 -13.852800 8.589173
-9.172800 -13.852800 8.570511
-9.126000 -13.852800 8.508205
-9.079200 -13.852800 8.476858
-9.032400 -13.852800 8.453213
-8.985600 -13.852800 8.388048
-8.938800 -13.852800 8.334353
-8.892000 -13.852800 8.281483
-8.845200 -13.852800 8.236433
-8.798400 -13.852800 8.221480
-8.751600 -13.852800 8.194177
-8.704800 -13.852800 8.190520
-8.658000 -13.852800 8.185258
-8.611200 -13.852800 8.174011
-8.564400 -13.852800 8.159404
-8.517600 -13.852800 8.130034
-8.470800 -13.852800 8.111333
-8.424000 -13.852800 8.060706
-8.377200 -13.852800 7.995519
-8.330400 -13.852800 7.952578
-8.283600 -13.852800 7.934042
-8.236800 -13.852800 7.914282
-8.190000 -13.852800 7.905399
-8.143200 -13.852800 7.887280
-8.096400 -13.852800 7.881009
-8.049600 -13.852800 7.819981
-8.002800 -13.852800 7.815789
-7.956000 -13.852800 7.758737
-7.909200 -13.852800 7.748737
-7.862400 -13.852800 7.746058
-7.815600 -13.852800 7.732775
-7.768800 -13.852800 7.732775
-7.722000 -13.852800 7.706234
-7.675200 -13.852800 7.684198
-7.628400 -13.852800 7.655446
-7.581600 -13.852800 7.634624
-7.534800 -13.852800 7.630959
-7.488000 -13.852800 7.598935
-7.441200 -13.852800 7.568442
-7.394400 -13.852800 7.549530
-7.347600 -13.852800 7.545758
-7.300800 -13.852800 7.522807
-7.254000 -13.852800 7.507303
-7.207200 -13.852800 7.488402
-7.160400 -13.852800 7.469497
-7.113600 -13.852800 7.446970
-7.066800 -13.852800 7.436821
-7.020000 -13.852800 7.428783
-6.973200 -13.852800 7.401775
-6.926400 -13.852800 7.396020
-6.879600 -13.852800 7.377436
-6.832800 -13.852800 7.371488
-6.786000 -13.852800 7.355624
-6.739200 -13.852800 7.356641
-6.692400 -13.852800 7.342827
-6.645600 -13.852800 7.333235
-6.598800 -13.852800 7.318550
-6.552000 -13.852800 7.300646
-6.505200 -13.852800 7.291254
-6.458400 -13.852800 7.258173
-6.411600 -13.852800 7.215216
-6.364800 -13.852800 7.209930
-6.318000 -13.852800 7.205618
-6.271200 -13.852800 7.190918
-6.224400 -13.852800 7.187699
-6.177600 -13.852800 7.187699
-6.130800 -13.852800 7.184838
-6.084000 -13.852800 7.184838
-6.037200 -13.852800 7.190918
-5.990400 -13.852800 7.184838
-5.943600 -13.852800 7.179422
-5.896800 -13.852800 7.161786
-5.850000 -13.852800 7.148587
-5.803200 -13.852800 7.105108
-5.756400 -13.852800 7.086086
-5.709600 -13.852800 7.067462
-5.662800 -13.852800 7.059290
-5.616000 -13.852800 7.056166
-5.569200 -13.852800 7.067462
-5.522400 -13.852800 7.076982
-5.475600 -13.852800 7.081691
-5.428800 -13.852800 7.125093
-5.382000 -13.852800 7.125093
-5.335200 -13.852800 7.095728
-5.288400 -13.852800 7.070271
-5.241600 -13.852800 7.068176
-5.194800 -13.852800 7.011911
-5.148000 -13.852800 6.988044
-5.101200 -13.852800 6.982463
-5.054400 -13.852800 6.981290
-5.007600 -13.852800 6.975418
-4.960800 -13.852800 6.961720
-4.914000 -13.852800 6.969887
-4.867200 -13.852800 6.974460
-4.820400 -13.852800 6.970475
-4.773600 -13.852800 6.979628
-4.726800 -13.852800 6.957805
-4.680000 -13.852800 6.947105
-4.633200 -13.852800 6.939756
-4.586400 -13.852800 6.924482
-4.539600 -13.852800 6.909285
-4.492800 -13.852800 6.879153
-4.446000 -13.852800 6.875533
-4.399200 -13.852800 6.865677
-4.352400 -13.852800 6.865677
-4.305600 -13.852800 6.853889
-4.258800 -13.852800 6.858381
-4.212000 -13.852800 6.855581
-4.165200 -13.852800 6.855581
-4.118400 -13.852800 6.855581
-4.071600 -13.852800 6.865573
-4.024800 -13.852800 6.866800
-3.978000 -13.852800 6.892221
-3.931200 -13.852800 6.892221
-3.884400 -13.852800 6.893393
-3.837600 -13.852800 6.892060
-3.790800 -13.852800 6.866800
-3.744000 -13.852800 6.853625
-3.697200 -13.852800 6.832385
-3.650400 -13.852800 6.814593
-3.603600 -13.852800 6.788843
-3.556800 -13.852800 6.786975
-3.510000 -13.852800 6.785548
-3.463200 -13.852800 6.785548
-3.416400 -13.852800 6.792549
-3.369600 -13.852800 6.792816
-3.322800 -13.852800 6.791818
-3.276000 -13.852800 6.792549
-3.229200 -13.852800 6.792034
-3.182400 -13.852800 6.792034
-3.135600 -13.852800 6.791818
-3.088800 -13.852800 6.792034
-3.042000 -13.852800 6.794232
-2.995200 -13.852800 6.794232
-2.948400 -13.852800 6.807768
-2.901600 -13.852800 6.804000
-2.854800 -13.852800 6.804000
-2.808000 -13.852800 6.804000
-2.761200 -13.852800 6.800833
-2.714400 -13.852800 6.800536
-2.667600 -13.852800 6.811245
-2.620800 -13.852800 6.815024
-2.574000 -13.852800 6.815024
-2.527200 -13.852800 6.823035
-2.480400 -13.852800 6.838774
-2.433600 -13.852800 6.838774
-2.386800 -13.852800 6.841837
-2.340000 -13.852800 6.838774
-2.293200 -13.852800 6.833924
-2.246400 -13.852800 6.860363
-2.199600 -13.852800 6.870684
-2.152800 -13.852800 6.846486
-2.106000 -13.852800 6.859480
-2.059200 -13.852800 6.845762
-2.012400 -13.852800 6.845762
-1.965600 -13.852800 6.841215
-1.918800 -13.852800 6.825943
-1.872000 -13.852800 6.823954
-1.825200 -13.852800 6.842655
-1.778400 -13.852800 6.843376
-1.731600 -13.852800 6.846935
-1.684800 -13.852800 6.849023
-1.638000 -13.852800 6.850303
-1.591200 -13.852800 6.857591
-1.544400 -13.852800 6.863774
-1.497600 -13.852800 6.861614
-1.450800 -13.852800 6.867634
-1.404000 -13.852800 6.882421
-1.357200 -13.852800 6.895731
-1.310400 -13.852800 6.917601
-1.263600 -13.852800 6.919946
-1.216800 -13.852800 6.905635
-1.170000 -13.852800 6.905635
-1.123200 -13.852800 6.888913
-1.076400 -13.852800 6.872710
-1.029600 -13.852800 6.860076
-0.982800 -13.852800 6.868974
-0.936000 -13.852800 6.868974
-0.889200 -13.852800 6.875268
-0.842400 -13.852800 6.884118
-0.795600 -13.852800 6.902192
-0.748800 -13.852800 6.911643
-0.702000 -13.852800 6.919223
-0.655200 -13.852800 6.943588
-0.608400 -13.852800 6.944714
-0.561600 -13.852800 6.944714
-0.514800 -13.852800 6.951826
-0.468000 -13.852800 6.963737
-0.421200 -13.852800 6.968284
-0.374400 -13.852800 6.968830
-0.327600 -13.852800 6.984311
-0.280800 -13.852800 6.998837
-0.234000 -13.852800 7.017963
-0.187200 -13.852800 7.030592
-0.140400 -13.852800 7.049068
-0.093600 -13.852800 7.057561
-0.046800 -13.852800 7.057561
0.000000 -13.852800 7.065215
0.046800 -13.852800 7.065215
0.093600 -13.852800 7.066842
0.140400 -13.852800 7.063602
0.187200 -13.852800 7.050324
0.234000 -13.852800 7.049965
0.280800 -13.852800 7.044569
0.327600 -13.852800 7.061798
0.374400 -13.852800 7.077403
0.421200 -13.852800 7.097535
0.468000 -13.852800 7.113928
0.514800 -13.852800 7.141891
0.561600 -13.852800 7.146659
0.608400 -13.852800 7.163670
0.655200 -13.852800 7.176874
0.702000 -13.852800 7.189848
0.748800 -13.852800 7.189848
0.795600 -13.852800 7.189891
0.842400 -13.852800 7.199554
0.889200 -13.852800 7.199619
0.936000 -13.852800 7.199554
0.982800 -13.852800 7.201895
1.029600 -13.852800 7.201895
1.076400 -13.852800 7.215665
1.123200 -13.852800 7.220269
1.170000 -13.852800 7.234933
1.216800 -13.852800 7.240190
1.263600 -13.852800 7.248550
1.310400 -13.852800 7.261522
1.357200 -13.852800 7.273369
1.404000 -13.852800 7.300149
1.450800 -13.852800 7.327137
1.497600 -13.852800 7.375631
1.544400 -13.852800 7.397186
1.591200 -13.852800 7.434426
1.638000 -13.852800 7.434426
1.684800 -13.852800 7.423904
1.731600 -13.852800 7.437693
1.778400 -13.852800 7.434426
1.825200 -13.852800 7.434944
1.872000 -13.852800 7.440819
1.918800 -13.852800 7.440819
1.965600 -13.852800 7.463516
2.012400 -13.852800 7.474878
2.059200 -13.852800 7.482008
2.106000 -13.852800 7.508177
2.152800 -13.852800 7.540939
2.199600 -13.852800 7.552244
2.246400 -13.852800 7.568999
2.293200 -13.852800 7.578325
2.340000 -13.852800 7.597738
2.386800 -13.852800 7.633825
2.433600 -13.852800 7.641962
2.480400 -13.852800 7.652402
2.527200 -13.852800 7.655882
2.574000 -13.852800 7.673192
2.620800 -13.852800 7.679285
2.667600 -13.852800 7.685216
2.714400 -13.852800 7.703127
2.761200 -13.852800 7.724392
2.808000 -13.852800 7.731209
2.854800 -13.852800 7.773509
2.901600 -13.852800 7.781008
2.948400 -13.852800 7.818495
2.995200 -13.852800 7.857190
3.042000 -13.852800 7.867684
3.088800 -13.852800 7.867684
3.135600 -13.852800 7.873816
3.182400 -13.852800 7.874666
3.229200 -13.852800 7.877306
3.276000 -13.852800 7.880218
3.322800 -13.852800 7.883269
3.369600 -13.852800 7.890399
3.416400 -13.852800 7.953876
3.463200 -13.852800 7.966620
3.510000 -13.852800 8.022801
3.556800 -13.852800 8.062025
3.603600 -13.852800 8.082290
3.650400 -13.852800 8.100236
3.697200 -13.852800 8.125102
3.744000 -13.852800 8.156471
3.790800 -13.852800 8.181536
3.837600 -13.852800 8.204302
3.884400 -13.852800 8.235218
3.931200 -13.852800 8.266977
3.978000 -13.852800 8.290957
4.024800 -13.852800 8.306980
4.071600 -13.852800 8.326630
4.118400 -13.852800 8.335790
4.165200 -13.852800 8.366683
4.212000 -13.852800 8.395646
4.258800 -13.852800 8.405461
4.305600 -13.852800 8.451704
4.352400 -13.852800 8.481544
4.399200 -13.852800 8.507485
4.446000 -13.852800 8.560358
4.492800 -13.852800 8.585528
4.539600 -13.852800 8.653490
4.586400 -13.852800 8.712097
4.633200 -13.852800 8.779939
4.680000 -13.852800 8.817666
4.726800 -13.852800 8.847600
4.773600 -13.852800 8.903389
4.820400 -13.852800 8.961396
4.867200 -13.852800 8.967763
4.914000 -13.852800 8.967763
4.960800 -13.852800 9.011161
5.007600 -13.852800 9.114552
5.054400 -13.852800 23.167859
5.101200 -13.852800 29.373923
5.148000 -13.852800 29.380622
5.194800 -13.852800 29.385627
5.241600 -13.852800 29.390005
5.288400 -13.852800 29.392289
5.335200 -13.852800 29.394225
12.308400 -13.852800 7.981098
12.355200 -13.852800 7.971572
12.402000 -13.852800 7.971572
12.448800 -13.852800 7.971572
12.495600 -13.852800 7.976115
12.542400 -13.852800 7.976115
12.589200 -13.852800 7.979903
12.636000 -13.852800 7.969316
12.682800 -13.852800 7.974520
12.729600 -13.852800 7.976391
12.776400 -13.852800 7.974520
12.823200 -13.852800 7.960209
12.870000 -13.852800 7.954438
12.916800 -13.852800 7.960209
12.963600 -13.852800 7.968971
13.010400 -13.852800 7.972378
13.057200 -13.852800 7.970691
13.104000 -13.852800 7.977059
13.150800 -13.852800 7.983255
13.197600 -13.852800 7.977284
13.244400 -13.852800 7.983960
13.291200 -13.852800 7.995671
13.338000 -13.852800 7.995671
13.384800 -13.852800 8.002115
13.431600 -13.852800 8.002069
13.478400 -13.852800 8.002069
13.525200 -13.852800 8.002069
13.572000 -13.852800 7.997592
13.618800 -13.852800 7.996449
13.665600 -13.852800 8.004647
13.712400 -13.852800 8.005314
13.759200 -13.852800 8.005314
13.806000 -13.852800 8.007935
13.852800 -13.852800 8.011034
13.899600 -13.852800 8.026308
13.946400 -13.852800 8.031634
13.993200 -13.852800 8.031634
14.040000 -13.852800 8.026308
14.086800 -13.852800 8.026308
14.133600 -13.852800 8.012103
14.180400 -13.852800 8.004805
14.227200 -13.852800 7.996780
14.274000 -13.852800 7.985827
14.929200 -13.852800 6.800085
14.976000 -13.852800 6.763980
15.022800 -13.852800 6.731890
15.069600 -13.852800 6.723701
15.116400 -13.852800 6.724301
15.163200 -13.852800 6.731079
15.210000 -13.852800 6.724301
15.256800 -13.852800 6.723625
15.303600 -13.852800 6.731890
15.350400 -13.852800 6.737083
15.397200 -13.852800 6.743432
15.444000 -13.852800 6.753904
15.490800 -13.852800 6.723625
15.537600 -13.852800 6.719876
15.584400 -13.852800 6.725344
15.631200 -13.852800 6.722284
15.678000 -13.852800 6.687182
-18.720000 -13.806000 0.000000
-18.673200 -13.806000 0.000000
-18.626400 -13.806000 0.000000
-18.579600 -13.806000 -7.066780
-18.532800 -13.806000 -7.039979
-18.486000 -13.806000 -7.039979
-18.439200 -13.806000 -7.033466
-18.392400 -13.806000 -7.032650
-18.345600 -13.806000 -7.029175
-18.298800 -13.806000 -7.030070
-18.252000 -13.806000 -7.042252
-18.205200 -13.806000 -7.046699
-18.158400 -13.806000 -7.046699
-18.111600 -13.806000 -7.048414
-18.064800 -13.806000 -7.040748
-18.018000 -13.806000 -7.048073
-17.971200 -13.806000 -7.039667
-17.924400 -13.806000 -7.033382
-17.877600 -13.806000 -7.024944
-17.830800 -13.806000 -7.033382
-17.784000 -13.806000 -7.039667
-17.737200 -13.806000 -7.039667
-17.690400 -13.806000 -7.039667
-17.643600 -13.806000 -7.027663
-17.596800 -13.806000 -7.018131
-17.550000 -13.806000 -7.000110
-17.503200 -13.806000 -6.971242
-17.456400 -13.806000 -6.959307
-17.409600 -13.806000 -6.948061
-17.362800 -13.806000 -6.946910
-17.316000 -13.806000 -6.930486
-17.269200 -13.806000 -6.905422
-17.222400 -13.806000 -6.881768
-17.175600 -13.806000 -6.861664
-17.128800 -13.806000 -6.851234
-17.082000 -13.806000 -6.832246
-17.035200 -13.806000 -6.819178
-16.988400 -13.806000 -6.780098
-16.941600 -13.806000 -6.747773
-16.894800 -13.806000 -6.694694
-16.848000 -13.806000 -6.642439
-16.473600 -13.806000 -5.354080
-16.426800 -13.806000 -5.316233
-15.256800 -13.806000 6.743385
-15.210000 -13.806000 6.772604
-15.163200 -13.806000 6.826998
-15.116400 -13.806000 6.852124
-15.069600 -13.806000 6.895948
-15.022800 -13.806000 6.907153
-14.976000 -13.806000 6.914591
-14.929200 -13.806000 6.936140
-14.882400 -13.806000 6.949033
-14.835600 -13.806000 6.969578
-14.788800 -13.806000 6.972776
-14.742000 -13.806000 6.996632
-14.695200 -13.806000 7.013415
-14.648400 -13.806000 7.015430
-14.601600 -13.806000 7.025744
-14.554800 -13.806000 7.026712
-14.508000 -13.806000 7.031408
-14.461200 -13.806000 7.035648
-14.414400 -13.806000 7.034415
-14.367600 -13.806000 7.034415
-14.320800 -13.806000 7.038303
-14.274000 -13.806000 7.040685
-14.227200 -13.806000 7.040685
-14.180400 -13.806000 7.040685
-14.133600 -13.806000 7.042321
-14.086800 -13.806000 7.050517
-14.040000 -13.806000 7.062520
-13.993200 -13.806000 7.063676
-13.946400 -13.806000 7.063756
-13.899600 -13.806000 7.069436
-13.852800 -13.806000 7.074448
-13.806000 -13.806000 7.075443
-13.759200 -13.806000 7.069992
-13.712400 -13.806000 7.069436
-13.665600 -13.806000 7.069436
-13.618800 -13.806000 7.071172
-13.572000 -13.806000 7.067502
-13.525200 -13.806000 7.067502
-13.478400 -13.806000 7.066219
-13.431600 -13.806000 7.076564
-13.384800 -13.806000 7.084427
-13.338000 -13.806000 7.099790
-13.291200 -13.806000 7.111644
-13.244400 -13.806000 7.143247
-13.197600 -13.806000 7.190532
-13.150800 -13.806000 7.293676
-9.453600 -13.806000 11.514428
-9.406800 -13.806000 11.481028
-9.360000 -13.806000 11.306754
-9.313200 -13.806000 8.750665
-9.266400 -13.806000 8.636970
-9.219600 -13.806000 8.584421
-9.172800 -13.806000 8.563323
-9.126000 -13.806000 8.532074
-9.079200 -13.806000 8.503136
-9.032400 -13.806000 8.463849
-8.985600 -13.806000 8.448837
-8.938800 -13.806000 8.343831
-8.892000 -13.806000 8.288365
-8.845200 -13.806000 8.254097
-8.798400 -13.806000 8.232336
-8.751600 -13.806000 8.202936
-8.704800 -13.806000 8.200121
-8.658000 -13.806000 8.187505
-8.611200 -13.806000 8.174011
-8.564400 -13.806000 8.159404
-8.517600 -13.806000 8.130034
-8.470800 -13.806000 8.111445
-8.424000 -13.806000 8.048257
-8.377200 -13.806000 8.009506
-8.330400 -13.806000 7.984908
-8.283600 -13.806000 7.964591
-8.236800 -13.806000 7.934042
-8.190000 -13.806000 7.920377
-8.143200 -13.806000 7.908725
-8.096400 -13.806000 7.903116
-8.049600 -13.806000 7.888278
-8.002800 -13.806000 7.829360
-7.956000 -13.806000 7.775248
-7.909200 -13.806000 7.755377
-7.862400 -13.806000 7.747953
-7.815600 -13.806000 7.745504
-7.768800 -13.806000 7.739458
-7.722000 -13.806000 7.718214
-7.675200 -13.806000 7.714827
-7.628400 -13.806000 7.684198
-7.581600 -13.806000 7.652327
-7.534800 -13.806000 7.639097
-7.488000 -13.806000 7.631511
-7.441200 -13.806000 7.599989
-7.394400 -13.806000 7.591076
-7.347600 -13.806000 7.586077
-7.300800 -13.806000 7.553273
-7.254000 -13.806000 7.520855
-7.207200 -13.806000 7.520302
-7.160400 -13.806000 7.483913
-7.113600 -13.806000 7.471592
-7.066800 -13.806000 7.456736
-7.020000 -13.806000 7.441705
-6.973200 -13.806000 7.421487
-6.926400 -13.806000 7.403852
-6.879600 -13.806000 7.384854
-6.832800 -13.806000 7.377436
-6.786000 -13.806000 7.372162
-6.739200 -13.806000 7.369853
-6.692400 -13.806000 7.355624
-6.645600 -13.806000 7.339057
-6.598800 -13.806000 7.324773
-6.552000 -13.806000 7.310534
-6.505200 -13.806000 7.295009
-6.458400 -13.806000 7.270482
-6.411600 -13.806000 7.231248
-6.364800 -13.806000 7.212286
-6.318000 -13.806000 7.209930
-6.271200 -13.806000 7.198189
-6.224400 -13.806000 7.187699
-6.177600 -13.806000 7.184838
-6.130800 -13.806000 7.177431
-6.084000 -13.806000 7.184838
-6.037200 -13.806000 7.188932
-5.990400 -13.806000 7.184838
-5.943600 -13.806000 7.179422
-5.896800 -13.806000 7.161786
-5.850000 -13.806000 7.158519
-5.803200 -13.806000 7.118299
-5.756400 -13.806000 7.098702
-5.709600 -13.806000 7.076982
-5.662800 -13.806000 7.060774
-5.616000 -13.806000 7.059290
-5.569200 -13.806000 7.067229
-5.522400 -13.806000 7.069887
-5.475600 -13.806000 7.076982
-5.428800 -13.806000 7.102709
-5.382000 -13.806000 7.102709
-5.335200 -13.806000 7.083626
-5.288400 -13.806000 7.068176
-5.241600 -13.806000 7.037180
-5.194800 -13.806000 7.000271
-5.148000 -13.806000 6.985725
-5.101200 -13.806000 6.978263
-5.054400 -13.806000 6.954557
-5.007600 -13.806000 6.952446
-4.960800 -13.806000 6.953362
-4.914000 -13.806000 6.952446
-4.867200 -13.806000 6.958858
-4.820400 -13.806000 6.958858
-4.773600 -13.806000 6.969887
-4.726800 -13.806000 6.951420
-4.680000 -13.806000 6.946206
-4.633200 -13.806000 6.925681
-4.586400 -13.806000 6.916633
-4.539600 -13.806000 6.889247
-4.492800 -13.806000 6.875756
-4.446000 -13.806000 6.874850
-4.399200 -13.806000 6.870684
-4.352400 -13.806000 6.870684
-4.305600 -13.806000 6.853889
-4.258800 -13.806000 6.858381
-4.212000 -13.806000 6.858381
-4.165200 -13.806000 6.853889
-4.118400 -13.806000 6.850318
-4.071600 -13.806000 6.850318
-4.024800 -13.806000 6.853889
-3.978000 -13.806000 6.885872
-3.931200 -13.806000 6.872072
-3.884400 -13.806000 6.872559
-3.837600 -13.806000 6.866800
-3.790800 -13.806000 6.861073
-3.744000 -13.806000 6.838238
-3.697200 -13.806000 6.822864
-3.650400 -13.806000 6.804509
-3.603600 -13.806000 6.786975
-3.556800 -13.806000 6.781048
-3.510000 -13.806000 6.780052
-3.463200 -13.806000 6.780052
-3.416400 -13.806000 6.791818
-3.369600 -13.806000 6.792549
-3.322800 -13.806000 6.780052
-3.276000 -13.806000 6.780052
-3.229200 -13.806000 6.775586
-3.182400 -13.806000 6.775586
-3.135600 -13.806000 6.773938
-3.088800 -13.806000 6.773938
-3.042000 -13.806000 6.783884
-2.995200 -13.806000 6.774187
-2.948400 -13.806000 6.774187
-2.901600 -13.806000 6.789685
-2.854800 -13.806000 6.789685
-2.808000 -13.806000 6.798687
-2.761200 -13.806000 6.798112
-2.714400 -13.806000 6.798112
-2.667600 -13.806000 6.800758
-2.620800 -13.806000 6.800833
-2.574000 -13.806000 6.811245
-2.527200 -13.806000 6.823035
-2.480400 -13.806000 6.838774
-2.433600 -13.806000 6.838774
-2.386800 -13.806000 6.841837
-2.340000 -13.806000 6.838774
-2.293200 -13.806000 6.838774
-2.246400 -13.806000 6.859480
-2.199600 -13.806000 6.870684
-2.152800 -13.806000 6.843387
-2.106000 -13.806000 6.859480
-2.059200 -13.806000 6.841215
-2.012400 -13.806000 6.845098
-1.965600 -13.806000 6.841215
-1.918800 -13.806000 6.829886
-1.872000 -13.806000 6.822254
-1.825200 -13.806000 6.831189
-1.778400 -13.806000 6.831189
-1.731600 -13.806000 6.843363
-1.684800 -13.806000 6.843376
-1.638000 -13.806000 6.843376
-1.591200 -13.806000 6.846935
-1.544400 -13.806000 6.849861
-1.497600 -13.806000 6.850303
-1.450800 -13.806000 6.864931
-1.404000 -13.806000 6.871814
-1.357200 -13.806000 6.887002
-1.310400 -13.806000 6.908458
-1.263600 -13.806000 6.908458
-1.216800 -13.806000 6.891014
-1.170000 -13.806000 6.887002
-1.123200 -13.806000 6.866008
-1.076400 -13.806000 6.852618
-1.029600 -13.806000 6.852124
-0.982800 -13.806000 6.855834
-0.936000 -13.806000 6.868974
-0.889200 -13.806000 6.877204
-0.842400 -13.806000 6.897648
-0.795600 -13.806000 6.904297
-0.748800 -13.806000 6.911643
-0.702000 -13.806000 6.919223
-0.655200 -13.806000 6.941988
-0.608400 -13.806000 6.943588
-0.561600 -13.806000 6.941988
-0.514800 -13.806000 6.948064
-0.468000 -13.806000 6.966992
-0.421200 -13.806000 6.968830
-0.374400 -13.806000 6.973619
-0.327600 -13.806000 6.988945
-0.280800 -13.806000 6.994399
-0.234000 -13.806000 7.007279
-0.187200 -13.806000 7.026846
-0.140400 -13.806000 7.049068
-0.093600 -13.806000 7.066842
-0.046800 -13.806000 7.062779
0.000000 -13.806000 7.053113
0.046800 -13.806000 7.053113
0.093600 -13.806000 7.050419
0.140400 -13.806000 7.045160
0.187200 -13.806000 7.041788
0.234000 -13.806000 7.041243
0.280800 -13.806000 7.039474
0.327600 -13.806000 7.050324
0.374400 -13.806000 7.076246
0.421200 -13.806000 7.097033
0.468000 -13.806000 7.108150
0.514800 -13.806000 7.135481
0.561600 -13.806000 7.142509
0.608400 -13.806000 7.159185
0.655200 -13.806000 7.176874
0.702000 -13.806000 7.189848
0.748800 -13.806000 7.189848
0.795600 -13.806000 7.189891
0.842400 -13.806000 7.197765
0.889200 -13.806000 7.199554
0.936000 -13.806000 7.197150
0.982800 -13.806000 7.197150
1.029600 -13.806000 7.214285
1.076400 -13.806000 7.220269
1.123200 -13.806000 7.234933
1.170000 -13.806000 7.236546
1.216800 -13.806000 7.240190
1.263600 -13.806000 7.260319
1.310400 -13.806000 7.262296
1.357200 -13.806000 7.271447
1.404000 -13.806000 7.286582
1.450800 -13.806000 7.315389
1.497600 -13.806000 7.359856
1.544400 -13.806000 7.389812
1.591200 -13.806000 7.418305
1.638000 -13.806000 7.434426
1.684800 -13.806000 7.434944
1.731600 -13.806000 7.443956
1.778400 -13.806000 7.440819
1.825200 -13.806000 7.443956
1.872000 -13.806000 7.453405
1.918800 -13.806000 7.463158
1.965600 -13.806000 7.474878
2.012400 -13.806000 7.476774
2.059200 -13.806000 7.491664
2.106000 -13.806000 7.500758
2.152800 -13.806000 7.542058
2.199600 -13.806000 7.552244
2.246400 -13.806000 7.568999
2.293200 -13.806000 7.575951
2.340000 -13.806000 7.597738
2.386800 -13.806000 7.630826
2.433600 -13.806000 7.641962
2.480400 -13.806000 7.655363
2.527200 -13.806000 7.655882
2.574000 -13.806000 7.672932
2.620800 -13.806000 7.674693
2.667600 -13.806000 7.679285
2.714400 -13.806000 7.693510
2.761200 -13.806000 7.718708
2.808000 -13.806000 7.729962
2.854800 -13.806000 7.748923
2.901600 -13.806000 7.779462
2.948400 -13.806000 7.809018
2.995200 -13.806000 7.845794
3.042000 -13.806000 7.859133
3.088800 -13.806000 7.869120
3.135600 -13.806000 7.876680
3.182400 -13.806000 7.876680
3.229200 -13.806000 7.880173
3.276000 -13.806000 7.888951
3.322800 -13.806000 7.888951
3.369600 -13.806000 7.904908
3.416400 -13.806000 7.939167
3.463200 -13.806000 7.965564
3.510000 -13.806000 8.013026
3.556800 -13.806000 8.063616
3.603600 -13.806000 8.082290
3.650400 -13.806000 8.104961
3.697200 -13.806000 8.138781
3.744000 -13.806000 8.173043
3.790800 -13.806000 8.193807
3.837600 -13.806000 8.206647
3.884400 -13.806000 8.235427
3.931200 -13.806000 8.257312
3.978000 -13.806000 8.290957
4.024800 -13.806000 8.317914
4.071600 -13.806000 8.330979
4.118400 -13.806000 8.344275
4.165200 -13.806000 8.387199
4.212000 -13.806000 8.405461
4.258800 -13.806000 8.435894
4.305600 -13.806000 8.455143
4.352400 -13.806000 8.482399
4.399200 -13.806000 8.519094
4.446000 -13.806000 8.571336
4.492800 -13.806000 8.603263
4.539600 -13.806000 8.653490
4.586400 -13.806000 8.712097
4.633200 -13.806000 8.779939
4.680000 -13.806000 8.822635
4.726800 -13.806000 8.856857
4.773600 -13.806000 8.963337
4.820400 -13.806000 8.982219
4.867200 -13.806000 8.982219
4.914000 -13.806000 8.974714
4.960800 -13.806000 9.024561
5.007600 -13.806000 9.083390
5.054400 -13.806000 23.167859
5.101200 -13.806000 29.377353
5.148000 -13.806000 29.383661
5.194800 -13.806000 29.389735
5.241600 -13.806000 29.396391
5.288400 -13.806000 29.396391
5.335200 -13.806000 29.399403
12.308400 -13.806000 7.989981
12.355200 -13.806000 7.981098
12.402000 -13.806000 7.979162
12.448800 -13.806000 7.968962
12.495600 -13.806000 7.974078
12.542400 -13.806000 7.976115
12.589200 -13.806000 7.976115
12.636000 -13.806000 7.963360
12.682800 -13.806000 7.974520
12.729600 -13.806000 7.979903
12.776400 -13.806000 7.985520
12.823200 -13.806000 7.972378
12.870000 -13.806000 7.969316
12.916800 -13.806000 7.976391
12.963600 -13.806000 7.983960
13.010400 -13.806000 7.985520
13.057200 -13.806000 7.983255
13.104000 -13.806000 7.983960
13.150800 -13.806000 7.986438
13.197600 -13.806000 7.986438
13.244400 -13.806000 7.994211
13.291200 -13.806000 7.995933
13.338000 -13.806000 7.995773
13.384800 -13.806000 8.007079
13.431600 -13.806000 8.012792
13.478400 -13.806000 8.007239
13.525200 -13.806000 8.007239
13.572000 -13.806000 8.005068
13.618800 -13.806000 8.005068
13.665600 -13.806000 8.006167
13.712400 -13.806000 8.006167
13.759200 -13.806000 8.005068
13.806000 -13.806000 8.011721
13.852800 -13.806000 8.016820
13.899600 -13.806000 8.030828
13.946400 -13.806000 8.032368
13.993200 -13.806000 8.036767
14.040000 -13.806000 8.037094
14.086800 -13.806000 8.040952
14.133600 -13.806000 8.033552
14.180400 -13.806000 8.012103
14.227200 -13.806000 8.004805
14.274000 -13.806000 7.992969
14.976000 -13.806000 6.756090
15.022800 -13.806000 6.748501
15.069600 -13.806000 6.731770
15.116400 -13.806000 6.725271
15.163200 -13.806000 6.731079
15.210000 -13.806000 6.724301
15.256800 -13.806000 6.724301
15.303600 -13.806000 6.731890
15.350400 -13.806000 6.737502
15.397200 -13.806000 6.753904
15.444000 -13.806000 6.755641
15.490800 -13.806000 6.748319
15.537600 -13.806000 6.753678
15.584400 -13.806000 6.753678
15.631200 -13.806000 6.744571
15.678000 -13.806000 6.743910
15.724800 -13.806000 6.725344
-18.720000 -13.759200 0.000000
-18.673200 -13.759200 0.000000
-18.626400 -13.759200 0.000000
-18.579600 -13.759200 -7.073328
-18.532800 -13.759200 -7.047718
-18.486000 -13.759200 -7.042252
-18.439200 -13.759200 -7.046699
-18.392400 -13.759200 -7.046699
-18.345600 -13.759200 -7.040701
-18.298800 -13.759200 -7.040748
-18.252000 -13.759200 -7.051271
-18.205200 -13.759200 -7.051271
-18.158400 -13.759200 -7.051271
-18.111600 -13.759200 -7.051271
-18.064800 -13.759200 -7.048414
-18.018000 -13.759200 -7.048414
-17.971200 -13.759200 -7.044963
-17.924400 -13.759200 -7.039667
-17.877600 -13.759200 -7.024944
-17.830800 -13.759200 -7.024944
-17.784000 -13.759200 -7.039667
-17.737200 -13.759200 -7.039667
-17.690400 -13.759200 -7.024944
-17.643600 -13.759200 -7.024944
-17.596800 -13.759200 -7.000110
-17.550000 -13.759200 -6.999964
-17.503200 -13.759200 -6.985561
-17.456400 -13.759200 -6.969521
-17.409600 -13.759200 -6.966822
-17.362800 -13.759200 -6.967154
-17.316000 -13.759200 -6.948061
-17.269200 -13.759200 -6.946910
-17.222400 -13.759200 -6.897483
-17.175600 -13.759200 -6.864340
-17.128800 -13.759200 -6.855316
-17.082000 -13.759200 -6.846556
-17.035200 -13.759200 -6.820532
-16.988400 -13.759200 -6.780098
-16.941600 -13.759200 -6.730885
-16.894800 -13.759200 -6.658271
-15.256800 -13.759200 6.772604
-15.210000 -13.759200 6.812561
-15.163200 -13.759200 6.839701
-15.116400 -13.759200 6.893025
-15.069600 -13.759200 6.906289
-15.022800 -13.759200 6.916573
-14.976000 -13.759200 6.936140
-14.929200 -13.759200 6.949033
-14.882400 -13.759200 6.966140
-14.835600 -13.759200 6.975483
-14.788800 -13.759200 6.988125
-14.742000 -13.759200 6.999548
-14.695200 -13.759200 7.014217
-14.648400 -13.759200 7.020238
-14.601600 -13.759200 7.025895
-14.554800 -13.759200 7.030244
-14.508000 -13.759200 7.031408
-14.461200 -13.759200 7.034415
-14.414400 -13.759200 7.033709
-14.367600 -13.759200 7.033709
-14.320800 -13.759200 7.034415
-14.274000 -13.759200 7.038231
-14.227200 -13.759200 7.037599
-14.180400 -13.759200 7.038300
-14.133600 -13.759200 7.040685
-14.086800 -13.759200 7.049680
-14.040000 -13.759200 7.053296
-13.993200 -13.759200 7.058697
-13.946400 -13.759200 7.063756
-13.899600 -13.759200 7.069436
-13.852800 -13.759200 7.069992
-13.806000 -13.759200 7.071172
-13.759200 -13.759200 7.064578
-13.712400 -13.759200 7.063676
-13.665600 -13.759200 7.064578
-13.618800 -13.759200 7.067502
-13.572000 -13.759200 7.067502
-13.525200 -13.759200 7.076564
-13.478400 -13.759200 7.078338
-13.431600 -13.759200 7.084427
-13.384800 -13.759200 7.097303
-13.338000 -13.759200 7.108355
-13.291200 -13.759200 7.151177
-13.244400 -13.759200 7.205126
-13.197600 -13.759200 7.243687
-9.453600 -13.759200 11.529471
-9.406800 -13.759200 11.486427
-9.360000 -13.759200 9.090767
-9.313200 -13.759200 8.750665
-9.266400 -13.759200 8.637628
-9.219600 -13.759200 8.590566
-9.172800 -13.759200 8.575619
-9.126000 -13.759200 8.549591
-9.079200 -13.759200 8.513300
-9.032400 -13.759200 8.463849
-8.985600 -13.759200 8.448837
-8.938800 -13.759200 8.414191
-8.892000 -13.759200 8.334353
-8.845200 -13.759200 8.281483
-8.798400 -13.759200 8.253241
-8.751600 -13.759200 8.235981
-8.704800 -13.759200 8.202936
-8.658000 -13.759200 8.190520
-8.611200 -13.759200 8.188501
-8.564400 -13.759200 8.173785
-8.517600 -13.759200 8.130034
-8.470800 -13.759200 8.114257
-8.424000 -13.759200 8.064156
-8.377200 -13.759200 8.024918
-8.330400 -13.759200 7.995768
-8.283600 -13.759200 7.984908
-8.236800 -13.759200 7.979008
-8.190000 -13.759200 7.952578
-8.143200 -13.759200 7.934042
-8.096400 -13.759200 7.913118
-8.049600 -13.759200 7.903116
-8.002800 -13.759200 7.888278
-7.956000 -13.759200 7.817950
-7.909200 -13.759200 7.766908
-7.862400 -13.759200 7.748737
-7.815600 -13.759200 7.746058
-7.768800 -13.759200 7.739458
-7.722000 -13.759200 7.727598
-7.675200 -13.759200 7.718018
-7.628400 -13.759200 7.706307
-7.581600 -13.759200 7.684198
-7.534800 -13.759200 7.655446
-7.488000 -13.759200 7.635995
-7.441200 -13.759200 7.630514
-7.394400 -13.759200 7.607908
-7.347600 -13.759200 7.599989
-7.300800 -13.759200 7.577753
-7.254000 -13.759200 7.528343
-7.207200 -13.759200 7.524772
-7.160400 -13.759200 7.510449
-7.113600 -13.759200 7.479765
-7.066800 -13.759200 7.471129
-7.020000 -13.759200 7.460438
-6.973200 -13.759200 7.441705
-6.926400 -13.759200 7.412361
-6.879600 -13.759200 7.401805
-6.832800 -13.759200 7.397846
-6.786000 -13.759200 7.398302
-6.739200 -13.759200 7.377436
-6.692400 -13.759200 7.370159
-6.645600 -13.759200 7.361708
-6.598800 -13.759200 7.328513
-6.552000 -13.759200 7.310534
-6.505200 -13.759200 7.291254
-6.458400 -13.759200 7.261530
-6.411600 -13.759200 7.216537
-6.364800 -13.759200 7.208599
-6.318000 -13.759200 7.205618
-6.271200 -13.759200 7.182990
-6.224400 -13.759200 7.182117
-6.177600 -13.759200 7.166836
-6.130800 -13.759200 7.162963
-6.084000 -13.759200 7.169343
-6.037200 -13.759200 7.174026
-5.990400 -13.759200 7.163591
-5.943600 -13.759200 7.163591
-5.896800 -13.759200 7.159457
-5.850000 -13.759200 7.161786
-5.803200 -13.759200 7.120829
-5.756400 -13.759200 7.105108
-5.709600 -13.759200 7.086086
-5.662800 -13.759200 7.067462
-5.616000 -13.759200 7.076982
-5.569200 -13.759200 7.076982
-5.522400 -13.759200 7.080662
-5.475600 -13.759200 7.080662
-5.428800 -13.759200 7.102709
-5.382000 -13.759200 7.083626
-5.335200 -13.759200 7.070407
-5.288400 -13.759200 7.059439
-5.241600 -13.759200 7.008819
-5.194800 -13.759200 6.988343
-5.148000 -13.759200 6.981290
-5.101200 -13.759200 6.968548
-5.054400 -13.759200 6.952446
-5.007600 -13.759200 6.952446
-4.960800 -13.759200 6.952446
-4.914000 -13.759200 6.954557
-4.867200 -13.759200 6.970475
-4.820400 -13.759200 6.974460
-4.773600 -13.759200 6.979467
-4.726800 -13.759200 6.970475
-4.680000 -13.759200 6.947105
-4.633200 -13.759200 6.925681
-4.586400 -13.759200 6.914600
-4.539600 -13.759200 6.878909
-4.492800 -13.759200 6.875714
-4.446000 -13.759200 6.874850
-4.399200 -13.759200 6.874114
-4.352400 -13.759200 6.874114
-4.305600 -13.759200 6.866940
-4.258800 -13.759200 6.869859
-4.212000 -13.759200 6.853889
-4.165200 -13.759200 6.848425
-4.118400 -13.759200 6.839190
-4.071600 -13.759200 6.837910
-4.024800 -13.759200 6.836494
-3.978000 -13.759200 6.853696
-3.931200 -13.759200 6.861073
-3.884400 -13.759200 6.861073
-3.837600 -13.759200 6.854783
-3.790800 -13.759200 6.846459
-3.744000 -13.759200 6.832385
-3.697200 -13.759200 6.822864
-3.650400 -13.759200 6.814593
-3.603600 -13.759200 6.785548
-3.556800 -13.759200 6.775074
-3.510000 -13.759200 6.779880
-3.463200 -13.759200 6.771866
-3.416400 -13.759200 6.770240
-3.369600 -13.759200 6.772827
-3.322800 -13.759200 6.770240
-3.276000 -13.759200 6.770240
-3.229200 -13.759200 6.769675
-3.182400 -13.759200 6.768267
-3.135600 -13.759200 6.768267
-3.088800 -13.759200 6.769675
-3.042000 -13.759200 6.773938
-2.995200 -13.759200 6.769942
-2.948400 -13.759200 6.773021
-2.901600 -13.759200 6.774187
-2.854800 -13.759200 6.787561
-2.808000 -13.759200 6.790434
-2.761200 -13.759200 6.787737
-2.714400 -13.759200 6.787561
-2.667600 -13.759200 6.790434
-2.620800 -13.759200 6.798112
-2.574000 -13.759200 6.803748
-2.527200 -13.759200 6.809392
-2.480400 -13.759200 6.830479
-2.433600 -13.759200 6.830479
-2.386800 -13.759200 6.833924
-2.340000 -13.759200 6.823035
-2.293200 -13.759200 6.819216
-2.246400 -13.759200 6.824794
-2.199600 -13.759200 6.843021
-2.152800 -13.759200 6.818039
-2.106000 -13.759200 6.819064
-2.059200 -13.759200 6.820450
-2.012400 -13.759200 6.829886
-1.965600 -13.759200 6.829886
-1.918800 -13.759200 6.822254
-1.872000 -13.759200 6.817363
-1.825200 -13.759200 6.822254
-1.778400 -13.759200 6.823135
-1.731600 -13.759200 6.825084
-1.684800 -13.759200 6.822047
-1.638000 -13.759200 6.812214
-1.591200 -13.759200 6.826162
-1.544400 -13.759200 6.846935
-1.497600 -13.759200 6.848920
-1.450800 -13.759200 6.864931
-1.404000 -13.759200 6.876601
-1.357200 -13.759200 6.891014
-1.310400 -13.759200 6.909325
-1.263600 -13.759200 6.908458
-1.216800 -13.759200 6.888913
-1.170000 -13.759200 6.872710
-1.123200 -13.759200 6.852356
-1.076400 -13.759200 6.849560
-1.029600 -13.759200 6.846120
-0.982800 -13.759200 6.852356
-0.936000 -13.759200 6.870347
-0.889200 -13.759200 6.881248
-0.842400 -13.759200 6.897648
-0.795600 -13.759200 6.902326
-0.748800 -13.759200 6.906826
-0.702000 -13.759200 6.910193
-0.655200 -13.759200 6.919223
-0.608400 -13.759200 6.941988
-0.561600 -13.759200 6.934161
-0.514800 -13.759200 6.950179
-0.468000 -13.759200 6.957007
-0.421200 -13.759200 6.964603
-0.374400 -13.759200 6.968284
-0.327600 -13.759200 6.973445
-0.280800 -13.759200 6.980610
-0.234000 -13.759200 7.007279
-0.187200 -13.759200 7.026389
-0.140400 -13.759200 7.049068
-0.093600 -13.759200 7.066842
-0.046800 -13.759200 7.066336
0.000000 -13.759200 7.066336
0.046800 -13.759200 7.065215
0.093600 -13.759200 7.062779
0.140400 -13.759200 7.049965
0.187200 -13.759200 7.045160
0.234000 -13.759200 7.043605
0.280800 -13.759200 7.043605
0.327600 -13.759200 7.057528
0.374400 -13.759200 7.076246
0.421200 -13.759200 7.100972
0.468000 -13.759200 7.117640
0.514800 -13.759200 7.141891
0.561600 -13.759200 7.142821
0.608400 -13.759200 7.165001
0.655200 -13.759200 7.186206
0.702000 -13.759200 7.189891
0.748800 -13.759200 7.189891
0.795600 -13.759200 7.189764
0.842400 -13.759200 7.197765
0.889200 -13.759200 7.197765
0.936000 -13.759200 7.197150
0.982800 -13.759200 7.197150
1.029600 -13.759200 7.201895
1.076400 -13.759200 7.214285
1.123200 -13.759200 7.215665
1.170000 -13.759200 7.220269
1.216800 -13.759200 7.234933
1.263600 -13.759200 7.244482
1.310400 -13.759200 7.237974
1.357200 -13.759200 7.247106
1.404000 -13.759200 7.271447
1.450800 -13.759200 7.300149
1.497600 -13.759200 7.346389
1.544400 -13.759200 7.388866
1.591200 -13.759200 7.414242
1.638000 -13.759200 7.434426
1.684800 -13.759200 7.437693
1.731600 -13.759200 7.449882
1.778400 -13.759200 7.443956
1.825200 -13.759200 7.449882
1.872000 -13.759200 7.453405
1.918800 -13.759200 7.463516
1.965600 -13.759200 7.474345
2.012400 -13.759200 7.477161
2.059200 -13.759200 7.499399
2.106000 -13.759200 7.513567
2.152800 -13.759200 7.535660
2.199600 -13.759200 7.544932
2.246400 -13.759200 7.564723
2.293200 -13.759200 7.575951
2.340000 -13.759200 7.593026
2.386800 -13.759200 7.626510
2.433600 -13.759200 7.655363
2.480400 -13.759200 7.665991
2.527200 -13.759200 7.672932
2.574000 -13.759200 7.673192
2.620800 -13.759200 7.674693
2.667600 -13.759200 7.680883
2.714400 -13.759200 7.686667
2.761200 -13.759200 7.707883
2.808000 -13.759200 7.721241
2.854800 -13.759200 7.731541
2.901600 -13.759200 7.777200
2.948400 -13.759200 7.801350
2.995200 -13.759200 7.845794
3.042000 -13.759200 7.869120
3.088800 -13.759200 7.873765
3.135600 -13.759200 7.877470
3.182400 -13.759200 7.880173
3.229200 -13.759200 7.889358
3.276000 -13.759200 7.899292
3.322800 -13.759200 7.899292
3.369600 -13.759200 7.913358
3.416400 -13.759200 7.949356
3.463200 -13.759200 7.966207
3.510000 -13.759200 8.013026
3.556800 -13.759200 8.068219
3.603600 -13.759200 8.083779
3.650400 -13.759200 8.112231
3.697200 -13.759200 8.163816
3.744000 -13.759200 8.173043
3.790800 -13.759200 8.193807
3.837600 -13.759200 8.213562
3.884400 -13.759200 8.242342
3.931200 -13.759200 8.257312
3.978000 -13.759200 8.278321
4.024800 -13.759200 8.303094
4.071600 -13.759200 8.326630
4.118400 -13.759200 8.344275
4.165200 -13.759200 8.391826
4.212000 -13.759200 8.418090
4.258800 -13.759200 8.441037
4.305600 -13.759200 8.455143
4.352400 -13.759200 8.484635
4.399200 -13.759200 8.507485
4.446000 -13.759200 8.548317
4.492800 -13.759200 8.585478
4.539600 -13.759200 8.648543
4.586400 -13.759200 8.703218
4.633200 -13.759200 8.779939
4.680000 -13.759200 8.838110
4.726800 -13.759200 8.898379
4.773600 -13.759200 8.967763
4.820400 -13.759200 8.985700
4.867200 -13.759200 8.985700
4.914000 -13.759200 8.985700
4.960800 -13.759200 9.038458
5.007600 -13.759200 9.118047
5.054400 -13.759200 9.370164
5.101200 -13.759200 29.382958
5.148000 -13.759200 29.386622
5.194800 -13.759200 29.394440
5.241600 -13.759200 29.401162
5.288400 -13.759200 29.401162
5.335200 -13.759200 29.412567
12.402000 -13.759200 7.981098
12.448800 -13.759200 7.963360
12.495600 -13.759200 7.968962
12.542400 -13.759200 7.976115
12.589200 -13.759200 7.978177
12.636000 -13.759200 7.969316
12.682800 -13.759200 7.976115
12.729600 -13.759200 7.988353
12.776400 -13.759200 7.989292
12.823200 -13.759200 7.978177
12.870000 -13.759200 7.978177
12.916800 -13.759200 7.986438
12.963600 -13.759200 7.992343
13.010400 -13.759200 7.992343
13.057200 -13.759200 7.985520
13.104000 -13.759200 7.986438
13.150800 -13.759200 7.993936
13.197600 -13.759200 7.994706
13.244400 -13.759200 8.005281
13.291200 -13.759200 8.002069
13.338000 -13.759200 8.002069
13.384800 -13.759200 8.007079
13.431600 -13.759200 8.013020
13.478400 -13.759200 8.007239
13.525200 -13.759200 8.006498
13.572000 -13.759200 8.005068
13.618800 -13.759200 8.006167
13.665600 -13.759200 8.006498
13.712400 -13.759200 8.006167
13.759200 -13.759200 8.006167
13.806000 -13.759200 8.016820
13.852800 -13.759200 8.026519
13.899600 -13.759200 8.031710
13.946400 -13.759200 8.036624
13.993200 -13.759200 8.036624
14.040000 -13.759200 8.037094
14.086800 -13.759200 8.038738
14.133600 -13.759200 8.037094
14.180400 -13.759200 8.026477
14.227200 -13.759200 8.012103
14.274000 -13.759200 8.002217
14.320800 -13.759200 7.991913
15.069600 -13.759200 6.748501
15.116400 -13.759200 6.739120
15.163200 -13.759200 6.740196
15.210000 -13.759200 6.737502
15.256800 -13.759200 6.731770
15.303600 -13.759200 6.737502
15.490800 -13.759200 6.753678
15.537600 -13.759200 6.753962
15.584400 -13.759200 6.753962
15.631200 -13.759200 6.753962
15.678000 -13.759200 6.753678
15.724800 -13.759200 6.743910
16.520400 -13.759200 2.122735
16.614000 -13.759200 1.635923
-18.720000 -13.712400 0.000000
-18.673200 -13.712400 0.000000
-18.626400 -13.712400 0.000000
-18.579600 -13.712400 -7.073328
-18.532800 -13.712400 -7.065225
-18.486000 -13.712400 -7.073328
-18.439200 -13.712400 -7.065051
-18.392400 -13.712400 -7.065051
-18.345600 -13.712400 -7.049513
-18.298800 -13.712400 -7.049513
-18.252000 -13.712400 -7.065051
-18.205200 -13.712400 -7.060740
-18.158400 -13.712400 -7.049513
-18.111600 -13.712400 -7.060740
-18.064800 -13.712400 -7.058257
-18.018000 -13.712400 -7.058257
-17.971200 -13.712400 -7.048073
-17.924400 -13.712400 -7.048073
-17.877600 -13.712400 -7.039667
-17.830800 -13.712400 -7.039667
-17.784000 -13.712400 -7.039667
-17.737200 -13.712400 -7.039667
-17.690400 -13.712400 -7.000110
-17.643600 -13.712400 -7.000110
-17.596800 -13.712400 -6.998585
-17.550000 -13.712400 -6.998981
-17.503200 -13.712400 -6.971242
-17.456400 -13.712400 -6.966822
-17.409600 -13.712400 -6.956375
-17.362800 -13.712400 -6.956375
-17.316000 -13.712400 -6.948061
-17.269200 -13.712400 -6.943408
-17.222400 -13.712400 -6.905141
-17.175600 -13.712400 -6.868011
-17.128800 -13.712400 -6.852766
-17.082000 -13.712400 -6.832246
-17.035200 -13.712400 -6.798402
-16.988400 -13.712400 -6.775309
-16.941600 -13.712400 -6.694694
-15.303600 -13.712400 6.772604
-15.256800 -13.712400 6.813226
-15.210000 -13.712400 6.830768
-15.163200 -13.712400 6.878228
-15.116400 -13.712400 6.903792
-15.069600 -13.712400 6.910890
-15.022800 -13.712400 6.924679
-14.976000 -13.712400 6.949033
-14.929200 -13.712400 6.966140
-14.882400 -13.712400 6.975483
-14.835600 -13.712400 6.993319
-14.788800 -13.712400 6.996632
-14.742000 -13.712400 6.999548
-14.695200 -13.712400 7.014217
-14.648400 -13.712400 7.020238
-14.601600 -13.712400 7.026712
-14.554800 -13.712400 7.030303
-14.508000 -13.712400 7.033709
-14.461200 -13.712400 7.038231
-14.414400 -13.712400 7.038231
-14.367600 -13.712400 7.038231
-14.320800 -13.712400 7.038231
-14.274000 -13.712400 7.038231
-14.227200 -13.712400 7.038300
-14.180400 -13.712400 7.038303
-14.133600 -13.712400 7.042321
-14.086800 -13.712400 7.049680
-14.040000 -13.712400 7.055978
-13.993200 -13.712400 7.058697
-13.946400 -13.712400 7.063756
-13.899600 -13.712400 7.069436
-13.852800 -13.712400 7.069992
-13.806000 -13.712400 7.069992
-13.759200 -13.712400 7.063676
-13.712400 -13.712400 7.058697
-13.665600 -13.712400 7.062969
-13.618800 -13.712400 7.064578
-13.572000 -13.712400 7.066219
-13.525200 -13.712400 7.077939
-13.478400 -13.712400 7.084427
-13.431600 -13.712400 7.097092
-13.384800 -13.712400 7.108355
-13.338000 -13.712400 7.151177
-13.291200 -13.712400 7.238583
-13.244400 -13.712400 7.261821
-9.453600 -13.712400 11.608751
-9.406800 -13.712400 11.481028
-9.360000 -13.712400 9.002447
-9.313200 -13.712400 8.755560
-9.266400 -13.712400 8.651408
-9.219600 -13.712400 8.590751
-9.172800 -13.712400 8.581880
-9.126000 -13.712400 8.563323
-9.079200 -13.712400 8.532074
-9.032400 -13.712400 8.490855
-8.985600 -13.712400 8.461649
-8.938800 -13.712400 8.448837
-8.892000 -13.712400 8.373283
-8.845200 -13.712400 8.328275
-8.798400 -13.712400 8.288365
-8.751600 -13.712400 8.242703
-8.704800 -13.712400 8.224849
-8.658000 -13.712400 8.201062
-8.611200 -13.712400 8.191046
-8.564400 -13.712400 8.181820
-8.517600 -13.712400 8.142727
-8.470800 -13.712400 8.114257
-8.424000 -13.712400 8.075215
-8.377200 -13.712400 8.030432
-8.330400 -13.712400 8.009506
-8.283600 -13.712400 7.993287
-8.236800 -13.712400 7.989965
-8.190000 -13.712400 7.986202
-8.143200 -13.712400 7.978177
-8.096400 -13.712400 7.941961
-8.049600 -13.712400 7.923477
-8.002800 -13.712400 7.905814
-7.956000 -13.712400 7.825584
-7.909200 -13.712400 7.780054
-7.862400 -13.712400 7.755377
-7.815600 -13.712400 7.747925
-7.768800 -13.712400 7.742226
-7.722000 -13.712400 7.733902
-7.675200 -13.712400 7.721364
-7.628400 -13.712400 7.715659
-7.581600 -13.712400 7.700212
-7.534800 -13.712400 7.676274
-7.488000 -13.712400 7.645212
-7.441200 -13.712400 7.631511
-7.394400 -13.712400 7.617281
-7.347600 -13.712400 7.607908
-7.300800 -13.712400 7.598236
-7.254000 -13.712400 7.547093
-7.207200 -13.712400 7.533260
-7.160400 -13.712400 7.524772
-7.113600 -13.712400 7.517510
-7.066800 -13.712400 7.479765
-7.020000 -13.712400 7.471592
-6.973200 -13.712400 7.448636
-6.926400 -13.712400 7.429550
-6.879600 -13.712400 7.403852
-6.832800 -13.712400 7.401805
-6.786000 -13.712400 7.403852
-6.739200 -13.712400 7.397846
-6.692400 -13.712400 7.384854
-6.645600 -13.712400 7.372690
-6.598800 -13.712400 7.342827
-6.552000 -13.712400 7.318940
-6.505200 -13.712400 7.300646
-6.458400 -13.712400 7.258173
-6.411600 -13.712400 7.212286
-6.364800 -13.712400 7.199857
-6.318000 -13.712400 7.198189
-6.271200 -13.712400 7.182566
-6.224400 -13.712400 7.172783
-6.177600 -13.712400 7.166836
-6.130800 -13.712400 7.163591
-6.084000 -13.712400 7.174026
-6.037200 -13.712400 7.179422
-5.990400 -13.712400 7.163591
-5.943600 -13.712400 7.169302
-5.896800 -13.712400 7.169382
-5.850000 -13.712400 7.166123
-5.803200 -13.712400 7.137924
-5.756400 -13.712400 7.106034
-5.709600 -13.712400 7.086086
-5.662800 -13.712400 7.065047
-5.616000 -13.712400 7.067462
-5.569200 -13.712400 7.067462
-5.522400 -13.712400 7.080662
-5.475600 -13.712400 7.086041
-5.428800 -13.712400 7.118769
-5.382000 -13.712400 7.117671
-5.335200 -13.712400 7.083626
-5.288400 -13.712400 7.059439
-5.241600 -13.712400 7.008015
-5.194800 -13.712400 6.978263
-5.148000 -13.712400 6.952340
-5.101200 -13.712400 6.946385
-5.054400 -13.712400 6.945226
-5.007600 -13.712400 6.948847
-4.960800 -13.712400 6.951420
-4.914000 -13.712400 6.952446
-4.867200 -13.712400 6.968259
-4.820400 -13.712400 6.974460
-4.773600 -13.712400 6.974460
-4.726800 -13.712400 6.968259
-4.680000 -13.712400 6.947105
-4.633200 -13.712400 6.925681
-4.586400 -13.712400 6.904933
-4.539600 -13.712400 6.885023
-4.492800 -13.712400 6.875756
-4.446000 -13.712400 6.875714
-4.399200 -13.712400 6.874850
-4.352400 -13.712400 6.875533
-4.305600 -13.712400 6.874114
-4.258800 -13.712400 6.874850
-4.212000 -13.712400 6.865573
-4.165200 -13.712400 6.853696
-4.118400 -13.712400 6.838969
-4.071600 -13.712400 6.829955
-4.024800 -13.712400 6.817551
-3.978000 -13.712400 6.818063
-3.931200 -13.712400 6.829666
-3.884400 -13.712400 6.832385
-3.837600 -13.712400 6.846459
-3.790800 -13.712400 6.849747
-3.744000 -13.712400 6.846459
-3.697200 -13.712400 6.830117
-3.650400 -13.712400 6.820384
-3.603600 -13.712400 6.788843
-3.556800 -13.712400 6.779880
-3.510000 -13.712400 6.779880
-3.463200 -13.712400 6.770240
-3.416400 -13.712400 6.767164
-3.369600 -13.712400 6.770240
-3.322800 -13.712400 6.770240
-3.276000 -13.712400 6.772827
-3.229200 -13.712400 6.769675
-3.182400 -13.712400 6.768267
-3.135600 -13.712400 6.767885
-3.088800 -13.712400 6.768267
-3.042000 -13.712400 6.769675
-2.995200 -13.712400 6.768267
-2.948400 -13.712400 6.769675
-2.901600 -13.712400 6.770726
-2.854800 -13.712400 6.781962
-2.808000 -13.712400 6.789685
-2.761200 -13.712400 6.787737
-2.714400 -13.712400 6.787561
-2.667600 -13.712400 6.787737
-2.620800 -13.712400 6.789685
-2.574000 -13.712400 6.800833
-2.527200 -13.712400 6.803748
-2.480400 -13.712400 6.818123
-2.433600 -13.712400 6.823035
-2.386800 -13.712400 6.830479
-2.340000 -13.712400 6.823035
-2.293200 -13.712400 6.819216
-2.246400 -13.712400 6.819216
-2.199600 -13.712400 6.824794
-2.152800 -13.712400 6.815840
-2.106000 -13.712400 6.813707
-2.059200 -13.712400 6.815840
-2.012400 -13.712400 6.820450
-1.965600 -13.712400 6.817628
-1.918800 -13.712400 6.806151
-1.872000 -13.712400 6.796182
-1.825200 -13.712400 6.806151
-1.778400 -13.712400 6.816606
-1.731600 -13.712400 6.807880
-1.684800 -13.712400 6.802927
-1.638000 -13.712400 6.802927
-1.591200 -13.712400 6.815380
-1.544400 -13.712400 6.822047
-1.497600 -13.712400 6.831291
-1.450800 -13.712400 6.847999
-1.404000 -13.712400 6.866008
-1.357200 -13.712400 6.876350
-1.310400 -13.712400 6.877287
-1.263600 -13.712400 6.873856
-1.216800 -13.712400 6.870347
-1.170000 -13.712400 6.870347
-1.123200 -13.712400 6.852356
-1.076400 -13.712400 6.849560
-1.029600 -13.712400 6.845130
-0.982800 -13.712400 6.849560
-0.936000 -13.712400 6.856745
-0.889200 -13.712400 6.881248
-0.842400 -13.712400 6.890170
-0.795600 -13.712400 6.900673
-0.748800 -13.712400 6.902326
-0.702000 -13.712400 6.902217
-0.655200 -13.712400 6.908807
-0.608400 -13.712400 6.921946
-0.561600 -13.712400 6.927247
-0.514800 -13.712400 6.950179
-0.468000 -13.712400 6.956707
-0.421200 -13.712400 6.964603
-0.374400 -13.712400 6.968284
-0.327600 -13.712400 6.967378
-0.280800 -13.712400 6.968830
-0.234000 -13.712400 6.988945
-0.187200 -13.712400 7.005273
-0.140400 -13.712400 7.033731
-0.093600 -13.712400 7.067663
-0.046800 -13.712400 7.067663
0.000000 -13.712400 7.067935
0.046800 -13.712400 7.067935
0.093600 -13.712400 7.067663
0.140400 -13.712400 7.062779
0.187200 -13.712400 7.045160
0.234000 -13.712400 7.043605
0.280800 -13.712400 7.040840
0.327600 -13.712400 7.050324
0.374400 -13.712400 7.073139
0.421200 -13.712400 7.097535
0.468000 -13.712400 7.114498
0.514800 -13.712400 7.124999
0.561600 -13.712400 7.138600
0.608400 -13.712400 7.159185
0.655200 -13.712400 7.176874
0.702000 -13.712400 7.180090
0.748800 -13.712400 7.188417
0.795600 -13.712400 7.180090
0.842400 -13.712400 7.188417
0.889200 -13.712400 7.189764
0.936000 -13.712400 7.188417
0.982800 -13.712400 7.183720
1.029600 -13.712400 7.185879
1.076400 -13.712400 7.191300
1.123200 -13.712400 7.197150
1.170000 -13.712400 7.197150
1.216800 -13.712400 7.220269
1.263600 -13.712400 7.237974
1.310400 -13.712400 7.237974
1.357200 -13.712400 7.247106
1.404000 -13.712400 7.266197
1.450800 -13.712400 7.300149
1.497600 -13.712400 7.341872
1.544400 -13.712400 7.353091
1.591200 -13.712400 7.410676
1.638000 -13.712400 7.434426
1.684800 -13.712400 7.437693
1.731600 -13.712400 7.450197
1.778400 -13.712400 7.450197
1.825200 -13.712400 7.458382
1.872000 -13.712400 7.458382
1.918800 -13.712400 7.463516
1.965600 -13.712400 7.472545
2.012400 -13.712400 7.476145
2.059200 -13.712400 7.490695
2.106000 -13.712400 7.500758
2.152800 -13.712400 7.529520
2.199600 -13.712400 7.544932
2.246400 -13.712400 7.568999
2.293200 -13.712400 7.582793
2.340000 -13.712400 7.611079
2.386800 -13.712400 7.641751
2.433600 -13.712400 7.655882
2.480400 -13.712400 7.673192
2.527200 -13.712400 7.674693
2.574000 -13.712400 7.674732
2.620800 -13.712400 7.674693
2.667600 -13.712400 7.680883
2.714400 -13.712400 7.687552
2.761200 -13.712400 7.708948
2.808000 -13.712400 7.731209
2.854800 -13.712400 7.758689
2.901600 -13.712400 7.779462
2.948400 -13.712400 7.813509
2.995200 -13.712400 7.853092
3.042000 -13.712400 7.873765
3.088800 -13.712400 7.873765
3.135600 -13.712400 7.880173
3.182400 -13.712400 7.883269
3.229200 -13.712400 7.906773
3.276000 -13.712400 7.915481
3.322800 -13.712400 7.920954
3.369600 -13.712400 7.927434
3.416400 -13.712400 7.952947
3.463200 -13.712400 7.965564
3.510000 -13.712400 7.993132
3.556800 -13.712400 8.063616
3.603600 -13.712400 8.076116
3.650400 -13.712400 8.112231
3.697200 -13.712400 8.155535
3.744000 -13.712400 8.173043
3.790800 -13.712400 8.193807
3.837600 -13.712400 8.213891
3.884400 -13.712400 8.242342
3.931200 -13.712400 8.257312
3.978000 -13.712400 8.278321
4.024800 -13.712400 8.305961
4.071600 -13.712400 8.326063
4.118400 -13.712400 8.346814
4.165200 -13.712400 8.392882
4.212000 -13.712400 8.432081
4.258800 -13.712400 8.455143
4.305600 -13.712400 8.481544
4.352400 -13.712400 8.499155
4.399200 -13.712400 8.527623
4.446000 -13.712400 8.550815
4.492800 -13.712400 8.603263
4.539600 -13.712400 8.655294
4.586400 -13.712400 8.703218
4.633200 -13.712400 8.766237
4.680000 -13.712400 8.826670
4.726800 -13.712400 8.898379
4.773600 -13.712400 8.963337
4.820400 -13.712400 8.991627
4.867200 -13.712400 8.997800
4.914000 -13.712400 8.997800
4.960800 -13.712400 9.083390
5.007600 -13.712400 9.186184
5.054400 -13.712400 9.370164
5.101200 -13.712400 29.376818
5.148000 -13.712400 29.390861
5.194800 -13.712400 29.400699
5.241600 -13.712400 29.403844
5.288400 -13.712400 29.408193
5.335200 -13.712400 29.412680
12.495600 -13.712400 7.981098
12.542400 -13.712400 7.989292
12.589200 -13.712400 7.988353
12.636000 -13.712400 7.974520
12.682800 -13.712400 7.974520
12.729600 -13.712400 7.978177
12.776400 -13.712400 7.985520
12.823200 -13.712400 7.978177
12.870000 -13.712400 7.978177
12.916800 -13.712400 7.991588
12.963600 -13.712400 7.999520
13.010400 -13.712400 8.000487
13.057200 -13.712400 7.994706
13.104000 -13.712400 7.991545
13.150800 -13.712400 7.994706
13.197600 -13.712400 7.996374
13.244400 -13.712400 8.005281
13.291200 -13.712400 8.002069
13.338000 -13.712400 8.002069
13.384800 -13.712400 8.013020
13.431600 -13.712400 8.016250
13.478400 -13.712400 8.013628
13.525200 -13.712400 8.013628
13.572000 -13.712400 8.012792
13.618800 -13.712400 8.013020
13.665600 -13.712400 8.024667
13.712400 -13.712400 8.017681
13.759200 -13.712400 8.017681
13.806000 -13.712400 8.030641
13.852800 -13.712400 8.030641
13.899600 -13.712400 8.033552
13.946400 -13.712400 8.036767
13.993200 -13.712400 8.036767
14.040000 -13.712400 8.038600
14.086800 -13.712400 8.048431
14.133600 -13.712400 8.037094
14.180400 -13.712400 8.033552
14.227200 -13.712400 8.020960
14.274000 -13.712400 8.008500
14.320800 -13.712400 7.999122
14.367600 -13.712400 7.986127
15.069600 -13.712400 6.751424
15.116400 -13.712400 6.740196
15.163200 -13.712400 6.748501
15.210000 -13.712400 6.748501
15.256800 -13.712400 6.737502
15.303600 -13.712400 6.753904
15.350400 -13.712400 6.740196
15.397200 -13.712400 6.753678
15.444000 -13.712400 6.756461
15.490800 -13.712400 6.753962
15.537600 -13.712400 6.755909
15.584400 -13.712400 6.754835
15.631200 -13.712400 6.754835
15.678000 -13.712400 6.754835
15.724800 -13.712400 6.746524
15.771600 -13.712400 6.727290
16.473600 -13.712400 2.567561
16.567200 -13.712400 1.971058
16.614000 -13.712400 1.694240
16.660800 -13.712400 1.483201
-18.720000 -13.665600 0.000000
-18.673200 -13.665600 0.000000
-18.626400 -13.665600 0.000000
-18.579600 -13.665600 -7.078382
-18.532800 -13.665600 -7.066780
-18.486000 -13.665600 -7.094056
-18.439200 -13.665600 -7.094056
-18.392400 -13.665600 -7.094056
-18.345600 -13.665600 -7.076025
-18.298800 -13.665600 -7.070873
-18.252000 -13.665600 -7.070873
-18.205200 -13.665600 -7.070873
-18.158400 -13.665600 -7.058257
-18.111600 -13.665600 -7.060740
-18.064800 -13.665600 -7.060740
-18.018000 -13.665600 -7.063527
-17.971200 -13.665600 -7.060740
-17.924400 -13.665600 -7.060740
-17.877600 -13.665600 -7.044963
-17.830800 -13.665600 -7.064158
-17.784000 -13.665600 -7.063345
-17.737200 -13.665600 -7.061240
-17.690400 -13.665600 -7.039791
-17.643600 -13.665600 -7.027663
-17.596800 -13.665600 -7.025662
-17.550000 -13.665600 -7.025662
-17.503200 -13.665600 -6.998981
-17.456400 -13.665600 -6.983483
-17.409600 -13.665600 -6.967800
-17.362800 -13.665600 -6.969521
-17.316000 -13.665600 -6.961468
-17.269200 -13.665600 -6.943408
-17.222400 -13.665600 -6.921264
-17.175600 -13.665600 -6.883474
-17.128800 -13.665600 -6.859605
-17.082000 -13.665600 -6.823557
-17.035200 -13.665600 -6.777301
-16.988400 -13.665600 -6.763638
-16.941600 -13.665600 -6.658271
-15.350400 -13.665600 6.775897
-15.303600 -13.665600 6.818342
-15.256800 -13.665600 6.875885
-15.210000 -13.665600 6.880530
-15.163200 -13.665600 6.903792
-15.116400 -13.665600 6.910890
-15.069600 -13.665600 6.921567
-15.022800 -13.665600 6.944793
-14.976000 -13.665600 6.966140
-14.929200 -13.665600 6.972964
-14.882400 -13.665600 6.984022
-14.835600 -13.665600 6.994591
-14.788800 -13.665600 7.010305
-14.742000 -13.665600 7.017066
-14.695200 -13.665600 7.020238
-14.648400 -13.665600 7.024914
-14.601600 -13.665600 7.029402
-14.554800 -13.665600 7.032176
-14.508000 -13.665600 7.034415
-14.461200 -13.665600 7.037675
-14.414400 -13.665600 7.038231
-14.367600 -13.665600 7.038231
-14.320800 -13.665600 7.038303
-14.274000 -13.665600 7.038303
-14.227200 -13.665600 7.038303
-14.180400 -13.665600 7.040685
-14.133600 -13.665600 7.049680
-14.086800 -13.665600 7.053975
-14.040000 -13.665600 7.063756
-13.993200 -13.665600 7.063756
-13.946400 -13.665600 7.065637
-13.899600 -13.665600 7.074448
-13.852800 -13.665600 7.080009
-13.806000 -13.665600 7.076472
-13.759200 -13.665600 7.070312
-13.712400 -13.665600 7.070312
-13.665600 -13.665600 7.071172
-13.618800 -13.665600 7.077939
-13.572000 -13.665600 7.078338
-13.525200 -13.665600 7.086385
-13.478400 -13.665600 7.094400
-13.431600 -13.665600 7.104102
-13.384800 -13.665600 7.145579
-13.338000 -13.665600 7.218366
-13.291200 -13.665600 7.264720
-9.453600 -13.665600 13.025758
-9.406800 -13.665600 11.451353
-9.360000 -13.665600 8.891628
-9.313200 -13.665600 8.755560
-9.266400 -13.665600 8.675888
-9.219600 -13.665600 8.636970
-9.172800 -13.665600 8.589173
-9.126000 -13.665600 8.580443
-9.079200 -13.665600 8.561865
-9.032400 -13.665600 8.513300
-8.985600 -13.665600 8.461649
-8.938800 -13.665600 8.448837
-8.892000 -13.665600 8.404513
-8.845200 -13.665600 8.347976
-8.798400 -13.665600 8.326200
-8.751600 -13.665600 8.254456
-8.704800 -13.665600 8.235981
-8.658000 -13.665600 8.217779
-8.611200 -13.665600 8.194177
-8.564400 -13.665600 8.181820
-8.517600 -13.665600 8.129243
-8.470800 -13.665600 8.111333
-8.424000 -13.665600 8.085732
-8.377200 -13.665600 8.059925
-8.330400 -13.665600 8.024918
-8.283600 -13.665600 8.009506
-8.236800 -13.665600 8.003092
-8.190000 -13.665600 7.995768
-8.143200 -13.665600 7.993287
-8.096400 -13.665600 7.971613
-8.049600 -13.665600 7.931856
-8.002800 -13.665600 7.922583
-7.956000 -13.665600 7.888278
-7.909200 -13.665600 7.816026
-7.862400 -13.665600 7.775248
-7.815600 -13.665600 7.747925
-7.768800 -13.665600 7.745504
-7.722000 -13.665600 7.736496
-7.675200 -13.665600 7.725812
-7.628400 -13.665600 7.721364
-7.581600 -13.665600 7.715659
-7.534800 -13.665600 7.684198
-7.488000 -13.665600 7.655446
-7.441200 -13.665600 7.634624
-7.394400 -13.665600 7.630959
-7.347600 -13.665600 7.617281
-7.300800 -13.665600 7.604888
-7.254000 -13.665600 7.591076
-7.207200 -13.665600 7.571970
-7.160400 -13.665600 7.550278
-7.113600 -13.665600 7.528343
-7.066800 -13.665600 7.483233
-7.020000 -13.665600 7.477968
-6.973200 -13.665600 7.453647
-6.926400 -13.665600 7.429550
-6.879600 -13.665600 7.414455
-6.832800 -13.665600 7.412032
-6.786000 -13.665600 7.409943
-6.739200 -13.665600 7.406159
-6.692400 -13.665600 7.397846
-6.645600 -13.665600 7.376402
-6.598800 -13.665600 7.369008
-6.552000 -13.665600 7.318940
-6.505200 -13.665600 7.300646
-6.458400 -13.665600 7.235542
-6.411600 -13.665600 7.209930
-6.364800 -13.665600 7.195560
-6.318000 -13.665600 7.191160
-6.271200 -13.665600 7.182117
-6.224400 -13.665600 7.171888
-6.177600 -13.665600 7.169302
-6.130800 -13.665600 7.167647
-6.084000 -13.665600 7.179422
-6.037200 -13.665600 7.179561
-5.990400 -13.665600 7.174026
-5.943600 -13.665600 7.174026
-5.896800 -13.665600 7.176211
-5.850000 -13.665600 7.174026
-5.803200 -13.665600 7.148587
-5.756400 -13.665600 7.109620
-5.709600 -13.665600 7.098702
-5.662800 -13.665600 7.074901
-5.616000 -13.665600 7.105108
-5.569200 -13.665600 7.105108
-5.522400 -13.665600 7.105108
-5.475600 -13.665600 7.125093
-5.428800 -13.665600 7.127484
-5.382000 -13.665600 7.125093
-5.335200 -13.665600 7.083626
-5.288400 -13.665600 7.049936
-5.241600 -13.665600 7.001107
-5.194800 -13.665600 6.971406
-5.148000 -13.665600 6.943403
-5.101200 -13.665600 6.938260
-5.054400 -13.665600 6.935021
-5.007600 -13.665600 6.945226
-4.960800 -13.665600 6.945859
-4.914000 -13.665600 6.949359
-4.867200 -13.665600 6.957805
-4.820400 -13.665600 6.971453
-4.773600 -13.665600 6.974460
-4.726800 -13.665600 6.970475
-4.680000 -13.665600 6.958858
-4.633200 -13.665600 6.941838
-4.586400 -13.665600 6.919791
-4.539600 -13.665600 6.901053
-4.492800 -13.665600 6.878909
-4.446000 -13.665600 6.874850
-4.399200 -13.665600 6.866940
-4.352400 -13.665600 6.866208
-4.305600 -13.665600 6.849232
-4.258800 -13.665600 6.849232
-4.212000 -13.665600 6.839190
-4.165200 -13.665600 6.837910
-4.118400 -13.665600 6.829955
-4.071600 -13.665600 6.817551
-4.024800 -13.665600 6.817551
-3.978000 -13.665600 6.829955
-3.931200 -13.665600 6.830833
-3.884400 -13.665600 6.848203
-3.837600 -13.665600 6.847569
-3.790800 -13.665600 6.848203
-3.744000 -13.665600 6.846459
-3.697200 -13.665600 6.827302
-3.650400 -13.665600 6.818640
-3.603600 -13.665600 6.793761
-3.556800 -13.665600 6.775074
-3.510000 -13.665600 6.775074
-3.463200 -13.665600 6.767164
-3.416400 -13.665600 6.761030
-3.369600 -13.665600 6.767960
-3.322800 -13.665600 6.767960
-3.276000 -13.665600 6.772827
-3.229200 -13.665600 6.772827
-3.182400 -13.665600 6.768267
-3.135600 -13.665600 6.768267
-3.088800 -13.665600 6.768267
-3.042000 -13.665600 6.769942
-2.995200 -13.665600 6.768267
-2.948400 -13.665600 6.768267
-2.901600 -13.665600 6.769942
-2.854800 -13.665600 6.770726
-2.808000 -13.665600 6.787561
-2.761200 -13.665600 6.789685
-2.714400 -13.665600 6.786882
-2.667600 -13.665600 6.789685
-2.620800 -13.665600 6.789685
-2.574000 -13.665600 6.793148
-2.527200 -13.665600 6.798687
-2.480400 -13.665600 6.803748
-2.433600 -13.665600 6.813406
-2.386800 -13.665600 6.818123
-2.340000 -13.665600 6.817396
-2.293200 -13.665600 6.817396
-2.246400 -13.665600 6.813707
-2.199600 -13.665600 6.817396
-2.152800 -13.665600 6.807496
-2.106000 -13.665600 6.800932
-2.059200 -13.665600 6.804355
-2.012400 -13.665600 6.815840
-1.965600 -13.665600 6.806151
-1.918800 -13.665600 6.792895
-1.872000 -13.665600 6.792895
-1.825200 -13.665600 6.806151
-1.778400 -13.665600 6.816215
-1.731600 -13.665600 6.807880
-1.684800 -13.665600 6.807880
-1.638000 -13.665600 6.812214
-1.591200 -13.665600 6.816606
-1.544400 -13.665600 6.826162
-1.497600 -13.665600 6.831291
-1.450800 -13.665600 6.846935
-1.404000 -13.665600 6.866008
-1.357200 -13.665600 6.876350
-1.310400 -13.665600 6.885133
-1.263600 -13.665600 6.885133
-1.216800 -13.665600 6.869035
-1.170000 -13.665600 6.866008
-1.123200 -13.665600 6.846120
-1.076400 -13.665600 6.832270
-1.029600 -13.665600 6.832270
-0.982800 -13.665600 6.840679
-0.936000 -13.665600 6.845130
-0.889200 -13.665600 6.868954
-0.842400 -13.665600 6.877204
-0.795600 -13.665600 6.890170
-0.748800 -13.665600 6.900673
-0.702000 -13.665600 6.902217
-0.655200 -13.665600 6.917729
-0.608400 -13.665600 6.943588
-0.561600 -13.665600 6.934161
-0.514800 -13.665600 6.950889
-0.468000 -13.665600 6.956707
-0.421200 -13.665600 6.964603
-0.374400 -13.665600 6.968830
-0.327600 -13.665600 6.968830
-0.280800 -13.665600 6.968830
-0.234000 -13.665600 6.988041
-0.187200 -13.665600 7.002433
-0.140400 -13.665600 7.033731
-0.093600 -13.665600 7.067663
-0.046800 -13.665600 7.072383
0.000000 -13.665600 7.072865
0.046800 -13.665600 7.076861
0.093600 -13.665600 7.072554
0.140400 -13.665600 7.063828
0.187200 -13.665600 7.050324
0.234000 -13.665600 7.045160
0.280800 -13.665600 7.040840
0.327600 -13.665600 7.043419
0.374400 -13.665600 7.064091
0.421200 -13.665600 7.090870
0.468000 -13.665600 7.108150
0.514800 -13.665600 7.119154
0.561600 -13.665600 7.138600
0.608400 -13.665600 7.153323
0.655200 -13.665600 7.176874
0.702000 -13.665600 7.180090
0.748800 -13.665600 7.180090
0.795600 -13.665600 7.178489
0.842400 -13.665600 7.188417
0.889200 -13.665600 7.191889
0.936000 -13.665600 7.191889
0.982800 -13.665600 7.183720
1.029600 -13.665600 7.185879
1.076400 -13.665600 7.191300
1.123200 -13.665600 7.197150
1.170000 -13.665600 7.199498
1.216800 -13.665600 7.219957
1.263600 -13.665600 7.242577
1.310400 -13.665600 7.242920
1.357200 -13.665600 7.247106
1.404000 -13.665600 7.262296
1.450800 -13.665600 7.300149
1.497600 -13.665600 7.341872
1.544400 -13.665600 7.388866
1.591200 -13.665600 7.414242
1.638000 -13.665600 7.437227
1.684800 -13.665600 7.443956
1.731600 -13.665600 7.456994
1.778400 -13.665600 7.456994
1.825200 -13.665600 7.458382
1.872000 -13.665600 7.459101
1.918800 -13.665600 7.466622
1.965600 -13.665600 7.466622
2.012400 -13.665600 7.476145
2.059200 -13.665600 7.490695
2.106000 -13.665600 7.502992
2.152800 -13.665600 7.529520
2.199600 -13.665600 7.542830
2.246400 -13.665600 7.564723
2.293200 -13.665600 7.590629
2.340000 -13.665600 7.611881
2.386800 -13.665600 7.641751
2.433600 -13.665600 7.649400
2.480400 -13.665600 7.665991
2.527200 -13.665600 7.673192
2.574000 -13.665600 7.675789
2.620800 -13.665600 7.674693
2.667600 -13.665600 7.684041
2.714400 -13.665600 7.701631
2.761200 -13.665600 7.729130
2.808000 -13.665600 7.735921
2.854800 -13.665600 7.774535
2.901600 -13.665600 7.801350
2.948400 -13.665600 7.818359
2.995200 -13.665600 7.853092
3.042000 -13.665600 7.869120
3.088800 -13.665600 7.873765
3.135600 -13.665600 7.880173
3.182400 -13.665600 7.888901
3.229200 -13.665600 7.906773
3.276000 -13.665600 7.920954
3.322800 -13.665600 7.927434
3.369600 -13.665600 7.939167
3.416400 -13.665600 7.953876
3.463200 -13.665600 7.983709
3.510000 -13.665600 8.031972
3.556800 -13.665600 8.068219
3.603600 -13.665600 8.083779
3.650400 -13.665600 8.113534
3.697200 -13.665600 8.138781
3.744000 -13.665600 8.168946
3.790800 -13.665600 8.192278
3.837600 -13.665600 8.232343
3.884400 -13.665600 8.251105
3.931200 -13.665600 8.265430
3.978000 -13.665600 8.284574
4.024800 -13.665600 8.301795
4.071600 -13.665600 8.317914
4.118400 -13.665600 8.339682
4.165200 -13.665600 8.369996
4.212000 -13.665600 8.418090
4.258800 -13.665600 8.455143
4.305600 -13.665600 8.479722
4.352400 -13.665600 8.495562
4.399200 -13.665600 8.527623
4.446000 -13.665600 8.560011
4.492800 -13.665600 8.605993
4.539600 -13.665600 8.663099
4.586400 -13.665600 8.712097
4.633200 -13.665600 8.766237
4.680000 -13.665600 8.837121
4.726800 -13.665600 8.877326
4.773600 -13.665600 8.963337
4.820400 -13.665600 9.010752
4.867200 -13.665600 9.072252
4.914000 -13.665600 9.072252
4.960800 -13.665600 9.155497
5.007600 -13.665600 9.243714
5.054400 -13.665600 9.333216
5.101200 -13.665600 23.189187
5.148000 -13.665600 29.394005
5.194800 -13.665600 29.401162
5.241600 -13.665600 29.407067
5.288400 -13.665600 29.408847
12.495600 -13.665600 8.002587
12.542400 -13.665600 8.011019
12.589200 -13.665600 8.011019
12.636000 -13.665600 7.990602
12.682800 -13.665600 7.989292
12.729600 -13.665600 7.991588
12.776400 -13.665600 7.995125
12.823200 -13.665600 7.998558
12.870000 -13.665600 8.000487
12.916800 -13.665600 8.000487
12.963600 -13.665600 8.010174
13.010400 -13.665600 8.008013
13.057200 -13.665600 8.003386
13.104000 -13.665600 7.996374
13.150800 -13.665600 7.998279
13.197600 -13.665600 7.998279
13.244400 -13.665600 8.007026
13.291200 -13.665600 8.006122
13.338000 -13.665600 8.005281
13.384800 -13.665600 8.013628
13.431600 -13.665600 8.022326
13.478400 -13.665600 8.022326
13.525200 -13.665600 8.021061
13.572000 -13.665600 8.016250
13.618800 -13.665600 8.013628
13.665600 -13.665600 8.024667
13.712400 -13.665600 8.017681
13.759200 -13.665600 8.016820
13.806000 -13.665600 8.016820
13.852800 -13.665600 8.017681
13.899600 -13.665600 8.031710
13.946400 -13.665600 8.036624
13.993200 -13.665600 8.038600
14.040000 -13.665600 8.052083
14.086800 -13.665600 8.058622
14.133600 -13.665600 8.057817
14.180400 -13.665600 8.058622
14.227200 -13.665600 8.052077
14.274000 -13.665600 8.020960
14.320800 -13.665600 8.010791
14.367600 -13.665600 8.008500
15.116400 -13.665600 6.756090
15.163200 -13.665600 6.756670
15.210000 -13.665600 6.756090
15.256800 -13.665600 6.740196
15.303600 -13.665600 6.756670
15.350400 -13.665600 6.753904
15.397200 -13.665600 6.753962
15.444000 -13.665600 6.758985
15.490800 -13.665600 6.755909
15.537600 -13.665600 6.763677
15.631200 -13.665600 6.756854
15.678000 -13.665600 6.756854
15.724800 -13.665600 6.748319
15.771600 -13.665600 6.733803
15.818400 -13.665600 6.678937
16.567200 -13.665600 2.152731
16.614000 -13.665600 1.934616
16.660800 -13.665600 1.635923
-18.720000 -13.618800 0.000000
-18.673200 -13.618800 0.000000
-18.626400 -13.618800 0.000000
-18.579600 -13.618800 -7.108752
-18.532800 -13.618800 -7.074449
-18.486000 -13.618800 -7.112063
-18.439200 -13.618800 -7.108575
-18.392400 -13.618800 -7.108575
-18.345600 -13.618800 -7.099153
-18.298800 -13.618800 -7.079991
-18.252000 -13.618800 -7.076025
-18.205200 -13.618800 -7.076025
-18.158400 -13.618800 -7.073534
-18.111600 -13.618800 -7.073534
-18.064800 -13.618800 -7.070873
-18.018000 -13.618800 -7.070873
-17.971200 -13.618800 -7.066880
-17.924400 -13.618800 -7.064158
-17.877600 -13.618800 -7.058257
-17.830800 -13.618800 -7.064158
-17.784000 -13.618800 -7.063345
-17.737200 -13.618800 -7.061240
-17.690400 -13.618800 -7.039791
-17.643600 -13.618800 -7.039791
-17.596800 -13.618800 -7.027663
-17.550000 -13.618800 -7.027663
-17.503200 -13.618800 -7.018131
-17.456400 -13.618800 -6.993268
-17.409600 -13.618800 -6.969521
-17.362800 -13.618800 -6.969901
-17.316000 -13.618800 -6.961468
-17.269200 -13.618800 -6.943408
-17.222400 -13.618800 -6.921264
-17.175600 -13.618800 -6.898161
-17.128800 -13.618800 -6.863754
-17.082000 -13.618800 -6.844723
-17.035200 -13.618800 -6.777301
-16.988400 -13.618800 -6.763638
-16.941600 -13.618800 -6.664722
-15.397200 -13.618800 6.818342
-15.350400 -13.618800 6.848759
-15.303600 -13.618800 6.878228
-15.256800 -13.618800 6.893467
-15.210000 -13.618800 6.905049
-15.163200 -13.618800 6.916573
-15.116400 -13.618800 6.921567
-15.069600 -13.618800 6.944793
-15.022800 -13.618800 6.970237
-14.976000 -13.618800 6.972074
-14.929200 -13.618800 6.976778
-14.882400 -13.618800 6.988125
-14.835600 -13.618800 6.998972
-14.788800 -13.618800 7.017066
-14.742000 -13.618800 7.019007
-14.695200 -13.618800 7.021759
-14.648400 -13.618800 7.025895
-14.601600 -13.618800 7.030244
-14.554800 -13.618800 7.032369
-14.508000 -13.618800 7.037675
-14.461200 -13.618800 7.038303
-14.414400 -13.618800 7.038303
-14.367600 -13.618800 7.038303
-14.320800 -13.618800 7.040048
-14.274000 -13.618800 7.040048
-14.227200 -13.618800 7.040048
-14.180400 -13.618800 7.048714
-14.133600 -13.618800 7.053975
-14.086800 -13.618800 7.055978
-14.040000 -13.618800 7.065637
-13.993200 -13.618800 7.063756
-13.946400 -13.618800 7.065637
-13.899600 -13.618800 7.070556
-13.852800 -13.618800 7.074601
-13.806000 -13.618800 7.074448
-13.759200 -13.618800 7.070312
-13.712400 -13.618800 7.070556
-13.665600 -13.618800 7.074601
-13.618800 -13.618800 7.078338
-13.572000 -13.618800 7.081652
-13.525200 -13.618800 7.092285
-13.478400 -13.618800 7.104102
-13.431600 -13.618800 7.124210
-13.384800 -13.618800 7.198060
-13.338000 -13.618800 7.264720
-9.406800 -13.618800 9.090767
-9.360000 -13.618800 8.891628
-9.313200 -13.618800 8.762181
-9.266400 -13.618800 8.680251
-9.219600 -13.618800 8.656047
-9.172800 -13.618800 8.634107
-9.126000 -13.618800 8.586155
-9.079200 -13.618800 8.565512
-9.032400 -13.618800 8.532074
-8.985600 -13.618800 8.507834
-8.938800 -13.618800 8.461649
-8.892000 -13.618800 8.435484
-8.845200 -13.618800 8.382642
-8.798400 -13.618800 8.354761
-8.751600 -13.618800 8.326200
-8.704800 -13.618800 8.254456
-8.658000 -13.618800 8.235981
-8.611200 -13.618800 8.210533
-8.564400 -13.618800 8.181820
-8.517600 -13.618800 8.148587
-8.470800 -13.618800 8.120951
-8.424000 -13.618800 8.097295
-8.377200 -13.618800 8.083944
-8.330400 -13.618800 8.054897
-8.283600 -13.618800 8.025114
-8.236800 -13.618800 8.016862
-8.190000 -13.618800 8.013200
-8.143200 -13.618800 8.010885
-8.096400 -13.618800 7.998940
-8.049600 -13.618800 7.971613
-8.002800 -13.618800 7.941191
-7.956000 -13.618800 7.905814
-7.909200 -13.618800 7.840627
-7.862400 -13.618800 7.813868
-7.815600 -13.618800 7.749961
-7.768800 -13.618800 7.745504
-7.722000 -13.618800 7.739115
-7.675200 -13.618800 7.721364
-7.628400 -13.618800 7.720987
-7.581600 -13.618800 7.715659
-7.534800 -13.618800 7.684198
-7.488000 -13.618800 7.655446
-7.441200 -13.618800 7.639097
-7.394400 -13.618800 7.634327
-7.347600 -13.618800 7.624393
-7.300800 -13.618800 7.601238
-7.254000 -13.618800 7.585313
-7.207200 -13.618800 7.577753
-7.160400 -13.618800 7.556839
-7.113600 -13.618800 7.531724
-7.066800 -13.618800 7.483336
-7.020000 -13.618800 7.478496
-6.973200 -13.618800 7.463490
-6.926400 -13.618800 7.429550
-6.879600 -13.618800 7.422156
-6.832800 -13.618800 7.412032
-6.786000 -13.618800 7.409734
-6.739200 -13.618800 7.406159
-6.692400 -13.618800 7.406159
-6.645600 -13.618800 7.396277
-6.598800 -13.618800 7.376402
-6.552000 -13.618800 7.361708
-6.505200 -13.618800 7.310534
-6.458400 -13.618800 7.267143
-6.411600 -13.618800 7.209930
-6.364800 -13.618800 7.195560
-6.318000 -13.618800 7.195560
-6.271200 -13.618800 7.182117
-6.224400 -13.618800 7.181074
-6.177600 -13.618800 7.181074
-6.130800 -13.618800 7.179561
-6.084000 -13.618800 7.182117
-6.037200 -13.618800 7.182925
-5.990400 -13.618800 7.179561
-5.943600 -13.618800 7.176211
-5.896800 -13.618800 7.176211
-5.850000 -13.618800 7.166123
-5.803200 -13.618800 7.137924
-5.756400 -13.618800 7.109620
-5.709600 -13.618800 7.098960
-5.662800 -13.618800 7.086086
-5.616000 -13.618800 7.105108
-5.569200 -13.618800 7.105108
-5.522400 -13.618800 7.105108
-5.475600 -13.618800 7.126324
-5.428800 -13.618800 7.125093
-5.382000 -13.618800 7.117671
-5.335200 -13.618800 7.070407
-5.288400 -13.618800 7.033781
-5.241600 -13.618800 7.008015
-5.194800 -13.618800 6.968169
-5.148000 -13.618800 6.938308
-5.101200 -13.618800 6.938260
-5.054400 -13.618800 6.935021
-5.007600 -13.618800 6.946385
-4.960800 -13.618800 6.947781
-4.914000 -13.618800 6.952446
-4.867200 -13.618800 6.970475
-4.820400 -13.618800 6.979467
-4.773600 -13.618800 6.983331
-4.726800 -13.618800 6.977593
-4.680000 -13.618800 6.970475
-4.633200 -13.618800 6.947105
-4.586400 -13.618800 6.904933
-4.539600 -13.618800 6.885023
-4.492800 -13.618800 6.875756
-4.446000 -13.618800 6.870684
-4.399200 -13.618800 6.866208
-4.352400 -13.618800 6.863684
-4.305600 -13.618800 6.855270
-4.258800 -13.618800 6.853696
-4.212000 -13.618800 6.853696
-4.165200 -13.618800 6.838969
-4.118400 -13.618800 6.837910
-4.071600 -13.618800 6.818063
-4.024800 -13.618800 6.824976
-3.978000 -13.618800 6.829955
-3.931200 -13.618800 6.832870
-3.884400 -13.618800 6.847569
-3.837600 -13.618800 6.847569
-3.790800 -13.618800 6.846459
-3.744000 -13.618800 6.846459
-3.697200 -13.618800 6.829666
-3.650400 -13.618800 6.818770
-3.603600 -13.618800 6.781048
-3.556800 -13.618800 6.771866
-3.510000 -13.618800 6.770942
-3.463200 -13.618800 6.767164
-3.416400 -13.618800 6.758931
-3.369600 -13.618800 6.767885
-3.322800 -13.618800 6.767885
-3.276000 -13.618800 6.770240
-3.229200 -13.618800 6.772827
-3.182400 -13.618800 6.772827
-3.135600 -13.618800 6.773021
-3.088800 -13.618800 6.780205
-3.042000 -13.618800 6.785889
-2.995200 -13.618800 6.785889
-2.948400 -13.618800 6.787909
-2.901600 -13.618800 6.787561
-2.854800 -13.618800 6.787909
-2.808000 -13.618800 6.788394
-2.761200 -13.618800 6.788394
-2.714400 -13.618800 6.771564
-2.667600 -13.618800 6.787561
-2.620800 -13.618800 6.787561
-2.574000 -13.618800 6.790434
-2.527200 -13.618800 6.797193
-2.480400 -13.618800 6.803748
-2.433600 -13.618800 6.804322
-2.386800 -13.618800 6.817396
-2.340000 -13.618800 6.813707
-2.293200 -13.618800 6.813707
-2.246400 -13.618800 6.813406
-2.199600 -13.618800 6.813707
-2.152800 -13.618800 6.807496
-2.106000 -13.618800 6.800932
-2.059200 -13.618800 6.800932
-2.012400 -13.618800 6.817628
-1.965600 -13.618800 6.792549
-1.918800 -13.618800 6.789026
-1.872000 -13.618800 6.789026
-1.825200 -13.618800 6.802927
-1.778400 -13.618800 6.816215
-1.731600 -13.618800 6.816215
-1.684800 -13.618800 6.802927
-1.638000 -13.618800 6.807880
-1.591200 -13.618800 6.816606
-1.544400 -13.618800 6.822858
-1.497600 -13.618800 6.831291
-1.450800 -13.618800 6.845062
-1.404000 -13.618800 6.865301
-1.357200 -13.618800 6.869035
-1.310400 -13.618800 6.877287
-1.263600 -13.618800 6.870232
-1.216800 -13.618800 6.866008
-1.170000 -13.618800 6.856745
-1.123200 -13.618800 6.842691
-1.076400 -13.618800 6.812747
-1.029600 -13.618800 6.812747
-0.982800 -13.618800 6.806519
-0.936000 -13.618800 6.832270
-0.889200 -13.618800 6.847017
-0.842400 -13.618800 6.876862
-0.795600 -13.618800 6.886695
-0.748800 -13.618800 6.892168
-0.702000 -13.618800 6.900168
-0.655200 -13.618800 6.906826
-0.608400 -13.618800 6.927247
-0.561600 -13.618800 6.929293
-0.514800 -13.618800 6.944714
-0.468000 -13.618800 6.952145
-0.421200 -13.618800 6.957206
-0.374400 -13.618800 6.972724
-0.327600 -13.618800 6.972724
-0.280800 -13.618800 6.972724
-0.234000 -13.618800 6.985027
-0.187200 -13.618800 7.000118
-0.140400 -13.618800 7.035217
-0.093600 -13.618800 7.072554
-0.046800 -13.618800 7.072865
0.000000 -13.618800 7.081063
0.046800 -13.618800 7.102453
0.093600 -13.618800 7.075890
0.140400 -13.618800 7.066336
0.187200 -13.618800 7.062779
0.234000 -13.618800 7.053649
0.280800 -13.618800 7.050324
0.327600 -13.618800 7.053649
0.374400 -13.618800 7.063828
0.421200 -13.618800 7.090870
0.468000 -13.618800 7.108150
0.514800 -13.618800 7.119154
0.561600 -13.618800 7.127066
0.608400 -13.618800 7.159185
0.655200 -13.618800 7.184932
0.702000 -13.618800 7.190642
0.748800 -13.618800 7.189848
0.795600 -13.618800 7.180090
0.842400 -13.618800 7.184932
0.889200 -13.618800 7.188417
0.936000 -13.618800 7.188417
0.982800 -13.618800 7.182533
1.029600 -13.618800 7.178489
1.076400 -13.618800 7.183720
1.123200 -13.618800 7.197150
1.170000 -13.618800 7.199498
1.216800 -13.618800 7.219195
1.263600 -13.618800 7.234933
1.310400 -13.618800 7.242577
1.357200 -13.618800 7.257400
1.404000 -13.618800 7.260319
1.450800 -13.618800 7.303272
1.497600 -13.618800 7.333316
1.544400 -13.618800 7.353091
1.591200 -13.618800 7.410676
1.638000 -13.618800 7.437227
1.684800 -13.618800 7.443956
1.731600 -13.618800 7.459101
1.778400 -13.618800 7.459101
1.825200 -13.618800 7.459101
1.872000 -13.618800 7.459101
1.918800 -13.618800 7.458382
1.965600 -13.618800 7.465817
2.012400 -13.618800 7.467622
2.059200 -13.618800 7.473126
2.106000 -13.618800 7.490695
2.152800 -13.618800 7.502992
2.199600 -13.618800 7.529520
2.246400 -13.618800 7.562193
2.293200 -13.618800 7.590629
2.340000 -13.618800 7.604392
2.386800 -13.618800 7.636501
2.433600 -13.618800 7.643596
2.480400 -13.618800 7.656720
2.527200 -13.618800 7.657184
2.574000 -13.618800 7.673192
2.620800 -13.618800 7.674472
2.667600 -13.618800 7.684041
2.714400 -13.618800 7.696082
2.761200 -13.618800 7.727500
2.808000 -13.618800 7.742122
2.854800 -13.618800 7.777200
2.901600 -13.618800 7.801350
2.948400 -13.618800 7.815970
2.995200 -13.618800 7.845794
3.042000 -13.618800 7.873765
3.088800 -13.618800 7.880173
3.135600 -13.618800 7.895138
3.182400 -13.618800 7.896770
3.229200 -13.618800 7.916568
3.276000 -13.618800 7.926961
3.322800 -13.618800 7.931923
3.369600 -13.618800 7.939633
3.416400 -13.618800 7.952947
3.463200 -13.618800 7.983890
3.510000 -13.618800 8.031972
3.556800 -13.618800 8.070982
3.603600 -13.618800 8.101972
3.650400 -13.618800 8.116670
3.697200 -13.618800 8.158059
3.744000 -13.618800 8.175215
3.790800 -13.618800 8.192278
3.837600 -13.618800 8.235218
3.884400 -13.618800 8.251105
3.931200 -13.618800 8.265338
3.978000 -13.618800 8.278321
4.024800 -13.618800 8.298771
4.071600 -13.618800 8.307582
4.118400 -13.618800 8.342389
4.165200 -13.618800 8.382640
4.212000 -13.618800 8.424169
4.258800 -13.618800 8.468263
4.305600 -13.618800 8.484635
4.352400 -13.618800 8.501882
4.399200 -13.618800 8.531932
4.446000 -13.618800 8.572920
4.492800 -13.618800 8.605993
4.539600 -13.618800 8.666029
4.586400 -13.618800 8.732384
4.633200 -13.618800 8.793765
4.680000 -13.618800 8.841056
4.726800 -13.618800 8.877326
4.773600 -13.618800 8.961066
4.820400 -13.618800 8.992274
4.867200 -13.618800 9.072252
4.914000 -13.618800 9.072252
4.960800 -13.618800 9.167095
5.007600 -13.618800 9.257011
5.054400 -13.618800 9.333216
5.101200 -13.618800 23.186532
5.148000 -13.618800 29.396391
5.194800 -13.618800 29.405705
5.241600 -13.618800 29.412564
5.288400 -13.618800 29.412680
5.335200 -13.618800 29.417696
12.542400 -13.618800 8.046040
12.589200 -13.618800 8.042706
12.636000 -13.618800 8.033156
12.682800 -13.618800 8.013111
12.729600 -13.618800 8.011019
12.776400 -13.618800 8.011019
12.823200 -13.618800 8.011019
12.870000 -13.618800 8.011222
12.916800 -13.618800 8.010598
12.963600 -13.618800 8.014259
13.010400 -13.618800 8.014259
13.057200 -13.618800 8.011222
13.104000 -13.618800 8.008013
13.150800 -13.618800 8.007316
13.197600 -13.618800 8.008013
13.244400 -13.618800 8.021061
13.291200 -13.618800 8.010847
13.338000 -13.618800 8.007026
13.384800 -13.618800 8.014623
13.431600 -13.618800 8.024667
13.478400 -13.618800 8.024667
13.525200 -13.618800 8.021061
13.572000 -13.618800 8.014623
13.618800 -13.618800 8.014623
13.665600 -13.618800 8.030641
13.712400 -13.618800 8.031710
13.759200 -13.618800 8.029644
13.806000 -13.618800 8.016820
13.852800 -13.618800 8.030828
13.899600 -13.618800 8.032368
13.946400 -13.618800 8.036624
13.993200 -13.618800 8.038738
14.040000 -13.618800 8.052083
14.086800 -13.618800 8.059681
14.133600 -13.618800 8.064540
14.180400 -13.618800 8.065609
14.227200 -13.618800 8.064540
14.274000 -13.618800 8.053001
14.320800 -13.618800 8.033494
14.367600 -13.618800 8.019818
14.414400 -13.618800 7.986127
15.163200 -13.618800 6.770267
15.210000 -13.618800 6.758985
15.256800 -13.618800 6.748501
15.303600 -13.618800 6.763677
15.350400 -13.618800 6.753904
15.397200 -13.618800 6.753904
15.444000 -13.618800 6.756461
15.490800 -13.618800 6.753962
15.584400 -13.618800 6.756854
15.631200 -13.618800 6.755909
15.678000 -13.618800 6.755909
15.724800 -13.618800 6.748319
15.771600 -13.618800 6.734709
15.818400 -13.618800 6.714103
15.865200 -13.618800 6.670328
16.286400 -13.618800 3.972407
16.333200 -13.618800 3.768175
16.567200 -13.618800 2.318386
-18.720000 -13.572000 0.000000
-18.673200 -13.572000 0.000000
-18.626400 -13.572000 0.000000
-18.579600 -13.572000 -7.139152
-18.532800 -13.572000 -7.139152
-18.486000 -13.572000 -7.147369
-18.439200 -13.572000 -7.139152
-18.392400 -13.572000 -7.130373
-18.345600 -13.572000 -7.118078
-18.298800 -13.572000 -7.112063
-18.252000 -13.572000 -7.107800
-18.205200 -13.572000 -7.096321
-18.158400 -13.572000 -7.076025
-18.111600 -13.572000 -7.074259
-18.064800 -13.572000 -7.074259
-18.018000 -13.572000 -7.074259
-17.971200 -13.572000 -7.090520
-17.924400 -13.572000 -7.090520
-17.877600 -13.572000 -7.076840
-17.830800 -13.572000 -7.076840
-17.784000 -13.572000 -7.067796
-17.737200 -13.572000 -7.063345
-17.690400 -13.572000 -7.046402
-17.643600 -13.572000 -7.046402
-17.596800 -13.572000 -7.036640
-17.550000 -13.572000 -7.032744
-17.503200 -13.572000 -7.023667
-17.456400 -13.572000 -6.999198
-17.409600 -13.572000 -6.990317
-17.362800 -13.572000 -6.984333
-17.316000 -13.572000 -6.969521
-17.269200 -13.572000 -6.953307
-17.222400 -13.572000 -6.931820
-17.175600 -13.572000 -6.898714
-17.128800 -13.572000 -6.868011
-17.082000 -13.572000 -6.820532
-17.035200 -13.572000 -6.765707
-16.988400 -13.572000 -6.664722
-16.567200 -13.572000 -5.062476
-15.444000 -13.572000 6.858995
-15.397200 -13.572000 6.862284
-15.350400 -13.572000 6.875885
-15.303600 -13.572000 6.897391
-15.256800 -13.572000 6.910202
-15.210000 -13.572000 6.917182
-15.163200 -13.572000 6.932289
-15.116400 -13.572000 6.947002
-15.069600 -13.572000 6.970348
-15.022800 -13.572000 6.975495
-14.976000 -13.572000 6.979198
-14.929200 -13.572000 6.983335
-14.882400 -13.572000 6.993282
-14.835600 -13.572000 6.998972
-14.788800 -13.572000 7.011535
-14.742000 -13.572000 7.017732
-14.695200 -13.572000 7.019007
-14.648400 -13.572000 7.025895
-14.601600 -13.572000 7.030244
-14.554800 -13.572000 7.032369
-14.508000 -13.572000 7.037675
-14.461200 -13.572000 7.040048
-14.414400 -13.572000 7.043410
-14.367600 -13.572000 7.046848
-14.320800 -13.572000 7.048714
-14.274000 -13.572000 7.046848
-14.227200 -13.572000 7.046848
-14.180400 -13.572000 7.049680
-14.133600 -13.572000 7.053975
-14.086800 -13.572000 7.055978
-14.040000 -13.572000 7.061820
-13.993200 -13.572000 7.063676
-13.946400 -13.572000 7.063756
-13.899600 -13.572000 7.070556
-13.852800 -13.572000 7.071650
-13.806000 -13.572000 7.071650
-13.759200 -13.572000 7.069436
-13.712400 -13.572000 7.070312
-13.665600 -13.572000 7.074601
-13.618800 -13.572000 7.078338
-13.572000 -13.572000 7.085979
-13.525200 -13.572000 7.103994
-13.478400 -13.572000 7.115176
-13.431600 -13.572000 7.145579
-13.384800 -13.572000 7.243687
-13.338000 -13.572000 7.314251
-9.406800 -13.572000 9.002447
-9.360000 -13.572000 8.891628
-9.313200 -13.572000 8.774632
-9.266400 -13.572000 8.709671
-9.219600 -13.572000 8.675888
-9.172800 -13.572000 8.662994
-9.126000 -13.572000 8.634107
-9.079200 -13.572000 8.581880
-9.032400 -13.572000 8.563053
-8.985600 -13.572000 8.544206
-8.938800 -13.572000 8.528731
-8.892000 -13.572000 8.469623
-8.845200 -13.572000 8.423712
-8.798400 -13.572000 8.394383
-8.751600 -13.572000 8.354761
-8.704800 -13.572000 8.303507
-8.658000 -13.572000 8.253104
-8.611200 -13.572000 8.210642
-8.564400 -13.572000 8.188544
-8.517600 -13.572000 8.150974
-8.470800 -13.572000 8.121079
-8.424000 -13.572000 8.098848
-8.377200 -13.572000 8.097295
-8.330400 -13.572000 8.064156
-8.283600 -13.572000 8.049383
-8.236800 -13.572000 8.023506
-8.190000 -13.572000 8.015741
-8.143200 -13.572000 8.013200
-8.096400 -13.572000 8.000143
-8.049600 -13.572000 7.979018
-8.002800 -13.572000 7.950032
-7.956000 -13.572000 7.926501
-7.909200 -13.572000 7.844114
-7.862400 -13.572000 7.813868
-7.815600 -13.572000 7.773078
-7.768800 -13.572000 7.747953
-7.722000 -13.572000 7.742226
-7.675200 -13.572000 7.727598
-7.628400 -13.572000 7.721364
-7.581600 -13.572000 7.717240
-7.534800 -13.572000 7.690508
-7.488000 -13.572000 7.663226
-7.441200 -13.572000 7.652327
-7.394400 -13.572000 7.635995
-7.347600 -13.572000 7.607820
-7.300800 -13.572000 7.597506
-7.254000 -13.572000 7.577753
-7.207200 -13.572000 7.571970
-7.160400 -13.572000 7.560943
-7.113600 -13.572000 7.550278
-7.066800 -13.572000 7.517578
-7.020000 -13.572000 7.483233
-6.973200 -13.572000 7.471592
-6.926400 -13.572000 7.429550
-6.879600 -13.572000 7.412032
-6.832800 -13.572000 7.410228
-6.786000 -13.572000 7.406159
-6.739200 -13.572000 7.400498
-6.692400 -13.572000 7.408680
-6.645600 -13.572000 7.398680
-6.598800 -13.572000 7.379381
-6.552000 -13.572000 7.363815
-6.505200 -13.572000 7.303551
-6.458400 -13.572000 7.240345
-6.411600 -13.572000 7.209930
-6.364800 -13.572000 7.195560
-6.318000 -13.572000 7.199857
-6.271200 -13.572000 7.191160
-6.224400 -13.572000 7.182990
-6.177600 -13.572000 7.183589
-6.130800 -13.572000 7.183589
-6.084000 -13.572000 7.194619
-6.037200 -13.572000 7.194619
-5.990400 -13.572000 7.186180
-5.943600 -13.572000 7.183589
-5.896800 -13.572000 7.183589
-5.850000 -13.572000 7.181993
-5.803200 -13.572000 7.145606
-5.756400 -13.572000 7.120829
-5.709600 -13.572000 7.098960
-5.662800 -13.572000 7.086041
-5.616000 -13.572000 7.098702
-5.569200 -13.572000 7.090909
-5.522400 -13.572000 7.090909
-5.475600 -13.572000 7.118769
-5.428800 -13.572000 7.117671
-5.382000 -13.572000 7.085510
-5.335200 -13.572000 7.068176
-5.288400 -13.572000 7.020454
-5.241600 -13.572000 6.982463
-5.194800 -13.572000 6.956341
-5.148000 -13.572000 6.938308
-5.101200 -13.572000 6.938260
-5.054400 -13.572000 6.938308
-5.007600 -13.572000 6.952340
-4.960800 -13.572000 6.952340
-4.914000 -13.572000 6.956250
-4.867200 -13.572000 6.975698
-4.820400 -13.572000 6.985920
-4.773600 -13.572000 6.987136
-4.726800 -13.572000 6.978379
-4.680000 -13.572000 6.971453
-4.633200 -13.572000 6.949355
-4.586400 -13.572000 6.908565
-4.539600 -13.572000 6.889683
-4.492800 -13.572000 6.885023
-4.446000 -13.572000 6.874114
-4.399200 -13.572000 6.871066
-4.352400 -13.572000 6.866208
-4.305600 -13.572000 6.863684
-4.258800 -13.572000 6.854599
-4.212000 -13.572000 6.854599
-4.165200 -13.572000 6.842357
-4.118400 -13.572000 6.830833
-4.071600 -13.572000 6.817551
-4.024800 -13.572000 6.818063
-3.978000 -13.572000 6.818063
-3.931200 -13.572000 6.829666
-3.884400 -13.572000 6.832870
-3.837600 -13.572000 6.832870
-3.790800 -13.572000 6.831673
-3.744000 -13.572000 6.831673
-3.697200 -13.572000 6.827302
-3.650400 -13.572000 6.818640
-3.603600 -13.572000 6.793761
-3.556800 -13.572000 6.773864
-3.510000 -13.572000 6.776189
-3.463200 -13.572000 6.771309
-3.416400 -13.572000 6.764815
-3.369600 -13.572000 6.770942
-3.322800 -13.572000 6.768774
-3.276000 -13.572000 6.770942
-3.229200 -13.572000 6.772827
-3.182400 -13.572000 6.772827
-3.135600 -13.572000 6.773021
-3.088800 -13.572000 6.781080
-3.042000 -13.572000 6.785889
-2.995200 -13.572000 6.787909
-2.948400 -13.572000 6.792708
-2.901600 -13.572000 6.789685
-2.854800 -13.572000 6.789685
-2.808000 -13.572000 6.789685
-2.761200 -13.572000 6.789685
-2.714400 -13.572000 6.771564
-2.667600 -13.572000 6.787561
-2.620800 -13.572000 6.787054
-2.574000 -13.572000 6.788394
-2.527200 -13.572000 6.793148
-2.480400 -13.572000 6.793148
-2.433600 -13.572000 6.799615
-2.386800 -13.572000 6.805527
-2.340000 -13.572000 6.813406
-2.293200 -13.572000 6.813406
-2.246400 -13.572000 6.807496
-2.199600 -13.572000 6.807496
-2.152800 -13.572000 6.807496
-2.106000 -13.572000 6.800932
-2.059200 -13.572000 6.800932
-2.012400 -13.572000 6.807509
-1.965600 -13.572000 6.792549
-1.918800 -13.572000 6.792549
-1.872000 -13.572000 6.792549
-1.825200 -13.572000 6.807880
-1.778400 -13.572000 6.816215
-1.731600 -13.572000 6.816215
-1.684800 -13.572000 6.802927
-1.638000 -13.572000 6.812212
-1.591200 -13.572000 6.816215
-1.544400 -13.572000 6.816621
-1.497600 -13.572000 6.826162
-1.450800 -13.572000 6.839647
-1.404000 -13.572000 6.855711
-1.357200 -13.572000 6.869035
-1.310400 -13.572000 6.877287
-1.263600 -13.572000 6.873856
-1.216800 -13.572000 6.870232
-1.170000 -13.572000 6.869035
-1.123200 -13.572000 6.855415
-1.076400 -13.572000 6.849560
-1.029600 -13.572000 6.849560
-0.982800 -13.572000 6.832270
-0.936000 -13.572000 6.840825
-0.889200 -13.572000 6.847017
-0.842400 -13.572000 6.861699
-0.795600 -13.572000 6.877204
-0.748800 -13.572000 6.877619
-0.702000 -13.572000 6.885601
-0.655200 -13.572000 6.900168
-0.608400 -13.572000 6.907507
-0.561600 -13.572000 6.929293
-0.514800 -13.572000 6.934161
-0.468000 -13.572000 6.950889
-0.421200 -13.572000 6.956953
-0.374400 -13.572000 6.973445
-0.327600 -13.572000 6.976953
-0.280800 -13.572000 6.980610
-0.234000 -13.572000 6.985027
-0.187200 -13.572000 6.995552
-0.140400 -13.572000 7.030592
-0.093600 -13.572000 7.066336
-0.046800 -13.572000 7.072383
0.000000 -13.572000 7.081063
0.046800 -13.572000 7.102453
0.093600 -13.572000 7.085693
0.140400 -13.572000 7.073139
0.187200 -13.572000 7.073139
0.234000 -13.572000 7.064091
0.280800 -13.572000 7.064091
0.327600 -13.572000 7.065770
0.374400 -13.572000 7.073139
0.421200 -13.572000 7.097033
0.468000 -13.572000 7.108150
0.514800 -13.572000 7.119154
0.561600 -13.572000 7.127066
0.608400 -13.572000 7.155026
0.655200 -13.572000 7.168916
0.702000 -13.572000 7.184932
0.748800 -13.572000 7.189848
0.795600 -13.572000 7.178489
0.842400 -13.572000 7.183720
0.889200 -13.572000 7.184932
0.936000 -13.572000 7.183720
0.982800 -13.572000 7.177153
1.029600 -13.572000 7.175738
1.076400 -13.572000 7.182533
1.123200 -13.572000 7.187519
1.170000 -13.572000 7.199498
1.216800 -13.572000 7.207327
1.263600 -13.572000 7.234933
1.310400 -13.572000 7.236546
1.357200 -13.572000 7.242920
1.404000 -13.572000 7.261907
1.450800 -13.572000 7.288342
1.497600 -13.572000 7.327137
1.544400 -13.572000 7.346389
1.591200 -13.572000 7.396989
1.638000 -13.572000 7.424659
1.684800 -13.572000 7.431260
1.731600 -13.572000 7.450197
1.778400 -13.572000 7.452516
1.825200 -13.572000 7.443956
1.872000 -13.572000 7.452516
1.918800 -13.572000 7.453394
1.965600 -13.572000 7.453405
2.012400 -13.572000 7.459037
2.059200 -13.572000 7.465817
2.106000 -13.572000 7.471365
2.152800 -13.572000 7.490695
2.199600 -13.572000 7.491664
2.246400 -13.572000 7.529520
2.293200 -13.572000 7.572030
2.340000 -13.572000 7.597738
2.386800 -13.572000 7.611881
2.433600 -13.572000 7.629723
2.480400 -13.572000 7.636501
2.527200 -13.572000 7.649400
2.574000 -13.572000 7.665991
2.620800 -13.572000 7.672932
2.667600 -13.572000 7.674693
2.714400 -13.572000 7.690458
2.761200 -13.572000 7.716612
2.808000 -13.572000 7.732683
2.854800 -13.572000 7.768928
2.901600 -13.572000 7.790720
2.948400 -13.572000 7.801356
2.995200 -13.572000 7.830905
3.042000 -13.572000 7.857653
3.088800 -13.572000 7.880173
3.135600 -13.572000 7.896016
3.182400 -13.572000 7.911615
3.229200 -13.572000 7.920954
3.276000 -13.572000 7.927434
3.322800 -13.572000 7.938945
3.369600 -13.572000 7.941488
3.416400 -13.572000 7.956016
3.463200 -13.572000 7.983890
3.510000 -13.572000 8.012268
3.556800 -13.572000 8.068219
3.603600 -13.572000 8.087931
3.650400 -13.572000 8.116670
3.697200 -13.572000 8.138781
3.744000 -13.572000 8.188030
3.790800 -13.572000 8.206112
3.837600 -13.572000 8.246552
3.884400 -13.572000 8.261235
3.931200 -13.572000 8.278321
3.978000 -13.572000 8.284574
4.024800 -13.572000 8.298785
4.071600 -13.572000 8.320418
4.118400 -13.572000 8.346814
4.165200 -13.572000 8.369996
4.212000 -13.572000 8.412464
4.258800 -13.572000 8.462787
4.305600 -13.572000 8.486511
4.352400 -13.572000 8.521730
4.399200 -13.572000 8.550186
4.446000 -13.572000 8.578315
4.492800 -13.572000 8.605934
4.539600 -13.572000 8.666029
4.586400 -13.572000 8.732384
4.633200 -13.572000 8.793765
4.680000 -13.572000 8.841056
4.726800 -13.572000 8.880056
4.773600 -13.572000 8.961066
4.820400 -13.572000 8.992274
4.867200 -13.572000 9.072252
4.914000 -13.572000 9.024561
4.960800 -13.572000 9.178566
5.007600 -13.572000 9.243714
5.054400 -13.572000 9.319607
5.101200 -13.572000 23.181832
5.148000 -13.572000 29.400699
5.194800 -13.572000 29.408847
5.241600 -13.572000 29.417520
5.288400 -13.572000 29.419705
5.335200 -13.572000 29.424940
12.589200 -13.572000 8.050219
12.636000 -13.572000 8.044904
12.682800 -13.572000 8.024975
12.729600 -13.572000 8.015989
12.776400 -13.572000 8.018054
12.823200 -13.572000 8.018054
12.870000 -13.572000 8.018054
12.916800 -13.572000 8.014259
12.963600 -13.572000 8.018054
13.010400 -13.572000 8.018054
13.057200 -13.572000 8.015923
13.104000 -13.572000 8.008013
13.150800 -13.572000 8.007316
13.197600 -13.572000 8.010847
13.244400 -13.572000 8.025355
13.291200 -13.572000 8.022326
13.338000 -13.572000 8.025355
13.384800 -13.572000 8.032767
13.431600 -13.572000 8.047478
13.478400 -13.572000 8.042373
13.525200 -13.572000 8.033465
13.572000 -13.572000 8.038760
13.618800 -13.572000 8.037885
13.665600 -13.572000 8.037885
13.712400 -13.572000 8.037885
13.759200 -13.572000 8.035508
13.806000 -13.572000 8.030828
13.852800 -13.572000 8.036624
13.899600 -13.572000 8.035508
13.946400 -13.572000 8.038738
13.993200 -13.572000 8.041680
14.040000 -13.572000 8.053315
14.086800 -13.572000 8.058622
14.133600 -13.572000 8.058622
14.180400 -13.572000 8.064540
14.227200 -13.572000 8.064540
14.274000 -13.572000 8.053001
14.320800 -13.572000 8.041988
14.367600 -13.572000 8.024114
14.414400 -13.572000 8.003888
14.461200 -13.572000 7.962503
15.163200 -13.572000 6.776837
15.210000 -13.572000 6.766928
15.256800 -13.572000 6.754782
15.303600 -13.572000 6.770267
15.350400 -13.572000 6.753962
15.397200 -13.572000 6.753904
15.444000 -13.572000 6.753962
15.490800 -13.572000 6.754782
15.537600 -13.572000 6.756854
15.584400 -13.572000 6.756461
15.631200 -13.572000 6.755909
15.678000 -13.572000 6.756461
15.724800 -13.572000 6.755909
15.771600 -13.572000 6.744571
15.865200 -13.572000 6.678937
15.912000 -13.572000 6.670328
16.146000 -13.572000 4.849173
16.239600 -13.572000 4.524049
16.286400 -13.572000 4.245680
16.333200 -13.572000 3.958607
16.380000 -13.572000 3.750831
-18.720000 -13.525200 0.000000
-18.673200 -13.525200 0.000000
-18.626400 -13.525200 0.000000
-18.579600 -13.525200 -7.172185
-18.532800 -13.525200 -7.175532
-18.486000 -13.525200 -7.175532
-18.439200 -13.525200 -7.159386
-18.392400 -13.525200 -7.155057
-18.345600 -13.525200 -7.139417
-18.298800 -13.525200 -7.130373
-18.252000 -13.525200 -7.113055
-18.205200 -13.525200 -7.099153
-18.158400 -13.525200 -7.079991
-18.111600 -13.525200 -7.076025
-18.064800 -13.525200 -7.076025
-18.018000 -13.525200 -7.076579
-17.971200 -13.525200 -7.090520
-17.924400 -13.525200 -7.090520
-17.877600 -13.525200 -7.084585
-17.830800 -13.525200 -7.076840
-17.784000 -13.525200 -7.067796
-17.737200 -13.525200 -7.063345
-17.690400 -13.525200 -7.046402
-17.643600 -13.525200 -7.041832
-17.596800 -13.525200 -7.037948
-17.550000 -13.525200 -7.032744
-17.503200 -13.525200 -7.023667
-17.456400 -13.525200 -6.999198
-17.409600 -13.525200 -6.990317
-17.362800 -13.525200 -6.987440
-17.316000 -13.525200 -6.982514
-17.269200 -13.525200 -6.961468
-17.222400 -13.525200 -6.949033
-17.175600 -13.525200 -6.910050
-17.128800 -13.525200 -6.871762
-17.082000 -13.525200 -6.817639
-17.035200 -13.525200 -6.763638
-16.988400 -13.525200 -6.640211
-15.444000 -13.525200 6.865275
-15.397200 -13.525200 6.881758
-15.350400 -13.525200 6.897391
-15.303600 -13.525200 6.916410
-15.256800 -13.525200 6.921139
-15.210000 -13.525200 6.932289
-15.163200 -13.525200 6.954908
-15.116400 -13.525200 6.972414
-15.069600 -13.525200 6.981991
-15.022800 -13.525200 6.984526
-14.976000 -13.525200 6.993282
-14.929200 -13.525200 6.998972
-14.882400 -13.525200 7.012477
-14.835600 -13.525200 7.017066
-14.788800 -13.525200 7.018043
-14.742000 -13.525200 7.023266
-14.695200 -13.525200 7.025744
-14.648400 -13.525200 7.030303
-14.601600 -13.525200 7.034372
-14.554800 -13.525200 7.039298
-14.508000 -13.525200 7.043410
-14.461200 -13.525200 7.046108
-14.414400 -13.525200 7.052290
-14.367600 -13.525200 7.053975
-14.320800 -13.525200 7.048714
-14.274000 -13.525200 7.046848
-14.227200 -13.525200 7.046848
-14.180400 -13.525200 7.055978
-14.133600 -13.525200 7.063756
-14.086800 -13.525200 7.063756
-14.040000 -13.525200 7.063756
-13.993200 -13.525200 7.064660
-13.946400 -13.525200 7.064660
-13.899600 -13.525200 7.070556
-13.852800 -13.525200 7.070556
-13.806000 -13.525200 7.071650
-13.759200 -13.525200 7.070312
-13.712400 -13.525200 7.074601
-13.665600 -13.525200 7.078338
-13.618800 -13.525200 7.081652
-13.572000 -13.525200 7.089362
-13.525200 -13.525200 7.104792
-13.478400 -13.525200 7.126436
-13.431600 -13.525200 7.187836
-9.406800 -13.525200 8.947845
-9.360000 -13.525200 8.883721
-9.313200 -13.525200 8.770902
-9.266400 -13.525200 8.731567
-9.219600 -13.525200 8.725888
-9.172800 -13.525200 8.676559
-9.126000 -13.525200 8.656517
-9.079200 -13.525200 8.634107
-9.032400 -13.525200 8.580443
-8.985600 -13.525200 8.563053
-8.938800 -13.525200 8.552159
-8.892000 -13.525200 8.513300
-8.845200 -13.525200 8.455667
-8.798400 -13.525200 8.415776
-8.751600 -13.525200 8.382642
-8.704800 -13.525200 8.328275
-8.658000 -13.525200 8.287296
-8.611200 -13.525200 8.217779
-8.564400 -13.525200 8.201121
-8.517600 -13.525200 8.153678
-8.470800 -13.525200 8.125768
-8.424000 -13.525200 8.114257
-8.377200 -13.525200 8.098848
-8.330400 -13.525200 8.083944
-8.283600 -13.525200 8.064156
-8.236800 -13.525200 8.046788
-8.190000 -13.525200 8.021880
-8.143200 -13.525200 8.017376
-8.096400 -13.525200 8.011447
-8.049600 -13.525200 7.986328
-8.002800 -13.525200 7.954518
-7.956000 -13.525200 7.922583
-7.909200 -13.525200 7.844114
-7.862400 -13.525200 7.813868
-7.815600 -13.525200 7.794744
-7.768800 -13.525200 7.765487
-7.722000 -13.525200 7.747498
-7.675200 -13.525200 7.740709
-7.628400 -13.525200 7.721364
-7.581600 -13.525200 7.717240
-7.534800 -13.525200 7.681616
-7.488000 -13.525200 7.652327
-7.441200 -13.525200 7.636963
-7.394400 -13.525200 7.610454
-7.347600 -13.525200 7.600873
-7.300800 -13.525200 7.583133
-7.254000 -13.525200 7.564475
-7.207200 -13.525200 7.560943
-7.160400 -13.525200 7.550278
-7.113600 -13.525200 7.547198
-7.066800 -13.525200 7.517578
-7.020000 -13.525200 7.483336
-6.973200 -13.525200 7.470037
-6.926400 -13.525200 7.442445
-6.879600 -13.525200 7.425550
-6.832800 -13.525200 7.425550
-6.786000 -13.525200 7.409734
-6.739200 -13.525200 7.409943
-6.692400 -13.525200 7.426059
-6.645600 -13.525200 7.417966
-6.598800 -13.525200 7.406159
-6.552000 -13.525200 7.375335
-6.505200 -13.525200 7.303151
-6.458400 -13.525200 7.261530
-6.411600 -13.525200 7.199857
-6.364800 -13.525200 7.193951
-6.318000 -13.525200 7.195560
-6.271200 -13.525200 7.191160
-6.224400 -13.525200 7.191160
-6.177600 -13.525200 7.191160
-6.130800 -13.525200 7.194619
-6.084000 -13.525200 7.203739
-6.037200 -13.525200 7.203739
-5.990400 -13.525200 7.194619
-5.943600 -13.525200 7.188917
-5.896800 -13.525200 7.188917
-5.850000 -13.525200 7.188042
-5.803200 -13.525200 7.176211
-5.756400 -13.525200 7.129887
-5.709600 -13.525200 7.109620
-5.662800 -13.525200 7.090909
-5.616000 -13.525200 7.098960
-5.569200 -13.525200 7.094976
-5.522400 -13.525200 7.092418
-5.475600 -13.525200 7.111999
-5.428800 -13.525200 7.092418
-5.382000 -13.525200 7.085510
-5.335200 -13.525200 7.054086
-5.288400 -13.525200 7.025147
-5.241600 -13.525200 6.990145
-5.194800 -13.525200 6.956341
-5.148000 -13.525200 6.938308
-5.101200 -13.525200 6.938308
-5.054400 -13.525200 6.936828
-5.007600 -13.525200 6.941577
-4.960800 -13.525200 6.945859
-4.914000 -13.525200 6.951420
-4.867200 -13.525200 6.977593
-4.820400 -13.525200 6.987580
-4.773600 -13.525200 6.991796
-4.726800 -13.525200 6.979467
-4.680000 -13.525200 6.977593
-4.633200 -13.525200 6.965155
-4.586400 -13.525200 6.921754
-4.539600 -13.525200 6.899549
-4.492800 -13.525200 6.885023
-4.446000 -13.525200 6.874114
-4.399200 -13.525200 6.871066
-4.352400 -13.525200 6.863684
-4.305600 -13.525200 6.855270
-4.258800 -13.525200 6.849232
-4.212000 -13.525200 6.844361
-4.165200 -13.525200 6.839127
-4.118400 -13.525200 6.830833
-4.071600 -13.525200 6.818063
-4.024800 -13.525200 6.824976
-3.978000 -13.525200 6.824976
-3.931200 -13.525200 6.830833
-3.884400 -13.525200 6.847569
-3.837600 -13.525200 6.847569
-3.790800 -13.525200 6.848203
-3.744000 -13.525200 6.833857
-3.697200 -13.525200 6.827302
-3.650400 -13.525200 6.818640
-3.603600 -13.525200 6.795807
-3.556800 -13.525200 6.773864
-3.510000 -13.525200 6.773864
-3.463200 -13.525200 6.770942
-3.416400 -13.525200 6.761030
-3.369600 -13.525200 6.768774
-3.322800 -13.525200 6.768774
-3.276000 -13.525200 6.770240
-3.229200 -13.525200 6.778056
-3.182400 -13.525200 6.780205
-3.135600 -13.525200 6.780799
-3.088800 -13.525200 6.787909
-3.042000 -13.525200 6.792708
-2.995200 -13.525200 6.798762
-2.948400 -13.525200 6.816020
-2.901600 -13.525200 6.798762
-2.854800 -13.525200 6.790973
-2.808000 -13.525200 6.792708
-2.761200 -13.525200 6.796824
-2.714400 -13.525200 6.788394
-2.667600 -13.525200 6.787561
-2.620800 -13.525200 6.773626
-2.574000 -13.525200 6.788394
-2.527200 -13.525200 6.793148
-2.480400 -13.525200 6.793148
-2.433600 -13.525200 6.793148
-2.386800 -13.525200 6.804322
-2.340000 -13.525200 6.808894
-2.293200 -13.525200 6.808894
-2.246400 -13.525200 6.807496
-2.199600 -13.525200 6.806085
-2.152800 -13.525200 6.807496
-2.106000 -13.525200 6.806085
-2.059200 -13.525200 6.806085
-2.012400 -13.525200 6.807509
-1.965600 -13.525200 6.807780
-1.918800 -13.525200 6.809988
-1.872000 -13.525200 6.809988
-1.825200 -13.525200 6.809988
-1.778400 -13.525200 6.811555
-1.731600 -13.525200 6.811555
-1.684800 -13.525200 6.807880
-1.638000 -13.525200 6.812212
-1.591200 -13.525200 6.816215
-1.544400 -13.525200 6.816621
-1.497600 -13.525200 6.826162
-1.450800 -13.525200 6.839903
-1.404000 -13.525200 6.868936
-1.357200 -13.525200 6.876601
-1.310400 -13.525200 6.887002
-1.263600 -13.525200 6.887002
-1.216800 -13.525200 6.887002
-1.170000 -13.525200 6.887002
-1.123200 -13.525200 6.869035
-1.076400 -13.525200 6.862766
-1.029600 -13.525200 6.857493
-0.982800 -13.525200 6.846120
-0.936000 -13.525200 6.847017
-0.889200 -13.525200 6.851337
-0.842400 -13.525200 6.861699
-0.795600 -13.525200 6.881248
-0.748800 -13.525200 6.885601
-0.702000 -13.525200 6.888607
-0.655200 -13.525200 6.901440
-0.608400 -13.525200 6.906826
-0.561600 -13.525200 6.908635
-0.514800 -13.525200 6.929293
-0.468000 -13.525200 6.949857
-0.421200 -13.525200 6.952145
-0.374400 -13.525200 6.973445
-0.327600 -13.525200 6.976953
-0.280800 -13.525200 6.985027
-0.234000 -13.525200 6.988041
-0.187200 -13.525200 6.995552
-0.140400 -13.525200 7.006550
-0.093600 -13.525200 7.046715
-0.046800 -13.525200 7.066336
0.000000 -13.525200 7.085693
0.046800 -13.525200 7.102453
0.093600 -13.525200 7.086471
0.140400 -13.525200 7.085693
0.187200 -13.525200 7.085693
0.234000 -13.525200 7.085549
0.280800 -13.525200 7.073139
0.327600 -13.525200 7.073139
0.374400 -13.525200 7.085549
0.421200 -13.525200 7.102765
0.468000 -13.525200 7.119154
0.514800 -13.525200 7.122608
0.561600 -13.525200 7.124999
0.608400 -13.525200 7.145940
0.655200 -13.525200 7.168916
0.702000 -13.525200 7.180090
0.748800 -13.525200 7.182337
0.795600 -13.525200 7.178489
0.842400 -13.525200 7.182337
0.889200 -13.525200 7.183720
0.936000 -13.525200 7.184932
0.982800 -13.525200 7.180090
1.029600 -13.525200 7.178489
1.076400 -13.525200 7.183720
1.123200 -13.525200 7.187519
1.170000 -13.525200 7.199498
1.216800 -13.525200 7.210339
1.263600 -13.525200 7.238810
1.310400 -13.525200 7.242920
1.357200 -13.525200 7.259572
1.404000 -13.525200 7.262296
1.450800 -13.525200 7.272383
1.497600 -13.525200 7.304517
1.544400 -13.525200 7.341330
1.591200 -13.525200 7.356349
1.638000 -13.525200 7.396989
1.684800 -13.525200 7.420902
1.731600 -13.525200 7.431260
1.778400 -13.525200 7.452516
1.825200 -13.525200 7.437227
1.872000 -13.525200 7.452516
1.918800 -13.525200 7.453394
1.965600 -13.525200 7.453394
2.012400 -13.525200 7.459037
2.059200 -13.525200 7.467622
2.106000 -13.525200 7.471365
2.152800 -13.525200 7.473126
2.199600 -13.525200 7.485154
2.246400 -13.525200 7.510306
2.293200 -13.525200 7.564723
2.340000 -13.525200 7.600965
2.386800 -13.525200 7.611881
2.433600 -13.525200 7.629723
2.480400 -13.525200 7.632781
2.527200 -13.525200 7.639268
2.574000 -13.525200 7.656720
2.620800 -13.525200 7.656720
2.667600 -13.525200 7.674472
2.714400 -13.525200 7.688676
2.761200 -13.525200 7.710978
2.808000 -13.525200 7.729130
2.854800 -13.525200 7.758689
2.901600 -13.525200 7.790720
2.948400 -13.525200 7.801356
2.995200 -13.525200 7.830905
3.042000 -13.525200 7.853092
3.088800 -13.525200 7.888901
3.135600 -13.525200 7.896016
3.182400 -13.525200 7.915990
3.229200 -13.525200 7.920954
3.276000 -13.525200 7.930512
3.322800 -13.525200 7.939633
3.369600 -13.525200 7.944805
3.416400 -13.525200 7.957877
3.463200 -13.525200 7.983709
3.510000 -13.525200 7.990059
3.556800 -13.525200 8.062746
3.603600 -13.525200 8.083888
3.650400 -13.525200 8.115048
3.697200 -13.525200 8.135982
3.744000 -13.525200 8.184495
3.790800 -13.525200 8.193812
3.837600 -13.525200 8.246552
3.884400 -13.525200 8.265430
3.931200 -13.525200 8.287125
3.978000 -13.525200 8.298785
4.024800 -13.525200 8.318034
4.071600 -13.525200 8.342389
4.118400 -13.525200 8.353750
4.165200 -13.525200 8.369996
4.212000 -13.525200 8.418090
4.258800 -13.525200 8.462787
4.305600 -13.525200 8.493427
4.352400 -13.525200 8.524142
4.399200 -13.525200 8.550186
4.446000 -13.525200 8.578315
4.492800 -13.525200 8.605934
4.539600 -13.525200 8.666029
4.586400 -13.525200 8.732384
4.633200 -13.525200 8.793765
4.680000 -13.525200 8.843998
4.726800 -13.525200 8.880056
4.773600 -13.525200 8.945859
4.820400 -13.525200 8.963337
4.867200 -13.525200 8.972090
4.914000 -13.525200 8.956513
4.960800 -13.525200 9.101485
5.007600 -13.525200 9.202800
5.054400 -13.525200 9.319607
5.101200 -13.525200 23.181832
5.148000 -13.525200 29.401655
5.194800 -13.525200 29.414389
5.241600 -13.525200 29.422265
5.288400 -13.525200 29.423737
5.335200 -13.525200 29.437859
12.589200 -13.525200 8.059367
12.636000 -13.525200 8.051428
12.682800 -13.525200 8.033156
12.729600 -13.525200 8.024975
12.776400 -13.525200 8.024227
12.823200 -13.525200 8.015407
12.870000 -13.525200 8.017343
12.916800 -13.525200 8.014259
12.963600 -13.525200 8.015407
13.010400 -13.525200 8.015923
13.057200 -13.525200 8.015923
13.104000 -13.525200 8.010847
13.150800 -13.525200 8.010847
13.197600 -13.525200 8.015923
13.244400 -13.525200 8.033153
13.291200 -13.525200 8.033153
13.338000 -13.525200 8.042373
13.384800 -13.525200 8.046799
13.431600 -13.525200 8.053010
13.478400 -13.525200 8.047478
13.525200 -13.525200 8.045002
13.572000 -13.525200 8.043951
13.618800 -13.525200 8.043951
13.665600 -13.525200 8.039951
13.712400 -13.525200 8.043951
13.759200 -13.525200 8.039951
13.806000 -13.525200 8.039951
13.852800 -13.525200 8.043951
13.899600 -13.525200 8.051624
13.946400 -13.525200 8.051738
13.993200 -13.525200 8.052083
14.040000 -13.525200 8.057817
14.086800 -13.525200 8.064540
14.133600 -13.525200 8.060425
14.180400 -13.525200 8.067131
14.227200 -13.525200 8.064540
14.274000 -13.525200 8.062283
14.320800 -13.525200 8.056516
14.367600 -13.525200 8.033494
14.414400 -13.525200 8.010791
14.461200 -13.525200 7.990426
15.256800 -13.525200 6.766928
15.303600 -13.525200 6.776837
15.397200 -13.525200 6.754782
15.444000 -13.525200 6.756461
15.490800 -13.525200 6.763677
15.537600 -13.525200 6.770075
15.584400 -13.525200 6.770075
15.631200 -13.525200 6.756461
15.678000 -13.525200 6.765504
15.724800 -13.525200 6.765504
15.771600 -13.525200 6.754111
15.818400 -13.525200 6.743768
15.865200 -13.525200 6.714103
15.912000 -13.525200 6.701725
16.239600 -13.525200 4.628671
16.286400 -13.525200 4.503653
16.333200 -13.525200 4.138572
-18.720000 -13.478400 0.000000
-18.673200 -13.478400 0.000000
-18.626400 -13.478400 0.000000
-18.579600 -13.478400 -7.170720
-18.532800 -13.478400 -7.172185
-18.486000 -13.478400 -7.170720
-18.439200 -13.478400 -7.165925
-18.392400 -13.478400 -7.165925
-18.345600 -13.478400 -7.148582
-18.298800 -13.478400 -7.136453
-18.252000 -13.478400 -7.117523
-18.205200 -13.478400 -7.108575
-18.158400 -13.478400 -7.081007
-18.111600 -13.478400 -7.076579
-18.064800 -13.478400 -7.076579
-18.018000 -13.478400 -7.076579
-17.971200 -13.478400 -7.090987
-17.924400 -13.478400 -7.095999
-17.877600 -13.478400 -7.090520
-17.830800 -13.478400 -7.086119
-17.784000 -13.478400 -7.086119
-17.737200 -13.478400 -7.063345
-17.690400 -13.478400 -7.056927
-17.643600 -13.478400 -7.040091
-17.596800 -13.478400 -7.023667
-17.550000 -13.478400 -7.020243
-17.503200 -13.478400 -7.000188
-17.456400 -13.478400 -6.993268
-17.409600 -13.478400 -6.985531
-17.362800 -13.478400 -6.984333
-17.316000 -13.478400 -6.976171
-17.269200 -13.478400 -6.959024
-17.222400 -13.478400 -6.943408
-17.175600 -13.478400 -6.907238
-17.128800 -13.478400 -6.860069
-17.082000 -13.478400 -6.781522
-17.035200 -13.478400 -6.664722
-15.490800 -13.478400 6.858995
-15.444000 -13.478400 6.881758
-15.397200 -13.478400 6.899816
-15.350400 -13.478400 6.916410
-15.303600 -13.478400 6.924449
-15.256800 -13.478400 6.932289
-15.210000 -13.478400 6.944946
-15.163200 -13.478400 6.970237
-15.116400 -13.478400 6.981991
-15.069600 -13.478400 6.991063
-15.022800 -13.478400 7.005139
-14.976000 -13.478400 7.018043
-14.929200 -13.478400 7.019744
-14.882400 -13.478400 7.023243
-14.835600 -13.478400 7.023266
-14.788800 -13.478400 7.029920
-14.742000 -13.478400 7.033516
-14.695200 -13.478400 7.032369
-14.648400 -13.478400 7.034192
-14.601600 -13.478400 7.046108
-14.554800 -13.478400 7.047556
-14.508000 -13.478400 7.046108
-14.461200 -13.478400 7.052290
-14.414400 -13.478400 7.065489
-14.367600 -13.478400 7.064305
-14.320800 -13.478400 7.061820
-14.274000 -13.478400 7.056107
-14.227200 -13.478400 7.056107
-14.180400 -13.478400 7.064305
-14.133600 -13.478400 7.065938
-14.086800 -13.478400 7.064660
-14.040000 -13.478400 7.064660
-13.993200 -13.478400 7.065938
-13.946400 -13.478400 7.065938
-13.899600 -13.478400 7.070556
-13.852800 -13.478400 7.070556
-13.806000 -13.478400 7.071650
-13.759200 -13.478400 7.070556
-13.712400 -13.478400 7.077444
-13.665600 -13.478400 7.083236
-13.618800 -13.478400 7.092285
-13.572000 -13.478400 7.113460
-13.525200 -13.478400 7.137225
-13.478400 -13.478400 7.168064
-13.431600 -13.478400 7.239674
-9.406800 -13.478400 8.946245
-9.360000 -13.478400 8.872515
-9.313200 -13.478400 8.762181
-9.266400 -13.478400 8.728517
-9.219600 -13.478400 8.731567
-9.172800 -13.478400 8.709671
-9.126000 -13.478400 8.671390
-9.079200 -13.478400 8.654756
-9.032400 -13.478400 8.612838
-8.985600 -13.478400 8.567571
-8.938800 -13.478400 8.561004
-8.892000 -13.478400 8.519263
-8.845200 -13.478400 8.477493
-8.798400 -13.478400 8.435596
-8.751600 -13.478400 8.405285
-8.704800 -13.478400 8.354761
-8.658000 -13.478400 8.311461
-8.611200 -13.478400 8.217779
-8.564400 -13.478400 8.207046
-8.517600 -13.478400 8.188011
-8.470800 -13.478400 8.146154
-8.424000 -13.478400 8.118754
-8.377200 -13.478400 8.125768
-8.330400 -13.478400 8.090668
-8.283600 -13.478400 8.071261
-8.236800 -13.478400 8.054897
-8.190000 -13.478400 8.018135
-8.143200 -13.478400 8.017229
-8.096400 -13.478400 8.000143
-8.049600 -13.478400 7.979008
-8.002800 -13.478400 7.950032
-7.956000 -13.478400 7.913437
-7.909200 -13.478400 7.840627
-7.862400 -13.478400 7.816744
-7.815600 -13.478400 7.798117
-7.768800 -13.478400 7.773078
-7.722000 -13.478400 7.756324
-7.675200 -13.478400 7.740915
-7.628400 -13.478400 7.721364
-7.581600 -13.478400 7.709142
-7.534800 -13.478400 7.677326
-7.488000 -13.478400 7.650935
-7.441200 -13.478400 7.630514
-7.394400 -13.478400 7.610454
-7.347600 -13.478400 7.600553
-7.300800 -13.478400 7.581617
-7.254000 -13.478400 7.560943
-7.207200 -13.478400 7.560943
-7.160400 -13.478400 7.535880
-7.113600 -13.478400 7.533260
-7.066800 -13.478400 7.517578
-7.020000 -13.478400 7.485869
-6.973200 -13.478400 7.476838
-6.926400 -13.478400 7.429550
-6.879600 -13.478400 7.410228
-6.832800 -13.478400 7.409734
-6.786000 -13.478400 7.404356
-6.739200 -13.478400 7.406159
-6.692400 -13.478400 7.410228
-6.645600 -13.478400 7.406159
-6.598800 -13.478400 7.398680
-6.552000 -13.478400 7.375335
-6.505200 -13.478400 7.296869
-6.458400 -13.478400 7.257865
-6.411600 -13.478400 7.199857
-6.364800 -13.478400 7.195560
-6.318000 -13.478400 7.195758
-6.271200 -13.478400 7.195758
-6.224400 -13.478400 7.195560
-6.177600 -13.478400 7.195560
-6.130800 -13.478400 7.205433
-6.084000 -13.478400 7.206437
-6.037200 -13.478400 7.212900
-5.990400 -13.478400 7.206437
-5.943600 -13.478400 7.203739
-5.896800 -13.478400 7.206437
-5.850000 -13.478400 7.188917
-5.803200 -13.478400 7.169320
-5.756400 -13.478400 7.124942
-5.709600 -13.478400 7.102896
-5.662800 -13.478400 7.085510
-5.616000 -13.478400 7.086041
-5.569200 -13.478400 7.085510
-5.522400 -13.478400 7.085510
-5.475600 -13.478400 7.092418
-5.428800 -13.478400 7.085510
-5.382000 -13.478400 7.061316
-5.335200 -13.478400 7.033781
-5.288400 -13.478400 7.023902
-5.241600 -13.478400 6.971406
-5.194800 -13.478400 6.956341
-5.148000 -13.478400 6.940773
-5.101200 -13.478400 6.940773
-5.054400 -13.478400 6.938308
-5.007600 -13.478400 6.943038
-4.960800 -13.478400 6.947781
-4.914000 -13.478400 6.956250
-4.867200 -13.478400 6.977593
-4.820400 -13.478400 6.989728
-4.773600 -13.478400 6.993360
-4.726800 -13.478400 6.983331
-4.680000 -13.478400 6.977593
-4.633200 -13.478400 6.965155
-4.586400 -13.478400 6.913879
-4.539600 -13.478400 6.899094
-4.492800 -13.478400 6.887469
-4.446000 -13.478400 6.872817
-4.399200 -13.478400 6.866940
-4.352400 -13.478400 6.855270
-4.305600 -13.478400 6.852192
-4.258800 -13.478400 6.844957
-4.212000 -13.478400 6.839868
-4.165200 -13.478400 6.838969
-4.118400 -13.478400 6.837910
-4.071600 -13.478400 6.832870
-4.024800 -13.478400 6.830833
-3.978000 -13.478400 6.832870
-3.931200 -13.478400 6.844604
-3.884400 -13.478400 6.848203
-3.837600 -13.478400 6.848203
-3.790800 -13.478400 6.848203
-3.744000 -13.478400 6.833857
-3.697200 -13.478400 6.826861
-3.650400 -13.478400 6.801692
-3.603600 -13.478400 6.773864
-3.556800 -13.478400 6.770240
-3.510000 -13.478400 6.770240
-3.463200 -13.478400 6.764542
-3.416400 -13.478400 6.750372
-3.369600 -13.478400 6.764027
-3.322800 -13.478400 6.764542
-3.276000 -13.478400 6.770942
-3.229200 -13.478400 6.780799
-3.182400 -13.478400 6.780205
-3.135600 -13.478400 6.780799
-3.088800 -13.478400 6.790973
-3.042000 -13.478400 6.792096
-2.995200 -13.478400 6.792708
-2.948400 -13.478400 6.798762
-2.901600 -13.478400 6.792096
-2.854800 -13.478400 6.788394
-2.808000 -13.478400 6.788394
-2.761200 -13.478400 6.788032
-2.714400 -13.478400 6.770260
-2.667600 -13.478400 6.770260
-2.620800 -13.478400 6.767772
-2.574000 -13.478400 6.770260
-2.527200 -13.478400 6.771564
-2.480400 -13.478400 6.771564
-2.433600 -13.478400 6.778894
-2.386800 -13.478400 6.793101
-2.340000 -13.478400 6.797051
-2.293200 -13.478400 6.797051
-2.246400 -13.478400 6.791251
-2.199600 -13.478400 6.791251
-2.152800 -13.478400 6.797051
-2.106000 -13.478400 6.774161
-2.059200 -13.478400 6.766434
-2.012400 -13.478400 6.771309
-1.965600 -13.478400 6.774161
-1.918800 -13.478400 6.792526
-1.872000 -13.478400 6.796434
-1.825200 -13.478400 6.807780
-1.778400 -13.478400 6.811555
-1.731600 -13.478400 6.816215
-1.684800 -13.478400 6.811555
-1.638000 -13.478400 6.818423
-1.591200 -13.478400 6.822858
-1.544400 -13.478400 6.827011
-1.497600 -13.478400 6.830648
-1.450800 -13.478400 6.845062
-1.404000 -13.478400 6.868936
-1.357200 -13.478400 6.876601
-1.310400 -13.478400 6.889419
-1.263600 -13.478400 6.894892
-1.216800 -13.478400 6.894892
-1.170000 -13.478400 6.905344
-1.123200 -13.478400 6.887002
-1.076400 -13.478400 6.885133
-1.029600 -13.478400 6.873856
-0.982800 -13.478400 6.856745
-0.936000 -13.478400 6.855864
-0.889200 -13.478400 6.857493
-0.842400 -13.478400 6.864138
-0.795600 -13.478400 6.876862
-0.748800 -13.478400 6.885601
-0.702000 -13.478400 6.888607
-0.655200 -13.478400 6.901440
-0.608400 -13.478400 6.907507
-0.561600 -13.478400 6.908635
-0.514800 -13.478400 6.921516
-0.468000 -13.478400 6.934340
-0.421200 -13.478400 6.946994
-0.374400 -13.478400 6.956953
-0.327600 -13.478400 6.971892
-0.280800 -13.478400 6.973445
-0.234000 -13.478400 6.981341
-0.187200 -13.478400 6.994614
-0.140400 -13.478400 7.006026
-0.093600 -13.478400 7.017121
-0.046800 -13.478400 7.046715
0.000000 -13.478400 7.085693
0.046800 -13.478400 7.095941
0.093600 -13.478400 7.095941
0.140400 -13.478400 7.095941
0.187200 -13.478400 7.086471
0.234000 -13.478400 7.086471
0.280800 -13.478400 7.086149
0.327600 -13.478400 7.084894
0.374400 -13.478400 7.090870
0.421200 -13.478400 7.104811
0.468000 -13.478400 7.119154
0.514800 -13.478400 7.123175
0.561600 -13.478400 7.127066
0.608400 -13.478400 7.145940
0.655200 -13.478400 7.162083
0.702000 -13.478400 7.162083
0.748800 -13.478400 7.182337
0.795600 -13.478400 7.178449
0.842400 -13.478400 7.183720
0.889200 -13.478400 7.183720
0.936000 -13.478400 7.187519
0.982800 -13.478400 7.183720
1.029600 -13.478400 7.183720
1.076400 -13.478400 7.187519
1.123200 -13.478400 7.196837
1.170000 -13.478400 7.199498
1.216800 -13.478400 7.208520
1.263600 -13.478400 7.232645
1.310400 -13.478400 7.238810
1.357200 -13.478400 7.257400
1.404000 -13.478400 7.261907
1.450800 -13.478400 7.271970
1.497600 -13.478400 7.318724
1.544400 -13.478400 7.341330
1.591200 -13.478400 7.374779
1.638000 -13.478400 7.396989
1.684800 -13.478400 7.409050
1.731600 -13.478400 7.423975
1.778400 -13.478400 7.434747
1.825200 -13.478400 7.427816
1.872000 -13.478400 7.434747
1.918800 -13.478400 7.437227
1.965600 -13.478400 7.441425
2.012400 -13.478400 7.452516
2.059200 -13.478400 7.459468
2.106000 -13.478400 7.467622
2.152800 -13.478400 7.473126
2.199600 -13.478400 7.485154
2.246400 -13.478400 7.526042
2.293200 -13.478400 7.564723
2.340000 -13.478400 7.594441
2.386800 -13.478400 7.602744
2.433600 -13.478400 7.618471
2.480400 -13.478400 7.624214
2.527200 -13.478400 7.631316
2.574000 -13.478400 7.648081
2.620800 -13.478400 7.650669
2.667600 -13.478400 7.665991
2.714400 -13.478400 7.686667
2.761200 -13.478400 7.698947
2.808000 -13.478400 7.727500
2.854800 -13.478400 7.757355
2.901600 -13.478400 7.790720
2.948400 -13.478400 7.805514
2.995200 -13.478400 7.835267
3.042000 -13.478400 7.857653
3.088800 -13.478400 7.888901
3.135600 -13.478400 7.895249
3.182400 -13.478400 7.911615
3.229200 -13.478400 7.920954
3.276000 -13.478400 7.931923
3.322800 -13.478400 7.944805
3.369600 -13.478400 7.956016
3.416400 -13.478400 7.972585
3.463200 -13.478400 7.989177
3.510000 -13.478400 8.039359
3.556800 -13.478400 8.070982
3.603600 -13.478400 8.094184
3.650400 -13.478400 8.116670
3.697200 -13.478400 8.135982
3.744000 -13.478400 8.168946
3.790800 -13.478400 8.196037
3.837600 -13.478400 8.246552
3.884400 -13.478400 8.278321
3.931200 -13.478400 8.298785
3.978000 -13.478400 8.303765
4.024800 -13.478400 8.320310
4.071600 -13.478400 8.339682
4.118400 -13.478400 8.346814
4.165200 -13.478400 8.364640
4.212000 -13.478400 8.412464
4.258800 -13.478400 8.462787
4.305600 -13.478400 8.493969
4.352400 -13.478400 8.547009
4.399200 -13.478400 8.558235
4.446000 -13.478400 8.578315
4.492800 -13.478400 8.601735
4.539600 -13.478400 8.655294
4.586400 -13.478400 8.728605
4.633200 -13.478400 8.766237
4.680000 -13.478400 8.843998
4.726800 -13.478400 8.879199
4.773600 -13.478400 8.912921
4.820400 -13.478400 8.956513
4.867200 -13.478400 8.991627
4.914000 -13.478400 8.956513
4.960800 -13.478400 9.086199
5.007600 -13.478400 9.202800
5.054400 -13.478400 9.333216
5.101200 -13.478400 23.181832
5.148000 -13.478400 29.410821
5.194800 -13.478400 29.423737
5.241600 -13.478400 29.426238
5.288400 -13.478400 29.433336
5.335200 -13.478400 29.438094
12.589200 -13.478400 8.076708
12.636000 -13.478400 8.059367
12.682800 -13.478400 8.033156
12.729600 -13.478400 8.032041
12.776400 -13.478400 8.013969
12.823200 -13.478400 8.014723
12.870000 -13.478400 8.032041
12.916800 -13.478400 8.015923
12.963600 -13.478400 8.015407
13.010400 -13.478400 8.015923
13.057200 -13.478400 8.017343
13.104000 -13.478400 8.014259
13.150800 -13.478400 8.017343
13.197600 -13.478400 8.020932
13.244400 -13.478400 8.033153
13.291200 -13.478400 8.039659
13.338000 -13.478400 8.047465
13.384800 -13.478400 8.047465
13.431600 -13.478400 8.053010
13.478400 -13.478400 8.047478
13.525200 -13.478400 8.047465
13.572000 -13.478400 8.047465
13.618800 -13.478400 8.046799
13.665600 -13.478400 8.043951
13.712400 -13.478400 8.045146
13.759200 -13.478400 8.045146
13.806000 -13.478400 8.050559
13.852800 -13.478400 8.051624
13.899600 -13.478400 8.051738
13.946400 -13.478400 8.052083
13.993200 -13.478400 8.053001
14.040000 -13.478400 8.067131
14.086800 -13.478400 8.067131
14.133600 -13.478400 8.065609
14.180400 -13.478400 8.071967
14.227200 -13.478400 8.070365
14.274000 -13.478400 8.070365
14.320800 -13.478400 8.065609
14.367600 -13.478400 8.056516
14.414400 -13.478400 8.033494
14.461200 -13.478400 8.024114
14.508000 -13.478400 7.992036
15.256800 -13.478400 6.802412
15.303600 -13.478400 6.802412
15.444000 -13.478400 6.763677
15.490800 -13.478400 6.773043
15.537600 -13.478400 6.770075
15.584400 -13.478400 6.773043
15.631200 -13.478400 6.773043
15.678000 -13.478400 6.775102
15.724800 -13.478400 6.776849
15.771600 -13.478400 6.775102
15.818400 -13.478400 6.754099
15.865200 -13.478400 6.718747
15.912000 -13.478400 6.712667
15.958800 -13.478400 6.680827
16.239600 -13.478400 4.814551
16.894800 -13.478400 0.747658
16.941600 -13.478400 0.497721
-18.720000 -13.431600 0.000000
-18.673200 -13.431600 0.000000
-18.626400 -13.431600 0.000000
-18.579600 -13.431600 -7.147369
-18.532800 -13.431600 -7.147369
-18.486000 -13.431600 -7.148582
-18.439200 -13.431600 -7.148582
-18.392400 -13.431600 -7.151832
-18.345600 -13.431600 -7.147369
-18.298800 -13.431600 -7.136453
-18.252000 -13.431600 -7.134949
-18.205200 -13.431600 -7.112063
-18.158400 -13.431600 -7.096321
-18.111600 -13.431600 -7.084585
-18.064800 -13.431600 -7.084585
-18.018000 -13.431600 -7.076579
-17.971200 -13.431600 -7.090520
-17.924400 -13.431600 -7.090520
-17.877600 -13.431600 -7.085649
-17.830800 -13.431600 -7.084585
-17.784000 -13.431600 -7.065121
-17.737200 -13.431600 -7.061178
-17.690400 -13.431600 -7.056927
-17.643600 -13.431600 -7.040091
-17.596800 -13.431600 -7.023667
-17.550000 -13.431600 -7.020243
-17.503200 -13.431600 -7.001015
-17.456400 -13.431600 -6.990317
-17.409600 -13.431600 -6.982514
-17.362800 -13.431600 -6.977419
-17.316000 -13.431600 -6.959024
-17.269200 -13.431600 -6.943408
-17.222400 -13.431600 -6.921344
-17.175600 -13.431600 -6.875817
-17.128800 -13.431600 -6.814215
-17.082000 -13.431600 -6.752000
-15.490800 -13.431600 6.881758
-15.444000 -13.431600 6.907093
-15.397200 -13.431600 6.917182
-15.350400 -13.431600 6.927978
-15.303600 -13.431600 6.937275
-15.256800 -13.431600 6.944946
-15.210000 -13.431600 6.971747
-15.163200 -13.431600 6.981945
-15.116400 -13.431600 6.993103
-15.069600 -13.431600 7.005139
-15.022800 -13.431600 7.029669
-14.976000 -13.431600 7.029920
-14.929200 -13.431600 7.030369
-14.882400 -13.431600 7.033516
-14.835600 -13.431600 7.034305
-14.788800 -13.431600 7.035091
-14.742000 -13.431600 7.041674
-14.695200 -13.431600 7.042569
-14.648400 -13.431600 7.046108
-14.601600 -13.431600 7.052290
-14.554800 -13.431600 7.053199
-14.508000 -13.431600 7.052290
-14.461200 -13.431600 7.060107
-14.414400 -13.431600 7.066587
-14.367600 -13.431600 7.066587
-14.320800 -13.431600 7.065489
-14.274000 -13.431600 7.065489
-14.227200 -13.431600 7.067075
-14.180400 -13.431600 7.068699
-14.133600 -13.431600 7.071274
-14.086800 -13.431600 7.071274
-14.040000 -13.431600 7.071232
-13.993200 -13.431600 7.073420
-13.946400 -13.431600 7.074601
-13.899600 -13.431600 7.074876
-13.852800 -13.431600 7.078272
-13.806000 -13.431600 7.078643
-13.759200 -13.431600 7.077444
-13.712400 -13.431600 7.081608
-13.665600 -13.431600 7.089362
-13.618800 -13.431600 7.115176
-13.572000 -13.431600 7.137225
-13.525200 -13.431600 7.169892
-13.478400 -13.431600 7.228748
-9.406800 -13.431600 8.926580
-9.360000 -13.431600 8.814857
-9.313200 -13.431600 8.750983
-9.266400 -13.431600 8.728517
-9.219600 -13.431600 8.731567
-9.172800 -13.431600 8.724796
-9.126000 -13.431600 8.695481
-9.079200 -13.431600 8.671214
-9.032400 -13.431600 8.638214
-8.985600 -13.431600 8.603410
-8.938800 -13.431600 8.565512
-8.892000 -13.431600 8.542070
-8.845200 -13.431600 8.493427
-8.798400 -13.431600 8.443065
-8.751600 -13.431600 8.405285
-8.704800 -13.431600 8.373283
-8.658000 -13.431600 8.317641
-8.611200 -13.431600 8.272078
-8.564400 -13.431600 8.210533
-8.517600 -13.431600 8.191753
-8.470800 -13.431600 8.153678
-8.424000 -13.431600 8.144731
-8.377200 -13.431600 8.145417
-8.330400 -13.431600 8.097295
-8.283600 -13.431600 8.090668
-8.236800 -13.431600 8.056959
-8.190000 -13.431600 8.021880
-8.143200 -13.431600 8.017376
-8.096400 -13.431600 7.993287
-8.049600 -13.431600 7.974796
-8.002800 -13.431600 7.928123
-7.956000 -13.431600 7.873458
-7.909200 -13.431600 7.844114
-7.862400 -13.431600 7.818418
-7.815600 -13.431600 7.808408
-7.768800 -13.431600 7.780054
-7.722000 -13.431600 7.773078
-7.675200 -13.431600 7.756324
-7.628400 -13.431600 7.740915
-7.581600 -13.431600 7.717240
-7.534800 -13.431600 7.677326
-7.488000 -13.431600 7.656794
-7.441200 -13.431600 7.632422
-7.394400 -13.431600 7.613247
-7.347600 -13.431600 7.600873
-7.300800 -13.431600 7.583133
-7.254000 -13.431600 7.564475
-7.207200 -13.431600 7.585313
-7.160400 -13.431600 7.560943
-7.113600 -13.431600 7.547198
-7.066800 -13.431600 7.533879
-7.020000 -13.431600 7.513577
-6.973200 -13.431600 7.463490
-6.926400 -13.431600 7.427603
-6.879600 -13.431600 7.409734
-6.832800 -13.431600 7.400498
-6.786000 -13.431600 7.396092
-6.739200 -13.431600 7.398680
-6.692400 -13.431600 7.409734
-6.645600 -13.431600 7.398680
-6.598800 -13.431600 7.396092
-6.552000 -13.431600 7.363815
-6.505200 -13.431600 7.295418
-6.458400 -13.431600 7.240345
-6.411600 -13.431600 7.218699
-6.364800 -13.431600 7.211188
-6.318000 -13.431600 7.211188
-6.271200 -13.431600 7.211188
-6.224400 -13.431600 7.210841
-6.177600 -13.431600 7.210841
-6.130800 -13.431600 7.217202
-6.084000 -13.431600 7.217258
-6.037200 -13.431600 7.217202
-5.990400 -13.431600 7.212900
-5.943600 -13.431600 7.206437
-5.896800 -13.431600 7.206437
-5.850000 -13.431600 7.188042
-5.803200 -13.431600 7.138801
-5.756400 -13.431600 7.111999
-5.709600 -13.431600 7.090909
-5.662800 -13.431600 7.068043
-5.616000 -13.431600 7.074901
-5.569200 -13.431600 7.059142
-5.522400 -13.431600 7.061316
-5.475600 -13.431600 7.085510
-5.428800 -13.431600 7.057308
-5.382000 -13.431600 7.049628
-5.335200 -13.431600 7.033034
-5.288400 -13.431600 7.020454
-5.241600 -13.431600 6.976246
-5.194800 -13.431600 6.964822
-5.148000 -13.431600 6.941577
-5.101200 -13.431600 6.941355
-5.054400 -13.431600 6.940773
-5.007600 -13.431600 6.943038
-4.960800 -13.431600 6.947781
-4.914000 -13.431600 6.947781
-4.867200 -13.431600 6.968259
-4.820400 -13.431600 6.985920
-4.773600 -13.431600 6.983331
-4.726800 -13.431600 6.975698
-4.680000 -13.431600 6.970390
-4.633200 -13.431600 6.929778
-4.586400 -13.431600 6.908565
-4.539600 -13.431600 6.887469
-4.492800 -13.431600 6.872817
-4.446000 -13.431600 6.863684
-4.399200 -13.431600 6.853800
-4.352400 -13.431600 6.845441
-4.305600 -13.431600 6.844361
-4.258800 -13.431600 6.842357
-4.212000 -13.431600 6.838969
-4.165200 -13.431600 6.838562
-4.118400 -13.431600 6.830833
-4.071600 -13.431600 6.832870
-4.024800 -13.431600 6.832870
-3.978000 -13.431600 6.843571
-3.931200 -13.431600 6.848827
-3.884400 -13.431600 6.849747
-3.837600 -13.431600 6.849747
-3.790800 -13.431600 6.866435
-3.744000 -13.431600 6.848203
-3.697200 -13.431600 6.825710
-3.650400 -13.431600 6.790287
-3.603600 -13.431600 6.776189
-3.556800 -13.431600 6.770942
-3.510000 -13.431600 6.770942
-3.463200 -13.431600 6.758931
-3.416400 -13.431600 6.747556
-3.369600 -13.431600 6.768774
-3.322800 -13.431600 6.778056
-3.276000 -13.431600 6.781080
-3.229200 -13.431600 6.787561
-3.182400 -13.431600 6.785889
-3.135600 -13.431600 6.785889
-3.088800 -13.431600 6.787909
-3.042000 -13.431600 6.787909
-2.995200 -13.431600 6.787909
-2.948400 -13.431600 6.787909
-2.901600 -13.431600 6.787909
-2.854800 -13.431600 6.772003
-2.808000 -13.431600 6.772003
-2.761200 -13.431600 6.773626
-2.714400 -13.431600 6.771564
-2.667600 -13.431600 6.770260
-2.620800 -13.431600 6.770260
-2.574000 -13.431600 6.771564
-2.527200 -13.431600 6.778894
-2.480400 -13.431600 6.787054
-2.433600 -13.431600 6.778894
-2.386800 -13.431600 6.787054
-2.340000 -13.431600 6.787809
-2.293200 -13.431600 6.791251
-2.246400 -13.431600 6.791251
-2.199600 -13.431600 6.797051
-2.152800 -13.431600 6.800673
-2.106000 -13.431600 6.797051
-2.059200 -13.431600 6.806085
-2.012400 -13.431600 6.807780
-1.965600 -13.431600 6.796948
-1.918800 -13.431600 6.796948
-1.872000 -13.431600 6.807780
-1.825200 -13.431600 6.807780
-1.778400 -13.431600 6.807880
-1.731600 -13.431600 6.810680
-1.684800 -13.431600 6.809988
-1.638000 -13.431600 6.818423
-1.591200 -13.431600 6.822858
-1.544400 -13.431600 6.827011
-1.497600 -13.431600 6.830034
-1.450800 -13.431600 6.845062
-1.404000 -13.431600 6.862551
-1.357200 -13.431600 6.876350
-1.310400 -13.431600 6.889419
-1.263600 -13.431600 6.894892
-1.216800 -13.431600 6.907472
-1.170000 -13.431600 6.921574
-1.123200 -13.431600 6.905344
-1.076400 -13.431600 6.905344
-1.029600 -13.431600 6.890170
-0.982800 -13.431600 6.868848
-0.936000 -13.431600 6.857493
-0.889200 -13.431600 6.864138
-0.842400 -13.431600 6.866140
-0.795600 -13.431600 6.872254
-0.748800 -13.431600 6.872254
-0.702000 -13.431600 6.888607
-0.655200 -13.431600 6.899770
-0.608400 -13.431600 6.907507
-0.561600 -13.431600 6.907507
-0.514800 -13.431600 6.908175
-0.468000 -13.431600 6.913482
-0.421200 -13.431600 6.934340
-0.374400 -13.431600 6.950889
-0.327600 -13.431600 6.964206
-0.280800 -13.431600 6.972724
-0.234000 -13.431600 6.976953
-0.187200 -13.431600 6.985535
-0.140400 -13.431600 7.000118
-0.093600 -13.431600 7.006550
-0.046800 -13.431600 7.042529
0.000000 -13.431600 7.068553
0.046800 -13.431600 7.085693
0.093600 -13.431600 7.086471
0.140400 -13.431600 7.094359
0.187200 -13.431600 7.086471
0.234000 -13.431600 7.086471
0.280800 -13.431600 7.094359
0.327600 -13.431600 7.085549
0.374400 -13.431600 7.096316
0.421200 -13.431600 7.101067
0.468000 -13.431600 7.106837
0.514800 -13.431600 7.123175
0.561600 -13.431600 7.138600
0.608400 -13.431600 7.144719
0.655200 -13.431600 7.151312
0.702000 -13.431600 7.162083
0.748800 -13.431600 7.168103
0.795600 -13.431600 7.178449
0.842400 -13.431600 7.183720
0.889200 -13.431600 7.184932
0.936000 -13.431600 7.191889
0.982800 -13.431600 7.187519
1.029600 -13.431600 7.191902
1.076400 -13.431600 7.191902
1.123200 -13.431600 7.199498
1.170000 -13.431600 7.206949
1.216800 -13.431600 7.219195
1.263600 -13.431600 7.238810
1.310400 -13.431600 7.245415
1.357200 -13.431600 7.259572
1.404000 -13.431600 7.271970
1.450800 -13.431600 7.286491
1.497600 -13.431600 7.321056
1.544400 -13.431600 7.337841
1.591200 -13.431600 7.374779
1.638000 -13.431600 7.394400
1.684800 -13.431600 7.403034
1.731600 -13.431600 7.409050
1.778400 -13.431600 7.427654
1.825200 -13.431600 7.423975
1.872000 -13.431600 7.423975
1.918800 -13.431600 7.423975
1.965600 -13.431600 7.427816
2.012400 -13.431600 7.441425
2.059200 -13.431600 7.454629
2.106000 -13.431600 7.457241
2.152800 -13.431600 7.469751
2.199600 -13.431600 7.473126
2.246400 -13.431600 7.516049
2.293200 -13.431600 7.562399
2.340000 -13.431600 7.594441
2.386800 -13.431600 7.602744
2.433600 -13.431600 7.617337
2.480400 -13.431600 7.619360
2.527200 -13.431600 7.621816
2.574000 -13.431600 7.632781
2.620800 -13.431600 7.636501
2.667600 -13.431600 7.648081
2.714400 -13.431600 7.675370
2.761200 -13.431600 7.704617
2.808000 -13.431600 7.724756
2.854800 -13.431600 7.757355
2.901600 -13.431600 7.790720
2.948400 -13.431600 7.820438
2.995200 -13.431600 7.836655
3.042000 -13.431600 7.858545
3.088800 -13.431600 7.888901
3.135600 -13.431600 7.895249
3.182400 -13.431600 7.910636
3.229200 -13.431600 7.920169
3.276000 -13.431600 7.936398
3.322800 -13.431600 7.947382
3.369600 -13.431600 7.957877
3.416400 -13.431600 7.974545
3.463200 -13.431600 7.990059
3.510000 -13.431600 8.039359
3.556800 -13.431600 8.070982
3.603600 -13.431600 8.094184
3.650400 -13.431600 8.116670
3.697200 -13.431600 8.123874
3.744000 -13.431600 8.155535
3.790800 -13.431600 8.192322
3.837600 -13.431600 8.245357
3.884400 -13.431600 8.283227
3.931200 -13.431600 8.300102
3.978000 -13.431600 8.308207
4.024800 -13.431600 8.320418
4.071600 -13.431600 8.342389
4.118400 -13.431600 8.362125
4.165200 -13.431600 8.376238
4.212000 -13.431600 8.427445
4.258800 -13.431600 8.477317
4.305600 -13.431600 8.493969
4.352400 -13.431600 8.550815
4.399200 -13.431600 8.571007
4.446000 -13.431600 8.590119
4.492800 -13.431600 8.601735
4.539600 -13.431600 8.665582
4.586400 -13.431600 8.732384
4.633200 -13.431600 8.816113
4.680000 -13.431600 8.843998
4.726800 -13.431600 8.879199
4.773600 -13.431600 8.925576
4.820400 -13.431600 8.956430
4.867200 -13.431600 8.972090
4.914000 -13.431600 8.956513
4.960800 -13.431600 9.101485
5.007600 -13.431600 9.202800
5.054400 -13.431600 9.386339
5.101200 -13.431600 23.187118
5.148000 -13.431600 29.414306
5.194800 -13.431600 29.423753
5.241600 -13.431600 29.433336
5.288400 -13.431600 29.437859
5.335200 -13.431600 29.442095
12.682800 -13.431600 8.035520
12.729600 -13.431600 8.035520
12.776400 -13.431600 8.032041
12.823200 -13.431600 8.032851
12.870000 -13.431600 8.032266
12.916800 -13.431600 8.015923
12.963600 -13.431600 8.014259
13.010400 -13.431600 8.014259
13.057200 -13.431600 8.014259
13.104000 -13.431600 8.007316
13.150800 -13.431600 8.005018
13.197600 -13.431600 8.005018
13.244400 -13.431600 8.020980
13.291200 -13.431600 8.039501
13.338000 -13.431600 8.042919
13.384800 -13.431600 8.042919
13.431600 -13.431600 8.047478
13.478400 -13.431600 8.047478
13.525200 -13.431600 8.047560
13.572000 -13.431600 8.047560
13.618800 -13.431600 8.047478
13.665600 -13.431600 8.043951
13.712400 -13.431600 8.045146
13.759200 -13.431600 8.045177
13.806000 -13.431600 8.045146
13.852800 -13.431600 8.045177
13.899600 -13.431600 8.051624
13.946400 -13.431600 8.051738
13.993200 -13.431600 8.053001
14.040000 -13.431600 8.058622
14.086800 -13.431600 8.065609
14.133600 -13.431600 8.065609
14.180400 -13.431600 8.070365
14.227200 -13.431600 8.070365
14.274000 -13.431600 8.071967
14.320800 -13.431600 8.070365
14.367600 -13.431600 8.062283
14.414400 -13.431600 8.053373
14.461200 -13.431600 8.052881
14.508000 -13.431600 8.024114
14.554800 -13.431600 7.990426
15.350400 -13.431600 6.786518
15.397200 -13.431600 6.781141
15.490800 -13.431600 6.770075
15.537600 -13.431600 6.763677
15.584400 -13.431600 6.756461
15.631200 -13.431600 6.756461
15.678000 -13.431600 6.773043
15.724800 -13.431600 6.775102
15.771600 -13.431600 6.792380
15.818400 -13.431600 6.773854
15.865200 -13.431600 6.773854
15.912000 -13.431600 6.762299
15.958800 -13.431600 6.712667
16.005600 -13.431600 6.674454
-18.720000 -13.384800 0.000000
-18.673200 -13.384800 0.000000
-18.626400 -13.384800 0.000000
-18.579600 -13.384800 -7.133722
-18.532800 -13.384800 -7.117363
-18.486000 -13.384800 -7.133722
-18.439200 -13.384800 -7.117363
-18.392400 -13.384800 -7.117363
-18.345600 -13.384800 -7.117363
-18.298800 -13.384800 -7.117523
-18.252000 -13.384800 -7.117523
-18.205200 -13.384800 -7.113055
-18.158400 -13.384800 -7.106357
-18.111600 -13.384800 -7.099153
-18.064800 -13.384800 -7.096321
-18.018000 -13.384800 -7.090520
-17.971200 -13.384800 -7.090520
-17.924400 -13.384800 -7.084585
-17.877600 -13.384800 -7.069238
-17.830800 -13.384800 -7.066870
-17.784000 -13.384800 -7.065121
-17.737200 -13.384800 -7.041832
-17.690400 -13.384800 -7.041832
-17.643600 -13.384800 -7.028999
-17.596800 -13.384800 -7.012384
-17.550000 -13.384800 -6.992858
-17.503200 -13.384800 -6.985531
-17.456400 -13.384800 -6.981676
-17.409600 -13.384800 -6.969752
-17.362800 -13.384800 -6.951693
-17.316000 -13.384800 -6.934661
-17.269200 -13.384800 -6.907238
-17.222400 -13.384800 -6.875817
-17.175600 -13.384800 -6.774947
-17.128800 -13.384800 -6.753068
-16.660800 -13.384800 -5.108403
-15.490800 -13.384800 6.899273
-15.444000 -13.384800 6.921139
-15.397200 -13.384800 6.929490
-15.350400 -13.384800 6.937275
-15.303600 -13.384800 6.950155
-15.256800 -13.384800 6.969688
-15.210000 -13.384800 6.982984
-15.163200 -13.384800 6.993282
-15.116400 -13.384800 7.020704
-15.069600 -13.384800 7.029920
-15.022800 -13.384800 7.032845
-14.976000 -13.384800 7.035091
-14.929200 -13.384800 7.037752
-14.882400 -13.384800 7.039594
-14.835600 -13.384800 7.041674
-14.788800 -13.384800 7.046958
-14.742000 -13.384800 7.049713
-14.695200 -13.384800 7.049713
-14.648400 -13.384800 7.051908
-14.601600 -13.384800 7.053199
-14.554800 -13.384800 7.053740
-14.508000 -13.384800 7.063167
-14.461200 -13.384800 7.067075
-14.414400 -13.384800 7.070733
-14.367600 -13.384800 7.071716
-14.320800 -13.384800 7.070733
-14.274000 -13.384800 7.071274
-14.227200 -13.384800 7.071232
-14.180400 -13.384800 7.072161
-14.133600 -13.384800 7.077711
-14.086800 -13.384800 7.085373
-14.040000 -13.384800 7.082444
-13.993200 -13.384800 7.085373
-13.946400 -13.384800 7.081608
-13.899600 -13.384800 7.081608
-13.852800 -13.384800 7.081652
-13.806000 -13.384800 7.083236
-13.759200 -13.384800 7.081652
-13.712400 -13.384800 7.089362
-13.665600 -13.384800 7.115176
-13.618800 -13.384800 7.142376
-13.572000 -13.384800 7.168064
-13.525200 -13.384800 7.225089
-9.406800 -13.384800 8.903673
-9.360000 -13.384800 8.762181
-9.313200 -13.384800 8.709671
-9.266400 -13.384800 8.709671
-9.219600 -13.384800 8.728517
-9.172800 -13.384800 8.725888
-9.126000 -13.384800 8.714878
-9.079200 -13.384800 8.709641
-9.032400 -13.384800 8.660934
-8.985600 -13.384800 8.629629
-8.938800 -13.384800 8.586155
-8.892000 -13.384800 8.555741
-8.845200 -13.384800 8.519263
-8.798400 -13.384800 8.460435
-8.751600 -13.384800 8.423712
-8.704800 -13.384800 8.374436
-8.658000 -13.384800 8.325368
-8.611200 -13.384800 8.227200
-8.564400 -13.384800 8.207046
-8.517600 -13.384800 8.186222
-8.470800 -13.384800 8.156853
-8.424000 -13.384800 8.145417
-8.377200 -13.384800 8.145417
-8.330400 -13.384800 8.097295
-8.283600 -13.384800 8.093307
-8.236800 -13.384800 8.056959
-8.190000 -13.384800 8.023390
-8.143200 -13.384800 8.017376
-8.096400 -13.384800 7.988323
-8.049600 -13.384800 7.978987
-8.002800 -13.384800 7.940697
-7.956000 -13.384800 7.913437
-7.909200 -13.384800 7.855566
-7.862400 -13.384800 7.840627
-7.815600 -13.384800 7.819344
-7.768800 -13.384800 7.806438
-7.722000 -13.384800 7.784339
-7.675200 -13.384800 7.772513
-7.628400 -13.384800 7.748278
-7.581600 -13.384800 7.720987
-7.534800 -13.384800 7.673772
-7.488000 -13.384800 7.656794
-7.441200 -13.384800 7.639851
-7.394400 -13.384800 7.620699
-7.347600 -13.384800 7.610454
-7.300800 -13.384800 7.586788
-7.254000 -13.384800 7.583133
-7.207200 -13.384800 7.598770
-7.160400 -13.384800 7.564475
-7.113600 -13.384800 7.547198
-7.066800 -13.384800 7.533879
-7.020000 -13.384800 7.509895
-6.973200 -13.384800 7.463490
-6.926400 -13.384800 7.410228
-6.879600 -13.384800 7.396092
-6.832800 -13.384800 7.390850
-6.786000 -13.384800 7.380620
-6.739200 -13.384800 7.398680
-6.692400 -13.384800 7.408680
-6.645600 -13.384800 7.398680
-6.598800 -13.384800 7.379381
-6.552000 -13.384800 7.337325
-6.505200 -13.384800 7.295418
-6.458400 -13.384800 7.257865
-6.411600 -13.384800 7.225043
-6.364800 -13.384800 7.219063
-6.318000 -13.384800 7.219063
-6.271200 -13.384800 7.217964
-6.224400 -13.384800 7.220619
-6.177600 -13.384800 7.220619
-6.130800 -13.384800 7.219923
-6.084000 -13.384800 7.222628
-6.037200 -13.384800 7.217547
-5.990400 -13.384800 7.217202
-5.943600 -13.384800 7.212900
-5.896800 -13.384800 7.206437
-5.850000 -13.384800 7.172275
-5.803200 -13.384800 7.138076
-5.756400 -13.384800 7.110843
-5.709600 -13.384800 7.079994
-5.662800 -13.384800 7.067202
-5.616000 -13.384800 7.063179
-5.569200 -13.384800 7.049342
-5.522400 -13.384800 7.054086
-5.475600 -13.384800 7.061316
-5.428800 -13.384800 7.042911
-5.382000 -13.384800 7.033034
-5.335200 -13.384800 7.025147
-5.288400 -13.384800 7.015353
-5.241600 -13.384800 6.976246
-5.194800 -13.384800 6.964842
-5.148000 -13.384800 6.943403
-5.101200 -13.384800 6.943038
-5.054400 -13.384800 6.940773
-5.007600 -13.384800 6.941577
-4.960800 -13.384800 6.945859
-4.914000 -13.384800 6.950291
-4.867200 -13.384800 6.958550
-4.820400 -13.384800 6.983331
-4.773600 -13.384800 6.975698
-4.726800 -13.384800 6.971453
-4.680000 -13.384800 6.965155
-4.633200 -13.384800 6.928766
-4.586400 -13.384800 6.908565
-4.539600 -13.384800 6.895086
-4.492800 -13.384800 6.875835
-4.446000 -13.384800 6.866208
-4.399200 -13.384800 6.863684
-4.352400 -13.384800 6.852192
-4.305600 -13.384800 6.851198
-4.258800 -13.384800 6.844361
-4.212000 -13.384800 6.838562
-4.165200 -13.384800 6.838562
-4.118400 -13.384800 6.838562
-4.071600 -13.384800 6.842357
-4.024800 -13.384800 6.843571
-3.978000 -13.384800 6.847569
-3.931200 -13.384800 6.863568
-3.884400 -13.384800 6.863568
-3.837600 -13.384800 6.848203
-3.790800 -13.384800 6.848203
-3.744000 -13.384800 6.825710
-3.697200 -13.384800 6.801692
-3.650400 -13.384800 6.779787
-3.603600 -13.384800 6.773864
-3.556800 -13.384800 6.770942
-3.510000 -13.384800 6.770942
-3.463200 -13.384800 6.758931
-3.416400 -13.384800 6.750372
-3.369600 -13.384800 6.770942
-3.322800 -13.384800 6.780799
-3.276000 -13.384800 6.783776
-3.229200 -13.384800 6.800381
-3.182400 -13.384800 6.792195
-3.135600 -13.384800 6.787909
-3.088800 -13.384800 6.792195
-3.042000 -13.384800 6.792195
-2.995200 -13.384800 6.792096
-2.948400 -13.384800 6.790973
-2.901600 -13.384800 6.788032
-2.854800 -13.384800 6.772003
-2.808000 -13.384800 6.773626
-2.761200 -13.384800 6.788032
-2.714400 -13.384800 6.773626
-2.667600 -13.384800 6.788032
-2.620800 -13.384800 6.787054
-2.574000 -13.384800 6.787809
-2.527200 -13.384800 6.787809
-2.480400 -13.384800 6.787809
-2.433600 -13.384800 6.787054
-2.386800 -13.384800 6.787809
-2.340000 -13.384800 6.793101
-2.293200 -13.384800 6.797051
-2.246400 -13.384800 6.797051
-2.199600 -13.384800 6.804322
-2.152800 -13.384800 6.808894
-2.106000 -13.384800 6.808894
-2.059200 -13.384800 6.816060
-2.012400 -13.384800 6.816060
-1.965600 -13.384800 6.809988
-1.918800 -13.384800 6.809988
-1.872000 -13.384800 6.810680
-1.825200 -13.384800 6.810680
-1.778400 -13.384800 6.810680
-1.731600 -13.384800 6.811555
-1.684800 -13.384800 6.811555
-1.638000 -13.384800 6.822858
-1.591200 -13.384800 6.826364
-1.544400 -13.384800 6.827011
-1.497600 -13.384800 6.827011
-1.450800 -13.384800 6.845062
-1.404000 -13.384800 6.862551
-1.357200 -13.384800 6.876683
-1.310400 -13.384800 6.893836
-1.263600 -13.384800 6.918727
-1.216800 -13.384800 6.918727
-1.170000 -13.384800 6.918727
-1.123200 -13.384800 6.905344
-1.076400 -13.384800 6.905344
-1.029600 -13.384800 6.887002
-0.982800 -13.384800 6.857493
-0.936000 -13.384800 6.851337
-0.889200 -13.384800 6.857493
-0.842400 -13.384800 6.857493
-0.795600 -13.384800 6.864138
-0.748800 -13.384800 6.864138
-0.702000 -13.384800 6.872254
-0.655200 -13.384800 6.890345
-0.608400 -13.384800 6.902859
-0.561600 -13.384800 6.907507
-0.514800 -13.384800 6.913482
-0.468000 -13.384800 6.921763
-0.421200 -13.384800 6.936942
-0.374400 -13.384800 6.950889
-0.327600 -13.384800 6.972724
-0.280800 -13.384800 6.981341
-0.234000 -13.384800 6.981341
-0.187200 -13.384800 6.985535
-0.140400 -13.384800 7.006026
-0.093600 -13.384800 7.014013
-0.046800 -13.384800 7.043039
0.000000 -13.384800 7.048952
0.046800 -13.384800 7.075890
0.093600 -13.384800 7.076396
0.140400 -13.384800 7.085693
0.187200 -13.384800 7.085549
0.234000 -13.384800 7.086149
0.280800 -13.384800 7.094359
0.327600 -13.384800 7.085549
0.374400 -13.384800 7.090870
0.421200 -13.384800 7.102765
0.468000 -13.384800 7.116668
0.514800 -13.384800 7.125442
0.561600 -13.384800 7.144390
0.608400 -13.384800 7.153828
0.655200 -13.384800 7.169213
0.702000 -13.384800 7.168103
0.748800 -13.384800 7.182337
0.795600 -13.384800 7.178449
0.842400 -13.384800 7.184932
0.889200 -13.384800 7.187519
0.936000 -13.384800 7.191902
0.982800 -13.384800 7.191902
1.029600 -13.384800 7.206048
1.076400 -13.384800 7.206048
1.123200 -13.384800 7.211384
1.170000 -13.384800 7.225336
1.216800 -13.384800 7.242757
1.263600 -13.384800 7.249509
1.310400 -13.384800 7.256495
1.357200 -13.384800 7.265074
1.404000 -13.384800 7.271970
1.450800 -13.384800 7.286491
1.497600 -13.384800 7.317514
1.544400 -13.384800 7.337808
1.591200 -13.384800 7.374779
1.638000 -13.384800 7.392222
1.684800 -13.384800 7.396989
1.731600 -13.384800 7.409050
1.778400 -13.384800 7.424659
1.825200 -13.384800 7.409050
1.872000 -13.384800 7.423975
1.918800 -13.384800 7.423975
1.965600 -13.384800 7.434747
2.012400 -13.384800 7.446531
2.059200 -13.384800 7.454629
2.106000 -13.384800 7.457241
2.152800 -13.384800 7.469751
2.199600 -13.384800 7.473085
2.246400 -13.384800 7.516049
2.293200 -13.384800 7.562193
2.340000 -13.384800 7.591361
2.386800 -13.384800 7.595151
2.433600 -13.384800 7.617337
2.480400 -13.384800 7.618471
2.527200 -13.384800 7.619360
2.574000 -13.384800 7.631316
2.620800 -13.384800 7.632978
2.667600 -13.384800 7.638543
2.714400 -13.384800 7.675370
2.761200 -13.384800 7.698947
2.808000 -13.384800 7.722646
2.854800 -13.384800 7.755409
2.901600 -13.384800 7.788442
2.948400 -13.384800 7.794658
2.995200 -13.384800 7.828117
3.042000 -13.384800 7.847227
3.088800 -13.384800 7.888247
3.135600 -13.384800 7.895138
3.182400 -13.384800 7.911615
3.229200 -13.384800 7.931923
3.276000 -13.384800 7.947382
3.322800 -13.384800 7.955730
3.369600 -13.384800 7.969499
3.416400 -13.384800 7.977756
3.463200 -13.384800 7.990059
3.510000 -13.384800 8.050102
3.556800 -13.384800 8.078641
3.603600 -13.384800 8.109764
3.650400 -13.384800 8.121907
3.697200 -13.384800 8.126265
3.744000 -13.384800 8.158214
3.790800 -13.384800 8.192322
3.837600 -13.384800 8.246552
3.884400 -13.384800 8.283227
3.931200 -13.384800 8.303765
3.978000 -13.384800 8.313459
4.024800 -13.384800 8.334737
4.071600 -13.384800 8.355938
4.118400 -13.384800 8.374225
4.165200 -13.384800 8.390933
4.212000 -13.384800 8.436997
4.258800 -13.384800 8.477317
4.305600 -13.384800 8.487362
4.352400 -13.384800 8.563489
4.399200 -13.384800 8.579981
4.446000 -13.384800 8.594102
4.492800 -13.384800 8.605934
4.539600 -13.384800 8.650825
4.586400 -13.384800 8.728605
4.633200 -13.384800 8.816113
4.680000 -13.384800 8.861073
4.726800 -13.384800 8.879199
4.773600 -13.384800 8.931338
4.820400 -13.384800 8.956430
4.867200 -13.384800 8.956513
4.914000 -13.384800 8.956513
4.960800 -13.384800 9.072252
5.007600 -13.384800 9.197143
5.054400 -13.384800 9.389639
5.101200 -13.384800 23.190168
5.148000 -13.384800 29.420440
5.194800 -13.384800 29.436967
5.241600 -13.384800 29.438094
5.288400 -13.384800 29.442095
12.682800 -13.384800 8.050066
12.729600 -13.384800 8.050595
12.776400 -13.384800 8.035520
12.823200 -13.384800 8.035520
12.870000 -13.384800 8.035520
12.916800 -13.384800 8.032266
12.963600 -13.384800 8.016721
13.010400 -13.384800 8.015407
13.057200 -13.384800 8.014259
13.104000 -13.384800 8.007316
13.150800 -13.384800 8.006122
13.197600 -13.384800 8.006122
13.244400 -13.384800 8.020980
13.291200 -13.384800 8.035625
13.338000 -13.384800 8.044860
13.384800 -13.384800 8.044860
13.431600 -13.384800 8.047478
13.478400 -13.384800 8.055254
13.525200 -13.384800 8.048311
13.572000 -13.384800 8.053215
13.618800 -13.384800 8.050699
13.665600 -13.384800 8.047478
13.712400 -13.384800 8.050559
13.759200 -13.384800 8.049695
13.806000 -13.384800 8.046288
13.852800 -13.384800 8.050559
13.899600 -13.384800 8.050559
13.946400 -13.384800 8.050559
13.993200 -13.384800 8.052462
14.040000 -13.384800 8.053603
14.086800 -13.384800 8.053603
14.133600 -13.384800 8.060425
14.180400 -13.384800 8.071967
14.227200 -13.384800 8.071967
14.274000 -13.384800 8.078330
14.320800 -13.384800 8.072511
14.367600 -13.384800 8.070365
14.414400 -13.384800 8.064383
14.461200 -13.384800 8.056516
14.508000 -13.384800 8.033494
14.554800 -13.384800 7.998521
14.601600 -13.384800 7.990426
15.350400 -13.384800 6.798461
15.397200 -13.384800 6.784228
15.444000 -13.384800 6.771506
15.537600 -13.384800 6.765692
15.584400 -13.384800 6.765692
15.631200 -13.384800 6.770075
15.678000 -13.384800 6.781141
15.724800 -13.384800 6.796948
15.771600 -13.384800 6.796948
15.818400 -13.384800 6.796948
15.865200 -13.384800 6.809391
15.912000 -13.384800 6.807358
15.958800 -13.384800 6.770724
16.005600 -13.384800 6.711451
16.286400 -13.384800 4.814551
16.333200 -13.384800 4.555411
16.520400 -13.384800 3.590186
-18.720000 -13.338000 0.000000
-18.673200 -13.338000 0.000000
-18.626400 -13.338000 0.000000
-18.579600 -13.338000 -7.127190
-18.532800 -13.338000 -7.127190
-18.486000 -13.338000 -7.133722
-18.439200 -13.338000 -7.117363
-18.392400 -13.338000 -7.117363
-18.345600 -13.338000 -7.113055
-18.298800 -13.338000 -7.117523
-18.252000 -13.338000 -7.118182
-18.205200 -13.338000 -7.113055
-18.158400 -13.338000 -7.106357
-18.111600 -13.338000 -7.104542
-18.064800 -13.338000 -7.099153
-18.018000 -13.338000 -7.084585
-17.971200 -13.338000 -7.082887
-17.924400 -13.338000 -7.080988
-17.877600 -13.338000 -7.066870
-17.830800 -13.338000 -7.061178
-17.784000 -13.338000 -7.028999
-17.737200 -13.338000 -7.023667
-17.690400 -13.338000 -7.024190
-17.643600 -13.338000 -7.020243
-17.596800 -13.338000 -7.004013
-17.550000 -13.338000 -6.990317
-17.503200 -13.338000 -6.981676
-17.456400 -13.338000 -6.970681
-17.409600 -13.338000 -6.969752
-17.362800 -13.338000 -6.951640
-17.316000 -13.338000 -6.932544
-17.269200 -13.338000 -6.879495
-17.222400 -13.338000 -6.825874
-17.175600 -13.338000 -6.723677
-17.128800 -13.338000 -6.640211
-16.660800 -13.338000 -5.056926
-15.537600 -13.338000 6.895906
-15.490800 -13.338000 6.921139
-15.444000 -13.338000 6.935588
-15.397200 -13.338000 6.939976
-15.350400 -13.338000 6.947002
-15.303600 -13.338000 6.971747
-15.256800 -13.338000 6.983183
-15.210000 -13.338000 7.005139
-15.163200 -13.338000 7.030369
-15.116400 -13.338000 7.032845
-15.069600 -13.338000 7.034431
-15.022800 -13.338000 7.039594
-14.976000 -13.338000 7.041674
-14.929200 -13.338000 7.045855
-14.882400 -13.338000 7.049132
-14.835600 -13.338000 7.051802
-14.788800 -13.338000 7.051802
-14.742000 -13.338000 7.052121
-14.695200 -13.338000 7.052290
-14.648400 -13.338000 7.054043
-14.601600 -13.338000 7.059543
-14.554800 -13.338000 7.063167
-14.508000 -13.338000 7.070453
-14.461200 -13.338000 7.071716
-14.414400 -13.338000 7.073045
-14.367600 -13.338000 7.074187
-14.320800 -13.338000 7.073045
-14.274000 -13.338000 7.074666
-14.227200 -13.338000 7.071909
-14.180400 -13.338000 7.073420
-14.133600 -13.338000 7.079090
-14.086800 -13.338000 7.088963
-14.040000 -13.338000 7.087830
-13.993200 -13.338000 7.088886
-13.946400 -13.338000 7.086178
-13.899600 -13.338000 7.088886
-13.852800 -13.338000 7.093163
-13.806000 -13.338000 7.093163
-13.759200 -13.338000 7.094543
-13.712400 -13.338000 7.115176
-13.665600 -13.338000 7.150701
-13.618800 -13.338000 7.165716
-13.572000 -13.338000 7.214900
-9.406800 -13.338000 8.903673
-9.360000 -13.338000 8.814857
-9.313200 -13.338000 8.736025
-9.266400 -13.338000 8.724796
-9.219600 -13.338000 8.731567
-9.172800 -13.338000 8.731567
-9.126000 -13.338000 8.724796
-9.079200 -13.338000 8.709641
-9.032400 -13.338000 8.666942
-8.985600 -13.338000 8.638214
-8.938800 -13.338000 8.587919
-8.892000 -13.338000 8.561004
-8.845200 -13.338000 8.542070
-8.798400 -13.338000 8.493427
-8.751600 -13.338000 8.447378
-8.704800 -13.338000 8.393987
-8.658000 -13.338000 8.325368
-8.611200 -13.338000 8.261641
-8.564400 -13.338000 8.210533
-8.517600 -13.338000 8.191753
-8.470800 -13.338000 8.161377
-8.424000 -13.338000 8.145417
-8.377200 -13.338000 8.144731
-8.330400 -13.338000 8.118754
-8.283600 -13.338000 8.094134
-8.236800 -13.338000 8.048505
-8.190000 -13.338000 8.021880
-8.143200 -13.338000 8.011447
-8.096400 -13.338000 7.986673
-8.049600 -13.338000 7.972671
-8.002800 -13.338000 7.940697
-7.956000 -13.338000 7.895083
-7.909200 -13.338000 7.872145
-7.862400 -13.338000 7.835351
-7.815600 -13.338000 7.825822
-7.768800 -13.338000 7.808408
-7.722000 -13.338000 7.794744
-7.675200 -13.338000 7.773078
-7.628400 -13.338000 7.756324
-7.581600 -13.338000 7.717240
-7.534800 -13.338000 7.673772
-7.488000 -13.338000 7.662423
-7.441200 -13.338000 7.647214
-7.394400 -13.338000 7.633181
-7.347600 -13.338000 7.617220
-7.300800 -13.338000 7.598770
-7.254000 -13.338000 7.583133
-7.207200 -13.338000 7.603992
-7.160400 -13.338000 7.564475
-7.113600 -13.338000 7.537646
-7.066800 -13.338000 7.526900
-7.020000 -13.338000 7.491398
-6.973200 -13.338000 7.454817
-6.926400 -13.338000 7.427603
-6.879600 -13.338000 7.410228
-6.832800 -13.338000 7.400498
-6.786000 -13.338000 7.398680
-6.739200 -13.338000 7.404356
-6.692400 -13.338000 7.408680
-6.645600 -13.338000 7.398680
-6.598800 -13.338000 7.375164
-6.552000 -13.338000 7.333419
-6.505200 -13.338000 7.301148
-6.458400 -13.338000 7.266265
-6.411600 -13.338000 7.235259
-6.364800 -13.338000 7.222628
-6.318000 -13.338000 7.222628
-6.271200 -13.338000 7.218699
-6.224400 -13.338000 7.222628
-6.177600 -13.338000 7.220619
-6.130800 -13.338000 7.220619
-6.084000 -13.338000 7.224380
-6.037200 -13.338000 7.217547
-5.990400 -13.338000 7.214789
-5.943600 -13.338000 7.212900
-5.896800 -13.338000 7.186180
-5.850000 -13.338000 7.171713
-5.803200 -13.338000 7.138076
-5.756400 -13.338000 7.109310
-5.709600 -13.338000 7.079994
-5.662800 -13.338000 7.063179
-5.616000 -13.338000 7.042911
-5.569200 -13.338000 7.041430
-5.522400 -13.338000 7.041580
-5.475600 -13.338000 7.041430
-5.428800 -13.338000 7.033034
-5.382000 -13.338000 7.025147
-5.335200 -13.338000 7.015353
-5.288400 -13.338000 6.994316
-5.241600 -13.338000 6.976223
-5.194800 -13.338000 6.965545
-5.148000 -13.338000 6.954200
-5.101200 -13.338000 6.950361
-5.054400 -13.338000 6.941577
-5.007600 -13.338000 6.943038
-4.960800 -13.338000 6.951476
-4.914000 -13.338000 6.951476
-4.867200 -13.338000 6.956250
-4.820400 -13.338000 6.987580
-4.773600 -13.338000 6.971453
-4.726800 -13.338000 6.970390
-4.680000 -13.338000 6.947396
-4.633200 -13.338000 6.926720
-4.586400 -13.338000 6.897818
-4.539600 -13.338000 6.889683
-4.492800 -13.338000 6.884391
-4.446000 -13.338000 6.872817
-4.399200 -13.338000 6.872817
-4.352400 -13.338000 6.855270
-4.305600 -13.338000 6.855270
-4.258800 -13.338000 6.851198
-4.212000 -13.338000 6.844361
-4.165200 -13.338000 6.844361
-4.118400 -13.338000 6.843571
-4.071600 -13.338000 6.843571
-4.024800 -13.338000 6.844361
-3.978000 -13.338000 6.848827
-3.931200 -13.338000 6.867165
-3.884400 -13.338000 6.863568
-3.837600 -13.338000 6.848827
-3.790800 -13.338000 6.832870
-3.744000 -13.338000 6.825710
-3.697200 -13.338000 6.800651
-3.650400 -13.338000 6.779787
-3.603600 -13.338000 6.776189
-3.556800 -13.338000 6.773864
-3.510000 -13.338000 6.773864
-3.463200 -13.338000 6.771309
-3.416400 -13.338000 6.771309
-3.369600 -13.338000 6.783776
-3.322800 -13.338000 6.787561
-3.276000 -13.338000 6.811027
-3.229200 -13.338000 6.814896
-3.182400 -13.338000 6.814896
-3.135600 -13.338000 6.811027
-3.088800 -13.338000 6.811027
-3.042000 -13.338000 6.802758
-2.995200 -13.338000 6.796824
-2.948400 -13.338000 6.792195
-2.901600 -13.338000 6.792096
-2.854800 -13.338000 6.773626
-2.808000 -13.338000 6.788394
-2.761200 -13.338000 6.788032
-2.714400 -13.338000 6.788032
-2.667600 -13.338000 6.788394
-2.620800 -13.338000 6.788032
-2.574000 -13.338000 6.793101
-2.527200 -13.338000 6.803232
-2.480400 -13.338000 6.793101
-2.433600 -13.338000 6.791251
-2.386800 -13.338000 6.793101
-2.340000 -13.338000 6.793526
-2.293200 -13.338000 6.800673
-2.246400 -13.338000 6.800673
-2.199600 -13.338000 6.804322
-2.152800 -13.338000 6.808894
-2.106000 -13.338000 6.813307
-2.059200 -13.338000 6.813735
-2.012400 -13.338000 6.815576
-1.965600 -13.338000 6.809988
-1.918800 -13.338000 6.809988
-1.872000 -13.338000 6.809988
-1.825200 -13.338000 6.809114
-1.778400 -13.338000 6.809988
-1.731600 -13.338000 6.810680
-1.684800 -13.338000 6.809114
-1.638000 -13.338000 6.818423
-1.591200 -13.338000 6.820754
-1.544400 -13.338000 6.822858
-1.497600 -13.338000 6.827011
-1.450800 -13.338000 6.830648
-1.404000 -13.338000 6.855711
-1.357200 -13.338000 6.876683
-1.310400 -13.338000 6.894892
-1.263600 -13.338000 6.924058
-1.216800 -13.338000 6.923801
-1.170000 -13.338000 6.923801
-1.123200 -13.338000 6.912348
-1.076400 -13.338000 6.912348
-1.029600 -13.338000 6.898662
-0.982800 -13.338000 6.857493
-0.936000 -13.338000 6.846677
-0.889200 -13.338000 6.851337
-0.842400 -13.338000 6.846860
-0.795600 -13.338000 6.855864
-0.748800 -13.338000 6.859116
-0.702000 -13.338000 6.872254
-0.655200 -13.338000 6.890345
-0.608400 -13.338000 6.900168
-0.561600 -13.338000 6.907507
-0.514800 -13.338000 6.921763
-0.468000 -13.338000 6.934340
-0.421200 -13.338000 6.944665
-0.374400 -13.338000 6.972724
-0.327600 -13.338000 6.977512
-0.280800 -13.338000 6.990255
-0.234000 -13.338000 6.985535
-0.187200 -13.338000 6.990255
-0.140400 -13.338000 7.009856
-0.093600 -13.338000 7.014221
-0.046800 -13.338000 7.043039
0.000000 -13.338000 7.048032
0.046800 -13.338000 7.068553
0.093600 -13.338000 7.075890
0.140400 -13.338000 7.086471
0.187200 -13.338000 7.086471
0.234000 -13.338000 7.088719
0.280800 -13.338000 7.098444
0.327600 -13.338000 7.101067
0.374400 -13.338000 7.101067
0.421200 -13.338000 7.111142
0.468000 -13.338000 7.120659
0.514800 -13.338000 7.127066
0.561600 -13.338000 7.144719
0.608400 -13.338000 7.168103
0.655200 -13.338000 7.184932
0.702000 -13.338000 7.184932
0.748800 -13.338000 7.197978
0.795600 -13.338000 7.197978
0.842400 -13.338000 7.199998
0.889200 -13.338000 7.201732
0.936000 -13.338000 7.206048
0.982800 -13.338000 7.206048
1.029600 -13.338000 7.207012
1.076400 -13.338000 7.206949
1.123200 -13.338000 7.226987
1.170000 -13.338000 7.238810
1.216800 -13.338000 7.245415
1.263600 -13.338000 7.249649
1.310400 -13.338000 7.257863
1.357200 -13.338000 7.285633
1.404000 -13.338000 7.286491
1.450800 -13.338000 7.295625
1.497600 -13.338000 7.317514
1.544400 -13.338000 7.333316
1.591200 -13.338000 7.374001
1.638000 -13.338000 7.385176
1.684800 -13.338000 7.394400
1.731600 -13.338000 7.404454
1.778400 -13.338000 7.409050
1.825200 -13.338000 7.407733
1.872000 -13.338000 7.413097
1.918800 -13.338000 7.414358
1.965600 -13.338000 7.417781
2.012400 -13.338000 7.439256
2.059200 -13.338000 7.446215
2.106000 -13.338000 7.454629
2.152800 -13.338000 7.469751
2.199600 -13.338000 7.473085
2.246400 -13.338000 7.502522
2.293200 -13.338000 7.526042
2.340000 -13.338000 7.557592
2.386800 -13.338000 7.595151
2.433600 -13.338000 7.618471
2.480400 -13.338000 7.621816
2.527200 -13.338000 7.621816
2.574000 -13.338000 7.632978
2.620800 -13.338000 7.639268
2.667600 -13.338000 7.650669
2.714400 -13.338000 7.670185
2.761200 -13.338000 7.695188
2.808000 -13.338000 7.709696
2.854800 -13.338000 7.742337
2.901600 -13.338000 7.768903
2.948400 -13.338000 7.790720
2.995200 -13.338000 7.804016
3.042000 -13.338000 7.835267
3.088800 -13.338000 7.879632
3.135600 -13.338000 7.895249
3.182400 -13.338000 7.911615
3.229200 -13.338000 7.934924
3.276000 -13.338000 7.955730
3.322800 -13.338000 7.964453
3.369600 -13.338000 7.972446
3.416400 -13.338000 7.977756
3.463200 -13.338000 7.986715
3.510000 -13.338000 8.028459
3.556800 -13.338000 8.053242
3.603600 -13.338000 8.101900
3.650400 -13.338000 8.123874
3.697200 -13.338000 8.158214
3.744000 -13.338000 8.184495
3.790800 -13.338000 8.196037
3.837600 -13.338000 8.268129
3.884400 -13.338000 8.286732
3.931200 -13.338000 8.304133
3.978000 -13.338000 8.313459
4.024800 -13.338000 8.334737
4.071600 -13.338000 8.364640
4.118400 -13.338000 8.383212
4.165200 -13.338000 8.404747
4.212000 -13.338000 8.450812
4.258800 -13.338000 8.480541
4.305600 -13.338000 8.501081
4.352400 -13.338000 8.566305
4.399200 -13.338000 8.579981
4.446000 -13.338000 8.591749
4.492800 -13.338000 8.601706
4.539600 -13.338000 8.614508
4.586400 -13.338000 8.674342
4.633200 -13.338000 8.775908
4.680000 -13.338000 8.861073
4.726800 -13.338000 8.885326
4.773600 -13.338000 8.936702
4.820400 -13.338000 8.947181
4.867200 -13.338000 8.945859
4.914000 -13.338000 8.931338
4.960800 -13.338000 8.990854
5.007600 -13.338000 9.147127
5.054400 -13.338000 9.389639
5.101200 -13.338000 23.197400
5.148000 -13.338000 29.433336
5.194800 -13.338000 29.437878
5.241600 -13.338000 29.441458
5.288400 -13.338000 29.444372
12.729600 -13.338000 8.055154
12.776400 -13.338000 8.046656
12.823200 -13.338000 8.045188
12.870000 -13.338000 8.045188
12.916800 -13.338000 8.042683
12.963600 -13.338000 8.019221
13.010400 -13.338000 8.016721
13.057200 -13.338000 8.015407
13.104000 -13.338000 8.015407
13.150800 -13.338000 8.017343
13.197600 -13.338000 8.020932
13.244400 -13.338000 8.025599
13.291200 -13.338000 8.033153
13.338000 -13.338000 8.045468
13.384800 -13.338000 8.047465
13.431600 -13.338000 8.053010
13.478400 -13.338000 8.058870
13.525200 -13.338000 8.055254
13.572000 -13.338000 8.061678
13.618800 -13.338000 8.061678
13.665600 -13.338000 8.053704
13.712400 -13.338000 8.055085
13.759200 -13.338000 8.053215
13.806000 -13.338000 8.050699
13.852800 -13.338000 8.053315
13.899600 -13.338000 8.052462
13.946400 -13.338000 8.050559
13.993200 -13.338000 8.052462
14.040000 -13.338000 8.052462
14.086800 -13.338000 8.047208
14.133600 -13.338000 8.047208
14.180400 -13.338000 8.060425
14.227200 -13.338000 8.070365
14.274000 -13.338000 8.081170
14.320800 -13.338000 8.075559
14.367600 -13.338000 8.072332
14.414400 -13.338000 8.072915
14.461200 -13.338000 8.072332
14.508000 -13.338000 8.056516
14.554800 -13.338000 8.029254
14.601600 -13.338000 8.001812
15.397200 -13.338000 6.786732
15.444000 -13.338000 6.781141
15.490800 -13.338000 6.782457
15.537600 -13.338000 6.765692
15.631200 -13.338000 6.770075
15.678000 -13.338000 6.781141
15.724800 -13.338000 6.805417
15.771600 -13.338000 6.807358
15.818400 -13.338000 6.807358
15.865200 -13.338000 6.815607
15.912000 -13.338000 6.809391
15.958800 -13.338000 6.770724
16.239600 -13.338000 5.060901
16.286400 -13.338000 4.858829
16.333200 -13.338000 4.618450
16.380000 -13.338000 4.537191
16.426800 -13.338000 4.331323
16.473600 -13.338000 4.102313
16.520400 -13.338000 3.742012
-18.720000 -13.291200 0.000000
-18.673200 -13.291200 0.000000
-18.626400 -13.291200 0.000000
-18.579600 -13.291200 -7.133722
-18.532800 -13.291200 -7.143082
-18.486000 -13.291200 -7.136311
-18.439200 -13.291200 -7.136311
-18.392400 -13.291200 -7.146654
-18.345600 -13.291200 -7.132256
-18.298800 -13.291200 -7.134949
-18.252000 -13.291200 -7.134949
-18.205200 -13.291200 -7.113055
-18.158400 -13.291200 -7.086617
-18.111600 -13.291200 -7.101356
-18.064800 -13.291200 -7.093887
-18.018000 -13.291200 -7.084585
-17.971200 -13.291200 -7.082887
-17.924400 -13.291200 -7.082887
-17.877600 -13.291200 -7.080988
-17.830800 -13.291200 -7.069238
-17.784000 -13.291200 -7.055586
-17.737200 -13.291200 -7.024190
-17.690400 -13.291200 -7.024190
-17.643600 -13.291200 -7.016498
-17.596800 -13.291200 -7.001015
-17.550000 -13.291200 -6.981676
-17.503200 -13.291200 -6.969752
-17.456400 -13.291200 -6.968998
-17.409600 -13.291200 -6.951693
-17.362800 -13.291200 -6.934661
-17.316000 -13.291200 -6.883671
-17.269200 -13.291200 -6.834683
-17.222400 -13.291200 -6.760604
-17.175600 -13.291200 -6.640679
-15.584400 -13.291200 6.865876
-15.537600 -13.291200 6.911170
-15.490800 -13.291200 6.927978
-15.444000 -13.291200 6.942724
-15.397200 -13.291200 6.960988
-15.350400 -13.291200 6.975129
-15.303600 -13.291200 6.982423
-15.256800 -13.291200 7.004518
-15.210000 -13.291200 7.031706
-15.163200 -13.291200 7.039147
-15.116400 -13.291200 7.040140
-15.069600 -13.291200 7.045567
-15.022800 -13.291200 7.051802
-14.976000 -13.291200 7.051802
-14.929200 -13.291200 7.052530
-14.882400 -13.291200 7.058402
-14.835600 -13.291200 7.055532
-14.788800 -13.291200 7.055532
-14.742000 -13.291200 7.059543
-14.695200 -13.291200 7.057363
-14.648400 -13.291200 7.061344
-14.601600 -13.291200 7.070733
-14.554800 -13.291200 7.074187
-14.508000 -13.291200 7.075076
-14.461200 -13.291200 7.075076
-14.414400 -13.291200 7.077842
-14.367600 -13.291200 7.079156
-14.320800 -13.291200 7.077842
-14.274000 -13.291200 7.079156
-14.227200 -13.291200 7.073045
-14.180400 -13.291200 7.077842
-14.133600 -13.291200 7.079090
-14.086800 -13.291200 7.088886
-14.040000 -13.291200 7.083193
-13.993200 -13.291200 7.088886
-13.946400 -13.291200 7.087830
-13.899600 -13.291200 7.091578
-13.852800 -13.291200 7.099568
-13.806000 -13.291200 7.097501
-13.759200 -13.291200 7.099568
-13.712400 -13.291200 7.135334
-13.665600 -13.291200 7.163923
-13.618800 -13.291200 7.200504
-9.406800 -13.291200 8.918096
-9.360000 -13.291200 8.848108
-9.313200 -13.291200 8.745824
-9.266400 -13.291200 8.731567
-9.219600 -13.291200 8.745824
-9.172800 -13.291200 8.745824
-9.126000 -13.291200 8.736025
-9.079200 -13.291200 8.724796
-9.032400 -13.291200 8.679478
-8.985600 -13.291200 8.660934
-8.938800 -13.291200 8.608382
-8.892000 -13.291200 8.580060
-8.845200 -13.291200 8.553745
-8.798400 -13.291200 8.496373
-8.751600 -13.291200 8.459033
-8.704800 -13.291200 8.394383
-8.658000 -13.291200 8.317641
-8.611200 -13.291200 8.261641
-8.564400 -13.291200 8.217442
-8.517600 -13.291200 8.197488
-8.470800 -13.291200 8.186222
-8.424000 -13.291200 8.153678
-8.377200 -13.291200 8.144731
-8.330400 -13.291200 8.124076
-8.283600 -13.291200 8.094134
-8.236800 -13.291200 8.036717
-8.190000 -13.291200 8.000664
-8.143200 -13.291200 7.986328
-8.096400 -13.291200 7.978987
-8.049600 -13.291200 7.960255
-8.002800 -13.291200 7.934322
-7.956000 -13.291200 7.896230
-7.909200 -13.291200 7.890930
-7.862400 -13.291200 7.835351
-7.815600 -13.291200 7.828129
-7.768800 -13.291200 7.816744
-7.722000 -13.291200 7.798117
-7.675200 -13.291200 7.780474
-7.628400 -13.291200 7.767614
-7.581600 -13.291200 7.728180
-7.534800 -13.291200 7.677584
-7.488000 -13.291200 7.664708
-7.441200 -13.291200 7.647214
-7.394400 -13.291200 7.639851
-7.347600 -13.291200 7.618738
-7.300800 -13.291200 7.606276
-7.254000 -13.291200 7.602041
-7.207200 -13.291200 7.603992
-7.160400 -13.291200 7.560943
-7.113600 -13.291200 7.535880
-7.066800 -13.291200 7.516537
-7.020000 -13.291200 7.487032
-6.973200 -13.291200 7.454817
-6.926400 -13.291200 7.433078
-6.879600 -13.291200 7.425387
-6.832800 -13.291200 7.420786
-6.786000 -13.291200 7.400498
-6.739200 -13.291200 7.410228
-6.692400 -13.291200 7.404356
-6.645600 -13.291200 7.396092
-6.598800 -13.291200 7.375164
-6.552000 -13.291200 7.333419
-6.505200 -13.291200 7.315653
-6.458400 -13.291200 7.278199
-6.411600 -13.291200 7.249592
-6.364800 -13.291200 7.232367
-6.318000 -13.291200 7.232367
-6.271200 -13.291200 7.227996
-6.224400 -13.291200 7.232367
-6.177600 -13.291200 7.224736
-6.130800 -13.291200 7.236323
-6.084000 -13.291200 7.247480
-6.037200 -13.291200 7.224736
-5.990400 -13.291200 7.224380
-5.943600 -13.291200 7.217547
-5.896800 -13.291200 7.206437
-5.850000 -13.291200 7.169320
-5.803200 -13.291200 7.138076
-5.756400 -13.291200 7.108086
-5.709600 -13.291200 7.051461
-5.662800 -13.291200 7.042911
-5.616000 -13.291200 7.041430
-5.569200 -13.291200 7.039070
-5.522400 -13.291200 7.041430
-5.475600 -13.291200 7.039070
-5.428800 -13.291200 7.033034
-5.382000 -13.291200 7.023902
-5.335200 -13.291200 7.010958
-5.288400 -13.291200 6.985089
-5.241600 -13.291200 6.968601
-5.194800 -13.291200 6.964842
-5.148000 -13.291200 6.951476
-5.101200 -13.291200 6.947773
-5.054400 -13.291200 6.941577
-5.007600 -13.291200 6.943038
-4.960800 -13.291200 6.954200
-4.914000 -13.291200 6.954784
-4.867200 -13.291200 6.958550
-4.820400 -13.291200 6.982753
-4.773600 -13.291200 6.956250
-4.726800 -13.291200 6.947396
-4.680000 -13.291200 6.940115
-4.633200 -13.291200 6.916477
-4.586400 -13.291200 6.895086
-4.539600 -13.291200 6.889562
-4.492800 -13.291200 6.884391
-4.446000 -13.291200 6.874263
-4.399200 -13.291200 6.883544
-4.352400 -13.291200 6.874263
-4.305600 -13.291200 6.874689
-4.258800 -13.291200 6.851198
-4.212000 -13.291200 6.843571
-4.165200 -13.291200 6.842357
-4.118400 -13.291200 6.839127
-4.071600 -13.291200 6.829729
-4.024800 -13.291200 6.843571
-3.978000 -13.291200 6.860874
-3.931200 -13.291200 6.877850
-3.884400 -13.291200 6.877850
-3.837600 -13.291200 6.878661
-3.790800 -13.291200 6.866435
-3.744000 -13.291200 6.825710
-3.697200 -13.291200 6.799811
-3.650400 -13.291200 6.783071
-3.603600 -13.291200 6.779787
-3.556800 -13.291200 6.777574
-3.510000 -13.291200 6.777574
-3.463200 -13.291200 6.782242
-3.416400 -13.291200 6.783776
-3.369600 -13.291200 6.790287
-3.322800 -13.291200 6.811027
-3.276000 -13.291200 6.821352
-3.229200 -13.291200 6.826398
-3.182400 -13.291200 6.826398
-3.135600 -13.291200 6.815068
-3.088800 -13.291200 6.814896
-3.042000 -13.291200 6.811027
-2.995200 -13.291200 6.802758
-2.948400 -13.291200 6.792195
-2.901600 -13.291200 6.792096
-2.854800 -13.291200 6.772003
-2.808000 -13.291200 6.792096
-2.761200 -13.291200 6.788032
-2.714400 -13.291200 6.788032
-2.667600 -13.291200 6.788032
-2.620800 -13.291200 6.788032
-2.574000 -13.291200 6.803232
-2.527200 -13.291200 6.805527
-2.480400 -13.291200 6.803232
-2.433600 -13.291200 6.791251
-2.386800 -13.291200 6.793101
-2.340000 -13.291200 6.793101
-2.293200 -13.291200 6.793526
-2.246400 -13.291200 6.793526
-2.199600 -13.291200 6.793526
-2.152800 -13.291200 6.802983
-2.106000 -13.291200 6.806085
-2.059200 -13.291200 6.807509
-2.012400 -13.291200 6.807780
-1.965600 -13.291200 6.802983
-1.918800 -13.291200 6.796948
-1.872000 -13.291200 6.807780
-1.825200 -13.291200 6.796832
-1.778400 -13.291200 6.796948
-1.731600 -13.291200 6.796434
-1.684800 -13.291200 6.796434
-1.638000 -13.291200 6.812212
-1.591200 -13.291200 6.812212
-1.544400 -13.291200 6.813719
-1.497600 -13.291200 6.820754
-1.450800 -13.291200 6.830648
-1.404000 -13.291200 6.862551
-1.357200 -13.291200 6.889894
-1.310400 -13.291200 6.918727
-1.263600 -13.291200 6.926237
-1.216800 -13.291200 6.924058
-1.170000 -13.291200 6.924058
-1.123200 -13.291200 6.918727
-1.076400 -13.291200 6.912348
-1.029600 -13.291200 6.900203
-0.982800 -13.291200 6.862766
-0.936000 -13.291200 6.848020
-0.889200 -13.291200 6.851337
-0.842400 -13.291200 6.848020
-0.795600 -13.291200 6.857493
-0.748800 -13.291200 6.859116
-0.702000 -13.291200 6.884227
-0.655200 -13.291200 6.890345
-0.608400 -13.291200 6.905239
-0.561600 -13.291200 6.913482
-0.514800 -13.291200 6.937789
-0.468000 -13.291200 6.944055
-0.421200 -13.291200 6.954629
-0.374400 -13.291200 6.977512
-0.327600 -13.291200 6.981341
-0.280800 -13.291200 7.001600
-0.234000 -13.291200 6.994614
-0.187200 -13.291200 7.006550
-0.140400 -13.291200 7.011410
-0.093600 -13.291200 7.014013
-0.046800 -13.291200 7.042529
0.000000 -13.291200 7.046715
0.046800 -13.291200 7.048032
0.093600 -13.291200 7.065856
0.140400 -13.291200 7.086471
0.187200 -13.291200 7.086471
0.234000 -13.291200 7.094359
0.280800 -13.291200 7.096316
0.327600 -13.291200 7.101067
0.374400 -13.291200 7.103032
0.421200 -13.291200 7.106837
0.468000 -13.291200 7.116668
0.514800 -13.291200 7.126426
0.561600 -13.291200 7.151312
0.608400 -13.291200 7.169213
0.655200 -13.291200 7.187146
0.702000 -13.291200 7.187146
0.748800 -13.291200 7.203358
0.795600 -13.291200 7.203358
0.842400 -13.291200 7.206048
0.889200 -13.291200 7.206048
0.936000 -13.291200 7.213571
0.982800 -13.291200 7.214789
1.029600 -13.291200 7.234751
1.076400 -13.291200 7.235352
1.123200 -13.291200 7.245415
1.170000 -13.291200 7.249509
1.216800 -13.291200 7.249509
1.263600 -13.291200 7.251606
1.310400 -13.291200 7.256495
1.357200 -13.291200 7.271970
1.404000 -13.291200 7.290455
1.450800 -13.291200 7.304517
1.497600 -13.291200 7.317514
1.544400 -13.291200 7.347321
1.591200 -13.291200 7.384742
1.638000 -13.291200 7.392222
1.684800 -13.291200 7.403034
1.731600 -13.291200 7.408521
1.778400 -13.291200 7.409050
1.825200 -13.291200 7.409050
1.872000 -13.291200 7.415714
1.918800 -13.291200 7.419659
1.965600 -13.291200 7.427816
2.012400 -13.291200 7.446215
2.059200 -13.291200 7.459037
2.106000 -13.291200 7.469751
2.152800 -13.291200 7.477187
2.199600 -13.291200 7.481574
2.246400 -13.291200 7.506014
2.293200 -13.291200 7.521431
2.340000 -13.291200 7.538269
2.386800 -13.291200 7.578662
2.433600 -13.291200 7.595151
2.480400 -13.291200 7.619360
2.527200 -13.291200 7.621816
2.574000 -13.291200 7.637617
2.620800 -13.291200 7.640004
2.667600 -13.291200 7.668407
2.714400 -13.291200 7.673245
2.761200 -13.291200 7.689469
2.808000 -13.291200 7.698888
2.854800 -13.291200 7.729399
2.901600 -13.291200 7.757355
2.948400 -13.291200 7.790477
2.995200 -13.291200 7.802060
3.042000 -13.291200 7.826435
3.088800 -13.291200 7.877306
3.135600 -13.291200 7.895547
3.182400 -13.291200 7.931985
3.229200 -13.291200 7.936398
3.276000 -13.291200 7.961431
3.322800 -13.291200 7.969807
3.369600 -13.291200 7.978894
3.416400 -13.291200 7.980427
3.463200 -13.291200 8.002521
3.510000 -13.291200 8.028459
3.556800 -13.291200 8.053242
3.603600 -13.291200 8.101900
3.650400 -13.291200 8.123874
3.697200 -13.291200 8.149066
3.744000 -13.291200 8.170901
3.790800 -13.291200 8.204492
3.837600 -13.291200 8.271954
3.884400 -13.291200 8.286717
3.931200 -13.291200 8.304133
3.978000 -13.291200 8.313459
4.024800 -13.291200 8.334737
4.071600 -13.291200 8.366298
4.118400 -13.291200 8.383212
4.165200 -13.291200 8.427445
4.212000 -13.291200 8.454315
4.258800 -13.291200 8.484617
4.305600 -13.291200 8.533682
4.352400 -13.291200 8.566305
4.399200 -13.291200 8.579981
4.446000 -13.291200 8.590119
4.492800 -13.291200 8.598115
4.539600 -13.291200 8.609697
4.586400 -13.291200 8.660388
4.633200 -13.291200 8.753851
4.680000 -13.291200 8.820768
4.726800 -13.291200 8.879199
4.773600 -13.291200 8.931338
4.820400 -13.291200 8.947181
4.867200 -13.291200 8.931338
4.914000 -13.291200 8.931338
4.960800 -13.291200 9.019188
5.007600 -13.291200 9.197143
5.054400 -13.291200 9.389639
5.101200 -13.291200 23.207684
5.148000 -13.291200 29.435412
5.194800 -13.291200 29.442637
5.241600 -13.291200 29.447659
5.288400 -13.291200 29.449503
12.776400 -13.291200 8.050699
12.823200 -13.291200 8.050699
12.870000 -13.291200 8.050595
12.916800 -13.291200 8.045188
12.963600 -13.291200 8.026375
13.010400 -13.291200 8.019221
13.057200 -13.291200 8.016721
13.104000 -13.291200 8.014473
13.150800 -13.291200 8.017343
13.197600 -13.291200 8.020980
13.244400 -13.291200 8.028382
13.291200 -13.291200 8.042919
13.338000 -13.291200 8.047465
13.384800 -13.291200 8.056586
13.431600 -13.291200 8.061419
13.478400 -13.291200 8.065916
13.525200 -13.291200 8.064304
13.572000 -13.291200 8.065916
13.618800 -13.291200 8.064304
13.665600 -13.291200 8.056586
13.712400 -13.291200 8.055085
13.759200 -13.291200 8.053704
13.806000 -13.291200 8.050699
13.852800 -13.291200 8.053704
13.899600 -13.291200 8.053704
13.946400 -13.291200 8.053315
13.993200 -13.291200 8.053315
14.040000 -13.291200 8.068132
14.086800 -13.291200 8.053315
14.133600 -13.291200 8.053315
14.180400 -13.291200 8.070365
14.227200 -13.291200 8.071967
14.274000 -13.291200 8.081770
14.320800 -13.291200 8.088133
14.367600 -13.291200 8.078330
14.414400 -13.291200 8.081170
14.461200 -13.291200 8.075559
14.508000 -13.291200 8.073305
14.554800 -13.291200 8.063664
14.601600 -13.291200 8.032480
14.648400 -13.291200 8.024162
15.350400 -13.291200 6.820943
15.397200 -13.291200 6.806361
15.444000 -13.291200 6.786732
15.490800 -13.291200 6.786732
15.537600 -13.291200 6.770075
15.584400 -13.291200 6.768371
15.631200 -13.291200 6.782152
15.678000 -13.291200 6.782152
15.724800 -13.291200 6.807358
15.818400 -13.291200 6.809391
15.865200 -13.291200 6.816598
15.912000 -13.291200 6.812294
15.958800 -13.291200 6.786628
16.005600 -13.291200 6.743255
16.052400 -13.291200 6.703607
16.099200 -13.291200 6.668658
16.333200 -13.291200 4.814551
16.380000 -13.291200 4.554141
16.426800 -13.291200 4.464771
16.473600 -13.291200 4.254352
16.520400 -13.291200 3.973306
16.567200 -13.291200 3.728918
-18.720000 -13.244400 0.000000
-18.673200 -13.244400 0.000000
-18.626400 -13.244400 0.000000
-18.579600 -13.244400 -7.132256
-18.532800 -13.244400 -7.133722
-18.486000 -13.244400 -7.133722
-18.439200 -13.244400 -7.133722
-18.392400 -13.244400 -7.136311
-18.345600 -13.244400 -7.132256
-18.298800 -13.244400 -7.136311
-18.252000 -13.244400 -7.140060
-18.205200 -13.244400 -7.118182
-18.158400 -13.244400 -7.118182
-18.111600 -13.244400 -7.117523
-18.064800 -13.244400 -7.101356
-18.018000 -13.244400 -7.084585
-17.971200 -13.244400 -7.080988
-17.924400 -13.244400 -7.069238
-17.877600 -13.244400 -7.065121
-17.830800 -13.244400 -7.061178
-17.784000 -13.244400 -7.052645
-17.737200 -13.244400 -7.028999
-17.690400 -13.244400 -7.024190
-17.643600 -13.244400 -7.016498
-17.596800 -13.244400 -7.001015
-17.550000 -13.244400 -6.985531
-17.503200 -13.244400 -6.969752
-17.456400 -13.244400 -6.963152
-17.409600 -13.244400 -6.934661
-17.362800 -13.244400 -6.916682
-17.316000 -13.244400 -6.875817
-17.269200 -13.244400 -6.824107
-17.222400 -13.244400 -6.723677
-16.754400 -13.244400 -5.415742
-15.631200 -13.244400 6.852124
-15.584400 -13.244400 6.883415
-15.537600 -13.244400 6.929824
-15.490800 -13.244400 6.938963
-15.444000 -13.244400 6.960988
-15.397200 -13.244400 6.980582
-15.350400 -13.244400 6.983183
-15.303600 -13.244400 7.000071
-15.256800 -13.244400 7.016107
-15.210000 -13.244400 7.034535
-15.163200 -13.244400 7.044973
-15.116400 -13.244400 7.048964
-15.069600 -13.244400 7.053761
-15.022800 -13.244400 7.058402
-14.976000 -13.244400 7.060212
-14.929200 -13.244400 7.068094
-14.882400 -13.244400 7.069728
-14.835600 -13.244400 7.068094
-14.788800 -13.244400 7.069728
-14.742000 -13.244400 7.074543
-14.695200 -13.244400 7.070586
-14.648400 -13.244400 7.074187
-14.601600 -13.244400 7.076466
-14.554800 -13.244400 7.080617
-14.508000 -13.244400 7.081412
-14.461200 -13.244400 7.079156
-14.414400 -13.244400 7.079156
-14.367600 -13.244400 7.083959
-14.320800 -13.244400 7.083959
-14.274000 -13.244400 7.088858
-14.227200 -13.244400 7.083959
-14.180400 -13.244400 7.083959
-14.133600 -13.244400 7.088886
-14.086800 -13.244400 7.091578
-14.040000 -13.244400 7.091417
-13.993200 -13.244400 7.091578
-13.946400 -13.244400 7.091578
-13.899600 -13.244400 7.104898
-13.852800 -13.244400 7.116680
-13.806000 -13.244400 7.123422
-13.759200 -13.244400 7.140369
-13.712400 -13.244400 7.163923
-13.665600 -13.244400 7.214900
-9.406800 -13.244400 9.064853
-9.360000 -13.244400 8.918096
-9.313200 -13.244400 8.843680
-9.266400 -13.244400 8.748549
-9.219600 -13.244400 8.759865
-9.172800 -13.244400 8.759865
-9.126000 -13.244400 8.750236
-9.079200 -13.244400 8.730156
-9.032400 -13.244400 8.709641
-8.985600 -13.244400 8.642851
-8.938800 -13.244400 8.603410
-8.892000 -13.244400 8.567571
-8.845200 -13.244400 8.560871
-8.798400 -13.244400 8.510248
-8.751600 -13.244400 8.459033
-8.704800 -13.244400 8.387737
-8.658000 -13.244400 8.303266
-8.611200 -13.244400 8.261641
-8.564400 -13.244400 8.243896
-8.517600 -13.244400 8.206062
-8.470800 -13.244400 8.188011
-8.424000 -13.244400 8.159925
-8.377200 -13.244400 8.146154
-8.330400 -13.244400 8.125228
-8.283600 -13.244400 8.054773
-8.236800 -13.244400 8.023390
-8.190000 -13.244400 7.982376
-8.143200 -13.244400 7.972671
-8.096400 -13.244400 7.968965
-8.049600 -13.244400 7.958965
-8.002800 -13.244400 7.913437
-7.956000 -13.244400 7.896230
-7.909200 -13.244400 7.872145
-7.862400 -13.244400 7.828129
-7.815600 -13.244400 7.823496
-7.768800 -13.244400 7.816347
-7.722000 -13.244400 7.804862
-7.675200 -13.244400 7.781219
-7.628400 -13.244400 7.767614
-7.581600 -13.244400 7.728180
-7.534800 -13.244400 7.677584
-7.488000 -13.244400 7.657652
-7.441200 -13.244400 7.640424
-7.394400 -13.244400 7.633181
-7.347600 -13.244400 7.631785
-7.300800 -13.244400 7.617220
-7.254000 -13.244400 7.603992
-7.207200 -13.244400 7.602041
-7.160400 -13.244400 7.555268
-7.113600 -13.244400 7.516537
-7.066800 -13.244400 7.506158
-7.020000 -13.244400 7.475988
-6.973200 -13.244400 7.452811
-6.926400 -13.244400 7.433078
-6.879600 -13.244400 7.425387
-6.832800 -13.244400 7.420786
-6.786000 -13.244400 7.404356
-6.739200 -13.244400 7.417966
-6.692400 -13.244400 7.404356
-6.645600 -13.244400 7.385339
-6.598800 -13.244400 7.374516
-6.552000 -13.244400 7.332789
-6.505200 -13.244400 7.307349
-6.458400 -13.244400 7.283460
-6.411600 -13.244400 7.249592
-6.364800 -13.244400 7.227996
-6.318000 -13.244400 7.222628
-6.271200 -13.244400 7.218699
-6.224400 -13.244400 7.227996
-6.177600 -13.244400 7.222628
-6.130800 -13.244400 7.224736
-6.084000 -13.244400 7.229510
-6.037200 -13.244400 7.224380
-5.990400 -13.244400 7.224380
-5.943600 -13.244400 7.210841
-5.896800 -13.244400 7.162122
-5.850000 -13.244400 7.138076
-5.803200 -13.244400 7.108086
-5.756400 -13.244400 7.058689
-5.709600 -13.244400 7.042911
-5.662800 -13.244400 7.042529
-5.616000 -13.244400 7.039070
-5.569200 -13.244400 7.036380
-5.522400 -13.244400 7.041580
-5.475600 -13.244400 7.039070
-5.428800 -13.244400 7.033034
-5.382000 -13.244400 7.023902
-5.335200 -13.244400 7.010958
-5.288400 -13.244400 6.985089
-5.241600 -13.244400 6.968601
-5.194800 -13.244400 6.964842
-5.148000 -13.244400 6.950361
-5.101200 -13.244400 6.947773
-5.054400 -13.244400 6.941577
-5.007600 -13.244400 6.943038
-4.960800 -13.244400 6.951476
-4.914000 -13.244400 6.951476
-4.867200 -13.244400 6.954784
-4.820400 -13.244400 6.958550
-4.773600 -13.244400 6.950291
-4.726800 -13.244400 6.946401
-4.680000 -13.244400 6.931594
-4.633200 -13.244400 6.916477
-4.586400 -13.244400 6.891698
-4.539600 -13.244400 6.888172
-4.492800 -13.244400 6.874263
-4.446000 -13.244400 6.872817
-4.399200 -13.244400 6.870766
-4.352400 -13.244400 6.853323
-4.305600 -13.244400 6.852360
-4.258800 -13.244400 6.844957
-4.212000 -13.244400 6.830328
-4.165200 -13.244400 6.830328
-4.118400 -13.244400 6.829729
-4.071600 -13.244400 6.826520
-4.024800 -13.244400 6.834369
-3.978000 -13.244400 6.860874
-3.931200 -13.244400 6.867165
-3.884400 -13.244400 6.866231
-3.837600 -13.244400 6.863568
-3.790800 -13.244400 6.861390
-3.744000 -13.244400 6.826861
-3.697200 -13.244400 6.800651
-3.650400 -13.244400 6.783071
-3.603600 -13.244400 6.779914
-3.556800 -13.244400 6.777574
-3.510000 -13.244400 6.775160
-3.463200 -13.244400 6.775160
-3.416400 -13.244400 6.782990
-3.369600 -13.244400 6.785836
-3.322800 -13.244400 6.811027
-3.276000 -13.244400 6.823008
-3.229200 -13.244400 6.825846
-3.182400 -13.244400 6.825846
-3.135600 -13.244400 6.814896
-3.088800 -13.244400 6.814654
-3.042000 -13.244400 6.811027
-2.995200 -13.244400 6.796824
-2.948400 -13.244400 6.788307
-2.901600 -13.244400 6.788032
-2.854800 -13.244400 6.771586
-2.808000 -13.244400 6.776560
-2.761200 -13.244400 6.772003
-2.714400 -13.244400 6.773626
-2.667600 -13.244400 6.773626
-2.620800 -13.244400 6.785157
-2.574000 -13.244400 6.793101
-2.527200 -13.244400 6.813528
-2.480400 -13.244400 6.804420
-2.433600 -13.244400 6.803232
-2.386800 -13.244400 6.793526
-2.340000 -13.244400 6.793101
-2.293200 -13.244400 6.792088
-2.246400 -13.244400 6.792087
-2.199600 -13.244400 6.792087
-2.152800 -13.244400 6.792088
-2.106000 -13.244400 6.792088
-2.059200 -13.244400 6.792088
-2.012400 -13.244400 6.796832
-1.965600 -13.244400 6.796832
-1.918800 -13.244400 6.794646
-1.872000 -13.244400 6.796434
-1.825200 -13.244400 6.787093
-1.778400 -13.244400 6.792526
-1.731600 -13.244400 6.783397
-1.684800 -13.244400 6.783397
-1.638000 -13.244400 6.783397
-1.591200 -13.244400 6.783014
-1.544400 -13.244400 6.783397
-1.497600 -13.244400 6.813719
-1.450800 -13.244400 6.827011
-1.404000 -13.244400 6.854627
-1.357200 -13.244400 6.890851
-1.310400 -13.244400 6.918727
-1.263600 -13.244400 6.926237
-1.216800 -13.244400 6.923801
-1.170000 -13.244400 6.923801
-1.123200 -13.244400 6.912348
-1.076400 -13.244400 6.908673
-1.029600 -13.244400 6.870175
-0.982800 -13.244400 6.848015
-0.936000 -13.244400 6.846677
-0.889200 -13.244400 6.851337
-0.842400 -13.244400 6.851337
-0.795600 -13.244400 6.864138
-0.748800 -13.244400 6.872254
-0.702000 -13.244400 6.890345
-0.655200 -13.244400 6.908175
-0.608400 -13.244400 6.908635
-0.561600 -13.244400 6.921516
-0.514800 -13.244400 6.943399
-0.468000 -13.244400 6.944665
-0.421200 -13.244400 6.954629
-0.374400 -13.244400 6.977512
-0.327600 -13.244400 6.977512
-0.280800 -13.244400 6.996508
-0.234000 -13.244400 6.991036
-0.187200 -13.244400 6.994614
-0.140400 -13.244400 7.006550
-0.093600 -13.244400 7.011943
-0.046800 -13.244400 7.014013
0.000000 -13.244400 7.046206
0.046800 -13.244400 7.048032
0.093600 -13.244400 7.072073
0.140400 -13.244400 7.085594
0.187200 -13.244400 7.086471
0.234000 -13.244400 7.096316
0.280800 -13.244400 7.096316
0.327600 -13.244400 7.103032
0.374400 -13.244400 7.103032
0.421200 -13.244400 7.106837
0.468000 -13.244400 7.120659
0.514800 -13.244400 7.126426
0.561600 -13.244400 7.144390
0.608400 -13.244400 7.168103
0.655200 -13.244400 7.187146
0.702000 -13.244400 7.190748
0.748800 -13.244400 7.209102
0.795600 -13.244400 7.209102
0.842400 -13.244400 7.213571
0.889200 -13.244400 7.213571
0.936000 -13.244400 7.226905
0.982800 -13.244400 7.228493
1.029600 -13.244400 7.235352
1.076400 -13.244400 7.236150
1.123200 -13.244400 7.245972
1.170000 -13.244400 7.245972
1.216800 -13.244400 7.249509
1.263600 -13.244400 7.251606
1.310400 -13.244400 7.257863
1.357200 -13.244400 7.285633
1.404000 -13.244400 7.295625
1.450800 -13.244400 7.317514
1.497600 -13.244400 7.327872
1.544400 -13.244400 7.363877
1.591200 -13.244400 7.392222
1.638000 -13.244400 7.400536
1.684800 -13.244400 7.407733
1.731600 -13.244400 7.409050
1.778400 -13.244400 7.411953
1.825200 -13.244400 7.414358
1.872000 -13.244400 7.419659
1.918800 -13.244400 7.425274
1.965600 -13.244400 7.427816
2.012400 -13.244400 7.441425
2.059200 -13.244400 7.459319
2.106000 -13.244400 7.469751
2.152800 -13.244400 7.473085
2.199600 -13.244400 7.477187
2.246400 -13.244400 7.506014
2.293200 -13.244400 7.526042
2.340000 -13.244400 7.541547
2.386800 -13.244400 7.578662
2.433600 -13.244400 7.612993
2.480400 -13.244400 7.621816
2.527200 -13.244400 7.637617
2.574000 -13.244400 7.648081
2.620800 -13.244400 7.648851
2.667600 -13.244400 7.668407
2.714400 -13.244400 7.673245
2.761200 -13.244400 7.687275
2.808000 -13.244400 7.709696
2.854800 -13.244400 7.735895
2.901600 -13.244400 7.763842
2.948400 -13.244400 7.800226
2.995200 -13.244400 7.805514
3.042000 -13.244400 7.819449
3.088800 -13.244400 7.858545
3.135600 -13.244400 7.895249
3.182400 -13.244400 7.934924
3.229200 -13.244400 7.946099
3.276000 -13.244400 7.964453
3.322800 -13.244400 7.972446
3.369600 -13.244400 7.980427
3.416400 -13.244400 7.986715
3.463200 -13.244400 8.002521
3.510000 -13.244400 8.031544
3.556800 -13.244400 8.072220
3.603600 -13.244400 8.109764
3.650400 -13.244400 8.129303
3.697200 -13.244400 8.159234
3.744000 -13.244400 8.170901
3.790800 -13.244400 8.204492
3.837600 -13.244400 8.272001
3.884400 -13.244400 8.291572
3.931200 -13.244400 8.309495
3.978000 -13.244400 8.314021
4.024800 -13.244400 8.329707
4.071600 -13.244400 8.366298
4.118400 -13.244400 8.385050
4.165200 -13.244400 8.435558
4.212000 -13.244400 8.474322
4.258800 -13.244400 8.485232
4.305600 -13.244400 8.531413
4.352400 -13.244400 8.558235
4.399200 -13.244400 8.570703
4.446000 -13.244400 8.590119
4.492800 -13.244400 8.598115
4.539600 -13.244400 8.631399
4.586400 -13.244400 8.665582
4.633200 -13.244400 8.762876
4.680000 -13.244400 8.820768
4.726800 -13.244400 8.869675
4.773600 -13.244400 8.911157
4.820400 -13.244400 8.936702
4.867200 -13.244400 8.891934
4.914000 -13.244400 8.911157
4.960800 -13.244400 8.991007
5.007600 -13.244400 9.202800
5.054400 -13.244400 9.389709
5.101200 -13.244400 29.423737
5.148000 -13.244400 29.441458
5.194800 -13.244400 29.447659
5.241600 -13.244400 29.451370
5.288400 -13.244400 29.451441
12.823200 -13.244400 8.054096
12.870000 -13.244400 8.053726
12.916800 -13.244400 8.045210
12.963600 -13.244400 8.028276
13.010400 -13.244400 8.026375
13.057200 -13.244400 8.026141
13.104000 -13.244400 8.028382
13.150800 -13.244400 8.030997
13.197600 -13.244400 8.030997
13.244400 -13.244400 8.035625
13.291200 -13.244400 8.045468
13.338000 -13.244400 8.049115
13.384800 -13.244400 8.056586
13.431600 -13.244400 8.058408
13.478400 -13.244400 8.061419
13.525200 -13.244400 8.059353
13.572000 -13.244400 8.062567
13.618800 -13.244400 8.061357
13.665600 -13.244400 8.059353
13.712400 -13.244400 8.055254
13.759200 -13.244400 8.055254
13.806000 -13.244400 8.055085
13.852800 -13.244400 8.055085
13.899600 -13.244400 8.068132
13.946400 -13.244400 8.055085
13.993200 -13.244400 8.068132
14.040000 -13.244400 8.071967
14.086800 -13.244400 8.070365
14.133600 -13.244400 8.070365
14.180400 -13.244400 8.075537
14.227200 -13.244400 8.081770
14.274000 -13.244400 8.089063
14.320800 -13.244400 8.089664
14.367600 -13.244400 8.089664
14.414400 -13.244400 8.089265
14.461200 -13.244400 8.088133
14.508000 -13.244400 8.077949
14.554800 -13.244400 8.072332
14.601600 -13.244400 8.052881
14.648400 -13.244400 8.031118
15.350400 -13.244400 6.835545
15.397200 -13.244400 6.820440
15.444000 -13.244400 6.805417
15.490800 -13.244400 6.806361
15.537600 -13.244400 6.786732
15.584400 -13.244400 6.783417
15.631200 -13.244400 6.798800
15.678000 -13.244400 6.805417
15.724800 -13.244400 6.821671
15.771600 -13.244400 6.821671
15.818400 -13.244400 6.827878
15.865200 -13.244400 6.829255
15.912000 -13.244400 6.827878
15.958800 -13.244400 6.812294
16.005600 -13.244400 6.788640
16.052400 -13.244400 6.743255
16.099200 -13.244400 6.698294
16.380000 -13.244400 4.715662
16.426800 -13.244400 4.540365
16.473600 -13.244400 4.420035
16.520400 -13.244400 4.138572
16.567200 -13.244400 3.940296
16.614000 -13.244400 3.687255
-18.720000 -13.197600 0.000000
-18.673200 -13.197600 0.000000
-18.626400 -13.197600 0.000000
-18.579600 -13.197600 -7.127190
-18.532800 -13.197600 -7.132256
-18.486000 -13.197600 -7.132256
-18.439200 -13.197600 -7.132256
-18.392400 -13.197600 -7.136311
-18.345600 -13.197600 -7.136311
-18.298800 -13.197600 -7.146339
-18.252000 -13.197600 -7.146654
-18.205200 -13.197600 -7.140060
-18.158400 -13.197600 -7.141699
-18.111600 -13.197600 -7.130406
-18.064800 -13.197600 -7.118182
-18.018000 -13.197600 -7.098080
-17.971200 -13.197600 -7.081716
-17.924400 -13.197600 -7.069238
-17.877600 -13.197600 -7.060995
-17.830800 -13.197600 -7.058794
-17.784000 -13.197600 -7.045901
-17.737200 -13.197600 -7.024718
-17.690400 -13.197600 -7.024718
-17.643600 -13.197600 -7.024190
-17.596800 -13.197600 -7.004013
-17.550000 -13.197600 -6.992858
-17.503200 -13.197600 -6.970681
-17.456400 -13.197600 -6.954916
-17.409600 -13.197600 -6.927063
-17.362800 -13.197600 -6.880089
-17.316000 -13.197600 -6.841789
-17.269200 -13.197600 -6.767083
-17.222400 -13.197600 -6.692802
-16.801200 -13.197600 -5.522879
-16.754400 -13.197600 -5.412951
-15.631200 -13.197600 6.899273
-15.584400 -13.197600 6.938005
-15.537600 -13.197600 6.944728
-15.490800 -13.197600 6.960988
-15.444000 -13.197600 6.980582
-15.397200 -13.197600 6.985516
-15.350400 -13.197600 7.005949
-15.303600 -13.197600 7.021145
-15.256800 -13.197600 7.034535
-15.210000 -13.197600 7.044973
-15.163200 -13.197600 7.052530
-15.116400 -13.197600 7.059111
-15.069600 -13.197600 7.059145
-15.022800 -13.197600 7.062778
-14.976000 -13.197600 7.064434
-14.929200 -13.197600 7.070586
-14.882400 -13.197600 7.074543
-14.835600 -13.197600 7.074543
-14.788800 -13.197600 7.074543
-14.742000 -13.197600 7.075378
-14.695200 -13.197600 7.074762
-14.648400 -13.197600 7.070586
-14.601600 -13.197600 7.074187
-14.554800 -13.197600 7.075125
-14.508000 -13.197600 7.079021
-14.461200 -13.197600 7.079156
-14.414400 -13.197600 7.080707
-14.367600 -13.197600 7.088858
-14.320800 -13.197600 7.091433
-14.274000 -13.197600 7.096160
-14.227200 -13.197600 7.096619
-14.180400 -13.197600 7.096619
-14.133600 -13.197600 7.100848
-14.086800 -13.197600 7.105737
-14.040000 -13.197600 7.105737
-13.993200 -13.197600 7.107475
-13.946400 -13.197600 7.109476
-13.899600 -13.197600 7.113535
-13.852800 -13.197600 7.123422
-13.806000 -13.197600 7.140369
-13.759200 -13.197600 7.152851
-13.712400 -13.197600 7.181406
-13.665600 -13.197600 7.250097
-9.406800 -13.197600 9.179758
-9.360000 -13.197600 9.042237
-9.313200 -13.197600 8.931209
-9.266400 -13.197600 8.849279
-9.219600 -13.197600 8.848108
-9.172800 -13.197600 8.789436
-9.126000 -13.197600 8.750236
-9.079200 -13.197600 8.724796
-9.032400 -13.197600 8.673642
-8.985600 -13.197600 8.642851
-8.938800 -13.197600 8.587919
-8.892000 -13.197600 8.562344
-8.845200 -13.197600 8.553745
-8.798400 -13.197600 8.493427
-8.751600 -13.197600 8.461784
-8.704800 -13.197600 8.344977
-8.658000 -13.197600 8.281975
-8.611200 -13.197600 8.254931
-8.564400 -13.197600 8.243896
-8.517600 -13.197600 8.206062
-8.470800 -13.197600 8.197488
-8.424000 -13.197600 8.179985
-8.377200 -13.197600 8.165408
-8.330400 -13.197600 8.126485
-8.283600 -13.197600 8.054773
-8.236800 -13.197600 8.023390
-8.190000 -13.197600 7.972671
-8.143200 -13.197600 7.964267
-8.096400 -13.197600 7.954434
-8.049600 -13.197600 7.940697
-8.002800 -13.197600 7.913437
-7.956000 -13.197600 7.896230
-7.909200 -13.197600 7.855566
-7.862400 -13.197600 7.823496
-7.815600 -13.197600 7.818810
-7.768800 -13.197600 7.814872
-7.722000 -13.197600 7.803343
-7.675200 -13.197600 7.769121
-7.628400 -13.197600 7.748278
-7.581600 -13.197600 7.722653
-7.534800 -13.197600 7.681754
-7.488000 -13.197600 7.659648
-7.441200 -13.197600 7.647214
-7.394400 -13.197600 7.641578
-7.347600 -13.197600 7.639851
-7.300800 -13.197600 7.618671
-7.254000 -13.197600 7.603992
-7.207200 -13.197600 7.598770
-7.160400 -13.197600 7.555268
-7.113600 -13.197600 7.514377
-7.066800 -13.197600 7.487032
-7.020000 -13.197600 7.456166
-6.973200 -13.197600 7.447941
-6.926400 -13.197600 7.427603
-6.879600 -13.197600 7.410952
-6.832800 -13.197600 7.396092
-6.786000 -13.197600 7.402249
-6.739200 -13.197600 7.404356
-6.692400 -13.197600 7.385339
-6.645600 -13.197600 7.375302
-6.598800 -13.197600 7.346109
-6.552000 -13.197600 7.316436
-6.505200 -13.197600 7.301148
-6.458400 -13.197600 7.254292
-6.411600 -13.197600 7.232367
-6.364800 -13.197600 7.225043
-6.318000 -13.197600 7.219063
-6.271200 -13.197600 7.218699
-6.224400 -13.197600 7.232367
-6.177600 -13.197600 7.224380
-6.130800 -13.197600 7.229510
-6.084000 -13.197600 7.247480
-6.037200 -13.197600 7.224380
-5.990400 -13.197600 7.217547
-5.943600 -13.197600 7.169320
-5.896800 -13.197600 7.138076
-5.850000 -13.197600 7.131240
-5.803200 -13.197600 7.080019
-5.756400 -13.197600 7.047001
-5.709600 -13.197600 7.042529
-5.662800 -13.197600 7.042382
-5.616000 -13.197600 7.037865
-5.569200 -13.197600 7.036380
-5.522400 -13.197600 7.039070
-5.475600 -13.197600 7.033034
-5.428800 -13.197600 7.029359
-5.382000 -13.197600 7.002558
-5.335200 -13.197600 6.998900
-5.288400 -13.197600 6.981873
-5.241600 -13.197600 6.965729
-5.194800 -13.197600 6.964842
-5.148000 -13.197600 6.951476
-5.101200 -13.197600 6.950361
-5.054400 -13.197600 6.951476
-5.007600 -13.197600 6.954200
-4.960800 -13.197600 6.960616
-4.914000 -13.197600 6.960616
-4.867200 -13.197600 6.960616
-4.820400 -13.197600 6.958550
-4.773600 -13.197600 6.950291
-4.726800 -13.197600 6.943598
-4.680000 -13.197600 6.929778
-4.633200 -13.197600 6.896694
-4.586400 -13.197600 6.888172
-4.539600 -13.197600 6.876353
-4.492800 -13.197600 6.873597
-4.446000 -13.197600 6.863626
-4.399200 -13.197600 6.863419
-4.352400 -13.197600 6.854529
-4.305600 -13.197600 6.852360
-4.258800 -13.197600 6.834369
-4.212000 -13.197600 6.828989
-4.165200 -13.197600 6.827295
-4.118400 -13.197600 6.827295
-4.071600 -13.197600 6.826520
-4.024800 -13.197600 6.828989
-3.978000 -13.197600 6.860874
-3.931200 -13.197600 6.866231
-3.884400 -13.197600 6.863568
-3.837600 -13.197600 6.863568
-3.790800 -13.197600 6.841910
-3.744000 -13.197600 6.829448
-3.697200 -13.197600 6.800651
-3.650400 -13.197600 6.783313
-3.603600 -13.197600 6.779914
-3.556800 -13.197600 6.777574
-3.510000 -13.197600 6.777574
-3.463200 -13.197600 6.779787
-3.416400 -13.197600 6.783776
-3.369600 -13.197600 6.787561
-3.322800 -13.197600 6.800381
-3.276000 -13.197600 6.825846
-3.229200 -13.197600 6.825846
-3.182400 -13.197600 6.820175
-3.135600 -13.197600 6.812162
-3.088800 -13.197600 6.800381
-3.042000 -13.197600 6.795672
-2.995200 -13.197600 6.790295
-2.948400 -13.197600 6.772003
-2.901600 -13.197600 6.772003
-2.854800 -13.197600 6.757011
-2.808000 -13.197600 6.762524
-2.761200 -13.197600 6.759896
-2.714400 -13.197600 6.760564
-2.667600 -13.197600 6.762524
-2.620800 -13.197600 6.779539
-2.574000 -13.197600 6.781509
-2.527200 -13.197600 6.803232
-2.480400 -13.197600 6.803232
-2.433600 -13.197600 6.791251
-2.386800 -13.197600 6.791251
-2.340000 -13.197600 6.787809
-2.293200 -13.197600 6.786141
-2.246400 -13.197600 6.782021
-2.199600 -13.197600 6.785072
-2.152800 -13.197600 6.786141
-2.106000 -13.197600 6.788831
-2.059200 -13.197600 6.788831
-2.012400 -13.197600 6.788831
-1.965600 -13.197600 6.792087
-1.918800 -13.197600 6.787093
-1.872000 -13.197600 6.787093
-1.825200 -13.197600 6.775124
-1.778400 -13.197600 6.775124
-1.731600 -13.197600 6.773569
-1.684800 -13.197600 6.766175
-1.638000 -13.197600 6.773569
-1.591200 -13.197600 6.773569
-1.544400 -13.197600 6.783014
-1.497600 -13.197600 6.790363
-1.450800 -13.197600 6.813719
-1.404000 -13.197600 6.824248
-1.357200 -13.197600 6.861312
-1.310400 -13.197600 6.889894
-1.263600 -13.197600 6.901979
-1.216800 -13.197600 6.896226
-1.170000 -13.197600 6.896226
-1.123200 -13.197600 6.898662
-1.076400 -13.197600 6.873537
-1.029600 -13.197600 6.848015
-0.982800 -13.197600 6.831900
-0.936000 -13.197600 6.827260
-0.889200 -13.197600 6.831900
-0.842400 -13.197600 6.848015
-0.795600 -13.197600 6.853698
-0.748800 -13.197600 6.868298
-0.702000 -13.197600 6.874235
-0.655200 -13.197600 6.885998
-0.608400 -13.197600 6.905239
-0.561600 -13.197600 6.913482
-0.514800 -13.197600 6.943536
-0.468000 -13.197600 6.947209
-0.421200 -13.197600 6.954629
-0.374400 -13.197600 6.977512
-0.327600 -13.197600 6.976931
-0.280800 -13.197600 6.989152
-0.234000 -13.197600 6.989152
-0.187200 -13.197600 6.990255
-0.140400 -13.197600 6.993948
-0.093600 -13.197600 7.013774
-0.046800 -13.197600 7.039225
0.000000 -13.197600 7.046206
0.046800 -13.197600 7.048032
0.093600 -13.197600 7.069373
0.140400 -13.197600 7.075428
0.187200 -13.197600 7.072073
0.234000 -13.197600 7.079947
0.280800 -13.197600 7.079642
0.327600 -13.197600 7.093096
0.374400 -13.197600 7.079947
0.421200 -13.197600 7.096316
0.468000 -13.197600 7.105074
0.514800 -13.197600 7.126426
0.561600 -13.197600 7.144390
0.608400 -13.197600 7.168103
0.655200 -13.197600 7.190748
0.702000 -13.197600 7.192244
0.748800 -13.197600 7.213883
0.795600 -13.197600 7.213883
0.842400 -13.197600 7.214789
0.889200 -13.197600 7.214655
0.936000 -13.197600 7.226987
0.982800 -13.197600 7.236001
1.029600 -13.197600 7.236150
1.076400 -13.197600 7.236001
1.123200 -13.197600 7.245415
1.170000 -13.197600 7.245415
1.216800 -13.197600 7.247033
1.263600 -13.197600 7.249649
1.310400 -13.197600 7.256495
1.357200 -13.197600 7.288506
1.404000 -13.197600 7.295625
1.450800 -13.197600 7.321056
1.497600 -13.197600 7.331453
1.544400 -13.197600 7.382010
1.591200 -13.197600 7.394635
1.638000 -13.197600 7.403034
1.684800 -13.197600 7.403411
1.731600 -13.197600 7.408521
1.778400 -13.197600 7.408521
1.825200 -13.197600 7.407733
1.872000 -13.197600 7.413097
1.918800 -13.197600 7.415714
1.965600 -13.197600 7.427693
2.012400 -13.197600 7.438740
2.059200 -13.197600 7.458090
2.106000 -13.197600 7.466441
2.152800 -13.197600 7.474549
2.199600 -13.197600 7.477187
2.246400 -13.197600 7.506014
2.293200 -13.197600 7.520921
2.340000 -13.197600 7.538269
2.386800 -13.197600 7.557592
2.433600 -13.197600 7.607024
2.480400 -13.197600 7.621816
2.527200 -13.197600 7.640004
2.574000 -13.197600 7.648851
2.620800 -13.197600 7.665939
2.667600 -13.197600 7.670185
2.714400 -13.197600 7.676707
2.761200 -13.197600 7.698520
2.808000 -13.197600 7.717805
2.854800 -13.197600 7.738117
2.901600 -13.197600 7.763842
2.948400 -13.197600 7.790477
2.995200 -13.197600 7.804016
3.042000 -13.197600 7.818642
3.088800 -13.197600 7.868166
3.135600 -13.197600 7.898481
3.182400 -13.197600 7.935394
3.229200 -13.197600 7.953056
3.276000 -13.197600 7.969807
3.322800 -13.197600 7.978894
3.369600 -13.197600 7.986715
3.416400 -13.197600 7.990426
3.463200 -13.197600 7.997283
3.510000 -13.197600 8.024063
3.556800 -13.197600 8.055174
3.603600 -13.197600 8.109764
3.650400 -13.197600 8.125206
3.697200 -13.197600 8.158214
3.744000 -13.197600 8.185842
3.790800 -13.197600 8.220884
3.837600 -13.197600 8.272001
3.884400 -13.197600 8.291572
3.931200 -13.197600 8.308207
3.978000 -13.197600 8.313459
4.024800 -13.197600 8.330662
4.071600 -13.197600 8.374225
4.118400 -13.197600 8.385651
4.165200 -13.197600 8.435558
4.212000 -13.197600 8.474322
4.258800 -13.197600 8.485232
4.305600 -13.197600 8.528234
4.352400 -13.197600 8.563489
4.399200 -13.197600 8.591749
4.446000 -13.197600 8.600080
4.492800 -13.197600 8.603069
4.539600 -13.197600 8.628907
4.586400 -13.197600 8.650825
4.633200 -13.197600 8.752073
4.680000 -13.197600 8.775908
4.726800 -13.197600 8.869675
4.773600 -13.197600 8.892136
4.820400 -13.197600 8.936702
4.867200 -13.197600 8.891934
4.914000 -13.197600 8.891339
4.960800 -13.197600 9.019188
5.007600 -13.197600 9.261313
5.054400 -13.197600 9.493578
5.101200 -13.197600 29.433336
5.148000 -13.197600 29.444372
5.194800 -13.197600 29.451441
5.241600 -13.197600 29.455971
5.288400 -13.197600 29.459398
12.823200 -13.197600 8.066604
12.870000 -13.197600 8.065176
12.916800 -13.197600 8.054096
12.963600 -13.197600 8.034537
13.010400 -13.197600 8.032186
13.057200 -13.197600 8.028901
13.104000 -13.197600 8.032186
13.150800 -13.197600 8.038836
13.197600 -13.197600 8.038836
13.244400 -13.197600 8.038836
13.291200 -13.197600 8.046048
13.338000 -13.197600 8.049115
13.384800 -13.197600 8.058408
13.431600 -13.197600 8.060084
13.478400 -13.197600 8.064304
13.525200 -13.197600 8.061357
13.572000 -13.197600 8.064058
13.618800 -13.197600 8.062567
13.665600 -13.197600 8.061357
13.712400 -13.197600 8.061357
13.759200 -13.197600 8.059353
13.806000 -13.197600 8.055085
13.852800 -13.197600 8.054058
13.899600 -13.197600 8.054058
13.946400 -13.197600 8.053704
13.993200 -13.197600 8.055085
14.040000 -13.197600 8.068132
14.086800 -13.197600 8.071967
14.133600 -13.197600 8.072113
14.180400 -13.197600 8.078250
14.227200 -13.197600 8.088483
14.274000 -13.197600 8.089664
14.320800 -13.197600 8.090231
14.367600 -13.197600 8.090291
14.414400 -13.197600 8.090231
14.461200 -13.197600 8.089265
14.508000 -13.197600 8.089169
14.554800 -13.197600 8.078330
14.601600 -13.197600 8.072915
14.648400 -13.197600 8.054440
14.695200 -13.197600 8.032940
15.397200 -13.197600 6.835545
15.444000 -13.197600 6.806361
15.490800 -13.197600 6.806361
15.537600 -13.197600 6.789411
15.584400 -13.197600 6.789411
15.631200 -13.197600 6.798800
15.678000 -13.197600 6.807358
15.724800 -13.197600 6.817304
15.771600 -13.197600 6.817304
15.818400 -13.197600 6.817304
15.865200 -13.197600 6.817304
15.912000 -13.197600 6.817304
15.958800 -13.197600 6.815607
16.005600 -13.197600 6.792247
16.052400 -13.197600 6.770724
16.099200 -13.197600 6.726989
16.146000 -13.197600 6.684649
16.333200 -13.197600 5.173948
16.380000 -13.197600 4.830278
16.426800 -13.197600 4.633322
16.473600 -13.197600 4.467855
16.520400 -13.197600 4.279370
16.567200 -13.197600 4.047728
-18.720000 -13.150800 0.000000
-18.673200 -13.150800 0.000000
-18.626400 -13.150800 0.000000
-18.579600 -13.150800 -7.127608
-18.532800 -13.150800 -7.127608
-18.486000 -13.150800 -7.127190
-18.439200 -13.150800 -7.122077
-18.392400 -13.150800 -7.132256
-18.345600 -13.150800 -7.132256
-18.298800 -13.150800 -7.136311
-18.252000 -13.150800 -7.145441
-18.205200 -13.150800 -7.136311
-18.158400 -13.150800 -7.140060
-18.111600 -13.150800 -7.118735
-18.064800 -13.150800 -7.101356
-18.018000 -13.150800 -7.096777
-17.971200 -13.150800 -7.080988
-17.924400 -13.150800 -7.067601
-17.877600 -13.150800 -7.060995
-17.830800 -13.150800 -7.058794
-17.784000 -13.150800 -7.045901
-17.737200 -13.150800 -7.055586
-17.690400 -13.150800 -7.040572
-17.643600 -13.150800 -7.055586
-17.596800 -13.150800 -7.004013
-17.550000 -13.150800 -6.992858
-17.503200 -13.150800 -6.963152
-17.456400 -13.150800 -6.949299
-17.409600 -13.150800 -6.921344
-17.362800 -13.150800 -6.858803
-17.316000 -13.150800 -6.831057
-17.269200 -13.150800 -6.752000
-16.801200 -13.150800 -5.419745
-16.754400 -13.150800 -5.224633
-15.678000 -13.150800 6.883415
-15.631200 -13.150800 6.936961
-15.584400 -13.150800 6.944728
-15.537600 -13.150800 6.960988
-15.490800 -13.150800 6.975129
-15.444000 -13.150800 6.985516
-15.397200 -13.150800 7.000071
-15.350400 -13.150800 7.018242
-15.303600 -13.150800 7.030266
-15.256800 -13.150800 7.040879
-15.210000 -13.150800 7.045156
-15.163200 -13.150800 7.053122
-15.116400 -13.150800 7.058108
-15.069600 -13.150800 7.059111
-15.022800 -13.150800 7.062641
-14.976000 -13.150800 7.064434
-14.929200 -13.150800 7.070586
-14.882400 -13.150800 7.074543
-14.835600 -13.150800 7.074543
-14.788800 -13.150800 7.074543
-14.742000 -13.150800 7.075818
-14.695200 -13.150800 7.075818
-14.648400 -13.150800 7.073273
-14.601600 -13.150800 7.074187
-14.554800 -13.150800 7.075125
-14.508000 -13.150800 7.079156
-14.461200 -13.150800 7.088651
-14.414400 -13.150800 7.088948
-14.367600 -13.150800 7.093039
-14.320800 -13.150800 7.096619
-14.274000 -13.150800 7.102867
-14.227200 -13.150800 7.106200
-14.180400 -13.150800 7.106200
-14.133600 -13.150800 7.106574
-14.086800 -13.150800 7.108269
-14.040000 -13.150800 7.107475
-13.993200 -13.150800 7.109476
-13.946400 -13.150800 7.113188
-13.899600 -13.150800 7.123064
-13.852800 -13.150800 7.140369
-13.806000 -13.150800 7.152851
-13.759200 -13.150800 7.170335
-13.712400 -13.150800 7.214900
-9.406800 -13.150800 9.220135
-9.360000 -13.150800 9.099922
-9.313200 -13.150800 9.017713
-9.266400 -13.150800 8.947711
-9.219600 -13.150800 8.927809
-9.172800 -13.150800 8.860262
-9.126000 -13.150800 8.815701
-9.079200 -13.150800 8.730156
-9.032400 -13.150800 8.679478
-8.985600 -13.150800 8.650285
-8.938800 -13.150800 8.608382
-8.892000 -13.150800 8.563241
-8.845200 -13.150800 8.553745
-8.798400 -13.150800 8.474756
-8.751600 -13.150800 8.426724
-8.704800 -13.150800 8.318336
-8.658000 -13.150800 8.266454
-8.611200 -13.150800 8.254628
-8.564400 -13.150800 8.237792
-8.517600 -13.150800 8.206062
-8.470800 -13.150800 8.205851
-8.424000 -13.150800 8.172658
-8.377200 -13.150800 8.159925
-8.330400 -13.150800 8.124076
-8.283600 -13.150800 8.048505
-8.236800 -13.150800 8.018564
-8.190000 -13.150800 7.965959
-8.143200 -13.150800 7.956753
-8.096400 -13.150800 7.944144
-8.049600 -13.150800 7.940697
-8.002800 -13.150800 7.929095
-7.956000 -13.150800 7.896230
-7.909200 -13.150800 7.855566
-7.862400 -13.150800 7.823496
-7.815600 -13.150800 7.818810
-7.768800 -13.150800 7.811019
-7.722000 -13.150800 7.788293
-7.675200 -13.150800 7.770388
-7.628400 -13.150800 7.748278
-7.581600 -13.150800 7.723149
-7.534800 -13.150800 7.688757
-7.488000 -13.150800 7.668897
-7.441200 -13.150800 7.650973
-7.394400 -13.150800 7.647214
-7.347600 -13.150800 7.640424
-7.300800 -13.150800 7.623318
-7.254000 -13.150800 7.603992
-7.207200 -13.150800 7.595894
-7.160400 -13.150800 7.560667
-7.113600 -13.150800 7.511287
-7.066800 -13.150800 7.475988
-7.020000 -13.150800 7.448368
-6.973200 -13.150800 7.433078
-6.926400 -13.150800 7.399767
-6.879600 -13.150800 7.385339
-6.832800 -13.150800 7.380620
-6.786000 -13.150800 7.380620
-6.739200 -13.150800 7.383455
-6.692400 -13.150800 7.380611
-6.645600 -13.150800 7.353941
-6.598800 -13.150800 7.337325
-6.552000 -13.150800 7.315653
-6.505200 -13.150800 7.283460
-6.458400 -13.150800 7.249592
-6.411600 -13.150800 7.232367
-6.364800 -13.150800 7.222674
-6.318000 -13.150800 7.217964
-6.271200 -13.150800 7.215483
-6.224400 -13.150800 7.217253
-6.177600 -13.150800 7.215483
-6.130800 -13.150800 7.224380
-6.084000 -13.150800 7.224380
-6.037200 -13.150800 7.212561
-5.990400 -13.150800 7.196446
-5.943600 -13.150800 7.157194
-5.896800 -13.150800 7.132090
-5.850000 -13.150800 7.108086
-5.803200 -13.150800 7.068912
-5.756400 -13.150800 7.043121
-5.709600 -13.150800 7.043121
-5.662800 -13.150800 7.042111
-5.616000 -13.150800 7.039070
-5.569200 -13.150800 7.037865
-5.522400 -13.150800 7.041580
-5.475600 -13.150800 7.037865
-5.428800 -13.150800 7.015353
-5.382000 -13.150800 6.998900
-5.335200 -13.150800 6.988146
-5.288400 -13.150800 6.976246
-5.241600 -13.150800 6.964906
-5.194800 -13.150800 6.947773
-5.148000 -13.150800 6.947773
-5.101200 -13.150800 6.951476
-5.054400 -13.150800 6.958550
-5.007600 -13.150800 6.960616
-4.960800 -13.150800 6.971453
-4.914000 -13.150800 6.973021
-4.867200 -13.150800 6.982753
-4.820400 -13.150800 6.960616
-4.773600 -13.150800 6.947396
-4.726800 -13.150800 6.940115
-4.680000 -13.150800 6.919602
-4.633200 -13.150800 6.893008
-4.586400 -13.150800 6.888172
-4.539600 -13.150800 6.874263
-4.492800 -13.150800 6.863419
-4.446000 -13.150800 6.853323
-4.399200 -13.150800 6.853323
-4.352400 -13.150800 6.851299
-4.305600 -13.150800 6.845928
-4.258800 -13.150800 6.829729
-4.212000 -13.150800 6.828989
-4.165200 -13.150800 6.821692
-4.118400 -13.150800 6.810979
-4.071600 -13.150800 6.810979
-4.024800 -13.150800 6.826520
-3.978000 -13.150800 6.829729
-3.931200 -13.150800 6.863568
-3.884400 -13.150800 6.860874
-3.837600 -13.150800 6.860292
-3.790800 -13.150800 6.839915
-3.744000 -13.150800 6.818072
-3.697200 -13.150800 6.799811
-3.650400 -13.150800 6.785422
-3.603600 -13.150800 6.782990
-3.556800 -13.150800 6.779914
-3.510000 -13.150800 6.781884
-3.463200 -13.150800 6.779787
-3.416400 -13.150800 6.782990
-3.369600 -13.150800 6.785291
-3.322800 -13.150800 6.787561
-3.276000 -13.150800 6.800381
-3.229200 -13.150800 6.814654
-3.182400 -13.150800 6.795672
-3.135600 -13.150800 6.793702
-3.088800 -13.150800 6.793702
-3.042000 -13.150800 6.790295
-2.995200 -13.150800 6.776560
-2.948400 -13.150800 6.770895
-2.901600 -13.150800 6.757011
-2.854800 -13.150800 6.752482
-2.808000 -13.150800 6.760564
-2.761200 -13.150800 6.757011
-2.714400 -13.150800 6.760564
-2.667600 -13.150800 6.762524
-2.620800 -13.150800 6.779539
-2.574000 -13.150800 6.782383
-2.527200 -13.150800 6.803232
-2.480400 -13.150800 6.803232
-2.433600 -13.150800 6.787809
-2.386800 -13.150800 6.793526
-2.340000 -13.150800 6.787809
-2.293200 -13.150800 6.786141
-2.246400 -13.150800 6.782021
-2.199600 -13.150800 6.784159
-2.152800 -13.150800 6.792087
-2.106000 -13.150800 6.792088
-2.059200 -13.150800 6.792088
-2.012400 -13.150800 6.792087
-1.965600 -13.150800 6.792087
-1.918800 -13.150800 6.787093
-1.872000 -13.150800 6.788831
-1.825200 -13.150800 6.774185
-1.778400 -13.150800 6.773569
-1.731600 -13.150800 6.761865
-1.684800 -13.150800 6.761865
-1.638000 -13.150800 6.762878
-1.591200 -13.150800 6.762878
-1.544400 -13.150800 6.762878
-1.497600 -13.150800 6.783014
-1.450800 -13.150800 6.790441
-1.404000 -13.150800 6.813719
-1.357200 -13.150800 6.824248
-1.310400 -13.150800 6.853501
-1.263600 -13.150800 6.889894
-1.216800 -13.150800 6.883461
-1.170000 -13.150800 6.873537
-1.123200 -13.150800 6.857644
-1.076400 -13.150800 6.845456
-1.029600 -13.150800 6.838370
-0.982800 -13.150800 6.817916
-0.936000 -13.150800 6.818115
-0.889200 -13.150800 6.827027
-0.842400 -13.150800 6.831900
-0.795600 -13.150800 6.848020
-0.748800 -13.150800 6.860219
-0.702000 -13.150800 6.870684
-0.655200 -13.150800 6.884753
-0.608400 -13.150800 6.895176
-0.561600 -13.150800 6.908579
-0.514800 -13.150800 6.944055
-0.468000 -13.150800 6.947209
-0.421200 -13.150800 6.951719
-0.374400 -13.150800 6.974395
-0.327600 -13.150800 6.964268
-0.280800 -13.150800 6.976931
-0.234000 -13.150800 6.976931
-0.187200 -13.150800 6.976931
-0.140400 -13.150800 6.965788
-0.093600 -13.150800 7.011410
-0.046800 -13.150800 7.039225
0.000000 -13.150800 7.044077
0.046800 -13.150800 7.047838
0.093600 -13.150800 7.058411
0.140400 -13.150800 7.060151
0.187200 -13.150800 7.060151
0.234000 -13.150800 7.069373
0.280800 -13.150800 7.063974
0.327600 -13.150800 7.076396
0.374400 -13.150800 7.076396
0.421200 -13.150800 7.078383
0.468000 -13.150800 7.096316
0.514800 -13.150800 7.120659
0.561600 -13.150800 7.144390
0.608400 -13.150800 7.168949
0.655200 -13.150800 7.190748
0.702000 -13.150800 7.197765
0.748800 -13.150800 7.213571
0.795600 -13.150800 7.213571
0.842400 -13.150800 7.214789
0.889200 -13.150800 7.214655
0.936000 -13.150800 7.226987
0.982800 -13.150800 7.236001
1.029600 -13.150800 7.236150
1.076400 -13.150800 7.236878
1.123200 -13.150800 7.245415
1.170000 -13.150800 7.245972
1.216800 -13.150800 7.248645
1.263600 -13.150800 7.251606
1.310400 -13.150800 7.258842
1.357200 -13.150800 7.289525
1.404000 -13.150800 7.295625
1.450800 -13.150800 7.321056
1.497600 -13.150800 7.331453
1.544400 -13.150800 7.382010
1.591200 -13.150800 7.398879
1.638000 -13.150800 7.408521
1.684800 -13.150800 7.408521
1.731600 -13.150800 7.411018
1.778400 -13.150800 7.408652
1.825200 -13.150800 7.407733
1.872000 -13.150800 7.408652
1.918800 -13.150800 7.408652
1.965600 -13.150800 7.415714
2.012400 -13.150800 7.438740
2.059200 -13.150800 7.458090
2.106000 -13.150800 7.466441
2.152800 -13.150800 7.474549
2.199600 -13.150800 7.477187
2.246400 -13.150800 7.495387
2.293200 -13.150800 7.516049
2.340000 -13.150800 7.536903
2.386800 -13.150800 7.550436
2.433600 -13.150800 7.588429
2.480400 -13.150800 7.628464
2.527200 -13.150800 7.659921
2.574000 -13.150800 7.668128
2.620800 -13.150800 7.668537
2.667600 -13.150800 7.676707
2.714400 -13.150800 7.683028
2.761200 -13.150800 7.700220
2.808000 -13.150800 7.709696
2.854800 -13.150800 7.738117
2.901600 -13.150800 7.768903
2.948400 -13.150800 7.790156
2.995200 -13.150800 7.800226
3.042000 -13.150800 7.817015
3.088800 -13.150800 7.842766
3.135600 -13.150800 7.898481
3.182400 -13.150800 7.935234
3.229200 -13.150800 7.947382
3.276000 -13.150800 7.967886
3.322800 -13.150800 7.976170
3.369600 -13.150800 7.980427
3.416400 -13.150800 7.983845
3.463200 -13.150800 7.990426
3.510000 -13.150800 8.002521
3.556800 -13.150800 8.029722
3.603600 -13.150800 8.083170
3.650400 -13.150800 8.114922
3.697200 -13.150800 8.124990
3.744000 -13.150800 8.160765
3.790800 -13.150800 8.220884
3.837600 -13.150800 8.271954
3.884400 -13.150800 8.291572
3.931200 -13.150800 8.309784
3.978000 -13.150800 8.321224
4.024800 -13.150800 8.359174
4.071600 -13.150800 8.382367
4.118400 -13.150800 8.388906
4.165200 -13.150800 8.435558
4.212000 -13.150800 8.454315
4.258800 -13.150800 8.484575
4.305600 -13.150800 8.519427
4.352400 -13.150800 8.542846
4.399200 -13.150800 8.591749
4.446000 -13.150800 8.602072
4.492800 -13.150800 8.616681
4.539600 -13.150800 8.631828
4.586400 -13.150800 8.665582
4.633200 -13.150800 8.762876
4.680000 -13.150800 8.784138
4.726800 -13.150800 8.869675
4.773600 -13.150800 8.892136
4.820400 -13.150800 8.911157
4.867200 -13.150800 8.879199
4.914000 -13.150800 8.787215
4.960800 -13.150800 8.990854
5.007600 -13.150800 9.376193
5.054400 -13.150800 9.599735
5.101200 -13.150800 29.440250
5.148000 -13.150800 29.449503
5.194800 -13.150800 29.459332
5.241600 -13.150800 29.464294
5.288400 -13.150800 29.468805
12.870000 -13.150800 8.080723
12.916800 -13.150800 8.066604
12.963600 -13.150800 8.050699
13.010400 -13.150800 8.042266
13.057200 -13.150800 8.042266
13.104000 -13.150800 8.045210
13.150800 -13.150800 8.044860
13.197600 -13.150800 8.045210
13.244400 -13.150800 8.045468
13.291200 -13.150800 8.058870
13.338000 -13.150800 8.070116
13.384800 -13.150800 8.070116
13.431600 -13.150800 8.072860
13.478400 -13.150800 8.067058
13.525200 -13.150800 8.066640
13.572000 -13.150800 8.066640
13.618800 -13.150800 8.065916
13.665600 -13.150800 8.064304
13.712400 -13.150800 8.064929
13.759200 -13.150800 8.064058
13.806000 -13.150800 8.064058
13.852800 -13.150800 8.064058
13.899600 -13.150800 8.068132
13.946400 -13.150800 8.064929
13.993200 -13.150800 8.072573
14.040000 -13.150800 8.068132
14.086800 -13.150800 8.068132
14.133600 -13.150800 8.075537
14.180400 -13.150800 8.081170
14.227200 -13.150800 8.089063
14.274000 -13.150800 8.089664
14.320800 -13.150800 8.090231
14.367600 -13.150800 8.091929
14.414400 -13.150800 8.093628
14.461200 -13.150800 8.090291
14.508000 -13.150800 8.090231
14.554800 -13.150800 8.089169
14.601600 -13.150800 8.075559
14.648400 -13.150800 8.069337
14.695200 -13.150800 8.052798
14.742000 -13.150800 8.027887
15.537600 -13.150800 6.798461
15.584400 -13.150800 6.789411
15.631200 -13.150800 6.798800
15.678000 -13.150800 6.810544
15.771600 -13.150800 6.821671
15.818400 -13.150800 6.829255
15.865200 -13.150800 6.828094
15.912000 -13.150800 6.828094
15.958800 -13.150800 6.828094
16.005600 -13.150800 6.829255
16.052400 -13.150800 6.788640
16.099200 -13.150800 6.774744
16.146000 -13.150800 6.726989
16.192800 -13.150800 6.684649
16.473600 -13.150800 4.550775
16.520400 -13.150800 4.420035
-18.720000 -13.104000 0.000000
-18.673200 -13.104000 0.000000
-18.626400 -13.104000 0.000000
-18.579600 -13.104000 -7.150729
-18.532800 -13.104000 -7.146654
-18.486000 -13.104000 -7.146339
-18.439200 -13.104000 -7.146654
-18.392400 -13.104000 -7.146339
-18.345600 -13.104000 -7.132256
-18.298800 -13.104000 -7.118182
-18.252000 -13.104000 -7.140060
-18.205200 -13.104000 -7.113583
-18.158400 -13.104000 -7.098080
-18.111600 -13.104000 -7.098080
-18.064800 -13.104000 -7.082887
-18.018000 -13.104000 -7.082887
-17.971200 -13.104000 -7.068462
-17.924400 -13.104000 -7.068462
-17.877600 -13.104000 -7.060995
-17.830800 -13.104000 -7.064209
-17.784000 -13.104000 -7.058794
-17.737200 -13.104000 -7.064209
-17.690400 -13.104000 -7.058794
-17.643600 -13.104000 -7.060995
-17.596800 -13.104000 -7.013510
-17.550000 -13.104000 -6.963152
-17.503200 -13.104000 -6.951719
-17.456400 -13.104000 -6.925114
-17.409600 -13.104000 -6.885766
-17.362800 -13.104000 -6.845651
-17.316000 -13.104000 -6.818999
-17.269200 -13.104000 -6.723677
-16.848000 -13.104000 -5.412951
-16.801200 -13.104000 -5.412951
-16.754400 -13.104000 -5.201205
-15.724800 -13.104000 6.849992
-15.678000 -13.104000 6.886171
-15.631200 -13.104000 6.938963
-15.584400 -13.104000 6.959335
-15.537600 -13.104000 6.964988
-15.490800 -13.104000 6.983183
-15.444000 -13.104000 6.997708
-15.397200 -13.104000 7.018242
-15.350400 -13.104000 7.037647
-15.303600 -13.104000 7.042915
-15.256800 -13.104000 7.045156
-15.210000 -13.104000 7.052530
-15.163200 -13.104000 7.057983
-15.116400 -13.104000 7.059145
-15.069600 -13.104000 7.060728
-15.022800 -13.104000 7.062778
-14.976000 -13.104000 7.068094
-14.929200 -13.104000 7.070065
-14.882400 -13.104000 7.072325
-14.835600 -13.104000 7.070586
-14.788800 -13.104000 7.072325
-14.742000 -13.104000 7.075378
-14.695200 -13.104000 7.075818
-14.648400 -13.104000 7.073618
-14.601600 -13.104000 7.076466
-14.554800 -13.104000 7.079021
-14.508000 -13.104000 7.080707
-14.461200 -13.104000 7.088948
-14.414400 -13.104000 7.092939
-14.367600 -13.104000 7.096092
-14.320800 -13.104000 7.097039
-14.274000 -13.104000 7.102867
-14.227200 -13.104000 7.106574
-14.180400 -13.104000 7.107270
-14.133600 -13.104000 7.107475
-14.086800 -13.104000 7.109476
-14.040000 -13.104000 7.109476
-13.993200 -13.104000 7.113535
-13.946400 -13.104000 7.122105
-13.899600 -13.104000 7.128662
-13.852800 -13.104000 7.155363
-13.806000 -13.104000 7.170214
-13.759200 -13.104000 7.206727
-9.360000 -13.104000 9.179758
-9.313200 -13.104000 9.098867
-9.266400 -13.104000 9.017713
-9.219600 -13.104000 8.958687
-9.172800 -13.104000 8.899444
-9.126000 -13.104000 8.815701
-9.079200 -13.104000 8.740519
-9.032400 -13.104000 8.673642
-8.985600 -13.104000 8.642851
-8.938800 -13.104000 8.606681
-8.892000 -13.104000 8.563241
-8.845200 -13.104000 8.553745
-8.798400 -13.104000 8.487111
-8.751600 -13.104000 8.426724
-8.704800 -13.104000 8.318336
-8.658000 -13.104000 8.277464
-8.611200 -13.104000 8.254628
-8.564400 -13.104000 8.237792
-8.517600 -13.104000 8.207947
-8.470800 -13.104000 8.206062
-8.424000 -13.104000 8.179985
-8.377200 -13.104000 8.159925
-8.330400 -13.104000 8.117976
-8.283600 -13.104000 8.046083
-8.236800 -13.104000 7.987383
-8.190000 -13.104000 7.956753
-8.143200 -13.104000 7.954434
-8.096400 -13.104000 7.940697
-8.049600 -13.104000 7.940697
-8.002800 -13.104000 7.929095
-7.956000 -13.104000 7.896230
-7.909200 -13.104000 7.841368
-7.862400 -13.104000 7.818810
-7.815600 -13.104000 7.816337
-7.768800 -13.104000 7.803343
-7.722000 -13.104000 7.781219
-7.675200 -13.104000 7.750695
-7.628400 -13.104000 7.728180
-7.581600 -13.104000 7.683223
-7.534800 -13.104000 7.681086
-7.488000 -13.104000 7.659648
-7.441200 -13.104000 7.641578
-7.394400 -13.104000 7.639851
-7.347600 -13.104000 7.633749
-7.300800 -13.104000 7.614627
-7.254000 -13.104000 7.587100
-7.207200 -13.104000 7.576673
-7.160400 -13.104000 7.516366
-7.113600 -13.104000 7.479852
-7.066800 -13.104000 7.454029
-7.020000 -13.104000 7.442821
-6.973200 -13.104000 7.425387
-6.926400 -13.104000 7.390850
-6.879600 -13.104000 7.390349
-6.832800 -13.104000 7.385339
-6.786000 -13.104000 7.385339
-6.739200 -13.104000 7.384575
-6.692400 -13.104000 7.383455
-6.645600 -13.104000 7.353941
-6.598800 -13.104000 7.333419
-6.552000 -13.104000 7.307349
-6.505200 -13.104000 7.274270
-6.458400 -13.104000 7.238442
-6.411600 -13.104000 7.228544
-6.364800 -13.104000 7.217253
-6.318000 -13.104000 7.210592
-6.271200 -13.104000 7.210416
-6.224400 -13.104000 7.212561
-6.177600 -13.104000 7.210592
-6.130800 -13.104000 7.215483
-6.084000 -13.104000 7.214576
-6.037200 -13.104000 7.197830
-5.990400 -13.104000 7.190121
-5.943600 -13.104000 7.157194
-5.896800 -13.104000 7.118229
-5.850000 -13.104000 7.088336
-5.803200 -13.104000 7.068912
-5.756400 -13.104000 7.042529
-5.709600 -13.104000 7.042529
-5.662800 -13.104000 7.042111
-5.616000 -13.104000 7.042111
-5.569200 -13.104000 7.042529
-5.522400 -13.104000 7.042529
-5.475600 -13.104000 7.037865
-5.428800 -13.104000 7.027550
-5.382000 -13.104000 6.998900
-5.335200 -13.104000 6.985089
-5.288400 -13.104000 6.968601
-5.241600 -13.104000 6.946277
-5.194800 -13.104000 6.929072
-5.148000 -13.104000 6.941323
-5.101200 -13.104000 6.942581
-5.054400 -13.104000 6.945959
-5.007600 -13.104000 6.947809
-4.960800 -13.104000 6.954200
-4.914000 -13.104000 6.960616
-4.867200 -13.104000 6.973021
-4.820400 -13.104000 6.947396
-4.773600 -13.104000 6.943598
-4.726800 -13.104000 6.926720
-4.680000 -13.104000 6.896694
-4.633200 -13.104000 6.888344
-4.586400 -13.104000 6.876353
-4.539600 -13.104000 6.869849
-4.492800 -13.104000 6.853501
-4.446000 -13.104000 6.852360
-4.399200 -13.104000 6.853323
-4.352400 -13.104000 6.851299
-4.305600 -13.104000 6.845928
-4.258800 -13.104000 6.828989
-4.212000 -13.104000 6.827584
-4.165200 -13.104000 6.821984
-4.118400 -13.104000 6.821692
-4.071600 -13.104000 6.810672
-4.024800 -13.104000 6.826520
-3.978000 -13.104000 6.829526
-3.931200 -13.104000 6.861390
-3.884400 -13.104000 6.860874
-3.837600 -13.104000 6.860292
-3.790800 -13.104000 6.839915
-3.744000 -13.104000 6.829448
-3.697200 -13.104000 6.814923
-3.650400 -13.104000 6.785836
-3.603600 -13.104000 6.783071
-3.556800 -13.104000 6.777574
-3.510000 -13.104000 6.775160
-3.463200 -13.104000 6.771703
-3.416400 -13.104000 6.778882
-3.369600 -13.104000 6.782990
-3.322800 -13.104000 6.778882
-3.276000 -13.104000 6.793702
-3.229200 -13.104000 6.795672
-3.182400 -13.104000 6.793702
-3.135600 -13.104000 6.792195
-3.088800 -13.104000 6.793702
-3.042000 -13.104000 6.790295
-2.995200 -13.104000 6.784462
-2.948400 -13.104000 6.770895
-2.901600 -13.104000 6.752482
-2.854800 -13.104000 6.752482
-2.808000 -13.104000 6.760564
-2.761200 -13.104000 6.747915
-2.714400 -13.104000 6.757011
-2.667600 -13.104000 6.759896
-2.620800 -13.104000 6.759896
-2.574000 -13.104000 6.762524
-2.527200 -13.104000 6.778851
-2.480400 -13.104000 6.778851
-2.433600 -13.104000 6.781509
-2.386800 -13.104000 6.782021
-2.340000 -13.104000 6.779539
-2.293200 -13.104000 6.775040
-2.246400 -13.104000 6.772191
-2.199600 -13.104000 6.773568
-2.152800 -13.104000 6.782021
-2.106000 -13.104000 6.784159
-2.059200 -13.104000 6.784159
-2.012400 -13.104000 6.783146
-1.965600 -13.104000 6.783146
-1.918800 -13.104000 6.780462
-1.872000 -13.104000 6.780462
-1.825200 -13.104000 6.761865
-1.778400 -13.104000 6.761865
-1.731600 -13.104000 6.759067
-1.684800 -13.104000 6.759283
-1.638000 -13.104000 6.761865
-1.591200 -13.104000 6.761867
-1.544400 -13.104000 6.761867
-1.497600 -13.104000 6.763840
-1.450800 -13.104000 6.777462
-1.404000 -13.104000 6.787192
-1.357200 -13.104000 6.803891
-1.310400 -13.104000 6.824248
-1.263600 -13.104000 6.864851
-1.216800 -13.104000 6.857644
-1.170000 -13.104000 6.857644
-1.123200 -13.104000 6.831900
-1.076400 -13.104000 6.817916
-1.029600 -13.104000 6.817916
-0.982800 -13.104000 6.814364
-0.936000 -13.104000 6.817445
-0.889200 -13.104000 6.817445
-0.842400 -13.104000 6.817892
-0.795600 -13.104000 6.829990
-0.748800 -13.104000 6.848020
-0.702000 -13.104000 6.860219
-0.655200 -13.104000 6.884227
-0.608400 -13.104000 6.894093
-0.561600 -13.104000 6.925646
-0.514800 -13.104000 6.944665
-0.468000 -13.104000 6.954302
-0.421200 -13.104000 6.960942
-0.374400 -13.104000 6.974395
-0.327600 -13.104000 6.964268
-0.280800 -13.104000 6.976931
-0.234000 -13.104000 6.976931
-0.187200 -13.104000 6.976931
-0.140400 -13.104000 6.965788
-0.093600 -13.104000 6.990414
-0.046800 -13.104000 7.011410
0.000000 -13.104000 7.039539
0.046800 -13.104000 7.046458
0.093600 -13.104000 7.057328
0.140400 -13.104000 7.058411
0.187200 -13.104000 7.057328
0.234000 -13.104000 7.057328
0.280800 -13.104000 7.051478
0.327600 -13.104000 7.060479
0.374400 -13.104000 7.058411
0.421200 -13.104000 7.067185
0.468000 -13.104000 7.092363
0.514800 -13.104000 7.112300
0.561600 -13.104000 7.144390
0.608400 -13.104000 7.171451
0.655200 -13.104000 7.190748
0.702000 -13.104000 7.203358
0.748800 -13.104000 7.213883
0.795600 -13.104000 7.213883
0.842400 -13.104000 7.214789
0.889200 -13.104000 7.214655
0.936000 -13.104000 7.226905
0.982800 -13.104000 7.228493
1.029600 -13.104000 7.228493
1.076400 -13.104000 7.236150
1.123200 -13.104000 7.242757
1.170000 -13.104000 7.243580
1.216800 -13.104000 7.245972
1.263600 -13.104000 7.248645
1.310400 -13.104000 7.252644
1.357200 -13.104000 7.288506
1.404000 -13.104000 7.295625
1.450800 -13.104000 7.324190
1.497600 -13.104000 7.341835
1.544400 -13.104000 7.366316
1.591200 -13.104000 7.387390
1.638000 -13.104000 7.408521
1.684800 -13.104000 7.408521
1.731600 -13.104000 7.411953
1.778400 -13.104000 7.411018
1.825200 -13.104000 7.413097
1.872000 -13.104000 7.416210
1.918800 -13.104000 7.419659
1.965600 -13.104000 7.430946
2.012400 -13.104000 7.448598
2.059200 -13.104000 7.459319
2.106000 -13.104000 7.465584
2.152800 -13.104000 7.470019
2.199600 -13.104000 7.471005
2.246400 -13.104000 7.481574
2.293200 -13.104000 7.503561
2.340000 -13.104000 7.521431
2.386800 -13.104000 7.550436
2.433600 -13.104000 7.585216
2.480400 -13.104000 7.621519
2.527200 -13.104000 7.660199
2.574000 -13.104000 7.670185
2.620800 -13.104000 7.676395
2.667600 -13.104000 7.684842
2.714400 -13.104000 7.687275
2.761200 -13.104000 7.704906
2.808000 -13.104000 7.729399
2.854800 -13.104000 7.745687
2.901600 -13.104000 7.773565
2.948400 -13.104000 7.788442
2.995200 -13.104000 7.802060
3.042000 -13.104000 7.818642
3.088800 -13.104000 7.821750
3.135600 -13.104000 7.853200
3.182400 -13.104000 7.935234
3.229200 -13.104000 7.946207
3.276000 -13.104000 7.963372
3.322800 -13.104000 7.963372
3.369600 -13.104000 7.983845
3.416400 -13.104000 7.984275
3.463200 -13.104000 7.990426
3.510000 -13.104000 8.002521
3.556800 -13.104000 8.029722
3.603600 -13.104000 8.083170
3.650400 -13.104000 8.117236
3.697200 -13.104000 8.135612
3.744000 -13.104000 8.185842
3.790800 -13.104000 8.233765
3.837600 -13.104000 8.284097
3.884400 -13.104000 8.299891
3.931200 -13.104000 8.306008
3.978000 -13.104000 8.321224
4.024800 -13.104000 8.359174
4.071600 -13.104000 8.376826
4.118400 -13.104000 8.385651
4.165200 -13.104000 8.435558
4.212000 -13.104000 8.457600
4.258800 -13.104000 8.498451
4.305600 -13.104000 8.531413
4.352400 -13.104000 8.543318
4.399200 -13.104000 8.591749
4.446000 -13.104000 8.603202
4.492800 -13.104000 8.631399
4.539600 -13.104000 8.633484
4.586400 -13.104000 8.672963
4.633200 -13.104000 8.752073
4.680000 -13.104000 8.768927
4.726800 -13.104000 8.865860
4.773600 -13.104000 8.892136
4.820400 -13.104000 8.911157
4.867200 -13.104000 8.869675
4.914000 -13.104000 8.784138
4.960800 -13.104000 8.990854
5.007600 -13.104000 9.376539
5.054400 -13.104000 11.343380
5.101200 -13.104000 29.445101
5.148000 -13.104000 29.453130
5.194800 -13.104000 29.468038
5.241600 -13.104000 29.477452
5.288400 -13.104000 29.478055
12.916800 -13.104000 8.080723
12.963600 -13.104000 8.059079
13.010400 -13.104000 8.056808
13.057200 -13.104000 8.056690
13.104000 -13.104000 8.056690
13.150800 -13.104000 8.050440
13.197600 -13.104000 8.050440
13.244400 -13.104000 8.050440
13.291200 -13.104000 8.059320
13.338000 -13.104000 8.072860
13.384800 -13.104000 8.070116
13.431600 -13.104000 8.066640
13.478400 -13.104000 8.066640
13.525200 -13.104000 8.066640
13.572000 -13.104000 8.066961
13.618800 -13.104000 8.066961
13.665600 -13.104000 8.066961
13.712400 -13.104000 8.067058
13.759200 -13.104000 8.067058
13.806000 -13.104000 8.073861
13.852800 -13.104000 8.073861
13.899600 -13.104000 8.074080
13.946400 -13.104000 8.072573
13.993200 -13.104000 8.073438
14.040000 -13.104000 8.073438
14.086800 -13.104000 8.073438
14.133600 -13.104000 8.078250
14.180400 -13.104000 8.081770
14.227200 -13.104000 8.091929
14.274000 -13.104000 8.091490
14.320800 -13.104000 8.091929
14.367600 -13.104000 8.091929
14.414400 -13.104000 8.108516
14.461200 -13.104000 8.093628
14.508000 -13.104000 8.108516
14.554800 -13.104000 8.097009
14.601600 -13.104000 8.097009
14.648400 -13.104000 8.089265
14.695200 -13.104000 8.074623
14.742000 -13.104000 8.052798
14.788800 -13.104000 8.052798
15.537600 -13.104000 6.835545
15.584400 -13.104000 6.836690
15.631200 -13.104000 6.835545
15.678000 -13.104000 6.825882
15.724800 -13.104000 6.836707
15.771600 -13.104000 6.837005
15.818400 -13.104000 6.837005
15.865200 -13.104000 6.837005
15.912000 -13.104000 6.837005
15.958800 -13.104000 6.838267
16.005600 -13.104000 6.838267
16.052400 -13.104000 6.820345
16.099200 -13.104000 6.794692
16.146000 -13.104000 6.774744
16.192800 -13.104000 6.743255
17.035200 -13.104000 1.483527
-18.720000 -13.057200 0.000000
-18.673200 -13.057200 0.000000
-18.626400 -13.057200 0.000000
-18.579600 -13.057200 -7.160715
-18.532800 -13.057200 -7.153928
-18.486000 -13.057200 -7.150729
-18.439200 -13.057200 -7.168445
-18.392400 -13.057200 -7.154657
-18.345600 -13.057200 -7.147114
-18.298800 -13.057200 -7.147028
-18.252000 -13.057200 -7.147028
-18.205200 -13.057200 -7.129842
-18.158400 -13.057200 -7.118735
-18.111600 -13.057200 -7.098080
-18.064800 -13.057200 -7.083347
-18.018000 -13.057200 -7.095390
-17.971200 -13.057200 -7.081643
-17.924400 -13.057200 -7.072745
-17.877600 -13.057200 -7.060995
-17.830800 -13.057200 -7.060995
-17.784000 -13.057200 -7.058794
-17.737200 -13.057200 -7.064209
-17.690400 -13.057200 -7.058794
-17.643600 -13.057200 -7.072745
-17.596800 -13.057200 -7.046195
-17.550000 -13.057200 -7.004013
-17.503200 -13.057200 -6.995348
-17.456400 -13.057200 -6.954916
-17.409600 -13.057200 -6.912873
-17.362800 -13.057200 -6.880089
-17.316000 -13.057200 -6.824107
-16.848000 -13.057200 -5.537143
-16.801200 -13.057200 -5.412951
-15.724800 -13.057200 6.886171
-15.678000 -13.057200 6.920707
-15.631200 -13.057200 6.955613
-15.584400 -13.057200 6.967818
-15.537600 -13.057200 6.985305
-15.490800 -13.057200 6.997708
-15.444000 -13.057200 7.008061
-15.397200 -13.057200 7.030432
-15.350400 -13.057200 7.042602
-15.303600 -13.057200 7.044553
-15.256800 -13.057200 7.048964
-15.210000 -13.057200 7.057232
-15.163200 -13.057200 7.059145
-15.116400 -13.057200 7.065836
-15.069600 -13.057200 7.068094
-15.022800 -13.057200 7.070065
-14.976000 -13.057200 7.073112
-14.929200 -13.057200 7.074543
-14.882400 -13.057200 7.076466
-14.835600 -13.057200 7.076466
-14.788800 -13.057200 7.076466
-14.742000 -13.057200 7.078250
-14.695200 -13.057200 7.080229
-14.648400 -13.057200 7.079021
-14.601600 -13.057200 7.083544
-14.554800 -13.057200 7.080707
-14.508000 -13.057200 7.084847
-14.461200 -13.057200 7.091433
-14.414400 -13.057200 7.096092
-14.367600 -13.057200 7.097039
-14.320800 -13.057200 7.100183
-14.274000 -13.057200 7.102867
-14.227200 -13.057200 7.114079
-14.180400 -13.057200 7.114079
-14.133600 -13.057200 7.114079
-14.086800 -13.057200 7.114079
-14.040000 -13.057200 7.121542
-13.993200 -13.057200 7.123064
-13.946400 -13.057200 7.140369
-13.899600 -13.057200 7.156889
-13.852800 -13.057200 7.170335
-13.806000 -13.057200 7.198541
-9.406800 -13.057200 9.264410
-9.360000 -13.057200 9.203108
-9.313200 -13.057200 9.130080
-9.266400 -13.057200 9.064853
-9.219600 -13.057200 9.002037
-9.172800 -13.057200 8.906458
-9.126000 -13.057200 8.814318
-9.079200 -13.057200 8.730156
-9.032400 -13.057200 8.672851
-8.985600 -13.057200 8.625705
-8.938800 -13.057200 8.606681
-8.892000 -13.057200 8.563241
-8.845200 -13.057200 8.529866
-8.798400 -13.057200 8.476720
-8.751600 -13.057200 8.401789
-8.704800 -13.057200 8.309249
-8.658000 -13.057200 8.277464
-8.611200 -13.057200 8.254931
-8.564400 -13.057200 8.243896
-8.517600 -13.057200 8.210757
-8.470800 -13.057200 8.209521
-8.424000 -13.057200 8.182434
-8.377200 -13.057200 8.157656
-8.330400 -13.057200 8.112578
-8.283600 -13.057200 8.036717
-8.236800 -13.057200 7.968274
-8.190000 -13.057200 7.956753
-8.143200 -13.057200 7.939775
-8.096400 -13.057200 7.933879
-8.049600 -13.057200 7.933879
-8.002800 -13.057200 7.900239
-7.956000 -13.057200 7.885677
-7.909200 -13.057200 7.828283
-7.862400 -13.057200 7.811019
-7.815600 -13.057200 7.806371
-7.768800 -13.057200 7.802265
-7.722000 -13.057200 7.781219
-7.675200 -13.057200 7.750695
-7.628400 -13.057200 7.728180
-7.581600 -13.057200 7.699319
-7.534800 -13.057200 7.681086
-7.488000 -13.057200 7.659648
-7.441200 -13.057200 7.641393
-7.394400 -13.057200 7.636869
-7.347600 -13.057200 7.607230
-7.300800 -13.057200 7.603989
-7.254000 -13.057200 7.585512
-7.207200 -13.057200 7.566795
-7.160400 -13.057200 7.516366
-7.113600 -13.057200 7.467069
-7.066800 -13.057200 7.453599
-7.020000 -13.057200 7.442391
-6.973200 -13.057200 7.408951
-6.926400 -13.057200 7.389430
-6.879600 -13.057200 7.381228
-6.832800 -13.057200 7.381228
-6.786000 -13.057200 7.383474
-6.739200 -13.057200 7.380611
-6.692400 -13.057200 7.366145
-6.645600 -13.057200 7.340710
-6.598800 -13.057200 7.315653
-6.552000 -13.057200 7.305499
-6.505200 -13.057200 7.274270
-6.458400 -13.057200 7.237913
-6.411600 -13.057200 7.222674
-6.364800 -13.057200 7.210592
-6.318000 -13.057200 7.205447
-6.271200 -13.057200 7.209042
-6.224400 -13.057200 7.202158
-6.177600 -13.057200 7.194657
-6.130800 -13.057200 7.202158
-6.084000 -13.057200 7.197830
-6.037200 -13.057200 7.187191
-5.990400 -13.057200 7.176264
-5.943600 -13.057200 7.157631
-5.896800 -13.057200 7.118229
-5.850000 -13.057200 7.088336
-5.803200 -13.057200 7.076065
-5.756400 -13.057200 7.043644
-5.709600 -13.057200 7.043644
-5.662800 -13.057200 7.043121
-5.616000 -13.057200 7.043644
-5.569200 -13.057200 7.049463
-5.522400 -13.057200 7.051234
-5.475600 -13.057200 7.047867
-5.428800 -13.057200 7.047867
-5.382000 -13.057200 6.998979
-5.335200 -13.057200 6.985089
-5.288400 -13.057200 6.953564
-5.241600 -13.057200 6.942581
-5.194800 -13.057200 6.929072
-5.148000 -13.057200 6.941323
-5.101200 -13.057200 6.944891
-5.054400 -13.057200 6.948944
-5.007600 -13.057200 6.951476
-4.960800 -13.057200 6.954200
-4.914000 -13.057200 6.960616
-4.867200 -13.057200 6.962569
-4.820400 -13.057200 6.946401
-4.773600 -13.057200 6.943598
-4.726800 -13.057200 6.919602
-4.680000 -13.057200 6.893008
-4.633200 -13.057200 6.884391
-4.586400 -13.057200 6.869849
-4.539600 -13.057200 6.853760
-4.492800 -13.057200 6.852360
-4.446000 -13.057200 6.846321
-4.399200 -13.057200 6.845928
-4.352400 -13.057200 6.837816
-4.305600 -13.057200 6.834369
-4.258800 -13.057200 6.827584
-4.212000 -13.057200 6.827584
-4.165200 -13.057200 6.821984
-4.118400 -13.057200 6.821692
-4.071600 -13.057200 6.821692
-4.024800 -13.057200 6.827584
-3.978000 -13.057200 6.829526
-3.931200 -13.057200 6.860874
-3.884400 -13.057200 6.860292
-3.837600 -13.057200 6.860292
-3.790800 -13.057200 6.839915
-3.744000 -13.057200 6.828235
-3.697200 -13.057200 6.787608
-3.650400 -13.057200 6.783313
-3.603600 -13.057200 6.781884
-3.556800 -13.057200 6.771348
-3.510000 -13.057200 6.767746
-3.463200 -13.057200 6.771348
-3.416400 -13.057200 6.775160
-3.369600 -13.057200 6.781017
-3.322800 -13.057200 6.781017
-3.276000 -13.057200 6.793702
-3.229200 -13.057200 6.793702
-3.182400 -13.057200 6.791209
-3.135600 -13.057200 6.788982
-3.088800 -13.057200 6.784462
-3.042000 -13.057200 6.770895
-2.995200 -13.057200 6.764928
-2.948400 -13.057200 6.752482
-2.901600 -13.057200 6.747915
-2.854800 -13.057200 6.747812
-2.808000 -13.057200 6.752482
-2.761200 -13.057200 6.740942
-2.714400 -13.057200 6.740942
-2.667600 -13.057200 6.742997
-2.620800 -13.057200 6.735270
-2.574000 -13.057200 6.746684
-2.527200 -13.057200 6.746898
-2.480400 -13.057200 6.751118
-2.433600 -13.057200 6.781509
-2.386800 -13.057200 6.786141
-2.340000 -13.057200 6.775040
-2.293200 -13.057200 6.761173
-2.246400 -13.057200 6.758487
-2.199600 -13.057200 6.758487
-2.152800 -13.057200 6.772191
-2.106000 -13.057200 6.779069
-2.059200 -13.057200 6.779069
-2.012400 -13.057200 6.779498
-1.965600 -13.057200 6.779069
-1.918800 -13.057200 6.775124
-1.872000 -13.057200 6.775124
-1.825200 -13.057200 6.759067
-1.778400 -13.057200 6.759283
-1.731600 -13.057200 6.750520
-1.684800 -13.057200 6.755625
-1.638000 -13.057200 6.759283
-1.591200 -13.057200 6.759283
-1.544400 -13.057200 6.758082
-1.497600 -13.057200 6.762878
-1.450800 -13.057200 6.774567
-1.404000 -13.057200 6.784079
-1.357200 -13.057200 6.786605
-1.310400 -13.057200 6.816277
-1.263600 -13.057200 6.845635
-1.216800 -13.057200 6.854395
-1.170000 -13.057200 6.845456
-1.123200 -13.057200 6.835444
-1.076400 -13.057200 6.838370
-1.029600 -13.057200 6.845272
-0.982800 -13.057200 6.831900
-0.936000 -13.057200 6.831900
-0.889200 -13.057200 6.827027
-0.842400 -13.057200 6.845272
-0.795600 -13.057200 6.847289
-0.748800 -13.057200 6.856686
-0.702000 -13.057200 6.872509
-0.655200 -13.057200 6.884227
-0.608400 -13.057200 6.890376
-0.561600 -13.057200 6.895176
-0.514800 -13.057200 6.943536
-0.468000 -13.057200 6.951719
-0.421200 -13.057200 6.954302
-0.374400 -13.057200 6.965855
-0.327600 -13.057200 6.951719
-0.280800 -13.057200 6.967912
-0.234000 -13.057200 6.965855
-0.187200 -13.057200 6.964268
-0.140400 -13.057200 6.964332
-0.093600 -13.057200 6.973140
-0.046800 -13.057200 6.978469
0.000000 -13.057200 6.993328
0.046800 -13.057200 7.044077
0.093600 -13.057200 7.057328
0.140400 -13.057200 7.058411
0.187200 -13.057200 7.057328
0.234000 -13.057200 7.057328
0.280800 -13.057200 7.051802
0.327600 -13.057200 7.060479
0.374400 -13.057200 7.060479
0.421200 -13.057200 7.075101
0.468000 -13.057200 7.092363
0.514800 -13.057200 7.112144
0.561600 -13.057200 7.120659
0.608400 -13.057200 7.168949
0.655200 -13.057200 7.187146
0.702000 -13.057200 7.203358
0.748800 -13.057200 7.213571
0.795600 -13.057200 7.209102
0.842400 -13.057200 7.213571
0.889200 -13.057200 7.203358
0.936000 -13.057200 7.213571
0.982800 -13.057200 7.214789
1.029600 -13.057200 7.206427
1.076400 -13.057200 7.222817
1.123200 -13.057200 7.229727
1.170000 -13.057200 7.231611
1.216800 -13.057200 7.236878
1.263600 -13.057200 7.247033
1.310400 -13.057200 7.258842
1.357200 -13.057200 7.289525
1.404000 -13.057200 7.311710
1.450800 -13.057200 7.324190
1.497600 -13.057200 7.341835
1.544400 -13.057200 7.367511
1.591200 -13.057200 7.387390
1.638000 -13.057200 7.403411
1.684800 -13.057200 7.408521
1.731600 -13.057200 7.411953
1.778400 -13.057200 7.411953
1.825200 -13.057200 7.416210
1.872000 -13.057200 7.419659
1.918800 -13.057200 7.427693
1.965600 -13.057200 7.441298
2.012400 -13.057200 7.448598
2.059200 -13.057200 7.464560
2.106000 -13.057200 7.471005
2.152800 -13.057200 7.475106
2.199600 -13.057200 7.477187
2.246400 -13.057200 7.495200
2.293200 -13.057200 7.506014
2.340000 -13.057200 7.521431
2.386800 -13.057200 7.543434
2.433600 -13.057200 7.578631
2.480400 -13.057200 7.607024
2.527200 -13.057200 7.648851
2.574000 -13.057200 7.667995
2.620800 -13.057200 7.668407
2.667600 -13.057200 7.676707
2.714400 -13.057200 7.679030
2.761200 -13.057200 7.704906
2.808000 -13.057200 7.729422
2.854800 -13.057200 7.742778
2.901600 -13.057200 7.784370
2.948400 -13.057200 7.804016
2.995200 -13.057200 7.818369
3.042000 -13.057200 7.819449
3.088800 -13.057200 7.826435
3.135600 -13.057200 7.854189
3.182400 -13.057200 7.931985
3.229200 -13.057200 7.946207
3.276000 -13.057200 7.963372
3.322800 -13.057200 7.976170
3.369600 -13.057200 7.986715
3.416400 -13.057200 7.986715
3.463200 -13.057200 7.996689
3.510000 -13.057200 8.002521
3.556800 -13.057200 8.028459
3.603600 -13.057200 8.067835
3.650400 -13.057200 8.117236
3.697200 -13.057200 8.135541
3.744000 -13.057200 8.179210
3.790800 -13.057200 8.233765
3.837600 -13.057200 8.271954
3.884400 -13.057200 8.302914
3.931200 -13.057200 8.309495
3.978000 -13.057200 8.324597
4.024800 -13.057200 8.336501
4.071600 -13.057200 8.369996
4.118400 -13.057200 8.382367
4.165200 -13.057200 8.401481
4.212000 -13.057200 8.452119
4.258800 -13.057200 8.495283
4.305600 -13.057200 8.531413
4.352400 -13.057200 8.542846
4.399200 -13.057200 8.566305
4.446000 -13.057200 8.603202
4.492800 -13.057200 8.623974
4.539600 -13.057200 8.631828
4.586400 -13.057200 8.665477
4.633200 -13.057200 8.742176
4.680000 -13.057200 8.767467
4.726800 -13.057200 8.835271
4.773600 -13.057200 8.849279
4.820400 -13.057200 8.849279
4.867200 -13.057200 8.823304
4.914000 -13.057200 8.768927
4.960800 -13.057200 8.832663
5.007600 -13.057200 9.376539
5.054400 -13.057200 11.574405
5.101200 -13.057200 29.449503
5.148000 -13.057200 29.454677
5.194800 -13.057200 29.468805
5.241600 -13.057200 29.477452
5.288400 -13.057200 29.478055
12.916800 -13.057200 8.111062
12.963600 -13.057200 8.099003
13.010400 -13.057200 8.080723
13.057200 -13.057200 8.070398
13.104000 -13.057200 8.059320
13.150800 -13.057200 8.059079
13.197600 -13.057200 8.057937
13.244400 -13.057200 8.059320
13.291200 -13.057200 8.060084
13.338000 -13.057200 8.072860
13.384800 -13.057200 8.070116
13.431600 -13.057200 8.070116
13.478400 -13.057200 8.061419
13.525200 -13.057200 8.064304
13.572000 -13.057200 8.064304
13.618800 -13.057200 8.067058
13.665600 -13.057200 8.068230
13.712400 -13.057200 8.068230
13.759200 -13.057200 8.068230
13.806000 -13.057200 8.079425
13.852800 -13.057200 8.079674
13.899600 -13.057200 8.079425
13.946400 -13.057200 8.079425
13.993200 -13.057200 8.079425
14.040000 -13.057200 8.085634
14.086800 -13.057200 8.085634
14.133600 -13.057200 8.088483
14.180400 -13.057200 8.088727
14.227200 -13.057200 8.095364
14.274000 -13.057200 8.093628
14.320800 -13.057200 8.100025
14.367600 -13.057200 8.103350
14.414400 -13.057200 8.115168
14.461200 -13.057200 8.115168
14.508000 -13.057200 8.130631
14.554800 -13.057200 8.130631
14.601600 -13.057200 8.127030
14.648400 -13.057200 8.097009
14.695200 -13.057200 8.079952
14.742000 -13.057200 8.069337
14.788800 -13.057200 8.069337
15.537600 -13.057200 6.844780
15.584400 -13.057200 6.844307
15.631200 -13.057200 6.838476
15.678000 -13.057200 6.836707
15.724800 -13.057200 6.836707
15.771600 -13.057200 6.836707
15.818400 -13.057200 6.829255
15.865200 -13.057200 6.825882
15.912000 -13.057200 6.827016
15.958800 -13.057200 6.828094
16.005600 -13.057200 6.829255
16.052400 -13.057200 6.820345
16.099200 -13.057200 6.813773
16.146000 -13.057200 6.792280
16.192800 -13.057200 6.754485
16.707600 -13.057200 3.727948
16.754400 -13.057200 3.510935
16.801200 -13.057200 3.287836
16.988400 -13.057200 1.960998
17.035200 -13.057200 1.803827
-18.720000 -13.010400 0.000000
-18.673200 -13.010400 0.000000
-18.626400 -13.010400 0.000000
-18.579600 -13.010400 -7.172849
-18.532800 -13.010400 -7.157896
-18.486000 -13.010400 -7.157896
-18.439200 -13.010400 -7.180462
-18.392400 -13.010400 -7.168445
-18.345600 -13.010400 -7.150729
-18.298800 -13.010400 -7.147114
-18.252000 -13.010400 -7.147028
-18.205200 -13.010400 -7.143814
-18.158400 -13.010400 -7.138442
-18.111600 -13.010400 -7.123358
-18.064800 -13.010400 -7.098080
-18.018000 -13.010400 -7.117683
-17.971200 -13.010400 -7.095390
-17.924400 -13.010400 -7.083347
-17.877600 -13.010400 -7.072745
-17.830800 -13.010400 -7.072745
-17.784000 -13.010400 -7.081716
-17.737200 -13.010400 -7.089116
-17.690400 -13.010400 -7.086097
-17.643600 -13.010400 -7.088541
-17.596800 -13.010400 -7.064209
-17.550000 -13.010400 -7.031924
-17.503200 -13.010400 -6.995348
-17.456400 -13.010400 -6.949299
-17.409600 -13.010400 -6.893629
-17.362800 -13.010400 -6.867403
-17.316000 -13.010400 -6.809513
-16.848000 -13.010400 -5.361174
-15.771600 -13.010400 6.895438
-15.724800 -13.010400 6.914638
-15.678000 -13.010400 6.955613
-15.631200 -13.010400 6.964988
-15.584400 -13.010400 6.980386
-15.537600 -13.010400 7.000071
-15.490800 -13.010400 7.005949
-15.444000 -13.010400 7.018242
-15.397200 -13.010400 7.030432
-15.350400 -13.010400 7.040745
-15.303600 -13.010400 7.042915
-15.256800 -13.010400 7.045156
-15.210000 -13.010400 7.057983
-15.163200 -13.010400 7.060728
-15.116400 -13.010400 7.067049
-15.069600 -13.010400 7.072325
-15.022800 -13.010400 7.073112
-14.976000 -13.010400 7.080919
-14.929200 -13.010400 7.081879
-14.882400 -13.010400 7.081879
-14.835600 -13.010400 7.081879
-14.788800 -13.010400 7.081879
-14.742000 -13.010400 7.081879
-14.695200 -13.010400 7.083054
-14.648400 -13.010400 7.089521
-14.601600 -13.010400 7.092133
-14.554800 -13.010400 7.091799
-14.508000 -13.010400 7.089467
-14.461200 -13.010400 7.093039
-14.414400 -13.010400 7.102253
-14.367600 -13.010400 7.102867
-14.320800 -13.010400 7.109352
-14.274000 -13.010400 7.109352
-14.227200 -13.010400 7.115236
-14.180400 -13.010400 7.115236
-14.133600 -13.010400 7.115236
-14.086800 -13.010400 7.116680
-14.040000 -13.010400 7.122184
-13.993200 -13.010400 7.131057
-13.946400 -13.010400 7.149183
-13.899600 -13.010400 7.177716
-13.852800 -13.010400 7.208274
-13.806000 -13.010400 7.218616
-9.360000 -13.010400 9.224077
-9.313200 -13.010400 9.155066
-9.266400 -13.010400 9.129629
-9.219600 -13.010400 9.035341
-9.172800 -13.010400 8.927975
-9.126000 -13.010400 8.784445
-9.079200 -13.010400 8.730156
-9.032400 -13.010400 8.673642
-8.985600 -13.010400 8.646064
-8.938800 -13.010400 8.617404
-8.892000 -13.010400 8.581816
-8.845200 -13.010400 8.529866
-8.798400 -13.010400 8.476720
-8.751600 -13.010400 8.401543
-8.704800 -13.010400 8.306566
-8.658000 -13.010400 8.266764
-8.611200 -13.010400 8.255766
-8.564400 -13.010400 8.244107
-8.517600 -13.010400 8.210757
-8.470800 -13.010400 8.228013
-8.424000 -13.010400 8.210757
-8.377200 -13.010400 8.167020
-8.330400 -13.010400 8.090004
-8.283600 -13.010400 8.018564
-8.236800 -13.010400 7.968187
-8.190000 -13.010400 7.964267
-8.143200 -13.010400 7.954434
-8.096400 -13.010400 7.939593
-8.049600 -13.010400 7.935684
-8.002800 -13.010400 7.924725
-7.956000 -13.010400 7.847841
-7.909200 -13.010400 7.827976
-7.862400 -13.010400 7.811019
-7.815600 -13.010400 7.803528
-7.768800 -13.010400 7.788293
-7.722000 -13.010400 7.781219
-7.675200 -13.010400 7.750695
-7.628400 -13.010400 7.722653
-7.581600 -13.010400 7.683223
-7.534800 -13.010400 7.659648
-7.488000 -13.010400 7.650973
-7.441200 -13.010400 7.636869
-7.394400 -13.010400 7.614627
-7.347600 -13.010400 7.589866
-7.300800 -13.010400 7.587100
-7.254000 -13.010400 7.566683
-7.207200 -13.010400 7.544858
-7.160400 -13.010400 7.514377
-7.113600 -13.010400 7.462258
-7.066800 -13.010400 7.448368
-7.020000 -13.010400 7.425345
-6.973200 -13.010400 7.389430
-6.926400 -13.010400 7.381228
-6.879600 -13.010400 7.377536
-6.832800 -13.010400 7.366145
-6.786000 -13.010400 7.375302
-6.739200 -13.010400 7.366145
-6.692400 -13.010400 7.353941
-6.645600 -13.010400 7.332594
-6.598800 -13.010400 7.307283
-6.552000 -13.010400 7.283337
-6.505200 -13.010400 7.238442
-6.458400 -13.010400 7.222674
-6.411600 -13.010400 7.213464
-6.364800 -13.010400 7.199942
-6.318000 -13.010400 7.192342
-6.271200 -13.010400 7.192342
-6.224400 -13.010400 7.187191
-6.177600 -13.010400 7.182965
-6.130800 -13.010400 7.190121
-6.084000 -13.010400 7.190121
-6.037200 -13.010400 7.180790
-5.990400 -13.010400 7.171485
-5.943600 -13.010400 7.155602
-5.896800 -13.010400 7.115923
-5.850000 -13.010400 7.085711
-5.803200 -13.010400 7.069755
-5.756400 -13.010400 7.051234
-5.709600 -13.010400 7.051461
-5.662800 -13.010400 7.051461
-5.616000 -13.010400 7.049463
-5.569200 -13.010400 7.051234
-5.522400 -13.010400 7.051461
-5.475600 -13.010400 7.051461
-5.428800 -13.010400 7.049463
-5.382000 -13.010400 7.025414
-5.335200 -13.010400 6.989253
-5.288400 -13.010400 6.949509
-5.241600 -13.010400 6.929638
-5.194800 -13.010400 6.929072
-5.148000 -13.010400 6.934552
-5.101200 -13.010400 6.942581
-5.054400 -13.010400 6.947027
-5.007600 -13.010400 6.948944
-4.960800 -13.010400 6.961455
-4.914000 -13.010400 6.962569
-4.867200 -13.010400 6.970005
-4.820400 -13.010400 6.946401
-4.773600 -13.010400 6.931533
-4.726800 -13.010400 6.908784
-4.680000 -13.010400 6.891698
-4.633200 -13.010400 6.866790
-4.586400 -13.010400 6.860414
-4.539600 -13.010400 6.853501
-4.492800 -13.010400 6.850770
-4.446000 -13.010400 6.846154
-4.399200 -13.010400 6.837863
-4.352400 -13.010400 6.831711
-4.305600 -13.010400 6.831711
-4.258800 -13.010400 6.827300
-4.212000 -13.010400 6.821984
-4.165200 -13.010400 6.816040
-4.118400 -13.010400 6.801043
-4.071600 -13.010400 6.801043
-4.024800 -13.010400 6.821984
-3.978000 -13.010400 6.822497
-3.931200 -13.010400 6.835658
-3.884400 -13.010400 6.839915
-3.837600 -13.010400 6.850446
-3.790800 -13.010400 6.841910
-3.744000 -13.010400 6.829448
-3.697200 -13.010400 6.787608
-3.650400 -13.010400 6.783071
-3.603600 -13.010400 6.771703
-3.556800 -13.010400 6.738913
-3.510000 -13.010400 6.726458
-3.463200 -13.010400 6.728815
-3.416400 -13.010400 6.738913
-3.369600 -13.010400 6.771113
-3.322800 -13.010400 6.771113
-3.276000 -13.010400 6.778882
-3.229200 -13.010400 6.787369
-3.182400 -13.010400 6.787369
-3.135600 -13.010400 6.770895
-3.088800 -13.010400 6.764928
-3.042000 -13.010400 6.746532
-2.995200 -13.010400 6.746532
-2.948400 -13.010400 6.747915
-2.901600 -13.010400 6.746532
-2.854800 -13.010400 6.746532
-2.808000 -13.010400 6.747812
-2.761200 -13.010400 6.742079
-2.714400 -13.010400 6.742079
-2.667600 -13.010400 6.742997
-2.620800 -13.010400 6.738993
-2.574000 -13.010400 6.742997
-2.527200 -13.010400 6.745160
-2.480400 -13.010400 6.746898
-2.433600 -13.010400 6.751118
-2.386800 -13.010400 6.782021
-2.340000 -13.010400 6.775040
-2.293200 -13.010400 6.761173
-2.246400 -13.010400 6.761173
-2.199600 -13.010400 6.761173
-2.152800 -13.010400 6.773568
-2.106000 -13.010400 6.780462
-2.059200 -13.010400 6.780462
-2.012400 -13.010400 6.780462
-1.965600 -13.010400 6.778426
-1.918800 -13.010400 6.778426
-1.872000 -13.010400 6.785255
-1.825200 -13.010400 6.773569
-1.778400 -13.010400 6.764234
-1.731600 -13.010400 6.761897
-1.684800 -13.010400 6.762878
-1.638000 -13.010400 6.773569
-1.591200 -13.010400 6.773569
-1.544400 -13.010400 6.763840
-1.497600 -13.010400 6.774567
-1.450800 -13.010400 6.783014
-1.404000 -13.010400 6.786605
-1.357200 -13.010400 6.786605
-1.310400 -13.010400 6.824248
-1.263600 -13.010400 6.854395
-1.216800 -13.010400 6.864851
-1.170000 -13.010400 6.864851
-1.123200 -13.010400 6.854395
-1.076400 -13.010400 6.853698
-1.029600 -13.010400 6.852384
-0.982800 -13.010400 6.848015
-0.936000 -13.010400 6.848015
-0.889200 -13.010400 6.848015
-0.842400 -13.010400 6.853698
-0.795600 -13.010400 6.852384
-0.748800 -13.010400 6.860219
-0.702000 -13.010400 6.872509
-0.655200 -13.010400 6.878651
-0.608400 -13.010400 6.885998
-0.561600 -13.010400 6.882205
-0.514800 -13.010400 6.908579
-0.468000 -13.010400 6.925646
-0.421200 -13.010400 6.930970
-0.374400 -13.010400 6.947286
-0.327600 -13.010400 6.937687
-0.280800 -13.010400 6.940969
-0.234000 -13.010400 6.940969
-0.187200 -13.010400 6.940969
-0.140400 -13.010400 6.947325
-0.093600 -13.010400 6.958592
-0.046800 -13.010400 6.958592
0.000000 -13.010400 6.973140
0.046800 -13.010400 7.004979
0.093600 -13.010400 7.046458
0.140400 -13.010400 7.051478
0.187200 -13.010400 7.051802
0.234000 -13.010400 7.057328
0.280800 -13.010400 7.057328
0.327600 -13.010400 7.060479
0.374400 -13.010400 7.065889
0.421200 -13.010400 7.077549
0.468000 -13.010400 7.093096
0.514800 -13.010400 7.112144
0.561600 -13.010400 7.125907
0.608400 -13.010400 7.167203
0.655200 -13.010400 7.181388
0.702000 -13.010400 7.192244
0.748800 -13.010400 7.195806
0.795600 -13.010400 7.203323
0.842400 -13.010400 7.209102
0.889200 -13.010400 7.192244
0.936000 -13.010400 7.195806
0.982800 -13.010400 7.203323
1.029600 -13.010400 7.202773
1.076400 -13.010400 7.206427
1.123200 -13.010400 7.224174
1.170000 -13.010400 7.226905
1.216800 -13.010400 7.231611
1.263600 -13.010400 7.245943
1.310400 -13.010400 7.248645
1.357200 -13.010400 7.288506
1.404000 -13.010400 7.302025
1.450800 -13.010400 7.322675
1.497600 -13.010400 7.338709
1.544400 -13.010400 7.366316
1.591200 -13.010400 7.387390
1.638000 -13.010400 7.411018
1.684800 -13.010400 7.411953
1.731600 -13.010400 7.422837
1.778400 -13.010400 7.422941
1.825200 -13.010400 7.425274
1.872000 -13.010400 7.430919
1.918800 -13.010400 7.434419
1.965600 -13.010400 7.448362
2.012400 -13.010400 7.459601
2.059200 -13.010400 7.470019
2.106000 -13.010400 7.478605
2.152800 -13.010400 7.478605
2.199600 -13.010400 7.480325
2.246400 -13.010400 7.495200
2.293200 -13.010400 7.503561
2.340000 -13.010400 7.519869
2.386800 -13.010400 7.550436
2.433600 -13.010400 7.581246
2.480400 -13.010400 7.616884
2.527200 -13.010400 7.659921
2.574000 -13.010400 7.665939
2.620800 -13.010400 7.667995
2.667600 -13.010400 7.676395
2.714400 -13.010400 7.687275
2.761200 -13.010400 7.717805
2.808000 -13.010400 7.734049
2.854800 -13.010400 7.748650
2.901600 -13.010400 7.783788
2.948400 -13.010400 7.802134
2.995200 -13.010400 7.818369
3.042000 -13.010400 7.819449
3.088800 -13.010400 7.825113
3.135600 -13.010400 7.854189
3.182400 -13.010400 7.931985
3.229200 -13.010400 7.946207
3.276000 -13.010400 7.960637
3.322800 -13.010400 7.960637
3.369600 -13.010400 7.986846
3.416400 -13.010400 7.997523
3.463200 -13.010400 8.004324
3.510000 -13.010400 8.010687
3.556800 -13.010400 8.024900
3.603600 -13.010400 8.060237
3.650400 -13.010400 8.117236
3.697200 -13.010400 8.125206
3.744000 -13.010400 8.159234
3.790800 -13.010400 8.220884
3.837600 -13.010400 8.256825
3.884400 -13.010400 8.286717
3.931200 -13.010400 8.308141
3.978000 -13.010400 8.336023
4.024800 -13.010400 8.359174
4.071600 -13.010400 8.369996
4.118400 -13.010400 8.376826
4.165200 -13.010400 8.401481
4.212000 -13.010400 8.449362
4.258800 -13.010400 8.495283
4.305600 -13.010400 8.539707
4.352400 -13.010400 8.543318
4.399200 -13.010400 8.578106
4.446000 -13.010400 8.616681
4.492800 -13.010400 8.632211
4.539600 -13.010400 8.643508
4.586400 -13.010400 8.722764
4.633200 -13.010400 8.752073
4.680000 -13.010400 8.768927
4.726800 -13.010400 8.838910
4.773600 -13.010400 8.879199
4.820400 -13.010400 8.879199
4.867200 -13.010400 8.832663
4.914000 -13.010400 8.768927
4.960800 -13.010400 8.832663
5.007600 -13.010400 9.599735
5.054400 -13.010400 11.621599
5.101200 -13.010400 29.453130
5.148000 -13.010400 29.468038
5.194800 -13.010400 29.477452
5.241600 -13.010400 29.480294
5.288400 -13.010400 29.485846
12.963600 -13.010400 8.116183
13.010400 -13.010400 8.099003
13.057200 -13.010400 8.081524
13.104000 -13.010400 8.080723
13.150800 -13.010400 8.078409
13.197600 -13.010400 8.078409
13.244400 -13.010400 8.078409
13.291200 -13.010400 8.082031
13.338000 -13.010400 8.092427
13.384800 -13.010400 8.094107
13.431600 -13.010400 8.095247
13.478400 -13.010400 8.072860
13.525200 -13.010400 8.072860
13.572000 -13.010400 8.072860
13.618800 -13.010400 8.074080
13.665600 -13.010400 8.085106
13.712400 -13.010400 8.079674
13.759200 -13.010400 8.083036
13.806000 -13.010400 8.089389
13.852800 -13.010400 8.089389
13.899600 -13.010400 8.088727
13.946400 -13.010400 8.088727
13.993200 -13.010400 8.089389
14.040000 -13.010400 8.095364
14.086800 -13.010400 8.095364
14.133600 -13.010400 8.103014
14.180400 -13.010400 8.103014
14.227200 -13.010400 8.105732
14.274000 -13.010400 8.103350
14.320800 -13.010400 8.110536
14.367600 -13.010400 8.112028
14.414400 -13.010400 8.112028
14.461200 -13.010400 8.117929
14.508000 -13.010400 8.127030
14.554800 -13.010400 8.131224
14.601600 -13.010400 8.131224
14.648400 -13.010400 8.127030
14.695200 -13.010400 8.097009
14.742000 -13.010400 8.078945
14.788800 -13.010400 8.074623
14.835600 -13.010400 8.068020
15.537600 -13.010400 6.847558
15.584400 -13.010400 6.845901
15.631200 -13.010400 6.844780
15.678000 -13.010400 6.839247
15.724800 -13.010400 6.838267
15.771600 -13.010400 6.838267
15.818400 -13.010400 6.825882
15.865200 -13.010400 6.820345
15.912000 -13.010400 6.825882
15.958800 -13.010400 6.828027
16.005600 -13.010400 6.838267
16.052400 -13.010400 6.827016
16.099200 -13.010400 6.819584
16.146000 -13.010400 6.801706
16.192800 -13.010400 6.792280
16.239600 -13.010400 6.750895
16.286400 -13.010400 6.718304
16.614000 -13.010400 4.383963
16.660800 -13.010400 4.133232
16.707600 -13.010400 3.840725
16.801200 -13.010400 3.354500
16.848000 -13.010400 3.051608
16.988400 -13.010400 2.156246
17.035200 -13.010400 1.868352
-18.720000 -12.963600 0.000000
-18.673200 -12.963600 0.000000
-18.626400 -12.963600 0.000000
-18.579600 -12.963600 -7.214804
-18.532800 -12.963600 -7.203677
-18.486000 -12.963600 -7.201752
-18.439200 -12.963600 -7.202228
-18.392400 -12.963600 -7.195759
-18.345600 -12.963600 -7.186393
-18.298800 -12.963600 -7.175770
-18.252000 -12.963600 -7.174304
-18.205200 -12.963600 -7.177561
-18.158400 -12.963600 -7.168445
-18.111600 -12.963600 -7.146408
-18.064800 -12.963600 -7.138442
-18.018000 -12.963600 -7.131354
-17.971200 -12.963600 -7.118735
-17.924400 -12.963600 -7.118316
-17.877600 -12.963600 -7.095390
-17.830800 -12.963600 -7.098474
-17.784000 -12.963600 -7.118316
-17.737200 -12.963600 -7.118316
-17.690400 -12.963600 -7.094761
-17.643600 -12.963600 -7.090325
-17.596800 -12.963600 -7.085536
-17.550000 -12.963600 -7.075008
-17.503200 -12.963600 -7.013510
-17.456400 -12.963600 -6.965293
-17.409600 -12.963600 -6.912873
-17.362800 -12.963600 -6.872987
-15.818400 -12.963600 6.861428
-15.771600 -12.963600 6.909700
-15.724800 -12.963600 6.941816
-15.678000 -12.963600 6.959712
-15.631200 -12.963600 6.973369
-15.584400 -12.963600 6.995667
-15.537600 -12.963600 7.004775
-15.490800 -12.963600 7.013127
-15.444000 -12.963600 7.019682
-15.397200 -12.963600 7.033702
-15.350400 -12.963600 7.040931
-15.303600 -12.963600 7.044553
-15.256800 -12.963600 7.051140
-15.210000 -12.963600 7.057232
-15.163200 -12.963600 7.060728
-15.116400 -12.963600 7.065836
-15.069600 -12.963600 7.070065
-15.022800 -12.963600 7.073112
-14.976000 -12.963600 7.082346
-14.929200 -12.963600 7.083054
-14.882400 -12.963600 7.085960
-14.835600 -12.963600 7.085960
-14.788800 -12.963600 7.085960
-14.742000 -12.963600 7.083054
-14.695200 -12.963600 7.083054
-14.648400 -12.963600 7.085571
-14.601600 -12.963600 7.092133
-14.554800 -12.963600 7.095915
-14.508000 -12.963600 7.089467
-14.461200 -12.963600 7.093010
-14.414400 -12.963600 7.095915
-14.367600 -12.963600 7.097039
-14.320800 -12.963600 7.097039
-14.274000 -12.963600 7.102253
-14.227200 -12.963600 7.109352
-14.180400 -12.963600 7.111855
-14.133600 -12.963600 7.113188
-14.086800 -12.963600 7.116680
-14.040000 -12.963600 7.122184
-13.993200 -12.963600 7.135128
-13.946400 -12.963600 7.146861
-13.899600 -12.963600 7.183842
-13.852800 -12.963600 7.212018
-9.360000 -12.963600 9.252867
-9.313200 -12.963600 9.155066
-9.266400 -12.963600 9.098867
-9.219600 -12.963600 9.002037
-9.172800 -12.963600 8.871845
-9.126000 -12.963600 8.720529
-9.079200 -12.963600 8.711310
-9.032400 -12.963600 8.659661
-8.985600 -12.963600 8.630449
-8.938800 -12.963600 8.606681
-8.892000 -12.963600 8.563241
-8.845200 -12.963600 8.510248
-8.798400 -12.963600 8.448306
-8.751600 -12.963600 8.345689
-8.704800 -12.963600 8.277420
-8.658000 -12.963600 8.266764
-8.611200 -12.963600 8.255766
-8.564400 -12.963600 8.233487
-8.517600 -12.963600 8.209521
-8.470800 -12.963600 8.210757
-8.424000 -12.963600 8.210757
-8.377200 -12.963600 8.167020
-8.330400 -12.963600 8.075996
-8.283600 -12.963600 8.020743
-8.236800 -12.963600 7.968933
-8.190000 -12.963600 7.965223
-8.143200 -12.963600 7.939775
-8.096400 -12.963600 7.933879
-8.049600 -12.963600 7.933276
-8.002800 -12.963600 7.899350
-7.956000 -12.963600 7.840493
-7.909200 -12.963600 7.811019
-7.862400 -12.963600 7.806371
-7.815600 -12.963600 7.798557
-7.768800 -12.963600 7.783671
-7.722000 -12.963600 7.770272
-7.675200 -12.963600 7.736841
-7.628400 -12.963600 7.720282
-7.581600 -12.963600 7.683223
-7.534800 -12.963600 7.650973
-7.488000 -12.963600 7.637504
-7.441200 -12.963600 7.610442
-7.394400 -12.963600 7.589866
-7.347600 -12.963600 7.566683
-7.300800 -12.963600 7.556078
-7.254000 -12.963600 7.553076
-7.207200 -12.963600 7.527441
-7.160400 -12.963600 7.514377
-7.113600 -12.963600 7.462258
-7.066800 -12.963600 7.442821
-7.020000 -12.963600 7.421455
-6.973200 -12.963600 7.383474
-6.926400 -12.963600 7.377989
-6.879600 -12.963600 7.366990
-6.832800 -12.963600 7.362813
-6.786000 -12.963600 7.366145
-6.739200 -12.963600 7.365505
-6.692400 -12.963600 7.340710
-6.645600 -12.963600 7.307283
-6.598800 -12.963600 7.283337
-6.552000 -12.963600 7.245217
-6.505200 -12.963600 7.229501
-6.458400 -12.963600 7.221007
-6.411600 -12.963600 7.213464
-6.364800 -12.963600 7.194657
-6.318000 -12.963600 7.182965
-6.271200 -12.963600 7.182965
-6.224400 -12.963600 7.182965
-6.177600 -12.963600 7.181791
-6.130800 -12.963600 7.187191
-6.084000 -12.963600 7.182965
-6.037200 -12.963600 7.180790
-5.990400 -12.963600 7.161036
-5.943600 -12.963600 7.147939
-5.896800 -12.963600 7.115923
-5.850000 -12.963600 7.085711
-5.803200 -12.963600 7.076065
-5.756400 -12.963600 7.064384
-5.709600 -12.963600 7.064384
-5.662800 -12.963600 7.064384
-5.616000 -12.963600 7.052832
-5.569200 -12.963600 7.063954
-5.522400 -12.963600 7.051234
-5.475600 -12.963600 7.042529
-5.428800 -12.963600 7.030851
-5.382000 -12.963600 7.002558
-5.335200 -12.963600 6.989253
-5.288400 -12.963600 6.949509
-5.241600 -12.963600 6.929638
-5.194800 -12.963600 6.932429
-5.148000 -12.963600 6.941323
-5.101200 -12.963600 6.947027
-5.054400 -12.963600 6.953320
-5.007600 -12.963600 6.960616
-4.960800 -12.963600 6.964898
-4.914000 -12.963600 6.968949
-4.867200 -12.963600 6.964898
-4.820400 -12.963600 6.946401
-4.773600 -12.963600 6.929340
-4.726800 -12.963600 6.914233
-4.680000 -12.963600 6.896312
-4.633200 -12.963600 6.888344
-4.586400 -12.963600 6.869849
-4.539600 -12.963600 6.863419
-4.492800 -12.963600 6.853501
-4.446000 -12.963600 6.852360
-4.399200 -12.963600 6.845928
-4.352400 -12.963600 6.831264
-4.305600 -12.963600 6.830328
-4.258800 -12.963600 6.824910
-4.212000 -12.963600 6.821692
-4.165200 -12.963600 6.818393
-4.118400 -12.963600 6.801299
-4.071600 -12.963600 6.801299
-4.024800 -12.963600 6.821984
-3.978000 -12.963600 6.821984
-3.931200 -12.963600 6.824955
-3.884400 -12.963600 6.827115
-3.837600 -12.963600 6.829448
-3.790800 -12.963600 6.829357
-3.744000 -12.963600 6.814923
-3.697200 -12.963600 6.781059
-3.650400 -12.963600 6.768647
-3.603600 -12.963600 6.759662
-3.556800 -12.963600 6.717474
-3.510000 -12.963600 6.711345
-3.463200 -12.963600 6.711345
-3.416400 -12.963600 6.723220
-3.369600 -12.963600 6.738913
-3.322800 -12.963600 6.732649
-3.276000 -12.963600 6.738913
-3.229200 -12.963600 6.770895
-3.182400 -12.963600 6.770895
-3.135600 -12.963600 6.746269
-3.088800 -12.963600 6.745485
-3.042000 -12.963600 6.732649
-2.995200 -12.963600 6.741147
-2.948400 -12.963600 6.742997
-2.901600 -12.963600 6.742079
-2.854800 -12.963600 6.742997
-2.808000 -12.963600 6.742997
-2.761200 -12.963600 6.740942
-2.714400 -12.963600 6.740942
-2.667600 -12.963600 6.738993
-2.620800 -12.963600 6.738993
-2.574000 -12.963600 6.742997
-2.527200 -12.963600 6.742997
-2.480400 -12.963600 6.746684
-2.433600 -12.963600 6.746898
-2.386800 -12.963600 6.758089
-2.340000 -12.963600 6.759023
-2.293200 -12.963600 6.758487
-2.246400 -12.963600 6.753712
-2.199600 -12.963600 6.756880
-2.152800 -12.963600 6.758487
-2.106000 -12.963600 6.773568
-2.059200 -12.963600 6.775040
-2.012400 -12.963600 6.774185
-1.965600 -12.963600 6.775124
-1.918800 -12.963600 6.778426
-1.872000 -12.963600 6.785255
-1.825200 -12.963600 6.775124
-1.778400 -12.963600 6.773633
-1.731600 -12.963600 6.764234
-1.684800 -12.963600 6.773633
-1.638000 -12.963600 6.778090
-1.591200 -12.963600 6.778090
-1.544400 -12.963600 6.776307
-1.497600 -12.963600 6.776307
-1.450800 -12.963600 6.783655
-1.404000 -12.963600 6.784079
-1.357200 -12.963600 6.784079
-1.310400 -12.963600 6.810952
-1.263600 -12.963600 6.838370
-1.216800 -12.963600 6.854627
-1.170000 -12.963600 6.857644
-1.123200 -12.963600 6.854395
-1.076400 -12.963600 6.854395
-1.029600 -12.963600 6.853698
-0.982800 -12.963600 6.852384
-0.936000 -12.963600 6.848015
-0.889200 -12.963600 6.847289
-0.842400 -12.963600 6.848015
-0.795600 -12.963600 6.847930
-0.748800 -12.963600 6.852384
-0.702000 -12.963600 6.870684
-0.655200 -12.963600 6.878651
-0.608400 -12.963600 6.882205
-0.561600 -12.963600 6.878651
-0.514800 -12.963600 6.894003
-0.468000 -12.963600 6.912899
-0.421200 -12.963600 6.913163
-0.374400 -12.963600 6.930415
-0.327600 -12.963600 6.920320
-0.280800 -12.963600 6.930970
-0.234000 -12.963600 6.932595
-0.187200 -12.963600 6.932595
-0.140400 -12.963600 6.946912
-0.093600 -12.963600 6.952599
-0.046800 -12.963600 6.954349
0.000000 -12.963600 6.965788
0.046800 -12.963600 6.983078
0.093600 -12.963600 7.028661
0.140400 -12.963600 7.041617
0.187200 -12.963600 7.051478
0.234000 -12.963600 7.057328
0.280800 -12.963600 7.057328
0.327600 -12.963600 7.060479
0.374400 -12.963600 7.077549
0.421200 -12.963600 7.079509
0.468000 -12.963600 7.101418
0.514800 -12.963600 7.112586
0.561600 -12.963600 7.138176
0.608400 -12.963600 7.171451
0.655200 -12.963600 7.187610
0.702000 -12.963600 7.192244
0.748800 -12.963600 7.194290
0.795600 -12.963600 7.195806
0.842400 -12.963600 7.203323
0.889200 -12.963600 7.191746
0.936000 -12.963600 7.188116
0.982800 -12.963600 7.194847
1.029600 -12.963600 7.191746
1.076400 -12.963600 7.197244
1.123200 -12.963600 7.206427
1.170000 -12.963600 7.229727
1.216800 -12.963600 7.236878
1.263600 -12.963600 7.247033
1.310400 -12.963600 7.259549
1.357200 -12.963600 7.289525
1.404000 -12.963600 7.302025
1.450800 -12.963600 7.324190
1.497600 -12.963600 7.341835
1.544400 -12.963600 7.367511
1.591200 -12.963600 7.387390
1.638000 -12.963600 7.411018
1.684800 -12.963600 7.416210
1.731600 -12.963600 7.422837
1.778400 -12.963600 7.424854
1.825200 -12.963600 7.425274
1.872000 -12.963600 7.424854
1.918800 -12.963600 7.430919
1.965600 -12.963600 7.441298
2.012400 -12.963600 7.448598
2.059200 -12.963600 7.464560
2.106000 -12.963600 7.470817
2.152800 -12.963600 7.470019
2.199600 -12.963600 7.475106
2.246400 -12.963600 7.480325
2.293200 -12.963600 7.501838
2.340000 -12.963600 7.533977
2.386800 -12.963600 7.554483
2.433600 -12.963600 7.595118
2.480400 -12.963600 7.616884
2.527200 -12.963600 7.641428
2.574000 -12.963600 7.648312
2.620800 -12.963600 7.662651
2.667600 -12.963600 7.668128
2.714400 -12.963600 7.676707
2.761200 -12.963600 7.717805
2.808000 -12.963600 7.734049
2.854800 -12.963600 7.758319
2.901600 -12.963600 7.796417
2.948400 -12.963600 7.818369
2.995200 -12.963600 7.819449
3.042000 -12.963600 7.821750
3.088800 -12.963600 7.840714
3.135600 -12.963600 7.880367
3.182400 -12.963600 7.906036
3.229200 -12.963600 7.946207
3.276000 -12.963600 7.967886
3.322800 -12.963600 7.976170
3.369600 -12.963600 7.992474
3.416400 -12.963600 8.010029
3.463200 -12.963600 8.011057
3.510000 -12.963600 8.024900
3.556800 -12.963600 8.037732
3.603600 -12.963600 8.055174
3.650400 -12.963600 8.087707
3.697200 -12.963600 8.124990
3.744000 -12.963600 8.159234
3.790800 -12.963600 8.198388
3.837600 -12.963600 8.238791
3.884400 -12.963600 8.302914
3.931200 -12.963600 8.314506
3.978000 -12.963600 8.353721
4.024800 -12.963600 8.368248
4.071600 -12.963600 8.371850
4.118400 -12.963600 8.385651
4.165200 -12.963600 8.408074
4.212000 -12.963600 8.448102
4.258800 -12.963600 8.481948
4.305600 -12.963600 8.524509
4.352400 -12.963600 8.555229
4.399200 -12.963600 8.602072
4.446000 -12.963600 8.628907
4.492800 -12.963600 8.665477
4.539600 -12.963600 8.696017
4.586400 -12.963600 8.735825
4.633200 -12.963600 8.787215
4.680000 -12.963600 8.819556
4.726800 -12.963600 8.865860
4.773600 -12.963600 8.892136
4.820400 -12.963600 8.879199
4.867200 -12.963600 8.823304
4.914000 -12.963600 8.768927
4.960800 -12.963600 8.832663
5.007600 -12.963600 11.241962
5.054400 -12.963600 11.677803
5.101200 -12.963600 29.467108
5.148000 -12.963600 29.477452
5.194800 -12.963600 29.482142
5.241600 -12.963600 29.485861
5.288400 -12.963600 29.486098
12.963600 -12.963600 8.126894
13.010400 -12.963600 8.121170
13.057200 -12.963600 8.100190
13.104000 -12.963600 8.086565
13.150800 -12.963600 8.086275
13.197600 -12.963600 8.086275
13.244400 -12.963600 8.086275
13.291200 -12.963600 8.090891
13.338000 -12.963600 8.095247
13.384800 -12.963600 8.094107
13.431600 -12.963600 8.095247
13.478400 -12.963600 8.072860
13.525200 -12.963600 8.083036
13.572000 -12.963600 8.072860
13.618800 -12.963600 8.083036
13.665600 -12.963600 8.086260
13.712400 -12.963600 8.085106
13.759200 -12.963600 8.086814
13.806000 -12.963600 8.102142
13.852800 -12.963600 8.100239
13.899600 -12.963600 8.100239
13.946400 -12.963600 8.102142
13.993200 -12.963600 8.102142
14.040000 -12.963600 8.103014
14.086800 -12.963600 8.103014
14.133600 -12.963600 8.109204
14.180400 -12.963600 8.109204
14.227200 -12.963600 8.110536
14.274000 -12.963600 8.110536
14.320800 -12.963600 8.116812
14.367600 -12.963600 8.118870
14.414400 -12.963600 8.118870
14.461200 -12.963600 8.121644
14.508000 -12.963600 8.132081
14.554800 -12.963600 8.141181
14.601600 -12.963600 8.141181
14.648400 -12.963600 8.141672
14.695200 -12.963600 8.142394
14.742000 -12.963600 8.131782
14.788800 -12.963600 8.131782
14.835600 -12.963600 8.105545
15.584400 -12.963600 6.861540
15.631200 -12.963600 6.847558
15.678000 -12.963600 6.845079
15.771600 -12.963600 6.841183
15.818400 -12.963600 6.838476
15.865200 -12.963600 6.828094
15.912000 -12.963600 6.828027
15.958800 -12.963600 6.838267
16.005600 -12.963600 6.844508
16.052400 -12.963600 6.836777
16.099200 -12.963600 6.820345
16.146000 -12.963600 6.807620
16.192800 -12.963600 6.792280
16.239600 -12.963600 6.764392
16.286400 -12.963600 6.746840
16.567200 -12.963600 4.727314
16.614000 -12.963600 4.427446
16.660800 -12.963600 4.201306
16.707600 -12.963600 3.954655
16.754400 -12.963600 3.727948
16.801200 -12.963600 3.528284
16.848000 -12.963600 3.287836
16.894800 -12.963600 2.968877
17.082000 -12.963600 1.803827
17.128800 -12.963600 1.317037
-18.720000 -12.916800 0.000000
-18.673200 -12.916800 0.000000
-18.626400 -12.916800 0.000000
-18.579600 -12.916800 -7.231538
-18.532800 -12.916800 -7.227192
-18.486000 -12.916800 -7.214804
-18.439200 -12.916800 -7.220453
-18.392400 -12.916800 -7.204824
-18.345600 -12.916800 -7.201752
-18.298800 -12.916800 -7.195759
-18.252000 -12.916800 -7.181332
-18.205200 -12.916800 -7.188207
-18.158400 -12.916800 -7.180506
-18.111600 -12.916800 -7.175770
-18.064800 -12.916800 -7.167728
-18.018000 -12.916800 -7.166608
-17.971200 -12.916800 -7.143814
-17.924400 -12.916800 -7.146408
-17.877600 -12.916800 -7.128787
-17.830800 -12.916800 -7.146408
-17.784000 -12.916800 -7.146550
-17.737200 -12.916800 -7.142115
-17.690400 -12.916800 -7.125541
-17.643600 -12.916800 -7.108781
-17.596800 -12.916800 -7.089116
-17.550000 -12.916800 -7.085536
-17.503200 -12.916800 -7.048723
-17.456400 -12.916800 -6.988819
-17.409600 -12.916800 -6.925114
-15.818400 -12.916800 6.903367
-15.771600 -12.916800 6.941816
-15.724800 -12.916800 6.959712
-15.678000 -12.916800 6.970945
-15.631200 -12.916800 6.989435
-15.584400 -12.916800 7.004346
-15.537600 -12.916800 7.013718
-15.490800 -12.916800 7.019682
-15.444000 -12.916800 7.037864
-15.397200 -12.916800 7.042602
-15.350400 -12.916800 7.055212
-15.303600 -12.916800 7.056322
-15.256800 -12.916800 7.058184
-15.210000 -12.916800 7.063044
-15.163200 -12.916800 7.067474
-15.116400 -12.916800 7.067636
-15.069600 -12.916800 7.072325
-15.022800 -12.916800 7.082312
-14.976000 -12.916800 7.083054
-14.929200 -12.916800 7.082346
-14.882400 -12.916800 7.085571
-14.835600 -12.916800 7.085571
-14.788800 -12.916800 7.085571
-14.742000 -12.916800 7.081879
-14.695200 -12.916800 7.080799
-14.648400 -12.916800 7.079021
-14.601600 -12.916800 7.089467
-14.554800 -12.916800 7.089467
-14.508000 -12.916800 7.089467
-14.461200 -12.916800 7.093039
-14.414400 -12.916800 7.098878
-14.367600 -12.916800 7.101720
-14.320800 -12.916800 7.101720
-14.274000 -12.916800 7.102867
-14.227200 -12.916800 7.109629
-14.180400 -12.916800 7.112449
-14.133600 -12.916800 7.113188
-14.086800 -12.916800 7.120282
-14.040000 -12.916800 7.130528
-13.993200 -12.916800 7.146036
-13.946400 -12.916800 7.158497
-13.899600 -12.916800 7.206727
-9.360000 -12.916800 9.268934
-9.313200 -12.916800 9.196746
-9.266400 -12.916800 9.131944
-9.219600 -12.916800 8.947711
-9.172800 -12.916800 8.784445
-9.126000 -12.916800 8.717338
-9.079200 -12.916800 8.697163
-9.032400 -12.916800 8.659661
-8.985600 -12.916800 8.623590
-8.938800 -12.916800 8.606681
-8.892000 -12.916800 8.585243
-8.845200 -12.916800 8.489538
-8.798400 -12.916800 8.448306
-8.751600 -12.916800 8.345689
-8.704800 -12.916800 8.277420
-8.658000 -12.916800 8.277420
-8.611200 -12.916800 8.255766
-8.564400 -12.916800 8.213865
-8.517600 -12.916800 8.209521
-8.470800 -12.916800 8.213865
-8.424000 -12.916800 8.213865
-8.377200 -12.916800 8.165408
-8.330400 -12.916800 8.075996
-8.283600 -12.916800 8.020743
-8.236800 -12.916800 7.969875
-8.190000 -12.916800 7.965959
-8.143200 -12.916800 7.952330
-8.096400 -12.916800 7.933879
-8.049600 -12.916800 7.928619
-8.002800 -12.916800 7.858638
-7.956000 -12.916800 7.828283
-7.909200 -12.916800 7.803528
-7.862400 -12.916800 7.798557
-7.815600 -12.916800 7.782754
-7.768800 -12.916800 7.778269
-7.722000 -12.916800 7.770272
-7.675200 -12.916800 7.750533
-7.628400 -12.916800 7.720282
-7.581600 -12.916800 7.683223
-7.534800 -12.916800 7.659648
-7.488000 -12.916800 7.641393
-7.441200 -12.916800 7.607760
-7.394400 -12.916800 7.589866
-7.347600 -12.916800 7.556078
-7.300800 -12.916800 7.553728
-7.254000 -12.916800 7.550960
-7.207200 -12.916800 7.527441
-7.160400 -12.916800 7.506656
-7.113600 -12.916800 7.463400
-7.066800 -12.916800 7.442821
-7.020000 -12.916800 7.425345
-6.973200 -12.916800 7.408029
-6.926400 -12.916800 7.394888
-6.879600 -12.916800 7.383474
-6.832800 -12.916800 7.377989
-6.786000 -12.916800 7.384575
-6.739200 -12.916800 7.366990
-6.692400 -12.916800 7.353941
-6.645600 -12.916800 7.331231
-6.598800 -12.916800 7.299364
-6.552000 -12.916800 7.269147
-6.505200 -12.916800 7.229501
-6.458400 -12.916800 7.218065
-6.411600 -12.916800 7.208654
-6.364800 -12.916800 7.188802
-6.318000 -12.916800 7.181791
-6.271200 -12.916800 7.181791
-6.224400 -12.916800 7.181791
-6.177600 -12.916800 7.181791
-6.130800 -12.916800 7.190121
-6.084000 -12.916800 7.190121
-6.037200 -12.916800 7.190121
-5.990400 -12.916800 7.187191
-5.943600 -12.916800 7.161036
-5.896800 -12.916800 7.132313
-5.850000 -12.916800 7.090804
-5.803200 -12.916800 7.085711
-5.756400 -12.916800 7.076065
-5.709600 -12.916800 7.080247
-5.662800 -12.916800 7.081623
-5.616000 -12.916800 7.063954
-5.569200 -12.916800 7.069776
-5.522400 -12.916800 7.049463
-5.475600 -12.916800 7.041580
-5.428800 -12.916800 7.028711
-5.382000 -12.916800 7.002558
-5.335200 -12.916800 6.991102
-5.288400 -12.916800 6.953564
-5.241600 -12.916800 6.935419
-5.194800 -12.916800 6.935419
-5.148000 -12.916800 6.941146
-5.101200 -12.916800 6.947027
-5.054400 -12.916800 6.949973
-5.007600 -12.916800 6.948944
-4.960800 -12.916800 6.956823
-4.914000 -12.916800 6.960616
-4.867200 -12.916800 6.956823
-4.820400 -12.916800 6.930757
-4.773600 -12.916800 6.926701
-4.726800 -12.916800 6.901263
-4.680000 -12.916800 6.892536
-4.633200 -12.916800 6.855581
-4.586400 -12.916800 6.853664
-4.539600 -12.916800 6.852124
-4.492800 -12.916800 6.846154
-4.446000 -12.916800 6.844173
-4.399200 -12.916800 6.837816
-4.352400 -12.916800 6.827300
-4.305600 -12.916800 6.827300
-4.258800 -12.916800 6.821984
-4.212000 -12.916800 6.818393
-4.165200 -12.916800 6.816040
-4.118400 -12.916800 6.801043
-4.071600 -12.916800 6.809105
-4.024800 -12.916800 6.824955
-3.978000 -12.916800 6.827115
-3.931200 -12.916800 6.829526
-3.884400 -12.916800 6.829978
-3.837600 -12.916800 6.829978
-3.790800 -12.916800 6.828235
-3.744000 -12.916800 6.795934
-3.697200 -12.916800 6.767746
-3.650400 -12.916800 6.756494
-3.603600 -12.916800 6.726458
-3.556800 -12.916800 6.712053
-3.510000 -12.916800 6.704073
-3.463200 -12.916800 6.702113
-3.416400 -12.916800 6.705958
-3.369600 -12.916800 6.711345
-3.322800 -12.916800 6.718604
-3.276000 -12.916800 6.724635
-3.229200 -12.916800 6.725693
-3.182400 -12.916800 6.745485
-3.135600 -12.916800 6.741147
-3.088800 -12.916800 6.732649
-3.042000 -12.916800 6.725693
-2.995200 -12.916800 6.738982
-2.948400 -12.916800 6.740942
-2.901600 -12.916800 6.735270
-2.854800 -12.916800 6.730423
-2.808000 -12.916800 6.728569
-2.761200 -12.916800 6.721733
-2.714400 -12.916800 6.721733
-2.667600 -12.916800 6.721733
-2.620800 -12.916800 6.730423
-2.574000 -12.916800 6.732209
-2.527200 -12.916800 6.732209
-2.480400 -12.916800 6.733484
-2.433600 -12.916800 6.745160
-2.386800 -12.916800 6.751118
-2.340000 -12.916800 6.751118
-2.293200 -12.916800 6.750405
-2.246400 -12.916800 6.746898
-2.199600 -12.916800 6.750405
-2.152800 -12.916800 6.753712
-2.106000 -12.916800 6.763335
-2.059200 -12.916800 6.774185
-2.012400 -12.916800 6.773568
-1.965600 -12.916800 6.774185
-1.918800 -12.916800 6.774185
-1.872000 -12.916800 6.780979
-1.825200 -12.916800 6.778090
-1.778400 -12.916800 6.774185
-1.731600 -12.916800 6.773569
-1.684800 -12.916800 6.778090
-1.638000 -12.916800 6.781098
-1.591200 -12.916800 6.783519
-1.544400 -12.916800 6.783519
-1.497600 -12.916800 6.783519
-1.450800 -12.916800 6.778312
-1.404000 -12.916800 6.778312
-1.357200 -12.916800 6.776307
-1.310400 -12.916800 6.787022
-1.263600 -12.916800 6.810952
-1.216800 -12.916800 6.829620
-1.170000 -12.916800 6.831556
-1.123200 -12.916800 6.831961
-1.076400 -12.916800 6.838370
-1.029600 -12.916800 6.849512
-0.982800 -12.916800 6.845272
-0.936000 -12.916800 6.836005
-0.889200 -12.916800 6.831556
-0.842400 -12.916800 6.836005
-0.795600 -12.916800 6.829990
-0.748800 -12.916800 6.846083
-0.702000 -12.916800 6.856686
-0.655200 -12.916800 6.870684
-0.608400 -12.916800 6.873978
-0.561600 -12.916800 6.873978
-0.514800 -12.916800 6.886893
-0.468000 -12.916800 6.905246
-0.421200 -12.916800 6.910887
-0.374400 -12.916800 6.913163
-0.327600 -12.916800 6.911841
-0.280800 -12.916800 6.913506
-0.234000 -12.916800 6.931907
-0.187200 -12.916800 6.932595
-0.140400 -12.916800 6.947286
-0.093600 -12.916800 6.952599
-0.046800 -12.916800 6.954349
0.000000 -12.916800 6.965788
0.046800 -12.916800 6.980865
0.093600 -12.916800 7.004979
0.140400 -12.916800 7.021685
0.187200 -12.916800 7.032966
0.234000 -12.916800 7.032966
0.280800 -12.916800 7.036638
0.327600 -12.916800 7.041617
0.374400 -12.916800 7.065889
0.421200 -12.916800 7.079509
0.468000 -12.916800 7.101707
0.514800 -12.916800 7.116909
0.561600 -12.916800 7.131733
0.608400 -12.916800 7.178896
0.655200 -12.916800 7.187610
0.702000 -12.916800 7.191514
0.748800 -12.916800 7.192244
0.795600 -12.916800 7.192244
0.842400 -12.916800 7.187610
0.889200 -12.916800 7.181812
0.936000 -12.916800 7.175625
0.982800 -12.916800 7.184037
1.029600 -12.916800 7.184685
1.076400 -12.916800 7.191746
1.123200 -12.916800 7.202773
1.170000 -12.916800 7.224174
1.216800 -12.916800 7.231611
1.263600 -12.916800 7.238664
1.310400 -12.916800 7.259549
1.357200 -12.916800 7.276610
1.404000 -12.916800 7.290335
1.450800 -12.916800 7.315032
1.497600 -12.916800 7.331453
1.544400 -12.916800 7.353077
1.591200 -12.916800 7.373976
1.638000 -12.916800 7.391743
1.684800 -12.916800 7.416210
1.731600 -12.916800 7.419597
1.778400 -12.916800 7.419597
1.825200 -12.916800 7.419597
1.872000 -12.916800 7.421727
1.918800 -12.916800 7.426800
1.965600 -12.916800 7.441298
2.012400 -12.916800 7.448598
2.059200 -12.916800 7.470019
2.106000 -12.916800 7.480325
2.152800 -12.916800 7.478432
2.199600 -12.916800 7.484222
2.246400 -12.916800 7.495200
2.293200 -12.916800 7.512598
2.340000 -12.916800 7.535114
2.386800 -12.916800 7.541638
2.433600 -12.916800 7.578631
2.480400 -12.916800 7.595941
2.527200 -12.916800 7.621031
2.574000 -12.916800 7.640361
2.620800 -12.916800 7.656701
2.667600 -12.916800 7.667995
2.714400 -12.916800 7.688204
2.761200 -12.916800 7.704906
2.808000 -12.916800 7.734049
2.854800 -12.916800 7.748650
2.901600 -12.916800 7.783788
2.948400 -12.916800 7.802134
2.995200 -12.916800 7.819449
3.042000 -12.916800 7.821750
3.088800 -12.916800 7.853200
3.135600 -12.916800 7.895249
3.182400 -12.916800 7.926015
3.229200 -12.916800 7.946207
3.276000 -12.916800 7.963372
3.322800 -12.916800 7.976170
3.369600 -12.916800 7.993053
3.416400 -12.916800 8.010029
3.463200 -12.916800 8.011057
3.510000 -12.916800 8.024520
3.556800 -12.916800 8.031492
3.603600 -12.916800 8.050506
3.650400 -12.916800 8.073729
3.697200 -12.916800 8.124990
3.744000 -12.916800 8.177550
3.790800 -12.916800 8.202943
3.837600 -12.916800 8.239610
3.884400 -12.916800 8.283065
3.931200 -12.916800 8.306008
3.978000 -12.916800 8.350378
4.024800 -12.916800 8.368248
4.071600 -12.916800 8.376826
4.118400 -12.916800 8.398136
4.165200 -12.916800 8.424024
4.212000 -12.916800 8.457600
4.258800 -12.916800 8.498451
4.305600 -12.916800 8.543318
4.352400 -12.916800 8.578106
4.399200 -12.916800 8.615492
4.446000 -12.916800 8.631828
4.492800 -12.916800 8.666736
4.539600 -12.916800 8.696017
4.586400 -12.916800 8.735825
4.633200 -12.916800 8.792722
4.680000 -12.916800 8.823304
4.726800 -12.916800 8.912378
4.773600 -12.916800 8.964564
4.820400 -12.916800 8.912378
4.867200 -12.916800 8.838910
4.914000 -12.916800 8.787215
4.960800 -12.916800 8.849279
5.007600 -12.916800 9.261313
5.054400 -12.916800 11.677803
5.101200 -12.916800 29.468510
5.148000 -12.916800 29.477452
5.194800 -12.916800 29.482142
5.241600 -12.916800 29.485861
5.288400 -12.916800 29.490075
13.104000 -12.916800 8.092427
13.150800 -12.916800 8.086565
13.197600 -12.916800 8.086565
13.244400 -12.916800 8.088150
13.291200 -12.916800 8.090891
13.338000 -12.916800 8.095247
13.384800 -12.916800 8.097209
13.431600 -12.916800 8.103034
13.478400 -12.916800 8.094107
13.525200 -12.916800 8.088650
13.572000 -12.916800 8.088650
13.618800 -12.916800 8.092485
13.665600 -12.916800 8.092485
13.712400 -12.916800 8.086260
13.759200 -12.916800 8.092485
13.806000 -12.916800 8.102142
13.852800 -12.916800 8.102142
13.899600 -12.916800 8.102142
13.946400 -12.916800 8.102772
13.993200 -12.916800 8.102142
14.040000 -12.916800 8.105159
14.086800 -12.916800 8.105159
14.133600 -12.916800 8.110536
14.180400 -12.916800 8.109204
14.227200 -12.916800 8.110536
14.274000 -12.916800 8.116812
14.320800 -12.916800 8.117284
14.367600 -12.916800 8.118870
14.414400 -12.916800 8.127030
14.461200 -12.916800 8.130631
14.508000 -12.916800 8.141181
14.554800 -12.916800 8.148852
14.601600 -12.916800 8.148852
14.648400 -12.916800 8.148852
14.695200 -12.916800 8.148852
14.742000 -12.916800 8.148852
14.788800 -12.916800 8.148852
14.835600 -12.916800 8.134862
14.882400 -12.916800 8.115237
15.584400 -12.916800 6.861540
15.631200 -12.916800 6.845079
15.678000 -12.916800 6.844780
15.724800 -12.916800 6.842232
15.771600 -12.916800 6.841976
15.818400 -12.916800 6.841502
15.865200 -12.916800 6.841502
15.912000 -12.916800 6.832504
15.958800 -12.916800 6.832504
16.005600 -12.916800 6.841183
16.052400 -12.916800 6.828094
16.099200 -12.916800 6.827016
16.146000 -12.916800 6.815133
16.192800 -12.916800 6.801706
16.239600 -12.916800 6.792280
16.286400 -12.916800 6.763943
16.333200 -12.916800 6.745944
16.614000 -12.916800 4.633968
16.660800 -12.916800 4.386428
16.801200 -12.916800 3.677509
16.848000 -12.916800 3.372613
16.894800 -12.916800 3.051608
17.035200 -12.916800 2.215627
17.082000 -12.916800 1.960998
17.128800 -12.916800 1.612904
-18.720000 -12.870000 0.000000
-18.673200 -12.870000 0.000000
-18.626400 -12.870000 0.000000
-18.579600 -12.870000 -7.227192
-18.532800 -12.870000 -7.227192
-18.486000 -12.870000 -7.222927
-18.439200 -12.870000 -7.227192
-18.392400 -12.870000 -7.207936
-18.345600 -12.870000 -7.201752
-18.298800 -12.870000 -7.200700
-18.252000 -12.870000 -7.189262
-18.205200 -12.870000 -7.193820
-18.158400 -12.870000 -7.189262
-18.111600 -12.870000 -7.180506
-18.064800 -12.870000 -7.177174
-18.018000 -12.870000 -7.181431
-17.971200 -12.870000 -7.168676
-17.924400 -12.870000 -7.178392
-17.877600 -12.870000 -7.167728
-17.830800 -12.870000 -7.168676
-17.784000 -12.870000 -7.161052
-17.737200 -12.870000 -7.142115
-17.690400 -12.870000 -7.121093
-17.643600 -12.870000 -7.105962
-17.596800 -12.870000 -7.089116
-17.550000 -12.870000 -7.084785
-17.503200 -12.870000 -7.046195
-17.456400 -12.870000 -6.965293
-17.409600 -12.870000 -6.911951
-15.865200 -12.870000 6.909700
-15.818400 -12.870000 6.933959
-15.771600 -12.870000 6.949614
-15.724800 -12.870000 6.966589
-15.678000 -12.870000 6.980242
-15.631200 -12.870000 6.993952
-15.584400 -12.870000 7.004775
-15.537600 -12.870000 7.019682
-15.490800 -12.870000 7.033820
-15.444000 -12.870000 7.040745
-15.397200 -12.870000 7.049803
-15.350400 -12.870000 7.058572
-15.303600 -12.870000 7.064184
-15.256800 -12.870000 7.067474
-15.210000 -12.870000 7.067636
-15.163200 -12.870000 7.073112
-15.116400 -12.870000 7.073204
-15.069600 -12.870000 7.077386
-15.022800 -12.870000 7.086276
-14.976000 -12.870000 7.089979
-14.929200 -12.870000 7.088606
-14.882400 -12.870000 7.090300
-14.835600 -12.870000 7.090300
-14.788800 -12.870000 7.089979
-14.742000 -12.870000 7.089979
-14.695200 -12.870000 7.092133
-14.648400 -12.870000 7.092133
-14.601600 -12.870000 7.101895
-14.554800 -12.870000 7.105010
-14.508000 -12.870000 7.105981
-14.461200 -12.870000 7.102867
-14.414400 -12.870000 7.102867
-14.367600 -12.870000 7.102867
-14.320800 -12.870000 7.101720
-14.274000 -12.870000 7.102867
-14.227200 -12.870000 7.109352
-14.180400 -12.870000 7.110605
-14.133600 -12.870000 7.112564
-14.086800 -12.870000 7.120282
-14.040000 -12.870000 7.145466
-13.993200 -12.870000 7.177716
-13.946400 -12.870000 7.212018
-13.899600 -12.870000 7.230882
-9.360000 -12.870000 9.277077
-9.313200 -12.870000 9.162050
-9.266400 -12.870000 9.084749
-9.219600 -12.870000 8.906458
-9.172800 -12.870000 8.768681
-9.126000 -12.870000 8.711310
-9.079200 -12.870000 8.705168
-9.032400 -12.870000 8.662474
-8.985600 -12.870000 8.624051
-8.938800 -12.870000 8.607746
-8.892000 -12.870000 8.589151
-8.845200 -12.870000 8.489538
-8.798400 -12.870000 8.426724
-8.751600 -12.870000 8.318336
-8.704800 -12.870000 8.277464
-8.658000 -12.870000 8.277420
-8.611200 -12.870000 8.256986
-8.564400 -12.870000 8.221767
-8.517600 -12.870000 8.213865
-8.470800 -12.870000 8.221767
-8.424000 -12.870000 8.213865
-8.377200 -12.870000 8.121822
-8.330400 -12.870000 8.048309
-8.283600 -12.870000 8.018564
-8.236800 -12.870000 7.969875
-8.190000 -12.870000 7.968187
-8.143200 -12.870000 7.954872
-8.096400 -12.870000 7.933879
-8.049600 -12.870000 7.924725
-8.002800 -12.870000 7.873020
-7.956000 -12.870000 7.827976
-7.909200 -12.870000 7.802265
-7.862400 -12.870000 7.788425
-7.815600 -12.870000 7.780629
-7.768800 -12.870000 7.770769
-7.722000 -12.870000 7.761177
-7.675200 -12.870000 7.750695
-7.628400 -12.870000 7.720282
-7.581600 -12.870000 7.683223
-7.534800 -12.870000 7.646088
-7.488000 -12.870000 7.634613
-7.441200 -12.870000 7.589064
-7.394400 -12.870000 7.566683
-7.347600 -12.870000 7.550960
-7.300800 -12.870000 7.547063
-7.254000 -12.870000 7.546040
-7.207200 -12.870000 7.527441
-7.160400 -12.870000 7.502226
-7.113600 -12.870000 7.470241
-7.066800 -12.870000 7.451233
-7.020000 -12.870000 7.421455
-6.973200 -12.870000 7.408762
-6.926400 -12.870000 7.390349
-6.879600 -12.870000 7.381228
-6.832800 -12.870000 7.377989
-6.786000 -12.870000 7.369127
-6.739200 -12.870000 7.365766
-6.692400 -12.870000 7.361005
-6.645600 -12.870000 7.331231
-6.598800 -12.870000 7.301284
-6.552000 -12.870000 7.273046
-6.505200 -12.870000 7.233819
-6.458400 -12.870000 7.223542
-6.411600 -12.870000 7.218065
-6.364800 -12.870000 7.199585
-6.318000 -12.870000 7.188802
-6.271200 -12.870000 7.182965
-6.224400 -12.870000 7.182965
-6.177600 -12.870000 7.182965
-6.130800 -12.870000 7.199134
-6.084000 -12.870000 7.187191
-6.037200 -12.870000 7.190121
-5.990400 -12.870000 7.187191
-5.943600 -12.870000 7.174779
-5.896800 -12.870000 7.156991
-5.850000 -12.870000 7.118259
-5.803200 -12.870000 7.087875
-5.756400 -12.870000 7.080247
-5.709600 -12.870000 7.080247
-5.662800 -12.870000 7.072481
-5.616000 -12.870000 7.066060
-5.569200 -12.870000 7.081623
-5.522400 -12.870000 7.063954
-5.475600 -12.870000 7.042111
-5.428800 -12.870000 7.028711
-5.382000 -12.870000 7.007613
-5.335200 -12.870000 6.991102
-5.288400 -12.870000 6.953564
-5.241600 -12.870000 6.942581
-5.194800 -12.870000 6.935419
-5.148000 -12.870000 6.942581
-5.101200 -12.870000 6.947027
-5.054400 -12.870000 6.954744
-5.007600 -12.870000 6.953320
-4.960800 -12.870000 6.956823
-4.914000 -12.870000 6.956823
-4.867200 -12.870000 6.953320
-4.820400 -12.870000 6.926701
-4.773600 -12.870000 6.908048
-4.726800 -12.870000 6.892536
-4.680000 -12.870000 6.866790
-4.633200 -12.870000 6.853760
-4.586400 -12.870000 6.852775
-4.539600 -12.870000 6.845928
-4.492800 -12.870000 6.842851
-4.446000 -12.870000 6.837863
-4.399200 -12.870000 6.823689
-4.352400 -12.870000 6.818393
-4.305600 -12.870000 6.818393
-4.258800 -12.870000 6.809105
-4.212000 -12.870000 6.801299
-4.165200 -12.870000 6.809105
-4.118400 -12.870000 6.801043
-4.071600 -12.870000 6.808741
-4.024800 -12.870000 6.821984
-3.978000 -12.870000 6.823914
-3.931200 -12.870000 6.827115
-3.884400 -12.870000 6.827115
-3.837600 -12.870000 6.822497
-3.790800 -12.870000 6.808741
-3.744000 -12.870000 6.781059
-3.697200 -12.870000 6.756304
-3.650400 -12.870000 6.728815
-3.603600 -12.870000 6.711345
-3.556800 -12.870000 6.704982
-3.510000 -12.870000 6.691697
-3.463200 -12.870000 6.688295
-3.416400 -12.870000 6.691697
-3.369600 -12.870000 6.702494
-3.322800 -12.870000 6.714312
-3.276000 -12.870000 6.722320
-3.229200 -12.870000 6.724635
-3.182400 -12.870000 6.741147
-3.135600 -12.870000 6.732649
-3.088800 -12.870000 6.724635
-3.042000 -12.870000 6.719388
-2.995200 -12.870000 6.719388
-2.948400 -12.870000 6.718090
-2.901600 -12.870000 6.703466
-2.854800 -12.870000 6.703466
-2.808000 -12.870000 6.702290
-2.761200 -12.870000 6.702346
-2.714400 -12.870000 6.709902
-2.667600 -12.870000 6.709902
-2.620800 -12.870000 6.714133
-2.574000 -12.870000 6.721733
-2.527200 -12.870000 6.717286
-2.480400 -12.870000 6.725002
-2.433600 -12.870000 6.729872
-2.386800 -12.870000 6.742194
-2.340000 -12.870000 6.742194
-2.293200 -12.870000 6.737521
-2.246400 -12.870000 6.723503
-2.199600 -12.870000 6.729359
-2.152800 -12.870000 6.737766
-2.106000 -12.870000 6.753712
-2.059200 -12.870000 6.756880
-2.012400 -12.870000 6.759067
-1.965600 -12.870000 6.759067
-1.918800 -12.870000 6.759067
-1.872000 -12.870000 6.773633
-1.825200 -12.870000 6.776730
-1.778400 -12.870000 6.764234
-1.731600 -12.870000 6.761897
-1.684800 -12.870000 6.763840
-1.638000 -12.870000 6.770189
-1.591200 -12.870000 6.773633
-1.544400 -12.870000 6.770189
-1.497600 -12.870000 6.763985
-1.450800 -12.870000 6.763985
-1.404000 -12.870000 6.767581
-1.357200 -12.870000 6.770189
-1.310400 -12.870000 6.786605
-1.263600 -12.870000 6.807905
-1.216800 -12.870000 6.822654
-1.170000 -12.870000 6.829620
-1.123200 -12.870000 6.830441
-1.076400 -12.870000 6.831556
-1.029600 -12.870000 6.845272
-0.982800 -12.870000 6.831556
-0.936000 -12.870000 6.830441
-0.889200 -12.870000 6.807812
-0.842400 -12.870000 6.809641
-0.795600 -12.870000 6.810370
-0.748800 -12.870000 6.814769
-0.702000 -12.870000 6.818532
-0.655200 -12.870000 6.847930
-0.608400 -12.870000 6.846083
-0.561600 -12.870000 6.847930
-0.514800 -12.870000 6.879327
-0.468000 -12.870000 6.879932
-0.421200 -12.870000 6.889552
-0.374400 -12.870000 6.909214
-0.327600 -12.870000 6.905246
-0.280800 -12.870000 6.911841
-0.234000 -12.870000 6.912899
-0.187200 -12.870000 6.910676
-0.140400 -12.870000 6.924320
-0.093600 -12.870000 6.937687
-0.046800 -12.870000 6.946912
0.000000 -12.870000 6.954349
0.046800 -12.870000 6.957287
0.093600 -12.870000 6.980865
0.140400 -12.870000 7.015642
0.187200 -12.870000 7.028661
0.234000 -12.870000 7.027975
0.280800 -12.870000 7.037363
0.327600 -12.870000 7.051752
0.374400 -12.870000 7.065889
0.421200 -12.870000 7.081033
0.468000 -12.870000 7.101418
0.514800 -12.870000 7.112144
0.561600 -12.870000 7.125434
0.608400 -12.870000 7.156401
0.655200 -12.870000 7.168949
0.702000 -12.870000 7.173897
0.748800 -12.870000 7.180775
0.795600 -12.870000 7.180775
0.842400 -12.870000 7.173897
0.889200 -12.870000 7.173897
0.936000 -12.870000 7.171705
0.982800 -12.870000 7.181812
1.029600 -12.870000 7.184685
1.076400 -12.870000 7.191746
1.123200 -12.870000 7.202773
1.170000 -12.870000 7.224174
1.216800 -12.870000 7.229727
1.263600 -12.870000 7.236375
1.310400 -12.870000 7.247959
1.357200 -12.870000 7.263553
1.404000 -12.870000 7.290140
1.450800 -12.870000 7.315032
1.497600 -12.870000 7.322675
1.544400 -12.870000 7.341835
1.591200 -12.870000 7.367511
1.638000 -12.870000 7.385907
1.684800 -12.870000 7.411018
1.731600 -12.870000 7.416210
1.778400 -12.870000 7.419597
1.825200 -12.870000 7.422941
1.872000 -12.870000 7.422941
1.918800 -12.870000 7.426800
1.965600 -12.870000 7.437937
2.012400 -12.870000 7.446774
2.059200 -12.870000 7.464560
2.106000 -12.870000 7.478432
2.152800 -12.870000 7.478432
2.199600 -12.870000 7.484222
2.246400 -12.870000 7.496677
2.293200 -12.870000 7.533977
2.340000 -12.870000 7.541638
2.386800 -12.870000 7.559768
2.433600 -12.870000 7.595118
2.480400 -12.870000 7.603446
2.527200 -12.870000 7.619883
2.574000 -12.870000 7.630370
2.620800 -12.870000 7.655182
2.667600 -12.870000 7.662651
2.714400 -12.870000 7.667995
2.761200 -12.870000 7.694171
2.808000 -12.870000 7.729422
2.854800 -12.870000 7.736723
2.901600 -12.870000 7.773565
2.948400 -12.870000 7.799761
2.995200 -12.870000 7.806142
3.042000 -12.870000 7.819833
3.088800 -12.870000 7.827756
3.135600 -12.870000 7.880367
3.182400 -12.870000 7.926015
3.229200 -12.870000 7.955573
3.276000 -12.870000 7.972149
3.322800 -12.870000 7.983845
3.369600 -12.870000 7.999594
3.416400 -12.870000 8.010687
3.463200 -12.870000 8.026602
3.510000 -12.870000 8.041661
3.556800 -12.870000 8.050506
3.603600 -12.870000 8.056393
3.650400 -12.870000 8.076674
3.697200 -12.870000 8.124990
3.744000 -12.870000 8.164903
3.790800 -12.870000 8.198388
3.837600 -12.870000 8.241874
3.884400 -12.870000 8.275046
3.931200 -12.870000 8.306008
3.978000 -12.870000 8.343572
4.024800 -12.870000 8.368248
4.071600 -12.870000 8.376826
4.118400 -12.870000 8.401481
4.165200 -12.870000 8.424024
4.212000 -12.870000 8.457654
4.258800 -12.870000 8.501993
4.305600 -12.870000 8.553869
4.352400 -12.870000 8.578106
4.399200 -12.870000 8.616681
4.446000 -12.870000 8.642264
4.492800 -12.870000 8.669903
4.539600 -12.870000 8.710717
4.586400 -12.870000 8.736133
4.633200 -12.870000 8.792722
4.680000 -12.870000 8.823304
4.726800 -12.870000 8.952415
4.773600 -12.870000 8.975951
4.820400 -12.870000 8.964564
4.867200 -12.870000 8.833209
4.914000 -12.870000 8.792722
4.960800 -12.870000 8.833209
5.007600 -12.870000 9.192988
5.054400 -12.870000 11.677803
5.101200 -12.870000 29.473798
5.148000 -12.870000 29.479089
5.194800 -12.870000 29.485846
5.241600 -12.870000 29.486098
5.288400 -12.870000 29.495300
13.104000 -12.870000 8.099003
13.150800 -12.870000 8.095551
13.197600 -12.870000 8.092427
13.244400 -12.870000 8.090891
13.291200 -12.870000 8.092427
13.338000 -12.870000 8.097209
13.384800 -12.870000 8.103034
13.431600 -12.870000 8.103034
13.478400 -12.870000 8.095117
13.525200 -12.870000 8.092485
13.572000 -12.870000 8.092485
13.618800 -12.870000 8.094980
13.665600 -12.870000 8.092885
13.712400 -12.870000 8.092485
13.759200 -12.870000 8.100239
13.806000 -12.870000 8.108123
13.852800 -12.870000 8.110188
13.899600 -12.870000 8.110188
13.946400 -12.870000 8.108123
13.993200 -12.870000 8.105159
14.040000 -12.870000 8.105159
14.086800 -12.870000 8.104487
14.133600 -12.870000 8.109204
14.180400 -12.870000 8.105159
14.227200 -12.870000 8.110536
14.274000 -12.870000 8.116051
14.320800 -12.870000 8.116051
14.367600 -12.870000 8.117929
14.414400 -12.870000 8.121891
14.461200 -12.870000 8.131224
14.508000 -12.870000 8.141627
14.554800 -12.870000 8.151288
14.601600 -12.870000 8.151288
14.648400 -12.870000 8.151603
14.695200 -12.870000 8.151603
14.742000 -12.870000 8.149825
14.788800 -12.870000 8.149825
14.835600 -12.870000 8.131782
14.882400 -12.870000 8.113153
14.929200 -12.870000 8.115237
15.678000 -12.870000 6.845079
15.724800 -12.870000 6.842232
15.771600 -12.870000 6.842232
15.818400 -12.870000 6.842232
15.865200 -12.870000 6.842232
15.912000 -12.870000 6.842232
15.958800 -12.870000 6.841976
16.005600 -12.870000 6.843096
16.052400 -12.870000 6.841183
16.099200 -12.870000 6.839428
16.146000 -12.870000 6.828027
16.192800 -12.870000 6.819584
16.239600 -12.870000 6.813773
16.286400 -12.870000 6.809802
16.333200 -12.870000 6.763795
16.707600 -12.870000 4.201306
16.754400 -12.870000 3.963643
16.801200 -12.870000 3.802631
16.848000 -12.870000 3.627413
17.035200 -12.870000 2.468566
17.082000 -12.870000 2.092730
-18.720000 -12.823200 0.000000
-18.673200 -12.823200 0.000000
-18.626400 -12.823200 0.000000
-18.579600 -12.823200 -7.227192
-18.532800 -12.823200 -7.222927
-18.486000 -12.823200 -7.220453
-18.439200 -12.823200 -7.220453
-18.392400 -12.823200 -7.205907
-18.345600 -12.823200 -7.202228
-18.298800 -12.823200 -7.202228
-18.252000 -12.823200 -7.200700
-18.205200 -12.823200 -7.201752
-18.158400 -12.823200 -7.200700
-18.111600 -12.823200 -7.204700
-18.064800 -12.823200 -7.204700
-18.018000 -12.823200 -7.187781
-17.971200 -12.823200 -7.181431
-17.924400 -12.823200 -7.181431
-17.877600 -12.823200 -7.178392
-17.830800 -12.823200 -7.187781
-17.784000 -12.823200 -7.164235
-17.737200 -12.823200 -7.142115
-17.690400 -12.823200 -7.108781
-17.643600 -12.823200 -7.095065
-17.596800 -12.823200 -7.075008
-17.550000 -12.823200 -7.048723
-17.503200 -12.823200 -7.005285
-17.456400 -12.823200 -6.963766
-17.409600 -12.823200 -6.878274
-17.082000 -12.823200 -5.710709
-17.035200 -12.823200 -5.547114
-15.912000 -12.823200 6.909498
-15.865200 -12.823200 6.927277
-15.818400 -12.823200 6.943662
-15.771600 -12.823200 6.967847
-15.724800 -12.823200 6.987838
-15.678000 -12.823200 6.995720
-15.631200 -12.823200 7.002039
-15.584400 -12.823200 7.019682
-15.537600 -12.823200 7.033820
-15.490800 -12.823200 7.048216
-15.444000 -12.823200 7.056322
-15.397200 -12.823200 7.063044
-15.350400 -12.823200 7.067636
-15.303600 -12.823200 7.073204
-15.256800 -12.823200 7.076496
-15.210000 -12.823200 7.077386
-15.163200 -12.823200 7.079271
-15.116400 -12.823200 7.082346
-15.069600 -12.823200 7.086276
-15.022800 -12.823200 7.090300
-14.976000 -12.823200 7.092398
-14.929200 -12.823200 7.092164
-14.882400 -12.823200 7.096186
-14.835600 -12.823200 7.098154
-14.788800 -12.823200 7.101353
-14.742000 -12.823200 7.102116
-14.695200 -12.823200 7.104644
-14.648400 -12.823200 7.104750
-14.601600 -12.823200 7.106459
-14.554800 -12.823200 7.111694
-14.508000 -12.823200 7.111694
-14.461200 -12.823200 7.105981
-14.414400 -12.823200 7.104750
-14.367600 -12.823200 7.101720
-14.320800 -12.823200 7.099705
-14.274000 -12.823200 7.106055
-14.227200 -12.823200 7.109629
-14.180400 -12.823200 7.112449
-14.133600 -12.823200 7.121472
-14.086800 -12.823200 7.133015
-14.040000 -12.823200 7.150420
-13.993200 -12.823200 7.206727
-13.946400 -12.823200 7.224648
-9.406800 -12.823200 9.349967
-9.360000 -12.823200 9.264410
-9.313200 -12.823200 9.162050
-9.266400 -12.823200 9.049241
-9.219600 -12.823200 8.788089
-9.172800 -12.823200 8.718809
-9.126000 -12.823200 8.692889
-9.079200 -12.823200 8.679821
-9.032400 -12.823200 8.634892
-8.985600 -12.823200 8.617404
-8.938800 -12.823200 8.604314
-8.892000 -12.823200 8.585243
-8.845200 -12.823200 8.489538
-8.798400 -12.823200 8.462650
-8.751600 -12.823200 8.320935
-8.704800 -12.823200 8.277464
-8.658000 -12.823200 8.277464
-8.611200 -12.823200 8.263257
-8.564400 -12.823200 8.252061
-8.517600 -12.823200 8.228846
-8.470800 -12.823200 8.228013
-8.424000 -12.823200 8.213865
-8.377200 -12.823200 8.121822
-8.330400 -12.823200 8.037542
-8.283600 -12.823200 8.015983
-8.236800 -12.823200 7.968933
-8.190000 -12.823200 7.968187
-8.143200 -12.823200 7.954872
-8.096400 -12.823200 7.937805
-8.049600 -12.823200 7.924725
-8.002800 -12.823200 7.858638
-7.956000 -12.823200 7.815874
-7.909200 -12.823200 7.798007
-7.862400 -12.823200 7.784196
-7.815600 -12.823200 7.781284
-7.768800 -12.823200 7.770769
-7.722000 -12.823200 7.756196
-7.675200 -12.823200 7.750695
-7.628400 -12.823200 7.728125
-7.581600 -12.823200 7.683223
-7.534800 -12.823200 7.668196
-7.488000 -12.823200 7.646088
-7.441200 -12.823200 7.595707
-7.394400 -12.823200 7.589064
-7.347600 -12.823200 7.553728
-7.300800 -12.823200 7.553076
-7.254000 -12.823200 7.550960
-7.207200 -12.823200 7.534636
-7.160400 -12.823200 7.502226
-7.113600 -12.823200 7.475138
-7.066800 -12.823200 7.460832
-7.020000 -12.823200 7.434739
-6.973200 -12.823200 7.415032
-6.926400 -12.823200 7.408029
-6.879600 -12.823200 7.392191
-6.832800 -12.823200 7.388591
-6.786000 -12.823200 7.388591
-6.739200 -12.823200 7.374824
-6.692400 -12.823200 7.365703
-6.645600 -12.823200 7.331231
-6.598800 -12.823200 7.306448
-6.552000 -12.823200 7.285134
-6.505200 -12.823200 7.257085
-6.458400 -12.823200 7.229326
-6.411600 -12.823200 7.222707
-6.364800 -12.823200 7.205447
-6.318000 -12.823200 7.199585
-6.271200 -12.823200 7.192342
-6.224400 -12.823200 7.191668
-6.177600 -12.823200 7.187191
-6.130800 -12.823200 7.191668
-6.084000 -12.823200 7.187191
-6.037200 -12.823200 7.190121
-5.990400 -12.823200 7.187191
-5.943600 -12.823200 7.176264
-5.896800 -12.823200 7.158719
-5.850000 -12.823200 7.134772
-5.803200 -12.823200 7.090804
-5.756400 -12.823200 7.087875
-5.709600 -12.823200 7.087426
-5.662800 -12.823200 7.083177
-5.616000 -12.823200 7.074693
-5.569200 -12.823200 7.082626
-5.522400 -12.823200 7.066060
-5.475600 -12.823200 7.048911
-5.428800 -12.823200 7.028711
-5.382000 -12.823200 7.005037
-5.335200 -12.823200 6.984242
-5.288400 -12.823200 6.962799
-5.241600 -12.823200 6.949509
-5.194800 -12.823200 6.941146
-5.148000 -12.823200 6.947027
-5.101200 -12.823200 6.948944
-5.054400 -12.823200 6.953320
-5.007600 -12.823200 6.953320
-4.960800 -12.823200 6.954744
-4.914000 -12.823200 6.944891
-4.867200 -12.823200 6.929340
-4.820400 -12.823200 6.921524
-4.773600 -12.823200 6.908048
-4.726800 -12.823200 6.875937
-4.680000 -12.823200 6.866790
-4.633200 -12.823200 6.855581
-4.586400 -12.823200 6.852124
-4.539600 -12.823200 6.839572
-4.492800 -12.823200 6.832199
-4.446000 -12.823200 6.832956
-4.399200 -12.823200 6.823689
-4.352400 -12.823200 6.818393
-4.305600 -12.823200 6.819064
-4.258800 -12.823200 6.809105
-4.212000 -12.823200 6.801043
-4.165200 -12.823200 6.801299
-4.118400 -12.823200 6.800880
-4.071600 -12.823200 6.801043
-4.024800 -12.823200 6.810034
-3.978000 -12.823200 6.823095
-3.931200 -12.823200 6.823914
-3.884400 -12.823200 6.824955
-3.837600 -12.823200 6.822497
-3.790800 -12.823200 6.808741
-3.744000 -12.823200 6.768647
-3.697200 -12.823200 6.729722
-3.650400 -12.823200 6.712053
-3.603600 -12.823200 6.702494
-3.556800 -12.823200 6.688295
-3.510000 -12.823200 6.677741
-3.463200 -12.823200 6.677204
-3.416400 -12.823200 6.683985
-3.369600 -12.823200 6.691697
-3.322800 -12.823200 6.702494
-3.276000 -12.823200 6.721646
-3.229200 -12.823200 6.723232
-3.182400 -12.823200 6.732649
-3.135600 -12.823200 6.725693
-3.088800 -12.823200 6.721646
-3.042000 -12.823200 6.714312
-2.995200 -12.823200 6.717218
-2.948400 -12.823200 6.717184
-2.901600 -12.823200 6.709174
-2.854800 -12.823200 6.703466
-2.808000 -12.823200 6.702290
-2.761200 -12.823200 6.704018
-2.714400 -12.823200 6.717286
-2.667600 -12.823200 6.714133
-2.620800 -12.823200 6.714133
-2.574000 -12.823200 6.717286
-2.527200 -12.823200 6.725002
-2.480400 -12.823200 6.725002
-2.433600 -12.823200 6.729872
-2.386800 -12.823200 6.729872
-2.340000 -12.823200 6.729872
-2.293200 -12.823200 6.729872
-2.246400 -12.823200 6.723503
-2.199600 -12.823200 6.723503
-2.152800 -12.823200 6.729359
-2.106000 -12.823200 6.737766
-2.059200 -12.823200 6.737766
-2.012400 -12.823200 6.753730
-1.965600 -12.823200 6.755915
-1.918800 -12.823200 6.750520
-1.872000 -12.823200 6.759067
-1.825200 -12.823200 6.764234
-1.778400 -12.823200 6.759067
-1.731600 -12.823200 6.755625
-1.684800 -12.823200 6.750520
-1.638000 -12.823200 6.755625
-1.591200 -12.823200 6.761897
-1.544400 -12.823200 6.761867
-1.497600 -12.823200 6.756933
-1.450800 -12.823200 6.754111
-1.404000 -12.823200 6.761867
-1.357200 -12.823200 6.767581
-1.310400 -12.823200 6.780480
-1.263600 -12.823200 6.800373
-1.216800 -12.823200 6.812169
-1.170000 -12.823200 6.812306
-1.123200 -12.823200 6.822654
-1.076400 -12.823200 6.822654
-1.029600 -12.823200 6.830441
-0.982800 -12.823200 6.810370
-0.936000 -12.823200 6.795492
-0.889200 -12.823200 6.792938
-0.842400 -12.823200 6.792339
-0.795600 -12.823200 6.792339
-0.748800 -12.823200 6.807812
-0.702000 -12.823200 6.809641
-0.655200 -12.823200 6.814769
-0.608400 -12.823200 6.818532
-0.561600 -12.823200 6.846083
-0.514800 -12.823200 6.873629
-0.468000 -12.823200 6.879327
-0.421200 -12.823200 6.882205
-0.374400 -12.823200 6.909214
-0.327600 -12.823200 6.896147
-0.280800 -12.823200 6.911841
-0.234000 -12.823200 6.913163
-0.187200 -12.823200 6.913163
-0.140400 -12.823200 6.924320
-0.093600 -12.823200 6.927856
-0.046800 -12.823200 6.946912
0.000000 -12.823200 6.954349
0.046800 -12.823200 6.954376
0.093600 -12.823200 6.975939
0.140400 -12.823200 7.008416
0.187200 -12.823200 7.021685
0.234000 -12.823200 7.027975
0.280800 -12.823200 7.037363
0.327600 -12.823200 7.057328
0.374400 -12.823200 7.064901
0.421200 -12.823200 7.075101
0.468000 -12.823200 7.094282
0.514800 -12.823200 7.104009
0.561600 -12.823200 7.113612
0.608400 -12.823200 7.133898
0.655200 -12.823200 7.142972
0.702000 -12.823200 7.153040
0.748800 -12.823200 7.159646
0.795600 -12.823200 7.168252
0.842400 -12.823200 7.158691
0.889200 -12.823200 7.165573
0.936000 -12.823200 7.165573
0.982800 -12.823200 7.173897
1.029600 -12.823200 7.176740
1.076400 -12.823200 7.185512
1.123200 -12.823200 7.198378
1.170000 -12.823200 7.209252
1.216800 -12.823200 7.209252
1.263600 -12.823200 7.229727
1.310400 -12.823200 7.236375
1.357200 -12.823200 7.256555
1.404000 -12.823200 7.278138
1.450800 -12.823200 7.311710
1.497600 -12.823200 7.315045
1.544400 -12.823200 7.335024
1.591200 -12.823200 7.361952
1.638000 -12.823200 7.373374
1.684800 -12.823200 7.398594
1.731600 -12.823200 7.416210
1.778400 -12.823200 7.422941
1.825200 -12.823200 7.424854
1.872000 -12.823200 7.424854
1.918800 -12.823200 7.433269
1.965600 -12.823200 7.437937
2.012400 -12.823200 7.448598
2.059200 -12.823200 7.451936
2.106000 -12.823200 7.470019
2.152800 -12.823200 7.465166
2.199600 -12.823200 7.475106
2.246400 -12.823200 7.481414
2.293200 -12.823200 7.519869
2.340000 -12.823200 7.541206
2.386800 -12.823200 7.557635
2.433600 -12.823200 7.595941
2.480400 -12.823200 7.613570
2.527200 -12.823200 7.621031
2.574000 -12.823200 7.621490
2.620800 -12.823200 7.641428
2.667600 -12.823200 7.648918
2.714400 -12.823200 7.664208
2.761200 -12.823200 7.689800
2.808000 -12.823200 7.717806
2.854800 -12.823200 7.734049
2.901600 -12.823200 7.766367
2.948400 -12.823200 7.799761
2.995200 -12.823200 7.818369
3.042000 -12.823200 7.827756
3.088800 -12.823200 7.858380
3.135600 -12.823200 7.901094
3.182400 -12.823200 7.928632
3.229200 -12.823200 7.940113
3.276000 -12.823200 7.972149
3.322800 -12.823200 7.986846
3.369600 -12.823200 7.999594
3.416400 -12.823200 8.010029
3.463200 -12.823200 8.026602
3.510000 -12.823200 8.037732
3.556800 -12.823200 8.041661
3.603600 -12.823200 8.056393
3.650400 -12.823200 8.076674
3.697200 -12.823200 8.135541
3.744000 -12.823200 8.177550
3.790800 -12.823200 8.194221
3.837600 -12.823200 8.241874
3.884400 -12.823200 8.271551
3.931200 -12.823200 8.302985
3.978000 -12.823200 8.336501
4.024800 -12.823200 8.367799
4.071600 -12.823200 8.370270
4.118400 -12.823200 8.398339
4.165200 -12.823200 8.418270
4.212000 -12.823200 8.457600
4.258800 -12.823200 8.498451
4.305600 -12.823200 8.572012
4.352400 -12.823200 8.603202
4.399200 -12.823200 8.623974
4.446000 -12.823200 8.642264
4.492800 -12.823200 8.669903
4.539600 -12.823200 8.710717
4.586400 -12.823200 8.722764
4.633200 -12.823200 8.772808
4.680000 -12.823200 8.822010
4.726800 -12.823200 8.912378
4.773600 -12.823200 8.975951
4.820400 -12.823200 8.969018
4.867200 -12.823200 8.838910
4.914000 -12.823200 8.823304
4.960800 -12.823200 8.849279
5.007600 -12.823200 9.192988
5.054400 -12.823200 11.677803
5.101200 -12.823200 29.475740
5.148000 -12.823200 29.480294
5.194800 -12.823200 29.486410
5.241600 -12.823200 29.495300
5.288400 -12.823200 29.499592
13.104000 -12.823200 8.099003
13.150800 -12.823200 8.095551
13.197600 -12.823200 8.095551
13.244400 -12.823200 8.092302
13.291200 -12.823200 8.092302
13.338000 -12.823200 8.092427
13.431600 -12.823200 8.088150
13.478400 -12.823200 8.086260
13.525200 -12.823200 8.088150
13.572000 -12.823200 8.086260
13.618800 -12.823200 8.091096
13.665600 -12.823200 8.092485
13.712400 -12.823200 8.092485
13.759200 -12.823200 8.095742
13.806000 -12.823200 8.102142
13.852800 -12.823200 8.108123
13.899600 -12.823200 8.110188
13.946400 -12.823200 8.105159
13.993200 -12.823200 8.104812
14.040000 -12.823200 8.105159
14.086800 -12.823200 8.105159
14.133600 -12.823200 8.110536
14.180400 -12.823200 8.110536
14.227200 -12.823200 8.112028
14.274000 -12.823200 8.116812
14.320800 -12.823200 8.116051
14.367600 -12.823200 8.116812
14.414400 -12.823200 8.118870
14.461200 -12.823200 8.121644
14.508000 -12.823200 8.134897
14.554800 -12.823200 8.148054
14.601600 -12.823200 8.149825
14.648400 -12.823200 8.162243
14.695200 -12.823200 8.158802
14.742000 -12.823200 8.149825
14.788800 -12.823200 8.150874
14.835600 -12.823200 8.142394
14.882400 -12.823200 8.120599
14.929200 -12.823200 8.129162
14.976000 -12.823200 8.113153
15.678000 -12.823200 6.861540
15.724800 -12.823200 6.849640
15.771600 -12.823200 6.856256
15.818400 -12.823200 6.849640
15.865200 -12.823200 6.844508
15.912000 -12.823200 6.844508
15.958800 -12.823200 6.843096
16.005600 -12.823200 6.843096
16.052400 -12.823200 6.843096
16.099200 -12.823200 6.839428
16.146000 -12.823200 6.828027
16.192800 -12.823200 6.821392
16.239600 -12.823200 6.819413
16.286400 -12.823200 6.819413
16.333200 -12.823200 6.807620
16.380000 -12.823200 6.772079
16.707600 -12.823200 4.386428
16.754400 -12.823200 4.115617
16.801200 -12.823200 3.852867
16.848000 -12.823200 3.717065
17.035200 -12.823200 2.617980
17.082000 -12.823200 2.347364
-18.720000 -12.776400 0.000000
-18.673200 -12.776400 0.000000
-18.626400 -12.776400 0.000000
-18.579600 -12.776400 -7.227192
-18.532800 -12.776400 -7.214804
-18.486000 -12.776400 -7.207936
-18.439200 -12.776400 -7.206179
-18.392400 -12.776400 -7.202228
-18.345600 -12.776400 -7.195759
-18.298800 -12.776400 -7.205907
-18.252000 -12.776400 -7.195759
-18.205200 -12.776400 -7.205907
-18.158400 -12.776400 -7.205907
-18.111600 -12.776400 -7.207417
-18.064800 -12.776400 -7.208851
-18.018000 -12.776400 -7.204700
-17.971200 -12.776400 -7.187781
-17.924400 -12.776400 -7.197440
-17.877600 -12.776400 -7.187781
-17.830800 -12.776400 -7.197440
-17.784000 -12.776400 -7.177929
-17.737200 -12.776400 -7.142115
-17.690400 -12.776400 -7.105962
-17.643600 -12.776400 -7.090013
-17.596800 -12.776400 -7.054753
-17.550000 -12.776400 -7.046195
-17.503200 -12.776400 -6.995348
-17.456400 -12.776400 -6.937100
-17.082000 -12.776400 -5.388580
-15.958800 -12.776400 6.895438
-15.912000 -12.776400 6.927277
-15.865200 -12.776400 6.949614
-15.818400 -12.776400 6.967934
-15.771600 -12.776400 6.988214
-15.724800 -12.776400 6.999439
-15.678000 -12.776400 7.006490
-15.631200 -12.776400 7.013718
-15.584400 -12.776400 7.026286
-15.537600 -12.776400 7.042602
-15.490800 -12.776400 7.056322
-15.444000 -12.776400 7.065481
-15.397200 -12.776400 7.074585
-15.350400 -12.776400 7.077165
-15.303600 -12.776400 7.077386
-15.256800 -12.776400 7.080595
-15.210000 -12.776400 7.082346
-15.163200 -12.776400 7.082346
-15.116400 -12.776400 7.086380
-15.069600 -12.776400 7.086380
-15.022800 -12.776400 7.090300
-14.976000 -12.776400 7.093776
-14.929200 -12.776400 7.093776
-14.882400 -12.776400 7.098154
-14.835600 -12.776400 7.101585
-14.788800 -12.776400 7.102585
-14.742000 -12.776400 7.105010
-14.695200 -12.776400 7.108212
-14.648400 -12.776400 7.109118
-14.601600 -12.776400 7.113016
-14.554800 -12.776400 7.115513
-14.508000 -12.776400 7.115513
-14.461200 -12.776400 7.115513
-14.414400 -12.776400 7.115513
-14.367600 -12.776400 7.113016
-14.320800 -12.776400 7.111694
-14.274000 -12.776400 7.113202
-14.227200 -12.776400 7.117270
-14.180400 -12.776400 7.122848
-14.133600 -12.776400 7.135128
-14.086800 -12.776400 7.146861
-14.040000 -12.776400 7.186746
-13.993200 -12.776400 7.224648
-13.946400 -12.776400 7.237141
-9.406800 -12.776400 9.352151
-9.360000 -12.776400 9.261247
-9.313200 -12.776400 9.169919
-9.266400 -12.776400 8.956941
-9.219600 -12.776400 8.787598
-9.172800 -12.776400 8.705168
-9.126000 -12.776400 8.663659
-9.079200 -12.776400 8.663613
-9.032400 -12.776400 8.630449
-8.985600 -12.776400 8.607746
-8.938800 -12.776400 8.601964
-8.892000 -12.776400 8.543995
-8.845200 -12.776400 8.479142
-8.798400 -12.776400 8.448306
-8.751600 -12.776400 8.314239
-8.704800 -12.776400 8.290080
-8.658000 -12.776400 8.277420
-8.611200 -12.776400 8.263257
-8.564400 -12.776400 8.248495
-8.517600 -12.776400 8.228846
-8.470800 -12.776400 8.228013
-8.424000 -12.776400 8.206676
-8.377200 -12.776400 8.140368
-8.330400 -12.776400 8.048309
-8.283600 -12.776400 8.034088
-8.236800 -12.776400 7.986095
-8.190000 -12.776400 7.982004
-8.143200 -12.776400 7.968187
-8.096400 -12.776400 7.952330
-8.049600 -12.776400 7.928619
-8.002800 -12.776400 7.896065
-7.956000 -12.776400 7.816009
-7.909200 -12.776400 7.786925
-7.862400 -12.776400 7.784196
-7.815600 -12.776400 7.781284
-7.768800 -12.776400 7.777457
-7.722000 -12.776400 7.761177
-7.675200 -12.776400 7.757760
-7.628400 -12.776400 7.731715
-7.581600 -12.776400 7.684081
-7.534800 -12.776400 7.668196
-7.488000 -12.776400 7.646088
-7.441200 -12.776400 7.607760
-7.394400 -12.776400 7.602416
-7.347600 -12.776400 7.591173
-7.300800 -12.776400 7.576691
-7.254000 -12.776400 7.556078
-7.207200 -12.776400 7.546040
-7.160400 -12.776400 7.527441
-7.113600 -12.776400 7.496363
-7.066800 -12.776400 7.470241
-7.020000 -12.776400 7.441759
-6.973200 -12.776400 7.421455
-6.926400 -12.776400 7.411111
-6.879600 -12.776400 7.396493
-6.832800 -12.776400 7.388591
-6.786000 -12.776400 7.388212
-6.739200 -12.776400 7.369127
-6.692400 -12.776400 7.365681
-6.645600 -12.776400 7.332240
-6.598800 -12.776400 7.307283
-6.552000 -12.776400 7.296812
-6.505200 -12.776400 7.285134
-6.458400 -12.776400 7.243561
-6.411600 -12.776400 7.233819
-6.364800 -12.776400 7.222707
-6.318000 -12.776400 7.217554
-6.271200 -12.776400 7.199585
-6.224400 -12.776400 7.199585
-6.177600 -12.776400 7.192342
-6.130800 -12.776400 7.199134
-6.084000 -12.776400 7.179414
-6.037200 -12.776400 7.177449
-5.990400 -12.776400 7.174779
-5.943600 -12.776400 7.171485
-5.896800 -12.776400 7.156991
-5.850000 -12.776400 7.126331
-5.803200 -12.776400 7.105042
-5.756400 -12.776400 7.087426
-5.709600 -12.776400 7.081623
-5.662800 -12.776400 7.083177
-5.616000 -12.776400 7.081623
-5.569200 -12.776400 7.082626
-5.522400 -12.776400 7.075970
-5.475600 -12.776400 7.054359
-5.428800 -12.776400 7.028253
-5.382000 -12.776400 6.998984
-5.335200 -12.776400 6.984242
-5.288400 -12.776400 6.974180
-5.241600 -12.776400 6.953564
-5.194800 -12.776400 6.949509
-5.148000 -12.776400 6.953320
-5.101200 -12.776400 6.953320
-5.054400 -12.776400 6.955584
-5.007600 -12.776400 6.954744
-4.960800 -12.776400 6.956823
-4.914000 -12.776400 6.954744
-4.867200 -12.776400 6.937547
-4.820400 -12.776400 6.922735
-4.773600 -12.776400 6.913055
-4.726800 -12.776400 6.892536
-4.680000 -12.776400 6.870905
-4.633200 -12.776400 6.855581
-4.586400 -12.776400 6.853664
-4.539600 -12.776400 6.852124
-4.492800 -12.776400 6.844173
-4.446000 -12.776400 6.850770
-4.399200 -12.776400 6.829729
-4.352400 -12.776400 6.823689
-4.305600 -12.776400 6.827300
-4.258800 -12.776400 6.814913
-4.212000 -12.776400 6.801299
-4.165200 -12.776400 6.801299
-4.118400 -12.776400 6.796227
-4.071600 -12.776400 6.801043
-4.024800 -12.776400 6.810034
-3.978000 -12.776400 6.823095
-3.931200 -12.776400 6.823095
-3.884400 -12.776400 6.823095
-3.837600 -12.776400 6.781632
-3.790800 -12.776400 6.771167
-3.744000 -12.776400 6.756304
-3.697200 -12.776400 6.715704
-3.650400 -12.776400 6.704982
-3.603600 -12.776400 6.692941
-3.556800 -12.776400 6.687846
-3.510000 -12.776400 6.683985
-3.463200 -12.776400 6.683985
-3.416400 -12.776400 6.688295
-3.369600 -12.776400 6.692422
-3.322800 -12.776400 6.702494
-3.276000 -12.776400 6.706218
-3.229200 -12.776400 6.714312
-3.182400 -12.776400 6.721646
-3.135600 -12.776400 6.721646
-3.088800 -12.776400 6.711528
-3.042000 -12.776400 6.702346
-2.995200 -12.776400 6.702346
-2.948400 -12.776400 6.702290
-2.901600 -12.776400 6.684769
-2.854800 -12.776400 6.683936
-2.808000 -12.776400 6.683936
-2.761200 -12.776400 6.688544
-2.714400 -12.776400 6.696582
-2.667600 -12.776400 6.696582
-2.620800 -12.776400 6.710030
-2.574000 -12.776400 6.717286
-2.527200 -12.776400 6.722816
-2.480400 -12.776400 6.725002
-2.433600 -12.776400 6.729872
-2.386800 -12.776400 6.735642
-2.340000 -12.776400 6.735642
-2.293200 -12.776400 6.735642
-2.246400 -12.776400 6.729359
-2.199600 -12.776400 6.725040
-2.152800 -12.776400 6.723503
-2.106000 -12.776400 6.723503
-2.059200 -12.776400 6.723503
-2.012400 -12.776400 6.729359
-1.965600 -12.776400 6.729359
-1.918800 -12.776400 6.730131
-1.872000 -12.776400 6.730131
-1.825200 -12.776400 6.744268
-1.778400 -12.776400 6.740970
-1.731600 -12.776400 6.739295
-1.684800 -12.776400 6.737556
-1.638000 -12.776400 6.740970
-1.591200 -12.776400 6.739295
-1.544400 -12.776400 6.739295
-1.497600 -12.776400 6.739295
-1.450800 -12.776400 6.737556
-1.404000 -12.776400 6.741095
-1.357200 -12.776400 6.767581
-1.310400 -12.776400 6.777367
-1.263600 -12.776400 6.787388
-1.216800 -12.776400 6.802206
-1.170000 -12.776400 6.807905
-1.123200 -12.776400 6.812306
-1.076400 -12.776400 6.812306
-1.029600 -12.776400 6.816021
-0.982800 -12.776400 6.793150
-0.936000 -12.776400 6.792339
-0.889200 -12.776400 6.788745
-0.842400 -12.776400 6.792339
-0.795600 -12.776400 6.807812
-0.748800 -12.776400 6.810370
-0.702000 -12.776400 6.814769
-0.655200 -12.776400 6.828235
-0.608400 -12.776400 6.833600
-0.561600 -12.776400 6.835653
-0.514800 -12.776400 6.873629
-0.468000 -12.776400 6.873978
-0.421200 -12.776400 6.879642
-0.374400 -12.776400 6.909214
-0.327600 -12.776400 6.905246
-0.280800 -12.776400 6.911841
-0.234000 -12.776400 6.913506
-0.187200 -12.776400 6.910676
-0.140400 -12.776400 6.919557
-0.093600 -12.776400 6.927856
-0.046800 -12.776400 6.927856
0.000000 -12.776400 6.952195
0.046800 -12.776400 6.954349
0.093600 -12.776400 6.975939
0.140400 -12.776400 7.002951
0.187200 -12.776400 7.027975
0.234000 -12.776400 7.036638
0.280800 -12.776400 7.055786
0.327600 -12.776400 7.061134
0.374400 -12.776400 7.065889
0.421200 -12.776400 7.071809
0.468000 -12.776400 7.079509
0.514800 -12.776400 7.102021
0.561600 -12.776400 7.112586
0.608400 -12.776400 7.125907
0.655200 -12.776400 7.138153
0.702000 -12.776400 7.142972
0.748800 -12.776400 7.153040
0.795600 -12.776400 7.158691
0.842400 -12.776400 7.157206
0.889200 -12.776400 7.159646
0.936000 -12.776400 7.159646
0.982800 -12.776400 7.171705
1.029600 -12.776400 7.181812
1.076400 -12.776400 7.190494
1.123200 -12.776400 7.200958
1.170000 -12.776400 7.212231
1.216800 -12.776400 7.213056
1.263600 -12.776400 7.231595
1.310400 -12.776400 7.236375
1.357200 -12.776400 7.253754
1.404000 -12.776400 7.263553
1.450800 -12.776400 7.283761
1.497600 -12.776400 7.302025
1.544400 -12.776400 7.322675
1.591200 -12.776400 7.361952
1.638000 -12.776400 7.373374
1.684800 -12.776400 7.391620
1.731600 -12.776400 7.401658
1.778400 -12.776400 7.422941
1.825200 -12.776400 7.422941
1.872000 -12.776400 7.421727
1.918800 -12.776400 7.430919
1.965600 -12.776400 7.437937
2.012400 -12.776400 7.448665
2.059200 -12.776400 7.461967
2.106000 -12.776400 7.478432
2.152800 -12.776400 7.475106
2.199600 -12.776400 7.480325
2.246400 -12.776400 7.484669
2.293200 -12.776400 7.535114
2.340000 -12.776400 7.545455
2.386800 -12.776400 7.554483
2.433600 -12.776400 7.593507
2.480400 -12.776400 7.603446
2.527200 -12.776400 7.619883
2.574000 -12.776400 7.621031
2.620800 -12.776400 7.640361
2.667600 -12.776400 7.648312
2.714400 -12.776400 7.656701
2.761200 -12.776400 7.672918
2.808000 -12.776400 7.694171
2.854800 -12.776400 7.715782
2.901600 -12.776400 7.736723
2.948400 -12.776400 7.766367
2.995200 -12.776400 7.774272
3.042000 -12.776400 7.827756
3.088800 -12.776400 7.870181
3.135600 -12.776400 7.906036
3.182400 -12.776400 7.928632
3.229200 -12.776400 7.947124
3.276000 -12.776400 7.972149
3.322800 -12.776400 7.986846
3.369600 -12.776400 7.993053
3.416400 -12.776400 8.008290
3.463200 -12.776400 8.034990
3.510000 -12.776400 8.041661
3.556800 -12.776400 8.050506
3.603600 -12.776400 8.056393
3.650400 -12.776400 8.076674
3.697200 -12.776400 8.122832
3.744000 -12.776400 8.164903
3.790800 -12.776400 8.191537
3.837600 -12.776400 8.239610
3.884400 -12.776400 8.265814
3.931200 -12.776400 8.302985
3.978000 -12.776400 8.336501
4.024800 -12.776400 8.365038
4.071600 -12.776400 8.370270
4.118400 -12.776400 8.398339
4.165200 -12.776400 8.411735
4.212000 -12.776400 8.438022
4.258800 -12.776400 8.461771
4.305600 -12.776400 8.559511
4.352400 -12.776400 8.613293
4.399200 -12.776400 8.621334
4.446000 -12.776400 8.642264
4.492800 -12.776400 8.674060
4.539600 -12.776400 8.710717
4.586400 -12.776400 8.736133
4.633200 -12.776400 8.772808
4.680000 -12.776400 8.822010
4.726800 -12.776400 8.952415
4.773600 -12.776400 8.977953
4.820400 -12.776400 8.976820
4.867200 -12.776400 8.912378
4.914000 -12.776400 8.849279
4.960800 -12.776400 8.995122
5.007600 -12.776400 9.192988
5.054400 -12.776400 11.677803
5.101200 -12.776400 29.475540
5.148000 -12.776400 29.480210
5.194800 -12.776400 29.488634
5.241600 -12.776400 29.498284
5.288400 -12.776400 29.499592
13.104000 -12.776400 8.121683
13.150800 -12.776400 8.100190
13.197600 -12.776400 8.100190
13.244400 -12.776400 8.095247
13.291200 -12.776400 8.095551
13.384800 -12.776400 8.099071
13.431600 -12.776400 8.099071
13.478400 -12.776400 8.095247
13.525200 -12.776400 8.092885
13.572000 -12.776400 8.092485
13.618800 -12.776400 8.092485
13.665600 -12.776400 8.091173
13.712400 -12.776400 8.091173
13.759200 -12.776400 8.094980
13.806000 -12.776400 8.095742
13.852800 -12.776400 8.102142
13.899600 -12.776400 8.108123
13.946400 -12.776400 8.108123
13.993200 -12.776400 8.108123
14.040000 -12.776400 8.108123
14.086800 -12.776400 8.108123
14.133600 -12.776400 8.113610
14.180400 -12.776400 8.113610
14.227200 -12.776400 8.116812
14.274000 -12.776400 8.117284
14.320800 -12.776400 8.116812
14.367600 -12.776400 8.118742
14.414400 -12.776400 8.118870
14.461200 -12.776400 8.121644
14.508000 -12.776400 8.129486
14.554800 -12.776400 8.133838
14.601600 -12.776400 8.148054
14.648400 -12.776400 8.162243
14.695200 -12.776400 8.152840
14.742000 -12.776400 8.151603
14.788800 -12.776400 8.151603
14.835600 -12.776400 8.149655
14.882400 -12.776400 8.134862
14.929200 -12.776400 8.131681
14.976000 -12.776400 8.115237
15.678000 -12.776400 6.891658
15.724800 -12.776400 6.865442
15.771600 -12.776400 6.865442
15.818400 -12.776400 6.865442
15.865200 -12.776400 6.845079
15.912000 -12.776400 6.843096
15.958800 -12.776400 6.842232
16.005600 -12.776400 6.841976
16.052400 -12.776400 6.836777
16.099200 -12.776400 6.836777
16.146000 -12.776400 6.828173
16.192800 -12.776400 6.829346
16.239600 -12.776400 6.832713
16.286400 -12.776400 6.829346
16.333200 -12.776400 6.821392
16.380000 -12.776400 6.819867
16.426800 -12.776400 6.754485
16.614000 -12.776400 4.995859
16.660800 -12.776400 4.833038
16.707600 -12.776400 4.591027
16.754400 -12.776400 4.201306
16.801200 -12.776400 4.010695
16.988400 -12.776400 2.990068
17.035200 -12.776400 2.798101
17.082000 -12.776400 2.511695
-18.720000 -12.729600 0.000000
-18.673200 -12.729600 0.000000
-18.626400 -12.729600 0.000000
-18.579600 -12.729600 -7.237141
-18.532800 -12.729600 -7.227192
-18.486000 -12.729600 -7.206179
-18.439200 -12.729600 -7.197186
-18.392400 -12.729600 -7.189262
-18.345600 -12.729600 -7.188207
-18.298800 -12.729600 -7.195759
-18.252000 -12.729600 -7.188207
-18.205200 -12.729600 -7.195759
-18.158400 -12.729600 -7.217689
-18.111600 -12.729600 -7.204700
-18.064800 -12.729600 -7.208851
-18.018000 -12.729600 -7.207079
-17.971200 -12.729600 -7.207079
-17.924400 -12.729600 -7.204700
-17.877600 -12.729600 -7.198773
-17.830800 -12.729600 -7.200496
-17.784000 -12.729600 -7.187781
-17.737200 -12.729600 -7.125541
-17.690400 -12.729600 -7.094761
-17.643600 -12.729600 -7.075008
-17.596800 -12.729600 -7.047634
-17.550000 -12.729600 -7.005285
-17.503200 -12.729600 -6.963766
-17.456400 -12.729600 -6.872987
-17.128800 -12.729600 -5.388580
-16.426800 -12.729600 5.308418
-16.380000 -12.729600 5.326339
-15.958800 -12.729600 6.930781
-15.912000 -12.729600 6.949614
-15.865200 -12.729600 6.968558
-15.818400 -12.729600 6.989435
-15.771600 -12.729600 6.999439
-15.724800 -12.729600 7.008455
-15.678000 -12.729600 7.016916
-15.631200 -12.729600 7.025934
-15.584400 -12.729600 7.039499
-15.537600 -12.729600 7.056322
-15.490800 -12.729600 7.073045
-15.444000 -12.729600 7.077039
-15.397200 -12.729600 7.083215
-15.350400 -12.729600 7.083234
-15.303600 -12.729600 7.083215
-15.256800 -12.729600 7.083234
-15.210000 -12.729600 7.084655
-15.163200 -12.729600 7.086265
-15.116400 -12.729600 7.093776
-15.069600 -12.729600 7.091131
-15.022800 -12.729600 7.092398
-14.976000 -12.729600 7.099804
-14.929200 -12.729600 7.098154
-14.882400 -12.729600 7.101148
-14.835600 -12.729600 7.101585
-14.788800 -12.729600 7.103877
-14.742000 -12.729600 7.109118
-14.695200 -12.729600 7.112281
-14.648400 -12.729600 7.112281
-14.601600 -12.729600 7.118120
-14.554800 -12.729600 7.121872
-14.508000 -12.729600 7.119886
-14.461200 -12.729600 7.119096
-14.414400 -12.729600 7.119096
-14.367600 -12.729600 7.118120
-14.320800 -12.729600 7.116352
-14.274000 -12.729600 7.118407
-14.227200 -12.729600 7.122184
-14.180400 -12.729600 7.133313
-14.133600 -12.729600 7.146861
-14.086800 -12.729600 7.158497
-14.040000 -12.729600 7.230882
-9.360000 -12.729600 9.252867
-9.313200 -12.729600 9.149500
-9.266400 -12.729600 8.886363
-9.219600 -12.729600 8.768681
-9.172800 -12.729600 8.674156
-9.126000 -12.729600 8.637240
-9.079200 -12.729600 8.634892
-9.032400 -12.729600 8.607746
-8.985600 -12.729600 8.602555
-8.938800 -12.729600 8.594445
-8.892000 -12.729600 8.543995
-8.845200 -12.729600 8.485846
-8.798400 -12.729600 8.456612
-8.751600 -12.729600 8.321670
-8.704800 -12.729600 8.304119
-8.658000 -12.729600 8.293197
-8.611200 -12.729600 8.290080
-8.564400 -12.729600 8.253682
-8.517600 -12.729600 8.233416
-8.470800 -12.729600 8.233416
-8.424000 -12.729600 8.213865
-8.377200 -12.729600 8.148820
-8.330400 -12.729600 8.071582
-8.283600 -12.729600 8.039883
-8.236800 -12.729600 8.015983
-8.190000 -12.729600 7.995573
-8.143200 -12.729600 7.982004
-8.096400 -12.729600 7.965223
-8.049600 -12.729600 7.934203
-8.002800 -12.729600 7.896065
-7.956000 -12.729600 7.858638
-7.909200 -12.729600 7.803528
-7.862400 -12.729600 7.786925
-7.815600 -12.729600 7.782754
-7.768800 -12.729600 7.778269
-7.722000 -12.729600 7.768559
-7.675200 -12.729600 7.768559
-7.628400 -12.729600 7.748709
-7.581600 -12.729600 7.697132
-7.534800 -12.729600 7.673127
-7.488000 -12.729600 7.652539
-7.441200 -12.729600 7.610442
-7.394400 -12.729600 7.602416
-7.347600 -12.729600 7.593507
-7.300800 -12.729600 7.580616
-7.254000 -12.729600 7.558927
-7.207200 -12.729600 7.546040
-7.160400 -12.729600 7.529084
-7.113600 -12.729600 7.501758
-7.066800 -12.729600 7.484328
-7.020000 -12.729600 7.463400
-6.973200 -12.729600 7.433664
-6.926400 -12.729600 7.425509
-6.879600 -12.729600 7.415032
-6.832800 -12.729600 7.405875
-6.786000 -12.729600 7.396493
-6.739200 -12.729600 7.388591
-6.692400 -12.729600 7.375682
-6.645600 -12.729600 7.365703
-6.598800 -12.729600 7.317020
-6.552000 -12.729600 7.306448
-6.505200 -12.729600 7.293260
-6.458400 -12.729600 7.257085
-6.411600 -12.729600 7.243561
-6.364800 -12.729600 7.233819
-6.318000 -12.729600 7.221396
-6.271200 -12.729600 7.217554
-6.224400 -12.729600 7.217554
-6.177600 -12.729600 7.207711
-6.130800 -12.729600 7.200755
-6.084000 -12.729600 7.199134
-6.037200 -12.729600 7.199752
-5.990400 -12.729600 7.191743
-5.943600 -12.729600 7.163833
-5.896800 -12.729600 7.151659
-5.850000 -12.729600 7.124341
-5.803200 -12.729600 7.105986
-5.756400 -12.729600 7.090236
-5.709600 -12.729600 7.087426
-5.662800 -12.729600 7.087426
-5.616000 -12.729600 7.085556
-5.569200 -12.729600 7.085556
-5.522400 -12.729600 7.075970
-5.475600 -12.729600 7.054359
-5.428800 -12.729600 7.030851
-5.382000 -12.729600 7.005037
-5.335200 -12.729600 6.984242
-5.288400 -12.729600 6.979587
-5.241600 -12.729600 6.957161
-5.194800 -12.729600 6.952605
-5.148000 -12.729600 6.955584
-5.101200 -12.729600 6.954744
-5.054400 -12.729600 6.955584
-5.007600 -12.729600 6.955584
-4.960800 -12.729600 6.956823
-4.914000 -12.729600 6.954744
-4.867200 -12.729600 6.928948
-4.820400 -12.729600 6.922735
-4.773600 -12.729600 6.916124
-4.726800 -12.729600 6.897514
-4.680000 -12.729600 6.875937
-4.633200 -12.729600 6.855581
-4.586400 -12.729600 6.853664
-4.539600 -12.729600 6.844173
-4.492800 -12.729600 6.842851
-4.446000 -12.729600 6.844173
-4.399200 -12.729600 6.828913
-4.352400 -12.729600 6.823689
-4.305600 -12.729600 6.826047
-4.258800 -12.729600 6.809105
-4.212000 -12.729600 6.801043
-4.165200 -12.729600 6.800880
-4.118400 -12.729600 6.796193
-4.071600 -12.729600 6.801043
-4.024800 -12.729600 6.805663
-3.978000 -12.729600 6.818487
-3.931200 -12.729600 6.823095
-3.884400 -12.729600 6.819064
-3.837600 -12.729600 6.781059
-3.790800 -12.729600 6.768647
-3.744000 -12.729600 6.735122
-3.697200 -12.729600 6.715704
-3.650400 -12.729600 6.706574
-3.603600 -12.729600 6.688295
-3.556800 -12.729600 6.677741
-3.510000 -12.729600 6.661284
-3.463200 -12.729600 6.674518
-3.416400 -12.729600 6.683985
-3.369600 -12.729600 6.687846
-3.322800 -12.729600 6.692422
-3.276000 -12.729600 6.699680
-3.229200 -12.729600 6.699680
-3.182400 -12.729600 6.713762
-3.135600 -12.729600 6.713762
-3.088800 -12.729600 6.702290
-3.042000 -12.729600 6.698907
-2.995200 -12.729600 6.698907
-2.948400 -12.729600 6.683088
-2.901600 -12.729600 6.678484
-2.854800 -12.729600 6.677088
-2.808000 -12.729600 6.677088
-2.761200 -12.729600 6.677088
-2.714400 -12.729600 6.683088
-2.667600 -12.729600 6.677088
-2.620800 -12.729600 6.709902
-2.574000 -12.729600 6.717286
-2.527200 -12.729600 6.725002
-2.480400 -12.729600 6.725040
-2.433600 -12.729600 6.729872
-2.386800 -12.729600 6.729872
-2.340000 -12.729600 6.735327
-2.293200 -12.729600 6.729872
-2.246400 -12.729600 6.721876
-2.199600 -12.729600 6.720135
-2.152800 -12.729600 6.720135
-2.106000 -12.729600 6.721876
-2.059200 -12.729600 6.723158
-2.012400 -12.729600 6.723158
-1.965600 -12.729600 6.723158
-1.918800 -12.729600 6.726289
-1.872000 -12.729600 6.726289
-1.825200 -12.729600 6.727010
-1.778400 -12.729600 6.727010
-1.731600 -12.729600 6.727010
-1.684800 -12.729600 6.727010
-1.638000 -12.729600 6.737556
-1.591200 -12.729600 6.739295
-1.544400 -12.729600 6.749499
-1.497600 -12.729600 6.741370
-1.450800 -12.729600 6.741370
-1.404000 -12.729600 6.754111
-1.357200 -12.729600 6.770189
-1.310400 -12.729600 6.780480
-1.263600 -12.729600 6.787022
-1.216800 -12.729600 6.800373
-1.170000 -12.729600 6.802206
-1.123200 -12.729600 6.802142
-1.076400 -12.729600 6.802206
-1.029600 -12.729600 6.802142
-0.982800 -12.729600 6.788745
-0.936000 -12.729600 6.778120
-0.889200 -12.729600 6.764482
-0.842400 -12.729600 6.778408
-0.795600 -12.729600 6.790628
-0.748800 -12.729600 6.790628
-0.702000 -12.729600 6.798552
-0.655200 -12.729600 6.809641
-0.608400 -12.729600 6.814495
-0.561600 -12.729600 6.819163
-0.514800 -12.729600 6.834209
-0.468000 -12.729600 6.856600
-0.421200 -12.729600 6.871329
-0.374400 -12.729600 6.881391
-0.327600 -12.729600 6.882917
-0.280800 -12.729600 6.909214
-0.234000 -12.729600 6.910887
-0.187200 -12.729600 6.913506
-0.140400 -12.729600 6.919557
-0.093600 -12.729600 6.931907
-0.046800 -12.729600 6.946912
0.000000 -12.729600 6.954376
0.046800 -12.729600 6.957287
0.093600 -12.729600 6.980865
0.140400 -12.729600 7.003386
0.187200 -12.729600 7.032197
0.234000 -12.729600 7.054139
0.280800 -12.729600 7.055786
0.327600 -12.729600 7.061134
0.374400 -12.729600 7.065889
0.421200 -12.729600 7.069804
0.468000 -12.729600 7.079509
0.514800 -12.729600 7.094282
0.561600 -12.729600 7.106747
0.608400 -12.729600 7.117815
0.655200 -12.729600 7.133898
0.702000 -12.729600 7.142972
0.748800 -12.729600 7.161769
0.795600 -12.729600 7.173897
0.842400 -12.729600 7.168252
0.889200 -12.729600 7.173897
0.936000 -12.729600 7.173897
0.982800 -12.729600 7.184685
1.029600 -12.729600 7.187468
1.076400 -12.729600 7.198378
1.123200 -12.729600 7.202773
1.170000 -12.729600 7.212231
1.216800 -12.729600 7.213056
1.263600 -12.729600 7.227884
1.310400 -12.729600 7.234229
1.357200 -12.729600 7.245778
1.404000 -12.729600 7.262780
1.450800 -12.729600 7.278138
1.497600 -12.729600 7.283761
1.544400 -12.729600 7.315804
1.591200 -12.729600 7.358434
1.638000 -12.729600 7.373976
1.684800 -12.729600 7.388812
1.731600 -12.729600 7.401658
1.778400 -12.729600 7.419597
1.825200 -12.729600 7.410862
1.872000 -12.729600 7.419597
1.918800 -12.729600 7.426800
1.965600 -12.729600 7.433269
2.012400 -12.729600 7.451936
2.059200 -12.729600 7.461967
2.106000 -12.729600 7.478432
2.152800 -12.729600 7.478432
2.199600 -12.729600 7.480328
2.246400 -12.729600 7.491916
2.293200 -12.729600 7.533977
2.340000 -12.729600 7.541206
2.386800 -12.729600 7.553691
2.433600 -12.729600 7.596447
2.480400 -12.729600 7.617255
2.527200 -12.729600 7.621490
2.574000 -12.729600 7.630370
2.620800 -12.729600 7.644470
2.667600 -12.729600 7.653092
2.714400 -12.729600 7.663882
2.761200 -12.729600 7.676435
2.808000 -12.729600 7.694171
2.854800 -12.729600 7.713047
2.901600 -12.729600 7.732496
2.948400 -12.729600 7.754983
2.995200 -12.729600 7.763834
3.042000 -12.729600 7.827756
3.088800 -12.729600 7.869344
3.135600 -12.729600 7.895249
3.182400 -12.729600 7.924798
3.229200 -12.729600 7.940113
3.276000 -12.729600 7.954625
3.322800 -12.729600 7.975929
3.369600 -12.729600 7.992894
3.416400 -12.729600 8.008290
3.463200 -12.729600 8.026602
3.510000 -12.729600 8.050506
3.556800 -12.729600 8.050506
3.603600 -12.729600 8.056393
3.650400 -12.729600 8.081853
3.697200 -12.729600 8.122832
3.744000 -12.729600 8.179522
3.790800 -12.729600 8.194221
3.837600 -12.729600 8.225529
3.884400 -12.729600 8.262798
3.931200 -12.729600 8.275046
3.978000 -12.729600 8.325647
4.024800 -12.729600 8.368248
4.071600 -12.729600 8.370270
4.118400 -12.729600 8.399506
4.165200 -12.729600 8.411735
4.212000 -12.729600 8.434910
4.258800 -12.729600 8.457654
4.305600 -12.729600 8.515892
4.352400 -12.729600 8.578106
4.399200 -12.729600 8.615209
4.446000 -12.729600 8.657976
4.492800 -12.729600 8.681619
4.539600 -12.729600 8.714772
4.586400 -12.729600 8.736133
4.633200 -12.729600 8.772808
4.680000 -12.729600 8.844879
4.726800 -12.729600 8.966010
4.773600 -12.729600 8.984563
4.820400 -12.729600 8.991019
4.867200 -12.729600 8.971000
4.914000 -12.729600 8.977953
4.960800 -12.729600 9.068374
5.007600 -12.729600 9.246627
5.054400 -12.729600 11.617501
5.101200 -12.729600 29.475740
5.148000 -12.729600 29.485861
5.194800 -12.729600 29.500043
5.241600 -12.729600 29.504544
5.288400 -12.729600 29.509054
13.150800 -12.729600 8.125364
13.197600 -12.729600 8.125364
13.244400 -12.729600 8.111978
13.291200 -12.729600 8.107213
13.338000 -12.729600 8.102988
13.384800 -12.729600 8.102988
13.431600 -12.729600 8.099071
13.478400 -12.729600 8.088650
13.525200 -12.729600 8.088650
13.572000 -12.729600 8.088650
13.618800 -12.729600 8.088650
13.665600 -12.729600 8.086006
13.712400 -12.729600 8.091096
13.759200 -12.729600 8.092885
13.806000 -12.729600 8.095742
13.852800 -12.729600 8.097419
13.899600 -12.729600 8.098150
13.946400 -12.729600 8.104812
13.993200 -12.729600 8.109204
14.040000 -12.729600 8.109204
14.086800 -12.729600 8.109204
14.133600 -12.729600 8.117284
14.180400 -12.729600 8.117284
14.227200 -12.729600 8.118742
14.274000 -12.729600 8.118870
14.320800 -12.729600 8.118870
14.367600 -12.729600 8.131114
14.414400 -12.729600 8.131114
14.461200 -12.729600 8.125489
14.508000 -12.729600 8.129631
14.554800 -12.729600 8.133838
14.601600 -12.729600 8.148054
14.648400 -12.729600 8.165518
14.695200 -12.729600 8.158802
14.742000 -12.729600 8.158802
14.788800 -12.729600 8.158802
14.835600 -12.729600 8.149968
14.882400 -12.729600 8.145864
14.929200 -12.729600 8.143537
14.976000 -12.729600 8.131681
15.022800 -12.729600 8.119041
15.678000 -12.729600 6.897990
15.724800 -12.729600 6.881384
15.771600 -12.729600 6.874194
15.818400 -12.729600 6.865442
15.865200 -12.729600 6.849640
15.912000 -12.729600 6.853125
15.958800 -12.729600 6.843096
16.005600 -12.729600 6.843096
16.052400 -12.729600 6.840862
16.099200 -12.729600 6.836777
16.146000 -12.729600 6.832504
16.192800 -12.729600 6.832713
16.239600 -12.729600 6.832713
16.286400 -12.729600 6.829346
16.333200 -12.729600 6.823015
16.380000 -12.729600 6.821392
16.426800 -12.729600 6.818046
16.473600 -12.729600 6.772079
16.614000 -12.729600 5.201139
16.660800 -12.729600 4.888166
16.707600 -12.729600 4.683970
16.754400 -12.729600 4.436090
16.801200 -12.729600 4.125121
-18.720000 -12.682800 0.000000
-18.673200 -12.682800 0.000000
-18.626400 -12.682800 0.000000
-18.579600 -12.682800 -7.241296
-18.532800 -12.682800 -7.229022
-18.486000 -12.682800 -7.211152
-18.439200 -12.682800 -7.197186
-18.392400 -12.682800 -7.195759
-18.345600 -12.682800 -7.194692
-18.298800 -12.682800 -7.217689
-18.252000 -12.682800 -7.195759
-18.205200 -12.682800 -7.236543
-18.158400 -12.682800 -7.220054
-18.111600 -12.682800 -7.217689
-18.064800 -12.682800 -7.208851
-18.018000 -12.682800 -7.207079
-17.971200 -12.682800 -7.207079
-17.924400 -12.682800 -7.204700
-17.877600 -12.682800 -7.197440
-17.830800 -12.682800 -7.200496
-17.784000 -12.682800 -7.168513
-17.737200 -12.682800 -7.124145
-17.690400 -12.682800 -7.091751
-17.643600 -12.682800 -7.063541
-17.596800 -12.682800 -7.031376
-17.550000 -12.682800 -6.983771
-17.503200 -12.682800 -6.897456
-16.005600 -12.682800 6.941606
-15.958800 -12.682800 6.959509
-15.912000 -12.682800 6.988214
-15.865200 -12.682800 6.991367
-15.818400 -12.682800 7.002322
-15.771600 -12.682800 7.008455
-15.724800 -12.682800 7.018130
-15.678000 -12.682800 7.026286
-15.631200 -12.682800 7.039499
-15.584400 -12.682800 7.052013
-15.537600 -12.682800 7.059393
-15.490800 -12.682800 7.077039
-15.444000 -12.682800 7.080595
-15.397200 -12.682800 7.083375
-15.350400 -12.682800 7.085785
-15.303600 -12.682800 7.085785
-15.256800 -12.682800 7.090663
-15.210000 -12.682800 7.093776
-15.163200 -12.682800 7.098665
-15.116400 -12.682800 7.099804
-15.069600 -12.682800 7.099804
-15.022800 -12.682800 7.099804
-14.976000 -12.682800 7.101585
-14.929200 -12.682800 7.101353
-14.882400 -12.682800 7.101353
-14.835600 -12.682800 7.102585
-14.788800 -12.682800 7.104748
-14.742000 -12.682800 7.108212
-14.695200 -12.682800 7.111776
-14.648400 -12.682800 7.113333
-14.601600 -12.682800 7.121872
-14.554800 -12.682800 7.122522
-14.508000 -12.682800 7.123450
-14.461200 -12.682800 7.123450
-14.414400 -12.682800 7.125089
-14.367600 -12.682800 7.119886
-14.320800 -12.682800 7.119096
-14.274000 -12.682800 7.121472
-14.227200 -12.682800 7.133015
-14.180400 -12.682800 7.150420
-14.133600 -12.682800 7.172232
-14.086800 -12.682800 7.209825
-14.040000 -12.682800 7.245365
-9.360000 -12.682800 9.247279
-9.313200 -12.682800 9.086585
-9.266400 -12.682800 8.839111
-9.219600 -12.682800 8.711846
-9.172800 -12.682800 8.657660
-9.126000 -12.682800 8.635772
-9.079200 -12.682800 8.630581
-9.032400 -12.682800 8.601964
-8.985600 -12.682800 8.597132
-8.938800 -12.682800 8.583741
-8.892000 -12.682800 8.533700
-8.845200 -12.682800 8.486197
-8.798400 -12.682800 8.469101
-8.751600 -12.682800 8.321670
-8.704800 -12.682800 8.310296
[truncated: 6,495,447 more chars]
