# Supplementary material for: Case study of 3D fingerprints applications
Source: PLoS One. 2017 Apr 11;12(4):e0175261. doi: 10.1371/journal.pone.0175261 (PMC5388323; doi:10.1371/journal.pone.0175261)
Supplement: S1 Database — (ZIP) [file pone.0175261.s001.zip › S1_Database/S1_Database_Session1-3D finger point cloud data/bz_l5_b_1.txt]

-18.720000 -14.040000 0.000000
-18.673200 -14.040000 0.000000
-18.626400 -14.040000 0.000000
-18.579600 -14.040000 0.000000
-18.532800 -14.040000 0.000000
-18.486000 -14.040000 0.000000
-18.439200 -14.040000 0.000000
-18.392400 -14.040000 0.000000
-18.345600 -14.040000 0.000000
-18.298800 -14.040000 0.000000
-18.252000 -14.040000 0.000000
-18.205200 -14.040000 0.000000
-18.158400 -14.040000 0.000000
-18.111600 -14.040000 0.000000
-18.064800 -14.040000 0.000000
-18.018000 -14.040000 0.000000
-17.971200 -14.040000 0.000000
-17.924400 -14.040000 0.000000
-17.877600 -14.040000 0.000000
-17.830800 -14.040000 0.000000
-17.784000 -14.040000 0.000000
-17.737200 -14.040000 0.000000
-17.690400 -14.040000 0.000000
-17.643600 -14.040000 0.000000
-17.596800 -14.040000 0.000000
-17.550000 -14.040000 0.000000
-17.503200 -14.040000 0.000000
-17.456400 -14.040000 0.000000
-17.409600 -14.040000 0.000000
-17.362800 -14.040000 0.000000
-17.316000 -14.040000 0.000000
-17.269200 -14.040000 0.000000
-17.222400 -14.040000 0.000000
-17.175600 -14.040000 0.000000
-17.128800 -14.040000 0.000000
-17.082000 -14.040000 0.000000
-17.035200 -14.040000 0.000000
-16.988400 -14.040000 0.000000
-16.941600 -14.040000 0.000000
-16.894800 -14.040000 0.000000
-16.848000 -14.040000 0.000000
-16.801200 -14.040000 0.000000
-16.754400 -14.040000 0.000000
-16.707600 -14.040000 0.000000
-16.660800 -14.040000 0.000000
-16.286400 -14.040000 0.000000
-15.022800 -14.040000 0.000000
-14.976000 -14.040000 0.000000
-14.929200 -14.040000 0.000000
-14.882400 -14.040000 0.000000
-14.835600 -14.040000 0.000000
-14.788800 -14.040000 0.000000
-14.742000 -14.040000 0.000000
-14.695200 -14.040000 0.000000
-14.648400 -14.040000 0.000000
-14.601600 -14.040000 0.000000
-14.554800 -14.040000 0.000000
-14.508000 -14.040000 0.000000
-14.461200 -14.040000 0.000000
-14.414400 -14.040000 0.000000
-14.367600 -14.040000 0.000000
-14.320800 -14.040000 0.000000
-14.274000 -14.040000 0.000000
-14.227200 -14.040000 0.000000
-14.180400 -14.040000 0.000000
-14.133600 -14.040000 0.000000
-14.086800 -14.040000 0.000000
-14.040000 -14.040000 0.000000
-13.993200 -14.040000 0.000000
-13.946400 -14.040000 0.000000
-13.899600 -14.040000 0.000000
-13.852800 -14.040000 0.000000
-13.806000 -14.040000 0.000000
-13.759200 -14.040000 0.000000
-13.712400 -14.040000 0.000000
-13.665600 -14.040000 0.000000
-13.618800 -14.040000 0.000000
-13.572000 -14.040000 0.000000
-13.525200 -14.040000 0.000000
-13.478400 -14.040000 0.000000
-13.431600 -14.040000 0.000000
-13.384800 -14.040000 0.000000
-13.338000 -14.040000 0.000000
-13.291200 -14.040000 0.000000
-13.244400 -14.040000 0.000000
-13.197600 -14.040000 0.000000
-13.150800 -14.040000 0.000000
-13.104000 -14.040000 0.000000
-13.057200 -14.040000 0.000000
-13.010400 -14.040000 0.000000
-12.963600 -14.040000 0.000000
-7.815600 -14.040000 0.000000
-7.768800 -14.040000 0.000000
-7.722000 -14.040000 0.000000
-7.675200 -14.040000 0.000000
-7.628400 -14.040000 0.000000
-7.581600 -14.040000 0.000000
-7.534800 -14.040000 0.000000
-7.488000 -14.040000 0.000000
-7.441200 -14.040000 0.000000
-7.394400 -14.040000 0.000000
-7.347600 -14.040000 0.000000
-7.300800 -14.040000 0.000000
-7.254000 -14.040000 0.000000
-7.207200 -14.040000 0.000000
-7.160400 -14.040000 0.000000
-7.113600 -14.040000 0.000000
-7.066800 -14.040000 0.000000
-7.020000 -14.040000 0.000000
-6.973200 -14.040000 0.000000
-6.926400 -14.040000 0.000000
-6.879600 -14.040000 0.000000
-6.832800 -14.040000 0.000000
-6.786000 -14.040000 0.000000
-6.739200 -14.040000 0.000000
-6.692400 -14.040000 0.000000
-6.645600 -14.040000 0.000000
-6.598800 -14.040000 0.000000
-6.552000 -14.040000 0.000000
-6.505200 -14.040000 0.000000
-6.458400 -14.040000 0.000000
-6.411600 -14.040000 0.000000
-6.364800 -14.040000 0.000000
-6.318000 -14.040000 0.000000
-6.271200 -14.040000 0.000000
-6.224400 -14.040000 0.000000
-6.177600 -14.040000 0.000000
-6.130800 -14.040000 0.000000
-6.084000 -14.040000 0.000000
-6.037200 -14.040000 0.000000
-5.990400 -14.040000 0.000000
-5.943600 -14.040000 0.000000
-5.896800 -14.040000 0.000000
-5.850000 -14.040000 0.000000
-5.803200 -14.040000 0.000000
-5.756400 -14.040000 0.000000
-5.709600 -14.040000 0.000000
-5.662800 -14.040000 0.000000
-5.616000 -14.040000 0.000000
-5.569200 -14.040000 0.000000
-5.522400 -14.040000 0.000000
-5.475600 -14.040000 0.000000
-5.428800 -14.040000 0.000000
-5.382000 -14.040000 0.000000
-5.335200 -14.040000 0.000000
-5.288400 -14.040000 0.000000
-5.241600 -14.040000 0.000000
-5.194800 -14.040000 0.000000
-5.148000 -14.040000 0.000000
-5.101200 -14.040000 0.000000
-5.054400 -14.040000 0.000000
-5.007600 -14.040000 0.000000
-4.960800 -14.040000 0.000000
-4.914000 -14.040000 0.000000
-4.867200 -14.040000 0.000000
-4.820400 -14.040000 0.000000
-4.773600 -14.040000 0.000000
-4.726800 -14.040000 0.000000
-4.680000 -14.040000 0.000000
-4.633200 -14.040000 0.000000
-4.586400 -14.040000 0.000000
-4.539600 -14.040000 0.000000
-4.492800 -14.040000 0.000000
-4.446000 -14.040000 0.000000
-4.399200 -14.040000 0.000000
-4.352400 -14.040000 0.000000
-4.305600 -14.040000 0.000000
-4.258800 -14.040000 0.000000
-4.212000 -14.040000 0.000000
-4.165200 -14.040000 0.000000
-4.118400 -14.040000 0.000000
-4.071600 -14.040000 0.000000
-4.024800 -14.040000 0.000000
-3.978000 -14.040000 0.000000
-3.931200 -14.040000 0.000000
-3.884400 -14.040000 0.000000
-3.837600 -14.040000 0.000000
-3.790800 -14.040000 0.000000
-3.744000 -14.040000 0.000000
-3.697200 -14.040000 0.000000
-3.650400 -14.040000 0.000000
-3.603600 -14.040000 0.000000
-3.556800 -14.040000 0.000000
-3.510000 -14.040000 0.000000
-3.463200 -14.040000 0.000000
-3.416400 -14.040000 0.000000
-3.369600 -14.040000 0.000000
-3.322800 -14.040000 0.000000
-3.276000 -14.040000 0.000000
-3.229200 -14.040000 0.000000
-3.182400 -14.040000 0.000000
-3.135600 -14.040000 0.000000
-3.088800 -14.040000 0.000000
-3.042000 -14.040000 0.000000
-2.995200 -14.040000 0.000000
-2.948400 -14.040000 0.000000
-2.901600 -14.040000 0.000000
-2.854800 -14.040000 0.000000
-2.808000 -14.040000 0.000000
-2.761200 -14.040000 0.000000
-2.714400 -14.040000 0.000000
-2.667600 -14.040000 0.000000
-2.620800 -14.040000 0.000000
-2.574000 -14.040000 0.000000
-2.527200 -14.040000 0.000000
-2.480400 -14.040000 0.000000
-2.433600 -14.040000 0.000000
-2.386800 -14.040000 0.000000
-2.340000 -14.040000 0.000000
-2.293200 -14.040000 0.000000
-2.246400 -14.040000 0.000000
-2.199600 -14.040000 0.000000
-2.152800 -14.040000 0.000000
-2.106000 -14.040000 0.000000
-2.059200 -14.040000 0.000000
-2.012400 -14.040000 0.000000
-1.965600 -14.040000 0.000000
-1.918800 -14.040000 0.000000
-1.872000 -14.040000 0.000000
-1.825200 -14.040000 0.000000
-1.778400 -14.040000 0.000000
-1.731600 -14.040000 0.000000
-1.684800 -14.040000 0.000000
-1.638000 -14.040000 0.000000
-1.591200 -14.040000 0.000000
-1.544400 -14.040000 0.000000
-1.497600 -14.040000 0.000000
-1.450800 -14.040000 0.000000
-1.404000 -14.040000 0.000000
-1.357200 -14.040000 0.000000
-1.310400 -14.040000 0.000000
-1.263600 -14.040000 0.000000
-1.216800 -14.040000 0.000000
-1.170000 -14.040000 0.000000
-1.123200 -14.040000 0.000000
-1.076400 -14.040000 0.000000
-1.029600 -14.040000 0.000000
-0.982800 -14.040000 0.000000
-0.936000 -14.040000 0.000000
-0.889200 -14.040000 0.000000
-0.842400 -14.040000 0.000000
-0.795600 -14.040000 0.000000
-0.748800 -14.040000 0.000000
-0.702000 -14.040000 0.000000
-0.655200 -14.040000 0.000000
-0.608400 -14.040000 0.000000
-0.561600 -14.040000 0.000000
-0.514800 -14.040000 0.000000
-0.468000 -14.040000 0.000000
-0.421200 -14.040000 0.000000
-0.374400 -14.040000 0.000000
-0.327600 -14.040000 0.000000
-0.280800 -14.040000 0.000000
-0.234000 -14.040000 0.000000
-0.187200 -14.040000 0.000000
-0.140400 -14.040000 0.000000
-0.093600 -14.040000 0.000000
-0.046800 -14.040000 0.000000
0.000000 -14.040000 0.000000
0.046800 -14.040000 0.000000
0.093600 -14.040000 0.000000
0.140400 -14.040000 0.000000
0.187200 -14.040000 0.000000
0.234000 -14.040000 0.000000
0.280800 -14.040000 0.000000
0.327600 -14.040000 0.000000
0.374400 -14.040000 0.000000
0.421200 -14.040000 0.000000
0.468000 -14.040000 0.000000
0.514800 -14.040000 0.000000
0.561600 -14.040000 0.000000
0.608400 -14.040000 0.000000
0.655200 -14.040000 0.000000
0.702000 -14.040000 0.000000
0.748800 -14.040000 0.000000
0.795600 -14.040000 0.000000
0.842400 -14.040000 0.000000
0.889200 -14.040000 0.000000
0.936000 -14.040000 0.000000
0.982800 -14.040000 0.000000
1.029600 -14.040000 0.000000
1.076400 -14.040000 0.000000
1.123200 -14.040000 0.000000
1.170000 -14.040000 0.000000
1.216800 -14.040000 0.000000
1.263600 -14.040000 0.000000
1.310400 -14.040000 0.000000
1.357200 -14.040000 0.000000
1.404000 -14.040000 0.000000
1.450800 -14.040000 0.000000
1.497600 -14.040000 0.000000
1.544400 -14.040000 0.000000
1.591200 -14.040000 0.000000
1.638000 -14.040000 0.000000
1.684800 -14.040000 0.000000
1.731600 -14.040000 0.000000
1.778400 -14.040000 0.000000
1.825200 -14.040000 0.000000
1.872000 -14.040000 0.000000
1.918800 -14.040000 0.000000
1.965600 -14.040000 0.000000
2.012400 -14.040000 0.000000
2.059200 -14.040000 0.000000
2.106000 -14.040000 0.000000
2.152800 -14.040000 0.000000
2.199600 -14.040000 0.000000
2.246400 -14.040000 0.000000
2.293200 -14.040000 0.000000
2.340000 -14.040000 0.000000
2.386800 -14.040000 0.000000
2.433600 -14.040000 0.000000
2.480400 -14.040000 0.000000
2.527200 -14.040000 0.000000
2.574000 -14.040000 0.000000
2.620800 -14.040000 0.000000
2.667600 -14.040000 0.000000
2.714400 -14.040000 0.000000
2.761200 -14.040000 0.000000
2.808000 -14.040000 0.000000
2.854800 -14.040000 0.000000
2.901600 -14.040000 0.000000
2.948400 -14.040000 0.000000
2.995200 -14.040000 0.000000
3.042000 -14.040000 0.000000
3.088800 -14.040000 0.000000
3.135600 -14.040000 0.000000
3.182400 -14.040000 0.000000
3.229200 -14.040000 0.000000
3.276000 -14.040000 0.000000
3.322800 -14.040000 0.000000
3.369600 -14.040000 0.000000
3.416400 -14.040000 0.000000
3.463200 -14.040000 0.000000
3.510000 -14.040000 0.000000
3.556800 -14.040000 0.000000
3.603600 -14.040000 0.000000
3.650400 -14.040000 0.000000
3.697200 -14.040000 0.000000
3.744000 -14.040000 0.000000
3.790800 -14.040000 0.000000
3.837600 -14.040000 0.000000
3.884400 -14.040000 0.000000
3.931200 -14.040000 0.000000
3.978000 -14.040000 0.000000
4.024800 -14.040000 0.000000
4.071600 -14.040000 0.000000
4.118400 -14.040000 0.000000
4.165200 -14.040000 0.000000
4.212000 -14.040000 0.000000
4.258800 -14.040000 0.000000
4.305600 -14.040000 0.000000
4.352400 -14.040000 0.000000
4.399200 -14.040000 0.000000
4.446000 -14.040000 0.000000
4.492800 -14.040000 0.000000
4.539600 -14.040000 0.000000
4.586400 -14.040000 0.000000
4.633200 -14.040000 0.000000
4.680000 -14.040000 0.000000
4.726800 -14.040000 0.000000
4.773600 -14.040000 0.000000
4.820400 -14.040000 0.000000
4.867200 -14.040000 0.000000
4.914000 -14.040000 0.000000
4.960800 -14.040000 0.000000
5.007600 -14.040000 0.000000
5.054400 -14.040000 0.000000
5.101200 -14.040000 0.000000
5.148000 -14.040000 0.000000
5.194800 -14.040000 0.000000
5.241600 -14.040000 0.000000
5.288400 -14.040000 0.000000
5.335200 -14.040000 0.000000
5.382000 -14.040000 0.000000
5.428800 -14.040000 0.000000
5.475600 -14.040000 0.000000
5.522400 -14.040000 0.000000
5.569200 -14.040000 0.000000
5.616000 -14.040000 0.000000
5.662800 -14.040000 0.000000
5.709600 -14.040000 0.000000
5.756400 -14.040000 0.000000
5.803200 -14.040000 0.000000
5.850000 -14.040000 0.000000
5.896800 -14.040000 0.000000
5.943600 -14.040000 0.000000
5.990400 -14.040000 0.000000
6.037200 -14.040000 0.000000
6.084000 -14.040000 0.000000
6.130800 -14.040000 0.000000
6.177600 -14.040000 0.000000
6.224400 -14.040000 0.000000
6.271200 -14.040000 0.000000
6.318000 -14.040000 0.000000
6.364800 -14.040000 0.000000
6.411600 -14.040000 0.000000
6.458400 -14.040000 0.000000
6.505200 -14.040000 0.000000
6.552000 -14.040000 0.000000
6.598800 -14.040000 0.000000
6.645600 -14.040000 0.000000
12.121200 -14.040000 0.000000
12.168000 -14.040000 0.000000
12.214800 -14.040000 0.000000
12.261600 -14.040000 0.000000
12.308400 -14.040000 0.000000
12.355200 -14.040000 0.000000
12.402000 -14.040000 0.000000
12.448800 -14.040000 0.000000
12.495600 -14.040000 0.000000
12.542400 -14.040000 0.000000
12.589200 -14.040000 0.000000
12.636000 -14.040000 0.000000
12.682800 -14.040000 0.000000
12.729600 -14.040000 0.000000
12.776400 -14.040000 0.000000
12.823200 -14.040000 0.000000
12.870000 -14.040000 0.000000
12.916800 -14.040000 0.000000
12.963600 -14.040000 0.000000
13.010400 -14.040000 0.000000
13.057200 -14.040000 0.000000
13.104000 -14.040000 0.000000
13.150800 -14.040000 0.000000
13.197600 -14.040000 0.000000
13.244400 -14.040000 0.000000
13.291200 -14.040000 0.000000
13.338000 -14.040000 0.000000
13.384800 -14.040000 0.000000
13.431600 -14.040000 0.000000
13.478400 -14.040000 0.000000
13.525200 -14.040000 0.000000
13.572000 -14.040000 0.000000
13.618800 -14.040000 0.000000
13.665600 -14.040000 0.000000
13.712400 -14.040000 0.000000
13.759200 -14.040000 0.000000
13.806000 -14.040000 0.000000
13.852800 -14.040000 0.000000
13.899600 -14.040000 0.000000
13.946400 -14.040000 0.000000
13.993200 -14.040000 0.000000
14.040000 -14.040000 0.000000
14.086800 -14.040000 0.000000
14.133600 -14.040000 0.000000
14.882400 -14.040000 0.000000
14.929200 -14.040000 0.000000
14.976000 -14.040000 0.000000
15.022800 -14.040000 0.000000
15.069600 -14.040000 0.000000
15.116400 -14.040000 0.000000
15.163200 -14.040000 0.000000
15.210000 -14.040000 0.000000
15.256800 -14.040000 0.000000
15.303600 -14.040000 0.000000
15.350400 -14.040000 0.000000
15.397200 -14.040000 0.000000
15.444000 -14.040000 0.000000
15.490800 -14.040000 0.000000
15.537600 -14.040000 0.000000
15.818400 -14.040000 0.000000
16.473600 -14.040000 0.000000
16.520400 -14.040000 0.000000
-18.720000 -13.993200 0.000000
-18.673200 -13.993200 0.000000
-18.626400 -13.993200 0.000000
-18.579600 -13.993200 0.000000
-18.532800 -13.993200 0.000000
-18.486000 -13.993200 0.000000
-18.439200 -13.993200 0.000000
-18.392400 -13.993200 0.000000
-18.345600 -13.993200 0.000000
-18.298800 -13.993200 0.000000
-18.252000 -13.993200 0.000000
-18.205200 -13.993200 0.000000
-18.158400 -13.993200 0.000000
-18.111600 -13.993200 0.000000
-18.064800 -13.993200 0.000000
-18.018000 -13.993200 0.000000
-17.971200 -13.993200 0.000000
-17.924400 -13.993200 0.000000
-17.877600 -13.993200 0.000000
-17.830800 -13.993200 0.000000
-17.784000 -13.993200 0.000000
-17.737200 -13.993200 0.000000
-17.690400 -13.993200 0.000000
-17.643600 -13.993200 0.000000
-17.596800 -13.993200 0.000000
-17.550000 -13.993200 0.000000
-17.503200 -13.993200 0.000000
-17.456400 -13.993200 0.000000
-17.409600 -13.993200 0.000000
-17.362800 -13.993200 0.000000
-17.316000 -13.993200 0.000000
-17.269200 -13.993200 0.000000
-17.222400 -13.993200 0.000000
-17.175600 -13.993200 0.000000
-17.128800 -13.993200 0.000000
-17.082000 -13.993200 0.000000
-17.035200 -13.993200 0.000000
-16.988400 -13.993200 0.000000
-16.941600 -13.993200 0.000000
-16.894800 -13.993200 0.000000
-16.848000 -13.993200 0.000000
-16.801200 -13.993200 0.000000
-16.754400 -13.993200 0.000000
-16.286400 -13.993200 0.000000
-15.069600 -13.993200 0.000000
-15.022800 -13.993200 0.000000
-14.976000 -13.993200 0.000000
-14.929200 -13.993200 0.000000
-14.882400 -13.993200 0.000000
-14.835600 -13.993200 0.000000
-14.788800 -13.993200 0.000000
-14.742000 -13.993200 0.000000
-14.695200 -13.993200 0.000000
-14.648400 -13.993200 0.000000
-14.601600 -13.993200 0.000000
-14.554800 -13.993200 0.000000
-14.508000 -13.993200 0.000000
-14.461200 -13.993200 0.000000
-14.414400 -13.993200 0.000000
-14.367600 -13.993200 0.000000
-14.320800 -13.993200 0.000000
-14.274000 -13.993200 0.000000
-14.227200 -13.993200 0.000000
-14.180400 -13.993200 0.000000
-14.133600 -13.993200 0.000000
-14.086800 -13.993200 0.000000
-14.040000 -13.993200 0.000000
-13.993200 -13.993200 0.000000
-13.946400 -13.993200 0.000000
-13.899600 -13.993200 0.000000
-13.852800 -13.993200 0.000000
-13.806000 -13.993200 0.000000
-13.759200 -13.993200 0.000000
-13.712400 -13.993200 0.000000
-13.665600 -13.993200 0.000000
-13.618800 -13.993200 0.000000
-13.572000 -13.993200 0.000000
-13.525200 -13.993200 0.000000
-13.478400 -13.993200 0.000000
-13.431600 -13.993200 0.000000
-13.384800 -13.993200 0.000000
-13.338000 -13.993200 0.000000
-13.291200 -13.993200 0.000000
-13.244400 -13.993200 0.000000
-13.197600 -13.993200 0.000000
-13.150800 -13.993200 0.000000
-13.104000 -13.993200 0.000000
-13.057200 -13.993200 0.000000
-13.010400 -13.993200 0.000000
-7.815600 -13.993200 0.000000
-7.768800 -13.993200 0.000000
-7.722000 -13.993200 0.000000
-7.675200 -13.993200 0.000000
-7.628400 -13.993200 0.000000
-7.581600 -13.993200 0.000000
-7.534800 -13.993200 0.000000
-7.488000 -13.993200 0.000000
-7.441200 -13.993200 0.000000
-7.394400 -13.993200 0.000000
-7.347600 -13.993200 0.000000
-7.300800 -13.993200 0.000000
-7.254000 -13.993200 0.000000
-7.207200 -13.993200 0.000000
-7.160400 -13.993200 0.000000
-7.113600 -13.993200 0.000000
-7.066800 -13.993200 0.000000
-7.020000 -13.993200 0.000000
-6.973200 -13.993200 0.000000
-6.926400 -13.993200 0.000000
-6.879600 -13.993200 0.000000
-6.832800 -13.993200 0.000000
-6.786000 -13.993200 0.000000
-6.739200 -13.993200 0.000000
-6.692400 -13.993200 0.000000
-6.645600 -13.993200 0.000000
-6.598800 -13.993200 0.000000
-6.552000 -13.993200 0.000000
-6.505200 -13.993200 0.000000
-6.458400 -13.993200 0.000000
-6.411600 -13.993200 0.000000
-6.364800 -13.993200 0.000000
-6.318000 -13.993200 0.000000
-6.271200 -13.993200 0.000000
-6.224400 -13.993200 0.000000
-6.177600 -13.993200 0.000000
-6.130800 -13.993200 0.000000
-6.084000 -13.993200 0.000000
-6.037200 -13.993200 0.000000
-5.990400 -13.993200 0.000000
-5.943600 -13.993200 0.000000
-5.896800 -13.993200 0.000000
-5.850000 -13.993200 0.000000
-5.803200 -13.993200 0.000000
-5.756400 -13.993200 0.000000
-5.709600 -13.993200 0.000000
-5.662800 -13.993200 0.000000
-5.616000 -13.993200 0.000000
-5.569200 -13.993200 0.000000
-5.522400 -13.993200 0.000000
-5.475600 -13.993200 0.000000
-5.428800 -13.993200 0.000000
-5.382000 -13.993200 0.000000
-5.335200 -13.993200 0.000000
-5.288400 -13.993200 0.000000
-5.241600 -13.993200 0.000000
-5.194800 -13.993200 0.000000
-5.148000 -13.993200 0.000000
-5.101200 -13.993200 0.000000
-5.054400 -13.993200 0.000000
-5.007600 -13.993200 0.000000
-4.960800 -13.993200 0.000000
-4.914000 -13.993200 0.000000
-4.867200 -13.993200 0.000000
-4.820400 -13.993200 0.000000
-4.773600 -13.993200 0.000000
-4.726800 -13.993200 0.000000
-4.680000 -13.993200 0.000000
-4.633200 -13.993200 0.000000
-4.586400 -13.993200 0.000000
-4.539600 -13.993200 0.000000
-4.492800 -13.993200 0.000000
-4.446000 -13.993200 0.000000
-4.399200 -13.993200 0.000000
-4.352400 -13.993200 0.000000
-4.305600 -13.993200 0.000000
-4.258800 -13.993200 0.000000
-4.212000 -13.993200 0.000000
-4.165200 -13.993200 0.000000
-4.118400 -13.993200 0.000000
-4.071600 -13.993200 0.000000
-4.024800 -13.993200 0.000000
-3.978000 -13.993200 0.000000
-3.931200 -13.993200 0.000000
-3.884400 -13.993200 0.000000
-3.837600 -13.993200 0.000000
-3.790800 -13.993200 0.000000
-3.744000 -13.993200 0.000000
-3.697200 -13.993200 0.000000
-3.650400 -13.993200 0.000000
-3.603600 -13.993200 0.000000
-3.556800 -13.993200 0.000000
-3.510000 -13.993200 0.000000
-3.463200 -13.993200 0.000000
-3.416400 -13.993200 0.000000
-3.369600 -13.993200 0.000000
-3.322800 -13.993200 0.000000
-3.276000 -13.993200 0.000000
-3.229200 -13.993200 0.000000
-3.182400 -13.993200 0.000000
-3.135600 -13.993200 0.000000
-3.088800 -13.993200 0.000000
-3.042000 -13.993200 0.000000
-2.995200 -13.993200 0.000000
-2.948400 -13.993200 0.000000
-2.901600 -13.993200 0.000000
-2.854800 -13.993200 0.000000
-2.808000 -13.993200 0.000000
-2.761200 -13.993200 0.000000
-2.714400 -13.993200 0.000000
-2.667600 -13.993200 0.000000
-2.620800 -13.993200 0.000000
-2.574000 -13.993200 0.000000
-2.527200 -13.993200 0.000000
-2.480400 -13.993200 0.000000
-2.433600 -13.993200 0.000000
-2.386800 -13.993200 0.000000
-2.340000 -13.993200 0.000000
-2.293200 -13.993200 0.000000
-2.246400 -13.993200 0.000000
-2.199600 -13.993200 0.000000
-2.152800 -13.993200 0.000000
-2.106000 -13.993200 0.000000
-2.059200 -13.993200 0.000000
-2.012400 -13.993200 0.000000
-1.965600 -13.993200 0.000000
-1.918800 -13.993200 0.000000
-1.872000 -13.993200 0.000000
-1.825200 -13.993200 0.000000
-1.778400 -13.993200 0.000000
-1.731600 -13.993200 0.000000
-1.684800 -13.993200 0.000000
-1.638000 -13.993200 0.000000
-1.591200 -13.993200 0.000000
-1.544400 -13.993200 0.000000
-1.497600 -13.993200 0.000000
-1.450800 -13.993200 0.000000
-1.404000 -13.993200 0.000000
-1.357200 -13.993200 0.000000
-1.310400 -13.993200 0.000000
-1.263600 -13.993200 0.000000
-1.216800 -13.993200 0.000000
-1.170000 -13.993200 0.000000
-1.123200 -13.993200 0.000000
-1.076400 -13.993200 0.000000
-1.029600 -13.993200 0.000000
-0.982800 -13.993200 0.000000
-0.936000 -13.993200 0.000000
-0.889200 -13.993200 0.000000
-0.842400 -13.993200 0.000000
-0.795600 -13.993200 0.000000
-0.748800 -13.993200 0.000000
-0.702000 -13.993200 0.000000
-0.655200 -13.993200 0.000000
-0.608400 -13.993200 0.000000
-0.561600 -13.993200 0.000000
-0.514800 -13.993200 0.000000
-0.468000 -13.993200 0.000000
-0.421200 -13.993200 0.000000
-0.374400 -13.993200 0.000000
-0.327600 -13.993200 0.000000
-0.280800 -13.993200 0.000000
-0.234000 -13.993200 0.000000
-0.187200 -13.993200 0.000000
-0.140400 -13.993200 0.000000
-0.093600 -13.993200 0.000000
-0.046800 -13.993200 0.000000
0.000000 -13.993200 0.000000
0.046800 -13.993200 0.000000
0.093600 -13.993200 0.000000
0.140400 -13.993200 0.000000
0.187200 -13.993200 0.000000
0.234000 -13.993200 0.000000
0.280800 -13.993200 0.000000
0.327600 -13.993200 0.000000
0.374400 -13.993200 0.000000
0.421200 -13.993200 0.000000
0.468000 -13.993200 0.000000
0.514800 -13.993200 0.000000
0.561600 -13.993200 0.000000
0.608400 -13.993200 0.000000
0.655200 -13.993200 0.000000
0.702000 -13.993200 0.000000
0.748800 -13.993200 0.000000
0.795600 -13.993200 0.000000
0.842400 -13.993200 0.000000
0.889200 -13.993200 0.000000
0.936000 -13.993200 0.000000
0.982800 -13.993200 0.000000
1.029600 -13.993200 0.000000
1.076400 -13.993200 0.000000
1.123200 -13.993200 0.000000
1.170000 -13.993200 0.000000
1.216800 -13.993200 0.000000
1.263600 -13.993200 0.000000
1.310400 -13.993200 0.000000
1.357200 -13.993200 0.000000
1.404000 -13.993200 0.000000
1.450800 -13.993200 0.000000
1.497600 -13.993200 0.000000
1.544400 -13.993200 0.000000
1.591200 -13.993200 0.000000
1.638000 -13.993200 0.000000
1.684800 -13.993200 0.000000
1.731600 -13.993200 0.000000
1.778400 -13.993200 0.000000
1.825200 -13.993200 0.000000
1.872000 -13.993200 0.000000
1.918800 -13.993200 0.000000
1.965600 -13.993200 0.000000
2.012400 -13.993200 0.000000
2.059200 -13.993200 0.000000
2.106000 -13.993200 0.000000
2.152800 -13.993200 0.000000
2.199600 -13.993200 0.000000
2.246400 -13.993200 0.000000
2.293200 -13.993200 0.000000
2.340000 -13.993200 0.000000
2.386800 -13.993200 0.000000
2.433600 -13.993200 0.000000
2.480400 -13.993200 0.000000
2.527200 -13.993200 0.000000
2.574000 -13.993200 0.000000
2.620800 -13.993200 0.000000
2.667600 -13.993200 0.000000
2.714400 -13.993200 0.000000
2.761200 -13.993200 0.000000
2.808000 -13.993200 0.000000
2.854800 -13.993200 0.000000
2.901600 -13.993200 0.000000
2.948400 -13.993200 0.000000
2.995200 -13.993200 0.000000
3.042000 -13.993200 0.000000
3.088800 -13.993200 0.000000
3.135600 -13.993200 0.000000
3.182400 -13.993200 0.000000
3.229200 -13.993200 0.000000
3.276000 -13.993200 0.000000
3.322800 -13.993200 0.000000
3.369600 -13.993200 0.000000
3.416400 -13.993200 0.000000
3.463200 -13.993200 0.000000
3.510000 -13.993200 0.000000
3.556800 -13.993200 0.000000
3.603600 -13.993200 0.000000
3.650400 -13.993200 0.000000
3.697200 -13.993200 0.000000
3.744000 -13.993200 0.000000
3.790800 -13.993200 0.000000
3.837600 -13.993200 0.000000
3.884400 -13.993200 0.000000
3.931200 -13.993200 0.000000
3.978000 -13.993200 0.000000
4.024800 -13.993200 0.000000
4.071600 -13.993200 0.000000
4.118400 -13.993200 0.000000
4.165200 -13.993200 0.000000
4.212000 -13.993200 0.000000
4.258800 -13.993200 0.000000
4.305600 -13.993200 0.000000
4.352400 -13.993200 0.000000
4.399200 -13.993200 0.000000
4.446000 -13.993200 0.000000
4.492800 -13.993200 0.000000
4.539600 -13.993200 0.000000
4.586400 -13.993200 0.000000
4.633200 -13.993200 0.000000
4.680000 -13.993200 0.000000
4.726800 -13.993200 0.000000
4.773600 -13.993200 0.000000
4.820400 -13.993200 0.000000
4.867200 -13.993200 0.000000
4.914000 -13.993200 0.000000
4.960800 -13.993200 0.000000
5.007600 -13.993200 0.000000
5.054400 -13.993200 0.000000
5.101200 -13.993200 0.000000
5.148000 -13.993200 0.000000
5.194800 -13.993200 0.000000
5.241600 -13.993200 0.000000
5.288400 -13.993200 0.000000
5.335200 -13.993200 0.000000
5.382000 -13.993200 0.000000
5.428800 -13.993200 0.000000
5.475600 -13.993200 0.000000
5.522400 -13.993200 0.000000
5.569200 -13.993200 0.000000
5.616000 -13.993200 0.000000
5.662800 -13.993200 0.000000
5.709600 -13.993200 0.000000
5.756400 -13.993200 0.000000
5.803200 -13.993200 0.000000
5.850000 -13.993200 0.000000
5.896800 -13.993200 0.000000
5.943600 -13.993200 0.000000
5.990400 -13.993200 0.000000
6.037200 -13.993200 0.000000
6.084000 -13.993200 0.000000
6.130800 -13.993200 0.000000
6.177600 -13.993200 0.000000
6.224400 -13.993200 0.000000
6.271200 -13.993200 0.000000
6.318000 -13.993200 0.000000
6.364800 -13.993200 0.000000
6.411600 -13.993200 0.000000
6.458400 -13.993200 0.000000
6.505200 -13.993200 0.000000
6.552000 -13.993200 0.000000
6.598800 -13.993200 0.000000
6.645600 -13.993200 0.000000
12.214800 -13.993200 0.000000
12.261600 -13.993200 0.000000
12.308400 -13.993200 0.000000
12.355200 -13.993200 0.000000
12.402000 -13.993200 0.000000
12.448800 -13.993200 0.000000
12.495600 -13.993200 0.000000
12.542400 -13.993200 0.000000
12.589200 -13.993200 0.000000
12.636000 -13.993200 0.000000
12.682800 -13.993200 0.000000
12.729600 -13.993200 0.000000
12.776400 -13.993200 0.000000
12.823200 -13.993200 0.000000
12.870000 -13.993200 0.000000
12.916800 -13.993200 0.000000
12.963600 -13.993200 0.000000
13.010400 -13.993200 0.000000
13.057200 -13.993200 0.000000
13.104000 -13.993200 0.000000
13.150800 -13.993200 0.000000
13.197600 -13.993200 0.000000
13.244400 -13.993200 0.000000
13.291200 -13.993200 0.000000
13.338000 -13.993200 0.000000
13.384800 -13.993200 0.000000
13.431600 -13.993200 0.000000
13.478400 -13.993200 0.000000
13.525200 -13.993200 0.000000
13.572000 -13.993200 0.000000
13.618800 -13.993200 0.000000
13.665600 -13.993200 0.000000
13.712400 -13.993200 0.000000
13.759200 -13.993200 0.000000
13.806000 -13.993200 0.000000
13.852800 -13.993200 0.000000
13.899600 -13.993200 0.000000
13.946400 -13.993200 0.000000
13.993200 -13.993200 0.000000
14.040000 -13.993200 0.000000
14.086800 -13.993200 0.000000
14.133600 -13.993200 0.000000
14.882400 -13.993200 0.000000
14.929200 -13.993200 0.000000
14.976000 -13.993200 0.000000
15.022800 -13.993200 0.000000
15.069600 -13.993200 0.000000
15.116400 -13.993200 0.000000
15.163200 -13.993200 0.000000
15.210000 -13.993200 0.000000
15.256800 -13.993200 0.000000
15.303600 -13.993200 0.000000
15.350400 -13.993200 0.000000
15.397200 -13.993200 0.000000
15.444000 -13.993200 0.000000
15.490800 -13.993200 0.000000
15.537600 -13.993200 0.000000
15.584400 -13.993200 0.000000
-18.720000 -13.946400 0.000000
-18.673200 -13.946400 0.000000
-18.626400 -13.946400 0.000000
-18.579600 -13.946400 0.000000
-18.532800 -13.946400 0.000000
-18.486000 -13.946400 0.000000
-18.439200 -13.946400 0.000000
-18.392400 -13.946400 0.000000
-18.345600 -13.946400 0.000000
-18.298800 -13.946400 0.000000
-18.252000 -13.946400 0.000000
-18.205200 -13.946400 0.000000
-18.158400 -13.946400 0.000000
-18.111600 -13.946400 0.000000
-18.064800 -13.946400 0.000000
-18.018000 -13.946400 0.000000
-17.971200 -13.946400 0.000000
-17.924400 -13.946400 0.000000
-17.877600 -13.946400 0.000000
-17.830800 -13.946400 0.000000
-17.784000 -13.946400 0.000000
-17.737200 -13.946400 0.000000
-17.690400 -13.946400 0.000000
-17.643600 -13.946400 0.000000
-17.596800 -13.946400 0.000000
-17.550000 -13.946400 0.000000
-17.503200 -13.946400 0.000000
-17.456400 -13.946400 0.000000
-17.409600 -13.946400 0.000000
-17.362800 -13.946400 0.000000
-17.316000 -13.946400 0.000000
-17.269200 -13.946400 0.000000
-17.222400 -13.946400 0.000000
-17.175600 -13.946400 0.000000
-17.128800 -13.946400 0.000000
-17.082000 -13.946400 0.000000
-17.035200 -13.946400 0.000000
-16.988400 -13.946400 0.000000
-16.941600 -13.946400 0.000000
-16.894800 -13.946400 0.000000
-16.848000 -13.946400 0.000000
-16.801200 -13.946400 0.000000
-16.754400 -13.946400 0.000000
-15.116400 -13.946400 0.000000
-15.069600 -13.946400 0.000000
-15.022800 -13.946400 0.000000
-14.976000 -13.946400 0.000000
-14.929200 -13.946400 0.000000
-14.882400 -13.946400 0.000000
-14.835600 -13.946400 0.000000
-14.788800 -13.946400 0.000000
-14.742000 -13.946400 0.000000
-14.695200 -13.946400 0.000000
-14.648400 -13.946400 0.000000
-14.601600 -13.946400 0.000000
-14.554800 -13.946400 0.000000
-14.508000 -13.946400 0.000000
-14.461200 -13.946400 0.000000
-14.414400 -13.946400 0.000000
-14.367600 -13.946400 0.000000
-14.320800 -13.946400 0.000000
-14.274000 -13.946400 0.000000
-14.227200 -13.946400 0.000000
-14.180400 -13.946400 0.000000
-14.133600 -13.946400 0.000000
-14.086800 -13.946400 0.000000
-14.040000 -13.946400 0.000000
-13.993200 -13.946400 0.000000
-13.946400 -13.946400 0.000000
-13.899600 -13.946400 0.000000
-13.852800 -13.946400 0.000000
-13.806000 -13.946400 0.000000
-13.759200 -13.946400 0.000000
-13.712400 -13.946400 0.000000
-13.665600 -13.946400 0.000000
-13.618800 -13.946400 0.000000
-13.572000 -13.946400 0.000000
-13.525200 -13.946400 0.000000
-13.478400 -13.946400 0.000000
-13.431600 -13.946400 0.000000
-13.384800 -13.946400 0.000000
-13.338000 -13.946400 0.000000
-13.291200 -13.946400 0.000000
-13.244400 -13.946400 0.000000
-13.197600 -13.946400 0.000000
-13.150800 -13.946400 0.000000
-13.104000 -13.946400 0.000000
-13.057200 -13.946400 0.000000
-7.815600 -13.946400 0.000000
-7.768800 -13.946400 0.000000
-7.722000 -13.946400 0.000000
-7.675200 -13.946400 0.000000
-7.628400 -13.946400 0.000000
-7.581600 -13.946400 0.000000
-7.534800 -13.946400 0.000000
-7.488000 -13.946400 0.000000
-7.441200 -13.946400 0.000000
-7.394400 -13.946400 0.000000
-7.347600 -13.946400 0.000000
-7.300800 -13.946400 0.000000
-7.254000 -13.946400 0.000000
-7.207200 -13.946400 0.000000
-7.160400 -13.946400 0.000000
-7.113600 -13.946400 0.000000
-7.066800 -13.946400 0.000000
-7.020000 -13.946400 0.000000
-6.973200 -13.946400 0.000000
-6.926400 -13.946400 0.000000
-6.879600 -13.946400 0.000000
-6.832800 -13.946400 0.000000
-6.786000 -13.946400 0.000000
-6.739200 -13.946400 0.000000
-6.692400 -13.946400 0.000000
-6.645600 -13.946400 0.000000
-6.598800 -13.946400 0.000000
-6.552000 -13.946400 0.000000
-6.505200 -13.946400 0.000000
-6.458400 -13.946400 0.000000
-6.411600 -13.946400 0.000000
-6.364800 -13.946400 0.000000
-6.318000 -13.946400 0.000000
-6.271200 -13.946400 0.000000
-6.224400 -13.946400 0.000000
-6.177600 -13.946400 0.000000
-6.130800 -13.946400 0.000000
-6.084000 -13.946400 0.000000
-6.037200 -13.946400 0.000000
-5.990400 -13.946400 0.000000
-5.943600 -13.946400 0.000000
-5.896800 -13.946400 0.000000
-5.850000 -13.946400 0.000000
-5.803200 -13.946400 0.000000
-5.756400 -13.946400 0.000000
-5.709600 -13.946400 0.000000
-5.662800 -13.946400 0.000000
-5.616000 -13.946400 0.000000
-5.569200 -13.946400 0.000000
-5.522400 -13.946400 0.000000
-5.475600 -13.946400 0.000000
-5.428800 -13.946400 0.000000
-5.382000 -13.946400 0.000000
-5.335200 -13.946400 0.000000
-5.288400 -13.946400 0.000000
-5.241600 -13.946400 0.000000
-5.194800 -13.946400 0.000000
-5.148000 -13.946400 0.000000
-5.101200 -13.946400 0.000000
-5.054400 -13.946400 0.000000
-5.007600 -13.946400 0.000000
-4.960800 -13.946400 0.000000
-4.914000 -13.946400 0.000000
-4.867200 -13.946400 0.000000
-4.820400 -13.946400 0.000000
-4.773600 -13.946400 0.000000
-4.726800 -13.946400 0.000000
-4.680000 -13.946400 0.000000
-4.633200 -13.946400 0.000000
-4.586400 -13.946400 0.000000
-4.539600 -13.946400 0.000000
-4.492800 -13.946400 0.000000
-4.446000 -13.946400 0.000000
-4.399200 -13.946400 0.000000
-4.352400 -13.946400 0.000000
-4.305600 -13.946400 0.000000
-4.258800 -13.946400 0.000000
-4.212000 -13.946400 0.000000
-4.165200 -13.946400 0.000000
-4.118400 -13.946400 0.000000
-4.071600 -13.946400 0.000000
-4.024800 -13.946400 0.000000
-3.978000 -13.946400 0.000000
-3.931200 -13.946400 0.000000
-3.884400 -13.946400 0.000000
-3.837600 -13.946400 0.000000
-3.790800 -13.946400 0.000000
-3.744000 -13.946400 0.000000
-3.697200 -13.946400 0.000000
-3.650400 -13.946400 0.000000
-3.603600 -13.946400 0.000000
-3.556800 -13.946400 0.000000
-3.510000 -13.946400 0.000000
-3.463200 -13.946400 0.000000
-3.416400 -13.946400 0.000000
-3.369600 -13.946400 0.000000
-3.322800 -13.946400 0.000000
-3.276000 -13.946400 0.000000
-3.229200 -13.946400 0.000000
-3.182400 -13.946400 0.000000
-3.135600 -13.946400 0.000000
-3.088800 -13.946400 0.000000
-3.042000 -13.946400 0.000000
-2.995200 -13.946400 0.000000
-2.948400 -13.946400 0.000000
-2.901600 -13.946400 0.000000
-2.854800 -13.946400 0.000000
-2.808000 -13.946400 0.000000
-2.761200 -13.946400 0.000000
-2.714400 -13.946400 0.000000
-2.667600 -13.946400 0.000000
-2.620800 -13.946400 0.000000
-2.574000 -13.946400 0.000000
-2.527200 -13.946400 0.000000
-2.480400 -13.946400 0.000000
-2.433600 -13.946400 0.000000
-2.386800 -13.946400 0.000000
-2.340000 -13.946400 0.000000
-2.293200 -13.946400 0.000000
-2.246400 -13.946400 0.000000
-2.199600 -13.946400 0.000000
-2.152800 -13.946400 0.000000
-2.106000 -13.946400 0.000000
-2.059200 -13.946400 0.000000
-2.012400 -13.946400 0.000000
-1.965600 -13.946400 0.000000
-1.918800 -13.946400 0.000000
-1.872000 -13.946400 0.000000
-1.825200 -13.946400 0.000000
-1.778400 -13.946400 0.000000
-1.731600 -13.946400 0.000000
-1.684800 -13.946400 0.000000
-1.638000 -13.946400 0.000000
-1.591200 -13.946400 0.000000
-1.544400 -13.946400 0.000000
-1.497600 -13.946400 0.000000
-1.450800 -13.946400 0.000000
-1.404000 -13.946400 0.000000
-1.357200 -13.946400 0.000000
-1.310400 -13.946400 0.000000
-1.263600 -13.946400 0.000000
-1.216800 -13.946400 0.000000
-1.170000 -13.946400 0.000000
-1.123200 -13.946400 0.000000
-1.076400 -13.946400 0.000000
-1.029600 -13.946400 0.000000
-0.982800 -13.946400 0.000000
-0.936000 -13.946400 0.000000
-0.889200 -13.946400 0.000000
-0.842400 -13.946400 0.000000
-0.795600 -13.946400 0.000000
-0.748800 -13.946400 0.000000
-0.702000 -13.946400 0.000000
-0.655200 -13.946400 0.000000
-0.608400 -13.946400 0.000000
-0.561600 -13.946400 0.000000
-0.514800 -13.946400 0.000000
-0.468000 -13.946400 0.000000
-0.421200 -13.946400 0.000000
-0.374400 -13.946400 0.000000
-0.327600 -13.946400 0.000000
-0.280800 -13.946400 0.000000
-0.234000 -13.946400 0.000000
-0.187200 -13.946400 0.000000
-0.140400 -13.946400 0.000000
-0.093600 -13.946400 0.000000
-0.046800 -13.946400 0.000000
0.000000 -13.946400 0.000000
0.046800 -13.946400 0.000000
0.093600 -13.946400 0.000000
0.140400 -13.946400 0.000000
0.187200 -13.946400 0.000000
0.234000 -13.946400 0.000000
0.280800 -13.946400 0.000000
0.327600 -13.946400 0.000000
0.374400 -13.946400 0.000000
0.421200 -13.946400 0.000000
0.468000 -13.946400 0.000000
0.514800 -13.946400 0.000000
0.561600 -13.946400 0.000000
0.608400 -13.946400 0.000000
0.655200 -13.946400 0.000000
0.702000 -13.946400 0.000000
0.748800 -13.946400 0.000000
0.795600 -13.946400 0.000000
0.842400 -13.946400 0.000000
0.889200 -13.946400 0.000000
0.936000 -13.946400 0.000000
0.982800 -13.946400 0.000000
1.029600 -13.946400 0.000000
1.076400 -13.946400 0.000000
1.123200 -13.946400 0.000000
1.170000 -13.946400 0.000000
1.216800 -13.946400 0.000000
1.263600 -13.946400 0.000000
1.310400 -13.946400 0.000000
1.357200 -13.946400 0.000000
1.404000 -13.946400 0.000000
1.450800 -13.946400 0.000000
1.497600 -13.946400 0.000000
1.544400 -13.946400 0.000000
1.591200 -13.946400 0.000000
1.638000 -13.946400 0.000000
1.684800 -13.946400 0.000000
1.731600 -13.946400 0.000000
1.778400 -13.946400 0.000000
1.825200 -13.946400 0.000000
1.872000 -13.946400 0.000000
1.918800 -13.946400 0.000000
1.965600 -13.946400 0.000000
2.012400 -13.946400 0.000000
2.059200 -13.946400 0.000000
2.106000 -13.946400 0.000000
2.152800 -13.946400 0.000000
2.199600 -13.946400 0.000000
2.246400 -13.946400 0.000000
2.293200 -13.946400 0.000000
2.340000 -13.946400 0.000000
2.386800 -13.946400 0.000000
2.433600 -13.946400 0.000000
2.480400 -13.946400 0.000000
2.527200 -13.946400 0.000000
2.574000 -13.946400 0.000000
2.620800 -13.946400 0.000000
2.667600 -13.946400 0.000000
2.714400 -13.946400 0.000000
2.761200 -13.946400 0.000000
2.808000 -13.946400 0.000000
2.854800 -13.946400 0.000000
2.901600 -13.946400 0.000000
2.948400 -13.946400 0.000000
2.995200 -13.946400 0.000000
3.042000 -13.946400 0.000000
3.088800 -13.946400 0.000000
3.135600 -13.946400 0.000000
3.182400 -13.946400 0.000000
3.229200 -13.946400 0.000000
3.276000 -13.946400 0.000000
3.322800 -13.946400 0.000000
3.369600 -13.946400 0.000000
3.416400 -13.946400 0.000000
3.463200 -13.946400 0.000000
3.510000 -13.946400 0.000000
3.556800 -13.946400 0.000000
3.603600 -13.946400 0.000000
3.650400 -13.946400 0.000000
3.697200 -13.946400 0.000000
3.744000 -13.946400 0.000000
3.790800 -13.946400 0.000000
3.837600 -13.946400 0.000000
3.884400 -13.946400 0.000000
3.931200 -13.946400 0.000000
3.978000 -13.946400 0.000000
4.024800 -13.946400 0.000000
4.071600 -13.946400 0.000000
4.118400 -13.946400 0.000000
4.165200 -13.946400 0.000000
4.212000 -13.946400 0.000000
4.258800 -13.946400 0.000000
4.305600 -13.946400 0.000000
4.352400 -13.946400 0.000000
4.399200 -13.946400 0.000000
4.446000 -13.946400 0.000000
4.492800 -13.946400 0.000000
4.539600 -13.946400 0.000000
4.586400 -13.946400 0.000000
4.633200 -13.946400 0.000000
4.680000 -13.946400 0.000000
4.726800 -13.946400 0.000000
4.773600 -13.946400 0.000000
4.820400 -13.946400 0.000000
4.867200 -13.946400 0.000000
4.914000 -13.946400 0.000000
4.960800 -13.946400 0.000000
5.007600 -13.946400 0.000000
5.054400 -13.946400 0.000000
5.101200 -13.946400 0.000000
5.148000 -13.946400 0.000000
5.194800 -13.946400 0.000000
5.241600 -13.946400 0.000000
5.288400 -13.946400 0.000000
5.335200 -13.946400 0.000000
5.382000 -13.946400 0.000000
5.428800 -13.946400 0.000000
5.475600 -13.946400 0.000000
5.522400 -13.946400 0.000000
5.569200 -13.946400 0.000000
5.616000 -13.946400 0.000000
5.662800 -13.946400 0.000000
5.709600 -13.946400 0.000000
5.756400 -13.946400 0.000000
5.803200 -13.946400 0.000000
5.850000 -13.946400 0.000000
5.896800 -13.946400 0.000000
5.943600 -13.946400 0.000000
5.990400 -13.946400 0.000000
6.037200 -13.946400 0.000000
6.084000 -13.946400 0.000000
6.130800 -13.946400 0.000000
6.177600 -13.946400 0.000000
6.224400 -13.946400 0.000000
6.271200 -13.946400 0.000000
6.318000 -13.946400 0.000000
6.364800 -13.946400 0.000000
6.411600 -13.946400 0.000000
6.458400 -13.946400 0.000000
6.505200 -13.946400 0.000000
6.552000 -13.946400 0.000000
6.598800 -13.946400 0.000000
6.645600 -13.946400 0.000000
12.214800 -13.946400 0.000000
12.261600 -13.946400 0.000000
12.308400 -13.946400 0.000000
12.355200 -13.946400 0.000000
12.402000 -13.946400 0.000000
12.448800 -13.946400 0.000000
12.495600 -13.946400 0.000000
12.542400 -13.946400 0.000000
12.589200 -13.946400 0.000000
12.636000 -13.946400 0.000000
12.682800 -13.946400 0.000000
12.729600 -13.946400 0.000000
12.776400 -13.946400 0.000000
12.823200 -13.946400 0.000000
12.870000 -13.946400 0.000000
12.916800 -13.946400 0.000000
12.963600 -13.946400 0.000000
13.010400 -13.946400 0.000000
13.057200 -13.946400 0.000000
13.104000 -13.946400 0.000000
13.150800 -13.946400 0.000000
13.197600 -13.946400 0.000000
13.244400 -13.946400 0.000000
13.291200 -13.946400 0.000000
13.338000 -13.946400 0.000000
13.384800 -13.946400 0.000000
13.431600 -13.946400 0.000000
13.478400 -13.946400 0.000000
13.525200 -13.946400 0.000000
13.572000 -13.946400 0.000000
13.618800 -13.946400 0.000000
13.665600 -13.946400 0.000000
13.712400 -13.946400 0.000000
13.759200 -13.946400 0.000000
13.806000 -13.946400 0.000000
13.852800 -13.946400 0.000000
13.899600 -13.946400 0.000000
13.946400 -13.946400 0.000000
13.993200 -13.946400 0.000000
14.040000 -13.946400 0.000000
14.086800 -13.946400 0.000000
14.133600 -13.946400 0.000000
14.180400 -13.946400 0.000000
14.882400 -13.946400 0.000000
14.929200 -13.946400 0.000000
14.976000 -13.946400 0.000000
15.022800 -13.946400 0.000000
15.069600 -13.946400 0.000000
15.116400 -13.946400 0.000000
15.163200 -13.946400 0.000000
15.210000 -13.946400 0.000000
15.256800 -13.946400 0.000000
15.303600 -13.946400 0.000000
15.350400 -13.946400 0.000000
15.397200 -13.946400 0.000000
15.444000 -13.946400 0.000000
15.490800 -13.946400 0.000000
15.537600 -13.946400 0.000000
15.584400 -13.946400 0.000000
15.631200 -13.946400 0.000000
16.005600 -13.946400 0.000000
16.052400 -13.946400 0.000000
-18.720000 -13.899600 0.000000
-18.673200 -13.899600 0.000000
-18.626400 -13.899600 0.000000
-18.579600 -13.899600 -7.080182
-18.532800 -13.899600 -7.076358
-18.486000 -13.899600 -7.061887
-18.439200 -13.899600 -7.042966
-18.392400 -13.899600 -7.041536
-18.345600 -13.899600 -7.026561
-18.298800 -13.899600 -7.008088
-18.252000 -13.899600 -7.021123
-18.205200 -13.899600 -6.998142
-18.158400 -13.899600 -6.997644
-18.111600 -13.899600 -6.992438
-18.064800 -13.899600 -6.982443
-18.018000 -13.899600 -6.992438
-17.971200 -13.899600 -6.991743
-17.924400 -13.899600 -6.982443
-17.877600 -13.899600 -6.988332
-17.830800 -13.899600 -6.988332
-17.784000 -13.899600 -6.993851
-17.737200 -13.899600 -6.994849
-17.690400 -13.899600 -6.991937
-17.643600 -13.899600 -7.000110
-17.596800 -13.899600 -6.959738
-17.550000 -13.899600 -6.959738
-17.503200 -13.899600 -6.930486
-17.456400 -13.899600 -6.926466
-17.409600 -13.899600 -6.917099
-17.362800 -13.899600 -6.913928
-17.316000 -13.899600 -6.909297
-17.269200 -13.899600 -6.890213
-17.222400 -13.899600 -6.863392
-17.175600 -13.899600 -6.845715
-17.128800 -13.899600 -6.842049
-17.082000 -13.899600 -6.835418
-17.035200 -13.899600 -6.797195
-16.988400 -13.899600 -6.779255
-16.941600 -13.899600 -6.761373
-16.894800 -13.899600 -6.746798
-16.848000 -13.899600 -6.718418
-16.801200 -13.899600 -6.617157
-15.163200 -13.899600 6.802379
-15.116400 -13.899600 6.824472
-15.069600 -13.899600 6.834430
-15.022800 -13.899600 6.851447
-14.976000 -13.899600 6.880341
-14.929200 -13.899600 6.893834
-14.882400 -13.899600 6.930918
-14.835600 -13.899600 6.945748
-14.788800 -13.899600 6.952995
-14.742000 -13.899600 6.970112
-14.695200 -13.899600 6.980737
-14.648400 -13.899600 6.987817
-14.601600 -13.899600 7.004587
-14.554800 -13.899600 7.011662
-14.508000 -13.899600 7.021813
-14.461200 -13.899600 7.031450
-14.414400 -13.899600 7.033630
-14.367600 -13.899600 7.039590
-14.320800 -13.899600 7.041363
-14.274000 -13.899600 7.047411
-14.227200 -13.899600 7.047411
-14.180400 -13.899600 7.047411
-14.133600 -13.899600 7.051930
-14.086800 -13.899600 7.055500
-14.040000 -13.899600 7.060762
-13.993200 -13.899600 7.066782
-13.946400 -13.899600 7.066782
-13.899600 -13.899600 7.059112
-13.852800 -13.899600 7.059112
-13.806000 -13.899600 7.066782
-13.759200 -13.899600 7.059112
-13.712400 -13.899600 7.052389
-13.665600 -13.899600 7.052389
-13.618800 -13.899600 7.051725
-13.572000 -13.899600 7.051725
-13.525200 -13.899600 7.051725
-13.478400 -13.899600 7.051725
-13.431600 -13.899600 7.050738
-13.384800 -13.899600 7.051725
-13.338000 -13.899600 7.055760
-13.291200 -13.899600 7.063326
-13.244400 -13.899600 7.074106
-13.197600 -13.899600 7.093836
-13.150800 -13.899600 7.139423
-13.104000 -13.899600 7.188730
-7.815600 -13.899600 13.042015
-7.768800 -13.899600 12.997134
-7.722000 -13.899600 10.948757
-7.675200 -13.899600 8.397879
-7.628400 -13.899600 8.317106
-7.581600 -13.899600 8.258524
-7.534800 -13.899600 8.249666
-7.488000 -13.899600 8.242035
-7.441200 -13.899600 8.238583
-7.394400 -13.899600 8.203714
-7.347600 -13.899600 8.181172
-7.300800 -13.899600 8.181172
-7.254000 -13.899600 8.164229
-7.207200 -13.899600 8.045302
-7.160400 -13.899600 7.999250
-7.113600 -13.899600 7.972410
-7.066800 -13.899600 7.954161
-7.020000 -13.899600 7.946120
-6.973200 -13.899600 7.913022
-6.926400 -13.899600 7.905028
-6.879600 -13.899600 7.854145
-6.832800 -13.899600 7.838822
-6.786000 -13.899600 7.832933
-6.739200 -13.899600 7.823767
-6.692400 -13.899600 7.823767
-6.645600 -13.899600 7.790992
-6.598800 -13.899600 7.759932
-6.552000 -13.899600 7.724499
-6.505200 -13.899600 7.682122
-6.458400 -13.899600 7.645212
-6.411600 -13.899600 7.645212
-6.364800 -13.899600 7.644726
-6.318000 -13.899600 7.648071
-6.271200 -13.899600 7.643742
-6.224400 -13.899600 7.642166
-6.177600 -13.899600 7.643742
-6.130800 -13.899600 7.642166
-6.084000 -13.899600 7.556679
-6.037200 -13.899600 7.522964
-5.990400 -13.899600 7.483299
-5.943600 -13.899600 7.478137
-5.896800 -13.899600 7.471326
-5.850000 -13.899600 7.420480
-5.803200 -13.899600 7.416562
-5.756400 -13.899600 7.435796
-5.709600 -13.899600 7.448878
-5.662800 -13.899600 7.448878
-5.616000 -13.899600 7.432386
-5.569200 -13.899600 7.419911
-5.522400 -13.899600 7.382330
-5.475600 -13.899600 7.349143
-5.428800 -13.899600 7.315396
-5.382000 -13.899600 7.299121
-5.335200 -13.899600 7.292382
-5.288400 -13.899600 7.309539
-5.241600 -13.899600 7.299792
-5.194800 -13.899600 7.283924
-5.148000 -13.899600 7.273524
-5.101200 -13.899600 7.256074
-5.054400 -13.899600 7.251143
-5.007600 -13.899600 7.218932
-4.960800 -13.899600 7.211434
-4.914000 -13.899600 7.205425
-4.867200 -13.899600 7.195543
-4.820400 -13.899600 7.173433
-4.773600 -13.899600 7.139291
-4.726800 -13.899600 7.133834
-4.680000 -13.899600 7.156094
-4.633200 -13.899600 7.133834
-4.586400 -13.899600 7.124401
-4.539600 -13.899600 7.099790
-4.492800 -13.899600 7.099790
-4.446000 -13.899600 7.097870
-4.399200 -13.899600 7.075775
-4.352400 -13.899600 7.062575
-4.305600 -13.899600 7.053791
-4.258800 -13.899600 7.050691
-4.212000 -13.899600 7.053005
-4.165200 -13.899600 7.046692
-4.118400 -13.899600 7.041580
-4.071600 -13.899600 7.020145
-4.024800 -13.899600 6.999694
-3.978000 -13.899600 6.948480
-3.931200 -13.899600 6.947217
-3.884400 -13.899600 6.947217
-3.837600 -13.899600 6.952680
-3.790800 -13.899600 6.952981
-3.744000 -13.899600 6.959678
-3.697200 -13.899600 6.958489
-3.650400 -13.899600 6.961149
-3.603600 -13.899600 6.961149
-3.556800 -13.899600 6.958489
-3.510000 -13.899600 6.942540
-3.463200 -13.899600 6.920974
-3.416400 -13.899600 6.915652
-3.369600 -13.899600 6.920974
-3.322800 -13.899600 6.901440
-3.276000 -13.899600 6.877744
-3.229200 -13.899600 6.879877
-3.182400 -13.899600 6.876186
-3.135600 -13.899600 6.885541
-3.088800 -13.899600 6.876186
-3.042000 -13.899600 6.876094
-2.995200 -13.899600 6.860111
-2.948400 -13.899600 6.859740
-2.901600 -13.899600 6.837033
-2.854800 -13.899600 6.827951
-2.808000 -13.899600 6.828619
-2.761200 -13.899600 6.842053
-2.714400 -13.899600 6.865100
-2.667600 -13.899600 6.892269
-2.620800 -13.899600 6.877714
-2.574000 -13.899600 6.883016
-2.527200 -13.899600 6.879873
-2.480400 -13.899600 6.865054
-2.433600 -13.899600 6.843445
-2.386800 -13.899600 6.811732
-2.340000 -13.899600 6.814415
-2.293200 -13.899600 6.832629
-2.246400 -13.899600 6.811361
-2.199600 -13.899600 6.808213
-2.152800 -13.899600 6.811361
-2.106000 -13.899600 6.819351
-2.059200 -13.899600 6.819351
-2.012400 -13.899600 6.822047
-1.965600 -13.899600 6.825167
-1.918800 -13.899600 6.841486
-1.872000 -13.899600 6.846038
-1.825200 -13.899600 6.842518
-1.778400 -13.899600 6.837483
-1.731600 -13.899600 6.860267
-1.684800 -13.899600 6.860267
-1.638000 -13.899600 6.851444
-1.591200 -13.899600 6.841104
-1.544400 -13.899600 6.835215
-1.497600 -13.899600 6.835215
-1.450800 -13.899600 6.844037
-1.404000 -13.899600 6.844037
-1.357200 -13.899600 6.841104
-1.310400 -13.899600 6.844735
-1.263600 -13.899600 6.849881
-1.216800 -13.899600 6.844037
-1.170000 -13.899600 6.844037
-1.123200 -13.899600 6.820490
-1.076400 -13.899600 6.808489
-1.029600 -13.899600 6.785814
-0.982800 -13.899600 6.782514
-0.936000 -13.899600 6.782514
-0.889200 -13.899600 6.785814
-0.842400 -13.899600 6.785814
-0.795600 -13.899600 6.791860
-0.748800 -13.899600 6.778362
-0.702000 -13.899600 6.762108
-0.655200 -13.899600 6.730441
-0.608400 -13.899600 6.729403
-0.561600 -13.899600 6.730441
-0.514800 -13.899600 6.730441
-0.468000 -13.899600 6.753559
-0.421200 -13.899600 6.810566
-0.374400 -13.899600 6.818393
-0.327600 -13.899600 6.818393
-0.280800 -13.899600 6.810566
-0.234000 -13.899600 6.809617
-0.187200 -13.899600 6.795557
-0.140400 -13.899600 6.795557
-0.093600 -13.899600 6.781690
-0.046800 -13.899600 6.783720
0.000000 -13.899600 6.810917
0.046800 -13.899600 6.832363
0.093600 -13.899600 6.849937
0.140400 -13.899600 6.866263
0.187200 -13.899600 6.867779
0.234000 -13.899600 6.863812
0.280800 -13.899600 6.851007
0.327600 -13.899600 6.844139
0.374400 -13.899600 6.844139
0.421200 -13.899600 6.846459
0.468000 -13.899600 6.834734
0.514800 -13.899600 6.851007
0.561600 -13.899600 6.865287
0.608400 -13.899600 6.888662
0.655200 -13.899600 6.899559
0.702000 -13.899600 6.899559
0.748800 -13.899600 6.914470
0.795600 -13.899600 6.915473
0.842400 -13.899600 6.904838
0.889200 -13.899600 6.915473
0.936000 -13.899600 6.941134
0.982800 -13.899600 6.957016
1.029600 -13.899600 6.964537
1.076400 -13.899600 6.949809
1.123200 -13.899600 6.949809
1.170000 -13.899600 6.961898
1.216800 -13.899600 6.963106
1.263600 -13.899600 6.964496
1.310400 -13.899600 7.020276
1.357200 -13.899600 7.046489
1.404000 -13.899600 7.046489
1.450800 -13.899600 7.046489
1.497600 -13.899600 7.046489
1.544400 -13.899600 7.068523
1.591200 -13.899600 7.029285
1.638000 -13.899600 7.012419
1.684800 -13.899600 6.998373
1.731600 -13.899600 6.999602
1.778400 -13.899600 7.029285
1.825200 -13.899600 7.032620
1.872000 -13.899600 7.035039
1.918800 -13.899600 7.053803
1.965600 -13.899600 7.073161
2.012400 -13.899600 7.096102
2.059200 -13.899600 7.116379
2.106000 -13.899600 7.116379
2.152800 -13.899600 7.132266
2.199600 -13.899600 7.148438
2.246400 -13.899600 7.180968
2.293200 -13.899600 7.249238
2.340000 -13.899600 7.284847
2.386800 -13.899600 7.319246
2.433600 -13.899600 7.331536
2.480400 -13.899600 7.345671
2.527200 -13.899600 7.345671
2.574000 -13.899600 7.349131
2.620800 -13.899600 7.329127
2.667600 -13.899600 7.345671
2.714400 -13.899600 7.374138
2.761200 -13.899600 7.409793
2.808000 -13.899600 7.417299
2.854800 -13.899600 7.409793
2.901600 -13.899600 7.417299
2.948400 -13.899600 7.433169
2.995200 -13.899600 7.454731
3.042000 -13.899600 7.485251
3.088800 -13.899600 7.494909
3.135600 -13.899600 7.508354
3.182400 -13.899600 7.549553
3.229200 -13.899600 7.579897
3.276000 -13.899600 7.581684
3.322800 -13.899600 7.581684
3.369600 -13.899600 7.585049
3.416400 -13.899600 7.586676
3.463200 -13.899600 7.600419
3.510000 -13.899600 7.638590
3.556800 -13.899600 7.661315
3.603600 -13.899600 7.726751
3.650400 -13.899600 7.744167
3.697200 -13.899600 7.749573
3.744000 -13.899600 7.756665
3.790800 -13.899600 7.763498
3.837600 -13.899600 7.776181
3.884400 -13.899600 7.763498
3.931200 -13.899600 7.780184
3.978000 -13.899600 7.852151
4.024800 -13.899600 7.888999
4.071600 -13.899600 7.917718
4.118400 -13.899600 7.932497
4.165200 -13.899600 7.968988
4.212000 -13.899600 7.980343
4.258800 -13.899600 8.006857
4.305600 -13.899600 7.990426
4.352400 -13.899600 8.038768
4.399200 -13.899600 8.061579
4.446000 -13.899600 8.105572
4.492800 -13.899600 8.107898
4.539600 -13.899600 8.122279
4.586400 -13.899600 8.167861
4.633200 -13.899600 8.181278
4.680000 -13.899600 8.211341
4.726800 -13.899600 8.254968
4.773600 -13.899600 8.304229
4.820400 -13.899600 8.340531
4.867200 -13.899600 8.353296
4.914000 -13.899600 8.363317
4.960800 -13.899600 8.386988
5.007600 -13.899600 8.427992
5.054400 -13.899600 8.443259
5.101200 -13.899600 8.489013
5.148000 -13.899600 8.557774
5.194800 -13.899600 8.599696
5.241600 -13.899600 8.636306
5.288400 -13.899600 8.649623
5.335200 -13.899600 8.676920
5.382000 -13.899600 8.754185
5.428800 -13.899600 8.762594
5.475600 -13.899600 8.676920
5.522400 -13.899600 8.659322
5.569200 -13.899600 8.659375
5.616000 -13.899600 8.887988
5.662800 -13.899600 9.004586
5.709600 -13.899600 23.175562
5.756400 -13.899600 29.385856
5.803200 -13.899600 29.388227
5.850000 -13.899600 29.389979
5.896800 -13.899600 29.392405
5.943600 -13.899600 29.394342
5.990400 -13.899600 29.395654
6.037200 -13.899600 29.395705
6.084000 -13.899600 29.395705
6.130800 -13.899600 29.395867
6.177600 -13.899600 29.395867
6.224400 -13.899600 29.395571
6.271200 -13.899600 29.395571
6.318000 -13.899600 29.395571
6.364800 -13.899600 29.395571
6.411600 -13.899600 29.395950
6.458400 -13.899600 29.395950
6.505200 -13.899600 29.398143
6.552000 -13.899600 29.398143
6.598800 -13.899600 29.399531
6.645600 -13.899600 29.399571
12.261600 -13.899600 8.018311
12.308400 -13.899600 8.002273
12.355200 -13.899600 7.988801
12.402000 -13.899600 7.983082
12.448800 -13.899600 7.976274
12.495600 -13.899600 7.956237
12.542400 -13.899600 7.951223
12.589200 -13.899600 7.949336
12.636000 -13.899600 7.949336
12.682800 -13.899600 7.950260
12.729600 -13.899600 7.951705
12.776400 -13.899600 7.961760
12.823200 -13.899600 7.952460
12.870000 -13.899600 7.951705
12.916800 -13.899600 7.954604
12.963600 -13.899600 7.953906
13.010400 -13.899600 7.953906
13.057200 -13.899600 7.933557
13.104000 -13.899600 7.937864
13.150800 -13.899600 7.953906
13.197600 -13.899600 7.951066
13.244400 -13.899600 7.953906
13.291200 -13.899600 7.954369
13.338000 -13.899600 7.957357
13.384800 -13.899600 7.966239
13.431600 -13.899600 7.966239
13.478400 -13.899600 7.966239
13.525200 -13.899600 7.969155
13.572000 -13.899600 7.966239
13.618800 -13.899600 7.962702
13.665600 -13.899600 7.969155
13.712400 -13.899600 7.982771
13.759200 -13.899600 7.982830
13.806000 -13.899600 7.986846
13.852800 -13.899600 8.010252
13.899600 -13.899600 8.013773
13.946400 -13.899600 8.020676
13.993200 -13.899600 8.022313
14.040000 -13.899600 8.022313
14.086800 -13.899600 8.019318
14.133600 -13.899600 8.010252
14.180400 -13.899600 7.987713
14.227200 -13.899600 7.943147
14.929200 -13.899600 6.794769
14.976000 -13.899600 6.758413
15.022800 -13.899600 6.731079
15.069600 -13.899600 6.698818
15.116400 -13.899600 6.698818
15.163200 -13.899600 6.700510
15.210000 -13.899600 6.704861
15.256800 -13.899600 6.702669
15.303600 -13.899600 6.723298
15.350400 -13.899600 6.747912
15.397200 -13.899600 6.753941
15.444000 -13.899600 6.753978
15.490800 -13.899600 6.729345
15.537600 -13.899600 6.729345
15.584400 -13.899600 6.722005
15.631200 -13.899600 6.673734
15.678000 -13.899600 6.600739
16.052400 -13.899600 4.252244
-18.720000 -13.852800 0.000000
-18.673200 -13.852800 0.000000
-18.626400 -13.852800 0.000000
-18.579600 -13.852800 -7.080182
-18.532800 -13.852800 -7.074820
-18.486000 -13.852800 -7.051668
-18.439200 -13.852800 -7.051668
-18.392400 -13.852800 -7.054622
-18.345600 -13.852800 -7.037464
-18.298800 -13.852800 -7.030932
-18.252000 -13.852800 -7.037798
-18.205200 -13.852800 -7.037464
-18.158400 -13.852800 -7.037464
-18.111600 -13.852800 -7.034168
-18.064800 -13.852800 -7.034168
-18.018000 -13.852800 -7.034168
-17.971200 -13.852800 -7.019531
-17.924400 -13.852800 -7.035941
-17.877600 -13.852800 -7.022899
-17.830800 -13.852800 -7.022899
-17.784000 -13.852800 -7.034307
-17.737200 -13.852800 -7.029723
-17.690400 -13.852800 -7.022899
-17.643600 -13.852800 -7.022899
-17.596800 -13.852800 -7.000110
-17.550000 -13.852800 -6.995815
-17.503200 -13.852800 -6.938750
-17.456400 -13.852800 -6.934407
-17.409600 -13.852800 -6.926466
-17.362800 -13.852800 -6.926466
-17.316000 -13.852800 -6.917099
-17.269200 -13.852800 -6.909297
-17.222400 -13.852800 -6.891873
-17.175600 -13.852800 -6.877925
-17.128800 -13.852800 -6.845715
-17.082000 -13.852800 -6.841420
-17.035200 -13.852800 -6.811581
-16.988400 -13.852800 -6.779313
-16.941600 -13.852800 -6.773839
-16.894800 -13.852800 -6.746798
-16.848000 -13.852800 -6.721549
-16.801200 -13.852800 -6.603787
-16.473600 -13.852800 -5.460740
-15.210000 -13.852800 6.818498
-15.163200 -13.852800 6.824472
-15.116400 -13.852800 6.836705
-15.069600 -13.852800 6.861911
-15.022800 -13.852800 6.881857
-14.976000 -13.852800 6.896817
-14.929200 -13.852800 6.929799
-14.882400 -13.852800 6.947821
-14.835600 -13.852800 6.954872
-14.788800 -13.852800 6.980011
-14.742000 -13.852800 6.986905
-14.695200 -13.852800 7.007712
-14.648400 -13.852800 7.009657
-14.601600 -13.852800 7.020333
-14.554800 -13.852800 7.020842
-14.508000 -13.852800 7.031031
-14.461200 -13.852800 7.033630
-14.414400 -13.852800 7.033630
-14.367600 -13.852800 7.037951
-14.320800 -13.852800 7.041363
-14.274000 -13.852800 7.042212
-14.227200 -13.852800 7.047028
-14.180400 -13.852800 7.047255
-14.133600 -13.852800 7.051930
-14.086800 -13.852800 7.057289
-14.040000 -13.852800 7.059318
-13.993200 -13.852800 7.062906
-13.946400 -13.852800 7.066782
-13.899600 -13.852800 7.068226
-13.852800 -13.852800 7.068226
-13.806000 -13.852800 7.068966
-13.759200 -13.852800 7.076623
-13.712400 -13.852800 7.066671
-13.665600 -13.852800 7.068966
-13.618800 -13.852800 7.068966
-13.572000 -13.852800 7.068966
-13.525200 -13.852800 7.058114
-13.478400 -13.852800 7.056197
-13.431600 -13.852800 7.051725
-13.384800 -13.852800 7.056197
-13.338000 -13.852800 7.072656
-13.291200 -13.852800 7.086099
-13.244400 -13.852800 7.105823
-13.197600 -13.852800 7.163670
-13.150800 -13.852800 7.188730
-7.815600 -13.852800 13.056487
-7.768800 -13.852800 12.997134
-7.722000 -13.852800 8.575799
-7.675200 -13.852800 8.397879
-7.628400 -13.852800 8.317917
-7.581600 -13.852800 8.263807
-7.534800 -13.852800 8.263284
-7.488000 -13.852800 8.259757
-7.441200 -13.852800 8.245351
-7.394400 -13.852800 8.210880
-7.347600 -13.852800 8.184301
-7.300800 -13.852800 8.188025
-7.254000 -13.852800 8.166745
-7.207200 -13.852800 8.056840
-7.160400 -13.852800 8.023744
-7.113600 -13.852800 7.978177
-7.066800 -13.852800 7.970857
-7.020000 -13.852800 7.947663
-6.973200 -13.852800 7.925131
-6.926400 -13.852800 7.911648
-6.879600 -13.852800 7.868757
-6.832800 -13.852800 7.848052
-6.786000 -13.852800 7.842480
-6.739200 -13.852800 7.829349
-6.692400 -13.852800 7.831006
-6.645600 -13.852800 7.803919
-6.598800 -13.852800 7.773954
-6.552000 -13.852800 7.742399
-6.505200 -13.852800 7.706494
-6.458400 -13.852800 7.672244
-6.411600 -13.852800 7.672244
-6.364800 -13.852800 7.650905
-6.318000 -13.852800 7.664437
-6.271200 -13.852800 7.648071
-6.224400 -13.852800 7.600765
-6.177600 -13.852800 7.591609
-6.130800 -13.852800 7.588082
-6.084000 -13.852800 7.548423
-6.037200 -13.852800 7.523365
-5.990400 -13.852800 7.503881
-5.943600 -13.852800 7.482353
-5.896800 -13.852800 7.483299
-5.850000 -13.852800 7.479179
-5.803200 -13.852800 7.464577
-5.756400 -13.852800 7.477556
-5.709600 -13.852800 7.464577
-5.662800 -13.852800 7.454905
-5.616000 -13.852800 7.435796
-5.569200 -13.852800 7.422773
-5.522400 -13.852800 7.394897
-5.475600 -13.852800 7.373167
-5.428800 -13.852800 7.341720
-5.382000 -13.852800 7.299121
-5.335200 -13.852800 7.309539
-5.288400 -13.852800 7.318323
-5.241600 -13.852800 7.318323
-5.194800 -13.852800 7.309539
-5.148000 -13.852800 7.283924
-5.101200 -13.852800 7.256850
-5.054400 -13.852800 7.251143
-5.007600 -13.852800 7.213092
-4.960800 -13.852800 7.205425
-4.914000 -13.852800 7.184323
-4.867200 -13.852800 7.177961
-4.820400 -13.852800 7.171013
-4.773600 -13.852800 7.137492
-4.726800 -13.852800 7.125947
-4.680000 -13.852800 7.133834
-4.633200 -13.852800 7.133834
-4.586400 -13.852800 7.133834
-4.539600 -13.852800 7.110306
-4.492800 -13.852800 7.110306
-4.446000 -13.852800 7.102462
-4.399200 -13.852800 7.087640
-4.352400 -13.852800 7.075775
-4.305600 -13.852800 7.063010
-4.258800 -13.852800 7.053791
-4.212000 -13.852800 7.053005
-4.165200 -13.852800 7.035046
-4.118400 -13.852800 7.004548
-4.071600 -13.852800 7.001405
-4.024800 -13.852800 6.992712
-3.978000 -13.852800 6.964902
-3.931200 -13.852800 6.947217
-3.884400 -13.852800 6.947217
-3.837600 -13.852800 6.952981
-3.790800 -13.852800 6.960657
-3.744000 -13.852800 6.960657
-3.697200 -13.852800 6.956753
-3.650400 -13.852800 6.960963
-3.603600 -13.852800 6.959940
-3.556800 -13.852800 6.943961
-3.510000 -13.852800 6.920974
-3.463200 -13.852800 6.901440
-3.416400 -13.852800 6.899963
-3.369600 -13.852800 6.905913
-3.322800 -13.852800 6.889925
-3.276000 -13.852800 6.876094
-3.229200 -13.852800 6.876094
-3.182400 -13.852800 6.876094
-3.135600 -13.852800 6.887843
-3.088800 -13.852800 6.885541
-3.042000 -13.852800 6.874500
-2.995200 -13.852800 6.854410
-2.948400 -13.852800 6.837033
-2.901600 -13.852800 6.826896
-2.854800 -13.852800 6.825613
-2.808000 -13.852800 6.826896
-2.761200 -13.852800 6.839278
-2.714400 -13.852800 6.865100
-2.667600 -13.852800 6.869979
-2.620800 -13.852800 6.877714
-2.574000 -13.852800 6.883016
-2.527200 -13.852800 6.875322
-2.480400 -13.852800 6.861982
-2.433600 -13.852800 6.828977
-2.386800 -13.852800 6.808213
-2.340000 -13.852800 6.808213
-2.293200 -13.852800 6.834228
-2.246400 -13.852800 6.798706
-2.199600 -13.852800 6.798706
-2.152800 -13.852800 6.808213
-2.106000 -13.852800 6.819351
-2.059200 -13.852800 6.805211
-2.012400 -13.852800 6.805211
-1.965600 -13.852800 6.812252
-1.918800 -13.852800 6.823954
-1.872000 -13.852800 6.823954
-1.825200 -13.852800 6.822047
-1.778400 -13.852800 6.817145
-1.731600 -13.852800 6.837483
-1.684800 -13.852800 6.837483
-1.638000 -13.852800 6.835215
-1.591200 -13.852800 6.819446
-1.544400 -13.852800 6.817145
-1.497600 -13.852800 6.819446
-1.450800 -13.852800 6.841104
-1.404000 -13.852800 6.844037
-1.357200 -13.852800 6.844037
-1.310400 -13.852800 6.858593
-1.263600 -13.852800 6.859903
-1.216800 -13.852800 6.844735
-1.170000 -13.852800 6.844037
-1.123200 -13.852800 6.828938
-1.076400 -13.852800 6.814340
-1.029600 -13.852800 6.788185
-0.982800 -13.852800 6.788185
-0.936000 -13.852800 6.785235
-0.889200 -13.852800 6.778362
-0.842400 -13.852800 6.778362
-0.795600 -13.852800 6.774264
-0.748800 -13.852800 6.762635
-0.702000 -13.852800 6.762108
-0.655200 -13.852800 6.739708
-0.608400 -13.852800 6.733018
-0.561600 -13.852800 6.753202
-0.514800 -13.852800 6.753202
-0.468000 -13.852800 6.788969
-0.421200 -13.852800 6.818393
-0.374400 -13.852800 6.847376
-0.327600 -13.852800 6.845982
-0.280800 -13.852800 6.845982
-0.234000 -13.852800 6.812688
-0.187200 -13.852800 6.806361
-0.140400 -13.852800 6.810917
-0.093600 -13.852800 6.790443
-0.046800 -13.852800 6.790721
0.000000 -13.852800 6.810917
0.046800 -13.852800 6.832363
0.093600 -13.852800 6.849937
0.140400 -13.852800 6.864504
0.187200 -13.852800 6.866153
0.234000 -13.852800 6.861625
0.280800 -13.852800 6.851007
0.327600 -13.852800 6.844139
0.374400 -13.852800 6.844139
0.421200 -13.852800 6.849902
0.468000 -13.852800 6.834734
0.514800 -13.852800 6.854741
0.561600 -13.852800 6.876345
0.608400 -13.852800 6.888662
0.655200 -13.852800 6.899706
0.702000 -13.852800 6.903225
0.748800 -13.852800 6.915600
0.795600 -13.852800 6.922735
0.842400 -13.852800 6.922735
0.889200 -13.852800 6.936140
0.936000 -13.852800 6.961234
0.982800 -13.852800 6.978118
1.029600 -13.852800 6.980174
1.076400 -13.852800 6.978118
1.123200 -13.852800 6.964496
1.170000 -13.852800 6.977909
1.216800 -13.852800 6.977909
1.263600 -13.852800 6.981416
1.310400 -13.852800 7.031793
1.357200 -13.852800 7.056753
1.404000 -13.852800 7.056753
1.450800 -13.852800 7.056753
1.497600 -13.852800 7.039096
1.544400 -13.852800 7.023154
1.591200 -13.852800 7.012419
1.638000 -13.852800 7.005466
1.684800 -13.852800 6.998373
1.731600 -13.852800 6.992771
1.778400 -13.852800 7.020887
1.825200 -13.852800 7.029494
1.872000 -13.852800 7.035039
1.918800 -13.852800 7.056344
1.965600 -13.852800 7.065456
2.012400 -13.852800 7.073547
2.059200 -13.852800 7.096102
2.106000 -13.852800 7.116379
2.152800 -13.852800 7.129736
2.199600 -13.852800 7.132266
2.246400 -13.852800 7.180968
2.293200 -13.852800 7.284847
2.340000 -13.852800 7.328850
2.386800 -13.852800 7.331536
2.433600 -13.852800 7.339433
2.480400 -13.852800 7.353108
2.527200 -13.852800 7.362681
2.574000 -13.852800 7.349131
2.620800 -13.852800 7.327593
2.667600 -13.852800 7.329127
2.714400 -13.852800 7.366855
2.761200 -13.852800 7.390718
2.808000 -13.852800 7.408217
2.854800 -13.852800 7.390718
2.901600 -13.852800 7.399579
2.948400 -13.852800 7.400721
2.995200 -13.852800 7.422991
3.042000 -13.852800 7.433169
3.088800 -13.852800 7.486270
3.135600 -13.852800 7.494909
3.182400 -13.852800 7.516178
3.229200 -13.852800 7.538078
3.276000 -13.852800 7.549422
3.322800 -13.852800 7.538078
3.369600 -13.852800 7.548555
3.416400 -13.852800 7.549553
3.463200 -13.852800 7.586670
3.510000 -13.852800 7.617394
3.556800 -13.852800 7.656055
3.603600 -13.852800 7.687243
3.650400 -13.852800 7.738772
3.697200 -13.852800 7.744167
3.744000 -13.852800 7.751096
3.790800 -13.852800 7.756665
3.837600 -13.852800 7.756736
3.884400 -13.852800 7.717056
3.931200 -13.852800 7.756890
3.978000 -13.852800 7.814996
4.024800 -13.852800 7.885075
4.071600 -13.852800 7.885075
4.118400 -13.852800 7.878974
4.165200 -13.852800 7.928818
4.212000 -13.852800 7.943580
4.258800 -13.852800 7.969612
4.305600 -13.852800 7.960500
4.352400 -13.852800 7.982067
4.399200 -13.852800 8.055654
4.446000 -13.852800 8.063574
4.492800 -13.852800 8.063574
4.539600 -13.852800 8.074640
4.586400 -13.852800 8.129512
4.633200 -13.852800 8.167861
4.680000 -13.852800 8.215246
4.726800 -13.852800 8.260851
4.773600 -13.852800 8.304229
4.820400 -13.852800 8.343595
4.867200 -13.852800 8.353296
4.914000 -13.852800 8.367388
4.960800 -13.852800 8.399709
5.007600 -13.852800 8.433932
5.054400 -13.852800 8.448267
5.101200 -13.852800 8.506335
5.148000 -13.852800 8.580839
5.194800 -13.852800 8.610691
5.241600 -13.852800 8.639334
5.288400 -13.852800 8.656737
5.335200 -13.852800 8.681281
5.382000 -13.852800 8.751675
5.428800 -13.852800 8.751675
5.475600 -13.852800 8.696017
5.522400 -13.852800 8.659375
5.569200 -13.852800 8.747012
5.616000 -13.852800 8.941143
5.662800 -13.852800 9.044718
5.709600 -13.852800 29.380301
5.756400 -13.852800 29.387996
5.803200 -13.852800 29.389105
5.850000 -13.852800 29.391387
5.896800 -13.852800 29.394342
5.943600 -13.852800 29.397694
5.990400 -13.852800 29.399172
6.037200 -13.852800 29.399172
6.084000 -13.852800 29.399015
6.130800 -13.852800 29.398587
6.177600 -13.852800 29.398587
6.224400 -13.852800 29.398021
6.271200 -13.852800 29.398021
6.318000 -13.852800 29.398021
6.364800 -13.852800 29.398021
6.411600 -13.852800 29.399200
6.458400 -13.852800 29.399774
6.505200 -13.852800 29.399774
6.552000 -13.852800 29.399774
6.598800 -13.852800 29.399578
6.645600 -13.852800 29.399578
12.261600 -13.852800 8.022106
12.355200 -13.852800 7.996073
12.402000 -13.852800 7.990306
12.448800 -13.852800 7.988709
12.495600 -13.852800 7.981331
12.542400 -13.852800 7.968841
12.589200 -13.852800 7.956237
12.636000 -13.852800 7.951705
12.682800 -13.852800 7.951705
12.729600 -13.852800 7.961760
12.776400 -13.852800 7.962517
12.823200 -13.852800 7.962457
12.870000 -13.852800 7.962395
12.916800 -13.852800 7.964537
12.963600 -13.852800 7.964537
13.010400 -13.852800 7.965517
13.057200 -13.852800 7.955795
13.104000 -13.852800 7.953906
13.150800 -13.852800 7.959454
13.197600 -13.852800 7.958320
13.244400 -13.852800 7.965517
13.291200 -13.852800 7.966239
13.338000 -13.852800 7.971804
13.384800 -13.852800 7.981732
13.431600 -13.852800 7.983562
13.478400 -13.852800 7.983456
13.525200 -13.852800 7.980666
13.572000 -13.852800 7.976961
13.618800 -13.852800 7.980666
13.665600 -13.852800 7.975737
13.712400 -13.852800 7.982830
13.759200 -13.852800 7.982830
13.806000 -13.852800 7.994746
13.852800 -13.852800 8.013773
13.899600 -13.852800 8.015324
13.946400 -13.852800 8.023236
13.993200 -13.852800 8.030053
14.040000 -13.852800 8.030053
14.086800 -13.852800 8.026308
14.133600 -13.852800 8.019318
14.180400 -13.852800 8.008042
14.227200 -13.852800 7.975193
14.274000 -13.852800 7.947378
14.976000 -13.852800 6.790266
15.022800 -13.852800 6.759983
15.069600 -13.852800 6.728379
15.116400 -13.852800 6.705938
15.163200 -13.852800 6.728379
15.210000 -13.852800 6.731079
15.256800 -13.852800 6.728379
15.303600 -13.852800 6.744104
15.350400 -13.852800 6.753941
15.397200 -13.852800 6.756470
15.444000 -13.852800 6.756670
15.490800 -13.852800 6.744104
15.537600 -13.852800 6.747912
15.584400 -13.852800 6.739727
15.631200 -13.852800 6.722005
15.678000 -13.852800 6.668674
-18.720000 -13.806000 0.000000
-18.673200 -13.806000 0.000000
-18.626400 -13.806000 0.000000
-18.579600 -13.806000 -7.071477
-18.532800 -13.806000 -7.061887
-18.486000 -13.806000 -7.035953
-18.439200 -13.806000 -7.030932
-18.392400 -13.806000 -7.035953
-18.345600 -13.806000 -7.026561
-18.298800 -13.806000 -7.030932
-18.252000 -13.806000 -7.040868
-18.205200 -13.806000 -7.040868
-18.158400 -13.806000 -7.040868
-18.111600 -13.806000 -7.040868
-18.064800 -13.806000 -7.050145
-18.018000 -13.806000 -7.050145
-17.971200 -13.806000 -7.034168
-17.924400 -13.806000 -7.035941
-17.877600 -13.806000 -7.035941
-17.830800 -13.806000 -7.029723
-17.784000 -13.806000 -7.035941
-17.737200 -13.806000 -7.029723
-17.690400 -13.806000 -7.027599
-17.643600 -13.806000 -7.029723
-17.596800 -13.806000 -7.014475
-17.550000 -13.806000 -7.009792
-17.503200 -13.806000 -6.995815
-17.456400 -13.806000 -6.977793
-17.409600 -13.806000 -6.944599
-17.362800 -13.806000 -6.946249
-17.316000 -13.806000 -6.930486
-17.269200 -13.806000 -6.923787
-17.222400 -13.806000 -6.895912
-17.175600 -13.806000 -6.884988
-17.128800 -13.806000 -6.855718
-17.082000 -13.806000 -6.836273
-17.035200 -13.806000 -6.811581
-16.988400 -13.806000 -6.779313
-16.941600 -13.806000 -6.773839
-16.894800 -13.806000 -6.746798
-16.848000 -13.806000 -6.721549
-16.473600 -13.806000 -5.152271
-16.426800 -13.806000 -5.071370
-15.256800 -13.806000 6.805826
-15.210000 -13.806000 6.824472
-15.163200 -13.806000 6.834430
-15.116400 -13.806000 6.858586
-15.069600 -13.806000 6.885959
-15.022800 -13.806000 6.902738
-14.976000 -13.806000 6.927875
-14.929200 -13.806000 6.945748
-14.882400 -13.806000 6.954872
-14.835600 -13.806000 6.978774
-14.788800 -13.806000 6.986905
-14.742000 -13.806000 6.990115
-14.695200 -13.806000 7.015014
-14.648400 -13.806000 7.020333
-14.601600 -13.806000 7.025002
-14.554800 -13.806000 7.031450
-14.508000 -13.806000 7.034314
-14.461200 -13.806000 7.039590
-14.414400 -13.806000 7.042212
-14.367600 -13.806000 7.039590
-14.320800 -13.806000 7.041363
-14.274000 -13.806000 7.041363
-14.227200 -13.806000 7.041363
-14.180400 -13.806000 7.041725
-14.133600 -13.806000 7.047255
-14.086800 -13.806000 7.057289
-14.040000 -13.806000 7.057289
-13.993200 -13.806000 7.060732
-13.946400 -13.806000 7.060732
-13.899600 -13.806000 7.068226
-13.852800 -13.806000 7.075849
-13.806000 -13.806000 7.080205
-13.759200 -13.806000 7.078439
-13.712400 -13.806000 7.073613
-13.665600 -13.806000 7.074156
-13.618800 -13.806000 7.074156
-13.572000 -13.806000 7.074156
-13.525200 -13.806000 7.073613
-13.478400 -13.806000 7.072656
-13.431600 -13.806000 7.072656
-13.384800 -13.806000 7.074923
-13.338000 -13.806000 7.093836
-13.291200 -13.806000 7.117730
-13.244400 -13.806000 7.163670
-13.197600 -13.806000 7.219277
-13.150800 -13.806000 7.229923
-7.815600 -13.806000 13.056487
-7.768800 -13.806000 12.997134
-7.722000 -13.806000 8.498795
-7.675200 -13.806000 8.389202
-7.628400 -13.806000 8.264022
-7.581600 -13.806000 8.258524
-7.534800 -13.806000 8.258524
-7.488000 -13.806000 8.255579
-7.441200 -13.806000 8.245351
-7.394400 -13.806000 8.207624
-7.347600 -13.806000 8.184301
-7.300800 -13.806000 8.188025
-7.254000 -13.806000 8.147796
-7.207200 -13.806000 8.056840
-7.160400 -13.806000 8.024415
-7.113600 -13.806000 7.986715
-7.066800 -13.806000 7.971036
-7.020000 -13.806000 7.947663
-6.973200 -13.806000 7.925610
-6.926400 -13.806000 7.915880
-6.879600 -13.806000 7.900428
-6.832800 -13.806000 7.868757
-6.786000 -13.806000 7.850540
-6.739200 -13.806000 7.832933
-6.692400 -13.806000 7.832933
-6.645600 -13.806000 7.791322
-6.598800 -13.806000 7.754868
-6.552000 -13.806000 7.739338
-6.505200 -13.806000 7.718587
-6.458400 -13.806000 7.682122
-6.411600 -13.806000 7.682494
-6.364800 -13.806000 7.682122
-6.318000 -13.806000 7.682494
-6.271200 -13.806000 7.682494
-6.224400 -13.806000 7.600765
-6.177600 -13.806000 7.554230
-6.130800 -13.806000 7.559149
-6.084000 -13.806000 7.537258
-6.037200 -13.806000 7.522964
-5.990400 -13.806000 7.503881
-5.943600 -13.806000 7.482353
-5.896800 -13.806000 7.503881
-5.850000 -13.806000 7.504363
-5.803200 -13.806000 7.481092
-5.756400 -13.806000 7.498618
-5.709600 -13.806000 7.475358
-5.662800 -13.806000 7.464577
-5.616000 -13.806000 7.448878
-5.569200 -13.806000 7.422773
-5.522400 -13.806000 7.394897
-5.475600 -13.806000 7.379104
-5.428800 -13.806000 7.342491
-5.382000 -13.806000 7.341368
-5.335200 -13.806000 7.341720
-5.288400 -13.806000 7.342491
-5.241600 -13.806000 7.341720
-5.194800 -13.806000 7.314156
-5.148000 -13.806000 7.309586
-5.101200 -13.806000 7.256850
-5.054400 -13.806000 7.244633
-5.007600 -13.806000 7.213092
-4.960800 -13.806000 7.200312
-4.914000 -13.806000 7.177961
-4.867200 -13.806000 7.176086
-4.820400 -13.806000 7.139202
-4.773600 -13.806000 7.120675
-4.726800 -13.806000 7.120675
-4.680000 -13.806000 7.120812
-4.633200 -13.806000 7.122747
-4.586400 -13.806000 7.125947
-4.539600 -13.806000 7.117503
-4.492800 -13.806000 7.117503
-4.446000 -13.806000 7.111001
-4.399200 -13.806000 7.097870
-4.352400 -13.806000 7.075983
-4.305600 -13.806000 7.063010
-4.258800 -13.806000 7.053791
-4.212000 -13.806000 7.050691
-4.165200 -13.806000 7.025551
-4.118400 -13.806000 6.997663
-4.071600 -13.806000 6.997520
-4.024800 -13.806000 6.987323
-3.978000 -13.806000 6.981893
-3.931200 -13.806000 6.947522
-3.884400 -13.806000 6.952981
-3.837600 -13.806000 6.983173
-3.790800 -13.806000 6.981893
-3.744000 -13.806000 6.966935
-3.697200 -13.806000 6.959678
-3.650400 -13.806000 6.960963
-3.603600 -13.806000 6.959678
-3.556800 -13.806000 6.942540
-3.510000 -13.806000 6.920974
-3.463200 -13.806000 6.915652
-3.416400 -13.806000 6.899963
-3.369600 -13.806000 6.901440
-3.322800 -13.806000 6.889925
-3.276000 -13.806000 6.876094
-3.229200 -13.806000 6.867086
-3.182400 -13.806000 6.868593
-3.135600 -13.806000 6.885541
-3.088800 -13.806000 6.876094
-3.042000 -13.806000 6.854410
-2.995200 -13.806000 6.833305
-2.948400 -13.806000 6.820150
-2.901600 -13.806000 6.820150
-2.854800 -13.806000 6.820664
-2.808000 -13.806000 6.823064
-2.761200 -13.806000 6.842671
-2.714400 -13.806000 6.892269
-2.667600 -13.806000 6.892269
-2.620800 -13.806000 6.886807
-2.574000 -13.806000 6.877714
-2.527200 -13.806000 6.866681
-2.480400 -13.806000 6.828977
-2.433600 -13.806000 6.799309
-2.386800 -13.806000 6.798706
-2.340000 -13.806000 6.796025
-2.293200 -13.806000 6.808213
-2.246400 -13.806000 6.798706
-2.199600 -13.806000 6.798706
-2.152800 -13.806000 6.808213
-2.106000 -13.806000 6.792195
-2.059200 -13.806000 6.782631
-2.012400 -13.806000 6.782583
-1.965600 -13.806000 6.789407
-1.918800 -13.806000 6.812252
-1.872000 -13.806000 6.812252
-1.825200 -13.806000 6.812252
-1.778400 -13.806000 6.812252
-1.731600 -13.806000 6.840149
-1.684800 -13.806000 6.829526
-1.638000 -13.806000 6.835215
-1.591200 -13.806000 6.829526
-1.544400 -13.806000 6.835215
-1.497600 -13.806000 6.841104
-1.450800 -13.806000 6.858593
-1.404000 -13.806000 6.858593
-1.357200 -13.806000 6.858789
-1.310400 -13.806000 6.865301
-1.263600 -13.806000 6.859903
-1.216800 -13.806000 6.836312
-1.170000 -13.806000 6.833597
-1.123200 -13.806000 6.819064
-1.076400 -13.806000 6.788185
-1.029600 -13.806000 6.782545
-0.982800 -13.806000 6.781510
-0.936000 -13.806000 6.774264
-0.889200 -13.806000 6.770732
-0.842400 -13.806000 6.770732
-0.795600 -13.806000 6.762635
-0.748800 -13.806000 6.760930
-0.702000 -13.806000 6.762635
-0.655200 -13.806000 6.762635
-0.608400 -13.806000 6.780091
-0.561600 -13.806000 6.796300
-0.514800 -13.806000 6.805832
-0.468000 -13.806000 6.814289
-0.421200 -13.806000 6.847376
-0.374400 -13.806000 6.848839
-0.327600 -13.806000 6.847376
-0.280800 -13.806000 6.847376
-0.234000 -13.806000 6.821005
-0.187200 -13.806000 6.821005
-0.140400 -13.806000 6.815004
-0.093600 -13.806000 6.807644
-0.046800 -13.806000 6.807644
0.000000 -13.806000 6.810917
0.046800 -13.806000 6.823711
0.093600 -13.806000 6.824395
0.140400 -13.806000 6.850682
0.187200 -13.806000 6.850782
0.234000 -13.806000 6.851077
0.280800 -13.806000 6.850782
0.327600 -13.806000 6.850782
0.374400 -13.806000 6.850782
0.421200 -13.806000 6.861625
0.468000 -13.806000 6.861625
0.514800 -13.806000 6.874502
0.561600 -13.806000 6.903225
0.608400 -13.806000 6.914470
0.655200 -13.806000 6.914470
0.702000 -13.806000 6.914470
0.748800 -13.806000 6.922735
0.795600 -13.806000 6.929687
0.842400 -13.806000 6.938653
0.889200 -13.806000 6.957016
0.936000 -13.806000 6.982677
0.982800 -13.806000 6.991159
1.029600 -13.806000 6.984725
1.076400 -13.806000 6.980174
1.123200 -13.806000 6.977909
1.170000 -13.806000 6.978118
1.216800 -13.806000 6.980174
1.263600 -13.806000 6.982744
1.310400 -13.806000 7.038003
1.357200 -13.806000 7.063424
1.404000 -13.806000 7.063424
1.450800 -13.806000 7.063424
1.497600 -13.806000 7.039096
1.544400 -13.806000 7.015337
1.591200 -13.806000 7.005689
1.638000 -13.806000 6.990091
1.684800 -13.806000 6.990091
1.731600 -13.806000 6.992771
1.778400 -13.806000 7.020887
1.825200 -13.806000 7.029285
1.872000 -13.806000 7.034368
1.918800 -13.806000 7.053803
1.965600 -13.806000 7.052969
2.012400 -13.806000 7.053803
2.059200 -13.806000 7.082499
2.106000 -13.806000 7.096102
2.152800 -13.806000 7.126499
2.199600 -13.806000 7.148438
2.246400 -13.806000 7.215257
2.293200 -13.806000 7.292630
2.340000 -13.806000 7.328850
2.386800 -13.806000 7.338317
2.433600 -13.806000 7.339433
2.480400 -13.806000 7.339433
2.527200 -13.806000 7.338481
2.574000 -13.806000 7.331536
2.620800 -13.806000 7.327593
2.667600 -13.806000 7.329127
2.714400 -13.806000 7.358739
2.761200 -13.806000 7.366855
2.808000 -13.806000 7.390718
2.854800 -13.806000 7.375252
2.901600 -13.806000 7.375252
2.948400 -13.806000 7.377502
2.995200 -13.806000 7.395139
3.042000 -13.806000 7.402131
3.088800 -13.806000 7.422991
3.135600 -13.806000 7.466715
3.182400 -13.806000 7.494909
3.229200 -13.806000 7.516178
3.276000 -13.806000 7.523179
3.322800 -13.806000 7.511446
3.369600 -13.806000 7.516178
3.416400 -13.806000 7.529084
3.463200 -13.806000 7.549553
3.510000 -13.806000 7.618811
3.556800 -13.806000 7.647879
3.603600 -13.806000 7.656055
3.650400 -13.806000 7.650492
3.697200 -13.806000 7.705509
3.744000 -13.806000 7.720980
3.790800 -13.806000 7.717056
3.837600 -13.806000 7.705509
3.884400 -13.806000 7.680994
3.931200 -13.806000 7.720980
3.978000 -13.806000 7.796716
4.024800 -13.806000 7.830701
4.071600 -13.806000 7.850288
4.118400 -13.806000 7.850225
4.165200 -13.806000 7.877626
4.212000 -13.806000 7.902635
4.258800 -13.806000 7.918256
4.305600 -13.806000 7.902635
4.352400 -13.806000 7.943580
4.399200 -13.806000 8.015440
4.446000 -13.806000 8.055654
4.492800 -13.806000 8.058161
4.539600 -13.806000 8.063574
4.586400 -13.806000 8.107898
4.633200 -13.806000 8.129512
4.680000 -13.806000 8.179399
4.726800 -13.806000 8.220380
4.773600 -13.806000 8.277804
4.820400 -13.806000 8.340531
4.867200 -13.806000 8.348087
4.914000 -13.806000 8.367388
4.960800 -13.806000 8.399709
5.007600 -13.806000 8.433932
5.054400 -13.806000 8.471785
5.101200 -13.806000 8.511404
5.148000 -13.806000 8.580839
5.194800 -13.806000 8.596728
5.241600 -13.806000 8.637895
5.288400 -13.806000 8.656942
5.335200 -13.806000 8.690074
5.382000 -13.806000 8.747012
5.428800 -13.806000 8.702640
5.475600 -13.806000 8.696017
5.522400 -13.806000 8.696017
5.569200 -13.806000 8.780522
5.616000 -13.806000 8.941143
5.662800 -13.806000 9.020947
5.709600 -13.806000 23.173229
5.756400 -13.806000 29.387996
5.803200 -13.806000 29.389465
5.850000 -13.806000 29.394022
5.896800 -13.806000 29.395654
5.943600 -13.806000 29.399015
5.990400 -13.806000 29.401040
6.037200 -13.806000 29.401717
6.084000 -13.806000 29.402162
6.130800 -13.806000 29.402162
6.177600 -13.806000 29.402358
6.224400 -13.806000 29.402162
6.271200 -13.806000 29.402798
6.318000 -13.806000 29.403206
6.364800 -13.806000 29.403338
6.411600 -13.806000 29.403447
6.458400 -13.806000 29.407587
6.505200 -13.806000 29.408763
6.552000 -13.806000 29.407957
6.598800 -13.806000 29.407957
12.355200 -13.806000 8.025011
12.402000 -13.806000 8.018453
12.448800 -13.806000 7.990306
12.495600 -13.806000 7.987999
12.542400 -13.806000 7.969161
12.589200 -13.806000 7.960488
12.636000 -13.806000 7.951705
12.682800 -13.806000 7.956237
12.729600 -13.806000 7.962457
12.776400 -13.806000 7.969581
12.823200 -13.806000 7.968841
12.870000 -13.806000 7.964537
12.916800 -13.806000 7.973303
12.963600 -13.806000 7.968324
13.010400 -13.806000 7.973303
13.057200 -13.806000 7.964537
13.104000 -13.806000 7.961163
13.150800 -13.806000 7.968324
13.197600 -13.806000 7.973336
13.244400 -13.806000 7.981187
13.291200 -13.806000 7.981187
13.338000 -13.806000 7.981187
13.384800 -13.806000 7.983456
13.431600 -13.806000 7.983562
13.478400 -13.806000 7.983456
13.525200 -13.806000 7.981187
13.572000 -13.806000 7.982771
13.618800 -13.806000 7.984090
13.665600 -13.806000 7.984090
13.712400 -13.806000 7.994746
13.759200 -13.806000 8.000172
13.806000 -13.806000 8.013835
13.852800 -13.806000 8.015324
13.899600 -13.806000 8.019318
13.946400 -13.806000 8.031617
13.993200 -13.806000 8.033740
14.040000 -13.806000 8.039692
14.086800 -13.806000 8.035577
14.133600 -13.806000 8.023236
14.180400 -13.806000 8.022758
14.227200 -13.806000 8.006846
14.274000 -13.806000 7.996983
14.320800 -13.806000 7.947378
14.976000 -13.806000 6.794769
15.022800 -13.806000 6.770957
15.069600 -13.806000 6.728379
15.116400 -13.806000 6.728379
15.163200 -13.806000 6.731079
15.210000 -13.806000 6.744104
15.256800 -13.806000 6.728521
15.303600 -13.806000 6.744104
15.350400 -13.806000 6.750635
15.397200 -13.806000 6.753678
15.444000 -13.806000 6.754093
15.490800 -13.806000 6.744104
15.537600 -13.806000 6.753678
15.584400 -13.806000 6.747912
15.631200 -13.806000 6.734545
15.678000 -13.806000 6.722005
15.724800 -13.806000 6.668674
-18.720000 -13.759200 0.000000
-18.673200 -13.759200 0.000000
-18.626400 -13.759200 0.000000
-18.579600 -13.759200 -7.061887
-18.532800 -13.759200 -7.039580
-18.486000 -13.759200 -7.033408
-18.439200 -13.759200 -7.030932
-18.392400 -13.759200 -7.031829
-18.345600 -13.759200 -7.026561
-18.298800 -13.759200 -7.030932
-18.252000 -13.759200 -7.063527
-18.205200 -13.759200 -7.063527
-18.158400 -13.759200 -7.061530
-18.111600 -13.759200 -7.061530
-18.064800 -13.759200 -7.061530
-18.018000 -13.759200 -7.055274
-17.971200 -13.759200 -7.019531
-17.924400 -13.759200 -7.019531
-17.877600 -13.759200 -7.022899
-17.830800 -13.759200 -7.019531
-17.784000 -13.759200 -7.022899
-17.737200 -13.759200 -7.003004
-17.690400 -13.759200 -7.002144
-17.643600 -13.759200 -7.016667
-17.596800 -13.759200 -7.003004
-17.550000 -13.759200 -7.000110
-17.503200 -13.759200 -6.995815
-17.456400 -13.759200 -6.977793
-17.409600 -13.759200 -6.944599
-17.362800 -13.759200 -6.946249
-17.316000 -13.759200 -6.930486
-17.269200 -13.759200 -6.923787
-17.222400 -13.759200 -6.896952
-17.175600 -13.759200 -6.890213
-17.128800 -13.759200 -6.867527
-17.082000 -13.759200 -6.841420
-17.035200 -13.759200 -6.813456
-16.988400 -13.759200 -6.779255
-16.941600 -13.759200 -6.749850
-16.894800 -13.759200 -6.724355
-16.848000 -13.759200 -6.594505
-15.256800 -13.759200 6.818498
-15.210000 -13.759200 6.834430
-15.163200 -13.759200 6.851447
-15.116400 -13.759200 6.885959
-15.069600 -13.759200 6.902738
-15.022800 -13.759200 6.927875
-14.976000 -13.759200 6.945748
-14.929200 -13.759200 6.953352
-14.882400 -13.759200 6.962783
-14.835600 -13.759200 6.980011
-14.788800 -13.759200 6.990001
-14.742000 -13.759200 7.002623
-14.695200 -13.759200 7.020842
-14.648400 -13.759200 7.023736
-14.601600 -13.759200 7.031031
-14.554800 -13.759200 7.031450
-14.508000 -13.759200 7.031450
-14.461200 -13.759200 7.034314
-14.414400 -13.759200 7.039590
-14.367600 -13.759200 7.038279
-14.320800 -13.759200 7.038279
-14.274000 -13.759200 7.039590
-14.227200 -13.759200 7.039590
-14.180400 -13.759200 7.041363
-14.133600 -13.759200 7.047255
-14.086800 -13.759200 7.057289
-14.040000 -13.759200 7.057289
-13.993200 -13.759200 7.060732
-13.946400 -13.759200 7.060732
-13.899600 -13.759200 7.068226
-13.852800 -13.759200 7.068226
-13.806000 -13.759200 7.068966
-13.759200 -13.759200 7.073613
-13.712400 -13.759200 7.066782
-13.665600 -13.759200 7.073613
-13.618800 -13.759200 7.073934
-13.572000 -13.759200 7.074156
-13.525200 -13.759200 7.074156
-13.478400 -13.759200 7.074677
-13.431600 -13.759200 7.086099
-13.384800 -13.759200 7.096498
-13.338000 -13.759200 7.110637
-13.291200 -13.759200 7.166999
-13.244400 -13.759200 7.192497
-13.197600 -13.759200 7.241841
-7.815600 -13.759200 13.070901
-7.768800 -13.759200 13.006608
-7.722000 -13.759200 8.438667
-7.675200 -13.759200 8.349002
-7.628400 -13.759200 8.255579
-7.581600 -13.759200 8.248882
-7.534800 -13.759200 8.248882
-7.488000 -13.759200 8.249666
-7.441200 -13.759200 8.242619
-7.394400 -13.759200 8.207624
-7.347600 -13.759200 8.171057
-7.300800 -13.759200 8.184301
-7.254000 -13.759200 8.138205
-7.207200 -13.759200 8.083087
-7.160400 -13.759200 8.018714
-7.113600 -13.759200 7.991631
-7.066800 -13.759200 7.970857
-7.020000 -13.759200 7.953031
-6.973200 -13.759200 7.947663
-6.926400 -13.759200 7.925610
-6.879600 -13.759200 7.911648
-6.832800 -13.759200 7.899780
-6.786000 -13.759200 7.868757
-6.739200 -13.759200 7.842480
-6.692400 -13.759200 7.832933
-6.645600 -13.759200 7.791322
-6.598800 -13.759200 7.754868
-6.552000 -13.759200 7.734616
-6.505200 -13.759200 7.718587
-6.458400 -13.759200 7.692335
-6.411600 -13.759200 7.705678
-6.364800 -13.759200 7.696975
-6.318000 -13.759200 7.696975
-6.271200 -13.759200 7.682494
-6.224400 -13.759200 7.600765
-6.177600 -13.759200 7.541228
-6.130800 -13.759200 7.541228
-6.084000 -13.759200 7.523365
-6.037200 -13.759200 7.513657
-5.990400 -13.759200 7.486665
-5.943600 -13.759200 7.498618
-5.896800 -13.759200 7.513657
-5.850000 -13.759200 7.531787
-5.803200 -13.759200 7.513946
-5.756400 -13.759200 7.518583
-5.709600 -13.759200 7.503881
-5.662800 -13.759200 7.475358
-5.616000 -13.759200 7.448878
-5.569200 -13.759200 7.422507
-5.522400 -13.759200 7.380930
-5.475600 -13.759200 7.347837
-5.428800 -13.759200 7.341368
-5.382000 -13.759200 7.314156
-5.335200 -13.759200 7.341368
-5.288400 -13.759200 7.342491
-5.241600 -13.759200 7.342491
-5.194800 -13.759200 7.314500
-5.148000 -13.759200 7.309586
-5.101200 -13.759200 7.256850
-5.054400 -13.759200 7.244633
-5.007600 -13.759200 7.229262
-4.960800 -13.759200 7.204829
-4.914000 -13.759200 7.184323
-4.867200 -13.759200 7.176211
-4.820400 -13.759200 7.139202
-4.773600 -13.759200 7.111649
-4.726800 -13.759200 7.111649
-4.680000 -13.759200 7.120812
-4.633200 -13.759200 7.124401
-4.586400 -13.759200 7.131868
-4.539600 -13.759200 7.128777
-4.492800 -13.759200 7.128777
-4.446000 -13.759200 7.124401
-4.399200 -13.759200 7.103297
-4.352400 -13.759200 7.082305
-4.305600 -13.759200 7.075216
-4.258800 -13.759200 7.053005
-4.212000 -13.759200 7.046692
-4.165200 -13.759200 7.004596
-4.118400 -13.759200 6.983591
-4.071600 -13.759200 6.983591
-4.024800 -13.759200 6.983591
-3.978000 -13.759200 6.982944
-3.931200 -13.759200 6.964902
-3.884400 -13.759200 6.973430
-3.837600 -13.759200 7.024651
-3.790800 -13.759200 7.024651
-3.744000 -13.759200 6.984326
-3.697200 -13.759200 6.959678
-3.650400 -13.759200 6.959678
-3.603600 -13.759200 6.956753
-3.556800 -13.759200 6.921784
-3.510000 -13.759200 6.915652
-3.463200 -13.759200 6.901440
-3.416400 -13.759200 6.899797
-3.369600 -13.759200 6.899797
-3.322800 -13.759200 6.889925
-3.276000 -13.759200 6.877744
-3.229200 -13.759200 6.866283
-3.182400 -13.759200 6.866283
-3.135600 -13.759200 6.868593
-3.088800 -13.759200 6.854410
-3.042000 -13.759200 6.837143
-2.995200 -13.759200 6.828162
-2.948400 -13.759200 6.820150
-2.901600 -13.759200 6.826896
-2.854800 -13.759200 6.826896
-2.808000 -13.759200 6.826896
-2.761200 -13.759200 6.851848
-2.714400 -13.759200 6.889417
-2.667600 -13.759200 6.889417
-2.620800 -13.759200 6.869979
-2.574000 -13.759200 6.845468
-2.527200 -13.759200 6.811732
-2.480400 -13.759200 6.796025
-2.433600 -13.759200 6.792811
-2.386800 -13.759200 6.792811
-2.340000 -13.759200 6.785382
-2.293200 -13.759200 6.795109
-2.246400 -13.759200 6.795109
-2.199600 -13.759200 6.808213
-2.152800 -13.759200 6.808213
-2.106000 -13.759200 6.792195
-2.059200 -13.759200 6.782631
-2.012400 -13.759200 6.782583
-1.965600 -13.759200 6.780621
-1.918800 -13.759200 6.805211
-1.872000 -13.759200 6.805211
-1.825200 -13.759200 6.808705
-1.778400 -13.759200 6.810049
-1.731600 -13.759200 6.817145
-1.684800 -13.759200 6.817145
-1.638000 -13.759200 6.829118
-1.591200 -13.759200 6.829526
-1.544400 -13.759200 6.829526
-1.497600 -13.759200 6.841104
-1.450800 -13.759200 6.858593
-1.404000 -13.759200 6.851444
-1.357200 -13.759200 6.858789
-1.310400 -13.759200 6.865301
-1.263600 -13.759200 6.836312
-1.216800 -13.759200 6.827369
-1.170000 -13.759200 6.823287
-1.123200 -13.759200 6.814340
-1.076400 -13.759200 6.782545
-1.029600 -13.759200 6.778362
-0.982800 -13.759200 6.772281
-0.936000 -13.759200 6.762101
-0.889200 -13.759200 6.751910
-0.842400 -13.759200 6.760930
-0.795600 -13.759200 6.760930
-0.748800 -13.759200 6.751910
-0.702000 -13.759200 6.780091
-0.655200 -13.759200 6.795605
-0.608400 -13.759200 6.796300
-0.561600 -13.759200 6.818393
-0.514800 -13.759200 6.810781
-0.468000 -13.759200 6.847376
-0.421200 -13.759200 6.848839
-0.374400 -13.759200 6.850362
-0.327600 -13.759200 6.847376
-0.280800 -13.759200 6.848839
-0.234000 -13.759200 6.848839
-0.187200 -13.759200 6.848125
-0.140400 -13.759200 6.823711
-0.093600 -13.759200 6.812688
-0.046800 -13.759200 6.807644
0.000000 -13.759200 6.810917
0.046800 -13.759200 6.815004
0.093600 -13.759200 6.816314
0.140400 -13.759200 6.824395
0.187200 -13.759200 6.830374
0.234000 -13.759200 6.850782
0.280800 -13.759200 6.851077
0.327600 -13.759200 6.851077
0.374400 -13.759200 6.860428
0.421200 -13.759200 6.865287
0.468000 -13.759200 6.871556
0.514800 -13.759200 6.876345
0.561600 -13.759200 6.903225
0.608400 -13.759200 6.915600
0.655200 -13.759200 6.903225
0.702000 -13.759200 6.903225
0.748800 -13.759200 6.926313
0.795600 -13.759200 6.930527
0.842400 -13.759200 6.950544
0.889200 -13.759200 6.964537
0.936000 -13.759200 7.006625
0.982800 -13.759200 7.009661
1.029600 -13.759200 7.006625
1.076400 -13.759200 6.991159
1.123200 -13.759200 6.980174
1.170000 -13.759200 6.981416
1.216800 -13.759200 6.984725
1.263600 -13.759200 7.024803
1.310400 -13.759200 7.059719
1.357200 -13.759200 7.063424
1.404000 -13.759200 7.063424
1.450800 -13.759200 7.063424
1.497600 -13.759200 7.024803
1.544400 -13.759200 7.005466
1.591200 -13.759200 6.990091
1.638000 -13.759200 6.983138
1.684800 -13.759200 6.979475
1.731600 -13.759200 6.979475
1.778400 -13.759200 7.008521
1.825200 -13.759200 7.028362
1.872000 -13.759200 7.034368
1.918800 -13.759200 7.056344
1.965600 -13.759200 7.047339
2.012400 -13.759200 7.047339
2.059200 -13.759200 7.087031
2.106000 -13.759200 7.116379
2.152800 -13.759200 7.129736
2.199600 -13.759200 7.148438
2.246400 -13.759200 7.220296
2.293200 -13.759200 7.302220
2.340000 -13.759200 7.338481
2.386800 -13.759200 7.353108
2.433600 -13.759200 7.362681
2.480400 -13.759200 7.355379
2.527200 -13.759200 7.338481
2.574000 -13.759200 7.331536
2.620800 -13.759200 7.329127
2.667600 -13.759200 7.331337
2.714400 -13.759200 7.336165
2.761200 -13.759200 7.355663
2.808000 -13.759200 7.359983
2.854800 -13.759200 7.359983
2.901600 -13.759200 7.369012
2.948400 -13.759200 7.373296
2.995200 -13.759200 7.377502
3.042000 -13.759200 7.388856
3.088800 -13.759200 7.410228
3.135600 -13.759200 7.466715
3.182400 -13.759200 7.489004
3.229200 -13.759200 7.501187
3.276000 -13.759200 7.508354
3.322800 -13.759200 7.495421
3.369600 -13.759200 7.508354
3.416400 -13.759200 7.525493
3.463200 -13.759200 7.549422
3.510000 -13.759200 7.618811
3.556800 -13.759200 7.656055
3.603600 -13.759200 7.656055
3.650400 -13.759200 7.647879
3.697200 -13.759200 7.656229
3.744000 -13.759200 7.705509
3.790800 -13.759200 7.687243
3.837600 -13.759200 7.699531
3.884400 -13.759200 7.674351
3.931200 -13.759200 7.720980
3.978000 -13.759200 7.779251
4.024800 -13.759200 7.804123
4.071600 -13.759200 7.814996
4.118400 -13.759200 7.810931
4.165200 -13.759200 7.857380
4.212000 -13.759200 7.877626
4.258800 -13.759200 7.896301
4.305600 -13.759200 7.878615
4.352400 -13.759200 7.882612
4.399200 -13.759200 7.960500
4.446000 -13.759200 8.015440
4.492800 -13.759200 8.031624
4.539600 -13.759200 8.058161
4.586400 -13.759200 8.079138
4.633200 -13.759200 8.105572
4.680000 -13.759200 8.129512
4.726800 -13.759200 8.146643
4.773600 -13.759200 8.274307
4.820400 -13.759200 8.313267
4.867200 -13.759200 8.343595
4.914000 -13.759200 8.348087
4.960800 -13.759200 8.399709
5.007600 -13.759200 8.433932
5.054400 -13.759200 8.443995
5.101200 -13.759200 8.502488
5.148000 -13.759200 8.518923
5.194800 -13.759200 8.573448
5.241600 -13.759200 8.610691
5.288400 -13.759200 8.653919
5.335200 -13.759200 8.680350
5.382000 -13.759200 8.696017
5.428800 -13.759200 8.685668
5.475600 -13.759200 8.685668
5.522400 -13.759200 8.704032
5.569200 -13.759200 8.821167
5.616000 -13.759200 8.941143
5.662800 -13.759200 9.020947
5.709600 -13.759200 9.531793
5.756400 -13.759200 29.388227
5.803200 -13.759200 29.391365
5.850000 -13.759200 29.394360
5.896800 -13.759200 29.398001
5.943600 -13.759200 29.399784
5.990400 -13.759200 29.401717
6.037200 -13.759200 29.402162
6.084000 -13.759200 29.402798
6.130800 -13.759200 29.402888
6.177600 -13.759200 29.403340
6.224400 -13.759200 29.403495
6.271200 -13.759200 29.406690
6.318000 -13.759200 29.408763
6.364800 -13.759200 29.410671
6.411600 -13.759200 29.412360
6.458400 -13.759200 29.412709
6.505200 -13.759200 29.414611
6.552000 -13.759200 29.416812
6.598800 -13.759200 29.416812
12.402000 -13.759200 8.022106
12.448800 -13.759200 7.990306
12.495600 -13.759200 7.987999
12.542400 -13.759200 7.969161
12.589200 -13.759200 7.962395
12.636000 -13.759200 7.956237
12.682800 -13.759200 7.956237
12.729600 -13.759200 7.962457
12.776400 -13.759200 7.969581
12.823200 -13.759200 7.968841
12.870000 -13.759200 7.965079
12.916800 -13.759200 7.973303
12.963600 -13.759200 7.973303
13.010400 -13.759200 7.985913
13.057200 -13.759200 7.973303
13.104000 -13.759200 7.971804
13.150800 -13.759200 7.974942
13.197600 -13.759200 7.981732
13.244400 -13.759200 7.989573
13.291200 -13.759200 7.984260
13.338000 -13.759200 7.981732
13.384800 -13.759200 7.983456
13.431600 -13.759200 7.984090
13.478400 -13.759200 7.983456
13.525200 -13.759200 7.982771
13.572000 -13.759200 7.982771
13.618800 -13.759200 7.984302
13.665600 -13.759200 7.994746
13.712400 -13.759200 8.013835
13.759200 -13.759200 8.024763
13.806000 -13.759200 8.030558
13.852800 -13.759200 8.030558
13.899600 -13.759200 8.024763
13.946400 -13.759200 8.033740
13.993200 -13.759200 8.039692
14.040000 -13.759200 8.045099
14.086800 -13.759200 8.037707
14.133600 -13.759200 8.035577
14.180400 -13.759200 8.037322
14.227200 -13.759200 8.035577
14.274000 -13.759200 8.034777
14.320800 -13.759200 8.006846
14.367600 -13.759200 7.996983
15.069600 -13.759200 6.770957
15.116400 -13.759200 6.758591
15.163200 -13.759200 6.758413
15.210000 -13.759200 6.758413
15.256800 -13.759200 6.756670
15.303600 -13.759200 6.757072
15.350400 -13.759200 6.757072
15.397200 -13.759200 6.757072
15.490800 -13.759200 6.755909
15.537600 -13.759200 6.763636
15.584400 -13.759200 6.756470
15.631200 -13.759200 6.747912
15.678000 -13.759200 6.734545
15.724800 -13.759200 6.682384
16.520400 -13.759200 2.195861
16.660800 -13.759200 1.251863
-18.720000 -13.712400 0.000000
-18.673200 -13.712400 0.000000
-18.626400 -13.712400 0.000000
-18.579600 -13.712400 -7.061887
-18.532800 -13.712400 -7.039580
-18.486000 -13.712400 -7.035953
-18.439200 -13.712400 -7.054399
-18.392400 -13.712400 -7.054399
-18.345600 -13.712400 -7.030932
-18.298800 -13.712400 -7.031829
-18.252000 -13.712400 -7.061530
-18.205200 -13.712400 -7.061530
-18.158400 -13.712400 -7.054399
-18.111600 -13.712400 -7.056282
-18.064800 -13.712400 -7.043622
-18.018000 -13.712400 -7.043622
-17.971200 -13.712400 -7.031506
-17.924400 -13.712400 -7.031506
-17.877600 -13.712400 -7.031506
-17.830800 -13.712400 -7.022899
-17.784000 -13.712400 -7.021351
-17.737200 -13.712400 -7.009174
-17.690400 -13.712400 -7.003004
-17.643600 -13.712400 -7.014475
-17.596800 -13.712400 -7.003004
-17.550000 -13.712400 -7.000110
-17.503200 -13.712400 -6.995815
-17.456400 -13.712400 -6.968264
-17.409600 -13.712400 -6.938750
-17.362800 -13.712400 -6.944599
-17.316000 -13.712400 -6.929718
-17.269200 -13.712400 -6.913427
-17.222400 -13.712400 -6.891873
-17.175600 -13.712400 -6.884988
-17.128800 -13.712400 -6.867527
-17.082000 -13.712400 -6.841420
-17.035200 -13.712400 -6.813456
-16.988400 -13.712400 -6.779255
-16.941600 -13.712400 -6.765707
-15.303600 -13.712400 6.821953
-15.256800 -13.712400 6.835551
-15.210000 -13.712400 6.865351
-15.163200 -13.712400 6.892000
-15.116400 -13.712400 6.902829
-15.069600 -13.712400 6.928965
-15.022800 -13.712400 6.940645
-14.976000 -13.712400 6.952995
-14.929200 -13.712400 6.962130
-14.882400 -13.712400 6.979290
-14.835600 -13.712400 6.988218
-14.788800 -13.712400 6.995937
-14.742000 -13.712400 7.009657
-14.695200 -13.712400 7.021444
-14.648400 -13.712400 7.031450
-14.601600 -13.712400 7.040346
-14.554800 -13.712400 7.042417
-14.508000 -13.712400 7.042212
-14.461200 -13.712400 7.042797
-14.414400 -13.712400 7.043692
-14.367600 -13.712400 7.042797
-14.320800 -13.712400 7.041363
-14.274000 -13.712400 7.041363
-14.227200 -13.712400 7.042335
-14.180400 -13.712400 7.043692
-14.133600 -13.712400 7.047255
-14.086800 -13.712400 7.053448
-14.040000 -13.712400 7.053448
-13.993200 -13.712400 7.057289
-13.946400 -13.712400 7.056135
-13.899600 -13.712400 7.066782
-13.852800 -13.712400 7.066782
-13.806000 -13.712400 7.066782
-13.759200 -13.712400 7.068966
-13.712400 -13.712400 7.066671
-13.665600 -13.712400 7.068451
-13.618800 -13.712400 7.073613
-13.572000 -13.712400 7.074156
-13.525200 -13.712400 7.074677
-13.478400 -13.712400 7.078468
-13.431600 -13.712400 7.093131
-13.384800 -13.712400 7.105823
-13.338000 -13.712400 7.166999
-13.291200 -13.712400 7.219277
-7.862400 -13.712400 13.118157
-7.815600 -13.712400 13.068358
-7.768800 -13.712400 13.006608
-7.722000 -13.712400 8.428953
-7.675200 -13.712400 8.317917
-7.628400 -13.712400 8.207624
-7.581600 -13.712400 8.191657
-7.534800 -13.712400 8.231900
-7.488000 -13.712400 8.242619
-7.441200 -13.712400 8.231900
-7.394400 -13.712400 8.191657
-7.347600 -13.712400 8.144945
-7.300800 -13.712400 8.147796
-7.254000 -13.712400 8.138205
-7.207200 -13.712400 8.056840
-7.160400 -13.712400 8.009615
-7.113600 -13.712400 7.991631
-7.066800 -13.712400 7.971036
-7.020000 -13.712400 7.957335
-6.973200 -13.712400 7.953106
-6.926400 -13.712400 7.946683
-6.879600 -13.712400 7.921439
-6.832800 -13.712400 7.906568
-6.786000 -13.712400 7.882663
-6.739200 -13.712400 7.865970
-6.692400 -13.712400 7.838309
-6.645600 -13.712400 7.789230
-6.598800 -13.712400 7.739338
-6.552000 -13.712400 7.724767
-6.505200 -13.712400 7.719278
-6.458400 -13.712400 7.718587
-6.411600 -13.712400 7.719278
-6.364800 -13.712400 7.717490
-6.318000 -13.712400 7.705678
-6.271200 -13.712400 7.682494
-6.224400 -13.712400 7.598664
-6.177600 -13.712400 7.541228
-6.130800 -13.712400 7.537258
-6.084000 -13.712400 7.523365
-6.037200 -13.712400 7.513946
-5.990400 -13.712400 7.503881
-5.943600 -13.712400 7.503881
-5.896800 -13.712400 7.513657
-5.850000 -13.712400 7.541561
-5.803200 -13.712400 7.531787
-5.756400 -13.712400 7.541561
-5.709600 -13.712400 7.504363
-5.662800 -13.712400 7.471326
-5.616000 -13.712400 7.451299
-5.569200 -13.712400 7.422507
-5.522400 -13.712400 7.380930
-5.475600 -13.712400 7.373302
-5.428800 -13.712400 7.341720
-5.382000 -13.712400 7.341368
-5.335200 -13.712400 7.341720
-5.288400 -13.712400 7.347837
-5.241600 -13.712400 7.342491
-5.194800 -13.712400 7.323538
-5.148000 -13.712400 7.303148
-5.101200 -13.712400 7.280153
-5.054400 -13.712400 7.253635
-5.007600 -13.712400 7.239631
-4.960800 -13.712400 7.205425
-4.914000 -13.712400 7.177961
-4.867200 -13.712400 7.174508
-4.820400 -13.712400 7.125746
-4.773600 -13.712400 7.120812
-4.726800 -13.712400 7.122829
-4.680000 -13.712400 7.125390
-4.633200 -13.712400 7.133834
-4.586400 -13.712400 7.149503
-4.539600 -13.712400 7.141445
-4.492800 -13.712400 7.131868
-4.446000 -13.712400 7.125947
-4.399200 -13.712400 7.103297
-4.352400 -13.712400 7.082305
-4.305600 -13.712400 7.075216
-4.258800 -13.712400 7.053791
-4.212000 -13.712400 7.040723
-4.165200 -13.712400 7.001509
-4.118400 -13.712400 6.980541
-4.071600 -13.712400 6.973430
-4.024800 -13.712400 6.983591
-3.978000 -13.712400 6.984326
-3.931200 -13.712400 6.981893
-3.884400 -13.712400 6.981893
-3.837600 -13.712400 7.016200
-3.790800 -13.712400 7.016200
-3.744000 -13.712400 6.984326
-3.697200 -13.712400 6.958837
-3.650400 -13.712400 6.956753
-3.603600 -13.712400 6.943961
-3.556800 -13.712400 6.943961
-3.510000 -13.712400 6.921144
-3.463200 -13.712400 6.920974
-3.416400 -13.712400 6.899963
-3.369600 -13.712400 6.918607
-3.322800 -13.712400 6.898254
-3.276000 -13.712400 6.885719
-3.229200 -13.712400 6.866283
-3.182400 -13.712400 6.854410
-3.135600 -13.712400 6.866283
-3.088800 -13.712400 6.853776
-3.042000 -13.712400 6.832773
-2.995200 -13.712400 6.819163
-2.948400 -13.712400 6.820150
-2.901600 -13.712400 6.839278
-2.854800 -13.712400 6.842671
-2.808000 -13.712400 6.851848
-2.761200 -13.712400 6.866086
-2.714400 -13.712400 6.909571
-2.667600 -13.712400 6.909571
-2.620800 -13.712400 6.886807
-2.574000 -13.712400 6.866086
-2.527200 -13.712400 6.809908
-2.480400 -13.712400 6.795109
-2.433600 -13.712400 6.782520
-2.386800 -13.712400 6.779516
-2.340000 -13.712400 6.782520
-2.293200 -13.712400 6.792811
-2.246400 -13.712400 6.795109
-2.199600 -13.712400 6.817340
-2.152800 -13.712400 6.825167
-2.106000 -13.712400 6.826857
-2.059200 -13.712400 6.816124
-2.012400 -13.712400 6.809099
-1.965600 -13.712400 6.792195
-1.918800 -13.712400 6.809099
-1.872000 -13.712400 6.809099
-1.825200 -13.712400 6.809099
-1.778400 -13.712400 6.816124
-1.731600 -13.712400 6.830455
-1.684800 -13.712400 6.829118
-1.638000 -13.712400 6.829526
-1.591200 -13.712400 6.841104
-1.544400 -13.712400 6.830455
-1.497600 -13.712400 6.858593
-1.450800 -13.712400 6.863479
-1.404000 -13.712400 6.858789
-1.357200 -13.712400 6.863479
-1.310400 -13.712400 6.863479
-1.263600 -13.712400 6.815262
-1.216800 -13.712400 6.823287
-1.170000 -13.712400 6.816490
-1.123200 -13.712400 6.782545
-1.076400 -13.712400 6.778945
-1.029600 -13.712400 6.772281
-0.982800 -13.712400 6.762101
-0.936000 -13.712400 6.761825
-0.889200 -13.712400 6.751910
-0.842400 -13.712400 6.751910
-0.795600 -13.712400 6.751910
-0.748800 -13.712400 6.759784
-0.702000 -13.712400 6.780091
-0.655200 -13.712400 6.801579
-0.608400 -13.712400 6.810781
-0.561600 -13.712400 6.826724
-0.514800 -13.712400 6.818393
-0.468000 -13.712400 6.848839
-0.421200 -13.712400 6.848839
-0.374400 -13.712400 6.850362
-0.327600 -13.712400 6.821005
-0.280800 -13.712400 6.845982
-0.234000 -13.712400 6.845982
-0.187200 -13.712400 6.849880
-0.140400 -13.712400 6.848125
-0.093600 -13.712400 6.815004
-0.046800 -13.712400 6.807644
0.000000 -13.712400 6.812688
0.046800 -13.712400 6.818933
0.093600 -13.712400 6.818933
0.140400 -13.712400 6.824395
0.187200 -13.712400 6.830374
0.234000 -13.712400 6.851077
0.280800 -13.712400 6.854623
0.327600 -13.712400 6.860428
0.374400 -13.712400 6.871556
0.421200 -13.712400 6.874502
0.468000 -13.712400 6.876345
0.514800 -13.712400 6.887518
0.561600 -13.712400 6.903225
0.608400 -13.712400 6.915600
0.655200 -13.712400 6.915600
0.702000 -13.712400 6.903225
0.748800 -13.712400 6.930310
0.795600 -13.712400 6.936140
0.842400 -13.712400 6.957016
0.889200 -13.712400 6.990233
0.936000 -13.712400 7.014364
0.982800 -13.712400 7.019001
1.029600 -13.712400 7.023318
1.076400 -13.712400 7.002002
1.123200 -13.712400 6.981416
1.170000 -13.712400 6.984725
1.216800 -13.712400 7.002002
1.263600 -13.712400 7.037688
1.310400 -13.712400 7.073548
1.357200 -13.712400 7.091596
1.404000 -13.712400 7.091596
1.450800 -13.712400 7.095339
1.497600 -13.712400 7.068523
1.544400 -13.712400 6.990091
1.591200 -13.712400 6.983138
1.638000 -13.712400 6.977612
1.684800 -13.712400 6.977612
1.731600 -13.712400 6.992771
1.778400 -13.712400 7.009791
1.825200 -13.712400 7.028362
1.872000 -13.712400 7.036638
1.918800 -13.712400 7.089656
1.965600 -13.712400 7.065456
2.012400 -13.712400 7.064498
2.059200 -13.712400 7.090219
2.106000 -13.712400 7.117125
2.152800 -13.712400 7.148438
2.199600 -13.712400 7.156062
2.246400 -13.712400 7.220296
2.293200 -13.712400 7.313732
2.340000 -13.712400 7.344965
2.386800 -13.712400 7.353108
2.433600 -13.712400 7.362681
2.480400 -13.712400 7.355379
2.527200 -13.712400 7.338481
2.574000 -13.712400 7.331536
2.620800 -13.712400 7.331337
2.667600 -13.712400 7.331536
2.714400 -13.712400 7.346370
2.761200 -13.712400 7.346370
2.808000 -13.712400 7.359983
2.854800 -13.712400 7.360614
2.901600 -13.712400 7.373296
2.948400 -13.712400 7.375252
2.995200 -13.712400 7.386136
3.042000 -13.712400 7.390718
3.088800 -13.712400 7.410228
3.135600 -13.712400 7.434973
3.182400 -13.712400 7.434973
3.229200 -13.712400 7.458232
3.276000 -13.712400 7.466715
3.322800 -13.712400 7.466715
3.369600 -13.712400 7.495421
3.416400 -13.712400 7.525493
3.463200 -13.712400 7.549422
3.510000 -13.712400 7.618811
3.556800 -13.712400 7.656055
3.603600 -13.712400 7.656055
3.650400 -13.712400 7.630958
3.697200 -13.712400 7.630958
3.744000 -13.712400 7.656229
3.790800 -13.712400 7.674351
3.837600 -13.712400 7.699531
3.884400 -13.712400 7.680994
3.931200 -13.712400 7.728819
3.978000 -13.712400 7.779251
4.024800 -13.712400 7.802007
4.071600 -13.712400 7.803416
4.118400 -13.712400 7.802007
4.165200 -13.712400 7.810931
4.212000 -13.712400 7.850225
4.258800 -13.712400 7.860538
4.305600 -13.712400 7.860538
4.352400 -13.712400 7.874072
4.399200 -13.712400 7.896486
4.446000 -13.712400 7.977608
4.492800 -13.712400 7.982067
4.539600 -13.712400 8.040104
4.586400 -13.712400 8.074640
4.633200 -13.712400 8.096461
4.680000 -13.712400 8.122563
4.726800 -13.712400 8.122563
4.773600 -13.712400 8.220380
4.820400 -13.712400 8.288350
4.867200 -13.712400 8.296437
4.914000 -13.712400 8.317698
4.960800 -13.712400 8.399709
5.007600 -13.712400 8.434203
5.054400 -13.712400 8.443995
5.101200 -13.712400 8.476647
5.148000 -13.712400 8.516062
5.194800 -13.712400 8.540335
5.241600 -13.712400 8.583012
5.288400 -13.712400 8.630439
5.335200 -13.712400 8.676920
5.382000 -13.712400 8.690074
5.428800 -13.712400 8.685668
5.475600 -13.712400 8.696017
5.522400 -13.712400 8.767209
5.569200 -13.712400 8.838352
5.616000 -13.712400 8.918538
5.662800 -13.712400 9.004586
5.709600 -13.712400 9.254856
5.756400 -13.712400 29.387996
5.803200 -13.712400 29.391886
5.850000 -13.712400 29.398001
5.896800 -13.712400 29.401585
5.943600 -13.712400 29.403483
5.990400 -13.712400 29.403944
6.037200 -13.712400 29.405391
6.084000 -13.712400 29.405540
6.130800 -13.712400 29.405712
6.177600 -13.712400 29.407777
6.224400 -13.712400 29.408763
6.271200 -13.712400 29.412709
6.318000 -13.712400 29.413103
6.364800 -13.712400 29.416339
6.411600 -13.712400 29.416771
6.458400 -13.712400 29.417341
6.505200 -13.712400 29.417800
6.552000 -13.712400 29.417871
6.598800 -13.712400 29.417341
12.495600 -13.712400 7.990306
12.542400 -13.712400 7.970041
12.589200 -13.712400 7.968841
12.636000 -13.712400 7.957548
12.682800 -13.712400 7.961760
12.729600 -13.712400 7.968841
12.776400 -13.712400 7.979012
12.823200 -13.712400 7.979012
12.870000 -13.712400 7.988999
12.916800 -13.712400 7.990671
12.963600 -13.712400 7.990671
13.010400 -13.712400 7.993033
13.057200 -13.712400 7.984260
13.104000 -13.712400 7.976662
13.150800 -13.712400 7.976662
13.197600 -13.712400 7.978638
13.244400 -13.712400 7.989573
13.291200 -13.712400 7.981732
13.338000 -13.712400 7.981187
13.384800 -13.712400 7.983456
13.431600 -13.712400 7.989573
13.478400 -13.712400 8.002930
13.525200 -13.712400 8.002930
13.572000 -13.712400 7.997618
13.618800 -13.712400 8.013835
13.665600 -13.712400 8.015630
13.712400 -13.712400 8.015630
13.759200 -13.712400 8.030204
13.806000 -13.712400 8.033057
13.852800 -13.712400 8.032606
13.899600 -13.712400 8.031951
13.946400 -13.712400 8.036472
13.993200 -13.712400 8.039692
14.040000 -13.712400 8.041291
14.086800 -13.712400 8.039692
14.133600 -13.712400 8.037322
14.180400 -13.712400 8.037707
14.227200 -13.712400 8.037322
14.274000 -13.712400 8.035577
14.320800 -13.712400 8.034088
14.367600 -13.712400 8.016921
15.069600 -13.712400 6.830738
15.116400 -13.712400 6.815930
15.163200 -13.712400 6.793254
15.210000 -13.712400 6.782403
15.256800 -13.712400 6.758591
15.303600 -13.712400 6.758591
15.350400 -13.712400 6.757072
15.397200 -13.712400 6.756470
15.444000 -13.712400 6.756470
15.490800 -13.712400 6.747912
15.537600 -13.712400 6.760034
15.584400 -13.712400 6.756470
15.631200 -13.712400 6.753678
15.678000 -13.712400 6.743060
15.724800 -13.712400 6.734709
15.771600 -13.712400 6.682384
16.473600 -13.712400 2.635605
16.520400 -13.712400 2.281197
16.567200 -13.712400 2.090574
16.614000 -13.712400 1.726741
16.660800 -13.712400 1.471880
-18.720000 -13.665600 0.000000
-18.673200 -13.665600 0.000000
-18.626400 -13.665600 0.000000
-18.579600 -13.665600 -7.052181
-18.532800 -13.665600 -7.052181
-18.486000 -13.665600 -7.064121
-18.439200 -13.665600 -7.064121
-18.392400 -13.665600 -7.065282
-18.345600 -13.665600 -7.035953
-18.298800 -13.665600 -7.031829
-18.252000 -13.665600 -7.054399
-18.205200 -13.665600 -7.037798
-18.158400 -13.665600 -7.031506
-18.111600 -13.665600 -7.037798
-18.064800 -13.665600 -7.037798
-18.018000 -13.665600 -7.040514
-17.971200 -13.665600 -7.037798
-17.924400 -13.665600 -7.035941
-17.877600 -13.665600 -7.035941
-17.830800 -13.665600 -7.035941
-17.784000 -13.665600 -7.030935
-17.737200 -13.665600 -7.009709
-17.690400 -13.665600 -7.009174
-17.643600 -13.665600 -7.009709
-17.596800 -13.665600 -6.978293
-17.550000 -13.665600 -6.978293
-17.503200 -13.665600 -6.974628
-17.456400 -13.665600 -6.949892
-17.409600 -13.665600 -6.944599
-17.362800 -13.665600 -6.946183
-17.316000 -13.665600 -6.934407
-17.269200 -13.665600 -6.929718
-17.222400 -13.665600 -6.895912
-17.175600 -13.665600 -6.884988
-17.128800 -13.665600 -6.869621
-17.082000 -13.665600 -6.842049
-17.035200 -13.665600 -6.813456
-16.988400 -13.665600 -6.773839
-16.941600 -13.665600 -6.749850
-15.303600 -13.665600 6.830768
-15.256800 -13.665600 6.858586
-15.210000 -13.665600 6.892000
-15.163200 -13.665600 6.896817
-15.116400 -13.665600 6.926667
-15.069600 -13.665600 6.935629
-15.022800 -13.665600 6.952759
-14.976000 -13.665600 6.958220
-14.929200 -13.665600 6.974747
-14.882400 -13.665600 6.987152
-14.835600 -13.665600 6.999413
-14.788800 -13.665600 7.012469
-14.742000 -13.665600 7.021444
-14.695200 -13.665600 7.031528
-14.648400 -13.665600 7.040346
-14.601600 -13.665600 7.043915
-14.554800 -13.665600 7.045070
-14.508000 -13.665600 7.044560
-14.461200 -13.665600 7.044560
-14.414400 -13.665600 7.044560
-14.367600 -13.665600 7.045933
-14.320800 -13.665600 7.043692
-14.274000 -13.665600 7.041363
-14.227200 -13.665600 7.042335
-14.180400 -13.665600 7.043692
-14.133600 -13.665600 7.048770
-14.086800 -13.665600 7.050996
-14.040000 -13.665600 7.050996
-13.993200 -13.665600 7.050996
-13.946400 -13.665600 7.050996
-13.899600 -13.665600 7.058187
-13.852800 -13.665600 7.067356
-13.806000 -13.665600 7.068966
-13.759200 -13.665600 7.073613
-13.712400 -13.665600 7.073613
-13.665600 -13.665600 7.074156
-13.618800 -13.665600 7.078428
-13.572000 -13.665600 7.089600
-13.525200 -13.665600 7.093131
-13.478400 -13.665600 7.096498
-13.431600 -13.665600 7.101306
-13.384800 -13.665600 7.145755
-13.338000 -13.665600 7.192497
-13.291200 -13.665600 7.254117
-7.815600 -13.665600 13.075314
-7.768800 -13.665600 13.006608
-7.722000 -13.665600 8.397879
-7.675200 -13.665600 8.238055
-7.628400 -13.665600 4.974974
-7.581600 -13.665600 8.126421
-7.534800 -13.665600 8.171057
-7.488000 -13.665600 8.207624
-7.441200 -13.665600 8.191657
-7.394400 -13.665600 8.144945
-7.347600 -13.665600 8.056840
-7.300800 -13.665600 8.135564
-7.254000 -13.665600 8.106950
-7.207200 -13.665600 8.087044
-7.160400 -13.665600 8.045302
-7.113600 -13.665600 8.018714
-7.066800 -13.665600 7.992738
-7.020000 -13.665600 7.974180
-6.973200 -13.665600 7.971036
-6.926400 -13.665600 7.956897
-6.879600 -13.665600 7.947663
-6.832800 -13.665600 7.921439
-6.786000 -13.665600 7.903401
-6.739200 -13.665600 7.899780
-6.692400 -13.665600 7.850540
-6.645600 -13.665600 7.791322
-6.598800 -13.665600 7.741767
-6.552000 -13.665600 7.724767
-6.505200 -13.665600 7.724767
-6.458400 -13.665600 7.734616
-6.411600 -13.665600 7.748322
-6.364800 -13.665600 7.748011
-6.318000 -13.665600 7.717490
-6.271200 -13.665600 7.692335
-6.224400 -13.665600 7.598664
-6.177600 -13.665600 7.541228
-6.130800 -13.665600 7.523365
-6.084000 -13.665600 7.515633
-6.037200 -13.665600 7.505781
-5.990400 -13.665600 7.483412
-5.943600 -13.665600 7.486665
-5.896800 -13.665600 7.503881
-5.850000 -13.665600 7.529301
-5.803200 -13.665600 7.531787
-5.756400 -13.665600 7.529301
-5.709600 -13.665600 7.503881
-5.662800 -13.665600 7.470054
-5.616000 -13.665600 7.451299
-5.569200 -13.665600 7.402890
-5.522400 -13.665600 7.380245
-5.475600 -13.665600 7.356885
-5.428800 -13.665600 7.339637
-5.382000 -13.665600 7.329856
-5.335200 -13.665600 7.334814
-5.288400 -13.665600 7.342491
-5.241600 -13.665600 7.330227
-5.194800 -13.665600 7.300023
-5.148000 -13.665600 7.256074
-5.101200 -13.665600 7.253635
-5.054400 -13.665600 7.244029
-5.007600 -13.665600 7.229262
-4.960800 -13.665600 7.176211
-4.914000 -13.665600 7.164937
-4.867200 -13.665600 7.139291
-4.820400 -13.665600 7.123953
-4.773600 -13.665600 7.120812
-4.726800 -13.665600 7.125390
-4.680000 -13.665600 7.128777
-4.633200 -13.665600 7.149503
-4.586400 -13.665600 7.154257
-4.539600 -13.665600 7.154211
-4.492800 -13.665600 7.141445
-4.446000 -13.665600 7.128777
-4.399200 -13.665600 7.103297
-4.352400 -13.665600 7.081436
-4.305600 -13.665600 7.062386
-4.258800 -13.665600 7.052763
-4.212000 -13.665600 7.029404
-4.165200 -13.665600 7.001509
-4.118400 -13.665600 6.987323
-4.071600 -13.665600 6.987323
-4.024800 -13.665600 6.992712
-3.978000 -13.665600 6.999948
-3.931200 -13.665600 6.993964
-3.884400 -13.665600 6.999948
-3.837600 -13.665600 7.029425
-3.790800 -13.665600 7.024651
-3.744000 -13.665600 6.999948
-3.697200 -13.665600 6.958837
-3.650400 -13.665600 6.943194
-3.603600 -13.665600 6.943194
-3.556800 -13.665600 6.943961
-3.510000 -13.665600 6.933933
-3.463200 -13.665600 6.921144
-3.416400 -13.665600 6.919557
-3.369600 -13.665600 6.933933
-3.322800 -13.665600 6.921144
-3.276000 -13.665600 6.897563
-3.229200 -13.665600 6.877517
-3.182400 -13.665600 6.867086
-3.135600 -13.665600 6.867086
-3.088800 -13.665600 6.853221
-3.042000 -13.665600 6.820008
-2.995200 -13.665600 6.804230
-2.948400 -13.665600 6.819163
-2.901600 -13.665600 6.851848
-2.854800 -13.665600 6.853221
-2.808000 -13.665600 6.862485
-2.761200 -13.665600 6.869979
-2.714400 -13.665600 6.909571
-2.667600 -13.665600 6.892269
-2.620800 -13.665600 6.869035
-2.574000 -13.665600 6.828977
-2.527200 -13.665600 6.796025
-2.480400 -13.665600 6.794994
-2.433600 -13.665600 6.782520
-2.386800 -13.665600 6.782520
-2.340000 -13.665600 6.782754
-2.293200 -13.665600 6.795109
-2.246400 -13.665600 6.796336
-2.199600 -13.665600 6.817340
-2.152800 -13.665600 6.825167
-2.106000 -13.665600 6.831693
-2.059200 -13.665600 6.826857
-2.012400 -13.665600 6.825167
-1.965600 -13.665600 6.809099
-1.918800 -13.665600 6.810946
-1.872000 -13.665600 6.810946
-1.825200 -13.665600 6.810049
-1.778400 -13.665600 6.810946
-1.731600 -13.665600 6.821537
-1.684800 -13.665600 6.821537
-1.638000 -13.665600 6.829118
-1.591200 -13.665600 6.830455
-1.544400 -13.665600 6.829118
-1.497600 -13.665600 6.851444
-1.450800 -13.665600 6.863479
-1.404000 -13.665600 6.858789
-1.357200 -13.665600 6.858789
-1.310400 -13.665600 6.834933
-1.263600 -13.665600 6.815262
-1.216800 -13.665600 6.823287
-1.170000 -13.665600 6.814340
-1.123200 -13.665600 6.770732
-1.076400 -13.665600 6.770192
-1.029600 -13.665600 6.762101
-0.982800 -13.665600 6.762101
-0.936000 -13.665600 6.761825
-0.889200 -13.665600 6.750431
-0.842400 -13.665600 6.750431
-0.795600 -13.665600 6.743131
-0.748800 -13.665600 6.751910
-0.702000 -13.665600 6.787940
-0.655200 -13.665600 6.814379
-0.608400 -13.665600 6.836481
-0.561600 -13.665600 6.846909
-0.514800 -13.665600 6.848839
-0.468000 -13.665600 6.864521
-0.421200 -13.665600 6.864521
-0.374400 -13.665600 6.856826
-0.327600 -13.665600 6.845982
-0.280800 -13.665600 6.845982
-0.234000 -13.665600 6.845982
-0.187200 -13.665600 6.849880
-0.140400 -13.665600 6.849880
-0.093600 -13.665600 6.821005
-0.046800 -13.665600 6.810231
0.000000 -13.665600 6.812688
0.046800 -13.665600 6.823711
0.093600 -13.665600 6.824395
0.140400 -13.665600 6.832406
0.187200 -13.665600 6.832406
0.234000 -13.665600 6.851077
0.280800 -13.665600 6.851077
0.327600 -13.665600 6.860428
0.374400 -13.665600 6.873903
0.421200 -13.665600 6.876345
0.468000 -13.665600 6.888662
0.514800 -13.665600 6.903225
0.561600 -13.665600 6.915600
0.608400 -13.665600 6.930310
0.655200 -13.665600 6.930527
0.702000 -13.665600 6.930310
0.748800 -13.665600 6.930527
0.795600 -13.665600 6.938653
0.842400 -13.665600 6.961234
0.889200 -13.665600 7.012264
0.936000 -13.665600 7.019001
0.982800 -13.665600 7.019001
1.029600 -13.665600 7.019001
1.076400 -13.665600 7.015883
1.123200 -13.665600 6.981416
1.170000 -13.665600 6.999655
1.216800 -13.665600 7.002002
1.263600 -13.665600 7.037688
1.310400 -13.665600 7.073060
1.357200 -13.665600 7.091596
1.404000 -13.665600 7.091596
1.450800 -13.665600 7.095339
1.497600 -13.665600 7.073060
1.544400 -13.665600 6.983138
1.591200 -13.665600 6.977612
1.638000 -13.665600 6.977612
1.684800 -13.665600 6.979475
1.731600 -13.665600 7.009791
1.778400 -13.665600 7.028362
1.825200 -13.665600 7.034368
1.872000 -13.665600 7.075141
1.918800 -13.665600 7.122365
1.965600 -13.665600 7.117125
2.012400 -13.665600 7.073547
2.059200 -13.665600 7.095330
2.106000 -13.665600 7.117125
2.152800 -13.665600 7.147572
2.199600 -13.665600 7.180968
2.246400 -13.665600 7.233082
2.293200 -13.665600 7.313732
2.340000 -13.665600 7.343789
2.386800 -13.665600 7.344965
2.433600 -13.665600 7.364183
2.480400 -13.665600 7.362681
2.527200 -13.665600 7.337030
2.574000 -13.665600 7.333520
2.620800 -13.665600 7.335587
2.667600 -13.665600 7.337030
2.714400 -13.665600 7.363356
2.761200 -13.665600 7.358739
2.808000 -13.665600 7.359983
2.854800 -13.665600 7.388856
2.901600 -13.665600 7.386136
2.948400 -13.665600 7.388856
2.995200 -13.665600 7.390718
3.042000 -13.665600 7.403311
3.088800 -13.665600 7.434973
3.135600 -13.665600 7.465366
3.182400 -13.665600 7.487315
3.229200 -13.665600 7.487315
3.276000 -13.665600 7.487315
3.322800 -13.665600 7.487315
3.369600 -13.665600 7.508354
3.416400 -13.665600 7.529084
3.463200 -13.665600 7.556024
3.510000 -13.665600 7.618811
3.556800 -13.665600 7.641372
3.603600 -13.665600 7.641372
3.650400 -13.665600 7.618811
3.697200 -13.665600 7.620590
3.744000 -13.665600 7.624265
3.790800 -13.665600 7.624265
3.837600 -13.665600 7.674351
3.884400 -13.665600 7.692644
3.931200 -13.665600 7.728316
3.978000 -13.665600 7.766876
4.024800 -13.665600 7.797548
4.071600 -13.665600 7.804123
4.118400 -13.665600 7.804123
4.165200 -13.665600 7.810931
4.212000 -13.665600 7.837087
4.258800 -13.665600 7.845877
4.305600 -13.665600 7.849050
4.352400 -13.665600 7.860538
4.399200 -13.665600 7.882612
4.446000 -13.665600 7.965342
4.492800 -13.665600 7.967612
4.539600 -13.665600 8.031624
4.586400 -13.665600 8.058161
4.633200 -13.665600 8.065816
4.680000 -13.665600 8.079261
4.726800 -13.665600 8.079261
4.773600 -13.665600 8.187963
4.820400 -13.665600 8.277804
4.867200 -13.665600 8.284634
4.914000 -13.665600 8.296437
4.960800 -13.665600 8.345180
5.007600 -13.665600 8.429233
5.054400 -13.665600 8.436774
5.101200 -13.665600 8.443719
5.148000 -13.665600 8.511404
5.194800 -13.665600 8.518923
5.241600 -13.665600 8.571060
5.288400 -13.665600 8.626467
5.335200 -13.665600 8.669142
5.382000 -13.665600 8.685668
5.428800 -13.665600 8.685668
5.475600 -13.665600 8.704032
5.522400 -13.665600 8.776492
5.569200 -13.665600 8.835170
5.616000 -13.665600 8.867330
5.662800 -13.665600 8.835170
5.709600 -13.665600 9.178337
5.756400 -13.665600 23.175562
5.803200 -13.665600 29.391886
5.850000 -13.665600 29.399015
5.896800 -13.665600 29.403340
5.943600 -13.665600 29.405391
5.990400 -13.665600 29.405845
6.037200 -13.665600 29.406325
6.084000 -13.665600 29.407275
6.130800 -13.665600 29.407939
6.177600 -13.665600 29.412360
6.224400 -13.665600 29.414611
6.271200 -13.665600 29.417750
6.318000 -13.665600 29.418502
6.364800 -13.665600 29.422096
6.411600 -13.665600 29.421534
6.458400 -13.665600 29.425629
6.505200 -13.665600 29.425635
6.552000 -13.665600 29.425635
6.598800 -13.665600 29.425547
12.495600 -13.665600 8.003710
12.542400 -13.665600 7.998355
12.589200 -13.665600 7.979012
12.636000 -13.665600 7.970041
12.682800 -13.665600 7.970041
12.729600 -13.665600 7.974972
12.776400 -13.665600 8.006594
12.823200 -13.665600 8.006594
12.870000 -13.665600 8.006594
12.916800 -13.665600 8.006594
12.963600 -13.665600 8.003138
13.010400 -13.665600 7.998279
13.057200 -13.665600 7.990671
13.104000 -13.665600 7.985913
13.150800 -13.665600 7.984260
13.197600 -13.665600 7.981732
13.244400 -13.665600 7.990426
13.291200 -13.665600 7.984260
13.338000 -13.665600 7.981732
13.384800 -13.665600 7.989573
13.431600 -13.665600 7.990426
13.478400 -13.665600 8.004429
13.525200 -13.665600 8.008386
13.572000 -13.665600 8.015630
13.618800 -13.665600 8.024763
13.665600 -13.665600 8.030204
13.712400 -13.665600 8.030204
13.759200 -13.665600 8.031617
13.806000 -13.665600 8.035491
13.852800 -13.665600 8.035491
13.899600 -13.665600 8.033057
13.946400 -13.665600 8.036472
13.993200 -13.665600 8.039692
14.040000 -13.665600 8.050029
14.086800 -13.665600 8.050029
14.133600 -13.665600 8.050029
14.180400 -13.665600 8.052256
14.227200 -13.665600 8.050029
14.274000 -13.665600 8.039153
14.320800 -13.665600 8.037322
14.367600 -13.665600 8.034777
15.116400 -13.665600 6.843590
15.163200 -13.665600 6.802283
15.210000 -13.665600 6.796071
15.256800 -13.665600 6.789610
15.303600 -13.665600 6.775380
15.350400 -13.665600 6.767436
15.397200 -13.665600 6.756670
15.444000 -13.665600 6.753931
15.490800 -13.665600 6.753678
15.537600 -13.665600 6.767436
15.631200 -13.665600 6.753931
15.678000 -13.665600 6.746524
15.724800 -13.665600 6.743060
15.771600 -13.665600 6.736254
15.818400 -13.665600 6.703425
16.567200 -13.665600 2.168332
16.614000 -13.665600 1.848611
16.660800 -13.665600 1.566673
-18.720000 -13.618800 0.000000
-18.673200 -13.618800 0.000000
-18.626400 -13.618800 0.000000
-18.579600 -13.618800 -7.074820
-18.532800 -13.618800 -7.063130
-18.486000 -13.618800 -7.063130
-18.439200 -13.618800 -7.064121
-18.392400 -13.618800 -7.065994
-18.345600 -13.618800 -7.063130
-18.298800 -13.618800 -7.061530
-18.252000 -13.618800 -7.063527
-18.205200 -13.618800 -7.061530
-18.158400 -13.618800 -7.058512
-18.111600 -13.618800 -7.061530
-18.064800 -13.618800 -7.056282
-18.018000 -13.618800 -7.056282
-17.971200 -13.618800 -7.055274
-17.924400 -13.618800 -7.043622
-17.877600 -13.618800 -7.043622
-17.830800 -13.618800 -7.040514
-17.784000 -13.618800 -7.030935
-17.737200 -13.618800 -7.009709
-17.690400 -13.618800 -7.009709
-17.643600 -13.618800 -7.021351
-17.596800 -13.618800 -7.009174
-17.550000 -13.618800 -7.004771
-17.503200 -13.618800 -6.995815
-17.456400 -13.618800 -6.974628
-17.409600 -13.618800 -6.949892
-17.362800 -13.618800 -6.949892
-17.316000 -13.618800 -6.940936
-17.269200 -13.618800 -6.930486
-17.222400 -13.618800 -6.895912
-17.175600 -13.618800 -6.877035
-17.128800 -13.618800 -6.867527
-17.082000 -13.618800 -6.839422
-17.035200 -13.618800 -6.779255
-16.988400 -13.618800 -6.739236
-16.941600 -13.618800 -6.714028
-15.350400 -13.618800 6.851689
-15.303600 -13.618800 6.865083
-15.256800 -13.618800 6.895426
-15.210000 -13.618800 6.919690
-15.163200 -13.618800 6.922450
-15.116400 -13.618800 6.940645
-15.069600 -13.618800 6.953352
-15.022800 -13.618800 6.961076
-14.976000 -13.618800 6.968800
-14.929200 -13.618800 6.983866
-14.882400 -13.618800 6.992875
-14.835600 -13.618800 7.009657
-14.788800 -13.618800 7.017673
-14.742000 -13.618800 7.021444
-14.695200 -13.618800 7.031528
-14.648400 -13.618800 7.038284
-14.601600 -13.618800 7.043915
-14.554800 -13.618800 7.045070
-14.508000 -13.618800 7.044560
-14.461200 -13.618800 7.045933
-14.414400 -13.618800 7.045933
-14.367600 -13.618800 7.047411
-14.320800 -13.618800 7.047411
-14.274000 -13.618800 7.047411
-14.227200 -13.618800 7.047255
-14.180400 -13.618800 7.047255
-14.133600 -13.618800 7.048864
-14.086800 -13.618800 7.059318
-14.040000 -13.618800 7.051895
-13.993200 -13.618800 7.050996
-13.946400 -13.618800 7.050996
-13.899600 -13.618800 7.058187
-13.852800 -13.618800 7.063394
-13.806000 -13.618800 7.067356
-13.759200 -13.618800 7.070133
-13.712400 -13.618800 7.070133
-13.665600 -13.618800 7.074156
-13.618800 -13.618800 7.078428
-13.572000 -13.618800 7.089600
-13.525200 -13.618800 7.096498
-13.478400 -13.618800 7.110637
-13.431600 -13.618800 7.144075
-13.384800 -13.618800 7.186642
-13.338000 -13.618800 7.247672
-7.815600 -13.618800 13.078729
-7.768800 -13.618800 12.986069
-7.722000 -13.618800 8.317917
-7.675200 -13.618800 4.957690
-7.628400 -13.618800 4.824665
-7.581600 -13.618800 4.824665
-7.534800 -13.618800 4.885030
-7.488000 -13.618800 8.023566
-7.441200 -13.618800 8.112352
-7.394400 -13.618800 8.056840
-7.347600 -13.618800 8.045468
-7.300800 -13.618800 8.073456
-7.254000 -13.618800 8.106950
-7.207200 -13.618800 8.106950
-7.160400 -13.618800 8.056840
-7.113600 -13.618800 8.054276
-7.066800 -13.618800 8.047157
-7.020000 -13.618800 8.054276
-6.973200 -13.618800 8.012916
-6.926400 -13.618800 7.993042
-6.879600 -13.618800 7.993042
-6.832800 -13.618800 7.953106
-6.786000 -13.618800 7.921112
-6.739200 -13.618800 7.906568
-6.692400 -13.618800 7.850540
-6.645600 -13.618800 7.791322
-6.598800 -13.618800 7.753813
-6.552000 -13.618800 7.734616
-6.505200 -13.618800 7.753813
-6.458400 -13.618800 7.756890
-6.411600 -13.618800 7.759529
-6.364800 -13.618800 7.753031
-6.318000 -13.618800 7.719278
-6.271200 -13.618800 7.682494
-6.224400 -13.618800 7.582931
-6.177600 -13.618800 7.541228
-6.130800 -13.618800 7.515633
-6.084000 -13.618800 7.505781
-6.037200 -13.618800 7.491804
-5.990400 -13.618800 7.481092
-5.943600 -13.618800 7.481092
-5.896800 -13.618800 7.486665
-5.850000 -13.618800 7.503881
-5.803200 -13.618800 7.507635
-5.756400 -13.618800 7.504363
-5.709600 -13.618800 7.470054
-5.662800 -13.618800 7.466497
-5.616000 -13.618800 7.435326
-5.569200 -13.618800 7.392485
-5.522400 -13.618800 7.380245
-5.475600 -13.618800 7.367230
-5.428800 -13.618800 7.341368
-5.382000 -13.618800 7.339637
-5.335200 -13.618800 7.334814
-5.288400 -13.618800 7.356885
-5.241600 -13.618800 7.329856
-5.194800 -13.618800 7.280153
-5.148000 -13.618800 7.253635
-5.101200 -13.618800 7.244029
-5.054400 -13.618800 7.235991
-5.007600 -13.618800 7.222178
-4.960800 -13.618800 7.174050
-4.914000 -13.618800 7.164937
-4.867200 -13.618800 7.125746
-4.820400 -13.618800 7.115389
-4.773600 -13.618800 7.115389
-4.726800 -13.618800 7.125390
-4.680000 -13.618800 7.131868
-4.633200 -13.618800 7.149503
-4.586400 -13.618800 7.154211
-4.539600 -13.618800 7.154257
-4.492800 -13.618800 7.149503
-4.446000 -13.618800 7.130065
-4.399200 -13.618800 7.111001
-4.352400 -13.618800 7.081436
-4.305600 -13.618800 7.072099
-4.258800 -13.618800 7.059625
-4.212000 -13.618800 7.029404
-4.165200 -13.618800 7.001509
-4.118400 -13.618800 6.993964
-4.071600 -13.618800 6.993964
-4.024800 -13.618800 7.002894
-3.978000 -13.618800 7.016200
-3.931200 -13.618800 6.999948
-3.884400 -13.618800 7.002894
-3.837600 -13.618800 7.033665
-3.790800 -13.618800 7.016200
-3.744000 -13.618800 6.984326
-3.697200 -13.618800 6.921784
-3.650400 -13.618800 6.899963
-3.603600 -13.618800 6.920061
-3.556800 -13.618800 6.921784
-3.510000 -13.618800 6.929887
-3.463200 -13.618800 6.931416
-3.416400 -13.618800 6.933933
-3.369600 -13.618800 6.968917
-3.322800 -13.618800 6.970305
-3.276000 -13.618800 6.923408
-3.229200 -13.618800 6.897775
-3.182400 -13.618800 6.885719
-3.135600 -13.618800 6.887843
-3.088800 -13.618800 6.868593
-3.042000 -13.618800 6.832773
-2.995200 -13.618800 6.812431
-2.948400 -13.618800 6.826563
-2.901600 -13.618800 6.885323
-2.854800 -13.618800 6.889417
-2.808000 -13.618800 6.889417
-2.761200 -13.618800 6.885323
-2.714400 -13.618800 6.892269
-2.667600 -13.618800 6.889417
-2.620800 -13.618800 6.859384
-2.574000 -13.618800 6.809908
-2.527200 -13.618800 6.794994
-2.480400 -13.618800 6.786264
-2.433600 -13.618800 6.782520
-2.386800 -13.618800 6.782754
-2.340000 -13.618800 6.794994
-2.293200 -13.618800 6.796336
-2.246400 -13.618800 6.808213
-2.199600 -13.618800 6.821953
-2.152800 -13.618800 6.831475
-2.106000 -13.618800 6.834906
-2.059200 -13.618800 6.831475
-2.012400 -13.618800 6.826857
-1.965600 -13.618800 6.796591
-1.918800 -13.618800 6.810049
-1.872000 -13.618800 6.810049
-1.825200 -13.618800 6.809099
-1.778400 -13.618800 6.809099
-1.731600 -13.618800 6.809099
-1.684800 -13.618800 6.797350
-1.638000 -13.618800 6.821446
-1.591200 -13.618800 6.829118
-1.544400 -13.618800 6.829118
-1.497600 -13.618800 6.858593
-1.450800 -13.618800 6.867518
-1.404000 -13.618800 6.865301
-1.357200 -13.618800 6.858789
-1.310400 -13.618800 6.827369
-1.263600 -13.618800 6.821385
-1.216800 -13.618800 6.823287
-1.170000 -13.618800 6.778945
-1.123200 -13.618800 6.762101
-1.076400 -13.618800 6.762101
-1.029600 -13.618800 6.755593
-0.982800 -13.618800 6.761825
-0.936000 -13.618800 6.761825
-0.889200 -13.618800 6.751910
-0.842400 -13.618800 6.759784
-0.795600 -13.618800 6.751910
-0.748800 -13.618800 6.762635
-0.702000 -13.618800 6.810781
-0.655200 -13.618800 6.839008
-0.608400 -13.618800 6.873012
-0.561600 -13.618800 6.873012
-0.514800 -13.618800 6.873012
-0.468000 -13.618800 6.878592
-0.421200 -13.618800 6.876464
-0.374400 -13.618800 6.864735
-0.327600 -13.618800 6.845982
-0.280800 -13.618800 6.825439
-0.234000 -13.618800 6.825439
-0.187200 -13.618800 6.845982
-0.140400 -13.618800 6.825439
-0.093600 -13.618800 6.820399
-0.046800 -13.618800 6.814215
0.000000 -13.618800 6.819358
0.046800 -13.618800 6.823711
0.093600 -13.618800 6.832406
0.140400 -13.618800 6.854061
0.187200 -13.618800 6.854061
0.234000 -13.618800 6.861625
0.280800 -13.618800 6.860428
0.327600 -13.618800 6.861625
0.374400 -13.618800 6.874502
0.421200 -13.618800 6.887518
0.468000 -13.618800 6.931412
0.514800 -13.618800 6.904599
0.561600 -13.618800 6.930310
0.608400 -13.618800 6.932743
0.655200 -13.618800 6.950544
0.702000 -13.618800 6.938653
0.748800 -13.618800 6.938653
0.795600 -13.618800 6.950544
0.842400 -13.618800 6.964537
0.889200 -13.618800 6.994349
0.936000 -13.618800 7.014806
0.982800 -13.618800 7.014806
1.029600 -13.618800 7.015883
1.076400 -13.618800 7.002002
1.123200 -13.618800 6.999655
1.170000 -13.618800 7.002002
1.216800 -13.618800 7.025706
1.263600 -13.618800 7.037688
1.310400 -13.618800 7.062614
1.357200 -13.618800 7.081614
1.404000 -13.618800 7.081614
1.450800 -13.618800 7.073060
1.497600 -13.618800 7.054549
1.544400 -13.618800 6.971829
1.591200 -13.618800 6.967855
1.638000 -13.618800 6.967855
1.684800 -13.618800 7.005689
1.731600 -13.618800 7.035491
1.778400 -13.618800 7.062258
1.825200 -13.618800 7.062258
1.872000 -13.618800 7.095802
1.918800 -13.618800 7.128511
1.965600 -13.618800 7.126065
2.012400 -13.618800 7.089656
2.059200 -13.618800 7.102713
2.106000 -13.618800 7.129736
2.152800 -13.618800 7.163670
2.199600 -13.618800 7.214535
2.246400 -13.618800 7.292630
2.293200 -13.618800 7.313732
2.340000 -13.618800 7.338481
2.386800 -13.618800 7.343789
2.433600 -13.618800 7.362681
2.480400 -13.618800 7.355379
2.527200 -13.618800 7.337030
2.574000 -13.618800 7.335587
2.620800 -13.618800 7.346370
2.667600 -13.618800 7.364183
2.714400 -13.618800 7.391712
2.761200 -13.618800 7.389060
2.808000 -13.618800 7.389060
2.854800 -13.618800 7.391712
2.901600 -13.618800 7.389483
2.948400 -13.618800 7.389483
2.995200 -13.618800 7.403311
3.042000 -13.618800 7.411296
3.088800 -13.618800 7.458874
3.135600 -13.618800 7.495087
3.182400 -13.618800 7.495421
3.229200 -13.618800 7.495421
3.276000 -13.618800 7.508897
3.322800 -13.618800 7.516178
3.369600 -13.618800 7.533222
3.416400 -13.618800 7.559433
3.463200 -13.618800 7.600419
3.510000 -13.618800 7.629259
3.556800 -13.618800 7.686394
3.603600 -13.618800 7.686394
3.650400 -13.618800 7.629259
3.697200 -13.618800 7.620590
3.744000 -13.618800 7.624265
3.790800 -13.618800 7.624265
3.837600 -13.618800 7.674351
3.884400 -13.618800 7.692644
3.931200 -13.618800 7.720572
3.978000 -13.618800 7.766876
4.024800 -13.618800 7.804123
4.071600 -13.618800 7.812069
4.118400 -13.618800 7.812069
4.165200 -13.618800 7.812069
4.212000 -13.618800 7.837087
4.258800 -13.618800 7.845877
4.305600 -13.618800 7.849050
4.352400 -13.618800 7.860538
4.399200 -13.618800 7.878008
4.446000 -13.618800 7.922077
4.492800 -13.618800 7.935998
4.539600 -13.618800 7.977608
4.586400 -13.618800 8.034877
4.633200 -13.618800 8.058161
4.680000 -13.618800 8.074640
4.726800 -13.618800 8.079261
4.773600 -13.618800 8.144837
4.820400 -13.618800 8.260658
4.867200 -13.618800 8.285033
4.914000 -13.618800 8.301943
4.960800 -13.618800 8.317698
5.007600 -13.618800 8.417789
5.054400 -13.618800 8.434203
5.101200 -13.618800 8.436774
5.148000 -13.618800 8.506108
5.194800 -13.618800 8.518923
5.241600 -13.618800 8.561335
5.288400 -13.618800 8.610691
5.335200 -13.618800 8.656737
5.382000 -13.618800 8.681281
5.428800 -13.618800 8.685668
5.475600 -13.618800 8.751675
5.522400 -13.618800 8.776492
5.569200 -13.618800 8.821167
5.616000 -13.618800 8.820605
5.662800 -13.618800 8.758821
5.709600 -13.618800 8.961585
5.756400 -13.618800 9.531793
5.803200 -13.618800 29.391642
5.850000 -13.618800 29.400273
5.896800 -13.618800 29.405389
5.943600 -13.618800 29.407275
5.990400 -13.618800 29.408294
6.037200 -13.618800 29.408294
6.084000 -13.618800 29.409538
6.130800 -13.618800 29.415148
6.177600 -13.618800 29.416771
6.224400 -13.618800 29.417800
6.271200 -13.618800 29.421932
6.318000 -13.618800 29.424423
6.364800 -13.618800 29.425774
6.411600 -13.618800 29.425774
6.458400 -13.618800 29.425862
6.505200 -13.618800 29.425862
6.552000 -13.618800 29.425862
12.542400 -13.618800 8.015440
12.589200 -13.618800 8.002587
12.636000 -13.618800 8.002587
12.682800 -13.618800 8.002414
12.729600 -13.618800 8.002414
12.776400 -13.618800 8.011019
12.823200 -13.618800 8.010174
12.870000 -13.618800 8.010174
12.916800 -13.618800 8.009240
12.963600 -13.618800 8.003919
13.010400 -13.618800 8.001590
13.057200 -13.618800 7.998279
13.104000 -13.618800 7.996551
13.150800 -13.618800 7.993033
13.197600 -13.618800 7.993033
13.244400 -13.618800 7.996374
13.291200 -13.618800 7.990426
13.338000 -13.618800 7.990426
13.384800 -13.618800 8.006122
13.431600 -13.618800 8.009974
13.478400 -13.618800 8.020467
13.525200 -13.618800 8.015630
13.572000 -13.618800 8.026669
13.618800 -13.618800 8.030204
13.665600 -13.618800 8.030204
13.712400 -13.618800 8.028022
13.759200 -13.618800 8.030204
13.806000 -13.618800 8.030558
13.852800 -13.618800 8.032198
13.899600 -13.618800 8.031951
13.946400 -13.618800 8.032253
13.993200 -13.618800 8.037707
14.040000 -13.618800 8.050029
14.086800 -13.618800 8.052256
14.133600 -13.618800 8.053079
14.180400 -13.618800 8.056830
14.227200 -13.618800 8.052256
14.274000 -13.618800 8.047244
14.320800 -13.618800 8.037322
14.367600 -13.618800 8.034088
14.414400 -13.618800 8.006846
15.163200 -13.618800 6.841937
15.210000 -13.618800 6.827584
15.256800 -13.618800 6.807292
15.303600 -13.618800 6.793254
15.350400 -13.618800 6.788271
15.397200 -13.618800 6.763636
15.444000 -13.618800 6.756470
15.490800 -13.618800 6.753931
15.537600 -13.618800 6.763636
15.584400 -13.618800 6.756470
15.631200 -13.618800 6.753678
15.678000 -13.618800 6.746524
15.724800 -13.618800 6.742674
15.771600 -13.618800 6.737170
15.818400 -13.618800 6.734709
15.865200 -13.618800 6.674454
16.286400 -13.618800 4.108840
16.614000 -13.618800 2.090574
-18.720000 -13.572000 0.000000
-18.673200 -13.572000 0.000000
-18.626400 -13.572000 0.000000
-18.579600 -13.572000 -7.097891
-18.532800 -13.572000 -7.080760
-18.486000 -13.572000 -7.075193
-18.439200 -13.572000 -7.074293
-18.392400 -13.572000 -7.080760
-18.345600 -13.572000 -7.073179
-18.298800 -13.572000 -7.068389
-18.252000 -13.572000 -7.068389
-18.205200 -13.572000 -7.068389
-18.158400 -13.572000 -7.068034
-18.111600 -13.572000 -7.068034
-18.064800 -13.572000 -7.056282
-18.018000 -13.572000 -7.056282
-17.971200 -13.572000 -7.045138
-17.924400 -13.572000 -7.045848
-17.877600 -13.572000 -7.045848
-17.830800 -13.572000 -7.043440
-17.784000 -13.572000 -7.030935
-17.737200 -13.572000 -7.009709
-17.690400 -13.572000 -7.009174
-17.643600 -13.572000 -7.021351
-17.596800 -13.572000 -7.009709
-17.550000 -13.572000 -7.006455
-17.503200 -13.572000 -7.005789
-17.456400 -13.572000 -7.003004
-17.409600 -13.572000 -6.979121
-17.362800 -13.572000 -6.978293
-17.316000 -13.572000 -6.949892
-17.269200 -13.572000 -6.944599
-17.222400 -13.572000 -6.923787
-17.175600 -13.572000 -6.899717
-17.128800 -13.572000 -6.873033
-17.082000 -13.572000 -6.839422
-17.035200 -13.572000 -6.767377
-16.988400 -13.572000 -6.714028
-15.397200 -13.572000 6.855572
-15.350400 -13.572000 6.865083
-15.303600 -13.572000 6.912319
-15.256800 -13.572000 6.920160
-15.210000 -13.572000 6.931507
-15.163200 -13.572000 6.934009
-15.116400 -13.572000 6.951338
-15.069600 -13.572000 6.959233
-15.022800 -13.572000 6.976525
-14.976000 -13.572000 6.980011
-14.929200 -13.572000 6.988218
-14.882400 -13.572000 6.999077
-14.835600 -13.572000 7.009657
-14.788800 -13.572000 7.017673
-14.742000 -13.572000 7.018406
-14.695200 -13.572000 7.025002
-14.648400 -13.572000 7.036284
-14.601600 -13.572000 7.042453
-14.554800 -13.572000 7.045070
-14.508000 -13.572000 7.044560
-14.461200 -13.572000 7.048187
-14.414400 -13.572000 7.048864
-14.367600 -13.572000 7.048934
-14.320800 -13.572000 7.048864
-14.274000 -13.572000 7.043692
-14.227200 -13.572000 7.043692
-14.180400 -13.572000 7.046146
-14.133600 -13.572000 7.048770
-14.086800 -13.572000 7.050996
-14.040000 -13.572000 7.050996
-13.993200 -13.572000 7.050996
-13.946400 -13.572000 7.050996
-13.899600 -13.572000 7.056135
-13.852800 -13.572000 7.060732
-13.806000 -13.572000 7.062423
-13.759200 -13.572000 7.068966
-13.712400 -13.572000 7.070133
-13.665600 -13.572000 7.078428
-13.618800 -13.572000 7.083140
-13.572000 -13.572000 7.090183
-13.525200 -13.572000 7.100808
-13.478400 -13.572000 7.131847
-13.431600 -13.572000 7.174179
-13.384800 -13.572000 7.229923
-7.815600 -13.572000 13.114538
-7.768800 -13.572000 8.498795
-7.722000 -13.572000 4.957690
-7.675200 -13.572000 4.866961
-7.628400 -13.572000 4.785727
-7.581600 -13.572000 4.758339
-7.534800 -13.572000 4.758339
-7.488000 -13.572000 4.758339
-7.441200 -13.572000 7.970602
-7.394400 -13.572000 8.023566
-7.347600 -13.572000 8.023566
-7.300800 -13.572000 8.073456
-7.254000 -13.572000 8.112352
-7.207200 -13.572000 8.114257
-7.160400 -13.572000 8.112028
-7.113600 -13.572000 8.089980
-7.066800 -13.572000 8.089980
-7.020000 -13.572000 8.079152
-6.973200 -13.572000 8.057925
-6.926400 -13.572000 8.022822
-6.879600 -13.572000 7.999146
-6.832800 -13.572000 7.969002
-6.786000 -13.572000 7.945280
-6.739200 -13.572000 7.906568
-6.692400 -13.572000 7.850540
-6.645600 -13.572000 7.794021
-6.598800 -13.572000 7.754619
-6.552000 -13.572000 7.753813
-6.505200 -13.572000 7.759897
-6.458400 -13.572000 7.765270
-6.411600 -13.572000 7.765270
-6.364800 -13.572000 7.756890
-6.318000 -13.572000 7.717490
-6.271200 -13.572000 7.650029
-6.224400 -13.572000 7.600765
-6.177600 -13.572000 7.550978
-6.130800 -13.572000 7.523365
-6.084000 -13.572000 7.496331
-6.037200 -13.572000 7.491804
-5.990400 -13.572000 7.481092
-5.943600 -13.572000 7.481092
-5.896800 -13.572000 7.486665
-5.850000 -13.572000 7.496331
-5.803200 -13.572000 7.498618
-5.756400 -13.572000 7.486665
-5.709600 -13.572000 7.463297
-5.662800 -13.572000 7.457530
-5.616000 -13.572000 7.418715
-5.569200 -13.572000 7.373302
-5.522400 -13.572000 7.367230
-5.475600 -13.572000 7.358365
-5.428800 -13.572000 7.339637
-5.382000 -13.572000 7.339637
-5.335200 -13.572000 7.338720
-5.288400 -13.572000 7.341368
-5.241600 -13.572000 7.314500
-5.194800 -13.572000 7.272665
-5.148000 -13.572000 7.244029
-5.101200 -13.572000 7.235939
-5.054400 -13.572000 7.213369
-5.007600 -13.572000 7.204829
-4.960800 -13.572000 7.177961
-4.914000 -13.572000 7.176211
-4.867200 -13.572000 7.128857
-4.820400 -13.572000 7.115389
-4.773600 -13.572000 7.120812
-4.726800 -13.572000 7.128857
-4.680000 -13.572000 7.139202
-4.633200 -13.572000 7.154211
-4.586400 -13.572000 7.154211
-4.539600 -13.572000 7.156038
-4.492800 -13.572000 7.154534
-4.446000 -13.572000 7.131868
-4.399200 -13.572000 7.117503
-4.352400 -13.572000 7.081398
-4.305600 -13.572000 7.068257
-4.258800 -13.572000 7.052763
-4.212000 -13.572000 7.040723
-4.165200 -13.572000 7.002894
-4.118400 -13.572000 6.996624
-4.071600 -13.572000 7.004596
-4.024800 -13.572000 7.030561
-3.978000 -13.572000 7.037714
-3.931200 -13.572000 7.016200
-3.884400 -13.572000 7.016200
-3.837600 -13.572000 7.030561
-3.790800 -13.572000 6.999948
-3.744000 -13.572000 6.958837
-3.697200 -13.572000 6.903507
-3.650400 -13.572000 6.864617
-3.603600 -13.572000 6.882592
-3.556800 -13.572000 6.919557
-3.510000 -13.572000 6.921144
-3.463200 -13.572000 6.929887
-3.416400 -13.572000 6.938399
-3.369600 -13.572000 6.966855
-3.322800 -13.572000 6.974031
-3.276000 -13.572000 6.938399
-3.229200 -13.572000 6.912421
-3.182400 -13.572000 6.889925
-3.135600 -13.572000 6.889925
-3.088800 -13.572000 6.887843
-3.042000 -13.572000 6.832773
-2.995200 -13.572000 6.819163
-2.948400 -13.572000 6.826563
-2.901600 -13.572000 6.891551
-2.854800 -13.572000 6.891551
-2.808000 -13.572000 6.899836
-2.761200 -13.572000 6.885255
-2.714400 -13.572000 6.885255
-2.667600 -13.572000 6.866681
-2.620800 -13.572000 6.839942
-2.574000 -13.572000 6.794994
-2.527200 -13.572000 6.782754
-2.480400 -13.572000 6.782520
-2.433600 -13.572000 6.776035
-2.386800 -13.572000 6.782520
-2.340000 -13.572000 6.790628
-2.293200 -13.572000 6.795109
-2.246400 -13.572000 6.796336
-2.199600 -13.572000 6.821953
-2.152800 -13.572000 6.831475
-2.106000 -13.572000 6.834593
-2.059200 -13.572000 6.831475
-2.012400 -13.572000 6.831279
-1.965600 -13.572000 6.796591
-1.918800 -13.572000 6.810049
-1.872000 -13.572000 6.810049
-1.825200 -13.572000 6.796591
-1.778400 -13.572000 6.796591
-1.731600 -13.572000 6.787931
-1.684800 -13.572000 6.785169
-1.638000 -13.572000 6.797756
-1.591200 -13.572000 6.826250
-1.544400 -13.572000 6.829526
-1.497600 -13.572000 6.858789
-1.450800 -13.572000 6.869455
-1.404000 -13.572000 6.867245
-1.357200 -13.572000 6.863479
-1.310400 -13.572000 6.827369
-1.263600 -13.572000 6.819113
-1.216800 -13.572000 6.802907
-1.170000 -13.572000 6.770192
-1.123200 -13.572000 6.762101
-1.076400 -13.572000 6.762101
-1.029600 -13.572000 6.755593
-0.982800 -13.572000 6.761825
-0.936000 -13.572000 6.761825
-0.889200 -13.572000 6.759784
-0.842400 -13.572000 6.762101
-0.795600 -13.572000 6.759784
-0.748800 -13.572000 6.774423
-0.702000 -13.572000 6.814379
-0.655200 -13.572000 6.846909
-0.608400 -13.572000 6.875756
-0.561600 -13.572000 6.877038
-0.514800 -13.572000 6.895015
-0.468000 -13.572000 6.919602
-0.421200 -13.572000 6.895015
-0.374400 -13.572000 6.864521
-0.327600 -13.572000 6.847434
-0.280800 -13.572000 6.845982
-0.234000 -13.572000 6.845982
-0.187200 -13.572000 6.845982
-0.140400 -13.572000 6.825439
-0.093600 -13.572000 6.823711
-0.046800 -13.572000 6.819358
0.000000 -13.572000 6.820399
0.046800 -13.572000 6.832406
0.093600 -13.572000 6.852057
0.140400 -13.572000 6.888452
0.187200 -13.572000 6.889075
0.234000 -13.572000 6.888452
0.280800 -13.572000 6.873903
0.327600 -13.572000 6.873903
0.374400 -13.572000 6.874502
0.421200 -13.572000 6.887518
0.468000 -13.572000 6.929745
0.514800 -13.572000 6.929745
0.561600 -13.572000 6.947143
0.608400 -13.572000 6.950544
0.655200 -13.572000 6.975302
0.702000 -13.572000 6.966151
0.748800 -13.572000 6.964219
0.795600 -13.572000 6.964219
0.842400 -13.572000 6.990233
0.889200 -13.572000 7.009661
0.936000 -13.572000 7.014806
0.982800 -13.572000 7.014806
1.029600 -13.572000 7.015883
1.076400 -13.572000 6.993650
1.123200 -13.572000 6.994349
1.170000 -13.572000 7.008237
1.216800 -13.572000 7.031793
1.263600 -13.572000 7.037688
1.310400 -13.572000 7.062614
1.357200 -13.572000 7.073060
1.404000 -13.572000 7.073060
1.450800 -13.572000 7.062614
1.497600 -13.572000 7.036496
1.544400 -13.572000 6.967855
1.591200 -13.572000 6.967855
1.638000 -13.572000 6.971829
1.684800 -13.572000 7.041762
1.731600 -13.572000 7.109674
1.778400 -13.572000 7.109930
1.825200 -13.572000 7.117125
1.872000 -13.572000 7.128511
1.918800 -13.572000 7.132514
1.965600 -13.572000 7.132514
2.012400 -13.572000 7.117125
2.059200 -13.572000 7.117125
2.106000 -13.572000 7.147572
2.152800 -13.572000 7.181325
2.199600 -13.572000 7.220296
2.246400 -13.572000 7.296885
2.293200 -13.572000 7.302220
2.340000 -13.572000 7.336875
2.386800 -13.572000 7.336875
2.433600 -13.572000 7.364183
2.480400 -13.572000 7.364183
2.527200 -13.572000 7.344965
2.574000 -13.572000 7.336165
2.620800 -13.572000 7.356541
2.667600 -13.572000 7.386925
2.714400 -13.572000 7.392870
2.761200 -13.572000 7.391712
2.808000 -13.572000 7.389483
2.854800 -13.572000 7.393463
2.901600 -13.572000 7.403311
2.948400 -13.572000 7.407491
2.995200 -13.572000 7.432152
3.042000 -13.572000 7.458139
3.088800 -13.572000 7.481958
3.135600 -13.572000 7.495421
3.182400 -13.572000 7.501187
3.229200 -13.572000 7.501187
3.276000 -13.572000 7.516178
3.322800 -13.572000 7.525493
3.369600 -13.572000 7.551654
3.416400 -13.572000 7.568747
3.463200 -13.572000 7.630958
3.510000 -13.572000 7.641372
3.556800 -13.572000 7.710526
3.603600 -13.572000 7.710526
3.650400 -13.572000 7.641372
3.697200 -13.572000 7.624265
3.744000 -13.572000 7.630958
3.790800 -13.572000 7.656229
3.837600 -13.572000 7.690982
3.884400 -13.572000 7.697246
3.931200 -13.572000 7.746129
3.978000 -13.572000 7.804123
4.024800 -13.572000 7.814101
4.071600 -13.572000 7.826352
4.118400 -13.572000 7.842457
4.165200 -13.572000 7.814996
4.212000 -13.572000 7.831050
4.258800 -13.572000 7.842457
4.305600 -13.572000 7.845877
4.352400 -13.572000 7.857380
4.399200 -13.572000 7.867699
4.446000 -13.572000 7.903134
4.492800 -13.572000 7.922077
4.539600 -13.572000 7.935998
4.586400 -13.572000 7.977608
4.633200 -13.572000 8.040104
4.680000 -13.572000 8.047706
4.726800 -13.572000 8.065816
4.773600 -13.572000 8.122563
4.820400 -13.572000 8.232961
4.867200 -13.572000 8.277804
4.914000 -13.572000 8.289388
4.960800 -13.572000 8.313267
5.007600 -13.572000 8.359260
5.054400 -13.572000 8.412737
5.101200 -13.572000 8.399576
5.148000 -13.572000 8.443719
5.194800 -13.572000 8.494921
5.241600 -13.572000 8.519538
5.288400 -13.572000 8.583012
5.335200 -13.572000 8.641415
5.382000 -13.572000 8.669142
5.428800 -13.572000 8.685668
5.475600 -13.572000 8.758821
5.522400 -13.572000 8.770028
5.569200 -13.572000 8.820605
5.616000 -13.572000 8.767209
5.662800 -13.572000 -7.916814
5.709600 -13.572000 8.835170
5.756400 -13.572000 9.186123
5.803200 -13.572000 29.394360
5.850000 -13.572000 29.405391
5.896800 -13.572000 29.407753
5.943600 -13.572000 29.412304
5.990400 -13.572000 29.414628
6.037200 -13.572000 29.414628
6.084000 -13.572000 29.417320
6.130800 -13.572000 29.417750
6.177600 -13.572000 29.420154
6.224400 -13.572000 29.422096
6.271200 -13.572000 29.425635
6.318000 -13.572000 29.429014
6.364800 -13.572000 29.429589
6.411600 -13.572000 29.429589
6.458400 -13.572000 29.432505
6.505200 -13.572000 29.433382
6.552000 -13.572000 29.433382
12.589200 -13.572000 8.027610
12.636000 -13.572000 8.015440
12.682800 -13.572000 8.011019
12.729600 -13.572000 8.006594
12.776400 -13.572000 8.016207
12.823200 -13.572000 8.014757
12.870000 -13.572000 8.014757
12.916800 -13.572000 8.014757
12.963600 -13.572000 8.009240
13.010400 -13.572000 8.006594
13.057200 -13.572000 8.003919
13.104000 -13.572000 8.003919
13.150800 -13.572000 8.001590
13.197600 -13.572000 8.007960
13.244400 -13.572000 8.008013
13.291200 -13.572000 8.008022
13.338000 -13.572000 8.009974
13.384800 -13.572000 8.022728
13.431600 -13.572000 8.022728
13.478400 -13.572000 8.033387
13.525200 -13.572000 8.030204
13.572000 -13.572000 8.033387
13.618800 -13.572000 8.033387
13.665600 -13.572000 8.033387
13.712400 -13.572000 8.031617
13.759200 -13.572000 8.031627
13.806000 -13.572000 8.032198
13.852800 -13.572000 8.033057
13.899600 -13.572000 8.032822
13.946400 -13.572000 8.033306
13.993200 -13.572000 8.039063
14.040000 -13.572000 8.053079
14.086800 -13.572000 8.055744
14.133600 -13.572000 8.059500
14.180400 -13.572000 8.063283
14.227200 -13.572000 8.055744
14.274000 -13.572000 8.050029
14.320800 -13.572000 8.044071
14.367600 -13.572000 8.035577
14.414400 -13.572000 8.023471
14.461200 -13.572000 8.010791
15.210000 -13.572000 6.832853
15.256800 -13.572000 6.815930
15.303600 -13.572000 6.792159
15.350400 -13.572000 6.787312
15.397200 -13.572000 6.763636
15.444000 -13.572000 6.753678
15.490800 -13.572000 6.753678
15.537600 -13.572000 6.755909
15.584400 -13.572000 6.755909
15.631200 -13.572000 6.753931
15.678000 -13.572000 6.755877
15.724800 -13.572000 6.755909
15.771600 -13.572000 6.755877
15.818400 -13.572000 6.743060
15.865200 -13.572000 6.734709
15.912000 -13.572000 6.664622
16.239600 -13.572000 4.472231
16.286400 -13.572000 4.213350
16.380000 -13.572000 3.717437
-18.720000 -13.525200 0.000000
-18.673200 -13.525200 0.000000
-18.626400 -13.525200 0.000000
-18.579600 -13.525200 -7.138832
-18.532800 -13.525200 -7.131354
-18.486000 -13.525200 -7.131354
-18.439200 -13.525200 -7.097891
-18.392400 -13.525200 -7.118114
-18.345600 -13.525200 -7.096030
-18.298800 -13.525200 -7.096030
-18.252000 -13.525200 -7.081960
-18.205200 -13.525200 -7.094811
-18.158400 -13.525200 -7.068389
-18.111600 -13.525200 -7.096030
-18.064800 -13.525200 -7.058512
-18.018000 -13.525200 -7.058512
-17.971200 -13.525200 -7.055274
-17.924400 -13.525200 -7.055274
-17.877600 -13.525200 -7.055274
-17.830800 -13.525200 -7.045090
-17.784000 -13.525200 -7.032914
-17.737200 -13.525200 -7.021351
-17.690400 -13.525200 -7.009174
-17.643600 -13.525200 -7.021351
-17.596800 -13.525200 -7.009174
-17.550000 -13.525200 -7.004771
-17.503200 -13.525200 -7.005789
-17.456400 -13.525200 -7.003004
-17.409600 -13.525200 -6.984567
-17.362800 -13.525200 -6.984567
-17.316000 -13.525200 -6.959953
-17.269200 -13.525200 -6.955660
-17.222400 -13.525200 -6.946183
-17.175600 -13.525200 -6.923787
-17.128800 -13.525200 -6.873831
-17.082000 -13.525200 -6.836273
-17.035200 -13.525200 -6.739236
-16.988400 -13.525200 -6.607658
-16.567200 -13.525200 -5.009128
-15.444000 -13.525200 6.851689
-15.397200 -13.525200 6.889425
-15.350400 -13.525200 6.909245
-15.303600 -13.525200 6.922450
-15.256800 -13.525200 6.933896
-15.210000 -13.525200 6.943662
-15.163200 -13.525200 6.949485
-15.116400 -13.525200 6.968800
-15.069600 -13.525200 6.977901
-15.022800 -13.525200 6.988876
-14.976000 -13.525200 6.999077
-14.929200 -13.525200 6.999413
-14.882400 -13.525200 7.011802
-14.835600 -13.525200 7.017673
-14.788800 -13.525200 7.018642
-14.742000 -13.525200 7.020469
-14.695200 -13.525200 7.025121
-14.648400 -13.525200 7.038284
-14.601600 -13.525200 7.045070
-14.554800 -13.525200 7.050127
-14.508000 -13.525200 7.050127
-14.461200 -13.525200 7.051116
-14.414400 -13.525200 7.059638
-14.367600 -13.525200 7.060402
-14.320800 -13.525200 7.059638
-14.274000 -13.525200 7.048864
-14.227200 -13.525200 7.047614
-14.180400 -13.525200 7.047614
-14.133600 -13.525200 7.048864
-14.086800 -13.525200 7.050065
-14.040000 -13.525200 7.050921
-13.993200 -13.525200 7.050921
-13.946400 -13.525200 7.050996
-13.899600 -13.525200 7.053769
-13.852800 -13.525200 7.058187
-13.806000 -13.525200 7.062423
-13.759200 -13.525200 7.073613
-13.712400 -13.525200 7.081868
-13.665600 -13.525200 7.084089
-13.618800 -13.525200 7.089600
-13.572000 -13.525200 7.099940
-13.525200 -13.525200 7.117646
-13.478400 -13.525200 7.153325
-13.431600 -13.525200 7.230187
-7.815600 -13.525200 13.118157
-7.768800 -13.525200 5.205497
-7.722000 -13.525200 4.974974
-7.675200 -13.525200 4.895514
-7.628400 -13.525200 4.824665
-7.581600 -13.525200 4.785829
-7.534800 -13.525200 4.785829
-7.488000 -13.525200 4.785829
-7.441200 -13.525200 7.970602
-7.394400 -13.525200 8.045468
-7.347600 -13.525200 8.018714
-7.300800 -13.525200 8.051083
-7.254000 -13.525200 8.070982
-7.207200 -13.525200 8.106950
-7.160400 -13.525200 8.097650
-7.113600 -13.525200 8.097650
-7.066800 -13.525200 8.106950
-7.020000 -13.525200 8.106950
-6.973200 -13.525200 8.079152
-6.926400 -13.525200 8.057925
-6.879600 -13.525200 8.012218
-6.832800 -13.525200 7.988583
-6.786000 -13.525200 7.946160
-6.739200 -13.525200 7.903401
-6.692400 -13.525200 7.853860
-6.645600 -13.525200 7.797476
-6.598800 -13.525200 7.756890
-6.552000 -13.525200 7.754619
-6.505200 -13.525200 7.782621
-6.458400 -13.525200 7.783310
-6.411600 -13.525200 7.783310
-6.364800 -13.525200 7.759897
-6.318000 -13.525200 7.748011
-6.271200 -13.525200 7.659477
-6.224400 -13.525200 7.630064
-6.177600 -13.525200 7.561001
-6.130800 -13.525200 7.543600
-6.084000 -13.525200 7.515633
-6.037200 -13.525200 7.493681
-5.990400 -13.525200 7.483412
-5.943600 -13.525200 7.481092
-5.896800 -13.525200 7.479025
-5.850000 -13.525200 7.481092
-5.803200 -13.525200 7.479025
-5.756400 -13.525200 7.463297
-5.709600 -13.525200 7.454854
-5.662800 -13.525200 7.423684
-5.616000 -13.525200 7.392485
-5.569200 -13.525200 7.367230
-5.522400 -13.525200 7.367230
-5.475600 -13.525200 7.364960
-5.428800 -13.525200 7.356885
-5.382000 -13.525200 7.356885
-5.335200 -13.525200 7.341368
-5.288400 -13.525200 7.334814
-5.241600 -13.525200 7.300023
-5.194800 -13.525200 7.270816
-5.148000 -13.525200 7.244029
-5.101200 -13.525200 7.235939
-5.054400 -13.525200 7.213369
-5.007600 -13.525200 7.200941
-4.960800 -13.525200 7.186623
-4.914000 -13.525200 7.182908
-4.867200 -13.525200 7.154245
-4.820400 -13.525200 7.115389
-4.773600 -13.525200 7.120812
-4.726800 -13.525200 7.131868
-4.680000 -13.525200 7.154257
-4.633200 -13.525200 7.154257
-4.586400 -13.525200 7.154211
-4.539600 -13.525200 7.154534
-4.492800 -13.525200 7.157009
-4.446000 -13.525200 7.131868
-4.399200 -13.525200 7.111001
-4.352400 -13.525200 7.077699
-4.305600 -13.525200 7.051802
-4.258800 -13.525200 7.048221
-4.212000 -13.525200 7.033816
-4.165200 -13.525200 6.996714
-4.118400 -13.525200 6.996624
-4.071600 -13.525200 7.025551
-4.024800 -13.525200 7.043121
-3.978000 -13.525200 7.047894
-3.931200 -13.525200 7.030561
-3.884400 -13.525200 7.016200
-3.837600 -13.525200 7.030561
-3.790800 -13.525200 6.999948
-3.744000 -13.525200 6.943194
-3.697200 -13.525200 6.903507
-3.650400 -13.525200 6.864617
-3.603600 -13.525200 6.880765
-3.556800 -13.525200 6.919557
-3.510000 -13.525200 6.924208
-3.463200 -13.525200 6.931433
-3.416400 -13.525200 6.939070
-3.369600 -13.525200 6.970305
-3.322800 -13.525200 6.980945
-3.276000 -13.525200 6.974031
-3.229200 -13.525200 6.931416
-3.182400 -13.525200 6.897775
-3.135600 -13.525200 6.880123
-3.088800 -13.525200 6.853776
-3.042000 -13.525200 6.832773
-2.995200 -13.525200 6.826563
-2.948400 -13.525200 6.851848
-2.901600 -13.525200 6.897391
-2.854800 -13.525200 6.897391
-2.808000 -13.525200 6.901758
-2.761200 -13.525200 6.866681
-2.714400 -13.525200 6.851848
-2.667600 -13.525200 6.851848
-2.620800 -13.525200 6.812313
-2.574000 -13.525200 6.790628
-2.527200 -13.525200 6.780701
-2.480400 -13.525200 6.782754
-2.433600 -13.525200 6.782754
-2.386800 -13.525200 6.785279
-2.340000 -13.525200 6.790628
-2.293200 -13.525200 6.795109
-2.246400 -13.525200 6.796336
-2.199600 -13.525200 6.817340
-2.152800 -13.525200 6.826857
-2.106000 -13.525200 6.831693
-2.059200 -13.525200 6.831475
-2.012400 -13.525200 6.831279
-1.965600 -13.525200 6.809099
-1.918800 -13.525200 6.810049
-1.872000 -13.525200 6.810049
-1.825200 -13.525200 6.809099
-1.778400 -13.525200 6.807780
-1.731600 -13.525200 6.796591
-1.684800 -13.525200 6.785169
-1.638000 -13.525200 6.810049
-1.591200 -13.525200 6.826250
-1.544400 -13.525200 6.839611
-1.497600 -13.525200 6.867518
-1.450800 -13.525200 6.873966
-1.404000 -13.525200 6.867245
-1.357200 -13.525200 6.863479
-1.310400 -13.525200 6.826250
-1.263600 -13.525200 6.802637
-1.216800 -13.525200 6.778945
-1.170000 -13.525200 6.768490
-1.123200 -13.525200 6.755004
-1.076400 -13.525200 6.749499
-1.029600 -13.525200 6.747989
-0.982800 -13.525200 6.749499
-0.936000 -13.525200 6.749499
-0.889200 -13.525200 6.747989
-0.842400 -13.525200 6.747989
-0.795600 -13.525200 6.740247
-0.748800 -13.525200 6.773120
-0.702000 -13.525200 6.801579
-0.655200 -13.525200 6.839008
-0.608400 -13.525200 6.873012
-0.561600 -13.525200 6.873012
-0.514800 -13.525200 6.882325
-0.468000 -13.525200 6.895015
-0.421200 -13.525200 6.895015
-0.374400 -13.525200 6.876464
-0.327600 -13.525200 6.825439
-0.280800 -13.525200 6.823185
-0.234000 -13.525200 6.825439
-0.187200 -13.525200 6.825439
-0.140400 -13.525200 6.820399
-0.093600 -13.525200 6.819358
-0.046800 -13.525200 6.819358
0.000000 -13.525200 6.823711
0.046800 -13.525200 6.833514
0.093600 -13.525200 6.854061
0.140400 -13.525200 6.889075
0.187200 -13.525200 6.889110
0.234000 -13.525200 6.889094
0.280800 -13.525200 6.876304
0.327600 -13.525200 6.874502
0.374400 -13.525200 6.874502
0.421200 -13.525200 6.876304
0.468000 -13.525200 6.893094
0.514800 -13.525200 6.929745
0.561600 -13.525200 6.950544
0.608400 -13.525200 6.958094
0.655200 -13.525200 6.984923
0.702000 -13.525200 6.975302
0.748800 -13.525200 6.966151
0.795600 -13.525200 6.964425
0.842400 -13.525200 6.992935
0.889200 -13.525200 7.009661
0.936000 -13.525200 7.012264
0.982800 -13.525200 6.999518
1.029600 -13.525200 6.993864
1.076400 -13.525200 6.955762
1.123200 -13.525200 6.955762
1.170000 -13.525200 6.979989
1.216800 -13.525200 6.993650
1.263600 -13.525200 7.008237
1.310400 -13.525200 7.037688
1.357200 -13.525200 7.053020
1.404000 -13.525200 7.053020
1.450800 -13.525200 7.019029
1.497600 -13.525200 6.995863
1.544400 -13.525200 6.971829
1.591200 -13.525200 6.971829
1.638000 -13.525200 7.009791
1.684800 -13.525200 7.109674
1.731600 -13.525200 7.132514
1.778400 -13.525200 7.148995
1.825200 -13.525200 7.141993
1.872000 -13.525200 7.141993
1.918800 -13.525200 7.147572
1.965600 -13.525200 7.147572
2.012400 -13.525200 7.132434
2.059200 -13.525200 7.122365
2.106000 -13.525200 7.153027
2.152800 -13.525200 7.213620
2.199600 -13.525200 7.233082
2.246400 -13.525200 7.310938
2.293200 -13.525200 7.336875
2.340000 -13.525200 7.343789
2.386800 -13.525200 7.343789
2.433600 -13.525200 7.356541
2.480400 -13.525200 7.364183
2.527200 -13.525200 7.344965
2.574000 -13.525200 7.337030
2.620800 -13.525200 7.364183
2.667600 -13.525200 7.389483
2.714400 -13.525200 7.393588
2.761200 -13.525200 7.393463
2.808000 -13.525200 7.392870
2.854800 -13.525200 7.402131
2.901600 -13.525200 7.425039
2.948400 -13.525200 7.432152
2.995200 -13.525200 7.458139
3.042000 -13.525200 7.473789
3.088800 -13.525200 7.493513
3.135600 -13.525200 7.508897
3.182400 -13.525200 7.537692
3.229200 -13.525200 7.543193
3.276000 -13.525200 7.550629
3.322800 -13.525200 7.551654
3.369600 -13.525200 7.582023
3.416400 -13.525200 7.681938
3.463200 -13.525200 7.716106
3.510000 -13.525200 7.716106
3.556800 -13.525200 7.716106
3.603600 -13.525200 7.716106
3.650400 -13.525200 7.656229
3.697200 -13.525200 7.631461
3.744000 -13.525200 7.656229
3.790800 -13.525200 7.657351
3.837600 -13.525200 7.697246
3.884400 -13.525200 7.728316
3.931200 -13.525200 7.761543
3.978000 -13.525200 7.809937
4.024800 -13.525200 7.814395
4.071600 -13.525200 7.842457
4.118400 -13.525200 7.854821
4.165200 -13.525200 7.817090
4.212000 -13.525200 7.831050
4.258800 -13.525200 7.842457
4.305600 -13.525200 7.849050
4.352400 -13.525200 7.875377
4.399200 -13.525200 7.875377
4.446000 -13.525200 7.903134
4.492800 -13.525200 7.922077
4.539600 -13.525200 7.929674
4.586400 -13.525200 7.959703
4.633200 -13.525200 7.985930
4.680000 -13.525200 8.047706
4.726800 -13.525200 8.079261
4.773600 -13.525200 8.122094
4.820400 -13.525200 8.232961
4.867200 -13.525200 8.260658
4.914000 -13.525200 8.301943
4.960800 -13.525200 8.323244
5.007600 -13.525200 8.359260
5.054400 -13.525200 8.411843
5.101200 -13.525200 8.399576
5.148000 -13.525200 8.434203
5.194800 -13.525200 8.476647
5.241600 -13.525200 8.518923
5.288400 -13.525200 8.583012
5.335200 -13.525200 8.641415
5.382000 -13.525200 8.690074
5.428800 -13.525200 8.724106
5.475600 -13.525200 8.758821
5.522400 -13.525200 8.767209
5.569200 -13.525200 8.788788
5.616000 -13.525200 8.724106
5.662800 -13.525200 -7.916814
5.709600 -13.525200 8.724106
5.756400 -13.525200 9.037910
5.803200 -13.525200 29.394360
5.850000 -13.525200 29.406325
5.896800 -13.525200 29.415057
5.943600 -13.525200 29.417320
5.990400 -13.525200 29.418299
6.037200 -13.525200 29.418299
6.084000 -13.525200 29.419047
6.130800 -13.525200 29.421932
6.177600 -13.525200 29.424423
6.224400 -13.525200 29.425850
6.271200 -13.525200 29.429589
6.318000 -13.525200 29.432505
6.364800 -13.525200 29.433246
6.411600 -13.525200 29.435585
6.458400 -13.525200 29.435585
6.505200 -13.525200 29.437789
6.552000 -13.525200 29.435443
12.589200 -13.525200 8.034192
12.636000 -13.525200 8.029323
12.682800 -13.525200 8.026670
12.729600 -13.525200 8.011019
12.776400 -13.525200 8.029323
12.823200 -13.525200 8.026670
12.870000 -13.525200 8.011794
12.916800 -13.525200 8.011794
12.963600 -13.525200 8.009240
13.010400 -13.525200 8.007029
13.057200 -13.525200 8.008013
13.104000 -13.525200 8.007960
13.150800 -13.525200 8.007960
13.197600 -13.525200 8.009974
13.244400 -13.525200 8.013178
13.291200 -13.525200 8.013178
13.338000 -13.525200 8.020467
13.384800 -13.525200 8.033387
13.431600 -13.525200 8.028092
13.478400 -13.525200 8.036628
13.525200 -13.525200 8.031627
13.572000 -13.525200 8.033387
13.618800 -13.525200 8.039593
13.665600 -13.525200 8.036472
13.712400 -13.525200 8.031627
13.759200 -13.525200 8.032198
13.806000 -13.525200 8.031617
13.852800 -13.525200 8.033057
13.899600 -13.525200 8.033306
13.946400 -13.525200 8.035491
13.993200 -13.525200 8.039063
14.040000 -13.525200 8.055744
14.086800 -13.525200 8.066220
14.133600 -13.525200 8.069726
14.180400 -13.525200 8.069814
14.227200 -13.525200 8.065132
14.274000 -13.525200 8.063283
14.320800 -13.525200 8.063283
14.367600 -13.525200 8.061161
14.414400 -13.525200 8.044071
14.461200 -13.525200 8.034088
14.508000 -13.525200 8.006846
15.256800 -13.525200 6.830738
15.303600 -13.525200 6.796071
15.397200 -13.525200 6.765566
15.444000 -13.525200 6.753931
15.490800 -13.525200 6.763636
15.537600 -13.525200 6.763636
15.584400 -13.525200 6.757511
15.631200 -13.525200 6.755909
15.678000 -13.525200 6.762091
15.724800 -13.525200 6.767887
15.771600 -13.525200 6.762091
15.818400 -13.525200 6.755877
15.865200 -13.525200 6.742833
15.912000 -13.525200 6.737170
15.958800 -13.525200 6.664622
16.239600 -13.525200 4.608979
16.286400 -13.525200 4.335196
16.333200 -13.525200 4.141500
-18.720000 -13.478400 0.000000
-18.673200 -13.478400 0.000000
-18.626400 -13.478400 0.000000
-18.579600 -13.478400 -7.140602
-18.532800 -13.478400 -7.143334
-18.486000 -13.478400 -7.138832
-18.439200 -13.478400 -7.134795
-18.392400 -13.478400 -7.134795
-18.345600 -13.478400 -7.128551
-18.298800 -13.478400 -7.118114
-18.252000 -13.478400 -7.105913
-18.205200 -13.478400 -7.094811
-18.158400 -13.478400 -7.094811
-18.111600 -13.478400 -7.110797
-18.064800 -13.478400 -7.068034
-18.018000 -13.478400 -7.068034
-17.971200 -13.478400 -7.058512
-17.924400 -13.478400 -7.058512
-17.877600 -13.478400 -7.064029
-17.830800 -13.478400 -7.055274
-17.784000 -13.478400 -7.045090
-17.737200 -13.478400 -7.032914
-17.690400 -13.478400 -7.021351
-17.643600 -13.478400 -7.021351
-17.596800 -13.478400 -7.009709
-17.550000 -13.478400 -7.006455
-17.503200 -13.478400 -7.005245
-17.456400 -13.478400 -7.001959
-17.409600 -13.478400 -6.994464
-17.362800 -13.478400 -6.984567
-17.316000 -13.478400 -6.959953
-17.269200 -13.478400 -6.956869
-17.222400 -13.478400 -6.947374
-17.175600 -13.478400 -6.899717
-17.128800 -13.478400 -6.857412
-17.082000 -13.478400 -6.802355
-17.035200 -13.478400 -6.700819
-15.444000 -13.478400 6.853544
-15.397200 -13.478400 6.909245
-15.350400 -13.478400 6.921717
-15.303600 -13.478400 6.935350
-15.256800 -13.478400 6.943662
-15.210000 -13.478400 6.953646
-15.163200 -13.478400 6.959233
-15.116400 -13.478400 6.981991
-15.069600 -13.478400 6.991064
-15.022800 -13.478400 7.003816
-14.976000 -13.478400 7.006470
-14.929200 -13.478400 7.007411
-14.882400 -13.478400 7.017673
-14.835600 -13.478400 7.018826
-14.788800 -13.478400 7.020732
-14.742000 -13.478400 7.025121
-14.695200 -13.478400 7.031528
-14.648400 -13.478400 7.040346
-14.601600 -13.478400 7.051116
-14.554800 -13.478400 7.058286
-14.508000 -13.478400 7.056150
-14.461200 -13.478400 7.054527
-14.414400 -13.478400 7.061827
-14.367600 -13.478400 7.061878
-14.320800 -13.478400 7.061827
-14.274000 -13.478400 7.054527
-14.227200 -13.478400 7.047614
-14.180400 -13.478400 7.048864
-14.133600 -13.478400 7.060148
-14.086800 -13.478400 7.056526
-14.040000 -13.478400 7.053769
-13.993200 -13.478400 7.056526
-13.946400 -13.478400 7.059579
-13.899600 -13.478400 7.060996
-13.852800 -13.478400 7.062423
-13.806000 -13.478400 7.063980
-13.759200 -13.478400 7.074423
-13.712400 -13.478400 7.083140
-13.665600 -13.478400 7.088006
-13.618800 -13.478400 7.099940
-13.572000 -13.478400 7.104906
-13.525200 -13.478400 7.144075
-13.478400 -13.478400 7.186642
-7.815600 -13.478400 13.119543
-7.768800 -13.478400 8.499408
-7.722000 -13.478400 5.124716
-7.675200 -13.478400 4.957690
-7.628400 -13.478400 4.885030
-7.581600 -13.478400 4.866961
-7.534800 -13.478400 4.866961
-7.488000 -13.478400 4.885030
-7.441200 -13.478400 8.050452
-7.394400 -13.478400 8.051083
-7.347600 -13.478400 8.050452
-7.300800 -13.478400 8.052306
-7.254000 -13.478400 8.070982
-7.207200 -13.478400 8.106950
-7.160400 -13.478400 8.097650
-7.113600 -13.478400 8.089980
-7.066800 -13.478400 8.108757
-7.020000 -13.478400 8.108757
-6.973200 -13.478400 8.082393
-6.926400 -13.478400 8.057925
-6.879600 -13.478400 8.011854
-6.832800 -13.478400 7.988583
-6.786000 -13.478400 7.946160
-6.739200 -13.478400 7.890728
-6.692400 -13.478400 7.853860
-6.645600 -13.478400 7.850559
-6.598800 -13.478400 7.789230
-6.552000 -13.478400 7.765270
-6.505200 -13.478400 7.795965
-6.458400 -13.478400 7.795965
-6.411600 -13.478400 7.765270
-6.364800 -13.478400 7.748011
-6.318000 -13.478400 7.679633
-6.271200 -13.478400 7.640730
-6.224400 -13.478400 7.602089
-6.177600 -13.478400 7.570677
-6.130800 -13.478400 7.558325
-6.084000 -13.478400 7.531292
-6.037200 -13.478400 7.509387
-5.990400 -13.478400 7.486665
-5.943600 -13.478400 7.486665
-5.896800 -13.478400 7.457530
-5.850000 -13.478400 7.457530
-5.803200 -13.478400 7.457530
-5.756400 -13.478400 7.428521
-5.709600 -13.478400 7.422507
-5.662800 -13.478400 7.422507
-5.616000 -13.478400 7.392485
-5.569200 -13.478400 7.367230
-5.522400 -13.478400 7.373302
-5.475600 -13.478400 7.367230
-5.428800 -13.478400 7.361194
-5.382000 -13.478400 7.358365
-5.335200 -13.478400 7.338720
-5.288400 -13.478400 7.318660
-5.241600 -13.478400 7.280153
-5.194800 -13.478400 7.270816
-5.148000 -13.478400 7.253167
-5.101200 -13.478400 7.235939
-5.054400 -13.478400 7.213369
-5.007600 -13.478400 7.204829
-4.960800 -13.478400 7.200941
-4.914000 -13.478400 7.194537
-4.867200 -13.478400 7.154245
-4.820400 -13.478400 7.113011
-4.773600 -13.478400 7.122829
-4.726800 -13.478400 7.157009
-4.680000 -13.478400 7.157009
-4.633200 -13.478400 7.154257
-4.586400 -13.478400 7.149503
-4.539600 -13.478400 7.154211
-4.492800 -13.478400 7.154257
-4.446000 -13.478400 7.130065
-4.399200 -13.478400 7.089293
-4.352400 -13.478400 7.051802
-4.305600 -13.478400 7.028353
-4.258800 -13.478400 7.033816
-4.212000 -13.478400 7.016213
-4.165200 -13.478400 6.993964
-4.118400 -13.478400 6.993964
-4.071600 -13.478400 7.011877
-4.024800 -13.478400 7.043121
-3.978000 -13.478400 7.043121
-3.931200 -13.478400 7.022452
-3.884400 -13.478400 7.002894
-3.837600 -13.478400 7.001020
-3.790800 -13.478400 6.992108
-3.744000 -13.478400 6.930524
-3.697200 -13.478400 6.880765
-3.650400 -13.478400 6.861331
-3.603600 -13.478400 6.869867
-3.556800 -13.478400 6.889971
-3.510000 -13.478400 6.924208
-3.463200 -13.478400 6.932350
-3.416400 -13.478400 6.952137
-3.369600 -13.478400 6.974031
-3.322800 -13.478400 6.994380
-3.276000 -13.478400 6.974031
-3.229200 -13.478400 6.938399
-3.182400 -13.478400 6.912421
-3.135600 -13.478400 6.880123
-3.088800 -13.478400 6.857991
-3.042000 -13.478400 6.853776
-2.995200 -13.478400 6.853221
-2.948400 -13.478400 6.874482
-2.901600 -13.478400 6.899836
-2.854800 -13.478400 6.899836
-2.808000 -13.478400 6.901758
-2.761200 -13.478400 6.866086
-2.714400 -13.478400 6.812313
-2.667600 -13.478400 6.803377
-2.620800 -13.478400 6.783168
-2.574000 -13.478400 6.782754
-2.527200 -13.478400 6.775417
-2.480400 -13.478400 6.785279
-2.433600 -13.478400 6.786009
-2.386800 -13.478400 6.786264
-2.340000 -13.478400 6.796336
-2.293200 -13.478400 6.808896
-2.246400 -13.478400 6.808729
-2.199600 -13.478400 6.808729
-2.152800 -13.478400 6.811682
-2.106000 -13.478400 6.821064
-2.059200 -13.478400 6.821953
-2.012400 -13.478400 6.816060
-1.965600 -13.478400 6.809099
-1.918800 -13.478400 6.810049
-1.872000 -13.478400 6.811682
-1.825200 -13.478400 6.809099
-1.778400 -13.478400 6.808268
-1.731600 -13.478400 6.797350
-1.684800 -13.478400 6.787931
-1.638000 -13.478400 6.810049
-1.591200 -13.478400 6.821537
-1.544400 -13.478400 6.829118
-1.497600 -13.478400 6.839611
-1.450800 -13.478400 6.863479
-1.404000 -13.478400 6.834933
-1.357200 -13.478400 6.826250
-1.310400 -13.478400 6.819113
-1.263600 -13.478400 6.802907
-1.216800 -13.478400 6.796109
-1.170000 -13.478400 6.768490
-1.123200 -13.478400 6.749499
-1.076400 -13.478400 6.742076
-1.029600 -13.478400 6.742076
-0.982800 -13.478400 6.747989
-0.936000 -13.478400 6.749499
-0.889200 -13.478400 6.742704
-0.842400 -13.478400 6.742704
-0.795600 -13.478400 6.733815
-0.748800 -13.478400 6.765879
-0.702000 -13.478400 6.785892
-0.655200 -13.478400 6.814379
-0.608400 -13.478400 6.867314
-0.561600 -13.478400 6.839008
-0.514800 -13.478400 6.867314
-0.468000 -13.478400 6.867314
-0.421200 -13.478400 6.882325
-0.374400 -13.478400 6.864300
-0.327600 -13.478400 6.823185
-0.280800 -13.478400 6.820399
-0.234000 -13.478400 6.825439
-0.187200 -13.478400 6.825439
-0.140400 -13.478400 6.820399
-0.093600 -13.478400 6.815961
-0.046800 -13.478400 6.814215
0.000000 -13.478400 6.819358
0.046800 -13.478400 6.833514
0.093600 -13.478400 6.862551
0.140400 -13.478400 6.889110
0.187200 -13.478400 6.889587
0.234000 -13.478400 6.889587
0.280800 -13.478400 6.889075
0.327600 -13.478400 6.876304
0.374400 -13.478400 6.876139
0.421200 -13.478400 6.876304
0.468000 -13.478400 6.889094
0.514800 -13.478400 6.904599
0.561600 -13.478400 6.944638
0.608400 -13.478400 6.952497
0.655200 -13.478400 6.985849
0.702000 -13.478400 6.982853
0.748800 -13.478400 6.964425
0.795600 -13.478400 6.964219
0.842400 -13.478400 6.982725
0.889200 -13.478400 6.993351
0.936000 -13.478400 6.993351
0.982800 -13.478400 6.982725
1.029600 -13.478400 6.970845
1.076400 -13.478400 6.951561
1.123200 -13.478400 6.950891
1.170000 -13.478400 6.950891
1.216800 -13.478400 6.970845
1.263600 -13.478400 6.993650
1.310400 -13.478400 7.025706
1.357200 -13.478400 7.019029
1.404000 -13.478400 7.019029
1.450800 -13.478400 6.995863
1.497600 -13.478400 6.995863
1.544400 -13.478400 6.979897
1.591200 -13.478400 7.004910
1.638000 -13.478400 7.041762
1.684800 -13.478400 7.109930
1.731600 -13.478400 7.152375
1.778400 -13.478400 7.165452
1.825200 -13.478400 7.165452
1.872000 -13.478400 7.153027
1.918800 -13.478400 7.164500
1.965600 -13.478400 7.163670
2.012400 -13.478400 7.153027
2.059200 -13.478400 7.148995
2.106000 -13.478400 7.164500
2.152800 -13.478400 7.218370
2.199600 -13.478400 7.259046
2.246400 -13.478400 7.343789
2.293200 -13.478400 7.344965
2.340000 -13.478400 7.344965
2.386800 -13.478400 7.343789
2.433600 -13.478400 7.356360
2.480400 -13.478400 7.356541
2.527200 -13.478400 7.344965
2.574000 -13.478400 7.337030
2.620800 -13.478400 7.368845
2.667600 -13.478400 7.392870
2.714400 -13.478400 7.407491
2.761200 -13.478400 7.407491
2.808000 -13.478400 7.407491
2.854800 -13.478400 7.432152
2.901600 -13.478400 7.458874
2.948400 -13.478400 7.464428
2.995200 -13.478400 7.473789
3.042000 -13.478400 7.489004
3.088800 -13.478400 7.498653
3.135600 -13.478400 7.514278
3.182400 -13.478400 7.551654
3.229200 -13.478400 7.556024
3.276000 -13.478400 7.559433
3.322800 -13.478400 7.572152
3.369600 -13.478400 7.625177
3.416400 -13.478400 7.713235
3.463200 -13.478400 7.717814
3.510000 -13.478400 7.717814
3.556800 -13.478400 7.723907
3.603600 -13.478400 7.731677
3.650400 -13.478400 7.710526
3.697200 -13.478400 7.690982
3.744000 -13.478400 7.667172
3.790800 -13.478400 7.690982
3.837600 -13.478400 7.720572
3.884400 -13.478400 7.761543
3.931200 -13.478400 7.804123
3.978000 -13.478400 7.812069
4.024800 -13.478400 7.826352
4.071600 -13.478400 7.871813
4.118400 -13.478400 7.876307
4.165200 -13.478400 7.846982
4.212000 -13.478400 7.845618
4.258800 -13.478400 7.846982
4.305600 -13.478400 7.875377
4.352400 -13.478400 7.898559
4.399200 -13.478400 7.898559
4.446000 -13.478400 7.922077
4.492800 -13.478400 7.935998
4.539600 -13.478400 7.959092
4.586400 -13.478400 7.977608
4.633200 -13.478400 8.038693
4.680000 -13.478400 8.065816
4.726800 -13.478400 8.144837
4.773600 -13.478400 8.213504
4.820400 -13.478400 8.260658
4.867200 -13.478400 8.288350
4.914000 -13.478400 8.317698
4.960800 -13.478400 8.340725
5.007600 -13.478400 8.351353
5.054400 -13.478400 8.390421
5.101200 -13.478400 8.390421
5.148000 -13.478400 8.422767
5.194800 -13.478400 8.442956
5.241600 -13.478400 8.518923
5.288400 -13.478400 8.592247
5.335200 -13.478400 8.642821
5.382000 -13.478400 8.720861
5.428800 -13.478400 8.731586
5.475600 -13.478400 8.740472
5.522400 -13.478400 8.731586
5.569200 -13.478400 8.758821
5.616000 -13.478400 8.642821
5.662800 -13.478400 -7.916814
5.709600 -13.478400 8.724106
5.756400 -13.478400 9.178337
5.803200 -13.478400 29.406325
5.850000 -13.478400 29.503134
5.896800 -13.478400 29.503519
5.943600 -13.478400 29.498547
5.990400 -13.478400 29.431671
6.037200 -13.478400 29.423490
6.084000 -13.478400 29.424423
6.130800 -13.478400 29.426818
6.177600 -13.478400 29.429589
6.224400 -13.478400 29.431671
6.271200 -13.478400 29.432857
6.318000 -13.478400 29.436304
6.364800 -13.478400 29.439422
6.411600 -13.478400 29.438454
6.458400 -13.478400 29.437789
6.505200 -13.478400 29.441783
6.552000 -13.478400 29.437789
12.589200 -13.478400 8.049745
12.636000 -13.478400 8.037263
12.682800 -13.478400 8.033156
12.729600 -13.478400 8.015440
12.776400 -13.478400 8.029671
12.823200 -13.478400 8.026670
12.870000 -13.478400 8.012532
12.916800 -13.478400 8.014757
12.963600 -13.478400 8.012532
13.010400 -13.478400 8.011794
13.057200 -13.478400 8.009240
13.104000 -13.478400 8.008022
13.150800 -13.478400 8.008013
13.197600 -13.478400 8.021712
13.244400 -13.478400 8.022728
13.291200 -13.478400 8.020467
13.338000 -13.478400 8.030684
13.384800 -13.478400 8.035137
13.431600 -13.478400 8.038350
13.478400 -13.478400 8.039951
13.525200 -13.478400 8.036628
13.572000 -13.478400 8.039593
13.618800 -13.478400 8.039807
13.665600 -13.478400 8.039807
13.712400 -13.478400 8.035491
13.759200 -13.478400 8.035491
13.806000 -13.478400 8.033057
13.852800 -13.478400 8.036472
13.899600 -13.478400 8.039063
13.946400 -13.478400 8.036472
13.993200 -13.478400 8.039063
14.040000 -13.478400 8.053079
14.086800 -13.478400 8.059500
14.133600 -13.478400 8.066220
14.180400 -13.478400 8.065132
14.227200 -13.478400 8.053079
14.274000 -13.478400 8.053079
14.320800 -13.478400 8.047244
14.367600 -13.478400 8.047244
14.414400 -13.478400 8.035896
14.461200 -13.478400 8.034088
14.508000 -13.478400 8.018881
15.256800 -13.478400 6.832853
15.303600 -13.478400 6.815930
15.490800 -13.478400 6.775380
15.537600 -13.478400 6.767436
15.584400 -13.478400 6.767065
15.631200 -13.478400 6.767065
15.678000 -13.478400 6.778350
15.724800 -13.478400 6.785987
15.771600 -13.478400 6.785146
15.818400 -13.478400 6.764871
15.865200 -13.478400 6.757511
15.912000 -13.478400 6.755877
15.958800 -13.478400 6.703425
16.894800 -13.478400 0.809591
16.941600 -13.478400 0.507783
-18.720000 -13.431600 0.000000
-18.673200 -13.431600 0.000000
-18.626400 -13.431600 0.000000
-18.579600 -13.431600 -7.138832
-18.532800 -13.431600 -7.138832
-18.486000 -13.431600 -7.134795
-18.439200 -13.431600 -7.134795
-18.392400 -13.431600 -7.143334
-18.345600 -13.431600 -7.143334
-18.298800 -13.431600 -7.138832
-18.252000 -13.431600 -7.116215
-18.205200 -13.431600 -7.105913
-18.158400 -13.431600 -7.106357
-18.111600 -13.431600 -7.112485
-18.064800 -13.431600 -7.099275
-18.018000 -13.431600 -7.099275
-17.971200 -13.431600 -7.094811
-17.924400 -13.431600 -7.073863
-17.877600 -13.431600 -7.073863
-17.830800 -13.431600 -7.064029
-17.784000 -13.431600 -7.045848
-17.737200 -13.431600 -7.042501
-17.690400 -13.431600 -7.030935
-17.643600 -13.431600 -7.025315
-17.596800 -13.431600 -7.013118
-17.550000 -13.431600 -7.010604
-17.503200 -13.431600 -7.005789
-17.456400 -13.431600 -7.001959
-17.409600 -13.431600 -6.994464
-17.362800 -13.431600 -6.979121
-17.316000 -13.431600 -6.959953
-17.269200 -13.431600 -6.955660
-17.222400 -13.431600 -6.928975
-17.175600 -13.431600 -6.873033
-17.128800 -13.431600 -6.849209
-17.082000 -13.431600 -6.801039
-15.490800 -13.431600 6.855572
-15.444000 -13.431600 6.889425
-15.397200 -13.431600 6.920160
-15.350400 -13.431600 6.935350
-15.303600 -13.431600 6.947002
-15.256800 -13.431600 6.954889
-15.210000 -13.431600 6.969464
-15.163200 -13.431600 6.981991
-15.116400 -13.431600 6.993103
-15.069600 -13.431600 7.003816
-15.022800 -13.431600 7.017265
-14.976000 -13.431600 7.017785
-14.929200 -13.431600 7.018826
-14.882400 -13.431600 7.023461
-14.835600 -13.431600 7.025791
-14.788800 -13.431600 7.029199
-14.742000 -13.431600 7.036284
-14.695200 -13.431600 7.036935
-14.648400 -13.431600 7.045933
-14.601600 -13.431600 7.051608
-14.554800 -13.431600 7.058286
-14.508000 -13.431600 7.056931
-14.461200 -13.431600 7.059048
-14.414400 -13.431600 7.061878
-14.367600 -13.431600 7.065640
-14.320800 -13.431600 7.062258
-14.274000 -13.431600 7.062032
-14.227200 -13.431600 7.062032
-14.180400 -13.431600 7.062258
-14.133600 -13.431600 7.063010
-14.086800 -13.431600 7.062243
-14.040000 -13.431600 7.060148
-13.993200 -13.431600 7.063010
-13.946400 -13.431600 7.068313
-13.899600 -13.431600 7.070304
-13.852800 -13.431600 7.072853
-13.806000 -13.431600 7.078349
-13.759200 -13.431600 7.083140
-13.712400 -13.431600 7.089600
-13.665600 -13.431600 7.099940
-13.618800 -13.431600 7.108273
-13.572000 -13.431600 7.144075
-13.525200 -13.431600 7.175650
-13.478400 -13.431600 7.247672
-7.815600 -13.431600 13.119543
-7.768800 -13.431600 8.615415
-7.722000 -13.431600 8.442182
-7.675200 -13.431600 5.124716
-7.628400 -13.431600 4.957690
-7.581600 -13.431600 4.895514
-7.534800 -13.431600 4.936359
-7.488000 -13.431600 7.998402
-7.441200 -13.431600 8.070982
-7.394400 -13.431600 8.063583
-7.347600 -13.431600 8.053769
-7.300800 -13.431600 8.073456
-7.254000 -13.431600 8.089980
-7.207200 -13.431600 8.112028
-7.160400 -13.431600 8.112028
-7.113600 -13.431600 8.104137
-7.066800 -13.431600 8.113810
-7.020000 -13.431600 8.113810
-6.973200 -13.431600 8.097650
-6.926400 -13.431600 8.057925
-6.879600 -13.431600 8.000039
-6.832800 -13.431600 7.974427
-6.786000 -13.431600 7.946160
-6.739200 -13.431600 7.893704
-6.692400 -13.431600 7.855172
-6.645600 -13.431600 7.853860
-6.598800 -13.431600 7.799461
-6.552000 -13.431600 7.797476
-6.505200 -13.431600 7.797476
-6.458400 -13.431600 7.782621
-6.411600 -13.431600 7.751603
-6.364800 -13.431600 7.713101
-6.318000 -13.431600 7.672350
-6.271200 -13.431600 7.640730
-6.224400 -13.431600 7.602089
-6.177600 -13.431600 7.580764
-6.130800 -13.431600 7.569427
-6.084000 -13.431600 7.569427
-6.037200 -13.431600 7.567802
-5.990400 -13.431600 7.543600
-5.943600 -13.431600 7.509387
-5.896800 -13.431600 7.470440
-5.850000 -13.431600 7.457530
-5.803200 -13.431600 7.440804
-5.756400 -13.431600 7.423684
-5.709600 -13.431600 7.405242
-5.662800 -13.431600 7.405242
-5.616000 -13.431600 7.384833
-5.569200 -13.431600 7.356648
-5.522400 -13.431600 7.373302
-5.475600 -13.431600 7.367230
-5.428800 -13.431600 7.364960
-5.382000 -13.431600 7.361194
-5.335200 -13.431600 7.338720
-5.288400 -13.431600 7.309434
-5.241600 -13.431600 7.253635
-5.194800 -13.431600 7.252600
-5.148000 -13.431600 7.238174
-5.101200 -13.431600 7.226150
-5.054400 -13.431600 7.188090
-5.007600 -13.431600 7.188090
-4.960800 -13.431600 7.188090
-4.914000 -13.431600 7.186623
-4.867200 -13.431600 7.146708
-4.820400 -13.431600 7.115389
-4.773600 -13.431600 7.122829
-4.726800 -13.431600 7.157009
-4.680000 -13.431600 7.160445
-4.633200 -13.431600 7.154534
-4.586400 -13.431600 7.154211
-4.539600 -13.431600 7.154211
-4.492800 -13.431600 7.154257
-4.446000 -13.431600 7.130065
-4.399200 -13.431600 7.081398
-4.352400 -13.431600 7.040914
-4.305600 -13.431600 7.016213
-4.258800 -13.431600 7.019425
-4.212000 -13.431600 7.001509
-4.165200 -13.431600 6.996624
-4.118400 -13.431600 7.001020
-4.071600 -13.431600 7.011877
-4.024800 -13.431600 7.041233
-3.978000 -13.431600 7.047894
-3.931200 -13.431600 7.022452
-3.884400 -13.431600 7.007431
-3.837600 -13.431600 7.000205
-3.790800 -13.431600 6.992108
-3.744000 -13.431600 6.924208
-3.697200 -13.431600 6.880765
-3.650400 -13.431600 6.856782
-3.603600 -13.431600 6.863615
-3.556800 -13.431600 6.880765
-3.510000 -13.431600 6.924208
-3.463200 -13.431600 6.933933
-3.416400 -13.431600 6.965029
-3.369600 -13.431600 6.994355
-3.322800 -13.431600 7.020093
-3.276000 -13.431600 6.991683
-3.229200 -13.431600 6.946253
-3.182400 -13.431600 6.920112
-3.135600 -13.431600 6.897391
-3.088800 -13.431600 6.868204
-3.042000 -13.431600 6.862485
-2.995200 -13.431600 6.857991
-2.948400 -13.431600 6.874482
-2.901600 -13.431600 6.899836
-2.854800 -13.431600 6.899836
-2.808000 -13.431600 6.901758
-2.761200 -13.431600 6.872141
-2.714400 -13.431600 6.814370
-2.667600 -13.431600 6.803377
-2.620800 -13.431600 6.783168
-2.574000 -13.431600 6.783168
-2.527200 -13.431600 6.780701
-2.480400 -13.431600 6.785279
-2.433600 -13.431600 6.786009
-2.386800 -13.431600 6.786009
-2.340000 -13.431600 6.796336
-2.293200 -13.431600 6.790628
-2.246400 -13.431600 6.785279
-2.199600 -13.431600 6.780428
-2.152800 -13.431600 6.796336
-2.106000 -13.431600 6.812874
-2.059200 -13.431600 6.821064
-2.012400 -13.431600 6.817171
-1.965600 -13.431600 6.812874
-1.918800 -13.431600 6.812874
-1.872000 -13.431600 6.814172
-1.825200 -13.431600 6.808268
-1.778400 -13.431600 6.796591
-1.731600 -13.431600 6.787931
-1.684800 -13.431600 6.786041
-1.638000 -13.431600 6.797350
-1.591200 -13.431600 6.800874
-1.544400 -13.431600 6.819587
-1.497600 -13.431600 6.826513
-1.450800 -13.431600 6.834933
-1.404000 -13.431600 6.828127
-1.357200 -13.431600 6.826250
-1.310400 -13.431600 6.817511
-1.263600 -13.431600 6.810538
-1.216800 -13.431600 6.802907
-1.170000 -13.431600 6.778660
-1.123200 -13.431600 6.762088
-1.076400 -13.431600 6.745669
-1.029600 -13.431600 6.742076
-0.982800 -13.431600 6.742076
-0.936000 -13.431600 6.745669
-0.889200 -13.431600 6.742704
-0.842400 -13.431600 6.740049
-0.795600 -13.431600 6.731938
-0.748800 -13.431600 6.748629
-0.702000 -13.431600 6.772123
-0.655200 -13.431600 6.800137
-0.608400 -13.431600 6.814379
-0.561600 -13.431600 6.814379
-0.514800 -13.431600 6.818273
-0.468000 -13.431600 6.823185
-0.421200 -13.431600 6.880032
-0.374400 -13.431600 6.864300
-0.327600 -13.431600 6.823185
-0.280800 -13.431600 6.820399
-0.234000 -13.431600 6.823185
-0.187200 -13.431600 6.823185
-0.140400 -13.431600 6.820399
-0.093600 -13.431600 6.815961
-0.046800 -13.431600 6.810231
0.000000 -13.431600 6.815961
0.046800 -13.431600 6.832406
0.093600 -13.431600 6.854061
0.140400 -13.431600 6.889110
0.187200 -13.431600 6.889603
0.234000 -13.431600 6.889603
0.280800 -13.431600 6.889094
0.327600 -13.431600 6.887518
0.374400 -13.431600 6.882860
0.421200 -13.431600 6.889094
0.468000 -13.431600 6.893094
0.514800 -13.431600 6.929745
0.561600 -13.431600 6.944638
0.608400 -13.431600 6.952497
0.655200 -13.431600 6.984923
0.702000 -13.431600 6.982853
0.748800 -13.431600 6.981451
0.795600 -13.431600 6.964425
0.842400 -13.431600 6.982725
0.889200 -13.431600 6.990233
0.936000 -13.431600 6.983752
0.982800 -13.431600 6.970845
1.029600 -13.431600 6.952497
1.076400 -13.431600 6.944374
1.123200 -13.431600 6.944374
1.170000 -13.431600 6.942178
1.216800 -13.431600 6.950016
1.263600 -13.431600 6.979897
1.310400 -13.431600 7.019029
1.357200 -13.431600 7.019029
1.404000 -13.431600 7.019029
1.450800 -13.431600 7.004910
1.497600 -13.431600 7.004910
1.544400 -13.431600 6.996419
1.591200 -13.431600 7.019029
1.638000 -13.431600 7.041762
1.684800 -13.431600 7.109674
1.731600 -13.431600 7.165452
1.778400 -13.431600 7.192260
1.825200 -13.431600 7.192260
1.872000 -13.431600 7.176705
1.918800 -13.431600 7.176705
1.965600 -13.431600 7.172198
2.012400 -13.431600 7.163670
2.059200 -13.431600 7.163670
2.106000 -13.431600 7.176705
2.152800 -13.431600 7.218370
2.199600 -13.431600 7.296885
2.246400 -13.431600 7.348913
2.293200 -13.431600 7.354298
2.340000 -13.431600 7.356360
2.386800 -13.431600 7.344965
2.433600 -13.431600 7.344965
2.480400 -13.431600 7.343789
2.527200 -13.431600 7.335587
2.574000 -13.431600 7.335587
2.620800 -13.431600 7.373040
2.667600 -13.431600 7.397472
2.714400 -13.431600 7.426444
2.761200 -13.431600 7.432152
2.808000 -13.431600 7.432152
2.854800 -13.431600 7.440897
2.901600 -13.431600 7.473789
2.948400 -13.431600 7.473789
2.995200 -13.431600 7.479532
3.042000 -13.431600 7.493513
3.088800 -13.431600 7.501201
3.135600 -13.431600 7.551654
3.182400 -13.431600 7.572701
3.229200 -13.431600 7.577693
3.276000 -13.431600 7.584518
3.322800 -13.431600 7.606285
3.369600 -13.431600 7.670971
3.416400 -13.431600 7.716106
3.463200 -13.431600 7.718069
3.510000 -13.431600 7.718069
3.556800 -13.431600 7.731677
3.603600 -13.431600 7.757372
3.650400 -13.431600 7.731677
3.697200 -13.431600 7.712129
3.744000 -13.431600 7.690982
3.790800 -13.431600 7.699325
3.837600 -13.431600 7.753196
3.884400 -13.431600 7.781939
3.931200 -13.431600 7.807743
3.978000 -13.431600 7.814395
4.024800 -13.431600 7.846982
4.071600 -13.431600 7.880708
4.118400 -13.431600 7.908212
4.165200 -13.431600 7.871813
4.212000 -13.431600 7.871813
4.258800 -13.431600 7.871813
4.305600 -13.431600 7.898559
4.352400 -13.431600 7.918537
4.399200 -13.431600 7.915305
4.446000 -13.431600 7.929674
4.492800 -13.431600 7.947757
4.539600 -13.431600 7.963952
4.586400 -13.431600 7.985930
4.633200 -13.431600 8.023289
4.680000 -13.431600 8.108681
4.726800 -13.431600 8.150382
4.773600 -13.431600 8.224626
4.820400 -13.431600 8.260658
4.867200 -13.431600 8.301943
4.914000 -13.431600 8.326234
4.960800 -13.431600 8.344930
5.007600 -13.431600 8.388589
5.054400 -13.431600 8.398607
5.101200 -13.431600 8.399576
5.148000 -13.431600 8.425052
5.194800 -13.431600 8.494921
5.241600 -13.431600 8.555932
5.288400 -13.431600 8.691987
5.335200 -13.431600 8.731586
5.382000 -13.431600 8.770028
5.428800 -13.431600 8.767209
5.475600 -13.431600 8.758821
5.522400 -13.431600 8.724106
5.569200 -13.431600 8.724106
5.616000 -13.431600 8.637649
5.662800 -13.431600 -8.222556
5.709600 -13.431600 8.724106
5.756400 -13.431600 23.171499
5.803200 -13.431600 29.494701
5.850000 -13.431600 29.506867
5.896800 -13.431600 29.508258
5.943600 -13.431600 29.506856
5.990400 -13.431600 29.455116
6.037200 -13.431600 29.433765
6.084000 -13.431600 29.432650
6.130800 -13.431600 29.433272
6.177600 -13.431600 29.432857
6.224400 -13.431600 29.433765
6.271200 -13.431600 29.439422
6.318000 -13.431600 29.442128
6.364800 -13.431600 29.444856
6.411600 -13.431600 29.444856
6.458400 -13.431600 29.446758
6.505200 -13.431600 29.447331
6.552000 -13.431600 29.447095
12.682800 -13.431600 8.037263
12.729600 -13.431600 8.029679
12.776400 -13.431600 8.036858
12.823200 -13.431600 8.036858
12.870000 -13.431600 8.019978
12.916800 -13.431600 8.021712
12.963600 -13.431600 8.019978
13.010400 -13.431600 8.014757
13.057200 -13.431600 8.013646
13.104000 -13.431600 8.008531
13.150800 -13.431600 8.008022
13.197600 -13.431600 8.019298
13.244400 -13.431600 8.019298
13.291200 -13.431600 8.020467
13.338000 -13.431600 8.028092
13.384800 -13.431600 8.033387
13.431600 -13.431600 8.036628
13.478400 -13.431600 8.043982
13.525200 -13.431600 8.039807
13.572000 -13.431600 8.039890
13.618800 -13.431600 8.042607
13.665600 -13.431600 8.043982
13.712400 -13.431600 8.039890
13.759200 -13.431600 8.039890
13.806000 -13.431600 8.039063
13.852800 -13.431600 8.040412
13.899600 -13.431600 8.044999
13.946400 -13.431600 8.040412
13.993200 -13.431600 8.044999
14.040000 -13.431600 8.053079
14.086800 -13.431600 8.066220
14.133600 -13.431600 8.069814
14.180400 -13.431600 8.068084
14.227200 -13.431600 8.065132
14.274000 -13.431600 8.065132
14.320800 -13.431600 8.061161
14.367600 -13.431600 8.065132
14.414400 -13.431600 8.050033
14.461200 -13.431600 8.044071
14.508000 -13.431600 8.024050
14.554800 -13.431600 8.018881
15.303600 -13.431600 6.815930
15.350400 -13.431600 6.792159
15.397200 -13.431600 6.779064
15.490800 -13.431600 6.755217
15.537600 -13.431600 6.742365
15.584400 -13.431600 6.753931
15.631200 -13.431600 6.757511
15.678000 -13.431600 6.764871
15.724800 -13.431600 6.778350
15.771600 -13.431600 6.778350
15.818400 -13.431600 6.767887
15.865200 -13.431600 6.762091
15.912000 -13.431600 6.778350
15.958800 -13.431600 6.753017
16.005600 -13.431600 6.693695
-18.720000 -13.384800 0.000000
-18.673200 -13.384800 0.000000
-18.626400 -13.384800 0.000000
-18.579600 -13.384800 -7.131354
-18.532800 -13.384800 -7.104152
-18.486000 -13.384800 -7.104152
-18.439200 -13.384800 -7.104152
-18.392400 -13.384800 -7.131354
-18.345600 -13.384800 -7.138832
-18.298800 -13.384800 -7.142231
-18.252000 -13.384800 -7.145635
-18.205200 -13.384800 -7.130023
-18.158400 -13.384800 -7.129450
-18.111600 -13.384800 -7.130023
-18.064800 -13.384800 -7.117213
-18.018000 -13.384800 -7.112485
-17.971200 -13.384800 -7.106357
-17.924400 -13.384800 -7.094811
-17.877600 -13.384800 -7.073863
-17.830800 -13.384800 -7.063929
-17.784000 -13.384800 -7.045090
-17.737200 -13.384800 -7.029783
-17.690400 -13.384800 -7.009035
-17.643600 -13.384800 -7.009035
-17.596800 -13.384800 -7.004771
-17.550000 -13.384800 -6.994464
-17.503200 -13.384800 -6.987443
-17.456400 -13.384800 -6.984567
-17.409600 -13.384800 -6.974628
-17.362800 -13.384800 -6.959515
-17.316000 -13.384800 -6.955660
-17.269200 -13.384800 -6.928975
-17.222400 -13.384800 -6.899717
-17.175600 -13.384800 -6.853932
-17.128800 -13.384800 -6.822409
-15.490800 -13.384800 6.863709
-15.444000 -13.384800 6.909245
-15.397200 -13.384800 6.933587
-15.350400 -13.384800 6.947002
-15.303600 -13.384800 6.956262
-15.256800 -13.384800 6.968615
-15.210000 -13.384800 6.985660
-15.163200 -13.384800 6.997079
-15.116400 -13.384800 7.006470
-15.069600 -13.384800 7.017785
-15.022800 -13.384800 7.023203
-14.976000 -13.384800 7.023461
-14.929200 -13.384800 7.025791
-14.882400 -13.384800 7.029199
-14.835600 -13.384800 7.031528
-14.788800 -13.384800 7.042133
-14.742000 -13.384800 7.048187
-14.695200 -13.384800 7.050127
-14.648400 -13.384800 7.051489
-14.601600 -13.384800 7.056150
-14.554800 -13.384800 7.060402
-14.508000 -13.384800 7.060432
-14.461200 -13.384800 7.061827
-14.414400 -13.384800 7.065640
-14.367600 -13.384800 7.067667
-14.320800 -13.384800 7.066206
-14.274000 -13.384800 7.068754
-14.227200 -13.384800 7.069769
-14.180400 -13.384800 7.070158
-14.133600 -13.384800 7.073373
-14.086800 -13.384800 7.070254
-14.040000 -13.384800 7.068754
-13.993200 -13.384800 7.070304
-13.946400 -13.384800 7.074423
-13.899600 -13.384800 7.077807
-13.852800 -13.384800 7.079488
-13.806000 -13.384800 7.084242
-13.759200 -13.384800 7.088006
-13.712400 -13.384800 7.099940
-13.665600 -13.384800 7.108273
-13.618800 -13.384800 7.142387
-13.572000 -13.384800 7.155755
-13.525200 -13.384800 7.220883
-7.815600 -13.384800 13.124509
-7.768800 -13.384800 8.623916
-7.722000 -13.384800 8.557075
-7.675200 -13.384800 8.442182
-7.628400 -13.384800 5.246500
-7.581600 -13.384800 8.407710
-7.534800 -13.384800 8.366412
-7.488000 -13.384800 8.143604
-7.441200 -13.384800 8.143604
-7.394400 -13.384800 8.108327
-7.347600 -13.384800 8.070982
-7.300800 -13.384800 8.073456
-7.254000 -13.384800 8.082959
-7.207200 -13.384800 8.108327
-7.160400 -13.384800 8.108327
-7.113600 -13.384800 8.097650
-7.066800 -13.384800 8.106919
-7.020000 -13.384800 8.106919
-6.973200 -13.384800 8.073101
-6.926400 -13.384800 8.012218
-6.879600 -13.384800 7.974427
-6.832800 -13.384800 7.962560
-6.786000 -13.384800 7.944744
-6.739200 -13.384800 7.890728
-6.692400 -13.384800 7.855172
-6.645600 -13.384800 7.855172
-6.598800 -13.384800 7.850559
-6.552000 -13.384800 7.828557
-6.505200 -13.384800 7.807278
-6.458400 -13.384800 7.797476
-6.411600 -13.384800 7.751603
-6.364800 -13.384800 7.685681
-6.318000 -13.384800 7.650029
-6.271200 -13.384800 7.636508
-6.224400 -13.384800 7.634082
-6.177600 -13.384800 7.596850
-6.130800 -13.384800 7.590888
-6.084000 -13.384800 7.590888
-6.037200 -13.384800 7.582931
-5.990400 -13.384800 7.576873
-5.943600 -13.384800 7.559681
-5.896800 -13.384800 7.507635
-5.850000 -13.384800 7.463297
-5.803200 -13.384800 7.440804
-5.756400 -13.384800 7.423684
-5.709600 -13.384800 7.394679
-5.662800 -13.384800 7.405242
-5.616000 -13.384800 7.387823
-5.569200 -13.384800 7.374002
-5.522400 -13.384800 7.387823
-5.475600 -13.384800 7.387823
-5.428800 -13.384800 7.383669
-5.382000 -13.384800 7.367230
-5.335200 -13.384800 7.356885
-5.288400 -13.384800 7.300023
-5.241600 -13.384800 7.252600
-5.194800 -13.384800 7.237208
-5.148000 -13.384800 7.237208
-5.101200 -13.384800 7.226150
-5.054400 -13.384800 7.189869
-5.007600 -13.384800 7.188090
-4.960800 -13.384800 7.188090
-4.914000 -13.384800 7.186623
-4.867200 -13.384800 7.146708
-4.820400 -13.384800 7.115389
-4.773600 -13.384800 7.123953
-4.726800 -13.384800 7.178033
-4.680000 -13.384800 7.178033
-4.633200 -13.384800 7.160445
-4.586400 -13.384800 7.156424
-4.539600 -13.384800 7.156424
-4.492800 -13.384800 7.156424
-4.446000 -13.384800 7.124604
-4.399200 -13.384800 7.055389
-4.352400 -13.384800 7.035913
-4.305600 -13.384800 7.019425
-4.258800 -13.384800 7.019425
-4.212000 -13.384800 6.996714
-4.165200 -13.384800 6.992095
-4.118400 -13.384800 6.996624
-4.071600 -13.384800 7.016213
-4.024800 -13.384800 7.041233
-3.978000 -13.384800 7.041233
-3.931200 -13.384800 7.022452
-3.884400 -13.384800 7.013168
-3.837600 -13.384800 7.001020
-3.790800 -13.384800 6.992586
-3.744000 -13.384800 6.930524
-3.697200 -13.384800 6.882592
-3.650400 -13.384800 6.863615
-3.603600 -13.384800 6.882592
-3.556800 -13.384800 6.889971
-3.510000 -13.384800 6.932350
-3.463200 -13.384800 6.952692
-3.416400 -13.384800 6.994355
-3.369600 -13.384800 7.024075
-3.322800 -13.384800 7.026161
-3.276000 -13.384800 7.002065
-3.229200 -13.384800 6.968120
-3.182400 -13.384800 6.925719
-3.135600 -13.384800 6.874482
-3.088800 -13.384800 6.829971
-3.042000 -13.384800 6.829971
-2.995200 -13.384800 6.835216
-2.948400 -13.384800 6.867006
-2.901600 -13.384800 6.880530
-2.854800 -13.384800 6.880530
-2.808000 -13.384800 6.880530
-2.761200 -13.384800 6.867006
-2.714400 -13.384800 6.803377
-2.667600 -13.384800 6.792982
-2.620800 -13.384800 6.783168
-2.574000 -13.384800 6.783168
-2.527200 -13.384800 6.780701
-2.480400 -13.384800 6.785279
-2.433600 -13.384800 6.790628
-2.386800 -13.384800 6.796336
-2.340000 -13.384800 6.808896
-2.293200 -13.384800 6.790628
-2.246400 -13.384800 6.785279
-2.199600 -13.384800 6.780428
-2.152800 -13.384800 6.796336
-2.106000 -13.384800 6.811682
-2.059200 -13.384800 6.812874
-2.012400 -13.384800 6.811682
-1.965600 -13.384800 6.799705
-1.918800 -13.384800 6.807780
-1.872000 -13.384800 6.808268
-1.825200 -13.384800 6.792514
-1.778400 -13.384800 6.780792
-1.731600 -13.384800 6.776008
-1.684800 -13.384800 6.762530
-1.638000 -13.384800 6.776008
-1.591200 -13.384800 6.776008
-1.544400 -13.384800 6.797350
-1.497600 -13.384800 6.817511
-1.450800 -13.384800 6.819587
-1.404000 -13.384800 6.820250
-1.357200 -13.384800 6.819113
-1.310400 -13.384800 6.817511
-1.263600 -13.384800 6.817171
-1.216800 -13.384800 6.802907
-1.170000 -13.384800 6.783825
-1.123200 -13.384800 6.770192
-1.076400 -13.384800 6.766829
-1.029600 -13.384800 6.758763
-0.982800 -13.384800 6.749499
-0.936000 -13.384800 6.745669
-0.889200 -13.384800 6.742076
-0.842400 -13.384800 6.719846
-0.795600 -13.384800 6.715590
-0.748800 -13.384800 6.733815
-0.702000 -13.384800 6.753786
-0.655200 -13.384800 6.773120
-0.608400 -13.384800 6.800137
-0.561600 -13.384800 6.804951
-0.514800 -13.384800 6.812022
-0.468000 -13.384800 6.823185
-0.421200 -13.384800 6.880032
-0.374400 -13.384800 6.864300
-0.327600 -13.384800 6.847434
-0.280800 -13.384800 6.825439
-0.234000 -13.384800 6.847434
-0.187200 -13.384800 6.824666
-0.140400 -13.384800 6.820399
-0.093600 -13.384800 6.815961
-0.046800 -13.384800 6.805924
0.000000 -13.384800 6.810231
0.046800 -13.384800 6.815961
0.093600 -13.384800 6.833514
0.140400 -13.384800 6.876139
0.187200 -13.384800 6.889110
0.234000 -13.384800 6.889110
0.280800 -13.384800 6.888452
0.327600 -13.384800 6.882860
0.374400 -13.384800 6.882860
0.421200 -13.384800 6.889094
0.468000 -13.384800 6.893094
0.514800 -13.384800 6.904599
0.561600 -13.384800 6.929745
0.608400 -13.384800 6.944638
0.655200 -13.384800 6.979123
0.702000 -13.384800 6.979123
0.748800 -13.384800 6.968002
0.795600 -13.384800 6.964219
0.842400 -13.384800 6.968002
0.889200 -13.384800 6.974534
0.936000 -13.384800 6.968002
0.982800 -13.384800 6.951561
1.029600 -13.384800 6.944374
1.076400 -13.384800 6.939870
1.123200 -13.384800 6.938260
1.170000 -13.384800 6.929746
1.216800 -13.384800 6.942178
1.263600 -13.384800 6.956115
1.310400 -13.384800 6.999655
1.357200 -13.384800 6.996893
1.404000 -13.384800 6.999655
1.450800 -13.384800 6.996893
1.497600 -13.384800 6.996893
1.544400 -13.384800 6.996419
1.591200 -13.384800 7.003257
1.638000 -13.384800 7.003257
1.684800 -13.384800 7.077156
1.731600 -13.384800 7.172198
1.778400 -13.384800 7.195345
1.825200 -13.384800 7.195345
1.872000 -13.384800 7.182349
1.918800 -13.384800 7.177509
1.965600 -13.384800 7.177509
2.012400 -13.384800 7.172198
2.059200 -13.384800 7.163670
2.106000 -13.384800 7.176705
2.152800 -13.384800 7.222628
2.199600 -13.384800 7.259046
2.246400 -13.384800 7.348913
2.293200 -13.384800 7.354298
2.340000 -13.384800 7.335587
2.386800 -13.384800 7.330148
2.433600 -13.384800 7.325091
2.480400 -13.384800 7.325091
2.527200 -13.384800 7.309152
2.574000 -13.384800 7.309152
2.620800 -13.384800 7.337030
2.667600 -13.384800 7.413876
2.714400 -13.384800 7.436609
2.761200 -13.384800 7.440897
2.808000 -13.384800 7.462872
2.854800 -13.384800 7.473789
2.901600 -13.384800 7.498653
2.948400 -13.384800 7.496995
2.995200 -13.384800 7.496995
3.042000 -13.384800 7.499961
3.088800 -13.384800 7.516784
3.135600 -13.384800 7.567959
3.182400 -13.384800 7.582023
3.229200 -13.384800 7.585049
3.276000 -13.384800 7.601031
3.322800 -13.384800 7.625177
3.369600 -13.384800 7.679041
3.416400 -13.384800 7.720359
3.463200 -13.384800 7.723907
3.510000 -13.384800 7.723907
3.556800 -13.384800 7.731677
3.603600 -13.384800 7.765265
3.650400 -13.384800 7.773695
3.697200 -13.384800 7.745986
3.744000 -13.384800 7.690982
3.790800 -13.384800 7.697246
3.837600 -13.384800 7.748143
3.884400 -13.384800 7.794759
3.931200 -13.384800 7.812069
3.978000 -13.384800 7.842457
4.024800 -13.384800 7.857734
4.071600 -13.384800 7.901056
4.118400 -13.384800 7.918218
4.165200 -13.384800 7.908212
4.212000 -13.384800 7.889890
4.258800 -13.384800 7.889890
4.305600 -13.384800 7.915305
4.352400 -13.384800 7.926298
4.399200 -13.384800 7.922077
4.446000 -13.384800 7.959092
4.492800 -13.384800 7.963952
4.539600 -13.384800 7.985930
4.586400 -13.384800 8.023289
4.633200 -13.384800 8.043953
4.680000 -13.384800 8.122094
4.726800 -13.384800 8.213504
4.773600 -13.384800 8.246579
4.820400 -13.384800 8.299640
4.867200 -13.384800 8.320494
4.914000 -13.384800 8.327183
4.960800 -13.384800 8.340725
5.007600 -13.384800 8.346498
5.054400 -13.384800 8.388589
5.101200 -13.384800 8.399576
5.148000 -13.384800 8.425052
5.194800 -13.384800 8.505954
5.241600 -13.384800 8.592247
5.288400 -13.384800 8.779163
5.335200 -13.384800 8.898403
5.382000 -13.384800 8.852184
5.428800 -13.384800 8.834128
5.475600 -13.384800 8.770028
5.522400 -13.384800 8.724106
5.569200 -13.384800 8.641415
5.616000 -13.384800 -7.916814
5.662800 -13.384800 -8.222556
5.709600 -13.384800 8.724106
5.756400 -13.384800 29.455116
5.803200 -13.384800 29.487765
5.850000 -13.384800 29.499679
5.896800 -13.384800 29.499679
5.943600 -13.384800 29.488117
5.990400 -13.384800 29.455116
6.037200 -13.384800 29.440083
6.084000 -13.384800 29.434161
6.130800 -13.384800 29.434161
6.177600 -13.384800 29.433800
6.224400 -13.384800 29.440120
6.271200 -13.384800 29.443402
6.318000 -13.384800 29.450480
6.364800 -13.384800 29.451303
6.411600 -13.384800 29.451426
6.458400 -13.384800 29.451574
6.505200 -13.384800 29.454807
6.552000 -13.384800 29.451688
12.776400 -13.384800 8.049745
12.823200 -13.384800 8.047435
12.870000 -13.384800 8.033156
12.916800 -13.384800 8.029679
12.963600 -13.384800 8.029671
13.010400 -13.384800 8.021712
13.057200 -13.384800 8.019978
13.104000 -13.384800 8.019298
13.150800 -13.384800 8.019978
13.197600 -13.384800 8.028092
13.244400 -13.384800 8.028092
13.291200 -13.384800 8.028092
13.338000 -13.384800 8.033789
13.384800 -13.384800 8.033789
13.431600 -13.384800 8.036553
13.478400 -13.384800 8.039951
13.525200 -13.384800 8.039890
13.572000 -13.384800 8.039951
13.618800 -13.384800 8.042607
13.665600 -13.384800 8.042607
13.712400 -13.384800 8.039890
13.759200 -13.384800 8.039890
13.806000 -13.384800 8.039063
13.852800 -13.384800 8.042607
13.899600 -13.384800 8.046022
13.946400 -13.384800 8.050607
13.993200 -13.384800 8.053079
14.040000 -13.384800 8.059500
14.086800 -13.384800 8.063964
14.133600 -13.384800 8.069814
14.180400 -13.384800 8.069814
14.227200 -13.384800 8.069814
14.274000 -13.384800 8.076874
14.320800 -13.384800 8.067090
14.367600 -13.384800 8.069814
14.414400 -13.384800 8.067090
14.461200 -13.384800 8.059916
14.508000 -13.384800 8.041496
14.554800 -13.384800 8.036096
14.601600 -13.384800 8.017679
15.350400 -13.384800 6.802412
15.397200 -13.384800 6.788394
15.444000 -13.384800 6.767065
15.490800 -13.384800 6.781598
15.537600 -13.384800 6.755217
15.584400 -13.384800 6.764871
15.631200 -13.384800 6.767065
15.678000 -13.384800 6.778350
15.724800 -13.384800 6.785146
15.771600 -13.384800 6.786687
15.818400 -13.384800 6.778350
15.865200 -13.384800 6.767887
15.912000 -13.384800 6.786687
15.958800 -13.384800 6.759578
16.005600 -13.384800 6.742328
16.286400 -13.384800 4.777521
16.333200 -13.384800 4.608979
16.520400 -13.384800 3.681993
16.567200 -13.384800 3.549712
-18.720000 -13.338000 0.000000
-18.673200 -13.338000 0.000000
-18.626400 -13.338000 0.000000
-18.579600 -13.338000 -7.134262
-18.532800 -13.338000 -7.113413
-18.486000 -13.338000 -7.105913
-18.439200 -13.338000 -7.105913
-18.392400 -13.338000 -7.118114
-18.345600 -13.338000 -7.117476
-18.298800 -13.338000 -7.138832
-18.252000 -13.338000 -7.145635
-18.205200 -13.338000 -7.130023
-18.158400 -13.338000 -7.130023
-18.111600 -13.338000 -7.138183
-18.064800 -13.338000 -7.129450
-18.018000 -13.338000 -7.112485
-17.971200 -13.338000 -7.099275
-17.924400 -13.338000 -7.094811
-17.877600 -13.338000 -7.073863
-17.830800 -13.338000 -7.050939
-17.784000 -13.338000 -7.038904
-17.737200 -13.338000 -7.016050
-17.690400 -13.338000 -7.007373
-17.643600 -13.338000 -7.009035
-17.596800 -13.338000 -7.006894
-17.550000 -13.338000 -7.002027
-17.503200 -13.338000 -7.002027
-17.456400 -13.338000 -6.986503
-17.409600 -13.338000 -6.984567
-17.362800 -13.338000 -6.968227
-17.316000 -13.338000 -6.955660
-17.269200 -13.338000 -6.907807
-17.222400 -13.338000 -6.873033
-17.175600 -13.338000 -6.835758
-17.128800 -13.338000 -6.801039
-16.660800 -13.338000 -5.009128
-15.537600 -13.338000 6.863709
-15.490800 -13.338000 6.900025
-15.444000 -13.338000 6.926078
-15.397200 -13.338000 6.950868
-15.350400 -13.338000 6.956262
-15.303600 -13.338000 6.968402
-15.256800 -13.338000 6.985660
-15.210000 -13.338000 6.997079
-15.163200 -13.338000 7.011417
-15.116400 -13.338000 7.023203
-15.069600 -13.338000 7.025791
-15.022800 -13.338000 7.028552
-14.976000 -13.338000 7.029088
-14.929200 -13.338000 7.029088
-14.882400 -13.338000 7.034214
-14.835600 -13.338000 7.036935
-14.788800 -13.338000 7.042133
-14.742000 -13.338000 7.048187
-14.695200 -13.338000 7.051608
-14.648400 -13.338000 7.053975
-14.601600 -13.338000 7.059048
-14.554800 -13.338000 7.060508
-14.508000 -13.338000 7.063333
-14.461200 -13.338000 7.063333
-14.414400 -13.338000 7.069279
-14.367600 -13.338000 7.075175
-14.320800 -13.338000 7.075175
-14.274000 -13.338000 7.075175
-14.227200 -13.338000 7.080003
-14.180400 -13.338000 7.080003
-14.133600 -13.338000 7.083000
-14.086800 -13.338000 7.079488
-14.040000 -13.338000 7.077251
-13.993200 -13.338000 7.077807
-13.946400 -13.338000 7.081868
-13.899600 -13.338000 7.084907
-13.852800 -13.338000 7.086598
-13.806000 -13.338000 7.094184
-13.759200 -13.338000 7.100808
-13.712400 -13.338000 7.113566
-13.665600 -13.338000 7.142387
-13.618800 -13.338000 7.155808
-13.572000 -13.338000 7.215499
-7.815600 -13.338000 13.124509
-7.768800 -13.338000 8.676798
-7.722000 -13.338000 8.607141
-7.675200 -13.338000 8.530670
-7.628400 -13.338000 8.483044
-7.581600 -13.338000 8.483044
-7.534800 -13.338000 8.458654
-7.488000 -13.338000 8.366412
-7.441200 -13.338000 8.218199
-7.394400 -13.338000 8.179942
-7.347600 -13.338000 8.112352
-7.300800 -13.338000 8.108327
-7.254000 -13.338000 8.106919
-7.207200 -13.338000 8.112352
-7.160400 -13.338000 8.112352
-7.113600 -13.338000 8.097650
-7.066800 -13.338000 8.104137
-7.020000 -13.338000 8.097650
-6.973200 -13.338000 8.054470
-6.926400 -13.338000 7.975724
-6.879600 -13.338000 7.962560
-6.832800 -13.338000 7.944744
-6.786000 -13.338000 7.929819
-6.739200 -13.338000 7.893704
-6.692400 -13.338000 7.876680
-6.645600 -13.338000 7.876680
-6.598800 -13.338000 7.854179
-6.552000 -13.338000 7.853860
-6.505200 -13.338000 7.832000
-6.458400 -13.338000 7.802870
-6.411600 -13.338000 7.713101
-6.364800 -13.338000 7.659477
-6.318000 -13.338000 7.647883
-6.271200 -13.338000 7.636508
-6.224400 -13.338000 7.635776
-6.177600 -13.338000 7.634082
-6.130800 -13.338000 7.628149
-6.084000 -13.338000 7.628149
-6.037200 -13.338000 7.628149
-5.990400 -13.338000 7.579690
-5.943600 -13.338000 7.567802
-5.896800 -13.338000 7.510484
-5.850000 -13.338000 7.462067
-5.803200 -13.338000 7.427693
-5.756400 -13.338000 7.422481
-5.709600 -13.338000 7.398613
-5.662800 -13.338000 7.405242
-5.616000 -13.338000 7.398014
-5.569200 -13.338000 7.398613
-5.522400 -13.338000 7.400691
-5.475600 -13.338000 7.400691
-5.428800 -13.338000 7.393226
-5.382000 -13.338000 7.388574
-5.335200 -13.338000 7.361194
-5.288400 -13.338000 7.273773
-5.241600 -13.338000 7.237208
-5.194800 -13.338000 7.234203
-5.148000 -13.338000 7.234203
-5.101200 -13.338000 7.229393
-5.054400 -13.338000 7.211123
-5.007600 -13.338000 7.197947
-4.960800 -13.338000 7.197947
-4.914000 -13.338000 7.194537
-4.867200 -13.338000 7.146708
-4.820400 -13.338000 7.118565
-4.773600 -13.338000 7.128857
-4.726800 -13.338000 7.180917
-4.680000 -13.338000 7.180917
-4.633200 -13.338000 7.169893
-4.586400 -13.338000 7.156424
-4.539600 -13.338000 7.142207
-4.492800 -13.338000 7.150312
-4.446000 -13.338000 7.099165
-4.399200 -13.338000 7.071407
-4.352400 -13.338000 7.037664
-4.305600 -13.338000 7.019425
-4.258800 -13.338000 7.019425
-4.212000 -13.338000 7.008416
-4.165200 -13.338000 6.992095
-4.118400 -13.338000 7.001020
-4.071600 -13.338000 7.016213
-4.024800 -13.338000 7.041233
-3.978000 -13.338000 7.048968
-3.931200 -13.338000 7.037714
-3.884400 -13.338000 7.021283
-3.837600 -13.338000 7.001020
-3.790800 -13.338000 6.972634
-3.744000 -13.338000 6.937525
-3.697200 -13.338000 6.921754
-3.650400 -13.338000 6.889971
-3.603600 -13.338000 6.921754
-3.556800 -13.338000 6.928109
-3.510000 -13.338000 6.937525
-3.463200 -13.338000 6.958302
-3.416400 -13.338000 6.991683
-3.369600 -13.338000 7.015861
-3.322800 -13.338000 7.020804
-3.276000 -13.338000 7.000367
-3.229200 -13.338000 6.958302
-3.182400 -13.338000 6.923408
-3.135600 -13.338000 6.857991
-3.088800 -13.338000 6.826837
-3.042000 -13.338000 6.826563
-2.995200 -13.338000 6.829971
-2.948400 -13.338000 6.835216
-2.901600 -13.338000 6.867006
-2.854800 -13.338000 6.868204
-2.808000 -13.338000 6.868204
-2.761200 -13.338000 6.814370
-2.714400 -13.338000 6.795168
-2.667600 -13.338000 6.780015
-2.620800 -13.338000 6.774423
-2.574000 -13.338000 6.790628
-2.527200 -13.338000 6.790628
-2.480400 -13.338000 6.796530
-2.433600 -13.338000 6.796530
-2.386800 -13.338000 6.796530
-2.340000 -13.338000 6.808896
-2.293200 -13.338000 6.796530
-2.246400 -13.338000 6.786009
-2.199600 -13.338000 6.780428
-2.152800 -13.338000 6.786009
-2.106000 -13.338000 6.796671
-2.059200 -13.338000 6.799705
-2.012400 -13.338000 6.796671
-1.965600 -13.338000 6.795624
-1.918800 -13.338000 6.796591
-1.872000 -13.338000 6.796591
-1.825200 -13.338000 6.790217
-1.778400 -13.338000 6.780792
-1.731600 -13.338000 6.776008
-1.684800 -13.338000 6.776008
-1.638000 -13.338000 6.761976
-1.591200 -13.338000 6.758944
-1.544400 -13.338000 6.776008
-1.497600 -13.338000 6.802907
-1.450800 -13.338000 6.817171
-1.404000 -13.338000 6.817511
-1.357200 -13.338000 6.817171
-1.310400 -13.338000 6.817511
-1.263600 -13.338000 6.817171
-1.216800 -13.338000 6.802907
-1.170000 -13.338000 6.791239
-1.123200 -13.338000 6.783825
-1.076400 -13.338000 6.769730
-1.029600 -13.338000 6.762912
-0.982800 -13.338000 6.755533
-0.936000 -13.338000 6.746212
-0.889200 -13.338000 6.742704
-0.842400 -13.338000 6.731938
-0.795600 -13.338000 6.715590
-0.748800 -13.338000 6.719846
-0.702000 -13.338000 6.750285
-0.655200 -13.338000 6.772123
-0.608400 -13.338000 6.793782
-0.561600 -13.338000 6.807124
-0.514800 -13.338000 6.822620
-0.468000 -13.338000 6.851197
-0.421200 -13.338000 6.871479
-0.374400 -13.338000 6.855320
-0.327600 -13.338000 6.855320
-0.280800 -13.338000 6.855320
-0.234000 -13.338000 6.854025
-0.187200 -13.338000 6.847434
-0.140400 -13.338000 6.840805
-0.093600 -13.338000 6.833514
-0.046800 -13.338000 6.820399
0.000000 -13.338000 6.819358
0.046800 -13.338000 6.819358
0.093600 -13.338000 6.839382
0.140400 -13.338000 6.873155
0.187200 -13.338000 6.883501
0.234000 -13.338000 6.888452
0.280800 -13.338000 6.876304
0.327600 -13.338000 6.882860
0.374400 -13.338000 6.876304
0.421200 -13.338000 6.882860
0.468000 -13.338000 6.882860
0.514800 -13.338000 6.893094
0.561600 -13.338000 6.905362
0.608400 -13.338000 6.929745
0.655200 -13.338000 6.964425
0.702000 -13.338000 6.968002
0.748800 -13.338000 6.964219
0.795600 -13.338000 6.947143
0.842400 -13.338000 6.952497
0.889200 -13.338000 6.964219
0.936000 -13.338000 6.956872
0.982800 -13.338000 6.945613
1.029600 -13.338000 6.942178
1.076400 -13.338000 6.939870
1.123200 -13.338000 6.935607
1.170000 -13.338000 6.929746
1.216800 -13.338000 6.938260
1.263600 -13.338000 6.953412
1.310400 -13.338000 6.979897
1.357200 -13.338000 6.993650
1.404000 -13.338000 6.996893
1.450800 -13.338000 7.003257
1.497600 -13.338000 7.004910
1.544400 -13.338000 7.003257
1.591200 -13.338000 7.004910
1.638000 -13.338000 7.025433
1.684800 -13.338000 7.071818
1.731600 -13.338000 7.158093
1.778400 -13.338000 7.192502
1.825200 -13.338000 7.195345
1.872000 -13.338000 7.186761
1.918800 -13.338000 7.192260
1.965600 -13.338000 7.195345
2.012400 -13.338000 7.203935
2.059200 -13.338000 7.177509
2.106000 -13.338000 7.203935
2.152800 -13.338000 7.238204
2.199600 -13.338000 7.280731
2.246400 -13.338000 7.348176
2.293200 -13.338000 7.354298
2.340000 -13.338000 7.325091
2.386800 -13.338000 7.292019
2.433600 -13.338000 7.280731
2.480400 -13.338000 7.251369
2.527200 -13.338000 7.278565
2.574000 -13.338000 7.278688
2.620800 -13.338000 7.325091
2.667600 -13.338000 7.413876
2.714400 -13.338000 7.464428
2.761200 -13.338000 7.468917
2.808000 -13.338000 7.491913
2.854800 -13.338000 7.499961
2.901600 -13.338000 7.516314
2.948400 -13.338000 7.516314
2.995200 -13.338000 7.516314
3.042000 -13.338000 7.516784
3.088800 -13.338000 7.533554
3.135600 -13.338000 7.572152
3.182400 -13.338000 7.585049
3.229200 -13.338000 7.611524
3.276000 -13.338000 7.612811
3.322800 -13.338000 7.670971
3.369600 -13.338000 7.710355
3.416400 -13.338000 7.723604
3.463200 -13.338000 7.723907
3.510000 -13.338000 7.723907
3.556800 -13.338000 7.731677
3.603600 -13.338000 7.760893
3.650400 -13.338000 7.773695
3.697200 -13.338000 7.755502
3.744000 -13.338000 7.705994
3.790800 -13.338000 7.720572
3.837600 -13.338000 7.775299
3.884400 -13.338000 7.807743
3.931200 -13.338000 7.823373
3.978000 -13.338000 7.867168
4.024800 -13.338000 7.871813
4.071600 -13.338000 7.927019
4.118400 -13.338000 7.949455
4.165200 -13.338000 7.933982
4.212000 -13.338000 7.908212
4.258800 -13.338000 7.908856
4.305600 -13.338000 7.927019
4.352400 -13.338000 7.947757
4.399200 -13.338000 7.947757
4.446000 -13.338000 7.981889
4.492800 -13.338000 7.984064
4.539600 -13.338000 8.038693
4.586400 -13.338000 8.047897
4.633200 -13.338000 8.087497
4.680000 -13.338000 8.182263
4.726800 -13.338000 8.249987
4.773600 -13.338000 8.274348
4.820400 -13.338000 8.299640
4.867200 -13.338000 8.323244
4.914000 -13.338000 8.339263
4.960800 -13.338000 8.340725
5.007600 -13.338000 8.344930
5.054400 -13.338000 8.372321
5.101200 -13.338000 8.405526
5.148000 -13.338000 8.477164
5.194800 -13.338000 8.529589
5.241600 -13.338000 8.720861
5.288400 -13.338000 8.940690
5.335200 -13.338000 11.012492
5.382000 -13.338000 10.930112
5.428800 -13.338000 8.898403
5.475600 -13.338000 8.834128
5.522400 -13.338000 8.724106
5.569200 -13.338000 8.637649
5.616000 -13.338000 -7.955926
5.662800 -13.338000 -8.222556
5.709600 -13.338000 8.758821
5.756400 -13.338000 29.459622
5.803200 -13.338000 29.487765
5.850000 -13.338000 29.498308
5.896800 -13.338000 29.498308
5.943600 -13.338000 29.487045
5.990400 -13.338000 29.450478
6.037200 -13.338000 29.443402
6.084000 -13.338000 29.441719
6.130800 -13.338000 29.440629
6.177600 -13.338000 29.440629
6.224400 -13.338000 29.443402
6.271200 -13.338000 29.450478
6.318000 -13.338000 29.451426
6.364800 -13.338000 29.451688
6.411600 -13.338000 29.454954
6.458400 -13.338000 29.454954
6.505200 -13.338000 29.455051
12.729600 -13.338000 8.063831
12.776400 -13.338000 8.063831
12.823200 -13.338000 8.059320
12.870000 -13.338000 8.047435
12.916800 -13.338000 8.036858
12.963600 -13.338000 8.029679
13.010400 -13.338000 8.029671
13.057200 -13.338000 8.029671
13.104000 -13.338000 8.033763
13.150800 -13.338000 8.033763
13.197600 -13.338000 8.036553
13.244400 -13.338000 8.036628
13.291200 -13.338000 8.039951
13.338000 -13.338000 8.045468
13.384800 -13.338000 8.049932
13.431600 -13.338000 8.055192
13.478400 -13.338000 8.055192
13.525200 -13.338000 8.053036
13.572000 -13.338000 8.055192
13.618800 -13.338000 8.053036
13.665600 -13.338000 8.053036
13.712400 -13.338000 8.053036
13.759200 -13.338000 8.053036
13.806000 -13.338000 8.039890
13.852800 -13.338000 8.046022
13.899600 -13.338000 8.055546
13.946400 -13.338000 8.059836
13.993200 -13.338000 8.063964
14.040000 -13.338000 8.061683
14.086800 -13.338000 8.063964
14.133600 -13.338000 8.068084
14.180400 -13.338000 8.066220
14.227200 -13.338000 8.068084
14.274000 -13.338000 8.076874
14.320800 -13.338000 8.067090
14.367600 -13.338000 8.069814
14.414400 -13.338000 8.067146
14.461200 -13.338000 8.065132
14.508000 -13.338000 8.059916
14.554800 -13.338000 8.046725
14.601600 -13.338000 8.041496
15.397200 -13.338000 6.794593
15.444000 -13.338000 6.779064
15.490800 -13.338000 6.782370
15.537600 -13.338000 6.767065
15.678000 -13.338000 6.796692
15.724800 -13.338000 6.803108
15.771600 -13.338000 6.802354
15.818400 -13.338000 6.796692
15.865200 -13.338000 6.786687
15.912000 -13.338000 6.791782
15.958800 -13.338000 6.776576
16.005600 -13.338000 6.759578
16.239600 -13.338000 5.122110
16.286400 -13.338000 4.924760
16.333200 -13.338000 4.724414
16.380000 -13.338000 4.566736
16.426800 -13.338000 4.352134
16.473600 -13.338000 4.056413
16.520400 -13.338000 3.773709
16.567200 -13.338000 3.662803
-18.720000 -13.291200 0.000000
-18.673200 -13.291200 0.000000
-18.626400 -13.291200 0.000000
-18.579600 -13.291200 -7.137931
-18.532800 -13.291200 -7.138832
-18.486000 -13.291200 -7.138832
-18.439200 -13.291200 -7.138832
-18.392400 -13.291200 -7.144029
-18.345600 -13.291200 -7.143334
-18.298800 -13.291200 -7.143334
-18.252000 -13.291200 -7.155026
-18.205200 -13.291200 -7.145635
-18.158400 -13.291200 -7.140518
-18.111600 -13.291200 -7.142231
-18.064800 -13.291200 -7.140518
-18.018000 -13.291200 -7.129450
-17.971200 -13.291200 -7.106125
-17.924400 -13.291200 -7.096187
-17.877600 -13.291200 -7.096187
-17.830800 -13.291200 -7.068414
-17.784000 -13.291200 -7.050189
-17.737200 -13.291200 -7.025315
-17.690400 -13.291200 -7.008537
-17.643600 -13.291200 -7.007373
-17.596800 -13.291200 -7.002027
-17.550000 -13.291200 -6.986503
-17.503200 -13.291200 -6.986503
-17.456400 -13.291200 -6.981015
-17.409600 -13.291200 -6.979121
-17.362800 -13.291200 -6.959515
-17.316000 -13.291200 -6.945917
-17.269200 -13.291200 -6.906222
-17.222400 -13.291200 -6.849791
-17.175600 -13.291200 -6.802355
-17.128800 -13.291200 -6.723835
-15.584400 -13.291200 6.863709
-15.537600 -13.291200 6.897554
-15.490800 -13.291200 6.931307
-15.444000 -13.291200 6.953530
-15.397200 -13.291200 6.962768
-15.350400 -13.291200 6.969464
-15.303600 -13.291200 6.985660
-15.256800 -13.291200 6.997079
-15.210000 -13.291200 7.006470
-15.163200 -13.291200 7.017785
-15.116400 -13.291200 7.029088
-15.069600 -13.291200 7.030807
-15.022800 -13.291200 7.033376
-14.976000 -13.291200 7.034214
-14.929200 -13.291200 7.034214
-14.882400 -13.291200 7.042133
-14.835600 -13.291200 7.051292
-14.788800 -13.291200 7.051802
-14.742000 -13.291200 7.051802
-14.695200 -13.291200 7.057142
-14.648400 -13.291200 7.058286
-14.601600 -13.291200 7.061827
-14.554800 -13.291200 7.063901
-14.508000 -13.291200 7.066206
-14.461200 -13.291200 7.069279
-14.414400 -13.291200 7.082217
-14.367600 -13.291200 7.083000
-14.320800 -13.291200 7.083000
-14.274000 -13.291200 7.083000
-14.227200 -13.291200 7.083000
-14.180400 -13.291200 7.080003
-14.133600 -13.291200 7.083000
-14.086800 -13.291200 7.079488
-14.040000 -13.291200 7.077251
-13.993200 -13.291200 7.077807
-13.946400 -13.291200 7.081868
-13.899600 -13.291200 7.084907
-13.852800 -13.291200 7.088006
-13.806000 -13.291200 7.107145
-13.759200 -13.291200 7.111797
-13.712400 -13.291200 7.136886
-13.665600 -13.291200 7.163923
-13.618800 -13.291200 7.230187
-7.815600 -13.291200 8.952543
-7.768800 -13.291200 8.676798
-7.722000 -13.291200 8.607961
-7.675200 -13.291200 8.557075
-7.628400 -13.291200 8.556949
-7.581600 -13.291200 8.556949
-7.534800 -13.291200 8.485649
-7.488000 -13.291200 8.436778
-7.441200 -13.291200 8.349392
-7.394400 -13.291200 8.252558
-7.347600 -13.291200 8.189660
-7.300800 -13.291200 8.168913
-7.254000 -13.291200 8.131038
-7.207200 -13.291200 8.125488
-7.160400 -13.291200 8.113810
-7.113600 -13.291200 8.104137
-7.066800 -13.291200 8.097650
-7.020000 -13.291200 8.073101
-6.973200 -13.291200 8.010677
-6.926400 -13.291200 7.969002
-6.879600 -13.291200 7.929819
-6.832800 -13.291200 7.906773
-6.786000 -13.291200 7.906773
-6.739200 -13.291200 7.893704
-6.692400 -13.291200 7.890728
-6.645600 -13.291200 7.893704
-6.598800 -13.291200 7.886568
-6.552000 -13.291200 7.872756
-6.505200 -13.291200 7.850559
-6.458400 -13.291200 7.805325
-6.411600 -13.291200 7.685681
-6.364800 -13.291200 7.647883
-6.318000 -13.291200 7.640730
-6.271200 -13.291200 7.636508
-6.224400 -13.291200 7.636508
-6.177600 -13.291200 7.640730
-6.130800 -13.291200 7.642213
-6.084000 -13.291200 7.640730
-6.037200 -13.291200 7.640730
-5.990400 -13.291200 7.598586
-5.943600 -13.291200 7.573502
-5.896800 -13.291200 7.523408
-5.850000 -13.291200 7.454854
-5.803200 -13.291200 7.422481
-5.756400 -13.291200 7.418929
-5.709600 -13.291200 7.394679
-5.662800 -13.291200 7.398613
-5.616000 -13.291200 7.398014
-5.569200 -13.291200 7.398613
-5.522400 -13.291200 7.422949
-5.475600 -13.291200 7.422949
-5.428800 -13.291200 7.393226
-5.382000 -13.291200 7.383669
-5.335200 -13.291200 7.318660
-5.288400 -13.291200 7.270816
-5.241600 -13.291200 7.237208
-5.194800 -13.291200 7.233048
-5.148000 -13.291200 7.232126
-5.101200 -13.291200 7.232126
-5.054400 -13.291200 7.211123
-5.007600 -13.291200 7.202305
-4.960800 -13.291200 7.202305
-4.914000 -13.291200 7.197947
-4.867200 -13.291200 7.154245
-4.820400 -13.291200 7.137096
-4.773600 -13.291200 7.146708
-4.726800 -13.291200 7.180917
-4.680000 -13.291200 7.179164
-4.633200 -13.291200 7.156424
-4.586400 -13.291200 7.147083
-4.539600 -13.291200 7.128468
-4.492800 -13.291200 7.131121
-4.446000 -13.291200 7.094861
-4.399200 -13.291200 7.054304
-4.352400 -13.291200 7.048176
-4.305600 -13.291200 7.021059
-4.258800 -13.291200 7.019425
-4.212000 -13.291200 6.996714
-4.165200 -13.291200 6.988062
-4.118400 -13.291200 6.992095
-4.071600 -13.291200 7.011877
-4.024800 -13.291200 7.025278
-3.978000 -13.291200 7.038088
-3.931200 -13.291200 7.022452
-3.884400 -13.291200 7.021283
-3.837600 -13.291200 7.001020
-3.790800 -13.291200 6.972634
-3.744000 -13.291200 6.939648
-3.697200 -13.291200 6.928860
-3.650400 -13.291200 6.922288
-3.603600 -13.291200 6.928109
-3.556800 -13.291200 6.931433
-3.510000 -13.291200 6.952692
-3.463200 -13.291200 6.965029
-3.416400 -13.291200 6.981038
-3.369600 -13.291200 7.005426
-3.322800 -13.291200 7.017992
-3.276000 -13.291200 7.005426
-3.229200 -13.291200 6.968120
-3.182400 -13.291200 6.925719
-3.135600 -13.291200 6.874482
-3.088800 -13.291200 6.831127
-3.042000 -13.291200 6.829971
-2.995200 -13.291200 6.840348
-2.948400 -13.291200 6.840857
-2.901600 -13.291200 6.852510
-2.854800 -13.291200 6.852510
-2.808000 -13.291200 6.840348
-2.761200 -13.291200 6.812313
-2.714400 -13.291200 6.795168
-2.667600 -13.291200 6.774101
-2.620800 -13.291200 6.774101
-2.574000 -13.291200 6.796530
-2.527200 -13.291200 6.803377
-2.480400 -13.291200 6.808896
-2.433600 -13.291200 6.808896
-2.386800 -13.291200 6.808896
-2.340000 -13.291200 6.809533
-2.293200 -13.291200 6.789899
-2.246400 -13.291200 6.785279
-2.199600 -13.291200 6.771309
-2.152800 -13.291200 6.780428
-2.106000 -13.291200 6.788771
-2.059200 -13.291200 6.788771
-2.012400 -13.291200 6.790217
-1.965600 -13.291200 6.790217
-1.918800 -13.291200 6.796591
-1.872000 -13.291200 6.796591
-1.825200 -13.291200 6.790217
-1.778400 -13.291200 6.790004
-1.731600 -13.291200 6.777619
-1.684800 -13.291200 6.776008
-1.638000 -13.291200 6.766130
-1.591200 -13.291200 6.761976
-1.544400 -13.291200 6.766130
-1.497600 -13.291200 6.786041
-1.450800 -13.291200 6.776008
-1.404000 -13.291200 6.804172
-1.357200 -13.291200 6.802907
-1.310400 -13.291200 6.802907
-1.263600 -13.291200 6.802907
-1.216800 -13.291200 6.802907
-1.170000 -13.291200 6.800048
-1.123200 -13.291200 6.800048
-1.076400 -13.291200 6.778454
-1.029600 -13.291200 6.768490
-0.982800 -13.291200 6.761822
-0.936000 -13.291200 6.749596
-0.889200 -13.291200 6.746212
-0.842400 -13.291200 6.742704
-0.795600 -13.291200 6.731938
-0.748800 -13.291200 6.742704
-0.702000 -13.291200 6.750285
-0.655200 -13.291200 6.772123
-0.608400 -13.291200 6.793782
-0.561600 -13.291200 6.807124
-0.514800 -13.291200 6.833693
-0.468000 -13.291200 6.851197
-0.421200 -13.291200 6.871479
-0.374400 -13.291200 6.864300
-0.327600 -13.291200 6.871479
-0.280800 -13.291200 6.877204
-0.234000 -13.291200 6.879728
-0.187200 -13.291200 6.871869
-0.140400 -13.291200 6.859644
-0.093600 -13.291200 6.847434
-0.046800 -13.291200 6.838513
0.000000 -13.291200 6.824666
0.046800 -13.291200 6.819735
0.093600 -13.291200 6.833514
0.140400 -13.291200 6.842784
0.187200 -13.291200 6.873155
0.234000 -13.291200 6.876304
0.280800 -13.291200 6.876139
0.327600 -13.291200 6.876304
0.374400 -13.291200 6.876139
0.421200 -13.291200 6.874668
0.468000 -13.291200 6.867685
0.514800 -13.291200 6.875021
0.561600 -13.291200 6.882860
0.608400 -13.291200 6.923552
0.655200 -13.291200 6.944638
0.702000 -13.291200 6.952497
0.748800 -13.291200 6.952497
0.795600 -13.291200 6.947143
0.842400 -13.291200 6.952497
0.889200 -13.291200 6.968002
0.936000 -13.291200 6.952497
0.982800 -13.291200 6.946443
1.029600 -13.291200 6.942178
1.076400 -13.291200 6.935607
1.123200 -13.291200 6.935204
1.170000 -13.291200 6.929746
1.216800 -13.291200 6.935607
1.263600 -13.291200 6.950016
1.310400 -13.291200 6.956115
1.357200 -13.291200 6.977254
1.404000 -13.291200 6.982504
1.450800 -13.291200 6.996893
1.497600 -13.291200 6.998338
1.544400 -13.291200 6.996893
1.591200 -13.291200 7.003257
1.638000 -13.291200 7.025433
1.684800 -13.291200 7.050102
1.731600 -13.291200 7.151842
1.778400 -13.291200 7.185811
1.825200 -13.291200 7.192260
1.872000 -13.291200 7.185811
1.918800 -13.291200 7.195345
1.965600 -13.291200 7.205618
2.012400 -13.291200 7.211085
2.059200 -13.291200 7.204507
2.106000 -13.291200 7.204507
2.152800 -13.291200 7.231334
2.199600 -13.291200 7.256974
2.246400 -13.291200 7.297108
2.293200 -13.291200 7.348176
2.340000 -13.291200 7.297108
2.386800 -13.291200 7.284488
2.433600 -13.291200 7.280731
2.480400 -13.291200 7.278565
2.527200 -13.291200 7.278688
2.574000 -13.291200 7.283555
2.620800 -13.291200 7.309152
2.667600 -13.291200 7.415854
2.714400 -13.291200 7.473386
2.761200 -13.291200 7.504454
2.808000 -13.291200 7.515981
2.854800 -13.291200 7.528911
2.901600 -13.291200 7.533554
2.948400 -13.291200 7.533554
2.995200 -13.291200 7.532102
3.042000 -13.291200 7.528562
3.088800 -13.291200 7.532102
3.135600 -13.291200 7.572152
3.182400 -13.291200 7.599028
3.229200 -13.291200 7.612811
3.276000 -13.291200 7.612811
3.322800 -13.291200 7.670971
3.369600 -13.291200 7.711922
3.416400 -13.291200 7.723604
3.463200 -13.291200 7.723924
3.510000 -13.291200 7.723907
3.556800 -13.291200 7.723907
3.603600 -13.291200 7.755502
3.650400 -13.291200 7.757215
3.697200 -13.291200 7.756035
3.744000 -13.291200 7.731677
3.790800 -13.291200 7.745986
3.837600 -13.291200 7.794759
3.884400 -13.291200 7.822991
3.931200 -13.291200 7.857132
3.978000 -13.291200 7.857734
4.024800 -13.291200 7.870477
4.071600 -13.291200 7.901056
4.118400 -13.291200 7.937387
4.165200 -13.291200 7.933982
4.212000 -13.291200 7.908212
4.258800 -13.291200 7.908856
4.305600 -13.291200 7.947757
4.352400 -13.291200 7.975831
4.399200 -13.291200 7.982520
4.446000 -13.291200 8.000732
4.492800 -13.291200 8.046087
4.539600 -13.291200 8.062636
4.586400 -13.291200 8.083300
4.633200 -13.291200 8.133103
4.680000 -13.291200 8.241463
4.726800 -13.291200 8.279203
4.773600 -13.291200 8.293481
4.820400 -13.291200 8.323244
4.867200 -13.291200 8.339263
4.914000 -13.291200 8.344353
4.960800 -13.291200 8.344930
5.007600 -13.291200 8.346498
5.054400 -13.291200 8.388589
5.101200 -13.291200 8.425052
5.148000 -13.291200 8.477164
5.194800 -13.291200 8.529589
5.241600 -13.291200 8.770028
5.288400 -13.291200 11.016326
5.335200 -13.291200 11.052368
5.382000 -13.291200 11.052368
5.428800 -13.291200 11.052368
5.475600 -13.291200 8.940690
5.522400 -13.291200 8.731586
5.569200 -13.291200 -7.955926
5.616000 -13.291200 -7.955926
5.662800 -13.291200 -7.955926
5.709600 -13.291200 11.427101
5.756400 -13.291200 29.481984
5.803200 -13.291200 29.488117
5.850000 -13.291200 29.491919
5.896800 -13.291200 29.491919
5.943600 -13.291200 29.478425
5.990400 -13.291200 29.449762
6.037200 -13.291200 29.446486
6.084000 -13.291200 29.443402
6.130800 -13.291200 29.443312
6.177600 -13.291200 29.444163
6.224400 -13.291200 29.449762
6.271200 -13.291200 29.451303
6.318000 -13.291200 29.455692
6.364800 -13.291200 29.459279
6.411600 -13.291200 29.459279
6.458400 -13.291200 29.459161
6.505200 -13.291200 29.459332
12.776400 -13.291200 8.067795
12.823200 -13.291200 8.064357
12.870000 -13.291200 8.063831
12.916800 -13.291200 8.057816
12.963600 -13.291200 8.044385
13.010400 -13.291200 8.036858
13.057200 -13.291200 8.047435
13.104000 -13.291200 8.039669
13.150800 -13.291200 8.039669
13.197600 -13.291200 8.045468
13.244400 -13.291200 8.045468
13.291200 -13.291200 8.051066
13.338000 -13.291200 8.052834
13.384800 -13.291200 8.055192
13.431600 -13.291200 8.059320
13.478400 -13.291200 8.060354
13.525200 -13.291200 8.058380
13.572000 -13.291200 8.060354
13.618800 -13.291200 8.060354
13.665600 -13.291200 8.064061
13.712400 -13.291200 8.064061
13.759200 -13.291200 8.064113
13.806000 -13.291200 8.055546
13.852800 -13.291200 8.061683
13.899600 -13.291200 8.063964
13.946400 -13.291200 8.066951
13.993200 -13.291200 8.068084
14.040000 -13.291200 8.063964
14.086800 -13.291200 8.061344
14.133600 -13.291200 8.068084
14.180400 -13.291200 8.065132
14.227200 -13.291200 8.068084
14.274000 -13.291200 8.077254
14.320800 -13.291200 8.069850
14.367600 -13.291200 8.077254
14.414400 -13.291200 8.077254
14.461200 -13.291200 8.069850
14.508000 -13.291200 8.061419
14.554800 -13.291200 8.055718
14.601600 -13.291200 8.042172
14.648400 -13.291200 8.029311
15.350400 -13.291200 6.816837
15.397200 -13.291200 6.802412
15.444000 -13.291200 6.781598
15.490800 -13.291200 6.797435
15.537600 -13.291200 6.794593
15.584400 -13.291200 6.807024
15.631200 -13.291200 6.802354
15.678000 -13.291200 6.810207
15.724800 -13.291200 6.811635
15.865200 -13.291200 6.787757
15.912000 -13.291200 6.791782
15.958800 -13.291200 6.772270
16.005600 -13.291200 6.759578
16.052400 -13.291200 6.743125
16.099200 -13.291200 6.711373
16.333200 -13.291200 4.828929
16.380000 -13.291200 4.698686
16.426800 -13.291200 4.479736
16.473600 -13.291200 4.262954
16.520400 -13.291200 4.015232
16.567200 -13.291200 3.743344
16.614000 -13.291200 3.562562
-18.720000 -13.244400 0.000000
-18.673200 -13.244400 0.000000
-18.626400 -13.244400 0.000000
-18.579600 -13.244400 -7.137931
-18.532800 -13.244400 -7.138832
-18.486000 -13.244400 -7.138832
-18.439200 -13.244400 -7.139356
-18.392400 -13.244400 -7.145082
-18.345600 -13.244400 -7.145082
-18.298800 -13.244400 -7.145635
-18.252000 -13.244400 -7.156597
-18.205200 -13.244400 -7.148942
-18.158400 -13.244400 -7.145635
-18.111600 -13.244400 -7.145635
-18.064800 -13.244400 -7.142231
-18.018000 -13.244400 -7.130023
-17.971200 -13.244400 -7.106125
-17.924400 -13.244400 -7.096187
-17.877600 -13.244400 -7.099275
-17.830800 -13.244400 -7.073863
-17.784000 -13.244400 -7.055109
-17.737200 -13.244400 -7.029783
-17.690400 -13.244400 -7.025315
-17.643600 -13.244400 -7.015236
-17.596800 -13.244400 -7.006894
-17.550000 -13.244400 -7.002027
-17.503200 -13.244400 -6.986503
-17.456400 -13.244400 -6.981015
-17.409600 -13.244400 -6.959515
-17.362800 -13.244400 -6.924373
-17.316000 -13.244400 -6.921661
-17.269200 -13.244400 -6.849791
-17.222400 -13.244400 -6.800895
-17.175600 -13.244400 -6.764036
-16.754400 -13.244400 -5.303513
-15.631200 -13.244400 6.885503
-15.584400 -13.244400 6.897554
-15.537600 -13.244400 6.915001
-15.490800 -13.244400 6.944554
-15.444000 -13.244400 6.957000
-15.397200 -13.244400 6.971935
-15.350400 -13.244400 6.992704
-15.303600 -13.244400 6.999944
-15.256800 -13.244400 7.003338
-15.210000 -13.244400 7.012510
-15.163200 -13.244400 7.021594
-15.116400 -13.244400 7.034214
-15.069600 -13.244400 7.035963
-15.022800 -13.244400 7.038235
-14.976000 -13.244400 7.041302
-14.929200 -13.244400 7.051292
-14.882400 -13.244400 7.051802
-14.835600 -13.244400 7.051802
-14.788800 -13.244400 7.057142
-14.742000 -13.244400 7.057142
-14.695200 -13.244400 7.060508
-14.648400 -13.244400 7.060508
-14.601600 -13.244400 7.066055
-14.554800 -13.244400 7.066206
-14.508000 -13.244400 7.069279
-14.461200 -13.244400 7.069279
-14.414400 -13.244400 7.083000
-14.367600 -13.244400 7.083940
-14.320800 -13.244400 7.085818
-14.274000 -13.244400 7.085818
-14.227200 -13.244400 7.085818
-14.180400 -13.244400 7.085581
-14.133600 -13.244400 7.085581
-14.086800 -13.244400 7.086823
-14.040000 -13.244400 7.086823
-13.993200 -13.244400 7.086823
-13.946400 -13.244400 7.086823
-13.899600 -13.244400 7.100345
-13.852800 -13.244400 7.111797
-13.806000 -13.244400 7.133298
-13.759200 -13.244400 7.147155
-13.712400 -13.244400 7.163923
-13.665600 -13.244400 7.230187
-13.618800 -13.244400 7.287390
-7.815600 -13.244400 8.952543
-7.768800 -13.244400 8.676798
-7.722000 -13.244400 8.615415
-7.675200 -13.244400 8.568749
-7.628400 -13.244400 8.563789
-7.581600 -13.244400 8.563008
-7.534800 -13.244400 8.556949
-7.488000 -13.244400 8.458654
-7.441200 -13.244400 8.402872
-7.394400 -13.244400 8.279095
-7.347600 -13.244400 8.238165
-7.300800 -13.244400 8.187721
-7.254000 -13.244400 8.125488
-7.207200 -13.244400 8.113810
-7.160400 -13.244400 8.108327
-7.113600 -13.244400 8.082959
-7.066800 -13.244400 8.060166
-7.020000 -13.244400 8.047102
-6.973200 -13.244400 7.989144
-6.926400 -13.244400 7.929819
-6.879600 -13.244400 7.884387
-6.832800 -13.244400 7.895952
-6.786000 -13.244400 7.895952
-6.739200 -13.244400 7.890728
-6.692400 -13.244400 7.890728
-6.645600 -13.244400 7.895952
-6.598800 -13.244400 7.895952
-6.552000 -13.244400 7.886568
-6.505200 -13.244400 7.850559
-6.458400 -13.244400 7.802870
-6.411600 -13.244400 7.679633
-6.364800 -13.244400 7.614739
-6.318000 -13.244400 7.614739
-6.271200 -13.244400 7.614739
-6.224400 -13.244400 7.647883
-6.177600 -13.244400 7.655311
-6.130800 -13.244400 7.659477
-6.084000 -13.244400 7.659477
-6.037200 -13.244400 7.660937
-5.990400 -13.244400 7.596850
-5.943600 -13.244400 7.547906
-5.896800 -13.244400 7.462067
-5.850000 -13.244400 7.418929
-5.803200 -13.244400 7.394679
-5.756400 -13.244400 7.394679
-5.709600 -13.244400 7.387823
-5.662800 -13.244400 7.398014
-5.616000 -13.244400 7.398613
-5.569200 -13.244400 7.405873
-5.522400 -13.244400 7.416017
-5.475600 -13.244400 7.416017
-5.428800 -13.244400 7.398014
-5.382000 -13.244400 7.387563
-5.335200 -13.244400 7.309434
-5.288400 -13.244400 7.258503
-5.241600 -13.244400 7.236440
-5.194800 -13.244400 7.233048
-5.148000 -13.244400 7.232126
-5.101200 -13.244400 7.232781
-5.054400 -13.244400 7.223521
-5.007600 -13.244400 7.203964
-4.960800 -13.244400 7.202305
-4.914000 -13.244400 7.194537
-4.867200 -13.244400 7.171888
-4.820400 -13.244400 7.147083
-4.773600 -13.244400 7.146708
-4.726800 -13.244400 7.171888
-4.680000 -13.244400 7.171888
-4.633200 -13.244400 7.142207
-4.586400 -13.244400 7.142207
-4.539600 -13.244400 7.114649
-4.492800 -13.244400 7.114649
-4.446000 -13.244400 7.092446
-4.399200 -13.244400 7.054304
-4.352400 -13.244400 7.048176
-4.305600 -13.244400 7.021059
-4.258800 -13.244400 7.008923
-4.212000 -13.244400 6.980910
-4.165200 -13.244400 6.980910
-4.118400 -13.244400 6.988062
-4.071600 -13.244400 7.008416
-4.024800 -13.244400 7.011877
-3.978000 -13.244400 7.038088
-3.931200 -13.244400 7.021283
-3.884400 -13.244400 7.025278
-3.837600 -13.244400 7.007431
-3.790800 -13.244400 6.972651
-3.744000 -13.244400 6.944458
-3.697200 -13.244400 6.934821
-3.650400 -13.244400 6.930524
-3.603600 -13.244400 6.932350
-3.556800 -13.244400 6.937525
-3.510000 -13.244400 6.952692
-3.463200 -13.244400 6.968361
-3.416400 -13.244400 6.981038
-3.369600 -13.244400 7.002065
-3.322800 -13.244400 7.005426
-3.276000 -13.244400 6.991683
-3.229200 -13.244400 6.939070
-3.182400 -13.244400 6.897716
-3.135600 -13.244400 6.861199
-3.088800 -13.244400 6.831127
-3.042000 -13.244400 6.829971
-2.995200 -13.244400 6.840857
-2.948400 -13.244400 6.840857
-2.901600 -13.244400 6.867006
-2.854800 -13.244400 6.852510
-2.808000 -13.244400 6.835216
-2.761200 -13.244400 6.812349
-2.714400 -13.244400 6.802499
-2.667600 -13.244400 6.780015
-2.620800 -13.244400 6.780015
-2.574000 -13.244400 6.796530
-2.527200 -13.244400 6.809533
-2.480400 -13.244400 6.809533
-2.433600 -13.244400 6.810439
-2.386800 -13.244400 6.816108
-2.340000 -13.244400 6.816108
-2.293200 -13.244400 6.808896
-2.246400 -13.244400 6.786009
-2.199600 -13.244400 6.780428
-2.152800 -13.244400 6.786009
-2.106000 -13.244400 6.780428
-2.059200 -13.244400 6.780792
-2.012400 -13.244400 6.788635
-1.965600 -13.244400 6.788771
-1.918800 -13.244400 6.790004
-1.872000 -13.244400 6.790004
-1.825200 -13.244400 6.788635
-1.778400 -13.244400 6.788635
-1.731600 -13.244400 6.777903
-1.684800 -13.244400 6.777619
-1.638000 -13.244400 6.777619
-1.591200 -13.244400 6.773153
-1.544400 -13.244400 6.766130
-1.497600 -13.244400 6.773153
-1.450800 -13.244400 6.766959
-1.404000 -13.244400 6.796109
-1.357200 -13.244400 6.785178
-1.310400 -13.244400 6.796109
-1.263600 -13.244400 6.800048
-1.216800 -13.244400 6.802921
-1.170000 -13.244400 6.800048
-1.123200 -13.244400 6.791239
-1.076400 -13.244400 6.762088
-1.029600 -13.244400 6.762088
-0.982800 -13.244400 6.755533
-0.936000 -13.244400 6.745669
-0.889200 -13.244400 6.742704
-0.842400 -13.244400 6.719846
-0.795600 -13.244400 6.721092
-0.748800 -13.244400 6.741518
-0.702000 -13.244400 6.749596
-0.655200 -13.244400 6.773120
-0.608400 -13.244400 6.804951
-0.561600 -13.244400 6.807124
-0.514800 -13.244400 6.822620
-0.468000 -13.244400 6.833693
-0.421200 -13.244400 6.851197
-0.374400 -13.244400 6.851197
-0.327600 -13.244400 6.864300
-0.280800 -13.244400 6.871869
-0.234000 -13.244400 6.879600
-0.187200 -13.244400 6.879600
-0.140400 -13.244400 6.864300
-0.093600 -13.244400 6.842784
-0.046800 -13.244400 6.838219
0.000000 -13.244400 6.815961
0.046800 -13.244400 6.815961
0.093600 -13.244400 6.831552
0.140400 -13.244400 6.840044
0.187200 -13.244400 6.863625
0.234000 -13.244400 6.873155
0.280800 -13.244400 6.876139
0.327600 -13.244400 6.878408
0.374400 -13.244400 6.876304
0.421200 -13.244400 6.878408
0.468000 -13.244400 6.872939
0.514800 -13.244400 6.878408
0.561600 -13.244400 6.882860
0.608400 -13.244400 6.904848
0.655200 -13.244400 6.923552
0.702000 -13.244400 6.929639
0.748800 -13.244400 6.932912
0.795600 -13.244400 6.935211
0.842400 -13.244400 6.945613
0.889200 -13.244400 6.952497
0.936000 -13.244400 6.952497
0.982800 -13.244400 6.948144
1.029600 -13.244400 6.945613
1.076400 -13.244400 6.940700
1.123200 -13.244400 6.935607
1.170000 -13.244400 6.933948
1.216800 -13.244400 6.942178
1.263600 -13.244400 6.953398
1.310400 -13.244400 6.968698
1.357200 -13.244400 6.979897
1.404000 -13.244400 6.996893
1.450800 -13.244400 7.003257
1.497600 -13.244400 7.005135
1.544400 -13.244400 7.005135
1.591200 -13.244400 7.017190
1.638000 -13.244400 7.027141
1.684800 -13.244400 7.046753
1.731600 -13.244400 7.073445
1.778400 -13.244400 7.176629
1.825200 -13.244400 7.185326
1.872000 -13.244400 7.182349
1.918800 -13.244400 7.187239
1.965600 -13.244400 7.195345
2.012400 -13.244400 7.208902
2.059200 -13.244400 7.204507
2.106000 -13.244400 7.204507
2.152800 -13.244400 7.231334
2.199600 -13.244400 7.253209
2.246400 -13.244400 7.284488
2.293200 -13.244400 7.316611
2.340000 -13.244400 7.310552
2.386800 -13.244400 7.325091
2.433600 -13.244400 7.284488
2.480400 -13.244400 7.278565
2.527200 -13.244400 7.278688
2.574000 -13.244400 7.292019
2.620800 -13.244400 7.309152
2.667600 -13.244400 7.415854
2.714400 -13.244400 7.464428
2.761200 -13.244400 7.507282
2.808000 -13.244400 7.515981
2.854800 -13.244400 7.533554
2.901600 -13.244400 7.533554
2.948400 -13.244400 7.539842
2.995200 -13.244400 7.532102
3.042000 -13.244400 7.519745
3.088800 -13.244400 7.528562
3.135600 -13.244400 7.567959
3.182400 -13.244400 7.594018
3.229200 -13.244400 7.611524
3.276000 -13.244400 7.612811
3.322800 -13.244400 7.668259
3.369600 -13.244400 7.710355
3.416400 -13.244400 7.720359
3.463200 -13.244400 7.723924
3.510000 -13.244400 7.719848
3.556800 -13.244400 7.711922
3.603600 -13.244400 7.755160
3.650400 -13.244400 7.757215
3.697200 -13.244400 7.773695
3.744000 -13.244400 7.748143
3.790800 -13.244400 7.748143
3.837600 -13.244400 7.798877
3.884400 -13.244400 7.856155
3.931200 -13.244400 7.878084
3.978000 -13.244400 7.873651
4.024800 -13.244400 7.870903
4.071600 -13.244400 7.901056
4.118400 -13.244400 7.937387
4.165200 -13.244400 7.933982
4.212000 -13.244400 7.911350
4.258800 -13.244400 7.915305
4.305600 -13.244400 7.972254
4.352400 -13.244400 7.983675
4.399200 -13.244400 8.010136
4.446000 -13.244400 8.047897
4.492800 -13.244400 8.062636
4.539600 -13.244400 8.121250
4.586400 -13.244400 8.137434
4.633200 -13.244400 8.182263
4.680000 -13.244400 8.251098
4.726800 -13.244400 8.306861
4.773600 -13.244400 8.317370
4.820400 -13.244400 8.339263
4.867200 -13.244400 8.346999
4.914000 -13.244400 8.346999
4.960800 -13.244400 8.349109
5.007600 -13.244400 8.349109
5.054400 -13.244400 8.388589
5.101200 -13.244400 8.431257
5.148000 -13.244400 8.498357
5.194800 -13.244400 8.667628
5.241600 -13.244400 10.930112
5.288400 -13.244400 11.022983
5.335200 -13.244400 11.065405
5.382000 -13.244400 11.071465
5.428800 -13.244400 11.165150
5.475600 -13.244400 11.098859
5.522400 -13.244400 8.834128
5.569200 -13.244400 8.642821
5.616000 -13.244400 8.642821
5.662800 -13.244400 8.740472
5.709600 -13.244400 11.444406
5.756400 -13.244400 29.481984
5.803200 -13.244400 29.487765
5.850000 -13.244400 29.489906
5.896800 -13.244400 29.489906
5.943600 -13.244400 29.473994
5.990400 -13.244400 29.451414
6.037200 -13.244400 29.449972
6.084000 -13.244400 29.449762
6.130800 -13.244400 29.449418
6.177600 -13.244400 29.450478
6.224400 -13.244400 29.451574
6.271200 -13.244400 29.459094
6.318000 -13.244400 29.464211
6.364800 -13.244400 29.464211
6.411600 -13.244400 29.464211
6.458400 -13.244400 29.464211
6.505200 -13.244400 29.464211
12.823200 -13.244400 8.071902
12.870000 -13.244400 8.067097
12.916800 -13.244400 8.057816
12.963600 -13.244400 8.054712
13.010400 -13.244400 8.054712
13.057200 -13.244400 8.056393
13.104000 -13.244400 8.049115
13.150800 -13.244400 8.049115
13.197600 -13.244400 8.051066
13.244400 -13.244400 8.051066
13.291200 -13.244400 8.058380
13.338000 -13.244400 8.055192
13.384800 -13.244400 8.055192
13.431600 -13.244400 8.059320
13.478400 -13.244400 8.061419
13.525200 -13.244400 8.063394
13.572000 -13.244400 8.063394
13.618800 -13.244400 8.060354
13.665600 -13.244400 8.067647
13.712400 -13.244400 8.069744
13.759200 -13.244400 8.069744
13.806000 -13.244400 8.064061
13.852800 -13.244400 8.066951
13.899600 -13.244400 8.066951
13.946400 -13.244400 8.066951
13.993200 -13.244400 8.066951
14.040000 -13.244400 8.063964
14.086800 -13.244400 8.061344
14.133600 -13.244400 8.066951
14.180400 -13.244400 8.064888
14.227200 -13.244400 8.073639
14.274000 -13.244400 8.080691
14.320800 -13.244400 8.078544
14.367600 -13.244400 8.078561
14.414400 -13.244400 8.078561
14.461200 -13.244400 8.073639
14.508000 -13.244400 8.061419
14.554800 -13.244400 8.055718
14.601600 -13.244400 8.047955
14.648400 -13.244400 8.041496
14.695200 -13.244400 8.023811
15.350400 -13.244400 6.827878
15.397200 -13.244400 6.821512
15.444000 -13.244400 6.802412
15.490800 -13.244400 6.821065
15.537600 -13.244400 6.807024
15.584400 -13.244400 6.816837
15.631200 -13.244400 6.807024
15.678000 -13.244400 6.810207
15.771600 -13.244400 6.810207
15.818400 -13.244400 6.802354
15.865200 -13.244400 6.796692
15.912000 -13.244400 6.796692
15.958800 -13.244400 6.793111
16.005600 -13.244400 6.787757
16.052400 -13.244400 6.771013
16.099200 -13.244400 6.755882
16.380000 -13.244400 4.733210
16.426800 -13.244400 4.627370
16.473600 -13.244400 4.384118
16.520400 -13.244400 4.131328
16.567200 -13.244400 3.810106
16.614000 -13.244400 3.667762
16.707600 -13.244400 3.103888
-18.720000 -13.197600 0.000000
-18.673200 -13.197600 0.000000
-18.626400 -13.197600 0.000000
-18.579600 -13.197600 -7.137931
-18.532800 -13.197600 -7.139356
-18.486000 -13.197600 -7.143688
-18.439200 -13.197600 -7.144029
-18.392400 -13.197600 -7.147488
-18.345600 -13.197600 -7.145635
-18.298800 -13.197600 -7.149912
-18.252000 -13.197600 -7.157162
-18.205200 -13.197600 -7.154741
-18.158400 -13.197600 -7.148942
-18.111600 -13.197600 -7.156597
-18.064800 -13.197600 -7.145635
-18.018000 -13.197600 -7.130023
-17.971200 -13.197600 -7.106125
-17.924400 -13.197600 -7.096187
-17.877600 -13.197600 -7.073863
-17.830800 -13.197600 -7.067583
-17.784000 -13.197600 -7.050189
-17.737200 -13.197600 -7.029783
-17.690400 -13.197600 -7.027078
-17.643600 -13.197600 -7.023601
-17.596800 -13.197600 -7.015236
-17.550000 -13.197600 -7.010604
-17.503200 -13.197600 -7.002027
-17.456400 -13.197600 -6.985097
-17.409600 -13.197600 -6.959515
-17.362800 -13.197600 -6.927194
-17.316000 -13.197600 -6.907807
-17.269200 -13.197600 -6.830255
-17.222400 -13.197600 -6.781465
-16.754400 -13.197600 -5.307373
-16.707600 -13.197600 -5.172642
-15.631200 -13.197600 6.896632
-15.584400 -13.197600 6.926078
-15.537600 -13.197600 6.937741
-15.490800 -13.197600 6.966446
-15.444000 -13.197600 6.972608
-15.397200 -13.197600 6.992704
-15.350400 -13.197600 7.001705
-15.303600 -13.197600 7.007731
-15.256800 -13.197600 7.017134
-15.210000 -13.197600 7.023203
-15.163200 -13.197600 7.035702
-15.116400 -13.197600 7.037426
-15.069600 -13.197600 7.046175
-15.022800 -13.197600 7.049210
-14.976000 -13.197600 7.054144
-14.929200 -13.197600 7.057142
-14.882400 -13.197600 7.058708
-14.835600 -13.197600 7.058286
-14.788800 -13.197600 7.063613
-14.742000 -13.197600 7.060423
-14.695200 -13.197600 7.063613
-14.648400 -13.197600 7.063613
-14.601600 -13.197600 7.066206
-14.554800 -13.197600 7.069295
-14.508000 -13.197600 7.073219
-14.461200 -13.197600 7.074587
-14.414400 -13.197600 7.087506
-14.367600 -13.197600 7.087506
-14.320800 -13.197600 7.088764
-14.274000 -13.197600 7.090619
-14.227200 -13.197600 7.094009
-14.180400 -13.197600 7.098932
-14.133600 -13.197600 7.099174
-14.086800 -13.197600 7.101166
-14.040000 -13.197600 7.102532
-13.993200 -13.197600 7.106200
-13.946400 -13.197600 7.106427
-13.899600 -13.197600 7.111371
-13.852800 -13.197600 7.117417
-13.806000 -13.197600 7.148681
-13.759200 -13.197600 7.163923
-13.712400 -13.197600 7.215499
-13.665600 -13.197600 7.287390
-7.768800 -13.197600 8.681965
-7.722000 -13.197600 8.651298
-7.675200 -13.197600 8.594309
-7.628400 -13.197600 8.573045
-7.581600 -13.197600 8.563008
-7.534800 -13.197600 8.537054
-7.488000 -13.197600 8.439349
-7.441200 -13.197600 8.329230
-7.394400 -13.197600 8.252558
-7.347600 -13.197600 8.235209
-7.300800 -13.197600 8.189660
-7.254000 -13.197600 8.150976
-7.207200 -13.197600 8.144167
-7.160400 -13.197600 8.125488
-7.113600 -13.197600 8.077246
-7.066800 -13.197600 8.047102
-7.020000 -13.197600 7.988308
-6.973200 -13.197600 7.926332
-6.926400 -13.197600 7.874830
-6.879600 -13.197600 7.857084
-6.832800 -13.197600 7.884387
-6.786000 -13.197600 7.895952
-6.739200 -13.197600 7.890728
-6.692400 -13.197600 7.898779
-6.645600 -13.197600 7.931053
-6.598800 -13.197600 7.931822
-6.552000 -13.197600 7.898779
-6.505200 -13.197600 7.832000
-6.458400 -13.197600 7.713101
-6.411600 -13.197600 7.630850
-6.364800 -13.197600 7.591843
-6.318000 -13.197600 7.594336
-6.271200 -13.197600 7.594336
-6.224400 -13.197600 7.647883
-6.177600 -13.197600 7.700666
-6.130800 -13.197600 7.700666
-6.084000 -13.197600 7.700666
-6.037200 -13.197600 7.696115
-5.990400 -13.197600 7.579690
-5.943600 -13.197600 7.512012
-5.896800 -13.197600 7.427693
-5.850000 -13.197600 7.382646
-5.803200 -13.197600 7.375945
-5.756400 -13.197600 7.375945
-5.709600 -13.197600 7.376349
-5.662800 -13.197600 7.387823
-5.616000 -13.197600 7.394679
-5.569200 -13.197600 7.398014
-5.522400 -13.197600 7.405873
-5.475600 -13.197600 7.398014
-5.428800 -13.197600 7.385955
-5.382000 -13.197600 7.324952
-5.335200 -13.197600 7.285486
-5.288400 -13.197600 7.236440
-5.241600 -13.197600 7.232126
-5.194800 -13.197600 7.229393
-5.148000 -13.197600 7.211123
-5.101200 -13.197600 7.229393
-5.054400 -13.197600 7.211123
-5.007600 -13.197600 7.203509
-4.960800 -13.197600 7.188090
-4.914000 -13.197600 7.153560
-4.867200 -13.197600 7.146708
-4.820400 -13.197600 7.122818
-4.773600 -13.197600 7.118565
-4.726800 -13.197600 7.122818
-4.680000 -13.197600 7.128468
-4.633200 -13.197600 7.118565
-4.586400 -13.197600 7.124604
-4.539600 -13.197600 7.099165
-4.492800 -13.197600 7.098533
-4.446000 -13.197600 7.071407
-4.399200 -13.197600 7.040914
-4.352400 -13.197600 7.035913
-4.305600 -13.197600 7.020682
-4.258800 -13.197600 7.008416
-4.212000 -13.197600 6.971826
-4.165200 -13.197600 6.978768
-4.118400 -13.197600 6.988062
-4.071600 -13.197600 7.007431
-4.024800 -13.197600 7.008416
-3.978000 -13.197600 7.014814
-3.931200 -13.197600 7.011877
-3.884400 -13.197600 7.014814
-3.837600 -13.197600 7.000205
-3.790800 -13.197600 6.957841
-3.744000 -13.197600 6.937525
-3.697200 -13.197600 6.925495
-3.650400 -13.197600 6.922288
-3.603600 -13.197600 6.928109
-3.556800 -13.197600 6.928109
-3.510000 -13.197600 6.940685
-3.463200 -13.197600 6.958302
-3.416400 -13.197600 6.976645
-3.369600 -13.197600 6.985903
-3.322800 -13.197600 6.985903
-3.276000 -13.197600 6.953617
-3.229200 -13.197600 6.915405
-3.182400 -13.197600 6.885509
-3.135600 -13.197600 6.861199
-3.088800 -13.197600 6.831127
-3.042000 -13.197600 6.829971
-2.995200 -13.197600 6.840348
-2.948400 -13.197600 6.840348
-2.901600 -13.197600 6.852510
-2.854800 -13.197600 6.840348
-2.808000 -13.197600 6.834518
-2.761200 -13.197600 6.812349
-2.714400 -13.197600 6.795168
-2.667600 -13.197600 6.774101
-2.620800 -13.197600 6.770697
-2.574000 -13.197600 6.793528
-2.527200 -13.197600 6.809533
-2.480400 -13.197600 6.809533
-2.433600 -13.197600 6.809533
-2.386800 -13.197600 6.810439
-2.340000 -13.197600 6.810439
-2.293200 -13.197600 6.807172
-2.246400 -13.197600 6.773407
-2.199600 -13.197600 6.769094
-2.152800 -13.197600 6.772191
-2.106000 -13.197600 6.770665
-2.059200 -13.197600 6.767620
-2.012400 -13.197600 6.772191
-1.965600 -13.197600 6.773407
-1.918800 -13.197600 6.777903
-1.872000 -13.197600 6.787602
-1.825200 -13.197600 6.777903
-1.778400 -13.197600 6.777903
-1.731600 -13.197600 6.777903
-1.684800 -13.197600 6.777619
-1.638000 -13.197600 6.777619
-1.591200 -13.197600 6.766130
-1.544400 -13.197600 6.757780
-1.497600 -13.197600 6.761976
-1.450800 -13.197600 6.758374
-1.404000 -13.197600 6.759279
-1.357200 -13.197600 6.761976
-1.310400 -13.197600 6.764065
-1.263600 -13.197600 6.791239
-1.216800 -13.197600 6.802921
-1.170000 -13.197600 6.791239
-1.123200 -13.197600 6.776723
-1.076400 -13.197600 6.761822
-1.029600 -13.197600 6.758763
-0.982800 -13.197600 6.751891
-0.936000 -13.197600 6.744295
-0.889200 -13.197600 6.742076
-0.842400 -13.197600 6.721092
-0.795600 -13.197600 6.744295
-0.748800 -13.197600 6.748629
-0.702000 -13.197600 6.761239
-0.655200 -13.197600 6.799729
-0.608400 -13.197600 6.807763
-0.561600 -13.197600 6.807124
-0.514800 -13.197600 6.812022
-0.468000 -13.197600 6.812195
-0.421200 -13.197600 6.833693
-0.374400 -13.197600 6.833776
-0.327600 -13.197600 6.851197
-0.280800 -13.197600 6.866515
-0.234000 -13.197600 6.871869
-0.187200 -13.197600 6.876857
-0.140400 -13.197600 6.859644
-0.093600 -13.197600 6.842784
-0.046800 -13.197600 6.826496
0.000000 -13.197600 6.815961
0.046800 -13.197600 6.815961
0.093600 -13.197600 6.826496
0.140400 -13.197600 6.838513
0.187200 -13.197600 6.838810
0.234000 -13.197600 6.840044
0.280800 -13.197600 6.840044
0.327600 -13.197600 6.874668
0.374400 -13.197600 6.874668
0.421200 -13.197600 6.874668
0.468000 -13.197600 6.870933
0.514800 -13.197600 6.874668
0.561600 -13.197600 6.875021
0.608400 -13.197600 6.887224
0.655200 -13.197600 6.905190
0.702000 -13.197600 6.909679
0.748800 -13.197600 6.918584
0.795600 -13.197600 6.923552
0.842400 -13.197600 6.936855
0.889200 -13.197600 6.945613
0.936000 -13.197600 6.956872
0.982800 -13.197600 6.956872
1.029600 -13.197600 6.945613
1.076400 -13.197600 6.942178
1.123200 -13.197600 6.938260
1.170000 -13.197600 6.935337
1.216800 -13.197600 6.942178
1.263600 -13.197600 6.958094
1.310400 -13.197600 6.972447
1.357200 -13.197600 6.998338
1.404000 -13.197600 7.003257
1.450800 -13.197600 7.005135
1.497600 -13.197600 7.017190
1.544400 -13.197600 7.017190
1.591200 -13.197600 7.020816
1.638000 -13.197600 7.030575
1.684800 -13.197600 7.041304
1.731600 -13.197600 7.071818
1.778400 -13.197600 7.121950
1.825200 -13.197600 7.176575
1.872000 -13.197600 7.176629
1.918800 -13.197600 7.186761
1.965600 -13.197600 7.187239
2.012400 -13.197600 7.204672
2.059200 -13.197600 7.187239
2.106000 -13.197600 7.187239
2.152800 -13.197600 7.208902
2.199600 -13.197600 7.238204
2.246400 -13.197600 7.252251
2.293200 -13.197600 7.297108
2.340000 -13.197600 7.292019
2.386800 -13.197600 7.284488
2.433600 -13.197600 7.283555
2.480400 -13.197600 7.274718
2.527200 -13.197600 7.278688
2.574000 -13.197600 7.302259
2.620800 -13.197600 7.309152
2.667600 -13.197600 7.366183
2.714400 -13.197600 7.468917
2.761200 -13.197600 7.507554
2.808000 -13.197600 7.528911
2.854800 -13.197600 7.533554
2.901600 -13.197600 7.528911
2.948400 -13.197600 7.533554
2.995200 -13.197600 7.528911
3.042000 -13.197600 7.519745
3.088800 -13.197600 7.519709
3.135600 -13.197600 7.532102
3.182400 -13.197600 7.577693
3.229200 -13.197600 7.608748
3.276000 -13.197600 7.611524
3.322800 -13.197600 7.666361
3.369600 -13.197600 7.681381
3.416400 -13.197600 7.711922
3.463200 -13.197600 7.713235
3.510000 -13.197600 7.710564
3.556800 -13.197600 7.681381
3.603600 -13.197600 7.711922
3.650400 -13.197600 7.747620
3.697200 -13.197600 7.755502
3.744000 -13.197600 7.716906
3.790800 -13.197600 7.748143
3.837600 -13.197600 7.807743
3.884400 -13.197600 7.857132
3.931200 -13.197600 7.884656
3.978000 -13.197600 7.878084
4.024800 -13.197600 7.870903
4.071600 -13.197600 7.907171
4.118400 -13.197600 7.938273
4.165200 -13.197600 7.938273
4.212000 -13.197600 7.938186
4.258800 -13.197600 7.938273
4.305600 -13.197600 7.982520
4.352400 -13.197600 8.007177
4.399200 -13.197600 8.046087
4.446000 -13.197600 8.069163
4.492800 -13.197600 8.121250
4.539600 -13.197600 8.160743
4.586400 -13.197600 8.182263
4.633200 -13.197600 8.235658
4.680000 -13.197600 8.276381
4.726800 -13.197600 8.311800
4.773600 -13.197600 8.324746
4.820400 -13.197600 8.334540
4.867200 -13.197600 8.344353
4.914000 -13.197600 8.346999
4.960800 -13.197600 8.349109
5.007600 -13.197600 8.368051
5.054400 -13.197600 8.411889
5.101200 -13.197600 8.460048
5.148000 -13.197600 8.498357
5.194800 -13.197600 8.588101
5.241600 -13.197600 8.838771
5.288400 -13.197600 11.031896
5.335200 -13.197600 11.098859
5.382000 -13.197600 11.180250
5.428800 -13.197600 11.258798
5.475600 -13.197600 11.258798
5.522400 -13.197600 11.210938
5.569200 -13.197600 8.909678
5.616000 -13.197600 11.257062
5.662800 -13.197600 11.301963
5.709600 -13.197600 11.453136
5.756400 -13.197600 29.481984
5.803200 -13.197600 29.487045
5.850000 -13.197600 29.488117
5.896800 -13.197600 29.488117
5.943600 -13.197600 29.473994
5.990400 -13.197600 29.459074
6.037200 -13.197600 29.455116
6.084000 -13.197600 29.451414
6.130800 -13.197600 29.451414
6.177600 -13.197600 29.455692
6.224400 -13.197600 29.459279
6.271200 -13.197600 29.464025
6.318000 -13.197600 29.468226
6.364800 -13.197600 29.468341
6.411600 -13.197600 29.468449
6.458400 -13.197600 29.468563
6.505200 -13.197600 29.468449
12.823200 -13.197600 8.082145
12.870000 -13.197600 8.075507
12.916800 -13.197600 8.064357
12.963600 -13.197600 8.056393
13.010400 -13.197600 8.056393
13.057200 -13.197600 8.051066
13.104000 -13.197600 8.042266
13.150800 -13.197600 8.042266
13.197600 -13.197600 8.043692
13.244400 -13.197600 8.049932
13.291200 -13.197600 8.059320
13.338000 -13.197600 8.058380
13.384800 -13.197600 8.059320
13.478400 -13.197600 8.067136
13.525200 -13.197600 8.067647
13.572000 -13.197600 8.064113
13.618800 -13.197600 8.063394
13.665600 -13.197600 8.069744
13.712400 -13.197600 8.078135
13.759200 -13.197600 8.078612
13.806000 -13.197600 8.075527
13.852800 -13.197600 8.069744
13.899600 -13.197600 8.069744
13.946400 -13.197600 8.068084
13.993200 -13.197600 8.068084
14.040000 -13.197600 8.063964
14.086800 -13.197600 8.060133
14.133600 -13.197600 8.063964
14.180400 -13.197600 8.063964
14.227200 -13.197600 8.073639
14.274000 -13.197600 8.082088
14.320800 -13.197600 8.078561
14.367600 -13.197600 8.082088
14.414400 -13.197600 8.090291
14.461200 -13.197600 8.080691
14.508000 -13.197600 8.083789
14.554800 -13.197600 8.070837
14.601600 -13.197600 8.059916
14.648400 -13.197600 8.054440
14.695200 -13.197600 8.042172
15.397200 -13.197600 6.827878
15.444000 -13.197600 6.816837
15.490800 -13.197600 6.821512
15.537600 -13.197600 6.821065
15.584400 -13.197600 6.821315
15.631200 -13.197600 6.802354
15.678000 -13.197600 6.802354
15.724800 -13.197600 6.807329
15.771600 -13.197600 6.805192
15.818400 -13.197600 6.796692
15.865200 -13.197600 6.795864
15.912000 -13.197600 6.795864
15.958800 -13.197600 6.793111
16.005600 -13.197600 6.791782
16.052400 -13.197600 6.779043
16.099200 -13.197600 6.776576
16.146000 -13.197600 6.752621
16.333200 -13.197600 5.219883
16.380000 -13.197600 4.924760
16.426800 -13.197600 4.724414
16.473600 -13.197600 4.482176
16.520400 -13.197600 4.276669
16.567200 -13.197600 4.045996
-18.720000 -13.150800 0.000000
-18.673200 -13.150800 0.000000
-18.626400 -13.150800 0.000000
-18.579600 -13.150800 -7.137931
-18.532800 -13.150800 -7.137931
-18.486000 -13.150800 -7.143688
-18.439200 -13.150800 -7.145082
-18.392400 -13.150800 -7.148942
-18.345600 -13.150800 -7.148942
-18.298800 -13.150800 -7.149912
-18.252000 -13.150800 -7.157162
-18.205200 -13.150800 -7.156597
-18.158400 -13.150800 -7.154741
-18.111600 -13.150800 -7.156597
-18.064800 -13.150800 -7.140518
-18.018000 -13.150800 -7.110728
-17.971200 -13.150800 -7.096187
-17.924400 -13.150800 -7.068414
-17.877600 -13.150800 -7.063929
-17.830800 -13.150800 -7.050939
-17.784000 -13.150800 -7.039384
-17.737200 -13.150800 -7.031674
-17.690400 -13.150800 -7.029783
-17.643600 -13.150800 -7.027078
-17.596800 -13.150800 -7.015236
-17.550000 -13.150800 -7.006894
-17.503200 -13.150800 -6.986503
-17.456400 -13.150800 -6.968227
-17.409600 -13.150800 -6.927194
-17.362800 -13.150800 -6.906222
-17.316000 -13.150800 -6.846152
-17.269200 -13.150800 -6.769934
-17.222400 -13.150800 -6.721011
-16.801200 -13.150800 -5.303513
-16.754400 -13.150800 -5.172642
-15.678000 -13.150800 6.913189
-15.631200 -13.150800 6.926078
-15.584400 -13.150800 6.939078
-15.537600 -13.150800 6.955392
-15.490800 -13.150800 6.972119
-15.444000 -13.150800 6.992704
-15.397200 -13.150800 7.000071
-15.350400 -13.150800 7.009105
-15.303600 -13.150800 7.017134
-15.256800 -13.150800 7.021594
-15.210000 -13.150800 7.037426
-15.163200 -13.150800 7.038971
-15.116400 -13.150800 7.048375
-15.069600 -13.150800 7.050077
-15.022800 -13.150800 7.050446
-14.976000 -13.150800 7.057691
-14.929200 -13.150800 7.058708
-14.882400 -13.150800 7.065128
-14.835600 -13.150800 7.065128
-14.788800 -13.150800 7.068094
-14.742000 -13.150800 7.065128
-14.695200 -13.150800 7.069129
-14.648400 -13.150800 7.069295
-14.601600 -13.150800 7.073219
-14.554800 -13.150800 7.073219
-14.508000 -13.150800 7.074587
-14.461200 -13.150800 7.087506
-14.414400 -13.150800 7.088764
-14.367600 -13.150800 7.090619
-14.320800 -13.150800 7.097769
-14.274000 -13.150800 7.098932
-14.227200 -13.150800 7.101166
-14.180400 -13.150800 7.101166
-14.133600 -13.150800 7.100345
-14.086800 -13.150800 7.102078
-14.040000 -13.150800 7.104663
-13.993200 -13.150800 7.111265
-13.946400 -13.150800 7.111797
-13.899600 -13.150800 7.113664
-13.852800 -13.150800 7.144426
-13.806000 -13.150800 7.155755
-13.759200 -13.150800 7.212809
-13.712400 -13.150800 7.249057
-7.768800 -13.150800 8.681965
-7.722000 -13.150800 8.651298
-7.675200 -13.150800 8.585211
-7.628400 -13.150800 8.563008
-7.581600 -13.150800 8.537054
-7.534800 -13.150800 8.460484
-7.488000 -13.150800 8.411782
-7.441200 -13.150800 8.304333
-7.394400 -13.150800 8.246474
-7.347600 -13.150800 8.235209
-7.300800 -13.150800 8.218199
-7.254000 -13.150800 8.187721
-7.207200 -13.150800 8.168189
-7.160400 -13.150800 8.161996
-7.113600 -13.150800 8.104137
-7.066800 -13.150800 8.038508
-7.020000 -13.150800 7.988308
-6.973200 -13.150800 7.924353
-6.926400 -13.150800 7.843485
-6.879600 -13.150800 7.854179
-6.832800 -13.150800 7.874830
-6.786000 -13.150800 7.910305
-6.739200 -13.150800 7.910305
-6.692400 -13.150800 7.918047
-6.645600 -13.150800 7.931053
-6.598800 -13.150800 7.931822
-6.552000 -13.150800 7.886568
-6.505200 -13.150800 7.815887
-6.458400 -13.150800 7.680387
-6.411600 -13.150800 7.623388
-6.364800 -13.150800 7.610172
-6.318000 -13.150800 7.614142
-6.271200 -13.150800 7.614142
-6.224400 -13.150800 7.647883
-6.177600 -13.150800 7.674588
-6.130800 -13.150800 7.696115
-6.084000 -13.150800 7.696115
-6.037200 -13.150800 7.660937
-5.990400 -13.150800 7.573502
-5.943600 -13.150800 7.480314
-5.896800 -13.150800 7.394679
-5.850000 -13.150800 7.375689
-5.803200 -13.150800 7.374002
-5.756400 -13.150800 7.374762
-5.709600 -13.150800 7.374762
-5.662800 -13.150800 7.376349
-5.616000 -13.150800 7.385955
-5.569200 -13.150800 7.387823
-5.522400 -13.150800 7.387823
-5.475600 -13.150800 7.387563
-5.428800 -13.150800 7.364690
-5.382000 -13.150800 7.296942
-5.335200 -13.150800 7.284056
-5.288400 -13.150800 7.236440
-5.241600 -13.150800 7.232126
-5.194800 -13.150800 7.221007
-5.148000 -13.150800 7.211123
-5.101200 -13.150800 7.229393
-5.054400 -13.150800 7.211123
-5.007600 -13.150800 7.202305
-4.960800 -13.150800 7.181396
-4.914000 -13.150800 7.149333
-4.867200 -13.150800 7.149333
-4.820400 -13.150800 7.147083
-4.773600 -13.150800 7.146708
-4.726800 -13.150800 7.128468
-4.680000 -13.150800 7.128468
-4.633200 -13.150800 7.114649
-4.586400 -13.150800 7.118565
-4.539600 -13.150800 7.098533
-4.492800 -13.150800 7.092446
-4.446000 -13.150800 7.071407
-4.399200 -13.150800 7.045039
-4.352400 -13.150800 7.040914
-4.305600 -13.150800 7.021884
-4.258800 -13.150800 7.015193
-4.212000 -13.150800 6.978768
-4.165200 -13.150800 6.988062
-4.118400 -13.150800 7.008923
-4.071600 -13.150800 7.008923
-4.024800 -13.150800 7.008923
-3.978000 -13.150800 7.021283
-3.931200 -13.150800 7.011744
-3.884400 -13.150800 7.013168
-3.837600 -13.150800 6.972651
-3.790800 -13.150800 6.947171
-3.744000 -13.150800 6.928860
-3.697200 -13.150800 6.925495
-3.650400 -13.150800 6.925495
-3.603600 -13.150800 6.928109
-3.556800 -13.150800 6.925495
-3.510000 -13.150800 6.931569
-3.463200 -13.150800 6.940685
-3.416400 -13.150800 6.953617
-3.369600 -13.150800 6.968361
-3.322800 -13.150800 6.931569
-3.276000 -13.150800 6.904581
-3.229200 -13.150800 6.874495
-3.182400 -13.150800 6.861199
-3.135600 -13.150800 6.840857
-3.088800 -13.150800 6.831127
-3.042000 -13.150800 6.826837
-2.995200 -13.150800 6.840348
-2.948400 -13.150800 6.840348
-2.901600 -13.150800 6.862489
-2.854800 -13.150800 6.840348
-2.808000 -13.150800 6.829971
-2.761200 -13.150800 6.802499
-2.714400 -13.150800 6.795168
-2.667600 -13.150800 6.770697
-2.620800 -13.150800 6.767391
-2.574000 -13.150800 6.780015
-2.527200 -13.150800 6.795168
-2.480400 -13.150800 6.795168
-2.433600 -13.150800 6.796530
-2.386800 -13.150800 6.796530
-2.340000 -13.150800 6.796530
-2.293200 -13.150800 6.766618
-2.246400 -13.150800 6.764422
-2.199600 -13.150800 6.760026
-2.152800 -13.150800 6.760026
-2.106000 -13.150800 6.764521
-2.059200 -13.150800 6.764422
-2.012400 -13.150800 6.765370
-1.965600 -13.150800 6.772191
-1.918800 -13.150800 6.777903
-1.872000 -13.150800 6.779405
-1.825200 -13.150800 6.777903
-1.778400 -13.150800 6.773153
-1.731600 -13.150800 6.776008
-1.684800 -13.150800 6.766130
-1.638000 -13.150800 6.764125
-1.591200 -13.150800 6.758944
-1.544400 -13.150800 6.754986
-1.497600 -13.150800 6.756160
-1.450800 -13.150800 6.755860
-1.404000 -13.150800 6.758374
-1.357200 -13.150800 6.764065
-1.310400 -13.150800 6.766829
-1.263600 -13.150800 6.773932
-1.216800 -13.150800 6.791239
-1.170000 -13.150800 6.776723
-1.123200 -13.150800 6.773932
-1.076400 -13.150800 6.761822
-1.029600 -13.150800 6.755533
-0.982800 -13.150800 6.745669
-0.936000 -13.150800 6.721092
-0.889200 -13.150800 6.730941
-0.842400 -13.150800 6.730941
-0.795600 -13.150800 6.744295
-0.748800 -13.150800 6.746461
-0.702000 -13.150800 6.761239
-0.655200 -13.150800 6.788211
-0.608400 -13.150800 6.804951
-0.561600 -13.150800 6.793491
-0.514800 -13.150800 6.793782
-0.468000 -13.150800 6.812022
-0.421200 -13.150800 6.825379
-0.374400 -13.150800 6.833693
-0.327600 -13.150800 6.833776
-0.280800 -13.150800 6.855320
-0.234000 -13.150800 6.859644
-0.187200 -13.150800 6.859644
-0.140400 -13.150800 6.840805
-0.093600 -13.150800 6.838219
-0.046800 -13.150800 6.815919
0.000000 -13.150800 6.807328
0.046800 -13.150800 6.809741
0.093600 -13.150800 6.815311
0.140400 -13.150800 6.827155
0.187200 -13.150800 6.824047
0.234000 -13.150800 6.824294
0.280800 -13.150800 6.824294
0.327600 -13.150800 6.848760
0.374400 -13.150800 6.865467
0.421200 -13.150800 6.872939
0.468000 -13.150800 6.865477
0.514800 -13.150800 6.872939
0.561600 -13.150800 6.874668
0.608400 -13.150800 6.886355
0.655200 -13.150800 6.899400
0.702000 -13.150800 6.899400
0.748800 -13.150800 6.909679
0.795600 -13.150800 6.920198
0.842400 -13.150800 6.933386
0.889200 -13.150800 6.944593
0.936000 -13.150800 6.945990
0.982800 -13.150800 6.945990
1.029600 -13.150800 6.944593
1.076400 -13.150800 6.942178
1.123200 -13.150800 6.935607
1.170000 -13.150800 6.935337
1.216800 -13.150800 6.942178
1.263600 -13.150800 6.965227
1.310400 -13.150800 6.972447
1.357200 -13.150800 6.998338
1.404000 -13.150800 7.007186
1.450800 -13.150800 7.017190
1.497600 -13.150800 7.022635
1.544400 -13.150800 7.022635
1.591200 -13.150800 7.025433
1.638000 -13.150800 7.036249
1.684800 -13.150800 7.046753
1.731600 -13.150800 7.073445
1.778400 -13.150800 7.100102
1.825200 -13.150800 7.153859
1.872000 -13.150800 7.158486
1.918800 -13.150800 7.176629
1.965600 -13.150800 7.177166
2.012400 -13.150800 7.187239
2.059200 -13.150800 7.183246
2.106000 -13.150800 7.187239
2.152800 -13.150800 7.212212
2.199600 -13.150800 7.235019
2.246400 -13.150800 7.250204
2.293200 -13.150800 7.278565
2.340000 -13.150800 7.283555
2.386800 -13.150800 7.284488
2.433600 -13.150800 7.283555
2.480400 -13.150800 7.279094
2.527200 -13.150800 7.284670
2.574000 -13.150800 7.302259
2.620800 -13.150800 7.311500
2.667600 -13.150800 7.381439
2.714400 -13.150800 7.450084
2.761200 -13.150800 7.507282
2.808000 -13.150800 7.515981
2.854800 -13.150800 7.533554
2.901600 -13.150800 7.528911
2.948400 -13.150800 7.533554
2.995200 -13.150800 7.528911
3.042000 -13.150800 7.519745
3.088800 -13.150800 7.519745
3.135600 -13.150800 7.532102
3.182400 -13.150800 7.575692
3.229200 -13.150800 7.608748
3.276000 -13.150800 7.632003
3.322800 -13.150800 7.667358
3.369600 -13.150800 7.682474
3.416400 -13.150800 7.710564
3.463200 -13.150800 7.711922
3.510000 -13.150800 7.695949
3.556800 -13.150800 7.674281
3.603600 -13.150800 7.682963
3.650400 -13.150800 7.708423
3.697200 -13.150800 7.719848
3.744000 -13.150800 7.699325
3.790800 -13.150800 7.716906
3.837600 -13.150800 7.778358
3.884400 -13.150800 7.857132
3.931200 -13.150800 7.884656
3.978000 -13.150800 7.884656
4.024800 -13.150800 7.873651
4.071600 -13.150800 7.907171
4.118400 -13.150800 7.938273
4.165200 -13.150800 7.938660
4.212000 -13.150800 7.938660
4.258800 -13.150800 7.949455
4.305600 -13.150800 7.984867
4.352400 -13.150800 8.026116
4.399200 -13.150800 8.052670
4.446000 -13.150800 8.120941
4.492800 -13.150800 8.180493
4.539600 -13.150800 8.211724
4.586400 -13.150800 8.235988
4.633200 -13.150800 8.249987
4.680000 -13.150800 8.276381
4.726800 -13.150800 8.311800
4.773600 -13.150800 8.324746
4.820400 -13.150800 8.334540
4.867200 -13.150800 8.348663
4.914000 -13.150800 8.362490
4.960800 -13.150800 8.384630
5.007600 -13.150800 8.411889
5.054400 -13.150800 8.460048
5.101200 -13.150800 8.493132
5.148000 -13.150800 8.552216
5.194800 -13.150800 8.667628
5.241600 -13.150800 8.838771
5.288400 -13.150800 11.065405
5.335200 -13.150800 11.180250
5.382000 -13.150800 11.257062
5.428800 -13.150800 11.312454
5.475600 -13.150800 11.319874
5.522400 -13.150800 11.301963
5.569200 -13.150800 11.258798
5.616000 -13.150800 11.301963
5.662800 -13.150800 11.319874
5.709600 -13.150800 11.570557
5.756400 -13.150800 29.478425
5.803200 -13.150800 29.485461
5.850000 -13.150800 29.487045
5.896800 -13.150800 29.487045
5.943600 -13.150800 29.473994
5.990400 -13.150800 29.459622
6.037200 -13.150800 29.459074
6.084000 -13.150800 29.459074
6.130800 -13.150800 29.459528
6.177600 -13.150800 29.463812
6.224400 -13.150800 29.464305
6.271200 -13.150800 29.468341
6.318000 -13.150800 29.473340
6.364800 -13.150800 29.473340
6.411600 -13.150800 29.473351
6.458400 -13.150800 29.473340
6.505200 -13.150800 29.473231
12.870000 -13.150800 8.104298
12.916800 -13.150800 8.075507
12.963600 -13.150800 8.067795
13.010400 -13.150800 8.059320
13.057200 -13.150800 8.056393
13.104000 -13.150800 8.042266
13.150800 -13.150800 8.033763
13.197600 -13.150800 8.036553
13.244400 -13.150800 8.043692
13.291200 -13.150800 8.059320
13.338000 -13.150800 8.059320
13.384800 -13.150800 8.061419
13.431600 -13.150800 8.066664
13.478400 -13.150800 8.070147
13.525200 -13.150800 8.071822
13.572000 -13.150800 8.070147
13.618800 -13.150800 8.064061
13.665600 -13.150800 8.069744
13.712400 -13.150800 8.079027
13.759200 -13.150800 8.080605
13.806000 -13.150800 8.078135
13.852800 -13.150800 8.069744
13.899600 -13.150800 8.069744
13.946400 -13.150800 8.068084
13.993200 -13.150800 8.068084
14.040000 -13.150800 8.064818
14.086800 -13.150800 8.062693
14.133600 -13.150800 8.066951
14.180400 -13.150800 8.073521
14.227200 -13.150800 8.080849
14.274000 -13.150800 8.103636
14.320800 -13.150800 8.097536
14.367600 -13.150800 8.097536
14.414400 -13.150800 8.103636
14.461200 -13.150800 8.104904
14.508000 -13.150800 8.108516
14.554800 -13.150800 8.096172
14.601600 -13.150800 8.084216
14.648400 -13.150800 8.061419
14.695200 -13.150800 8.054440
15.490800 -13.150800 6.835545
15.537600 -13.150800 6.829639
15.584400 -13.150800 6.825331
15.631200 -13.150800 6.810391
15.724800 -13.150800 6.807329
15.771600 -13.150800 6.807329
15.818400 -13.150800 6.806125
15.865200 -13.150800 6.805192
15.912000 -13.150800 6.797571
15.958800 -13.150800 6.797571
16.005600 -13.150800 6.797571
16.052400 -13.150800 6.793474
16.099200 -13.150800 6.793111
16.146000 -13.150800 6.784923
16.192800 -13.150800 6.748376
16.473600 -13.150800 4.683764
16.520400 -13.150800 4.436087
16.567200 -13.150800 4.241111
-18.720000 -13.104000 0.000000
-18.673200 -13.104000 0.000000
-18.626400 -13.104000 0.000000
-18.579600 -13.104000 -7.147488
-18.532800 -13.104000 -7.147488
-18.486000 -13.104000 -7.145106
-18.439200 -13.104000 -7.148942
-18.392400 -13.104000 -7.159325
-18.345600 -13.104000 -7.159210
-18.298800 -13.104000 -7.148942
-18.252000 -13.104000 -7.157162
-18.205200 -13.104000 -7.148942
-18.158400 -13.104000 -7.140518
-18.111600 -13.104000 -7.117213
-18.064800 -13.104000 -7.102168
-18.018000 -13.104000 -7.096575
-17.971200 -13.104000 -7.085194
-17.924400 -13.104000 -7.067583
-17.877600 -13.104000 -7.054711
-17.830800 -13.104000 -7.050939
-17.784000 -13.104000 -7.048315
-17.737200 -13.104000 -7.038904
-17.690400 -13.104000 -7.038403
-17.643600 -13.104000 -7.027078
-17.596800 -13.104000 -7.015236
-17.550000 -13.104000 -7.002027
-17.503200 -13.104000 -6.985097
-17.456400 -13.104000 -6.965287
-17.409600 -13.104000 -6.919300
-17.362800 -13.104000 -6.883075
-17.316000 -13.104000 -6.800895
-17.269200 -13.104000 -6.723835
-16.848000 -13.104000 -5.412247
-16.801200 -13.104000 -5.196106
-15.724800 -13.104000 6.892273
-15.678000 -13.104000 6.926078
-15.631200 -13.104000 6.937741
-15.584400 -13.104000 6.952462
-15.537600 -13.104000 6.967508
-15.490800 -13.104000 6.989663
-15.444000 -13.104000 7.001705
-15.397200 -13.104000 7.012510
-15.350400 -13.104000 7.029160
-15.303600 -13.104000 7.033559
-15.256800 -13.104000 7.038696
-15.210000 -13.104000 7.048375
-15.163200 -13.104000 7.050446
-15.116400 -13.104000 7.053597
-15.069600 -13.104000 7.057027
-15.022800 -13.104000 7.054592
-14.976000 -13.104000 7.058708
-14.929200 -13.104000 7.065128
-14.882400 -13.104000 7.069129
-14.835600 -13.104000 7.069129
-14.788800 -13.104000 7.070477
-14.742000 -13.104000 7.070477
-14.695200 -13.104000 7.074073
-14.648400 -13.104000 7.074073
-14.601600 -13.104000 7.081471
-14.554800 -13.104000 7.081660
-14.508000 -13.104000 7.087640
-14.461200 -13.104000 7.088540
-14.414400 -13.104000 7.090619
-14.367600 -13.104000 7.092963
-14.320800 -13.104000 7.098863
-14.274000 -13.104000 7.098863
-14.227200 -13.104000 7.100306
-14.180400 -13.104000 7.101784
-14.133600 -13.104000 7.101784
-14.086800 -13.104000 7.103994
-14.040000 -13.104000 7.109183
-13.993200 -13.104000 7.113188
-13.946400 -13.104000 7.115260
-13.899600 -13.104000 7.133548
-13.852800 -13.104000 7.148407
-13.806000 -13.104000 7.165407
-13.759200 -13.104000 7.222559
-7.768800 -13.104000 8.664205
-7.722000 -13.104000 8.587258
-7.675200 -13.104000 8.544371
-7.628400 -13.104000 8.498526
-7.581600 -13.104000 8.480577
-7.534800 -13.104000 8.423683
-7.488000 -13.104000 8.349392
-7.441200 -13.104000 8.246474
-7.394400 -13.104000 8.238165
-7.347600 -13.104000 8.233672
-7.300800 -13.104000 8.235209
-7.254000 -13.104000 8.218199
-7.207200 -13.104000 8.189660
-7.160400 -13.104000 8.161996
-7.113600 -13.104000 8.106919
-7.066800 -13.104000 8.038508
-7.020000 -13.104000 7.975724
-6.973200 -13.104000 7.923386
-6.926400 -13.104000 7.843485
-6.879600 -13.104000 7.854499
-6.832800 -13.104000 7.874830
-6.786000 -13.104000 7.900680
-6.739200 -13.104000 7.895952
-6.692400 -13.104000 7.910305
-6.645600 -13.104000 7.910305
-6.598800 -13.104000 7.910305
-6.552000 -13.104000 7.853804
-6.505200 -13.104000 7.802870
-6.458400 -13.104000 7.639704
-6.411600 -13.104000 7.621974
-6.364800 -13.104000 7.614142
-6.318000 -13.104000 7.614739
-6.271200 -13.104000 7.614874
-6.224400 -13.104000 7.639927
-6.177600 -13.104000 7.649321
-6.130800 -13.104000 7.649321
-6.084000 -13.104000 7.649321
-6.037200 -13.104000 7.598586
-5.990400 -13.104000 7.510484
-5.943600 -13.104000 7.378537
-5.896800 -13.104000 7.367802
-5.850000 -13.104000 7.359885
-5.803200 -13.104000 7.350470
-5.756400 -13.104000 7.359885
-5.709600 -13.104000 7.368967
-5.662800 -13.104000 7.374762
-5.616000 -13.104000 7.376349
-5.569200 -13.104000 7.385955
-5.522400 -13.104000 7.383488
-5.475600 -13.104000 7.383488
-5.428800 -13.104000 7.352596
-5.382000 -13.104000 7.296942
-5.335200 -13.104000 7.285486
-5.288400 -13.104000 7.236440
-5.241600 -13.104000 7.233048
-5.194800 -13.104000 7.229393
-5.148000 -13.104000 7.221007
-5.101200 -13.104000 7.231867
-5.054400 -13.104000 7.219675
-5.007600 -13.104000 7.187300
-4.960800 -13.104000 7.168070
-4.914000 -13.104000 7.137096
-4.867200 -13.104000 7.149988
-4.820400 -13.104000 7.153560
-4.773600 -13.104000 7.149988
-4.726800 -13.104000 7.122818
-4.680000 -13.104000 7.122818
-4.633200 -13.104000 7.100248
-4.586400 -13.104000 7.100248
-4.539600 -13.104000 7.071407
-4.492800 -13.104000 7.072121
-4.446000 -13.104000 7.054304
-4.399200 -13.104000 7.037664
-4.352400 -13.104000 7.035913
-4.305600 -13.104000 7.021059
-4.258800 -13.104000 6.999576
-4.212000 -13.104000 6.971826
-4.165200 -13.104000 6.982744
-4.118400 -13.104000 6.999576
-4.071600 -13.104000 7.008923
-4.024800 -13.104000 7.008923
-3.978000 -13.104000 7.014814
-3.931200 -13.104000 7.011744
-3.884400 -13.104000 7.011744
-3.837600 -13.104000 6.966018
-3.790800 -13.104000 6.937525
-3.744000 -13.104000 6.914831
-3.697200 -13.104000 6.921754
-3.650400 -13.104000 6.928109
-3.603600 -13.104000 6.928860
-3.556800 -13.104000 6.928109
-3.510000 -13.104000 6.931569
-3.463200 -13.104000 6.931569
-3.416400 -13.104000 6.934311
-3.369600 -13.104000 6.931569
-3.322800 -13.104000 6.904550
-3.276000 -13.104000 6.874495
-3.229200 -13.104000 6.850782
-3.182400 -13.104000 6.840857
-3.135600 -13.104000 6.839673
-3.088800 -13.104000 6.837739
-3.042000 -13.104000 6.829971
-2.995200 -13.104000 6.840857
-2.948400 -13.104000 6.837739
-2.901600 -13.104000 6.852510
-2.854800 -13.104000 6.823319
-2.808000 -13.104000 6.802499
-2.761200 -13.104000 6.780015
-2.714400 -13.104000 6.787365
-2.667600 -13.104000 6.763523
-2.620800 -13.104000 6.762573
-2.574000 -13.104000 6.770697
-2.527200 -13.104000 6.794506
-2.480400 -13.104000 6.794506
-2.433600 -13.104000 6.795168
-2.386800 -13.104000 6.789899
-2.340000 -13.104000 6.789899
-2.293200 -13.104000 6.764422
-2.246400 -13.104000 6.764521
-2.199600 -13.104000 6.764422
-2.152800 -13.104000 6.764422
-2.106000 -13.104000 6.765370
-2.059200 -13.104000 6.764422
-2.012400 -13.104000 6.765370
-1.965600 -13.104000 6.767620
-1.918800 -13.104000 6.772692
-1.872000 -13.104000 6.777619
-1.825200 -13.104000 6.772692
-1.778400 -13.104000 6.764125
-1.731600 -13.104000 6.769323
-1.684800 -13.104000 6.758805
-1.638000 -13.104000 6.758805
-1.591200 -13.104000 6.754986
-1.544400 -13.104000 6.746121
-1.497600 -13.104000 6.756160
-1.450800 -13.104000 6.755860
-1.404000 -13.104000 6.757431
-1.357200 -13.104000 6.761976
-1.310400 -13.104000 6.764065
-1.263600 -13.104000 6.766829
-1.216800 -13.104000 6.759279
-1.170000 -13.104000 6.758374
-1.123200 -13.104000 6.758601
-1.076400 -13.104000 6.751891
-1.029600 -13.104000 6.746212
-0.982800 -13.104000 6.730059
-0.936000 -13.104000 6.709730
-0.889200 -13.104000 6.720469
-0.842400 -13.104000 6.730941
-0.795600 -13.104000 6.744295
-0.748800 -13.104000 6.756883
-0.702000 -13.104000 6.784844
-0.655200 -13.104000 6.807124
-0.608400 -13.104000 6.807763
-0.561600 -13.104000 6.793491
-0.514800 -13.104000 6.793491
-0.468000 -13.104000 6.812022
-0.421200 -13.104000 6.822620
-0.374400 -13.104000 6.822620
-0.327600 -13.104000 6.814207
-0.280800 -13.104000 6.837729
-0.234000 -13.104000 6.851197
-0.187200 -13.104000 6.855320
-0.140400 -13.104000 6.838513
-0.093600 -13.104000 6.826496
-0.046800 -13.104000 6.815919
0.000000 -13.104000 6.809741
0.046800 -13.104000 6.815311
0.093600 -13.104000 6.826496
0.140400 -13.104000 6.827155
0.187200 -13.104000 6.823472
0.234000 -13.104000 6.824047
0.280800 -13.104000 6.824294
0.327600 -13.104000 6.847289
0.374400 -13.104000 6.854833
0.421200 -13.104000 6.860338
0.468000 -13.104000 6.848760
0.514800 -13.104000 6.865477
0.561600 -13.104000 6.869507
0.608400 -13.104000 6.874668
0.655200 -13.104000 6.875975
0.702000 -13.104000 6.875975
0.748800 -13.104000 6.890175
0.795600 -13.104000 6.909679
0.842400 -13.104000 6.929639
0.889200 -13.104000 6.935337
0.936000 -13.104000 6.937863
0.982800 -13.104000 6.944593
1.029600 -13.104000 6.944593
1.076400 -13.104000 6.945613
1.123200 -13.104000 6.945613
1.170000 -13.104000 6.945990
1.216800 -13.104000 6.958094
1.263600 -13.104000 6.972795
1.310400 -13.104000 6.972795
1.357200 -13.104000 6.996893
1.404000 -13.104000 7.003257
1.450800 -13.104000 7.005135
1.497600 -13.104000 7.020816
1.544400 -13.104000 7.020816
1.591200 -13.104000 7.025433
1.638000 -13.104000 7.041304
1.684800 -13.104000 7.061829
1.731600 -13.104000 7.084103
1.778400 -13.104000 7.097438
1.825200 -13.104000 7.148599
1.872000 -13.104000 7.158486
1.918800 -13.104000 7.176629
1.965600 -13.104000 7.177021
2.012400 -13.104000 7.183246
2.059200 -13.104000 7.183246
2.106000 -13.104000 7.204672
2.152800 -13.104000 7.228893
2.199600 -13.104000 7.235019
2.246400 -13.104000 7.248946
2.293200 -13.104000 7.259550
2.340000 -13.104000 7.279094
2.386800 -13.104000 7.283555
2.433600 -13.104000 7.279094
2.480400 -13.104000 7.282143
2.527200 -13.104000 7.286399
2.574000 -13.104000 7.307057
2.620800 -13.104000 7.312242
2.667600 -13.104000 7.381439
2.714400 -13.104000 7.442775
2.761200 -13.104000 7.491913
2.808000 -13.104000 7.507554
2.854800 -13.104000 7.528911
2.901600 -13.104000 7.528251
2.948400 -13.104000 7.528251
2.995200 -13.104000 7.519745
3.042000 -13.104000 7.516784
3.088800 -13.104000 7.518664
3.135600 -13.104000 7.528251
3.182400 -13.104000 7.552641
3.229200 -13.104000 7.591826
3.276000 -13.104000 7.632003
3.322800 -13.104000 7.657804
3.369600 -13.104000 7.682474
3.416400 -13.104000 7.699732
3.463200 -13.104000 7.710355
3.510000 -13.104000 7.695949
3.556800 -13.104000 7.674281
3.603600 -13.104000 7.674281
3.650400 -13.104000 7.682963
3.697200 -13.104000 7.708423
3.744000 -13.104000 7.696975
3.790800 -13.104000 7.708423
3.837600 -13.104000 7.755502
3.884400 -13.104000 7.856155
3.931200 -13.104000 7.896048
3.978000 -13.104000 7.903936
4.024800 -13.104000 7.884656
4.071600 -13.104000 7.911350
4.118400 -13.104000 7.965960
4.165200 -13.104000 7.965960
4.212000 -13.104000 7.969889
4.258800 -13.104000 7.972254
4.305600 -13.104000 8.010136
4.352400 -13.104000 8.052325
4.399200 -13.104000 8.119553
4.446000 -13.104000 8.171582
4.492800 -13.104000 8.217883
4.539600 -13.104000 8.257193
4.586400 -13.104000 8.259743
4.633200 -13.104000 8.274348
4.680000 -13.104000 8.293481
4.726800 -13.104000 8.315095
4.773600 -13.104000 8.327183
4.820400 -13.104000 8.346999
4.867200 -13.104000 8.349109
4.914000 -13.104000 8.370045
4.960800 -13.104000 8.384630
5.007600 -13.104000 8.431257
5.054400 -13.104000 8.472124
5.101200 -13.104000 8.498669
5.148000 -13.104000 8.556884
5.194800 -13.104000 8.668535
5.241600 -13.104000 8.824602
5.288400 -13.104000 11.083386
5.335200 -13.104000 11.210938
5.382000 -13.104000 11.291114
5.428800 -13.104000 11.324573
5.475600 -13.104000 11.332114
5.522400 -13.104000 11.324573
5.569200 -13.104000 11.319874
5.616000 -13.104000 11.323736
5.662800 -13.104000 11.389200
5.709600 -13.104000 11.590837
5.756400 -13.104000 29.486320
5.803200 -13.104000 29.488117
5.850000 -13.104000 29.488117
5.896800 -13.104000 29.488117
5.943600 -13.104000 29.476893
5.990400 -13.104000 29.469794
6.037200 -13.104000 29.465551
6.084000 -13.104000 29.465405
6.130800 -13.104000 29.465551
6.177600 -13.104000 29.467021
6.224400 -13.104000 29.468886
6.271200 -13.104000 29.473183
6.318000 -13.104000 29.474006
6.364800 -13.104000 29.474006
6.411600 -13.104000 29.474035
6.458400 -13.104000 29.474006
6.505200 -13.104000 29.474006
12.916800 -13.104000 8.082453
12.963600 -13.104000 8.075507
13.010400 -13.104000 8.059320
13.057200 -13.104000 8.057816
13.104000 -13.104000 8.045468
13.150800 -13.104000 8.043973
13.197600 -13.104000 8.045468
13.244400 -13.104000 8.050440
13.291200 -13.104000 8.059320
13.338000 -13.104000 8.060636
13.384800 -13.104000 8.066664
13.431600 -13.104000 8.066664
13.478400 -13.104000 8.070147
13.525200 -13.104000 8.071331
13.572000 -13.104000 8.067647
13.618800 -13.104000 8.063254
13.665600 -13.104000 8.067647
13.712400 -13.104000 8.069744
13.759200 -13.104000 8.079862
13.806000 -13.104000 8.069744
13.852800 -13.104000 8.066951
13.899600 -13.104000 8.068157
13.946400 -13.104000 8.064888
13.993200 -13.104000 8.064888
14.040000 -13.104000 8.063102
14.086800 -13.104000 8.061344
14.133600 -13.104000 8.066951
14.180400 -13.104000 8.073639
14.227200 -13.104000 8.082088
14.274000 -13.104000 8.103636
14.320800 -13.104000 8.102340
14.367600 -13.104000 8.102340
14.414400 -13.104000 8.104904
14.461200 -13.104000 8.108516
14.508000 -13.104000 8.109268
14.554800 -13.104000 8.103636
14.601600 -13.104000 8.096172
14.648400 -13.104000 8.084216
14.695200 -13.104000 8.055718
14.742000 -13.104000 8.054440
14.788800 -13.104000 8.038906
15.537600 -13.104000 6.842811
15.584400 -13.104000 6.840953
15.631200 -13.104000 6.829639
15.678000 -13.104000 6.825185
15.724800 -13.104000 6.825331
15.771600 -13.104000 6.823392
15.818400 -13.104000 6.805192
15.865200 -13.104000 6.797571
15.912000 -13.104000 6.793823
15.958800 -13.104000 6.793823
16.005600 -13.104000 6.793823
16.052400 -13.104000 6.791782
16.099200 -13.104000 6.791782
16.146000 -13.104000 6.790628
16.192800 -13.104000 6.774174
16.801200 -13.104000 3.087009
16.988400 -13.104000 1.780598
17.035200 -13.104000 1.567692
-18.720000 -13.057200 0.000000
-18.673200 -13.057200 0.000000
-18.626400 -13.057200 0.000000
-18.579600 -13.057200 -7.159325
-18.532800 -13.057200 -7.166439
-18.486000 -13.057200 -7.166439
-18.439200 -13.057200 -7.166439
-18.392400 -13.057200 -7.166863
-18.345600 -13.057200 -7.159325
-18.298800 -13.057200 -7.159210
-18.252000 -13.057200 -7.164428
-18.205200 -13.057200 -7.155798
-18.158400 -13.057200 -7.140518
-18.111600 -13.057200 -7.097448
-18.064800 -13.057200 -7.096575
-18.018000 -13.057200 -7.096187
-17.971200 -13.057200 -7.086717
-17.924400 -13.057200 -7.073819
-17.877600 -13.057200 -7.068414
-17.830800 -13.057200 -7.055392
-17.784000 -13.057200 -7.055109
-17.737200 -13.057200 -7.054711
-17.690400 -13.057200 -7.053058
-17.643600 -13.057200 -7.053058
-17.596800 -13.057200 -7.027078
-17.550000 -13.057200 -7.015236
-17.503200 -13.057200 -6.981015
-17.456400 -13.057200 -6.953174
-17.409600 -13.057200 -6.921661
-17.362800 -13.057200 -6.830255
-17.316000 -13.057200 -6.748522
-16.848000 -13.057200 -5.303513
-16.801200 -13.057200 -5.191132
-15.724800 -13.057200 6.913189
-15.678000 -13.057200 6.935671
-15.631200 -13.057200 6.944554
-15.584400 -13.057200 6.958533
-15.537600 -13.057200 6.995209
-15.490800 -13.057200 7.002841
-15.444000 -13.057200 7.017134
-15.397200 -13.057200 7.030107
-15.350400 -13.057200 7.035153
-15.303600 -13.057200 7.036942
-15.256800 -13.057200 7.049210
-15.210000 -13.057200 7.050446
-15.163200 -13.057200 7.055440
-15.116400 -13.057200 7.057027
-15.069600 -13.057200 7.070838
-15.022800 -13.057200 7.070838
-14.976000 -13.057200 7.071079
-14.929200 -13.057200 7.071079
-14.882400 -13.057200 7.073371
-14.835600 -13.057200 7.074205
-14.788800 -13.057200 7.075018
-14.742000 -13.057200 7.075018
-14.695200 -13.057200 7.081471
-14.648400 -13.057200 7.081660
-14.601600 -13.057200 7.087970
-14.554800 -13.057200 7.089453
-14.508000 -13.057200 7.088540
-14.461200 -13.057200 7.090257
-14.414400 -13.057200 7.097769
-14.367600 -13.057200 7.100306
-14.320800 -13.057200 7.100615
-14.274000 -13.057200 7.100306
-14.227200 -13.057200 7.103008
-14.180400 -13.057200 7.104663
-14.133600 -13.057200 7.106513
-14.086800 -13.057200 7.109183
-14.040000 -13.057200 7.113664
-13.993200 -13.057200 7.124119
-13.946400 -13.057200 7.143286
-13.899600 -13.057200 7.148945
-13.852800 -13.057200 7.165407
-13.806000 -13.057200 7.209075
-7.768800 -13.057200 8.651298
-7.722000 -13.057200 8.563008
-7.675200 -13.057200 8.510788
-7.628400 -13.057200 8.465768
-7.581600 -13.057200 8.439349
-7.534800 -13.057200 8.387619
-7.488000 -13.057200 8.305733
-7.441200 -13.057200 8.231257
-7.394400 -13.057200 8.231257
-7.347600 -13.057200 8.231257
-7.300800 -13.057200 8.248178
-7.254000 -13.057200 8.243656
-7.207200 -13.057200 8.233672
-7.160400 -13.057200 8.233672
-7.113600 -13.057200 8.125407
-7.066800 -13.057200 8.038508
-7.020000 -13.057200 7.975724
-6.973200 -13.057200 7.871698
-6.926400 -13.057200 7.840374
-6.879600 -13.057200 7.840374
-6.832800 -13.057200 7.854499
-6.786000 -13.057200 7.874830
-6.739200 -13.057200 7.871698
-6.692400 -13.057200 7.900680
-6.645600 -13.057200 7.900680
-6.598800 -13.057200 7.898779
-6.552000 -13.057200 7.815826
-6.505200 -13.057200 7.729884
-6.458400 -13.057200 7.638825
-6.411600 -13.057200 7.623388
-6.364800 -13.057200 7.614874
-6.318000 -13.057200 7.623388
-6.271200 -13.057200 7.630666
-6.224400 -13.057200 7.634050
-6.177600 -13.057200 7.639927
-6.130800 -13.057200 7.633083
-6.084000 -13.057200 7.598586
-6.037200 -13.057200 7.534947
-5.990400 -13.057200 7.429133
-5.943600 -13.057200 7.365163
-5.896800 -13.057200 7.346306
-5.850000 -13.057200 7.342145
-5.803200 -13.057200 7.311954
-5.756400 -13.057200 7.339765
-5.709600 -13.057200 7.359885
-5.662800 -13.057200 7.362687
-5.616000 -13.057200 7.368967
-5.569200 -13.057200 7.375945
-5.522400 -13.057200 7.368012
-5.475600 -13.057200 7.364690
-5.428800 -13.057200 7.329690
-5.382000 -13.057200 7.294142
-5.335200 -13.057200 7.284056
-5.288400 -13.057200 7.234203
-5.241600 -13.057200 7.232781
-5.194800 -13.057200 7.221007
-5.148000 -13.057200 7.217037
-5.101200 -13.057200 7.219675
-5.054400 -13.057200 7.203509
-5.007600 -13.057200 7.172405
-4.960800 -13.057200 7.168473
-4.914000 -13.057200 7.149988
-4.867200 -13.057200 7.161918
-4.820400 -13.057200 7.162531
-4.773600 -13.057200 7.161918
-4.726800 -13.057200 7.117294
-4.680000 -13.057200 7.104513
-4.633200 -13.057200 7.072199
-4.586400 -13.057200 7.084070
-4.539600 -13.057200 7.067140
-4.492800 -13.057200 7.071407
-4.446000 -13.057200 7.045039
-4.399200 -13.057200 7.037664
-4.352400 -13.057200 7.037664
-4.305600 -13.057200 7.021884
-4.258800 -13.057200 7.011771
-4.212000 -13.057200 6.982744
-4.165200 -13.057200 6.989659
-4.118400 -13.057200 7.011744
-4.071600 -13.057200 7.011744
-4.024800 -13.057200 7.008923
-3.978000 -13.057200 7.011771
-3.931200 -13.057200 6.988062
-3.884400 -13.057200 6.981290
-3.837600 -13.057200 6.954295
-3.790800 -13.057200 6.921754
-3.744000 -13.057200 6.860576
-3.697200 -13.057200 6.914831
-3.650400 -13.057200 6.925495
-3.603600 -13.057200 6.925495
-3.556800 -13.057200 6.924433
-3.510000 -13.057200 6.927259
-3.463200 -13.057200 6.927259
-3.416400 -13.057200 6.927259
-3.369600 -13.057200 6.904581
-3.322800 -13.057200 6.881170
-3.276000 -13.057200 6.853648
-3.229200 -13.057200 6.840857
-3.182400 -13.057200 6.847084
-3.135600 -13.057200 6.847084
-3.088800 -13.057200 6.847084
-3.042000 -13.057200 6.840857
-2.995200 -13.057200 6.852510
-2.948400 -13.057200 6.846860
-2.901600 -13.057200 6.846860
-2.854800 -13.057200 6.802499
-2.808000 -13.057200 6.780015
-2.761200 -13.057200 6.759756
-2.714400 -13.057200 6.763523
-2.667600 -13.057200 6.751982
-2.620800 -13.057200 6.732658
-2.574000 -13.057200 6.751982
-2.527200 -13.057200 6.770861
-2.480400 -13.057200 6.770861
-2.433600 -13.057200 6.770861
-2.386800 -13.057200 6.757239
-2.340000 -13.057200 6.757239
-2.293200 -13.057200 6.757239
-2.246400 -13.057200 6.764066
-2.199600 -13.057200 6.753293
-2.152800 -13.057200 6.750946
-2.106000 -13.057200 6.754737
-2.059200 -13.057200 6.760026
-2.012400 -13.057200 6.764422
-1.965600 -13.057200 6.765370
-1.918800 -13.057200 6.772692
-1.872000 -13.057200 6.772692
-1.825200 -13.057200 6.767620
-1.778400 -13.057200 6.764125
-1.731600 -13.057200 6.769323
-1.684800 -13.057200 6.758805
-1.638000 -13.057200 6.758805
-1.591200 -13.057200 6.754986
-1.544400 -13.057200 6.760876
-1.497600 -13.057200 6.766130
-1.450800 -13.057200 6.760876
-1.404000 -13.057200 6.759279
-1.357200 -13.057200 6.764065
-1.310400 -13.057200 6.764065
-1.263600 -13.057200 6.764065
-1.216800 -13.057200 6.757431
-1.170000 -13.057200 6.747949
-1.123200 -13.057200 6.743507
-1.076400 -13.057200 6.734251
-1.029600 -13.057200 6.709730
-0.982800 -13.057200 6.709730
-0.936000 -13.057200 6.704942
-0.889200 -13.057200 6.720469
-0.842400 -13.057200 6.741518
-0.795600 -13.057200 6.744295
-0.748800 -13.057200 6.761239
-0.702000 -13.057200 6.799729
-0.655200 -13.057200 6.807763
-0.608400 -13.057200 6.807763
-0.561600 -13.057200 6.779688
-0.514800 -13.057200 6.779688
-0.468000 -13.057200 6.781718
-0.421200 -13.057200 6.798810
-0.374400 -13.057200 6.798810
-0.327600 -13.057200 6.793491
-0.280800 -13.057200 6.812195
-0.234000 -13.057200 6.815919
-0.187200 -13.057200 6.833776
-0.140400 -13.057200 6.838219
-0.093600 -13.057200 6.815919
-0.046800 -13.057200 6.815311
0.000000 -13.057200 6.811897
0.046800 -13.057200 6.815919
0.093600 -13.057200 6.827155
0.140400 -13.057200 6.827155
0.187200 -13.057200 6.813967
0.234000 -13.057200 6.819735
0.280800 -13.057200 6.824294
0.327600 -13.057200 6.840044
0.374400 -13.057200 6.848760
0.421200 -13.057200 6.851824
0.468000 -13.057200 6.848760
0.514800 -13.057200 6.865282
0.561600 -13.057200 6.865282
0.608400 -13.057200 6.869507
0.655200 -13.057200 6.870933
0.702000 -13.057200 6.870933
0.748800 -13.057200 6.887224
0.795600 -13.057200 6.905190
0.842400 -13.057200 6.920198
0.889200 -13.057200 6.929953
0.936000 -13.057200 6.935337
0.982800 -13.057200 6.940700
1.029600 -13.057200 6.944593
1.076400 -13.057200 6.946443
1.123200 -13.057200 6.948144
1.170000 -13.057200 6.958094
1.216800 -13.057200 6.972447
1.263600 -13.057200 6.981156
1.310400 -13.057200 6.972795
1.357200 -13.057200 6.973267
1.404000 -13.057200 6.998725
1.450800 -13.057200 7.004227
1.497600 -13.057200 7.009168
1.544400 -13.057200 7.009168
1.591200 -13.057200 7.027141
1.638000 -13.057200 7.057704
1.684800 -13.057200 7.071446
1.731600 -13.057200 7.087996
1.778400 -13.057200 7.094953
1.825200 -13.057200 7.148399
1.872000 -13.057200 7.158486
1.918800 -13.057200 7.180069
1.965600 -13.057200 7.176629
2.012400 -13.057200 7.187239
2.059200 -13.057200 7.207264
2.106000 -13.057200 7.210008
2.152800 -13.057200 7.231334
2.199600 -13.057200 7.235019
2.246400 -13.057200 7.248718
2.293200 -13.057200 7.259550
2.340000 -13.057200 7.271832
2.386800 -13.057200 7.279094
2.433600 -13.057200 7.279094
2.480400 -13.057200 7.283555
2.527200 -13.057200 7.293531
2.574000 -13.057200 7.311500
2.620800 -13.057200 7.330633
2.667600 -13.057200 7.383227
2.714400 -13.057200 7.446575
2.761200 -13.057200 7.478014
2.808000 -13.057200 7.501109
2.854800 -13.057200 7.510306
2.901600 -13.057200 7.518664
2.948400 -13.057200 7.519745
2.995200 -13.057200 7.515236
3.042000 -13.057200 7.513066
3.088800 -13.057200 7.515236
3.135600 -13.057200 7.519745
3.182400 -13.057200 7.536078
3.229200 -13.057200 7.587206
3.276000 -13.057200 7.632003
3.322800 -13.057200 7.649482
3.369600 -13.057200 7.675059
3.416400 -13.057200 7.696975
3.463200 -13.057200 7.699394
3.510000 -13.057200 7.692526
3.556800 -13.057200 7.656930
3.603600 -13.057200 7.666230
3.650400 -13.057200 7.668384
3.697200 -13.057200 7.682963
3.744000 -13.057200 7.692526
3.790800 -13.057200 7.702591
3.837600 -13.057200 7.735266
3.884400 -13.057200 7.797978
3.931200 -13.057200 7.878084
3.978000 -13.057200 7.903936
4.024800 -13.057200 7.884656
4.071600 -13.057200 7.911350
4.118400 -13.057200 7.969713
4.165200 -13.057200 7.969889
4.212000 -13.057200 7.976085
4.258800 -13.057200 7.986770
4.305600 -13.057200 8.026116
4.352400 -13.057200 8.090744
4.399200 -13.057200 8.149886
4.446000 -13.057200 8.187477
4.492800 -13.057200 8.257193
4.539600 -13.057200 8.288632
4.586400 -13.057200 8.276381
4.633200 -13.057200 8.276381
4.680000 -13.057200 8.307673
4.726800 -13.057200 8.317370
4.773600 -13.057200 8.329667
4.820400 -13.057200 8.349109
4.867200 -13.057200 8.354408
4.914000 -13.057200 8.384630
4.960800 -13.057200 8.424638
5.007600 -13.057200 8.460111
5.054400 -13.057200 8.492682
5.101200 -13.057200 8.524214
5.148000 -13.057200 8.572644
5.194800 -13.057200 8.691397
5.241600 -13.057200 8.801471
5.288400 -13.057200 11.140893
5.335200 -13.057200 11.254199
5.382000 -13.057200 11.317881
5.428800 -13.057200 11.335320
5.475600 -13.057200 11.343184
5.522400 -13.057200 11.335320
5.569200 -13.057200 11.332114
5.616000 -13.057200 11.352320
5.662800 -13.057200 11.395058
5.709600 -13.057200 11.590837
5.756400 -13.057200 29.489906
5.803200 -13.057200 29.490394
5.850000 -13.057200 29.490394
5.896800 -13.057200 29.490293
5.943600 -13.057200 29.487045
5.990400 -13.057200 29.476893
6.037200 -13.057200 29.473848
6.084000 -13.057200 29.471309
6.130800 -13.057200 29.471309
6.177600 -13.057200 29.473183
6.224400 -13.057200 29.473490
6.271200 -13.057200 29.474241
6.318000 -13.057200 29.477970
6.364800 -13.057200 29.477970
6.411600 -13.057200 29.477970
6.458400 -13.057200 29.477703
6.505200 -13.057200 29.477530
12.916800 -13.057200 8.107058
12.963600 -13.057200 8.091099
13.010400 -13.057200 8.074518
13.057200 -13.057200 8.059457
13.104000 -13.057200 8.057816
13.150800 -13.057200 8.045181
13.197600 -13.057200 8.048140
13.244400 -13.057200 8.050440
13.291200 -13.057200 8.059320
13.338000 -13.057200 8.060354
13.384800 -13.057200 8.061419
13.431600 -13.057200 8.063394
13.478400 -13.057200 8.067897
13.525200 -13.057200 8.070451
13.572000 -13.057200 8.066243
13.618800 -13.057200 8.063254
13.665600 -13.057200 8.068157
13.712400 -13.057200 8.085825
13.759200 -13.057200 8.095237
13.806000 -13.057200 8.079862
13.852800 -13.057200 8.079312
13.899600 -13.057200 8.085825
13.946400 -13.057200 8.078250
13.993200 -13.057200 8.072573
14.040000 -13.057200 8.064888
14.086800 -13.057200 8.064888
14.133600 -13.057200 8.078250
14.180400 -13.057200 8.078250
14.227200 -13.057200 8.082288
14.274000 -13.057200 8.102340
14.320800 -13.057200 8.103636
14.367600 -13.057200 8.103636
14.414400 -13.057200 8.104904
14.461200 -13.057200 8.104904
14.508000 -13.057200 8.113092
14.554800 -13.057200 8.109268
14.601600 -13.057200 8.109268
14.648400 -13.057200 8.094654
14.695200 -13.057200 8.063257
14.742000 -13.057200 8.058035
14.788800 -13.057200 8.046725
14.835600 -13.057200 8.040073
15.537600 -13.057200 6.854423
15.584400 -13.057200 6.849671
15.631200 -13.057200 6.829639
15.678000 -13.057200 6.825185
15.724800 -13.057200 6.825331
15.771600 -13.057200 6.810391
15.818400 -13.057200 6.795864
15.865200 -13.057200 6.797571
15.912000 -13.057200 6.795864
15.958800 -13.057200 6.795864
16.005600 -13.057200 6.796856
16.052400 -13.057200 6.795864
16.099200 -13.057200 6.797571
16.146000 -13.057200 6.796856
16.192800 -13.057200 6.784923
16.239600 -13.057200 6.729190
16.754400 -13.057200 3.409975
16.988400 -13.057200 1.961051
17.035200 -13.057200 1.687007
17.082000 -13.057200 1.531899
-18.720000 -13.010400 0.000000
-18.673200 -13.010400 0.000000
-18.626400 -13.010400 0.000000
-18.579600 -13.010400 -7.183761
-18.532800 -13.010400 -7.175951
-18.486000 -13.010400 -7.169420
-18.439200 -13.010400 -7.169503
-18.392400 -13.010400 -7.169503
-18.345600 -13.010400 -7.166863
-18.298800 -13.010400 -7.164428
-18.252000 -13.010400 -7.165400
-18.205200 -13.010400 -7.156264
-18.158400 -13.010400 -7.148178
-18.111600 -13.010400 -7.102168
-18.064800 -13.010400 -7.102168
-18.018000 -13.010400 -7.097448
-17.971200 -13.010400 -7.089339
-17.924400 -13.010400 -7.086717
-17.877600 -13.010400 -7.078184
-17.830800 -13.010400 -7.078184
-17.784000 -13.010400 -7.080112
-17.737200 -13.010400 -7.068414
-17.690400 -13.010400 -7.064131
-17.643600 -13.010400 -7.055392
-17.596800 -13.010400 -7.029813
-17.550000 -13.010400 -7.015236
-17.503200 -13.010400 -6.967523
-17.456400 -13.010400 -6.946767
-17.409600 -13.010400 -6.859950
-17.362800 -13.010400 -6.824758
-17.316000 -13.010400 -6.710076
-16.848000 -13.010400 -5.158793
-16.801200 -13.010400 -5.100821
-15.771600 -13.010400 6.896632
-15.724800 -13.010400 6.939078
-15.678000 -13.010400 6.955392
-15.631200 -13.010400 6.967508
-15.584400 -13.010400 6.995312
-15.537600 -13.010400 7.003021
-15.490800 -13.010400 7.020198
-15.444000 -13.010400 7.027802
-15.397200 -13.010400 7.030498
-15.350400 -13.010400 7.036564
-15.303600 -13.010400 7.038540
-15.256800 -13.010400 7.049210
-15.210000 -13.010400 7.054592
-15.163200 -13.010400 7.055440
-15.116400 -13.010400 7.057027
-15.069600 -13.010400 7.074274
-15.022800 -13.010400 7.074274
-14.976000 -13.010400 7.075902
-14.929200 -13.010400 7.075902
-14.882400 -13.010400 7.079530
-14.835600 -13.010400 7.081660
-14.788800 -13.010400 7.081660
-14.742000 -13.010400 7.081660
-14.695200 -13.010400 7.085173
-14.648400 -13.010400 7.087640
-14.601600 -13.010400 7.092624
-14.554800 -13.010400 7.092840
-14.508000 -13.010400 7.092840
-14.461200 -13.010400 7.100287
-14.414400 -13.010400 7.103784
-14.367600 -13.010400 7.103784
-14.320800 -13.010400 7.104378
-14.274000 -13.010400 7.104378
-14.227200 -13.010400 7.109674
-14.180400 -13.010400 7.113368
-14.133600 -13.010400 7.113368
-14.086800 -13.010400 7.113997
-14.040000 -13.010400 7.124119
-13.993200 -13.010400 7.132006
-13.946400 -13.010400 7.145958
-13.899600 -13.010400 7.165407
-13.852800 -13.010400 7.200148
-13.806000 -13.010400 7.222559
-7.768800 -13.010400 8.627933
-7.722000 -13.010400 8.563008
-7.675200 -13.010400 8.498526
-7.628400 -13.010400 8.465768
-7.581600 -13.010400 8.436778
-7.534800 -13.010400 8.361733
-7.488000 -13.010400 8.304333
-7.441200 -13.010400 8.211783
-7.394400 -13.010400 8.211783
-7.347600 -13.010400 8.211783
-7.300800 -13.010400 8.233672
-7.254000 -13.010400 8.233672
-7.207200 -13.010400 8.231257
-7.160400 -13.010400 8.211783
-7.113600 -13.010400 8.121604
-7.066800 -13.010400 8.013649
-7.020000 -13.010400 7.924353
-6.973200 -13.010400 7.871698
-6.926400 -13.010400 7.843485
-6.879600 -13.010400 7.840374
-6.832800 -13.010400 7.850655
-6.786000 -13.010400 7.871698
-6.739200 -13.010400 7.854499
-6.692400 -13.010400 7.874830
-6.645600 -13.010400 7.854499
-6.598800 -13.010400 7.826524
-6.552000 -13.010400 7.740605
-6.505200 -13.010400 7.679537
-6.458400 -13.010400 7.639704
-6.411600 -13.010400 7.621974
-6.364800 -13.010400 7.621974
-6.318000 -13.010400 7.623388
-6.271200 -13.010400 7.633083
-6.224400 -13.010400 7.634050
-6.177600 -13.010400 7.633083
-6.130800 -13.010400 7.614874
-6.084000 -13.010400 7.596151
-6.037200 -13.010400 7.430760
-5.990400 -13.010400 7.378537
-5.943600 -13.010400 7.350470
-5.896800 -13.010400 7.339765
-5.850000 -13.010400 7.327492
-5.803200 -13.010400 7.299569
-5.756400 -13.010400 7.310934
-5.709600 -13.010400 7.327492
-5.662800 -13.010400 7.351384
-5.616000 -13.010400 7.352354
-5.569200 -13.010400 7.355295
-5.522400 -13.010400 7.351384
-5.475600 -13.010400 7.351384
-5.428800 -13.010400 7.300179
-5.382000 -13.010400 7.294142
-5.335200 -13.010400 7.284056
-5.288400 -13.010400 7.236440
-5.241600 -13.010400 7.232126
-5.194800 -13.010400 7.221007
-5.148000 -13.010400 7.219675
-5.101200 -13.010400 7.217037
-5.054400 -13.010400 7.202269
-5.007600 -13.010400 7.170962
-4.960800 -13.010400 7.169556
-4.914000 -13.010400 7.161918
-4.867200 -13.010400 7.168070
-4.820400 -13.010400 7.168070
-4.773600 -13.010400 7.162531
-4.726800 -13.010400 7.112031
-4.680000 -13.010400 7.100248
-4.633200 -13.010400 7.071557
-4.586400 -13.010400 7.049797
-4.539600 -13.010400 7.045039
-4.492800 -13.010400 7.045039
-4.446000 -13.010400 7.034515
-4.399200 -13.010400 7.034515
-4.352400 -13.010400 7.034515
-4.305600 -13.010400 7.020682
-4.258800 -13.010400 6.999576
-4.212000 -13.010400 6.987754
-4.165200 -13.010400 6.989659
-4.118400 -13.010400 7.011744
-4.071600 -13.010400 7.008923
-4.024800 -13.010400 6.995728
-3.978000 -13.010400 7.008923
-3.931200 -13.010400 6.982744
-3.884400 -13.010400 6.978926
-3.837600 -13.010400 6.954295
-3.790800 -13.010400 6.914831
-3.744000 -13.010400 6.853440
-3.697200 -13.010400 6.873228
-3.650400 -13.010400 6.925495
-3.603600 -13.010400 6.914831
-3.556800 -13.010400 6.903394
-3.510000 -13.010400 6.903394
-3.463200 -13.010400 6.904550
-3.416400 -13.010400 6.904581
-3.369600 -13.010400 6.881170
-3.322800 -13.010400 6.861199
-3.276000 -13.010400 6.847084
-3.229200 -13.010400 6.839673
-3.182400 -13.010400 6.850782
-3.135600 -13.010400 6.853909
-3.088800 -13.010400 6.862489
-3.042000 -13.010400 6.853909
-2.995200 -13.010400 6.862489
-2.948400 -13.010400 6.862489
-2.901600 -13.010400 6.852510
-2.854800 -13.010400 6.802499
-2.808000 -13.010400 6.789206
-2.761200 -13.010400 6.764740
-2.714400 -13.010400 6.770697
-2.667600 -13.010400 6.762573
-2.620800 -13.010400 6.730579
-2.574000 -13.010400 6.749446
-2.527200 -13.010400 6.779050
-2.480400 -13.010400 6.783899
-2.433600 -13.010400 6.783899
-2.386800 -13.010400 6.764066
-2.340000 -13.010400 6.757239
-2.293200 -13.010400 6.757239
-2.246400 -13.010400 6.764066
-2.199600 -13.010400 6.753293
-2.152800 -13.010400 6.752251
-2.106000 -13.010400 6.753293
-2.059200 -13.010400 6.757735
-2.012400 -13.010400 6.764055
-1.965600 -13.010400 6.764055
-1.918800 -13.010400 6.765370
-1.872000 -13.010400 6.767620
-1.825200 -13.010400 6.765370
-1.778400 -13.010400 6.764125
-1.731600 -13.010400 6.769323
-1.684800 -13.010400 6.754986
-1.638000 -13.010400 6.754986
-1.591200 -13.010400 6.745073
-1.544400 -13.010400 6.746121
-1.497600 -13.010400 6.764065
-1.450800 -13.010400 6.757431
-1.404000 -13.010400 6.755860
-1.357200 -13.010400 6.760876
-1.310400 -13.010400 6.757431
-1.263600 -13.010400 6.757431
-1.216800 -13.010400 6.743507
-1.170000 -13.010400 6.732102
-1.123200 -13.010400 6.690059
-1.076400 -13.010400 6.690059
-1.029600 -13.010400 6.690059
-0.982800 -13.010400 6.700623
-0.936000 -13.010400 6.701018
-0.889200 -13.010400 6.710263
-0.842400 -13.010400 6.730941
-0.795600 -13.010400 6.741518
-0.748800 -13.010400 6.759795
-0.702000 -13.010400 6.807763
-0.655200 -13.010400 6.807763
-0.608400 -13.010400 6.781718
-0.561600 -13.010400 6.765542
-0.514800 -13.010400 6.771997
-0.468000 -13.010400 6.777397
-0.421200 -13.010400 6.779476
-0.374400 -13.010400 6.779476
-0.327600 -13.010400 6.779476
-0.280800 -13.010400 6.781025
-0.234000 -13.010400 6.790290
-0.187200 -13.010400 6.797657
-0.140400 -13.010400 6.815311
-0.093600 -13.010400 6.797657
-0.046800 -13.010400 6.797657
0.000000 -13.010400 6.807328
0.046800 -13.010400 6.813967
0.093600 -13.010400 6.825852
0.140400 -13.010400 6.824047
0.187200 -13.010400 6.811897
0.234000 -13.010400 6.813967
0.280800 -13.010400 6.824294
0.327600 -13.010400 6.839929
0.374400 -13.010400 6.847289
0.421200 -13.010400 6.848760
0.468000 -13.010400 6.851824
0.514800 -13.010400 6.865282
0.561600 -13.010400 6.865282
0.608400 -13.010400 6.869507
0.655200 -13.010400 6.870933
0.702000 -13.010400 6.869507
0.748800 -13.010400 6.877204
0.795600 -13.010400 6.909679
0.842400 -13.010400 6.929639
0.889200 -13.010400 6.929953
0.936000 -13.010400 6.935337
0.982800 -13.010400 6.943552
1.029600 -13.010400 6.943954
1.076400 -13.010400 6.945990
1.123200 -13.010400 6.946443
1.170000 -13.010400 6.958094
1.216800 -13.010400 6.981290
1.263600 -13.010400 6.998338
1.310400 -13.010400 6.998338
1.357200 -13.010400 6.981290
1.404000 -13.010400 6.998338
1.450800 -13.010400 7.002224
1.497600 -13.010400 7.005441
1.544400 -13.010400 7.005135
1.591200 -13.010400 7.022635
1.638000 -13.010400 7.057704
1.684800 -13.010400 7.071446
1.731600 -13.010400 7.084103
1.778400 -13.010400 7.094953
1.825200 -13.010400 7.131203
1.872000 -13.010400 7.155204
1.918800 -13.010400 7.172832
1.965600 -13.010400 7.171049
2.012400 -13.010400 7.183246
2.059200 -13.010400 7.204672
2.106000 -13.010400 7.208902
2.152800 -13.010400 7.228893
2.199600 -13.010400 7.227621
2.246400 -13.010400 7.244800
2.293200 -13.010400 7.259550
2.340000 -13.010400 7.266754
2.386800 -13.010400 7.274954
2.433600 -13.010400 7.274954
2.480400 -13.010400 7.283555
2.527200 -13.010400 7.301985
2.574000 -13.010400 7.312242
2.620800 -13.010400 7.335159
2.667600 -13.010400 7.419019
2.714400 -13.010400 7.442775
2.761200 -13.010400 7.458483
2.808000 -13.010400 7.481558
2.854800 -13.010400 7.507282
2.901600 -13.010400 7.515236
2.948400 -13.010400 7.515236
2.995200 -13.010400 7.507282
3.042000 -13.010400 7.505430
3.088800 -13.010400 7.514278
3.135600 -13.010400 7.519709
3.182400 -13.010400 7.536078
3.229200 -13.010400 7.579855
3.276000 -13.010400 7.632003
3.322800 -13.010400 7.652230
3.369600 -13.010400 7.682474
3.416400 -13.010400 7.699394
3.463200 -13.010400 7.699732
3.510000 -13.010400 7.695949
3.556800 -13.010400 7.674281
3.603600 -13.010400 7.674281
3.650400 -13.010400 7.667365
3.697200 -13.010400 7.675987
3.744000 -13.010400 7.687483
3.790800 -13.010400 7.699330
3.837600 -13.010400 7.731955
3.884400 -13.010400 7.797978
3.931200 -13.010400 7.858593
3.978000 -13.010400 7.911350
4.024800 -13.010400 7.907171
4.071600 -13.010400 7.937387
4.118400 -13.010400 7.972005
4.165200 -13.010400 7.976085
4.212000 -13.010400 7.988259
4.258800 -13.010400 7.998767
4.305600 -13.010400 8.087841
4.352400 -13.010400 8.120941
4.399200 -13.010400 8.186384
4.446000 -13.010400 8.235988
4.492800 -13.010400 8.289089
4.539600 -13.010400 8.307820
4.586400 -13.010400 8.307673
4.633200 -13.010400 8.303800
4.680000 -13.010400 8.315095
4.726800 -13.010400 8.329667
4.773600 -13.010400 8.346999
4.820400 -13.010400 8.354408
4.867200 -13.010400 8.390869
4.914000 -13.010400 8.445865
4.960800 -13.010400 8.460048
5.007600 -13.010400 8.490973
5.054400 -13.010400 8.498357
5.101200 -13.010400 8.555678
5.148000 -13.010400 8.608972
5.194800 -13.010400 8.715308
5.241600 -13.010400 8.828677
5.288400 -13.010400 11.168264
5.335200 -13.010400 11.290835
5.382000 -13.010400 11.324573
5.428800 -13.010400 11.343184
5.475600 -13.010400 11.344692
5.522400 -13.010400 11.343184
5.569200 -13.010400 11.352320
5.616000 -13.010400 11.379102
5.662800 -13.010400 11.422054
5.709600 -13.010400 11.612680
5.756400 -13.010400 29.490362
5.803200 -13.010400 29.491778
5.850000 -13.010400 29.491778
5.896800 -13.010400 29.491710
5.943600 -13.010400 29.490206
5.990400 -13.010400 29.482618
6.037200 -13.010400 29.480091
6.084000 -13.010400 29.477244
6.130800 -13.010400 29.477244
6.177600 -13.010400 29.477550
6.224400 -13.010400 29.480091
6.271200 -13.010400 29.481883
6.318000 -13.010400 29.482235
6.364800 -13.010400 29.482235
6.411600 -13.010400 29.482219
6.458400 -13.010400 29.481883
6.505200 -13.010400 29.481883
12.963600 -13.010400 8.104812
13.010400 -13.010400 8.078484
13.057200 -13.010400 8.075507
13.104000 -13.010400 8.059457
13.150800 -13.010400 8.043973
13.197600 -13.010400 8.048140
13.244400 -13.010400 8.048140
13.291200 -13.010400 8.058380
13.338000 -13.010400 8.060636
13.431600 -13.010400 8.066243
13.478400 -13.010400 8.070451
13.525200 -13.010400 8.070451
13.572000 -13.010400 8.066243
13.618800 -13.010400 8.063254
13.665600 -13.010400 8.071822
13.712400 -13.010400 8.087526
13.759200 -13.010400 8.095237
13.806000 -13.010400 8.085825
13.852800 -13.010400 8.079862
13.899600 -13.010400 8.087526
13.946400 -13.010400 8.068362
13.993200 -13.010400 8.064888
14.040000 -13.010400 8.063102
14.086800 -13.010400 8.064888
14.133600 -13.010400 8.082088
14.180400 -13.010400 8.084112
14.227200 -13.010400 8.086353
14.274000 -13.010400 8.103636
14.320800 -13.010400 8.105188
14.367600 -13.010400 8.105188
14.414400 -13.010400 8.109268
14.461200 -13.010400 8.114410
14.508000 -13.010400 8.118284
14.554800 -13.010400 8.123990
14.601600 -13.010400 8.123376
14.648400 -13.010400 8.114293
14.695200 -13.010400 8.097601
14.742000 -13.010400 8.081535
14.788800 -13.010400 8.054524
14.835600 -13.010400 8.040073
15.537600 -13.010400 6.859670
15.584400 -13.010400 6.849671
15.631200 -13.010400 6.825185
15.678000 -13.010400 6.823392
15.724800 -13.010400 6.825185
15.771600 -13.010400 6.806844
15.818400 -13.010400 6.806125
15.865200 -13.010400 6.802464
15.912000 -13.010400 6.797571
15.958800 -13.010400 6.797571
16.005600 -13.010400 6.807394
16.052400 -13.010400 6.797571
16.099200 -13.010400 6.804812
16.146000 -13.010400 6.797571
16.192800 -13.010400 6.793474
16.239600 -13.010400 6.774174
16.286400 -13.010400 6.729190
16.567200 -13.010400 4.640258
16.614000 -13.010400 4.413292
16.660800 -13.010400 4.116151
16.754400 -13.010400 3.594179
16.801200 -13.010400 3.372191
16.848000 -13.010400 3.099436
16.894800 -13.010400 2.831404
16.988400 -13.010400 2.118149
-18.720000 -12.963600 0.000000
-18.673200 -12.963600 0.000000
-18.626400 -12.963600 0.000000
-18.579600 -12.963600 -7.215141
-18.532800 -12.963600 -7.202034
-18.486000 -12.963600 -7.183761
-18.439200 -12.963600 -7.183761
-18.392400 -12.963600 -7.181950
-18.345600 -12.963600 -7.178741
-18.298800 -12.963600 -7.166863
-18.252000 -12.963600 -7.166863
-18.205200 -12.963600 -7.164141
-18.158400 -12.963600 -7.156264
-18.111600 -12.963600 -7.124790
-18.064800 -12.963600 -7.103204
-18.018000 -12.963600 -7.102168
-17.971200 -12.963600 -7.095390
-17.924400 -12.963600 -7.095390
-17.877600 -12.963600 -7.086717
-17.830800 -12.963600 -7.096615
-17.784000 -12.963600 -7.099419
-17.737200 -12.963600 -7.096327
-17.690400 -12.963600 -7.083119
-17.643600 -12.963600 -7.080112
-17.596800 -12.963600 -7.055109
-17.550000 -12.963600 -7.029813
-17.503200 -12.963600 -6.972395
-17.456400 -12.963600 -6.954061
-17.409600 -12.963600 -6.927194
-17.362800 -12.963600 -6.843705
-15.818400 -12.963600 6.896632
-15.771600 -12.963600 6.935671
-15.724800 -12.963600 6.952462
-15.678000 -12.963600 6.967508
-15.631200 -12.963600 6.980444
-15.584400 -12.963600 6.998346
-15.537600 -12.963600 7.015619
-15.490800 -12.963600 7.022311
-15.444000 -12.963600 7.028750
-15.397200 -12.963600 7.030498
-15.350400 -12.963600 7.036942
-15.303600 -12.963600 7.040607
-15.256800 -12.963600 7.049210
-15.210000 -12.963600 7.051081
-15.163200 -12.963600 7.055440
-15.116400 -12.963600 7.057027
-15.069600 -12.963600 7.078290
-15.022800 -12.963600 7.079518
-14.976000 -12.963600 7.083826
-14.929200 -12.963600 7.083826
-14.882400 -12.963600 7.088758
-14.835600 -12.963600 7.088758
-14.788800 -12.963600 7.088758
-14.742000 -12.963600 7.087640
-14.695200 -12.963600 7.085173
-14.648400 -12.963600 7.085173
-14.601600 -12.963600 7.090900
-14.554800 -12.963600 7.092840
-14.508000 -12.963600 7.090900
-14.461200 -12.963600 7.092003
-14.414400 -12.963600 7.097769
-14.367600 -12.963600 7.100927
-14.320800 -12.963600 7.101989
-14.274000 -12.963600 7.101989
-14.227200 -12.963600 7.106513
-14.180400 -12.963600 7.113188
-14.133600 -12.963600 7.113997
-14.086800 -12.963600 7.120603
-14.040000 -12.963600 7.127724
-13.993200 -12.963600 7.142153
-13.946400 -12.963600 7.151417
-13.899600 -12.963600 7.185814
-13.852800 -12.963600 7.220625
-7.768800 -12.963600 8.596073
-7.722000 -12.963600 8.563008
-7.675200 -12.963600 8.498526
-7.628400 -12.963600 8.441042
-7.581600 -12.963600 8.404626
-7.534800 -12.963600 8.346745
-7.488000 -12.963600 8.246474
-7.441200 -12.963600 8.191031
-7.394400 -12.963600 8.185527
-7.347600 -12.963600 8.162141
-7.300800 -12.963600 8.162141
-7.254000 -12.963600 8.162141
-7.207200 -12.963600 8.161996
-7.160400 -12.963600 8.125407
-7.113600 -12.963600 8.048708
-7.066800 -12.963600 7.971397
-7.020000 -12.963600 7.896332
-6.973200 -12.963600 7.860037
-6.926400 -12.963600 7.843485
-6.879600 -12.963600 7.850655
-6.832800 -12.963600 7.850655
-6.786000 -12.963600 7.854499
-6.739200 -12.963600 7.850655
-6.692400 -12.963600 7.850655
-6.645600 -12.963600 7.823881
-6.598800 -12.963600 7.765261
-6.552000 -12.963600 7.691865
-6.505200 -12.963600 7.639704
-6.458400 -12.963600 7.630666
-6.411600 -12.963600 7.616060
-6.364800 -12.963600 7.621974
-6.318000 -12.963600 7.623388
-6.271200 -12.963600 7.633083
-6.224400 -12.963600 7.634050
-6.177600 -12.963600 7.630666
-6.130800 -12.963600 7.600462
-6.084000 -12.963600 7.547906
-6.037200 -12.963600 7.430760
-5.990400 -12.963600 7.373014
-5.943600 -12.963600 7.345780
-5.896800 -12.963600 7.329682
-5.850000 -12.963600 7.311954
-5.803200 -12.963600 7.299569
-5.756400 -12.963600 7.311954
-5.709600 -12.963600 7.329690
-5.662800 -12.963600 7.351384
-5.616000 -12.963600 7.352705
-5.569200 -12.963600 7.352354
-5.522400 -12.963600 7.344025
-5.475600 -12.963600 7.334398
-5.428800 -12.963600 7.297677
-5.382000 -12.963600 7.293222
-5.335200 -12.963600 7.249181
-5.288400 -12.963600 7.232059
-5.241600 -12.963600 7.231867
-5.194800 -12.963600 7.220645
-5.148000 -12.963600 7.217037
-5.101200 -12.963600 7.212641
-5.054400 -12.963600 7.173761
-5.007600 -12.963600 7.168070
-4.960800 -12.963600 7.168070
-4.914000 -12.963600 7.149988
-4.867200 -12.963600 7.161918
-4.820400 -12.963600 7.162531
-4.773600 -12.963600 7.149988
-4.726800 -12.963600 7.104513
-4.680000 -12.963600 7.084070
-4.633200 -12.963600 7.062594
-4.586400 -12.963600 7.029395
-4.539600 -12.963600 7.029395
-4.492800 -12.963600 7.031606
-4.446000 -12.963600 7.029395
-4.399200 -12.963600 7.034515
-4.352400 -12.963600 7.034515
-4.305600 -12.963600 7.021884
-4.258800 -12.963600 7.011771
-4.212000 -12.963600 6.999576
-4.165200 -12.963600 7.011744
-4.118400 -12.963600 7.014876
-4.071600 -12.963600 7.011771
-4.024800 -12.963600 7.008923
-3.978000 -12.963600 7.011744
-3.931200 -12.963600 6.981290
-3.884400 -12.963600 6.974694
-3.837600 -12.963600 6.947171
-3.790800 -12.963600 6.914831
-3.744000 -12.963600 6.860280
-3.697200 -12.963600 6.889208
-3.650400 -12.963600 6.914831
-3.603600 -12.963600 6.914773
-3.556800 -12.963600 6.881170
-3.510000 -12.963600 6.881170
-3.463200 -12.963600 6.881170
-3.416400 -12.963600 6.890775
-3.369600 -12.963600 6.874495
-3.322800 -12.963600 6.847941
-3.276000 -12.963600 6.833740
-3.229200 -12.963600 6.829196
-3.182400 -12.963600 6.847084
-3.135600 -12.963600 6.853909
-3.088800 -12.963600 6.871046
-3.042000 -12.963600 6.853909
-2.995200 -12.963600 6.865125
-2.948400 -12.963600 6.872136
-2.901600 -12.963600 6.860996
-2.854800 -12.963600 6.802499
-2.808000 -12.963600 6.779882
-2.761200 -12.963600 6.767501
-2.714400 -12.963600 6.779050
-2.667600 -12.963600 6.770861
-2.620800 -12.963600 6.749446
-2.574000 -12.963600 6.749446
-2.527200 -12.963600 6.779882
-2.480400 -12.963600 6.787365
-2.433600 -12.963600 6.787174
-2.386800 -12.963600 6.764066
-2.340000 -12.963600 6.751754
-2.293200 -12.963600 6.757239
-2.246400 -12.963600 6.764066
-2.199600 -12.963600 6.753293
-2.152800 -12.963600 6.750785
-2.106000 -12.963600 6.750785
-2.059200 -12.963600 6.753293
-2.012400 -12.963600 6.754737
-1.965600 -12.963600 6.757735
-1.918800 -12.963600 6.757735
-1.872000 -12.963600 6.761631
-1.825200 -12.963600 6.757735
-1.778400 -12.963600 6.757735
-1.731600 -12.963600 6.758361
-1.684800 -12.963600 6.745073
-1.638000 -12.963600 6.737477
-1.591200 -12.963600 6.737338
-1.544400 -12.963600 6.729143
-1.497600 -12.963600 6.745073
-1.450800 -12.963600 6.745073
-1.404000 -12.963600 6.737477
-1.357200 -12.963600 6.746121
-1.310400 -12.963600 6.743507
-1.263600 -12.963600 6.743507
-1.216800 -12.963600 6.712019
-1.170000 -12.963600 6.685019
-1.123200 -12.963600 6.667660
-1.076400 -12.963600 6.662081
-1.029600 -12.963600 6.667660
-0.982800 -12.963600 6.680931
-0.936000 -12.963600 6.698864
-0.889200 -12.963600 6.708554
-0.842400 -12.963600 6.721092
-0.795600 -12.963600 6.721092
-0.748800 -12.963600 6.746822
-0.702000 -12.963600 6.781718
-0.655200 -12.963600 6.779688
-0.608400 -12.963600 6.777397
-0.561600 -12.963600 6.756883
-0.514800 -12.963600 6.765542
-0.468000 -12.963600 6.771997
-0.421200 -12.963600 6.772037
-0.374400 -12.963600 6.771997
-0.327600 -12.963600 6.769894
-0.280800 -12.963600 6.769894
-0.234000 -12.963600 6.772037
-0.187200 -12.963600 6.772037
-0.140400 -12.963600 6.780117
-0.093600 -12.963600 6.780117
-0.046800 -12.963600 6.782172
0.000000 -12.963600 6.792899
0.046800 -12.963600 6.809114
0.093600 -12.963600 6.820325
0.140400 -12.963600 6.820325
0.187200 -12.963600 6.809741
0.234000 -12.963600 6.809114
0.280800 -12.963600 6.824047
0.327600 -12.963600 6.839929
0.374400 -12.963600 6.854833
0.421200 -12.963600 6.860338
0.468000 -12.963600 6.865477
0.514800 -12.963600 6.865477
0.561600 -12.963600 6.865282
0.608400 -12.963600 6.874127
0.655200 -12.963600 6.874127
0.702000 -12.963600 6.865282
0.748800 -12.963600 6.875975
0.795600 -12.963600 6.890175
0.842400 -12.963600 6.910202
0.889200 -12.963600 6.916858
0.936000 -12.963600 6.920198
0.982800 -12.963600 6.933669
1.029600 -12.963600 6.935337
1.076400 -12.963600 6.936140
1.123200 -12.963600 6.935337
1.170000 -12.963600 6.945990
1.216800 -12.963600 6.981156
1.263600 -12.963600 6.981937
1.310400 -12.963600 6.981290
1.357200 -12.963600 6.977954
1.404000 -12.963600 6.993650
1.450800 -12.963600 7.004928
1.497600 -12.963600 7.022635
1.544400 -12.963600 7.008445
1.591200 -12.963600 7.036873
1.638000 -12.963600 7.069821
1.684800 -12.963600 7.076672
1.731600 -12.963600 7.085549
1.778400 -12.963600 7.092502
1.825200 -12.963600 7.113373
1.872000 -12.963600 7.148399
1.918800 -12.963600 7.155204
1.965600 -12.963600 7.148306
2.012400 -12.963600 7.172832
2.059200 -12.963600 7.180069
2.106000 -12.963600 7.194964
2.152800 -12.963600 7.235019
2.199600 -12.963600 7.204672
2.246400 -12.963600 7.244800
2.293200 -12.963600 7.264704
2.340000 -12.963600 7.266754
2.386800 -12.963600 7.274954
2.433600 -12.963600 7.274954
2.480400 -12.963600 7.284670
2.527200 -12.963600 7.307057
2.574000 -12.963600 7.329935
2.620800 -12.963600 7.354475
2.667600 -12.963600 7.402840
2.714400 -12.963600 7.424969
2.761200 -12.963600 7.449158
2.808000 -12.963600 7.454558
2.854800 -12.963600 7.481558
2.901600 -12.963600 7.501109
2.948400 -12.963600 7.494476
2.995200 -12.963600 7.494476
3.042000 -12.963600 7.493520
3.088800 -12.963600 7.513066
3.135600 -12.963600 7.518664
3.182400 -12.963600 7.549516
3.229200 -12.963600 7.588988
3.276000 -12.963600 7.646210
3.322800 -12.963600 7.657804
3.369600 -12.963600 7.673511
3.416400 -12.963600 7.683968
3.463200 -12.963600 7.695949
3.510000 -12.963600 7.687483
3.556800 -12.963600 7.673511
3.603600 -12.963600 7.671591
3.650400 -12.963600 7.667365
3.697200 -12.963600 7.682963
3.744000 -12.963600 7.693167
3.790800 -12.963600 7.708423
3.837600 -12.963600 7.735266
3.884400 -12.963600 7.804928
3.931200 -12.963600 7.860002
3.978000 -12.963600 7.911350
4.024800 -12.963600 7.911350
4.071600 -12.963600 7.959941
4.118400 -12.963600 7.969713
4.165200 -12.963600 7.976085
4.212000 -12.963600 7.998767
4.258800 -12.963600 7.998767
4.305600 -12.963600 8.090744
4.352400 -12.963600 8.149886
4.399200 -12.963600 8.205126
4.446000 -12.963600 8.231037
4.492800 -12.963600 8.289089
4.539600 -12.963600 8.307820
4.586400 -12.963600 8.307673
4.633200 -12.963600 8.303800
4.680000 -12.963600 8.315095
4.726800 -12.963600 8.330190
4.773600 -12.963600 8.348592
4.820400 -12.963600 8.355381
4.867200 -12.963600 8.385822
4.914000 -12.963600 8.460048
4.960800 -12.963600 8.469567
5.007600 -12.963600 8.494141
5.054400 -12.963600 8.553781
5.101200 -12.963600 8.572644
5.148000 -12.963600 8.622702
5.194800 -12.963600 8.750936
5.241600 -12.963600 11.083386
5.288400 -12.963600 11.233986
5.335200 -12.963600 11.290835
5.382000 -12.963600 11.333607
5.428800 -12.963600 11.341348
5.475600 -12.963600 11.343184
5.522400 -12.963600 11.319874
5.569200 -12.963600 11.343184
5.616000 -12.963600 11.379102
5.662800 -12.963600 11.443004
5.709600 -12.963600 29.485461
5.756400 -12.963600 29.491710
5.803200 -12.963600 29.492855
5.850000 -12.963600 29.492879
5.896800 -12.963600 29.492500
5.943600 -12.963600 29.490527
5.990400 -12.963600 29.489836
6.037200 -12.963600 29.484711
6.084000 -12.963600 29.482157
6.130800 -12.963600 29.482157
6.177600 -12.963600 29.482157
6.224400 -12.963600 29.482368
6.271200 -12.963600 29.485446
6.318000 -12.963600 29.486079
6.364800 -12.963600 29.486079
6.411600 -12.963600 29.486079
6.458400 -12.963600 29.485687
6.505200 -12.963600 29.485446
12.963600 -12.963600 8.111822
13.010400 -12.963600 8.104812
13.057200 -12.963600 8.091099
13.104000 -12.963600 8.075507
13.150800 -12.963600 8.045181
13.197600 -12.963600 8.048140
13.244400 -12.963600 8.045181
13.291200 -12.963600 8.050440
13.338000 -12.963600 8.060636
13.384800 -12.963600 8.062738
13.431600 -12.963600 8.066664
13.478400 -12.963600 8.070451
13.525200 -12.963600 8.070098
13.572000 -12.963600 8.066664
13.618800 -12.963600 8.062738
13.665600 -12.963600 8.066664
13.712400 -12.963600 8.087526
13.759200 -12.963600 8.087526
13.806000 -12.963600 8.079862
13.852800 -12.963600 8.074746
13.899600 -12.963600 8.077405
13.946400 -12.963600 8.074746
13.993200 -12.963600 8.074746
14.040000 -12.963600 8.068362
14.086800 -12.963600 8.078567
14.133600 -12.963600 8.085655
14.180400 -12.963600 8.105188
14.227200 -12.963600 8.106317
14.274000 -12.963600 8.108749
14.320800 -12.963600 8.113998
14.367600 -12.963600 8.113092
14.414400 -12.963600 8.114410
14.461200 -12.963600 8.121082
14.508000 -12.963600 8.131219
14.554800 -12.963600 8.131328
14.601600 -12.963600 8.131328
14.648400 -12.963600 8.123990
14.695200 -12.963600 8.123376
14.742000 -12.963600 8.098624
14.788800 -12.963600 8.079579
14.835600 -12.963600 8.056912
15.584400 -12.963600 6.849671
15.631200 -12.963600 6.830723
15.678000 -12.963600 6.823392
15.771600 -12.963600 6.806844
15.818400 -12.963600 6.806844
15.865200 -12.963600 6.823392
15.912000 -12.963600 6.809008
15.958800 -12.963600 6.819635
16.005600 -12.963600 6.811452
16.052400 -12.963600 6.811452
16.099200 -12.963600 6.811452
16.146000 -12.963600 6.809727
16.192800 -12.963600 6.804812
16.239600 -12.963600 6.787720
16.286400 -12.963600 6.762490
16.333200 -12.963600 6.716797
16.567200 -12.963600 4.683764
16.614000 -12.963600 4.528096
16.660800 -12.963600 4.276669
16.707600 -12.963600 4.004028
16.754400 -12.963600 3.723502
16.801200 -12.963600 3.469670
16.848000 -12.963600 3.309702
16.894800 -12.963600 2.946042
16.941600 -12.963600 2.632758
17.128800 -12.963600 1.540483
-18.720000 -12.916800 0.000000
-18.673200 -12.916800 0.000000
-18.626400 -12.916800 0.000000
-18.579600 -12.916800 -7.232138
-18.532800 -12.916800 -7.227192
-18.486000 -12.916800 -7.224757
-18.439200 -12.916800 -7.212569
-18.392400 -12.916800 -7.202034
-18.345600 -12.916800 -7.195093
-18.298800 -12.916800 -7.183702
-18.252000 -12.916800 -7.182655
-18.205200 -12.916800 -7.182655
-18.158400 -12.916800 -7.176935
-18.111600 -12.916800 -7.164141
-18.064800 -12.916800 -7.146705
-18.018000 -12.916800 -7.145925
-17.971200 -12.916800 -7.145925
-17.924400 -12.916800 -7.132613
-17.877600 -12.916800 -7.110728
-17.830800 -12.916800 -7.132168
-17.784000 -12.916800 -7.132613
-17.737200 -12.916800 -7.103064
-17.690400 -12.916800 -7.096327
-17.643600 -12.916800 -7.090206
-17.596800 -12.916800 -7.064131
-17.550000 -12.916800 -7.061071
-17.503200 -12.916800 -6.996866
-17.456400 -12.916800 -6.960809
-17.409600 -12.916800 -6.927194
-15.818400 -12.916800 6.907954
-15.771600 -12.916800 6.936140
-15.724800 -12.916800 6.964485
-15.678000 -12.916800 6.973168
-15.631200 -12.916800 6.992783
-15.584400 -12.916800 6.999343
-15.537600 -12.916800 7.020908
-15.490800 -12.916800 7.027547
-15.444000 -12.916800 7.036002
-15.397200 -12.916800 7.038540
-15.350400 -12.916800 7.042349
-15.303600 -12.916800 7.048375
-15.256800 -12.916800 7.057027
-15.210000 -12.916800 7.060656
-15.163200 -12.916800 7.063725
-15.116400 -12.916800 7.078290
-15.069600 -12.916800 7.083937
-15.022800 -12.916800 7.083937
-14.976000 -12.916800 7.087048
-14.929200 -12.916800 7.088758
-14.882400 -12.916800 7.091372
-14.835600 -12.916800 7.088758
-14.788800 -12.916800 7.088292
-14.742000 -12.916800 7.085173
-14.695200 -12.916800 7.081660
-14.648400 -12.916800 7.081471
-14.601600 -12.916800 7.085173
-14.554800 -12.916800 7.090900
-14.508000 -12.916800 7.090900
-14.461200 -12.916800 7.097769
-14.414400 -12.916800 7.101698
-14.367600 -12.916800 7.103008
-14.320800 -12.916800 7.103008
-14.274000 -12.916800 7.103008
-14.227200 -12.916800 7.108766
-14.180400 -12.916800 7.113188
-14.133600 -12.916800 7.122289
-14.086800 -12.916800 7.127057
-14.040000 -12.916800 7.132006
-13.993200 -12.916800 7.143286
-13.946400 -12.916800 7.153717
-13.899600 -12.916800 7.200148
-13.852800 -12.916800 7.225783
-7.768800 -12.916800 8.589170
-7.722000 -12.916800 8.528354
-7.675200 -12.916800 8.498526
-7.628400 -12.916800 8.449444
-7.581600 -12.916800 8.420861
-7.534800 -12.916800 8.353849
-7.488000 -12.916800 8.298419
-7.441200 -12.916800 8.191031
-7.394400 -12.916800 8.189097
-7.347600 -12.916800 8.185527
-7.300800 -12.916800 8.162141
-7.254000 -12.916800 8.161996
-7.207200 -12.916800 8.149164
-7.160400 -12.916800 8.121604
-7.113600 -12.916800 8.048708
-7.066800 -12.916800 7.931608
-7.020000 -12.916800 7.878448
-6.973200 -12.916800 7.850655
-6.926400 -12.916800 7.839063
-6.879600 -12.916800 7.840117
-6.832800 -12.916800 7.839063
-6.786000 -12.916800 7.839063
-6.739200 -12.916800 7.826068
-6.692400 -12.916800 7.815826
-6.645600 -12.916800 7.756029
-6.598800 -12.916800 7.705152
-6.552000 -12.916800 7.641482
-6.505200 -12.916800 7.629228
-6.458400 -12.916800 7.629228
-6.411600 -12.916800 7.623388
-6.364800 -12.916800 7.623388
-6.318000 -12.916800 7.623388
-6.271200 -12.916800 7.633083
-6.224400 -12.916800 7.634050
-6.177600 -12.916800 7.628636
-6.130800 -12.916800 7.596151
-6.084000 -12.916800 7.512125
-6.037200 -12.916800 7.439026
-5.990400 -12.916800 7.403799
-5.943600 -12.916800 7.354914
-5.896800 -12.916800 7.343639
-5.850000 -12.916800 7.338898
-5.803200 -12.916800 7.309620
-5.756400 -12.916800 7.316274
-5.709600 -12.916800 7.344025
-5.662800 -12.916800 7.352705
-5.616000 -12.916800 7.352705
-5.569200 -12.916800 7.351384
-5.522400 -12.916800 7.329690
-5.475600 -12.916800 7.313074
-5.428800 -12.916800 7.296942
-5.382000 -12.916800 7.284056
-5.335200 -12.916800 7.232059
-5.288400 -12.916800 7.232059
-5.241600 -12.916800 7.232059
-5.194800 -12.916800 7.223745
-5.148000 -12.916800 7.223745
-5.101200 -12.916800 7.217037
-5.054400 -12.916800 7.170962
-5.007600 -12.916800 7.161918
-4.960800 -12.916800 7.161918
-4.914000 -12.916800 7.152949
-4.867200 -12.916800 7.161918
-4.820400 -12.916800 7.161918
-4.773600 -12.916800 7.152949
-4.726800 -12.916800 7.102262
-4.680000 -12.916800 7.083763
-4.633200 -12.916800 7.031606
-4.586400 -12.916800 7.029395
-4.539600 -12.916800 7.029395
-4.492800 -12.916800 7.031606
-4.446000 -12.916800 7.029395
-4.399200 -12.916800 7.029395
-4.352400 -12.916800 7.034515
-4.305600 -12.916800 7.020682
-4.258800 -12.916800 7.014876
-4.212000 -12.916800 7.011771
-4.165200 -12.916800 7.016059
-4.118400 -12.916800 7.020682
-4.071600 -12.916800 7.016059
-4.024800 -12.916800 7.011744
-3.978000 -12.916800 6.995728
-3.931200 -12.916800 6.975869
-3.884400 -12.916800 6.970140
-3.837600 -12.916800 6.947171
-3.790800 -12.916800 6.914831
-3.744000 -12.916800 6.860280
-3.697200 -12.916800 6.889208
-3.650400 -12.916800 6.908309
-3.603600 -12.916800 6.903394
-3.556800 -12.916800 6.879099
-3.510000 -12.916800 6.872357
-3.463200 -12.916800 6.875568
-3.416400 -12.916800 6.875568
-3.369600 -12.916800 6.849834
-3.322800 -12.916800 6.839673
-3.276000 -12.916800 6.828146
-3.229200 -12.916800 6.825133
-3.182400 -12.916800 6.839673
-3.135600 -12.916800 6.841563
-3.088800 -12.916800 6.865125
-3.042000 -12.916800 6.846860
-2.995200 -12.916800 6.846860
-2.948400 -12.916800 6.837739
-2.901600 -12.916800 6.816366
-2.854800 -12.916800 6.789206
-2.808000 -12.916800 6.764740
-2.761200 -12.916800 6.762573
-2.714400 -12.916800 6.779050
-2.667600 -12.916800 6.779050
-2.620800 -12.916800 6.770697
-2.574000 -12.916800 6.770861
-2.527200 -12.916800 6.783899
-2.480400 -12.916800 6.787174
-2.433600 -12.916800 6.783899
-2.386800 -12.916800 6.751754
-2.340000 -12.916800 6.738432
-2.293200 -12.916800 6.753293
-2.246400 -12.916800 6.753978
-2.199600 -12.916800 6.744974
-2.152800 -12.916800 6.725993
-2.106000 -12.916800 6.722167
-2.059200 -12.916800 6.738100
-2.012400 -12.916800 6.744974
-1.965600 -12.916800 6.744974
-1.918800 -12.916800 6.744974
-1.872000 -12.916800 6.758361
-1.825200 -12.916800 6.741047
-1.778400 -12.916800 6.754598
-1.731600 -12.916800 6.754598
-1.684800 -12.916800 6.737338
-1.638000 -12.916800 6.707730
-1.591200 -12.916800 6.707730
-1.544400 -12.916800 6.707730
-1.497600 -12.916800 6.737477
-1.450800 -12.916800 6.740294
-1.404000 -12.916800 6.737477
-1.357200 -12.916800 6.757431
-1.310400 -12.916800 6.755860
-1.263600 -12.916800 6.743507
-1.216800 -12.916800 6.688981
-1.170000 -12.916800 6.670957
-1.123200 -12.916800 6.658864
-1.076400 -12.916800 6.658864
-1.029600 -12.916800 6.662081
-0.982800 -12.916800 6.680931
-0.936000 -12.916800 6.697539
-0.889200 -12.916800 6.710735
-0.842400 -12.916800 6.730941
-0.795600 -12.916800 6.728144
-0.748800 -12.916800 6.746461
-0.702000 -12.916800 6.761928
-0.655200 -12.916800 6.759795
-0.608400 -12.916800 6.759795
-0.561600 -12.916800 6.743700
-0.514800 -12.916800 6.754747
-0.468000 -12.916800 6.762108
-0.421200 -12.916800 6.772037
-0.374400 -12.916800 6.767306
-0.327600 -12.916800 6.767306
-0.280800 -12.916800 6.754747
-0.234000 -12.916800 6.767306
-0.187200 -12.916800 6.767306
-0.140400 -12.916800 6.772173
-0.093600 -12.916800 6.770754
-0.046800 -12.916800 6.772173
0.000000 -12.916800 6.780117
0.046800 -12.916800 6.797657
0.093600 -12.916800 6.815311
0.140400 -12.916800 6.815311
0.187200 -12.916800 6.807730
0.234000 -12.916800 6.800769
0.280800 -12.916800 6.807730
0.327600 -12.916800 6.830698
0.374400 -12.916800 6.854833
0.421200 -12.916800 6.854833
0.468000 -12.916800 6.860338
0.514800 -12.916800 6.860338
0.561600 -12.916800 6.848134
0.608400 -12.916800 6.862779
0.655200 -12.916800 6.862779
0.702000 -12.916800 6.851824
0.748800 -12.916800 6.865282
0.795600 -12.916800 6.875975
0.842400 -12.916800 6.891674
0.889200 -12.916800 6.910202
0.936000 -12.916800 6.910202
0.982800 -12.916800 6.900680
1.029600 -12.916800 6.920198
1.076400 -12.916800 6.923376
1.123200 -12.916800 6.923376
1.170000 -12.916800 6.935337
1.216800 -12.916800 6.968634
1.263600 -12.916800 6.977954
1.310400 -12.916800 6.972447
1.357200 -12.916800 6.972795
1.404000 -12.916800 6.981290
1.450800 -12.916800 7.002224
1.497600 -12.916800 7.011320
1.544400 -12.916800 7.005441
1.591200 -12.916800 7.017854
1.638000 -12.916800 7.069821
1.684800 -12.916800 7.082885
1.731600 -12.916800 7.085549
1.778400 -12.916800 7.087996
1.825200 -12.916800 7.100102
1.872000 -12.916800 7.148599
1.918800 -12.916800 7.171049
1.965600 -12.916800 7.148399
2.012400 -12.916800 7.172832
2.059200 -12.916800 7.176820
2.106000 -12.916800 7.183246
2.152800 -12.916800 7.207264
2.199600 -12.916800 7.177021
2.246400 -12.916800 7.209588
2.293200 -12.916800 7.248946
2.340000 -12.916800 7.264704
2.386800 -12.916800 7.271832
2.433600 -12.916800 7.271832
2.480400 -12.916800 7.284670
2.527200 -12.916800 7.310549
2.574000 -12.916800 7.329935
2.620800 -12.916800 7.364372
2.667600 -12.916800 7.402840
2.714400 -12.916800 7.417454
2.761200 -12.916800 7.446575
2.808000 -12.916800 7.448029
2.854800 -12.916800 7.450595
2.901600 -12.916800 7.475106
2.948400 -12.916800 7.475106
2.995200 -12.916800 7.481558
3.042000 -12.916800 7.493520
3.088800 -12.916800 7.505758
3.135600 -12.916800 7.514278
3.182400 -12.916800 7.536471
3.229200 -12.916800 7.588988
3.276000 -12.916800 7.637654
3.322800 -12.916800 7.656337
3.369600 -12.916800 7.671591
3.416400 -12.916800 7.682474
3.463200 -12.916800 7.687483
3.510000 -12.916800 7.686058
3.556800 -12.916800 7.673511
3.603600 -12.916800 7.671591
3.650400 -12.916800 7.667365
3.697200 -12.916800 7.687483
3.744000 -12.916800 7.705539
3.790800 -12.916800 7.731323
3.837600 -12.916800 7.778358
3.884400 -12.916800 7.824032
3.931200 -12.916800 7.860002
3.978000 -12.916800 7.964916
4.024800 -12.916800 7.964916
4.071600 -12.916800 7.964916
4.118400 -12.916800 7.969713
4.165200 -12.916800 7.986770
4.212000 -12.916800 7.998767
4.258800 -12.916800 8.021417
4.305600 -12.916800 8.090744
4.352400 -12.916800 8.149886
4.399200 -12.916800 8.205126
4.446000 -12.916800 8.231037
4.492800 -12.916800 8.293114
4.539600 -12.916800 8.307820
4.586400 -12.916800 8.303800
4.633200 -12.916800 8.302363
4.680000 -12.916800 8.307673
4.726800 -12.916800 8.328432
4.773600 -12.916800 8.348592
4.820400 -12.916800 8.364618
4.867200 -12.916800 8.455449
4.914000 -12.916800 8.467160
4.960800 -12.916800 8.492682
5.007600 -12.916800 8.511155
5.054400 -12.916800 8.556884
5.101200 -12.916800 8.577076
5.148000 -12.916800 8.622702
5.194800 -12.916800 8.799986
5.241600 -12.916800 11.140893
5.288400 -12.916800 11.258468
5.335200 -12.916800 11.318790
5.382000 -12.916800 11.343184
5.428800 -12.916800 11.344692
5.475600 -12.916800 11.343184
5.522400 -12.916800 11.254199
5.569200 -12.916800 11.343184
5.616000 -12.916800 11.343184
5.662800 -12.916800 11.443004
5.709600 -12.916800 29.486320
5.756400 -12.916800 29.492879
5.803200 -12.916800 29.494014
5.850000 -12.916800 29.494646
5.896800 -12.916800 29.494014
5.943600 -12.916800 29.492500
5.990400 -12.916800 29.490527
6.037200 -12.916800 29.489886
6.084000 -12.916800 29.488503
6.130800 -12.916800 29.486079
6.177600 -12.916800 29.486079
6.224400 -12.916800 29.489505
6.271200 -12.916800 29.489825
6.318000 -12.916800 29.490077
6.364800 -12.916800 29.489948
6.411600 -12.916800 29.489859
6.458400 -12.916800 29.489825
13.010400 -12.916800 8.129262
13.057200 -12.916800 8.112269
13.104000 -12.916800 8.104812
13.150800 -12.916800 8.074518
13.197600 -12.916800 8.060636
13.244400 -12.916800 8.045181
13.291200 -12.916800 8.050440
13.338000 -12.916800 8.066139
13.384800 -12.916800 8.066664
13.431600 -12.916800 8.069964
13.478400 -12.916800 8.071822
13.525200 -12.916800 8.070098
13.572000 -12.916800 8.069964
13.618800 -12.916800 8.066664
13.665600 -12.916800 8.071822
13.712400 -12.916800 8.087073
13.759200 -12.916800 8.085825
13.806000 -12.916800 8.085825
13.852800 -12.916800 8.084040
13.899600 -12.916800 8.085825
13.946400 -12.916800 8.082710
13.993200 -12.916800 8.078567
14.040000 -12.916800 8.074746
14.086800 -12.916800 8.084020
14.133600 -12.916800 8.085655
14.180400 -12.916800 8.106317
14.227200 -12.916800 8.108749
14.274000 -12.916800 8.113092
14.320800 -12.916800 8.118985
14.367600 -12.916800 8.116390
14.414400 -12.916800 8.118284
14.461200 -12.916800 8.131219
14.508000 -12.916800 8.133690
14.554800 -12.916800 8.133971
14.601600 -12.916800 8.139213
14.648400 -12.916800 8.131219
14.695200 -12.916800 8.127834
14.742000 -12.916800 8.123376
14.788800 -12.916800 8.102268
14.835600 -12.916800 8.084216
14.882400 -12.916800 8.081535
15.631200 -12.916800 6.831863
15.678000 -12.916800 6.830723
15.724800 -12.916800 6.825882
15.771600 -12.916800 6.806844
15.818400 -12.916800 6.821653
15.865200 -12.916800 6.823392
15.912000 -12.916800 6.819635
15.958800 -12.916800 6.811452
16.005600 -12.916800 6.811452
16.052400 -12.916800 6.815425
16.099200 -12.916800 6.816355
16.146000 -12.916800 6.815425
16.192800 -12.916800 6.809727
16.239600 -12.916800 6.797738
16.286400 -12.916800 6.776569
16.333200 -12.916800 6.752515
16.614000 -12.916800 4.640258
16.707600 -12.916800 4.174723
16.754400 -12.916800 3.892013
16.801200 -12.916800 3.671203
16.848000 -12.916800 3.380839
16.894800 -12.916800 3.103235
17.035200 -12.916800 2.330983
17.082000 -12.916800 1.948827
17.128800 -12.916800 1.617514
-18.720000 -12.870000 0.000000
-18.673200 -12.870000 0.000000
-18.626400 -12.870000 0.000000
-18.579600 -12.870000 -7.227192
-18.532800 -12.870000 -7.224757
-18.486000 -12.870000 -7.212569
-18.439200 -12.870000 -7.212569
-18.392400 -12.870000 -7.211353
-18.345600 -12.870000 -7.202699
-18.298800 -12.870000 -7.196560
-18.252000 -12.870000 -7.183702
-18.205200 -12.870000 -7.182655
-18.158400 -12.870000 -7.180230
-18.111600 -12.870000 -7.167792
-18.064800 -12.870000 -7.155798
-18.018000 -12.870000 -7.150946
-17.971200 -12.870000 -7.155798
-17.924400 -12.870000 -7.149576
-17.877600 -12.870000 -7.145925
-17.830800 -12.870000 -7.146730
-17.784000 -12.870000 -7.145925
-17.737200 -12.870000 -7.132613
-17.690400 -12.870000 -7.090206
-17.643600 -12.870000 -7.083119
-17.596800 -12.870000 -7.061071
-17.550000 -12.870000 -7.053058
-17.503200 -12.870000 -6.996866
-17.456400 -12.870000 -6.960809
-17.409600 -12.870000 -6.915303
-15.865200 -12.870000 6.907954
-15.818400 -12.870000 6.923883
-15.771600 -12.870000 6.949837
-15.724800 -12.870000 6.962435
-15.678000 -12.870000 6.975810
-15.631200 -12.870000 6.995312
-15.584400 -12.870000 7.000658
-15.537600 -12.870000 7.027547
-15.490800 -12.870000 7.030107
-15.444000 -12.870000 7.039123
-15.397200 -12.870000 7.041843
-15.350400 -12.870000 7.051802
-15.303600 -12.870000 7.058614
-15.256800 -12.870000 7.064024
-15.210000 -12.870000 7.069073
-15.163200 -12.870000 7.079803
-15.116400 -12.870000 7.083826
-15.069600 -12.870000 7.085069
-15.022800 -12.870000 7.083826
-14.976000 -12.870000 7.086690
-14.929200 -12.870000 7.088292
-14.882400 -12.870000 7.089397
-14.835600 -12.870000 7.088292
-14.788800 -12.870000 7.088292
-14.742000 -12.870000 7.088953
-14.695200 -12.870000 7.090900
-14.648400 -12.870000 7.087640
-14.601600 -12.870000 7.090900
-14.554800 -12.870000 7.095400
-14.508000 -12.870000 7.092003
-14.461200 -12.870000 7.098097
-14.414400 -12.870000 7.098097
-14.367600 -12.870000 7.101010
-14.320800 -12.870000 7.101010
-14.274000 -12.870000 7.101010
-14.227200 -12.870000 7.105012
-14.180400 -12.870000 7.113368
-14.133600 -12.870000 7.127057
-14.086800 -12.870000 7.132048
-14.040000 -12.870000 7.143286
-13.993200 -12.870000 7.153717
-13.946400 -12.870000 7.185814
-13.899600 -12.870000 7.218065
-7.768800 -12.870000 8.587381
-7.722000 -12.870000 8.510788
-7.675200 -12.870000 8.490257
-7.628400 -12.870000 8.426094
-7.581600 -12.870000 8.404626
-7.534800 -12.870000 8.346745
-7.488000 -12.870000 8.298419
-7.441200 -12.870000 8.211783
-7.394400 -12.870000 8.191031
-7.347600 -12.870000 8.188822
-7.300800 -12.870000 8.162141
-7.254000 -12.870000 8.154353
-7.207200 -12.870000 8.138414
-7.160400 -12.870000 8.115498
-7.113600 -12.870000 8.024391
-7.066800 -12.870000 7.931608
-7.020000 -12.870000 7.860037
-6.973200 -12.870000 7.840374
-6.926400 -12.870000 7.839063
-6.879600 -12.870000 7.840117
-6.832800 -12.870000 7.827451
-6.786000 -12.870000 7.818279
-6.739200 -12.870000 7.803475
-6.692400 -12.870000 7.765261
-6.645600 -12.870000 7.737116
-6.598800 -12.870000 7.688842
-6.552000 -12.870000 7.641482
-6.505200 -12.870000 7.629228
-6.458400 -12.870000 7.630666
-6.411600 -12.870000 7.629228
-6.364800 -12.870000 7.629228
-6.318000 -12.870000 7.628636
-6.271200 -12.870000 7.634050
-6.224400 -12.870000 7.634050
-6.177600 -12.870000 7.628636
-6.130800 -12.870000 7.595516
-6.084000 -12.870000 7.512125
-6.037200 -12.870000 7.440866
-5.990400 -12.870000 7.416706
-5.943600 -12.870000 7.367802
-5.896800 -12.870000 7.362802
-5.850000 -12.870000 7.354914
-5.803200 -12.870000 7.338898
-5.756400 -12.870000 7.344025
-5.709600 -12.870000 7.351384
-5.662800 -12.870000 7.352354
-5.616000 -12.870000 7.351384
-5.569200 -12.870000 7.329690
-5.522400 -12.870000 7.297677
-5.475600 -12.870000 7.293222
-5.428800 -12.870000 7.249181
-5.382000 -12.870000 7.249181
-5.335200 -12.870000 7.246983
-5.288400 -12.870000 7.257923
-5.241600 -12.870000 7.261462
-5.194800 -12.870000 7.257923
-5.148000 -12.870000 7.257923
-5.101200 -12.870000 7.221007
-5.054400 -12.870000 7.170962
-5.007600 -12.870000 7.168070
-4.960800 -12.870000 7.168473
-4.914000 -12.870000 7.165674
-4.867200 -12.870000 7.168070
-4.820400 -12.870000 7.168070
-4.773600 -12.870000 7.161918
-4.726800 -12.870000 7.107239
-4.680000 -12.870000 7.083763
-4.633200 -12.870000 7.045664
-4.586400 -12.870000 7.043332
-4.539600 -12.870000 7.043332
-4.492800 -12.870000 7.045664
-4.446000 -12.870000 7.069848
-4.399200 -12.870000 7.059523
-4.352400 -12.870000 7.059523
-4.305600 -12.870000 7.038966
-4.258800 -12.870000 7.016059
-4.212000 -12.870000 7.016059
-4.165200 -12.870000 7.019786
-4.118400 -12.870000 7.023525
-4.071600 -12.870000 7.016059
-4.024800 -12.870000 6.999576
-3.978000 -12.870000 6.987754
-3.931200 -12.870000 6.975869
-3.884400 -12.870000 6.974694
-3.837600 -12.870000 6.952190
-3.790800 -12.870000 6.916446
-3.744000 -12.870000 6.889688
-3.697200 -12.870000 6.915555
-3.650400 -12.870000 6.915155
-3.603600 -12.870000 6.908309
-3.556800 -12.870000 6.879099
-3.510000 -12.870000 6.871603
-3.463200 -12.870000 6.853648
-3.416400 -12.870000 6.849834
-3.369600 -12.870000 6.847941
-3.322800 -12.870000 6.839673
-3.276000 -12.870000 6.833740
-3.229200 -12.870000 6.829196
-3.182400 -12.870000 6.843455
-3.135600 -12.870000 6.847084
-3.088800 -12.870000 6.865125
-3.042000 -12.870000 6.839673
-2.995200 -12.870000 6.816366
-2.948400 -12.870000 6.815533
-2.901600 -12.870000 6.803591
-2.854800 -12.870000 6.767501
-2.808000 -12.870000 6.764740
-2.761200 -12.870000 6.764740
-2.714400 -12.870000 6.789206
-2.667600 -12.870000 6.787174
-2.620800 -12.870000 6.779882
-2.574000 -12.870000 6.779050
-2.527200 -12.870000 6.779882
-2.480400 -12.870000 6.783899
-2.433600 -12.870000 6.769234
-2.386800 -12.870000 6.738432
-2.340000 -12.870000 6.734378
-2.293200 -12.870000 6.747683
-2.246400 -12.870000 6.753978
-2.199600 -12.870000 6.742749
-2.152800 -12.870000 6.725993
-2.106000 -12.870000 6.720759
-2.059200 -12.870000 6.720759
-2.012400 -12.870000 6.738100
-1.965600 -12.870000 6.738100
-1.918800 -12.870000 6.732341
-1.872000 -12.870000 6.741047
-1.825200 -12.870000 6.732341
-1.778400 -12.870000 6.741047
-1.731600 -12.870000 6.741047
-1.684800 -12.870000 6.727545
-1.638000 -12.870000 6.706737
-1.591200 -12.870000 6.703449
-1.544400 -12.870000 6.706737
-1.497600 -12.870000 6.730015
-1.450800 -12.870000 6.730015
-1.404000 -12.870000 6.737477
-1.357200 -12.870000 6.757431
-1.310400 -12.870000 6.750962
-1.263600 -12.870000 6.730015
-1.216800 -12.870000 6.688981
-1.170000 -12.870000 6.668086
-1.123200 -12.870000 6.655209
-1.076400 -12.870000 6.658864
-1.029600 -12.870000 6.666147
-0.982800 -12.870000 6.690059
-0.936000 -12.870000 6.698864
-0.889200 -12.870000 6.710735
-0.842400 -12.870000 6.746461
-0.795600 -12.870000 6.718455
-0.748800 -12.870000 6.728144
-0.702000 -12.870000 6.733928
-0.655200 -12.870000 6.728144
-0.608400 -12.870000 6.728144
-0.561600 -12.870000 6.722470
-0.514800 -12.870000 6.722470
-0.468000 -12.870000 6.756883
-0.421200 -12.870000 6.762108
-0.374400 -12.870000 6.756338
-0.327600 -12.870000 6.755787
-0.280800 -12.870000 6.730060
-0.234000 -12.870000 6.730060
-0.187200 -12.870000 6.747387
-0.140400 -12.870000 6.755101
-0.093600 -12.870000 6.760795
-0.046800 -12.870000 6.769464
0.000000 -12.870000 6.771611
0.046800 -12.870000 6.791517
0.093600 -12.870000 6.800769
0.140400 -12.870000 6.807730
0.187200 -12.870000 6.791517
0.234000 -12.870000 6.787647
0.280800 -12.870000 6.799182
0.327600 -12.870000 6.810626
0.374400 -12.870000 6.843889
0.421200 -12.870000 6.851824
0.468000 -12.870000 6.860338
0.514800 -12.870000 6.851824
0.561600 -12.870000 6.848134
0.608400 -12.870000 6.851824
0.655200 -12.870000 6.851824
0.702000 -12.870000 6.849905
0.748800 -12.870000 6.862779
0.795600 -12.870000 6.875975
0.842400 -12.870000 6.890175
0.889200 -12.870000 6.900680
0.936000 -12.870000 6.903507
0.982800 -12.870000 6.900680
1.029600 -12.870000 6.908845
1.076400 -12.870000 6.911143
1.123200 -12.870000 6.900680
1.170000 -12.870000 6.913476
1.216800 -12.870000 6.943552
1.263600 -12.870000 6.977954
1.310400 -12.870000 6.977954
1.357200 -12.870000 6.972947
1.404000 -12.870000 6.981290
1.450800 -12.870000 7.004928
1.497600 -12.870000 7.029408
1.544400 -12.870000 7.008445
1.591200 -12.870000 7.017854
1.638000 -12.870000 7.069821
1.684800 -12.870000 7.076672
1.731600 -12.870000 7.076672
1.778400 -12.870000 7.054136
1.825200 -12.870000 7.089931
1.872000 -12.870000 7.129425
1.918800 -12.870000 7.148306
1.965600 -12.870000 7.131203
2.012400 -12.870000 7.148399
2.059200 -12.870000 7.176295
2.106000 -12.870000 7.183246
2.152800 -12.870000 7.194964
2.199600 -12.870000 7.170529
2.246400 -12.870000 7.170962
2.293200 -12.870000 7.244800
2.340000 -12.870000 7.266105
2.386800 -12.870000 7.270876
2.433600 -12.870000 7.264704
2.480400 -12.870000 7.282143
2.527200 -12.870000 7.316616
2.574000 -12.870000 7.354103
2.620800 -12.870000 7.372419
2.667600 -12.870000 7.402840
2.714400 -12.870000 7.412139
2.761200 -12.870000 7.428037
2.808000 -12.870000 7.436685
2.854800 -12.870000 7.438542
2.901600 -12.870000 7.449158
2.948400 -12.870000 7.442775
2.995200 -12.870000 7.449158
3.042000 -12.870000 7.464350
3.088800 -12.870000 7.504435
3.135600 -12.870000 7.513066
3.182400 -12.870000 7.549516
3.229200 -12.870000 7.579855
3.276000 -12.870000 7.632003
3.322800 -12.870000 7.652230
3.369600 -12.870000 7.657804
3.416400 -12.870000 7.657203
3.463200 -12.870000 7.682474
3.510000 -12.870000 7.686058
3.556800 -12.870000 7.682474
3.603600 -12.870000 7.687483
3.650400 -12.870000 7.668384
3.697200 -12.870000 7.699330
3.744000 -12.870000 7.735266
3.790800 -12.870000 7.761721
3.837600 -12.870000 7.804928
3.884400 -12.870000 7.838957
3.931200 -12.870000 7.873668
3.978000 -12.870000 7.965342
4.024800 -12.870000 7.965663
4.071600 -12.870000 7.965663
4.118400 -12.870000 7.976085
4.165200 -12.870000 7.997119
4.212000 -12.870000 8.043920
4.258800 -12.870000 8.054773
4.305600 -12.870000 8.092765
4.352400 -12.870000 8.149886
4.399200 -12.870000 8.204188
4.446000 -12.870000 8.218977
4.492800 -12.870000 8.278284
4.539600 -12.870000 8.302363
4.586400 -12.870000 8.282089
4.633200 -12.870000 8.285645
4.680000 -12.870000 8.302363
4.726800 -12.870000 8.328432
4.773600 -12.870000 8.364618
4.820400 -12.870000 8.383148
4.867200 -12.870000 8.455449
4.914000 -12.870000 8.467160
4.960800 -12.870000 8.495854
5.007600 -12.870000 8.516243
5.054400 -12.870000 8.558070
5.101200 -12.870000 8.577076
5.148000 -12.870000 8.650417
5.194800 -12.870000 8.801471
5.241600 -12.870000 11.202842
5.288400 -12.870000 11.291114
5.335200 -12.870000 11.333453
5.382000 -12.870000 11.344692
5.428800 -12.870000 11.344692
5.475600 -12.870000 11.297401
5.522400 -12.870000 11.233986
5.569200 -12.870000 11.379102
5.616000 -12.870000 11.379102
5.662800 -12.870000 11.570557
5.709600 -12.870000 29.490394
5.756400 -12.870000 29.494646
5.803200 -12.870000 29.496416
5.850000 -12.870000 29.496686
5.896800 -12.870000 29.496416
5.943600 -12.870000 29.494014
5.990400 -12.870000 29.493581
6.037200 -12.870000 29.493581
6.084000 -12.870000 29.490317
6.130800 -12.870000 29.490206
6.177600 -12.870000 29.490230
6.224400 -12.870000 29.491291
6.271200 -12.870000 29.494780
6.318000 -12.870000 29.494795
6.364800 -12.870000 29.494795
6.411600 -12.870000 29.494780
6.458400 -12.870000 29.494192
13.104000 -12.870000 8.111822
13.150800 -12.870000 8.103528
13.197600 -12.870000 8.075004
13.244400 -12.870000 8.066139
13.291200 -12.870000 8.066946
13.338000 -12.870000 8.069964
13.384800 -12.870000 8.066946
13.431600 -12.870000 8.069334
13.478400 -12.870000 8.075004
13.525200 -12.870000 8.070098
13.572000 -12.870000 8.069964
13.618800 -12.870000 8.069334
13.665600 -12.870000 8.071184
13.712400 -12.870000 8.091447
13.759200 -12.870000 8.087073
13.806000 -12.870000 8.084040
13.852800 -12.870000 8.085825
13.899600 -12.870000 8.087073
13.946400 -12.870000 8.084040
13.993200 -12.870000 8.083130
14.040000 -12.870000 8.082710
14.086800 -12.870000 8.086353
14.133600 -12.870000 8.105188
14.180400 -12.870000 8.108749
14.227200 -12.870000 8.113708
14.274000 -12.870000 8.113998
14.320800 -12.870000 8.124522
14.367600 -12.870000 8.124522
14.414400 -12.870000 8.124522
14.461200 -12.870000 8.133690
14.508000 -12.870000 8.134872
14.554800 -12.870000 8.143656
14.601600 -12.870000 8.143828
14.648400 -12.870000 8.144089
14.695200 -12.870000 8.143828
14.742000 -12.870000 8.143828
14.788800 -12.870000 8.114293
14.835600 -12.870000 8.102268
14.882400 -12.870000 8.098624
14.929200 -12.870000 8.079579
15.631200 -12.870000 6.841867
15.678000 -12.870000 6.835102
15.724800 -12.870000 6.835102
15.771600 -12.870000 6.830723
15.818400 -12.870000 6.830818
15.865200 -12.870000 6.835102
15.912000 -12.870000 6.837570
15.958800 -12.870000 6.837570
16.005600 -12.870000 6.837570
16.052400 -12.870000 6.831863
16.099200 -12.870000 6.820361
16.146000 -12.870000 6.831863
16.192800 -12.870000 6.818094
16.239600 -12.870000 6.811452
16.286400 -12.870000 6.809727
16.333200 -12.870000 6.776569
16.707600 -12.870000 4.358986
16.754400 -12.870000 4.041120
16.801200 -12.870000 3.771153
16.848000 -12.870000 3.594179
17.035200 -12.870000 2.524481
17.082000 -12.870000 2.156214
-18.720000 -12.823200 0.000000
-18.673200 -12.823200 0.000000
-18.626400 -12.823200 0.000000
-18.579600 -12.823200 -7.224757
-18.532800 -12.823200 -7.212005
-18.486000 -12.823200 -7.211353
-18.439200 -12.823200 -7.211353
-18.392400 -12.823200 -7.211353
-18.345600 -12.823200 -7.211353
-18.298800 -12.823200 -7.232138
-18.252000 -12.823200 -7.202699
-18.205200 -12.823200 -7.202699
-18.158400 -12.823200 -7.196560
-18.111600 -12.823200 -7.180462
-18.064800 -12.823200 -7.167792
-18.018000 -12.823200 -7.156264
-17.971200 -12.823200 -7.156264
-17.924400 -12.823200 -7.155798
-17.877600 -12.823200 -7.149576
-17.830800 -12.823200 -7.150946
-17.784000 -12.823200 -7.146730
-17.737200 -12.823200 -7.132613
-17.690400 -12.823200 -7.096615
-17.643600 -12.823200 -7.080112
-17.596800 -12.823200 -7.054540
-17.550000 -12.823200 -7.025960
-17.503200 -12.823200 -6.992032
-17.456400 -12.823200 -6.946767
-17.409600 -12.823200 -6.859621
-17.082000 -12.823200 -5.365085
-17.035200 -12.823200 -5.072540
-15.912000 -12.823200 6.914928
-15.865200 -12.823200 6.924976
-15.818400 -12.823200 6.949837
-15.771600 -12.823200 6.962435
-15.724800 -12.823200 6.978234
-15.678000 -12.823200 6.993542
-15.631200 -12.823200 6.999343
-15.584400 -12.823200 7.020198
-15.537600 -12.823200 7.036002
-15.490800 -12.823200 7.038232
-15.444000 -12.823200 7.051802
-15.397200 -12.823200 7.055832
-15.350400 -12.823200 7.062891
-15.303600 -12.823200 7.064133
-15.256800 -12.823200 7.070185
-15.210000 -12.823200 7.075902
-15.163200 -12.823200 7.083855
-15.116400 -12.823200 7.086469
-15.069600 -12.823200 7.088758
-15.022800 -12.823200 7.086690
-14.976000 -12.823200 7.088758
-14.929200 -12.823200 7.090159
-14.882400 -12.823200 7.091372
-14.835600 -12.823200 7.091372
-14.788800 -12.823200 7.088953
-14.742000 -12.823200 7.092733
-14.695200 -12.823200 7.095184
-14.648400 -12.823200 7.095400
-14.601600 -12.823200 7.098097
-14.554800 -12.823200 7.101010
-14.508000 -12.823200 7.099589
-14.461200 -12.823200 7.101698
-14.414400 -12.823200 7.101010
-14.367600 -12.823200 7.101698
-14.320800 -12.823200 7.101698
-14.274000 -12.823200 7.101698
-14.227200 -12.823200 7.105012
-14.180400 -12.823200 7.124340
-14.133600 -12.823200 7.129593
-14.086800 -12.823200 7.142153
-14.040000 -12.823200 7.153717
-13.993200 -12.823200 7.185814
-13.946400 -12.823200 7.220625
-7.768800 -12.823200 8.586554
-7.722000 -12.823200 8.490257
-7.675200 -12.823200 8.465768
-7.628400 -12.823200 8.441042
-7.581600 -12.823200 8.404626
-7.534800 -12.823200 8.332024
-7.488000 -12.823200 8.271632
-7.441200 -12.823200 8.205272
-7.394400 -12.823200 8.189097
-7.347600 -12.823200 8.186100
-7.300800 -12.823200 8.154353
-7.254000 -12.823200 8.149164
-7.207200 -12.823200 8.131697
-7.160400 -12.823200 8.072236
-7.113600 -12.823200 7.971397
-7.066800 -12.823200 7.916905
-7.020000 -12.823200 7.860037
-6.973200 -12.823200 7.850269
-6.926400 -12.823200 7.846660
-6.879600 -12.823200 7.846660
-6.832800 -12.823200 7.833975
-6.786000 -12.823200 7.800759
-6.739200 -12.823200 7.756029
-6.692400 -12.823200 7.741042
-6.645600 -12.823200 7.718255
-6.598800 -12.823200 7.672118
-6.552000 -12.823200 7.641019
-6.505200 -12.823200 7.624623
-6.458400 -12.823200 7.629228
-6.411600 -12.823200 7.630666
-6.364800 -12.823200 7.630666
-6.318000 -12.823200 7.628636
-6.271200 -12.823200 7.633083
-6.224400 -12.823200 7.633083
-6.177600 -12.823200 7.622124
-6.130800 -12.823200 7.590461
-6.084000 -12.823200 7.511070
-6.037200 -12.823200 7.472541
-5.990400 -12.823200 7.430760
-5.943600 -12.823200 7.378835
-5.896800 -12.823200 7.373014
-5.850000 -12.823200 7.363726
-5.803200 -12.823200 7.355295
-5.756400 -12.823200 7.363272
-5.709600 -12.823200 7.378835
-5.662800 -12.823200 7.368967
-5.616000 -12.823200 7.368967
-5.569200 -12.823200 7.351384
-5.522400 -12.823200 7.310528
-5.475600 -12.823200 7.287461
-5.428800 -12.823200 7.256480
-5.382000 -12.823200 7.256480
-5.335200 -12.823200 7.249181
-5.288400 -12.823200 7.257089
-5.241600 -12.823200 7.272451
-5.194800 -12.823200 7.271312
-5.148000 -12.823200 7.264599
-5.101200 -12.823200 7.223286
-5.054400 -12.823200 7.174001
-5.007600 -12.823200 7.172724
-4.960800 -12.823200 7.172724
-4.914000 -12.823200 7.170962
-4.867200 -12.823200 7.169556
-4.820400 -12.823200 7.168473
-4.773600 -12.823200 7.156056
-4.726800 -12.823200 7.106276
-4.680000 -12.823200 7.083763
-4.633200 -12.823200 7.045664
-4.586400 -12.823200 7.031606
-4.539600 -12.823200 7.025706
-4.492800 -12.823200 7.031606
-4.446000 -12.823200 7.025706
-4.399200 -12.823200 7.019425
-4.352400 -12.823200 7.019425
-4.305600 -12.823200 7.016059
-4.258800 -12.823200 7.013223
-4.212000 -12.823200 7.013223
-4.165200 -12.823200 7.019425
-4.118400 -12.823200 7.019786
-4.071600 -12.823200 7.014876
-4.024800 -12.823200 6.990770
-3.978000 -12.823200 6.975869
-3.931200 -12.823200 6.974694
-3.884400 -12.823200 6.970140
-3.837600 -12.823200 6.953981
-3.790800 -12.823200 6.947498
-3.744000 -12.823200 6.934141
-3.697200 -12.823200 6.936140
-3.650400 -12.823200 6.931162
-3.603600 -12.823200 6.915555
-3.556800 -12.823200 6.888411
-3.510000 -12.823200 6.871603
-3.463200 -12.823200 6.849834
-3.416400 -12.823200 6.847941
-3.369600 -12.823200 6.847084
-3.322800 -12.823200 6.839673
-3.276000 -12.823200 6.839673
-3.229200 -12.823200 6.841563
-3.182400 -12.823200 6.849839
-3.135600 -12.823200 6.853909
-3.088800 -12.823200 6.855795
-3.042000 -12.823200 6.839673
-2.995200 -12.823200 6.814243
-2.948400 -12.823200 6.791515
-2.901600 -12.823200 6.789206
-2.854800 -12.823200 6.762573
-2.808000 -12.823200 6.764740
-2.761200 -12.823200 6.779050
-2.714400 -12.823200 6.798564
-2.667600 -12.823200 6.798564
-2.620800 -12.823200 6.793153
-2.574000 -12.823200 6.785056
-2.527200 -12.823200 6.787174
-2.480400 -12.823200 6.787174
-2.433600 -12.823200 6.771152
-2.386800 -12.823200 6.750913
-2.340000 -12.823200 6.738432
-2.293200 -12.823200 6.751754
-2.246400 -12.823200 6.760880
-2.199600 -12.823200 6.747099
-2.152800 -12.823200 6.738100
-2.106000 -12.823200 6.722167
-2.059200 -12.823200 6.718385
-2.012400 -12.823200 6.720759
-1.965600 -12.823200 6.715876
-1.918800 -12.823200 6.715876
-1.872000 -12.823200 6.727545
-1.825200 -12.823200 6.722066
-1.778400 -12.823200 6.732341
-1.731600 -12.823200 6.737338
-1.684800 -12.823200 6.727545
-1.638000 -12.823200 6.707730
-1.591200 -12.823200 6.702719
-1.544400 -12.823200 6.688471
-1.497600 -12.823200 6.714816
-1.450800 -12.823200 6.717553
-1.404000 -12.823200 6.717553
-1.357200 -12.823200 6.723179
-1.310400 -12.823200 6.714816
-1.263600 -12.823200 6.695850
-1.216800 -12.823200 6.668418
-1.170000 -12.823200 6.655209
-1.123200 -12.823200 6.642439
-1.076400 -12.823200 6.655209
-1.029600 -12.823200 6.667660
-0.982800 -12.823200 6.700623
-0.936000 -12.823200 6.701018
-0.889200 -12.823200 6.710735
-0.842400 -12.823200 6.728144
-0.795600 -12.823200 6.714257
-0.748800 -12.823200 6.722470
-0.702000 -12.823200 6.722470
-0.655200 -12.823200 6.709442
-0.608400 -12.823200 6.722470
-0.561600 -12.823200 6.722470
-0.514800 -12.823200 6.755787
-0.468000 -12.823200 6.762108
-0.421200 -12.823200 6.762108
-0.374400 -12.823200 6.755787
-0.327600 -12.823200 6.747387
-0.280800 -12.823200 6.721087
-0.234000 -12.823200 6.720009
-0.187200 -12.823200 6.721087
-0.140400 -12.823200 6.742530
-0.093600 -12.823200 6.753815
-0.046800 -12.823200 6.760795
0.000000 -12.823200 6.770754
0.046800 -12.823200 6.786167
0.093600 -12.823200 6.809114
0.140400 -12.823200 6.807730
0.187200 -12.823200 6.771611
0.234000 -12.823200 6.767248
0.280800 -12.823200 6.789114
0.327600 -12.823200 6.807730
0.374400 -12.823200 6.847289
0.421200 -12.823200 6.851824
0.468000 -12.823200 6.860338
0.514800 -12.823200 6.851824
0.561600 -12.823200 6.848134
0.608400 -12.823200 6.842842
0.655200 -12.823200 6.829719
0.702000 -12.823200 6.829719
0.748800 -12.823200 6.861052
0.795600 -12.823200 6.871429
0.842400 -12.823200 6.887345
0.889200 -12.823200 6.891674
0.936000 -12.823200 6.906080
0.982800 -12.823200 6.903507
1.029600 -12.823200 6.908845
1.076400 -12.823200 6.911143
1.123200 -12.823200 6.897854
1.170000 -12.823200 6.913476
1.216800 -12.823200 6.943552
1.263600 -12.823200 6.962530
1.310400 -12.823200 6.968634
1.357200 -12.823200 6.957170
1.404000 -12.823200 6.957170
1.450800 -12.823200 6.988748
1.497600 -12.823200 7.008445
1.544400 -12.823200 7.004227
1.591200 -12.823200 7.011320
1.638000 -12.823200 7.054136
1.684800 -12.823200 7.058723
1.731600 -12.823200 7.042279
1.778400 -12.823200 7.011320
1.825200 -12.823200 7.017854
1.872000 -12.823200 7.113206
1.918800 -12.823200 7.126251
1.965600 -12.823200 7.118794
2.012400 -12.823200 7.145975
2.059200 -12.823200 7.170962
2.106000 -12.823200 7.173663
2.152800 -12.823200 7.171049
2.199600 -12.823200 7.148819
2.246400 -12.823200 7.151842
2.293200 -12.823200 7.170962
2.340000 -12.823200 7.227621
2.386800 -12.823200 7.248718
2.433600 -12.823200 7.248718
2.480400 -12.823200 7.277134
2.527200 -12.823200 7.320243
2.574000 -12.823200 7.364372
2.620800 -12.823200 7.372419
2.667600 -12.823200 7.412139
2.714400 -12.823200 7.412139
2.761200 -12.823200 7.428037
2.808000 -12.823200 7.438542
2.854800 -12.823200 7.442775
2.901600 -12.823200 7.446575
2.948400 -12.823200 7.431749
2.995200 -12.823200 7.449158
3.042000 -12.823200 7.481558
3.088800 -12.823200 7.501949
3.135600 -12.823200 7.505758
3.182400 -12.823200 7.549516
3.229200 -12.823200 7.579316
3.276000 -12.823200 7.613463
3.322800 -12.823200 7.625397
3.369600 -12.823200 7.648372
3.416400 -12.823200 7.648372
3.463200 -12.823200 7.657203
3.510000 -12.823200 7.686058
3.556800 -12.823200 7.687483
3.603600 -12.823200 7.692526
3.650400 -12.823200 7.693167
3.697200 -12.823200 7.744236
3.744000 -12.823200 7.764971
3.790800 -12.823200 7.792528
3.837600 -12.823200 7.828987
3.884400 -12.823200 7.843599
3.931200 -12.823200 7.870818
3.978000 -12.823200 7.936816
4.024800 -12.823200 7.964916
4.071600 -12.823200 7.965123
4.118400 -12.823200 7.972798
4.165200 -12.823200 7.997119
4.212000 -12.823200 8.043920
4.258800 -12.823200 8.055667
4.305600 -12.823200 8.090744
4.352400 -12.823200 8.106965
4.399200 -12.823200 8.173089
4.446000 -12.823200 8.196178
4.492800 -12.823200 8.205126
4.539600 -12.823200 8.257193
4.586400 -12.823200 8.257193
4.633200 -12.823200 8.278284
4.680000 -12.823200 8.303800
4.726800 -12.823200 8.330190
4.773600 -12.823200 8.359352
4.820400 -12.823200 8.370045
4.867200 -12.823200 8.412115
4.914000 -12.823200 8.455449
4.960800 -12.823200 8.490973
5.007600 -12.823200 8.503576
5.054400 -12.823200 8.556884
5.101200 -12.823200 8.572644
5.148000 -12.823200 8.622702
5.194800 -12.823200 8.874441
5.241600 -12.823200 11.254199
5.288400 -12.823200 11.330132
5.335200 -12.823200 11.334882
5.382000 -12.823200 11.334882
5.428800 -12.823200 11.333453
5.475600 -12.823200 11.254199
5.522400 -12.823200 -8.298022
5.569200 -12.823200 -8.298022
5.616000 -12.823200 -8.298022
5.662800 -12.823200 11.610074
5.709600 -12.823200 29.492879
5.756400 -12.823200 29.497873
5.803200 -12.823200 29.501118
5.850000 -12.823200 29.501118
5.896800 -12.823200 29.500082
5.943600 -12.823200 29.496965
5.990400 -12.823200 29.496445
6.037200 -12.823200 29.496445
6.084000 -12.823200 29.494799
6.130800 -12.823200 29.494795
6.177600 -12.823200 29.496445
6.224400 -12.823200 29.499286
6.271200 -12.823200 29.499286
6.318000 -12.823200 29.499560
6.364800 -12.823200 29.499560
6.411600 -12.823200 29.499296
6.458400 -12.823200 29.499560
13.104000 -12.823200 8.128815
13.150800 -12.823200 8.117284
13.197600 -12.823200 8.103528
13.244400 -12.823200 8.067897
13.291200 -12.823200 8.067897
13.338000 -12.823200 8.067897
13.431600 -12.823200 8.067897
13.478400 -12.823200 8.070098
13.525200 -12.823200 8.069334
13.572000 -12.823200 8.069964
13.618800 -12.823200 8.071184
13.665600 -12.823200 8.077221
13.712400 -12.823200 8.087139
13.759200 -12.823200 8.087073
13.806000 -12.823200 8.087073
13.852800 -12.823200 8.090273
13.899600 -12.823200 8.090273
13.946400 -12.823200 8.085825
13.993200 -12.823200 8.084020
14.040000 -12.823200 8.083157
14.086800 -12.823200 8.096403
14.133600 -12.823200 8.105705
14.180400 -12.823200 8.107806
14.227200 -12.823200 8.113708
14.274000 -12.823200 8.113998
14.320800 -12.823200 8.124522
14.367600 -12.823200 8.124522
14.414400 -12.823200 8.124522
14.461200 -12.823200 8.131219
14.508000 -12.823200 8.134872
14.554800 -12.823200 8.143656
14.601600 -12.823200 8.144089
14.648400 -12.823200 8.147811
14.695200 -12.823200 8.144316
14.742000 -12.823200 8.147292
14.788800 -12.823200 8.127834
14.835600 -12.823200 8.107025
14.882400 -12.823200 8.099003
14.929200 -12.823200 8.081782
15.678000 -12.823200 6.859670
15.724800 -12.823200 6.841867
15.771600 -12.823200 6.835102
15.818400 -12.823200 6.835102
15.865200 -12.823200 6.835102
15.912000 -12.823200 6.830818
15.958800 -12.823200 6.837570
16.005600 -12.823200 6.838665
16.052400 -12.823200 6.836777
16.099200 -12.823200 6.831863
16.146000 -12.823200 6.838665
16.192800 -12.823200 6.836777
16.239600 -12.823200 6.818094
16.286400 -12.823200 6.816355
16.333200 -12.823200 6.783566
16.380000 -12.823200 6.770219
16.707600 -12.823200 4.462992
16.754400 -12.823200 4.193149
16.801200 -12.823200 3.954655
16.848000 -12.823200 3.671203
17.035200 -12.823200 2.632758
17.082000 -12.823200 2.330983
-18.720000 -12.776400 0.000000
-18.673200 -12.776400 0.000000
-18.626400 -12.776400 0.000000
-18.579600 -12.776400 -7.212569
-18.532800 -12.776400 -7.202748
-18.486000 -12.776400 -7.194873
-18.439200 -12.776400 -7.194873
-18.392400 -12.776400 -7.196560
-18.345600 -12.776400 -7.202699
-18.298800 -12.776400 -7.232138
-18.252000 -12.776400 -7.211353
-18.205200 -12.776400 -7.231112
-18.158400 -12.776400 -7.225755
-18.111600 -12.776400 -7.195357
-18.064800 -12.776400 -7.180462
-18.018000 -12.776400 -7.164141
-17.971200 -12.776400 -7.156264
-17.924400 -12.776400 -7.155798
-17.877600 -12.776400 -7.149576
-17.830800 -12.776400 -7.149576
-17.784000 -12.776400 -7.145925
-17.737200 -12.776400 -7.132613
-17.690400 -12.776400 -7.118645
-17.643600 -12.776400 -7.086634
-17.596800 -12.776400 -7.054540
-17.550000 -12.776400 -7.020496
-17.503200 -12.776400 -6.981641
-17.456400 -12.776400 -6.928414
-17.082000 -12.776400 -5.372893
-15.958800 -12.776400 6.890986
-15.912000 -12.776400 6.924976
-15.865200 -12.776400 6.936140
-15.818400 -12.776400 6.952504
-15.771600 -12.776400 6.975810
-15.724800 -12.776400 6.989312
-15.678000 -12.776400 6.998346
-15.631200 -12.776400 7.010305
-15.584400 -12.776400 7.028750
-15.537600 -12.776400 7.039457
-15.490800 -12.776400 7.042349
-15.444000 -12.776400 7.055832
-15.397200 -12.776400 7.060656
-15.350400 -12.776400 7.066697
-15.303600 -12.776400 7.070185
-15.256800 -12.776400 7.073949
-15.210000 -12.776400 7.079518
-15.163200 -12.776400 7.083855
-15.116400 -12.776400 7.086469
-15.069600 -12.776400 7.087048
-15.022800 -12.776400 7.085069
-14.976000 -12.776400 7.087048
-14.929200 -12.776400 7.088758
-14.882400 -12.776400 7.089397
-14.835600 -12.776400 7.092733
-14.788800 -12.776400 7.088953
-14.742000 -12.776400 7.095184
-14.695200 -12.776400 7.098097
-14.648400 -12.776400 7.098972
-14.601600 -12.776400 7.102806
-14.554800 -12.776400 7.108108
-14.508000 -12.776400 7.106943
-14.461200 -12.776400 7.108108
-14.414400 -12.776400 7.107156
-14.367600 -12.776400 7.106943
-14.320800 -12.776400 7.106281
-14.274000 -12.776400 7.107156
-14.227200 -12.776400 7.113368
-14.180400 -12.776400 7.131030
-14.133600 -12.776400 7.141960
-14.086800 -12.776400 7.152780
-14.040000 -12.776400 7.198941
-13.993200 -12.776400 7.223482
-7.768800 -12.776400 8.575684
-7.722000 -12.776400 8.490257
-7.675200 -12.776400 8.449444
-7.628400 -12.776400 8.426094
-7.581600 -12.776400 8.340298
-7.534800 -12.776400 8.317767
-7.488000 -12.776400 8.271632
-7.441200 -12.776400 8.211783
-7.394400 -12.776400 8.205272
-7.347600 -12.776400 8.189097
-7.300800 -12.776400 8.162141
-7.254000 -12.776400 8.149164
-7.207200 -12.776400 8.131697
-7.160400 -12.776400 8.066213
-7.113600 -12.776400 7.952357
-7.066800 -12.776400 7.899691
-7.020000 -12.776400 7.850269
-6.973200 -12.776400 7.839063
-6.926400 -12.776400 7.840374
-6.879600 -12.776400 7.840374
-6.832800 -12.776400 7.815027
-6.786000 -12.776400 7.792705
-6.739200 -12.776400 7.770282
-6.692400 -12.776400 7.746533
-6.645600 -12.776400 7.718255
-6.598800 -12.776400 7.672118
-6.552000 -12.776400 7.641019
-6.505200 -12.776400 7.624623
-6.458400 -12.776400 7.629228
-6.411600 -12.776400 7.633083
-6.364800 -12.776400 7.633083
-6.318000 -12.776400 7.622124
-6.271200 -12.776400 7.630666
-6.224400 -12.776400 7.630666
-6.177600 -12.776400 7.622124
-6.130800 -12.776400 7.590461
-6.084000 -12.776400 7.512125
-6.037200 -12.776400 7.497466
-5.990400 -12.776400 7.444012
-5.943600 -12.776400 7.430760
-5.896800 -12.776400 7.416706
-5.850000 -12.776400 7.405469
-5.803200 -12.776400 7.391116
-5.756400 -12.776400 7.405469
-5.709600 -12.776400 7.424768
-5.662800 -12.776400 7.424768
-5.616000 -12.776400 7.405469
-5.569200 -12.776400 7.368805
-5.522400 -12.776400 7.297677
-5.475600 -12.776400 7.279104
-5.428800 -12.776400 7.278227
-5.382000 -12.776400 7.262964
-5.335200 -12.776400 7.256480
-5.288400 -12.776400 7.264599
-5.241600 -12.776400 7.287461
-5.194800 -12.776400 7.300179
-5.148000 -12.776400 7.264599
-5.101200 -12.776400 7.223286
-5.054400 -12.776400 7.174001
-5.007600 -12.776400 7.174001
-4.960800 -12.776400 7.186721
-4.914000 -12.776400 7.172724
-4.867200 -12.776400 7.169556
-4.820400 -12.776400 7.168473
-4.773600 -12.776400 7.156056
-4.726800 -12.776400 7.113534
-4.680000 -12.776400 7.087384
-4.633200 -12.776400 7.077651
-4.586400 -12.776400 7.045664
-4.539600 -12.776400 7.042190
-4.492800 -12.776400 7.043332
-4.446000 -12.776400 7.042190
-4.399200 -12.776400 7.025304
-4.352400 -12.776400 7.019425
-4.305600 -12.776400 7.016059
-4.258800 -12.776400 7.014876
-4.212000 -12.776400 7.013508
-4.165200 -12.776400 7.016059
-4.118400 -12.776400 7.019425
-4.071600 -12.776400 7.013508
-4.024800 -12.776400 6.982127
-3.978000 -12.776400 6.974737
-3.931200 -12.776400 6.960208
-3.884400 -12.776400 6.960208
-3.837600 -12.776400 6.970140
-3.790800 -12.776400 6.953981
-3.744000 -12.776400 6.948807
-3.697200 -12.776400 6.946643
-3.650400 -12.776400 6.936140
-3.603600 -12.776400 6.915555
-3.556800 -12.776400 6.888411
-3.510000 -12.776400 6.844489
-3.463200 -12.776400 6.843455
-3.416400 -12.776400 6.841563
-3.369600 -12.776400 6.843455
-3.322800 -12.776400 6.829196
-3.276000 -12.776400 6.843455
-3.229200 -12.776400 6.849834
-3.182400 -12.776400 6.855795
-3.135600 -12.776400 6.861625
-3.088800 -12.776400 6.855795
-3.042000 -12.776400 6.816366
-2.995200 -12.776400 6.778585
-2.948400 -12.776400 6.764740
-2.901600 -12.776400 6.767501
-2.854800 -12.776400 6.764740
-2.808000 -12.776400 6.776268
-2.761200 -12.776400 6.789206
-2.714400 -12.776400 6.818578
-2.667600 -12.776400 6.818578
-2.620800 -12.776400 6.809626
-2.574000 -12.776400 6.793153
-2.527200 -12.776400 6.787174
-2.480400 -12.776400 6.785056
-2.433600 -12.776400 6.770973
-2.386800 -12.776400 6.750913
-2.340000 -12.776400 6.734378
-2.293200 -12.776400 6.751754
-2.246400 -12.776400 6.753978
-2.199600 -12.776400 6.747099
-2.152800 -12.776400 6.738100
-2.106000 -12.776400 6.722167
-2.059200 -12.776400 6.718385
-2.012400 -12.776400 6.710870
-1.965600 -12.776400 6.691006
-1.918800 -12.776400 6.686415
-1.872000 -12.776400 6.691731
-1.825200 -12.776400 6.708681
-1.778400 -12.776400 6.722066
-1.731600 -12.776400 6.722066
-1.684800 -12.776400 6.708681
-1.638000 -12.776400 6.706737
-1.591200 -12.776400 6.702719
-1.544400 -12.776400 6.684010
-1.497600 -12.776400 6.702719
-1.450800 -12.776400 6.706737
-1.404000 -12.776400 6.707669
-1.357200 -12.776400 6.702719
-1.310400 -12.776400 6.688981
-1.263600 -12.776400 6.668418
-1.216800 -12.776400 6.668086
-1.170000 -12.776400 6.668086
-1.123200 -12.776400 6.655209
-1.076400 -12.776400 6.667660
-1.029600 -12.776400 6.690059
-0.982800 -12.776400 6.708554
-0.936000 -12.776400 6.708554
-0.889200 -12.776400 6.710735
-0.842400 -12.776400 6.714257
-0.795600 -12.776400 6.698864
-0.748800 -12.776400 6.708554
-0.702000 -12.776400 6.692017
-0.655200 -12.776400 6.684709
-0.608400 -12.776400 6.722470
-0.561600 -12.776400 6.756338
-0.514800 -12.776400 6.759795
-0.468000 -12.776400 6.765396
-0.421200 -12.776400 6.762108
-0.374400 -12.776400 6.755787
-0.327600 -12.776400 6.730060
-0.280800 -12.776400 6.717104
-0.234000 -12.776400 6.716451
-0.187200 -12.776400 6.717104
-0.140400 -12.776400 6.742530
-0.093600 -12.776400 6.755101
-0.046800 -12.776400 6.765829
0.000000 -12.776400 6.770754
0.046800 -12.776400 6.780750
0.093600 -12.776400 6.772530
0.140400 -12.776400 6.772530
0.187200 -12.776400 6.763487
0.234000 -12.776400 6.761554
0.280800 -12.776400 6.770159
0.327600 -12.776400 6.799182
0.374400 -12.776400 6.833070
0.421200 -12.776400 6.843889
0.468000 -12.776400 6.851824
0.514800 -12.776400 6.843889
0.561600 -12.776400 6.833070
0.608400 -12.776400 6.829719
0.655200 -12.776400 6.827267
0.702000 -12.776400 6.827267
0.748800 -12.776400 6.848134
0.795600 -12.776400 6.871429
0.842400 -12.776400 6.886918
0.889200 -12.776400 6.891214
0.936000 -12.776400 6.906080
0.982800 -12.776400 6.904112
1.029600 -12.776400 6.906080
1.076400 -12.776400 6.911143
1.123200 -12.776400 6.904112
1.170000 -12.776400 6.913476
1.216800 -12.776400 6.925793
1.263600 -12.776400 6.937703
1.310400 -12.776400 6.946968
1.357200 -12.776400 6.943440
1.404000 -12.776400 6.943440
1.450800 -12.776400 6.962530
1.497600 -12.776400 7.008445
1.544400 -12.776400 7.004928
1.591200 -12.776400 7.013859
1.638000 -12.776400 7.034046
1.684800 -12.776400 7.042279
1.731600 -12.776400 7.025706
1.778400 -12.776400 7.011276
1.825200 -12.776400 7.011276
1.872000 -12.776400 7.089931
1.918800 -12.776400 7.122391
1.965600 -12.776400 7.118794
2.012400 -12.776400 7.131203
2.059200 -12.776400 7.165635
2.106000 -12.776400 7.170962
2.152800 -12.776400 7.165635
2.199600 -12.776400 7.145975
2.246400 -12.776400 7.145200
2.293200 -12.776400 7.155143
2.340000 -12.776400 7.218735
2.386800 -12.776400 7.224380
2.433600 -12.776400 7.224380
2.480400 -12.776400 7.270876
2.527200 -12.776400 7.316616
2.574000 -12.776400 7.364372
2.620800 -12.776400 7.371944
2.667600 -12.776400 7.391808
2.714400 -12.776400 7.391808
2.761200 -12.776400 7.417454
2.808000 -12.776400 7.428037
2.854800 -12.776400 7.438542
2.901600 -12.776400 7.446575
2.948400 -12.776400 7.416706
2.995200 -12.776400 7.431749
3.042000 -12.776400 7.482272
3.088800 -12.776400 7.501949
3.135600 -12.776400 7.505758
3.182400 -12.776400 7.554133
3.229200 -12.776400 7.579316
3.276000 -12.776400 7.602614
3.322800 -12.776400 7.622403
3.369600 -12.776400 7.642259
3.416400 -12.776400 7.622403
3.463200 -12.776400 7.649482
3.510000 -12.776400 7.671591
3.556800 -12.776400 7.686058
3.603600 -12.776400 7.692526
3.650400 -12.776400 7.693167
3.697200 -12.776400 7.749413
3.744000 -12.776400 7.792528
3.790800 -12.776400 7.804928
3.837600 -12.776400 7.831944
3.884400 -12.776400 7.843599
3.931200 -12.776400 7.870818
3.978000 -12.776400 7.935760
4.024800 -12.776400 7.964916
4.071600 -12.776400 7.965123
4.118400 -12.776400 7.976085
4.165200 -12.776400 8.016919
4.212000 -12.776400 8.045452
4.258800 -12.776400 8.060325
4.305600 -12.776400 8.092765
4.352400 -12.776400 8.107200
4.399200 -12.776400 8.158829
4.446000 -12.776400 8.188010
4.492800 -12.776400 8.204188
4.539600 -12.776400 8.255862
4.586400 -12.776400 8.274854
4.633200 -12.776400 8.285645
4.680000 -12.776400 8.307711
4.726800 -12.776400 8.331818
4.773600 -12.776400 8.364618
4.820400 -12.776400 8.385822
4.867200 -12.776400 8.461048
4.914000 -12.776400 8.473535
4.960800 -12.776400 8.490501
5.007600 -12.776400 8.498933
5.054400 -12.776400 8.533899
5.101200 -12.776400 8.548726
5.148000 -12.776400 8.584379
5.194800 -12.776400 8.874441
5.241600 -12.776400 11.262657
5.288400 -12.776400 11.330132
5.335200 -12.776400 11.333607
5.382000 -12.776400 11.333453
5.428800 -12.776400 11.297401
5.475600 -12.776400 -0.685366
5.522400 -12.776400 -8.382996
5.569200 -12.776400 -8.382996
5.616000 -12.776400 -8.382973
5.662800 -12.776400 11.610074
5.709600 -12.776400 29.497412
5.756400 -12.776400 29.502391
5.803200 -12.776400 29.503111
5.850000 -12.776400 29.503111
5.896800 -12.776400 29.502391
5.943600 -12.776400 29.502272
5.990400 -12.776400 29.501223
6.037200 -12.776400 29.501223
6.084000 -12.776400 29.499331
6.130800 -12.776400 29.499502
6.177600 -12.776400 29.502272
6.224400 -12.776400 29.504248
6.271200 -12.776400 29.504248
6.318000 -12.776400 29.504159
6.364800 -12.776400 29.504159
6.411600 -12.776400 29.499695
6.458400 -12.776400 29.499695
13.150800 -12.776400 8.128815
13.197600 -12.776400 8.117284
13.244400 -12.776400 8.089481
13.431600 -12.776400 8.071509
13.478400 -12.776400 8.075004
13.525200 -12.776400 8.071184
13.572000 -12.776400 8.071509
13.618800 -12.776400 8.085185
13.665600 -12.776400 8.085185
13.712400 -12.776400 8.091447
13.759200 -12.776400 8.087139
13.806000 -12.776400 8.090273
13.852800 -12.776400 8.095890
13.899600 -12.776400 8.090273
13.946400 -12.776400 8.087073
13.993200 -12.776400 8.085655
14.040000 -12.776400 8.083157
14.086800 -12.776400 8.097849
14.133600 -12.776400 8.105705
14.180400 -12.776400 8.107806
14.227200 -12.776400 8.119527
14.274000 -12.776400 8.119527
14.320800 -12.776400 8.132331
14.367600 -12.776400 8.132261
14.414400 -12.776400 8.131219
14.461200 -12.776400 8.131219
14.508000 -12.776400 8.139213
14.554800 -12.776400 8.143656
14.601600 -12.776400 8.144316
14.648400 -12.776400 8.147811
14.695200 -12.776400 8.147292
14.742000 -12.776400 8.147811
14.788800 -12.776400 8.144316
14.835600 -12.776400 8.125839
14.882400 -12.776400 8.116195
14.929200 -12.776400 8.107025
14.976000 -12.776400 8.104085
15.678000 -12.776400 6.897647
15.724800 -12.776400 6.856352
15.771600 -12.776400 6.838764
15.818400 -12.776400 6.838764
15.865200 -12.776400 6.839558
15.912000 -12.776400 6.840215
15.958800 -12.776400 6.840215
16.005600 -12.776400 6.840215
16.052400 -12.776400 6.838665
16.099200 -12.776400 6.838665
16.146000 -12.776400 6.840215
16.192800 -12.776400 6.840534
16.239600 -12.776400 6.828173
16.286400 -12.776400 6.828173
16.333200 -12.776400 6.818094
16.380000 -12.776400 6.776774
16.426800 -12.776400 6.752515
16.614000 -12.776400 5.012807
16.660800 -12.776400 4.743540
16.707600 -12.776400 4.578029
16.754400 -12.776400 4.350260
16.801200 -12.776400 4.091397
17.035200 -12.776400 2.846623
17.082000 -12.776400 2.514394
-18.720000 -12.729600 0.000000
-18.673200 -12.729600 0.000000
-18.626400 -12.729600 0.000000
-18.579600 -12.729600 -7.232315
-18.532800 -12.729600 -7.211353
-18.486000 -12.729600 -7.194873
-18.439200 -12.729600 -7.194873
-18.392400 -12.729600 -7.194873
-18.345600 -12.729600 -7.195357
-18.298800 -12.729600 -7.211353
-18.252000 -12.729600 -7.210630
-18.205200 -12.729600 -7.225755
-18.158400 -12.729600 -7.215663
-18.111600 -12.729600 -7.181906
-18.064800 -12.729600 -7.180462
-18.018000 -12.729600 -7.167792
-17.971200 -12.729600 -7.167792
-17.924400 -12.729600 -7.163692
-17.877600 -12.729600 -7.150946
-17.830800 -12.729600 -7.150946
-17.784000 -12.729600 -7.145925
-17.737200 -12.729600 -7.132613
-17.690400 -12.729600 -7.111412
-17.643600 -12.729600 -7.087728
-17.596800 -12.729600 -7.061071
-17.550000 -12.729600 -7.024683
-17.503200 -12.729600 -6.982962
-17.456400 -12.729600 -6.954061
-17.128800 -12.729600 -5.486790
-16.426800 -12.729600 5.293065
-16.380000 -12.729600 5.392295
-15.958800 -12.729600 6.914928
-15.912000 -12.729600 6.941134
-15.865200 -12.729600 6.962435
-15.818400 -12.729600 6.985223
-15.771600 -12.729600 6.989312
-15.724800 -12.729600 6.998676
-15.678000 -12.729600 7.000658
-15.631200 -12.729600 7.027079
-15.584400 -12.729600 7.038734
-15.537600 -12.729600 7.044271
-15.490800 -12.729600 7.046644
-15.444000 -12.729600 7.055832
-15.397200 -12.729600 7.064024
-15.350400 -12.729600 7.070185
-15.303600 -12.729600 7.073077
-15.256800 -12.729600 7.079405
-15.210000 -12.729600 7.081859
-15.163200 -12.729600 7.083937
-15.116400 -12.729600 7.086690
-15.069600 -12.729600 7.088758
-15.022800 -12.729600 7.085069
-14.976000 -12.729600 7.088758
-14.929200 -12.729600 7.090918
-14.882400 -12.729600 7.090918
-14.835600 -12.729600 7.091988
-14.788800 -12.729600 7.091988
-14.742000 -12.729600 7.100248
-14.695200 -12.729600 7.102806
-14.648400 -12.729600 7.102806
-14.601600 -12.729600 7.114767
-14.554800 -12.729600 7.114767
-14.508000 -12.729600 7.112345
-14.461200 -12.729600 7.116716
-14.414400 -12.729600 7.110509
-14.367600 -12.729600 7.110509
-14.320800 -12.729600 7.109246
-14.274000 -12.729600 7.111787
-14.227200 -12.729600 7.127759
-14.180400 -12.729600 7.132320
-14.133600 -12.729600 7.143194
-14.086800 -12.729600 7.172289
-14.040000 -12.729600 7.242926
-13.993200 -12.729600 7.274306
-7.768800 -12.729600 8.546680
-7.722000 -12.729600 8.447102
-7.675200 -12.729600 8.428998
-7.628400 -12.729600 8.386212
-7.581600 -12.729600 8.340298
-7.534800 -12.729600 8.317767
-7.488000 -12.729600 8.271632
-7.441200 -12.729600 8.231257
-7.394400 -12.729600 8.203096
-7.347600 -12.729600 8.188822
-7.300800 -12.729600 8.154353
-7.254000 -12.729600 8.137150
-7.207200 -12.729600 8.091491
-7.160400 -12.729600 8.010232
-7.113600 -12.729600 7.952357
-7.066800 -12.729600 7.910840
-7.020000 -12.729600 7.879749
-6.973200 -12.729600 7.860037
-6.926400 -12.729600 7.860037
-6.879600 -12.729600 7.860037
-6.832800 -12.729600 7.833975
-6.786000 -12.729600 7.799548
-6.739200 -12.729600 7.790979
-6.692400 -12.729600 7.747720
-6.645600 -12.729600 7.722787
-6.598800 -12.729600 7.702246
-6.552000 -12.729600 7.656082
-6.505200 -12.729600 7.629228
-6.458400 -12.729600 7.640604
-6.411600 -12.729600 7.641019
-6.364800 -12.729600 7.639550
-6.318000 -12.729600 7.616060
-6.271200 -12.729600 7.635242
-6.224400 -12.729600 7.639550
-6.177600 -12.729600 7.622124
-6.130800 -12.729600 7.590461
-6.084000 -12.729600 7.532266
-6.037200 -12.729600 7.509471
-5.990400 -12.729600 7.500980
-5.943600 -12.729600 7.470916
-5.896800 -12.729600 7.437339
-5.850000 -12.729600 7.434746
-5.803200 -12.729600 7.425881
-5.756400 -12.729600 7.430742
-5.709600 -12.729600 7.437339
-5.662800 -12.729600 7.430742
-5.616000 -12.729600 7.425881
-5.569200 -12.729600 7.395191
-5.522400 -12.729600 7.328539
-5.475600 -12.729600 7.310528
-5.428800 -12.729600 7.304511
-5.382000 -12.729600 7.300179
-5.335200 -12.729600 7.271312
-5.288400 -12.729600 7.287461
-5.241600 -12.729600 7.300179
-5.194800 -12.729600 7.300179
-5.148000 -12.729600 7.264599
-5.101200 -12.729600 7.223745
-5.054400 -12.729600 7.174001
-5.007600 -12.729600 7.174001
-4.960800 -12.729600 7.192945
-4.914000 -12.729600 7.184602
-4.867200 -12.729600 7.169556
-4.820400 -12.729600 7.165674
-4.773600 -12.729600 7.152949
-4.726800 -12.729600 7.127414
-4.680000 -12.729600 7.104373
-4.633200 -12.729600 7.087384
-4.586400 -12.729600 7.072075
-4.539600 -12.729600 7.045664
-4.492800 -12.729600 7.053753
-4.446000 -12.729600 7.045664
-4.399200 -12.729600 7.025706
-4.352400 -12.729600 7.017478
-4.305600 -12.729600 7.013223
-4.258800 -12.729600 7.016059
-4.212000 -12.729600 7.013508
-4.165200 -12.729600 7.016059
-4.118400 -12.729600 7.019786
-4.071600 -12.729600 7.013223
-4.024800 -12.729600 6.975780
-3.978000 -12.729600 6.956438
-3.931200 -12.729600 6.953772
-3.884400 -12.729600 6.952190
-3.837600 -12.729600 6.960208
-3.790800 -12.729600 6.953981
-3.744000 -12.729600 6.966936
-3.697200 -12.729600 6.948807
-3.650400 -12.729600 6.945239
-3.603600 -12.729600 6.915555
-3.556800 -12.729600 6.888411
-3.510000 -12.729600 6.844489
-3.463200 -12.729600 6.837418
-3.416400 -12.729600 6.837418
-3.369600 -12.729600 6.841563
-3.322800 -12.729600 6.832421
-3.276000 -12.729600 6.845371
-3.229200 -12.729600 6.853909
-3.182400 -12.729600 6.865125
-3.135600 -12.729600 6.861625
-3.088800 -12.729600 6.855795
-3.042000 -12.729600 6.814243
-2.995200 -12.729600 6.732013
-2.948400 -12.729600 6.729998
-2.901600 -12.729600 6.746815
-2.854800 -12.729600 6.753492
-2.808000 -12.729600 6.779050
-2.761200 -12.729600 6.823979
-2.714400 -12.729600 6.860996
-2.667600 -12.729600 6.860996
-2.620800 -12.729600 6.833358
-2.574000 -12.729600 6.817135
-2.527200 -12.729600 6.798564
-2.480400 -12.729600 6.787174
-2.433600 -12.729600 6.770973
-2.386800 -12.729600 6.734789
-2.340000 -12.729600 6.727865
-2.293200 -12.729600 6.750913
-2.246400 -12.729600 6.753978
-2.199600 -12.729600 6.751754
-2.152800 -12.729600 6.751754
-2.106000 -12.729600 6.735422
-2.059200 -12.729600 6.720759
-2.012400 -12.729600 6.718385
-1.965600 -12.729600 6.691731
-1.918800 -12.729600 6.686415
-1.872000 -12.729600 6.691006
-1.825200 -12.729600 6.691731
-1.778400 -12.729600 6.708138
-1.731600 -12.729600 6.708681
-1.684800 -12.729600 6.708138
-1.638000 -12.729600 6.702719
-1.591200 -12.729600 6.684010
-1.544400 -12.729600 6.678519
-1.497600 -12.729600 6.683405
-1.450800 -12.729600 6.695850
-1.404000 -12.729600 6.695850
-1.357200 -12.729600 6.683405
-1.310400 -12.729600 6.667901
-1.263600 -12.729600 6.642767
-1.216800 -12.729600 6.642439
-1.170000 -12.729600 6.642767
-1.123200 -12.729600 6.652967
-1.076400 -12.729600 6.654728
-1.029600 -12.729600 6.670874
-0.982800 -12.729600 6.693074
-0.936000 -12.729600 6.693074
-0.889200 -12.729600 6.693074
-0.842400 -12.729600 6.689567
-0.795600 -12.729600 6.669575
-0.748800 -12.729600 6.674138
-0.702000 -12.729600 6.669575
-0.655200 -12.729600 6.669575
-0.608400 -12.729600 6.719497
-0.561600 -12.729600 6.778536
-0.514800 -12.729600 6.768865
-0.468000 -12.729600 6.776990
-0.421200 -12.729600 6.768865
-0.374400 -12.729600 6.767306
-0.327600 -12.729600 6.747387
-0.280800 -12.729600 6.721087
-0.234000 -12.729600 6.717104
-0.187200 -12.729600 6.721087
-0.140400 -12.729600 6.742530
-0.093600 -12.729600 6.760795
-0.046800 -12.729600 6.769464
0.000000 -12.729600 6.772530
0.046800 -12.729600 6.772530
0.093600 -12.729600 6.765829
0.140400 -12.729600 6.763487
0.187200 -12.729600 6.753815
0.234000 -12.729600 6.760554
0.280800 -12.729600 6.767248
0.327600 -12.729600 6.792271
0.374400 -12.729600 6.816837
0.421200 -12.729600 6.838902
0.468000 -12.729600 6.838902
0.514800 -12.729600 6.833070
0.561600 -12.729600 6.829375
0.608400 -12.729600 6.829719
0.655200 -12.729600 6.828146
0.702000 -12.729600 6.828146
0.748800 -12.729600 6.848134
0.795600 -12.729600 6.878732
0.842400 -12.729600 6.886918
0.889200 -12.729600 6.891674
0.936000 -12.729600 6.906944
0.982800 -12.729600 6.906080
1.029600 -12.729600 6.908845
1.076400 -12.729600 6.913476
1.123200 -12.729600 6.913476
1.170000 -12.729600 6.935745
1.216800 -12.729600 6.925793
1.263600 -12.729600 6.926201
1.310400 -12.729600 6.946879
1.357200 -12.729600 6.943440
1.404000 -12.729600 6.937703
1.450800 -12.729600 6.962367
1.497600 -12.729600 7.004928
1.544400 -12.729600 7.004928
1.591200 -12.729600 7.017854
1.638000 -12.729600 7.034046
1.684800 -12.729600 7.035618
1.731600 -12.729600 7.034046
1.778400 -12.729600 7.013071
1.825200 -12.729600 7.013071
1.872000 -12.729600 7.061079
1.918800 -12.729600 7.089931
1.965600 -12.729600 7.116868
2.012400 -12.729600 7.129425
2.059200 -12.729600 7.148214
2.106000 -12.729600 7.164736
2.152800 -12.729600 7.151842
2.199600 -12.729600 7.137818
2.246400 -12.729600 7.137818
2.293200 -12.729600 7.148819
2.340000 -12.729600 7.177475
2.386800 -12.729600 7.179887
2.433600 -12.729600 7.181875
2.480400 -12.729600 7.224380
2.527200 -12.729600 7.298918
2.574000 -12.729600 7.371171
2.620800 -12.729600 7.371171
2.667600 -12.729600 7.371944
2.714400 -12.729600 7.371171
2.761200 -12.729600 7.391808
2.808000 -12.729600 7.402840
2.854800 -12.729600 7.392284
2.901600 -12.729600 7.392284
2.948400 -12.729600 7.388028
2.995200 -12.729600 7.392284
3.042000 -12.729600 7.468138
3.088800 -12.729600 7.499170
3.135600 -12.729600 7.505425
3.182400 -12.729600 7.554133
3.229200 -12.729600 7.571794
3.276000 -12.729600 7.602614
3.322800 -12.729600 7.619663
3.369600 -12.729600 7.623277
3.416400 -12.729600 7.601374
3.463200 -12.729600 7.625397
3.510000 -12.729600 7.657203
3.556800 -12.729600 7.686058
3.603600 -12.729600 7.674454
3.650400 -12.729600 7.693167
3.697200 -12.729600 7.749995
3.744000 -12.729600 7.799029
3.790800 -12.729600 7.831944
3.837600 -12.729600 7.838957
3.884400 -12.729600 7.855439
3.931200 -12.729600 7.882074
3.978000 -12.729600 7.940333
4.024800 -12.729600 7.966207
4.071600 -12.729600 7.966739
4.118400 -12.729600 7.994897
4.165200 -12.729600 8.021417
4.212000 -12.729600 8.044029
4.258800 -12.729600 8.062893
4.305600 -12.729600 8.092765
4.352400 -12.729600 8.113426
4.399200 -12.729600 8.156141
4.446000 -12.729600 8.188010
4.492800 -12.729600 8.200325
4.539600 -12.729600 8.205126
4.586400 -12.729600 8.278284
4.633200 -12.729600 8.298977
4.680000 -12.729600 8.310296
4.726800 -12.729600 8.343595
4.773600 -12.729600 8.369860
4.820400 -12.729600 8.385822
4.867200 -12.729600 8.461048
4.914000 -12.729600 8.482634
4.960800 -12.729600 8.498933
5.007600 -12.729600 8.521038
5.054400 -12.729600 8.533899
5.101200 -12.729600 8.543648
5.148000 -12.729600 8.584379
5.194800 -12.729600 8.675652
5.241600 -12.729600 11.282021
5.288400 -12.729600 11.330132
5.335200 -12.729600 11.333453
5.382000 -12.729600 11.318790
5.428800 -12.729600 11.282021
5.475600 -12.729600 -8.288277
5.522400 -12.729600 -8.399901
5.569200 -12.729600 -8.399901
5.616000 -12.729600 -8.382996
5.662800 -12.729600 29.490362
5.709600 -12.729600 29.501118
5.756400 -12.729600 29.504327
5.803200 -12.729600 29.505394
5.850000 -12.729600 29.505394
5.896800 -12.729600 29.504395
5.943600 -12.729600 29.504395
5.990400 -12.729600 29.504395
6.037200 -12.729600 29.504395
6.084000 -12.729600 29.503842
6.130800 -12.729600 29.503928
6.177600 -12.729600 29.505511
6.224400 -12.729600 29.507054
6.271200 -12.729600 29.507502
6.318000 -12.729600 29.507502
6.364800 -12.729600 29.506469
6.411600 -12.729600 29.506469
6.458400 -12.729600 29.507502
13.150800 -12.729600 8.173959
13.197600 -12.729600 8.133760
13.244400 -12.729600 8.117284
13.291200 -12.729600 8.089481
13.338000 -12.729600 8.089336
13.384800 -12.729600 8.075004
13.431600 -12.729600 8.082272
13.478400 -12.729600 8.082272
13.525200 -12.729600 8.076200
13.572000 -12.729600 8.077221
13.618800 -12.729600 8.085185
13.665600 -12.729600 8.084040
13.712400 -12.729600 8.091447
13.759200 -12.729600 8.084040
13.806000 -12.729600 8.087073
13.852800 -12.729600 8.087073
13.899600 -12.729600 8.084040
13.946400 -12.729600 8.084040
13.993200 -12.729600 8.084020
14.040000 -12.729600 8.083157
14.086800 -12.729600 8.097849
14.133600 -12.729600 8.106033
14.180400 -12.729600 8.113708
14.227200 -12.729600 8.129581
14.274000 -12.729600 8.132331
14.320800 -12.729600 8.135155
14.367600 -12.729600 8.132331
14.414400 -12.729600 8.132261
14.461200 -12.729600 8.134872
14.508000 -12.729600 8.143656
14.554800 -12.729600 8.144089
14.601600 -12.729600 8.147245
14.648400 -12.729600 8.150438
14.695200 -12.729600 8.149231
14.742000 -12.729600 8.149231
14.788800 -12.729600 8.144316
14.835600 -12.729600 8.127834
14.882400 -12.729600 8.122791
14.929200 -12.729600 8.112445
14.976000 -12.729600 8.104085
15.022800 -12.729600 8.104085
15.678000 -12.729600 6.929176
15.724800 -12.729600 6.867886
15.771600 -12.729600 6.844681
15.818400 -12.729600 6.844458
15.865200 -12.729600 6.839558
15.912000 -12.729600 6.838764
15.958800 -12.729600 6.838764
16.052400 -12.729600 6.837570
16.099200 -12.729600 6.831863
16.146000 -12.729600 6.838665
16.192800 -12.729600 6.840534
16.239600 -12.729600 6.831863
16.286400 -12.729600 6.831863
16.333200 -12.729600 6.823254
16.380000 -12.729600 6.815600
16.426800 -12.729600 6.776569
16.473600 -12.729600 6.716797
16.660800 -12.729600 4.915908
16.707600 -12.729600 4.703115
16.754400 -12.729600 4.528096
-18.720000 -12.682800 0.000000
-18.673200 -12.682800 0.000000
-18.626400 -12.682800 0.000000
-18.579600 -12.682800 -7.257750
-18.532800 -12.682800 -7.236928
-18.486000 -12.682800 -7.227192
-18.439200 -12.682800 -7.197474
-18.392400 -12.682800 -7.211353
-18.345600 -12.682800 -7.210630
-18.298800 -12.682800 -7.236928
-18.252000 -12.682800 -7.231112
-18.205200 -12.682800 -7.231112
-18.158400 -12.682800 -7.215663
-18.111600 -12.682800 -7.188507
-18.064800 -12.682800 -7.180462
-18.018000 -12.682800 -7.160627
-17.971200 -12.682800 -7.160627
-17.924400 -12.682800 -7.145925
-17.877600 -12.682800 -7.137809
-17.830800 -12.682800 -7.137809
-17.784000 -12.682800 -7.134192
-17.737200 -12.682800 -7.127136
-17.690400 -12.682800 -7.102598
-17.643600 -12.682800 -7.086634
-17.596800 -12.682800 -7.061071
-17.550000 -12.682800 -7.033672
-17.503200 -12.682800 -6.996866
-16.005600 -12.682800 6.922658
-15.958800 -12.682800 6.924976
-15.912000 -12.682800 6.951902
-15.865200 -12.682800 6.972177
-15.818400 -12.682800 6.989177
-15.771600 -12.682800 6.993611
-15.724800 -12.682800 6.999343
-15.678000 -12.682800 7.012160
-15.631200 -12.682800 7.041866
-15.584400 -12.682800 7.044289
-15.537600 -12.682800 7.051802
-15.490800 -12.682800 7.058056
-15.444000 -12.682800 7.064024
-15.397200 -12.682800 7.068922
-15.350400 -12.682800 7.073949
-15.303600 -12.682800 7.082063
-15.256800 -12.682800 7.083264
-15.210000 -12.682800 7.085069
-15.163200 -12.682800 7.088629
-15.116400 -12.682800 7.090159
-15.069600 -12.682800 7.088863
-15.022800 -12.682800 7.088758
-14.976000 -12.682800 7.090159
-14.929200 -12.682800 7.092733
-14.882400 -12.682800 7.090918
-14.835600 -12.682800 7.091274
-14.788800 -12.682800 7.091274
-14.742000 -12.682800 7.099086
-14.695200 -12.682800 7.100248
-14.648400 -12.682800 7.100248
-14.601600 -12.682800 7.109246
-14.554800 -12.682800 7.114767
-14.508000 -12.682800 7.116328
-14.461200 -12.682800 7.116716
-14.414400 -12.682800 7.110509
-14.367600 -12.682800 7.110509
-14.320800 -12.682800 7.110509
-14.274000 -12.682800 7.126171
-14.227200 -12.682800 7.129986
-14.180400 -12.682800 7.142153
-14.133600 -12.682800 7.172807
-14.086800 -12.682800 7.232083
-14.040000 -12.682800 7.273808
-7.768800 -12.682800 8.458358
-7.722000 -12.682800 8.426094
-7.675200 -12.682800 8.386212
-7.628400 -12.682800 8.346745
-7.581600 -12.682800 8.334070
-7.534800 -12.682800 8.311852
-7.488000 -12.682800 8.232558
-7.441200 -12.682800 8.205272
-7.394400 -12.682800 8.193984
-7.347600 -12.682800 8.185527
-7.300800 -12.682800 8.132226
-7.254000 -12.682800 8.128406
-7.207200 -12.682800 8.078134
-7.160400 -12.682800 8.010232
-7.113600 -12.682800 7.987031
-7.066800 -12.682800 7.931608
-7.020000 -12.682800 7.899691
-6.973200 -12.682800 7.879749
-6.926400 -12.682800 7.879749
-6.879600 -12.682800 7.892161
-6.832800 -12.682800 7.850269
-6.786000 -12.682800 7.815027
-6.739200 -12.682800 7.808388
-6.692400 -12.682800 7.790979
-6.645600 -12.682800 7.732520
-6.598800 -12.682800 7.712946
-6.552000 -12.682800 7.682993
-6.505200 -12.682800 7.641019
-6.458400 -12.682800 7.641019
-6.411600 -12.682800 7.674129
-6.364800 -12.682800 7.639550
-6.318000 -12.682800 7.635242
-6.271200 -12.682800 7.639550
-6.224400 -12.682800 7.642534
-6.177600 -12.682800 7.635993
-6.130800 -12.682800 7.619759
-6.084000 -12.682800 7.563003
-6.037200 -12.682800 7.531596
-5.990400 -12.682800 7.518460
-5.943600 -12.682800 7.518188
-5.896800 -12.682800 7.486699
-5.850000 -12.682800 7.467399
-5.803200 -12.682800 7.444012
-5.756400 -12.682800 7.444012
-5.709600 -12.682800 7.445205
-5.662800 -12.682800 7.442117
-5.616000 -12.682800 7.437339
-5.569200 -12.682800 7.396575
-5.522400 -12.682800 7.368805
-5.475600 -12.682800 7.332462
-5.428800 -12.682800 7.328539
-5.382000 -12.682800 7.321836
-5.335200 -12.682800 7.287461
-5.288400 -12.682800 7.304511
-5.241600 -12.682800 7.306168
-5.194800 -12.682800 7.306070
-5.148000 -12.682800 7.263766
-5.101200 -12.682800 7.223286
-5.054400 -12.682800 7.174001
-5.007600 -12.682800 7.172724
-4.960800 -12.682800 7.186721
-4.914000 -12.682800 7.172724
-4.867200 -12.682800 7.165674
-4.820400 -12.682800 7.156056
-4.773600 -12.682800 7.145303
-4.726800 -12.682800 7.122453
-4.680000 -12.682800 7.104373
-4.633200 -12.682800 7.098805
-4.586400 -12.682800 7.087384
-4.539600 -12.682800 7.055269
-4.492800 -12.682800 7.059523
-4.446000 -12.682800 7.059523
-4.399200 -12.682800 7.042190
-4.352400 -12.682800 7.025304
-4.305600 -12.682800 7.018118
-4.258800 -12.682800 7.023525
-4.212000 -12.682800 7.018118
-4.165200 -12.682800 7.018118
-4.118400 -12.682800 7.018118
-4.071600 -12.682800 7.013223
-4.024800 -12.682800 6.960208
-3.978000 -12.682800 6.952190
-3.931200 -12.682800 6.946643
-3.884400 -12.682800 6.946643
-3.837600 -12.682800 6.953981
-3.790800 -12.682800 6.947498
-3.744000 -12.682800 6.948807
-3.697200 -12.682800 6.946643
-3.650400 -12.682800 6.936140
-3.603600 -12.682800 6.915155
-3.556800 -12.682800 6.887371
-3.510000 -12.682800 6.865477
-3.463200 -12.682800 6.837418
-3.416400 -12.682800 6.837418
-3.369600 -12.682800 6.841563
-3.322800 -12.682800 6.841563
-3.276000 -12.682800 6.861625
-3.229200 -12.682800 6.863903
-3.182400 -12.682800 6.865125
-3.135600 -12.682800 6.861625
-3.088800 -12.682800 6.839093
-3.042000 -12.682800 6.754913
-2.995200 -12.682800 6.707500
-2.948400 -12.682800 6.707500
-2.901600 -12.682800 6.732013
-2.854800 -12.682800 6.739185
-2.808000 -12.682800 6.776268
-2.761200 -12.682800 6.860996
-2.714400 -12.682800 6.877728
-2.667600 -12.682800 6.877728
-2.620800 -12.682800 6.867128
-2.574000 -12.682800 6.823979
-2.527200 -12.682800 6.815988
-2.480400 -12.682800 6.785056
-2.433600 -12.682800 6.750913
-2.386800 -12.682800 6.727865
-2.340000 -12.682800 6.719062
-2.293200 -12.682800 6.734600
-2.246400 -12.682800 6.753978
-2.199600 -12.682800 6.753007
-2.152800 -12.682800 6.753007
-2.106000 -12.682800 6.738100
-2.059200 -12.682800 6.723404
-2.012400 -12.682800 6.720759
-1.965600 -12.682800 6.708138
-1.918800 -12.682800 6.686415
-1.872000 -12.682800 6.686415
-1.825200 -12.682800 6.708138
-1.778400 -12.682800 6.710870
-1.731600 -12.682800 6.716815
-1.684800 -12.682800 6.716815
-1.638000 -12.682800 6.708681
-1.591200 -12.682800 6.702719
-1.544400 -12.682800 6.683405
-1.497600 -12.682800 6.678519
-1.450800 -12.682800 6.683405
-1.404000 -12.682800 6.688981
-1.357200 -12.682800 6.683405
-1.310400 -12.682800 6.668086
-1.263600 -12.682800 6.655209
-1.216800 -12.682800 6.655209
-1.170000 -12.682800 6.668418
-1.123200 -12.682800 6.688981
-1.076400 -12.682800 6.680931
-1.029600 -12.682800 6.689567
-0.982800 -12.682800 6.697539
-0.936000 -12.682800 6.689567
-0.889200 -12.682800 6.685664
-0.842400 -12.682800 6.685664
-0.795600 -12.682800 6.666147
-0.748800 -12.682800 6.670874
-0.702000 -12.682800 6.669575
-0.655200 -12.682800 6.717027
-0.608400 -12.682800 6.778536
-0.561600 -12.682800 6.799574
-0.514800 -12.682800 6.782933
-0.468000 -12.682800 6.782933
-0.421200 -12.682800 6.776990
-0.374400 -12.682800 6.762108
-0.327600 -12.682800 6.718038
-0.280800 -12.682800 6.716451
-0.234000 -12.682800 6.699708
-0.187200 -12.682800 6.716451
-0.140400 -12.682800 6.730060
-0.093600 -12.682800 6.769464
-0.046800 -12.682800 6.772530
0.000000 -12.682800 6.777429
0.046800 -12.682800 6.777429
0.093600 -12.682800 6.770159
0.140400 -12.682800 6.767248
0.187200 -12.682800 6.759588
0.234000 -12.682800 6.761554
0.280800 -12.682800 6.764761
0.327600 -12.682800 6.788847
0.374400 -12.682800 6.810626
0.421200 -12.682800 6.838902
0.468000 -12.682800 6.838902
0.514800 -12.682800 6.847775
0.561600 -12.682800 6.848134
0.608400 -12.682800 6.885311
0.655200 -12.682800 6.848134
0.702000 -12.682800 6.848134
0.748800 -12.682800 6.874340
0.795600 -12.682800 6.891674
0.842400 -12.682800 6.891214
0.889200 -12.682800 6.903507
0.936000 -12.682800 6.908845
0.982800 -12.682800 6.908845
1.029600 -12.682800 6.913476
1.076400 -12.682800 6.932188
1.123200 -12.682800 6.935745
1.170000 -12.682800 6.936949
1.216800 -12.682800 6.913476
1.263600 -12.682800 6.911897
1.310400 -12.682800 6.937703
1.357200 -12.682800 6.936949
1.404000 -12.682800 6.936949
1.450800 -12.682800 6.955000
1.497600 -12.682800 6.991951
1.544400 -12.682800 7.011320
1.591200 -12.682800 7.033574
1.638000 -12.682800 7.035618
1.684800 -12.682800 7.035618
1.731600 -12.682800 7.035618
1.778400 -12.682800 7.020543
1.825200 -12.682800 7.020543
1.872000 -12.682800 7.039206
1.918800 -12.682800 7.089522
1.965600 -12.682800 7.089522
2.012400 -12.682800 7.115221
2.059200 -12.682800 7.130068
2.106000 -12.682800 7.142725
2.152800 -12.682800 7.145200
2.199600 -12.682800 7.122391
2.246400 -12.682800 7.121541
2.293200 -12.682800 7.148214
2.340000 -12.682800 7.177475
2.386800 -12.682800 7.218735
2.433600 -12.682800 7.218735
2.480400 -12.682800 7.256431
2.527200 -12.682800 7.295591
2.574000 -12.682800 7.364372
2.620800 -12.682800 7.364372
2.667600 -12.682800 7.364372
2.714400 -12.682800 7.364372
2.761200 -12.682800 7.372419
2.808000 -12.682800 7.400831
2.854800 -12.682800 7.392284
2.901600 -12.682800 7.387580
2.948400 -12.682800 7.387580
2.995200 -12.682800 7.374359
3.042000 -12.682800 7.407979
3.088800 -12.682800 7.468138
3.135600 -12.682800 7.504561
3.182400 -12.682800 7.526306
3.229200 -12.682800 7.536632
3.276000 -12.682800 7.579316
3.322800 -12.682800 7.595090
3.369600 -12.682800 7.599838
3.416400 -12.682800 7.588988
3.463200 -12.682800 7.601374
3.510000 -12.682800 7.633623
3.556800 -12.682800 7.671591
3.603600 -12.682800 7.671399
3.650400 -12.682800 7.682838
3.697200 -12.682800 7.759645
3.744000 -12.682800 7.804928
3.790800 -12.682800 7.838957
3.837600 -12.682800 7.843599
3.884400 -12.682800 7.855439
3.931200 -12.682800 7.888862
3.978000 -12.682800 7.936816
4.024800 -12.682800 7.964916
4.071600 -12.682800 7.965663
4.118400 -12.682800 7.971903
4.165200 -12.682800 7.998575
4.212000 -12.682800 8.044029
4.258800 -12.682800 8.060325
4.305600 -12.682800 8.087418
4.352400 -12.682800 8.107200
4.399200 -12.682800 8.152277
4.446000 -12.682800 8.179098
4.492800 -12.682800 8.188010
[truncated: 6,173,963 more chars]
