# Supplementary material for: Case study of 3D fingerprints applications
Source: PLoS One. 2017 Apr 11;12(4):e0175261. doi: 10.1371/journal.pone.0175261 (PMC5388323; doi:10.1371/journal.pone.0175261)
Supplement: S1 Database — (ZIP) [file pone.0175261.s001.zip › S1_Database/S1_Database_Session1-3D finger point cloud data/bz_r1_b_1.txt]

-18.720000 -14.040000 0.000000
-18.673200 -14.040000 0.000000
-18.626400 -14.040000 0.000000
-18.579600 -14.040000 0.000000
-18.532800 -14.040000 0.000000
-18.486000 -14.040000 0.000000
-18.439200 -14.040000 0.000000
-18.392400 -14.040000 0.000000
-18.345600 -14.040000 0.000000
-18.298800 -14.040000 0.000000
-18.252000 -14.040000 0.000000
-18.205200 -14.040000 0.000000
-18.158400 -14.040000 0.000000
-18.111600 -14.040000 0.000000
-18.064800 -14.040000 0.000000
-18.018000 -14.040000 0.000000
-17.971200 -14.040000 0.000000
-17.924400 -14.040000 0.000000
-17.877600 -14.040000 0.000000
-17.830800 -14.040000 0.000000
-17.784000 -14.040000 0.000000
-17.737200 -14.040000 0.000000
-17.690400 -14.040000 0.000000
-17.643600 -14.040000 0.000000
-17.596800 -14.040000 0.000000
-17.550000 -14.040000 0.000000
-17.503200 -14.040000 0.000000
-17.456400 -14.040000 0.000000
-17.409600 -14.040000 0.000000
-17.362800 -14.040000 0.000000
-17.316000 -14.040000 0.000000
-17.269200 -14.040000 0.000000
-17.222400 -14.040000 0.000000
-17.175600 -14.040000 0.000000
-17.128800 -14.040000 0.000000
-17.082000 -14.040000 0.000000
-17.035200 -14.040000 0.000000
-16.988400 -14.040000 0.000000
-16.941600 -14.040000 0.000000
-16.894800 -14.040000 0.000000
-16.848000 -14.040000 0.000000
-16.801200 -14.040000 0.000000
-16.754400 -14.040000 0.000000
-16.707600 -14.040000 0.000000
-16.660800 -14.040000 0.000000
-16.286400 -14.040000 0.000000
-16.239600 -14.040000 0.000000
-15.022800 -14.040000 0.000000
-14.976000 -14.040000 0.000000
-14.929200 -14.040000 0.000000
-14.882400 -14.040000 0.000000
-14.835600 -14.040000 0.000000
-14.788800 -14.040000 0.000000
-14.742000 -14.040000 0.000000
-14.695200 -14.040000 0.000000
-14.648400 -14.040000 0.000000
-14.601600 -14.040000 0.000000
-14.554800 -14.040000 0.000000
-14.508000 -14.040000 0.000000
-14.461200 -14.040000 0.000000
-14.414400 -14.040000 0.000000
-14.367600 -14.040000 0.000000
-14.320800 -14.040000 0.000000
-14.274000 -14.040000 0.000000
-14.227200 -14.040000 0.000000
-14.180400 -14.040000 0.000000
-14.133600 -14.040000 0.000000
-14.086800 -14.040000 0.000000
-14.040000 -14.040000 0.000000
-13.993200 -14.040000 0.000000
-13.946400 -14.040000 0.000000
-13.899600 -14.040000 0.000000
-13.852800 -14.040000 0.000000
-13.806000 -14.040000 0.000000
-13.759200 -14.040000 0.000000
-13.712400 -14.040000 0.000000
-13.665600 -14.040000 0.000000
-13.618800 -14.040000 0.000000
-13.572000 -14.040000 0.000000
-13.525200 -14.040000 0.000000
-13.478400 -14.040000 0.000000
-13.431600 -14.040000 0.000000
-13.384800 -14.040000 0.000000
-13.338000 -14.040000 0.000000
-13.291200 -14.040000 0.000000
-13.244400 -14.040000 0.000000
-13.197600 -14.040000 0.000000
-13.150800 -14.040000 0.000000
-13.104000 -14.040000 0.000000
-13.057200 -14.040000 0.000000
-13.010400 -14.040000 0.000000
-12.963600 -14.040000 0.000000
-10.062000 -14.040000 0.000000
-10.015200 -14.040000 0.000000
-9.968400 -14.040000 0.000000
-9.921600 -14.040000 0.000000
-9.874800 -14.040000 0.000000
-9.828000 -14.040000 0.000000
-9.781200 -14.040000 0.000000
-9.734400 -14.040000 0.000000
-9.687600 -14.040000 0.000000
-9.640800 -14.040000 0.000000
-9.594000 -14.040000 0.000000
-9.547200 -14.040000 0.000000
-9.500400 -14.040000 0.000000
-9.453600 -14.040000 0.000000
-9.406800 -14.040000 0.000000
-9.360000 -14.040000 0.000000
-9.313200 -14.040000 0.000000
-9.266400 -14.040000 0.000000
-9.219600 -14.040000 0.000000
-9.172800 -14.040000 0.000000
-9.126000 -14.040000 0.000000
-9.079200 -14.040000 0.000000
-9.032400 -14.040000 0.000000
-8.985600 -14.040000 0.000000
-8.938800 -14.040000 0.000000
-8.892000 -14.040000 0.000000
-8.845200 -14.040000 0.000000
-8.798400 -14.040000 0.000000
-8.751600 -14.040000 0.000000
-8.704800 -14.040000 0.000000
-8.658000 -14.040000 0.000000
-8.611200 -14.040000 0.000000
-8.564400 -14.040000 0.000000
-8.517600 -14.040000 0.000000
-8.470800 -14.040000 0.000000
-8.424000 -14.040000 0.000000
-8.377200 -14.040000 0.000000
-8.330400 -14.040000 0.000000
-8.283600 -14.040000 0.000000
-8.236800 -14.040000 0.000000
-8.190000 -14.040000 0.000000
-8.143200 -14.040000 0.000000
-8.096400 -14.040000 0.000000
-8.049600 -14.040000 0.000000
-8.002800 -14.040000 0.000000
-7.956000 -14.040000 0.000000
-7.909200 -14.040000 0.000000
-7.862400 -14.040000 0.000000
-7.815600 -14.040000 0.000000
-7.768800 -14.040000 0.000000
-7.722000 -14.040000 0.000000
-7.675200 -14.040000 0.000000
-7.628400 -14.040000 0.000000
-7.581600 -14.040000 0.000000
-7.534800 -14.040000 0.000000
-7.488000 -14.040000 0.000000
-7.441200 -14.040000 0.000000
-7.394400 -14.040000 0.000000
-7.347600 -14.040000 0.000000
-7.300800 -14.040000 0.000000
-7.254000 -14.040000 0.000000
-7.207200 -14.040000 0.000000
-7.160400 -14.040000 0.000000
-7.113600 -14.040000 0.000000
-7.066800 -14.040000 0.000000
-7.020000 -14.040000 0.000000
-6.973200 -14.040000 0.000000
-6.926400 -14.040000 0.000000
-6.879600 -14.040000 0.000000
-6.832800 -14.040000 0.000000
-6.786000 -14.040000 0.000000
-6.739200 -14.040000 0.000000
-6.692400 -14.040000 0.000000
-6.645600 -14.040000 0.000000
-6.598800 -14.040000 0.000000
-6.552000 -14.040000 0.000000
-6.505200 -14.040000 0.000000
-6.458400 -14.040000 0.000000
-6.411600 -14.040000 0.000000
-6.364800 -14.040000 0.000000
-6.318000 -14.040000 0.000000
-6.271200 -14.040000 0.000000
-6.224400 -14.040000 0.000000
-6.177600 -14.040000 0.000000
-6.130800 -14.040000 0.000000
-6.084000 -14.040000 0.000000
-6.037200 -14.040000 0.000000
-5.990400 -14.040000 0.000000
-5.943600 -14.040000 0.000000
-5.896800 -14.040000 0.000000
-5.850000 -14.040000 0.000000
-5.803200 -14.040000 0.000000
-5.756400 -14.040000 0.000000
-5.709600 -14.040000 0.000000
-5.662800 -14.040000 0.000000
-5.616000 -14.040000 0.000000
-5.569200 -14.040000 0.000000
-5.522400 -14.040000 0.000000
-5.475600 -14.040000 0.000000
-5.428800 -14.040000 0.000000
-5.382000 -14.040000 0.000000
-5.335200 -14.040000 0.000000
-5.288400 -14.040000 0.000000
-5.241600 -14.040000 0.000000
-5.194800 -14.040000 0.000000
-5.148000 -14.040000 0.000000
-5.101200 -14.040000 0.000000
-5.054400 -14.040000 0.000000
-5.007600 -14.040000 0.000000
-4.960800 -14.040000 0.000000
-4.914000 -14.040000 0.000000
-4.867200 -14.040000 0.000000
-4.820400 -14.040000 0.000000
-4.773600 -14.040000 0.000000
-4.726800 -14.040000 0.000000
-4.680000 -14.040000 0.000000
-4.633200 -14.040000 0.000000
-4.586400 -14.040000 0.000000
-4.539600 -14.040000 0.000000
-4.492800 -14.040000 0.000000
-4.446000 -14.040000 0.000000
-4.399200 -14.040000 0.000000
-4.352400 -14.040000 0.000000
-4.305600 -14.040000 0.000000
-4.258800 -14.040000 0.000000
-4.212000 -14.040000 0.000000
-4.165200 -14.040000 0.000000
-4.118400 -14.040000 0.000000
-4.071600 -14.040000 0.000000
-4.024800 -14.040000 0.000000
-3.978000 -14.040000 0.000000
-3.931200 -14.040000 0.000000
-3.884400 -14.040000 0.000000
-3.837600 -14.040000 0.000000
-3.790800 -14.040000 0.000000
-3.744000 -14.040000 0.000000
-3.697200 -14.040000 0.000000
-3.650400 -14.040000 0.000000
-3.603600 -14.040000 0.000000
-3.556800 -14.040000 0.000000
-3.510000 -14.040000 0.000000
-3.463200 -14.040000 0.000000
-3.416400 -14.040000 0.000000
-3.369600 -14.040000 0.000000
-3.322800 -14.040000 0.000000
-3.276000 -14.040000 0.000000
-3.229200 -14.040000 0.000000
-3.182400 -14.040000 0.000000
-3.135600 -14.040000 0.000000
-3.088800 -14.040000 0.000000
-3.042000 -14.040000 0.000000
-2.995200 -14.040000 0.000000
-2.948400 -14.040000 0.000000
-2.901600 -14.040000 0.000000
-2.854800 -14.040000 0.000000
-2.808000 -14.040000 0.000000
-2.761200 -14.040000 0.000000
-2.714400 -14.040000 0.000000
-2.667600 -14.040000 0.000000
-2.620800 -14.040000 0.000000
-2.574000 -14.040000 0.000000
-2.527200 -14.040000 0.000000
-2.480400 -14.040000 0.000000
-2.433600 -14.040000 0.000000
-2.386800 -14.040000 0.000000
-2.340000 -14.040000 0.000000
-2.293200 -14.040000 0.000000
-2.246400 -14.040000 0.000000
-2.199600 -14.040000 0.000000
-2.152800 -14.040000 0.000000
-2.106000 -14.040000 0.000000
-2.059200 -14.040000 0.000000
-2.012400 -14.040000 0.000000
-1.965600 -14.040000 0.000000
-1.918800 -14.040000 0.000000
-1.872000 -14.040000 0.000000
-1.825200 -14.040000 0.000000
-1.778400 -14.040000 0.000000
-1.731600 -14.040000 0.000000
-1.684800 -14.040000 0.000000
-1.638000 -14.040000 0.000000
-1.591200 -14.040000 0.000000
-1.544400 -14.040000 0.000000
-1.497600 -14.040000 0.000000
-1.450800 -14.040000 0.000000
-1.404000 -14.040000 0.000000
-1.357200 -14.040000 0.000000
-1.310400 -14.040000 0.000000
-1.263600 -14.040000 0.000000
-1.216800 -14.040000 0.000000
-1.170000 -14.040000 0.000000
-1.123200 -14.040000 0.000000
-1.076400 -14.040000 0.000000
-1.029600 -14.040000 0.000000
-0.982800 -14.040000 0.000000
-0.936000 -14.040000 0.000000
-0.889200 -14.040000 0.000000
-0.842400 -14.040000 0.000000
-0.795600 -14.040000 0.000000
-0.748800 -14.040000 0.000000
-0.702000 -14.040000 0.000000
-0.655200 -14.040000 0.000000
-0.608400 -14.040000 0.000000
-0.561600 -14.040000 0.000000
-0.514800 -14.040000 0.000000
-0.468000 -14.040000 0.000000
-0.421200 -14.040000 0.000000
-0.374400 -14.040000 0.000000
-0.327600 -14.040000 0.000000
-0.280800 -14.040000 0.000000
-0.234000 -14.040000 0.000000
-0.187200 -14.040000 0.000000
-0.140400 -14.040000 0.000000
-0.093600 -14.040000 0.000000
-0.046800 -14.040000 0.000000
0.000000 -14.040000 0.000000
0.046800 -14.040000 0.000000
0.093600 -14.040000 0.000000
0.140400 -14.040000 0.000000
0.187200 -14.040000 0.000000
0.234000 -14.040000 0.000000
0.280800 -14.040000 0.000000
0.327600 -14.040000 0.000000
0.374400 -14.040000 0.000000
0.421200 -14.040000 0.000000
0.468000 -14.040000 0.000000
0.514800 -14.040000 0.000000
0.561600 -14.040000 0.000000
0.608400 -14.040000 0.000000
0.655200 -14.040000 0.000000
0.702000 -14.040000 0.000000
0.748800 -14.040000 0.000000
0.795600 -14.040000 0.000000
0.842400 -14.040000 0.000000
0.889200 -14.040000 0.000000
0.936000 -14.040000 0.000000
0.982800 -14.040000 0.000000
1.029600 -14.040000 0.000000
1.076400 -14.040000 0.000000
1.123200 -14.040000 0.000000
1.170000 -14.040000 0.000000
1.216800 -14.040000 0.000000
1.263600 -14.040000 0.000000
1.310400 -14.040000 0.000000
1.357200 -14.040000 0.000000
1.404000 -14.040000 0.000000
1.450800 -14.040000 0.000000
1.497600 -14.040000 0.000000
1.544400 -14.040000 0.000000
1.591200 -14.040000 0.000000
1.638000 -14.040000 0.000000
1.684800 -14.040000 0.000000
1.731600 -14.040000 0.000000
1.778400 -14.040000 0.000000
1.825200 -14.040000 0.000000
1.872000 -14.040000 0.000000
1.918800 -14.040000 0.000000
1.965600 -14.040000 0.000000
2.012400 -14.040000 0.000000
2.059200 -14.040000 0.000000
2.106000 -14.040000 0.000000
2.152800 -14.040000 0.000000
2.199600 -14.040000 0.000000
2.246400 -14.040000 0.000000
2.293200 -14.040000 0.000000
2.340000 -14.040000 0.000000
2.386800 -14.040000 0.000000
2.433600 -14.040000 0.000000
2.480400 -14.040000 0.000000
2.527200 -14.040000 0.000000
2.574000 -14.040000 0.000000
2.620800 -14.040000 0.000000
2.667600 -14.040000 0.000000
2.714400 -14.040000 0.000000
2.761200 -14.040000 0.000000
2.808000 -14.040000 0.000000
2.854800 -14.040000 0.000000
2.901600 -14.040000 0.000000
2.948400 -14.040000 0.000000
2.995200 -14.040000 0.000000
3.042000 -14.040000 0.000000
3.088800 -14.040000 0.000000
3.135600 -14.040000 0.000000
3.182400 -14.040000 0.000000
3.229200 -14.040000 0.000000
3.276000 -14.040000 0.000000
3.322800 -14.040000 0.000000
3.369600 -14.040000 0.000000
3.416400 -14.040000 0.000000
3.463200 -14.040000 0.000000
3.510000 -14.040000 0.000000
3.556800 -14.040000 0.000000
3.603600 -14.040000 0.000000
3.650400 -14.040000 0.000000
3.697200 -14.040000 0.000000
3.744000 -14.040000 0.000000
3.790800 -14.040000 0.000000
3.837600 -14.040000 0.000000
3.884400 -14.040000 0.000000
3.931200 -14.040000 0.000000
3.978000 -14.040000 0.000000
4.024800 -14.040000 0.000000
4.071600 -14.040000 0.000000
4.118400 -14.040000 0.000000
4.165200 -14.040000 0.000000
4.212000 -14.040000 0.000000
4.258800 -14.040000 0.000000
4.305600 -14.040000 0.000000
4.352400 -14.040000 0.000000
4.399200 -14.040000 0.000000
4.446000 -14.040000 0.000000
4.492800 -14.040000 0.000000
4.539600 -14.040000 0.000000
4.586400 -14.040000 0.000000
4.633200 -14.040000 0.000000
4.680000 -14.040000 0.000000
4.726800 -14.040000 0.000000
4.773600 -14.040000 0.000000
4.820400 -14.040000 0.000000
4.867200 -14.040000 0.000000
4.914000 -14.040000 0.000000
4.960800 -14.040000 0.000000
5.007600 -14.040000 0.000000
5.054400 -14.040000 0.000000
5.101200 -14.040000 0.000000
5.148000 -14.040000 0.000000
5.194800 -14.040000 0.000000
5.241600 -14.040000 0.000000
5.288400 -14.040000 0.000000
5.335200 -14.040000 0.000000
5.382000 -14.040000 0.000000
5.428800 -14.040000 0.000000
5.475600 -14.040000 0.000000
5.522400 -14.040000 0.000000
5.569200 -14.040000 0.000000
5.616000 -14.040000 0.000000
5.662800 -14.040000 0.000000
5.709600 -14.040000 0.000000
5.756400 -14.040000 0.000000
5.803200 -14.040000 0.000000
5.850000 -14.040000 0.000000
5.896800 -14.040000 0.000000
5.943600 -14.040000 0.000000
5.990400 -14.040000 0.000000
6.037200 -14.040000 0.000000
6.084000 -14.040000 0.000000
6.130800 -14.040000 0.000000
6.177600 -14.040000 0.000000
6.224400 -14.040000 0.000000
6.271200 -14.040000 0.000000
6.318000 -14.040000 0.000000
6.364800 -14.040000 0.000000
6.411600 -14.040000 0.000000
6.458400 -14.040000 0.000000
6.505200 -14.040000 0.000000
6.552000 -14.040000 0.000000
6.598800 -14.040000 0.000000
6.645600 -14.040000 0.000000
6.692400 -14.040000 0.000000
6.739200 -14.040000 0.000000
6.786000 -14.040000 0.000000
6.832800 -14.040000 0.000000
6.879600 -14.040000 0.000000
6.926400 -14.040000 0.000000
6.973200 -14.040000 0.000000
7.020000 -14.040000 0.000000
7.066800 -14.040000 0.000000
7.113600 -14.040000 0.000000
7.160400 -14.040000 0.000000
7.207200 -14.040000 0.000000
7.254000 -14.040000 0.000000
7.300800 -14.040000 0.000000
7.347600 -14.040000 0.000000
7.394400 -14.040000 0.000000
7.441200 -14.040000 0.000000
7.488000 -14.040000 0.000000
7.534800 -14.040000 0.000000
7.581600 -14.040000 0.000000
7.628400 -14.040000 0.000000
7.675200 -14.040000 0.000000
7.722000 -14.040000 0.000000
7.768800 -14.040000 0.000000
7.815600 -14.040000 0.000000
7.862400 -14.040000 0.000000
7.909200 -14.040000 0.000000
7.956000 -14.040000 0.000000
8.002800 -14.040000 0.000000
8.049600 -14.040000 0.000000
8.096400 -14.040000 0.000000
8.143200 -14.040000 0.000000
8.190000 -14.040000 0.000000
8.236800 -14.040000 0.000000
8.283600 -14.040000 0.000000
8.330400 -14.040000 0.000000
8.377200 -14.040000 0.000000
8.424000 -14.040000 0.000000
8.470800 -14.040000 0.000000
8.517600 -14.040000 0.000000
8.564400 -14.040000 0.000000
8.611200 -14.040000 0.000000
8.658000 -14.040000 0.000000
8.704800 -14.040000 0.000000
8.751600 -14.040000 0.000000
8.798400 -14.040000 0.000000
8.845200 -14.040000 0.000000
8.892000 -14.040000 0.000000
8.938800 -14.040000 0.000000
8.985600 -14.040000 0.000000
9.032400 -14.040000 0.000000
9.079200 -14.040000 0.000000
9.126000 -14.040000 0.000000
9.172800 -14.040000 0.000000
9.219600 -14.040000 0.000000
9.266400 -14.040000 0.000000
9.313200 -14.040000 0.000000
9.360000 -14.040000 0.000000
9.406800 -14.040000 0.000000
9.453600 -14.040000 0.000000
9.500400 -14.040000 0.000000
9.547200 -14.040000 0.000000
9.594000 -14.040000 0.000000
9.640800 -14.040000 0.000000
9.687600 -14.040000 0.000000
9.734400 -14.040000 0.000000
9.781200 -14.040000 0.000000
9.828000 -14.040000 0.000000
9.874800 -14.040000 0.000000
9.921600 -14.040000 0.000000
9.968400 -14.040000 0.000000
10.015200 -14.040000 0.000000
10.062000 -14.040000 0.000000
10.108800 -14.040000 0.000000
10.155600 -14.040000 0.000000
12.121200 -14.040000 0.000000
12.168000 -14.040000 0.000000
12.214800 -14.040000 0.000000
12.261600 -14.040000 0.000000
12.308400 -14.040000 0.000000
12.355200 -14.040000 0.000000
12.402000 -14.040000 0.000000
12.448800 -14.040000 0.000000
12.495600 -14.040000 0.000000
12.542400 -14.040000 0.000000
12.589200 -14.040000 0.000000
12.636000 -14.040000 0.000000
12.682800 -14.040000 0.000000
12.729600 -14.040000 0.000000
12.776400 -14.040000 0.000000
12.823200 -14.040000 0.000000
12.870000 -14.040000 0.000000
12.916800 -14.040000 0.000000
12.963600 -14.040000 0.000000
13.010400 -14.040000 0.000000
13.057200 -14.040000 0.000000
13.104000 -14.040000 0.000000
13.150800 -14.040000 0.000000
13.197600 -14.040000 0.000000
13.244400 -14.040000 0.000000
13.291200 -14.040000 0.000000
13.338000 -14.040000 0.000000
13.384800 -14.040000 0.000000
13.431600 -14.040000 0.000000
13.478400 -14.040000 0.000000
13.525200 -14.040000 0.000000
13.572000 -14.040000 0.000000
13.618800 -14.040000 0.000000
13.665600 -14.040000 0.000000
13.712400 -14.040000 0.000000
13.759200 -14.040000 0.000000
13.806000 -14.040000 0.000000
13.852800 -14.040000 0.000000
13.899600 -14.040000 0.000000
13.946400 -14.040000 0.000000
13.993200 -14.040000 0.000000
14.040000 -14.040000 0.000000
14.086800 -14.040000 0.000000
14.133600 -14.040000 0.000000
14.882400 -14.040000 0.000000
14.929200 -14.040000 0.000000
14.976000 -14.040000 0.000000
15.022800 -14.040000 0.000000
15.069600 -14.040000 0.000000
15.116400 -14.040000 0.000000
15.163200 -14.040000 0.000000
15.210000 -14.040000 0.000000
15.256800 -14.040000 0.000000
15.303600 -14.040000 0.000000
15.350400 -14.040000 0.000000
15.397200 -14.040000 0.000000
15.444000 -14.040000 0.000000
15.490800 -14.040000 0.000000
15.537600 -14.040000 0.000000
15.865200 -14.040000 0.000000
16.286400 -14.040000 0.000000
16.426800 -14.040000 0.000000
16.520400 -14.040000 0.000000
-18.720000 -13.993200 0.000000
-18.673200 -13.993200 0.000000
-18.626400 -13.993200 0.000000
-18.579600 -13.993200 0.000000
-18.532800 -13.993200 0.000000
-18.486000 -13.993200 0.000000
-18.439200 -13.993200 0.000000
-18.392400 -13.993200 0.000000
-18.345600 -13.993200 0.000000
-18.298800 -13.993200 0.000000
-18.252000 -13.993200 0.000000
-18.205200 -13.993200 0.000000
-18.158400 -13.993200 0.000000
-18.111600 -13.993200 0.000000
-18.064800 -13.993200 0.000000
-18.018000 -13.993200 0.000000
-17.971200 -13.993200 0.000000
-17.924400 -13.993200 0.000000
-17.877600 -13.993200 0.000000
-17.830800 -13.993200 0.000000
-17.784000 -13.993200 0.000000
-17.737200 -13.993200 0.000000
-17.690400 -13.993200 0.000000
-17.643600 -13.993200 0.000000
-17.596800 -13.993200 0.000000
-17.550000 -13.993200 0.000000
-17.503200 -13.993200 0.000000
-17.456400 -13.993200 0.000000
-17.409600 -13.993200 0.000000
-17.362800 -13.993200 0.000000
-17.316000 -13.993200 0.000000
-17.269200 -13.993200 0.000000
-17.222400 -13.993200 0.000000
-17.175600 -13.993200 0.000000
-17.128800 -13.993200 0.000000
-17.082000 -13.993200 0.000000
-17.035200 -13.993200 0.000000
-16.988400 -13.993200 0.000000
-16.941600 -13.993200 0.000000
-16.894800 -13.993200 0.000000
-16.848000 -13.993200 0.000000
-16.801200 -13.993200 0.000000
-16.754400 -13.993200 0.000000
-16.707600 -13.993200 0.000000
-16.286400 -13.993200 0.000000
-15.069600 -13.993200 0.000000
-15.022800 -13.993200 0.000000
-14.976000 -13.993200 0.000000
-14.929200 -13.993200 0.000000
-14.882400 -13.993200 0.000000
-14.835600 -13.993200 0.000000
-14.788800 -13.993200 0.000000
-14.742000 -13.993200 0.000000
-14.695200 -13.993200 0.000000
-14.648400 -13.993200 0.000000
-14.601600 -13.993200 0.000000
-14.554800 -13.993200 0.000000
-14.508000 -13.993200 0.000000
-14.461200 -13.993200 0.000000
-14.414400 -13.993200 0.000000
-14.367600 -13.993200 0.000000
-14.320800 -13.993200 0.000000
-14.274000 -13.993200 0.000000
-14.227200 -13.993200 0.000000
-14.180400 -13.993200 0.000000
-14.133600 -13.993200 0.000000
-14.086800 -13.993200 0.000000
-14.040000 -13.993200 0.000000
-13.993200 -13.993200 0.000000
-13.946400 -13.993200 0.000000
-13.899600 -13.993200 0.000000
-13.852800 -13.993200 0.000000
-13.806000 -13.993200 0.000000
-13.759200 -13.993200 0.000000
-13.712400 -13.993200 0.000000
-13.665600 -13.993200 0.000000
-13.618800 -13.993200 0.000000
-13.572000 -13.993200 0.000000
-13.525200 -13.993200 0.000000
-13.478400 -13.993200 0.000000
-13.431600 -13.993200 0.000000
-13.384800 -13.993200 0.000000
-13.338000 -13.993200 0.000000
-13.291200 -13.993200 0.000000
-13.244400 -13.993200 0.000000
-13.197600 -13.993200 0.000000
-13.150800 -13.993200 0.000000
-13.104000 -13.993200 0.000000
-13.057200 -13.993200 0.000000
-13.010400 -13.993200 0.000000
-10.062000 -13.993200 0.000000
-10.015200 -13.993200 0.000000
-9.968400 -13.993200 0.000000
-9.921600 -13.993200 0.000000
-9.874800 -13.993200 0.000000
-9.828000 -13.993200 0.000000
-9.781200 -13.993200 0.000000
-9.734400 -13.993200 0.000000
-9.687600 -13.993200 0.000000
-9.640800 -13.993200 0.000000
-9.594000 -13.993200 0.000000
-9.547200 -13.993200 0.000000
-9.500400 -13.993200 0.000000
-9.453600 -13.993200 0.000000
-9.406800 -13.993200 0.000000
-9.360000 -13.993200 0.000000
-9.313200 -13.993200 0.000000
-9.266400 -13.993200 0.000000
-9.219600 -13.993200 0.000000
-9.172800 -13.993200 0.000000
-9.126000 -13.993200 0.000000
-9.079200 -13.993200 0.000000
-9.032400 -13.993200 0.000000
-8.985600 -13.993200 0.000000
-8.938800 -13.993200 0.000000
-8.892000 -13.993200 0.000000
-8.845200 -13.993200 0.000000
-8.798400 -13.993200 0.000000
-8.751600 -13.993200 0.000000
-8.704800 -13.993200 0.000000
-8.658000 -13.993200 0.000000
-8.611200 -13.993200 0.000000
-8.564400 -13.993200 0.000000
-8.517600 -13.993200 0.000000
-8.470800 -13.993200 0.000000
-8.424000 -13.993200 0.000000
-8.377200 -13.993200 0.000000
-8.330400 -13.993200 0.000000
-8.283600 -13.993200 0.000000
-8.236800 -13.993200 0.000000
-8.190000 -13.993200 0.000000
-8.143200 -13.993200 0.000000
-8.096400 -13.993200 0.000000
-8.049600 -13.993200 0.000000
-8.002800 -13.993200 0.000000
-7.956000 -13.993200 0.000000
-7.909200 -13.993200 0.000000
-7.862400 -13.993200 0.000000
-7.815600 -13.993200 0.000000
-7.768800 -13.993200 0.000000
-7.722000 -13.993200 0.000000
-7.675200 -13.993200 0.000000
-7.628400 -13.993200 0.000000
-7.581600 -13.993200 0.000000
-7.534800 -13.993200 0.000000
-7.488000 -13.993200 0.000000
-7.441200 -13.993200 0.000000
-7.394400 -13.993200 0.000000
-7.347600 -13.993200 0.000000
-7.300800 -13.993200 0.000000
-7.254000 -13.993200 0.000000
-7.207200 -13.993200 0.000000
-7.160400 -13.993200 0.000000
-7.113600 -13.993200 0.000000
-7.066800 -13.993200 0.000000
-7.020000 -13.993200 0.000000
-6.973200 -13.993200 0.000000
-6.926400 -13.993200 0.000000
-6.879600 -13.993200 0.000000
-6.832800 -13.993200 0.000000
-6.786000 -13.993200 0.000000
-6.739200 -13.993200 0.000000
-6.692400 -13.993200 0.000000
-6.645600 -13.993200 0.000000
-6.598800 -13.993200 0.000000
-6.552000 -13.993200 0.000000
-6.505200 -13.993200 0.000000
-6.458400 -13.993200 0.000000
-6.411600 -13.993200 0.000000
-6.364800 -13.993200 0.000000
-6.318000 -13.993200 0.000000
-6.271200 -13.993200 0.000000
-6.224400 -13.993200 0.000000
-6.177600 -13.993200 0.000000
-6.130800 -13.993200 0.000000
-6.084000 -13.993200 0.000000
-6.037200 -13.993200 0.000000
-5.990400 -13.993200 0.000000
-5.943600 -13.993200 0.000000
-5.896800 -13.993200 0.000000
-5.850000 -13.993200 0.000000
-5.803200 -13.993200 0.000000
-5.756400 -13.993200 0.000000
-5.709600 -13.993200 0.000000
-5.662800 -13.993200 0.000000
-5.616000 -13.993200 0.000000
-5.569200 -13.993200 0.000000
-5.522400 -13.993200 0.000000
-5.475600 -13.993200 0.000000
-5.428800 -13.993200 0.000000
-5.382000 -13.993200 0.000000
-5.335200 -13.993200 0.000000
-5.288400 -13.993200 0.000000
-5.241600 -13.993200 0.000000
-5.194800 -13.993200 0.000000
-5.148000 -13.993200 0.000000
-5.101200 -13.993200 0.000000
-5.054400 -13.993200 0.000000
-5.007600 -13.993200 0.000000
-4.960800 -13.993200 0.000000
-4.914000 -13.993200 0.000000
-4.867200 -13.993200 0.000000
-4.820400 -13.993200 0.000000
-4.773600 -13.993200 0.000000
-4.726800 -13.993200 0.000000
-4.680000 -13.993200 0.000000
-4.633200 -13.993200 0.000000
-4.586400 -13.993200 0.000000
-4.539600 -13.993200 0.000000
-4.492800 -13.993200 0.000000
-4.446000 -13.993200 0.000000
-4.399200 -13.993200 0.000000
-4.352400 -13.993200 0.000000
-4.305600 -13.993200 0.000000
-4.258800 -13.993200 0.000000
-4.212000 -13.993200 0.000000
-4.165200 -13.993200 0.000000
-4.118400 -13.993200 0.000000
-4.071600 -13.993200 0.000000
-4.024800 -13.993200 0.000000
-3.978000 -13.993200 0.000000
-3.931200 -13.993200 0.000000
-3.884400 -13.993200 0.000000
-3.837600 -13.993200 0.000000
-3.790800 -13.993200 0.000000
-3.744000 -13.993200 0.000000
-3.697200 -13.993200 0.000000
-3.650400 -13.993200 0.000000
-3.603600 -13.993200 0.000000
-3.556800 -13.993200 0.000000
-3.510000 -13.993200 0.000000
-3.463200 -13.993200 0.000000
-3.416400 -13.993200 0.000000
-3.369600 -13.993200 0.000000
-3.322800 -13.993200 0.000000
-3.276000 -13.993200 0.000000
-3.229200 -13.993200 0.000000
-3.182400 -13.993200 0.000000
-3.135600 -13.993200 0.000000
-3.088800 -13.993200 0.000000
-3.042000 -13.993200 0.000000
-2.995200 -13.993200 0.000000
-2.948400 -13.993200 0.000000
-2.901600 -13.993200 0.000000
-2.854800 -13.993200 0.000000
-2.808000 -13.993200 0.000000
-2.761200 -13.993200 0.000000
-2.714400 -13.993200 0.000000
-2.667600 -13.993200 0.000000
-2.620800 -13.993200 0.000000
-2.574000 -13.993200 0.000000
-2.527200 -13.993200 0.000000
-2.480400 -13.993200 0.000000
-2.433600 -13.993200 0.000000
-2.386800 -13.993200 0.000000
-2.340000 -13.993200 0.000000
-2.293200 -13.993200 0.000000
-2.246400 -13.993200 0.000000
-2.199600 -13.993200 0.000000
-2.152800 -13.993200 0.000000
-2.106000 -13.993200 0.000000
-2.059200 -13.993200 0.000000
-2.012400 -13.993200 0.000000
-1.965600 -13.993200 0.000000
-1.918800 -13.993200 0.000000
-1.872000 -13.993200 0.000000
-1.825200 -13.993200 0.000000
-1.778400 -13.993200 0.000000
-1.731600 -13.993200 0.000000
-1.684800 -13.993200 0.000000
-1.638000 -13.993200 0.000000
-1.591200 -13.993200 0.000000
-1.544400 -13.993200 0.000000
-1.497600 -13.993200 0.000000
-1.450800 -13.993200 0.000000
-1.404000 -13.993200 0.000000
-1.357200 -13.993200 0.000000
-1.310400 -13.993200 0.000000
-1.263600 -13.993200 0.000000
-1.216800 -13.993200 0.000000
-1.170000 -13.993200 0.000000
-1.123200 -13.993200 0.000000
-1.076400 -13.993200 0.000000
-1.029600 -13.993200 0.000000
-0.982800 -13.993200 0.000000
-0.936000 -13.993200 0.000000
-0.889200 -13.993200 0.000000
-0.842400 -13.993200 0.000000
-0.795600 -13.993200 0.000000
-0.748800 -13.993200 0.000000
-0.702000 -13.993200 0.000000
-0.655200 -13.993200 0.000000
-0.608400 -13.993200 0.000000
-0.561600 -13.993200 0.000000
-0.514800 -13.993200 0.000000
-0.468000 -13.993200 0.000000
-0.421200 -13.993200 0.000000
-0.374400 -13.993200 0.000000
-0.327600 -13.993200 0.000000
-0.280800 -13.993200 0.000000
-0.234000 -13.993200 0.000000
-0.187200 -13.993200 0.000000
-0.140400 -13.993200 0.000000
-0.093600 -13.993200 0.000000
-0.046800 -13.993200 0.000000
0.000000 -13.993200 0.000000
0.046800 -13.993200 0.000000
0.093600 -13.993200 0.000000
0.140400 -13.993200 0.000000
0.187200 -13.993200 0.000000
0.234000 -13.993200 0.000000
0.280800 -13.993200 0.000000
0.327600 -13.993200 0.000000
0.374400 -13.993200 0.000000
0.421200 -13.993200 0.000000
0.468000 -13.993200 0.000000
0.514800 -13.993200 0.000000
0.561600 -13.993200 0.000000
0.608400 -13.993200 0.000000
0.655200 -13.993200 0.000000
0.702000 -13.993200 0.000000
0.748800 -13.993200 0.000000
0.795600 -13.993200 0.000000
0.842400 -13.993200 0.000000
0.889200 -13.993200 0.000000
0.936000 -13.993200 0.000000
0.982800 -13.993200 0.000000
1.029600 -13.993200 0.000000
1.076400 -13.993200 0.000000
1.123200 -13.993200 0.000000
1.170000 -13.993200 0.000000
1.216800 -13.993200 0.000000
1.263600 -13.993200 0.000000
1.310400 -13.993200 0.000000
1.357200 -13.993200 0.000000
1.404000 -13.993200 0.000000
1.450800 -13.993200 0.000000
1.497600 -13.993200 0.000000
1.544400 -13.993200 0.000000
1.591200 -13.993200 0.000000
1.638000 -13.993200 0.000000
1.684800 -13.993200 0.000000
1.731600 -13.993200 0.000000
1.778400 -13.993200 0.000000
1.825200 -13.993200 0.000000
1.872000 -13.993200 0.000000
1.918800 -13.993200 0.000000
1.965600 -13.993200 0.000000
2.012400 -13.993200 0.000000
2.059200 -13.993200 0.000000
2.106000 -13.993200 0.000000
2.152800 -13.993200 0.000000
2.199600 -13.993200 0.000000
2.246400 -13.993200 0.000000
2.293200 -13.993200 0.000000
2.340000 -13.993200 0.000000
2.386800 -13.993200 0.000000
2.433600 -13.993200 0.000000
2.480400 -13.993200 0.000000
2.527200 -13.993200 0.000000
2.574000 -13.993200 0.000000
2.620800 -13.993200 0.000000
2.667600 -13.993200 0.000000
2.714400 -13.993200 0.000000
2.761200 -13.993200 0.000000
2.808000 -13.993200 0.000000
2.854800 -13.993200 0.000000
2.901600 -13.993200 0.000000
2.948400 -13.993200 0.000000
2.995200 -13.993200 0.000000
3.042000 -13.993200 0.000000
3.088800 -13.993200 0.000000
3.135600 -13.993200 0.000000
3.182400 -13.993200 0.000000
3.229200 -13.993200 0.000000
3.276000 -13.993200 0.000000
3.322800 -13.993200 0.000000
3.369600 -13.993200 0.000000
3.416400 -13.993200 0.000000
3.463200 -13.993200 0.000000
3.510000 -13.993200 0.000000
3.556800 -13.993200 0.000000
3.603600 -13.993200 0.000000
3.650400 -13.993200 0.000000
3.697200 -13.993200 0.000000
3.744000 -13.993200 0.000000
3.790800 -13.993200 0.000000
3.837600 -13.993200 0.000000
3.884400 -13.993200 0.000000
3.931200 -13.993200 0.000000
3.978000 -13.993200 0.000000
4.024800 -13.993200 0.000000
4.071600 -13.993200 0.000000
4.118400 -13.993200 0.000000
4.165200 -13.993200 0.000000
4.212000 -13.993200 0.000000
4.258800 -13.993200 0.000000
4.305600 -13.993200 0.000000
4.352400 -13.993200 0.000000
4.399200 -13.993200 0.000000
4.446000 -13.993200 0.000000
4.492800 -13.993200 0.000000
4.539600 -13.993200 0.000000
4.586400 -13.993200 0.000000
4.633200 -13.993200 0.000000
4.680000 -13.993200 0.000000
4.726800 -13.993200 0.000000
4.773600 -13.993200 0.000000
4.820400 -13.993200 0.000000
4.867200 -13.993200 0.000000
4.914000 -13.993200 0.000000
4.960800 -13.993200 0.000000
5.007600 -13.993200 0.000000
5.054400 -13.993200 0.000000
5.101200 -13.993200 0.000000
5.148000 -13.993200 0.000000
5.194800 -13.993200 0.000000
5.241600 -13.993200 0.000000
5.288400 -13.993200 0.000000
5.335200 -13.993200 0.000000
5.382000 -13.993200 0.000000
5.428800 -13.993200 0.000000
5.475600 -13.993200 0.000000
5.522400 -13.993200 0.000000
5.569200 -13.993200 0.000000
5.616000 -13.993200 0.000000
5.662800 -13.993200 0.000000
5.709600 -13.993200 0.000000
5.756400 -13.993200 0.000000
5.803200 -13.993200 0.000000
5.850000 -13.993200 0.000000
5.896800 -13.993200 0.000000
5.943600 -13.993200 0.000000
5.990400 -13.993200 0.000000
6.037200 -13.993200 0.000000
6.084000 -13.993200 0.000000
6.130800 -13.993200 0.000000
6.177600 -13.993200 0.000000
6.224400 -13.993200 0.000000
6.271200 -13.993200 0.000000
6.318000 -13.993200 0.000000
6.364800 -13.993200 0.000000
6.411600 -13.993200 0.000000
6.458400 -13.993200 0.000000
6.505200 -13.993200 0.000000
6.552000 -13.993200 0.000000
6.598800 -13.993200 0.000000
6.645600 -13.993200 0.000000
6.692400 -13.993200 0.000000
6.739200 -13.993200 0.000000
6.786000 -13.993200 0.000000
6.832800 -13.993200 0.000000
6.879600 -13.993200 0.000000
6.926400 -13.993200 0.000000
6.973200 -13.993200 0.000000
7.020000 -13.993200 0.000000
7.066800 -13.993200 0.000000
7.113600 -13.993200 0.000000
7.160400 -13.993200 0.000000
7.207200 -13.993200 0.000000
7.254000 -13.993200 0.000000
7.300800 -13.993200 0.000000
7.347600 -13.993200 0.000000
7.394400 -13.993200 0.000000
7.441200 -13.993200 0.000000
7.488000 -13.993200 0.000000
7.534800 -13.993200 0.000000
7.581600 -13.993200 0.000000
7.628400 -13.993200 0.000000
7.675200 -13.993200 0.000000
7.722000 -13.993200 0.000000
7.768800 -13.993200 0.000000
7.815600 -13.993200 0.000000
7.862400 -13.993200 0.000000
7.909200 -13.993200 0.000000
7.956000 -13.993200 0.000000
8.002800 -13.993200 0.000000
8.049600 -13.993200 0.000000
8.096400 -13.993200 0.000000
8.143200 -13.993200 0.000000
8.190000 -13.993200 0.000000
8.236800 -13.993200 0.000000
8.283600 -13.993200 0.000000
8.330400 -13.993200 0.000000
8.377200 -13.993200 0.000000
8.424000 -13.993200 0.000000
8.470800 -13.993200 0.000000
8.517600 -13.993200 0.000000
8.564400 -13.993200 0.000000
8.611200 -13.993200 0.000000
8.658000 -13.993200 0.000000
8.704800 -13.993200 0.000000
8.751600 -13.993200 0.000000
8.798400 -13.993200 0.000000
8.845200 -13.993200 0.000000
8.892000 -13.993200 0.000000
8.938800 -13.993200 0.000000
8.985600 -13.993200 0.000000
9.032400 -13.993200 0.000000
9.079200 -13.993200 0.000000
9.126000 -13.993200 0.000000
9.172800 -13.993200 0.000000
9.219600 -13.993200 0.000000
9.266400 -13.993200 0.000000
9.313200 -13.993200 0.000000
9.360000 -13.993200 0.000000
9.406800 -13.993200 0.000000
9.453600 -13.993200 0.000000
9.500400 -13.993200 0.000000
9.547200 -13.993200 0.000000
9.594000 -13.993200 0.000000
9.640800 -13.993200 0.000000
9.687600 -13.993200 0.000000
9.734400 -13.993200 0.000000
9.781200 -13.993200 0.000000
9.828000 -13.993200 0.000000
9.874800 -13.993200 0.000000
9.921600 -13.993200 0.000000
9.968400 -13.993200 0.000000
10.015200 -13.993200 0.000000
10.062000 -13.993200 0.000000
10.108800 -13.993200 0.000000
10.155600 -13.993200 0.000000
12.214800 -13.993200 0.000000
12.261600 -13.993200 0.000000
12.308400 -13.993200 0.000000
12.355200 -13.993200 0.000000
12.402000 -13.993200 0.000000
12.448800 -13.993200 0.000000
12.495600 -13.993200 0.000000
12.542400 -13.993200 0.000000
12.589200 -13.993200 0.000000
12.636000 -13.993200 0.000000
12.682800 -13.993200 0.000000
12.729600 -13.993200 0.000000
12.776400 -13.993200 0.000000
12.823200 -13.993200 0.000000
12.870000 -13.993200 0.000000
12.916800 -13.993200 0.000000
12.963600 -13.993200 0.000000
13.010400 -13.993200 0.000000
13.057200 -13.993200 0.000000
13.104000 -13.993200 0.000000
13.150800 -13.993200 0.000000
13.197600 -13.993200 0.000000
13.244400 -13.993200 0.000000
13.291200 -13.993200 0.000000
13.338000 -13.993200 0.000000
13.384800 -13.993200 0.000000
13.431600 -13.993200 0.000000
13.478400 -13.993200 0.000000
13.525200 -13.993200 0.000000
13.572000 -13.993200 0.000000
13.618800 -13.993200 0.000000
13.665600 -13.993200 0.000000
13.712400 -13.993200 0.000000
13.759200 -13.993200 0.000000
13.806000 -13.993200 0.000000
13.852800 -13.993200 0.000000
13.899600 -13.993200 0.000000
13.946400 -13.993200 0.000000
13.993200 -13.993200 0.000000
14.040000 -13.993200 0.000000
14.086800 -13.993200 0.000000
14.133600 -13.993200 0.000000
14.180400 -13.993200 0.000000
14.882400 -13.993200 0.000000
14.929200 -13.993200 0.000000
14.976000 -13.993200 0.000000
15.022800 -13.993200 0.000000
15.069600 -13.993200 0.000000
15.116400 -13.993200 0.000000
15.163200 -13.993200 0.000000
15.210000 -13.993200 0.000000
15.256800 -13.993200 0.000000
15.303600 -13.993200 0.000000
15.350400 -13.993200 0.000000
15.397200 -13.993200 0.000000
15.444000 -13.993200 0.000000
15.490800 -13.993200 0.000000
15.537600 -13.993200 0.000000
15.584400 -13.993200 0.000000
16.052400 -13.993200 0.000000
16.099200 -13.993200 0.000000
-18.720000 -13.946400 0.000000
-18.673200 -13.946400 0.000000
-18.626400 -13.946400 0.000000
-18.579600 -13.946400 0.000000
-18.532800 -13.946400 0.000000
-18.486000 -13.946400 0.000000
-18.439200 -13.946400 0.000000
-18.392400 -13.946400 0.000000
-18.345600 -13.946400 0.000000
-18.298800 -13.946400 0.000000
-18.252000 -13.946400 0.000000
-18.205200 -13.946400 0.000000
-18.158400 -13.946400 0.000000
-18.111600 -13.946400 0.000000
-18.064800 -13.946400 0.000000
-18.018000 -13.946400 0.000000
-17.971200 -13.946400 0.000000
-17.924400 -13.946400 0.000000
-17.877600 -13.946400 0.000000
-17.830800 -13.946400 0.000000
-17.784000 -13.946400 0.000000
-17.737200 -13.946400 0.000000
-17.690400 -13.946400 0.000000
-17.643600 -13.946400 0.000000
-17.596800 -13.946400 0.000000
-17.550000 -13.946400 0.000000
-17.503200 -13.946400 0.000000
-17.456400 -13.946400 0.000000
-17.409600 -13.946400 0.000000
-17.362800 -13.946400 0.000000
-17.316000 -13.946400 0.000000
-17.269200 -13.946400 0.000000
-17.222400 -13.946400 0.000000
-17.175600 -13.946400 0.000000
-17.128800 -13.946400 0.000000
-17.082000 -13.946400 0.000000
-17.035200 -13.946400 0.000000
-16.988400 -13.946400 0.000000
-16.941600 -13.946400 0.000000
-16.894800 -13.946400 0.000000
-16.848000 -13.946400 0.000000
-16.801200 -13.946400 0.000000
-16.754400 -13.946400 0.000000
-15.116400 -13.946400 0.000000
-15.069600 -13.946400 0.000000
-15.022800 -13.946400 0.000000
-14.976000 -13.946400 0.000000
-14.929200 -13.946400 0.000000
-14.882400 -13.946400 0.000000
-14.835600 -13.946400 0.000000
-14.788800 -13.946400 0.000000
-14.742000 -13.946400 0.000000
-14.695200 -13.946400 0.000000
-14.648400 -13.946400 0.000000
-14.601600 -13.946400 0.000000
-14.554800 -13.946400 0.000000
-14.508000 -13.946400 0.000000
-14.461200 -13.946400 0.000000
-14.414400 -13.946400 0.000000
-14.367600 -13.946400 0.000000
-14.320800 -13.946400 0.000000
-14.274000 -13.946400 0.000000
-14.227200 -13.946400 0.000000
-14.180400 -13.946400 0.000000
-14.133600 -13.946400 0.000000
-14.086800 -13.946400 0.000000
-14.040000 -13.946400 0.000000
-13.993200 -13.946400 0.000000
-13.946400 -13.946400 0.000000
-13.899600 -13.946400 0.000000
-13.852800 -13.946400 0.000000
-13.806000 -13.946400 0.000000
-13.759200 -13.946400 0.000000
-13.712400 -13.946400 0.000000
-13.665600 -13.946400 0.000000
-13.618800 -13.946400 0.000000
-13.572000 -13.946400 0.000000
-13.525200 -13.946400 0.000000
-13.478400 -13.946400 0.000000
-13.431600 -13.946400 0.000000
-13.384800 -13.946400 0.000000
-13.338000 -13.946400 0.000000
-13.291200 -13.946400 0.000000
-13.244400 -13.946400 0.000000
-13.197600 -13.946400 0.000000
-13.150800 -13.946400 0.000000
-13.104000 -13.946400 0.000000
-13.057200 -13.946400 0.000000
-10.062000 -13.946400 0.000000
-10.015200 -13.946400 0.000000
-9.968400 -13.946400 0.000000
-9.921600 -13.946400 0.000000
-9.874800 -13.946400 0.000000
-9.828000 -13.946400 0.000000
-9.781200 -13.946400 0.000000
-9.734400 -13.946400 0.000000
-9.687600 -13.946400 0.000000
-9.640800 -13.946400 0.000000
-9.594000 -13.946400 0.000000
-9.547200 -13.946400 0.000000
-9.500400 -13.946400 0.000000
-9.453600 -13.946400 0.000000
-9.406800 -13.946400 0.000000
-9.360000 -13.946400 0.000000
-9.313200 -13.946400 0.000000
-9.266400 -13.946400 0.000000
-9.219600 -13.946400 0.000000
-9.172800 -13.946400 0.000000
-9.126000 -13.946400 0.000000
-9.079200 -13.946400 0.000000
-9.032400 -13.946400 0.000000
-8.985600 -13.946400 0.000000
-8.938800 -13.946400 0.000000
-8.892000 -13.946400 0.000000
-8.845200 -13.946400 0.000000
-8.798400 -13.946400 0.000000
-8.751600 -13.946400 0.000000
-8.704800 -13.946400 0.000000
-8.658000 -13.946400 0.000000
-8.611200 -13.946400 0.000000
-8.564400 -13.946400 0.000000
-8.517600 -13.946400 0.000000
-8.470800 -13.946400 0.000000
-8.424000 -13.946400 0.000000
-8.377200 -13.946400 0.000000
-8.330400 -13.946400 0.000000
-8.283600 -13.946400 0.000000
-8.236800 -13.946400 0.000000
-8.190000 -13.946400 0.000000
-8.143200 -13.946400 0.000000
-8.096400 -13.946400 0.000000
-8.049600 -13.946400 0.000000
-8.002800 -13.946400 0.000000
-7.956000 -13.946400 0.000000
-7.909200 -13.946400 0.000000
-7.862400 -13.946400 0.000000
-7.815600 -13.946400 0.000000
-7.768800 -13.946400 0.000000
-7.722000 -13.946400 0.000000
-7.675200 -13.946400 0.000000
-7.628400 -13.946400 0.000000
-7.581600 -13.946400 0.000000
-7.534800 -13.946400 0.000000
-7.488000 -13.946400 0.000000
-7.441200 -13.946400 0.000000
-7.394400 -13.946400 0.000000
-7.347600 -13.946400 0.000000
-7.300800 -13.946400 0.000000
-7.254000 -13.946400 0.000000
-7.207200 -13.946400 0.000000
-7.160400 -13.946400 0.000000
-7.113600 -13.946400 0.000000
-7.066800 -13.946400 0.000000
-7.020000 -13.946400 0.000000
-6.973200 -13.946400 0.000000
-6.926400 -13.946400 0.000000
-6.879600 -13.946400 0.000000
-6.832800 -13.946400 0.000000
-6.786000 -13.946400 0.000000
-6.739200 -13.946400 0.000000
-6.692400 -13.946400 0.000000
-6.645600 -13.946400 0.000000
-6.598800 -13.946400 0.000000
-6.552000 -13.946400 0.000000
-6.505200 -13.946400 0.000000
-6.458400 -13.946400 0.000000
-6.411600 -13.946400 0.000000
-6.364800 -13.946400 0.000000
-6.318000 -13.946400 0.000000
-6.271200 -13.946400 0.000000
-6.224400 -13.946400 0.000000
-6.177600 -13.946400 0.000000
-6.130800 -13.946400 0.000000
-6.084000 -13.946400 0.000000
-6.037200 -13.946400 0.000000
-5.990400 -13.946400 0.000000
-5.943600 -13.946400 0.000000
-5.896800 -13.946400 0.000000
-5.850000 -13.946400 0.000000
-5.803200 -13.946400 0.000000
-5.756400 -13.946400 0.000000
-5.709600 -13.946400 0.000000
-5.662800 -13.946400 0.000000
-5.616000 -13.946400 0.000000
-5.569200 -13.946400 0.000000
-5.522400 -13.946400 0.000000
-5.475600 -13.946400 0.000000
-5.428800 -13.946400 0.000000
-5.382000 -13.946400 0.000000
-5.335200 -13.946400 0.000000
-5.288400 -13.946400 0.000000
-5.241600 -13.946400 0.000000
-5.194800 -13.946400 0.000000
-5.148000 -13.946400 0.000000
-5.101200 -13.946400 0.000000
-5.054400 -13.946400 0.000000
-5.007600 -13.946400 0.000000
-4.960800 -13.946400 0.000000
-4.914000 -13.946400 0.000000
-4.867200 -13.946400 0.000000
-4.820400 -13.946400 0.000000
-4.773600 -13.946400 0.000000
-4.726800 -13.946400 0.000000
-4.680000 -13.946400 0.000000
-4.633200 -13.946400 0.000000
-4.586400 -13.946400 0.000000
-4.539600 -13.946400 0.000000
-4.492800 -13.946400 0.000000
-4.446000 -13.946400 0.000000
-4.399200 -13.946400 0.000000
-4.352400 -13.946400 0.000000
-4.305600 -13.946400 0.000000
-4.258800 -13.946400 0.000000
-4.212000 -13.946400 0.000000
-4.165200 -13.946400 0.000000
-4.118400 -13.946400 0.000000
-4.071600 -13.946400 0.000000
-4.024800 -13.946400 0.000000
-3.978000 -13.946400 0.000000
-3.931200 -13.946400 0.000000
-3.884400 -13.946400 0.000000
-3.837600 -13.946400 0.000000
-3.790800 -13.946400 0.000000
-3.744000 -13.946400 0.000000
-3.697200 -13.946400 0.000000
-3.650400 -13.946400 0.000000
-3.603600 -13.946400 0.000000
-3.556800 -13.946400 0.000000
-3.510000 -13.946400 0.000000
-3.463200 -13.946400 0.000000
-3.416400 -13.946400 0.000000
-3.369600 -13.946400 0.000000
-3.322800 -13.946400 0.000000
-3.276000 -13.946400 0.000000
-3.229200 -13.946400 0.000000
-3.182400 -13.946400 0.000000
-3.135600 -13.946400 0.000000
-3.088800 -13.946400 0.000000
-3.042000 -13.946400 0.000000
-2.995200 -13.946400 0.000000
-2.948400 -13.946400 0.000000
-2.901600 -13.946400 0.000000
-2.854800 -13.946400 0.000000
-2.808000 -13.946400 0.000000
-2.761200 -13.946400 0.000000
-2.714400 -13.946400 0.000000
-2.667600 -13.946400 0.000000
-2.620800 -13.946400 0.000000
-2.574000 -13.946400 0.000000
-2.527200 -13.946400 0.000000
-2.480400 -13.946400 0.000000
-2.433600 -13.946400 0.000000
-2.386800 -13.946400 0.000000
-2.340000 -13.946400 0.000000
-2.293200 -13.946400 0.000000
-2.246400 -13.946400 0.000000
-2.199600 -13.946400 0.000000
-2.152800 -13.946400 0.000000
-2.106000 -13.946400 0.000000
-2.059200 -13.946400 0.000000
-2.012400 -13.946400 0.000000
-1.965600 -13.946400 0.000000
-1.918800 -13.946400 0.000000
-1.872000 -13.946400 0.000000
-1.825200 -13.946400 0.000000
-1.778400 -13.946400 0.000000
-1.731600 -13.946400 0.000000
-1.684800 -13.946400 0.000000
-1.638000 -13.946400 0.000000
-1.591200 -13.946400 0.000000
-1.544400 -13.946400 0.000000
-1.497600 -13.946400 0.000000
-1.450800 -13.946400 0.000000
-1.404000 -13.946400 0.000000
-1.357200 -13.946400 0.000000
-1.310400 -13.946400 0.000000
-1.263600 -13.946400 0.000000
-1.216800 -13.946400 0.000000
-1.170000 -13.946400 0.000000
-1.123200 -13.946400 0.000000
-1.076400 -13.946400 0.000000
-1.029600 -13.946400 0.000000
-0.982800 -13.946400 0.000000
-0.936000 -13.946400 0.000000
-0.889200 -13.946400 0.000000
-0.842400 -13.946400 0.000000
-0.795600 -13.946400 0.000000
-0.748800 -13.946400 0.000000
-0.702000 -13.946400 0.000000
-0.655200 -13.946400 0.000000
-0.608400 -13.946400 0.000000
-0.561600 -13.946400 0.000000
-0.514800 -13.946400 0.000000
-0.468000 -13.946400 0.000000
-0.421200 -13.946400 0.000000
-0.374400 -13.946400 0.000000
-0.327600 -13.946400 0.000000
-0.280800 -13.946400 0.000000
-0.234000 -13.946400 0.000000
-0.187200 -13.946400 0.000000
-0.140400 -13.946400 0.000000
-0.093600 -13.946400 0.000000
-0.046800 -13.946400 0.000000
0.000000 -13.946400 0.000000
0.046800 -13.946400 0.000000
0.093600 -13.946400 0.000000
0.140400 -13.946400 0.000000
0.187200 -13.946400 0.000000
0.234000 -13.946400 0.000000
0.280800 -13.946400 0.000000
0.327600 -13.946400 0.000000
0.374400 -13.946400 0.000000
0.421200 -13.946400 0.000000
0.468000 -13.946400 0.000000
0.514800 -13.946400 0.000000
0.561600 -13.946400 0.000000
0.608400 -13.946400 0.000000
0.655200 -13.946400 0.000000
0.702000 -13.946400 0.000000
0.748800 -13.946400 0.000000
0.795600 -13.946400 0.000000
0.842400 -13.946400 0.000000
0.889200 -13.946400 0.000000
0.936000 -13.946400 0.000000
0.982800 -13.946400 0.000000
1.029600 -13.946400 0.000000
1.076400 -13.946400 0.000000
1.123200 -13.946400 0.000000
1.170000 -13.946400 0.000000
1.216800 -13.946400 0.000000
1.263600 -13.946400 0.000000
1.310400 -13.946400 0.000000
1.357200 -13.946400 0.000000
1.404000 -13.946400 0.000000
1.450800 -13.946400 0.000000
1.497600 -13.946400 0.000000
1.544400 -13.946400 0.000000
1.591200 -13.946400 0.000000
1.638000 -13.946400 0.000000
1.684800 -13.946400 0.000000
1.731600 -13.946400 0.000000
1.778400 -13.946400 0.000000
1.825200 -13.946400 0.000000
1.872000 -13.946400 0.000000
1.918800 -13.946400 0.000000
1.965600 -13.946400 0.000000
2.012400 -13.946400 0.000000
2.059200 -13.946400 0.000000
2.106000 -13.946400 0.000000
2.152800 -13.946400 0.000000
2.199600 -13.946400 0.000000
2.246400 -13.946400 0.000000
2.293200 -13.946400 0.000000
2.340000 -13.946400 0.000000
2.386800 -13.946400 0.000000
2.433600 -13.946400 0.000000
2.480400 -13.946400 0.000000
2.527200 -13.946400 0.000000
2.574000 -13.946400 0.000000
2.620800 -13.946400 0.000000
2.667600 -13.946400 0.000000
2.714400 -13.946400 0.000000
2.761200 -13.946400 0.000000
2.808000 -13.946400 0.000000
2.854800 -13.946400 0.000000
2.901600 -13.946400 0.000000
2.948400 -13.946400 0.000000
2.995200 -13.946400 0.000000
3.042000 -13.946400 0.000000
3.088800 -13.946400 0.000000
3.135600 -13.946400 0.000000
3.182400 -13.946400 0.000000
3.229200 -13.946400 0.000000
3.276000 -13.946400 0.000000
3.322800 -13.946400 0.000000
3.369600 -13.946400 0.000000
3.416400 -13.946400 0.000000
3.463200 -13.946400 0.000000
3.510000 -13.946400 0.000000
3.556800 -13.946400 0.000000
3.603600 -13.946400 0.000000
3.650400 -13.946400 0.000000
3.697200 -13.946400 0.000000
3.744000 -13.946400 0.000000
3.790800 -13.946400 0.000000
3.837600 -13.946400 0.000000
3.884400 -13.946400 0.000000
3.931200 -13.946400 0.000000
3.978000 -13.946400 0.000000
4.024800 -13.946400 0.000000
4.071600 -13.946400 0.000000
4.118400 -13.946400 0.000000
4.165200 -13.946400 0.000000
4.212000 -13.946400 0.000000
4.258800 -13.946400 0.000000
4.305600 -13.946400 0.000000
4.352400 -13.946400 0.000000
4.399200 -13.946400 0.000000
4.446000 -13.946400 0.000000
4.492800 -13.946400 0.000000
4.539600 -13.946400 0.000000
4.586400 -13.946400 0.000000
4.633200 -13.946400 0.000000
4.680000 -13.946400 0.000000
4.726800 -13.946400 0.000000
4.773600 -13.946400 0.000000
4.820400 -13.946400 0.000000
4.867200 -13.946400 0.000000
4.914000 -13.946400 0.000000
4.960800 -13.946400 0.000000
5.007600 -13.946400 0.000000
5.054400 -13.946400 0.000000
5.101200 -13.946400 0.000000
5.148000 -13.946400 0.000000
5.194800 -13.946400 0.000000
5.241600 -13.946400 0.000000
5.288400 -13.946400 0.000000
5.335200 -13.946400 0.000000
5.382000 -13.946400 0.000000
5.428800 -13.946400 0.000000
5.475600 -13.946400 0.000000
5.522400 -13.946400 0.000000
5.569200 -13.946400 0.000000
5.616000 -13.946400 0.000000
5.662800 -13.946400 0.000000
5.709600 -13.946400 0.000000
5.756400 -13.946400 0.000000
5.803200 -13.946400 0.000000
5.850000 -13.946400 0.000000
5.896800 -13.946400 0.000000
5.943600 -13.946400 0.000000
5.990400 -13.946400 0.000000
6.037200 -13.946400 0.000000
6.084000 -13.946400 0.000000
6.130800 -13.946400 0.000000
6.177600 -13.946400 0.000000
6.224400 -13.946400 0.000000
6.271200 -13.946400 0.000000
6.318000 -13.946400 0.000000
6.364800 -13.946400 0.000000
6.411600 -13.946400 0.000000
6.458400 -13.946400 0.000000
6.505200 -13.946400 0.000000
6.552000 -13.946400 0.000000
6.598800 -13.946400 0.000000
6.645600 -13.946400 0.000000
6.692400 -13.946400 0.000000
6.739200 -13.946400 0.000000
6.786000 -13.946400 0.000000
6.832800 -13.946400 0.000000
6.879600 -13.946400 0.000000
6.926400 -13.946400 0.000000
6.973200 -13.946400 0.000000
7.020000 -13.946400 0.000000
7.066800 -13.946400 0.000000
7.113600 -13.946400 0.000000
7.160400 -13.946400 0.000000
7.207200 -13.946400 0.000000
7.254000 -13.946400 0.000000
7.300800 -13.946400 0.000000
7.347600 -13.946400 0.000000
7.394400 -13.946400 0.000000
7.441200 -13.946400 0.000000
7.488000 -13.946400 0.000000
7.534800 -13.946400 0.000000
7.581600 -13.946400 0.000000
7.628400 -13.946400 0.000000
7.675200 -13.946400 0.000000
7.722000 -13.946400 0.000000
7.768800 -13.946400 0.000000
7.815600 -13.946400 0.000000
7.862400 -13.946400 0.000000
7.909200 -13.946400 0.000000
7.956000 -13.946400 0.000000
8.002800 -13.946400 0.000000
8.049600 -13.946400 0.000000
8.096400 -13.946400 0.000000
8.143200 -13.946400 0.000000
8.190000 -13.946400 0.000000
8.236800 -13.946400 0.000000
8.283600 -13.946400 0.000000
8.330400 -13.946400 0.000000
8.377200 -13.946400 0.000000
8.424000 -13.946400 0.000000
8.470800 -13.946400 0.000000
8.517600 -13.946400 0.000000
8.564400 -13.946400 0.000000
8.611200 -13.946400 0.000000
8.658000 -13.946400 0.000000
8.704800 -13.946400 0.000000
8.751600 -13.946400 0.000000
8.798400 -13.946400 0.000000
8.845200 -13.946400 0.000000
8.892000 -13.946400 0.000000
8.938800 -13.946400 0.000000
8.985600 -13.946400 0.000000
9.032400 -13.946400 0.000000
9.079200 -13.946400 0.000000
9.126000 -13.946400 0.000000
9.172800 -13.946400 0.000000
9.219600 -13.946400 0.000000
9.266400 -13.946400 0.000000
9.313200 -13.946400 0.000000
9.360000 -13.946400 0.000000
9.406800 -13.946400 0.000000
9.453600 -13.946400 0.000000
9.500400 -13.946400 0.000000
9.547200 -13.946400 0.000000
9.594000 -13.946400 0.000000
9.640800 -13.946400 0.000000
9.687600 -13.946400 0.000000
9.734400 -13.946400 0.000000
9.781200 -13.946400 0.000000
9.828000 -13.946400 0.000000
9.874800 -13.946400 0.000000
9.921600 -13.946400 0.000000
9.968400 -13.946400 0.000000
10.015200 -13.946400 0.000000
10.062000 -13.946400 0.000000
10.108800 -13.946400 0.000000
12.214800 -13.946400 0.000000
12.261600 -13.946400 0.000000
12.308400 -13.946400 0.000000
12.355200 -13.946400 0.000000
12.402000 -13.946400 0.000000
12.448800 -13.946400 0.000000
12.495600 -13.946400 0.000000
12.542400 -13.946400 0.000000
12.589200 -13.946400 0.000000
12.636000 -13.946400 0.000000
12.682800 -13.946400 0.000000
12.729600 -13.946400 0.000000
12.776400 -13.946400 0.000000
12.823200 -13.946400 0.000000
12.870000 -13.946400 0.000000
12.916800 -13.946400 0.000000
12.963600 -13.946400 0.000000
13.010400 -13.946400 0.000000
13.057200 -13.946400 0.000000
13.104000 -13.946400 0.000000
13.150800 -13.946400 0.000000
13.197600 -13.946400 0.000000
13.244400 -13.946400 0.000000
13.291200 -13.946400 0.000000
13.338000 -13.946400 0.000000
13.384800 -13.946400 0.000000
13.431600 -13.946400 0.000000
13.478400 -13.946400 0.000000
13.525200 -13.946400 0.000000
13.572000 -13.946400 0.000000
13.618800 -13.946400 0.000000
13.665600 -13.946400 0.000000
13.712400 -13.946400 0.000000
13.759200 -13.946400 0.000000
13.806000 -13.946400 0.000000
13.852800 -13.946400 0.000000
13.899600 -13.946400 0.000000
13.946400 -13.946400 0.000000
13.993200 -13.946400 0.000000
14.040000 -13.946400 0.000000
14.086800 -13.946400 0.000000
14.133600 -13.946400 0.000000
14.180400 -13.946400 0.000000
14.227200 -13.946400 0.000000
14.882400 -13.946400 0.000000
14.929200 -13.946400 0.000000
14.976000 -13.946400 0.000000
15.022800 -13.946400 0.000000
15.069600 -13.946400 0.000000
15.116400 -13.946400 0.000000
15.163200 -13.946400 0.000000
15.210000 -13.946400 0.000000
15.256800 -13.946400 0.000000
15.303600 -13.946400 0.000000
15.350400 -13.946400 0.000000
15.397200 -13.946400 0.000000
15.444000 -13.946400 0.000000
15.490800 -13.946400 0.000000
15.537600 -13.946400 0.000000
15.584400 -13.946400 0.000000
15.631200 -13.946400 0.000000
16.052400 -13.946400 0.000000
16.099200 -13.946400 0.000000
-18.720000 -13.899600 0.000000
-18.673200 -13.899600 0.000000
-18.626400 -13.899600 0.000000
-18.579600 -13.899600 -6.958965
-18.532800 -13.899600 -6.944962
-18.486000 -13.899600 -6.955957
-18.439200 -13.899600 -6.940027
-18.392400 -13.899600 -6.927832
-18.345600 -13.899600 -6.890680
-18.298800 -13.899600 -6.870541
-18.252000 -13.899600 -6.866959
-18.205200 -13.899600 -6.858277
-18.158400 -13.899600 -6.847490
-18.111600 -13.899600 -6.844353
-18.064800 -13.899600 -6.839838
-18.018000 -13.899600 -6.839838
-17.971200 -13.899600 -6.838770
-17.924400 -13.899600 -6.838770
-17.877600 -13.899600 -6.832637
-17.830800 -13.899600 -6.834069
-17.784000 -13.899600 -6.834069
-17.737200 -13.899600 -6.843222
-17.690400 -13.899600 -6.834069
-17.643600 -13.899600 -6.827566
-17.596800 -13.899600 -6.830893
-17.550000 -13.899600 -6.830893
-17.503200 -13.899600 -6.823235
-17.456400 -13.899600 -6.804598
-17.409600 -13.899600 -6.780602
-17.362800 -13.899600 -6.783666
-17.316000 -13.899600 -6.783666
-17.269200 -13.899600 -6.770478
-17.222400 -13.899600 -6.763747
-17.175600 -13.899600 -6.748323
-17.128800 -13.899600 -6.729169
-17.082000 -13.899600 -6.698986
-17.035200 -13.899600 -6.698243
-16.988400 -13.899600 -6.671752
-16.941600 -13.899600 -6.652746
-16.894800 -13.899600 -6.635840
-16.848000 -13.899600 -6.574749
-16.801200 -13.899600 -6.513070
-16.754400 -13.899600 -6.410721
-15.163200 -13.899600 6.831534
-15.116400 -13.899600 6.879360
-15.069600 -13.899600 6.886622
-15.022800 -13.899600 6.890385
-14.976000 -13.899600 6.900596
-14.929200 -13.899600 6.920618
-14.882400 -13.899600 6.943151
-14.835600 -13.899600 6.961487
-14.788800 -13.899600 6.976655
-14.742000 -13.899600 6.988097
-14.695200 -13.899600 7.006908
-14.648400 -13.899600 7.010857
-14.601600 -13.899600 7.034314
-14.554800 -13.899600 7.047391
-14.508000 -13.899600 7.048826
-14.461200 -13.899600 7.050479
-14.414400 -13.899600 7.056819
-14.367600 -13.899600 7.060983
-14.320800 -13.899600 7.069599
-14.274000 -13.899600 7.073563
-14.227200 -13.899600 7.073563
-14.180400 -13.899600 7.074779
-14.133600 -13.899600 7.075042
-14.086800 -13.899600 7.090471
-14.040000 -13.899600 7.092509
-13.993200 -13.899600 7.094671
-13.946400 -13.899600 7.094671
-13.899600 -13.899600 7.094671
-13.852800 -13.899600 7.095052
-13.806000 -13.899600 7.097160
-13.759200 -13.899600 7.095415
-13.712400 -13.899600 7.095052
-13.665600 -13.899600 7.095052
-13.618800 -13.899600 7.093761
-13.572000 -13.899600 7.095052
-13.525200 -13.899600 7.092314
-13.478400 -13.899600 7.092314
-13.431600 -13.899600 7.092314
-13.384800 -13.899600 7.092314
-13.338000 -13.899600 7.093761
-13.291200 -13.899600 7.100783
-13.244400 -13.899600 7.107204
-13.197600 -13.899600 7.122652
-13.150800 -13.899600 7.174810
-13.104000 -13.899600 7.219563
-10.062000 -13.899600 11.903760
-10.015200 -13.899600 11.506384
-9.968400 -13.899600 10.065256
-9.921600 -13.899600 9.903294
-9.874800 -13.899600 9.716753
-9.828000 -13.899600 9.636763
-9.781200 -13.899600 9.554883
-9.734400 -13.899600 9.487898
-9.687600 -13.899600 9.461574
-9.640800 -13.899600 9.460461
-9.594000 -13.899600 9.373285
-9.547200 -13.899600 9.307389
-9.500400 -13.899600 9.269461
-9.453600 -13.899600 9.208275
-9.406800 -13.899600 9.170006
-9.360000 -13.899600 9.089632
-9.313200 -13.899600 9.007408
-9.266400 -13.899600 8.921679
-9.219600 -13.899600 8.855032
-9.172800 -13.899600 8.840621
-9.126000 -13.899600 8.837482
-9.079200 -13.899600 8.832086
-9.032400 -13.899600 8.817551
-8.985600 -13.899600 8.725196
-8.938800 -13.899600 8.671636
-8.892000 -13.899600 8.607446
-8.845200 -13.899600 8.589045
-8.798400 -13.899600 8.551023
-8.751600 -13.899600 8.497406
-8.704800 -13.899600 8.475862
-8.658000 -13.899600 8.443330
-8.611200 -13.899600 8.387580
-8.564400 -13.899600 8.316569
-8.517600 -13.899600 8.313364
-8.470800 -13.899600 8.303688
-8.424000 -13.899600 8.269375
-8.377200 -13.899600 8.260035
-8.330400 -13.899600 8.220961
-8.283600 -13.899600 8.207773
-8.236800 -13.899600 8.150973
-8.190000 -13.899600 8.138083
-8.143200 -13.899600 8.124686
-8.096400 -13.899600 8.105496
-8.049600 -13.899600 8.085868
-8.002800 -13.899600 8.054324
-7.956000 -13.899600 8.019672
-7.909200 -13.899600 7.974145
-7.862400 -13.899600 7.950652
-7.815600 -13.899600 7.892112
-7.768800 -13.899600 7.856860
-7.722000 -13.899600 7.829809
-7.675200 -13.899600 7.812141
-7.628400 -13.899600 7.810821
-7.581600 -13.899600 7.793265
-7.534800 -13.899600 7.773309
-7.488000 -13.899600 7.724878
-7.441200 -13.899600 7.697877
-7.394400 -13.899600 7.676681
-7.347600 -13.899600 7.655341
-7.300800 -13.899600 7.595922
-7.254000 -13.899600 7.573023
-7.207200 -13.899600 7.540441
-7.160400 -13.899600 7.536794
-7.113600 -13.899600 7.501069
-7.066800 -13.899600 7.501069
-7.020000 -13.899600 7.501069
-6.973200 -13.899600 7.501069
-6.926400 -13.899600 7.466972
-6.879600 -13.899600 7.448008
-6.832800 -13.899600 7.433489
-6.786000 -13.899600 7.388212
-6.739200 -13.899600 7.358042
-6.692400 -13.899600 7.320664
-6.645600 -13.899600 7.309501
-6.598800 -13.899600 7.294933
-6.552000 -13.899600 7.288396
-6.505200 -13.899600 7.288396
-6.458400 -13.899600 7.287875
-6.411600 -13.899600 7.262122
-6.364800 -13.899600 7.208456
-6.318000 -13.899600 7.188368
-6.271200 -13.899600 7.180174
-6.224400 -13.899600 7.148081
-6.177600 -13.899600 7.123953
-6.130800 -13.899600 7.093132
-6.084000 -13.899600 7.081092
-6.037200 -13.899600 7.061994
-5.990400 -13.899600 7.044271
-5.943600 -13.899600 7.036263
-5.896800 -13.899600 7.020458
-5.850000 -13.899600 7.004928
-5.803200 -13.899600 6.997951
-5.756400 -13.899600 6.995482
-5.709600 -13.899600 6.995482
-5.662800 -13.899600 6.991660
-5.616000 -13.899600 6.969490
-5.569200 -13.899600 6.926165
-5.522400 -13.899600 6.891792
-5.475600 -13.899600 6.858150
-5.428800 -13.899600 6.847676
-5.382000 -13.899600 6.828626
-5.335200 -13.899600 6.796504
-5.288400 -13.899600 6.776833
-5.241600 -13.899600 6.767607
-5.194800 -13.899600 6.742711
-5.148000 -13.899600 6.726219
-5.101200 -13.899600 6.721126
-5.054400 -13.899600 6.703475
-5.007600 -13.899600 6.690343
-4.960800 -13.899600 6.682418
-4.914000 -13.899600 6.669636
-4.867200 -13.899600 6.649664
-4.820400 -13.899600 6.650037
-4.773600 -13.899600 6.650037
-4.726800 -13.899600 6.642256
-4.680000 -13.899600 6.613995
-4.633200 -13.899600 6.608535
-4.586400 -13.899600 6.603157
-4.539600 -13.899600 6.583752
-4.492800 -13.899600 6.517119
-4.446000 -13.899600 6.494906
-4.399200 -13.899600 6.481020
-4.352400 -13.899600 6.474755
-4.305600 -13.899600 6.456568
-4.258800 -13.899600 6.449717
-4.212000 -13.899600 6.433525
-4.165200 -13.899600 6.413024
-4.118400 -13.899600 6.399885
-4.071600 -13.899600 6.376273
-4.024800 -13.899600 6.357703
-3.978000 -13.899600 6.353916
-3.931200 -13.899600 6.334141
-3.884400 -13.899600 6.313451
-3.837600 -13.899600 6.304086
-3.790800 -13.899600 6.272360
-3.744000 -13.899600 6.272415
-3.697200 -13.899600 6.256946
-3.650400 -13.899600 6.232973
-3.603600 -13.899600 6.188341
-3.556800 -13.899600 6.165160
-3.510000 -13.899600 6.155400
-3.463200 -13.899600 6.150593
-3.416400 -13.899600 6.111945
-3.369600 -13.899600 6.110252
-3.322800 -13.899600 6.109246
-3.276000 -13.899600 6.110252
-3.229200 -13.899600 6.098207
-3.182400 -13.899600 6.083038
-3.135600 -13.899600 6.076134
-3.088800 -13.899600 6.034329
-3.042000 -13.899600 6.017217
-2.995200 -13.899600 5.994561
-2.948400 -13.899600 5.974146
-2.901600 -13.899600 5.951306
-2.854800 -13.899600 5.939435
-2.808000 -13.899600 5.934218
-2.761200 -13.899600 5.926219
-2.714400 -13.899600 5.887395
-2.667600 -13.899600 5.856407
-2.620800 -13.899600 5.844714
-2.574000 -13.899600 5.813524
-2.527200 -13.899600 5.795904
-2.480400 -13.899600 5.790190
-2.433600 -13.899600 5.779964
-2.386800 -13.899600 5.776612
-2.340000 -13.899600 5.758976
-2.293200 -13.899600 5.758976
-2.246400 -13.899600 5.748007
-2.199600 -13.899600 5.757963
-2.152800 -13.899600 5.757963
-2.106000 -13.899600 5.736473
-2.059200 -13.899600 5.732694
-2.012400 -13.899600 5.718916
-1.965600 -13.899600 5.714471
-1.918800 -13.899600 5.678334
-1.872000 -13.899600 5.677034
-1.825200 -13.899600 5.649443
-1.778400 -13.899600 5.648354
-1.731600 -13.899600 5.625700
-1.684800 -13.899600 5.617611
-1.638000 -13.899600 5.606277
-1.591200 -13.899600 5.604102
-1.544400 -13.899600 5.586457
-1.497600 -13.899600 5.567584
-1.450800 -13.899600 5.567584
-1.404000 -13.899600 5.567463
-1.357200 -13.899600 5.559461
-1.310400 -13.899600 5.542686
-1.263600 -13.899600 5.525648
-1.216800 -13.899600 5.517527
-1.170000 -13.899600 5.492659
-1.123200 -13.899600 5.492659
-1.076400 -13.899600 5.481838
-1.029600 -13.899600 5.473779
-0.982800 -13.899600 5.450757
-0.936000 -13.899600 5.441451
-0.889200 -13.899600 5.417350
-0.842400 -13.899600 5.385006
-0.795600 -13.899600 5.365230
-0.748800 -13.899600 5.369738
-0.702000 -13.899600 5.365230
-0.655200 -13.899600 5.365230
-0.608400 -13.899600 5.369738
-0.561600 -13.899600 5.358556
-0.514800 -13.899600 5.358556
-0.468000 -13.899600 5.353951
-0.421200 -13.899600 5.339967
-0.374400 -13.899600 5.335764
-0.327600 -13.899600 5.337599
-0.280800 -13.899600 5.315665
-0.234000 -13.899600 5.315665
-0.187200 -13.899600 5.299855
-0.140400 -13.899600 5.311285
-0.093600 -13.899600 5.319529
-0.046800 -13.899600 5.314414
0.000000 -13.899600 5.285504
0.046800 -13.899600 5.285504
0.093600 -13.899600 5.289247
0.140400 -13.899600 5.282447
0.187200 -13.899600 5.260702
0.234000 -13.899600 5.256313
0.280800 -13.899600 5.241080
0.327600 -13.899600 5.241080
0.374400 -13.899600 5.235586
0.421200 -13.899600 5.223611
0.468000 -13.899600 5.227373
0.514800 -13.899600 5.224940
0.561600 -13.899600 5.227373
0.608400 -13.899600 5.212093
0.655200 -13.899600 5.212093
0.702000 -13.899600 5.214665
0.748800 -13.899600 5.214665
0.795600 -13.899600 5.214665
0.842400 -13.899600 5.202666
0.889200 -13.899600 5.182117
0.936000 -13.899600 5.171014
0.982800 -13.899600 5.168520
1.029600 -13.899600 5.147189
1.076400 -13.899600 5.138619
1.123200 -13.899600 5.138619
1.170000 -13.899600 5.138367
1.216800 -13.899600 5.136751
1.263600 -13.899600 5.138367
1.310400 -13.899600 5.133184
1.357200 -13.899600 5.133184
1.404000 -13.899600 5.127068
1.450800 -13.899600 5.120412
1.497600 -13.899600 5.112516
1.544400 -13.899600 5.104346
1.591200 -13.899600 5.095863
1.638000 -13.899600 5.095749
1.684800 -13.899600 5.091233
1.731600 -13.899600 5.091233
1.778400 -13.899600 5.089396
1.825200 -13.899600 5.095288
1.872000 -13.899600 5.107033
1.918800 -13.899600 5.119084
1.965600 -13.899600 5.119084
2.012400 -13.899600 5.128596
2.059200 -13.899600 5.143338
2.106000 -13.899600 5.146889
2.152800 -13.899600 5.152583
2.199600 -13.899600 5.142578
2.246400 -13.899600 5.142578
2.293200 -13.899600 5.152583
2.340000 -13.899600 5.142578
2.386800 -13.899600 5.141005
2.433600 -13.899600 5.123727
2.480400 -13.899600 5.156664
2.527200 -13.899600 5.174628
2.574000 -13.899600 5.175779
2.620800 -13.899600 5.183950
2.667600 -13.899600 5.191049
2.714400 -13.899600 5.191049
2.761200 -13.899600 5.218555
2.808000 -13.899600 5.237626
2.854800 -13.899600 5.224459
2.901600 -13.899600 5.224459
2.948400 -13.899600 5.224459
2.995200 -13.899600 5.233046
3.042000 -13.899600 5.232043
3.088800 -13.899600 5.240011
3.135600 -13.899600 5.238915
3.182400 -13.899600 5.244463
3.229200 -13.899600 5.246788
3.276000 -13.899600 5.254358
3.322800 -13.899600 5.258849
3.369600 -13.899600 5.286816
3.416400 -13.899600 5.286816
3.463200 -13.899600 5.289765
3.510000 -13.899600 5.288286
3.556800 -13.899600 5.279765
3.603600 -13.899600 5.270952
3.650400 -13.899600 5.268920
3.697200 -13.899600 5.258687
3.744000 -13.899600 5.258396
3.790800 -13.899600 5.258396
3.837600 -13.899600 5.271238
3.884400 -13.899600 5.296756
3.931200 -13.899600 5.308832
3.978000 -13.899600 5.311519
4.024800 -13.899600 5.335732
4.071600 -13.899600 5.355439
4.118400 -13.899600 5.388457
4.165200 -13.899600 5.403459
4.212000 -13.899600 5.403593
4.258800 -13.899600 5.416074
4.305600 -13.899600 5.424344
4.352400 -13.899600 5.445777
4.399200 -13.899600 5.457465
4.446000 -13.899600 5.458407
4.492800 -13.899600 5.468103
4.539600 -13.899600 5.466535
4.586400 -13.899600 5.468103
4.633200 -13.899600 5.499881
4.680000 -13.899600 5.521661
4.726800 -13.899600 5.532068
4.773600 -13.899600 5.560764
4.820400 -13.899600 5.548715
4.867200 -13.899600 5.563997
4.914000 -13.899600 5.564369
4.960800 -13.899600 5.564369
5.007600 -13.899600 5.564369
5.054400 -13.899600 5.619645
5.101200 -13.899600 5.632295
5.148000 -13.899600 5.653391
5.194800 -13.899600 5.661156
5.241600 -13.899600 5.668520
5.288400 -13.899600 5.668520
5.335200 -13.899600 5.664876
5.382000 -13.899600 5.657892
5.428800 -13.899600 5.657892
5.475600 -13.899600 5.662269
5.522400 -13.899600 5.679256
5.569200 -13.899600 5.689429
5.616000 -13.899600 5.717345
5.662800 -13.899600 5.723778
5.709600 -13.899600 5.749490
5.756400 -13.899600 5.768102
5.803200 -13.899600 5.783559
5.850000 -13.899600 5.829418
5.896800 -13.899600 5.860693
5.943600 -13.899600 5.875134
5.990400 -13.899600 5.886404
6.037200 -13.899600 5.914092
6.084000 -13.899600 5.900782
6.130800 -13.899600 5.914092
6.177600 -13.899600 5.928460
6.224400 -13.899600 5.937801
6.271200 -13.899600 5.961699
6.318000 -13.899600 5.986970
6.364800 -13.899600 6.017347
6.411600 -13.899600 6.039016
6.458400 -13.899600 6.066624
6.505200 -13.899600 6.066624
6.552000 -13.899600 6.066624
6.598800 -13.899600 6.086789
6.645600 -13.899600 6.086789
6.692400 -13.899600 6.109146
6.739200 -13.899600 6.121340
6.786000 -13.899600 6.121340
6.832800 -13.899600 6.143631
6.879600 -13.899600 6.174440
6.926400 -13.899600 6.199606
6.973200 -13.899600 6.203427
7.020000 -13.899600 6.258228
7.066800 -13.899600 6.287183
7.113600 -13.899600 6.331472
7.160400 -13.899600 6.370924
7.207200 -13.899600 6.407155
7.254000 -13.899600 6.421720
7.300800 -13.899600 6.452882
7.347600 -13.899600 6.457690
7.394400 -13.899600 6.487335
7.441200 -13.899600 6.524752
7.488000 -13.899600 6.582780
7.534800 -13.899600 6.608605
7.581600 -13.899600 6.632672
7.628400 -13.899600 6.646083
7.675200 -13.899600 6.659405
7.722000 -13.899600 6.684741
7.768800 -13.899600 6.695891
7.815600 -13.899600 6.721854
7.862400 -13.899600 6.726459
7.909200 -13.899600 6.732013
7.956000 -13.899600 6.759521
8.002800 -13.899600 6.759521
8.049600 -13.899600 6.814011
8.096400 -13.899600 6.834493
8.143200 -13.899600 6.843099
8.190000 -13.899600 6.867627
8.236800 -13.899600 6.924870
8.283600 -13.899600 6.975302
8.330400 -13.899600 7.005726
8.377200 -13.899600 7.047460
8.424000 -13.899600 7.074856
8.470800 -13.899600 7.103428
8.517600 -13.899600 7.129712
8.564400 -13.899600 7.158302
8.611200 -13.899600 7.183698
8.658000 -13.899600 7.215216
8.704800 -13.899600 7.241310
8.751600 -13.899600 7.268197
8.798400 -13.899600 7.293579
8.845200 -13.899600 7.365716
8.892000 -13.899600 7.397023
8.938800 -13.899600 7.417211
8.985600 -13.899600 7.457914
9.032400 -13.899600 7.490799
9.079200 -13.899600 7.526625
9.126000 -13.899600 7.561859
9.172800 -13.899600 7.606461
9.219600 -13.899600 7.608555
9.266400 -13.899600 7.645212
9.313200 -13.899600 7.692193
9.360000 -13.899600 7.724422
9.406800 -13.899600 7.754228
9.453600 -13.899600 7.797834
9.500400 -13.899600 7.826439
9.547200 -13.899600 7.932742
9.594000 -13.899600 8.004966
9.640800 -13.899600 8.047918
9.687600 -13.899600 8.140289
9.734400 -13.899600 8.154852
9.781200 -13.899600 8.202964
9.828000 -13.899600 8.310787
9.874800 -13.899600 8.360175
9.921600 -13.899600 8.498286
9.968400 -13.899600 8.542493
10.015200 -13.899600 8.650437
10.062000 -13.899600 8.674294
10.108800 -13.899600 8.878049
10.155600 -13.899600 9.011667
12.261600 -13.899600 8.004485
12.308400 -13.899600 8.014222
12.355200 -13.899600 8.006155
12.402000 -13.899600 8.006155
12.448800 -13.899600 7.997634
12.495600 -13.899600 7.997025
12.542400 -13.899600 7.993451
12.589200 -13.899600 7.993451
12.636000 -13.899600 7.984938
12.682800 -13.899600 7.991467
12.729600 -13.899600 7.991467
12.776400 -13.899600 7.998279
12.823200 -13.899600 7.980786
12.870000 -13.899600 7.986793
12.916800 -13.899600 7.987175
12.963600 -13.899600 7.987175
13.010400 -13.899600 7.981572
13.057200 -13.899600 7.980688
13.104000 -13.899600 7.980688
13.150800 -13.899600 7.985905
13.197600 -13.899600 7.987175
13.244400 -13.899600 7.987590
13.291200 -13.899600 7.991264
13.338000 -13.899600 8.005558
13.384800 -13.899600 8.023982
13.431600 -13.899600 8.023982
13.478400 -13.899600 8.028472
13.525200 -13.899600 8.020326
13.572000 -13.899600 8.028472
13.618800 -13.899600 8.021555
13.665600 -13.899600 8.021555
13.712400 -13.899600 8.029984
13.759200 -13.899600 8.029984
13.806000 -13.899600 8.046180
13.852800 -13.899600 8.055727
13.899600 -13.899600 8.063358
13.946400 -13.899600 8.063700
13.993200 -13.899600 8.067107
14.040000 -13.899600 8.063371
14.086800 -13.899600 8.063371
14.133600 -13.899600 8.054028
14.180400 -13.899600 8.047564
14.227200 -13.899600 8.013963
14.274000 -13.899600 7.959442
14.929200 -13.899600 6.758888
14.976000 -13.899600 6.758413
15.022800 -13.899600 6.754661
15.069600 -13.899600 6.753468
15.116400 -13.899600 6.741726
15.163200 -13.899600 6.739638
15.210000 -13.899600 6.739638
15.256800 -13.899600 6.745532
15.303600 -13.899600 6.747295
15.350400 -13.899600 6.763461
15.397200 -13.899600 6.763461
15.444000 -13.899600 6.758964
15.490800 -13.899600 6.776012
15.537600 -13.899600 6.758964
15.584400 -13.899600 6.734250
15.631200 -13.899600 6.718819
15.678000 -13.899600 6.651513
-18.720000 -13.852800 0.000000
-18.673200 -13.852800 0.000000
-18.626400 -13.852800 0.000000
-18.579600 -13.852800 -6.961177
-18.532800 -13.852800 -6.958669
-18.486000 -13.852800 -6.958669
-18.439200 -13.852800 -6.955045
-18.392400 -13.852800 -6.943844
-18.345600 -13.852800 -6.920163
-18.298800 -13.852800 -6.887467
-18.252000 -13.852800 -6.883131
-18.205200 -13.852800 -6.883131
-18.158400 -13.852800 -6.871093
-18.111600 -13.852800 -6.858757
-18.064800 -13.852800 -6.858277
-18.018000 -13.852800 -6.860173
-17.971200 -13.852800 -6.860173
-17.924400 -13.852800 -6.860173
-17.877600 -13.852800 -6.860173
-17.830800 -13.852800 -6.858757
-17.784000 -13.852800 -6.860003
-17.737200 -13.852800 -6.862054
-17.690400 -13.852800 -6.860003
-17.643600 -13.852800 -6.845077
-17.596800 -13.852800 -6.845077
-17.550000 -13.852800 -6.843222
-17.503200 -13.852800 -6.830893
-17.456400 -13.852800 -6.829394
-17.409600 -13.852800 -6.804598
-17.362800 -13.852800 -6.806522
-17.316000 -13.852800 -6.804598
-17.269200 -13.852800 -6.783666
-17.222400 -13.852800 -6.775469
-17.175600 -13.852800 -6.763747
-17.128800 -13.852800 -6.734968
-17.082000 -13.852800 -6.698986
-17.035200 -13.852800 -6.698243
-16.988400 -13.852800 -6.673961
-16.941600 -13.852800 -6.652746
-16.894800 -13.852800 -6.635840
-16.848000 -13.852800 -6.546287
-16.801200 -13.852800 -6.505901
-16.754400 -13.852800 -6.387557
-16.473600 -13.852800 -5.390656
-16.426800 -13.852800 -5.071370
-15.210000 -13.852800 6.794350
-15.163200 -13.852800 6.856382
-15.116400 -13.852800 6.889988
-15.069600 -13.852800 6.899599
-15.022800 -13.852800 6.905049
-14.976000 -13.852800 6.920618
-14.929200 -13.852800 6.947365
-14.882400 -13.852800 6.961487
-14.835600 -13.852800 6.988097
-14.788800 -13.852800 7.006908
-14.742000 -13.852800 7.017808
-14.695200 -13.852800 7.034314
-14.648400 -13.852800 7.047391
-14.601600 -13.852800 7.048826
-14.554800 -13.852800 7.048890
-14.508000 -13.852800 7.050530
-14.461200 -13.852800 7.050848
-14.414400 -13.852800 7.056819
-14.367600 -13.852800 7.060983
-14.320800 -13.852800 7.069599
-14.274000 -13.852800 7.073576
-14.227200 -13.852800 7.074065
-14.180400 -13.852800 7.081241
-14.133600 -13.852800 7.086909
-14.086800 -13.852800 7.092509
-14.040000 -13.852800 7.094091
-13.993200 -13.852800 7.099715
-13.946400 -13.852800 7.096874
-13.899600 -13.852800 7.096874
-13.852800 -13.852800 7.096874
-13.806000 -13.852800 7.099715
-13.759200 -13.852800 7.098704
-13.712400 -13.852800 7.095415
-13.665600 -13.852800 7.095415
-13.618800 -13.852800 7.095415
-13.572000 -13.852800 7.095415
-13.525200 -13.852800 7.095412
-13.478400 -13.852800 7.095321
-13.431600 -13.852800 7.093761
-13.384800 -13.852800 7.093761
-13.338000 -13.852800 7.098386
-13.291200 -13.852800 7.107204
-13.244400 -13.852800 7.117017
-13.197600 -13.852800 7.184290
-13.150800 -13.852800 7.219563
-13.104000 -13.852800 7.281111
-10.108800 -13.852800 12.182349
-10.062000 -13.852800 11.948775
-10.015200 -13.852800 11.686661
-9.968400 -13.852800 10.081642
-9.921600 -13.852800 9.903294
-9.874800 -13.852800 9.722781
-9.828000 -13.852800 9.682921
-9.781200 -13.852800 9.565691
-9.734400 -13.852800 9.496013
-9.687600 -13.852800 9.458362
-9.640800 -13.852800 9.458064
-9.594000 -13.852800 9.367999
-9.547200 -13.852800 9.316185
-9.500400 -13.852800 9.253171
-9.453600 -13.852800 9.193431
-9.406800 -13.852800 9.155432
-9.360000 -13.852800 9.056217
-9.313200 -13.852800 8.973999
-9.266400 -13.852800 8.880332
-9.219600 -13.852800 8.840621
-9.172800 -13.852800 8.837482
-9.126000 -13.852800 8.832086
-9.079200 -13.852800 8.819178
-9.032400 -13.852800 8.773924
-8.985600 -13.852800 8.725196
-8.938800 -13.852800 8.671636
-8.892000 -13.852800 8.589045
-8.845200 -13.852800 8.573361
-8.798400 -13.852800 8.523155
-8.751600 -13.852800 8.497406
-8.704800 -13.852800 8.475862
-8.658000 -13.852800 8.451302
-8.611200 -13.852800 8.387580
-8.564400 -13.852800 8.324106
-8.517600 -13.852800 8.321691
-8.470800 -13.852800 8.308104
-8.424000 -13.852800 8.270729
-8.377200 -13.852800 8.258852
-8.330400 -13.852800 8.220961
-8.283600 -13.852800 8.193919
-8.236800 -13.852800 8.161329
-8.190000 -13.852800 8.140723
-8.143200 -13.852800 8.134129
-8.096400 -13.852800 8.096486
-8.049600 -13.852800 8.085868
-8.002800 -13.852800 8.037322
-7.956000 -13.852800 7.999964
-7.909200 -13.852800 7.955315
-7.862400 -13.852800 7.907066
-7.815600 -13.852800 7.856860
-7.768800 -13.852800 7.820601
-7.722000 -13.852800 7.810821
-7.675200 -13.852800 7.793265
-7.628400 -13.852800 7.793265
-7.581600 -13.852800 7.774822
-7.534800 -13.852800 7.759982
-7.488000 -13.852800 7.717087
-7.441200 -13.852800 7.695429
-7.394400 -13.852800 7.676681
-7.347600 -13.852800 7.629128
-7.300800 -13.852800 7.567646
-7.254000 -13.852800 7.551081
-7.207200 -13.852800 7.537221
-7.160400 -13.852800 7.522770
-7.113600 -13.852800 7.501069
-7.066800 -13.852800 7.500958
-7.020000 -13.852800 7.500958
-6.973200 -13.852800 7.484713
-6.926400 -13.852800 7.452481
-6.879600 -13.852800 7.433489
-6.832800 -13.852800 7.388212
-6.786000 -13.852800 7.349311
-6.739200 -13.852800 7.320664
-6.692400 -13.852800 7.298009
-6.645600 -13.852800 7.292999
-6.598800 -13.852800 7.286360
-6.552000 -13.852800 7.269291
-6.505200 -13.852800 7.262122
-6.458400 -13.852800 7.262122
-6.411600 -13.852800 7.238795
-6.364800 -13.852800 7.208456
-6.318000 -13.852800 7.186795
-6.271200 -13.852800 7.169087
-6.224400 -13.852800 7.137703
-6.177600 -13.852800 7.123953
-6.130800 -13.852800 7.093132
-6.084000 -13.852800 7.083423
-6.037200 -13.852800 7.061994
-5.990400 -13.852800 7.052278
-5.943600 -13.852800 7.023828
-5.896800 -13.852800 7.020458
-5.850000 -13.852800 6.995202
-5.803200 -13.852800 6.995202
-5.756400 -13.852800 6.995202
-5.709600 -13.852800 6.992880
-5.662800 -13.852800 6.986054
-5.616000 -13.852800 6.947338
-5.569200 -13.852800 6.918791
-5.522400 -13.852800 6.874502
-5.475600 -13.852800 6.858150
-5.428800 -13.852800 6.849060
-5.382000 -13.852800 6.846071
-5.335200 -13.852800 6.798059
-5.288400 -13.852800 6.789501
-5.241600 -13.852800 6.776833
-5.194800 -13.852800 6.747775
-5.148000 -13.852800 6.726435
-5.101200 -13.852800 6.724173
-5.054400 -13.852800 6.703475
-5.007600 -13.852800 6.697873
-4.960800 -13.852800 6.685219
-4.914000 -13.852800 6.671462
-4.867200 -13.852800 6.651278
-4.820400 -13.852800 6.652425
-4.773600 -13.852800 6.650037
-4.726800 -13.852800 6.642256
-4.680000 -13.852800 6.608859
-4.633200 -13.852800 6.593292
-4.586400 -13.852800 6.583752
-4.539600 -13.852800 6.546504
-4.492800 -13.852800 6.517119
-4.446000 -13.852800 6.494906
-4.399200 -13.852800 6.481020
-4.352400 -13.852800 6.473000
-4.305600 -13.852800 6.456461
-4.258800 -13.852800 6.449717
-4.212000 -13.852800 6.435264
-4.165200 -13.852800 6.429547
-4.118400 -13.852800 6.394412
-4.071600 -13.852800 6.357703
-4.024800 -13.852800 6.335931
-3.978000 -13.852800 6.330200
-3.931200 -13.852800 6.311203
-3.884400 -13.852800 6.300252
-3.837600 -13.852800 6.288952
-3.790800 -13.852800 6.258579
-3.744000 -13.852800 6.256946
-3.697200 -13.852800 6.247496
-3.650400 -13.852800 6.216166
-3.603600 -13.852800 6.182915
-3.556800 -13.852800 6.165160
-3.510000 -13.852800 6.146490
-3.463200 -13.852800 6.126070
-3.416400 -13.852800 6.098207
-3.369600 -13.852800 6.096959
-3.322800 -13.852800 6.093462
-3.276000 -13.852800 6.076526
-3.229200 -13.852800 6.071811
-3.182400 -13.852800 6.052685
-3.135600 -13.852800 6.041401
-3.088800 -13.852800 6.027826
-3.042000 -13.852800 6.017802
-2.995200 -13.852800 6.005334
-2.948400 -13.852800 5.982740
-2.901600 -13.852800 5.951306
-2.854800 -13.852800 5.934218
-2.808000 -13.852800 5.932179
-2.761200 -13.852800 5.913692
-2.714400 -13.852800 5.882836
-2.667600 -13.852800 5.865563
-2.620800 -13.852800 5.848749
-2.574000 -13.852800 5.844714
-2.527200 -13.852800 5.840229
-2.480400 -13.852800 5.795904
-2.433600 -13.852800 5.790190
-2.386800 -13.852800 5.780438
-2.340000 -13.852800 5.779912
-2.293200 -13.852800 5.780438
-2.246400 -13.852800 5.748007
-2.199600 -13.852800 5.758976
-2.152800 -13.852800 5.757963
-2.106000 -13.852800 5.739219
-2.059200 -13.852800 5.732694
-2.012400 -13.852800 5.715245
-1.965600 -13.852800 5.695961
-1.918800 -13.852800 5.677034
-1.872000 -13.852800 5.659605
-1.825200 -13.852800 5.625700
-1.778400 -13.852800 5.624308
-1.731600 -13.852800 5.611469
-1.684800 -13.852800 5.592600
-1.638000 -13.852800 5.586457
-1.591200 -13.852800 5.586457
-1.544400 -13.852800 5.550631
-1.497600 -13.852800 5.550631
-1.450800 -13.852800 5.550631
-1.404000 -13.852800 5.550631
-1.357200 -13.852800 5.542686
-1.310400 -13.852800 5.540664
-1.263600 -13.852800 5.521114
-1.216800 -13.852800 5.508790
-1.170000 -13.852800 5.490332
-1.123200 -13.852800 5.481838
-1.076400 -13.852800 5.473737
-1.029600 -13.852800 5.471747
-0.982800 -13.852800 5.450757
-0.936000 -13.852800 5.438627
-0.889200 -13.852800 5.369738
-0.842400 -13.852800 5.359610
-0.795600 -13.852800 5.354983
-0.748800 -13.852800 5.348159
-0.702000 -13.852800 5.348159
-0.655200 -13.852800 5.348159
-0.608400 -13.852800 5.348159
-0.561600 -13.852800 5.345503
-0.514800 -13.852800 5.337599
-0.468000 -13.852800 5.334226
-0.421200 -13.852800 5.316754
-0.374400 -13.852800 5.302476
-0.327600 -13.852800 5.302189
-0.280800 -13.852800 5.296956
-0.234000 -13.852800 5.279886
-0.187200 -13.852800 5.274005
-0.140400 -13.852800 5.285504
-0.093600 -13.852800 5.307232
-0.046800 -13.852800 5.311285
0.000000 -13.852800 5.285182
0.046800 -13.852800 5.285182
0.093600 -13.852800 5.285182
0.140400 -13.852800 5.271752
0.187200 -13.852800 5.256550
0.234000 -13.852800 5.251246
0.280800 -13.852800 5.238779
0.327600 -13.852800 5.229453
0.374400 -13.852800 5.229453
0.421200 -13.852800 5.221677
0.468000 -13.852800 5.221677
0.514800 -13.852800 5.224940
0.561600 -13.852800 5.227475
0.608400 -13.852800 5.221677
0.655200 -13.852800 5.221677
0.702000 -13.852800 5.217724
0.748800 -13.852800 5.217724
0.795600 -13.852800 5.224940
0.842400 -13.852800 5.203283
0.889200 -13.852800 5.182227
0.936000 -13.852800 5.178361
0.982800 -13.852800 5.171014
1.029600 -13.852800 5.159281
1.076400 -13.852800 5.159281
1.123200 -13.852800 5.159281
1.170000 -13.852800 5.150806
1.216800 -13.852800 5.133184
1.263600 -13.852800 5.138619
1.310400 -13.852800 5.133184
1.357200 -13.852800 5.133184
1.404000 -13.852800 5.133184
1.450800 -13.852800 5.126336
1.497600 -13.852800 5.114833
1.544400 -13.852800 5.112280
1.591200 -13.852800 5.099371
1.638000 -13.852800 5.099371
1.684800 -13.852800 5.091233
1.731600 -13.852800 5.091099
1.778400 -13.852800 5.085396
1.825200 -13.852800 5.085396
1.872000 -13.852800 5.095749
1.918800 -13.852800 5.108851
1.965600 -13.852800 5.116307
2.012400 -13.852800 5.119084
2.059200 -13.852800 5.125485
2.106000 -13.852800 5.125485
2.152800 -13.852800 5.125485
2.199600 -13.852800 5.123751
2.246400 -13.852800 5.118234
2.293200 -13.852800 5.118234
2.340000 -13.852800 5.116520
2.386800 -13.852800 5.116520
2.433600 -13.852800 5.116520
2.480400 -13.852800 5.123751
2.527200 -13.852800 5.174649
2.574000 -13.852800 5.179287
2.620800 -13.852800 5.180447
2.667600 -13.852800 5.180447
2.714400 -13.852800 5.180447
2.761200 -13.852800 5.191496
2.808000 -13.852800 5.219246
2.854800 -13.852800 5.219246
2.901600 -13.852800 5.221753
2.948400 -13.852800 5.224459
2.995200 -13.852800 5.235394
3.042000 -13.852800 5.235394
3.088800 -13.852800 5.241498
3.135600 -13.852800 5.238915
3.182400 -13.852800 5.240011
3.229200 -13.852800 5.244463
3.276000 -13.852800 5.249351
3.322800 -13.852800 5.249351
3.369600 -13.852800 5.254358
3.416400 -13.852800 5.267108
3.463200 -13.852800 5.279669
3.510000 -13.852800 5.279765
3.556800 -13.852800 5.270952
3.603600 -13.852800 5.267108
3.650400 -13.852800 5.267108
3.697200 -13.852800 5.258687
3.744000 -13.852800 5.249817
3.790800 -13.852800 5.249263
3.837600 -13.852800 5.258687
3.884400 -13.852800 5.266177
3.931200 -13.852800 5.285483
3.978000 -13.852800 5.283344
4.024800 -13.852800 5.297280
4.071600 -13.852800 5.311519
4.118400 -13.852800 5.345398
4.165200 -13.852800 5.345398
4.212000 -13.852800 5.347783
4.258800 -13.852800 5.352641
4.305600 -13.852800 5.403459
4.352400 -13.852800 5.416386
4.399200 -13.852800 5.427746
4.446000 -13.852800 5.450020
4.492800 -13.852800 5.456092
4.539600 -13.852800 5.457465
4.586400 -13.852800 5.460478
4.633200 -13.852800 5.474436
4.680000 -13.852800 5.504681
4.726800 -13.852800 5.523153
4.773600 -13.852800 5.525209
4.820400 -13.852800 5.525209
4.867200 -13.852800 5.548715
4.914000 -13.852800 5.564369
4.960800 -13.852800 5.571036
5.007600 -13.852800 5.564369
5.054400 -13.852800 5.578951
5.101200 -13.852800 5.588964
5.148000 -13.852800 5.598121
5.194800 -13.852800 5.620834
5.241600 -13.852800 5.661993
5.288400 -13.852800 5.661993
5.335200 -13.852800 5.661993
5.382000 -13.852800 5.643065
5.428800 -13.852800 5.647578
5.475600 -13.852800 5.658065
5.522400 -13.852800 5.662269
5.569200 -13.852800 5.682777
5.616000 -13.852800 5.717345
5.662800 -13.852800 5.735983
5.709600 -13.852800 5.760323
5.756400 -13.852800 5.779622
5.803200 -13.852800 5.780357
5.850000 -13.852800 5.805232
5.896800 -13.852800 5.834038
5.943600 -13.852800 5.864966
5.990400 -13.852800 5.875134
6.037200 -13.852800 5.889607
6.084000 -13.852800 5.875134
6.130800 -13.852800 5.895314
6.177600 -13.852800 5.912139
6.224400 -13.852800 5.920157
6.271200 -13.852800 5.937801
6.318000 -13.852800 5.972707
6.364800 -13.852800 6.017347
6.411600 -13.852800 6.039016
6.458400 -13.852800 6.082512
6.505200 -13.852800 6.086789
6.552000 -13.852800 6.088089
6.598800 -13.852800 6.093008
6.645600 -13.852800 6.106777
6.692400 -13.852800 6.126033
6.739200 -13.852800 6.135229
6.786000 -13.852800 6.132980
6.832800 -13.852800 6.143631
6.879600 -13.852800 6.168925
6.926400 -13.852800 6.179967
6.973200 -13.852800 6.199606
7.020000 -13.852800 6.215086
7.066800 -13.852800 6.249703
7.113600 -13.852800 6.262713
7.160400 -13.852800 6.331216
7.207200 -13.852800 6.371091
7.254000 -13.852800 6.410080
7.300800 -13.852800 6.438666
7.347600 -13.852800 6.453642
7.394400 -13.852800 6.486361
7.441200 -13.852800 6.503269
7.488000 -13.852800 6.561997
7.534800 -13.852800 6.607741
7.581600 -13.852800 6.611391
7.628400 -13.852800 6.639186
7.675200 -13.852800 6.650337
7.722000 -13.852800 6.672568
7.768800 -13.852800 6.672568
7.815600 -13.852800 6.709759
7.862400 -13.852800 6.716339
7.909200 -13.852800 6.726459
7.956000 -13.852800 6.742120
8.002800 -13.852800 6.742120
8.049600 -13.852800 6.773501
8.096400 -13.852800 6.827456
8.143200 -13.852800 6.839239
8.190000 -13.852800 6.867627
8.236800 -13.852800 6.924870
8.283600 -13.852800 6.969796
8.330400 -13.852800 6.996497
8.377200 -13.852800 7.041701
8.424000 -13.852800 7.059374
8.470800 -13.852800 7.081655
8.517600 -13.852800 7.092857
8.564400 -13.852800 7.129712
8.611200 -13.852800 7.158302
8.658000 -13.852800 7.214892
8.704800 -13.852800 7.233324
8.751600 -13.852800 7.266812
8.798400 -13.852800 7.282412
8.845200 -13.852800 7.342468
8.892000 -13.852800 7.377443
8.938800 -13.852800 7.408175
8.985600 -13.852800 7.431733
9.032400 -13.852800 7.470087
9.079200 -13.852800 7.521361
9.126000 -13.852800 7.550433
9.172800 -13.852800 7.598399
9.219600 -13.852800 7.610571
9.266400 -13.852800 7.645212
9.313200 -13.852800 7.685714
9.360000 -13.852800 7.721508
9.406800 -13.852800 7.741744
9.453600 -13.852800 7.762437
9.500400 -13.852800 7.813848
9.547200 -13.852800 7.849170
9.594000 -13.852800 7.947452
9.640800 -13.852800 8.044059
9.687600 -13.852800 8.122622
9.734400 -13.852800 8.159646
9.781200 -13.852800 8.195924
9.828000 -13.852800 8.299110
9.874800 -13.852800 8.351741
9.921600 -13.852800 8.407380
9.968400 -13.852800 8.536889
10.015200 -13.852800 8.588966
10.062000 -13.852800 8.650437
10.108800 -13.852800 8.848318
10.155600 -13.852800 8.985646
12.308400 -13.852800 8.033414
12.355200 -13.852800 8.014222
12.402000 -13.852800 8.023070
12.448800 -13.852800 8.023070
12.495600 -13.852800 8.007666
12.542400 -13.852800 8.006328
12.589200 -13.852800 8.006328
12.636000 -13.852800 7.998279
12.682800 -13.852800 8.001711
12.729600 -13.852800 8.001711
12.776400 -13.852800 8.004245
12.823200 -13.852800 8.004135
12.870000 -13.852800 8.004245
12.916800 -13.852800 8.001711
12.963600 -13.852800 8.001417
13.010400 -13.852800 8.000352
13.057200 -13.852800 7.987590
13.104000 -13.852800 7.985905
13.150800 -13.852800 7.987590
13.197600 -13.852800 7.987590
13.244400 -13.852800 7.988078
13.291200 -13.852800 7.992450
13.338000 -13.852800 8.004027
13.384800 -13.852800 8.023982
13.431600 -13.852800 8.030142
13.478400 -13.852800 8.030305
13.525200 -13.852800 8.030305
13.572000 -13.852800 8.030911
13.618800 -13.852800 8.030911
13.665600 -13.852800 8.030911
13.712400 -13.852800 8.038679
13.759200 -13.852800 8.038679
13.806000 -13.852800 8.043274
13.852800 -13.852800 8.055781
13.899600 -13.852800 8.063700
13.946400 -13.852800 8.067201
13.993200 -13.852800 8.076091
14.040000 -13.852800 8.073888
14.086800 -13.852800 8.073888
14.133600 -13.852800 8.063358
14.180400 -13.852800 8.060873
14.227200 -13.852800 8.027896
14.274000 -13.852800 7.987599
14.929200 -13.852800 6.788127
14.976000 -13.852800 6.767811
15.022800 -13.852800 6.758888
15.069600 -13.852800 6.758413
15.116400 -13.852800 6.754661
15.163200 -13.852800 6.745532
15.210000 -13.852800 6.740570
15.256800 -13.852800 6.746623
15.303600 -13.852800 6.748325
15.350400 -13.852800 6.762771
15.397200 -13.852800 6.763461
15.444000 -13.852800 6.763461
15.490800 -13.852800 6.780244
15.537600 -13.852800 6.776012
15.584400 -13.852800 6.748325
15.631200 -13.852800 6.735720
15.678000 -13.852800 6.713743
-18.720000 -13.806000 0.000000
-18.673200 -13.806000 0.000000
-18.626400 -13.806000 0.000000
-18.579600 -13.806000 -6.961177
-18.532800 -13.806000 -6.958669
-18.486000 -13.806000 -6.958669
-18.439200 -13.806000 -6.955045
-18.392400 -13.806000 -6.945680
-18.345600 -13.806000 -6.920163
-18.298800 -13.806000 -6.914779
-18.252000 -13.806000 -6.918122
-18.205200 -13.806000 -6.914779
-18.158400 -13.806000 -6.887467
-18.111600 -13.806000 -6.871093
-18.064800 -13.806000 -6.870168
-18.018000 -13.806000 -6.873750
-17.971200 -13.806000 -6.871093
-17.924400 -13.806000 -6.873750
-17.877600 -13.806000 -6.880667
-17.830800 -13.806000 -6.880667
-17.784000 -13.806000 -6.881986
-17.737200 -13.806000 -6.881083
-17.690400 -13.806000 -6.880667
-17.643600 -13.806000 -6.875076
-17.596800 -13.806000 -6.875076
-17.550000 -13.806000 -6.872230
-17.503200 -13.806000 -6.853105
-17.456400 -13.806000 -6.845077
-17.409600 -13.806000 -6.833985
-17.362800 -13.806000 -6.829770
-17.316000 -13.806000 -6.823235
-17.269200 -13.806000 -6.801698
-17.222400 -13.806000 -6.790238
-17.175600 -13.806000 -6.764971
-17.128800 -13.806000 -6.743957
-17.082000 -13.806000 -6.714892
-17.035200 -13.806000 -6.698243
-16.988400 -13.806000 -6.673961
-16.941600 -13.806000 -6.652746
-16.894800 -13.806000 -6.635840
-16.848000 -13.806000 -6.513070
-16.801200 -13.806000 -6.392041
-16.473600 -13.806000 -5.247513
-16.426800 -13.806000 -5.031910
-15.210000 -13.806000 6.845946
-15.163200 -13.806000 6.880561
-15.116400 -13.806000 6.892358
-15.069600 -13.806000 6.905092
-15.022800 -13.806000 6.920618
-14.976000 -13.806000 6.947365
-14.929200 -13.806000 6.961487
-14.882400 -13.806000 6.980536
-14.835600 -13.806000 7.004857
-14.788800 -13.806000 7.009715
-14.742000 -13.806000 7.034314
-14.695200 -13.806000 7.047864
-14.648400 -13.806000 7.048313
-14.601600 -13.806000 7.050479
-14.554800 -13.806000 7.050479
-14.508000 -13.806000 7.051059
-14.461200 -13.806000 7.054708
-14.414400 -13.806000 7.060983
-14.367600 -13.806000 7.060983
-14.320800 -13.806000 7.069599
-14.274000 -13.806000 7.073563
-14.227200 -13.806000 7.073563
-14.180400 -13.806000 7.075766
-14.133600 -13.806000 7.083882
-14.086800 -13.806000 7.092509
-14.040000 -13.806000 7.099444
-13.993200 -13.806000 7.099715
-13.946400 -13.806000 7.099444
-13.899600 -13.806000 7.104656
-13.852800 -13.806000 7.104926
-13.806000 -13.806000 7.104926
-13.759200 -13.806000 7.103506
-13.712400 -13.806000 7.098704
-13.665600 -13.806000 7.100328
-13.618800 -13.806000 7.103506
-13.572000 -13.806000 7.098704
-13.525200 -13.806000 7.098386
-13.478400 -13.806000 7.095321
-13.431600 -13.806000 7.095321
-13.384800 -13.806000 7.098386
-13.338000 -13.806000 7.115358
-13.291200 -13.806000 7.153174
-13.244400 -13.806000 7.206130
-13.197600 -13.806000 7.265297
-13.150800 -13.806000 7.273242
-10.108800 -13.806000 12.182641
-10.062000 -13.806000 11.948775
-10.015200 -13.806000 11.686661
-9.968400 -13.806000 10.081642
-9.921600 -13.806000 9.846791
-9.874800 -13.806000 9.766710
-9.828000 -13.806000 9.676993
-9.781200 -13.806000 9.564959
-9.734400 -13.806000 9.470966
-9.687600 -13.806000 9.445252
-9.640800 -13.806000 9.423889
-9.594000 -13.806000 9.366238
-9.547200 -13.806000 9.307389
-9.500400 -13.806000 9.253171
-9.453600 -13.806000 9.186934
-9.406800 -13.806000 9.117265
-9.360000 -13.806000 8.973999
-9.313200 -13.806000 8.880332
-9.266400 -13.806000 8.863902
-9.219600 -13.806000 8.839304
-9.172800 -13.806000 8.832086
-9.126000 -13.806000 8.822383
-9.079200 -13.806000 8.822383
-9.032400 -13.806000 8.773924
-8.985600 -13.806000 8.725196
-8.938800 -13.806000 8.649360
-8.892000 -13.806000 8.584332
-8.845200 -13.806000 8.566697
-8.798400 -13.806000 8.515791
-8.751600 -13.806000 8.491068
-8.704800 -13.806000 8.470654
-8.658000 -13.806000 8.423415
-8.611200 -13.806000 8.373503
-8.564400 -13.806000 8.321691
-8.517600 -13.806000 8.316569
-8.470800 -13.806000 8.302980
-8.424000 -13.806000 8.260709
-8.377200 -13.806000 8.227586
-8.330400 -13.806000 8.218717
-8.283600 -13.806000 8.193919
-8.236800 -13.806000 8.171385
-8.190000 -13.806000 8.153990
-8.143200 -13.806000 8.138083
-8.096400 -13.806000 8.093510
-8.049600 -13.806000 8.064629
-8.002800 -13.806000 8.031909
-7.956000 -13.806000 7.973180
-7.909200 -13.806000 7.935088
-7.862400 -13.806000 7.859871
-7.815600 -13.806000 7.835590
-7.768800 -13.806000 7.810821
-7.722000 -13.806000 7.787560
-7.675200 -13.806000 7.770742
-7.628400 -13.806000 7.771413
-7.581600 -13.806000 7.770742
-7.534800 -13.806000 7.759982
-7.488000 -13.806000 7.700220
-7.441200 -13.806000 7.695429
-7.394400 -13.806000 7.676681
-7.347600 -13.806000 7.642411
-7.300800 -13.806000 7.582456
-7.254000 -13.806000 7.549189
-7.207200 -13.806000 7.536020
-7.160400 -13.806000 7.523264
-7.113600 -13.806000 7.501069
-7.066800 -13.806000 7.500958
-7.020000 -13.806000 7.496648
-6.973200 -13.806000 7.484713
-6.926400 -13.806000 7.456637
-6.879600 -13.806000 7.436834
-6.832800 -13.806000 7.407399
-6.786000 -13.806000 7.346793
-6.739200 -13.806000 7.313122
-6.692400 -13.806000 7.292999
-6.645600 -13.806000 7.281321
-6.598800 -13.806000 7.269291
-6.552000 -13.806000 7.261584
-6.505200 -13.806000 7.239004
-6.458400 -13.806000 7.238795
-6.411600 -13.806000 7.218570
-6.364800 -13.806000 7.208456
-6.318000 -13.806000 7.189854
-6.271200 -13.806000 7.178003
-6.224400 -13.806000 7.143547
-6.177600 -13.806000 7.123953
-6.130800 -13.806000 7.097305
-6.084000 -13.806000 7.083423
-6.037200 -13.806000 7.061994
-5.990400 -13.806000 7.020661
-5.943600 -13.806000 7.018032
-5.896800 -13.806000 7.004928
-5.850000 -13.806000 6.987626
-5.803200 -13.806000 6.986054
-5.756400 -13.806000 6.986054
-5.709600 -13.806000 6.977719
-5.662800 -13.806000 6.969490
-5.616000 -13.806000 6.947968
-5.569200 -13.806000 6.909555
-5.522400 -13.806000 6.853297
-5.475600 -13.806000 6.849037
-5.428800 -13.806000 6.843208
-5.382000 -13.806000 6.807555
-5.335200 -13.806000 6.793761
-5.288400 -13.806000 6.782470
-5.241600 -13.806000 6.781020
-5.194800 -13.806000 6.747775
-5.148000 -13.806000 6.726219
-5.101200 -13.806000 6.724173
-5.054400 -13.806000 6.711925
-5.007600 -13.806000 6.700734
-4.960800 -13.806000 6.682418
-4.914000 -13.806000 6.671462
-4.867200 -13.806000 6.651278
-4.820400 -13.806000 6.650037
-4.773600 -13.806000 6.647089
-4.726800 -13.806000 6.630498
-4.680000 -13.806000 6.613995
-4.633200 -13.806000 6.604272
-4.586400 -13.806000 6.581825
-4.539600 -13.806000 6.546504
-4.492800 -13.806000 6.517119
-4.446000 -13.806000 6.481020
-4.399200 -13.806000 6.474755
-4.352400 -13.806000 6.462199
-4.305600 -13.806000 6.453711
-4.258800 -13.806000 6.449717
-4.212000 -13.806000 6.429547
-4.165200 -13.806000 6.411824
-4.118400 -13.806000 6.376273
-4.071600 -13.806000 6.348273
-4.024800 -13.806000 6.305952
-3.978000 -13.806000 6.305383
-3.931200 -13.806000 6.300252
-3.884400 -13.806000 6.272360
-3.837600 -13.806000 6.258579
-3.790800 -13.806000 6.247496
-3.744000 -13.806000 6.247496
-3.697200 -13.806000 6.240707
-3.650400 -13.806000 6.229621
-3.603600 -13.806000 6.188341
-3.556800 -13.806000 6.165915
-3.510000 -13.806000 6.146490
-3.463200 -13.806000 6.125027
-3.416400 -13.806000 6.096959
-3.369600 -13.806000 6.093462
-3.322800 -13.806000 6.076526
-3.276000 -13.806000 6.071811
-3.229200 -13.806000 6.055201
-3.182400 -13.806000 6.051226
-3.135600 -13.806000 6.041112
-3.088800 -13.806000 6.027422
-3.042000 -13.806000 6.017217
-2.995200 -13.806000 5.994561
-2.948400 -13.806000 5.974146
-2.901600 -13.806000 5.950751
-2.854800 -13.806000 5.933292
-2.808000 -13.806000 5.921676
-2.761200 -13.806000 5.910331
-2.714400 -13.806000 5.881715
-2.667600 -13.806000 5.856407
-2.620800 -13.806000 5.845804
-2.574000 -13.806000 5.841889
-2.527200 -13.806000 5.824097
-2.480400 -13.806000 5.795904
-2.433600 -13.806000 5.786754
-2.386800 -13.806000 5.780213
-2.340000 -13.806000 5.779912
-2.293200 -13.806000 5.777997
-2.246400 -13.806000 5.739457
-2.199600 -13.806000 5.739457
-2.152800 -13.806000 5.739457
-2.106000 -13.806000 5.732694
-2.059200 -13.806000 5.718916
-2.012400 -13.806000 5.696497
-1.965600 -13.806000 5.694683
-1.918800 -13.806000 5.670231
-1.872000 -13.806000 5.635834
-1.825200 -13.806000 5.611787
-1.778400 -13.806000 5.611469
-1.731600 -13.806000 5.599036
-1.684800 -13.806000 5.586457
-1.638000 -13.806000 5.567463
-1.591200 -13.806000 5.559461
-1.544400 -13.806000 5.540664
-1.497600 -13.806000 5.540664
-1.450800 -13.806000 5.540664
-1.404000 -13.806000 5.540664
-1.357200 -13.806000 5.525648
-1.310400 -13.806000 5.521114
-1.263600 -13.806000 5.518213
-1.216800 -13.806000 5.508515
-1.170000 -13.806000 5.490332
-1.123200 -13.806000 5.476151
-1.076400 -13.806000 5.462366
-1.029600 -13.806000 5.453239
-0.982800 -13.806000 5.427539
-0.936000 -13.806000 5.409576
-0.889200 -13.806000 5.362171
-0.842400 -13.806000 5.354983
-0.795600 -13.806000 5.335900
-0.748800 -13.806000 5.335759
-0.702000 -13.806000 5.335764
-0.655200 -13.806000 5.335759
-0.608400 -13.806000 5.335759
-0.561600 -13.806000 5.335759
-0.514800 -13.806000 5.335900
-0.468000 -13.806000 5.337599
-0.421200 -13.806000 5.319438
-0.374400 -13.806000 5.312466
-0.327600 -13.806000 5.302189
-0.280800 -13.806000 5.279886
-0.234000 -13.806000 5.279886
-0.187200 -13.806000 5.274005
-0.140400 -13.806000 5.285182
-0.093600 -13.806000 5.301024
-0.046800 -13.806000 5.307232
0.000000 -13.806000 5.285182
0.046800 -13.806000 5.285182
0.093600 -13.806000 5.275823
0.140400 -13.806000 5.269496
0.187200 -13.806000 5.251246
0.234000 -13.806000 5.238779
0.280800 -13.806000 5.218231
0.327600 -13.806000 5.217942
0.374400 -13.806000 5.213904
0.421200 -13.806000 5.188819
0.468000 -13.806000 5.189397
0.514800 -13.806000 5.196398
0.561600 -13.806000 5.213904
0.608400 -13.806000 5.189829
0.655200 -13.806000 5.188179
0.702000 -13.806000 5.183929
0.748800 -13.806000 5.178597
0.795600 -13.806000 5.178597
0.842400 -13.806000 5.178597
0.889200 -13.806000 5.171014
0.936000 -13.806000 5.170283
0.982800 -13.806000 5.170283
1.029600 -13.806000 5.159281
1.076400 -13.806000 5.168856
1.123200 -13.806000 5.168856
1.170000 -13.806000 5.160565
1.216800 -13.806000 5.149568
1.263600 -13.806000 5.145874
1.310400 -13.806000 5.145874
1.357200 -13.806000 5.145874
1.404000 -13.806000 5.145874
1.450800 -13.806000 5.127068
1.497600 -13.806000 5.114833
1.544400 -13.806000 5.104346
1.591200 -13.806000 5.099371
1.638000 -13.806000 5.099371
1.684800 -13.806000 5.091233
1.731600 -13.806000 5.089926
1.778400 -13.806000 5.089396
1.825200 -13.806000 5.085396
1.872000 -13.806000 5.095749
1.918800 -13.806000 5.118546
1.965600 -13.806000 5.118546
2.012400 -13.806000 5.118799
2.059200 -13.806000 5.125485
2.106000 -13.806000 5.124452
2.152800 -13.806000 5.123911
2.199600 -13.806000 5.118799
2.246400 -13.806000 5.107694
2.293200 -13.806000 5.116520
2.340000 -13.806000 5.106319
2.386800 -13.806000 5.108264
2.433600 -13.806000 5.115737
2.480400 -13.806000 5.123751
2.527200 -13.806000 5.135558
2.574000 -13.806000 5.163857
2.620800 -13.806000 5.159994
2.667600 -13.806000 5.158746
2.714400 -13.806000 5.151625
2.761200 -13.806000 5.159994
2.808000 -13.806000 5.184773
2.854800 -13.806000 5.187918
2.901600 -13.806000 5.200437
2.948400 -13.806000 5.221425
2.995200 -13.806000 5.221843
3.042000 -13.806000 5.221843
3.088800 -13.806000 5.224459
3.135600 -13.806000 5.222795
3.182400 -13.806000 5.222795
3.229200 -13.806000 5.235117
3.276000 -13.806000 5.238915
3.322800 -13.806000 5.235117
3.369600 -13.806000 5.244463
3.416400 -13.806000 5.249351
3.463200 -13.806000 5.250055
3.510000 -13.806000 5.250055
3.556800 -13.806000 5.246610
3.603600 -13.806000 5.249263
3.650400 -13.806000 5.250055
3.697200 -13.806000 5.249263
3.744000 -13.806000 5.246419
3.790800 -13.806000 5.244480
3.837600 -13.806000 5.249263
3.884400 -13.806000 5.260633
3.931200 -13.806000 5.266177
3.978000 -13.806000 5.266177
4.024800 -13.806000 5.275028
4.071600 -13.806000 5.283857
4.118400 -13.806000 5.311519
4.165200 -13.806000 5.311519
4.212000 -13.806000 5.314354
4.258800 -13.806000 5.336002
4.305600 -13.806000 5.357174
4.352400 -13.806000 5.371612
4.399200 -13.806000 5.387188
4.446000 -13.806000 5.403683
4.492800 -13.806000 5.445777
4.539600 -13.806000 5.452455
4.586400 -13.806000 5.452455
4.633200 -13.806000 5.463076
4.680000 -13.806000 5.492247
4.726800 -13.806000 5.504681
4.773600 -13.806000 5.514175
4.820400 -13.806000 5.510392
4.867200 -13.806000 5.514175
4.914000 -13.806000 5.545555
4.960800 -13.806000 5.548715
5.007600 -13.806000 5.549828
5.054400 -13.806000 5.564369
5.101200 -13.806000 5.571350
5.148000 -13.806000 5.591277
5.194800 -13.806000 5.620834
5.241600 -13.806000 5.661993
5.288400 -13.806000 5.662683
5.335200 -13.806000 5.665815
5.382000 -13.806000 5.652152
5.428800 -13.806000 5.653523
5.475600 -13.806000 5.658065
5.522400 -13.806000 5.658065
5.569200 -13.806000 5.658065
5.616000 -13.806000 5.695582
5.662800 -13.806000 5.721145
5.709600 -13.806000 5.755604
5.756400 -13.806000 5.768102
5.803200 -13.806000 5.779622
5.850000 -13.806000 5.799447
5.896800 -13.806000 5.817913
5.943600 -13.806000 5.857860
5.990400 -13.806000 5.864129
6.037200 -13.806000 5.875134
6.084000 -13.806000 5.867161
6.130800 -13.806000 5.883512
6.177600 -13.806000 5.904840
6.224400 -13.806000 5.913233
6.271200 -13.806000 5.928460
6.318000 -13.806000 5.964500
6.364800 -13.806000 6.023528
6.411600 -13.806000 6.041161
6.458400 -13.806000 6.066624
6.505200 -13.806000 6.085911
6.552000 -13.806000 6.086789
6.598800 -13.806000 6.090973
6.645600 -13.806000 6.095727
6.692400 -13.806000 6.121340
6.739200 -13.806000 6.124216
6.786000 -13.806000 6.124216
6.832800 -13.806000 6.140589
6.879600 -13.806000 6.158855
6.926400 -13.806000 6.168925
6.973200 -13.806000 6.179967
7.020000 -13.806000 6.209161
7.066800 -13.806000 6.238777
7.113600 -13.806000 6.254530
7.160400 -13.806000 6.293438
7.207200 -13.806000 6.356441
7.254000 -13.806000 6.374096
7.300800 -13.806000 6.421000
7.347600 -13.806000 6.449833
7.394400 -13.806000 6.479989
7.441200 -13.806000 6.489266
7.488000 -13.806000 6.503880
7.534800 -13.806000 6.559976
7.581600 -13.806000 6.582780
7.628400 -13.806000 6.605405
7.675200 -13.806000 6.621696
7.722000 -13.806000 6.637827
7.768800 -13.806000 6.659604
7.815600 -13.806000 6.697211
7.862400 -13.806000 6.710335
7.909200 -13.806000 6.729242
7.956000 -13.806000 6.748186
8.002800 -13.806000 6.762681
8.049600 -13.806000 6.814011
8.096400 -13.806000 6.839239
8.143200 -13.806000 6.843099
8.190000 -13.806000 6.875365
8.236800 -13.806000 6.949094
8.283600 -13.806000 6.969796
8.330400 -13.806000 6.996497
8.377200 -13.806000 7.010802
8.424000 -13.806000 7.047460
8.470800 -13.806000 7.065806
8.517600 -13.806000 7.081655
8.564400 -13.806000 7.125524
8.611200 -13.806000 7.146644
8.658000 -13.806000 7.175818
8.704800 -13.806000 7.214892
8.751600 -13.806000 7.226423
8.798400 -13.806000 7.268197
8.845200 -13.806000 7.306905
8.892000 -13.806000 7.373062
8.938800 -13.806000 7.393323
8.985600 -13.806000 7.417211
9.032400 -13.806000 7.453992
9.079200 -13.806000 7.509310
9.126000 -13.806000 7.543637
9.172800 -13.806000 7.567210
9.219600 -13.806000 7.608555
9.266400 -13.806000 7.635954
9.313200 -13.806000 7.673222
9.360000 -13.806000 7.724422
9.406800 -13.806000 7.745136
9.453600 -13.806000 7.771297
9.500400 -13.806000 7.797834
9.547200 -13.806000 7.830942
9.594000 -13.806000 7.924923
9.640800 -13.806000 7.965683
9.687600 -13.806000 8.069241
9.734400 -13.806000 8.140627
9.781200 -13.806000 8.186772
9.828000 -13.806000 8.254507
9.874800 -13.806000 8.346502
9.921600 -13.806000 8.364844
9.968400 -13.806000 8.540623
10.015200 -13.806000 8.588966
10.062000 -13.806000 8.648835
10.108800 -13.806000 8.761464
10.155600 -13.806000 8.848318
12.355200 -13.806000 8.014222
12.402000 -13.806000 8.023070
12.448800 -13.806000 8.023070
12.495600 -13.806000 8.014814
12.542400 -13.806000 8.007666
12.589200 -13.806000 8.014814
12.636000 -13.806000 8.006328
12.682800 -13.806000 8.013111
12.729600 -13.806000 8.013111
12.776400 -13.806000 8.019426
12.823200 -13.806000 8.013111
12.870000 -13.806000 8.013111
12.916800 -13.806000 8.013111
12.963600 -13.806000 8.013111
13.010400 -13.806000 8.012629
13.057200 -13.806000 8.000352
13.104000 -13.806000 7.994871
13.150800 -13.806000 8.000079
13.197600 -13.806000 7.994871
13.244400 -13.806000 8.000039
13.291200 -13.806000 8.005558
13.338000 -13.806000 8.009092
13.384800 -13.806000 8.019765
13.431600 -13.806000 8.030142
13.478400 -13.806000 8.032353
13.525200 -13.806000 8.032394
13.572000 -13.806000 8.037558
13.618800 -13.806000 8.045655
13.665600 -13.806000 8.037558
13.712400 -13.806000 8.046441
13.759200 -13.806000 8.051486
13.806000 -13.806000 8.058387
13.852800 -13.806000 8.058387
13.899600 -13.806000 8.063700
13.946400 -13.806000 8.067201
13.993200 -13.806000 8.073888
14.040000 -13.806000 8.073888
14.086800 -13.806000 8.073985
14.133600 -13.806000 8.068122
14.180400 -13.806000 8.065970
14.227200 -13.806000 8.056992
14.274000 -13.806000 8.047564
14.320800 -13.806000 8.015043
15.022800 -13.806000 6.788127
15.069600 -13.806000 6.765324
15.116400 -13.806000 6.758543
15.163200 -13.806000 6.752038
15.210000 -13.806000 6.740570
15.256800 -13.806000 6.740570
15.303600 -13.806000 6.739638
15.350400 -13.806000 6.752038
15.397200 -13.806000 6.761178
15.444000 -13.806000 6.763461
15.490800 -13.806000 6.780244
15.537600 -13.806000 6.780244
15.584400 -13.806000 6.776012
15.631200 -13.806000 6.755399
15.678000 -13.806000 6.734709
15.724800 -13.806000 6.700414
-18.720000 -13.759200 0.000000
-18.673200 -13.759200 0.000000
-18.626400 -13.759200 0.000000
-18.579600 -13.759200 -6.971145
-18.532800 -13.759200 -6.959656
-18.486000 -13.759200 -6.958669
-18.439200 -13.759200 -6.955045
-18.392400 -13.759200 -6.943844
-18.345600 -13.759200 -6.940027
-18.298800 -13.759200 -6.931312
-18.252000 -13.759200 -6.940027
-18.205200 -13.759200 -6.940143
-18.158400 -13.759200 -6.931312
-18.111600 -13.759200 -6.920163
-18.064800 -13.759200 -6.887467
-18.018000 -13.759200 -6.884513
-17.971200 -13.759200 -6.871093
-17.924400 -13.759200 -6.871093
-17.877600 -13.759200 -6.873750
-17.830800 -13.759200 -6.880667
-17.784000 -13.759200 -6.881083
-17.737200 -13.759200 -6.881083
-17.690400 -13.759200 -6.880667
-17.643600 -13.759200 -6.881986
-17.596800 -13.759200 -6.880667
-17.550000 -13.759200 -6.876855
-17.503200 -13.759200 -6.863046
-17.456400 -13.759200 -6.845809
-17.409600 -13.759200 -6.839230
-17.362800 -13.759200 -6.830893
-17.316000 -13.759200 -6.823235
-17.269200 -13.759200 -6.801698
-17.222400 -13.759200 -6.790238
-17.175600 -13.759200 -6.770478
-17.128800 -13.759200 -6.757412
-17.082000 -13.759200 -6.727541
-17.035200 -13.759200 -6.714892
-16.988400 -13.759200 -6.673961
-16.941600 -13.759200 -6.652746
-16.894800 -13.759200 -6.608803
-16.848000 -13.759200 -6.414986
-15.256800 -13.759200 6.829388
-15.210000 -13.759200 6.880561
-15.163200 -13.759200 6.888029
-15.116400 -13.759200 6.905049
-15.069600 -13.759200 6.920769
-15.022800 -13.759200 6.947804
-14.976000 -13.759200 6.968040
-14.929200 -13.759200 6.980536
-14.882400 -13.759200 7.004609
-14.835600 -13.759200 7.009405
-14.788800 -13.759200 7.023226
-14.742000 -13.759200 7.039773
-14.695200 -13.759200 7.050530
-14.648400 -13.759200 7.051059
-14.601600 -13.759200 7.056193
-14.554800 -13.759200 7.057022
-14.508000 -13.759200 7.057199
-14.461200 -13.759200 7.060348
-14.414400 -13.759200 7.060759
-14.367600 -13.759200 7.062581
-14.320800 -13.759200 7.062581
-14.274000 -13.759200 7.069599
-14.227200 -13.759200 7.062581
-14.180400 -13.759200 7.074294
-14.133600 -13.759200 7.085664
-14.086800 -13.759200 7.092509
-14.040000 -13.759200 7.099444
-13.993200 -13.759200 7.099715
-13.946400 -13.759200 7.099444
-13.899600 -13.759200 7.104656
-13.852800 -13.759200 7.104926
-13.806000 -13.759200 7.104926
-13.759200 -13.759200 7.103506
-13.712400 -13.759200 7.096874
-13.665600 -13.759200 7.100328
-13.618800 -13.759200 7.105621
-13.572000 -13.759200 7.103506
-13.525200 -13.759200 7.103506
-13.478400 -13.759200 7.105621
-13.431600 -13.759200 7.113972
-13.384800 -13.759200 7.117017
-13.338000 -13.759200 7.128298
-13.291200 -13.759200 7.206130
-13.244400 -13.759200 7.257857
-13.197600 -13.759200 7.275932
-10.062000 -13.759200 11.903760
-10.015200 -13.759200 11.600219
-9.968400 -13.759200 10.059339
-9.921600 -13.759200 9.816653
-9.874800 -13.759200 9.697447
-9.828000 -13.759200 9.663169
-9.781200 -13.759200 9.533362
-9.734400 -13.759200 9.453383
-9.687600 -13.759200 9.419328
-9.640800 -13.759200 9.396251
-9.594000 -13.759200 9.366238
-9.547200 -13.759200 9.327820
-9.500400 -13.759200 9.253646
-9.453600 -13.759200 9.193431
-9.406800 -13.759200 9.058835
-9.360000 -13.759200 8.998368
-9.313200 -13.759200 8.880332
-9.266400 -13.759200 8.855032
-9.219600 -13.759200 8.838910
-9.172800 -13.759200 8.818143
-9.126000 -13.759200 8.816606
-9.079200 -13.759200 8.790217
-9.032400 -13.759200 8.756205
-8.985600 -13.759200 8.714001
-8.938800 -13.759200 8.642561
-8.892000 -13.759200 8.577371
-8.845200 -13.759200 8.566697
-8.798400 -13.759200 8.519740
-8.751600 -13.759200 8.491068
-8.704800 -13.759200 8.456833
-8.658000 -13.759200 8.407573
-8.611200 -13.759200 8.380887
-8.564400 -13.759200 8.338095
-8.517600 -13.759200 8.324106
-8.470800 -13.759200 8.309152
-8.424000 -13.759200 8.236344
-8.377200 -13.759200 8.221661
-8.330400 -13.759200 8.212079
-8.283600 -13.759200 8.177374
-8.236800 -13.759200 8.161329
-8.190000 -13.759200 8.140723
-8.143200 -13.759200 8.134126
-8.096400 -13.759200 8.086882
-8.049600 -13.759200 8.063045
-8.002800 -13.759200 7.984207
-7.956000 -13.759200 7.952602
-7.909200 -13.759200 7.868777
-7.862400 -13.759200 7.848176
-7.815600 -13.759200 7.820601
-7.768800 -13.759200 7.799777
-7.722000 -13.759200 7.797294
-7.675200 -13.759200 7.796520
-7.628400 -13.759200 7.796520
-7.581600 -13.759200 7.786094
-7.534800 -13.759200 7.770742
-7.488000 -13.759200 7.697877
-7.441200 -13.759200 7.687440
-7.394400 -13.759200 7.655300
-7.347600 -13.759200 7.623011
-7.300800 -13.759200 7.567646
-7.254000 -13.759200 7.544278
-7.207200 -13.759200 7.523264
-7.160400 -13.759200 7.522770
-7.113600 -13.759200 7.501069
-7.066800 -13.759200 7.499665
-7.020000 -13.759200 7.484713
-6.973200 -13.759200 7.484318
-6.926400 -13.759200 7.453336
-6.879600 -13.759200 7.426626
-6.832800 -13.759200 7.400321
-6.786000 -13.759200 7.310536
-6.739200 -13.759200 7.310536
-6.692400 -13.759200 7.282448
-6.645600 -13.759200 7.269328
-6.598800 -13.759200 7.269291
-6.552000 -13.759200 7.261522
-6.505200 -13.759200 7.234177
-6.458400 -13.759200 7.234177
-6.411600 -13.759200 7.223882
-6.364800 -13.759200 7.208456
-6.318000 -13.759200 7.186795
-6.271200 -13.759200 7.169087
-6.224400 -13.759200 7.137703
-6.177600 -13.759200 7.118844
-6.130800 -13.759200 7.097305
-6.084000 -13.759200 7.081946
-6.037200 -13.759200 7.061425
-5.990400 -13.759200 7.020661
-5.943600 -13.759200 7.008849
-5.896800 -13.759200 6.988290
-5.850000 -13.759200 6.978356
-5.803200 -13.759200 6.970513
-5.756400 -13.759200 6.970513
-5.709600 -13.759200 6.951573
-5.662800 -13.759200 6.951573
-5.616000 -13.759200 6.939741
-5.569200 -13.759200 6.897445
-5.522400 -13.759200 6.849060
-5.475600 -13.759200 6.847676
-5.428800 -13.759200 6.843208
-5.382000 -13.759200 6.815481
-5.335200 -13.759200 6.796504
-5.288400 -13.759200 6.793616
-5.241600 -13.759200 6.782470
-5.194800 -13.759200 6.765864
-5.148000 -13.759200 6.742117
-5.101200 -13.759200 6.736276
-5.054400 -13.759200 6.721280
-5.007600 -13.759200 6.711925
-4.960800 -13.759200 6.700734
-4.914000 -13.759200 6.669636
-4.867200 -13.759200 6.651278
-4.820400 -13.759200 6.650037
-4.773600 -13.759200 6.642890
-4.726800 -13.759200 6.628770
-4.680000 -13.759200 6.608859
-4.633200 -13.759200 6.603728
-4.586400 -13.759200 6.583752
-4.539600 -13.759200 6.563390
-4.492800 -13.759200 6.530307
-4.446000 -13.759200 6.492195
-4.399200 -13.759200 6.474755
-4.352400 -13.759200 6.456300
-4.305600 -13.759200 6.450819
-4.258800 -13.759200 6.439408
-4.212000 -13.759200 6.413024
-4.165200 -13.759200 6.376936
-4.118400 -13.759200 6.362417
-4.071600 -13.759200 6.347221
-4.024800 -13.759200 6.305383
-3.978000 -13.759200 6.305383
-3.931200 -13.759200 6.288952
-3.884400 -13.759200 6.271609
-3.837600 -13.759200 6.255146
-3.790800 -13.759200 6.242263
-3.744000 -13.759200 6.240231
-3.697200 -13.759200 6.233307
-3.650400 -13.759200 6.212675
-3.603600 -13.759200 6.190602
-3.556800 -13.759200 6.166520
-3.510000 -13.759200 6.155400
-3.463200 -13.759200 6.127758
-3.416400 -13.759200 6.108162
-3.369600 -13.759200 6.098765
-3.322800 -13.759200 6.096125
-3.276000 -13.759200 6.071811
-3.229200 -13.759200 6.055201
-3.182400 -13.759200 6.051226
-3.135600 -13.759200 6.037936
-3.088800 -13.759200 6.017802
-3.042000 -13.759200 5.995488
-2.995200 -13.759200 5.985321
-2.948400 -13.759200 5.974146
-2.901600 -13.759200 5.945787
-2.854800 -13.759200 5.924114
-2.808000 -13.759200 5.921676
-2.761200 -13.759200 5.913692
-2.714400 -13.759200 5.881715
-2.667600 -13.759200 5.865563
-2.620800 -13.759200 5.853278
-2.574000 -13.759200 5.845555
-2.527200 -13.759200 5.824097
-2.480400 -13.759200 5.799154
-2.433600 -13.759200 5.790190
-2.386800 -13.759200 5.780213
-2.340000 -13.759200 5.777997
-2.293200 -13.759200 5.758976
-2.246400 -13.759200 5.734784
-2.199600 -13.759200 5.726010
-2.152800 -13.759200 5.726010
-2.106000 -13.759200 5.723793
-2.059200 -13.759200 5.715245
-2.012400 -13.759200 5.678334
-1.965600 -13.759200 5.659605
-1.918800 -13.759200 5.654352
-1.872000 -13.759200 5.626921
-1.825200 -13.759200 5.611787
-1.778400 -13.759200 5.611469
-1.731600 -13.759200 5.599036
-1.684800 -13.759200 5.586457
-1.638000 -13.759200 5.559507
-1.591200 -13.759200 5.547495
-1.544400 -13.759200 5.526177
-1.497600 -13.759200 5.526177
-1.450800 -13.759200 5.525648
-1.404000 -13.759200 5.518774
-1.357200 -13.759200 5.510486
-1.310400 -13.759200 5.517148
-1.263600 -13.759200 5.499439
-1.216800 -13.759200 5.490332
-1.170000 -13.759200 5.466200
-1.123200 -13.759200 5.462366
-1.076400 -13.759200 5.453239
-1.029600 -13.759200 5.450757
-0.982800 -13.759200 5.417849
-0.936000 -13.759200 5.397648
-0.889200 -13.759200 5.359610
-0.842400 -13.759200 5.349819
-0.795600 -13.759200 5.335635
-0.748800 -13.759200 5.326533
-0.702000 -13.759200 5.326533
-0.655200 -13.759200 5.330087
-0.608400 -13.759200 5.326533
-0.561600 -13.759200 5.330087
-0.514800 -13.759200 5.330087
-0.468000 -13.759200 5.337599
-0.421200 -13.759200 5.328263
-0.374400 -13.759200 5.315665
-0.327600 -13.759200 5.312466
-0.280800 -13.759200 5.296956
-0.234000 -13.759200 5.279886
-0.187200 -13.759200 5.274005
-0.140400 -13.759200 5.275823
-0.093600 -13.759200 5.291870
-0.046800 -13.759200 5.291870
0.000000 -13.759200 5.275823
0.046800 -13.759200 5.275823
0.093600 -13.759200 5.271963
0.140400 -13.759200 5.269170
0.187200 -13.759200 5.241080
0.234000 -13.759200 5.217942
0.280800 -13.759200 5.215160
0.327600 -13.759200 5.196398
0.374400 -13.759200 5.188819
0.421200 -13.759200 5.178838
0.468000 -13.759200 5.168530
0.514800 -13.759200 5.164518
0.561600 -13.759200 5.168530
0.608400 -13.759200 5.161465
0.655200 -13.759200 5.161465
0.702000 -13.759200 5.158399
0.748800 -13.759200 5.160440
0.795600 -13.759200 5.160440
0.842400 -13.759200 5.158399
0.889200 -13.759200 5.160440
0.936000 -13.759200 5.160440
0.982800 -13.759200 5.145768
1.029600 -13.759200 5.126940
1.076400 -13.759200 5.121677
1.123200 -13.759200 5.126940
1.170000 -13.759200 5.117366
1.216800 -13.759200 5.115487
1.263600 -13.759200 5.115487
1.310400 -13.759200 5.117366
1.357200 -13.759200 5.127068
1.404000 -13.759200 5.145899
1.450800 -13.759200 5.127068
1.497600 -13.759200 5.114833
1.544400 -13.759200 5.099371
1.591200 -13.759200 5.099371
1.638000 -13.759200 5.099371
1.684800 -13.759200 5.089926
1.731600 -13.759200 5.089396
1.778400 -13.759200 5.085396
1.825200 -13.759200 5.083425
1.872000 -13.759200 5.104859
1.918800 -13.759200 5.123762
1.965600 -13.759200 5.118546
2.012400 -13.759200 5.118546
2.059200 -13.759200 5.123911
2.106000 -13.759200 5.123911
2.152800 -13.759200 5.122313
2.199600 -13.759200 5.116520
2.246400 -13.759200 5.106319
2.293200 -13.759200 5.106319
2.340000 -13.759200 5.106319
2.386800 -13.759200 5.108264
2.433600 -13.759200 5.112977
2.480400 -13.759200 5.118234
2.527200 -13.759200 5.118234
2.574000 -13.759200 5.116626
2.620800 -13.759200 5.135558
2.667600 -13.759200 5.140042
2.714400 -13.759200 5.130945
2.761200 -13.759200 5.135558
2.808000 -13.759200 5.151625
2.854800 -13.759200 5.159994
2.901600 -13.759200 5.175661
2.948400 -13.759200 5.190911
2.995200 -13.759200 5.219246
3.042000 -13.759200 5.219246
3.088800 -13.759200 5.221381
3.135600 -13.759200 5.214883
3.182400 -13.759200 5.214438
3.229200 -13.759200 5.221425
3.276000 -13.759200 5.221381
3.322800 -13.759200 5.221381
3.369600 -13.759200 5.223560
3.416400 -13.759200 5.235117
3.463200 -13.759200 5.250055
3.510000 -13.759200 5.258396
3.556800 -13.759200 5.246419
3.603600 -13.759200 5.249263
3.650400 -13.759200 5.249263
3.697200 -13.759200 5.250055
3.744000 -13.759200 5.258396
3.790800 -13.759200 5.245662
3.837600 -13.759200 5.258687
3.884400 -13.759200 5.271238
3.931200 -13.759200 5.275028
3.978000 -13.759200 5.275028
4.024800 -13.759200 5.275299
4.071600 -13.759200 5.283344
4.118400 -13.759200 5.297444
4.165200 -13.759200 5.296275
4.212000 -13.759200 5.294448
4.258800 -13.759200 5.304480
4.305600 -13.759200 5.330030
4.352400 -13.759200 5.347783
4.399200 -13.759200 5.371612
4.446000 -13.759200 5.379197
4.492800 -13.759200 5.403683
4.539600 -13.759200 5.427310
4.586400 -13.759200 5.429442
4.633200 -13.759200 5.439570
4.680000 -13.759200 5.467293
4.726800 -13.759200 5.496617
4.773600 -13.759200 5.496617
4.820400 -13.759200 5.501550
4.867200 -13.759200 5.510392
4.914000 -13.759200 5.525209
4.960800 -13.759200 5.544981
5.007600 -13.759200 5.544981
5.054400 -13.759200 5.552066
5.101200 -13.759200 5.552644
5.148000 -13.759200 5.561137
5.194800 -13.759200 5.596230
5.241600 -13.759200 5.617962
5.288400 -13.759200 5.625092
5.335200 -13.759200 5.643935
5.382000 -13.759200 5.620834
5.428800 -13.759200 5.625092
5.475600 -13.759200 5.642429
5.522400 -13.759200 5.647578
5.569200 -13.759200 5.647578
5.616000 -13.759200 5.662269
5.662800 -13.759200 5.677010
5.709600 -13.759200 5.735924
5.756400 -13.759200 5.760323
5.803200 -13.759200 5.763049
5.850000 -13.759200 5.799447
5.896800 -13.759200 5.817913
5.943600 -13.759200 5.836280
5.990400 -13.759200 5.843029
6.037200 -13.759200 5.864129
6.084000 -13.759200 5.860793
6.130800 -13.759200 5.872896
6.177600 -13.759200 5.900782
6.224400 -13.759200 5.907333
6.271200 -13.759200 5.928460
6.318000 -13.759200 5.954381
6.364800 -13.759200 5.997367
6.411600 -13.759200 6.028732
6.458400 -13.759200 6.066624
6.505200 -13.759200 6.082512
6.552000 -13.759200 6.088089
6.598800 -13.759200 6.090973
6.645600 -13.759200 6.095727
6.692400 -13.759200 6.106777
6.739200 -13.759200 6.117161
6.786000 -13.759200 6.117161
6.832800 -13.759200 6.135229
6.879600 -13.759200 6.146713
6.926400 -13.759200 6.166558
6.973200 -13.759200 6.179967
7.020000 -13.759200 6.202879
7.066800 -13.759200 6.235669
7.113600 -13.759200 6.254155
7.160400 -13.759200 6.287183
7.207200 -13.759200 6.331216
7.254000 -13.759200 6.370924
7.300800 -13.759200 6.416103
7.347600 -13.759200 6.441035
7.394400 -13.759200 6.457690
7.441200 -13.759200 6.483274
7.488000 -13.759200 6.503880
7.534800 -13.759200 6.559976
7.581600 -13.759200 6.562508
7.628400 -13.759200 6.596264
7.675200 -13.759200 6.596478
7.722000 -13.759200 6.614087
7.768800 -13.759200 6.650337
7.815600 -13.759200 6.684741
7.862400 -13.759200 6.697211
7.909200 -13.759200 6.735647
7.956000 -13.759200 6.762681
8.002800 -13.759200 6.773501
8.049600 -13.759200 6.834493
8.096400 -13.759200 6.845111
8.143200 -13.759200 6.867627
8.190000 -13.759200 6.876212
8.236800 -13.759200 6.903020
8.283600 -13.759200 6.960657
8.330400 -13.759200 6.979899
8.377200 -13.759200 7.000501
8.424000 -13.759200 7.010802
8.470800 -13.759200 7.047460
8.517600 -13.759200 7.074856
8.564400 -13.759200 7.092857
8.611200 -13.759200 7.125642
8.658000 -13.759200 7.151440
8.704800 -13.759200 7.183698
8.751600 -13.759200 7.215216
8.798400 -13.759200 7.249509
8.845200 -13.759200 7.283164
8.892000 -13.759200 7.365345
8.938800 -13.759200 7.375735
8.985600 -13.759200 7.412509
9.032400 -13.759200 7.453224
9.079200 -13.759200 7.487674
9.126000 -13.759200 7.540400
9.172800 -13.759200 7.559055
9.219600 -13.759200 7.606461
9.266400 -13.759200 7.617626
9.313200 -13.759200 7.665512
9.360000 -13.759200 7.741744
9.406800 -13.759200 7.762437
9.453600 -13.759200 7.782353
9.500400 -13.759200 7.792989
9.547200 -13.759200 7.828613
9.594000 -13.759200 7.902279
9.640800 -13.759200 8.031875
9.687600 -13.759200 8.084281
9.734400 -13.759200 8.159646
9.781200 -13.759200 8.192523
9.828000 -13.759200 8.241471
9.874800 -13.759200 8.304698
9.921600 -13.759200 8.360175
9.968400 -13.759200 8.510905
10.015200 -13.759200 8.589262
10.062000 -13.759200 8.648835
10.108800 -13.759200 8.702960
10.155600 -13.759200 8.788628
12.402000 -13.759200 8.026024
12.448800 -13.759200 8.023087
12.495600 -13.759200 8.022669
12.542400 -13.759200 8.007666
12.589200 -13.759200 8.023087
12.636000 -13.759200 8.014814
12.682800 -13.759200 8.022669
12.729600 -13.759200 8.014814
12.776400 -13.759200 8.020724
12.823200 -13.759200 8.019426
12.870000 -13.759200 8.019426
12.916800 -13.759200 8.017118
12.963600 -13.759200 8.019426
13.010400 -13.759200 8.020724
13.057200 -13.759200 8.019426
13.104000 -13.759200 8.017118
13.150800 -13.759200 8.012876
13.197600 -13.759200 8.011988
13.244400 -13.759200 8.011988
13.291200 -13.759200 8.011988
13.338000 -13.759200 8.011988
13.384800 -13.759200 8.030911
13.431600 -13.759200 8.032394
13.478400 -13.759200 8.032715
13.525200 -13.759200 8.032715
13.572000 -13.759200 8.044468
13.618800 -13.759200 8.049728
13.665600 -13.759200 8.045655
13.712400 -13.759200 8.062477
13.759200 -13.759200 8.063675
13.806000 -13.759200 8.066434
13.852800 -13.759200 8.063675
13.899600 -13.759200 8.063700
13.946400 -13.759200 8.067201
13.993200 -13.759200 8.068896
14.040000 -13.759200 8.083257
14.086800 -13.759200 8.077049
14.133600 -13.759200 8.068122
14.180400 -13.759200 8.067107
14.227200 -13.759200 8.063371
14.274000 -13.759200 8.055118
14.320800 -13.759200 8.046632
14.367600 -13.759200 7.987599
15.069600 -13.759200 6.780729
15.116400 -13.759200 6.763950
15.163200 -13.759200 6.758413
15.210000 -13.759200 6.752038
15.256800 -13.759200 6.749987
15.303600 -13.759200 6.740570
15.350400 -13.759200 6.752038
15.397200 -13.759200 6.758964
15.490800 -13.759200 6.780244
15.537600 -13.759200 6.780244
15.584400 -13.759200 6.780244
15.631200 -13.759200 6.762771
15.678000 -13.759200 6.753018
15.724800 -13.759200 6.724012
16.520400 -13.759200 2.158754
16.614000 -13.759200 1.774659
16.660800 -13.759200 1.400610
-18.720000 -13.712400 0.000000
-18.673200 -13.712400 0.000000
-18.626400 -13.712400 0.000000
-18.579600 -13.712400 -6.961177
-18.532800 -13.712400 -6.955045
-18.486000 -13.712400 -6.958669
-18.439200 -13.712400 -6.955957
-18.392400 -13.712400 -6.950889
-18.345600 -13.712400 -6.943844
-18.298800 -13.712400 -6.941215
-18.252000 -13.712400 -6.941215
-18.205200 -13.712400 -6.941215
-18.158400 -13.712400 -6.931312
-18.111600 -13.712400 -6.931312
-18.064800 -13.712400 -6.914138
-18.018000 -13.712400 -6.892139
-17.971200 -13.712400 -6.881083
-17.924400 -13.712400 -6.871559
-17.877600 -13.712400 -6.873750
-17.830800 -13.712400 -6.873750
-17.784000 -13.712400 -6.873750
-17.737200 -13.712400 -6.872230
-17.690400 -13.712400 -6.861382
-17.643600 -13.712400 -6.860003
-17.596800 -13.712400 -6.872230
-17.550000 -13.712400 -6.860003
-17.503200 -13.712400 -6.852925
-17.456400 -13.712400 -6.839230
-17.409600 -13.712400 -6.833985
-17.362800 -13.712400 -6.829394
-17.316000 -13.712400 -6.807577
-17.269200 -13.712400 -6.787511
-17.222400 -13.712400 -6.770478
-17.175600 -13.712400 -6.764971
-17.128800 -13.712400 -6.748915
-17.082000 -13.712400 -6.727541
-17.035200 -13.712400 -6.714892
-16.988400 -13.712400 -6.656435
-16.941600 -13.712400 -6.645675
-16.894800 -13.712400 -6.513070
-15.303600 -13.712400 6.829388
-15.256800 -13.712400 6.886265
-15.210000 -13.712400 6.892358
-15.163200 -13.712400 6.905092
-15.116400 -13.712400 6.920769
-15.069600 -13.712400 6.950614
-15.022800 -13.712400 6.967256
-14.976000 -13.712400 6.980536
-14.929200 -13.712400 7.003676
-14.882400 -13.712400 7.009405
-14.835600 -13.712400 7.023226
-14.788800 -13.712400 7.036027
-14.742000 -13.712400 7.047391
-14.695200 -13.712400 7.050805
-14.648400 -13.712400 7.057022
-14.601600 -13.712400 7.060206
-14.554800 -13.712400 7.060348
-14.508000 -13.712400 7.060759
-14.461200 -13.712400 7.064507
-14.414400 -13.712400 7.068976
-14.367600 -13.712400 7.069599
-14.320800 -13.712400 7.069599
-14.274000 -13.712400 7.071052
-14.227200 -13.712400 7.071052
-14.180400 -13.712400 7.081241
-14.133600 -13.712400 7.086909
-14.086800 -13.712400 7.092509
-14.040000 -13.712400 7.096731
-13.993200 -13.712400 7.099444
-13.946400 -13.712400 7.096874
-13.899600 -13.712400 7.104926
-13.852800 -13.712400 7.104926
-13.806000 -13.712400 7.100328
-13.759200 -13.712400 7.096874
-13.712400 -13.712400 7.096252
-13.665600 -13.712400 7.096252
-13.618800 -13.712400 7.103506
-13.572000 -13.712400 7.103506
-13.525200 -13.712400 7.105621
-13.478400 -13.712400 7.113764
-13.431600 -13.712400 7.121566
-13.384800 -13.712400 7.128429
-13.338000 -13.712400 7.180666
-13.291200 -13.712400 7.238583
-13.244400 -13.712400 7.275932
-10.062000 -13.712400 12.085554
-10.015200 -13.712400 11.686661
-9.968400 -13.712400 10.059339
-9.921600 -13.712400 9.808129
-9.874800 -13.712400 9.695304
-9.828000 -13.712400 9.556085
-9.781200 -13.712400 9.459025
-9.734400 -13.712400 9.445252
-9.687600 -13.712400 9.409749
-9.640800 -13.712400 9.373285
-9.594000 -13.712400 9.358816
-9.547200 -13.712400 9.327820
-9.500400 -13.712400 9.277703
-9.453600 -13.712400 9.169180
-9.406800 -13.712400 9.056217
-9.360000 -13.712400 8.984807
-9.313200 -13.712400 8.901977
-9.266400 -13.712400 8.870658
-9.219600 -13.712400 8.825382
-9.172800 -13.712400 8.817890
-9.126000 -13.712400 8.816606
-9.079200 -13.712400 8.790217
-9.032400 -13.712400 8.756205
-8.985600 -13.712400 8.714001
-8.938800 -13.712400 8.642561
-8.892000 -13.712400 8.584332
-8.845200 -13.712400 8.568810
-8.798400 -13.712400 8.519740
-8.751600 -13.712400 8.488227
-8.704800 -13.712400 8.435961
-8.658000 -13.712400 8.399955
-8.611200 -13.712400 8.373503
-8.564400 -13.712400 8.343245
-8.517600 -13.712400 8.320578
-8.470800 -13.712400 8.311021
-8.424000 -13.712400 8.251297
-8.377200 -13.712400 8.221661
-8.330400 -13.712400 8.211329
-8.283600 -13.712400 8.172024
-8.236800 -13.712400 8.153990
-8.190000 -13.712400 8.114717
-8.143200 -13.712400 8.093510
-8.096400 -13.712400 8.064629
-8.049600 -13.712400 8.037322
-8.002800 -13.712400 7.970859
-7.956000 -13.712400 7.935088
-7.909200 -13.712400 7.864928
-7.862400 -13.712400 7.829809
-7.815600 -13.712400 7.813193
-7.768800 -13.712400 7.799777
-7.722000 -13.712400 7.796520
-7.675200 -13.712400 7.796520
-7.628400 -13.712400 7.794451
-7.581600 -13.712400 7.773309
-7.534800 -13.712400 7.770742
-7.488000 -13.712400 7.692120
-7.441200 -13.712400 7.655300
-7.394400 -13.712400 7.631501
-7.347600 -13.712400 7.603653
-7.300800 -13.712400 7.551468
-7.254000 -13.712400 7.541320
-7.207200 -13.712400 7.525610
-7.160400 -13.712400 7.525610
-7.113600 -13.712400 7.507279
-7.066800 -13.712400 7.501069
-7.020000 -13.712400 7.491988
-6.973200 -13.712400 7.489763
-6.926400 -13.712400 7.458296
-6.879600 -13.712400 7.426626
-6.832800 -13.712400 7.380818
-6.786000 -13.712400 7.305916
-6.739200 -13.712400 7.286360
-6.692400 -13.712400 7.264842
-6.645600 -13.712400 7.263807
-6.598800 -13.712400 7.261805
-6.552000 -13.712400 7.247800
-6.505200 -13.712400 7.226199
-6.458400 -13.712400 7.214881
-6.411600 -13.712400 7.208456
-6.364800 -13.712400 7.189854
-6.318000 -13.712400 7.173864
-6.271200 -13.712400 7.155618
-6.224400 -13.712400 7.110239
-6.177600 -13.712400 7.100043
-6.130800 -13.712400 7.088901
-6.084000 -13.712400 7.081092
-6.037200 -13.712400 7.054671
-5.990400 -13.712400 7.010986
-5.943600 -13.712400 6.987480
-5.896800 -13.712400 6.953981
-5.850000 -13.712400 6.952040
-5.803200 -13.712400 6.952040
-5.756400 -13.712400 6.952040
-5.709600 -13.712400 6.947968
-5.662800 -13.712400 6.947968
-5.616000 -13.712400 6.937051
-5.569200 -13.712400 6.915499
-5.522400 -13.712400 6.853297
-5.475600 -13.712400 6.847676
-5.428800 -13.712400 6.843208
-5.382000 -13.712400 6.815481
-5.335200 -13.712400 6.796504
-5.288400 -13.712400 6.782470
-5.241600 -13.712400 6.781020
-5.194800 -13.712400 6.765864
-5.148000 -13.712400 6.744689
-5.101200 -13.712400 6.742117
-5.054400 -13.712400 6.721280
-5.007600 -13.712400 6.711925
-4.960800 -13.712400 6.683302
-4.914000 -13.712400 6.667943
-4.867200 -13.712400 6.650037
-4.820400 -13.712400 6.642890
-4.773600 -13.712400 6.628770
-4.726800 -13.712400 6.621216
-4.680000 -13.712400 6.603728
-4.633200 -13.712400 6.603512
-4.586400 -13.712400 6.573927
-4.539600 -13.712400 6.546504
-4.492800 -13.712400 6.535957
-4.446000 -13.712400 6.501128
-4.399200 -13.712400 6.473893
-4.352400 -13.712400 6.453140
-4.305600 -13.712400 6.444029
-4.258800 -13.712400 6.429547
-4.212000 -13.712400 6.411824
-4.165200 -13.712400 6.366822
-4.118400 -13.712400 6.353916
-4.071600 -13.712400 6.310724
-4.024800 -13.712400 6.303576
-3.978000 -13.712400 6.300252
-3.931200 -13.712400 6.271609
-3.884400 -13.712400 6.252335
-3.837600 -13.712400 6.242263
-3.790800 -13.712400 6.237000
-3.744000 -13.712400 6.211553
-3.697200 -13.712400 6.199172
-3.650400 -13.712400 6.190602
-3.603600 -13.712400 6.187292
-3.556800 -13.712400 6.165915
-3.510000 -13.712400 6.157274
-3.463200 -13.712400 6.138209
-3.416400 -13.712400 6.110252
-3.369600 -13.712400 6.102997
-3.322800 -13.712400 6.096959
-3.276000 -13.712400 6.070641
-3.229200 -13.712400 6.044683
-3.182400 -13.712400 6.044136
-3.135600 -13.712400 6.029487
-3.088800 -13.712400 6.017802
-3.042000 -13.712400 6.005334
-2.995200 -13.712400 5.987350
-2.948400 -13.712400 5.978809
-2.901600 -13.712400 5.958643
-2.854800 -13.712400 5.924114
-2.808000 -13.712400 5.921119
-2.761200 -13.712400 5.913692
-2.714400 -13.712400 5.883957
-2.667600 -13.712400 5.882836
-2.620800 -13.712400 5.856577
-2.574000 -13.712400 5.853278
-2.527200 -13.712400 5.845555
-2.480400 -13.712400 5.824097
-2.433600 -13.712400 5.799154
-2.386800 -13.712400 5.783959
-2.340000 -13.712400 5.777997
-2.293200 -13.712400 5.758976
-2.246400 -13.712400 5.726010
-2.199600 -13.712400 5.718916
-2.152800 -13.712400 5.716725
-2.106000 -13.712400 5.714471
-2.059200 -13.712400 5.677034
-2.012400 -13.712400 5.659293
-1.965600 -13.712400 5.655398
-1.918800 -13.712400 5.654051
-1.872000 -13.712400 5.617611
-1.825200 -13.712400 5.609451
-1.778400 -13.712400 5.609451
-1.731600 -13.712400 5.599036
-1.684800 -13.712400 5.587856
-1.638000 -13.712400 5.559507
-1.591200 -13.712400 5.547495
-1.544400 -13.712400 5.523015
-1.497600 -13.712400 5.523015
-1.450800 -13.712400 5.518774
-1.404000 -13.712400 5.499439
-1.357200 -13.712400 5.499439
-1.310400 -13.712400 5.500251
-1.263600 -13.712400 5.499439
-1.216800 -13.712400 5.492937
-1.170000 -13.712400 5.463060
-1.123200 -13.712400 5.462366
-1.076400 -13.712400 5.453239
-1.029600 -13.712400 5.438627
-0.982800 -13.712400 5.419106
-0.936000 -13.712400 5.409576
-0.889200 -13.712400 5.363460
-0.842400 -13.712400 5.356162
-0.795600 -13.712400 5.335759
-0.748800 -13.712400 5.330087
-0.702000 -13.712400 5.330087
-0.655200 -13.712400 5.334226
-0.608400 -13.712400 5.321750
-0.561600 -13.712400 5.321750
-0.514800 -13.712400 5.319438
-0.468000 -13.712400 5.334226
-0.421200 -13.712400 5.316754
-0.374400 -13.712400 5.302189
-0.327600 -13.712400 5.296956
-0.280800 -13.712400 5.270821
-0.234000 -13.712400 5.257438
-0.187200 -13.712400 5.257438
-0.140400 -13.712400 5.265686
-0.093600 -13.712400 5.275823
-0.046800 -13.712400 5.276955
0.000000 -13.712400 5.274005
0.046800 -13.712400 5.275823
0.093600 -13.712400 5.272428
0.140400 -13.712400 5.269496
0.187200 -13.712400 5.241080
0.234000 -13.712400 5.223611
0.280800 -13.712400 5.213904
0.327600 -13.712400 5.193768
0.374400 -13.712400 5.175685
0.421200 -13.712400 5.168847
0.468000 -13.712400 5.164087
0.514800 -13.712400 5.147597
0.561600 -13.712400 5.143309
0.608400 -13.712400 5.135390
0.655200 -13.712400 5.147597
0.702000 -13.712400 5.144451
0.748800 -13.712400 5.150638
0.795600 -13.712400 5.150706
0.842400 -13.712400 5.150638
0.889200 -13.712400 5.150706
0.936000 -13.712400 5.150706
0.982800 -13.712400 5.119264
1.029600 -13.712400 5.115487
1.076400 -13.712400 5.111954
1.123200 -13.712400 5.112657
1.170000 -13.712400 5.111116
1.216800 -13.712400 5.111116
1.263600 -13.712400 5.111116
1.310400 -13.712400 5.111116
1.357200 -13.712400 5.112562
1.404000 -13.712400 5.127068
1.450800 -13.712400 5.112516
1.497600 -13.712400 5.112280
1.544400 -13.712400 5.095863
1.591200 -13.712400 5.104859
1.638000 -13.712400 5.114833
1.684800 -13.712400 5.099371
1.731600 -13.712400 5.095749
1.778400 -13.712400 5.095749
1.825200 -13.712400 5.095749
1.872000 -13.712400 5.123762
1.918800 -13.712400 5.124611
1.965600 -13.712400 5.118546
2.012400 -13.712400 5.108840
2.059200 -13.712400 5.122313
2.106000 -13.712400 5.123762
2.152800 -13.712400 5.118799
2.199600 -13.712400 5.116520
2.246400 -13.712400 5.107694
2.293200 -13.712400 5.106319
2.340000 -13.712400 5.104784
2.386800 -13.712400 5.104784
2.433600 -13.712400 5.095863
2.480400 -13.712400 5.095863
2.527200 -13.712400 5.098667
2.574000 -13.712400 5.089582
2.620800 -13.712400 5.098667
2.667600 -13.712400 5.108096
2.714400 -13.712400 5.108096
2.761200 -13.712400 5.126634
2.808000 -13.712400 5.135558
2.854800 -13.712400 5.151625
2.901600 -13.712400 5.169015
2.948400 -13.712400 5.190911
2.995200 -13.712400 5.221425
3.042000 -13.712400 5.221843
3.088800 -13.712400 5.221425
3.135600 -13.712400 5.220583
3.182400 -13.712400 5.216213
3.229200 -13.712400 5.221381
3.276000 -13.712400 5.216213
3.322800 -13.712400 5.214883
3.369600 -13.712400 5.220583
3.416400 -13.712400 5.222795
3.463200 -13.712400 5.244344
3.510000 -13.712400 5.246610
3.556800 -13.712400 5.244344
3.603600 -13.712400 5.246610
3.650400 -13.712400 5.246610
3.697200 -13.712400 5.246610
3.744000 -13.712400 5.249263
3.790800 -13.712400 5.245662
3.837600 -13.712400 5.258687
3.884400 -13.712400 5.273412
3.931200 -13.712400 5.273412
3.978000 -13.712400 5.275028
4.024800 -13.712400 5.282041
4.071600 -13.712400 5.283595
4.118400 -13.712400 5.300379
4.165200 -13.712400 5.297280
4.212000 -13.712400 5.297280
4.258800 -13.712400 5.314354
4.305600 -13.712400 5.343141
4.352400 -13.712400 5.347783
4.399200 -13.712400 5.357174
4.446000 -13.712400 5.370401
4.492800 -13.712400 5.377752
4.539600 -13.712400 5.386349
4.586400 -13.712400 5.416386
4.633200 -13.712400 5.426702
4.680000 -13.712400 5.443035
4.726800 -13.712400 5.492247
4.773600 -13.712400 5.492247
4.820400 -13.712400 5.496617
4.867200 -13.712400 5.501550
4.914000 -13.712400 5.521047
4.960800 -13.712400 5.532275
5.007600 -13.712400 5.532275
5.054400 -13.712400 5.545555
5.101200 -13.712400 5.549828
5.148000 -13.712400 5.552644
5.194800 -13.712400 5.588964
5.241600 -13.712400 5.598121
5.288400 -13.712400 5.613150
5.335200 -13.712400 5.633312
5.382000 -13.712400 5.619195
5.428800 -13.712400 5.619195
5.475600 -13.712400 5.620834
5.522400 -13.712400 5.619195
5.569200 -13.712400 5.635778
5.616000 -13.712400 5.642429
5.662800 -13.712400 5.653523
5.709600 -13.712400 5.715805
5.756400 -13.712400 5.735924
5.803200 -13.712400 5.751135
5.850000 -13.712400 5.755604
5.896800 -13.712400 5.755604
5.943600 -13.712400 5.815063
5.990400 -13.712400 5.829418
6.037200 -13.712400 5.843029
6.084000 -13.712400 5.860067
6.130800 -13.712400 5.871653
6.177600 -13.712400 5.895314
6.224400 -13.712400 5.895314
6.271200 -13.712400 5.908709
6.318000 -13.712400 5.928460
6.364800 -13.712400 5.957430
6.411600 -13.712400 5.997367
6.458400 -13.712400 6.039016
6.505200 -13.712400 6.051533
6.552000 -13.712400 6.082512
6.598800 -13.712400 6.086770
6.645600 -13.712400 6.086770
6.692400 -13.712400 6.089718
6.739200 -13.712400 6.100132
6.786000 -13.712400 6.101147
6.832800 -13.712400 6.120856
6.879600 -13.712400 6.139172
6.926400 -13.712400 6.147929
6.973200 -13.712400 6.177575
7.020000 -13.712400 6.190303
7.066800 -13.712400 6.221048
7.113600 -13.712400 6.249703
7.160400 -13.712400 6.280181
7.207200 -13.712400 6.294000
7.254000 -13.712400 6.351913
7.300800 -13.712400 6.393833
7.347600 -13.712400 6.421000
7.394400 -13.712400 6.450723
7.441200 -13.712400 6.473313
7.488000 -13.712400 6.492210
7.534800 -13.712400 6.521191
7.581600 -13.712400 6.559976
7.628400 -13.712400 6.596264
7.675200 -13.712400 6.596478
7.722000 -13.712400 6.614087
7.768800 -13.712400 6.635562
7.815600 -13.712400 6.662703
7.862400 -13.712400 6.697211
7.909200 -13.712400 6.735647
7.956000 -13.712400 6.756175
8.002800 -13.712400 6.799949
8.049600 -13.712400 6.845111
8.096400 -13.712400 6.867627
8.143200 -13.712400 6.876212
8.190000 -13.712400 6.890503
8.236800 -13.712400 6.917950
8.283600 -13.712400 6.951032
8.330400 -13.712400 6.979899
8.377200 -13.712400 6.998001
8.424000 -13.712400 7.003212
8.470800 -13.712400 7.031741
8.517600 -13.712400 7.035918
8.564400 -13.712400 7.083161
8.611200 -13.712400 7.125642
8.658000 -13.712400 7.151049
8.704800 -13.712400 7.175818
8.751600 -13.712400 7.215216
8.798400 -13.712400 7.266244
8.845200 -13.712400 7.283164
8.892000 -13.712400 7.310055
8.938800 -13.712400 7.373062
8.985600 -13.712400 7.404484
9.032400 -13.712400 7.452553
9.079200 -13.712400 7.481367
9.126000 -13.712400 7.534599
9.172800 -13.712400 7.549640
9.219600 -13.712400 7.584077
9.266400 -13.712400 7.616617
9.313200 -13.712400 7.656552
9.360000 -13.712400 7.685714
9.406800 -13.712400 7.756638
9.453600 -13.712400 7.781369
9.500400 -13.712400 7.792989
9.547200 -13.712400 7.830942
9.594000 -13.712400 7.894589
9.640800 -13.712400 7.961953
9.687600 -13.712400 8.077312
9.734400 -13.712400 8.154852
9.781200 -13.712400 8.195924
9.828000 -13.712400 8.254507
9.874800 -13.712400 8.310787
9.921600 -13.712400 8.355400
9.968400 -13.712400 8.510905
10.015200 -13.712400 8.589262
10.062000 -13.712400 8.658999
10.108800 -13.712400 8.692930
10.155600 -13.712400 8.695440
10.202400 -13.712400 8.696722
12.495600 -13.712400 8.014814
12.542400 -13.712400 8.014222
12.589200 -13.712400 8.030573
12.636000 -13.712400 8.023087
12.682800 -13.712400 8.023087
12.729600 -13.712400 8.020724
12.776400 -13.712400 8.022669
12.823200 -13.712400 8.029181
12.870000 -13.712400 8.020740
12.916800 -13.712400 8.020740
12.963600 -13.712400 8.026361
13.010400 -13.712400 8.029761
13.057200 -13.712400 8.029761
13.104000 -13.712400 8.020592
13.150800 -13.712400 8.017118
13.197600 -13.712400 8.019111
13.244400 -13.712400 8.019111
13.291200 -13.712400 8.015310
13.338000 -13.712400 8.015310
13.384800 -13.712400 8.037558
13.431600 -13.712400 8.047246
13.478400 -13.712400 8.048227
13.525200 -13.712400 8.048227
13.572000 -13.712400 8.051486
13.618800 -13.712400 8.052882
13.665600 -13.712400 8.052882
13.712400 -13.712400 8.063675
13.759200 -13.712400 8.063675
13.806000 -13.712400 8.066434
13.852800 -13.712400 8.063675
13.899600 -13.712400 8.063268
13.946400 -13.712400 8.066434
13.993200 -13.712400 8.067107
14.040000 -13.712400 8.068896
14.086800 -13.712400 8.076949
14.133600 -13.712400 8.076949
14.180400 -13.712400 8.076949
14.227200 -13.712400 8.068122
14.274000 -13.712400 8.063371
14.320800 -13.712400 8.055118
14.367600 -13.712400 8.027740
15.069600 -13.712400 6.823583
15.116400 -13.712400 6.811602
15.163200 -13.712400 6.767811
15.210000 -13.712400 6.761178
15.256800 -13.712400 6.756722
15.303600 -13.712400 6.752038
15.350400 -13.712400 6.753628
15.397200 -13.712400 6.758964
15.444000 -13.712400 6.758964
15.490800 -13.712400 6.778859
15.537600 -13.712400 6.780244
15.584400 -13.712400 6.786972
15.631200 -13.712400 6.786972
15.678000 -13.712400 6.786972
15.724800 -13.712400 6.742419
15.771600 -13.712400 6.728238
15.818400 -13.712400 6.705264
16.520400 -13.712400 2.484588
16.567200 -13.712400 2.129913
16.614000 -13.712400 1.798717
16.660800 -13.712400 1.555049
-18.720000 -13.665600 0.000000
-18.673200 -13.665600 0.000000
-18.626400 -13.665600 0.000000
-18.579600 -13.665600 -6.960115
-18.532800 -13.665600 -6.958669
-18.486000 -13.665600 -6.959656
-18.439200 -13.665600 -6.958669
-18.392400 -13.665600 -6.960059
-18.345600 -13.665600 -6.954769
-18.298800 -13.665600 -6.943601
-18.252000 -13.665600 -6.942346
-18.205200 -13.665600 -6.942346
-18.158400 -13.665600 -6.934777
-18.111600 -13.665600 -6.940143
-18.064800 -13.665600 -6.931312
-18.018000 -13.665600 -6.914138
-17.971200 -13.665600 -6.888472
-17.924400 -13.665600 -6.871559
-17.877600 -13.665600 -6.873750
-17.830800 -13.665600 -6.873750
-17.784000 -13.665600 -6.873750
-17.737200 -13.665600 -6.868636
-17.690400 -13.665600 -6.861382
-17.643600 -13.665600 -6.860003
-17.596800 -13.665600 -6.872230
-17.550000 -13.665600 -6.852925
-17.503200 -13.665600 -6.839230
-17.456400 -13.665600 -6.831742
-17.409600 -13.665600 -6.833985
-17.362800 -13.665600 -6.829370
-17.316000 -13.665600 -6.812336
-17.269200 -13.665600 -6.790238
-17.222400 -13.665600 -6.781343
-17.175600 -13.665600 -6.748323
-17.128800 -13.665600 -6.743957
-17.082000 -13.665600 -6.726388
-17.035200 -13.665600 -6.684256
-16.988400 -13.665600 -6.656310
-16.941600 -13.665600 -6.608803
-15.303600 -13.665600 6.889988
-15.256800 -13.665600 6.894081
-15.210000 -13.665600 6.918450
-15.163200 -13.665600 6.936759
-15.116400 -13.665600 6.953955
-15.069600 -13.665600 6.965340
-15.022800 -13.665600 6.980536
-14.976000 -13.665600 6.997164
-14.929200 -13.665600 7.007608
-14.882400 -13.665600 7.022317
-14.835600 -13.665600 7.039773
-14.788800 -13.665600 7.050805
-14.742000 -13.665600 7.056074
-14.695200 -13.665600 7.057022
-14.648400 -13.665600 7.060206
-14.601600 -13.665600 7.060348
-14.554800 -13.665600 7.061881
-14.508000 -13.665600 7.062501
-14.461200 -13.665600 7.066041
-14.414400 -13.665600 7.068976
-14.367600 -13.665600 7.071822
-14.320800 -13.665600 7.071052
-14.274000 -13.665600 7.071822
-14.227200 -13.665600 7.071822
-14.180400 -13.665600 7.084377
-14.133600 -13.665600 7.090649
-14.086800 -13.665600 7.103215
-14.040000 -13.665600 7.099444
-13.993200 -13.665600 7.103215
-13.946400 -13.665600 7.099444
-13.899600 -13.665600 7.104926
-13.852800 -13.665600 7.112579
-13.806000 -13.665600 7.112253
-13.759200 -13.665600 7.107068
-13.712400 -13.665600 7.107068
-13.665600 -13.665600 7.111859
-13.618800 -13.665600 7.115983
-13.572000 -13.665600 7.113764
-13.525200 -13.665600 7.117737
-13.478400 -13.665600 7.121566
-13.431600 -13.665600 7.128429
-13.384800 -13.665600 7.164566
-13.338000 -13.665600 7.213958
-13.291200 -13.665600 7.273242
-10.062000 -13.665600 12.119758
-10.015200 -13.665600 11.686661
-9.968400 -13.665600 9.876071
-9.921600 -13.665600 9.693351
-9.874800 -13.665600 9.598976
-9.828000 -13.665600 9.533332
-9.781200 -13.665600 9.453383
-9.734400 -13.665600 9.444422
-9.687600 -13.665600 9.397486
-9.640800 -13.665600 9.389923
-9.594000 -13.665600 9.366238
-9.547200 -13.665600 9.327820
-9.500400 -13.665600 9.270529
-9.453600 -13.665600 9.117265
-9.406800 -13.665600 9.030323
-9.360000 -13.665600 8.984807
-9.313200 -13.665600 8.901977
-9.266400 -13.665600 8.866099
-9.219600 -13.665600 8.817890
-9.172800 -13.665600 8.813905
-9.126000 -13.665600 8.793788
-9.079200 -13.665600 8.782542
-9.032400 -13.665600 8.738666
-8.985600 -13.665600 8.701314
-8.938800 -13.665600 8.617440
-8.892000 -13.665600 8.573243
-8.845200 -13.665600 8.551023
-8.798400 -13.665600 8.487430
-8.751600 -13.665600 8.455709
-8.704800 -13.665600 8.410724
-8.658000 -13.665600 8.373503
-8.611200 -13.665600 8.343245
-8.564400 -13.665600 8.319213
-8.517600 -13.665600 8.312842
-8.470800 -13.665600 8.282925
-8.424000 -13.665600 8.222583
-8.377200 -13.665600 8.218717
-8.330400 -13.665600 8.172024
-8.283600 -13.665600 8.161329
-8.236800 -13.665600 8.129868
-8.190000 -13.665600 8.086882
-8.143200 -13.665600 8.070430
-8.096400 -13.665600 8.037322
-8.049600 -13.665600 7.984207
-8.002800 -13.665600 7.946280
-7.956000 -13.665600 7.876025
-7.909200 -13.665600 7.859256
-7.862400 -13.665600 7.820601
-7.815600 -13.665600 7.799777
-7.768800 -13.665600 7.799777
-7.722000 -13.665600 7.794451
-7.675200 -13.665600 7.794451
-7.628400 -13.665600 7.791348
-7.581600 -13.665600 7.751865
-7.534800 -13.665600 7.724891
-7.488000 -13.665600 7.656723
-7.441200 -13.665600 7.653398
-7.394400 -13.665600 7.624744
-7.347600 -13.665600 7.603653
-7.300800 -13.665600 7.567646
-7.254000 -13.665600 7.544278
-7.207200 -13.665600 7.525610
-7.160400 -13.665600 7.525610
-7.113600 -13.665600 7.509867
-7.066800 -13.665600 7.503797
-7.020000 -13.665600 7.489763
-6.973200 -13.665600 7.474034
-6.926400 -13.665600 7.446824
-6.879600 -13.665600 7.407399
-6.832800 -13.665600 7.355768
-6.786000 -13.665600 7.305916
-6.739200 -13.665600 7.286360
-6.692400 -13.665600 7.264733
-6.645600 -13.665600 7.261805
-6.598800 -13.665600 7.254445
-6.552000 -13.665600 7.229341
-6.505200 -13.665600 7.214881
-6.458400 -13.665600 7.207308
-6.411600 -13.665600 7.204102
-6.364800 -13.665600 7.186795
-6.318000 -13.665600 7.162821
-6.271200 -13.665600 7.150466
-6.224400 -13.665600 7.110239
-6.177600 -13.665600 7.099035
-6.130800 -13.665600 7.088901
-6.084000 -13.665600 7.063384
-6.037200 -13.665600 7.024775
-5.990400 -13.665600 7.005191
-5.943600 -13.665600 6.974869
-5.896800 -13.665600 6.952040
-5.850000 -13.665600 6.952040
-5.803200 -13.665600 6.952040
-5.756400 -13.665600 6.951573
-5.709600 -13.665600 6.939741
-5.662800 -13.665600 6.937051
-5.616000 -13.665600 6.930146
-5.569200 -13.665600 6.897445
-5.522400 -13.665600 6.849037
-5.475600 -13.665600 6.843208
-5.428800 -13.665600 6.843208
-5.382000 -13.665600 6.798384
-5.335200 -13.665600 6.793761
-5.288400 -13.665600 6.793616
-5.241600 -13.665600 6.782470
-5.194800 -13.665600 6.757007
-5.148000 -13.665600 6.744689
-5.101200 -13.665600 6.736276
-5.054400 -13.665600 6.718506
-5.007600 -13.665600 6.701292
-4.960800 -13.665600 6.654169
-4.914000 -13.665600 6.642319
-4.867200 -13.665600 6.628770
-4.820400 -13.665600 6.621216
-4.773600 -13.665600 6.616489
-4.726800 -13.665600 6.599060
-4.680000 -13.665600 6.583752
-4.633200 -13.665600 6.581825
-4.586400 -13.665600 6.565795
-4.539600 -13.665600 6.545226
-4.492800 -13.665600 6.535573
-4.446000 -13.665600 6.492195
-4.399200 -13.665600 6.473000
-4.352400 -13.665600 6.444058
-4.305600 -13.665600 6.420388
-4.258800 -13.665600 6.409527
-4.212000 -13.665600 6.375098
-4.165200 -13.665600 6.366822
-4.118400 -13.665600 6.366822
-4.071600 -13.665600 6.351698
-4.024800 -13.665600 6.296906
-3.978000 -13.665600 6.293887
-3.931200 -13.665600 6.251382
-3.884400 -13.665600 6.240707
-3.837600 -13.665600 6.237092
-3.790800 -13.665600 6.211553
-3.744000 -13.665600 6.199172
-3.697200 -13.665600 6.177461
-3.650400 -13.665600 6.175204
-3.603600 -13.665600 6.175204
-3.556800 -13.665600 6.165681
-3.510000 -13.665600 6.155400
-3.463200 -13.665600 6.136694
-3.416400 -13.665600 6.110252
-3.369600 -13.665600 6.102816
-3.322800 -13.665600 6.088593
-3.276000 -13.665600 6.058528
-3.229200 -13.665600 6.037936
-3.182400 -13.665600 6.032782
-3.135600 -13.665600 6.026311
-3.088800 -13.665600 6.013600
-3.042000 -13.665600 5.995488
-2.995200 -13.665600 5.985321
-2.948400 -13.665600 5.978809
-2.901600 -13.665600 5.968460
-2.854800 -13.665600 5.934218
-2.808000 -13.665600 5.924114
-2.761200 -13.665600 5.913692
-2.714400 -13.665600 5.885727
-2.667600 -13.665600 5.883957
-2.620800 -13.665600 5.856577
-2.574000 -13.665600 5.853278
-2.527200 -13.665600 5.845555
-2.480400 -13.665600 5.840229
-2.433600 -13.665600 5.812405
-2.386800 -13.665600 5.785494
-2.340000 -13.665600 5.779584
-2.293200 -13.665600 5.760210
-2.246400 -13.665600 5.737437
-2.199600 -13.665600 5.723793
-2.152800 -13.665600 5.718458
-2.106000 -13.665600 5.714471
-2.059200 -13.665600 5.677034
-2.012400 -13.665600 5.659605
-1.965600 -13.665600 5.659293
-1.918800 -13.665600 5.655398
-1.872000 -13.665600 5.635834
-1.825200 -13.665600 5.611812
-1.778400 -13.665600 5.611469
-1.731600 -13.665600 5.606277
-1.684800 -13.665600 5.590625
-1.638000 -13.665600 5.586457
-1.591200 -13.665600 5.559507
-1.544400 -13.665600 5.540664
-1.497600 -13.665600 5.532111
-1.450800 -13.665600 5.521114
-1.404000 -13.665600 5.499439
-1.357200 -13.665600 5.500251
-1.310400 -13.665600 5.499439
-1.263600 -13.665600 5.492937
-1.216800 -13.665600 5.481891
-1.170000 -13.665600 5.463060
-1.123200 -13.665600 5.463060
-1.076400 -13.665600 5.457398
-1.029600 -13.665600 5.450757
-0.982800 -13.665600 5.424156
-0.936000 -13.665600 5.414310
-0.889200 -13.665600 5.388822
-0.842400 -13.665600 5.360705
-0.795600 -13.665600 5.348159
-0.748800 -13.665600 5.325057
-0.702000 -13.665600 5.321750
-0.655200 -13.665600 5.321750
-0.608400 -13.665600 5.315976
-0.561600 -13.665600 5.316213
-0.514800 -13.665600 5.312466
-0.468000 -13.665600 5.302189
-0.421200 -13.665600 5.298715
-0.374400 -13.665600 5.281103
-0.327600 -13.665600 5.265686
-0.280800 -13.665600 5.254488
-0.234000 -13.665600 5.243966
-0.187200 -13.665600 5.247045
-0.140400 -13.665600 5.247045
-0.093600 -13.665600 5.254488
-0.046800 -13.665600 5.265686
0.000000 -13.665600 5.254488
0.046800 -13.665600 5.271752
0.093600 -13.665600 5.269170
0.140400 -13.665600 5.251246
0.187200 -13.665600 5.238779
0.234000 -13.665600 5.180964
0.280800 -13.665600 5.175685
0.327600 -13.665600 5.178838
0.374400 -13.665600 5.173933
0.421200 -13.665600 5.168847
0.468000 -13.665600 5.164087
0.514800 -13.665600 5.147597
0.561600 -13.665600 5.143309
0.608400 -13.665600 5.135198
0.655200 -13.665600 5.142349
0.702000 -13.665600 5.135390
0.748800 -13.665600 5.142349
0.795600 -13.665600 5.135390
0.842400 -13.665600 5.135390
0.889200 -13.665600 5.147189
0.936000 -13.665600 5.147189
0.982800 -13.665600 5.119264
1.029600 -13.665600 5.103534
1.076400 -13.665600 5.094954
1.123200 -13.665600 5.099129
1.170000 -13.665600 5.095161
1.216800 -13.665600 5.084993
1.263600 -13.665600 5.084993
1.310400 -13.665600 5.091745
1.357200 -13.665600 5.095863
1.404000 -13.665600 5.112280
1.450800 -13.665600 5.091745
1.497600 -13.665600 5.089926
1.544400 -13.665600 5.089926
1.591200 -13.665600 5.108156
1.638000 -13.665600 5.115416
1.684800 -13.665600 5.115416
1.731600 -13.665600 5.115416
1.778400 -13.665600 5.115416
1.825200 -13.665600 5.123762
1.872000 -13.665600 5.124611
1.918800 -13.665600 5.124611
1.965600 -13.665600 5.118546
2.012400 -13.665600 5.108840
2.059200 -13.665600 5.118799
2.106000 -13.665600 5.118799
2.152800 -13.665600 5.108840
2.199600 -13.665600 5.116520
2.246400 -13.665600 5.107694
2.293200 -13.665600 5.104784
2.340000 -13.665600 5.102425
2.386800 -13.665600 5.091781
2.433600 -13.665600 5.095863
2.480400 -13.665600 5.085964
2.527200 -13.665600 5.084348
2.574000 -13.665600 5.078424
2.620800 -13.665600 5.084348
2.667600 -13.665600 5.095863
2.714400 -13.665600 5.095863
2.761200 -13.665600 5.108096
2.808000 -13.665600 5.126634
2.854800 -13.665600 5.138425
2.901600 -13.665600 5.155998
2.948400 -13.665600 5.175661
2.995200 -13.665600 5.190911
3.042000 -13.665600 5.196385
3.088800 -13.665600 5.196385
3.135600 -13.665600 5.209172
3.182400 -13.665600 5.196385
3.229200 -13.665600 5.211419
3.276000 -13.665600 5.187943
3.322800 -13.665600 5.176906
3.369600 -13.665600 5.214883
3.416400 -13.665600 5.217143
3.463200 -13.665600 5.223560
3.510000 -13.665600 5.233864
3.556800 -13.665600 5.216251
3.603600 -13.665600 5.246610
3.650400 -13.665600 5.250055
3.697200 -13.665600 5.249263
3.744000 -13.665600 5.252835
3.790800 -13.665600 5.249263
3.837600 -13.665600 5.260633
3.884400 -13.665600 5.282059
3.931200 -13.665600 5.282059
3.978000 -13.665600 5.283595
4.024800 -13.665600 5.283595
4.071600 -13.665600 5.296275
4.118400 -13.665600 5.304480
4.165200 -13.665600 5.304480
4.212000 -13.665600 5.304480
4.258800 -13.665600 5.339292
4.305600 -13.665600 5.347783
4.352400 -13.665600 5.352641
4.399200 -13.665600 5.358904
4.446000 -13.665600 5.363351
4.492800 -13.665600 5.370401
4.539600 -13.665600 5.377752
4.586400 -13.665600 5.385930
4.633200 -13.665600 5.396980
4.680000 -13.665600 5.429632
4.726800 -13.665600 5.461779
4.773600 -13.665600 5.474436
4.820400 -13.665600 5.496564
4.867200 -13.665600 5.504681
4.914000 -13.665600 5.544981
4.960800 -13.665600 5.548715
5.007600 -13.665600 5.548715
5.054400 -13.665600 5.552644
5.101200 -13.665600 5.554261
5.148000 -13.665600 5.555576
5.194800 -13.665600 5.588964
5.241600 -13.665600 5.598121
5.288400 -13.665600 5.596230
5.335200 -13.665600 5.620834
5.382000 -13.665600 5.610247
5.428800 -13.665600 5.619195
5.475600 -13.665600 5.620834
5.522400 -13.665600 5.619195
5.569200 -13.665600 5.635778
5.616000 -13.665600 5.644252
5.662800 -13.665600 5.653523
5.709600 -13.665600 5.680634
5.756400 -13.665600 5.691773
5.803200 -13.665600 5.715805
5.850000 -13.665600 5.721145
5.896800 -13.665600 5.729670
5.943600 -13.665600 5.755604
5.990400 -13.665600 5.799447
6.037200 -13.665600 5.822016
6.084000 -13.665600 5.832929
6.130800 -13.665600 5.860067
6.177600 -13.665600 5.871653
6.224400 -13.665600 5.870447
6.271200 -13.665600 5.907333
6.318000 -13.665600 5.928460
6.364800 -13.665600 5.957430
6.411600 -13.665600 5.983937
6.458400 -13.665600 6.023528
6.505200 -13.665600 6.049876
6.552000 -13.665600 6.066624
6.598800 -13.665600 6.082512
6.645600 -13.665600 6.084973
6.692400 -13.665600 6.086789
6.739200 -13.665600 6.100132
6.786000 -13.665600 6.107458
6.832800 -13.665600 6.129944
6.879600 -13.665600 6.139172
6.926400 -13.665600 6.158855
6.973200 -13.665600 6.179967
7.020000 -13.665600 6.192081
7.066800 -13.665600 6.215086
7.113600 -13.665600 6.238777
7.160400 -13.665600 6.264175
7.207200 -13.665600 6.293438
7.254000 -13.665600 6.330905
7.300800 -13.665600 6.365877
7.347600 -13.665600 6.393833
7.394400 -13.665600 6.420082
7.441200 -13.665600 6.450723
7.488000 -13.665600 6.473313
7.534800 -13.665600 6.503880
7.581600 -13.665600 6.530886
7.628400 -13.665600 6.583524
7.675200 -13.665600 6.605405
7.722000 -13.665600 6.621696
7.768800 -13.665600 6.659604
7.815600 -13.665600 6.703863
7.862400 -13.665600 6.709759
7.909200 -13.665600 6.737327
7.956000 -13.665600 6.754745
8.002800 -13.665600 6.770161
8.049600 -13.665600 6.845111
8.096400 -13.665600 6.876075
8.143200 -13.665600 6.886514
8.190000 -13.665600 6.891581
8.236800 -13.665600 6.917623
8.283600 -13.665600 6.930113
8.330400 -13.665600 6.967360
8.377200 -13.665600 6.979899
8.424000 -13.665600 6.998001
8.470800 -13.665600 7.014973
8.517600 -13.665600 7.031741
8.564400 -13.665600 7.067693
8.611200 -13.665600 7.124286
8.658000 -13.665600 7.151049
8.704800 -13.665600 7.162051
8.751600 -13.665600 7.223318
8.798400 -13.665600 7.266244
8.845200 -13.665600 7.293579
8.892000 -13.665600 7.341817
8.938800 -13.665600 7.373062
8.985600 -13.665600 7.409417
9.032400 -13.665600 7.464345
9.079200 -13.665600 7.477914
9.126000 -13.665600 7.540400
9.172800 -13.665600 7.549640
9.219600 -13.665600 7.564832
9.266400 -13.665600 7.611025
9.313200 -13.665600 7.651931
9.360000 -13.665600 7.671044
9.406800 -13.665600 7.745136
9.453600 -13.665600 7.782353
9.500400 -13.665600 7.797834
9.547200 -13.665600 7.893178
9.594000 -13.665600 7.911350
9.640800 -13.665600 8.005668
9.687600 -13.665600 8.069241
9.734400 -13.665600 8.122622
9.781200 -13.665600 8.186772
9.828000 -13.665600 8.202964
9.874800 -13.665600 8.304698
9.921600 -13.665600 8.346502
9.968400 -13.665600 8.509648
10.015200 -13.665600 8.580369
10.062000 -13.665600 8.580369
10.108800 -13.665600 8.648310
10.155600 -13.665600 8.667950
10.202400 -13.665600 8.658999
12.495600 -13.665600 8.039175
12.542400 -13.665600 8.039771
12.589200 -13.665600 8.045871
12.636000 -13.665600 8.039771
12.682800 -13.665600 8.039175
12.729600 -13.665600 8.029181
12.776400 -13.665600 8.039106
12.823200 -13.665600 8.035998
12.870000 -13.665600 8.032724
12.916800 -13.665600 8.029181
12.963600 -13.665600 8.033326
13.010400 -13.665600 8.034966
13.057200 -13.665600 8.034966
13.104000 -13.665600 8.029761
13.150800 -13.665600 8.026361
13.197600 -13.665600 8.030393
13.244400 -13.665600 8.033828
13.291200 -13.665600 8.042413
13.338000 -13.665600 8.033828
13.384800 -13.665600 8.048227
13.431600 -13.665600 8.049728
13.478400 -13.665600 8.051486
13.525200 -13.665600 8.052882
13.572000 -13.665600 8.056915
13.618800 -13.665600 8.063675
13.665600 -13.665600 8.063675
13.712400 -13.665600 8.066434
13.759200 -13.665600 8.063675
13.806000 -13.665600 8.063675
13.852800 -13.665600 8.063268
13.899600 -13.665600 8.062514
13.946400 -13.665600 8.066434
13.993200 -13.665600 8.066434
14.040000 -13.665600 8.083118
14.086800 -13.665600 8.083257
14.133600 -13.665600 8.084613
14.180400 -13.665600 8.084613
14.227200 -13.665600 8.083118
14.274000 -13.665600 8.076949
14.320800 -13.665600 8.065970
14.367600 -13.665600 8.046632
14.414400 -13.665600 7.987599
15.163200 -13.665600 6.812075
15.210000 -13.665600 6.796125
15.256800 -13.665600 6.768662
15.303600 -13.665600 6.763950
15.350400 -13.665600 6.761178
15.397200 -13.665600 6.758964
15.444000 -13.665600 6.751767
15.490800 -13.665600 6.758964
15.537600 -13.665600 6.762771
15.584400 -13.665600 6.762771
15.631200 -13.665600 6.770713
15.678000 -13.665600 6.786972
15.724800 -13.665600 6.751767
15.771600 -13.665600 6.742419
15.818400 -13.665600 6.723835
16.567200 -13.665600 2.325177
16.614000 -13.665600 2.064866
16.660800 -13.665600 1.782638
-18.720000 -13.618800 0.000000
-18.673200 -13.618800 0.000000
-18.626400 -13.618800 0.000000
-18.579600 -13.618800 -6.965939
-18.532800 -13.618800 -6.960059
-18.486000 -13.618800 -6.959656
-18.439200 -13.618800 -6.958669
-18.392400 -13.618800 -6.960059
-18.345600 -13.618800 -6.954769
-18.298800 -13.618800 -6.943601
-18.252000 -13.618800 -6.942346
-18.205200 -13.618800 -6.941215
-18.158400 -13.618800 -6.940143
-18.111600 -13.618800 -6.941215
-18.064800 -13.618800 -6.940143
-18.018000 -13.618800 -6.914138
-17.971200 -13.618800 -6.894604
-17.924400 -13.618800 -6.875827
-17.877600 -13.618800 -6.875827
-17.830800 -13.618800 -6.873750
-17.784000 -13.618800 -6.873750
-17.737200 -13.618800 -6.868636
-17.690400 -13.618800 -6.861427
-17.643600 -13.618800 -6.868636
-17.596800 -13.618800 -6.873871
-17.550000 -13.618800 -6.861427
-17.503200 -13.618800 -6.851268
-17.456400 -13.618800 -6.839230
-17.409600 -13.618800 -6.839230
-17.362800 -13.618800 -6.829370
-17.316000 -13.618800 -6.815136
-17.269200 -13.618800 -6.800853
-17.222400 -13.618800 -6.783666
-17.175600 -13.618800 -6.748915
-17.128800 -13.618800 -6.748323
-17.082000 -13.618800 -6.727541
-17.035200 -13.618800 -6.684037
-16.988400 -13.618800 -6.655090
-16.941600 -13.618800 -6.572166
-15.350400 -13.618800 6.890931
-15.303600 -13.618800 6.906144
-15.256800 -13.618800 6.922399
-15.210000 -13.618800 6.955498
-15.163200 -13.618800 6.962668
-15.116400 -13.618800 6.965340
-15.069600 -13.618800 6.985714
-15.022800 -13.618800 6.997164
-14.976000 -13.618800 7.010152
-14.929200 -13.618800 7.017808
-14.882400 -13.618800 7.027760
-14.835600 -13.618800 7.041720
-14.788800 -13.618800 7.048313
-14.742000 -13.618800 7.056074
-14.695200 -13.618800 7.057199
-14.648400 -13.618800 7.064507
-14.601600 -13.618800 7.065762
-14.554800 -13.618800 7.068976
-14.508000 -13.618800 7.072166
-14.461200 -13.618800 7.073519
-14.414400 -13.618800 7.074065
-14.367600 -13.618800 7.077035
-14.320800 -13.618800 7.074065
-14.274000 -13.618800 7.077035
-14.227200 -13.618800 7.077035
-14.180400 -13.618800 7.089396
-14.133600 -13.618800 7.096731
-14.086800 -13.618800 7.109096
-14.040000 -13.618800 7.103215
-13.993200 -13.618800 7.103215
-13.946400 -13.618800 7.099444
-13.899600 -13.618800 7.109096
-13.852800 -13.618800 7.113629
-13.806000 -13.618800 7.113629
-13.759200 -13.618800 7.111859
-13.712400 -13.618800 7.112579
-13.665600 -13.618800 7.115715
-13.618800 -13.618800 7.120407
-13.572000 -13.618800 7.120600
-13.525200 -13.618800 7.125038
-13.478400 -13.618800 7.129284
-13.431600 -13.618800 7.178452
-13.384800 -13.618800 7.206130
-13.338000 -13.618800 7.257857
-13.291200 -13.618800 7.286793
-10.108800 -13.618800 12.188158
-10.062000 -13.618800 12.034928
-10.015200 -13.618800 10.059339
-9.968400 -13.618800 9.766710
-9.921600 -13.618800 9.603064
-9.874800 -13.618800 9.556085
-9.828000 -13.618800 9.485486
-9.781200 -13.618800 9.444422
-9.734400 -13.618800 9.419328
-9.687600 -13.618800 9.390562
-9.640800 -13.618800 9.378080
-9.594000 -13.618800 9.337887
-9.547200 -13.618800 9.316185
-9.500400 -13.618800 9.270529
-9.453600 -13.618800 9.134911
-9.406800 -13.618800 9.045361
-9.360000 -13.618800 8.998368
-9.313200 -13.618800 8.957375
-9.266400 -13.618800 8.889538
-9.219600 -13.618800 8.817422
-9.172800 -13.618800 8.793788
-9.126000 -13.618800 8.782542
-9.079200 -13.618800 8.773924
-9.032400 -13.618800 8.727376
-8.985600 -13.618800 8.674977
-8.938800 -13.618800 8.615163
-8.892000 -13.618800 8.567565
-8.845200 -13.618800 8.515791
-8.798400 -13.618800 8.472602
-8.751600 -13.618800 8.435961
-8.704800 -13.618800 8.399955
-8.658000 -13.618800 8.373503
-8.611200 -13.618800 8.368154
-8.564400 -13.618800 8.324106
-8.517600 -13.618800 8.312842
-8.470800 -13.618800 8.278464
-8.424000 -13.618800 8.221661
-8.377200 -13.618800 8.216334
-8.330400 -13.618800 8.162801
-8.283600 -13.618800 8.134872
-8.236800 -13.618800 8.103354
-8.190000 -13.618800 8.074080
-8.143200 -13.618800 8.013345
-8.096400 -13.618800 7.985395
-8.049600 -13.618800 7.962757
-8.002800 -13.618800 7.907066
-7.956000 -13.618800 7.869765
-7.909200 -13.618800 7.857546
-7.862400 -13.618800 7.844114
-7.815600 -13.618800 7.805168
-7.768800 -13.618800 7.805168
-7.722000 -13.618800 7.792751
-7.675200 -13.618800 7.777405
-7.628400 -13.618800 7.751865
-7.581600 -13.618800 7.741438
-7.534800 -13.618800 7.689916
-7.488000 -13.618800 7.645212
-7.441200 -13.618800 7.628333
-7.394400 -13.618800 7.605128
-7.347600 -13.618800 7.603653
-7.300800 -13.618800 7.567646
-7.254000 -13.618800 7.541320
-7.207200 -13.618800 7.533102
-7.160400 -13.618800 7.533102
-7.113600 -13.618800 7.514815
-7.066800 -13.618800 7.507890
-7.020000 -13.618800 7.489763
-6.973200 -13.618800 7.456637
-6.926400 -13.618800 7.443453
-6.879600 -13.618800 7.391013
-6.832800 -13.618800 7.323339
-6.786000 -13.618800 7.289563
-6.739200 -13.618800 7.281321
-6.692400 -13.618800 7.264733
-6.645600 -13.618800 7.261805
-6.598800 -13.618800 7.251619
-6.552000 -13.618800 7.238795
-6.505200 -13.618800 7.214881
-6.458400 -13.618800 7.189854
-6.411600 -13.618800 7.173864
-6.364800 -13.618800 7.135741
-6.318000 -13.618800 7.118128
-6.271200 -13.618800 7.116736
-6.224400 -13.618800 7.100043
-6.177600 -13.618800 7.088901
-6.130800 -13.618800 7.070074
-6.084000 -13.618800 7.054671
-6.037200 -13.618800 7.020661
-5.990400 -13.618800 6.978356
-5.943600 -13.618800 6.970865
-5.896800 -13.618800 6.947949
-5.850000 -13.618800 6.948603
-5.803200 -13.618800 6.947949
-5.756400 -13.618800 6.937051
-5.709600 -13.618800 6.933205
-5.662800 -13.618800 6.929831
-5.616000 -13.618800 6.915499
-5.569200 -13.618800 6.870563
-5.522400 -13.618800 6.838145
-5.475600 -13.618800 6.809988
-5.428800 -13.618800 6.807698
-5.382000 -13.618800 6.797031
-5.335200 -13.618800 6.782470
-5.288400 -13.618800 6.772242
-5.241600 -13.618800 6.771048
-5.194800 -13.618800 6.742117
-5.148000 -13.618800 6.721280
-5.101200 -13.618800 6.718506
-5.054400 -13.618800 6.683302
-5.007600 -13.618800 6.667943
-4.960800 -13.618800 6.641844
-4.914000 -13.618800 6.626546
-4.867200 -13.618800 6.619080
-4.820400 -13.618800 6.612176
-4.773600 -13.618800 6.590864
-4.726800 -13.618800 6.565795
-4.680000 -13.618800 6.550765
-4.633200 -13.618800 6.546504
-4.586400 -13.618800 6.545226
-4.539600 -13.618800 6.507038
-4.492800 -13.618800 6.490868
-4.446000 -13.618800 6.473039
-4.399200 -13.618800 6.444029
-4.352400 -13.618800 6.423445
-4.305600 -13.618800 6.412141
-4.258800 -13.618800 6.409527
-4.212000 -13.618800 6.374569
-4.165200 -13.618800 6.321013
-4.118400 -13.618800 6.303576
-4.071600 -13.618800 6.293887
-4.024800 -13.618800 6.284009
-3.978000 -13.618800 6.271609
-3.931200 -13.618800 6.242263
-3.884400 -13.618800 6.238708
-3.837600 -13.618800 6.237092
-3.790800 -13.618800 6.211553
-3.744000 -13.618800 6.199172
-3.697200 -13.618800 6.180014
-3.650400 -13.618800 6.177461
-3.603600 -13.618800 6.177461
-3.556800 -13.618800 6.165681
-3.510000 -13.618800 6.149585
-3.463200 -13.618800 6.135256
-3.416400 -13.618800 6.112218
-3.369600 -13.618800 6.098765
-3.322800 -13.618800 6.077890
-3.276000 -13.618800 6.045038
-3.229200 -13.618800 6.027127
-3.182400 -13.618800 6.027127
-3.135600 -13.618800 6.018356
-3.088800 -13.618800 5.999820
-3.042000 -13.618800 5.981695
-2.995200 -13.618800 5.982305
-2.948400 -13.618800 5.980563
-2.901600 -13.618800 5.965879
-2.854800 -13.618800 5.924114
-2.808000 -13.618800 5.921119
-2.761200 -13.618800 5.913692
-2.714400 -13.618800 5.891128
-2.667600 -13.618800 5.885727
-2.620800 -13.618800 5.882836
-2.574000 -13.618800 5.856577
-2.527200 -13.618800 5.845786
-2.480400 -13.618800 5.843972
-2.433600 -13.618800 5.815377
-2.386800 -13.618800 5.796695
-2.340000 -13.618800 5.780213
-2.293200 -13.618800 5.763487
-2.246400 -13.618800 5.749476
-2.199600 -13.618800 5.726010
-2.152800 -13.618800 5.718458
-2.106000 -13.618800 5.712394
-2.059200 -13.618800 5.677034
-2.012400 -13.618800 5.659293
-1.965600 -13.618800 5.656228
-1.918800 -13.618800 5.654352
-1.872000 -13.618800 5.645834
-1.825200 -13.618800 5.624261
-1.778400 -13.618800 5.611812
-1.731600 -13.618800 5.606972
-1.684800 -13.618800 5.598896
-1.638000 -13.618800 5.586457
-1.591200 -13.618800 5.559507
-1.544400 -13.618800 5.547495
-1.497600 -13.618800 5.547158
-1.450800 -13.618800 5.530591
-1.404000 -13.618800 5.518754
-1.357200 -13.618800 5.510779
-1.310400 -13.618800 5.510486
-1.263600 -13.618800 5.492937
-1.216800 -13.618800 5.479774
-1.170000 -13.618800 5.459491
-1.123200 -13.618800 5.458287
-1.076400 -13.618800 5.450757
-1.029600 -13.618800 5.431450
-0.982800 -13.618800 5.417849
-0.936000 -13.618800 5.409068
-0.889200 -13.618800 5.388822
-0.842400 -13.618800 5.356508
-0.795600 -13.618800 5.344031
-0.748800 -13.618800 5.325057
-0.702000 -13.618800 5.321750
-0.655200 -13.618800 5.317932
-0.608400 -13.618800 5.307335
-0.561600 -13.618800 5.307335
-0.514800 -13.618800 5.290641
-0.468000 -13.618800 5.281103
-0.421200 -13.618800 5.280599
-0.374400 -13.618800 5.257438
-0.327600 -13.618800 5.224448
-0.280800 -13.618800 5.224448
-0.234000 -13.618800 5.207320
-0.187200 -13.618800 5.210652
-0.140400 -13.618800 5.210652
-0.093600 -13.618800 5.210652
-0.046800 -13.618800 5.210652
0.000000 -13.618800 5.203490
0.046800 -13.618800 5.258002
0.093600 -13.618800 5.241080
0.140400 -13.618800 5.200377
0.187200 -13.618800 5.184859
0.234000 -13.618800 5.173933
0.280800 -13.618800 5.169559
0.327600 -13.618800 5.169409
0.374400 -13.618800 5.164891
0.421200 -13.618800 5.164087
0.468000 -13.618800 5.158936
0.514800 -13.618800 5.142349
0.561600 -13.618800 5.134699
0.608400 -13.618800 5.111517
0.655200 -13.618800 5.112044
0.702000 -13.618800 5.102880
0.748800 -13.618800 5.102880
0.795600 -13.618800 5.095679
0.842400 -13.618800 5.095679
0.889200 -13.618800 5.095679
0.936000 -13.618800 5.095679
0.982800 -13.618800 5.080218
1.029600 -13.618800 5.080218
1.076400 -13.618800 5.072588
1.123200 -13.618800 5.076707
1.170000 -13.618800 5.072312
1.216800 -13.618800 5.072165
1.263600 -13.618800 5.072165
1.310400 -13.618800 5.072312
1.357200 -13.618800 5.072312
1.404000 -13.618800 5.089639
1.450800 -13.618800 5.079164
1.497600 -13.618800 5.081030
1.544400 -13.618800 5.081030
1.591200 -13.618800 5.089926
1.638000 -13.618800 5.104859
1.684800 -13.618800 5.089926
1.731600 -13.618800 5.111517
1.778400 -13.618800 5.115416
1.825200 -13.618800 5.123762
1.872000 -13.618800 5.124611
1.918800 -13.618800 5.124611
1.965600 -13.618800 5.118546
2.012400 -13.618800 5.111517
2.059200 -13.618800 5.108840
2.106000 -13.618800 5.108840
2.152800 -13.618800 5.107694
2.199600 -13.618800 5.116520
2.246400 -13.618800 5.107694
2.293200 -13.618800 5.104784
2.340000 -13.618800 5.102425
2.386800 -13.618800 5.085964
2.433600 -13.618800 5.102425
2.480400 -13.618800 5.085964
2.527200 -13.618800 5.084348
2.574000 -13.618800 5.083468
2.620800 -13.618800 5.084348
2.667600 -13.618800 5.098667
2.714400 -13.618800 5.098941
2.761200 -13.618800 5.099611
2.808000 -13.618800 5.110848
2.854800 -13.618800 5.126634
2.901600 -13.618800 5.138425
2.948400 -13.618800 5.154559
2.995200 -13.618800 5.167370
3.042000 -13.618800 5.176906
3.088800 -13.618800 5.169015
3.135600 -13.618800 5.167370
3.182400 -13.618800 5.163702
3.229200 -13.618800 5.164227
3.276000 -13.618800 5.160735
3.322800 -13.618800 5.160735
3.369600 -13.618800 5.169339
3.416400 -13.618800 5.182059
3.463200 -13.618800 5.187943
3.510000 -13.618800 5.217143
3.556800 -13.618800 5.199507
3.603600 -13.618800 5.233864
3.650400 -13.618800 5.250055
3.697200 -13.618800 5.250055
3.744000 -13.618800 5.258687
3.790800 -13.618800 5.258687
3.837600 -13.618800 5.260633
3.884400 -13.618800 5.282059
3.931200 -13.618800 5.282059
3.978000 -13.618800 5.296275
4.024800 -13.618800 5.283595
4.071600 -13.618800 5.283595
4.118400 -13.618800 5.304480
4.165200 -13.618800 5.304480
4.212000 -13.618800 5.304480
4.258800 -13.618800 5.339292
4.305600 -13.618800 5.343141
4.352400 -13.618800 5.347723
4.399200 -13.618800 5.352641
4.446000 -13.618800 5.357174
4.492800 -13.618800 5.363351
4.539600 -13.618800 5.369668
4.586400 -13.618800 5.369668
4.633200 -13.618800 5.379388
4.680000 -13.618800 5.419403
4.726800 -13.618800 5.432741
4.773600 -13.618800 5.452881
4.820400 -13.618800 5.483533
4.867200 -13.618800 5.499315
4.914000 -13.618800 5.521047
4.960800 -13.618800 5.551175
5.007600 -13.618800 5.551543
5.054400 -13.618800 5.554261
5.101200 -13.618800 5.554261
5.148000 -13.618800 5.554261
5.194800 -13.618800 5.588025
5.241600 -13.618800 5.596230
5.288400 -13.618800 5.589515
5.335200 -13.618800 5.592458
5.382000 -13.618800 5.596230
5.428800 -13.618800 5.619195
5.475600 -13.618800 5.619815
5.522400 -13.618800 5.619195
5.569200 -13.618800 5.627866
5.616000 -13.618800 5.644252
5.662800 -13.618800 5.652893
5.709600 -13.618800 5.671032
5.756400 -13.618800 5.683802
5.803200 -13.618800 5.690329
5.850000 -13.618800 5.696158
5.896800 -13.618800 5.708269
5.943600 -13.618800 5.729670
5.990400 -13.618800 5.759524
6.037200 -13.618800 5.765462
6.084000 -13.618800 5.815063
6.130800 -13.618800 5.824458
6.177600 -13.618800 5.844406
6.224400 -13.618800 5.844406
6.271200 -13.618800 5.871653
6.318000 -13.618800 5.908709
6.364800 -13.618800 5.948539
6.411600 -13.618800 5.957430
6.458400 -13.618800 5.970706
6.505200 -13.618800 6.013599
6.552000 -13.618800 6.050198
6.598800 -13.618800 6.064470
6.645600 -13.618800 6.075275
6.692400 -13.618800 6.084973
6.739200 -13.618800 6.085270
6.786000 -13.618800 6.103058
6.832800 -13.618800 6.129944
6.879600 -13.618800 6.139172
6.926400 -13.618800 6.155519
6.973200 -13.618800 6.174440
7.020000 -13.618800 6.187350
7.066800 -13.618800 6.192081
7.113600 -13.618800 6.205244
7.160400 -13.618800 6.245188
7.207200 -13.618800 6.275143
7.254000 -13.618800 6.293438
7.300800 -13.618800 6.348921
7.347600 -13.618800 6.375083
7.394400 -13.618800 6.416462
7.441200 -13.618800 6.449833
7.488000 -13.618800 6.457690
7.534800 -13.618800 6.497990
7.581600 -13.618800 6.521191
7.628400 -13.618800 6.564616
7.675200 -13.618800 6.583524
7.722000 -13.618800 6.614087
7.768800 -13.618800 6.642954
7.815600 -13.618800 6.657283
7.862400 -13.618800 6.662703
7.909200 -13.618800 6.688992
7.956000 -13.618800 6.735647
8.002800 -13.618800 6.754745
8.049600 -13.618800 6.805070
8.096400 -13.618800 6.848312
8.143200 -13.618800 6.886514
8.190000 -13.618800 6.890503
8.236800 -13.618800 6.917623
8.283600 -13.618800 6.930113
8.330400 -13.618800 6.966408
8.377200 -13.618800 6.971346
8.424000 -13.618800 6.983714
8.470800 -13.618800 7.014973
8.517600 -13.618800 7.032056
8.564400 -13.618800 7.087437
8.611200 -13.618800 7.131360
8.658000 -13.618800 7.153924
8.704800 -13.618800 7.166795
8.751600 -13.618800 7.216139
8.798400 -13.618800 7.266244
8.845200 -13.618800 7.294315
8.892000 -13.618800 7.312221
8.938800 -13.618800 7.365716
8.985600 -13.618800 7.393323
9.032400 -13.618800 7.426561
9.079200 -13.618800 7.470606
9.126000 -13.618800 7.511767
9.172800 -13.618800 7.540400
9.219600 -13.618800 7.558233
9.266400 -13.618800 7.616617
9.313200 -13.618800 7.650897
9.360000 -13.618800 7.673222
9.406800 -13.618800 7.745136
9.453600 -13.618800 7.782353
9.500400 -13.618800 7.810164
9.547200 -13.618800 7.893178
9.594000 -13.618800 7.911350
9.640800 -13.618800 8.005668
9.687600 -13.618800 8.042757
9.734400 -13.618800 8.098160
9.781200 -13.618800 8.184275
9.828000 -13.618800 8.197652
9.874800 -13.618800 8.226079
9.921600 -13.618800 8.346502
9.968400 -13.618800 8.427931
10.015200 -13.618800 8.510905
10.062000 -13.618800 8.533391
10.108800 -13.618800 8.570961
10.155600 -13.618800 8.580369
10.202400 -13.618800 8.570961
12.495600 -13.618800 8.052936
12.542400 -13.618800 8.041848
12.589200 -13.618800 8.055574
12.636000 -13.618800 8.043570
12.682800 -13.618800 8.040030
12.729600 -13.618800 8.036065
12.776400 -13.618800 8.039175
12.823200 -13.618800 8.036065
12.870000 -13.618800 8.031841
12.916800 -13.618800 8.023005
12.963600 -13.618800 8.029761
13.010400 -13.618800 8.031841
13.057200 -13.618800 8.033828
13.104000 -13.618800 8.027507
13.150800 -13.618800 8.021883
13.197600 -13.618800 8.027507
13.244400 -13.618800 8.033828
13.291200 -13.618800 8.044468
13.338000 -13.618800 8.047246
13.384800 -13.618800 8.053068
13.431600 -13.618800 8.058853
13.478400 -13.618800 8.067942
13.525200 -13.618800 8.068679
13.572000 -13.618800 8.066434
13.618800 -13.618800 8.069137
13.665600 -13.618800 8.069137
13.712400 -13.618800 8.066434
13.759200 -13.618800 8.062477
13.806000 -13.618800 8.052882
13.852800 -13.618800 8.038679
13.899600 -13.618800 8.038679
13.946400 -13.618800 8.062514
13.993200 -13.618800 8.062514
14.040000 -13.618800 8.080869
14.086800 -13.618800 8.084613
14.133600 -13.618800 8.089446
14.180400 -13.618800 8.091646
14.227200 -13.618800 8.092230
14.274000 -13.618800 8.084613
14.320800 -13.618800 8.084613
14.367600 -13.618800 8.047564
14.414400 -13.618800 8.017359
14.461200 -13.618800 7.983843
15.163200 -13.618800 6.833900
15.210000 -13.618800 6.821865
15.256800 -13.618800 6.805274
15.303600 -13.618800 6.780729
15.350400 -13.618800 6.771506
15.397200 -13.618800 6.761178
15.444000 -13.618800 6.753628
15.490800 -13.618800 6.768662
15.537600 -13.618800 6.786972
15.584400 -13.618800 6.787225
15.631200 -13.618800 6.787225
15.678000 -13.618800 6.787225
15.724800 -13.618800 6.764222
15.771600 -13.618800 6.753018
16.286400 -13.618800 4.140406
16.333200 -13.618800 3.876250
16.567200 -13.618800 2.487890
16.614000 -13.618800 2.200236
16.660800 -13.618800 1.910115
-18.720000 -13.572000 0.000000
-18.673200 -13.572000 0.000000
-18.626400 -13.572000 0.000000
-18.579600 -13.572000 -6.969581
-18.532800 -13.572000 -6.961177
-18.486000 -13.572000 -6.969581
-18.439200 -13.572000 -6.961177
-18.392400 -13.572000 -6.969581
-18.345600 -13.572000 -6.960059
-18.298800 -13.572000 -6.954769
-18.252000 -13.572000 -6.950889
-18.205200 -13.572000 -6.942346
-18.158400 -13.572000 -6.941215
-18.111600 -13.572000 -6.950889
-18.064800 -13.572000 -6.942346
-18.018000 -13.572000 -6.931061
-17.971200 -13.572000 -6.926142
-17.924400 -13.572000 -6.911242
-17.877600 -13.572000 -6.897503
-17.830800 -13.572000 -6.888472
-17.784000 -13.572000 -6.882647
-17.737200 -13.572000 -6.873750
-17.690400 -13.572000 -6.872230
-17.643600 -13.572000 -6.873871
-17.596800 -13.572000 -6.880667
-17.550000 -13.572000 -6.861777
-17.503200 -13.572000 -6.852925
-17.456400 -13.572000 -6.852925
-17.409600 -13.572000 -6.851268
-17.362800 -13.572000 -6.836965
-17.316000 -13.572000 -6.827650
-17.269200 -13.572000 -6.815136
-17.222400 -13.572000 -6.802562
-17.175600 -13.572000 -6.771003
-17.128800 -13.572000 -6.748915
-17.082000 -13.572000 -6.716995
-17.035200 -13.572000 -6.655090
-16.988400 -13.572000 -6.574578
-16.941600 -13.572000 -6.466696
-16.567200 -13.572000 -4.865822
-15.397200 -13.572000 6.894081
-15.350400 -13.572000 6.916789
-15.303600 -13.572000 6.944772
-15.256800 -13.572000 6.963506
-15.210000 -13.572000 6.965340
-15.163200 -13.572000 6.970857
-15.116400 -13.572000 6.993538
-15.069600 -13.572000 7.000321
-15.022800 -13.572000 7.010152
-14.976000 -13.572000 7.019009
-14.929200 -13.572000 7.023356
-14.882400 -13.572000 7.030677
-14.835600 -13.572000 7.042853
-14.788800 -13.572000 7.048313
-14.742000 -13.572000 7.055063
-14.695200 -13.572000 7.057022
-14.648400 -13.572000 7.063116
-14.601600 -13.572000 7.064949
-14.554800 -13.572000 7.067538
-14.508000 -13.572000 7.072166
-14.461200 -13.572000 7.077035
-14.414400 -13.572000 7.081919
-14.367600 -13.572000 7.082274
-14.320800 -13.572000 7.081919
-14.274000 -13.572000 7.081919
-14.227200 -13.572000 7.081919
-14.180400 -13.572000 7.090649
-14.133600 -13.572000 7.099444
-14.086800 -13.572000 7.109350
-14.040000 -13.572000 7.109096
-13.993200 -13.572000 7.109096
-13.946400 -13.572000 7.103215
-13.899600 -13.572000 7.109096
-13.852800 -13.572000 7.113629
-13.806000 -13.572000 7.113629
-13.759200 -13.572000 7.111859
-13.712400 -13.572000 7.113629
-13.665600 -13.572000 7.115715
-13.618800 -13.572000 7.120407
-13.572000 -13.572000 7.121566
-13.525200 -13.572000 7.126640
-13.478400 -13.572000 7.155556
-13.431600 -13.572000 7.197347
-13.384800 -13.572000 7.221581
-10.108800 -13.572000 12.191902
-10.062000 -13.572000 11.903758
-10.015200 -13.572000 9.816653
-9.968400 -13.572000 9.693351
-9.921600 -13.572000 9.568210
-9.874800 -13.572000 9.556085
-9.828000 -13.572000 9.482063
-9.781200 -13.572000 9.444422
-9.734400 -13.572000 9.419328
-9.687600 -13.572000 9.390562
-9.640800 -13.572000 9.376746
-9.594000 -13.572000 9.327820
-9.547200 -13.572000 9.298004
-9.500400 -13.572000 9.265429
-9.453600 -13.572000 9.138771
-9.406800 -13.572000 9.056217
-9.360000 -13.572000 9.007789
-9.313200 -13.572000 8.972682
-9.266400 -13.572000 8.901977
-9.219600 -13.572000 8.862285
-9.172800 -13.572000 8.809600
-9.126000 -13.572000 8.780291
-9.079200 -13.572000 8.739649
-9.032400 -13.572000 8.701314
-8.985600 -13.572000 8.636437
-8.938800 -13.572000 8.584277
-8.892000 -13.572000 8.566697
-8.845200 -13.572000 8.510830
-8.798400 -13.572000 8.472602
-8.751600 -13.572000 8.425400
-8.704800 -13.572000 8.384027
-8.658000 -13.572000 8.368154
-8.611200 -13.572000 8.347463
-8.564400 -13.572000 8.324106
-8.517600 -13.572000 8.290052
-8.470800 -13.572000 8.251297
-8.424000 -13.572000 8.218717
-8.377200 -13.572000 8.190814
-8.330400 -13.572000 8.143312
-8.283600 -13.572000 8.120360
-8.236800 -13.572000 8.066244
-8.190000 -13.572000 8.024715
-8.143200 -13.572000 7.988467
-8.096400 -13.572000 7.967906
-8.049600 -13.572000 7.950221
-8.002800 -13.572000 7.876025
-7.956000 -13.572000 7.864928
-7.909200 -13.572000 7.845541
-7.862400 -13.572000 7.805168
-7.815600 -13.572000 7.798067
-7.768800 -13.572000 7.799777
-7.722000 -13.572000 7.777405
-7.675200 -13.572000 7.770742
-7.628400 -13.572000 7.741328
-7.581600 -13.572000 7.736496
-7.534800 -13.572000 7.659398
-7.488000 -13.572000 7.631501
-7.441200 -13.572000 7.614865
-7.394400 -13.572000 7.603653
-7.347600 -13.572000 7.583259
-7.300800 -13.572000 7.551081
-7.254000 -13.572000 7.525610
-7.207200 -13.572000 7.522770
-7.160400 -13.572000 7.518091
-7.113600 -13.572000 7.507890
-7.066800 -13.572000 7.491988
-7.020000 -13.572000 7.474034
-6.973200 -13.572000 7.446824
-6.926400 -13.572000 7.438051
-6.879600 -13.572000 7.383786
-6.832800 -13.572000 7.327964
-6.786000 -13.572000 7.298764
-6.739200 -13.572000 7.278647
-6.692400 -13.572000 7.261805
-6.645600 -13.572000 7.257999
-6.598800 -13.572000 7.239004
-6.552000 -13.572000 7.213776
-6.505200 -13.572000 7.176723
-6.458400 -13.572000 7.172134
-6.411600 -13.572000 7.140514
-6.364800 -13.572000 7.116736
-6.318000 -13.572000 7.100043
-6.271200 -13.572000 7.100043
-6.224400 -13.572000 7.088901
-6.177600 -13.572000 7.056559
-6.130800 -13.572000 7.034190
-6.084000 -13.572000 7.024775
-6.037200 -13.572000 7.004725
-5.990400 -13.572000 6.970865
-5.943600 -13.572000 6.955705
-5.896800 -13.572000 6.943414
-5.850000 -13.572000 6.948603
-5.803200 -13.572000 6.937051
-5.756400 -13.572000 6.913558
-5.709600 -13.572000 6.913558
-5.662800 -13.572000 6.912224
-5.616000 -13.572000 6.900619
-5.569200 -13.572000 6.820111
-5.522400 -13.572000 6.807905
-5.475600 -13.572000 6.804322
-5.428800 -13.572000 6.797031
-5.382000 -13.572000 6.791927
-5.335200 -13.572000 6.770814
-5.288400 -13.572000 6.760429
-5.241600 -13.572000 6.742117
-5.194800 -13.572000 6.712634
-5.148000 -13.572000 6.706502
-5.101200 -13.572000 6.676968
-5.054400 -13.572000 6.654169
-5.007600 -13.572000 6.636718
-4.960800 -13.572000 6.618326
-4.914000 -13.572000 6.612176
-4.867200 -13.572000 6.599060
-4.820400 -13.572000 6.590864
-4.773600 -13.572000 6.559686
-4.726800 -13.572000 6.550765
-4.680000 -13.572000 6.535957
-4.633200 -13.572000 6.535957
-4.586400 -13.572000 6.535957
-4.539600 -13.572000 6.507038
-4.492800 -13.572000 6.488793
-4.446000 -13.572000 6.473039
-4.399200 -13.572000 6.444029
-4.352400 -13.572000 6.423445
-4.305600 -13.572000 6.409527
-4.258800 -13.572000 6.388241
-4.212000 -13.572000 6.351698
-4.165200 -13.572000 6.293887
-4.118400 -13.572000 6.289560
-4.071600 -13.572000 6.271609
-4.024800 -13.572000 6.252335
-3.978000 -13.572000 6.240707
-3.931200 -13.572000 6.228090
-3.884400 -13.572000 6.220908
-3.837600 -13.572000 6.204136
-3.790800 -13.572000 6.198690
-3.744000 -13.572000 6.183906
-3.697200 -13.572000 6.180014
-3.650400 -13.572000 6.180014
-3.603600 -13.572000 6.180014
-3.556800 -13.572000 6.175204
-3.510000 -13.572000 6.161439
-3.463200 -13.572000 6.149585
-3.416400 -13.572000 6.127025
-3.369600 -13.572000 6.102816
-3.322800 -13.572000 6.088593
-3.276000 -13.572000 6.045038
-3.229200 -13.572000 6.027234
-3.182400 -13.572000 6.027234
-3.135600 -13.572000 6.014809
-3.088800 -13.572000 5.982305
-3.042000 -13.572000 5.978809
-2.995200 -13.572000 5.977614
-2.948400 -13.572000 5.961676
-2.901600 -13.572000 5.948031
-2.854800 -13.572000 5.910331
-2.808000 -13.572000 5.909508
-2.761200 -13.572000 5.910331
-2.714400 -13.572000 5.905916
-2.667600 -13.572000 5.904564
-2.620800 -13.572000 5.891128
-2.574000 -13.572000 5.883957
-2.527200 -13.572000 5.853140
-2.480400 -13.572000 5.820190
-2.433600 -13.572000 5.809006
-2.386800 -13.572000 5.780357
-2.340000 -13.572000 5.775894
-2.293200 -13.572000 5.763247
-2.246400 -13.572000 5.751580
-2.199600 -13.572000 5.726010
-2.152800 -13.572000 5.693575
-2.106000 -13.572000 5.678082
-2.059200 -13.572000 5.661112
-2.012400 -13.572000 5.645834
-1.965600 -13.572000 5.634793
-1.918800 -13.572000 5.630257
-1.872000 -13.572000 5.613264
-1.825200 -13.572000 5.610536
-1.778400 -13.572000 5.602586
-1.731600 -13.572000 5.597873
-1.684800 -13.572000 5.589355
-1.638000 -13.572000 5.559047
-1.591200 -13.572000 5.532111
-1.544400 -13.572000 5.518754
-1.497600 -13.572000 5.518754
-1.450800 -13.572000 5.499439
-1.404000 -13.572000 5.460183
-1.357200 -13.572000 5.460183
-1.310400 -13.572000 5.459491
-1.263600 -13.572000 5.454649
-1.216800 -13.572000 5.448463
-1.170000 -13.572000 5.447006
-1.123200 -13.572000 5.448463
-1.076400 -13.572000 5.428117
-1.029600 -13.572000 5.419509
-0.982800 -13.572000 5.409576
-0.936000 -13.572000 5.397648
-0.889200 -13.572000 5.374386
-0.842400 -13.572000 5.356162
-0.795600 -13.572000 5.325057
-0.748800 -13.572000 5.317932
-0.702000 -13.572000 5.312711
-0.655200 -13.572000 5.309938
-0.608400 -13.572000 5.290641
-0.561600 -13.572000 5.303867
-0.514800 -13.572000 5.290641
-0.468000 -13.572000 5.280599
-0.421200 -13.572000 5.276618
-0.374400 -13.572000 5.241604
-0.327600 -13.572000 5.207320
-0.280800 -13.572000 5.207320
-0.234000 -13.572000 5.200390
-0.187200 -13.572000 5.200390
-0.140400 -13.572000 5.197649
-0.093600 -13.572000 5.200377
-0.046800 -13.572000 5.197649
0.000000 -13.572000 5.197649
0.046800 -13.572000 5.199360
0.093600 -13.572000 5.197649
0.140400 -13.572000 5.196452
0.187200 -13.572000 5.175685
0.234000 -13.572000 5.169559
0.280800 -13.572000 5.164891
0.327600 -13.572000 5.159331
0.374400 -13.572000 5.159269
0.421200 -13.572000 5.157555
0.468000 -13.572000 5.142349
0.514800 -13.572000 5.119619
0.561600 -13.572000 5.112044
0.608400 -13.572000 5.092126
0.655200 -13.572000 5.106586
0.702000 -13.572000 5.102880
0.748800 -13.572000 5.095679
0.795600 -13.572000 5.092126
0.842400 -13.572000 5.094442
0.889200 -13.572000 5.095679
0.936000 -13.572000 5.095679
0.982800 -13.572000 5.094442
1.029600 -13.572000 5.080218
1.076400 -13.572000 5.076707
1.123200 -13.572000 5.078732
1.170000 -13.572000 5.072588
1.216800 -13.572000 5.062251
1.263600 -13.572000 5.062251
1.310400 -13.572000 5.060131
1.357200 -13.572000 5.060131
1.404000 -13.572000 5.075786
1.450800 -13.572000 5.058822
1.497600 -13.572000 5.060131
1.544400 -13.572000 5.070328
1.591200 -13.572000 5.081030
1.638000 -13.572000 5.081030
1.684800 -13.572000 5.080587
1.731600 -13.572000 5.091099
1.778400 -13.572000 5.101100
1.825200 -13.572000 5.091099
1.872000 -13.572000 5.091099
1.918800 -13.572000 5.080587
1.965600 -13.572000 5.080587
2.012400 -13.572000 5.082658
2.059200 -13.572000 5.074016
2.106000 -13.572000 5.071582
2.152800 -13.572000 5.084713
2.199600 -13.572000 5.107694
2.246400 -13.572000 5.102425
2.293200 -13.572000 5.102425
2.340000 -13.572000 5.092066
2.386800 -13.572000 5.085964
2.433600 -13.572000 5.092066
2.480400 -13.572000 5.092066
2.527200 -13.572000 5.085964
2.574000 -13.572000 5.084348
2.620800 -13.572000 5.099611
2.667600 -13.572000 5.105414
2.714400 -13.572000 5.106092
2.761200 -13.572000 5.108096
2.808000 -13.572000 5.110967
2.854800 -13.572000 5.126634
2.901600 -13.572000 5.138425
2.948400 -13.572000 5.143679
2.995200 -13.572000 5.155998
3.042000 -13.572000 5.163702
3.088800 -13.572000 5.163702
3.135600 -13.572000 5.163702
3.182400 -13.572000 5.158158
3.229200 -13.572000 5.160735
3.276000 -13.572000 5.160735
3.322800 -13.572000 5.160735
3.369600 -13.572000 5.164227
3.416400 -13.572000 5.183559
3.463200 -13.572000 5.187943
3.510000 -13.572000 5.197479
3.556800 -13.572000 5.194627
3.603600 -13.572000 5.199507
3.650400 -13.572000 5.224316
3.697200 -13.572000 5.233864
3.744000 -13.572000 5.246610
3.790800 -13.572000 5.245185
3.837600 -13.572000 5.260633
3.884400 -13.572000 5.273412
3.931200 -13.572000 5.266177
3.978000 -13.572000 5.273412
4.024800 -13.572000 5.275028
4.071600 -13.572000 5.283595
4.118400 -13.572000 5.300379
4.165200 -13.572000 5.300379
4.212000 -13.572000 5.305062
4.258800 -13.572000 5.341029
4.305600 -13.572000 5.341029
4.352400 -13.572000 5.342918
4.399200 -13.572000 5.347723
4.446000 -13.572000 5.347783
4.492800 -13.572000 5.352362
4.539600 -13.572000 5.363943
4.586400 -13.572000 5.363943
4.633200 -13.572000 5.369668
4.680000 -13.572000 5.394905
4.726800 -13.572000 5.419403
4.773600 -13.572000 5.426702
4.820400 -13.572000 5.452881
4.867200 -13.572000 5.483533
4.914000 -13.572000 5.496564
4.960800 -13.572000 5.515927
5.007600 -13.572000 5.521047
5.054400 -13.572000 5.542419
5.101200 -13.572000 5.545381
5.148000 -13.572000 5.545381
5.194800 -13.572000 5.561137
5.241600 -13.572000 5.571405
5.288400 -13.572000 5.567537
5.335200 -13.572000 5.588025
5.382000 -13.572000 5.596230
5.428800 -13.572000 5.619195
5.475600 -13.572000 5.619815
5.522400 -13.572000 5.619195
5.569200 -13.572000 5.635778
5.616000 -13.572000 5.642429
5.662800 -13.572000 5.647338
5.709600 -13.572000 5.667224
5.756400 -13.572000 5.671032
5.803200 -13.572000 5.688944
5.850000 -13.572000 5.691773
5.896800 -13.572000 5.705652
5.943600 -13.572000 5.713718
5.990400 -13.572000 5.748752
6.037200 -13.572000 5.759217
6.084000 -13.572000 5.769984
6.130800 -13.572000 5.794995
6.177600 -13.572000 5.818796
6.224400 -13.572000 5.822016
6.271200 -13.572000 5.842615
6.318000 -13.572000 5.876377
6.364800 -13.572000 5.938059
6.411600 -13.572000 5.949517
6.458400 -13.572000 5.955649
6.505200 -13.572000 5.983937
6.552000 -13.572000 6.038136
6.598800 -13.572000 6.049876
6.645600 -13.572000 6.059316
6.692400 -13.572000 6.071417
6.739200 -13.572000 6.084973
6.786000 -13.572000 6.089718
6.832800 -13.572000 6.121012
6.879600 -13.572000 6.129944
6.926400 -13.572000 6.139172
6.973200 -13.572000 6.155519
7.020000 -13.572000 6.179967
7.066800 -13.572000 6.190067
7.113600 -13.572000 6.190303
7.160400 -13.572000 6.221048
7.207200 -13.572000 6.254871
7.254000 -13.572000 6.268773
7.300800 -13.572000 6.311312
7.347600 -13.572000 6.348921
7.394400 -13.572000 6.402231
7.441200 -13.572000 6.436682
7.488000 -13.572000 6.453411
7.534800 -13.572000 6.473313
7.581600 -13.572000 6.509685
7.628400 -13.572000 6.551157
7.675200 -13.572000 6.562508
7.722000 -13.572000 6.583524
7.768800 -13.572000 6.605405
7.815600 -13.572000 6.635562
7.862400 -13.572000 6.657283
7.909200 -13.572000 6.701016
7.956000 -13.572000 6.735647
8.002800 -13.572000 6.756175
8.049600 -13.572000 6.834901
8.096400 -13.572000 6.872326
8.143200 -13.572000 6.886514
8.190000 -13.572000 6.890503
8.236800 -13.572000 6.915238
8.283600 -13.572000 6.927715
8.330400 -13.572000 6.966408
8.377200 -13.572000 6.971346
8.424000 -13.572000 6.999516
8.470800 -13.572000 7.032056
8.517600 -13.572000 7.083161
8.564400 -13.572000 7.102499
8.611200 -13.572000 7.151049
8.658000 -13.572000 7.162051
8.704800 -13.572000 7.175818
8.751600 -13.572000 7.216139
8.798400 -13.572000 7.236515
8.845200 -13.572000 7.283164
8.892000 -13.572000 7.306993
8.938800 -13.572000 7.341817
8.985600 -13.572000 7.387360
9.032400 -13.572000 7.419271
9.079200 -13.572000 7.452869
9.126000 -13.572000 7.511767
9.172800 -13.572000 7.540400
9.219600 -13.572000 7.558233
9.266400 -13.572000 7.617626
9.313200 -13.572000 7.652051
9.360000 -13.572000 7.673222
9.406800 -13.572000 7.744571
9.453600 -13.572000 7.782353
9.500400 -13.572000 7.810164
9.547200 -13.572000 7.894568
9.594000 -13.572000 7.924923
9.640800 -13.572000 8.007336
9.687600 -13.572000 8.042757
9.734400 -13.572000 8.122622
9.781200 -13.572000 8.161074
9.828000 -13.572000 8.188804
9.874800 -13.572000 8.207293
9.921600 -13.572000 8.313584
9.968400 -13.572000 8.414577
10.015200 -13.572000 8.478678
10.062000 -13.572000 8.483569
10.108800 -13.572000 8.540623
10.155600 -13.572000 8.570961
10.202400 -13.572000 8.540623
12.589200 -13.572000 8.060982
12.636000 -13.572000 8.055574
12.682800 -13.572000 8.045871
12.729600 -13.572000 8.039771
12.776400 -13.572000 8.043570
12.823200 -13.572000 8.040030
12.870000 -13.572000 8.036065
12.916800 -13.572000 8.029679
12.963600 -13.572000 8.031841
13.010400 -13.572000 8.031841
13.057200 -13.572000 8.034966
13.104000 -13.572000 8.027507
13.150800 -13.572000 8.033828
13.197600 -13.572000 8.034966
13.244400 -13.572000 8.042413
13.291200 -13.572000 8.049818
13.338000 -13.572000 8.058853
13.384800 -13.572000 8.062497
13.431600 -13.572000 8.067942
13.478400 -13.572000 8.069137
13.525200 -13.572000 8.071922
13.572000 -13.572000 8.069137
13.618800 -13.572000 8.073325
13.665600 -13.572000 8.071783
13.712400 -13.572000 8.066520
13.759200 -13.572000 8.062477
13.806000 -13.572000 8.048329
13.852800 -13.572000 8.038679
13.899600 -13.572000 8.038399
13.946400 -13.572000 8.053492
13.993200 -13.572000 8.056992
14.040000 -13.572000 8.068122
14.086800 -13.572000 8.083118
14.133600 -13.572000 8.091187
14.180400 -13.572000 8.096483
14.227200 -13.572000 8.100524
14.274000 -13.572000 8.091187
14.320800 -13.572000 8.091187
14.367600 -13.572000 8.068213
14.414400 -13.572000 8.054110
14.461200 -13.572000 8.017359
15.210000 -13.572000 6.832153
15.256800 -13.572000 6.805274
15.303600 -13.572000 6.783008
15.350400 -13.572000 6.780729
15.397200 -13.572000 6.761178
15.444000 -13.572000 6.753628
15.490800 -13.572000 6.768662
15.537600 -13.572000 6.786972
15.584400 -13.572000 6.789932
15.631200 -13.572000 6.789932
15.678000 -13.572000 6.792228
15.724800 -13.572000 6.789932
15.771600 -13.572000 6.770713
15.818400 -13.572000 6.753018
15.865200 -13.572000 6.734709
15.912000 -13.572000 6.705264
16.192800 -13.572000 4.763892
16.239600 -13.572000 4.495400
16.286400 -13.572000 4.346241
16.333200 -13.572000 4.044830
16.380000 -13.572000 3.813952
16.426800 -13.572000 3.492795
16.754400 -13.572000 1.537371
-18.720000 -13.525200 0.000000
-18.673200 -13.525200 0.000000
-18.626400 -13.525200 0.000000
-18.579600 -13.525200 -7.030595
-18.532800 -13.525200 -6.985122
-18.486000 -13.525200 -6.984749
-18.439200 -13.525200 -6.971944
-18.392400 -13.525200 -6.970321
-18.345600 -13.525200 -6.969581
-18.298800 -13.525200 -6.960059
-18.252000 -13.525200 -6.943601
-18.205200 -13.525200 -6.941215
-18.158400 -13.525200 -6.940143
-18.111600 -13.525200 -6.941215
-18.064800 -13.525200 -6.935599
-18.018000 -13.525200 -6.926142
-17.971200 -13.525200 -6.926142
-17.924400 -13.525200 -6.914138
-17.877600 -13.525200 -6.911242
-17.830800 -13.525200 -6.897145
-17.784000 -13.525200 -6.882647
-17.737200 -13.525200 -6.875827
-17.690400 -13.525200 -6.871321
-17.643600 -13.525200 -6.871321
-17.596800 -13.525200 -6.873871
-17.550000 -13.525200 -6.852925
-17.503200 -13.525200 -6.852925
-17.456400 -13.525200 -6.852925
-17.409600 -13.525200 -6.852925
-17.362800 -13.525200 -6.839230
-17.316000 -13.525200 -6.829370
-17.269200 -13.525200 -6.821043
-17.222400 -13.525200 -6.809934
-17.175600 -13.525200 -6.771176
-17.128800 -13.525200 -6.770746
-17.082000 -13.525200 -6.716995
-17.035200 -13.525200 -6.643608
-16.988400 -13.525200 -6.565386
-16.567200 -13.525200 -4.905960
-15.444000 -13.525200 6.887002
-15.397200 -13.525200 6.907869
-15.350400 -13.525200 6.920966
-15.303600 -13.525200 6.956203
-15.256800 -13.525200 6.967654
-15.210000 -13.525200 6.976679
-15.163200 -13.525200 6.993538
-15.116400 -13.525200 7.003676
-15.069600 -13.525200 7.014032
-15.022800 -13.525200 7.023356
-14.976000 -13.525200 7.030611
-14.929200 -13.525200 7.039091
-14.882400 -13.525200 7.041720
-14.835600 -13.525200 7.049965
-14.788800 -13.525200 7.055063
-14.742000 -13.525200 7.057199
-14.695200 -13.525200 7.061881
-14.648400 -13.525200 7.064949
-14.601600 -13.525200 7.069136
-14.554800 -13.525200 7.081062
-14.508000 -13.525200 7.082274
-14.461200 -13.525200 7.084377
-14.414400 -13.525200 7.084377
-14.367600 -13.525200 7.087406
-14.320800 -13.525200 7.082338
-14.274000 -13.525200 7.081919
-14.227200 -13.525200 7.077035
-14.180400 -13.525200 7.084377
-14.133600 -13.525200 7.096731
-14.086800 -13.525200 7.111361
-14.040000 -13.525200 7.106705
-13.993200 -13.525200 7.110592
-13.946400 -13.525200 7.110592
-13.899600 -13.525200 7.110592
-13.852800 -13.525200 7.112212
-13.806000 -13.525200 7.113862
-13.759200 -13.525200 7.113629
-13.712400 -13.525200 7.115715
-13.665600 -13.525200 7.118552
-13.618800 -13.525200 7.122737
-13.572000 -13.525200 7.125038
-13.525200 -13.525200 7.133356
-13.478400 -13.525200 7.173345
-13.431600 -13.525200 7.213958
-13.384800 -13.525200 7.273702
-10.062000 -13.525200 11.768538
-10.015200 -13.525200 9.763233
-9.968400 -13.525200 9.603064
-9.921600 -13.525200 9.505862
-9.874800 -13.525200 9.482063
-9.828000 -13.525200 9.445231
-9.781200 -13.525200 9.419328
-9.734400 -13.525200 9.418997
-9.687600 -13.525200 9.387489
-9.640800 -13.525200 9.358816
-9.594000 -13.525200 9.298004
-9.547200 -13.525200 9.277703
-9.500400 -13.525200 9.245160
-9.453600 -13.525200 9.138771
-9.406800 -13.525200 9.045361
-9.360000 -13.525200 9.007555
-9.313200 -13.525200 8.934766
-9.266400 -13.525200 8.901977
-9.219600 -13.525200 8.862285
-9.172800 -13.525200 8.809600
-9.126000 -13.525200 8.775636
-9.079200 -13.525200 8.732739
-9.032400 -13.525200 8.639881
-8.985600 -13.525200 8.603410
-8.938800 -13.525200 8.582752
-8.892000 -13.525200 8.525937
-8.845200 -13.525200 8.489979
-8.798400 -13.525200 8.449120
-8.751600 -13.525200 8.419052
-8.704800 -13.525200 8.374436
-8.658000 -13.525200 8.349665
-8.611200 -13.525200 8.325103
-8.564400 -13.525200 8.290052
-8.517600 -13.525200 8.278464
-8.470800 -13.525200 8.241044
-8.424000 -13.525200 8.207850
-8.377200 -13.525200 8.176148
-8.330400 -13.525200 8.129868
-8.283600 -13.525200 8.074080
-8.236800 -13.525200 8.047828
-8.190000 -13.525200 8.013345
-8.143200 -13.525200 7.987698
-8.096400 -13.525200 7.959536
-8.049600 -13.525200 7.945950
-8.002800 -13.525200 7.874966
-7.956000 -13.525200 7.859256
-7.909200 -13.525200 7.844114
-7.862400 -13.525200 7.799777
-7.815600 -13.525200 7.792751
-7.768800 -13.525200 7.791868
-7.722000 -13.525200 7.776979
-7.675200 -13.525200 7.751865
-7.628400 -13.525200 7.740915
-7.581600 -13.525200 7.723062
-7.534800 -13.525200 7.669793
-7.488000 -13.525200 7.631501
-7.441200 -13.525200 7.583259
-7.394400 -13.525200 7.570425
-7.347600 -13.525200 7.570425
-7.300800 -13.525200 7.533102
-7.254000 -13.525200 7.516354
-7.207200 -13.525200 7.507279
-7.160400 -13.525200 7.503797
-7.113600 -13.525200 7.486380
-7.066800 -13.525200 7.464612
-7.020000 -13.525200 7.443453
-6.973200 -13.525200 7.404548
-6.926400 -13.525200 7.383786
-6.879600 -13.525200 7.346735
-6.832800 -13.525200 7.325051
-6.786000 -13.525200 7.298764
-6.739200 -13.525200 7.269328
-6.692400 -13.525200 7.251619
-6.645600 -13.525200 7.245187
-6.598800 -13.525200 7.217731
-6.552000 -13.525200 7.186695
-6.505200 -13.525200 7.168813
-6.458400 -13.525200 7.137586
-6.411600 -13.525200 7.114191
-6.364800 -13.525200 7.100043
-6.318000 -13.525200 7.098660
-6.271200 -13.525200 7.096535
-6.224400 -13.525200 7.070074
-6.177600 -13.525200 7.033310
-6.130800 -13.525200 7.024775
-6.084000 -13.525200 7.014412
-6.037200 -13.525200 6.987480
-5.990400 -13.525200 6.955705
-5.943600 -13.525200 6.948603
-5.896800 -13.525200 6.943414
-5.850000 -13.525200 6.946475
-5.803200 -13.525200 6.915499
-5.756400 -13.525200 6.912224
-5.709600 -13.525200 6.912224
-5.662800 -13.525200 6.892058
-5.616000 -13.525200 6.876711
-5.569200 -13.525200 6.812590
-5.522400 -13.525200 6.804322
-5.475600 -13.525200 6.795291
-5.428800 -13.525200 6.791927
-5.382000 -13.525200 6.765864
-5.335200 -13.525200 6.741311
-5.288400 -13.525200 6.732013
-5.241600 -13.525200 6.729841
-5.194800 -13.525200 6.683302
-5.148000 -13.525200 6.674404
-5.101200 -13.525200 6.644784
-5.054400 -13.525200 6.620423
-5.007600 -13.525200 6.614468
-4.960800 -13.525200 6.596693
-4.914000 -13.525200 6.590704
-4.867200 -13.525200 6.590493
-4.820400 -13.525200 6.573109
-4.773600 -13.525200 6.549853
-4.726800 -13.525200 6.545226
-4.680000 -13.525200 6.534597
-4.633200 -13.525200 6.535957
-4.586400 -13.525200 6.535957
-4.539600 -13.525200 6.531611
-4.492800 -13.525200 6.490868
-4.446000 -13.525200 6.482074
-4.399200 -13.525200 6.444029
-4.352400 -13.525200 6.419992
-4.305600 -13.525200 6.398112
-4.258800 -13.525200 6.372298
-4.212000 -13.525200 6.337498
-4.165200 -13.525200 6.293887
-4.118400 -13.525200 6.289051
-4.071600 -13.525200 6.271534
-4.024800 -13.525200 6.251382
-3.978000 -13.525200 6.240707
-3.931200 -13.525200 6.228090
-3.884400 -13.525200 6.224599
-3.837600 -13.525200 6.211553
-3.790800 -13.525200 6.195849
-3.744000 -13.525200 6.183906
-3.697200 -13.525200 6.180014
-3.650400 -13.525200 6.177461
-3.603600 -13.525200 6.177461
-3.556800 -13.525200 6.165915
-3.510000 -13.525200 6.158549
-3.463200 -13.525200 6.149585
-3.416400 -13.525200 6.127758
-3.369600 -13.525200 6.112140
-3.322800 -13.525200 6.096125
-3.276000 -13.525200 6.072433
-3.229200 -13.525200 6.027127
-3.182400 -13.525200 6.019942
-3.135600 -13.525200 5.999820
-3.088800 -13.525200 5.981695
-3.042000 -13.525200 5.976848
-2.995200 -13.525200 5.965106
-2.948400 -13.525200 5.953681
-2.901600 -13.525200 5.946490
-2.854800 -13.525200 5.922792
-2.808000 -13.525200 5.910331
-2.761200 -13.525200 5.910331
-2.714400 -13.525200 5.905916
-2.667600 -13.525200 5.903011
-2.620800 -13.525200 5.884830
-2.574000 -13.525200 5.853140
-2.527200 -13.525200 5.818457
-2.480400 -13.525200 5.809006
-2.433600 -13.525200 5.783959
-2.386800 -13.525200 5.780213
-2.340000 -13.525200 5.771381
-2.293200 -13.525200 5.756373
-2.246400 -13.525200 5.729590
-2.199600 -13.525200 5.697460
-2.152800 -13.525200 5.669993
-2.106000 -13.525200 5.661112
-2.059200 -13.525200 5.645834
-2.012400 -13.525200 5.612018
-1.965600 -13.525200 5.613264
-1.918800 -13.525200 5.612018
-1.872000 -13.525200 5.609451
-1.825200 -13.525200 5.601610
-1.778400 -13.525200 5.598896
-1.731600 -13.525200 5.590625
-1.684800 -13.525200 5.562225
-1.638000 -13.525200 5.553729
-1.591200 -13.525200 5.523946
-1.544400 -13.525200 5.499439
-1.497600 -13.525200 5.500075
-1.450800 -13.525200 5.454649
-1.404000 -13.525200 5.443883
-1.357200 -13.525200 5.443883
-1.310400 -13.525200 5.448463
-1.263600 -13.525200 5.447006
-1.216800 -13.525200 5.438931
-1.170000 -13.525200 5.438627
-1.123200 -13.525200 5.448463
-1.076400 -13.525200 5.419509
-1.029600 -13.525200 5.417849
-0.982800 -13.525200 5.405800
-0.936000 -13.525200 5.390339
-0.889200 -13.525200 5.374386
-0.842400 -13.525200 5.352775
-0.795600 -13.525200 5.324876
-0.748800 -13.525200 5.309938
-0.702000 -13.525200 5.309938
-0.655200 -13.525200 5.309938
-0.608400 -13.525200 5.290641
-0.561600 -13.525200 5.307335
-0.514800 -13.525200 5.295336
-0.468000 -13.525200 5.289588
-0.421200 -13.525200 5.276618
-0.374400 -13.525200 5.257438
-0.327600 -13.525200 5.215707
-0.280800 -13.525200 5.208301
-0.234000 -13.525200 5.204035
-0.187200 -13.525200 5.204370
-0.140400 -13.525200 5.199360
-0.093600 -13.525200 5.204176
-0.046800 -13.525200 5.197109
0.000000 -13.525200 5.197109
0.046800 -13.525200 5.197649
0.093600 -13.525200 5.194240
0.140400 -13.525200 5.187440
0.187200 -13.525200 5.173767
0.234000 -13.525200 5.169409
0.280800 -13.525200 5.159331
0.327600 -13.525200 5.157555
0.374400 -13.525200 5.150110
0.421200 -13.525200 5.144112
0.468000 -13.525200 5.138146
0.514800 -13.525200 5.118830
0.561600 -13.525200 5.111517
0.608400 -13.525200 5.095865
0.655200 -13.525200 5.095865
0.702000 -13.525200 5.102880
0.748800 -13.525200 5.095679
0.795600 -13.525200 5.095679
0.842400 -13.525200 5.092126
0.889200 -13.525200 5.095679
0.936000 -13.525200 5.095161
0.982800 -13.525200 5.095161
1.029600 -13.525200 5.080218
1.076400 -13.525200 5.072312
1.123200 -13.525200 5.072588
1.170000 -13.525200 5.072312
1.216800 -13.525200 5.054187
1.263600 -13.525200 5.058321
1.310400 -13.525200 5.058321
1.357200 -13.525200 5.060131
1.404000 -13.525200 5.066771
1.450800 -13.525200 5.058822
1.497600 -13.525200 5.060131
1.544400 -13.525200 5.066771
1.591200 -13.525200 5.079164
1.638000 -13.525200 5.079164
1.684800 -13.525200 5.080587
1.731600 -13.525200 5.089270
1.778400 -13.525200 5.089926
1.825200 -13.525200 5.080587
1.872000 -13.525200 5.074016
1.918800 -13.525200 5.059495
1.965600 -13.525200 5.070645
2.012400 -13.525200 5.064751
2.059200 -13.525200 5.064751
2.106000 -13.525200 5.064751
2.152800 -13.525200 5.065895
2.199600 -13.525200 5.087955
2.246400 -13.525200 5.087955
2.293200 -13.525200 5.087955
2.340000 -13.525200 5.085964
2.386800 -13.525200 5.079087
2.433600 -13.525200 5.079087
2.480400 -13.525200 5.079087
2.527200 -13.525200 5.079087
2.574000 -13.525200 5.081977
2.620800 -13.525200 5.084348
2.667600 -13.525200 5.097872
2.714400 -13.525200 5.099611
2.761200 -13.525200 5.106092
2.808000 -13.525200 5.122720
2.854800 -13.525200 5.126634
2.901600 -13.525200 5.126634
2.948400 -13.525200 5.138425
2.995200 -13.525200 5.142793
3.042000 -13.525200 5.155998
3.088800 -13.525200 5.154559
3.135600 -13.525200 5.154559
3.182400 -13.525200 5.155474
3.229200 -13.525200 5.156429
3.276000 -13.525200 5.156170
3.322800 -13.525200 5.156170
3.369600 -13.525200 5.160735
3.416400 -13.525200 5.177365
3.463200 -13.525200 5.183559
3.510000 -13.525200 5.191991
3.556800 -13.525200 5.191991
3.603600 -13.525200 5.199507
3.650400 -13.525200 5.209959
3.697200 -13.525200 5.203507
3.744000 -13.525200 5.210798
3.790800 -13.525200 5.224316
3.837600 -13.525200 5.246452
3.884400 -13.525200 5.264047
3.931200 -13.525200 5.260633
3.978000 -13.525200 5.264964
4.024800 -13.525200 5.278217
4.071600 -13.525200 5.296275
4.118400 -13.525200 5.296275
4.165200 -13.525200 5.304480
4.212000 -13.525200 5.305062
4.258800 -13.525200 5.341029
4.305600 -13.525200 5.317479
4.352400 -13.525200 5.317479
4.399200 -13.525200 5.341029
4.446000 -13.525200 5.342918
4.492800 -13.525200 5.346847
4.539600 -13.525200 5.343819
4.586400 -13.525200 5.343819
4.633200 -13.525200 5.352362
4.680000 -13.525200 5.369668
4.726800 -13.525200 5.382294
4.773600 -13.525200 5.394905
4.820400 -13.525200 5.418388
4.867200 -13.525200 5.452881
4.914000 -13.525200 5.479206
4.960800 -13.525200 5.483957
5.007600 -13.525200 5.486806
5.054400 -13.525200 5.507245
5.101200 -13.525200 5.521047
5.148000 -13.525200 5.528475
5.194800 -13.525200 5.551543
5.241600 -13.525200 5.561137
5.288400 -13.525200 5.554677
5.335200 -13.525200 5.561137
5.382000 -13.525200 5.589515
5.428800 -13.525200 5.596230
5.475600 -13.525200 5.599958
5.522400 -13.525200 5.599958
5.569200 -13.525200 5.610247
5.616000 -13.525200 5.637133
5.662800 -13.525200 5.641987
5.709600 -13.525200 5.653523
5.756400 -13.525200 5.663860
5.803200 -13.525200 5.683802
5.850000 -13.525200 5.688944
5.896800 -13.525200 5.696158
5.943600 -13.525200 5.706581
5.990400 -13.525200 5.729670
6.037200 -13.525200 5.748752
6.084000 -13.525200 5.768092
6.130800 -13.525200 5.788821
6.177600 -13.525200 5.794995
6.224400 -13.525200 5.798708
6.271200 -13.525200 5.805356
6.318000 -13.525200 5.844406
6.364800 -13.525200 5.877826
6.411600 -13.525200 5.904922
6.458400 -13.525200 5.905013
6.505200 -13.525200 5.955649
6.552000 -13.525200 6.001085
6.598800 -13.525200 6.023532
6.645600 -13.525200 6.042186
6.692400 -13.525200 6.036703
6.739200 -13.525200 6.064470
6.786000 -13.525200 6.075275
6.832800 -13.525200 6.100132
6.879600 -13.525200 6.116077
6.926400 -13.525200 6.121012
6.973200 -13.525200 6.139504
7.020000 -13.525200 6.149300
7.066800 -13.525200 6.157745
7.113600 -13.525200 6.159289
7.160400 -13.525200 6.197814
7.207200 -13.525200 6.249176
7.254000 -13.525200 6.254871
7.300800 -13.525200 6.285172
7.347600 -13.525200 6.311375
7.394400 -13.525200 6.363547
7.441200 -13.525200 6.413598
7.488000 -13.525200 6.444418
7.534800 -13.525200 6.453564
7.581600 -13.525200 6.492210
7.628400 -13.525200 6.530886
7.675200 -13.525200 6.536426
7.722000 -13.525200 6.564616
7.768800 -13.525200 6.590065
7.815600 -13.525200 6.619019
7.862400 -13.525200 6.644201
7.909200 -13.525200 6.682615
7.956000 -13.525200 6.728914
8.002800 -13.525200 6.756175
8.049600 -13.525200 6.815268
8.096400 -13.525200 6.848486
8.143200 -13.525200 6.876075
8.190000 -13.525200 6.889489
8.236800 -13.525200 6.908296
8.283600 -13.525200 6.917639
8.330400 -13.525200 6.932311
8.377200 -13.525200 6.967360
8.424000 -13.525200 6.999315
8.470800 -13.525200 7.032056
8.517600 -13.525200 7.067693
8.564400 -13.525200 7.109937
8.611200 -13.525200 7.151440
8.658000 -13.525200 7.162051
8.704800 -13.525200 7.200105
8.751600 -13.525200 7.230962
8.798400 -13.525200 7.271816
8.845200 -13.525200 7.300101
8.892000 -13.525200 7.314417
8.938800 -13.525200 7.352749
8.985600 -13.525200 7.404484
9.032400 -13.525200 7.426561
9.079200 -13.525200 7.470606
9.126000 -13.525200 7.498322
9.172800 -13.525200 7.525690
9.219600 -13.525200 7.556875
9.266400 -13.525200 7.611025
9.313200 -13.525200 7.652051
9.360000 -13.525200 7.671044
9.406800 -13.525200 7.715063
9.453600 -13.525200 7.782353
9.500400 -13.525200 7.801884
9.547200 -13.525200 7.894589
9.594000 -13.525200 7.911350
9.640800 -13.525200 7.993778
9.687600 -13.525200 8.031875
9.734400 -13.525200 8.074540
9.781200 -13.525200 8.136823
9.828000 -13.525200 8.167475
9.874800 -13.525200 8.207293
9.921600 -13.525200 8.251724
9.968400 -13.525200 8.381520
10.015200 -13.525200 8.442857
10.062000 -13.525200 8.478678
10.108800 -13.525200 8.533391
10.155600 -13.525200 8.570961
10.202400 -13.525200 8.547249
10.249200 -13.525200 8.692930
12.589200 -13.525200 8.055574
12.636000 -13.525200 8.055574
12.682800 -13.525200 8.045871
12.729600 -13.525200 8.041848
12.776400 -13.525200 8.052493
12.823200 -13.525200 8.041866
12.870000 -13.525200 8.041866
12.916800 -13.525200 8.029679
12.963600 -13.525200 8.031841
13.010400 -13.525200 8.034966
13.057200 -13.525200 8.035303
13.104000 -13.525200 8.034966
13.150800 -13.525200 8.035303
13.197600 -13.525200 8.050271
13.244400 -13.525200 8.064257
13.291200 -13.525200 8.064260
13.338000 -13.525200 8.064260
13.384800 -13.525200 8.069137
13.431600 -13.525200 8.067942
13.478400 -13.525200 8.069137
13.525200 -13.525200 8.069137
13.572000 -13.525200 8.066520
13.618800 -13.525200 8.068679
13.665600 -13.525200 8.069137
13.712400 -13.525200 8.066434
13.759200 -13.525200 8.053492
13.806000 -13.525200 8.048329
13.852800 -13.525200 8.047247
13.899600 -13.525200 8.038399
13.946400 -13.525200 8.053492
13.993200 -13.525200 8.056992
14.040000 -13.525200 8.068122
14.086800 -13.525200 8.078825
14.133600 -13.525200 8.091187
14.180400 -13.525200 8.096483
14.227200 -13.525200 8.098763
14.274000 -13.525200 8.095495
14.320800 -13.525200 8.092230
14.367600 -13.525200 8.076949
14.414400 -13.525200 8.057856
14.461200 -13.525200 8.038005
14.508000 -13.525200 7.987927
15.256800 -13.525200 6.832153
15.397200 -13.525200 6.782778
15.444000 -13.525200 6.771506
15.490800 -13.525200 6.783008
15.537600 -13.525200 6.787225
15.631200 -13.525200 6.798280
15.678000 -13.525200 6.798400
15.724800 -13.525200 6.796948
15.771600 -13.525200 6.792228
15.818400 -13.525200 6.770713
15.865200 -13.525200 6.746612
15.912000 -13.525200 6.733479
15.958800 -13.525200 6.694325
16.239600 -13.525200 4.734613
16.286400 -13.525200 4.451058
16.333200 -13.525200 4.295311
-18.720000 -13.478400 0.000000
-18.673200 -13.478400 0.000000
-18.626400 -13.478400 0.000000
-18.579600 -13.478400 -7.018570
-18.532800 -13.478400 -7.017823
-18.486000 -13.478400 -7.016647
-18.439200 -13.478400 -6.992533
-18.392400 -13.478400 -6.984749
-18.345600 -13.478400 -6.971051
-18.298800 -13.478400 -6.964727
-18.252000 -13.478400 -6.952177
-18.205200 -13.478400 -6.943601
-18.158400 -13.478400 -6.942346
-18.111600 -13.478400 -6.942346
-18.064800 -13.478400 -6.935599
-18.018000 -13.478400 -6.926142
-17.971200 -13.478400 -6.931061
-17.924400 -13.478400 -6.925933
-17.877600 -13.478400 -6.925933
-17.830800 -13.478400 -6.911242
-17.784000 -13.478400 -6.898630
-17.737200 -13.478400 -6.889989
-17.690400 -13.478400 -6.873871
-17.643600 -13.478400 -6.873871
-17.596800 -13.478400 -6.868636
-17.550000 -13.478400 -6.852925
-17.503200 -13.478400 -6.851268
-17.456400 -13.478400 -6.851268
-17.409600 -13.478400 -6.851268
-17.362800 -13.478400 -6.841180
-17.316000 -13.478400 -6.829370
-17.269200 -13.478400 -6.815136
-17.222400 -13.478400 -6.805711
-17.175600 -13.478400 -6.781343
-17.128800 -13.478400 -6.771003
-17.082000 -13.478400 -6.687092
-17.035200 -13.478400 -6.635999
-16.988400 -13.478400 -6.516475
-15.444000 -13.478400 6.894081
-15.397200 -13.478400 6.920966
-15.350400 -13.478400 6.940426
-15.303600 -13.478400 6.961253
-15.256800 -13.478400 6.971581
-15.210000 -13.478400 6.985011
-15.163200 -13.478400 7.000321
-15.116400 -13.478400 7.014032
-15.069600 -13.478400 7.027760
-15.022800 -13.478400 7.042853
-14.976000 -13.478400 7.047951
-14.929200 -13.478400 7.049965
-14.882400 -13.478400 7.053327
-14.835600 -13.478400 7.055966
-14.788800 -13.478400 7.058335
-14.742000 -13.478400 7.067538
-14.695200 -13.478400 7.067229
-14.648400 -13.478400 7.072813
-14.601600 -13.478400 7.082274
-14.554800 -13.478400 7.090703
-14.508000 -13.478400 7.090703
-14.461200 -13.478400 7.090703
-14.414400 -13.478400 7.091043
-14.367600 -13.478400 7.093043
-14.320800 -13.478400 7.091043
-14.274000 -13.478400 7.089832
-14.227200 -13.478400 7.087406
-14.180400 -13.478400 7.103215
-14.133600 -13.478400 7.110922
-14.086800 -13.478400 7.111361
-14.040000 -13.478400 7.110922
-13.993200 -13.478400 7.110922
-13.946400 -13.478400 7.112626
-13.899600 -13.478400 7.112626
-13.852800 -13.478400 7.112626
-13.806000 -13.478400 7.115715
-13.759200 -13.478400 7.115715
-13.712400 -13.478400 7.116379
-13.665600 -13.478400 7.124399
-13.618800 -13.478400 7.126850
-13.572000 -13.478400 7.134087
-13.525200 -13.478400 7.173345
-13.478400 -13.478400 7.190644
-13.431600 -13.478400 7.222420
-10.108800 -13.478400 12.119758
-10.062000 -13.478400 9.820511
-10.015200 -13.478400 9.693351
-9.968400 -13.478400 9.598976
-9.921600 -13.478400 9.485486
-9.874800 -13.478400 9.470024
-9.828000 -13.478400 9.419328
-9.781200 -13.478400 9.418997
-9.734400 -13.478400 9.409749
-9.687600 -13.478400 9.379350
-9.640800 -13.478400 9.331240
-9.594000 -13.478400 9.277703
-9.547200 -13.478400 9.270529
-9.500400 -13.478400 9.188907
-9.453600 -13.478400 9.144937
-9.406800 -13.478400 9.068712
-9.360000 -13.478400 9.007789
-9.313200 -13.478400 8.934200
-9.266400 -13.478400 8.901977
-9.219600 -13.478400 8.824319
-9.172800 -13.478400 8.782542
-9.126000 -13.478400 8.735429
-9.079200 -13.478400 8.664851
-9.032400 -13.478400 8.615163
-8.985600 -13.478400 8.586981
-8.938800 -13.478400 8.567571
-8.892000 -13.478400 8.489522
-8.845200 -13.478400 8.463324
-8.798400 -13.478400 8.435961
-8.751600 -13.478400 8.407482
-8.704800 -13.478400 8.371427
-8.658000 -13.478400 8.327798
-8.611200 -13.478400 8.297896
-8.564400 -13.478400 8.285509
-8.517600 -13.478400 8.278464
-8.470800 -13.478400 8.241044
-8.424000 -13.478400 8.177526
-8.377200 -13.478400 8.134872
-8.330400 -13.478400 8.074080
-8.283600 -13.478400 8.047828
-8.236800 -13.478400 8.013345
-8.190000 -13.478400 7.990426
-8.143200 -13.478400 7.967906
-8.096400 -13.478400 7.950221
-8.049600 -13.478400 7.913437
-8.002800 -13.478400 7.869765
-7.956000 -13.478400 7.848390
-7.909200 -13.478400 7.828033
-7.862400 -13.478400 7.796391
-7.815600 -13.478400 7.789502
-7.768800 -13.478400 7.777405
-7.722000 -13.478400 7.773117
-7.675200 -13.478400 7.751865
-7.628400 -13.478400 7.711149
-7.581600 -13.478400 7.659398
-7.534800 -13.478400 7.645212
-7.488000 -13.478400 7.605128
-7.441200 -13.478400 7.570425
-7.394400 -13.478400 7.542454
-7.347600 -13.478400 7.530088
-7.300800 -13.478400 7.518091
-7.254000 -13.478400 7.494267
-7.207200 -13.478400 7.473093
-7.160400 -13.478400 7.455830
-7.113600 -13.478400 7.453336
-7.066800 -13.478400 7.419615
-7.020000 -13.478400 7.416780
-6.973200 -13.478400 7.383786
-6.926400 -13.478400 7.361506
-6.879600 -13.478400 7.327964
-6.832800 -13.478400 7.304014
-6.786000 -13.478400 7.273905
-6.739200 -13.478400 7.264733
-6.692400 -13.478400 7.245187
-6.645600 -13.478400 7.234375
-6.598800 -13.478400 7.210882
-6.552000 -13.478400 7.169715
-6.505200 -13.478400 7.134403
-6.458400 -13.478400 7.114191
-6.411600 -13.478400 7.098660
-6.364800 -13.478400 7.095919
-6.318000 -13.478400 7.076065
-6.271200 -13.478400 7.077075
-6.224400 -13.478400 7.056559
-6.177600 -13.478400 7.024307
-6.130800 -13.478400 7.024307
-6.084000 -13.478400 6.991704
-6.037200 -13.478400 6.948603
-5.990400 -13.478400 6.946475
-5.943600 -13.478400 6.945809
-5.896800 -13.478400 6.923591
-5.850000 -13.478400 6.923591
-5.803200 -13.478400 6.908048
-5.756400 -13.478400 6.890835
-5.709600 -13.478400 6.890835
-5.662800 -13.478400 6.876711
-5.616000 -13.478400 6.861079
-5.569200 -13.478400 6.812590
-5.522400 -13.478400 6.798384
-5.475600 -13.478400 6.794183
-5.428800 -13.478400 6.791927
-5.382000 -13.478400 6.760429
-5.335200 -13.478400 6.729841
-5.288400 -13.478400 6.712634
-5.241600 -13.478400 6.699552
-5.194800 -13.478400 6.659618
-5.148000 -13.478400 6.633450
-5.101200 -13.478400 6.620675
-5.054400 -13.478400 6.614468
-5.007600 -13.478400 6.591498
-4.960800 -13.478400 6.573109
-4.914000 -13.478400 6.550037
-4.867200 -13.478400 6.547577
-4.820400 -13.478400 6.539829
-4.773600 -13.478400 6.511840
-4.726800 -13.478400 6.511840
-4.680000 -13.478400 6.507038
-4.633200 -13.478400 6.511840
-4.586400 -13.478400 6.531611
-4.539600 -13.478400 6.490868
-4.492800 -13.478400 6.482074
-4.446000 -13.478400 6.454132
-4.399200 -13.478400 6.419708
-4.352400 -13.478400 6.402271
-4.305600 -13.478400 6.374569
-4.258800 -13.478400 6.363619
-4.212000 -13.478400 6.337498
-4.165200 -13.478400 6.307468
-4.118400 -13.478400 6.293887
-4.071600 -13.478400 6.271609
-4.024800 -13.478400 6.259161
-3.978000 -13.478400 6.243482
-3.931200 -13.478400 6.228090
-3.884400 -13.478400 6.224599
-3.837600 -13.478400 6.206187
-3.790800 -13.478400 6.193201
-3.744000 -13.478400 6.183906
-3.697200 -13.478400 6.180014
-3.650400 -13.478400 6.186362
-3.603600 -13.478400 6.180014
-3.556800 -13.478400 6.173219
-3.510000 -13.478400 6.149585
-3.463200 -13.478400 6.143054
-3.416400 -13.478400 6.121042
-3.369600 -13.478400 6.102997
-3.322800 -13.478400 6.087246
-3.276000 -13.478400 6.058528
-3.229200 -13.478400 6.027234
-3.182400 -13.478400 6.019942
-3.135600 -13.478400 5.999820
-3.088800 -13.478400 5.987804
-3.042000 -13.478400 5.980176
-2.995200 -13.478400 5.965779
-2.948400 -13.478400 5.953681
-2.901600 -13.478400 5.940612
-2.854800 -13.478400 5.909797
-2.808000 -13.478400 5.905916
-2.761200 -13.478400 5.903011
-2.714400 -13.478400 5.891128
-2.667600 -13.478400 5.887137
-2.620800 -13.478400 5.880527
-2.574000 -13.478400 5.843225
-2.527200 -13.478400 5.809006
-2.480400 -13.478400 5.783959
-2.433600 -13.478400 5.775894
-2.386800 -13.478400 5.771381
-2.340000 -13.478400 5.759330
-2.293200 -13.478400 5.749476
-2.246400 -13.478400 5.699051
-2.199600 -13.478400 5.668925
-2.152800 -13.478400 5.661112
-2.106000 -13.478400 5.634793
-2.059200 -13.478400 5.625504
-2.012400 -13.478400 5.592279
-1.965600 -13.478400 5.592279
-1.918800 -13.478400 5.597199
-1.872000 -13.478400 5.588911
-1.825200 -13.478400 5.584019
-1.778400 -13.478400 5.580492
-1.731600 -13.478400 5.558953
-1.684800 -13.478400 5.556596
-1.638000 -13.478400 5.530591
-1.591200 -13.478400 5.514720
-1.544400 -13.478400 5.498079
-1.497600 -13.478400 5.499439
-1.450800 -13.478400 5.447006
-1.404000 -13.478400 5.440962
-1.357200 -13.478400 5.434741
-1.310400 -13.478400 5.434741
-1.263600 -13.478400 5.427893
-1.216800 -13.478400 5.419995
-1.170000 -13.478400 5.419509
-1.123200 -13.478400 5.428117
-1.076400 -13.478400 5.417849
-1.029600 -13.478400 5.417849
-0.982800 -13.478400 5.404400
-0.936000 -13.478400 5.390339
-0.889200 -13.478400 5.374386
-0.842400 -13.478400 5.352775
-0.795600 -13.478400 5.324876
-0.748800 -13.478400 5.321750
-0.702000 -13.478400 5.321750
-0.655200 -13.478400 5.318182
-0.608400 -13.478400 5.289588
-0.561600 -13.478400 5.290641
-0.514800 -13.478400 5.280599
-0.468000 -13.478400 5.265605
-0.421200 -13.478400 5.256550
-0.374400 -13.478400 5.253458
-0.327600 -13.478400 5.208301
-0.280800 -13.478400 5.204370
-0.234000 -13.478400 5.200390
-0.187200 -13.478400 5.200390
-0.140400 -13.478400 5.197649
-0.093600 -13.478400 5.197649
-0.046800 -13.478400 5.196452
0.000000 -13.478400 5.196770
0.046800 -13.478400 5.197649
0.093600 -13.478400 5.197109
0.140400 -13.478400 5.190530
0.187200 -13.478400 5.189264
0.234000 -13.478400 5.173933
0.280800 -13.478400 5.164891
0.327600 -13.478400 5.159331
0.374400 -13.478400 5.157555
0.421200 -13.478400 5.147079
0.468000 -13.478400 5.138146
0.514800 -13.478400 5.118185
0.561600 -13.478400 5.111517
0.608400 -13.478400 5.106586
0.655200 -13.478400 5.097861
0.702000 -13.478400 5.106586
0.748800 -13.478400 5.106586
0.795600 -13.478400 5.106586
0.842400 -13.478400 5.097861
0.889200 -13.478400 5.117967
0.936000 -13.478400 5.107484
0.982800 -13.478400 5.111542
1.029600 -13.478400 5.094442
1.076400 -13.478400 5.076707
1.123200 -13.478400 5.076744
1.170000 -13.478400 5.072588
1.216800 -13.478400 5.062251
1.263600 -13.478400 5.062251
1.310400 -13.478400 5.060131
1.357200 -13.478400 5.063324
1.404000 -13.478400 5.066771
1.450800 -13.478400 5.058822
1.497600 -13.478400 5.060131
1.544400 -13.478400 5.066771
1.591200 -13.478400 5.079164
1.638000 -13.478400 5.075786
1.684800 -13.478400 5.079164
1.731600 -13.478400 5.082389
1.778400 -13.478400 5.082389
1.825200 -13.478400 5.058769
1.872000 -13.478400 5.058769
1.918800 -13.478400 5.054338
1.965600 -13.478400 5.059495
2.012400 -13.478400 5.059495
2.059200 -13.478400 5.059495
2.106000 -13.478400 5.059871
2.152800 -13.478400 5.065895
2.199600 -13.478400 5.075729
2.246400 -13.478400 5.085964
2.293200 -13.478400 5.084713
2.340000 -13.478400 5.079087
2.386800 -13.478400 5.066021
2.433600 -13.478400 5.065006
2.480400 -13.478400 5.065006
2.527200 -13.478400 5.062955
2.574000 -13.478400 5.062955
2.620800 -13.478400 5.076235
2.667600 -13.478400 5.077143
2.714400 -13.478400 5.083468
2.761200 -13.478400 5.096497
2.808000 -13.478400 5.108917
2.854800 -13.478400 5.112262
2.901600 -13.478400 5.123781
2.948400 -13.478400 5.127137
2.995200 -13.478400 5.138425
3.042000 -13.478400 5.154940
3.088800 -13.478400 5.154559
3.135600 -13.478400 5.155998
3.182400 -13.478400 5.154940
3.229200 -13.478400 5.156429
3.276000 -13.478400 5.155474
3.322800 -13.478400 5.156429
3.369600 -13.478400 5.164227
3.416400 -13.478400 5.177365
3.463200 -13.478400 5.175242
3.510000 -13.478400 5.178900
3.556800 -13.478400 5.178900
3.603600 -13.478400 5.183559
3.650400 -13.478400 5.184421
3.697200 -13.478400 5.183559
3.744000 -13.478400 5.194627
3.790800 -13.478400 5.207316
3.837600 -13.478400 5.217098
3.884400 -13.478400 5.261565
3.931200 -13.478400 5.246452
3.978000 -13.478400 5.273412
4.024800 -13.478400 5.290769
4.071600 -13.478400 5.315103
4.118400 -13.478400 5.314899
4.165200 -13.478400 5.315334
4.212000 -13.478400 5.315334
4.258800 -13.478400 5.330391
4.305600 -13.478400 5.317479
4.352400 -13.478400 5.317479
4.399200 -13.478400 5.317090
4.446000 -13.478400 5.341637
4.492800 -13.478400 5.342918
4.539600 -13.478400 5.342918
4.586400 -13.478400 5.342918
4.633200 -13.478400 5.352362
4.680000 -13.478400 5.363992
4.726800 -13.478400 5.376712
4.773600 -13.478400 5.382294
4.820400 -13.478400 5.396980
4.867200 -13.478400 5.425417
4.914000 -13.478400 5.452881
4.960800 -13.478400 5.483533
5.007600 -13.478400 5.484354
5.054400 -13.478400 5.499444
5.101200 -13.478400 5.521047
5.148000 -13.478400 5.528475
5.194800 -13.478400 5.545381
5.241600 -13.478400 5.554261
5.288400 -13.478400 5.547841
5.335200 -13.478400 5.554261
5.382000 -13.478400 5.560334
5.428800 -13.478400 5.568802
5.475600 -13.478400 5.590001
5.522400 -13.478400 5.594150
5.569200 -13.478400 5.596571
5.616000 -13.478400 5.635778
5.662800 -13.478400 5.641987
5.709600 -13.478400 5.647700
5.756400 -13.478400 5.655942
5.803200 -13.478400 5.670819
5.850000 -13.478400 5.683802
5.896800 -13.478400 5.691559
5.943600 -13.478400 5.704016
5.990400 -13.478400 5.729670
6.037200 -13.478400 5.748752
6.084000 -13.478400 5.768092
6.130800 -13.478400 5.782769
6.177600 -13.478400 5.790496
6.224400 -13.478400 5.793426
6.271200 -13.478400 5.794995
6.318000 -13.478400 5.842615
6.364800 -13.478400 5.861299
6.411600 -13.478400 5.901610
6.458400 -13.478400 5.905013
6.505200 -13.478400 5.955649
6.552000 -13.478400 5.989658
6.598800 -13.478400 6.000745
6.645600 -13.478400 6.002690
6.692400 -13.478400 6.016603
6.739200 -13.478400 6.051378
6.786000 -13.478400 6.075275
6.832800 -13.478400 6.091357
6.879600 -13.478400 6.116077
6.926400 -13.478400 6.121012
6.973200 -13.478400 6.139172
7.020000 -13.478400 6.145705
7.066800 -13.478400 6.155519
7.113600 -13.478400 6.158907
7.160400 -13.478400 6.181462
7.207200 -13.478400 6.199041
7.254000 -13.478400 6.240078
7.300800 -13.478400 6.250333
7.347600 -13.478400 6.290237
7.394400 -13.478400 6.328807
7.441200 -13.478400 6.402231
7.488000 -13.478400 6.423302
7.534800 -13.478400 6.452943
7.581600 -13.478400 6.459196
7.628400 -13.478400 6.519846
7.675200 -13.478400 6.522389
7.722000 -13.478400 6.535273
7.768800 -13.478400 6.572125
7.815600 -13.478400 6.590065
7.862400 -13.478400 6.631897
7.909200 -13.478400 6.657283
7.956000 -13.478400 6.701016
8.002800 -13.478400 6.728914
8.049600 -13.478400 6.767937
8.096400 -13.478400 6.807778
8.143200 -13.478400 6.848751
8.190000 -13.478400 6.889489
8.236800 -13.478400 6.893109
8.283600 -13.478400 6.917623
8.330400 -13.478400 6.927715
8.377200 -13.478400 6.958395
8.424000 -13.478400 7.016133
8.470800 -13.478400 7.032056
8.517600 -13.478400 7.067693
8.564400 -13.478400 7.097094
8.611200 -13.478400 7.131360
8.658000 -13.478400 7.156889
8.704800 -13.478400 7.198205
8.751600 -13.478400 7.212579
8.798400 -13.478400 7.240276
8.845200 -13.478400 7.300101
8.892000 -13.478400 7.312221
8.938800 -13.478400 7.341817
8.985600 -13.478400 7.404484
9.032400 -13.478400 7.426561
9.079200 -13.478400 7.464345
9.126000 -13.478400 7.496272
9.172800 -13.478400 7.519778
9.219600 -13.478400 7.548694
9.266400 -13.478400 7.584077
9.313200 -13.478400 7.642208
9.360000 -13.478400 7.650897
9.406800 -13.478400 7.696915
9.453600 -13.478400 7.717923
9.500400 -13.478400 7.785443
9.547200 -13.478400 7.893178
9.594000 -13.478400 7.898254
9.640800 -13.478400 7.960670
9.687600 -13.478400 8.007336
9.734400 -13.478400 8.032916
9.781200 -13.478400 8.126736
9.828000 -13.478400 8.163789
9.874800 -13.478400 8.207293
9.921600 -13.478400 8.313584
9.968400 -13.478400 8.388465
10.015200 -13.478400 8.442857
10.062000 -13.478400 8.478678
10.108800 -13.478400 8.524953
10.155600 -13.478400 8.580369
10.202400 -13.478400 8.589262
10.249200 -13.478400 8.788628
12.589200 -13.478400 8.045871
12.636000 -13.478400 8.058832
12.682800 -13.478400 8.045871
12.729600 -13.478400 8.043570
12.776400 -13.478400 8.054440
12.823200 -13.478400 8.052493
12.870000 -13.478400 8.052493
12.916800 -13.478400 8.034966
12.963600 -13.478400 8.035303
13.010400 -13.478400 8.035303
13.057200 -13.478400 8.047966
13.104000 -13.478400 8.047966
13.150800 -13.478400 8.047966
13.197600 -13.478400 8.058853
13.244400 -13.478400 8.074718
13.291200 -13.478400 8.074718
13.338000 -13.478400 8.067942
13.384800 -13.478400 8.073325
13.431600 -13.478400 8.071922
13.478400 -13.478400 8.074718
13.525200 -13.478400 8.073325
13.572000 -13.478400 8.071783
13.618800 -13.478400 8.073325
13.665600 -13.478400 8.072487
13.712400 -13.478400 8.068679
13.759200 -13.478400 8.062138
13.806000 -13.478400 8.052882
13.852800 -13.478400 8.059500
13.899600 -13.478400 8.053492
13.946400 -13.478400 8.057689
13.993200 -13.478400 8.048329
14.040000 -13.478400 8.062514
14.086800 -13.478400 8.076949
14.133600 -13.478400 8.084613
14.180400 -13.478400 8.095495
14.227200 -13.478400 8.095495
14.274000 -13.478400 8.091187
14.320800 -13.478400 8.089984
14.367600 -13.478400 8.077710
14.414400 -13.478400 8.067146
14.461200 -13.478400 8.049623
14.508000 -13.478400 8.021304
15.303600 -13.478400 6.821560
15.350400 -13.478400 6.809626
15.397200 -13.478400 6.787225
15.444000 -13.478400 6.782778
15.490800 -13.478400 6.783008
15.537600 -13.478400 6.786972
15.584400 -13.478400 6.787225
15.631200 -13.478400 6.798400
15.678000 -13.478400 6.798400
15.724800 -13.478400 6.801939
15.771600 -13.478400 6.801939
15.818400 -13.478400 6.796948
15.865200 -13.478400 6.770570
15.912000 -13.478400 6.764222
15.958800 -13.478400 6.732561
16.239600 -13.478400 4.806701
16.286400 -13.478400 4.663933
16.894800 -13.478400 0.809591
16.941600 -13.478400 0.546875
-18.720000 -13.431600 0.000000
-18.673200 -13.431600 0.000000
-18.626400 -13.431600 0.000000
-18.579600 -13.431600 -6.990431
-18.532800 -13.431600 -6.971051
-18.486000 -13.431600 -6.985122
-18.439200 -13.431600 -6.984749
-18.392400 -13.431600 -6.984749
-18.345600 -13.431600 -6.971944
-18.298800 -13.431600 -6.971944
-18.252000 -13.431600 -6.964727
-18.205200 -13.431600 -6.954428
-18.158400 -13.431600 -6.950889
-18.111600 -13.431600 -6.950889
-18.064800 -13.431600 -6.942346
-18.018000 -13.431600 -6.931061
-17.971200 -13.431600 -6.934310
-17.924400 -13.431600 -6.925933
-17.877600 -13.431600 -6.925933
-17.830800 -13.431600 -6.901773
-17.784000 -13.431600 -6.897503
-17.737200 -13.431600 -6.875827
-17.690400 -13.431600 -6.871321
-17.643600 -13.431600 -6.869653
-17.596800 -13.431600 -6.868636
-17.550000 -13.431600 -6.861427
-17.503200 -13.431600 -6.852925
-17.456400 -13.431600 -6.851268
-17.409600 -13.431600 -6.841736
-17.362800 -13.431600 -6.836965
-17.316000 -13.431600 -6.815136
-17.269200 -13.431600 -6.812759
-17.222400 -13.431600 -6.791967
-17.175600 -13.431600 -6.774947
-17.128800 -13.431600 -6.717298
-17.082000 -13.431600 -6.652176
-17.035200 -13.431600 -6.522086
-15.490800 -13.431600 6.887002
-15.444000 -13.431600 6.917275
-15.397200 -13.431600 6.955498
-15.350400 -13.431600 6.961382
-15.303600 -13.431600 6.971581
-15.256800 -13.431600 6.985011
-15.210000 -13.431600 6.994655
-15.163200 -13.431600 7.010152
-15.116400 -13.431600 7.023356
-15.069600 -13.431600 7.042025
-15.022800 -13.431600 7.053327
-14.976000 -13.431600 7.054867
-14.929200 -13.431600 7.057922
-14.882400 -13.431600 7.058335
-14.835600 -13.431600 7.067187
-14.788800 -13.431600 7.069609
-14.742000 -13.431600 7.076920
-14.695200 -13.431600 7.078977
-14.648400 -13.431600 7.081062
-14.601600 -13.431600 7.090703
-14.554800 -13.431600 7.092548
-14.508000 -13.431600 7.093022
-14.461200 -13.431600 7.092548
-14.414400 -13.431600 7.093241
-14.367600 -13.431600 7.095848
-14.320800 -13.431600 7.095848
-14.274000 -13.431600 7.095848
-14.227200 -13.431600 7.092540
-14.180400 -13.431600 7.111361
-14.133600 -13.431600 7.111361
-14.086800 -13.431600 7.119247
-14.040000 -13.431600 7.111361
-13.993200 -13.431600 7.112626
-13.946400 -13.431600 7.112674
-13.899600 -13.431600 7.113629
-13.852800 -13.431600 7.114624
-13.806000 -13.431600 7.116379
-13.759200 -13.431600 7.116379
-13.712400 -13.431600 7.122737
-13.665600 -13.431600 7.128208
-13.618800 -13.431600 7.140933
-13.572000 -13.431600 7.173345
-13.525200 -13.431600 7.198491
-13.478400 -13.431600 7.210093
-10.108800 -13.431600 12.184938
-10.062000 -13.431600 9.820511
-10.015200 -13.431600 9.701884
-9.968400 -13.431600 9.603064
-9.921600 -13.431600 9.505862
-9.874800 -13.431600 9.482063
-9.828000 -13.431600 9.452973
-9.781200 -13.431600 9.422342
-9.734400 -13.431600 9.407825
-9.687600 -13.431600 9.376746
-9.640800 -13.431600 9.277703
-9.594000 -13.431600 9.255859
-9.547200 -13.431600 9.245160
-9.500400 -13.431600 9.170239
-9.453600 -13.431600 9.135196
-9.406800 -13.431600 9.065366
-9.360000 -13.431600 8.984807
-9.313200 -13.431600 8.902261
-9.266400 -13.431600 8.862285
-9.219600 -13.431600 8.823315
-9.172800 -13.431600 8.749778
-9.126000 -13.431600 8.725081
-9.079200 -13.431600 8.637562
-9.032400 -13.431600 8.615163
-8.985600 -13.431600 8.586981
-8.938800 -13.431600 8.560487
-8.892000 -13.431600 8.486989
-8.845200 -13.431600 8.459033
-8.798400 -13.431600 8.435576
-8.751600 -13.431600 8.374436
-8.704800 -13.431600 8.330258
-8.658000 -13.431600 8.290052
-8.611200 -13.431600 8.278464
-8.564400 -13.431600 8.268614
-8.517600 -13.431600 8.242449
-8.470800 -13.431600 8.215089
-8.424000 -13.431600 8.176148
-8.377200 -13.431600 8.141951
-8.330400 -13.431600 8.070360
-8.283600 -13.431600 8.035247
-8.236800 -13.431600 8.010837
-8.190000 -13.431600 7.985395
-8.143200 -13.431600 7.960041
-8.096400 -13.431600 7.945950
-8.049600 -13.431600 7.898552
-8.002800 -13.431600 7.850745
-7.956000 -13.431600 7.843027
-7.909200 -13.431600 7.822759
-7.862400 -13.431600 7.793505
-7.815600 -13.431600 7.773117
-7.768800 -13.431600 7.759243
-7.722000 -13.431600 7.748405
-7.675200 -13.431600 7.722518
-7.628400 -13.431600 7.671939
-7.581600 -13.431600 7.657318
-7.534800 -13.431600 7.631501
-7.488000 -13.431600 7.602812
-7.441200 -13.431600 7.542454
-7.394400 -13.431600 7.530088
-7.347600 -13.431600 7.503797
-7.300800 -13.431600 7.494267
-7.254000 -13.431600 7.462754
-7.207200 -13.431600 7.436941
-7.160400 -13.431600 7.404548
-7.113600 -13.431600 7.393199
-7.066800 -13.431600 7.370444
-7.020000 -13.431600 7.378893
-6.973200 -13.431600 7.366990
-6.926400 -13.431600 7.346735
-6.879600 -13.431600 7.305916
-6.832800 -13.431600 7.290529
-6.786000 -13.431600 7.271563
-6.739200 -13.431600 7.247800
-6.692400 -13.431600 7.217731
-6.645600 -13.431600 7.210882
-6.598800 -13.431600 7.176723
-6.552000 -13.431600 7.134403
-6.505200 -13.431600 7.116736
-6.458400 -13.431600 7.106546
-6.411600 -13.431600 7.087274
-6.364800 -13.431600 7.077075
-6.318000 -13.431600 7.073877
-6.271200 -13.431600 7.071388
-6.224400 -13.431600 7.033310
-6.177600 -13.431600 7.014412
-6.130800 -13.431600 7.000973
-6.084000 -13.431600 6.953340
-6.037200 -13.431600 6.947255
-5.990400 -13.431600 6.946475
-5.943600 -13.431600 6.944898
-5.896800 -13.431600 6.915562
-5.850000 -13.431600 6.915499
-5.803200 -13.431600 6.890835
-5.756400 -13.431600 6.876711
-5.709600 -13.431600 6.876711
-5.662800 -13.431600 6.849327
-5.616000 -13.431600 6.815279
-5.569200 -13.431600 6.796697
-5.522400 -13.431600 6.791927
-5.475600 -13.431600 6.772430
-5.428800 -13.431600 6.750392
-5.382000 -13.431600 6.729841
-5.335200 -13.431600 6.706502
-5.288400 -13.431600 6.712634
-5.241600 -13.431600 6.696508
-5.194800 -13.431600 6.654100
-5.148000 -13.431600 6.620423
-5.101200 -13.431600 6.605384
-5.054400 -13.431600 6.589799
-5.007600 -13.431600 6.574109
-4.960800 -13.431600 6.549853
-4.914000 -13.431600 6.536073
-4.867200 -13.431600 6.531085
-4.820400 -13.431600 6.494518
-4.773600 -13.431600 6.484957
-4.726800 -13.431600 6.484957
-4.680000 -13.431600 6.490868
-4.633200 -13.431600 6.507038
-4.586400 -13.431600 6.511043
-4.539600 -13.431600 6.478143
-4.492800 -13.431600 6.463101
-4.446000 -13.431600 6.443350
-4.399200 -13.431600 6.416392
-4.352400 -13.431600 6.398112
-4.305600 -13.431600 6.377774
-4.258800 -13.431600 6.369706
-4.212000 -13.431600 6.350207
-4.165200 -13.431600 6.319023
-4.118400 -13.431600 6.289560
-4.071600 -13.431600 6.259312
-4.024800 -13.431600 6.247814
-3.978000 -13.431600 6.232843
-3.931200 -13.431600 6.220322
-3.884400 -13.431600 6.211206
-3.837600 -13.431600 6.195849
-3.790800 -13.431600 6.180014
-3.744000 -13.431600 6.169725
-3.697200 -13.431600 6.173219
-3.650400 -13.431600 6.180014
-3.603600 -13.431600 6.173219
-3.556800 -13.431600 6.169725
-3.510000 -13.431600 6.135256
-3.463200 -13.431600 6.135256
-3.416400 -13.431600 6.112140
-3.369600 -13.431600 6.091658
-3.322800 -13.431600 6.077224
-3.276000 -13.431600 6.054549
-3.229200 -13.431600 6.023631
-3.182400 -13.431600 6.009545
-3.135600 -13.431600 5.986819
-3.088800 -13.431600 5.986819
-3.042000 -13.431600 5.976978
-2.995200 -13.431600 5.958969
-2.948400 -13.431600 5.940612
-2.901600 -13.431600 5.932194
-2.854800 -13.431600 5.909000
-2.808000 -13.431600 5.891128
-2.761200 -13.431600 5.887137
-2.714400 -13.431600 5.883957
-2.667600 -13.431600 5.856924
-2.620800 -13.431600 5.843225
-2.574000 -13.431600 5.795252
-2.527200 -13.431600 5.783192
-2.480400 -13.431600 5.778903
-2.433600 -13.431600 5.763247
-2.386800 -13.431600 5.756113
-2.340000 -13.431600 5.733969
-2.293200 -13.431600 5.704123
-2.246400 -13.431600 5.668925
-2.199600 -13.431600 5.665160
-2.152800 -13.431600 5.646369
-2.106000 -13.431600 5.630257
-2.059200 -13.431600 5.629692
-2.012400 -13.431600 5.592279
-1.965600 -13.431600 5.590120
-1.918800 -13.431600 5.590120
-1.872000 -13.431600 5.584019
-1.825200 -13.431600 5.580492
-1.778400 -13.431600 5.556596
-1.731600 -13.431600 5.544466
-1.684800 -13.431600 5.542571
-1.638000 -13.431600 5.516858
-1.591200 -13.431600 5.498079
-1.544400 -13.431600 5.490570
-1.497600 -13.431600 5.490570
-1.450800 -13.431600 5.443883
-1.404000 -13.431600 5.434741
-1.357200 -13.431600 5.431163
-1.310400 -13.431600 5.427893
-1.263600 -13.431600 5.419995
-1.216800 -13.431600 5.416180
-1.170000 -13.431600 5.411395
-1.123200 -13.431600 5.416417
-1.076400 -13.431600 5.409068
-1.029600 -13.431600 5.409068
-0.982800 -13.431600 5.396133
-0.936000 -13.431600 5.382582
-0.889200 -13.431600 5.368680
-0.842400 -13.431600 5.352775
-0.795600 -13.431600 5.344031
-0.748800 -13.431600 5.325057
-0.702000 -13.431600 5.325057
-0.655200 -13.431600 5.321750
-0.608400 -13.431600 5.289588
-0.561600 -13.431600 5.289588
-0.514800 -13.431600 5.277315
-0.468000 -13.431600 5.265273
-0.421200 -13.431600 5.254685
-0.374400 -13.431600 5.241604
-0.327600 -13.431600 5.215707
-0.280800 -13.431600 5.204370
-0.234000 -13.431600 5.200390
-0.187200 -13.431600 5.197649
-0.140400 -13.431600 5.194240
-0.093600 -13.431600 5.194240
-0.046800 -13.431600 5.196336
0.000000 -13.431600 5.196336
0.046800 -13.431600 5.196452
0.093600 -13.431600 5.196452
0.140400 -13.431600 5.190530
0.187200 -13.431600 5.185207
0.234000 -13.431600 5.169559
0.280800 -13.431600 5.157555
0.327600 -13.431600 5.150969
0.374400 -13.431600 5.150110
0.421200 -13.431600 5.142096
0.468000 -13.431600 5.124579
0.514800 -13.431600 5.116237
0.561600 -13.431600 5.111517
0.608400 -13.431600 5.108530
0.655200 -13.431600 5.097861
0.702000 -13.431600 5.107484
0.748800 -13.431600 5.106586
0.795600 -13.431600 5.102880
0.842400 -13.431600 5.097861
0.889200 -13.431600 5.107484
0.936000 -13.431600 5.102880
0.982800 -13.431600 5.111542
1.029600 -13.431600 5.080218
1.076400 -13.431600 5.076394
1.123200 -13.431600 5.076394
1.170000 -13.431600 5.072312
1.216800 -13.431600 5.063324
1.263600 -13.431600 5.072312
1.310400 -13.431600 5.063324
1.357200 -13.431600 5.066771
1.404000 -13.431600 5.075786
1.450800 -13.431600 5.070328
1.497600 -13.431600 5.070328
1.544400 -13.431600 5.070328
1.591200 -13.431600 5.079164
1.638000 -13.431600 5.070328
1.684800 -13.431600 5.070328
1.731600 -13.431600 5.070328
1.778400 -13.431600 5.054293
1.825200 -13.431600 5.051495
1.872000 -13.431600 5.044998
1.918800 -13.431600 5.035502
1.965600 -13.431600 5.051495
2.012400 -13.431600 5.054338
2.059200 -13.431600 5.054338
2.106000 -13.431600 5.057809
2.152800 -13.431600 5.059495
2.199600 -13.431600 5.071745
2.246400 -13.431600 5.085964
2.293200 -13.431600 5.081977
2.340000 -13.431600 5.066021
2.386800 -13.431600 5.061782
2.433600 -13.431600 5.054416
2.480400 -13.431600 5.059633
2.527200 -13.431600 5.059633
2.574000 -13.431600 5.060830
2.620800 -13.431600 5.066021
2.667600 -13.431600 5.071906
2.714400 -13.431600 5.077987
2.761200 -13.431600 5.096497
2.808000 -13.431600 5.106092
2.854800 -13.431600 5.110967
2.901600 -13.431600 5.112262
2.948400 -13.431600 5.121316
2.995200 -13.431600 5.123781
3.042000 -13.431600 5.134891
3.088800 -13.431600 5.147984
3.135600 -13.431600 5.154467
3.182400 -13.431600 5.153148
3.229200 -13.431600 5.154559
3.276000 -13.431600 5.154467
3.322800 -13.431600 5.154940
3.369600 -13.431600 5.155474
3.416400 -13.431600 5.160735
3.463200 -13.431600 5.165954
3.510000 -13.431600 5.177365
3.556800 -13.431600 5.177365
3.603600 -13.431600 5.182065
3.650400 -13.431600 5.182642
3.697200 -13.431600 5.182065
3.744000 -13.431600 5.182642
3.790800 -13.431600 5.194324
3.837600 -13.431600 5.202562
3.884400 -13.431600 5.207316
3.931200 -13.431600 5.231378
3.978000 -13.431600 5.264964
4.024800 -13.431600 5.290769
4.071600 -13.431600 5.304732
4.118400 -13.431600 5.304732
4.165200 -13.431600 5.315334
4.212000 -13.431600 5.315334
4.258800 -13.431600 5.324498
4.305600 -13.431600 5.317479
4.352400 -13.431600 5.317479
4.399200 -13.431600 5.319878
4.446000 -13.431600 5.341029
4.492800 -13.431600 5.341029
4.539600 -13.431600 5.336365
4.586400 -13.431600 5.336365
4.633200 -13.431600 5.357186
4.680000 -13.431600 5.363943
4.726800 -13.431600 5.364442
4.773600 -13.431600 5.372733
4.820400 -13.431600 5.387181
4.867200 -13.431600 5.417107
4.914000 -13.431600 5.441100
4.960800 -13.431600 5.479206
5.007600 -13.431600 5.479206
5.054400 -13.431600 5.496564
5.101200 -13.431600 5.507245
5.148000 -13.431600 5.507245
5.194800 -13.431600 5.529058
5.241600 -13.431600 5.552976
5.288400 -13.431600 5.535404
5.335200 -13.431600 5.547841
5.382000 -13.431600 5.560334
5.428800 -13.431600 5.568802
5.475600 -13.431600 5.590001
5.522400 -13.431600 5.594150
5.569200 -13.431600 5.595884
5.616000 -13.431600 5.635778
5.662800 -13.431600 5.644252
5.709600 -13.431600 5.647700
5.756400 -13.431600 5.652655
5.803200 -13.431600 5.670819
5.850000 -13.431600 5.687198
5.896800 -13.431600 5.696158
5.943600 -13.431600 5.705108
5.990400 -13.431600 5.716077
6.037200 -13.431600 5.740772
6.084000 -13.431600 5.762834
6.130800 -13.431600 5.777243
6.177600 -13.431600 5.782769
6.224400 -13.431600 5.782769
6.271200 -13.431600 5.788821
6.318000 -13.431600 5.820920
6.364800 -13.431600 5.850809
6.411600 -13.431600 5.877177
6.458400 -13.431600 5.879804
6.505200 -13.431600 5.938059
6.552000 -13.431600 5.963141
6.598800 -13.431600 5.964814
6.645600 -13.431600 5.964814
6.692400 -13.431600 5.994514
6.739200 -13.431600 6.023844
6.786000 -13.431600 6.050332
6.832800 -13.431600 6.067272
6.879600 -13.431600 6.090571
6.926400 -13.431600 6.110898
6.973200 -13.431600 6.129944
7.020000 -13.431600 6.134960
7.066800 -13.431600 6.149300
7.113600 -13.431600 6.151616
7.160400 -13.431600 6.177347
7.207200 -13.431600 6.199041
7.254000 -13.431600 6.220278
7.300800 -13.431600 6.245188
7.347600 -13.431600 6.273001
7.394400 -13.431600 6.303543
7.441200 -13.431600 6.351998
7.488000 -13.431600 6.368503
7.534800 -13.431600 6.423302
7.581600 -13.431600 6.444418
7.628400 -13.431600 6.459196
7.675200 -13.431600 6.479120
7.722000 -13.431600 6.522389
7.768800 -13.431600 6.564616
7.815600 -13.431600 6.589156
7.862400 -13.431600 6.617131
7.909200 -13.431600 6.642954
7.956000 -13.431600 6.649444
8.002800 -13.431600 6.687235
8.049600 -13.431600 6.723814
8.096400 -13.431600 6.753567
8.143200 -13.431600 6.805070
8.190000 -13.431600 6.847035
8.236800 -13.431600 6.890503
8.283600 -13.431600 6.908296
8.330400 -13.431600 6.926048
8.377200 -13.431600 6.947936
8.424000 -13.431600 6.983714
8.470800 -13.431600 7.017468
8.517600 -13.431600 7.031741
8.564400 -13.431600 7.067693
8.611200 -13.431600 7.095590
8.658000 -13.431600 7.131724
8.704800 -13.431600 7.174430
8.751600 -13.431600 7.203987
8.798400 -13.431600 7.236515
8.845200 -13.431600 7.285702
8.892000 -13.431600 7.306469
8.938800 -13.431600 7.321432
8.985600 -13.431600 7.404484
9.032400 -13.431600 7.433949
9.079200 -13.431600 7.464345
9.126000 -13.431600 7.496272
9.172800 -13.431600 7.511767
9.219600 -13.431600 7.548694
9.266400 -13.431600 7.584077
9.313200 -13.431600 7.642271
9.360000 -13.431600 7.652043
9.406800 -13.431600 7.675101
9.453600 -13.431600 7.715063
9.500400 -13.431600 7.776653
9.547200 -13.431600 7.826215
9.594000 -13.431600 7.894568
9.640800 -13.431600 7.911350
9.687600 -13.431600 7.998408
9.734400 -13.431600 8.013912
9.781200 -13.431600 8.074540
9.828000 -13.431600 8.129512
9.874800 -13.431600 8.163789
9.921600 -13.431600 8.251724
9.968400 -13.431600 8.323298
10.015200 -13.431600 8.416151
10.062000 -13.431600 8.434727
10.108800 -13.431600 8.512043
10.155600 -13.431600 8.570961
10.202400 -13.431600 8.618143
10.249200 -13.431600 8.786842
12.682800 -13.431600 8.045587
12.729600 -13.431600 8.045587
12.776400 -13.431600 8.057055
12.823200 -13.431600 8.053726
12.870000 -13.431600 8.052493
12.916800 -13.431600 8.036065
12.963600 -13.431600 8.035303
13.010400 -13.431600 8.029679
13.057200 -13.431600 8.026460
13.104000 -13.431600 8.027507
13.150800 -13.431600 8.027507
13.197600 -13.431600 8.047966
13.244400 -13.431600 8.064260
13.291200 -13.431600 8.064501
13.338000 -13.431600 8.064501
13.384800 -13.431600 8.073325
13.431600 -13.431600 8.069137
13.478400 -13.431600 8.074718
13.525200 -13.431600 8.071922
13.572000 -13.431600 8.069137
13.618800 -13.431600 8.069137
13.665600 -13.431600 8.069137
13.712400 -13.431600 8.062138
13.759200 -13.431600 8.047247
13.806000 -13.431600 8.044204
13.852800 -13.431600 8.053492
13.899600 -13.431600 8.057689
13.946400 -13.431600 8.059446
13.993200 -13.431600 8.057689
14.040000 -13.431600 8.062514
14.086800 -13.431600 8.076949
14.133600 -13.431600 8.088774
14.180400 -13.431600 8.095495
14.227200 -13.431600 8.093425
14.274000 -13.431600 8.091187
14.320800 -13.431600 8.091187
14.367600 -13.431600 8.078825
14.414400 -13.431600 8.077133
14.461200 -13.431600 8.054227
14.508000 -13.431600 8.042986
14.554800 -13.431600 8.017359
15.350400 -13.431600 6.811649
15.444000 -13.431600 6.784195
15.490800 -13.431600 6.786972
15.537600 -13.431600 6.782778
15.584400 -13.431600 6.782707
15.631200 -13.431600 6.789932
15.678000 -13.431600 6.798400
15.724800 -13.431600 6.801939
15.771600 -13.431600 6.802500
15.818400 -13.431600 6.802500
15.865200 -13.431600 6.796948
15.912000 -13.431600 6.796948
15.958800 -13.431600 6.756412
16.005600 -13.431600 6.724374
-18.720000 -13.384800 0.000000
-18.673200 -13.384800 0.000000
-18.626400 -13.384800 0.000000
-18.579600 -13.384800 -6.985122
-18.532800 -13.384800 -6.966385
-18.486000 -13.384800 -6.971944
-18.439200 -13.384800 -6.971051
-18.392400 -13.384800 -6.971944
-18.345600 -13.384800 -6.971051
-18.298800 -13.384800 -6.983582
-18.252000 -13.384800 -6.971051
-18.205200 -13.384800 -6.971944
-18.158400 -13.384800 -6.983383
-18.111600 -13.384800 -6.983582
-18.064800 -13.384800 -6.964727
-18.018000 -13.384800 -6.942346
-17.971200 -13.384800 -6.936549
-17.924400 -13.384800 -6.934310
-17.877600 -13.384800 -6.925933
-17.830800 -13.384800 -6.914486
-17.784000 -13.384800 -6.898630
-17.737200 -13.384800 -6.882336
-17.690400 -13.384800 -6.871321
-17.643600 -13.384800 -6.868636
-17.596800 -13.384800 -6.865064
-17.550000 -13.384800 -6.856298
-17.503200 -13.384800 -6.836965
-17.456400 -13.384800 -6.831767
-17.409600 -13.384800 -6.829370
-17.362800 -13.384800 -6.815136
-17.316000 -13.384800 -6.813024
-17.269200 -13.384800 -6.799867
-17.222400 -13.384800 -6.788775
-17.175600 -13.384800 -6.751637
-17.128800 -13.384800 -6.699517
-17.082000 -13.384800 -6.599717
-15.490800 -13.384800 6.914279
-15.444000 -13.384800 6.932809
-15.397200 -13.384800 6.961382
-15.350400 -13.384800 6.976941
-15.303600 -13.384800 6.985011
-15.256800 -13.384800 6.999312
-15.210000 -13.384800 7.013685
-15.163200 -13.384800 7.025522
-15.116400 -13.384800 7.052993
-15.069600 -13.384800 7.054867
-15.022800 -13.384800 7.058335
-14.976000 -13.384800 7.066622
-14.929200 -13.384800 7.067187
-14.882400 -13.384800 7.069609
-14.835600 -13.384800 7.074205
-14.788800 -13.384800 7.077045
-14.742000 -13.384800 7.082300
-14.695200 -13.384800 7.084070
-14.648400 -13.384800 7.089481
-14.601600 -13.384800 7.092548
-14.554800 -13.384800 7.093241
-14.508000 -13.384800 7.093487
-14.461200 -13.384800 7.093487
-14.414400 -13.384800 7.102418
-14.367600 -13.384800 7.107204
-14.320800 -13.384800 7.107516
-14.274000 -13.384800 7.111361
-14.227200 -13.384800 7.117043
-14.180400 -13.384800 7.119247
-14.133600 -13.384800 7.119247
-14.086800 -13.384800 7.124797
-14.040000 -13.384800 7.119247
-13.993200 -13.384800 7.119247
-13.946400 -13.384800 7.119478
-13.899600 -13.384800 7.118552
-13.852800 -13.384800 7.122737
-13.806000 -13.384800 7.125038
-13.759200 -13.384800 7.124879
-13.712400 -13.384800 7.128208
-13.665600 -13.384800 7.155556
-13.618800 -13.384800 7.175909
-13.572000 -13.384800 7.206659
-13.525200 -13.384800 7.249950
-13.478400 -13.384800 7.296212
-10.062000 -13.384800 9.820511
-10.015200 -13.384800 9.701884
-9.968400 -13.384800 9.603064
-9.921600 -13.384800 9.550975
-9.874800 -13.384800 9.500721
-9.828000 -13.384800 9.452973
-9.781200 -13.384800 9.418997
-9.734400 -13.384800 9.397486
-9.687600 -13.384800 9.367523
-9.640800 -13.384800 9.256837
-9.594000 -13.384800 9.233903
-9.547200 -13.384800 9.229525
-9.500400 -13.384800 9.170239
-9.453600 -13.384800 9.135196
-9.406800 -13.384800 9.036459
-9.360000 -13.384800 8.972682
-9.313200 -13.384800 8.902261
-9.266400 -13.384800 8.824319
-9.219600 -13.384800 8.806295
-9.172800 -13.384800 8.736025
-9.126000 -13.384800 8.707635
-9.079200 -13.384800 8.630208
-9.032400 -13.384800 8.603410
-8.985600 -13.384800 8.579753
-8.938800 -13.384800 8.504006
-8.892000 -13.384800 8.479610
-8.845200 -13.384800 8.463324
-8.798400 -13.384800 8.425505
-8.751600 -13.384800 8.374436
-8.704800 -13.384800 8.327798
-8.658000 -13.384800 8.282925
-8.611200 -13.384800 8.274665
-8.564400 -13.384800 8.247405
-8.517600 -13.384800 8.234496
-8.470800 -13.384800 8.200268
-8.424000 -13.384800 8.167978
-8.377200 -13.384800 8.120360
-8.330400 -13.384800 8.064818
-8.283600 -13.384800 8.042115
-8.236800 -13.384800 8.004248
-8.190000 -13.384800 7.966928
-8.143200 -13.384800 7.951748
-8.096400 -13.384800 7.944515
-8.049600 -13.384800 7.889264
-8.002800 -13.384800 7.844114
-7.956000 -13.384800 7.828033
-7.909200 -13.384800 7.805168
-7.862400 -13.384800 7.789502
-7.815600 -13.384800 7.759243
-7.768800 -13.384800 7.750133
-7.722000 -13.384800 7.723062
-7.675200 -13.384800 7.683936
-7.628400 -13.384800 7.661603
-7.581600 -13.384800 7.645212
-7.534800 -13.384800 7.617860
-7.488000 -13.384800 7.570425
-7.441200 -13.384800 7.530088
-7.394400 -13.384800 7.514644
-7.347600 -13.384800 7.462754
-7.300800 -13.384800 7.455830
-7.254000 -13.384800 7.401982
-7.207200 -13.384800 7.401755
-7.160400 -13.384800 7.393199
-7.113600 -13.384800 7.370444
-7.066800 -13.384800 7.362961
-7.020000 -13.384800 7.363452
-6.973200 -13.384800 7.342349
-6.926400 -13.384800 7.311588
-6.879600 -13.384800 7.301004
-6.832800 -13.384800 7.289563
-6.786000 -13.384800 7.271563
-6.739200 -13.384800 7.235810
-6.692400 -13.384800 7.212450
-6.645600 -13.384800 7.205261
-6.598800 -13.384800 7.176723
-6.552000 -13.384800 7.140514
-6.505200 -13.384800 7.118128
-6.458400 -13.384800 7.106574
-6.411600 -13.384800 7.095919
-6.364800 -13.384800 7.077075
-6.318000 -13.384800 7.072314
-6.271200 -13.384800 7.070698
-6.224400 -13.384800 7.026811
-6.177600 -13.384800 6.991704
-6.130800 -13.384800 6.991704
-6.084000 -13.384800 6.947255
-6.037200 -13.384800 6.945809
-5.990400 -13.384800 6.937584
-5.943600 -13.384800 6.930373
-5.896800 -13.384800 6.898085
-5.850000 -13.384800 6.890835
-5.803200 -13.384800 6.876711
-5.756400 -13.384800 6.872668
-5.709600 -13.384800 6.872668
-5.662800 -13.384800 6.838067
-5.616000 -13.384800 6.815279
-5.569200 -13.384800 6.805025
-5.522400 -13.384800 6.794183
-5.475600 -13.384800 6.781515
-5.428800 -13.384800 6.750392
-5.382000 -13.384800 6.712634
-5.335200 -13.384800 6.687590
-5.288400 -13.384800 6.696508
-5.241600 -13.384800 6.676968
-5.194800 -13.384800 6.633450
-5.148000 -13.384800 6.613610
-5.101200 -13.384800 6.590704
-5.054400 -13.384800 6.577774
-5.007600 -13.384800 6.573716
-4.960800 -13.384800 6.550037
-4.914000 -13.384800 6.536073
-4.867200 -13.384800 6.531140
-4.820400 -13.384800 6.511043
-4.773600 -13.384800 6.491213
-4.726800 -13.384800 6.491213
-4.680000 -13.384800 6.494518
-4.633200 -13.384800 6.507211
-4.586400 -13.384800 6.507211
-4.539600 -13.384800 6.478088
-4.492800 -13.384800 6.443350
-4.446000 -13.384800 6.423445
-4.399200 -13.384800 6.412141
-4.352400 -13.384800 6.396050
-4.305600 -13.384800 6.388141
-4.258800 -13.384800 6.369706
-4.212000 -13.384800 6.350207
-4.165200 -13.384800 6.337498
-4.118400 -13.384800 6.298371
-4.071600 -13.384800 6.259312
-4.024800 -13.384800 6.243482
-3.978000 -13.384800 6.224599
-3.931200 -13.384800 6.211676
-3.884400 -13.384800 6.204136
-3.837600 -13.384800 6.195849
-3.790800 -13.384800 6.177087
-3.744000 -13.384800 6.160943
-3.697200 -13.384800 6.160943
-3.650400 -13.384800 6.161439
-3.603600 -13.384800 6.139726
-3.556800 -13.384800 6.139726
-3.510000 -13.384800 6.127025
-3.463200 -13.384800 6.121042
-3.416400 -13.384800 6.098730
-3.369600 -13.384800 6.086650
-3.322800 -13.384800 6.066786
-3.276000 -13.384800 6.049621
-3.229200 -13.384800 6.019942
-3.182400 -13.384800 5.987804
-3.135600 -13.384800 5.980176
-3.088800 -13.384800 5.980176
-3.042000 -13.384800 5.965106
-2.995200 -13.384800 5.935673
-2.948400 -13.384800 5.932194
-2.901600 -13.384800 5.909797
-2.854800 -13.384800 5.905916
-2.808000 -13.384800 5.887137
-2.761200 -13.384800 5.853140
-2.714400 -13.384800 5.851504
-2.667600 -13.384800 5.843225
-2.620800 -13.384800 5.823544
-2.574000 -13.384800 5.786716
-2.527200 -13.384800 5.778903
-2.480400 -13.384800 5.763487
-2.433600 -13.384800 5.756113
-2.386800 -13.384800 5.737529
-2.340000 -13.384800 5.717283
-2.293200 -13.384800 5.703967
-2.246400 -13.384800 5.680486
-2.199600 -13.384800 5.669993
-2.152800 -13.384800 5.655800
-2.106000 -13.384800 5.630257
-2.059200 -13.384800 5.630257
-2.012400 -13.384800 5.592279
-1.965600 -13.384800 5.584273
-1.918800 -13.384800 5.584273
-1.872000 -13.384800 5.581446
-1.825200 -13.384800 5.563565
-1.778400 -13.384800 5.556176
-1.731600 -13.384800 5.550721
-1.684800 -13.384800 5.542571
-1.638000 -13.384800 5.523946
-1.591200 -13.384800 5.499629
-1.544400 -13.384800 5.494303
-1.497600 -13.384800 5.476101
-1.450800 -13.384800 5.457821
-1.404000 -13.384800 5.431163
-1.357200 -13.384800 5.424301
-1.310400 -13.384800 5.419995
-1.263600 -13.384800 5.412849
-1.216800 -13.384800 5.411395
-1.170000 -13.384800 5.408684
-1.123200 -13.384800 5.411395
-1.076400 -13.384800 5.404400
-1.029600 -13.384800 5.405800
-0.982800 -13.384800 5.382582
-0.936000 -13.384800 5.368680
-0.889200 -13.384800 5.352775
-0.842400 -13.384800 5.343440
-0.795600 -13.384800 5.334949
-0.748800 -13.384800 5.324554
-0.702000 -13.384800 5.324554
-0.655200 -13.384800 5.309938
-0.608400 -13.384800 5.280860
-0.561600 -13.384800 5.279469
-0.514800 -13.384800 5.276618
-0.468000 -13.384800 5.261399
-0.421200 -13.384800 5.253458
-0.374400 -13.384800 5.241604
-0.327600 -13.384800 5.227191
-0.280800 -13.384800 5.215707
-0.234000 -13.384800 5.204370
-0.187200 -13.384800 5.204370
-0.140400 -13.384800 5.197465
-0.093600 -13.384800 5.192250
-0.046800 -13.384800 5.196336
0.000000 -13.384800 5.196336
0.046800 -13.384800 5.192250
0.093600 -13.384800 5.189107
0.140400 -13.384800 5.189107
0.187200 -13.384800 5.169559
0.234000 -13.384800 5.159331
0.280800 -13.384800 5.144112
0.327600 -13.384800 5.144112
0.374400 -13.384800 5.144112
0.421200 -13.384800 5.127119
0.468000 -13.384800 5.118830
0.514800 -13.384800 5.112044
0.561600 -13.384800 5.110101
0.608400 -13.384800 5.108530
0.655200 -13.384800 5.092126
0.702000 -13.384800 5.102880
0.748800 -13.384800 5.097861
0.795600 -13.384800 5.082920
0.842400 -13.384800 5.080218
0.889200 -13.384800 5.091672
0.936000 -13.384800 5.080218
0.982800 -13.384800 5.091672
1.029600 -13.384800 5.071223
1.076400 -13.384800 5.063324
1.123200 -13.384800 5.064907
1.170000 -13.384800 5.064907
1.216800 -13.384800 5.063324
1.263600 -13.384800 5.066771
1.310400 -13.384800 5.063324
1.357200 -13.384800 5.072312
1.404000 -13.384800 5.074836
1.450800 -13.384800 5.074836
1.497600 -13.384800 5.066771
1.544400 -13.384800 5.066771
1.591200 -13.384800 5.074836
1.638000 -13.384800 5.054293
1.684800 -13.384800 5.052354
1.731600 -13.384800 5.052354
1.778400 -13.384800 5.045711
1.825200 -13.384800 5.036473
1.872000 -13.384800 5.035502
1.918800 -13.384800 5.034764
1.965600 -13.384800 5.035379
2.012400 -13.384800 5.039847
2.059200 -13.384800 5.042852
2.106000 -13.384800 5.054338
2.152800 -13.384800 5.057809
2.199600 -13.384800 5.065006
2.246400 -13.384800 5.075729
2.293200 -13.384800 5.081977
2.340000 -13.384800 5.079087
2.386800 -13.384800 5.066021
2.433600 -13.384800 5.065006
2.480400 -13.384800 5.066021
2.527200 -13.384800 5.066021
2.574000 -13.384800 5.066021
2.620800 -13.384800 5.066021
2.667600 -13.384800 5.071906
2.714400 -13.384800 5.077942
2.761200 -13.384800 5.095938
2.808000 -13.384800 5.099611
2.854800 -13.384800 5.108917
2.901600 -13.384800 5.110967
2.948400 -13.384800 5.112262
2.995200 -13.384800 5.120262
3.042000 -13.384800 5.122566
3.088800 -13.384800 5.127137
3.135600 -13.384800 5.134891
3.182400 -13.384800 5.122566
3.229200 -13.384800 5.149777
3.276000 -13.384800 5.149777
3.322800 -13.384800 5.153148
3.369600 -13.384800 5.153148
3.416400 -13.384800 5.155474
3.463200 -13.384800 5.155474
3.510000 -13.384800 5.157045
3.556800 -13.384800 5.157045
3.603600 -13.384800 5.165954
3.650400 -13.384800 5.177365
3.697200 -13.384800 5.177365
3.744000 -13.384800 5.178900
3.790800 -13.384800 5.190892
3.837600 -13.384800 5.196704
3.884400 -13.384800 5.202668
3.931200 -13.384800 5.207316
3.978000 -13.384800 5.246452
4.024800 -13.384800 5.270891
4.071600 -13.384800 5.296020
4.118400 -13.384800 5.296020
4.165200 -13.384800 5.305062
4.212000 -13.384800 5.305062
4.258800 -13.384800 5.308228
4.305600 -13.384800 5.308228
4.352400 -13.384800 5.308228
4.399200 -13.384800 5.310963
4.446000 -13.384800 5.320982
4.492800 -13.384800 5.320982
4.539600 -13.384800 5.320982
4.586400 -13.384800 5.320982
4.633200 -13.384800 5.329121
4.680000 -13.384800 5.357186
4.726800 -13.384800 5.361965
4.773600 -13.384800 5.363577
4.820400 -13.384800 5.372733
4.867200 -13.384800 5.391589
4.914000 -13.384800 5.417107
4.960800 -13.384800 5.430360
5.007600 -13.384800 5.438627
5.054400 -13.384800 5.479206
5.101200 -13.384800 5.505830
5.148000 -13.384800 5.480484
5.194800 -13.384800 5.505830
5.241600 -13.384800 5.529058
5.288400 -13.384800 5.528284
5.335200 -13.384800 5.534859
5.382000 -13.384800 5.535404
5.428800 -13.384800 5.549361
5.475600 -13.384800 5.586656
5.522400 -13.384800 5.590001
5.569200 -13.384800 5.595884
5.616000 -13.384800 5.637133
5.662800 -13.384800 5.646145
5.709600 -13.384800 5.647700
5.756400 -13.384800 5.652655
5.803200 -13.384800 5.670819
5.850000 -13.384800 5.687198
5.896800 -13.384800 5.691773
5.943600 -13.384800 5.705108
5.990400 -13.384800 5.712491
6.037200 -13.384800 5.716077
6.084000 -13.384800 5.757600
6.130800 -13.384800 5.762834
6.177600 -13.384800 5.772385
6.224400 -13.384800 5.772385
6.271200 -13.384800 5.784748
6.318000 -13.384800 5.825138
6.364800 -13.384800 5.859287
6.411600 -13.384800 5.877177
6.458400 -13.384800 5.877826
6.505200 -13.384800 5.909682
6.552000 -13.384800 5.932757
6.598800 -13.384800 5.938059
6.645600 -13.384800 5.936690
6.692400 -13.384800 5.954813
6.739200 -13.384800 5.994514
6.786000 -13.384800 6.015838
6.832800 -13.384800 6.028512
6.879600 -13.384800 6.051378
6.926400 -13.384800 6.089726
6.973200 -13.384800 6.107357
7.020000 -13.384800 6.111427
7.066800 -13.384800 6.134960
7.113600 -13.384800 6.143936
7.160400 -13.384800 6.149300
7.207200 -13.384800 6.177347
7.254000 -13.384800 6.199041
7.300800 -13.384800 6.222694
7.347600 -13.384800 6.269574
7.394400 -13.384800 6.290237
7.441200 -13.384800 6.330905
7.488000 -13.384800 6.351787
7.534800 -13.384800 6.409383
7.581600 -13.384800 6.415463
7.628400 -13.384800 6.439120
7.675200 -13.384800 6.452943
7.722000 -13.384800 6.472443
7.768800 -13.384800 6.521304
7.815600 -13.384800 6.559982
7.862400 -13.384800 6.588368
7.909200 -13.384800 6.594422
7.956000 -13.384800 6.619019
8.002800 -13.384800 6.645375
8.049600 -13.384800 6.687235
8.096400 -13.384800 6.720149
8.143200 -13.384800 6.753567
8.190000 -13.384800 6.813017
8.236800 -13.384800 6.886010
8.283600 -13.384800 6.895950
8.330400 -13.384800 6.926048
8.377200 -13.384800 6.956976
8.424000 -13.384800 6.981220
8.470800 -13.384800 6.988135
8.517600 -13.384800 7.016133
8.564400 -13.384800 7.032056
8.611200 -13.384800 7.053629
8.658000 -13.384800 7.086547
8.704800 -13.384800 7.131724
8.751600 -13.384800 7.168680
8.798400 -13.384800 7.204630
8.845200 -13.384800 7.239096
8.892000 -13.384800 7.303634
8.938800 -13.384800 7.318516
8.985600 -13.384800 7.387314
9.032400 -13.384800 7.445888
9.079200 -13.384800 7.473507
9.126000 -13.384800 7.503285
9.172800 -13.384800 7.519778
9.219600 -13.384800 7.547048
9.266400 -13.384800 7.596461
9.313200 -13.384800 7.642208
9.360000 -13.384800 7.649962
9.406800 -13.384800 7.671044
9.453600 -13.384800 7.708885
9.500400 -13.384800 7.748374
9.547200 -13.384800 7.811961
9.594000 -13.384800 7.855874
9.640800 -13.384800 7.898254
9.687600 -13.384800 7.976565
9.734400 -13.384800 8.008006
9.781200 -13.384800 8.068440
9.828000 -13.384800 8.115552
9.874800 -13.384800 8.134285
9.921600 -13.384800 8.226079
9.968400 -13.384800 8.287792
10.015200 -13.384800 8.397062
10.062000 -13.384800 8.416490
10.108800 -13.384800 8.478678
10.155600 -13.384800 8.530273
10.202400 -13.384800 8.570961
10.249200 -13.384800 8.892508
12.729600 -13.384800 8.057117
12.776400 -13.384800 8.061960
12.823200 -13.384800 8.057117
12.870000 -13.384800 8.057055
12.916800 -13.384800 8.042743
12.963600 -13.384800 8.041866
13.010400 -13.384800 8.029679
13.057200 -13.384800 8.027507
13.104000 -13.384800 8.042743
13.150800 -13.384800 8.027507
13.197600 -13.384800 8.040753
13.244400 -13.384800 8.064174
13.291200 -13.384800 8.064174
13.338000 -13.384800 8.064498
13.384800 -13.384800 8.073325
13.431600 -13.384800 8.069137
13.478400 -13.384800 8.074718
13.525200 -13.384800 8.073325
13.572000 -13.384800 8.069137
13.618800 -13.384800 8.068679
13.665600 -13.384800 8.066520
13.712400 -13.384800 8.056431
13.759200 -13.384800 8.047247
13.806000 -13.384800 8.047247
13.852800 -13.384800 8.054737
13.899600 -13.384800 8.057689
13.946400 -13.384800 8.059452
13.993200 -13.384800 8.057689
14.040000 -13.384800 8.059500
14.086800 -13.384800 8.070013
14.133600 -13.384800 8.088774
14.180400 -13.384800 8.096066
14.227200 -13.384800 8.093425
14.274000 -13.384800 8.089984
14.320800 -13.384800 8.089446
14.367600 -13.384800 8.077710
14.414400 -13.384800 8.077133
14.461200 -13.384800 8.057856
14.508000 -13.384800 8.043527
14.554800 -13.384800 8.042986
14.601600 -13.384800 8.022011
14.648400 -13.384800 7.998521
15.350400 -13.384800 6.821560
15.397200 -13.384800 6.806361
15.444000 -13.384800 6.805417
15.490800 -13.384800 6.803161
15.537600 -13.384800 6.798400
15.584400 -13.384800 6.789932
15.631200 -13.384800 6.798400
15.678000 -13.384800 6.801939
15.724800 -13.384800 6.805417
15.771600 -13.384800 6.807066
15.818400 -13.384800 6.807066
15.865200 -13.384800 6.803108
15.912000 -13.384800 6.803108
15.958800 -13.384800 6.765140
16.005600 -13.384800 6.756412
16.286400 -13.384800 4.829455
16.333200 -13.384800 4.681667
16.520400 -13.384800 3.691389
16.567200 -13.384800 3.358344
-18.720000 -13.338000 0.000000
-18.673200 -13.338000 0.000000
-18.626400 -13.338000 0.000000
-18.579600 -13.338000 -6.970957
-18.532800 -13.338000 -6.966385
-18.486000 -13.338000 -6.978952
-18.439200 -13.338000 -6.971944
-18.392400 -13.338000 -6.978952
-18.345600 -13.338000 -6.971944
-18.298800 -13.338000 -6.984158
-18.252000 -13.338000 -6.983582
-18.205200 -13.338000 -6.983582
-18.158400 -13.338000 -6.983383
-18.111600 -13.338000 -6.984158
-18.064800 -13.338000 -6.983383
-18.018000 -13.338000 -6.958270
-17.971200 -13.338000 -6.935599
-17.924400 -13.338000 -6.935599
-17.877600 -13.338000 -6.934310
-17.830800 -13.338000 -6.914486
-17.784000 -13.338000 -6.898630
-17.737200 -13.338000 -6.896388
-17.690400 -13.338000 -6.884431
-17.643600 -13.338000 -6.869653
-17.596800 -13.338000 -6.865064
-17.550000 -13.338000 -6.841117
-17.503200 -13.338000 -6.832427
-17.456400 -13.338000 -6.832427
-17.409600 -13.338000 -6.831767
-17.362800 -13.338000 -6.821043
-17.316000 -13.338000 -6.813024
-17.269200 -13.338000 -6.799867
-17.222400 -13.338000 -6.788775
-17.175600 -13.338000 -6.751637
-17.128800 -13.338000 -6.687092
-16.660800 -13.338000 -5.309067
-15.537600 -13.338000 6.914279
-15.490800 -13.338000 6.932809
-15.444000 -13.338000 6.961109
-15.397200 -13.338000 6.973789
-15.350400 -13.338000 6.990757
-15.303600 -13.338000 6.994655
-15.256800 -13.338000 7.013685
-15.210000 -13.338000 7.040086
-15.163200 -13.338000 7.058500
-15.116400 -13.338000 7.064453
-15.069600 -13.338000 7.065702
-15.022800 -13.338000 7.067187
-14.976000 -13.338000 7.072032
-14.929200 -13.338000 7.072259
-14.882400 -13.338000 7.083323
-14.835600 -13.338000 7.084070
-14.788800 -13.338000 7.085139
-14.742000 -13.338000 7.088718
-14.695200 -13.338000 7.093022
-14.648400 -13.338000 7.093660
-14.601600 -13.338000 7.096627
-14.554800 -13.338000 7.097864
-14.508000 -13.338000 7.102418
-14.461200 -13.338000 7.104866
-14.414400 -13.338000 7.109930
-14.367600 -13.338000 7.112502
-14.320800 -13.338000 7.112502
-14.274000 -13.338000 7.120656
-14.227200 -13.338000 7.124621
-14.180400 -13.338000 7.127503
-14.133600 -13.338000 7.128218
-14.086800 -13.338000 7.132360
-14.040000 -13.338000 7.129219
-13.993200 -13.338000 7.129219
-13.946400 -13.338000 7.129219
-13.899600 -13.338000 7.132360
-13.852800 -13.338000 7.132283
-13.806000 -13.338000 7.133013
-13.759200 -13.338000 7.133013
-13.712400 -13.338000 7.158483
-13.665600 -13.338000 7.173345
-13.618800 -13.338000 7.198491
-13.572000 -13.338000 7.258766
-13.525200 -13.338000 7.290509
-10.062000 -13.338000 9.872254
-10.015200 -13.338000 9.763233
-9.968400 -13.338000 9.639354
-9.921600 -13.338000 9.575835
-9.874800 -13.338000 9.550975
-9.828000 -13.338000 9.470024
-9.781200 -13.338000 9.439584
-9.734400 -13.338000 9.399248
-9.687600 -13.338000 9.348613
-9.640800 -13.338000 9.251520
-9.594000 -13.338000 9.227526
-9.547200 -13.338000 9.212998
-9.500400 -13.338000 9.169166
-9.453600 -13.338000 9.121440
-9.406800 -13.338000 9.094313
-9.360000 -13.338000 8.961314
-9.313200 -13.338000 8.902261
-9.266400 -13.338000 8.829708
-9.219600 -13.338000 8.809600
-9.172800 -13.338000 8.729266
-9.126000 -13.338000 8.665029
-9.079200 -13.338000 8.630208
-9.032400 -13.338000 8.605476
-8.985600 -13.338000 8.580078
-8.938800 -13.338000 8.539304
-8.892000 -13.338000 8.486989
-8.845200 -13.338000 8.463324
-8.798400 -13.338000 8.425505
-8.751600 -13.338000 8.403433
-8.704800 -13.338000 8.347463
-8.658000 -13.338000 8.290052
-8.611200 -13.338000 8.274665
-8.564400 -13.338000 8.254296
-8.517600 -13.338000 8.234496
-8.470800 -13.338000 8.200268
-8.424000 -13.338000 8.155505
-8.377200 -13.338000 8.120360
-8.330400 -13.338000 8.070360
-8.283600 -13.338000 8.043690
-8.236800 -13.338000 8.004248
-8.190000 -13.338000 7.967084
-8.143200 -13.338000 7.954856
-8.096400 -13.338000 7.944515
-8.049600 -13.338000 7.883742
-8.002800 -13.338000 7.843722
-7.956000 -13.338000 7.835271
-7.909200 -13.338000 7.805168
-7.862400 -13.338000 7.789502
-7.815600 -13.338000 7.754588
-7.768800 -13.338000 7.737627
-7.722000 -13.338000 7.683936
-7.675200 -13.338000 7.659409
-7.628400 -13.338000 7.631901
-7.581600 -13.338000 7.626697
-7.534800 -13.338000 7.580828
-7.488000 -13.338000 7.542454
-7.441200 -13.338000 7.514644
-7.394400 -13.338000 7.462256
-7.347600 -13.338000 7.455830
-7.300800 -13.338000 7.428739
-7.254000 -13.338000 7.401982
-7.207200 -13.338000 7.401982
-7.160400 -13.338000 7.393199
-7.113600 -13.338000 7.370444
-7.066800 -13.338000 7.360553
-7.020000 -13.338000 7.358197
-6.973200 -13.338000 7.313202
-6.926400 -13.338000 7.299356
-6.879600 -13.338000 7.293814
-6.832800 -13.338000 7.288199
-6.786000 -13.338000 7.259527
-6.739200 -13.338000 7.234375
-6.692400 -13.338000 7.210882
-6.645600 -13.338000 7.205261
-6.598800 -13.338000 7.176861
-6.552000 -13.338000 7.136407
-6.505200 -13.338000 7.118529
-6.458400 -13.338000 7.106546
-6.411600 -13.338000 7.087274
-6.364800 -13.338000 7.077039
-6.318000 -13.338000 7.071388
-6.271200 -13.338000 7.070074
-6.224400 -13.338000 7.024307
-6.177600 -13.338000 6.990045
-6.130800 -13.338000 6.989686
-6.084000 -13.338000 6.946540
-6.037200 -13.338000 6.937584
-5.990400 -13.338000 6.930373
-5.943600 -13.338000 6.913360
-5.896800 -13.338000 6.890835
-5.850000 -13.338000 6.876218
-5.803200 -13.338000 6.872668
-5.756400 -13.338000 6.872058
-5.709600 -13.338000 6.864693
-5.662800 -13.338000 6.849327
-5.616000 -13.338000 6.835205
-5.569200 -13.338000 6.807905
-5.522400 -13.338000 6.795291
-5.475600 -13.338000 6.781515
-5.428800 -13.338000 6.744571
-5.382000 -13.338000 6.719144
-5.335200 -13.338000 6.697721
-5.288400 -13.338000 6.696508
-5.241600 -13.338000 6.680061
-5.194800 -13.338000 6.644784
-5.148000 -13.338000 6.613610
-5.101200 -13.338000 6.596693
-5.054400 -13.338000 6.575624
-5.007600 -13.338000 6.573109
-4.960800 -13.338000 6.545826
-4.914000 -13.338000 6.543064
-4.867200 -13.338000 6.536073
-4.820400 -13.338000 6.511840
-4.773600 -13.338000 6.491213
-4.726800 -13.338000 6.484957
-4.680000 -13.338000 6.484957
-4.633200 -13.338000 6.484957
-4.586400 -13.338000 6.469517
-4.539600 -13.338000 6.443392
-4.492800 -13.338000 6.425846
-4.446000 -13.338000 6.416392
-4.399200 -13.338000 6.405458
-4.352400 -13.338000 6.393314
-4.305600 -13.338000 6.388141
-4.258800 -13.338000 6.363619
-4.212000 -13.338000 6.342819
-4.165200 -13.338000 6.312879
-4.118400 -13.338000 6.297247
-4.071600 -13.338000 6.248837
-4.024800 -13.338000 6.237400
-3.978000 -13.338000 6.211676
-3.931200 -13.338000 6.204036
-3.884400 -13.338000 6.201927
-3.837600 -13.338000 6.195849
-3.790800 -13.338000 6.183810
-3.744000 -13.338000 6.177087
-3.697200 -13.338000 6.173219
-3.650400 -13.338000 6.173219
-3.603600 -13.338000 6.173219
-3.556800 -13.338000 6.158738
-3.510000 -13.338000 6.123817
-3.463200 -13.338000 6.112140
-3.416400 -13.338000 6.098730
-3.369600 -13.338000 6.086650
-3.322800 -13.338000 6.057717
-3.276000 -13.338000 6.035678
-3.229200 -13.338000 6.019818
-3.182400 -13.338000 5.981695
-3.135600 -13.338000 5.975039
-3.088800 -13.338000 5.965106
-3.042000 -13.338000 5.935405
-2.995200 -13.338000 5.927607
-2.948400 -13.338000 5.915515
-2.901600 -13.338000 5.907026
-2.854800 -13.338000 5.905916
-2.808000 -13.338000 5.887137
-2.761200 -13.338000 5.877798
-2.714400 -13.338000 5.884830
-2.667600 -13.338000 5.851504
-2.620800 -13.338000 5.823544
-2.574000 -13.338000 5.793911
-2.527200 -13.338000 5.783140
-2.480400 -13.338000 5.774162
-2.433600 -13.338000 5.759330
-2.386800 -13.338000 5.737529
-2.340000 -13.338000 5.715487
-2.293200 -13.338000 5.704123
-2.246400 -13.338000 5.683376
-2.199600 -13.338000 5.672665
-2.152800 -13.338000 5.655800
-2.106000 -13.338000 5.630257
-2.059200 -13.338000 5.629692
-2.012400 -13.338000 5.591856
-1.965600 -13.338000 5.584019
-1.918800 -13.338000 5.584019
-1.872000 -13.338000 5.581446
-1.825200 -13.338000 5.563565
-1.778400 -13.338000 5.556176
-1.731600 -13.338000 5.556176
-1.684800 -13.338000 5.544466
-1.638000 -13.338000 5.542016
-1.591200 -13.338000 5.509628
-1.544400 -13.338000 5.505182
-1.497600 -13.338000 5.500075
-1.450800 -13.338000 5.474028
-1.404000 -13.338000 5.457821
-1.357200 -13.338000 5.434741
-1.310400 -13.338000 5.434741
-1.263600 -13.338000 5.419995
-1.216800 -13.338000 5.408684
-1.170000 -13.338000 5.406515
-1.123200 -13.338000 5.406515
-1.076400 -13.338000 5.396133
-1.029600 -13.338000 5.400172
-0.982800 -13.338000 5.375939
-0.936000 -13.338000 5.363964
-0.889200 -13.338000 5.354550
-0.842400 -13.338000 5.347661
-0.795600 -13.338000 5.344031
-0.748800 -13.338000 5.334949
-0.702000 -13.338000 5.334949
-0.655200 -13.338000 5.319502
-0.608400 -13.338000 5.289588
-0.561600 -13.338000 5.279469
-0.514800 -13.338000 5.277594
-0.468000 -13.338000 5.261399
-0.421200 -13.338000 5.254685
-0.374400 -13.338000 5.247802
-0.327600 -13.338000 5.232743
-0.280800 -13.338000 5.224448
-0.234000 -13.338000 5.213415
-0.187200 -13.338000 5.204677
-0.140400 -13.338000 5.192250
-0.093600 -13.338000 5.187440
-0.046800 -13.338000 5.185207
0.000000 -13.338000 5.185207
0.046800 -13.338000 5.183317
0.093600 -13.338000 5.176118
0.140400 -13.338000 5.176118
0.187200 -13.338000 5.159331
0.234000 -13.338000 5.138146
0.280800 -13.338000 5.127502
0.327600 -13.338000 5.127502
0.374400 -13.338000 5.111517
0.421200 -13.338000 5.111517
0.468000 -13.338000 5.107399
0.514800 -13.338000 5.105918
0.561600 -13.338000 5.092126
0.608400 -13.338000 5.092126
0.655200 -13.338000 5.087013
0.702000 -13.338000 5.092126
0.748800 -13.338000 5.088482
0.795600 -13.338000 5.075059
0.842400 -13.338000 5.071743
0.889200 -13.338000 5.071223
0.936000 -13.338000 5.056773
0.982800 -13.338000 5.068530
1.029600 -13.338000 5.052035
1.076400 -13.338000 5.053246
1.123200 -13.338000 5.061499
1.170000 -13.338000 5.062251
1.216800 -13.338000 5.062251
1.263600 -13.338000 5.064907
1.310400 -13.338000 5.062251
1.357200 -13.338000 5.072312
1.404000 -13.338000 5.066771
1.450800 -13.338000 5.066771
1.497600 -13.338000 5.058822
1.544400 -13.338000 5.058321
1.591200 -13.338000 5.052354
1.638000 -13.338000 5.045711
1.684800 -13.338000 5.040781
1.731600 -13.338000 5.040781
1.778400 -13.338000 5.034764
1.825200 -13.338000 5.026495
1.872000 -13.338000 5.034764
1.918800 -13.338000 5.034764
1.965600 -13.338000 5.036473
2.012400 -13.338000 5.046390
2.059200 -13.338000 5.046390
2.106000 -13.338000 5.059495
2.152800 -13.338000 5.064751
2.199600 -13.338000 5.071745
2.246400 -13.338000 5.079346
2.293200 -13.338000 5.081977
2.340000 -13.338000 5.079346
2.386800 -13.338000 5.079087
2.433600 -13.338000 5.075729
2.480400 -13.338000 5.075729
2.527200 -13.338000 5.077942
2.574000 -13.338000 5.077942
2.620800 -13.338000 5.077143
2.667600 -13.338000 5.077942
2.714400 -13.338000 5.079315
2.761200 -13.338000 5.095938
2.808000 -13.338000 5.097872
2.854800 -13.338000 5.105414
2.901600 -13.338000 5.109307
2.948400 -13.338000 5.110979
2.995200 -13.338000 5.110967
3.042000 -13.338000 5.109307
3.088800 -13.338000 5.109307
3.135600 -13.338000 5.109307
3.182400 -13.338000 5.106088
3.229200 -13.338000 5.120426
3.276000 -13.338000 5.120426
3.322800 -13.338000 5.147984
3.369600 -13.338000 5.148450
3.416400 -13.338000 5.149777
3.463200 -13.338000 5.149899
3.510000 -13.338000 5.149899
3.556800 -13.338000 5.149899
3.603600 -13.338000 5.157045
3.650400 -13.338000 5.158892
3.697200 -13.338000 5.165954
3.744000 -13.338000 5.165954
3.790800 -13.338000 5.182297
3.837600 -13.338000 5.192430
3.884400 -13.338000 5.196819
3.931200 -13.338000 5.202668
3.978000 -13.338000 5.223822
4.024800 -13.338000 5.249407
4.071600 -13.338000 5.270891
4.118400 -13.338000 5.270891
4.165200 -13.338000 5.288845
4.212000 -13.338000 5.296020
4.258800 -13.338000 5.305062
4.305600 -13.338000 5.305983
4.352400 -13.338000 5.308228
4.399200 -13.338000 5.310963
4.446000 -13.338000 5.326093
4.492800 -13.338000 5.320982
4.539600 -13.338000 5.321497
4.586400 -13.338000 5.326093
4.633200 -13.338000 5.343819
4.680000 -13.338000 5.357186
4.726800 -13.338000 5.361965
4.773600 -13.338000 5.361965
4.820400 -13.338000 5.372395
4.867200 -13.338000 5.382092
4.914000 -13.338000 5.398872
4.960800 -13.338000 5.408235
5.007600 -13.338000 5.415438
5.054400 -13.338000 5.434582
5.101200 -13.338000 5.441313
5.148000 -13.338000 5.457784
5.194800 -13.338000 5.469257
5.241600 -13.338000 5.474610
5.288400 -13.338000 5.480484
5.335200 -13.338000 5.510426
5.382000 -13.338000 5.534859
5.428800 -13.338000 5.539261
5.475600 -13.338000 5.564857
5.522400 -13.338000 5.576954
5.569200 -13.338000 5.591466
5.616000 -13.338000 5.602722
5.662800 -13.338000 5.637133
5.709600 -13.338000 5.637618
5.756400 -13.338000 5.646145
5.803200 -13.338000 5.663860
5.850000 -13.338000 5.681077
5.896800 -13.338000 5.691559
5.943600 -13.338000 5.705108
5.990400 -13.338000 5.712491
6.037200 -13.338000 5.716180
6.084000 -13.338000 5.757600
6.130800 -13.338000 5.769984
6.177600 -13.338000 5.781868
6.224400 -13.338000 5.782769
6.271200 -13.338000 5.791410
6.318000 -13.338000 5.820243
6.364800 -13.338000 5.850809
6.411600 -13.338000 5.872009
6.458400 -13.338000 5.877826
6.505200 -13.338000 5.909297
6.552000 -13.338000 5.922258
6.598800 -13.338000 5.932302
6.645600 -13.338000 5.932302
6.692400 -13.338000 5.950361
6.739200 -13.338000 5.964814
6.786000 -13.338000 5.998209
6.832800 -13.338000 6.005624
6.879600 -13.338000 6.015838
6.926400 -13.338000 6.051378
6.973200 -13.338000 6.089726
7.020000 -13.338000 6.107357
7.066800 -13.338000 6.125481
7.113600 -13.338000 6.143447
7.160400 -13.338000 6.145705
7.207200 -13.338000 6.159378
7.254000 -13.338000 6.177347
7.300800 -13.338000 6.199041
7.347600 -13.338000 6.249325
7.394400 -13.338000 6.270145
7.441200 -13.338000 6.320912
7.488000 -13.338000 6.350439
7.534800 -13.338000 6.383180
7.581600 -13.338000 6.409383
7.628400 -13.338000 6.426655
7.675200 -13.338000 6.435249
7.722000 -13.338000 6.453564
7.768800 -13.338000 6.478637
7.815600 -13.338000 6.521304
7.862400 -13.338000 6.559982
7.909200 -13.338000 6.589156
7.956000 -13.338000 6.616720
8.002800 -13.338000 6.642988
8.049600 -13.338000 6.668411
8.096400 -13.338000 6.713261
8.143200 -13.338000 6.749927
8.190000 -13.338000 6.807027
8.236800 -13.338000 6.847035
8.283600 -13.338000 6.895950
8.330400 -13.338000 6.912751
8.377200 -13.338000 6.946210
8.424000 -13.338000 6.970579
8.470800 -13.338000 6.988135
8.517600 -13.338000 7.016133
8.564400 -13.338000 7.024803
8.611200 -13.338000 7.038271
8.658000 -13.338000 7.057644
8.704800 -13.338000 7.103026
8.751600 -13.338000 7.118208
8.798400 -13.338000 7.171813
8.845200 -13.338000 7.209133
8.892000 -13.338000 7.268817
8.938800 -13.338000 7.297406
8.985600 -13.338000 7.318516
9.032400 -13.338000 7.415211
9.079200 -13.338000 7.446229
9.126000 -13.338000 7.496272
9.172800 -13.338000 7.506276
9.219600 -13.338000 7.540336
9.266400 -13.338000 7.596461
9.313200 -13.338000 7.642208
9.360000 -13.338000 7.642208
9.406800 -13.338000 7.675101
9.453600 -13.338000 7.710969
9.500400 -13.338000 7.748374
9.547200 -13.338000 7.789630
9.594000 -13.338000 7.827049
9.640800 -13.338000 7.868691
9.687600 -13.338000 7.943694
9.734400 -13.338000 7.993778
9.781200 -13.338000 8.062411
9.828000 -13.338000 8.078742
9.874800 -13.338000 8.134285
9.921600 -13.338000 8.220599
9.968400 -13.338000 8.268493
10.015200 -13.338000 8.387477
10.062000 -13.338000 8.416974
10.108800 -13.338000 8.478678
10.155600 -13.338000 8.533391
10.202400 -13.338000 8.618143
10.249200 -13.338000 8.892508
12.776400 -13.338000 8.067011
12.823200 -13.338000 8.058832
12.870000 -13.338000 8.058035
12.916800 -13.338000 8.045210
12.963600 -13.338000 8.042743
13.010400 -13.338000 8.029679
13.057200 -13.338000 8.026460
13.104000 -13.338000 8.028382
13.150800 -13.338000 8.021304
13.197600 -13.338000 8.027507
13.244400 -13.338000 8.046613
13.291200 -13.338000 8.046613
13.338000 -13.338000 8.064174
13.384800 -13.338000 8.064501
13.431600 -13.338000 8.062497
13.478400 -13.338000 8.069137
13.525200 -13.338000 8.069137
13.572000 -13.338000 8.066520
13.618800 -13.338000 8.064498
13.665600 -13.338000 8.055691
13.712400 -13.338000 8.053704
13.759200 -13.338000 8.047247
13.806000 -13.338000 8.048329
13.852800 -13.338000 8.054737
13.899600 -13.338000 8.057689
13.946400 -13.338000 8.057689
13.993200 -13.338000 8.059452
14.040000 -13.338000 8.059983
14.086800 -13.338000 8.065935
14.133600 -13.338000 8.077710
14.180400 -13.338000 8.095495
14.227200 -13.338000 8.093425
14.274000 -13.338000 8.095495
14.320800 -13.338000 8.089984
14.367600 -13.338000 8.089984
14.414400 -13.338000 8.098763
14.461200 -13.338000 8.077133
14.508000 -13.338000 8.054440
14.554800 -13.338000 8.054227
14.601600 -13.338000 8.049969
14.648400 -13.338000 8.022011
15.397200 -13.338000 6.811649
15.444000 -13.338000 6.809626
15.490800 -13.338000 6.806361
15.537600 -13.338000 6.805417
15.584400 -13.338000 6.803161
15.631200 -13.338000 6.805417
15.678000 -13.338000 6.805417
15.724800 -13.338000 6.816782
15.771600 -13.338000 6.816782
15.818400 -13.338000 6.816782
15.865200 -13.338000 6.811110
15.912000 -13.338000 6.811110
15.958800 -13.338000 6.785905
16.005600 -13.338000 6.765140
16.052400 -13.338000 6.719218
16.239600 -13.338000 5.241060
16.286400 -13.338000 4.998067
16.333200 -13.338000 4.822108
16.380000 -13.338000 4.670522
16.426800 -13.338000 4.377776
16.473600 -13.338000 4.060059
16.520400 -13.338000 3.892001
16.567200 -13.338000 3.634946
-18.720000 -13.291200 0.000000
-18.673200 -13.291200 0.000000
-18.626400 -13.291200 0.000000
-18.579600 -13.291200 -6.999844
-18.532800 -13.291200 -7.002175
-18.486000 -13.291200 -7.002175
-18.439200 -13.291200 -7.001008
-18.392400 -13.291200 -7.001008
-18.345600 -13.291200 -6.986494
-18.298800 -13.291200 -6.986815
-18.252000 -13.291200 -6.986494
-18.205200 -13.291200 -6.984158
-18.158400 -13.291200 -6.982456
-18.111600 -13.291200 -6.984158
-18.064800 -13.291200 -6.983383
-18.018000 -13.291200 -6.967916
-17.971200 -13.291200 -6.937007
-17.924400 -13.291200 -6.946451
-17.877600 -13.291200 -6.941932
-17.830800 -13.291200 -6.936549
-17.784000 -13.291200 -6.925933
-17.737200 -13.291200 -6.906718
-17.690400 -13.291200 -6.897508
-17.643600 -13.291200 -6.884102
-17.596800 -13.291200 -6.865064
-17.550000 -13.291200 -6.832427
-17.503200 -13.291200 -6.831767
-17.456400 -13.291200 -6.831183
-17.409600 -13.291200 -6.820256
-17.362800 -13.291200 -6.813524
-17.316000 -13.291200 -6.811635
-17.269200 -13.291200 -6.787514
-17.222400 -13.291200 -6.774947
-17.175600 -13.291200 -6.737214
-17.128800 -13.291200 -6.516475
-16.660800 -13.291200 -5.295491
-15.584400 -13.291200 6.883627
-15.537600 -13.291200 6.929581
-15.490800 -13.291200 6.959957
-15.444000 -13.291200 6.973789
-15.397200 -13.291200 6.990845
-15.350400 -13.291200 6.999312
-15.303600 -13.291200 7.009461
-15.256800 -13.291200 7.043181
-15.210000 -13.291200 7.058500
-15.163200 -13.291200 7.066622
-15.116400 -13.291200 7.072259
-15.069600 -13.291200 7.079211
-15.022800 -13.291200 7.079211
-14.976000 -13.291200 7.085232
-14.929200 -13.291200 7.085232
-14.882400 -13.291200 7.093397
-14.835600 -13.291200 7.094473
-14.788800 -13.291200 7.094473
-14.742000 -13.291200 7.094115
-14.695200 -13.291200 7.095705
-14.648400 -13.291200 7.097864
-14.601600 -13.291200 7.101466
-14.554800 -13.291200 7.104866
-14.508000 -13.291200 7.110630
-14.461200 -13.291200 7.111970
-14.414400 -13.291200 7.117043
-14.367600 -13.291200 7.124621
-14.320800 -13.291200 7.123015
-14.274000 -13.291200 7.124621
-14.227200 -13.291200 7.124797
-14.180400 -13.291200 7.128218
-14.133600 -13.291200 7.128218
-14.086800 -13.291200 7.132360
-14.040000 -13.291200 7.129219
-13.993200 -13.291200 7.131544
-13.946400 -13.291200 7.132360
-13.899600 -13.291200 7.133533
-13.852800 -13.291200 7.133533
-13.806000 -13.291200 7.147539
-13.759200 -13.291200 7.161832
-13.712400 -13.291200 7.175909
-13.665600 -13.291200 7.194205
-13.618800 -13.291200 7.258766
-13.572000 -13.291200 7.296212
-10.062000 -13.291200 9.876993
-10.015200 -13.291200 9.795285
-9.968400 -13.291200 9.660075
-9.921600 -13.291200 9.575835
-9.874800 -13.291200 9.550975
-9.828000 -13.291200 9.470024
-9.781200 -13.291200 9.424829
-9.734400 -13.291200 9.399248
-9.687600 -13.291200 9.325181
-9.640800 -13.291200 9.248816
-9.594000 -13.291200 9.212554
-9.547200 -13.291200 9.206195
-9.500400 -13.291200 9.113337
-9.453600 -13.291200 9.098841
-9.406800 -13.291200 9.064232
-9.360000 -13.291200 8.934200
-9.313200 -13.291200 8.855457
-9.266400 -13.291200 8.823315
-9.219600 -13.291200 8.749778
-9.172800 -13.291200 8.720553
-9.126000 -13.291200 8.657715
-9.079200 -13.291200 8.617091
-9.032400 -13.291200 8.603410
-8.985600 -13.291200 8.567670
-8.938800 -13.291200 8.539304
-8.892000 -13.291200 8.500032
-8.845200 -13.291200 8.471414
-8.798400 -13.291200 8.425505
-8.751600 -13.291200 8.403433
-8.704800 -13.291200 8.347463
-8.658000 -13.291200 8.297896
-8.611200 -13.291200 8.268614
-8.564400 -13.291200 8.247405
-8.517600 -13.291200 8.231755
-8.470800 -13.291200 8.184205
-8.424000 -13.291200 8.155471
-8.377200 -13.291200 8.097537
-8.330400 -13.291200 8.070360
-8.283600 -13.291200 8.047828
-8.236800 -13.291200 8.024715
-8.190000 -13.291200 7.980998
-8.143200 -13.291200 7.962627
-8.096400 -13.291200 7.944515
-8.049600 -13.291200 7.895880
-8.002800 -13.291200 7.840282
-7.956000 -13.291200 7.818084
-7.909200 -13.291200 7.791316
-7.862400 -13.291200 7.766134
-7.815600 -13.291200 7.750133
-7.768800 -13.291200 7.726843
-7.722000 -13.291200 7.683936
-7.675200 -13.291200 7.659409
-7.628400 -13.291200 7.626697
-7.581600 -13.291200 7.600918
-7.534800 -13.291200 7.574468
-7.488000 -13.291200 7.537492
-7.441200 -13.291200 7.507386
-7.394400 -13.291200 7.462754
-7.347600 -13.291200 7.446435
-7.300800 -13.291200 7.428628
-7.254000 -13.291200 7.401982
-7.207200 -13.291200 7.397345
-7.160400 -13.291200 7.383937
-7.113600 -13.291200 7.362961
-7.066800 -13.291200 7.356969
-7.020000 -13.291200 7.355018
-6.973200 -13.291200 7.313202
-6.926400 -13.291200 7.301004
-6.879600 -13.291200 7.295726
-6.832800 -13.291200 7.282088
-6.786000 -13.291200 7.259527
-6.739200 -13.291200 7.212450
-6.692400 -13.291200 7.189958
-6.645600 -13.291200 7.176723
-6.598800 -13.291200 7.168813
-6.552000 -13.291200 7.134021
-6.505200 -13.291200 7.118529
-6.458400 -13.291200 7.098660
-6.411600 -13.291200 7.072314
-6.364800 -13.291200 7.071440
-6.318000 -13.291200 7.064533
-6.271200 -13.291200 7.040772
-6.224400 -13.291200 6.991704
-6.177600 -13.291200 6.977367
-6.130800 -13.291200 6.953340
-6.084000 -13.291200 6.937584
-6.037200 -13.291200 6.932198
-5.990400 -13.291200 6.926531
-5.943600 -13.291200 6.913360
-5.896800 -13.291200 6.904691
-5.850000 -13.291200 6.876218
-5.803200 -13.291200 6.865477
-5.756400 -13.291200 6.860074
-5.709600 -13.291200 6.849327
-5.662800 -13.291200 6.833644
-5.616000 -13.291200 6.805025
-5.569200 -13.291200 6.781515
-5.522400 -13.291200 6.758921
-5.475600 -13.291200 6.744571
-5.428800 -13.291200 6.735066
-5.382000 -13.291200 6.697721
-5.335200 -13.291200 6.689316
-5.288400 -13.291200 6.696028
-5.241600 -13.291200 6.683926
-5.194800 -13.291200 6.658658
-5.148000 -13.291200 6.619784
-5.101200 -13.291200 6.596693
-5.054400 -13.291200 6.579423
-5.007600 -13.291200 6.562321
-4.960800 -13.291200 6.545269
-4.914000 -13.291200 6.542945
-4.867200 -13.291200 6.537990
-4.820400 -13.291200 6.531140
-4.773600 -13.291200 6.494518
-4.726800 -13.291200 6.482746
-4.680000 -13.291200 6.478143
-4.633200 -13.291200 6.478088
-4.586400 -13.291200 6.469517
-4.539600 -13.291200 6.418865
-4.492800 -13.291200 6.415640
-4.446000 -13.291200 6.399284
-4.399200 -13.291200 6.392052
-4.352400 -13.291200 6.377774
-4.305600 -13.291200 6.369706
-4.258800 -13.291200 6.350207
-4.212000 -13.291200 6.337498
-4.165200 -13.291200 6.312879
-4.118400 -13.291200 6.298371
-4.071600 -13.291200 6.271534
-4.024800 -13.291200 6.239210
-3.978000 -13.291200 6.220338
-3.931200 -13.291200 6.204036
-3.884400 -13.291200 6.201686
-3.837600 -13.291200 6.191326
-3.790800 -13.291200 6.177087
-3.744000 -13.291200 6.177087
-3.697200 -13.291200 6.173219
-3.650400 -13.291200 6.171125
-3.603600 -13.291200 6.173219
-3.556800 -13.291200 6.169725
-3.510000 -13.291200 6.123817
-3.463200 -13.291200 6.112140
-3.416400 -13.291200 6.098746
-3.369600 -13.291200 6.084340
-3.322800 -13.291200 6.057580
-3.276000 -13.291200 6.035242
-3.229200 -13.291200 6.019818
-3.182400 -13.291200 5.986819
-3.135600 -13.291200 5.973390
-3.088800 -13.291200 5.947285
-3.042000 -13.291200 5.935405
-2.995200 -13.291200 5.927585
-2.948400 -13.291200 5.909508
-2.901600 -13.291200 5.896888
-2.854800 -13.291200 5.905916
-2.808000 -13.291200 5.887137
-2.761200 -13.291200 5.873234
-2.714400 -13.291200 5.873234
-2.667600 -13.291200 5.845185
-2.620800 -13.291200 5.823544
-2.574000 -13.291200 5.786716
-2.527200 -13.291200 5.781303
-2.480400 -13.291200 5.771381
-2.433600 -13.291200 5.737529
-2.386800 -13.291200 5.723531
-2.340000 -13.291200 5.704123
-2.293200 -13.291200 5.697959
-2.246400 -13.291200 5.688811
-2.199600 -13.291200 5.680486
-2.152800 -13.291200 5.671108
-2.106000 -13.291200 5.644235
-2.059200 -13.291200 5.639742
-2.012400 -13.291200 5.592279
-1.965600 -13.291200 5.584273
-1.918800 -13.291200 5.584019
-1.872000 -13.291200 5.579449
-1.825200 -13.291200 5.563565
-1.778400 -13.291200 5.556176
-1.731600 -13.291200 5.556176
-1.684800 -13.291200 5.546440
-1.638000 -13.291200 5.544466
-1.591200 -13.291200 5.514720
-1.544400 -13.291200 5.505182
-1.497600 -13.291200 5.500075
-1.450800 -13.291200 5.474445
-1.404000 -13.291200 5.472167
-1.357200 -13.291200 5.434741
-1.310400 -13.291200 5.424665
-1.263600 -13.291200 5.424301
-1.216800 -13.291200 5.416417
-1.170000 -13.291200 5.406515
-1.123200 -13.291200 5.401235
-1.076400 -13.291200 5.391579
-1.029600 -13.291200 5.396133
-0.982800 -13.291200 5.375939
-0.936000 -13.291200 5.368680
-0.889200 -13.291200 5.354550
-0.842400 -13.291200 5.352242
-0.795600 -13.291200 5.347661
-0.748800 -13.291200 5.336948
-0.702000 -13.291200 5.336948
-0.655200 -13.291200 5.322492
-0.608400 -13.291200 5.289588
-0.561600 -13.291200 5.278854
-0.514800 -13.291200 5.270622
-0.468000 -13.291200 5.264948
-0.421200 -13.291200 5.254685
-0.374400 -13.291200 5.247802
-0.327600 -13.291200 5.232743
-0.280800 -13.291200 5.215527
-0.234000 -13.291200 5.211687
-0.187200 -13.291200 5.204370
-0.140400 -13.291200 5.189107
-0.093600 -13.291200 5.183317
-0.046800 -13.291200 5.178242
0.000000 -13.291200 5.178242
0.046800 -13.291200 5.178242
0.093600 -13.291200 5.150110
0.140400 -13.291200 5.150110
0.187200 -13.291200 5.138146
0.234000 -13.291200 5.127502
0.280800 -13.291200 5.118830
0.327600 -13.291200 5.127119
0.374400 -13.291200 5.110404
0.421200 -13.291200 5.116211
0.468000 -13.291200 5.110101
0.514800 -13.291200 5.107399
0.561600 -13.291200 5.105918
0.608400 -13.291200 5.095865
0.655200 -13.291200 5.087013
0.702000 -13.291200 5.087013
0.748800 -13.291200 5.081077
0.795600 -13.291200 5.074250
0.842400 -13.291200 5.071223
0.889200 -13.291200 5.068530
0.936000 -13.291200 5.064007
0.982800 -13.291200 5.071223
1.029600 -13.291200 5.053246
1.076400 -13.291200 5.053246
1.123200 -13.291200 5.054044
1.170000 -13.291200 5.061499
1.216800 -13.291200 5.061499
1.263600 -13.291200 5.061499
1.310400 -13.291200 5.058321
1.357200 -13.291200 5.064907
1.404000 -13.291200 5.061499
1.450800 -13.291200 5.047554
1.497600 -13.291200 5.047554
1.544400 -13.291200 5.045711
1.591200 -13.291200 5.045711
1.638000 -13.291200 5.045659
1.684800 -13.291200 5.040781
1.731600 -13.291200 5.040781
1.778400 -13.291200 5.040781
1.825200 -13.291200 5.026495
1.872000 -13.291200 5.035379
1.918800 -13.291200 5.035379
1.965600 -13.291200 5.039847
2.012400 -13.291200 5.051495
2.059200 -13.291200 5.052870
2.106000 -13.291200 5.064751
2.152800 -13.291200 5.071745
2.199600 -13.291200 5.074638
2.246400 -13.291200 5.086745
2.293200 -13.291200 5.086745
2.340000 -13.291200 5.081977
2.386800 -13.291200 5.081763
2.433600 -13.291200 5.077942
2.480400 -13.291200 5.076210
2.527200 -13.291200 5.079256
2.574000 -13.291200 5.079087
2.620800 -13.291200 5.077942
2.667600 -13.291200 5.077942
2.714400 -13.291200 5.079256
2.761200 -13.291200 5.096497
2.808000 -13.291200 5.098414
2.854800 -13.291200 5.104298
2.901600 -13.291200 5.112262
2.948400 -13.291200 5.121316
2.995200 -13.291200 5.121316
3.042000 -13.291200 5.120262
3.088800 -13.291200 5.120262
3.135600 -13.291200 5.120262
3.182400 -13.291200 5.106088
3.229200 -13.291200 5.109618
3.276000 -13.291200 5.108176
3.322800 -13.291200 5.109618
3.369600 -13.291200 5.117967
3.416400 -13.291200 5.124579
3.463200 -13.291200 5.139321
3.510000 -13.291200 5.148450
3.556800 -13.291200 5.124054
3.603600 -13.291200 5.139321
3.650400 -13.291200 5.150422
3.697200 -13.291200 5.150422
3.744000 -13.291200 5.158892
3.790800 -13.291200 5.173102
3.837600 -13.291200 5.190892
3.884400 -13.291200 5.196819
3.931200 -13.291200 5.202668
3.978000 -13.291200 5.214321
4.024800 -13.291200 5.240339
4.071600 -13.291200 5.249407
4.118400 -13.291200 5.263483
4.165200 -13.291200 5.270004
4.212000 -13.291200 5.274785
4.258800 -13.291200 5.296020
4.305600 -13.291200 5.305062
4.352400 -13.291200 5.305983
4.399200 -13.291200 5.308920
4.446000 -13.291200 5.317090
4.492800 -13.291200 5.317090
4.539600 -13.291200 5.319878
4.586400 -13.291200 5.320982
4.633200 -13.291200 5.329121
4.680000 -13.291200 5.353957
4.726800 -13.291200 5.357186
4.773600 -13.291200 5.345824
4.820400 -13.291200 5.370608
4.867200 -13.291200 5.372769
4.914000 -13.291200 5.391589
4.960800 -13.291200 5.398872
5.007600 -13.291200 5.408235
5.054400 -13.291200 5.415438
5.101200 -13.291200 5.434582
5.148000 -13.291200 5.441313
5.194800 -13.291200 5.452119
5.241600 -13.291200 5.469706
5.288400 -13.291200 5.474610
5.335200 -13.291200 5.528284
5.382000 -13.291200 5.534859
5.428800 -13.291200 5.535404
5.475600 -13.291200 5.544911
5.522400 -13.291200 5.555397
5.569200 -13.291200 5.576954
5.616000 -13.291200 5.599250
5.662800 -13.291200 5.623648
5.709600 -13.291200 5.637133
5.756400 -13.291200 5.646557
5.803200 -13.291200 5.663860
5.850000 -13.291200 5.670819
5.896800 -13.291200 5.691559
5.943600 -13.291200 5.705108
5.990400 -13.291200 5.716055
6.037200 -13.291200 5.720057
6.084000 -13.291200 5.757478
6.130800 -13.291200 5.768092
6.177600 -13.291200 5.779311
6.224400 -13.291200 5.788821
6.271200 -13.291200 5.796367
6.318000 -13.291200 5.818625
6.364800 -13.291200 5.848071
6.411600 -13.291200 5.872009
6.458400 -13.291200 5.877177
6.505200 -13.291200 5.909297
6.552000 -13.291200 5.915510
6.598800 -13.291200 5.932302
6.645600 -13.291200 5.932757
6.692400 -13.291200 5.953749
6.739200 -13.291200 5.989658
6.786000 -13.291200 6.005624
6.832800 -13.291200 6.010964
6.879600 -13.291200 6.015838
6.926400 -13.291200 6.050332
6.973200 -13.291200 6.081105
7.020000 -13.291200 6.105299
7.066800 -13.291200 6.134960
7.113600 -13.291200 6.144589
7.160400 -13.291200 6.152358
7.207200 -13.291200 6.163280
7.254000 -13.291200 6.181462
7.300800 -13.291200 6.220278
7.347600 -13.291200 6.249325
7.394400 -13.291200 6.273001
7.441200 -13.291200 6.301472
7.488000 -13.291200 6.328684
7.534800 -13.291200 6.376483
7.581600 -13.291200 6.389357
7.628400 -13.291200 6.421660
7.675200 -13.291200 6.441956
7.722000 -13.291200 6.459196
7.768800 -13.291200 6.492308
7.815600 -13.291200 6.520361
7.862400 -13.291200 6.551825
7.909200 -13.291200 6.576157
7.956000 -13.291200 6.600702
8.002800 -13.291200 6.621348
8.049600 -13.291200 6.665327
8.096400 -13.291200 6.709174
8.143200 -13.291200 6.749927
8.190000 -13.291200 6.777550
8.236800 -13.291200 6.832103
8.283600 -13.291200 6.862881
8.330400 -13.291200 6.897340
8.377200 -13.291200 6.931697
8.424000 -13.291200 6.957387
8.470800 -13.291200 6.988135
8.517600 -13.291200 7.013275
8.564400 -13.291200 7.024574
8.611200 -13.291200 7.033817
8.658000 -13.291200 7.053629
8.704800 -13.291200 7.095590
8.751600 -13.291200 7.108543
8.798400 -13.291200 7.170031
8.845200 -13.291200 7.209133
8.892000 -13.291200 7.240276
8.938800 -13.291200 7.291715
8.985600 -13.291200 7.315673
9.032400 -13.291200 7.415211
9.079200 -13.291200 7.446229
9.126000 -13.291200 7.493110
9.172800 -13.291200 7.506276
9.219600 -13.291200 7.553189
9.266400 -13.291200 7.596461
9.313200 -13.291200 7.646296
9.360000 -13.291200 7.652043
9.406800 -13.291200 7.695466
9.453600 -13.291200 7.715079
9.500400 -13.291200 7.749777
9.547200 -13.291200 7.790435
9.594000 -13.291200 7.831359
9.640800 -13.291200 7.895828
9.687600 -13.291200 7.943694
9.734400 -13.291200 7.976565
9.781200 -13.291200 8.067058
9.828000 -13.291200 8.078742
9.874800 -13.291200 8.134285
9.921600 -13.291200 8.207325
9.968400 -13.291200 8.265085
10.015200 -13.291200 8.373819
10.062000 -13.291200 8.407101
10.108800 -13.291200 8.478004
10.155600 -13.291200 8.542720
10.202400 -13.291200 8.715308
10.249200 -13.291200 8.979857
12.776400 -13.291200 8.092348
12.823200 -13.291200 8.071111
12.870000 -13.291200 8.071111
12.916800 -13.291200 8.058035
12.963600 -13.291200 8.058035
13.010400 -13.291200 8.052493
13.057200 -13.291200 8.045210
13.104000 -13.291200 8.062974
13.150800 -13.291200 8.061675
13.197600 -13.291200 8.059477
13.244400 -13.291200 8.064260
13.291200 -13.291200 8.064260
13.338000 -13.291200 8.073325
13.384800 -13.291200 8.075573
13.431600 -13.291200 8.068737
13.478400 -13.291200 8.081944
13.525200 -13.291200 8.081944
13.572000 -13.291200 8.073325
13.618800 -13.291200 8.066520
13.665600 -13.291200 8.056431
13.712400 -13.291200 8.055085
13.759200 -13.291200 8.053704
13.806000 -13.291200 8.053704
13.852800 -13.291200 8.055691
13.899600 -13.291200 8.059452
13.946400 -13.291200 8.057689
13.993200 -13.291200 8.059500
14.040000 -13.291200 8.061344
14.086800 -13.291200 8.065935
14.133600 -13.291200 8.077710
14.180400 -13.291200 8.093425
14.227200 -13.291200 8.095495
14.274000 -13.291200 8.100705
14.320800 -13.291200 8.101772
14.367600 -13.291200 8.102713
14.414400 -13.291200 8.102971
14.461200 -13.291200 8.098763
14.508000 -13.291200 8.083789
14.554800 -13.291200 8.077133
14.601600 -13.291200 8.072362
14.648400 -13.291200 8.054440
15.350400 -13.291200 6.850286
15.397200 -13.291200 6.837208
15.444000 -13.291200 6.825222
15.490800 -13.291200 6.817758
15.537600 -13.291200 6.807066
15.584400 -13.291200 6.806361
15.631200 -13.291200 6.807340
15.678000 -13.291200 6.816782
15.724800 -13.291200 6.829954
15.865200 -13.291200 6.825185
15.912000 -13.291200 6.825185
15.958800 -13.291200 6.817732
16.005600 -13.291200 6.809862
16.052400 -13.291200 6.756412
16.099200 -13.291200 6.707786
16.380000 -13.291200 4.815245
16.426800 -13.291200 4.546687
16.473600 -13.291200 4.262954
16.520400 -13.291200 3.994064
16.567200 -13.291200 3.829225
16.614000 -13.291200 3.503715
-18.720000 -13.244400 0.000000
-18.673200 -13.244400 0.000000
-18.626400 -13.244400 0.000000
-18.579600 -13.244400 -7.002515
-18.532800 -13.244400 -7.012034
-18.486000 -13.244400 -7.016647
-18.439200 -13.244400 -7.006857
-18.392400 -13.244400 -7.012034
-18.345600 -13.244400 -6.992533
-18.298800 -13.244400 -7.008918
-18.252000 -13.244400 -7.008918
-18.205200 -13.244400 -6.992533
-18.158400 -13.244400 -6.984158
-18.111600 -13.244400 -6.991713
-18.064800 -13.244400 -6.986815
-18.018000 -13.244400 -6.982456
-17.971200 -13.244400 -6.964605
-17.924400 -13.244400 -6.946451
-17.877600 -13.244400 -6.946451
-17.830800 -13.244400 -6.941932
-17.784000 -13.244400 -6.936549
-17.737200 -13.244400 -6.914486
-17.690400 -13.244400 -6.899800
-17.643600 -13.244400 -6.896388
-17.596800 -13.244400 -6.869653
-17.550000 -13.244400 -6.841117
-17.503200 -13.244400 -6.832427
-17.456400 -13.244400 -6.831183
-17.409600 -13.244400 -6.820256
-17.362800 -13.244400 -6.812759
-17.316000 -13.244400 -6.791967
-17.269200 -13.244400 -6.774947
-17.222400 -13.244400 -6.748303
-17.175600 -13.244400 -6.687092
-16.707600 -13.244400 -5.368406
-15.631200 -13.244400 6.860239
-15.584400 -13.244400 6.918917
-15.537600 -13.244400 6.934692
-15.490800 -13.244400 6.965898
-15.444000 -13.244400 6.994568
-15.397200 -13.244400 7.009461
-15.350400 -13.244400 7.032988
-15.303600 -13.244400 7.053506
-15.256800 -13.244400 7.061515
-15.210000 -13.244400 7.071361
-15.163200 -13.244400 7.078370
-15.116400 -13.244400 7.088986
-15.069600 -13.244400 7.095811
-15.022800 -13.244400 7.097648
-14.976000 -13.244400 7.095811
-14.929200 -13.244400 7.095811
-14.882400 -13.244400 7.095705
-14.835600 -13.244400 7.097648
-14.788800 -13.244400 7.097864
-14.742000 -13.244400 7.097864
-14.695200 -13.244400 7.099865
-14.648400 -13.244400 7.101466
-14.601600 -13.244400 7.109104
-14.554800 -13.244400 7.110630
-14.508000 -13.244400 7.114129
-14.461200 -13.244400 7.114129
-14.414400 -13.244400 7.123015
-14.367600 -13.244400 7.125246
-14.320800 -13.244400 7.125246
-14.274000 -13.244400 7.125246
-14.227200 -13.244400 7.125657
-14.180400 -13.244400 7.133603
-14.133600 -13.244400 7.132445
-14.086800 -13.244400 7.135840
-14.040000 -13.244400 7.135840
-13.993200 -13.244400 7.133533
-13.946400 -13.244400 7.135840
-13.899600 -13.244400 7.147221
-13.852800 -13.244400 7.147221
-13.806000 -13.244400 7.166140
-13.759200 -13.244400 7.179877
-13.712400 -13.244400 7.198491
-13.665600 -13.244400 7.261934
-10.062000 -13.244400 9.913757
-10.015200 -13.244400 9.805876
-9.968400 -13.244400 9.691600
-9.921600 -13.244400 9.611642
-9.874800 -13.244400 9.549612
-9.828000 -13.244400 9.461574
-9.781200 -13.244400 9.422194
-9.734400 -13.244400 9.359650
-9.687600 -13.244400 9.256837
-9.640800 -13.244400 9.233903
-9.594000 -13.244400 9.207898
-9.547200 -13.244400 9.179859
-9.500400 -13.244400 9.113337
-9.453600 -13.244400 9.098730
-9.406800 -13.244400 9.064232
-9.360000 -13.244400 8.929265
-9.313200 -13.244400 8.843680
-9.266400 -13.244400 8.819202
-9.219600 -13.244400 8.749778
-9.172800 -13.244400 8.720553
-9.126000 -13.244400 8.657715
-9.079200 -13.244400 8.630208
-9.032400 -13.244400 8.603410
-8.985600 -13.244400 8.563241
-8.938800 -13.244400 8.547690
-8.892000 -13.244400 8.504006
-8.845200 -13.244400 8.479610
-8.798400 -13.244400 8.435576
-8.751600 -13.244400 8.404980
-8.704800 -13.244400 8.334006
-8.658000 -13.244400 8.284612
-8.611200 -13.244400 8.255094
-8.564400 -13.244400 8.244784
-8.517600 -13.244400 8.200268
-8.470800 -13.244400 8.157656
-8.424000 -13.244400 8.128019
-8.377200 -13.244400 8.090160
-8.330400 -13.244400 8.065917
-8.283600 -13.244400 8.043690
-8.236800 -13.244400 7.999656
-8.190000 -13.244400 7.970194
-8.143200 -13.244400 7.963262
-8.096400 -13.244400 7.931332
-8.049600 -13.244400 7.892178
-8.002800 -13.244400 7.839956
-7.956000 -13.244400 7.818084
-7.909200 -13.244400 7.786044
-7.862400 -13.244400 7.753585
-7.815600 -13.244400 7.736876
-7.768800 -13.244400 7.703193
-7.722000 -13.244400 7.659409
-7.675200 -13.244400 7.638242
-7.628400 -13.244400 7.619379
-7.581600 -13.244400 7.586533
-7.534800 -13.244400 7.576315
-7.488000 -13.244400 7.527915
-7.441200 -13.244400 7.479268
-7.394400 -13.244400 7.456512
-7.347600 -13.244400 7.430615
-7.300800 -13.244400 7.425922
-7.254000 -13.244400 7.405949
-7.207200 -13.244400 7.393199
-7.160400 -13.244400 7.382339
-7.113600 -13.244400 7.357056
-7.066800 -13.244400 7.346735
-7.020000 -13.244400 7.339336
-6.973200 -13.244400 7.310975
-6.926400 -13.244400 7.295726
-6.879600 -13.244400 7.293814
-6.832800 -13.244400 7.282088
-6.786000 -13.244400 7.258884
-6.739200 -13.244400 7.228462
-6.692400 -13.244400 7.205261
-6.645600 -13.244400 7.189958
-6.598800 -13.244400 7.176861
-6.552000 -13.244400 7.142202
-6.505200 -13.244400 7.124133
-6.458400 -13.244400 7.098660
-6.411600 -13.244400 7.087274
-6.364800 -13.244400 7.072314
-6.318000 -13.244400 7.061442
-6.271200 -13.244400 7.040772
-6.224400 -13.244400 6.990045
-6.177600 -13.244400 6.977367
-6.130800 -13.244400 6.970695
-6.084000 -13.244400 6.938389
-6.037200 -13.244400 6.937584
-5.990400 -13.244400 6.930373
-5.943600 -13.244400 6.913360
-5.896800 -13.244400 6.904691
-5.850000 -13.244400 6.873837
-5.803200 -13.244400 6.861972
-5.756400 -13.244400 6.849327
-5.709600 -13.244400 6.833644
-5.662800 -13.244400 6.812087
-5.616000 -13.244400 6.796697
-5.569200 -13.244400 6.758921
-5.522400 -13.244400 6.746990
-5.475600 -13.244400 6.729768
-5.428800 -13.244400 6.707021
-5.382000 -13.244400 6.689316
-5.335200 -13.244400 6.683926
-5.288400 -13.244400 6.689316
-5.241600 -13.244400 6.670640
-5.194800 -13.244400 6.653168
-5.148000 -13.244400 6.626093
-5.101200 -13.244400 6.600360
-5.054400 -13.244400 6.577774
-5.007600 -13.244400 6.562321
-4.960800 -13.244400 6.544245
-4.914000 -13.244400 6.542945
-4.867200 -13.244400 6.539829
-4.820400 -13.244400 6.533063
-4.773600 -13.244400 6.501666
-4.726800 -13.244400 6.482746
-4.680000 -13.244400 6.478088
-4.633200 -13.244400 6.469517
-4.586400 -13.244400 6.446416
-4.539600 -13.244400 6.414937
-4.492800 -13.244400 6.405458
-4.446000 -13.244400 6.395364
-4.399200 -13.244400 6.373448
-4.352400 -13.244400 6.366450
-4.305600 -13.244400 6.354812
-4.258800 -13.244400 6.342007
-4.212000 -13.244400 6.325712
-4.165200 -13.244400 6.307541
-4.118400 -13.244400 6.298371
-4.071600 -13.244400 6.271534
-4.024800 -13.244400 6.247209
-3.978000 -13.244400 6.226795
-3.931200 -13.244400 6.211676
-3.884400 -13.244400 6.204036
-3.837600 -13.244400 6.198984
-3.790800 -13.244400 6.183810
-3.744000 -13.244400 6.183810
-3.697200 -13.244400 6.173219
-3.650400 -13.244400 6.171125
-3.603600 -13.244400 6.173219
-3.556800 -13.244400 6.144139
-3.510000 -13.244400 6.126526
-3.463200 -13.244400 6.121042
-3.416400 -13.244400 6.106343
-3.369600 -13.244400 6.087246
-3.322800 -13.244400 6.060495
-3.276000 -13.244400 6.041448
-3.229200 -13.244400 6.019942
-3.182400 -13.244400 5.994599
-3.135600 -13.244400 5.975039
-3.088800 -13.244400 5.973390
-3.042000 -13.244400 5.947285
-2.995200 -13.244400 5.932194
-2.948400 -13.244400 5.915515
-2.901600 -13.244400 5.909377
-2.854800 -13.244400 5.897119
-2.808000 -13.244400 5.880527
-2.761200 -13.244400 5.871534
-2.714400 -13.244400 5.847049
-2.667600 -13.244400 5.843225
-2.620800 -13.244400 5.823544
-2.574000 -13.244400 5.793911
-2.527200 -13.244400 5.783140
-2.480400 -13.244400 5.778903
-2.433600 -13.244400 5.737529
-2.386800 -13.244400 5.723531
-2.340000 -13.244400 5.704123
-2.293200 -13.244400 5.697959
-2.246400 -13.244400 5.690625
-2.199600 -13.244400 5.686167
-2.152800 -13.244400 5.672665
-2.106000 -13.244400 5.655800
-2.059200 -13.244400 5.645426
-2.012400 -13.244400 5.622232
-1.965600 -13.244400 5.612724
-1.918800 -13.244400 5.591856
-1.872000 -13.244400 5.590120
-1.825200 -13.244400 5.569062
-1.778400 -13.244400 5.562225
-1.731600 -13.244400 5.560241
-1.684800 -13.244400 5.556596
-1.638000 -13.244400 5.556176
-1.591200 -13.244400 5.534469
-1.544400 -13.244400 5.506354
-1.497600 -13.244400 5.500075
-1.450800 -13.244400 5.474445
-1.404000 -13.244400 5.472167
-1.357200 -13.244400 5.438931
-1.310400 -13.244400 5.429488
-1.263600 -13.244400 5.429488
-1.216800 -13.244400 5.424301
-1.170000 -13.244400 5.406515
-1.123200 -13.244400 5.401235
-1.076400 -13.244400 5.396713
-1.029600 -13.244400 5.399010
-0.982800 -13.244400 5.382582
-0.936000 -13.244400 5.375939
-0.889200 -13.244400 5.363949
-0.842400 -13.244400 5.354550
-0.795600 -13.244400 5.353856
-0.748800 -13.244400 5.346460
-0.702000 -13.244400 5.334949
-0.655200 -13.244400 5.318182
-0.608400 -13.244400 5.265273
-0.561600 -13.244400 5.261399
-0.514800 -13.244400 5.261399
-0.468000 -13.244400 5.253458
-0.421200 -13.244400 5.247802
-0.374400 -13.244400 5.232743
-0.327600 -13.244400 5.227191
-0.280800 -13.244400 5.215527
-0.234000 -13.244400 5.211687
-0.187200 -13.244400 5.204370
-0.140400 -13.244400 5.192250
-0.093600 -13.244400 5.183331
-0.046800 -13.244400 5.183317
0.000000 -13.244400 5.176118
0.046800 -13.244400 5.167445
0.093600 -13.244400 5.147362
0.140400 -13.244400 5.137539
0.187200 -13.244400 5.137539
0.234000 -13.244400 5.127119
0.280800 -13.244400 5.107399
0.327600 -13.244400 5.118830
0.374400 -13.244400 5.107399
0.421200 -13.244400 5.107399
0.468000 -13.244400 5.100541
0.514800 -13.244400 5.095865
0.561600 -13.244400 5.087013
0.608400 -13.244400 5.086793
0.655200 -13.244400 5.071743
0.702000 -13.244400 5.073162
0.748800 -13.244400 5.071743
0.795600 -13.244400 5.068530
0.842400 -13.244400 5.056773
0.889200 -13.244400 5.049037
0.936000 -13.244400 5.026123
0.982800 -13.244400 5.049037
1.029600 -13.244400 5.020165
1.076400 -13.244400 5.026123
1.123200 -13.244400 5.034985
1.170000 -13.244400 5.047946
1.216800 -13.244400 5.047946
1.263600 -13.244400 5.034985
1.310400 -13.244400 5.047946
1.357200 -13.244400 5.061499
1.404000 -13.244400 5.031655
1.450800 -13.244400 5.030999
1.497600 -13.244400 5.015937
1.544400 -13.244400 5.012647
1.591200 -13.244400 5.015937
1.638000 -13.244400 5.040510
1.684800 -13.244400 5.040510
1.731600 -13.244400 5.040510
1.778400 -13.244400 5.040510
1.825200 -13.244400 5.026495
1.872000 -13.244400 5.040510
1.918800 -13.244400 5.044115
1.965600 -13.244400 5.044115
2.012400 -13.244400 5.052870
2.059200 -13.244400 5.054577
2.106000 -13.244400 5.069523
2.152800 -13.244400 5.074638
2.199600 -13.244400 5.075729
2.246400 -13.244400 5.086745
2.293200 -13.244400 5.095580
2.340000 -13.244400 5.086745
2.386800 -13.244400 5.081763
2.433600 -13.244400 5.079087
2.480400 -13.244400 5.076210
2.527200 -13.244400 5.079256
2.574000 -13.244400 5.079256
2.620800 -13.244400 5.078128
2.667600 -13.244400 5.076210
2.714400 -13.244400 5.078128
2.761200 -13.244400 5.084858
2.808000 -13.244400 5.097872
2.854800 -13.244400 5.097872
2.901600 -13.244400 5.098414
2.948400 -13.244400 5.120262
2.995200 -13.244400 5.121316
3.042000 -13.244400 5.115963
3.088800 -13.244400 5.115963
3.135600 -13.244400 5.109231
3.182400 -13.244400 5.106088
3.229200 -13.244400 5.108176
3.276000 -13.244400 5.099044
3.322800 -13.244400 5.106088
3.369600 -13.244400 5.109618
3.416400 -13.244400 5.117743
3.463200 -13.244400 5.124054
3.510000 -13.244400 5.139321
3.556800 -13.244400 5.124054
3.603600 -13.244400 5.130429
3.650400 -13.244400 5.130429
3.697200 -13.244400 5.130429
3.744000 -13.244400 5.150422
3.790800 -13.244400 5.158892
3.837600 -13.244400 5.173102
3.884400 -13.244400 5.185922
3.931200 -13.244400 5.196819
3.978000 -13.244400 5.214321
4.024800 -13.244400 5.237957
4.071600 -13.244400 5.240339
4.118400 -13.244400 5.249407
4.165200 -13.244400 5.251158
4.212000 -13.244400 5.263483
4.258800 -13.244400 5.270004
4.305600 -13.244400 5.288845
4.352400 -13.244400 5.304732
4.399200 -13.244400 5.310963
4.446000 -13.244400 5.319878
4.492800 -13.244400 5.319878
4.539600 -13.244400 5.320982
4.586400 -13.244400 5.326283
4.633200 -13.244400 5.354760
4.680000 -13.244400 5.357186
4.726800 -13.244400 5.363577
4.773600 -13.244400 5.353957
4.820400 -13.244400 5.370608
4.867200 -13.244400 5.372769
4.914000 -13.244400 5.385198
4.960800 -13.244400 5.387181
5.007600 -13.244400 5.406993
5.054400 -13.244400 5.410741
5.101200 -13.244400 5.428682
5.148000 -13.244400 5.441100
5.194800 -13.244400 5.446599
5.241600 -13.244400 5.457784
5.288400 -13.244400 5.474610
5.335200 -13.244400 5.513355
5.382000 -13.244400 5.528284
5.428800 -13.244400 5.535262
5.475600 -13.244400 5.539261
5.522400 -13.244400 5.555397
5.569200 -13.244400 5.576954
5.616000 -13.244400 5.595884
5.662800 -13.244400 5.607495
5.709600 -13.244400 5.631106
5.756400 -13.244400 5.638863
5.803200 -13.244400 5.657472
5.850000 -13.244400 5.667082
5.896800 -13.244400 5.691559
5.943600 -13.244400 5.705108
5.990400 -13.244400 5.716055
6.037200 -13.244400 5.720057
6.084000 -13.244400 5.754995
6.130800 -13.244400 5.762834
6.177600 -13.244400 5.774562
6.224400 -13.244400 5.781868
6.271200 -13.244400 5.796367
6.318000 -13.244400 5.817931
6.364800 -13.244400 5.841775
6.411600 -13.244400 5.858964
6.458400 -13.244400 5.872456
6.505200 -13.244400 5.905029
6.552000 -13.244400 5.915510
6.598800 -13.244400 5.932302
6.645600 -13.244400 5.936690
6.692400 -13.244400 5.950361
6.739200 -13.244400 5.985551
6.786000 -13.244400 6.009181
6.832800 -13.244400 6.010964
6.879600 -13.244400 6.015838
6.926400 -13.244400 6.050332
6.973200 -13.244400 6.072093
7.020000 -13.244400 6.105299
7.066800 -13.244400 6.135701
7.113600 -13.244400 6.139902
7.160400 -13.244400 6.145705
7.207200 -13.244400 6.163037
7.254000 -13.244400 6.177347
7.300800 -13.244400 6.220278
7.347600 -13.244400 6.240078
7.394400 -13.244400 6.270145
7.441200 -13.244400 6.291462
7.488000 -13.244400 6.303543
7.534800 -13.244400 6.351787
7.581600 -13.244400 6.378937
7.628400 -13.244400 6.419741
7.675200 -13.244400 6.426655
7.722000 -13.244400 6.444150
7.768800 -13.244400 6.472443
7.815600 -13.244400 6.502643
7.862400 -13.244400 6.529948
7.909200 -13.244400 6.564730
7.956000 -13.244400 6.581469
8.002800 -13.244400 6.603297
8.049600 -13.244400 6.621348
8.096400 -13.244400 6.675358
8.143200 -13.244400 6.713261
8.190000 -13.244400 6.771057
8.236800 -13.244400 6.807778
8.283600 -13.244400 6.832432
8.330400 -13.244400 6.873715
8.377200 -13.244400 6.913156
8.424000 -13.244400 6.946210
8.470800 -13.244400 6.970390
8.517600 -13.244400 6.981664
8.564400 -13.244400 7.017468
8.611200 -13.244400 7.024574
8.658000 -13.244400 7.045882
8.704800 -13.244400 7.075873
8.751600 -13.244400 7.100350
8.798400 -13.244400 7.174430
8.845200 -13.244400 7.213173
8.892000 -13.244400 7.270675
8.938800 -13.244400 7.297406
8.985600 -13.244400 7.315673
9.032400 -13.244400 7.398383
9.079200 -13.244400 7.446229
9.126000 -13.244400 7.492711
9.172800 -13.244400 7.496272
9.219600 -13.244400 7.519778
9.266400 -13.244400 7.588280
9.313200 -13.244400 7.642271
9.360000 -13.244400 7.652498
9.406800 -13.244400 7.697990
9.453600 -13.244400 7.717923
9.500400 -13.244400 7.748374
9.547200 -13.244400 7.785443
9.594000 -13.244400 7.827049
9.640800 -13.244400 7.841973
9.687600 -13.244400 7.908706
9.734400 -13.244400 7.950510
9.781200 -13.244400 8.043836
9.828000 -13.244400 8.073983
9.874800 -13.244400 8.159903
9.921600 -13.244400 8.210467
9.968400 -13.244400 8.301026
10.015200 -13.244400 8.373819
10.062000 -13.244400 8.407101
10.108800 -13.244400 8.437863
10.155600 -13.244400 8.524953
10.202400 -13.244400 8.715308
10.249200 -13.244400 8.979857
12.823200 -13.244400 8.096853
12.870000 -13.244400 8.078095
12.916800 -13.244400 8.062974
12.963600 -13.244400 8.071111
13.010400 -13.244400 8.062974
13.057200 -13.244400 8.064260
13.104000 -13.244400 8.066534
13.150800 -13.244400 8.062974
13.197600 -13.244400 8.061675
13.244400 -13.244400 8.068737
13.291200 -13.244400 8.064501
13.338000 -13.244400 8.074718
13.384800 -13.244400 8.075573
13.431600 -13.244400 8.064501
13.478400 -13.244400 8.082210
13.525200 -13.244400 8.087675
13.572000 -13.244400 8.075573
13.618800 -13.244400 8.072806
13.665600 -13.244400 8.064631
13.712400 -13.244400 8.059467
13.759200 -13.244400 8.059983
13.806000 -13.244400 8.059467
13.852800 -13.244400 8.062138
13.899600 -13.244400 8.065253
13.946400 -13.244400 8.059983
13.993200 -13.244400 8.062138
14.040000 -13.244400 8.065253
14.086800 -13.244400 8.070013
14.133600 -13.244400 8.078250
14.180400 -13.244400 8.095495
14.227200 -13.244400 8.095495
14.274000 -13.244400 8.103578
14.320800 -13.244400 8.109761
14.367600 -13.244400 8.111913
14.414400 -13.244400 8.109761
14.461200 -13.244400 8.103578
14.508000 -13.244400 8.101221
14.554800 -13.244400 8.101221
14.601600 -13.244400 8.083789
14.648400 -13.244400 8.072362
14.695200 -13.244400 8.052155
15.350400 -13.244400 6.855429
15.397200 -13.244400 6.839502
15.444000 -13.244400 6.839502
15.490800 -13.244400 6.839502
15.537600 -13.244400 6.837208
15.584400 -13.244400 6.816782
15.631200 -13.244400 6.837208
15.678000 -13.244400 6.837208
15.724800 -13.244400 6.842241
15.771600 -13.244400 6.842180
15.818400 -13.244400 6.829954
15.865200 -13.244400 6.829954
15.912000 -13.244400 6.839797
15.958800 -13.244400 6.829954
16.005600 -13.244400 6.821315
16.052400 -13.244400 6.801136
16.099200 -13.244400 6.760359
16.380000 -13.244400 4.871982
16.426800 -13.244400 4.752958
16.473600 -13.244400 4.423628
16.520400 -13.244400 4.257215
16.567200 -13.244400 3.974661
16.614000 -13.244400 3.727958
-18.720000 -13.197600 0.000000
-18.673200 -13.197600 0.000000
-18.626400 -13.197600 0.000000
-18.579600 -13.197600 -7.002515
-18.532800 -13.197600 -7.006857
-18.486000 -13.197600 -7.012034
-18.439200 -13.197600 -7.006857
-18.392400 -13.197600 -7.016622
-18.345600 -13.197600 -7.006857
-18.298800 -13.197600 -7.016622
-18.252000 -13.197600 -7.020337
-18.205200 -13.197600 -7.013375
-18.158400 -13.197600 -6.999869
-18.111600 -13.197600 -7.008918
-18.064800 -13.197600 -6.997112
-18.018000 -13.197600 -6.983383
-17.971200 -13.197600 -6.967916
-17.924400 -13.197600 -6.958270
-17.877600 -13.197600 -6.958270
-17.830800 -13.197600 -6.946451
-17.784000 -13.197600 -6.941932
-17.737200 -13.197600 -6.917094
-17.690400 -13.197600 -6.907958
-17.643600 -13.197600 -6.907958
-17.596800 -13.197600 -6.897508
-17.550000 -13.197600 -6.868070
-17.503200 -13.197600 -6.837037
-17.456400 -13.197600 -6.831767
-17.409600 -13.197600 -6.831010
-17.362800 -13.197600 -6.812759
-17.316000 -13.197600 -6.791967
-17.269200 -13.197600 -6.758155
-17.222400 -13.197600 -6.745136
-16.754400 -13.197600 -5.347380
-16.707600 -13.197600 -5.185695
-15.631200 -13.197600 6.912854
-15.584400 -13.197600 6.961109
-15.537600 -13.197600 6.973789
-15.490800 -13.197600 6.989074
-15.444000 -13.197600 7.023488
-15.397200 -13.197600 7.032988
-15.350400 -13.197600 7.050798
-15.303600 -13.197600 7.060644
-15.256800 -13.197600 7.070445
-15.210000 -13.197600 7.078370
-15.163200 -13.197600 7.088986
-15.116400 -13.197600 7.093397
-15.069600 -13.197600 7.097648
-15.022800 -13.197600 7.102649
-14.976000 -13.197600 7.104452
-14.929200 -13.197600 7.104990
-14.882400 -13.197600 7.106127
-14.835600 -13.197600 7.106544
-14.788800 -13.197600 7.106544
-14.742000 -13.197600 7.106544
-14.695200 -13.197600 7.106544
-14.648400 -13.197600 7.106544
-14.601600 -13.197600 7.106544
-14.554800 -13.197600 7.107204
-14.508000 -13.197600 7.111970
-14.461200 -13.197600 7.114129
-14.414400 -13.197600 7.124621
-14.367600 -13.197600 7.127992
-14.320800 -13.197600 7.133603
-14.274000 -13.197600 7.133978
-14.227200 -13.197600 7.138840
-14.180400 -13.197600 7.139973
-14.133600 -13.197600 7.139973
-14.086800 -13.197600 7.143990
-14.040000 -13.197600 7.147221
-13.993200 -13.197600 7.147221
-13.946400 -13.197600 7.150283
-13.899600 -13.197600 7.160741
-13.852800 -13.197600 7.163828
-13.806000 -13.197600 7.179877
-13.759200 -13.197600 7.206659
-13.712400 -13.197600 7.261934
-13.665600 -13.197600 7.290509
-10.062000 -13.197600 9.876993
-10.015200 -13.197600 9.769274
-9.968400 -13.197600 9.660075
-9.921600 -13.197600 9.575835
-9.874800 -13.197600 9.539522
-9.828000 -13.197600 9.424829
-9.781200 -13.197600 9.415659
-9.734400 -13.197600 9.359650
-9.687600 -13.197600 9.281380
-9.640800 -13.197600 9.233903
-9.594000 -13.197600 9.200495
-9.547200 -13.197600 9.169166
-9.500400 -13.197600 9.114618
-9.453600 -13.197600 9.098730
-9.406800 -13.197600 9.050890
-9.360000 -13.197600 8.934200
-9.313200 -13.197600 8.855457
-9.266400 -13.197600 8.819202
-9.219600 -13.197600 8.746122
-9.172800 -13.197600 8.714003
-9.126000 -13.197600 8.665029
-9.079200 -13.197600 8.637032
-9.032400 -13.197600 8.597675
-8.985600 -13.197600 8.563241
-8.938800 -13.197600 8.547690
-8.892000 -13.197600 8.507417
-8.845200 -13.197600 8.479610
-8.798400 -13.197600 8.435576
-8.751600 -13.197600 8.404980
-8.704800 -13.197600 8.330258
-8.658000 -13.197600 8.274665
-8.611200 -13.197600 8.246493
-8.564400 -13.197600 8.225160
-8.517600 -13.197600 8.180914
-8.470800 -13.197600 8.130973
-8.424000 -13.197600 8.116120
-8.377200 -13.197600 8.074911
-8.330400 -13.197600 8.048406
-8.283600 -13.197600 8.033213
-8.236800 -13.197600 7.980208
-8.190000 -13.197600 7.967084
-8.143200 -13.197600 7.963687
-8.096400 -13.197600 7.951748
-8.049600 -13.197600 7.895880
-8.002800 -13.197600 7.843722
-7.956000 -13.197600 7.826179
-7.909200 -13.197600 7.791316
-7.862400 -13.197600 7.753585
-7.815600 -13.197600 7.737627
-7.768800 -13.197600 7.703193
-7.722000 -13.197600 7.661603
-7.675200 -13.197600 7.654108
-7.628400 -13.197600 7.619379
-7.581600 -13.197600 7.585072
-7.534800 -13.197600 7.576315
-7.488000 -13.197600 7.537492
-7.441200 -13.197600 7.482154
-7.394400 -13.197600 7.462256
-7.347600 -13.197600 7.430615
-7.300800 -13.197600 7.428628
-7.254000 -13.197600 7.428739
-7.207200 -13.197600 7.407470
-7.160400 -13.197600 7.397345
-7.113600 -13.197600 7.370444
-7.066800 -13.197600 7.366728
-7.020000 -13.197600 7.355018
-6.973200 -13.197600 7.313202
-6.926400 -13.197600 7.299356
-6.879600 -13.197600 7.293814
-6.832800 -13.197600 7.282088
-6.786000 -13.197600 7.258884
-6.739200 -13.197600 7.217597
-6.692400 -13.197600 7.198976
-6.645600 -13.197600 7.179552
-6.598800 -13.197600 7.162828
-6.552000 -13.197600 7.142202
-6.505200 -13.197600 7.124133
-6.458400 -13.197600 7.113109
-6.411600 -13.197600 7.093728
-6.364800 -13.197600 7.074714
-6.318000 -13.197600 7.064533
-6.271200 -13.197600 7.033003
-6.224400 -13.197600 6.989686
-6.177600 -13.197600 6.970695
-6.130800 -13.197600 6.952080
-6.084000 -13.197600 6.936140
-6.037200 -13.197600 6.932198
-5.990400 -13.197600 6.919851
-5.943600 -13.197600 6.885893
-5.896800 -13.197600 6.876218
-5.850000 -13.197600 6.860074
-5.803200 -13.197600 6.833644
-5.756400 -13.197600 6.812087
-5.709600 -13.197600 6.795492
-5.662800 -13.197600 6.760913
-5.616000 -13.197600 6.758527
-5.569200 -13.197600 6.758527
-5.522400 -13.197600 6.735066
-5.475600 -13.197600 6.721578
-5.428800 -13.197600 6.696028
-5.382000 -13.197600 6.683926
-5.335200 -13.197600 6.670640
-5.288400 -13.197600 6.677709
-5.241600 -13.197600 6.658864
-5.194800 -13.197600 6.643493
-5.148000 -13.197600 6.619784
-5.101200 -13.197600 6.600360
-5.054400 -13.197600 6.591159
-5.007600 -13.197600 6.574577
-4.960800 -13.197600 6.545826
-4.914000 -13.197600 6.543064
-4.867200 -13.197600 6.537990
-4.820400 -13.197600 6.507803
-4.773600 -13.197600 6.482973
-4.726800 -13.197600 6.472700
-4.680000 -13.197600 6.465783
-4.633200 -13.197600 6.446416
-4.586400 -13.197600 6.418760
-4.539600 -13.197600 6.399593
-4.492800 -13.197600 6.396795
-4.446000 -13.197600 6.388668
-4.399200 -13.197600 6.357238
-4.352400 -13.197600 6.349389
-4.305600 -13.197600 6.342007
-4.258800 -13.197600 6.325710
-4.212000 -13.197600 6.303381
-4.165200 -13.197600 6.279849
-4.118400 -13.197600 6.273696
-4.071600 -13.197600 6.259312
-4.024800 -13.197600 6.221019
-3.978000 -13.197600 6.211676
-3.931200 -13.197600 6.209164
-3.884400 -13.197600 6.203331
-3.837600 -13.197600 6.198984
-3.790800 -13.197600 6.183810
-3.744000 -13.197600 6.186733
-3.697200 -13.197600 6.183810
-3.650400 -13.197600 6.183810
-3.603600 -13.197600 6.186733
-3.556800 -13.197600 6.169725
-3.510000 -13.197600 6.137621
-3.463200 -13.197600 6.123073
-3.416400 -13.197600 6.104780
-3.369600 -13.197600 6.087246
-3.322800 -13.197600 6.057717
-3.276000 -13.197600 6.039896
-3.229200 -13.197600 6.019818
-3.182400 -13.197600 5.981954
-3.135600 -13.197600 5.973930
-3.088800 -13.197600 5.947285
-3.042000 -13.197600 5.927607
-2.995200 -13.197600 5.916249
-2.948400 -13.197600 5.912608
-2.901600 -13.197600 5.909377
-2.854800 -13.197600 5.904443
-2.808000 -13.197600 5.880527
-2.761200 -13.197600 5.852458
-2.714400 -13.197600 5.847049
-2.667600 -13.197600 5.843225
-2.620800 -13.197600 5.827160
-2.574000 -13.197600 5.805622
-2.527200 -13.197600 5.795252
-2.480400 -13.197600 5.783140
-2.433600 -13.197600 5.759330
-2.386800 -13.197600 5.733969
-2.340000 -13.197600 5.715487
-2.293200 -13.197600 5.703967
-2.246400 -13.197600 5.697959
-2.199600 -13.197600 5.695997
-2.152800 -13.197600 5.686167
-2.106000 -13.197600 5.680486
-2.059200 -13.197600 5.672665
-2.012400 -13.197600 5.655800
-1.965600 -13.197600 5.649007
-1.918800 -13.197600 5.639742
-1.872000 -13.197600 5.630111
-1.825200 -13.197600 5.618783
-1.778400 -13.197600 5.581446
-1.731600 -13.197600 5.568285
-1.684800 -13.197600 5.557381
-1.638000 -13.197600 5.556596
-1.591200 -13.197600 5.542016
-1.544400 -13.197600 5.509628
-1.497600 -13.197600 5.476101
-1.450800 -13.197600 5.474028
-1.404000 -13.197600 5.472766
-1.357200 -13.197600 5.467551
-1.310400 -13.197600 5.429488
-1.263600 -13.197600 5.429488
-1.216800 -13.197600 5.424665
-1.170000 -13.197600 5.406515
-1.123200 -13.197600 5.400172
-1.076400 -13.197600 5.389209
-1.029600 -13.197600 5.389209
-0.982800 -13.197600 5.363964
-0.936000 -13.197600 5.363964
-0.889200 -13.197600 5.359996
-0.842400 -13.197600 5.346460
-0.795600 -13.197600 5.346460
-0.748800 -13.197600 5.334372
-0.702000 -13.197600 5.303548
-0.655200 -13.197600 5.277315
-0.608400 -13.197600 5.248720
-0.561600 -13.197600 5.236741
-0.514800 -13.197600 5.236741
-0.468000 -13.197600 5.230161
-0.421200 -13.197600 5.217716
-0.374400 -13.197600 5.213415
-0.327600 -13.197600 5.206440
-0.280800 -13.197600 5.204677
-0.234000 -13.197600 5.192250
-0.187200 -13.197600 5.183331
-0.140400 -13.197600 5.183317
-0.093600 -13.197600 5.170025
-0.046800 -13.197600 5.167445
0.000000 -13.197600 5.147362
0.046800 -13.197600 5.137539
0.093600 -13.197600 5.135180
0.140400 -13.197600 5.127119
0.187200 -13.197600 5.110404
0.234000 -13.197600 5.099746
0.280800 -13.197600 5.083533
0.327600 -13.197600 5.099746
0.374400 -13.197600 5.099746
0.421200 -13.197600 5.099746
0.468000 -13.197600 5.099746
0.514800 -13.197600 5.088482
0.561600 -13.197600 5.087013
0.608400 -13.197600 5.082993
0.655200 -13.197600 5.069336
0.702000 -13.197600 5.071743
0.748800 -13.197600 5.068530
0.795600 -13.197600 5.056320
0.842400 -13.197600 5.056320
0.889200 -13.197600 5.045350
0.936000 -13.197600 5.023871
0.982800 -13.197600 5.045350
1.029600 -13.197600 5.018451
1.076400 -13.197600 5.018451
1.123200 -13.197600 5.018175
1.170000 -13.197600 5.018451
1.216800 -13.197600 5.018175
1.263600 -13.197600 4.988069
1.310400 -13.197600 4.988069
1.357200 -13.197600 4.988069
1.404000 -13.197600 4.979759
1.450800 -13.197600 4.976206
1.497600 -13.197600 4.976206
1.544400 -13.197600 4.985192
1.591200 -13.197600 4.989731
1.638000 -13.197600 5.015510
1.684800 -13.197600 5.015510
1.731600 -13.197600 5.017288
1.778400 -13.197600 5.024018
1.825200 -13.197600 5.023292
1.872000 -13.197600 5.034764
1.918800 -13.197600 5.040510
1.965600 -13.197600 5.035286
2.012400 -13.197600 5.035379
2.059200 -13.197600 5.039847
2.106000 -13.197600 5.062961
2.152800 -13.197600 5.069523
2.199600 -13.197600 5.071556
2.246400 -13.197600 5.075729
2.293200 -13.197600 5.082969
2.340000 -13.197600 5.086745
2.386800 -13.197600 5.082969
2.433600 -13.197600 5.077942
2.480400 -13.197600 5.077942
2.527200 -13.197600 5.081763
2.574000 -13.197600 5.079256
2.620800 -13.197600 5.078128
2.667600 -13.197600 5.076210
2.714400 -13.197600 5.078852
2.761200 -13.197600 5.095938
2.808000 -13.197600 5.100709
2.854800 -13.197600 5.104298
2.901600 -13.197600 5.112262
2.948400 -13.197600 5.115963
2.995200 -13.197600 5.115963
3.042000 -13.197600 5.112262
3.088800 -13.197600 5.113611
3.135600 -13.197600 5.113611
3.182400 -13.197600 5.108176
3.229200 -13.197600 5.109618
3.276000 -13.197600 5.108176
3.322800 -13.197600 5.109231
3.369600 -13.197600 5.117967
3.416400 -13.197600 5.117967
3.463200 -13.197600 5.124054
3.510000 -13.197600 5.129662
3.556800 -13.197600 5.124054
3.603600 -13.197600 5.129662
3.650400 -13.197600 5.129662
3.697200 -13.197600 5.129662
3.744000 -13.197600 5.130072
3.790800 -13.197600 5.144269
3.837600 -13.197600 5.165126
3.884400 -13.197600 5.179692
3.931200 -13.197600 5.192430
3.978000 -13.197600 5.196819
4.024800 -13.197600 5.219832
4.071600 -13.197600 5.229893
4.118400 -13.197600 5.237957
4.165200 -13.197600 5.240339
4.212000 -13.197600 5.241986
4.258800 -13.197600 5.254006
4.305600 -13.197600 5.268055
4.352400 -13.197600 5.276602
4.399200 -13.197600 5.299055
4.446000 -13.197600 5.319878
4.492800 -13.197600 5.320982
4.539600 -13.197600 5.326283
4.586400 -13.197600 5.342889
4.633200 -13.197600 5.361965
4.680000 -13.197600 5.363218
4.726800 -13.197600 5.376712
4.773600 -13.197600 5.372769
4.820400 -13.197600 5.387181
4.867200 -13.197600 5.392849
4.914000 -13.197600 5.406993
4.960800 -13.197600 5.408235
5.007600 -13.197600 5.409542
5.054400 -13.197600 5.410741
5.101200 -13.197600 5.417313
5.148000 -13.197600 5.418795
5.194800 -13.197600 5.428682
5.241600 -13.197600 5.446599
5.288400 -13.197600 5.457784
5.335200 -13.197600 5.484635
5.382000 -13.197600 5.493163
5.428800 -13.197600 5.523489
5.475600 -13.197600 5.535262
5.522400 -13.197600 5.549361
5.569200 -13.197600 5.574591
5.616000 -13.197600 5.591466
5.662800 -13.197600 5.607495
5.709600 -13.197600 5.629473
5.756400 -13.197600 5.637618
5.803200 -13.197600 5.657472
5.850000 -13.197600 5.667082
5.896800 -13.197600 5.691559
5.943600 -13.197600 5.712491
5.990400 -13.197600 5.720057
6.037200 -13.197600 5.726065
6.084000 -13.197600 5.754995
6.130800 -13.197600 5.762834
6.177600 -13.197600 5.774562
6.224400 -13.197600 5.779311
6.271200 -13.197600 5.796367
6.318000 -13.197600 5.808072
6.364800 -13.197600 5.818625
6.411600 -13.197600 5.845895
6.458400 -13.197600 5.862885
6.505200 -13.197600 5.876731
6.552000 -13.197600 5.909297
6.598800 -13.197600 5.922258
6.645600 -13.197600 5.936690
6.692400 -13.197600 5.950227
6.739200 -13.197600 5.964814
6.786000 -13.197600 6.009181
6.832800 -13.197600 6.011582
6.879600 -13.197600 6.028512
6.926400 -13.197600 6.067795
6.973200 -13.197600 6.090571
7.020000 -13.197600 6.126768
7.066800 -13.197600 6.136945
7.113600 -13.197600 6.139902
7.160400 -13.197600 6.144589
7.207200 -13.197600 6.163280
7.254000 -13.197600 6.177347
7.300800 -13.197600 6.234760
7.347600 -13.197600 6.248897
7.394400 -13.197600 6.269574
7.441200 -13.197600 6.279135
7.488000 -13.197600 6.291462
7.534800 -13.197600 6.333647
7.581600 -13.197600 6.376483
7.628400 -13.197600 6.418250
7.675200 -13.197600 6.426655
7.722000 -13.197600 6.444150
7.768800 -13.197600 6.478637
7.815600 -13.197600 6.503251
7.862400 -13.197600 6.551825
7.909200 -13.197600 6.564730
7.956000 -13.197600 6.581469
8.002800 -13.197600 6.603297
8.049600 -13.197600 6.617433
8.096400 -13.197600 6.668411
8.143200 -13.197600 6.709174
8.190000 -13.197600 6.763286
8.236800 -13.197600 6.790587
8.283600 -13.197600 6.814739
8.330400 -13.197600 6.832432
8.377200 -13.197600 6.895950
8.424000 -13.197600 6.931697
8.470800 -13.197600 6.957387
8.517600 -13.197600 6.970579
8.564400 -13.197600 7.017468
8.611200 -13.197600 7.023063
8.658000 -13.197600 7.047187
8.704800 -13.197600 7.057644
8.751600 -13.197600 7.076827
8.798400 -13.197600 7.131566
8.845200 -13.197600 7.208929
8.892000 -13.197600 7.250606
8.938800 -13.197600 7.274665
8.985600 -13.197600 7.306511
9.032400 -13.197600 7.375842
9.079200 -13.197600 7.405794
9.126000 -13.197600 7.446229
9.172800 -13.197600 7.493110
9.219600 -13.197600 7.506276
9.266400 -13.197600 7.566644
9.313200 -13.197600 7.639015
9.360000 -13.197600 7.646296
9.406800 -13.197600 7.680582
9.453600 -13.197600 7.715079
9.500400 -13.197600 7.748374
9.547200 -13.197600 7.789630
9.594000 -13.197600 7.831359
9.640800 -13.197600 7.841973
9.687600 -13.197600 7.928566
9.734400 -13.197600 7.959296
9.781200 -13.197600 8.058316
9.828000 -13.197600 8.073983
9.874800 -13.197600 8.159903
9.921600 -13.197600 8.232730
9.968400 -13.197600 8.301026
10.015200 -13.197600 8.355938
10.062000 -13.197600 8.407101
10.108800 -13.197600 8.437863
10.155600 -13.197600 8.524953
10.202400 -13.197600 8.644011
10.249200 -13.197600 8.852270
10.296000 -13.197600 9.053747
12.823200 -13.197600 8.097615
12.870000 -13.197600 8.092348
12.916800 -13.197600 8.071111
12.963600 -13.197600 8.071455
13.010400 -13.197600 8.066534
13.057200 -13.197600 8.066534
13.104000 -13.197600 8.066534
13.150800 -13.197600 8.061675
13.197600 -13.197600 8.040753
13.244400 -13.197600 8.066534
13.291200 -13.197600 8.064174
13.338000 -13.197600 8.075573
13.384800 -13.197600 8.081944
13.431600 -13.197600 8.074718
13.478400 -13.197600 8.089063
13.525200 -13.197600 8.093350
13.572000 -13.197600 8.087675
13.618800 -13.197600 8.087675
13.665600 -13.197600 8.073936
13.712400 -13.197600 8.064631
13.759200 -13.197600 8.064631
13.806000 -13.197600 8.059983
13.852800 -13.197600 8.062138
13.899600 -13.197600 8.065368
13.946400 -13.197600 8.059983
13.993200 -13.197600 8.062138
14.040000 -13.197600 8.065253
14.086800 -13.197600 8.065253
14.133600 -13.197600 8.078250
14.180400 -13.197600 8.096783
14.227200 -13.197600 8.102713
14.274000 -13.197600 8.123321
14.320800 -13.197600 8.124489
14.367600 -13.197600 8.124711
14.414400 -13.197600 8.124489
14.461200 -13.197600 8.112869
14.508000 -13.197600 8.108495
14.554800 -13.197600 8.108495
14.601600 -13.197600 8.101772
14.648400 -13.197600 8.092734
14.695200 -13.197600 8.076159
15.444000 -13.197600 6.839502
15.490800 -13.197600 6.839502
15.537600 -13.197600 6.837208
15.584400 -13.197600 6.816782
15.631200 -13.197600 6.837208
15.678000 -13.197600 6.825331
15.724800 -13.197600 6.840586
15.771600 -13.197600 6.833085
15.818400 -13.197600 6.825331
15.865200 -13.197600 6.829954
15.912000 -13.197600 6.839797
15.958800 -13.197600 6.833085
16.052400 -13.197600 6.812735
16.099200 -13.197600 6.801136
16.146000 -13.197600 6.726989
16.333200 -13.197600 5.241060
16.380000 -13.197600 5.031550
16.426800 -13.197600 4.830417
16.473600 -13.197600 4.639521
16.520400 -13.197600 4.319742
16.567200 -13.197600 4.157402
-18.720000 -13.150800 0.000000
-18.673200 -13.150800 0.000000
-18.626400 -13.150800 0.000000
-18.579600 -13.150800 -6.999844
-18.532800 -13.150800 -7.002515
-18.486000 -13.150800 -7.012034
-18.439200 -13.150800 -7.012034
-18.392400 -13.150800 -7.016622
-18.345600 -13.150800 -7.008918
-18.298800 -13.150800 -7.020337
-18.252000 -13.150800 -7.028007
-18.205200 -13.150800 -7.016622
-18.158400 -13.150800 -7.013375
-18.111600 -13.150800 -7.013375
-18.064800 -13.150800 -6.999869
-18.018000 -13.150800 -6.995106
-17.971200 -13.150800 -6.968889
-17.924400 -13.150800 -6.960439
-17.877600 -13.150800 -6.960439
-17.830800 -13.150800 -6.946451
-17.784000 -13.150800 -6.941932
-17.737200 -13.150800 -6.919080
-17.690400 -13.150800 -6.914486
-17.643600 -13.150800 -6.914486
-17.596800 -13.150800 -6.899209
-17.550000 -13.150800 -6.868070
-17.503200 -13.150800 -6.832633
-17.456400 -13.150800 -6.820256
-17.409600 -13.150800 -6.815021
-17.362800 -13.150800 -6.807290
-17.316000 -13.150800 -6.758155
-17.269200 -13.150800 -6.737214
-17.222400 -13.150800 -6.673207
-16.801200 -13.150800 -5.347380
-16.754400 -13.150800 -5.347380
-16.707600 -13.150800 -5.172642
-15.678000 -13.150800 6.926609
-15.631200 -13.150800 6.959957
-15.584400 -13.150800 6.972624
-15.537600 -13.150800 6.989074
-15.490800 -13.150800 7.020971
-15.444000 -13.150800 7.032988
-15.397200 -13.150800 7.047832
-15.350400 -13.150800 7.054965
-15.303600 -13.150800 7.070445
-15.256800 -13.150800 7.076137
-15.210000 -13.150800 7.081797
-15.163200 -13.150800 7.089429
-15.116400 -13.150800 7.093397
-15.069600 -13.150800 7.097648
-15.022800 -13.150800 7.104990
-14.976000 -13.150800 7.105764
-14.929200 -13.150800 7.107711
-14.882400 -13.150800 7.108721
-14.835600 -13.150800 7.113612
-14.788800 -13.150800 7.108975
-14.742000 -13.150800 7.113612
-14.695200 -13.150800 7.113661
-14.648400 -13.150800 7.113661
-14.601600 -13.150800 7.113661
-14.554800 -13.150800 7.113612
-14.508000 -13.150800 7.115665
-14.461200 -13.150800 7.125271
-14.414400 -13.150800 7.133603
-14.367600 -13.150800 7.135387
-14.320800 -13.150800 7.139440
-14.274000 -13.150800 7.139973
-14.227200 -13.150800 7.142595
-14.180400 -13.150800 7.143990
-14.133600 -13.150800 7.143990
-14.086800 -13.150800 7.147195
-14.040000 -13.150800 7.148212
-13.993200 -13.150800 7.149231
-13.946400 -13.150800 7.158954
-13.899600 -13.150800 7.161609
-13.852800 -13.150800 7.167304
-13.806000 -13.150800 7.193737
-13.759200 -13.150800 7.218909
-13.712400 -13.150800 7.269649
-10.108800 -13.150800 10.319800
-10.062000 -13.150800 9.876993
-10.015200 -13.150800 9.740272
-9.968400 -13.150800 9.643044
-9.921600 -13.150800 9.552174
-9.874800 -13.150800 9.522623
-9.828000 -13.150800 9.422407
-9.781200 -13.150800 9.399248
-9.734400 -13.150800 9.325181
-9.687600 -13.150800 9.255668
-9.640800 -13.150800 9.227526
-9.594000 -13.150800 9.179859
-9.547200 -13.150800 9.135196
-9.500400 -13.150800 9.101137
-9.453600 -13.150800 9.082256
-9.406800 -13.150800 9.015011
-9.360000 -13.150800 8.929265
-9.313200 -13.150800 8.855457
-9.266400 -13.150800 8.813887
-9.219600 -13.150800 8.746122
-9.172800 -13.150800 8.714003
-9.126000 -13.150800 8.667663
-9.079200 -13.150800 8.639710
-9.032400 -13.150800 8.597675
-8.985600 -13.150800 8.563241
-8.938800 -13.150800 8.547690
-8.892000 -13.150800 8.507964
-8.845200 -13.150800 8.491867
-8.798400 -13.150800 8.434112
-8.751600 -13.150800 8.390734
-8.704800 -13.150800 8.329909
-8.658000 -13.150800 8.255094
-8.611200 -13.150800 8.225160
-8.564400 -13.150800 8.200268
-8.517600 -13.150800 8.170679
-8.470800 -13.150800 8.116120
-8.424000 -13.150800 8.095355
-8.377200 -13.150800 8.074911
-8.330400 -13.150800 8.048406
-8.283600 -13.150800 8.033213
-8.236800 -13.150800 7.980353
-8.190000 -13.150800 7.963262
-8.143200 -13.150800 7.960799
-8.096400 -13.150800 7.950569
-8.049600 -13.150800 7.892178
-8.002800 -13.150800 7.838678
-7.956000 -13.150800 7.815257
-7.909200 -13.150800 7.783471
-7.862400 -13.150800 7.736876
-7.815600 -13.150800 7.710032
-7.768800 -13.150800 7.683936
-7.722000 -13.150800 7.655921
-7.675200 -13.150800 7.640287
-7.628400 -13.150800 7.602812
-7.581600 -13.150800 7.582964
-7.534800 -13.150800 7.574468
-7.488000 -13.150800 7.546640
-7.441200 -13.150800 7.507386
-7.394400 -13.150800 7.466449
-7.347600 -13.150800 7.430615
-7.300800 -13.150800 7.425922
-7.254000 -13.150800 7.428739
-7.207200 -13.150800 7.407470
-7.160400 -13.150800 7.382339
-7.113600 -13.150800 7.357056
-7.066800 -13.150800 7.344552
-7.020000 -13.150800 7.339336
-6.973200 -13.150800 7.310975
-6.926400 -13.150800 7.293814
-6.879600 -13.150800 7.282088
-6.832800 -13.150800 7.279085
-6.786000 -13.150800 7.228462
-6.739200 -13.150800 7.203308
-6.692400 -13.150800 7.189958
-6.645600 -13.150800 7.168206
-6.598800 -13.150800 7.153971
-6.552000 -13.150800 7.136057
-6.505200 -13.150800 7.122762
-6.458400 -13.150800 7.113109
-6.411600 -13.150800 7.093728
-6.364800 -13.150800 7.071440
-6.318000 -13.150800 7.053318
-6.271200 -13.150800 7.018798
-6.224400 -13.150800 6.977367
-6.177600 -13.150800 6.953340
-6.130800 -13.150800 6.940142
-6.084000 -13.150800 6.924164
-6.037200 -13.150800 6.919851
-5.990400 -13.150800 6.904691
-5.943600 -13.150800 6.876218
-5.896800 -13.150800 6.865477
-5.850000 -13.150800 6.858749
-5.803200 -13.150800 6.833644
-5.756400 -13.150800 6.812087
-5.709600 -13.150800 6.772092
-5.662800 -13.150800 6.758921
-5.616000 -13.150800 6.753930
-5.569200 -13.150800 6.746990
-5.522400 -13.150800 6.719144
-5.475600 -13.150800 6.697721
-5.428800 -13.150800 6.688271
-5.382000 -13.150800 6.662291
-5.335200 -13.150800 6.658864
-5.288400 -13.150800 6.658864
-5.241600 -13.150800 6.619784
-5.194800 -13.150800 6.603782
-5.148000 -13.150800 6.591159
-5.101200 -13.150800 6.592176
-5.054400 -13.150800 6.577774
-5.007600 -13.150800 6.564636
-4.960800 -13.150800 6.552313
-4.914000 -13.150800 6.544245
-4.867200 -13.150800 6.534926
-4.820400 -13.150800 6.500397
-4.773600 -13.150800 6.472700
-4.726800 -13.150800 6.469517
-4.680000 -13.150800 6.443392
-4.633200 -13.150800 6.418760
-4.586400 -13.150800 6.399284
-4.539600 -13.150800 6.393314
-4.492800 -13.150800 6.393314
-4.446000 -13.150800 6.367573
-4.399200 -13.150800 6.356017
-4.352400 -13.150800 6.349321
-4.305600 -13.150800 6.339283
-4.258800 -13.150800 6.306224
-4.212000 -13.150800 6.294553
-4.165200 -13.150800 6.263804
-4.118400 -13.150800 6.262667
-4.071600 -13.150800 6.239210
-4.024800 -13.150800 6.204036
-3.978000 -13.150800 6.201927
-3.931200 -13.150800 6.185836
-3.884400 -13.150800 6.182488
-3.837600 -13.150800 6.181935
-3.790800 -13.150800 6.175635
-3.744000 -13.150800 6.179040
-3.697200 -13.150800 6.169725
-3.650400 -13.150800 6.148591
-3.603600 -13.150800 6.169725
-3.556800 -13.150800 6.148591
-3.510000 -13.150800 6.137621
-3.463200 -13.150800 6.134492
-3.416400 -13.150800 6.110275
-3.369600 -13.150800 6.110275
-3.322800 -13.150800 6.084340
-3.276000 -13.150800 6.035678
-3.229200 -13.150800 6.009066
-3.182400 -13.150800 5.975039
-3.135600 -13.150800 5.968253
-3.088800 -13.150800 5.935405
-3.042000 -13.150800 5.927585
-2.995200 -13.150800 5.915515
-2.948400 -13.150800 5.906168
-2.901600 -13.150800 5.909377
-2.854800 -13.150800 5.909377
-2.808000 -13.150800 5.891928
-2.761200 -13.150800 5.877798
-2.714400 -13.150800 5.851504
-2.667600 -13.150800 5.845185
-2.620800 -13.150800 5.827160
-2.574000 -13.150800 5.805622
-2.527200 -13.150800 5.805622
-2.480400 -13.150800 5.787843
-2.433600 -13.150800 5.778903
-2.386800 -13.150800 5.744311
-2.340000 -13.150800 5.726060
-2.293200 -13.150800 5.717272
-2.246400 -13.150800 5.713974
-2.199600 -13.150800 5.712772
-2.152800 -13.150800 5.695061
-2.106000 -13.150800 5.688811
-2.059200 -13.150800 5.683376
-2.012400 -13.150800 5.668611
-1.965600 -13.150800 5.657110
-1.918800 -13.150800 5.645426
-1.872000 -13.150800 5.630111
-1.825200 -13.150800 5.622232
-1.778400 -13.150800 5.595121
-1.731600 -13.150800 5.570343
-1.684800 -13.150800 5.559728
-1.638000 -13.150800 5.557381
-1.591200 -13.150800 5.542016
-1.544400 -13.150800 5.506429
-1.497600 -13.150800 5.476101
-1.450800 -13.150800 5.474028
-1.404000 -13.150800 5.476101
-1.357200 -13.150800 5.471722
-1.310400 -13.150800 5.453619
-1.263600 -13.150800 5.429488
-1.216800 -13.150800 5.416417
-1.170000 -13.150800 5.403604
-1.123200 -13.150800 5.396713
-1.076400 -13.150800 5.370943
-1.029600 -13.150800 5.363949
-0.982800 -13.150800 5.343440
-0.936000 -13.150800 5.343440
-0.889200 -13.150800 5.341294
-0.842400 -13.150800 5.317082
-0.795600 -13.150800 5.317082
-0.748800 -13.150800 5.287507
-0.702000 -13.150800 5.270622
-0.655200 -13.150800 5.261399
-0.608400 -13.150800 5.237702
-0.561600 -13.150800 5.236741
-0.514800 -13.150800 5.236696
-0.468000 -13.150800 5.217716
-0.421200 -13.150800 5.211687
-0.374400 -13.150800 5.206440
-0.327600 -13.150800 5.197343
-0.280800 -13.150800 5.196171
-0.234000 -13.150800 5.183331
-0.187200 -13.150800 5.182075
-0.140400 -13.150800 5.176118
-0.093600 -13.150800 5.158940
-0.046800 -13.150800 5.143300
0.000000 -13.150800 5.126259
0.046800 -13.150800 5.117816
0.093600 -13.150800 5.091445
0.140400 -13.150800 5.083533
0.187200 -13.150800 5.076595
0.234000 -13.150800 5.070191
0.280800 -13.150800 5.064338
0.327600 -13.150800 5.070191
0.374400 -13.150800 5.076608
0.421200 -13.150800 5.077040
0.468000 -13.150800 5.079807
0.514800 -13.150800 5.076608
0.561600 -13.150800 5.071743
0.608400 -13.150800 5.073162
0.655200 -13.150800 5.056320
0.702000 -13.150800 5.056320
0.748800 -13.150800 5.039169
0.795600 -13.150800 5.023871
0.842400 -13.150800 5.023871
0.889200 -13.150800 5.013414
0.936000 -13.150800 5.013414
0.982800 -13.150800 5.001232
1.029600 -13.150800 4.981638
1.076400 -13.150800 4.985185
1.123200 -13.150800 4.979759
1.170000 -13.150800 4.985185
1.216800 -13.150800 4.981638
1.263600 -13.150800 4.967730
1.310400 -13.150800 4.974587
1.357200 -13.150800 4.967730
1.404000 -13.150800 4.955738
1.450800 -13.150800 4.960863
1.497600 -13.150800 4.945018
1.544400 -13.150800 4.974622
1.591200 -13.150800 4.977114
1.638000 -13.150800 4.983001
1.684800 -13.150800 4.988069
1.731600 -13.150800 5.000982
1.778400 -13.150800 5.012647
1.825200 -13.150800 5.012647
1.872000 -13.150800 5.017288
1.918800 -13.150800 5.027887
1.965600 -13.150800 5.026001
2.012400 -13.150800 5.027887
2.059200 -13.150800 5.026001
2.106000 -13.150800 5.030408
2.152800 -13.150800 5.032000
2.199600 -13.150800 5.032606
2.246400 -13.150800 5.035286
2.293200 -13.150800 5.062039
2.340000 -13.150800 5.074638
2.386800 -13.150800 5.062039
2.433600 -13.150800 5.062039
2.480400 -13.150800 5.072655
2.527200 -13.150800 5.077942
2.574000 -13.150800 5.078852
2.620800 -13.150800 5.076210
2.667600 -13.150800 5.074071
2.714400 -13.150800 5.078128
2.761200 -13.150800 5.079256
2.808000 -13.150800 5.088941
2.854800 -13.150800 5.088941
2.901600 -13.150800 5.079521
2.948400 -13.150800 5.098414
2.995200 -13.150800 5.101210
3.042000 -13.150800 5.099044
3.088800 -13.150800 5.109231
3.135600 -13.150800 5.106088
3.182400 -13.150800 5.106088
3.229200 -13.150800 5.109618
3.276000 -13.150800 5.106088
3.322800 -13.150800 5.106088
3.369600 -13.150800 5.109618
3.416400 -13.150800 5.109618
3.463200 -13.150800 5.117867
3.510000 -13.150800 5.129662
3.556800 -13.150800 5.121227
3.603600 -13.150800 5.124054
3.650400 -13.150800 5.129662
3.697200 -13.150800 5.124054
3.744000 -13.150800 5.124054
3.790800 -13.150800 5.123438
3.837600 -13.150800 5.158892
3.884400 -13.150800 5.172235
3.931200 -13.150800 5.178621
3.978000 -13.150800 5.175246
4.024800 -13.150800 5.197103
4.071600 -13.150800 5.200021
4.118400 -13.150800 5.219832
4.165200 -13.150800 5.225835
4.212000 -13.150800 5.232576
4.258800 -13.150800 5.238289
4.305600 -13.150800 5.253137
4.352400 -13.150800 5.271517
4.399200 -13.150800 5.288845
4.446000 -13.150800 5.308228
4.492800 -13.150800 5.313204
4.539600 -13.150800 5.319878
4.586400 -13.150800 5.329207
4.633200 -13.150800 5.354760
4.680000 -13.150800 5.362301
4.726800 -13.150800 5.372395
4.773600 -13.150800 5.372769
4.820400 -13.150800 5.410741
4.867200 -13.150800 5.393175
4.914000 -13.150800 5.408235
4.960800 -13.150800 5.408235
5.007600 -13.150800 5.409542
5.054400 -13.150800 5.410741
5.101200 -13.150800 5.410741
5.148000 -13.150800 5.409542
5.194800 -13.150800 5.417313
5.241600 -13.150800 5.433622
5.288400 -13.150800 5.446974
5.335200 -13.150800 5.452527
5.382000 -13.150800 5.471601
5.428800 -13.150800 5.509729
5.475600 -13.150800 5.528284
5.522400 -13.150800 5.539027
5.569200 -13.150800 5.555397
5.616000 -13.150800 5.585341
5.662800 -13.150800 5.607495
5.709600 -13.150800 5.625060
5.756400 -13.150800 5.642630
5.803200 -13.150800 5.660882
5.850000 -13.150800 5.672164
5.896800 -13.150800 5.698310
5.943600 -13.150800 5.712491
5.990400 -13.150800 5.726065
6.037200 -13.150800 5.742066
6.084000 -13.150800 5.754995
6.130800 -13.150800 5.762834
6.177600 -13.150800 5.772385
6.224400 -13.150800 5.774562
6.271200 -13.150800 5.791410
6.318000 -13.150800 5.802417
6.364800 -13.150800 5.815032
6.411600 -13.150800 5.825335
6.458400 -13.150800 5.856056
6.505200 -13.150800 5.862885
6.552000 -13.150800 5.876731
6.598800 -13.150800 5.909682
6.645600 -13.150800 5.922258
6.692400 -13.150800 5.945189
6.739200 -13.150800 5.955968
6.786000 -13.150800 6.005624
6.832800 -13.150800 6.008599
6.879600 -13.150800 6.011582
6.926400 -13.150800 6.067795
6.973200 -13.150800 6.089773
7.020000 -13.150800 6.126768
7.066800 -13.150800 6.139902
7.113600 -13.150800 6.142106
7.160400 -13.150800 6.143447
7.207200 -13.150800 6.178871
7.254000 -13.150800 6.195317
7.300800 -13.150800 6.220278
7.347600 -13.150800 6.236772
7.394400 -13.150800 6.249325
7.441200 -13.150800 6.270145
7.488000 -13.150800 6.279135
7.534800 -13.150800 6.301472
7.581600 -13.150800 6.351787
7.628400 -13.150800 6.389357
7.675200 -13.150800 6.422542
7.722000 -13.150800 6.444654
7.768800 -13.150800 6.492308
7.815600 -13.150800 6.502643
7.862400 -13.150800 6.538886
7.909200 -13.150800 6.559982
7.956000 -13.150800 6.580619
8.002800 -13.150800 6.607956
8.049600 -13.150800 6.617433
8.096400 -13.150800 6.675358
8.143200 -13.150800 6.713453
8.190000 -13.150800 6.767995
8.236800 -13.150800 6.790587
8.283600 -13.150800 6.810001
8.330400 -13.150800 6.832084
8.377200 -13.150800 6.873715
8.424000 -13.150800 6.891159
8.470800 -13.150800 6.931697
8.517600 -13.150800 6.955361
8.564400 -13.150800 6.984791
8.611200 -13.150800 7.004916
8.658000 -13.150800 7.047187
8.704800 -13.150800 7.067541
8.751600 -13.150800 7.082648
8.798400 -13.150800 7.131566
8.845200 -13.150800 7.206829
8.892000 -13.150800 7.247946
8.938800 -13.150800 7.268817
8.985600 -13.150800 7.291793
9.032400 -13.150800 7.315673
9.079200 -13.150800 7.376665
9.126000 -13.150800 7.437068
9.172800 -13.150800 7.492711
9.219600 -13.150800 7.506276
9.266400 -13.150800 7.558090
9.313200 -13.150800 7.639015
9.360000 -13.150800 7.641802
9.406800 -13.150800 7.662702
9.453600 -13.150800 7.718907
9.500400 -13.150800 7.749777
9.547200 -13.150800 7.789630
9.594000 -13.150800 7.831359
9.640800 -13.150800 7.841973
9.687600 -13.150800 7.928566
9.734400 -13.150800 8.023155
9.781200 -13.150800 8.062411
9.828000 -13.150800 8.073983
9.874800 -13.150800 8.159903
9.921600 -13.150800 8.207325
9.968400 -13.150800 8.246314
10.015200 -13.150800 8.300597
10.062000 -13.150800 8.331857
10.108800 -13.150800 8.350258
10.155600 -13.150800 8.483309
10.202400 -13.150800 8.635202
10.249200 -13.150800 8.655060
12.870000 -13.150800 8.092348
12.916800 -13.150800 8.072573
12.963600 -13.150800 8.075129
13.010400 -13.150800 8.071455
13.057200 -13.150800 8.069370
13.104000 -13.150800 8.069370
13.150800 -13.150800 8.064174
13.197600 -13.150800 8.040753
13.244400 -13.150800 8.064174
13.291200 -13.150800 8.036618
13.338000 -13.150800 8.083632
13.384800 -13.150800 8.087675
13.431600 -13.150800 8.081944
13.478400 -13.150800 8.089063
13.525200 -13.150800 8.099767
13.572000 -13.150800 8.093110
13.618800 -13.150800 8.093449
13.665600 -13.150800 8.093110
13.712400 -13.150800 8.081854
13.759200 -13.150800 8.093110
13.806000 -13.150800 8.065368
13.852800 -13.150800 8.059983
13.899600 -13.150800 8.071655
13.946400 -13.150800 8.065253
13.993200 -13.150800 8.065935
14.040000 -13.150800 8.071655
14.086800 -13.150800 8.071655
14.133600 -13.150800 8.096783
14.180400 -13.150800 8.109761
14.227200 -13.150800 8.109761
14.274000 -13.150800 8.129131
14.320800 -13.150800 8.129131
14.367600 -13.150800 8.134447
14.414400 -13.150800 8.131561
14.461200 -13.150800 8.131561
14.508000 -13.150800 8.126713
14.554800 -13.150800 8.124711
14.601600 -13.150800 8.111913
14.648400 -13.150800 8.106043
14.695200 -13.150800 8.096172
14.742000 -13.150800 8.072362
15.537600 -13.150800 6.841249
15.584400 -13.150800 6.840586
15.631200 -13.150800 6.845247
15.724800 -13.150800 6.831024
15.771600 -13.150800 6.829954
15.818400 -13.150800 6.825185
15.865200 -13.150800 6.825331
15.912000 -13.150800 6.829954
15.958800 -13.150800 6.833085
16.005600 -13.150800 6.829954
16.052400 -13.150800 6.817732
16.099200 -13.150800 6.812602
16.146000 -13.150800 6.797350
16.520400 -13.150800 4.448900
16.567200 -13.150800 4.262954
-18.720000 -13.104000 0.000000
-18.673200 -13.104000 0.000000
-18.626400 -13.104000 0.000000
-18.579600 -13.104000 -7.033740
-18.532800 -13.104000 -7.037131
-18.486000 -13.104000 -7.038947
-18.439200 -13.104000 -7.033740
-18.392400 -13.104000 -7.037131
-18.345600 -13.104000 -7.016622
-18.298800 -13.104000 -7.028007
-18.252000 -13.104000 -7.020337
-18.205200 -13.104000 -7.008918
-18.158400 -13.104000 -6.999869
-18.111600 -13.104000 -6.999869
-18.064800 -13.104000 -6.986815
-18.018000 -13.104000 -6.971501
-17.971200 -13.104000 -6.964605
-17.924400 -13.104000 -6.960439
-17.877600 -13.104000 -6.960439
-17.830800 -13.104000 -6.958270
-17.784000 -13.104000 -6.946451
-17.737200 -13.104000 -6.934871
-17.690400 -13.104000 -6.921657
-17.643600 -13.104000 -6.921300
-17.596800 -13.104000 -6.899800
-17.550000 -13.104000 -6.865064
-17.503200 -13.104000 -6.832633
-17.456400 -13.104000 -6.820256
-17.409600 -13.104000 -6.813524
-17.362800 -13.104000 -6.786988
-17.316000 -13.104000 -6.748303
-17.269200 -13.104000 -6.678642
-16.848000 -13.104000 -5.408525
-16.801200 -13.104000 -5.269228
-16.754400 -13.104000 -5.185695
-15.678000 -13.104000 6.955738
-15.631200 -13.104000 6.967187
-15.584400 -13.104000 6.977352
-15.537600 -13.104000 7.019121
-15.490800 -13.104000 7.032048
-15.444000 -13.104000 7.050599
-15.397200 -13.104000 7.054965
-15.350400 -13.104000 7.071258
-15.303600 -13.104000 7.079800
-15.256800 -13.104000 7.083579
-15.210000 -13.104000 7.093347
-15.163200 -13.104000 7.094643
-15.116400 -13.104000 7.096758
-15.069600 -13.104000 7.105530
-15.022800 -13.104000 7.106127
-14.976000 -13.104000 7.107778
-14.929200 -13.104000 7.108975
-14.882400 -13.104000 7.113661
-14.835600 -13.104000 7.114791
-14.788800 -13.104000 7.119390
-14.742000 -13.104000 7.117956
-14.695200 -13.104000 7.119390
-14.648400 -13.104000 7.117956
-14.601600 -13.104000 7.119768
-14.554800 -13.104000 7.125020
-14.508000 -13.104000 7.125020
-14.461200 -13.104000 7.129239
-14.414400 -13.104000 7.135947
-14.367600 -13.104000 7.137236
-14.320800 -13.104000 7.143348
-14.274000 -13.104000 7.143348
-14.227200 -13.104000 7.144917
-14.180400 -13.104000 7.148212
-14.133600 -13.104000 7.148968
-14.086800 -13.104000 7.150172
-14.040000 -13.104000 7.151248
-13.993200 -13.104000 7.158954
-13.946400 -13.104000 7.162904
-13.899600 -13.104000 7.163828
-13.852800 -13.104000 7.176821
-13.806000 -13.104000 7.207785
-13.759200 -13.104000 7.237285
-10.108800 -13.104000 10.028757
-10.062000 -13.104000 9.866440
-10.015200 -13.104000 9.680287
-9.968400 -13.104000 9.636244
-9.921600 -13.104000 9.552174
-9.874800 -13.104000 9.532401
-9.828000 -13.104000 9.424829
-9.781200 -13.104000 9.397845
-9.734400 -13.104000 9.318385
-9.687600 -13.104000 9.255668
-9.640800 -13.104000 9.210447
-9.594000 -13.104000 9.185765
-9.547200 -13.104000 9.151287
-9.500400 -13.104000 9.113337
-9.453600 -13.104000 9.098151
-9.406800 -13.104000 9.050890
-9.360000 -13.104000 8.955245
-9.313200 -13.104000 8.877012
-9.266400 -13.104000 8.813887
-9.219600 -13.104000 8.742888
-9.172800 -13.104000 8.681205
-9.126000 -13.104000 8.665029
-9.079200 -13.104000 8.643892
-9.032400 -13.104000 8.580078
-8.985600 -13.104000 8.563241
-8.938800 -13.104000 8.547690
-8.892000 -13.104000 8.520166
-8.845200 -13.104000 8.494719
-8.798400 -13.104000 8.434112
-8.751600 -13.104000 8.404980
-8.704800 -13.104000 8.334006
-8.658000 -13.104000 8.255094
-8.611200 -13.104000 8.209412
-8.564400 -13.104000 8.176385
-8.517600 -13.104000 8.144449
-8.470800 -13.104000 8.102352
-8.424000 -13.104000 8.099913
-8.377200 -13.104000 8.080512
-8.330400 -13.104000 8.064818
-8.283600 -13.104000 7.999656
-8.236800 -13.104000 7.972353
-8.190000 -13.104000 7.958462
-8.143200 -13.104000 7.956897
-8.096400 -13.104000 7.925482
-8.049600 -13.104000 7.887721
-8.002800 -13.104000 7.848058
-7.956000 -13.104000 7.802377
-7.909200 -13.104000 7.772966
-7.862400 -13.104000 7.726843
-7.815600 -13.104000 7.703193
-7.768800 -13.104000 7.661603
-7.722000 -13.104000 7.627783
-7.675200 -13.104000 7.613178
-7.628400 -13.104000 7.582964
-7.581600 -13.104000 7.573190
-7.534800 -13.104000 7.551352
-7.488000 -13.104000 7.520751
-7.441200 -13.104000 7.486505
-7.394400 -13.104000 7.467402
-7.347600 -13.104000 7.430615
-7.300800 -13.104000 7.424742
-7.254000 -13.104000 7.413601
-7.207200 -13.104000 7.406281
-7.160400 -13.104000 7.383937
-7.113600 -13.104000 7.348152
-7.066800 -13.104000 7.343296
-7.020000 -13.104000 7.315117
-6.973200 -13.104000 7.301004
-6.926400 -13.104000 7.282088
-6.879600 -13.104000 7.261751
-6.832800 -13.104000 7.258884
-6.786000 -13.104000 7.217597
-6.739200 -13.104000 7.203308
-6.692400 -13.104000 7.189958
-6.645600 -13.104000 7.160010
-6.598800 -13.104000 7.145773
-6.552000 -13.104000 7.124133
-6.505200 -13.104000 7.117600
-6.458400 -13.104000 7.110161
-6.411600 -13.104000 7.093728
-6.364800 -13.104000 7.066157
-6.318000 -13.104000 7.033003
-6.271200 -13.104000 6.990045
-6.224400 -13.104000 6.943239
-6.177600 -13.104000 6.940142
-6.130800 -13.104000 6.926531
-6.084000 -13.104000 6.919851
-6.037200 -13.104000 6.908115
-5.990400 -13.104000 6.882491
-5.943600 -13.104000 6.861972
-5.896800 -13.104000 6.860074
-5.850000 -13.104000 6.851080
-5.803200 -13.104000 6.795573
-5.756400 -13.104000 6.760913
-5.709600 -13.104000 6.753930
-5.662800 -13.104000 6.746990
-5.616000 -13.104000 6.716811
-5.569200 -13.104000 6.716811
-5.522400 -13.104000 6.714110
-5.475600 -13.104000 6.687590
-5.428800 -13.104000 6.664833
-5.382000 -13.104000 6.640984
-5.335200 -13.104000 6.613261
-5.288400 -13.104000 6.638796
-5.241600 -13.104000 6.600360
-5.194800 -13.104000 6.591159
-5.148000 -13.104000 6.569079
-5.101200 -13.104000 6.574577
-5.054400 -13.104000 6.568272
-5.007600 -13.104000 6.562321
-4.960800 -13.104000 6.545323
-4.914000 -13.104000 6.543064
-4.867200 -13.104000 6.531140
-4.820400 -13.104000 6.486785
-4.773600 -13.104000 6.471241
-4.726800 -13.104000 6.464134
-4.680000 -13.104000 6.414713
-4.633200 -13.104000 6.406395
-4.586400 -13.104000 6.393314
-4.539600 -13.104000 6.388668
-4.492800 -13.104000 6.374680
-4.446000 -13.104000 6.354758
-4.399200 -13.104000 6.349321
-4.352400 -13.104000 6.339283
-4.305600 -13.104000 6.325710
-4.258800 -13.104000 6.303381
-4.212000 -13.104000 6.294553
-4.165200 -13.104000 6.268034
-4.118400 -13.104000 6.263804
-4.071600 -13.104000 6.239210
-4.024800 -13.104000 6.207281
-3.978000 -13.104000 6.204036
-3.931200 -13.104000 6.200848
-3.884400 -13.104000 6.185836
-3.837600 -13.104000 6.182488
-3.790800 -13.104000 6.179040
-3.744000 -13.104000 6.179040
-3.697200 -13.104000 6.146800
-3.650400 -13.104000 6.146800
-3.603600 -13.104000 6.148591
-3.556800 -13.104000 6.144139
-3.510000 -13.104000 6.137621
-3.463200 -13.104000 6.134492
-3.416400 -13.104000 6.119282
-3.369600 -13.104000 6.123073
-3.322800 -13.104000 6.105802
-3.276000 -13.104000 6.057580
-3.229200 -13.104000 6.029485
-3.182400 -13.104000 6.009066
-3.135600 -13.104000 5.974272
-3.088800 -13.104000 5.947285
-3.042000 -13.104000 5.927607
-2.995200 -13.104000 5.922413
-2.948400 -13.104000 5.912608
-2.901600 -13.104000 5.909377
-2.854800 -13.104000 5.909377
-2.808000 -13.104000 5.891928
-2.761200 -13.104000 5.877798
-2.714400 -13.104000 5.873234
-2.667600 -13.104000 5.847049
-2.620800 -13.104000 5.836945
-2.574000 -13.104000 5.815773
-2.527200 -13.104000 5.807832
-2.480400 -13.104000 5.787843
-2.433600 -13.104000 5.783140
-2.386800 -13.104000 5.748617
-2.340000 -13.104000 5.723531
-2.293200 -13.104000 5.715743
-2.246400 -13.104000 5.713974
-2.199600 -13.104000 5.703528
-2.152800 -13.104000 5.690625
-2.106000 -13.104000 5.688811
-2.059200 -13.104000 5.680486
-2.012400 -13.104000 5.659172
-1.965600 -13.104000 5.657110
-1.918800 -13.104000 5.630476
-1.872000 -13.104000 5.626753
-1.825200 -13.104000 5.596620
-1.778400 -13.104000 5.590554
-1.731600 -13.104000 5.569062
-1.684800 -13.104000 5.559728
-1.638000 -13.104000 5.556176
-1.591200 -13.104000 5.524966
-1.544400 -13.104000 5.476101
-1.497600 -13.104000 5.462706
-1.450800 -13.104000 5.461847
-1.404000 -13.104000 5.461847
-1.357200 -13.104000 5.425399
-1.310400 -13.104000 5.419114
-1.263600 -13.104000 5.406515
-1.216800 -13.104000 5.399010
-1.170000 -13.104000 5.396713
-1.123200 -13.104000 5.370943
-1.076400 -13.104000 5.359610
-1.029600 -13.104000 5.341294
-0.982800 -13.104000 5.317082
-0.936000 -13.104000 5.303548
-0.889200 -13.104000 5.294787
-0.842400 -13.104000 5.287507
-0.795600 -13.104000 5.256147
-0.748800 -13.104000 5.251425
-0.702000 -13.104000 5.237702
-0.655200 -13.104000 5.237626
-0.608400 -13.104000 5.225050
-0.561600 -13.104000 5.215527
-0.514800 -13.104000 5.213969
-0.468000 -13.104000 5.206440
-0.421200 -13.104000 5.199736
-0.374400 -13.104000 5.197343
-0.327600 -13.104000 5.188480
-0.280800 -13.104000 5.183331
-0.234000 -13.104000 5.166058
-0.187200 -13.104000 5.165436
-0.140400 -13.104000 5.161283
-0.093600 -13.104000 5.149274
-0.046800 -13.104000 5.135180
0.000000 -13.104000 5.124425
0.046800 -13.104000 5.108560
0.093600 -13.104000 5.091445
0.140400 -13.104000 5.076595
0.187200 -13.104000 5.068223
0.234000 -13.104000 5.064338
0.280800 -13.104000 5.062216
0.327600 -13.104000 5.064278
0.374400 -13.104000 5.064278
0.421200 -13.104000 5.066087
0.468000 -13.104000 5.067020
0.514800 -13.104000 5.062216
0.561600 -13.104000 5.061933
0.608400 -13.104000 5.061933
0.655200 -13.104000 5.048613
0.702000 -13.104000 5.039169
0.748800 -13.104000 5.017691
0.795600 -13.104000 5.017691
0.842400 -13.104000 5.006697
0.889200 -13.104000 4.975512
0.936000 -13.104000 4.974316
0.982800 -13.104000 4.960412
1.029600 -13.104000 4.954526
1.076400 -13.104000 4.954526
1.123200 -13.104000 4.946418
1.170000 -13.104000 4.955738
1.216800 -13.104000 4.960412
1.263600 -13.104000 4.953324
1.310400 -13.104000 4.955738
1.357200 -13.104000 4.955738
1.404000 -13.104000 4.946418
1.450800 -13.104000 4.955738
1.497600 -13.104000 4.944038
1.544400 -13.104000 4.958963
1.591200 -13.104000 4.976082
1.638000 -13.104000 4.977114
1.684800 -13.104000 4.981251
1.731600 -13.104000 4.982069
1.778400 -13.104000 4.993938
1.825200 -13.104000 4.988069
1.872000 -13.104000 4.988069
1.918800 -13.104000 5.004078
1.965600 -13.104000 5.005868
2.012400 -13.104000 5.005868
2.059200 -13.104000 5.004078
2.106000 -13.104000 5.011119
2.152800 -13.104000 5.015883
2.199600 -13.104000 5.015883
2.246400 -13.104000 5.015883
2.293200 -13.104000 5.015883
2.340000 -13.104000 5.039542
2.386800 -13.104000 5.051445
2.433600 -13.104000 5.051445
2.480400 -13.104000 5.054664
2.527200 -13.104000 5.063132
2.574000 -13.104000 5.066036
2.620800 -13.104000 5.066036
2.667600 -13.104000 5.066036
2.714400 -13.104000 5.072655
2.761200 -13.104000 5.072655
2.808000 -13.104000 5.078491
2.854800 -13.104000 5.078491
2.901600 -13.104000 5.078491
2.948400 -13.104000 5.079521
2.995200 -13.104000 5.098414
3.042000 -13.104000 5.099044
3.088800 -13.104000 5.109231
3.135600 -13.104000 5.099044
3.182400 -13.104000 5.079521
3.229200 -13.104000 5.109231
3.276000 -13.104000 5.099044
3.322800 -13.104000 5.099044
3.369600 -13.104000 5.109618
3.416400 -13.104000 5.109618
3.463200 -13.104000 5.120845
3.510000 -13.104000 5.124054
3.556800 -13.104000 5.120845
3.603600 -13.104000 5.119900
3.650400 -13.104000 5.120845
3.697200 -13.104000 5.121022
3.744000 -13.104000 5.121227
3.790800 -13.104000 5.121022
3.837600 -13.104000 5.123438
3.884400 -13.104000 5.139894
3.931200 -13.104000 5.139894
3.978000 -13.104000 5.144269
4.024800 -13.104000 5.170885
4.071600 -13.104000 5.172728
4.118400 -13.104000 5.200017
4.165200 -13.104000 5.200592
4.212000 -13.104000 5.205679
4.258800 -13.104000 5.219832
4.305600 -13.104000 5.233357
4.352400 -13.104000 5.254006
4.399200 -13.104000 5.270004
4.446000 -13.104000 5.286320
4.492800 -13.104000 5.307856
4.539600 -13.104000 5.313204
4.586400 -13.104000 5.329207
4.633200 -13.104000 5.346138
4.680000 -13.104000 5.363453
4.726800 -13.104000 5.392849
4.773600 -13.104000 5.413254
4.820400 -13.104000 5.421767
4.867200 -13.104000 5.421302
4.914000 -13.104000 5.410741
4.960800 -13.104000 5.391829
5.007600 -13.104000 5.408235
5.054400 -13.104000 5.408235
5.101200 -13.104000 5.408235
5.148000 -13.104000 5.402722
5.194800 -13.104000 5.409068
5.241600 -13.104000 5.433622
5.288400 -13.104000 5.442705
5.335200 -13.104000 5.442705
5.382000 -13.104000 5.458306
5.428800 -13.104000 5.471601
5.475600 -13.104000 5.509729
5.522400 -13.104000 5.523489
5.569200 -13.104000 5.548919
5.616000 -13.104000 5.585341
5.662800 -13.104000 5.602722
5.709600 -13.104000 5.618266
5.756400 -13.104000 5.635279
5.803200 -13.104000 5.648999
5.850000 -13.104000 5.651644
5.896800 -13.104000 5.667082
5.943600 -13.104000 5.684902
5.990400 -13.104000 5.712491
6.037200 -13.104000 5.720057
6.084000 -13.104000 5.732626
6.130800 -13.104000 5.754995
6.177600 -13.104000 5.768196
6.224400 -13.104000 5.771606
6.271200 -13.104000 5.790060
6.318000 -13.104000 5.791410
6.364800 -13.104000 5.800344
6.411600 -13.104000 5.818625
6.458400 -13.104000 5.850122
6.505200 -13.104000 5.858964
6.552000 -13.104000 5.876731
6.598800 -13.104000 5.909297
6.645600 -13.104000 5.915510
6.692400 -13.104000 5.924310
6.739200 -13.104000 5.950227
6.786000 -13.104000 5.997171
6.832800 -13.104000 6.009181
6.879600 -13.104000 6.035375
6.926400 -13.104000 6.075724
6.973200 -13.104000 6.094089
7.020000 -13.104000 6.128402
7.066800 -13.104000 6.139902
7.113600 -13.104000 6.142106
7.160400 -13.104000 6.143447
7.207200 -13.104000 6.174316
7.254000 -13.104000 6.195317
7.300800 -13.104000 6.222694
7.347600 -13.104000 6.236772
7.394400 -13.104000 6.248897
7.441200 -13.104000 6.271046
7.488000 -13.104000 6.286780
7.534800 -13.104000 6.301472
7.581600 -13.104000 6.339390
7.628400 -13.104000 6.383180
7.675200 -13.104000 6.417619
7.722000 -13.104000 6.441956
7.768800 -13.104000 6.465330
7.815600 -13.104000 6.483507
7.862400 -13.104000 6.514664
7.909200 -13.104000 6.558819
7.956000 -13.104000 6.576157
8.002800 -13.104000 6.590405
8.049600 -13.104000 6.617433
8.096400 -13.104000 6.681071
8.143200 -13.104000 6.758082
8.190000 -13.104000 6.771057
8.236800 -13.104000 6.794034
8.283600 -13.104000 6.811089
8.330400 -13.104000 6.813580
8.377200 -13.104000 6.863421
8.424000 -13.104000 6.886590
8.470800 -13.104000 6.905469
8.517600 -13.104000 6.955361
8.564400 -13.104000 6.970579
8.611200 -13.104000 6.984791
8.658000 -13.104000 7.045882
8.704800 -13.104000 7.067541
8.751600 -13.104000 7.082648
8.798400 -13.104000 7.121174
8.845200 -13.104000 7.166078
8.892000 -13.104000 7.216834
8.938800 -13.104000 7.247946
8.985600 -13.104000 7.274665
9.032400 -13.104000 7.306511
9.079200 -13.104000 7.339336
9.126000 -13.104000 7.376665
9.172800 -13.104000 7.416716
9.219600 -13.104000 7.492910
9.266400 -13.104000 7.517557
9.313200 -13.104000 7.603831
9.360000 -13.104000 7.639015
9.406800 -13.104000 7.657556
9.453600 -13.104000 7.714160
9.500400 -13.104000 7.753617
9.547200 -13.104000 7.789630
9.594000 -13.104000 7.827049
9.640800 -13.104000 7.860538
9.687600 -13.104000 7.908706
9.734400 -13.104000 7.993648
9.781200 -13.104000 8.058316
9.828000 -13.104000 8.073814
9.874800 -13.104000 8.159903
9.921600 -13.104000 8.200895
9.968400 -13.104000 8.246314
10.015200 -13.104000 8.318701
10.062000 -13.104000 8.350258
10.108800 -13.104000 8.412727
10.155600 -13.104000 8.483309
10.202400 -13.104000 8.644011
10.249200 -13.104000 8.678507
10.296000 -13.104000 8.715308
12.916800 -13.104000 8.092348
12.963600 -13.104000 8.092348
13.010400 -13.104000 8.078095
13.057200 -13.104000 8.077983
13.104000 -13.104000 8.077983
13.150800 -13.104000 8.072573
13.197600 -13.104000 8.061675
13.244400 -13.104000 8.071455
13.291200 -13.104000 8.067912
13.338000 -13.104000 8.083632
13.384800 -13.104000 8.089063
13.431600 -13.104000 8.083632
13.478400 -13.104000 8.089063
13.525200 -13.104000 8.099767
13.572000 -13.104000 8.095987
13.618800 -13.104000 8.099767
13.665600 -13.104000 8.097060
13.712400 -13.104000 8.093449
13.759200 -13.104000 8.097103
13.806000 -13.104000 8.093449
13.852800 -13.104000 8.065368
13.899600 -13.104000 8.078250
13.946400 -13.104000 8.065253
13.993200 -13.104000 8.071655
14.040000 -13.104000 8.072266
14.086800 -13.104000 8.071655
14.133600 -13.104000 8.088492
14.180400 -13.104000 8.101003
14.227200 -13.104000 8.104425
14.274000 -13.104000 8.124745
14.320800 -13.104000 8.124745
14.367600 -13.104000 8.137501
14.414400 -13.104000 8.134447
14.461200 -13.104000 8.136612
14.508000 -13.104000 8.137501
14.554800 -13.104000 8.128201
14.601600 -13.104000 8.124711
14.648400 -13.104000 8.113185
14.695200 -13.104000 8.108495
14.742000 -13.104000 8.096172
14.788800 -13.104000 8.072362
15.537600 -13.104000 6.855429
15.584400 -13.104000 6.856932
15.631200 -13.104000 6.857083
15.678000 -13.104000 6.831024
15.724800 -13.104000 6.831024
15.771600 -13.104000 6.825185
15.818400 -13.104000 6.823954
15.865200 -13.104000 6.825331
15.912000 -13.104000 6.829954
15.958800 -13.104000 6.842180
16.005600 -13.104000 6.843061
16.052400 -13.104000 6.825729
16.099200 -13.104000 6.825331
16.146000 -13.104000 6.823781
16.192800 -13.104000 6.792770
16.754400 -13.104000 3.316284
16.801200 -13.104000 3.149228
16.988400 -13.104000 1.890712
17.035200 -13.104000 1.575111
-18.720000 -13.057200 0.000000
-18.673200 -13.057200 0.000000
-18.626400 -13.057200 0.000000
-18.579600 -13.057200 -7.059203
-18.532800 -13.057200 -7.059203
-18.486000 -13.057200 -7.061294
-18.439200 -13.057200 -7.055519
-18.392400 -13.057200 -7.051296
-18.345600 -13.057200 -7.038947
-18.298800 -13.057200 -7.045960
-18.252000 -13.057200 -7.038702
-18.205200 -13.057200 -7.020337
-18.158400 -13.057200 -7.016622
-18.111600 -13.057200 -7.017237
-18.064800 -13.057200 -7.013375
-18.018000 -13.057200 -6.995106
-17.971200 -13.057200 -6.968889
-17.924400 -13.057200 -6.968889
-17.877600 -13.057200 -6.969828
-17.830800 -13.057200 -6.967916
-17.784000 -13.057200 -6.965093
-17.737200 -13.057200 -6.957179
-17.690400 -13.057200 -6.941932
-17.643600 -13.057200 -6.941932
-17.596800 -13.057200 -6.921300
-17.550000 -13.057200 -6.899800
-17.503200 -13.057200 -6.839168
-17.456400 -13.057200 -6.832427
-17.409600 -13.057200 -6.816009
-17.362800 -13.057200 -6.807290
-17.316000 -13.057200 -6.748303
-17.269200 -13.057200 -6.609312
-16.848000 -13.057200 -5.368406
-16.801200 -13.057200 -5.233072
-16.754400 -13.057200 -5.092245
-15.724800 -13.057200 6.962351
-15.678000 -13.057200 6.967187
-15.631200 -13.057200 7.011729
-15.584400 -13.057200 7.019936
-15.537600 -13.057200 7.039023
-15.490800 -13.057200 7.043988
-15.444000 -13.057200 7.054965
-15.397200 -13.057200 7.070445
-15.350400 -13.057200 7.074866
-15.303600 -13.057200 7.083579
-15.256800 -13.057200 7.089493
-15.210000 -13.057200 7.101337
-15.163200 -13.057200 7.104990
-15.116400 -13.057200 7.107158
-15.069600 -13.057200 7.113644
-15.022800 -13.057200 7.114791
-14.976000 -13.057200 7.121386
-14.929200 -13.057200 7.122382
-14.882400 -13.057200 7.123664
-14.835600 -13.057200 7.124077
-14.788800 -13.057200 7.125020
-14.742000 -13.057200 7.128487
-14.695200 -13.057200 7.129095
-14.648400 -13.057200 7.129095
-14.601600 -13.057200 7.133643
-14.554800 -13.057200 7.134697
-14.508000 -13.057200 7.129368
-14.461200 -13.057200 7.135387
-14.414400 -13.057200 7.138334
-14.367600 -13.057200 7.139440
-14.320800 -13.057200 7.144376
-14.274000 -13.057200 7.144376
-14.227200 -13.057200 7.147195
-14.180400 -13.057200 7.150172
-14.133600 -13.057200 7.150516
-14.086800 -13.057200 7.154035
-14.040000 -13.057200 7.158954
-13.993200 -13.057200 7.163441
-13.946400 -13.057200 7.175954
-13.899600 -13.057200 7.179245
-13.852800 -13.057200 7.204682
-13.806000 -13.057200 7.223068
-10.108800 -13.057200 9.922706
-10.062000 -13.057200 9.707481
-10.015200 -13.057200 9.634518
-9.968400 -13.057200 9.541164
-9.921600 -13.057200 9.532401
-9.874800 -13.057200 9.437893
-9.828000 -13.057200 9.415659
-9.781200 -13.057200 9.361842
-9.734400 -13.057200 9.287974
-9.687600 -13.057200 9.219153
-9.640800 -13.057200 9.206195
-9.594000 -13.057200 9.158721
-9.547200 -13.057200 9.137037
-9.500400 -13.057200 9.113337
-9.453600 -13.057200 9.097556
-9.406800 -13.057200 9.052155
-9.360000 -13.057200 8.929265
-9.313200 -13.057200 8.877012
-9.266400 -13.057200 8.796705
-9.219600 -13.057200 8.742874
-9.172800 -13.057200 8.681205
-9.126000 -13.057200 8.664491
-9.079200 -13.057200 8.643892
-9.032400 -13.057200 8.602324
-8.985600 -13.057200 8.574458
-8.938800 -13.057200 8.559705
-8.892000 -13.057200 8.524647
-8.845200 -13.057200 8.494719
-8.798400 -13.057200 8.439782
-8.751600 -13.057200 8.374241
-8.704800 -13.057200 8.285877
-8.658000 -13.057200 8.229339
-8.611200 -13.057200 8.194236
-8.564400 -13.057200 8.148451
-8.517600 -13.057200 8.135989
-8.470800 -13.057200 8.099913
-8.424000 -13.057200 8.095355
-8.377200 -13.057200 8.073191
-8.330400 -13.057200 8.046898
-8.283600 -13.057200 7.980353
-8.236800 -13.057200 7.960799
-8.190000 -13.057200 7.952248
-8.143200 -13.057200 7.940970
-8.096400 -13.057200 7.895075
-8.049600 -13.057200 7.851538
-8.002800 -13.057200 7.835271
-7.956000 -13.057200 7.760649
-7.909200 -13.057200 7.742144
-7.862400 -13.057200 7.709489
-7.815600 -13.057200 7.667222
-7.768800 -13.057200 7.634557
-7.722000 -13.057200 7.615728
-7.675200 -13.057200 7.600918
-7.628400 -13.057200 7.580828
-7.581600 -13.057200 7.554687
-7.534800 -13.057200 7.537492
-7.488000 -13.057200 7.513384
-7.441200 -13.057200 7.479268
-7.394400 -13.057200 7.456512
-7.347600 -13.057200 7.425922
-7.300800 -13.057200 7.407470
-7.254000 -13.057200 7.405550
-7.207200 -13.057200 7.388882
-7.160400 -13.057200 7.366990
-7.113600 -13.057200 7.344552
-7.066800 -13.057200 7.342592
-7.020000 -13.057200 7.320995
-6.973200 -13.057200 7.294977
-6.926400 -13.057200 7.258884
-6.879600 -13.057200 7.234291
-6.832800 -13.057200 7.220682
-6.786000 -13.057200 7.203308
-6.739200 -13.057200 7.162440
-6.692400 -13.057200 7.160010
-6.645600 -13.057200 7.152210
-6.598800 -13.057200 7.124133
-6.552000 -13.057200 7.117600
-6.505200 -13.057200 7.111818
-6.458400 -13.057200 7.095925
-6.411600 -13.057200 7.085778
-6.364800 -13.057200 7.065023
-6.318000 -13.057200 7.033003
-6.271200 -13.057200 6.990045
-6.224400 -13.057200 6.943414
-6.177600 -13.057200 6.940142
-6.130800 -13.057200 6.926531
-6.084000 -13.057200 6.906458
-6.037200 -13.057200 6.890775
-5.990400 -13.057200 6.876218
-5.943600 -13.057200 6.861972
-5.896800 -13.057200 6.861972
-5.850000 -13.057200 6.841134
-5.803200 -13.057200 6.795573
-5.756400 -13.057200 6.772092
-5.709600 -13.057200 6.753930
-5.662800 -13.057200 6.736298
-5.616000 -13.057200 6.716811
-5.569200 -13.057200 6.714110
-5.522400 -13.057200 6.707021
-5.475600 -13.057200 6.666593
-5.428800 -13.057200 6.661136
-5.382000 -13.057200 6.638796
-5.335200 -13.057200 6.603782
-5.288400 -13.057200 6.603782
-5.241600 -13.057200 6.580782
-5.194800 -13.057200 6.563209
-5.148000 -13.057200 6.544245
-5.101200 -13.057200 6.545323
-5.054400 -13.057200 6.544245
-5.007600 -13.057200 6.542945
-4.960800 -13.057200 6.523027
-4.914000 -13.057200 6.507803
-4.867200 -13.057200 6.486785
-4.820400 -13.057200 6.469517
-4.773600 -13.057200 6.443392
-4.726800 -13.057200 6.418760
-4.680000 -13.057200 6.406395
-4.633200 -13.057200 6.396545
-4.586400 -13.057200 6.376879
-4.539600 -13.057200 6.374680
-4.492800 -13.057200 6.373448
-4.446000 -13.057200 6.349321
-4.399200 -13.057200 6.333241
-4.352400 -13.057200 6.307541
-4.305600 -13.057200 6.303381
-4.258800 -13.057200 6.294553
-4.212000 -13.057200 6.273696
-4.165200 -13.057200 6.262667
-4.118400 -13.057200 6.255699
-4.071600 -13.057200 6.239210
-4.024800 -13.057200 6.216649
-3.978000 -13.057200 6.209164
-3.931200 -13.057200 6.204388
-3.884400 -13.057200 6.201927
-3.837600 -13.057200 6.185836
-3.790800 -13.057200 6.182488
-3.744000 -13.057200 6.181935
-3.697200 -13.057200 6.152351
-3.650400 -13.057200 6.148591
-3.603600 -13.057200 6.152351
-3.556800 -13.057200 6.144139
-3.510000 -13.057200 6.137621
-3.463200 -13.057200 6.134492
-3.416400 -13.057200 6.119282
-3.369600 -13.057200 6.130626
-3.322800 -13.057200 6.106343
-3.276000 -13.057200 6.058700
-3.229200 -13.057200 6.032734
-3.182400 -13.057200 6.019818
-3.135600 -13.057200 5.981954
-3.088800 -13.057200 5.959338
-3.042000 -13.057200 5.932243
-2.995200 -13.057200 5.922413
-2.948400 -13.057200 5.906168
-2.901600 -13.057200 5.906168
-2.854800 -13.057200 5.904443
-2.808000 -13.057200 5.889135
-2.761200 -13.057200 5.877645
-2.714400 -13.057200 5.862987
-2.667600 -13.057200 5.845185
-2.620800 -13.057200 5.836945
-2.574000 -13.057200 5.805622
-2.527200 -13.057200 5.793911
-2.480400 -13.057200 5.774070
-2.433600 -13.057200 5.764042
-2.386800 -13.057200 5.725063
-2.340000 -13.057200 5.717272
-2.293200 -13.057200 5.703991
-2.246400 -13.057200 5.703991
-2.199600 -13.057200 5.703528
-2.152800 -13.057200 5.695997
-2.106000 -13.057200 5.690625
-2.059200 -13.057200 5.680144
-2.012400 -13.057200 5.656372
-1.965600 -13.057200 5.656372
-1.918800 -13.057200 5.630476
-1.872000 -13.057200 5.622971
-1.825200 -13.057200 5.596620
-1.778400 -13.057200 5.590449
-1.731600 -13.057200 5.569062
-1.684800 -13.057200 5.559728
-1.638000 -13.057200 5.546440
-1.591200 -13.057200 5.506429
-1.544400 -13.057200 5.466410
-1.497600 -13.057200 5.441089
-1.450800 -13.057200 5.429488
-1.404000 -13.057200 5.441089
-1.357200 -13.057200 5.419114
-1.310400 -13.057200 5.400939
-1.263600 -13.057200 5.396713
-1.216800 -13.057200 5.377630
-1.170000 -13.057200 5.377630
-1.123200 -13.057200 5.359996
-1.076400 -13.057200 5.343004
-1.029600 -13.057200 5.334372
-0.982800 -13.057200 5.294787
-0.936000 -13.057200 5.287507
-0.889200 -13.057200 5.284985
-0.842400 -13.057200 5.284985
-0.795600 -13.057200 5.237702
-0.748800 -13.057200 5.240092
-0.702000 -13.057200 5.237626
-0.655200 -13.057200 5.236696
-0.608400 -13.057200 5.225050
-0.561600 -13.057200 5.215527
-0.514800 -13.057200 5.211578
-0.468000 -13.057200 5.199736
-0.421200 -13.057200 5.188568
-0.374400 -13.057200 5.182075
-0.327600 -13.057200 5.170721
-0.280800 -13.057200 5.166058
-0.234000 -13.057200 5.158940
-0.187200 -13.057200 5.158940
-0.140400 -13.057200 5.143300
-0.093600 -13.057200 5.137267
-0.046800 -13.057200 5.125883
0.000000 -13.057200 5.124425
0.046800 -13.057200 5.113326
0.093600 -13.057200 5.092017
0.140400 -13.057200 5.080289
0.187200 -13.057200 5.068223
0.234000 -13.057200 5.068223
0.280800 -13.057200 5.062216
0.327600 -13.057200 5.058029
0.374400 -13.057200 5.058029
0.421200 -13.057200 5.062216
0.468000 -13.057200 5.062216
0.514800 -13.057200 5.048613
0.561600 -13.057200 5.045444
0.608400 -13.057200 5.045872
0.655200 -13.057200 5.039169
0.702000 -13.057200 5.039169
0.748800 -13.057200 5.017691
0.795600 -13.057200 5.020165
0.842400 -13.057200 5.005744
0.889200 -13.057200 4.977282
0.936000 -13.057200 4.977282
0.982800 -13.057200 4.970280
1.029600 -13.057200 4.960412
1.076400 -13.057200 4.960412
1.123200 -13.057200 4.953324
1.170000 -13.057200 4.960863
1.216800 -13.057200 4.960863
1.263600 -13.057200 4.953324
1.310400 -13.057200 4.946418
1.357200 -13.057200 4.942551
1.404000 -13.057200 4.938150
1.450800 -13.057200 4.938150
1.497600 -13.057200 4.929672
1.544400 -13.057200 4.936142
1.591200 -13.057200 4.942124
1.638000 -13.057200 4.958963
1.684800 -13.057200 4.974622
1.731600 -13.057200 4.976082
1.778400 -13.057200 4.982069
1.825200 -13.057200 4.964180
1.872000 -13.057200 4.962958
1.918800 -13.057200 4.968390
1.965600 -13.057200 4.980189
2.012400 -13.057200 4.985184
2.059200 -13.057200 4.995851
2.106000 -13.057200 4.995851
2.152800 -13.057200 5.005868
2.199600 -13.057200 5.011119
2.246400 -13.057200 5.005868
2.293200 -13.057200 5.001885
2.340000 -13.057200 5.012148
2.386800 -13.057200 5.012148
2.433600 -13.057200 5.017341
2.480400 -13.057200 5.035417
2.527200 -13.057200 5.035417
2.574000 -13.057200 5.053613
2.620800 -13.057200 5.054664
2.667600 -13.057200 5.049078
2.714400 -13.057200 5.066036
2.761200 -13.057200 5.070470
2.808000 -13.057200 5.073857
2.854800 -13.057200 5.070648
2.901600 -13.057200 5.070470
2.948400 -13.057200 5.070470
2.995200 -13.057200 5.078491
3.042000 -13.057200 5.079521
3.088800 -13.057200 5.079521
3.135600 -13.057200 5.079521
3.182400 -13.057200 5.070707
3.229200 -13.057200 5.106088
3.276000 -13.057200 5.099044
3.322800 -13.057200 5.099044
3.369600 -13.057200 5.109618
3.416400 -13.057200 5.109618
3.463200 -13.057200 5.124054
3.510000 -13.057200 5.129662
3.556800 -13.057200 5.121227
3.603600 -13.057200 5.120845
3.650400 -13.057200 5.121227
3.697200 -13.057200 5.121022
3.744000 -13.057200 5.121022
3.790800 -13.057200 5.121022
3.837600 -13.057200 5.122002
3.884400 -13.057200 5.123438
3.931200 -13.057200 5.121022
3.978000 -13.057200 5.139894
4.024800 -13.057200 5.144269
4.071600 -13.057200 5.165126
4.118400 -13.057200 5.172728
4.165200 -13.057200 5.175246
4.212000 -13.057200 5.200017
4.258800 -13.057200 5.212943
4.305600 -13.057200 5.219832
4.352400 -13.057200 5.241986
4.399200 -13.057200 5.254006
4.446000 -13.057200 5.268055
4.492800 -13.057200 5.276602
4.539600 -13.057200 5.306756
4.586400 -13.057200 5.329555
4.633200 -13.057200 5.354603
4.680000 -13.057200 5.363453
4.726800 -13.057200 5.393175
4.773600 -13.057200 5.413254
4.820400 -13.057200 5.421302
4.867200 -13.057200 5.421302
4.914000 -13.057200 5.415438
4.960800 -13.057200 5.410741
5.007600 -13.057200 5.410741
5.054400 -13.057200 5.410741
5.101200 -13.057200 5.410741
5.148000 -13.057200 5.417313
5.194800 -13.057200 5.417313
5.241600 -13.057200 5.428682
5.288400 -13.057200 5.434064
5.335200 -13.057200 5.442705
5.382000 -13.057200 5.452527
5.428800 -13.057200 5.453857
5.475600 -13.057200 5.476886
5.522400 -13.057200 5.488326
5.569200 -13.057200 5.513355
5.616000 -13.057200 5.574591
5.662800 -13.057200 5.599657
5.709600 -13.057200 5.623648
5.756400 -13.057200 5.642630
5.803200 -13.057200 5.660882
5.850000 -13.057200 5.672164
5.896800 -13.057200 5.684902
5.943600 -13.057200 5.705295
5.990400 -13.057200 5.738799
6.037200 -13.057200 5.746723
6.084000 -13.057200 5.757478
6.130800 -13.057200 5.770101
6.177600 -13.057200 5.774092
6.224400 -13.057200 5.774562
6.271200 -13.057200 5.791410
6.318000 -13.057200 5.791410
6.364800 -13.057200 5.791410
6.411600 -13.057200 5.815992
6.458400 -13.057200 5.845895
6.505200 -13.057200 5.856056
6.552000 -13.057200 5.876731
6.598800 -13.057200 5.901374
6.645600 -13.057200 5.909297
6.692400 -13.057200 5.920837
6.739200 -13.057200 5.933826
6.786000 -13.057200 5.997171
6.832800 -13.057200 6.008599
6.879600 -13.057200 6.035710
6.926400 -13.057200 6.075724
6.973200 -13.057200 6.097631
7.020000 -13.057200 6.128402
7.066800 -13.057200 6.140032
7.113600 -13.057200 6.148978
7.160400 -13.057200 6.159378
7.207200 -13.057200 6.208025
7.254000 -13.057200 6.208025
7.300800 -13.057200 6.223272
7.347600 -13.057200 6.248897
7.394400 -13.057200 6.274308
7.441200 -13.057200 6.286780
7.488000 -13.057200 6.296462
7.534800 -13.057200 6.297041
7.581600 -13.057200 6.339390
7.628400 -13.057200 6.384064
7.675200 -13.057200 6.417619
7.722000 -13.057200 6.444654
7.768800 -13.057200 6.465552
7.815600 -13.057200 6.483507
7.862400 -13.057200 6.520361
7.909200 -13.057200 6.564730
7.956000 -13.057200 6.581469
8.002800 -13.057200 6.600702
8.049600 -13.057200 6.632898
8.096400 -13.057200 6.689465
8.143200 -13.057200 6.758082
8.190000 -13.057200 6.767995
8.236800 -13.057200 6.790587
8.283600 -13.057200 6.805520
8.330400 -13.057200 6.811089
8.377200 -13.057200 6.839713
8.424000 -13.057200 6.863421
8.470800 -13.057200 6.885704
8.517600 -13.057200 6.908913
8.564400 -13.057200 6.961647
8.611200 -13.057200 7.004916
8.658000 -13.057200 7.044918
8.704800 -13.057200 7.067541
8.751600 -13.057200 7.083873
8.798400 -13.057200 7.144598
8.845200 -13.057200 7.166078
8.892000 -13.057200 7.216075
8.938800 -13.057200 7.237669
8.985600 -13.057200 7.263691
9.032400 -13.057200 7.291793
9.079200 -13.057200 7.325256
9.126000 -13.057200 7.351370
9.172800 -13.057200 7.398383
9.219600 -13.057200 7.437390
9.266400 -13.057200 7.493110
9.313200 -13.057200 7.566644
9.360000 -13.057200 7.608733
9.406800 -13.057200 7.641802
9.453600 -13.057200 7.695466
9.500400 -13.057200 7.725319
9.547200 -13.057200 7.756582
9.594000 -13.057200 7.789630
9.640800 -13.057200 7.860538
9.687600 -13.057200 7.899756
9.734400 -13.057200 7.987338
9.781200 -13.057200 8.058316
9.828000 -13.057200 8.075528
9.874800 -13.057200 8.162650
9.921600 -13.057200 8.200895
9.968400 -13.057200 8.259574
10.015200 -13.057200 8.318701
10.062000 -13.057200 8.343048
10.108800 -13.057200 8.407101
10.155600 -13.057200 8.478004
10.202400 -13.057200 8.611393
10.249200 -13.057200 8.655060
10.296000 -13.057200 8.644011
12.916800 -13.057200 8.098252
12.963600 -13.057200 8.104700
13.010400 -13.057200 8.095443
13.057200 -13.057200 8.088365
13.104000 -13.057200 8.095443
13.150800 -13.057200 8.078756
13.197600 -13.057200 8.071455
13.244400 -13.057200 8.076562
13.291200 -13.057200 8.076562
13.338000 -13.057200 8.084381
13.384800 -13.057200 8.095443
13.431600 -13.057200 8.083632
13.478400 -13.057200 8.087675
13.525200 -13.057200 8.097833
13.572000 -13.057200 8.095443
13.618800 -13.057200 8.099767
13.665600 -13.057200 8.101507
13.712400 -13.057200 8.101507
13.759200 -13.057200 8.104726
13.806000 -13.057200 8.106120
13.852800 -13.057200 8.097103
13.899600 -13.057200 8.098886
13.946400 -13.057200 8.091952
13.993200 -13.057200 8.089389
14.040000 -13.057200 8.091952
14.086800 -13.057200 8.088492
14.133600 -13.057200 8.099877
14.180400 -13.057200 8.111169
14.227200 -13.057200 8.120650
14.274000 -13.057200 8.136495
14.320800 -13.057200 8.138846
14.367600 -13.057200 8.141718
14.414400 -13.057200 8.141718
14.461200 -13.057200 8.138846
14.508000 -13.057200 8.143219
14.554800 -13.057200 8.142014
14.601600 -13.057200 8.129959
14.648400 -13.057200 8.126713
14.695200 -13.057200 8.113185
14.742000 -13.057200 8.108495
14.788800 -13.057200 8.101221
14.835600 -13.057200 8.095315
15.537600 -13.057200 6.871308
15.584400 -13.057200 6.871308
15.631200 -13.057200 6.871308
15.678000 -13.057200 6.842241
15.724800 -13.057200 6.833085
15.771600 -13.057200 6.825185
15.818400 -13.057200 6.817732
15.865200 -13.057200 6.825331
15.912000 -13.057200 6.825185
15.958800 -13.057200 6.833085
16.005600 -13.057200 6.843061
16.052400 -13.057200 6.827448
16.099200 -13.057200 6.826320
16.146000 -13.057200 6.826320
16.192800 -13.057200 6.810887
16.239600 -13.057200 6.778215
16.286400 -13.057200 6.726989
16.707600 -13.057200 3.834582
16.754400 -13.057200 3.506027
16.801200 -13.057200 3.217568
16.988400 -13.057200 2.084690
17.035200 -13.057200 1.839098
17.082000 -13.057200 1.470509
-18.720000 -13.010400 0.000000
-18.673200 -13.010400 0.000000
-18.626400 -13.010400 0.000000
-18.579600 -13.010400 -7.066738
-18.532800 -13.010400 -7.066738
-18.486000 -13.010400 -7.066738
-18.439200 -13.010400 -7.064327
-18.392400 -13.010400 -7.064327
-18.345600 -13.010400 -7.052442
-18.298800 -13.010400 -7.052424
-18.252000 -13.010400 -7.051296
-18.205200 -13.010400 -7.040677
-18.158400 -13.010400 -7.024445
-18.111600 -13.010400 -7.024223
-18.064800 -13.010400 -7.017237
-18.018000 -13.010400 -7.005172
-17.971200 -13.010400 -6.987548
-17.924400 -13.010400 -6.981896
-17.877600 -13.010400 -6.981896
-17.830800 -13.010400 -6.978358
-17.784000 -13.010400 -6.978358
-17.737200 -13.010400 -6.969828
-17.690400 -13.010400 -6.957179
-17.643600 -13.010400 -6.949321
-17.596800 -13.010400 -6.933438
-17.550000 -13.010400 -6.913815
-17.503200 -13.010400 -6.852838
-17.456400 -13.010400 -6.827305
-17.409600 -13.010400 -6.808851
-17.362800 -13.010400 -6.758155
-17.316000 -13.010400 -6.673207
-16.848000 -13.010400 -5.269228
-16.801200 -13.010400 -5.112490
-15.771600 -13.010400 6.955738
-15.724800 -13.010400 6.972624
-15.678000 -13.010400 6.989074
-15.631200 -13.010400 7.014258
-15.584400 -13.010400 7.030530
-15.537600 -13.010400 7.050599
-15.490800 -13.010400 7.054179
-15.444000 -13.010400 7.067715
-15.397200 -13.010400 7.071361
-15.350400 -13.010400 7.079800
-15.303600 -13.010400 7.087220
-15.256800 -13.010400 7.094916
-15.210000 -13.010400 7.107719
-15.163200 -13.010400 7.109897
-15.116400 -13.010400 7.113644
-15.069600 -13.010400 7.119111
-15.022800 -13.010400 7.122382
-14.976000 -13.010400 7.124077
-14.929200 -13.010400 7.124795
-14.882400 -13.010400 7.128391
-14.835600 -13.010400 7.129095
-14.788800 -13.010400 7.129368
-14.742000 -13.010400 7.131624
-14.695200 -13.010400 7.132109
-14.648400 -13.010400 7.134697
-14.601600 -13.010400 7.138430
-14.554800 -13.010400 7.138430
-14.508000 -13.010400 7.137236
-14.461200 -13.010400 7.139440
-14.414400 -13.010400 7.144516
-14.367600 -13.010400 7.146837
-14.320800 -13.010400 7.147542
-14.274000 -13.010400 7.147542
-14.227200 -13.010400 7.150516
-14.180400 -13.010400 7.151248
-14.133600 -13.010400 7.154035
-14.086800 -13.010400 7.156339
-14.040000 -13.010400 7.163289
-13.993200 -13.010400 7.168796
-13.946400 -13.010400 7.188337
-13.899600 -13.010400 7.206440
-13.852800 -13.010400 7.218909
-13.806000 -13.010400 7.237285
-10.108800 -13.010400 9.866440
-10.062000 -13.010400 9.680287
-10.015200 -13.010400 9.573486
-9.968400 -13.010400 9.523448
-9.921600 -13.010400 9.437893
-9.874800 -13.010400 9.422407
-9.828000 -13.010400 9.402364
-9.781200 -13.010400 9.318385
-9.734400 -13.010400 9.287818
-9.687600 -13.010400 9.215298
-9.640800 -13.010400 9.200495
-9.594000 -13.010400 9.155015
-9.547200 -13.010400 9.138630
-9.500400 -13.010400 9.114618
-9.453600 -13.010400 9.082256
-9.406800 -13.010400 9.015011
-9.360000 -13.010400 8.912551
-9.313200 -13.010400 8.857718
-9.266400 -13.010400 8.786461
-9.219600 -13.010400 8.742874
-9.172800 -13.010400 8.681205
-9.126000 -13.010400 8.664491
-9.079200 -13.010400 8.637032
-9.032400 -13.010400 8.597675
-8.985600 -13.010400 8.577296
-8.938800 -13.010400 8.559705
-8.892000 -13.010400 8.521848
-8.845200 -13.010400 8.491867
-8.798400 -13.010400 8.432732
-8.751600 -13.010400 8.348916
-8.704800 -13.010400 8.265465
-8.658000 -13.010400 8.220991
-8.611200 -13.010400 8.194236
-8.564400 -13.010400 8.144449
-8.517600 -13.010400 8.128019
-8.470800 -13.010400 8.097910
-8.424000 -13.010400 8.090160
-8.377200 -13.010400 8.048406
-8.330400 -13.010400 8.020304
-8.283600 -13.010400 7.980208
-8.236800 -13.010400 7.961163
-8.190000 -13.010400 7.952248
-8.143200 -13.010400 7.925482
-8.096400 -13.010400 7.893304
-8.049600 -13.010400 7.851538
-8.002800 -13.010400 7.818578
-7.956000 -13.010400 7.742144
-7.909200 -13.010400 7.726385
-7.862400 -13.010400 7.701866
-7.815600 -13.010400 7.667222
-7.768800 -13.010400 7.637557
-7.722000 -13.010400 7.615097
-7.675200 -13.010400 7.600918
-7.628400 -13.010400 7.580067
-7.581600 -13.010400 7.545076
-7.534800 -13.010400 7.526022
-7.488000 -13.010400 7.513384
-7.441200 -13.010400 7.479268
-7.394400 -13.010400 7.435652
-7.347600 -13.010400 7.407470
-7.300800 -13.010400 7.400184
-7.254000 -13.010400 7.370205
-7.207200 -13.010400 7.358451
-7.160400 -13.010400 7.344491
-7.113600 -13.010400 7.339336
-7.066800 -13.010400 7.294977
-7.020000 -13.010400 7.294977
-6.973200 -13.010400 7.261751
-6.926400 -13.010400 7.224561
-6.879600 -13.010400 7.215604
-6.832800 -13.010400 7.217597
-6.786000 -13.010400 7.179552
-6.739200 -13.010400 7.160010
-6.692400 -13.010400 7.157577
-6.645600 -13.010400 7.145773
-6.598800 -13.010400 7.119523
-6.552000 -13.010400 7.111818
-6.505200 -13.010400 7.087904
-6.458400 -13.010400 7.071440
-6.411600 -13.010400 7.070407
-6.364800 -13.010400 7.048184
-6.318000 -13.010400 7.012945
-6.271200 -13.010400 6.978116
-6.224400 -13.010400 6.943414
-6.177600 -13.010400 6.936140
-6.130800 -13.010400 6.935389
-6.084000 -13.010400 6.919347
-6.037200 -13.010400 6.890775
-5.990400 -13.010400 6.869680
-5.943600 -13.010400 6.858749
-5.896800 -13.010400 6.858749
-5.850000 -13.010400 6.827093
-5.803200 -13.010400 6.795492
-5.756400 -13.010400 6.772092
-5.709600 -13.010400 6.757118
-5.662800 -13.010400 6.736298
-5.616000 -13.010400 6.714110
-5.569200 -13.010400 6.707514
-5.522400 -13.010400 6.679079
-5.475600 -13.010400 6.663131
-5.428800 -13.010400 6.649623
-5.382000 -13.010400 6.613261
-5.335200 -13.010400 6.603528
-5.288400 -13.010400 6.603782
-5.241600 -13.010400 6.569079
-5.194800 -13.010400 6.561141
-5.148000 -13.010400 6.531277
-5.101200 -13.010400 6.542080
-5.054400 -13.010400 6.523663
-5.007600 -13.010400 6.523027
-4.960800 -13.010400 6.507055
-4.914000 -13.010400 6.479658
-4.867200 -13.010400 6.472700
-4.820400 -13.010400 6.442715
-4.773600 -13.010400 6.418343
-4.726800 -13.010400 6.414713
-4.680000 -13.010400 6.398167
-4.633200 -13.010400 6.389954
-4.586400 -13.010400 6.372568
-4.539600 -13.010400 6.372568
-4.492800 -13.010400 6.356017
-4.446000 -13.010400 6.348310
-4.399200 -13.010400 6.333241
-4.352400 -13.010400 6.305049
-4.305600 -13.010400 6.304335
-4.258800 -13.010400 6.296635
-4.212000 -13.010400 6.274810
-4.165200 -13.010400 6.263158
-4.118400 -13.010400 6.262667
-4.071600 -13.010400 6.253035
-4.024800 -13.010400 6.221599
-3.978000 -13.010400 6.216649
-3.931200 -13.010400 6.207281
-3.884400 -13.010400 6.194153
-3.837600 -13.010400 6.193636
-3.790800 -13.010400 6.185836
-3.744000 -13.010400 6.181935
-3.697200 -13.010400 6.152351
-3.650400 -13.010400 6.142307
-3.603600 -13.010400 6.142307
-3.556800 -13.010400 6.142307
-3.510000 -13.010400 6.134492
-3.463200 -13.010400 6.123073
-3.416400 -13.010400 6.119282
-3.369600 -13.010400 6.123073
-3.322800 -13.010400 6.105802
-3.276000 -13.010400 6.057580
-3.229200 -13.010400 6.029485
-3.182400 -13.010400 6.014820
-3.135600 -13.010400 5.981954
-3.088800 -13.010400 5.973390
-3.042000 -13.010400 5.946292
-2.995200 -13.010400 5.922413
-2.948400 -13.010400 5.912608
-2.901600 -13.010400 5.906168
-2.854800 -13.010400 5.889135
-2.808000 -13.010400 5.877645
-2.761200 -13.010400 5.862987
-2.714400 -13.010400 5.847693
-2.667600 -13.010400 5.840680
-2.620800 -13.010400 5.833136
-2.574000 -13.010400 5.787843
-2.527200 -13.010400 5.769369
-2.480400 -13.010400 5.749421
-2.433600 -13.010400 5.733131
-2.386800 -13.010400 5.723505
-2.340000 -13.010400 5.703991
-2.293200 -13.010400 5.695997
-2.246400 -13.010400 5.690625
-2.199600 -13.010400 5.690625
-2.152800 -13.010400 5.686167
-2.106000 -13.010400 5.683896
-2.059200 -13.010400 5.659172
-2.012400 -13.010400 5.644235
-1.965600 -13.010400 5.631675
-1.918800 -13.010400 5.622971
-1.872000 -13.010400 5.605619
-1.825200 -13.010400 5.587624
-1.778400 -13.010400 5.569062
-1.731600 -13.010400 5.548662
-1.684800 -13.010400 5.499078
-1.638000 -13.010400 5.469776
-1.591200 -13.010400 5.466410
-1.544400 -13.010400 5.419114
-1.497600 -13.010400 5.409329
-1.450800 -13.010400 5.409012
-1.404000 -13.010400 5.386853
-1.357200 -13.010400 5.382494
-1.310400 -13.010400 5.377596
-1.263600 -13.010400 5.370943
-1.216800 -13.010400 5.359610
-1.170000 -13.010400 5.359610
-1.123200 -13.010400 5.348000
-1.076400 -13.010400 5.329540
-1.029600 -13.010400 5.294787
-0.982800 -13.010400 5.274967
-0.936000 -13.010400 5.274967
-0.889200 -13.010400 5.237702
-0.842400 -13.010400 5.237702
-0.795600 -13.010400 5.237626
-0.748800 -13.010400 5.237626
-0.702000 -13.010400 5.214393
-0.655200 -13.010400 5.213841
-0.608400 -13.010400 5.213841
-0.561600 -13.010400 5.213841
-0.514800 -13.010400 5.209109
-0.468000 -13.010400 5.166058
-0.421200 -13.010400 5.166058
-0.374400 -13.010400 5.165436
-0.327600 -13.010400 5.160153
-0.280800 -13.010400 5.143300
-0.234000 -13.010400 5.141963
-0.187200 -13.010400 5.146721
-0.140400 -13.010400 5.143300
-0.093600 -13.010400 5.137267
-0.046800 -13.010400 5.134125
0.000000 -13.010400 5.134696
0.046800 -13.010400 5.125883
0.093600 -13.010400 5.125549
0.140400 -13.010400 5.108560
0.187200 -13.010400 5.108560
0.234000 -13.010400 5.091445
0.280800 -13.010400 5.070191
0.327600 -13.010400 5.067020
0.374400 -13.010400 5.063467
0.421200 -13.010400 5.054400
0.468000 -13.010400 5.050440
0.514800 -13.010400 5.045444
0.561600 -13.010400 5.044921
0.608400 -13.010400 5.044921
0.655200 -13.010400 5.032594
0.702000 -13.010400 5.023871
0.748800 -13.010400 5.009626
0.795600 -13.010400 5.013652
0.842400 -13.010400 4.995435
0.889200 -13.010400 4.977282
0.936000 -13.010400 4.974316
0.982800 -13.010400 4.954526
1.029600 -13.010400 4.954526
1.076400 -13.010400 4.974316
1.123200 -13.010400 4.953465
1.170000 -13.010400 4.976778
1.216800 -13.010400 4.962908
1.263600 -13.010400 4.960863
1.310400 -13.010400 4.953465
1.357200 -13.010400 4.945018
1.404000 -13.010400 4.932007
1.450800 -13.010400 4.929672
1.497600 -13.010400 4.915368
1.544400 -13.010400 4.915368
1.591200 -13.010400 4.923673
1.638000 -13.010400 4.907619
1.684800 -13.010400 4.934847
1.731600 -13.010400 4.937926
1.778400 -13.010400 4.964180
1.825200 -13.010400 4.937926
1.872000 -13.010400 4.934847
1.918800 -13.010400 4.936616
1.965600 -13.010400 4.951232
2.012400 -13.010400 4.966429
2.059200 -13.010400 4.975323
2.106000 -13.010400 4.976367
2.152800 -13.010400 4.982016
2.199600 -13.010400 4.988240
2.246400 -13.010400 4.989933
2.293200 -13.010400 4.995851
2.340000 -13.010400 5.000459
2.386800 -13.010400 5.000459
2.433600 -13.010400 5.008187
2.480400 -13.010400 5.008519
2.527200 -13.010400 5.008187
2.574000 -13.010400 5.017341
2.620800 -13.010400 5.031915
2.667600 -13.010400 5.014324
2.714400 -13.010400 5.034037
2.761200 -13.010400 5.034037
2.808000 -13.010400 5.049078
2.854800 -13.010400 5.049078
2.901600 -13.010400 5.045906
2.948400 -13.010400 5.045906
2.995200 -13.010400 5.064609
3.042000 -13.010400 5.073857
3.088800 -13.010400 5.074514
3.135600 -13.010400 5.054084
3.182400 -13.010400 5.070707
3.229200 -13.010400 5.086327
3.276000 -13.010400 5.087232
3.322800 -13.010400 5.087232
3.369600 -13.010400 5.109618
3.416400 -13.010400 5.109618
3.463200 -13.010400 5.120845
3.510000 -13.010400 5.124054
3.556800 -13.010400 5.121227
3.603600 -13.010400 5.120845
3.650400 -13.010400 5.120845
3.697200 -13.010400 5.110072
3.744000 -13.010400 5.102621
3.790800 -13.010400 5.107048
3.837600 -13.010400 5.110072
3.884400 -13.010400 5.111928
3.931200 -13.010400 5.104275
3.978000 -13.010400 5.113975
4.024800 -13.010400 5.122276
4.071600 -13.010400 5.145945
4.118400 -13.010400 5.165126
4.165200 -13.010400 5.146274
4.212000 -13.010400 5.163886
4.258800 -13.010400 5.191578
4.305600 -13.010400 5.202044
4.352400 -13.010400 5.215319
4.399200 -13.010400 5.241986
4.446000 -13.010400 5.245673
4.492800 -13.010400 5.254006
4.539600 -13.010400 5.276602
4.586400 -13.010400 5.313204
4.633200 -13.010400 5.332040
4.680000 -13.010400 5.354603
4.726800 -13.010400 5.367733
4.773600 -13.010400 5.392849
4.820400 -13.010400 5.410741
4.867200 -13.010400 5.414080
4.914000 -13.010400 5.421302
4.960800 -13.010400 5.417313
5.007600 -13.010400 5.417313
5.054400 -13.010400 5.410741
5.101200 -13.010400 5.417313
5.148000 -13.010400 5.417313
5.194800 -13.010400 5.408811
5.241600 -13.010400 5.408811
5.288400 -13.010400 5.408811
5.335200 -13.010400 5.408811
5.382000 -13.010400 5.446192
5.428800 -13.010400 5.446192
5.475600 -13.010400 5.452527
5.522400 -13.010400 5.476886
5.569200 -13.010400 5.488326
5.616000 -13.010400 5.526574
5.662800 -13.010400 5.578129
5.709600 -13.010400 5.618266
5.756400 -13.010400 5.636462
5.803200 -13.010400 5.657472
5.850000 -13.010400 5.672164
5.896800 -13.010400 5.698310
5.943600 -13.010400 5.726065
5.990400 -13.010400 5.742066
6.037200 -13.010400 5.760367
6.084000 -13.010400 5.768196
6.130800 -13.010400 5.771606
6.177600 -13.010400 5.774562
6.224400 -13.010400 5.779311
6.271200 -13.010400 5.796301
6.318000 -13.010400 5.796301
6.364800 -13.010400 5.800344
6.411600 -13.010400 5.822887
6.458400 -13.010400 5.856056
6.505200 -13.010400 5.857845
6.552000 -13.010400 5.891935
6.598800 -13.010400 5.891935
6.645600 -13.010400 5.907259
6.692400 -13.010400 5.915510
6.739200 -13.010400 5.933826
6.786000 -13.010400 5.951145
6.832800 -13.010400 5.997171
6.879600 -13.010400 6.011582
6.926400 -13.010400 6.072093
6.973200 -13.010400 6.094089
7.020000 -13.010400 6.126768
7.066800 -13.010400 6.142106
7.113600 -13.010400 6.178871
7.160400 -13.010400 6.209560
7.207200 -13.010400 6.210842
7.254000 -13.010400 6.210842
7.300800 -13.010400 6.239090
7.347600 -13.010400 6.274308
7.394400 -13.010400 6.279135
7.441200 -13.010400 6.286780
7.488000 -13.010400 6.295075
7.534800 -13.010400 6.297041
7.581600 -13.010400 6.339390
7.628400 -13.010400 6.384064
7.675200 -13.010400 6.418250
7.722000 -13.010400 6.446160
7.768800 -13.010400 6.471018
7.815600 -13.010400 6.480331
7.862400 -13.010400 6.520361
7.909200 -13.010400 6.564730
7.956000 -13.010400 6.580619
8.002800 -13.010400 6.601361
8.049600 -13.010400 6.632898
8.096400 -13.010400 6.689465
8.143200 -13.010400 6.758082
8.190000 -13.010400 6.763286
8.236800 -13.010400 6.790416
8.283600 -13.010400 6.801140
8.330400 -13.010400 6.811089
8.377200 -13.010400 6.839713
8.424000 -13.010400 6.865524
8.470800 -13.010400 6.891159
8.517600 -13.010400 6.920711
8.564400 -13.010400 6.955361
8.611200 -13.010400 6.989166
8.658000 -13.010400 7.045882
8.704800 -13.010400 7.059923
8.751600 -13.010400 7.080720
8.798400 -13.010400 7.144598
8.845200 -13.010400 7.162041
8.892000 -13.010400 7.216075
8.938800 -13.010400 7.237669
8.985600 -13.010400 7.263691
9.032400 -13.010400 7.295975
9.079200 -13.010400 7.328930
9.126000 -13.010400 7.351370
9.172800 -13.010400 7.369218
9.219600 -13.010400 7.405753
9.266400 -13.010400 7.476300
9.313200 -13.010400 7.517557
9.360000 -13.010400 7.592679
9.406800 -13.010400 7.610112
9.453600 -13.010400 7.659584
9.500400 -13.010400 7.714160
9.547200 -13.010400 7.749142
9.594000 -13.010400 7.819144
9.640800 -13.010400 7.866535
9.687600 -13.010400 7.899756
9.734400 -13.010400 7.962519
9.781200 -13.010400 8.029844
9.828000 -13.010400 8.073814
9.874800 -13.010400 8.130586
9.921600 -13.010400 8.173338
9.968400 -13.010400 8.210467
10.015200 -13.010400 8.300597
10.062000 -13.010400 8.331857
10.108800 -13.010400 8.374014
10.155600 -13.010400 8.412727
10.202400 -13.010400 8.549449
10.249200 -13.010400 8.635202
10.296000 -13.010400 8.549449
12.963600 -13.010400 8.118856
13.010400 -13.010400 8.108764
13.057200 -13.010400 8.098252
13.104000 -13.010400 8.104700
13.150800 -13.010400 8.093917
13.197600 -13.010400 8.084825
13.244400 -13.010400 8.089063
13.291200 -13.010400 8.089063
13.338000 -13.010400 8.093917
13.384800 -13.010400 8.095987
13.431600 -13.010400 8.089063
13.478400 -13.010400 8.095443
13.525200 -13.010400 8.101507
13.572000 -13.010400 8.101507
13.618800 -13.010400 8.106375
13.665600 -13.010400 8.113660
13.712400 -13.010400 8.115341
13.759200 -13.010400 8.113660
13.806000 -13.010400 8.113660
13.852800 -13.010400 8.100291
13.899600 -13.010400 8.100291
13.946400 -13.010400 8.098886
13.993200 -13.010400 8.097103
14.040000 -13.010400 8.097103
14.086800 -13.010400 8.088492
14.133600 -13.010400 8.099877
14.180400 -13.010400 8.109761
14.227200 -13.010400 8.109761
14.274000 -13.010400 8.129131
14.320800 -13.010400 8.137501
14.367600 -13.010400 8.140348
14.414400 -13.010400 8.141718
14.461200 -13.010400 8.143219
14.508000 -13.010400 8.149931
14.554800 -13.010400 8.149931
14.601600 -13.010400 8.134209
14.648400 -13.010400 8.134209
14.695200 -13.010400 8.129959
14.742000 -13.010400 8.128201
14.788800 -13.010400 8.120083
14.835600 -13.010400 8.120065
15.537600 -13.010400 6.874078
15.584400 -13.010400 6.874078
15.631200 -13.010400 6.872674
15.678000 -13.010400 6.869963
15.724800 -13.010400 6.854814
15.771600 -13.010400 6.831024
15.818400 -13.010400 6.823954
15.865200 -13.010400 6.831445
15.912000 -13.010400 6.833085
15.958800 -13.010400 6.843061
16.005600 -13.010400 6.855046
16.052400 -13.010400 6.843521
16.099200 -13.010400 6.839797
16.146000 -13.010400 6.837464
16.192800 -13.010400 6.825729
16.239600 -13.010400 6.807222
16.286400 -13.010400 6.761457
16.333200 -13.010400 6.703358
16.614000 -13.010400 4.436857
16.660800 -13.010400 4.257215
16.707600 -13.010400 3.941158
16.754400 -13.010400 3.694106
16.801200 -13.010400 3.421539
16.848000 -13.010400 3.205553
16.894800 -13.010400 2.808178
16.988400 -13.010400 2.192341
17.035200 -13.010400 1.972647
17.082000 -13.010400 1.719820
-18.720000 -12.963600 0.000000
-18.673200 -12.963600 0.000000
-18.626400 -12.963600 0.000000
-18.579600 -12.963600 -7.086349
-18.532800 -12.963600 -7.086349
-18.486000 -12.963600 -7.085022
-18.439200 -12.963600 -7.077172
-18.392400 -12.963600 -7.077172
-18.345600 -12.963600 -7.070380
-18.298800 -12.963600 -7.070380
-18.252000 -12.963600 -7.055519
-18.205200 -12.963600 -7.051296
-18.158400 -12.963600 -7.038702
-18.111600 -12.963600 -7.034730
-18.064800 -12.963600 -7.024223
-18.018000 -12.963600 -7.014058
-17.971200 -12.963600 -6.998258
-17.924400 -12.963600 -6.998258
-17.877600 -12.963600 -6.998258
-17.830800 -12.963600 -6.986314
-17.784000 -12.963600 -6.995106
-17.737200 -12.963600 -6.981896
-17.690400 -12.963600 -6.965093
-17.643600 -12.963600 -6.957179
-17.596800 -12.963600 -6.934871
-17.550000 -12.963600 -6.921657
-17.503200 -12.963600 -6.899800
-17.456400 -12.963600 -6.852838
-17.409600 -12.963600 -6.817671
-17.362800 -12.963600 -6.800056
-17.316000 -12.963600 -6.673207
-15.818400 -12.963600 6.934491
-15.771600 -12.963600 6.965014
-15.724800 -12.963600 6.992529
-15.678000 -12.963600 7.011729
-15.631200 -12.963600 7.025242
-15.584400 -12.963600 7.050798
-15.537600 -12.963600 7.059098
-15.490800 -12.963600 7.067715
-15.444000 -12.963600 7.073317
-15.397200 -12.963600 7.075180
-15.350400 -12.963600 7.084311
-15.303600 -12.963600 7.089121
-15.256800 -12.963600 7.096758
-15.210000 -12.963600 7.107719
-15.163200 -12.963600 7.109897
-15.116400 -12.963600 7.113987
-15.069600 -12.963600 7.121386
-15.022800 -12.963600 7.124795
-14.976000 -12.963600 7.127256
-14.929200 -12.963600 7.128487
-14.882400 -12.963600 7.129095
-14.835600 -12.963600 7.132109
-14.788800 -12.963600 7.132109
-14.742000 -12.963600 7.133643
-14.695200 -12.963600 7.134697
-14.648400 -12.963600 7.135908
-14.601600 -12.963600 7.138430
-14.554800 -12.963600 7.140707
-14.508000 -12.963600 7.138430
-14.461200 -12.963600 7.139440
-14.414400 -12.963600 7.144376
-14.367600 -12.963600 7.146837
-14.320800 -12.963600 7.147474
-14.274000 -12.963600 7.147474
-14.227200 -12.963600 7.150283
-14.180400 -12.963600 7.151134
-14.133600 -12.963600 7.151248
-14.086800 -12.963600 7.156567
-14.040000 -12.963600 7.163441
-13.993200 -12.963600 7.171006
-13.946400 -12.963600 7.197062
-13.899600 -12.963600 7.218909
-13.852800 -12.963600 7.223068
-10.108800 -12.963600 9.807502
-10.062000 -12.963600 9.595983
-10.015200 -12.963600 9.531639
-9.968400 -12.963600 9.522837
-9.921600 -12.963600 9.437893
[truncated: 8,543,650 more chars]
