# Supplementary material for: Case study of 3D fingerprints applications
Source: PLoS One. 2017 Apr 11;12(4):e0175261. doi: 10.1371/journal.pone.0175261 (PMC5388323; doi:10.1371/journal.pone.0175261)
Supplement: S1 Database — (ZIP) [file pone.0175261.s001.zip › S1_Database/S1_Database_Session1-3D finger point cloud data/bz_r2_b_1.txt]

-18.720000 -14.040000 0.000000
-18.673200 -14.040000 0.000000
-18.626400 -14.040000 0.000000
-18.579600 -14.040000 0.000000
-18.532800 -14.040000 0.000000
-18.486000 -14.040000 0.000000
-18.439200 -14.040000 0.000000
-18.392400 -14.040000 0.000000
-18.345600 -14.040000 0.000000
-18.298800 -14.040000 0.000000
-18.252000 -14.040000 0.000000
-18.205200 -14.040000 0.000000
-18.158400 -14.040000 0.000000
-18.111600 -14.040000 0.000000
-18.064800 -14.040000 0.000000
-18.018000 -14.040000 0.000000
-17.971200 -14.040000 0.000000
-17.924400 -14.040000 0.000000
-17.877600 -14.040000 0.000000
-17.830800 -14.040000 0.000000
-17.784000 -14.040000 0.000000
-17.737200 -14.040000 0.000000
-17.690400 -14.040000 0.000000
-17.643600 -14.040000 0.000000
-17.596800 -14.040000 0.000000
-17.550000 -14.040000 0.000000
-17.503200 -14.040000 0.000000
-17.456400 -14.040000 0.000000
-17.409600 -14.040000 0.000000
-17.362800 -14.040000 0.000000
-17.316000 -14.040000 0.000000
-17.269200 -14.040000 0.000000
-17.222400 -14.040000 0.000000
-17.175600 -14.040000 0.000000
-17.128800 -14.040000 0.000000
-17.082000 -14.040000 0.000000
-17.035200 -14.040000 0.000000
-16.988400 -14.040000 0.000000
-16.941600 -14.040000 0.000000
-16.894800 -14.040000 0.000000
-16.848000 -14.040000 0.000000
-16.801200 -14.040000 0.000000
-16.754400 -14.040000 0.000000
-16.707600 -14.040000 0.000000
-16.660800 -14.040000 0.000000
-16.286400 -14.040000 0.000000
-16.239600 -14.040000 0.000000
-15.022800 -14.040000 0.000000
-14.976000 -14.040000 0.000000
-14.929200 -14.040000 0.000000
-14.882400 -14.040000 0.000000
-14.835600 -14.040000 0.000000
-14.788800 -14.040000 0.000000
-14.742000 -14.040000 0.000000
-14.695200 -14.040000 0.000000
-14.648400 -14.040000 0.000000
-14.601600 -14.040000 0.000000
-14.554800 -14.040000 0.000000
-14.508000 -14.040000 0.000000
-14.461200 -14.040000 0.000000
-14.414400 -14.040000 0.000000
-14.367600 -14.040000 0.000000
-14.320800 -14.040000 0.000000
-14.274000 -14.040000 0.000000
-14.227200 -14.040000 0.000000
-14.180400 -14.040000 0.000000
-14.133600 -14.040000 0.000000
-14.086800 -14.040000 0.000000
-14.040000 -14.040000 0.000000
-13.993200 -14.040000 0.000000
-13.946400 -14.040000 0.000000
-13.899600 -14.040000 0.000000
-13.852800 -14.040000 0.000000
-13.806000 -14.040000 0.000000
-13.759200 -14.040000 0.000000
-13.712400 -14.040000 0.000000
-13.665600 -14.040000 0.000000
-13.618800 -14.040000 0.000000
-13.572000 -14.040000 0.000000
-13.525200 -14.040000 0.000000
-13.478400 -14.040000 0.000000
-13.431600 -14.040000 0.000000
-13.384800 -14.040000 0.000000
-13.338000 -14.040000 0.000000
-13.291200 -14.040000 0.000000
-13.244400 -14.040000 0.000000
-13.197600 -14.040000 0.000000
-13.150800 -14.040000 0.000000
-13.104000 -14.040000 0.000000
-13.057200 -14.040000 0.000000
-13.010400 -14.040000 0.000000
-12.963600 -14.040000 0.000000
-8.938800 -14.040000 0.000000
-8.892000 -14.040000 0.000000
-8.845200 -14.040000 0.000000
-8.798400 -14.040000 0.000000
-8.751600 -14.040000 0.000000
-8.704800 -14.040000 0.000000
-8.658000 -14.040000 0.000000
-8.611200 -14.040000 0.000000
-8.564400 -14.040000 0.000000
-8.517600 -14.040000 0.000000
-8.470800 -14.040000 0.000000
-8.424000 -14.040000 0.000000
-8.377200 -14.040000 0.000000
-8.330400 -14.040000 0.000000
-8.283600 -14.040000 0.000000
-8.236800 -14.040000 0.000000
-8.190000 -14.040000 0.000000
-8.143200 -14.040000 0.000000
-8.096400 -14.040000 0.000000
-8.049600 -14.040000 0.000000
-8.002800 -14.040000 0.000000
-7.956000 -14.040000 0.000000
-7.909200 -14.040000 0.000000
-7.862400 -14.040000 0.000000
-7.815600 -14.040000 0.000000
-7.768800 -14.040000 0.000000
-7.722000 -14.040000 0.000000
-7.675200 -14.040000 0.000000
-7.628400 -14.040000 0.000000
-7.581600 -14.040000 0.000000
-7.534800 -14.040000 0.000000
-7.488000 -14.040000 0.000000
-7.441200 -14.040000 0.000000
-7.394400 -14.040000 0.000000
-7.347600 -14.040000 0.000000
-7.300800 -14.040000 0.000000
-7.254000 -14.040000 0.000000
-7.207200 -14.040000 0.000000
-7.160400 -14.040000 0.000000
-7.113600 -14.040000 0.000000
-7.066800 -14.040000 0.000000
-7.020000 -14.040000 0.000000
-6.973200 -14.040000 0.000000
-6.926400 -14.040000 0.000000
-6.879600 -14.040000 0.000000
-6.832800 -14.040000 0.000000
-6.786000 -14.040000 0.000000
-6.739200 -14.040000 0.000000
-6.692400 -14.040000 0.000000
-6.645600 -14.040000 0.000000
-6.598800 -14.040000 0.000000
-6.552000 -14.040000 0.000000
-6.505200 -14.040000 0.000000
-6.458400 -14.040000 0.000000
-6.411600 -14.040000 0.000000
-6.364800 -14.040000 0.000000
-6.318000 -14.040000 0.000000
-6.271200 -14.040000 0.000000
-6.224400 -14.040000 0.000000
-6.177600 -14.040000 0.000000
-6.130800 -14.040000 0.000000
-6.084000 -14.040000 0.000000
-6.037200 -14.040000 0.000000
-5.990400 -14.040000 0.000000
-5.943600 -14.040000 0.000000
-5.896800 -14.040000 0.000000
-5.850000 -14.040000 0.000000
-5.803200 -14.040000 0.000000
-5.756400 -14.040000 0.000000
-5.709600 -14.040000 0.000000
-5.662800 -14.040000 0.000000
-5.616000 -14.040000 0.000000
-5.569200 -14.040000 0.000000
-5.522400 -14.040000 0.000000
-5.475600 -14.040000 0.000000
-5.428800 -14.040000 0.000000
-5.382000 -14.040000 0.000000
-5.335200 -14.040000 0.000000
-5.288400 -14.040000 0.000000
-5.241600 -14.040000 0.000000
-5.194800 -14.040000 0.000000
-5.148000 -14.040000 0.000000
-5.101200 -14.040000 0.000000
-5.054400 -14.040000 0.000000
-5.007600 -14.040000 0.000000
-4.960800 -14.040000 0.000000
-4.914000 -14.040000 0.000000
-4.867200 -14.040000 0.000000
-4.820400 -14.040000 0.000000
-4.773600 -14.040000 0.000000
-4.726800 -14.040000 0.000000
-4.680000 -14.040000 0.000000
-4.633200 -14.040000 0.000000
-4.586400 -14.040000 0.000000
-4.539600 -14.040000 0.000000
-4.492800 -14.040000 0.000000
-4.446000 -14.040000 0.000000
-4.399200 -14.040000 0.000000
-4.352400 -14.040000 0.000000
-4.305600 -14.040000 0.000000
-4.258800 -14.040000 0.000000
-4.212000 -14.040000 0.000000
-4.165200 -14.040000 0.000000
-4.118400 -14.040000 0.000000
-4.071600 -14.040000 0.000000
-4.024800 -14.040000 0.000000
-3.978000 -14.040000 0.000000
-3.931200 -14.040000 0.000000
-3.884400 -14.040000 0.000000
-3.837600 -14.040000 0.000000
-3.790800 -14.040000 0.000000
-3.744000 -14.040000 0.000000
-3.697200 -14.040000 0.000000
-3.650400 -14.040000 0.000000
-3.603600 -14.040000 0.000000
-3.556800 -14.040000 0.000000
-3.510000 -14.040000 0.000000
-3.463200 -14.040000 0.000000
-3.416400 -14.040000 0.000000
-3.369600 -14.040000 0.000000
-3.322800 -14.040000 0.000000
-3.276000 -14.040000 0.000000
-3.229200 -14.040000 0.000000
-3.182400 -14.040000 0.000000
-3.135600 -14.040000 0.000000
-3.088800 -14.040000 0.000000
-3.042000 -14.040000 0.000000
-2.995200 -14.040000 0.000000
-2.948400 -14.040000 0.000000
-2.901600 -14.040000 0.000000
-2.854800 -14.040000 0.000000
-2.808000 -14.040000 0.000000
-2.761200 -14.040000 0.000000
-2.714400 -14.040000 0.000000
-2.667600 -14.040000 0.000000
-2.620800 -14.040000 0.000000
-2.574000 -14.040000 0.000000
-2.527200 -14.040000 0.000000
-2.480400 -14.040000 0.000000
-2.433600 -14.040000 0.000000
-2.386800 -14.040000 0.000000
-2.340000 -14.040000 0.000000
-2.293200 -14.040000 0.000000
-2.246400 -14.040000 0.000000
-2.199600 -14.040000 0.000000
-2.152800 -14.040000 0.000000
-2.106000 -14.040000 0.000000
-2.059200 -14.040000 0.000000
-2.012400 -14.040000 0.000000
-1.965600 -14.040000 0.000000
-1.918800 -14.040000 0.000000
-1.872000 -14.040000 0.000000
-1.825200 -14.040000 0.000000
-1.778400 -14.040000 0.000000
-1.731600 -14.040000 0.000000
-1.684800 -14.040000 0.000000
-1.638000 -14.040000 0.000000
-1.591200 -14.040000 0.000000
-1.544400 -14.040000 0.000000
-1.497600 -14.040000 0.000000
-1.450800 -14.040000 0.000000
-1.404000 -14.040000 0.000000
-1.357200 -14.040000 0.000000
-1.310400 -14.040000 0.000000
-1.263600 -14.040000 0.000000
-1.216800 -14.040000 0.000000
-1.170000 -14.040000 0.000000
-1.123200 -14.040000 0.000000
-1.076400 -14.040000 0.000000
-1.029600 -14.040000 0.000000
-0.982800 -14.040000 0.000000
-0.936000 -14.040000 0.000000
-0.889200 -14.040000 0.000000
-0.842400 -14.040000 0.000000
-0.795600 -14.040000 0.000000
-0.748800 -14.040000 0.000000
-0.702000 -14.040000 0.000000
-0.655200 -14.040000 0.000000
-0.608400 -14.040000 0.000000
-0.561600 -14.040000 0.000000
-0.514800 -14.040000 0.000000
-0.468000 -14.040000 0.000000
-0.421200 -14.040000 0.000000
-0.374400 -14.040000 0.000000
-0.327600 -14.040000 0.000000
-0.280800 -14.040000 0.000000
-0.234000 -14.040000 0.000000
-0.187200 -14.040000 0.000000
-0.140400 -14.040000 0.000000
-0.093600 -14.040000 0.000000
-0.046800 -14.040000 0.000000
0.000000 -14.040000 0.000000
0.046800 -14.040000 0.000000
0.093600 -14.040000 0.000000
0.140400 -14.040000 0.000000
0.187200 -14.040000 0.000000
0.234000 -14.040000 0.000000
0.280800 -14.040000 0.000000
0.327600 -14.040000 0.000000
0.374400 -14.040000 0.000000
0.421200 -14.040000 0.000000
0.468000 -14.040000 0.000000
0.514800 -14.040000 0.000000
0.561600 -14.040000 0.000000
0.608400 -14.040000 0.000000
0.655200 -14.040000 0.000000
0.702000 -14.040000 0.000000
0.748800 -14.040000 0.000000
0.795600 -14.040000 0.000000
0.842400 -14.040000 0.000000
0.889200 -14.040000 0.000000
0.936000 -14.040000 0.000000
0.982800 -14.040000 0.000000
1.029600 -14.040000 0.000000
1.076400 -14.040000 0.000000
1.123200 -14.040000 0.000000
1.170000 -14.040000 0.000000
1.216800 -14.040000 0.000000
1.263600 -14.040000 0.000000
1.310400 -14.040000 0.000000
1.357200 -14.040000 0.000000
1.404000 -14.040000 0.000000
1.450800 -14.040000 0.000000
1.497600 -14.040000 0.000000
1.544400 -14.040000 0.000000
1.591200 -14.040000 0.000000
1.638000 -14.040000 0.000000
1.684800 -14.040000 0.000000
1.731600 -14.040000 0.000000
1.778400 -14.040000 0.000000
1.825200 -14.040000 0.000000
1.872000 -14.040000 0.000000
1.918800 -14.040000 0.000000
1.965600 -14.040000 0.000000
2.012400 -14.040000 0.000000
2.059200 -14.040000 0.000000
2.106000 -14.040000 0.000000
2.152800 -14.040000 0.000000
2.199600 -14.040000 0.000000
2.246400 -14.040000 0.000000
2.293200 -14.040000 0.000000
2.340000 -14.040000 0.000000
2.386800 -14.040000 0.000000
2.433600 -14.040000 0.000000
2.480400 -14.040000 0.000000
2.527200 -14.040000 0.000000
2.574000 -14.040000 0.000000
2.620800 -14.040000 0.000000
2.667600 -14.040000 0.000000
2.714400 -14.040000 0.000000
2.761200 -14.040000 0.000000
2.808000 -14.040000 0.000000
2.854800 -14.040000 0.000000
2.901600 -14.040000 0.000000
2.948400 -14.040000 0.000000
2.995200 -14.040000 0.000000
3.042000 -14.040000 0.000000
3.088800 -14.040000 0.000000
3.135600 -14.040000 0.000000
3.182400 -14.040000 0.000000
3.229200 -14.040000 0.000000
3.276000 -14.040000 0.000000
3.322800 -14.040000 0.000000
3.369600 -14.040000 0.000000
3.416400 -14.040000 0.000000
3.463200 -14.040000 0.000000
3.510000 -14.040000 0.000000
3.556800 -14.040000 0.000000
3.603600 -14.040000 0.000000
3.650400 -14.040000 0.000000
3.697200 -14.040000 0.000000
3.744000 -14.040000 0.000000
3.790800 -14.040000 0.000000
3.837600 -14.040000 0.000000
3.884400 -14.040000 0.000000
3.931200 -14.040000 0.000000
3.978000 -14.040000 0.000000
4.024800 -14.040000 0.000000
4.071600 -14.040000 0.000000
4.118400 -14.040000 0.000000
4.165200 -14.040000 0.000000
4.212000 -14.040000 0.000000
4.258800 -14.040000 0.000000
4.305600 -14.040000 0.000000
4.352400 -14.040000 0.000000
4.399200 -14.040000 0.000000
4.446000 -14.040000 0.000000
4.492800 -14.040000 0.000000
4.539600 -14.040000 0.000000
4.586400 -14.040000 0.000000
4.633200 -14.040000 0.000000
4.680000 -14.040000 0.000000
4.726800 -14.040000 0.000000
4.773600 -14.040000 0.000000
4.820400 -14.040000 0.000000
4.867200 -14.040000 0.000000
4.914000 -14.040000 0.000000
4.960800 -14.040000 0.000000
5.007600 -14.040000 0.000000
5.054400 -14.040000 0.000000
5.101200 -14.040000 0.000000
5.148000 -14.040000 0.000000
5.194800 -14.040000 0.000000
5.241600 -14.040000 0.000000
5.288400 -14.040000 0.000000
5.335200 -14.040000 0.000000
5.382000 -14.040000 0.000000
5.428800 -14.040000 0.000000
5.475600 -14.040000 0.000000
5.522400 -14.040000 0.000000
5.569200 -14.040000 0.000000
5.616000 -14.040000 0.000000
5.662800 -14.040000 0.000000
5.709600 -14.040000 0.000000
5.756400 -14.040000 0.000000
5.803200 -14.040000 0.000000
5.850000 -14.040000 0.000000
5.896800 -14.040000 0.000000
5.943600 -14.040000 0.000000
5.990400 -14.040000 0.000000
6.037200 -14.040000 0.000000
6.084000 -14.040000 0.000000
6.130800 -14.040000 0.000000
6.177600 -14.040000 0.000000
6.224400 -14.040000 0.000000
6.271200 -14.040000 0.000000
6.318000 -14.040000 0.000000
6.364800 -14.040000 0.000000
6.411600 -14.040000 0.000000
6.458400 -14.040000 0.000000
6.505200 -14.040000 0.000000
6.552000 -14.040000 0.000000
6.598800 -14.040000 0.000000
6.645600 -14.040000 0.000000
6.692400 -14.040000 0.000000
6.739200 -14.040000 0.000000
6.786000 -14.040000 0.000000
6.832800 -14.040000 0.000000
6.879600 -14.040000 0.000000
6.926400 -14.040000 0.000000
6.973200 -14.040000 0.000000
7.020000 -14.040000 0.000000
7.066800 -14.040000 0.000000
7.113600 -14.040000 0.000000
7.160400 -14.040000 0.000000
7.207200 -14.040000 0.000000
7.254000 -14.040000 0.000000
7.300800 -14.040000 0.000000
7.347600 -14.040000 0.000000
7.394400 -14.040000 0.000000
7.441200 -14.040000 0.000000
12.121200 -14.040000 0.000000
12.168000 -14.040000 0.000000
12.214800 -14.040000 0.000000
12.261600 -14.040000 0.000000
12.308400 -14.040000 0.000000
12.355200 -14.040000 0.000000
12.402000 -14.040000 0.000000
12.448800 -14.040000 0.000000
12.495600 -14.040000 0.000000
12.542400 -14.040000 0.000000
12.589200 -14.040000 0.000000
12.636000 -14.040000 0.000000
12.682800 -14.040000 0.000000
12.729600 -14.040000 0.000000
12.776400 -14.040000 0.000000
12.823200 -14.040000 0.000000
12.870000 -14.040000 0.000000
12.916800 -14.040000 0.000000
12.963600 -14.040000 0.000000
13.010400 -14.040000 0.000000
13.057200 -14.040000 0.000000
13.104000 -14.040000 0.000000
13.150800 -14.040000 0.000000
13.197600 -14.040000 0.000000
13.244400 -14.040000 0.000000
13.291200 -14.040000 0.000000
13.338000 -14.040000 0.000000
13.384800 -14.040000 0.000000
13.431600 -14.040000 0.000000
13.478400 -14.040000 0.000000
13.525200 -14.040000 0.000000
13.572000 -14.040000 0.000000
13.618800 -14.040000 0.000000
13.665600 -14.040000 0.000000
13.712400 -14.040000 0.000000
13.759200 -14.040000 0.000000
13.806000 -14.040000 0.000000
13.852800 -14.040000 0.000000
13.899600 -14.040000 0.000000
13.946400 -14.040000 0.000000
13.993200 -14.040000 0.000000
14.040000 -14.040000 0.000000
14.086800 -14.040000 0.000000
14.133600 -14.040000 0.000000
14.882400 -14.040000 0.000000
14.929200 -14.040000 0.000000
14.976000 -14.040000 0.000000
15.022800 -14.040000 0.000000
15.069600 -14.040000 0.000000
15.116400 -14.040000 0.000000
15.163200 -14.040000 0.000000
15.210000 -14.040000 0.000000
15.256800 -14.040000 0.000000
15.303600 -14.040000 0.000000
15.350400 -14.040000 0.000000
15.397200 -14.040000 0.000000
15.444000 -14.040000 0.000000
15.490800 -14.040000 0.000000
15.537600 -14.040000 0.000000
15.865200 -14.040000 0.000000
15.912000 -14.040000 0.000000
16.473600 -14.040000 0.000000
16.520400 -14.040000 0.000000
-18.720000 -13.993200 0.000000
-18.673200 -13.993200 0.000000
-18.626400 -13.993200 0.000000
-18.579600 -13.993200 0.000000
-18.532800 -13.993200 0.000000
-18.486000 -13.993200 0.000000
-18.439200 -13.993200 0.000000
-18.392400 -13.993200 0.000000
-18.345600 -13.993200 0.000000
-18.298800 -13.993200 0.000000
-18.252000 -13.993200 0.000000
-18.205200 -13.993200 0.000000
-18.158400 -13.993200 0.000000
-18.111600 -13.993200 0.000000
-18.064800 -13.993200 0.000000
-18.018000 -13.993200 0.000000
-17.971200 -13.993200 0.000000
-17.924400 -13.993200 0.000000
-17.877600 -13.993200 0.000000
-17.830800 -13.993200 0.000000
-17.784000 -13.993200 0.000000
-17.737200 -13.993200 0.000000
-17.690400 -13.993200 0.000000
-17.643600 -13.993200 0.000000
-17.596800 -13.993200 0.000000
-17.550000 -13.993200 0.000000
-17.503200 -13.993200 0.000000
-17.456400 -13.993200 0.000000
-17.409600 -13.993200 0.000000
-17.362800 -13.993200 0.000000
-17.316000 -13.993200 0.000000
-17.269200 -13.993200 0.000000
-17.222400 -13.993200 0.000000
-17.175600 -13.993200 0.000000
-17.128800 -13.993200 0.000000
-17.082000 -13.993200 0.000000
-17.035200 -13.993200 0.000000
-16.988400 -13.993200 0.000000
-16.941600 -13.993200 0.000000
-16.894800 -13.993200 0.000000
-16.848000 -13.993200 0.000000
-16.801200 -13.993200 0.000000
-16.754400 -13.993200 0.000000
-16.707600 -13.993200 0.000000
-16.286400 -13.993200 0.000000
-15.069600 -13.993200 0.000000
-15.022800 -13.993200 0.000000
-14.976000 -13.993200 0.000000
-14.929200 -13.993200 0.000000
-14.882400 -13.993200 0.000000
-14.835600 -13.993200 0.000000
-14.788800 -13.993200 0.000000
-14.742000 -13.993200 0.000000
-14.695200 -13.993200 0.000000
-14.648400 -13.993200 0.000000
-14.601600 -13.993200 0.000000
-14.554800 -13.993200 0.000000
-14.508000 -13.993200 0.000000
-14.461200 -13.993200 0.000000
-14.414400 -13.993200 0.000000
-14.367600 -13.993200 0.000000
-14.320800 -13.993200 0.000000
-14.274000 -13.993200 0.000000
-14.227200 -13.993200 0.000000
-14.180400 -13.993200 0.000000
-14.133600 -13.993200 0.000000
-14.086800 -13.993200 0.000000
-14.040000 -13.993200 0.000000
-13.993200 -13.993200 0.000000
-13.946400 -13.993200 0.000000
-13.899600 -13.993200 0.000000
-13.852800 -13.993200 0.000000
-13.806000 -13.993200 0.000000
-13.759200 -13.993200 0.000000
-13.712400 -13.993200 0.000000
-13.665600 -13.993200 0.000000
-13.618800 -13.993200 0.000000
-13.572000 -13.993200 0.000000
-13.525200 -13.993200 0.000000
-13.478400 -13.993200 0.000000
-13.431600 -13.993200 0.000000
-13.384800 -13.993200 0.000000
-13.338000 -13.993200 0.000000
-13.291200 -13.993200 0.000000
-13.244400 -13.993200 0.000000
-13.197600 -13.993200 0.000000
-13.150800 -13.993200 0.000000
-13.104000 -13.993200 0.000000
-13.057200 -13.993200 0.000000
-13.010400 -13.993200 0.000000
-8.985600 -13.993200 0.000000
-8.938800 -13.993200 0.000000
-8.892000 -13.993200 0.000000
-8.845200 -13.993200 0.000000
-8.798400 -13.993200 0.000000
-8.751600 -13.993200 0.000000
-8.704800 -13.993200 0.000000
-8.658000 -13.993200 0.000000
-8.611200 -13.993200 0.000000
-8.564400 -13.993200 0.000000
-8.517600 -13.993200 0.000000
-8.470800 -13.993200 0.000000
-8.424000 -13.993200 0.000000
-8.377200 -13.993200 0.000000
-8.330400 -13.993200 0.000000
-8.283600 -13.993200 0.000000
-8.236800 -13.993200 0.000000
-8.190000 -13.993200 0.000000
-8.143200 -13.993200 0.000000
-8.096400 -13.993200 0.000000
-8.049600 -13.993200 0.000000
-8.002800 -13.993200 0.000000
-7.956000 -13.993200 0.000000
-7.909200 -13.993200 0.000000
-7.862400 -13.993200 0.000000
-7.815600 -13.993200 0.000000
-7.768800 -13.993200 0.000000
-7.722000 -13.993200 0.000000
-7.675200 -13.993200 0.000000
-7.628400 -13.993200 0.000000
-7.581600 -13.993200 0.000000
-7.534800 -13.993200 0.000000
-7.488000 -13.993200 0.000000
-7.441200 -13.993200 0.000000
-7.394400 -13.993200 0.000000
-7.347600 -13.993200 0.000000
-7.300800 -13.993200 0.000000
-7.254000 -13.993200 0.000000
-7.207200 -13.993200 0.000000
-7.160400 -13.993200 0.000000
-7.113600 -13.993200 0.000000
-7.066800 -13.993200 0.000000
-7.020000 -13.993200 0.000000
-6.973200 -13.993200 0.000000
-6.926400 -13.993200 0.000000
-6.879600 -13.993200 0.000000
-6.832800 -13.993200 0.000000
-6.786000 -13.993200 0.000000
-6.739200 -13.993200 0.000000
-6.692400 -13.993200 0.000000
-6.645600 -13.993200 0.000000
-6.598800 -13.993200 0.000000
-6.552000 -13.993200 0.000000
-6.505200 -13.993200 0.000000
-6.458400 -13.993200 0.000000
-6.411600 -13.993200 0.000000
-6.364800 -13.993200 0.000000
-6.318000 -13.993200 0.000000
-6.271200 -13.993200 0.000000
-6.224400 -13.993200 0.000000
-6.177600 -13.993200 0.000000
-6.130800 -13.993200 0.000000
-6.084000 -13.993200 0.000000
-6.037200 -13.993200 0.000000
-5.990400 -13.993200 0.000000
-5.943600 -13.993200 0.000000
-5.896800 -13.993200 0.000000
-5.850000 -13.993200 0.000000
-5.803200 -13.993200 0.000000
-5.756400 -13.993200 0.000000
-5.709600 -13.993200 0.000000
-5.662800 -13.993200 0.000000
-5.616000 -13.993200 0.000000
-5.569200 -13.993200 0.000000
-5.522400 -13.993200 0.000000
-5.475600 -13.993200 0.000000
-5.428800 -13.993200 0.000000
-5.382000 -13.993200 0.000000
-5.335200 -13.993200 0.000000
-5.288400 -13.993200 0.000000
-5.241600 -13.993200 0.000000
-5.194800 -13.993200 0.000000
-5.148000 -13.993200 0.000000
-5.101200 -13.993200 0.000000
-5.054400 -13.993200 0.000000
-5.007600 -13.993200 0.000000
-4.960800 -13.993200 0.000000
-4.914000 -13.993200 0.000000
-4.867200 -13.993200 0.000000
-4.820400 -13.993200 0.000000
-4.773600 -13.993200 0.000000
-4.726800 -13.993200 0.000000
-4.680000 -13.993200 0.000000
-4.633200 -13.993200 0.000000
-4.586400 -13.993200 0.000000
-4.539600 -13.993200 0.000000
-4.492800 -13.993200 0.000000
-4.446000 -13.993200 0.000000
-4.399200 -13.993200 0.000000
-4.352400 -13.993200 0.000000
-4.305600 -13.993200 0.000000
-4.258800 -13.993200 0.000000
-4.212000 -13.993200 0.000000
-4.165200 -13.993200 0.000000
-4.118400 -13.993200 0.000000
-4.071600 -13.993200 0.000000
-4.024800 -13.993200 0.000000
-3.978000 -13.993200 0.000000
-3.931200 -13.993200 0.000000
-3.884400 -13.993200 0.000000
-3.837600 -13.993200 0.000000
-3.790800 -13.993200 0.000000
-3.744000 -13.993200 0.000000
-3.697200 -13.993200 0.000000
-3.650400 -13.993200 0.000000
-3.603600 -13.993200 0.000000
-3.556800 -13.993200 0.000000
-3.510000 -13.993200 0.000000
-3.463200 -13.993200 0.000000
-3.416400 -13.993200 0.000000
-3.369600 -13.993200 0.000000
-3.322800 -13.993200 0.000000
-3.276000 -13.993200 0.000000
-3.229200 -13.993200 0.000000
-3.182400 -13.993200 0.000000
-3.135600 -13.993200 0.000000
-3.088800 -13.993200 0.000000
-3.042000 -13.993200 0.000000
-2.995200 -13.993200 0.000000
-2.948400 -13.993200 0.000000
-2.901600 -13.993200 0.000000
-2.854800 -13.993200 0.000000
-2.808000 -13.993200 0.000000
-2.761200 -13.993200 0.000000
-2.714400 -13.993200 0.000000
-2.667600 -13.993200 0.000000
-2.620800 -13.993200 0.000000
-2.574000 -13.993200 0.000000
-2.527200 -13.993200 0.000000
-2.480400 -13.993200 0.000000
-2.433600 -13.993200 0.000000
-2.386800 -13.993200 0.000000
-2.340000 -13.993200 0.000000
-2.293200 -13.993200 0.000000
-2.246400 -13.993200 0.000000
-2.199600 -13.993200 0.000000
-2.152800 -13.993200 0.000000
-2.106000 -13.993200 0.000000
-2.059200 -13.993200 0.000000
-2.012400 -13.993200 0.000000
-1.965600 -13.993200 0.000000
-1.918800 -13.993200 0.000000
-1.872000 -13.993200 0.000000
-1.825200 -13.993200 0.000000
-1.778400 -13.993200 0.000000
-1.731600 -13.993200 0.000000
-1.684800 -13.993200 0.000000
-1.638000 -13.993200 0.000000
-1.591200 -13.993200 0.000000
-1.544400 -13.993200 0.000000
-1.497600 -13.993200 0.000000
-1.450800 -13.993200 0.000000
-1.404000 -13.993200 0.000000
-1.357200 -13.993200 0.000000
-1.310400 -13.993200 0.000000
-1.263600 -13.993200 0.000000
-1.216800 -13.993200 0.000000
-1.170000 -13.993200 0.000000
-1.123200 -13.993200 0.000000
-1.076400 -13.993200 0.000000
-1.029600 -13.993200 0.000000
-0.982800 -13.993200 0.000000
-0.936000 -13.993200 0.000000
-0.889200 -13.993200 0.000000
-0.842400 -13.993200 0.000000
-0.795600 -13.993200 0.000000
-0.748800 -13.993200 0.000000
-0.702000 -13.993200 0.000000
-0.655200 -13.993200 0.000000
-0.608400 -13.993200 0.000000
-0.561600 -13.993200 0.000000
-0.514800 -13.993200 0.000000
-0.468000 -13.993200 0.000000
-0.421200 -13.993200 0.000000
-0.374400 -13.993200 0.000000
-0.327600 -13.993200 0.000000
-0.280800 -13.993200 0.000000
-0.234000 -13.993200 0.000000
-0.187200 -13.993200 0.000000
-0.140400 -13.993200 0.000000
-0.093600 -13.993200 0.000000
-0.046800 -13.993200 0.000000
0.000000 -13.993200 0.000000
0.046800 -13.993200 0.000000
0.093600 -13.993200 0.000000
0.140400 -13.993200 0.000000
0.187200 -13.993200 0.000000
0.234000 -13.993200 0.000000
0.280800 -13.993200 0.000000
0.327600 -13.993200 0.000000
0.374400 -13.993200 0.000000
0.421200 -13.993200 0.000000
0.468000 -13.993200 0.000000
0.514800 -13.993200 0.000000
0.561600 -13.993200 0.000000
0.608400 -13.993200 0.000000
0.655200 -13.993200 0.000000
0.702000 -13.993200 0.000000
0.748800 -13.993200 0.000000
0.795600 -13.993200 0.000000
0.842400 -13.993200 0.000000
0.889200 -13.993200 0.000000
0.936000 -13.993200 0.000000
0.982800 -13.993200 0.000000
1.029600 -13.993200 0.000000
1.076400 -13.993200 0.000000
1.123200 -13.993200 0.000000
1.170000 -13.993200 0.000000
1.216800 -13.993200 0.000000
1.263600 -13.993200 0.000000
1.310400 -13.993200 0.000000
1.357200 -13.993200 0.000000
1.404000 -13.993200 0.000000
1.450800 -13.993200 0.000000
1.497600 -13.993200 0.000000
1.544400 -13.993200 0.000000
1.591200 -13.993200 0.000000
1.638000 -13.993200 0.000000
1.684800 -13.993200 0.000000
1.731600 -13.993200 0.000000
1.778400 -13.993200 0.000000
1.825200 -13.993200 0.000000
1.872000 -13.993200 0.000000
1.918800 -13.993200 0.000000
1.965600 -13.993200 0.000000
2.012400 -13.993200 0.000000
2.059200 -13.993200 0.000000
2.106000 -13.993200 0.000000
2.152800 -13.993200 0.000000
2.199600 -13.993200 0.000000
2.246400 -13.993200 0.000000
2.293200 -13.993200 0.000000
2.340000 -13.993200 0.000000
2.386800 -13.993200 0.000000
2.433600 -13.993200 0.000000
2.480400 -13.993200 0.000000
2.527200 -13.993200 0.000000
2.574000 -13.993200 0.000000
2.620800 -13.993200 0.000000
2.667600 -13.993200 0.000000
2.714400 -13.993200 0.000000
2.761200 -13.993200 0.000000
2.808000 -13.993200 0.000000
2.854800 -13.993200 0.000000
2.901600 -13.993200 0.000000
2.948400 -13.993200 0.000000
2.995200 -13.993200 0.000000
3.042000 -13.993200 0.000000
3.088800 -13.993200 0.000000
3.135600 -13.993200 0.000000
3.182400 -13.993200 0.000000
3.229200 -13.993200 0.000000
3.276000 -13.993200 0.000000
3.322800 -13.993200 0.000000
3.369600 -13.993200 0.000000
3.416400 -13.993200 0.000000
3.463200 -13.993200 0.000000
3.510000 -13.993200 0.000000
3.556800 -13.993200 0.000000
3.603600 -13.993200 0.000000
3.650400 -13.993200 0.000000
3.697200 -13.993200 0.000000
3.744000 -13.993200 0.000000
3.790800 -13.993200 0.000000
3.837600 -13.993200 0.000000
3.884400 -13.993200 0.000000
3.931200 -13.993200 0.000000
3.978000 -13.993200 0.000000
4.024800 -13.993200 0.000000
4.071600 -13.993200 0.000000
4.118400 -13.993200 0.000000
4.165200 -13.993200 0.000000
4.212000 -13.993200 0.000000
4.258800 -13.993200 0.000000
4.305600 -13.993200 0.000000
4.352400 -13.993200 0.000000
4.399200 -13.993200 0.000000
4.446000 -13.993200 0.000000
4.492800 -13.993200 0.000000
4.539600 -13.993200 0.000000
4.586400 -13.993200 0.000000
4.633200 -13.993200 0.000000
4.680000 -13.993200 0.000000
4.726800 -13.993200 0.000000
4.773600 -13.993200 0.000000
4.820400 -13.993200 0.000000
4.867200 -13.993200 0.000000
4.914000 -13.993200 0.000000
4.960800 -13.993200 0.000000
5.007600 -13.993200 0.000000
5.054400 -13.993200 0.000000
5.101200 -13.993200 0.000000
5.148000 -13.993200 0.000000
5.194800 -13.993200 0.000000
5.241600 -13.993200 0.000000
5.288400 -13.993200 0.000000
5.335200 -13.993200 0.000000
5.382000 -13.993200 0.000000
5.428800 -13.993200 0.000000
5.475600 -13.993200 0.000000
5.522400 -13.993200 0.000000
5.569200 -13.993200 0.000000
5.616000 -13.993200 0.000000
5.662800 -13.993200 0.000000
5.709600 -13.993200 0.000000
5.756400 -13.993200 0.000000
5.803200 -13.993200 0.000000
5.850000 -13.993200 0.000000
5.896800 -13.993200 0.000000
5.943600 -13.993200 0.000000
5.990400 -13.993200 0.000000
6.037200 -13.993200 0.000000
6.084000 -13.993200 0.000000
6.130800 -13.993200 0.000000
6.177600 -13.993200 0.000000
6.224400 -13.993200 0.000000
6.271200 -13.993200 0.000000
6.318000 -13.993200 0.000000
6.364800 -13.993200 0.000000
6.411600 -13.993200 0.000000
6.458400 -13.993200 0.000000
6.505200 -13.993200 0.000000
6.552000 -13.993200 0.000000
6.598800 -13.993200 0.000000
6.645600 -13.993200 0.000000
6.692400 -13.993200 0.000000
6.739200 -13.993200 0.000000
6.786000 -13.993200 0.000000
6.832800 -13.993200 0.000000
6.879600 -13.993200 0.000000
6.926400 -13.993200 0.000000
6.973200 -13.993200 0.000000
7.020000 -13.993200 0.000000
7.066800 -13.993200 0.000000
7.113600 -13.993200 0.000000
7.160400 -13.993200 0.000000
7.207200 -13.993200 0.000000
7.254000 -13.993200 0.000000
7.300800 -13.993200 0.000000
7.347600 -13.993200 0.000000
7.394400 -13.993200 0.000000
7.441200 -13.993200 0.000000
12.214800 -13.993200 0.000000
12.261600 -13.993200 0.000000
12.308400 -13.993200 0.000000
12.355200 -13.993200 0.000000
12.402000 -13.993200 0.000000
12.448800 -13.993200 0.000000
12.495600 -13.993200 0.000000
12.542400 -13.993200 0.000000
12.589200 -13.993200 0.000000
12.636000 -13.993200 0.000000
12.682800 -13.993200 0.000000
12.729600 -13.993200 0.000000
12.776400 -13.993200 0.000000
12.823200 -13.993200 0.000000
12.870000 -13.993200 0.000000
12.916800 -13.993200 0.000000
12.963600 -13.993200 0.000000
13.010400 -13.993200 0.000000
13.057200 -13.993200 0.000000
13.104000 -13.993200 0.000000
13.150800 -13.993200 0.000000
13.197600 -13.993200 0.000000
13.244400 -13.993200 0.000000
13.291200 -13.993200 0.000000
13.338000 -13.993200 0.000000
13.384800 -13.993200 0.000000
13.431600 -13.993200 0.000000
13.478400 -13.993200 0.000000
13.525200 -13.993200 0.000000
13.572000 -13.993200 0.000000
13.618800 -13.993200 0.000000
13.665600 -13.993200 0.000000
13.712400 -13.993200 0.000000
13.759200 -13.993200 0.000000
13.806000 -13.993200 0.000000
13.852800 -13.993200 0.000000
13.899600 -13.993200 0.000000
13.946400 -13.993200 0.000000
13.993200 -13.993200 0.000000
14.040000 -13.993200 0.000000
14.086800 -13.993200 0.000000
14.133600 -13.993200 0.000000
14.180400 -13.993200 0.000000
14.882400 -13.993200 0.000000
14.929200 -13.993200 0.000000
14.976000 -13.993200 0.000000
15.022800 -13.993200 0.000000
15.069600 -13.993200 0.000000
15.116400 -13.993200 0.000000
15.163200 -13.993200 0.000000
15.210000 -13.993200 0.000000
15.256800 -13.993200 0.000000
15.303600 -13.993200 0.000000
15.350400 -13.993200 0.000000
15.397200 -13.993200 0.000000
15.444000 -13.993200 0.000000
15.490800 -13.993200 0.000000
15.537600 -13.993200 0.000000
15.584400 -13.993200 0.000000
-18.720000 -13.946400 0.000000
-18.673200 -13.946400 0.000000
-18.626400 -13.946400 0.000000
-18.579600 -13.946400 0.000000
-18.532800 -13.946400 0.000000
-18.486000 -13.946400 0.000000
-18.439200 -13.946400 0.000000
-18.392400 -13.946400 0.000000
-18.345600 -13.946400 0.000000
-18.298800 -13.946400 0.000000
-18.252000 -13.946400 0.000000
-18.205200 -13.946400 0.000000
-18.158400 -13.946400 0.000000
-18.111600 -13.946400 0.000000
-18.064800 -13.946400 0.000000
-18.018000 -13.946400 0.000000
-17.971200 -13.946400 0.000000
-17.924400 -13.946400 0.000000
-17.877600 -13.946400 0.000000
-17.830800 -13.946400 0.000000
-17.784000 -13.946400 0.000000
-17.737200 -13.946400 0.000000
-17.690400 -13.946400 0.000000
-17.643600 -13.946400 0.000000
-17.596800 -13.946400 0.000000
-17.550000 -13.946400 0.000000
-17.503200 -13.946400 0.000000
-17.456400 -13.946400 0.000000
-17.409600 -13.946400 0.000000
-17.362800 -13.946400 0.000000
-17.316000 -13.946400 0.000000
-17.269200 -13.946400 0.000000
-17.222400 -13.946400 0.000000
-17.175600 -13.946400 0.000000
-17.128800 -13.946400 0.000000
-17.082000 -13.946400 0.000000
-17.035200 -13.946400 0.000000
-16.988400 -13.946400 0.000000
-16.941600 -13.946400 0.000000
-16.894800 -13.946400 0.000000
-16.848000 -13.946400 0.000000
-16.801200 -13.946400 0.000000
-16.754400 -13.946400 0.000000
-15.116400 -13.946400 0.000000
-15.069600 -13.946400 0.000000
-15.022800 -13.946400 0.000000
-14.976000 -13.946400 0.000000
-14.929200 -13.946400 0.000000
-14.882400 -13.946400 0.000000
-14.835600 -13.946400 0.000000
-14.788800 -13.946400 0.000000
-14.742000 -13.946400 0.000000
-14.695200 -13.946400 0.000000
-14.648400 -13.946400 0.000000
-14.601600 -13.946400 0.000000
-14.554800 -13.946400 0.000000
-14.508000 -13.946400 0.000000
-14.461200 -13.946400 0.000000
-14.414400 -13.946400 0.000000
-14.367600 -13.946400 0.000000
-14.320800 -13.946400 0.000000
-14.274000 -13.946400 0.000000
-14.227200 -13.946400 0.000000
-14.180400 -13.946400 0.000000
-14.133600 -13.946400 0.000000
-14.086800 -13.946400 0.000000
-14.040000 -13.946400 0.000000
-13.993200 -13.946400 0.000000
-13.946400 -13.946400 0.000000
-13.899600 -13.946400 0.000000
-13.852800 -13.946400 0.000000
-13.806000 -13.946400 0.000000
-13.759200 -13.946400 0.000000
-13.712400 -13.946400 0.000000
-13.665600 -13.946400 0.000000
-13.618800 -13.946400 0.000000
-13.572000 -13.946400 0.000000
-13.525200 -13.946400 0.000000
-13.478400 -13.946400 0.000000
-13.431600 -13.946400 0.000000
-13.384800 -13.946400 0.000000
-13.338000 -13.946400 0.000000
-13.291200 -13.946400 0.000000
-13.244400 -13.946400 0.000000
-13.197600 -13.946400 0.000000
-13.150800 -13.946400 0.000000
-13.104000 -13.946400 0.000000
-13.057200 -13.946400 0.000000
-9.032400 -13.946400 0.000000
-8.938800 -13.946400 0.000000
-8.892000 -13.946400 0.000000
-8.845200 -13.946400 0.000000
-8.798400 -13.946400 0.000000
-8.751600 -13.946400 0.000000
-8.704800 -13.946400 0.000000
-8.658000 -13.946400 0.000000
-8.611200 -13.946400 0.000000
-8.564400 -13.946400 0.000000
-8.517600 -13.946400 0.000000
-8.470800 -13.946400 0.000000
-8.424000 -13.946400 0.000000
-8.377200 -13.946400 0.000000
-8.330400 -13.946400 0.000000
-8.283600 -13.946400 0.000000
-8.236800 -13.946400 0.000000
-8.190000 -13.946400 0.000000
-8.143200 -13.946400 0.000000
-8.096400 -13.946400 0.000000
-8.049600 -13.946400 0.000000
-8.002800 -13.946400 0.000000
-7.956000 -13.946400 0.000000
-7.909200 -13.946400 0.000000
-7.862400 -13.946400 0.000000
-7.815600 -13.946400 0.000000
-7.768800 -13.946400 0.000000
-7.722000 -13.946400 0.000000
-7.675200 -13.946400 0.000000
-7.628400 -13.946400 0.000000
-7.581600 -13.946400 0.000000
-7.534800 -13.946400 0.000000
-7.488000 -13.946400 0.000000
-7.441200 -13.946400 0.000000
-7.394400 -13.946400 0.000000
-7.347600 -13.946400 0.000000
-7.300800 -13.946400 0.000000
-7.254000 -13.946400 0.000000
-7.207200 -13.946400 0.000000
-7.160400 -13.946400 0.000000
-7.113600 -13.946400 0.000000
-7.066800 -13.946400 0.000000
-7.020000 -13.946400 0.000000
-6.973200 -13.946400 0.000000
-6.926400 -13.946400 0.000000
-6.879600 -13.946400 0.000000
-6.832800 -13.946400 0.000000
-6.786000 -13.946400 0.000000
-6.739200 -13.946400 0.000000
-6.692400 -13.946400 0.000000
-6.645600 -13.946400 0.000000
-6.598800 -13.946400 0.000000
-6.552000 -13.946400 0.000000
-6.505200 -13.946400 0.000000
-6.458400 -13.946400 0.000000
-6.411600 -13.946400 0.000000
-6.364800 -13.946400 0.000000
-6.318000 -13.946400 0.000000
-6.271200 -13.946400 0.000000
-6.224400 -13.946400 0.000000
-6.177600 -13.946400 0.000000
-6.130800 -13.946400 0.000000
-6.084000 -13.946400 0.000000
-6.037200 -13.946400 0.000000
-5.990400 -13.946400 0.000000
-5.943600 -13.946400 0.000000
-5.896800 -13.946400 0.000000
-5.850000 -13.946400 0.000000
-5.803200 -13.946400 0.000000
-5.756400 -13.946400 0.000000
-5.709600 -13.946400 0.000000
-5.662800 -13.946400 0.000000
-5.616000 -13.946400 0.000000
-5.569200 -13.946400 0.000000
-5.522400 -13.946400 0.000000
-5.475600 -13.946400 0.000000
-5.428800 -13.946400 0.000000
-5.382000 -13.946400 0.000000
-5.335200 -13.946400 0.000000
-5.288400 -13.946400 0.000000
-5.241600 -13.946400 0.000000
-5.194800 -13.946400 0.000000
-5.148000 -13.946400 0.000000
-5.101200 -13.946400 0.000000
-5.054400 -13.946400 0.000000
-5.007600 -13.946400 0.000000
-4.960800 -13.946400 0.000000
-4.914000 -13.946400 0.000000
-4.867200 -13.946400 0.000000
-4.820400 -13.946400 0.000000
-4.773600 -13.946400 0.000000
-4.726800 -13.946400 0.000000
-4.680000 -13.946400 0.000000
-4.633200 -13.946400 0.000000
-4.586400 -13.946400 0.000000
-4.539600 -13.946400 0.000000
-4.492800 -13.946400 0.000000
-4.446000 -13.946400 0.000000
-4.399200 -13.946400 0.000000
-4.352400 -13.946400 0.000000
-4.305600 -13.946400 0.000000
-4.258800 -13.946400 0.000000
-4.212000 -13.946400 0.000000
-4.165200 -13.946400 0.000000
-4.118400 -13.946400 0.000000
-4.071600 -13.946400 0.000000
-4.024800 -13.946400 0.000000
-3.978000 -13.946400 0.000000
-3.931200 -13.946400 0.000000
-3.884400 -13.946400 0.000000
-3.837600 -13.946400 0.000000
-3.790800 -13.946400 0.000000
-3.744000 -13.946400 0.000000
-3.697200 -13.946400 0.000000
-3.650400 -13.946400 0.000000
-3.603600 -13.946400 0.000000
-3.556800 -13.946400 0.000000
-3.510000 -13.946400 0.000000
-3.463200 -13.946400 0.000000
-3.416400 -13.946400 0.000000
-3.369600 -13.946400 0.000000
-3.322800 -13.946400 0.000000
-3.276000 -13.946400 0.000000
-3.229200 -13.946400 0.000000
-3.182400 -13.946400 0.000000
-3.135600 -13.946400 0.000000
-3.088800 -13.946400 0.000000
-3.042000 -13.946400 0.000000
-2.995200 -13.946400 0.000000
-2.948400 -13.946400 0.000000
-2.901600 -13.946400 0.000000
-2.854800 -13.946400 0.000000
-2.808000 -13.946400 0.000000
-2.761200 -13.946400 0.000000
-2.714400 -13.946400 0.000000
-2.667600 -13.946400 0.000000
-2.620800 -13.946400 0.000000
-2.574000 -13.946400 0.000000
-2.527200 -13.946400 0.000000
-2.480400 -13.946400 0.000000
-2.433600 -13.946400 0.000000
-2.386800 -13.946400 0.000000
-2.340000 -13.946400 0.000000
-2.293200 -13.946400 0.000000
-2.246400 -13.946400 0.000000
-2.199600 -13.946400 0.000000
-2.152800 -13.946400 0.000000
-2.106000 -13.946400 0.000000
-2.059200 -13.946400 0.000000
-2.012400 -13.946400 0.000000
-1.965600 -13.946400 0.000000
-1.918800 -13.946400 0.000000
-1.872000 -13.946400 0.000000
-1.825200 -13.946400 0.000000
-1.778400 -13.946400 0.000000
-1.731600 -13.946400 0.000000
-1.684800 -13.946400 0.000000
-1.638000 -13.946400 0.000000
-1.591200 -13.946400 0.000000
-1.544400 -13.946400 0.000000
-1.497600 -13.946400 0.000000
-1.450800 -13.946400 0.000000
-1.404000 -13.946400 0.000000
-1.357200 -13.946400 0.000000
-1.310400 -13.946400 0.000000
-1.263600 -13.946400 0.000000
-1.216800 -13.946400 0.000000
-1.170000 -13.946400 0.000000
-1.123200 -13.946400 0.000000
-1.076400 -13.946400 0.000000
-1.029600 -13.946400 0.000000
-0.982800 -13.946400 0.000000
-0.936000 -13.946400 0.000000
-0.889200 -13.946400 0.000000
-0.842400 -13.946400 0.000000
-0.795600 -13.946400 0.000000
-0.748800 -13.946400 0.000000
-0.702000 -13.946400 0.000000
-0.655200 -13.946400 0.000000
-0.608400 -13.946400 0.000000
-0.561600 -13.946400 0.000000
-0.514800 -13.946400 0.000000
-0.468000 -13.946400 0.000000
-0.421200 -13.946400 0.000000
-0.374400 -13.946400 0.000000
-0.327600 -13.946400 0.000000
-0.280800 -13.946400 0.000000
-0.234000 -13.946400 0.000000
-0.187200 -13.946400 0.000000
-0.140400 -13.946400 0.000000
-0.093600 -13.946400 0.000000
-0.046800 -13.946400 0.000000
0.000000 -13.946400 0.000000
0.046800 -13.946400 0.000000
0.093600 -13.946400 0.000000
0.140400 -13.946400 0.000000
0.187200 -13.946400 0.000000
0.234000 -13.946400 0.000000
0.280800 -13.946400 0.000000
0.327600 -13.946400 0.000000
0.374400 -13.946400 0.000000
0.421200 -13.946400 0.000000
0.468000 -13.946400 0.000000
0.514800 -13.946400 0.000000
0.561600 -13.946400 0.000000
0.608400 -13.946400 0.000000
0.655200 -13.946400 0.000000
0.702000 -13.946400 0.000000
0.748800 -13.946400 0.000000
0.795600 -13.946400 0.000000
0.842400 -13.946400 0.000000
0.889200 -13.946400 0.000000
0.936000 -13.946400 0.000000
0.982800 -13.946400 0.000000
1.029600 -13.946400 0.000000
1.076400 -13.946400 0.000000
1.123200 -13.946400 0.000000
1.170000 -13.946400 0.000000
1.216800 -13.946400 0.000000
1.263600 -13.946400 0.000000
1.310400 -13.946400 0.000000
1.357200 -13.946400 0.000000
1.404000 -13.946400 0.000000
1.450800 -13.946400 0.000000
1.497600 -13.946400 0.000000
1.544400 -13.946400 0.000000
1.591200 -13.946400 0.000000
1.638000 -13.946400 0.000000
1.684800 -13.946400 0.000000
1.731600 -13.946400 0.000000
1.778400 -13.946400 0.000000
1.825200 -13.946400 0.000000
1.872000 -13.946400 0.000000
1.918800 -13.946400 0.000000
1.965600 -13.946400 0.000000
2.012400 -13.946400 0.000000
2.059200 -13.946400 0.000000
2.106000 -13.946400 0.000000
2.152800 -13.946400 0.000000
2.199600 -13.946400 0.000000
2.246400 -13.946400 0.000000
2.293200 -13.946400 0.000000
2.340000 -13.946400 0.000000
2.386800 -13.946400 0.000000
2.433600 -13.946400 0.000000
2.480400 -13.946400 0.000000
2.527200 -13.946400 0.000000
2.574000 -13.946400 0.000000
2.620800 -13.946400 0.000000
2.667600 -13.946400 0.000000
2.714400 -13.946400 0.000000
2.761200 -13.946400 0.000000
2.808000 -13.946400 0.000000
2.854800 -13.946400 0.000000
2.901600 -13.946400 0.000000
2.948400 -13.946400 0.000000
2.995200 -13.946400 0.000000
3.042000 -13.946400 0.000000
3.088800 -13.946400 0.000000
3.135600 -13.946400 0.000000
3.182400 -13.946400 0.000000
3.229200 -13.946400 0.000000
3.276000 -13.946400 0.000000
3.322800 -13.946400 0.000000
3.369600 -13.946400 0.000000
3.416400 -13.946400 0.000000
3.463200 -13.946400 0.000000
3.510000 -13.946400 0.000000
3.556800 -13.946400 0.000000
3.603600 -13.946400 0.000000
3.650400 -13.946400 0.000000
3.697200 -13.946400 0.000000
3.744000 -13.946400 0.000000
3.790800 -13.946400 0.000000
3.837600 -13.946400 0.000000
3.884400 -13.946400 0.000000
3.931200 -13.946400 0.000000
3.978000 -13.946400 0.000000
4.024800 -13.946400 0.000000
4.071600 -13.946400 0.000000
4.118400 -13.946400 0.000000
4.165200 -13.946400 0.000000
4.212000 -13.946400 0.000000
4.258800 -13.946400 0.000000
4.305600 -13.946400 0.000000
4.352400 -13.946400 0.000000
4.399200 -13.946400 0.000000
4.446000 -13.946400 0.000000
4.492800 -13.946400 0.000000
4.539600 -13.946400 0.000000
4.586400 -13.946400 0.000000
4.633200 -13.946400 0.000000
4.680000 -13.946400 0.000000
4.726800 -13.946400 0.000000
4.773600 -13.946400 0.000000
4.820400 -13.946400 0.000000
4.867200 -13.946400 0.000000
4.914000 -13.946400 0.000000
4.960800 -13.946400 0.000000
5.007600 -13.946400 0.000000
5.054400 -13.946400 0.000000
5.101200 -13.946400 0.000000
5.148000 -13.946400 0.000000
5.194800 -13.946400 0.000000
5.241600 -13.946400 0.000000
5.288400 -13.946400 0.000000
5.335200 -13.946400 0.000000
5.382000 -13.946400 0.000000
5.428800 -13.946400 0.000000
5.475600 -13.946400 0.000000
5.522400 -13.946400 0.000000
5.569200 -13.946400 0.000000
5.616000 -13.946400 0.000000
5.662800 -13.946400 0.000000
5.709600 -13.946400 0.000000
5.756400 -13.946400 0.000000
5.803200 -13.946400 0.000000
5.850000 -13.946400 0.000000
5.896800 -13.946400 0.000000
5.943600 -13.946400 0.000000
5.990400 -13.946400 0.000000
6.037200 -13.946400 0.000000
6.084000 -13.946400 0.000000
6.130800 -13.946400 0.000000
6.177600 -13.946400 0.000000
6.224400 -13.946400 0.000000
6.271200 -13.946400 0.000000
6.318000 -13.946400 0.000000
6.364800 -13.946400 0.000000
6.411600 -13.946400 0.000000
6.458400 -13.946400 0.000000
6.505200 -13.946400 0.000000
6.552000 -13.946400 0.000000
6.598800 -13.946400 0.000000
6.645600 -13.946400 0.000000
6.692400 -13.946400 0.000000
6.739200 -13.946400 0.000000
6.786000 -13.946400 0.000000
6.832800 -13.946400 0.000000
6.879600 -13.946400 0.000000
6.926400 -13.946400 0.000000
6.973200 -13.946400 0.000000
7.020000 -13.946400 0.000000
7.066800 -13.946400 0.000000
7.113600 -13.946400 0.000000
7.160400 -13.946400 0.000000
7.207200 -13.946400 0.000000
7.254000 -13.946400 0.000000
7.300800 -13.946400 0.000000
7.347600 -13.946400 0.000000
7.394400 -13.946400 0.000000
7.441200 -13.946400 0.000000
12.214800 -13.946400 0.000000
12.261600 -13.946400 0.000000
12.308400 -13.946400 0.000000
12.355200 -13.946400 0.000000
12.402000 -13.946400 0.000000
12.448800 -13.946400 0.000000
12.495600 -13.946400 0.000000
12.542400 -13.946400 0.000000
12.589200 -13.946400 0.000000
12.636000 -13.946400 0.000000
12.682800 -13.946400 0.000000
12.729600 -13.946400 0.000000
12.776400 -13.946400 0.000000
12.823200 -13.946400 0.000000
12.870000 -13.946400 0.000000
12.916800 -13.946400 0.000000
12.963600 -13.946400 0.000000
13.010400 -13.946400 0.000000
13.057200 -13.946400 0.000000
13.104000 -13.946400 0.000000
13.150800 -13.946400 0.000000
13.197600 -13.946400 0.000000
13.244400 -13.946400 0.000000
13.291200 -13.946400 0.000000
13.338000 -13.946400 0.000000
13.384800 -13.946400 0.000000
13.431600 -13.946400 0.000000
13.478400 -13.946400 0.000000
13.525200 -13.946400 0.000000
13.572000 -13.946400 0.000000
13.618800 -13.946400 0.000000
13.665600 -13.946400 0.000000
13.712400 -13.946400 0.000000
13.759200 -13.946400 0.000000
13.806000 -13.946400 0.000000
13.852800 -13.946400 0.000000
13.899600 -13.946400 0.000000
13.946400 -13.946400 0.000000
13.993200 -13.946400 0.000000
14.040000 -13.946400 0.000000
14.086800 -13.946400 0.000000
14.133600 -13.946400 0.000000
14.180400 -13.946400 0.000000
14.882400 -13.946400 0.000000
14.929200 -13.946400 0.000000
14.976000 -13.946400 0.000000
15.022800 -13.946400 0.000000
15.069600 -13.946400 0.000000
15.116400 -13.946400 0.000000
15.163200 -13.946400 0.000000
15.210000 -13.946400 0.000000
15.256800 -13.946400 0.000000
15.303600 -13.946400 0.000000
15.350400 -13.946400 0.000000
15.397200 -13.946400 0.000000
15.444000 -13.946400 0.000000
15.490800 -13.946400 0.000000
15.537600 -13.946400 0.000000
15.584400 -13.946400 0.000000
15.631200 -13.946400 0.000000
16.052400 -13.946400 0.000000
-18.720000 -13.899600 0.000000
-18.673200 -13.899600 0.000000
-18.626400 -13.899600 0.000000
-18.579600 -13.899600 -6.983883
-18.532800 -13.899600 -6.954358
-18.486000 -13.899600 -6.953038
-18.439200 -13.899600 -6.941529
-18.392400 -13.899600 -6.932557
-18.345600 -13.899600 -6.931148
-18.298800 -13.899600 -6.919513
-18.252000 -13.899600 -6.912369
-18.205200 -13.899600 -6.904071
-18.158400 -13.899600 -6.893545
-18.111600 -13.899600 -6.892456
-18.064800 -13.899600 -6.893545
-18.018000 -13.899600 -6.893545
-17.971200 -13.899600 -6.892456
-17.924400 -13.899600 -6.904071
-17.877600 -13.899600 -6.912210
-17.830800 -13.899600 -6.913416
-17.784000 -13.899600 -6.912210
-17.737200 -13.899600 -6.912210
-17.690400 -13.899600 -6.884186
-17.643600 -13.899600 -6.864569
-17.596800 -13.899600 -6.864569
-17.550000 -13.899600 -6.858588
-17.503200 -13.899600 -6.853085
-17.456400 -13.899600 -6.841406
-17.409600 -13.899600 -6.835170
-17.362800 -13.899600 -6.835170
-17.316000 -13.899600 -6.807577
-17.269200 -13.899600 -6.797304
-17.222400 -13.899600 -6.784575
-17.175600 -13.899600 -6.775752
-17.128800 -13.899600 -6.752966
-17.082000 -13.899600 -6.741952
-17.035200 -13.899600 -6.730092
-16.988400 -13.899600 -6.711086
-16.941600 -13.899600 -6.704401
-16.894800 -13.899600 -6.693841
-16.848000 -13.899600 -6.661697
-16.801200 -13.899600 -6.621518
-16.754400 -13.899600 -6.387557
-16.380000 -13.899600 -5.169423
-15.163200 -13.899600 6.822254
-15.116400 -13.899600 6.845094
-15.069600 -13.899600 6.857973
-15.022800 -13.899600 6.884118
-14.976000 -13.899600 6.892958
-14.929200 -13.899600 6.918532
-14.882400 -13.899600 6.960042
-14.835600 -13.899600 6.968691
-14.788800 -13.899600 6.971507
-14.742000 -13.899600 6.983162
-14.695200 -13.899600 6.997446
-14.648400 -13.899600 7.008642
-14.601600 -13.899600 7.032978
-14.554800 -13.899600 7.046427
-14.508000 -13.899600 7.048728
-14.461200 -13.899600 7.050802
-14.414400 -13.899600 7.058726
-14.367600 -13.899600 7.064575
-14.320800 -13.899600 7.065577
-14.274000 -13.899600 7.068638
-14.227200 -13.899600 7.068638
-14.180400 -13.899600 7.071975
-14.133600 -13.899600 7.078205
-14.086800 -13.899600 7.080044
-14.040000 -13.899600 7.087735
-13.993200 -13.899600 7.087735
-13.946400 -13.899600 7.087597
-13.899600 -13.899600 7.087597
-13.852800 -13.899600 7.087597
-13.806000 -13.899600 7.087944
-13.759200 -13.899600 7.087944
-13.712400 -13.899600 7.091573
-13.665600 -13.899600 7.090232
-13.618800 -13.899600 7.090538
-13.572000 -13.899600 7.090538
-13.525200 -13.899600 7.090538
-13.478400 -13.899600 7.090538
-13.431600 -13.899600 7.090538
-13.384800 -13.899600 7.090538
-13.338000 -13.899600 7.091994
-13.291200 -13.899600 7.097022
-13.244400 -13.899600 7.119056
-13.197600 -13.899600 7.129452
-13.150800 -13.899600 7.159142
-13.104000 -13.899600 7.211777
-8.985600 -13.899600 9.800908
-8.938800 -13.899600 9.729518
-8.892000 -13.899600 9.557181
-8.845200 -13.899600 9.469954
-8.798400 -13.899600 9.455341
-8.751600 -13.899600 9.440614
-8.704800 -13.899600 9.366161
-8.658000 -13.899600 9.339670
-8.611200 -13.899600 9.302249
-8.564400 -13.899600 9.219811
-8.517600 -13.899600 9.196758
-8.470800 -13.899600 9.168584
-8.424000 -13.899600 9.112232
-8.377200 -13.899600 9.075084
-8.330400 -13.899600 9.038396
-8.283600 -13.899600 8.981377
-8.236800 -13.899600 8.930720
-8.190000 -13.899600 8.864127
-8.143200 -13.899600 8.843151
-8.096400 -13.899600 8.807979
-8.049600 -13.899600 8.760696
-8.002800 -13.899600 8.711960
-7.956000 -13.899600 8.703854
-7.909200 -13.899600 8.680454
-7.862400 -13.899600 8.647501
-7.815600 -13.899600 8.611948
-7.768800 -13.899600 8.603838
-7.722000 -13.899600 8.539470
-7.675200 -13.899600 8.527404
-7.628400 -13.899600 8.514654
-7.581600 -13.899600 8.477366
-7.534800 -13.899600 8.447560
-7.488000 -13.899600 8.428217
-7.441200 -13.899600 8.397590
-7.394400 -13.899600 8.373412
-7.347600 -13.899600 8.347663
-7.300800 -13.899600 8.303688
-7.254000 -13.899600 8.278453
-7.207200 -13.899600 8.253607
-7.160400 -13.899600 8.228277
-7.113600 -13.899600 8.176315
-7.066800 -13.899600 8.149527
-7.020000 -13.899600 8.138458
-6.973200 -13.899600 8.094908
-6.926400 -13.899600 8.079109
-6.879600 -13.899600 8.063623
-6.832800 -13.899600 8.056614
-6.786000 -13.899600 8.015983
-6.739200 -13.899600 7.993279
-6.692400 -13.899600 7.965852
-6.645600 -13.899600 7.954913
-6.598800 -13.899600 7.944931
-6.552000 -13.899600 7.935403
-6.505200 -13.899600 7.922588
-6.458400 -13.899600 7.918552
-6.411600 -13.899600 7.918552
-6.364800 -13.899600 7.907016
-6.318000 -13.899600 7.875375
-6.271200 -13.899600 7.847593
-6.224400 -13.899600 7.826428
-6.177600 -13.899600 7.799841
-6.130800 -13.899600 7.770718
-6.084000 -13.899600 7.720613
-6.037200 -13.899600 7.683715
-5.990400 -13.899600 7.651887
-5.943600 -13.899600 7.638995
-5.896800 -13.899600 7.632014
-5.850000 -13.899600 7.628071
-5.803200 -13.899600 7.605895
-5.756400 -13.899600 7.601799
-5.709600 -13.899600 7.590613
-5.662800 -13.899600 7.569552
-5.616000 -13.899600 7.568357
-5.569200 -13.899600 7.554549
-5.522400 -13.899600 7.545538
-5.475600 -13.899600 7.532298
-5.428800 -13.899600 7.523102
-5.382000 -13.899600 7.523102
-5.335200 -13.899600 7.507158
-5.288400 -13.899600 7.490969
-5.241600 -13.899600 7.478255
-5.194800 -13.899600 7.475362
-5.148000 -13.899600 7.450814
-5.101200 -13.899600 7.418901
-5.054400 -13.899600 7.413536
-5.007600 -13.899600 7.401637
-4.960800 -13.899600 7.377989
-4.914000 -13.899600 7.363634
-4.867200 -13.899600 7.363006
-4.820400 -13.899600 7.353415
-4.773600 -13.899600 7.348348
-4.726800 -13.899600 7.329615
-4.680000 -13.899600 7.308615
-4.633200 -13.899600 7.280305
-4.586400 -13.899600 7.263034
-4.539600 -13.899600 7.257032
-4.492800 -13.899600 7.245411
-4.446000 -13.899600 7.245411
-4.399200 -13.899600 7.245411
-4.352400 -13.899600 7.220934
-4.305600 -13.899600 7.217787
-4.258800 -13.899600 7.211131
-4.212000 -13.899600 7.197366
-4.165200 -13.899600 7.195022
-4.118400 -13.899600 7.186387
-4.071600 -13.899600 7.167320
-4.024800 -13.899600 7.164790
-3.978000 -13.899600 7.149962
-3.931200 -13.899600 7.144237
-3.884400 -13.899600 7.142510
-3.837600 -13.899600 7.135061
-3.790800 -13.899600 7.132123
-3.744000 -13.899600 7.142510
-3.697200 -13.899600 7.145225
-3.650400 -13.899600 7.147404
-3.603600 -13.899600 7.131025
-3.556800 -13.899600 7.131025
-3.510000 -13.899600 7.131025
-3.463200 -13.899600 7.123953
-3.416400 -13.899600 7.099014
-3.369600 -13.899600 7.098563
-3.322800 -13.899600 7.089546
-3.276000 -13.899600 7.078733
-3.229200 -13.899600 7.059120
-3.182400 -13.899600 7.059120
-3.135600 -13.899600 7.048320
-3.088800 -13.899600 7.047851
-3.042000 -13.899600 7.035387
-2.995200 -13.899600 6.994943
-2.948400 -13.899600 6.994943
-2.901600 -13.899600 6.992981
-2.854800 -13.899600 6.987909
-2.808000 -13.899600 6.986618
-2.761200 -13.899600 6.984160
-2.714400 -13.899600 6.980276
-2.667600 -13.899600 6.963179
-2.620800 -13.899600 6.951733
-2.574000 -13.899600 6.945478
-2.527200 -13.899600 6.925095
-2.480400 -13.899600 6.914130
-2.433600 -13.899600 6.912632
-2.386800 -13.899600 6.908324
-2.340000 -13.899600 6.903367
-2.293200 -13.899600 6.907732
-2.246400 -13.899600 6.893871
-2.199600 -13.899600 6.893871
-2.152800 -13.899600 6.908324
-2.106000 -13.899600 6.928814
-2.059200 -13.899600 6.933830
-2.012400 -13.899600 6.941861
-1.965600 -13.899600 6.960792
-1.918800 -13.899600 6.978696
-1.872000 -13.899600 6.974966
-1.825200 -13.899600 6.960792
-1.778400 -13.899600 6.941861
-1.731600 -13.899600 6.919483
-1.684800 -13.899600 6.908226
-1.638000 -13.899600 6.871879
-1.591200 -13.899600 6.863375
-1.544400 -13.899600 6.856653
-1.497600 -13.899600 6.838464
-1.450800 -13.899600 6.834073
-1.404000 -13.899600 6.812754
-1.357200 -13.899600 6.812754
-1.310400 -13.899600 6.812754
-1.263600 -13.899600 6.828678
-1.216800 -13.899600 6.812953
-1.170000 -13.899600 6.812953
-1.123200 -13.899600 6.833875
-1.076400 -13.899600 6.834137
-1.029600 -13.899600 6.844106
-0.982800 -13.899600 6.848061
-0.936000 -13.899600 6.851494
-0.889200 -13.899600 6.859761
-0.842400 -13.899600 6.877874
-0.795600 -13.899600 6.888572
-0.748800 -13.899600 6.877874
-0.702000 -13.899600 6.877874
-0.655200 -13.899600 6.870004
-0.608400 -13.899600 6.860309
-0.561600 -13.899600 6.853590
-0.514800 -13.899600 6.860309
-0.468000 -13.899600 6.853590
-0.421200 -13.899600 6.853590
-0.374400 -13.899600 6.854549
-0.327600 -13.899600 6.855493
-0.280800 -13.899600 6.859620
-0.234000 -13.899600 6.857500
-0.187200 -13.899600 6.854549
-0.140400 -13.899600 6.863052
-0.093600 -13.899600 6.863052
-0.046800 -13.899600 6.862551
0.000000 -13.899600 6.869035
0.046800 -13.899600 6.869035
0.093600 -13.899600 6.870329
0.140400 -13.899600 6.885563
0.187200 -13.899600 6.886662
0.234000 -13.899600 6.885868
0.280800 -13.899600 6.885563
0.327600 -13.899600 6.862804
0.374400 -13.899600 6.844479
0.421200 -13.899600 6.841783
0.468000 -13.899600 6.833073
0.514800 -13.899600 6.831968
0.561600 -13.899600 6.833073
0.608400 -13.899600 6.832849
0.655200 -13.899600 6.842578
0.702000 -13.899600 6.844173
0.748800 -13.899600 6.849709
0.795600 -13.899600 6.849709
0.842400 -13.899600 6.852295
0.889200 -13.899600 6.854414
0.936000 -13.899600 6.879106
0.982800 -13.899600 6.901265
1.029600 -13.899600 6.902422
1.076400 -13.899600 6.900641
1.123200 -13.899600 6.901166
1.170000 -13.899600 6.902839
1.216800 -13.899600 6.902839
1.263600 -13.899600 6.904525
1.310400 -13.899600 6.903367
1.357200 -13.899600 6.913856
1.404000 -13.899600 6.934093
1.450800 -13.899600 6.937319
1.497600 -13.899600 6.929208
1.544400 -13.899600 6.937319
1.591200 -13.899600 6.937319
1.638000 -13.899600 6.933519
1.684800 -13.899600 6.924314
1.731600 -13.899600 6.924896
1.778400 -13.899600 6.918064
1.825200 -13.899600 6.933519
1.872000 -13.899600 6.918064
1.918800 -13.899600 6.917647
1.965600 -13.899600 6.928855
2.012400 -13.899600 6.937402
2.059200 -13.899600 6.939138
2.106000 -13.899600 6.942122
2.152800 -13.899600 6.942392
2.199600 -13.899600 6.956931
2.246400 -13.899600 6.969389
2.293200 -13.899600 6.992186
2.340000 -13.899600 7.011489
2.386800 -13.899600 7.024508
2.433600 -13.899600 7.042589
2.480400 -13.899600 7.060271
2.527200 -13.899600 7.063302
2.574000 -13.899600 7.061445
2.620800 -13.899600 7.061445
2.667600 -13.899600 7.062272
2.714400 -13.899600 7.061445
2.761200 -13.899600 7.058460
2.808000 -13.899600 7.045880
2.854800 -13.899600 7.032047
2.901600 -13.899600 7.058460
2.948400 -13.899600 7.067582
2.995200 -13.899600 7.068264
3.042000 -13.899600 7.075651
3.088800 -13.899600 7.102881
3.135600 -13.899600 7.136794
3.182400 -13.899600 7.155978
3.229200 -13.899600 7.161162
3.276000 -13.899600 7.187606
3.322800 -13.899600 7.192425
3.369600 -13.899600 7.201112
3.416400 -13.899600 7.203545
3.463200 -13.899600 7.201112
3.510000 -13.899600 7.195560
3.556800 -13.899600 7.195560
3.603600 -13.899600 7.195560
3.650400 -13.899600 7.193935
3.697200 -13.899600 7.193935
3.744000 -13.899600 7.202553
3.790800 -13.899600 7.211206
3.837600 -13.899600 7.213749
3.884400 -13.899600 7.231457
3.931200 -13.899600 7.255119
3.978000 -13.899600 7.268735
4.024800 -13.899600 7.272355
4.071600 -13.899600 7.305184
4.118400 -13.899600 7.321908
4.165200 -13.899600 7.336934
4.212000 -13.899600 7.355804
4.258800 -13.899600 7.374867
4.305600 -13.899600 7.374867
4.352400 -13.899600 7.403699
4.399200 -13.899600 7.413542
4.446000 -13.899600 7.406689
4.492800 -13.899600 7.413542
4.539600 -13.899600 7.420920
4.586400 -13.899600 7.415963
4.633200 -13.899600 7.421014
4.680000 -13.899600 7.432982
4.726800 -13.899600 7.443737
4.773600 -13.899600 7.461115
4.820400 -13.899600 7.488444
4.867200 -13.899600 7.503326
4.914000 -13.899600 7.524650
4.960800 -13.899600 7.552953
5.007600 -13.899600 7.567649
5.054400 -13.899600 7.595622
5.101200 -13.899600 7.634837
5.148000 -13.899600 7.634837
5.194800 -13.899600 7.648344
5.241600 -13.899600 7.654363
5.288400 -13.899600 7.670869
5.335200 -13.899600 7.673769
5.382000 -13.899600 7.680940
5.428800 -13.899600 7.705996
5.475600 -13.899600 7.760543
5.522400 -13.899600 7.785603
5.569200 -13.899600 7.791199
5.616000 -13.899600 7.774315
5.662800 -13.899600 7.779069
5.709600 -13.899600 7.789630
5.756400 -13.899600 7.791199
5.803200 -13.899600 7.802402
5.850000 -13.899600 7.829523
5.896800 -13.899600 7.893536
5.943600 -13.899600 7.929079
5.990400 -13.899600 7.957146
6.037200 -13.899600 7.967896
6.084000 -13.899600 7.975241
6.130800 -13.899600 7.986896
6.177600 -13.899600 7.989636
6.224400 -13.899600 7.989812
6.271200 -13.899600 8.004639
6.318000 -13.899600 8.069643
6.364800 -13.899600 8.096687
6.411600 -13.899600 8.132084
6.458400 -13.899600 8.153639
6.505200 -13.899600 8.178278
6.552000 -13.899600 8.233780
6.598800 -13.899600 8.294765
6.645600 -13.899600 8.323671
6.692400 -13.899600 8.349572
6.739200 -13.899600 8.379397
6.786000 -13.899600 8.406278
6.832800 -13.899600 8.496678
6.879600 -13.899600 8.554298
6.926400 -13.899600 8.577525
6.973200 -13.899600 8.589462
7.020000 -13.899600 8.647520
7.066800 -13.899600 8.724505
7.113600 -13.899600 8.770644
7.160400 -13.899600 8.871129
7.207200 -13.899600 8.914735
7.254000 -13.899600 8.957331
7.300800 -13.899600 9.032947
7.347600 -13.899600 9.175220
7.394400 -13.899600 11.452388
7.441200 -13.899600 12.060706
12.261600 -13.899600 7.991762
12.308400 -13.899600 7.997319
12.355200 -13.899600 7.998169
12.402000 -13.899600 7.990426
12.448800 -13.899600 7.969477
12.495600 -13.899600 7.969477
12.542400 -13.899600 7.968331
12.589200 -13.899600 7.969477
12.636000 -13.899600 7.954509
12.682800 -13.899600 7.961760
12.729600 -13.899600 7.967667
12.776400 -13.899600 7.969926
12.823200 -13.899600 7.961760
12.870000 -13.899600 7.956705
12.916800 -13.899600 7.955029
12.963600 -13.899600 7.956705
13.010400 -13.899600 7.955029
13.057200 -13.899600 7.955029
13.104000 -13.899600 7.952660
13.150800 -13.899600 7.979472
13.197600 -13.899600 7.983255
13.244400 -13.899600 7.985740
13.291200 -13.899600 7.992862
13.338000 -13.899600 8.000877
13.384800 -13.899600 8.010469
13.431600 -13.899600 8.011309
13.478400 -13.899600 8.000877
13.525200 -13.899600 8.001253
13.572000 -13.899600 7.999119
13.618800 -13.899600 7.994753
13.665600 -13.899600 7.993188
13.712400 -13.899600 7.990957
13.759200 -13.899600 7.993188
13.806000 -13.899600 8.006795
13.852800 -13.899600 8.015324
13.899600 -13.899600 8.033137
13.946400 -13.899600 8.040314
13.993200 -13.899600 8.040314
14.040000 -13.899600 8.039053
14.086800 -13.899600 8.039053
14.133600 -13.899600 8.017258
14.180400 -13.899600 8.009904
14.227200 -13.899600 7.994314
14.929200 -13.899600 6.755988
14.976000 -13.899600 6.756622
15.022800 -13.899600 6.747358
15.069600 -13.899600 6.723776
15.116400 -13.899600 6.723378
15.163200 -13.899600 6.723776
15.210000 -13.899600 6.723776
15.256800 -13.899600 6.723776
15.303600 -13.899600 6.739869
15.350400 -13.899600 6.747912
15.397200 -13.899600 6.758226
15.444000 -13.899600 6.758985
15.490800 -13.899600 6.758226
15.537600 -13.899600 6.738902
15.584400 -13.899600 6.682883
15.631200 -13.899600 6.658345
15.678000 -13.899600 6.613203
-18.720000 -13.852800 0.000000
-18.673200 -13.852800 0.000000
-18.626400 -13.852800 0.000000
-18.579600 -13.852800 -6.944962
-18.532800 -13.852800 -6.937895
-18.486000 -13.852800 -6.935434
-18.439200 -13.852800 -6.935345
-18.392400 -13.852800 -6.932557
-18.345600 -13.852800 -6.931148
-18.298800 -13.852800 -6.919513
-18.252000 -13.852800 -6.926322
-18.205200 -13.852800 -6.919513
-18.158400 -13.852800 -6.910203
-18.111600 -13.852800 -6.912205
-18.064800 -13.852800 -6.913416
-18.018000 -13.852800 -6.913416
-17.971200 -13.852800 -6.913416
-17.924400 -13.852800 -6.918841
-17.877600 -13.852800 -6.919231
-17.830800 -13.852800 -6.919231
-17.784000 -13.852800 -6.919006
-17.737200 -13.852800 -6.918841
-17.690400 -13.852800 -6.893574
-17.643600 -13.852800 -6.893574
-17.596800 -13.852800 -6.881618
-17.550000 -13.852800 -6.867932
-17.503200 -13.852800 -6.856052
-17.456400 -13.852800 -6.851050
-17.409600 -13.852800 -6.841406
-17.362800 -13.852800 -6.841406
-17.316000 -13.852800 -6.817009
-17.269200 -13.852800 -6.797304
-17.222400 -13.852800 -6.791781
-17.175600 -13.852800 -6.784575
-17.128800 -13.852800 -6.769589
-17.082000 -13.852800 -6.741952
-17.035200 -13.852800 -6.736843
-16.988400 -13.852800 -6.723750
-16.941600 -13.852800 -6.711086
-16.894800 -13.852800 -6.696659
-16.848000 -13.852800 -6.667487
-16.801200 -13.852800 -6.626006
-16.473600 -13.852800 -5.169423
-16.426800 -13.852800 -5.089567
-15.210000 -13.852800 6.822254
-15.163200 -13.852800 6.850708
-15.116400 -13.852800 6.860246
-15.069600 -13.852800 6.874652
-15.022800 -13.852800 6.895753
-14.976000 -13.852800 6.913590
-14.929200 -13.852800 6.940421
-14.882400 -13.852800 6.971188
-14.835600 -13.852800 6.984269
-14.788800 -13.852800 6.989296
-14.742000 -13.852800 7.009973
-14.695200 -13.852800 7.043930
-14.648400 -13.852800 7.046179
-14.601600 -13.852800 7.047003
-14.554800 -13.852800 7.047009
-14.508000 -13.852800 7.050802
-14.461200 -13.852800 7.057700
-14.414400 -13.852800 7.060983
-14.367600 -13.852800 7.064575
-14.320800 -13.852800 7.065577
-14.274000 -13.852800 7.068455
-14.227200 -13.852800 7.068455
-14.180400 -13.852800 7.071829
-14.133600 -13.852800 7.076859
-14.086800 -13.852800 7.078205
-14.040000 -13.852800 7.084939
-13.993200 -13.852800 7.084939
-13.946400 -13.852800 7.081600
-13.899600 -13.852800 7.087944
-13.852800 -13.852800 7.091573
-13.806000 -13.852800 7.095249
-13.759200 -13.852800 7.095529
-13.712400 -13.852800 7.096918
-13.665600 -13.852800 7.096918
-13.618800 -13.852800 7.101707
-13.572000 -13.852800 7.101707
-13.525200 -13.852800 7.096918
-13.478400 -13.852800 7.096918
-13.431600 -13.852800 7.091933
-13.384800 -13.852800 7.091933
-13.338000 -13.852800 7.099783
-13.291200 -13.852800 7.106347
-13.244400 -13.852800 7.144326
-13.197600 -13.852800 7.161023
-13.150800 -13.852800 7.215698
-8.938800 -13.852800 9.676878
-8.892000 -13.852800 9.563444
-8.845200 -13.852800 9.490873
-8.798400 -13.852800 9.455885
-8.751600 -13.852800 9.446488
-8.704800 -13.852800 9.380470
-8.658000 -13.852800 9.320565
-8.611200 -13.852800 9.302514
-8.564400 -13.852800 9.219811
-8.517600 -13.852800 9.201953
-8.470800 -13.852800 9.168584
-8.424000 -13.852800 9.110302
-8.377200 -13.852800 9.067948
-8.330400 -13.852800 9.020525
-8.283600 -13.852800 8.970803
-8.236800 -13.852800 8.930720
-8.190000 -13.852800 8.864127
-8.143200 -13.852800 8.857974
-8.096400 -13.852800 8.790469
-8.049600 -13.852800 8.749121
-8.002800 -13.852800 8.711960
-7.956000 -13.852800 8.703854
-7.909200 -13.852800 8.680454
-7.862400 -13.852800 8.660911
-7.815600 -13.852800 8.622301
-7.768800 -13.852800 8.605751
-7.722000 -13.852800 8.558608
-7.675200 -13.852800 8.543592
-7.628400 -13.852800 8.521050
-7.581600 -13.852800 8.484385
-7.534800 -13.852800 8.450843
-7.488000 -13.852800 8.428217
-7.441200 -13.852800 8.371731
-7.394400 -13.852800 8.354339
-7.347600 -13.852800 8.323770
-7.300800 -13.852800 8.291897
-7.254000 -13.852800 8.276916
-7.207200 -13.852800 8.253607
-7.160400 -13.852800 8.227640
-7.113600 -13.852800 8.176315
-7.066800 -13.852800 8.149527
-7.020000 -13.852800 8.138458
-6.973200 -13.852800 8.097341
-6.926400 -13.852800 8.083948
-6.879600 -13.852800 8.072943
-6.832800 -13.852800 8.058998
-6.786000 -13.852800 8.019504
-6.739200 -13.852800 8.000761
-6.692400 -13.852800 7.984145
-6.645600 -13.852800 7.965852
-6.598800 -13.852800 7.964200
-6.552000 -13.852800 7.953366
-6.505200 -13.852800 7.933690
-6.458400 -13.852800 7.922588
-6.411600 -13.852800 7.919286
-6.364800 -13.852800 7.907016
-6.318000 -13.852800 7.856257
-6.271200 -13.852800 7.841060
-6.224400 -13.852800 7.821796
-6.177600 -13.852800 7.799841
-6.130800 -13.852800 7.751210
-6.084000 -13.852800 7.710272
-6.037200 -13.852800 7.678684
-5.990400 -13.852800 7.648359
-5.943600 -13.852800 7.637155
-5.896800 -13.852800 7.617054
-5.850000 -13.852800 7.605895
-5.803200 -13.852800 7.595636
-5.756400 -13.852800 7.576381
-5.709600 -13.852800 7.570382
-5.662800 -13.852800 7.564595
-5.616000 -13.852800 7.560762
-5.569200 -13.852800 7.545538
-5.522400 -13.852800 7.531119
-5.475600 -13.852800 7.520100
-5.428800 -13.852800 7.513876
-5.382000 -13.852800 7.507158
-5.335200 -13.852800 7.491833
-5.288400 -13.852800 7.480571
-5.241600 -13.852800 7.476305
-5.194800 -13.852800 7.475362
-5.148000 -13.852800 7.453299
-5.101200 -13.852800 7.413536
-5.054400 -13.852800 7.405975
-5.007600 -13.852800 7.398191
-4.960800 -13.852800 7.368127
-4.914000 -13.852800 7.357776
-4.867200 -13.852800 7.357261
-4.820400 -13.852800 7.349146
-4.773600 -13.852800 7.348348
-4.726800 -13.852800 7.329615
-4.680000 -13.852800 7.294379
-4.633200 -13.852800 7.275146
-4.586400 -13.852800 7.259952
-4.539600 -13.852800 7.247471
-4.492800 -13.852800 7.244725
-4.446000 -13.852800 7.245411
-4.399200 -13.852800 7.245411
-4.352400 -13.852800 7.241823
-4.305600 -13.852800 7.215163
-4.258800 -13.852800 7.211131
-4.212000 -13.852800 7.197366
-4.165200 -13.852800 7.195085
-4.118400 -13.852800 7.186387
-4.071600 -13.852800 7.176788
-4.024800 -13.852800 7.168816
-3.978000 -13.852800 7.154552
-3.931200 -13.852800 7.150172
-3.884400 -13.852800 7.142510
-3.837600 -13.852800 7.135061
-3.790800 -13.852800 7.142510
-3.744000 -13.852800 7.145225
-3.697200 -13.852800 7.145225
-3.650400 -13.852800 7.147404
-3.603600 -13.852800 7.145225
-3.556800 -13.852800 7.149430
-3.510000 -13.852800 7.145225
-3.463200 -13.852800 7.131025
-3.416400 -13.852800 7.111857
-3.369600 -13.852800 7.103680
-3.322800 -13.852800 7.078733
-3.276000 -13.852800 7.074455
-3.229200 -13.852800 7.052638
-3.182400 -13.852800 7.044114
-3.135600 -13.852800 7.030043
-3.088800 -13.852800 7.033184
-3.042000 -13.852800 7.030043
-2.995200 -13.852800 6.992981
-2.948400 -13.852800 6.994943
-2.901600 -13.852800 6.992981
-2.854800 -13.852800 6.987850
-2.808000 -13.852800 6.987184
-2.761200 -13.852800 6.984180
-2.714400 -13.852800 6.976200
-2.667600 -13.852800 6.954988
-2.620800 -13.852800 6.947600
-2.574000 -13.852800 6.935133
-2.527200 -13.852800 6.925095
-2.480400 -13.852800 6.915063
-2.433600 -13.852800 6.912632
-2.386800 -13.852800 6.908324
-2.340000 -13.852800 6.886679
-2.293200 -13.852800 6.886679
-2.246400 -13.852800 6.885726
-2.199600 -13.852800 6.884406
-2.152800 -13.852800 6.886679
-2.106000 -13.852800 6.916212
-2.059200 -13.852800 6.922800
-2.012400 -13.852800 6.941861
-1.965600 -13.852800 6.960792
-1.918800 -13.852800 6.978696
-1.872000 -13.852800 6.974966
-1.825200 -13.852800 6.943283
-1.778400 -13.852800 6.941861
-1.731600 -13.852800 6.919483
-1.684800 -13.852800 6.900488
-1.638000 -13.852800 6.871879
-1.591200 -13.852800 6.856653
-1.544400 -13.852800 6.845866
-1.497600 -13.852800 6.838464
-1.450800 -13.852800 6.835190
-1.404000 -13.852800 6.816979
-1.357200 -13.852800 6.816979
-1.310400 -13.852800 6.812747
-1.263600 -13.852800 6.816979
-1.216800 -13.852800 6.812953
-1.170000 -13.852800 6.812953
-1.123200 -13.852800 6.833875
-1.076400 -13.852800 6.847029
-1.029600 -13.852800 6.847029
-0.982800 -13.852800 6.848627
-0.936000 -13.852800 6.859761
-0.889200 -13.852800 6.860036
-0.842400 -13.852800 6.863305
-0.795600 -13.852800 6.867942
-0.748800 -13.852800 6.867942
-0.702000 -13.852800 6.867942
-0.655200 -13.852800 6.867942
-0.608400 -13.852800 6.853590
-0.561600 -13.852800 6.841552
-0.514800 -13.852800 6.859620
-0.468000 -13.852800 6.841552
-0.421200 -13.852800 6.852676
-0.374400 -13.852800 6.853590
-0.327600 -13.852800 6.853590
-0.280800 -13.852800 6.855493
-0.234000 -13.852800 6.855493
-0.187200 -13.852800 6.851104
-0.140400 -13.852800 6.857500
-0.093600 -13.852800 6.857500
-0.046800 -13.852800 6.851941
0.000000 -13.852800 6.863052
0.046800 -13.852800 6.862804
0.093600 -13.852800 6.866322
0.140400 -13.852800 6.882207
0.187200 -13.852800 6.888631
0.234000 -13.852800 6.882207
0.280800 -13.852800 6.866322
0.327600 -13.852800 6.854144
0.374400 -13.852800 6.844479
0.421200 -13.852800 6.841783
0.468000 -13.852800 6.833073
0.514800 -13.852800 6.826900
0.561600 -13.852800 6.832849
0.608400 -13.852800 6.831968
0.655200 -13.852800 6.844173
0.702000 -13.852800 6.846721
0.748800 -13.852800 6.853716
0.795600 -13.852800 6.853716
0.842400 -13.852800 6.854670
0.889200 -13.852800 6.860256
0.936000 -13.852800 6.879106
0.982800 -13.852800 6.898909
1.029600 -13.852800 6.901265
1.076400 -13.852800 6.898909
1.123200 -13.852800 6.898909
1.170000 -13.852800 6.901166
1.216800 -13.852800 6.901166
1.263600 -13.852800 6.903367
1.310400 -13.852800 6.904525
1.357200 -13.852800 6.909390
1.404000 -13.852800 6.932044
1.450800 -13.852800 6.937319
1.497600 -13.852800 6.924896
1.544400 -13.852800 6.938002
1.591200 -13.852800 6.944817
1.638000 -13.852800 6.937319
1.684800 -13.852800 6.912353
1.731600 -13.852800 6.912353
1.778400 -13.852800 6.913331
1.825200 -13.852800 6.917647
1.872000 -13.852800 6.912353
1.918800 -13.852800 6.910755
1.965600 -13.852800 6.917647
2.012400 -13.852800 6.921146
2.059200 -13.852800 6.921146
2.106000 -13.852800 6.933920
2.152800 -13.852800 6.933920
2.199600 -13.852800 6.942122
2.246400 -13.852800 6.955029
2.293200 -13.852800 6.992186
2.340000 -13.852800 7.011489
2.386800 -13.852800 7.028230
2.433600 -13.852800 7.043860
2.480400 -13.852800 7.063302
2.527200 -13.852800 7.075872
2.574000 -13.852800 7.063302
2.620800 -13.852800 7.061445
2.667600 -13.852800 7.073350
2.714400 -13.852800 7.061445
2.761200 -13.852800 7.053668
2.808000 -13.852800 7.045880
2.854800 -13.852800 7.029810
2.901600 -13.852800 7.062272
2.948400 -13.852800 7.075423
2.995200 -13.852800 7.079004
3.042000 -13.852800 7.081081
3.088800 -13.852800 7.108032
3.135600 -13.852800 7.143519
3.182400 -13.852800 7.165805
3.229200 -13.852800 7.162974
3.276000 -13.852800 7.190249
3.322800 -13.852800 7.198437
3.369600 -13.852800 7.210101
3.416400 -13.852800 7.204077
3.463200 -13.852800 7.203545
3.510000 -13.852800 7.201112
3.556800 -13.852800 7.202553
3.603600 -13.852800 7.204077
3.650400 -13.852800 7.203545
3.697200 -13.852800 7.203545
3.744000 -13.852800 7.204151
3.790800 -13.852800 7.211206
3.837600 -13.852800 7.213749
3.884400 -13.852800 7.224084
3.931200 -13.852800 7.248019
3.978000 -13.852800 7.266686
4.024800 -13.852800 7.269879
4.071600 -13.852800 7.305184
4.118400 -13.852800 7.322199
4.165200 -13.852800 7.338194
4.212000 -13.852800 7.356481
4.258800 -13.852800 7.370394
4.305600 -13.852800 7.374867
4.352400 -13.852800 7.405975
4.399200 -13.852800 7.413542
4.446000 -13.852800 7.409545
4.492800 -13.852800 7.413542
4.539600 -13.852800 7.432982
4.586400 -13.852800 7.438044
4.633200 -13.852800 7.443215
4.680000 -13.852800 7.451842
4.726800 -13.852800 7.461115
4.773600 -13.852800 7.484912
4.820400 -13.852800 7.503326
4.867200 -13.852800 7.514441
4.914000 -13.852800 7.536390
4.960800 -13.852800 7.562638
5.007600 -13.852800 7.569589
5.054400 -13.852800 7.596765
5.101200 -13.852800 7.637877
5.148000 -13.852800 7.637877
5.194800 -13.852800 7.648344
5.241600 -13.852800 7.661730
5.288400 -13.852800 7.673180
5.335200 -13.852800 7.684641
5.382000 -13.852800 7.701287
5.428800 -13.852800 7.726416
5.475600 -13.852800 7.774315
5.522400 -13.852800 7.792189
5.569200 -13.852800 7.792189
5.616000 -13.852800 7.774315
5.662800 -13.852800 7.779069
5.709600 -13.852800 7.789630
5.756400 -13.852800 7.797656
5.803200 -13.852800 7.803504
5.850000 -13.852800 7.843420
5.896800 -13.852800 7.897713
5.943600 -13.852800 7.950744
5.990400 -13.852800 7.972057
6.037200 -13.852800 7.975241
6.084000 -13.852800 7.978528
6.130800 -13.852800 7.988677
6.177600 -13.852800 7.989812
6.224400 -13.852800 7.989812
6.271200 -13.852800 8.001797
6.318000 -13.852800 8.068298
6.364800 -13.852800 8.094939
6.411600 -13.852800 8.127437
6.458400 -13.852800 8.151522
6.505200 -13.852800 8.178278
6.552000 -13.852800 8.233780
6.598800 -13.852800 8.289337
6.645600 -13.852800 8.312327
6.692400 -13.852800 8.323671
6.739200 -13.852800 8.346246
6.786000 -13.852800 8.379397
6.832800 -13.852800 8.451455
6.879600 -13.852800 8.553300
6.926400 -13.852800 8.578681
6.973200 -13.852800 8.593284
7.020000 -13.852800 8.652211
7.066800 -13.852800 8.724505
7.113600 -13.852800 8.764025
7.160400 -13.852800 8.816096
7.207200 -13.852800 8.902251
7.254000 -13.852800 8.948492
7.300800 -13.852800 9.026696
7.347600 -13.852800 9.150724
7.394400 -13.852800 10.622968
7.441200 -13.852800 12.159036
12.308400 -13.852800 8.013320
12.355200 -13.852800 8.010594
12.402000 -13.852800 8.005200
12.448800 -13.852800 7.979068
12.495600 -13.852800 7.991762
12.542400 -13.852800 7.985376
12.589200 -13.852800 7.998169
12.636000 -13.852800 7.973434
12.682800 -13.852800 7.974356
12.729600 -13.852800 7.985376
12.776400 -13.852800 7.996506
12.823200 -13.852800 7.986925
12.870000 -13.852800 7.982093
12.916800 -13.852800 7.969926
12.963600 -13.852800 7.974623
13.010400 -13.852800 7.974285
13.057200 -13.852800 7.974285
13.104000 -13.852800 7.974623
13.150800 -13.852800 7.981935
13.197600 -13.852800 7.985740
13.244400 -13.852800 7.992862
13.291200 -13.852800 7.998563
13.338000 -13.852800 8.009220
13.384800 -13.852800 8.011309
13.431600 -13.852800 8.015106
13.478400 -13.852800 8.005524
13.525200 -13.852800 8.004027
13.572000 -13.852800 8.000696
13.618800 -13.852800 8.000877
13.665600 -13.852800 8.002326
13.712400 -13.852800 8.003005
13.759200 -13.852800 8.002326
13.806000 -13.852800 8.014275
13.852800 -13.852800 8.023142
13.899600 -13.852800 8.034461
13.946400 -13.852800 8.043441
13.993200 -13.852800 8.043728
14.040000 -13.852800 8.046836
14.086800 -13.852800 8.048431
14.133600 -13.852800 8.043441
14.180400 -13.852800 8.023192
14.227200 -13.852800 8.014371
14.274000 -13.852800 7.989210
14.976000 -13.852800 6.757356
15.022800 -13.852800 6.752783
15.069600 -13.852800 6.734460
15.116400 -13.852800 6.731495
15.163200 -13.852800 6.734460
15.210000 -13.852800 6.747358
15.256800 -13.852800 6.758985
15.303600 -13.852800 6.758985
15.350400 -13.852800 6.758985
15.397200 -13.852800 6.766769
15.444000 -13.852800 6.777008
15.490800 -13.852800 6.791143
15.537600 -13.852800 6.748254
15.584400 -13.852800 6.725299
15.631200 -13.852800 6.675257
15.678000 -13.852800 6.672042
-18.720000 -13.806000 0.000000
-18.673200 -13.806000 0.000000
-18.626400 -13.806000 0.000000
-18.579600 -13.806000 -6.944962
-18.532800 -13.806000 -6.937579
-18.486000 -13.806000 -6.935345
-18.439200 -13.806000 -6.934759
-18.392400 -13.806000 -6.932018
-18.345600 -13.806000 -6.926372
-18.298800 -13.806000 -6.919513
-18.252000 -13.806000 -6.927864
-18.205200 -13.806000 -6.926372
-18.158400 -13.806000 -6.919513
-18.111600 -13.806000 -6.926372
-18.064800 -13.806000 -6.931901
-18.018000 -13.806000 -6.933646
-17.971200 -13.806000 -6.926322
-17.924400 -13.806000 -6.931901
-17.877600 -13.806000 -6.920493
-17.830800 -13.806000 -6.919360
-17.784000 -13.806000 -6.919231
-17.737200 -13.806000 -6.918841
-17.690400 -13.806000 -6.881293
-17.643600 -13.806000 -6.903650
-17.596800 -13.806000 -6.893574
-17.550000 -13.806000 -6.881293
-17.503200 -13.806000 -6.882376
-17.456400 -13.806000 -6.863794
-17.409600 -13.806000 -6.856052
-17.362800 -13.806000 -6.856928
-17.316000 -13.806000 -6.856928
-17.269200 -13.806000 -6.851050
-17.222400 -13.806000 -6.817009
-17.175600 -13.806000 -6.791781
-17.128800 -13.806000 -6.769589
-17.082000 -13.806000 -6.750243
-17.035200 -13.806000 -6.736843
-16.988400 -13.806000 -6.723750
-16.941600 -13.806000 -6.721139
-16.894800 -13.806000 -6.698675
-16.848000 -13.806000 -6.667487
-16.801200 -13.806000 -6.626006
-16.473600 -13.806000 -5.310200
-16.426800 -13.806000 -5.126758
-15.210000 -13.806000 6.822755
-15.163200 -13.806000 6.857973
-15.116400 -13.806000 6.886307
-15.069600 -13.806000 6.901098
-15.022800 -13.806000 6.925814
-14.976000 -13.806000 6.946441
-14.929200 -13.806000 6.967944
-14.882400 -13.806000 6.981302
-14.835600 -13.806000 6.990443
-14.788800 -13.806000 6.998340
-14.742000 -13.806000 7.031351
-14.695200 -13.806000 7.046179
-14.648400 -13.806000 7.046816
-14.601600 -13.806000 7.047148
-14.554800 -13.806000 7.047299
-14.508000 -13.806000 7.051358
-14.461200 -13.806000 7.058825
-14.414400 -13.806000 7.064575
-14.367600 -13.806000 7.064575
-14.320800 -13.806000 7.065128
-14.274000 -13.806000 7.066744
-14.227200 -13.806000 7.066744
-14.180400 -13.806000 7.067365
-14.133600 -13.806000 7.071975
-14.086800 -13.806000 7.073400
-14.040000 -13.806000 7.084939
-13.993200 -13.806000 7.087597
-13.946400 -13.806000 7.091573
-13.899600 -13.806000 7.092983
-13.852800 -13.806000 7.095529
-13.806000 -13.806000 7.095529
-13.759200 -13.806000 7.095529
-13.712400 -13.806000 7.096518
-13.665600 -13.806000 7.095529
-13.618800 -13.806000 7.098805
-13.572000 -13.806000 7.096918
-13.525200 -13.806000 7.092137
-13.478400 -13.806000 7.096918
-13.431600 -13.806000 7.097022
-13.384800 -13.806000 7.099783
-13.338000 -13.806000 7.119995
-13.291200 -13.806000 7.142095
-13.244400 -13.806000 7.189701
-13.197600 -13.806000 7.227302
-13.150800 -13.806000 7.293797
-8.985600 -13.806000 9.781992
-8.938800 -13.806000 9.672593
-8.892000 -13.806000 9.659076
-8.845200 -13.806000 9.563444
-8.798400 -13.806000 9.473399
-8.751600 -13.806000 9.462392
-8.704800 -13.806000 9.437290
-8.658000 -13.806000 9.320565
-8.611200 -13.806000 9.302514
-8.564400 -13.806000 9.252726
-8.517600 -13.806000 9.204020
-8.470800 -13.806000 9.127170
-8.424000 -13.806000 9.082083
-8.377200 -13.806000 9.038396
-8.330400 -13.806000 9.009754
-8.283600 -13.806000 8.952462
-8.236800 -13.806000 8.921890
-8.190000 -13.806000 8.861883
-8.143200 -13.806000 8.848458
-8.096400 -13.806000 8.790469
-8.049600 -13.806000 8.749121
-8.002800 -13.806000 8.703854
-7.956000 -13.806000 8.700347
-7.909200 -13.806000 8.666662
-7.862400 -13.806000 8.652648
-7.815600 -13.806000 8.619944
-7.768800 -13.806000 8.605751
-7.722000 -13.806000 8.553548
-7.675200 -13.806000 8.530411
-7.628400 -13.806000 8.520763
-7.581600 -13.806000 8.476764
-7.534800 -13.806000 8.437631
-7.488000 -13.806000 8.421073
-7.441200 -13.806000 8.371731
-7.394400 -13.806000 8.353626
-7.347600 -13.806000 8.323770
-7.300800 -13.806000 8.280582
-7.254000 -13.806000 8.255326
-7.207200 -13.806000 8.233481
-7.160400 -13.806000 8.215441
-7.113600 -13.806000 8.169201
-7.066800 -13.806000 8.149527
-7.020000 -13.806000 8.141859
-6.973200 -13.806000 8.105256
-6.926400 -13.806000 8.094908
-6.879600 -13.806000 8.077481
-6.832800 -13.806000 8.061777
-6.786000 -13.806000 8.034028
-6.739200 -13.806000 8.003806
-6.692400 -13.806000 7.987768
-6.645600 -13.806000 7.965254
-6.598800 -13.806000 7.956668
-6.552000 -13.806000 7.953366
-6.505200 -13.806000 7.933690
-6.458400 -13.806000 7.922588
-6.411600 -13.806000 7.910838
-6.364800 -13.806000 7.898652
-6.318000 -13.806000 7.853505
-6.271200 -13.806000 7.831720
-6.224400 -13.806000 7.810034
-6.177600 -13.806000 7.770718
-6.130800 -13.806000 7.712394
-6.084000 -13.806000 7.700033
-6.037200 -13.806000 7.658667
-5.990400 -13.806000 7.623968
-5.943600 -13.806000 7.619102
-5.896800 -13.806000 7.616588
-5.850000 -13.806000 7.595636
-5.803200 -13.806000 7.574816
-5.756400 -13.806000 7.570382
-5.709600 -13.806000 7.570382
-5.662800 -13.806000 7.568357
-5.616000 -13.806000 7.560762
-5.569200 -13.806000 7.554549
-5.522400 -13.806000 7.531119
-5.475600 -13.806000 7.521381
-5.428800 -13.806000 7.513876
-5.382000 -13.806000 7.500197
-5.335200 -13.806000 7.481639
-5.288400 -13.806000 7.477252
-5.241600 -13.806000 7.463151
-5.194800 -13.806000 7.463151
-5.148000 -13.806000 7.450814
-5.101200 -13.806000 7.415027
-5.054400 -13.806000 7.405975
-5.007600 -13.806000 7.389212
-4.960800 -13.806000 7.348348
-4.914000 -13.806000 7.341687
-4.867200 -13.806000 7.339487
-4.820400 -13.806000 7.339487
-4.773600 -13.806000 7.338578
-4.726800 -13.806000 7.328138
-4.680000 -13.806000 7.290258
-4.633200 -13.806000 7.280305
-4.586400 -13.806000 7.257032
-4.539600 -13.806000 7.247471
-4.492800 -13.806000 7.241823
-4.446000 -13.806000 7.245411
-4.399200 -13.806000 7.247471
-4.352400 -13.806000 7.241823
-4.305600 -13.806000 7.214285
-4.258800 -13.806000 7.206154
-4.212000 -13.806000 7.195085
-4.165200 -13.806000 7.195194
-4.118400 -13.806000 7.192572
-4.071600 -13.806000 7.177956
-4.024800 -13.806000 7.176788
-3.978000 -13.806000 7.154752
-3.931200 -13.806000 7.150172
-3.884400 -13.806000 7.142510
-3.837600 -13.806000 7.132123
-3.790800 -13.806000 7.132123
-3.744000 -13.806000 7.145225
-3.697200 -13.806000 7.145225
-3.650400 -13.806000 7.150583
-3.603600 -13.806000 7.163670
-3.556800 -13.806000 7.169160
-3.510000 -13.806000 7.155174
-3.463200 -13.806000 7.147404
-3.416400 -13.806000 7.118715
-3.369600 -13.806000 7.111857
-3.322800 -13.806000 7.089546
-3.276000 -13.806000 7.059120
-3.229200 -13.806000 7.048731
-3.182400 -13.806000 7.028540
-3.135600 -13.806000 7.028540
-3.088800 -13.806000 7.033184
-3.042000 -13.806000 7.030043
-2.995200 -13.806000 6.992981
-2.948400 -13.806000 7.000463
-2.901600 -13.806000 6.992981
-2.854800 -13.806000 6.987850
-2.808000 -13.806000 6.986618
-2.761200 -13.806000 6.981603
-2.714400 -13.806000 6.976200
-2.667600 -13.806000 6.951733
-2.620800 -13.806000 6.941236
-2.574000 -13.806000 6.925095
-2.527200 -13.806000 6.921754
-2.480400 -13.806000 6.914130
-2.433600 -13.806000 6.907732
-2.386800 -13.806000 6.903367
-2.340000 -13.806000 6.885726
-2.293200 -13.806000 6.885726
-2.246400 -13.806000 6.884285
-2.199600 -13.806000 6.881918
-2.152800 -13.806000 6.884285
-2.106000 -13.806000 6.908324
-2.059200 -13.806000 6.911589
-2.012400 -13.806000 6.933830
-1.965600 -13.806000 6.960792
-1.918800 -13.806000 6.976932
-1.872000 -13.806000 6.974966
-1.825200 -13.806000 6.964485
-1.778400 -13.806000 6.943103
-1.731600 -13.806000 6.919483
-1.684800 -13.806000 6.900488
-1.638000 -13.806000 6.882406
-1.591200 -13.806000 6.859130
-1.544400 -13.806000 6.845866
-1.497600 -13.806000 6.838464
-1.450800 -13.806000 6.834073
-1.404000 -13.806000 6.821100
-1.357200 -13.806000 6.828678
-1.310400 -13.806000 6.816979
-1.263600 -13.806000 6.831910
-1.216800 -13.806000 6.831910
-1.170000 -13.806000 6.834073
-1.123200 -13.806000 6.847965
-1.076400 -13.806000 6.848061
-1.029600 -13.806000 6.848061
-0.982800 -13.806000 6.859761
-0.936000 -13.806000 6.861039
-0.889200 -13.806000 6.860036
-0.842400 -13.806000 6.859761
-0.795600 -13.806000 6.862865
-0.748800 -13.806000 6.862865
-0.702000 -13.806000 6.860309
-0.655200 -13.806000 6.860309
-0.608400 -13.806000 6.847678
-0.561600 -13.806000 6.829962
-0.514800 -13.806000 6.841552
-0.468000 -13.806000 6.829962
-0.421200 -13.806000 6.836815
-0.374400 -13.806000 6.831090
-0.327600 -13.806000 6.831090
-0.280800 -13.806000 6.836815
-0.234000 -13.806000 6.836815
-0.187200 -13.806000 6.829262
-0.140400 -13.806000 6.831090
-0.093600 -13.806000 6.829262
-0.046800 -13.806000 6.821451
0.000000 -13.806000 6.836040
0.046800 -13.806000 6.836873
0.093600 -13.806000 6.854144
0.140400 -13.806000 6.870329
0.187200 -13.806000 6.875699
0.234000 -13.806000 6.875699
0.280800 -13.806000 6.870121
0.327600 -13.806000 6.854144
0.374400 -13.806000 6.863169
0.421200 -13.806000 6.844173
0.468000 -13.806000 6.841541
0.514800 -13.806000 6.833073
0.561600 -13.806000 6.833073
0.608400 -13.806000 6.831968
0.655200 -13.806000 6.844173
0.702000 -13.806000 6.844173
0.748800 -13.806000 6.853321
0.795600 -13.806000 6.853321
0.842400 -13.806000 6.853585
0.889200 -13.806000 6.856403
0.936000 -13.806000 6.860256
0.982800 -13.806000 6.873269
1.029600 -13.806000 6.860256
1.076400 -13.806000 6.875126
1.123200 -13.806000 6.886658
1.170000 -13.806000 6.897391
1.216800 -13.806000 6.900641
1.263600 -13.806000 6.903367
1.310400 -13.806000 6.905721
1.357200 -13.806000 6.913856
1.404000 -13.806000 6.924074
1.450800 -13.806000 6.932391
1.497600 -13.806000 6.924074
1.544400 -13.806000 6.934094
1.591200 -13.806000 6.935294
1.638000 -13.806000 6.924896
1.684800 -13.806000 6.917647
1.731600 -13.806000 6.917647
1.778400 -13.806000 6.913331
1.825200 -13.806000 6.918064
1.872000 -13.806000 6.913331
1.918800 -13.806000 6.912353
1.965600 -13.806000 6.917647
2.012400 -13.806000 6.918064
2.059200 -13.806000 6.918064
2.106000 -13.806000 6.921146
2.152800 -13.806000 6.920778
2.199600 -13.806000 6.942122
2.246400 -13.806000 6.948114
2.293200 -13.806000 6.963636
2.340000 -13.806000 7.006711
2.386800 -13.806000 7.026902
2.433600 -13.806000 7.042589
2.480400 -13.806000 7.057201
2.527200 -13.806000 7.057201
2.574000 -13.806000 7.057201
2.620800 -13.806000 7.053668
2.667600 -13.806000 7.073350
2.714400 -13.806000 7.062272
2.761200 -13.806000 7.062272
2.808000 -13.806000 7.047079
2.854800 -13.806000 7.052368
2.901600 -13.806000 7.067582
2.948400 -13.806000 7.081081
2.995200 -13.806000 7.079112
3.042000 -13.806000 7.093954
3.088800 -13.806000 7.108032
3.135600 -13.806000 7.143519
3.182400 -13.806000 7.147948
3.229200 -13.806000 7.149350
3.276000 -13.806000 7.165805
3.322800 -13.806000 7.190520
3.369600 -13.806000 7.198437
3.416400 -13.806000 7.201112
3.463200 -13.806000 7.203545
3.510000 -13.806000 7.203545
3.556800 -13.806000 7.204151
3.603600 -13.806000 7.207691
3.650400 -13.806000 7.204487
3.697200 -13.806000 7.207691
3.744000 -13.806000 7.213749
3.790800 -13.806000 7.214817
3.837600 -13.806000 7.215805
3.884400 -13.806000 7.233358
3.931200 -13.806000 7.256850
3.978000 -13.806000 7.266698
4.024800 -13.806000 7.269879
4.071600 -13.806000 7.302053
4.118400 -13.806000 7.324149
4.165200 -13.806000 7.336934
4.212000 -13.806000 7.355804
4.258800 -13.806000 7.364760
4.305600 -13.806000 7.370394
4.352400 -13.806000 7.399634
4.399200 -13.806000 7.406689
4.446000 -13.806000 7.406496
4.492800 -13.806000 7.413542
4.539600 -13.806000 7.437374
4.586400 -13.806000 7.440910
4.633200 -13.806000 7.447181
4.680000 -13.806000 7.458419
4.726800 -13.806000 7.476325
4.773600 -13.806000 7.489399
4.820400 -13.806000 7.503326
4.867200 -13.806000 7.518810
4.914000 -13.806000 7.536813
4.960800 -13.806000 7.552953
5.007600 -13.806000 7.567649
5.054400 -13.806000 7.592978
5.101200 -13.806000 7.631014
5.148000 -13.806000 7.631014
5.194800 -13.806000 7.640004
5.241600 -13.806000 7.661730
5.288400 -13.806000 7.680940
5.335200 -13.806000 7.689936
5.382000 -13.806000 7.703193
5.428800 -13.806000 7.736115
5.475600 -13.806000 7.783991
5.522400 -13.806000 7.795312
5.569200 -13.806000 7.795312
5.616000 -13.806000 7.779271
5.662800 -13.806000 7.787563
5.709600 -13.806000 7.803504
5.756400 -13.806000 7.804168
5.803200 -13.806000 7.813281
5.850000 -13.806000 7.847464
5.896800 -13.806000 7.904206
5.943600 -13.806000 7.957146
5.990400 -13.806000 7.975241
6.037200 -13.806000 7.986145
6.084000 -13.806000 7.990426
6.130800 -13.806000 8.007496
6.177600 -13.806000 8.012390
6.224400 -13.806000 8.043874
6.271200 -13.806000 8.068298
6.318000 -13.806000 8.089627
6.364800 -13.806000 8.110123
6.411600 -13.806000 8.169811
6.458400 -13.806000 8.178278
6.505200 -13.806000 8.201177
6.552000 -13.806000 8.241123
6.598800 -13.806000 8.294765
6.645600 -13.806000 8.309740
6.692400 -13.806000 8.317213
6.739200 -13.806000 8.339835
6.786000 -13.806000 8.379397
6.832800 -13.806000 8.456346
6.879600 -13.806000 8.536728
6.926400 -13.806000 8.578996
6.973200 -13.806000 8.594622
7.020000 -13.806000 8.627008
7.066800 -13.806000 8.667351
7.113600 -13.806000 8.724505
7.160400 -13.806000 8.770644
7.207200 -13.806000 8.874160
7.254000 -13.806000 8.882933
7.300800 -13.806000 8.981566
7.347600 -13.806000 9.032947
7.394400 -13.806000 10.334095
7.441200 -13.806000 12.159036
12.355200 -13.806000 8.012936
12.402000 -13.806000 8.010594
12.448800 -13.806000 8.005200
12.495600 -13.806000 8.005200
12.542400 -13.806000 8.005200
12.589200 -13.806000 8.009674
12.636000 -13.806000 7.996915
12.682800 -13.806000 7.988091
12.729600 -13.806000 7.986925
12.776400 -13.806000 7.996915
12.823200 -13.806000 7.996506
12.870000 -13.806000 7.986925
12.916800 -13.806000 7.982093
12.963600 -13.806000 7.982093
13.010400 -13.806000 7.981935
13.057200 -13.806000 7.983421
13.104000 -13.806000 7.983421
13.150800 -13.806000 7.988764
13.197600 -13.806000 7.992862
13.244400 -13.806000 7.998563
13.291200 -13.806000 8.009220
13.338000 -13.806000 8.011309
13.384800 -13.806000 8.011871
13.431600 -13.806000 8.015106
13.478400 -13.806000 8.005530
13.525200 -13.806000 8.005524
13.572000 -13.806000 8.000696
13.618800 -13.806000 7.994753
13.665600 -13.806000 8.000696
13.712400 -13.806000 8.002326
13.759200 -13.806000 8.002326
13.806000 -13.806000 8.006795
13.852800 -13.806000 8.023142
13.899600 -13.806000 8.035192
13.946400 -13.806000 8.040695
13.993200 -13.806000 8.046836
14.040000 -13.806000 8.058561
14.086800 -13.806000 8.062411
14.133600 -13.806000 8.048431
14.180400 -13.806000 8.040695
14.227200 -13.806000 8.026561
14.274000 -13.806000 8.009904
14.320800 -13.806000 8.002015
15.022800 -13.806000 6.762971
15.069600 -13.806000 6.748501
15.116400 -13.806000 6.747358
15.163200 -13.806000 6.748501
15.210000 -13.806000 6.752277
15.256800 -13.806000 6.758985
15.303600 -13.806000 6.764551
15.350400 -13.806000 6.758985
15.397200 -13.806000 6.766769
15.444000 -13.806000 6.776837
15.490800 -13.806000 6.766769
15.537600 -13.806000 6.758226
15.584400 -13.806000 6.748254
15.631200 -13.806000 6.717917
15.678000 -13.806000 6.696137
15.724800 -13.806000 6.675257
16.660800 -13.806000 1.356558
-18.720000 -13.759200 0.000000
-18.673200 -13.759200 0.000000
-18.626400 -13.759200 0.000000
-18.579600 -13.759200 -6.937895
-18.532800 -13.759200 -6.935345
-18.486000 -13.759200 -6.935019
-18.439200 -13.759200 -6.934777
-18.392400 -13.759200 -6.934759
-18.345600 -13.759200 -6.934759
-18.298800 -13.759200 -6.931148
-18.252000 -13.759200 -6.934759
-18.205200 -13.759200 -6.932018
-18.158400 -13.759200 -6.927864
-18.111600 -13.759200 -6.935327
-18.064800 -13.759200 -6.937594
-18.018000 -13.759200 -6.933646
-17.971200 -13.759200 -6.913416
-17.924400 -13.759200 -6.918841
-17.877600 -13.759200 -6.913416
-17.830800 -13.759200 -6.906768
-17.784000 -13.759200 -6.881293
-17.737200 -13.759200 -6.879085
-17.690400 -13.759200 -6.873166
-17.643600 -13.759200 -6.893574
-17.596800 -13.759200 -6.881293
-17.550000 -13.759200 -6.879085
-17.503200 -13.759200 -6.882376
-17.456400 -13.759200 -6.863794
-17.409600 -13.759200 -6.853085
-17.362800 -13.759200 -6.859926
-17.316000 -13.759200 -6.853085
-17.269200 -13.759200 -6.851050
-17.222400 -13.759200 -6.847661
-17.175600 -13.759200 -6.791781
-17.128800 -13.759200 -6.769589
-17.082000 -13.759200 -6.752966
-17.035200 -13.759200 -6.741106
-16.988400 -13.759200 -6.721139
-16.941600 -13.759200 -6.706501
-16.894800 -13.759200 -6.692743
-16.848000 -13.759200 -6.607658
-15.256800 -13.759200 6.817302
-15.210000 -13.759200 6.858957
-15.163200 -13.759200 6.879591
-15.116400 -13.759200 6.903231
-15.069600 -13.759200 6.920984
-15.022800 -13.759200 6.943644
-14.976000 -13.759200 6.966775
-14.929200 -13.759200 6.971188
-14.882400 -13.759200 6.986500
-14.835600 -13.759200 7.001544
-14.788800 -13.759200 7.017228
-14.742000 -13.759200 7.038546
-14.695200 -13.759200 7.046816
-14.648400 -13.759200 7.047003
-14.601600 -13.759200 7.047299
-14.554800 -13.759200 7.050802
-14.508000 -13.759200 7.050802
-14.461200 -13.759200 7.054340
-14.414400 -13.759200 7.057700
-14.367600 -13.759200 7.058825
-14.320800 -13.759200 7.058825
-14.274000 -13.759200 7.063701
-14.227200 -13.759200 7.063701
-14.180400 -13.759200 7.065128
-14.133600 -13.759200 7.068797
-14.086800 -13.759200 7.071829
-14.040000 -13.759200 7.080044
-13.993200 -13.759200 7.087228
-13.946400 -13.759200 7.091573
-13.899600 -13.759200 7.092983
-13.852800 -13.759200 7.095249
-13.806000 -13.759200 7.095033
-13.759200 -13.759200 7.095033
-13.712400 -13.759200 7.095033
-13.665600 -13.759200 7.091612
-13.618800 -13.759200 7.096918
-13.572000 -13.759200 7.096918
-13.525200 -13.759200 7.098805
-13.478400 -13.759200 7.101322
-13.431600 -13.759200 7.105832
-13.384800 -13.759200 7.119995
-13.338000 -13.759200 7.140479
-13.291200 -13.759200 7.179037
-13.244400 -13.759200 7.215698
-13.197600 -13.759200 7.274126
-8.938800 -13.759200 9.676878
-8.892000 -13.759200 9.662137
-8.845200 -13.759200 9.612275
-8.798400 -13.759200 9.512988
-8.751600 -13.759200 9.468135
-8.704800 -13.759200 9.431649
-8.658000 -13.759200 9.321190
-8.611200 -13.759200 9.302249
-8.564400 -13.759200 9.252726
-8.517600 -13.759200 9.204722
-8.470800 -13.759200 9.122378
-8.424000 -13.759200 9.075702
-8.377200 -13.759200 9.029854
-8.330400 -13.759200 8.969076
-8.283600 -13.759200 8.937598
-8.236800 -13.759200 8.864127
-8.190000 -13.759200 8.835553
-8.143200 -13.759200 8.835553
-8.096400 -13.759200 8.807979
-8.049600 -13.759200 8.765599
-8.002800 -13.759200 8.706612
-7.956000 -13.759200 8.691081
-7.909200 -13.759200 8.665406
-7.862400 -13.759200 8.660084
-7.815600 -13.759200 8.634945
-7.768800 -13.759200 8.611948
-7.722000 -13.759200 8.591765
-7.675200 -13.759200 8.553548
-7.628400 -13.759200 8.521050
-7.581600 -13.759200 8.476764
-7.534800 -13.759200 8.430829
-7.488000 -13.759200 8.420955
-7.441200 -13.759200 8.373412
-7.394400 -13.759200 8.351820
-7.347600 -13.759200 8.312884
-7.300800 -13.759200 8.262861
-7.254000 -13.759200 8.246089
-7.207200 -13.759200 8.196139
-7.160400 -13.759200 8.181728
-7.113600 -13.759200 8.151677
-7.066800 -13.759200 8.149527
-7.020000 -13.759200 8.143474
-6.973200 -13.759200 8.136351
-6.926400 -13.759200 8.097173
-6.879600 -13.759200 8.079788
-6.832800 -13.759200 8.061777
-6.786000 -13.759200 8.034028
-6.739200 -13.759200 8.006466
-6.692400 -13.759200 7.992412
-6.645600 -13.759200 7.965254
-6.598800 -13.759200 7.956668
-6.552000 -13.759200 7.953366
-6.505200 -13.759200 7.933690
-6.458400 -13.759200 7.910838
-6.411600 -13.759200 7.907016
-6.364800 -13.759200 7.898652
-6.318000 -13.759200 7.853505
-6.271200 -13.759200 7.831720
-6.224400 -13.759200 7.808715
-6.177600 -13.759200 7.768440
-6.130800 -13.759200 7.713874
-6.084000 -13.759200 7.700033
-6.037200 -13.759200 7.658667
-5.990400 -13.759200 7.616823
-5.943600 -13.759200 7.616588
-5.896800 -13.759200 7.610196
-5.850000 -13.759200 7.596997
-5.803200 -13.759200 7.576381
-5.756400 -13.759200 7.570382
-5.709600 -13.759200 7.569490
-5.662800 -13.759200 7.564595
-5.616000 -13.759200 7.558695
-5.569200 -13.759200 7.531119
-5.522400 -13.759200 7.526566
-5.475600 -13.759200 7.513876
-5.428800 -13.759200 7.500197
-5.382000 -13.759200 7.495696
-5.335200 -13.759200 7.478255
-5.288400 -13.759200 7.463151
-5.241600 -13.759200 7.455565
-5.194800 -13.759200 7.459523
-5.148000 -13.759200 7.450814
-5.101200 -13.759200 7.415027
-5.054400 -13.759200 7.405975
-5.007600 -13.759200 7.398191
-4.960800 -13.759200 7.368127
-4.914000 -13.759200 7.341687
-4.867200 -13.759200 7.338578
-4.820400 -13.759200 7.336223
-4.773600 -13.759200 7.329284
-4.726800 -13.759200 7.294379
-4.680000 -13.759200 7.280305
-4.633200 -13.759200 7.266014
-4.586400 -13.759200 7.257032
-4.539600 -13.759200 7.249865
-4.492800 -13.759200 7.245411
-4.446000 -13.759200 7.249865
-4.399200 -13.759200 7.253248
-4.352400 -13.759200 7.245411
-4.305600 -13.759200 7.214285
-4.258800 -13.759200 7.198237
-4.212000 -13.759200 7.192572
-4.165200 -13.759200 7.192572
-4.118400 -13.759200 7.176788
-4.071600 -13.759200 7.164790
-4.024800 -13.759200 7.168816
-3.978000 -13.759200 7.154752
-3.931200 -13.759200 7.144237
-3.884400 -13.759200 7.132123
-3.837600 -13.759200 7.115094
-3.790800 -13.759200 7.109250
-3.744000 -13.759200 7.115094
-3.697200 -13.759200 7.106198
-3.650400 -13.759200 7.115094
-3.603600 -13.759200 7.129642
-3.556800 -13.759200 7.147832
-3.510000 -13.759200 7.146737
-3.463200 -13.759200 7.131025
-3.416400 -13.759200 7.103150
-3.369600 -13.759200 7.074455
-3.322800 -13.759200 7.067532
-3.276000 -13.759200 7.048731
-3.229200 -13.759200 7.028121
-3.182400 -13.759200 7.014378
-3.135600 -13.759200 7.014231
-3.088800 -13.759200 7.014378
-3.042000 -13.759200 7.000114
-2.995200 -13.759200 6.986618
-2.948400 -13.759200 6.992981
-2.901600 -13.759200 6.992981
-2.854800 -13.759200 6.987909
-2.808000 -13.759200 6.986059
-2.761200 -13.759200 6.980276
-2.714400 -13.759200 6.969976
-2.667600 -13.759200 6.950035
-2.620800 -13.759200 6.938966
-2.574000 -13.759200 6.924992
-2.527200 -13.759200 6.918265
-2.480400 -13.759200 6.913461
-2.433600 -13.759200 6.907732
-2.386800 -13.759200 6.886807
-2.340000 -13.759200 6.881918
-2.293200 -13.759200 6.879402
-2.246400 -13.759200 6.858078
-2.199600 -13.759200 6.858078
-2.152800 -13.759200 6.858078
-2.106000 -13.759200 6.884406
-2.059200 -13.759200 6.887531
-2.012400 -13.759200 6.923318
-1.965600 -13.759200 6.955817
-1.918800 -13.759200 6.974966
-1.872000 -13.759200 6.974966
-1.825200 -13.759200 6.965149
-1.778400 -13.759200 6.943103
-1.731600 -13.759200 6.900488
-1.684800 -13.759200 6.882753
-1.638000 -13.759200 6.859130
-1.591200 -13.759200 6.839930
-1.544400 -13.759200 6.835190
-1.497600 -13.759200 6.816979
-1.450800 -13.759200 6.816510
-1.404000 -13.759200 6.801286
-1.357200 -13.759200 6.801502
-1.310400 -13.759200 6.801502
-1.263600 -13.759200 6.806178
-1.216800 -13.759200 6.810009
-1.170000 -13.759200 6.812747
-1.123200 -13.759200 6.833875
-1.076400 -13.759200 6.834016
-1.029600 -13.759200 6.842834
-0.982800 -13.759200 6.848627
-0.936000 -13.759200 6.859761
-0.889200 -13.759200 6.851296
-0.842400 -13.759200 6.851296
-0.795600 -13.759200 6.851494
-0.748800 -13.759200 6.851296
-0.702000 -13.759200 6.851494
-0.655200 -13.759200 6.851494
-0.608400 -13.759200 6.835539
-0.561600 -13.759200 6.824571
-0.514800 -13.759200 6.829962
-0.468000 -13.759200 6.824571
-0.421200 -13.759200 6.829962
-0.374400 -13.759200 6.829638
-0.327600 -13.759200 6.829262
-0.280800 -13.759200 6.829262
-0.234000 -13.759200 6.829262
-0.187200 -13.759200 6.812530
-0.140400 -13.759200 6.802903
-0.093600 -13.759200 6.799497
-0.046800 -13.759200 6.800920
0.000000 -13.759200 6.804768
0.046800 -13.759200 6.813266
0.093600 -13.759200 6.836873
0.140400 -13.759200 6.862804
0.187200 -13.759200 6.863169
0.234000 -13.759200 6.866322
0.280800 -13.759200 6.866322
0.327600 -13.759200 6.854144
0.374400 -13.759200 6.850035
0.421200 -13.759200 6.842578
0.468000 -13.759200 6.841541
0.514800 -13.759200 6.830618
0.561600 -13.759200 6.829953
0.608400 -13.759200 6.821235
0.655200 -13.759200 6.831542
0.702000 -13.759200 6.831542
0.748800 -13.759200 6.831968
0.795600 -13.759200 6.835644
0.842400 -13.759200 6.848751
0.889200 -13.759200 6.853716
0.936000 -13.759200 6.853716
0.982800 -13.759200 6.856932
1.029600 -13.759200 6.856932
1.076400 -13.759200 6.860827
1.123200 -13.759200 6.872106
1.170000 -13.759200 6.880612
1.216800 -13.759200 6.886658
1.263600 -13.759200 6.895432
1.310400 -13.759200 6.896133
1.357200 -13.759200 6.904525
1.404000 -13.759200 6.905721
1.450800 -13.759200 6.911439
1.497600 -13.759200 6.909390
1.544400 -13.759200 6.913856
1.591200 -13.759200 6.919903
1.638000 -13.759200 6.910755
1.684800 -13.759200 6.917647
1.731600 -13.759200 6.924896
1.778400 -13.759200 6.918064
1.825200 -13.759200 6.922047
1.872000 -13.759200 6.918064
1.918800 -13.759200 6.917647
1.965600 -13.759200 6.920778
2.012400 -13.759200 6.920778
2.059200 -13.759200 6.921146
2.106000 -13.759200 6.921146
2.152800 -13.759200 6.920778
2.199600 -13.759200 6.937657
2.246400 -13.759200 6.942122
2.293200 -13.759200 6.956931
2.340000 -13.759200 6.963636
2.386800 -13.759200 7.011489
2.433600 -13.759200 7.027588
2.480400 -13.759200 7.043415
2.527200 -13.759200 7.046741
2.574000 -13.759200 7.047079
2.620800 -13.759200 7.043769
2.667600 -13.759200 7.053668
2.714400 -13.759200 7.053668
2.761200 -13.759200 7.061445
2.808000 -13.759200 7.045494
2.854800 -13.759200 7.052368
2.901600 -13.759200 7.064681
2.948400 -13.759200 7.081530
2.995200 -13.759200 7.081530
3.042000 -13.759200 7.094779
3.088800 -13.759200 7.140658
3.135600 -13.759200 7.152786
3.182400 -13.759200 7.158467
3.229200 -13.759200 7.149350
3.276000 -13.759200 7.165805
3.322800 -13.759200 7.189600
3.369600 -13.759200 7.190249
3.416400 -13.759200 7.198437
3.463200 -13.759200 7.203545
3.510000 -13.759200 7.203545
3.556800 -13.759200 7.204151
3.603600 -13.759200 7.204487
3.650400 -13.759200 7.204487
3.697200 -13.759200 7.211206
3.744000 -13.759200 7.214817
3.790800 -13.759200 7.214817
3.837600 -13.759200 7.225416
3.884400 -13.759200 7.248019
3.931200 -13.759200 7.256850
3.978000 -13.759200 7.269879
4.024800 -13.759200 7.272355
4.071600 -13.759200 7.302053
4.118400 -13.759200 7.322199
4.165200 -13.759200 7.324149
4.212000 -13.759200 7.338194
4.258800 -13.759200 7.358221
4.305600 -13.759200 7.359729
4.352400 -13.759200 7.376248
4.399200 -13.759200 7.399634
4.446000 -13.759200 7.400612
4.492800 -13.759200 7.409545
4.539600 -13.759200 7.434367
4.586400 -13.759200 7.443737
4.633200 -13.759200 7.451842
4.680000 -13.759200 7.472009
4.726800 -13.759200 7.481621
4.773600 -13.759200 7.496546
4.820400 -13.759200 7.508499
4.867200 -13.759200 7.518810
4.914000 -13.759200 7.536813
4.960800 -13.759200 7.552953
5.007600 -13.759200 7.567649
5.054400 -13.759200 7.592978
5.101200 -13.759200 7.631014
5.148000 -13.759200 7.637877
5.194800 -13.759200 7.648344
5.241600 -13.759200 7.666850
5.288400 -13.759200 7.684113
5.335200 -13.759200 7.687498
5.382000 -13.759200 7.705509
5.428800 -13.759200 7.736384
5.475600 -13.759200 7.779271
5.522400 -13.759200 7.791199
5.569200 -13.759200 7.792189
5.616000 -13.759200 7.785603
5.662800 -13.759200 7.797656
5.709600 -13.759200 7.811009
5.756400 -13.759200 7.811009
5.803200 -13.759200 7.829797
5.850000 -13.759200 7.869930
5.896800 -13.759200 7.928208
5.943600 -13.759200 7.972671
5.990400 -13.759200 7.988976
6.037200 -13.759200 8.008047
6.084000 -13.759200 8.008987
6.130800 -13.759200 8.008987
6.177600 -13.759200 8.032645
6.224400 -13.759200 8.060237
6.271200 -13.759200 8.069643
6.318000 -13.759200 8.090349
6.364800 -13.759200 8.120929
6.411600 -13.759200 8.211542
6.458400 -13.759200 8.233780
6.505200 -13.759200 8.234542
6.552000 -13.759200 8.257728
6.598800 -13.759200 8.305897
6.645600 -13.759200 8.317213
6.692400 -13.759200 8.323671
6.739200 -13.759200 8.354416
6.786000 -13.759200 8.391780
6.832800 -13.759200 8.456346
6.879600 -13.759200 8.502913
6.926400 -13.759200 8.577525
6.973200 -13.759200 8.589462
7.020000 -13.759200 8.614120
7.066800 -13.759200 8.641241
7.113600 -13.759200 8.679508
7.160400 -13.759200 8.697613
7.207200 -13.759200 8.770644
7.254000 -13.759200 8.830496
7.300800 -13.759200 8.948492
7.347600 -13.759200 9.032491
7.394400 -13.759200 10.334095
12.402000 -13.759200 8.013320
12.448800 -13.759200 8.010594
12.495600 -13.759200 8.012936
12.542400 -13.759200 8.005200
12.589200 -13.759200 8.005200
12.636000 -13.759200 7.977964
12.682800 -13.759200 7.985376
12.729600 -13.759200 7.986925
12.776400 -13.759200 7.996506
12.823200 -13.759200 7.996506
12.870000 -13.759200 7.988091
12.916800 -13.759200 7.986925
12.963600 -13.759200 7.994871
13.010400 -13.759200 7.994871
13.057200 -13.759200 7.994871
13.104000 -13.759200 7.988764
13.150800 -13.759200 7.992862
13.197600 -13.759200 7.995433
13.244400 -13.759200 8.009220
13.291200 -13.759200 8.009220
13.338000 -13.759200 8.011309
13.384800 -13.759200 8.011309
13.431600 -13.759200 8.016482
13.478400 -13.759200 8.005524
13.525200 -13.759200 8.005524
13.572000 -13.759200 8.000696
13.618800 -13.759200 8.000696
13.665600 -13.759200 8.004064
13.712400 -13.759200 8.005524
13.759200 -13.759200 8.006795
13.806000 -13.759200 8.023142
13.852800 -13.759200 8.034461
13.899600 -13.759200 8.035192
13.946400 -13.759200 8.040695
13.993200 -13.759200 8.046836
14.040000 -13.759200 8.061627
14.086800 -13.759200 8.064234
14.133600 -13.759200 8.063700
14.180400 -13.759200 8.046836
14.227200 -13.759200 8.043728
14.274000 -13.759200 8.017258
14.320800 -13.759200 8.002015
14.367600 -13.759200 7.984134
15.069600 -13.759200 6.762971
15.116400 -13.759200 6.757356
15.163200 -13.759200 6.757356
15.210000 -13.759200 6.757356
15.256800 -13.759200 6.764551
15.303600 -13.759200 6.764551
15.350400 -13.759200 6.758226
15.397200 -13.759200 6.764551
15.537600 -13.759200 6.762771
15.584400 -13.759200 6.753962
15.631200 -13.759200 6.741669
15.678000 -13.759200 6.737145
15.724800 -13.759200 6.705037
15.771600 -13.759200 6.684798
16.520400 -13.759200 2.179287
16.614000 -13.759200 1.675049
16.660800 -13.759200 1.460112
-18.720000 -13.712400 0.000000
-18.673200 -13.712400 0.000000
-18.626400 -13.712400 0.000000
-18.579600 -13.712400 -6.944705
-18.532800 -13.712400 -6.935345
-18.486000 -13.712400 -6.935434
-18.439200 -13.712400 -6.935345
-18.392400 -13.712400 -6.935019
-18.345600 -13.712400 -6.935019
-18.298800 -13.712400 -6.934777
-18.252000 -13.712400 -6.937594
-18.205200 -13.712400 -6.937594
-18.158400 -13.712400 -6.935327
-18.111600 -13.712400 -6.944431
-18.064800 -13.712400 -6.944431
-18.018000 -13.712400 -6.943310
-17.971200 -13.712400 -6.935327
-17.924400 -13.712400 -6.935327
-17.877600 -13.712400 -6.913416
-17.830800 -13.712400 -6.888242
-17.784000 -13.712400 -6.880474
-17.737200 -13.712400 -6.875837
-17.690400 -13.712400 -6.867932
-17.643600 -13.712400 -6.879085
-17.596800 -13.712400 -6.867932
-17.550000 -13.712400 -6.864481
-17.503200 -13.712400 -6.864481
-17.456400 -13.712400 -6.859926
-17.409600 -13.712400 -6.851581
-17.362800 -13.712400 -6.853085
-17.316000 -13.712400 -6.851581
-17.269200 -13.712400 -6.847661
-17.222400 -13.712400 -6.834229
-17.175600 -13.712400 -6.784575
-17.128800 -13.712400 -6.769589
-17.082000 -13.712400 -6.752966
-17.035200 -13.712400 -6.730094
-16.988400 -13.712400 -6.706501
-16.941600 -13.712400 -6.698675
-16.894800 -13.712400 -6.667487
-15.303600 -13.712400 6.822755
-15.256800 -13.712400 6.852124
-15.210000 -13.712400 6.889425
-15.163200 -13.712400 6.903231
-15.116400 -13.712400 6.920984
-15.069600 -13.712400 6.937936
-15.022800 -13.712400 6.963160
-14.976000 -13.712400 6.972583
-14.929200 -13.712400 6.986289
-14.882400 -13.712400 6.998340
-14.835600 -13.712400 7.016344
-14.788800 -13.712400 7.031351
-14.742000 -13.712400 7.038665
-14.695200 -13.712400 7.046179
-14.648400 -13.712400 7.047003
-14.601600 -13.712400 7.051358
-14.554800 -13.712400 7.057700
-14.508000 -13.712400 7.054340
-14.461200 -13.712400 7.059125
-14.414400 -13.712400 7.065128
-14.367600 -13.712400 7.065128
-14.320800 -13.712400 7.064462
-14.274000 -13.712400 7.063701
-14.227200 -13.712400 7.063621
-14.180400 -13.712400 7.065128
-14.133600 -13.712400 7.071829
-14.086800 -13.712400 7.073400
-14.040000 -13.712400 7.084939
-13.993200 -13.712400 7.087597
-13.946400 -13.712400 7.089638
-13.899600 -13.712400 7.091573
-13.852800 -13.712400 7.095033
-13.806000 -13.712400 7.091573
-13.759200 -13.712400 7.091573
-13.712400 -13.712400 7.088441
-13.665600 -13.712400 7.088441
-13.618800 -13.712400 7.091347
-13.572000 -13.712400 7.091612
-13.525200 -13.712400 7.096918
-13.478400 -13.712400 7.101322
-13.431600 -13.712400 7.107162
-13.384800 -13.712400 7.130313
-13.338000 -13.712400 7.161023
-13.291200 -13.712400 7.194052
-13.244400 -13.712400 7.267190
-8.985600 -13.712400 9.855430
-8.938800 -13.712400 9.764064
-8.892000 -13.712400 9.672593
-8.845200 -13.712400 9.659076
-8.798400 -13.712400 9.546185
-8.751600 -13.712400 9.490873
-8.704800 -13.712400 9.437290
-8.658000 -13.712400 9.358758
-8.611200 -13.712400 9.316463
-8.564400 -13.712400 9.296013
-8.517600 -13.712400 9.207943
-8.470800 -13.712400 9.122378
-8.424000 -13.712400 9.075084
-8.377200 -13.712400 9.029854
-8.330400 -13.712400 8.968731
-8.283600 -13.712400 8.921890
-8.236800 -13.712400 8.864127
-8.190000 -13.712400 8.835553
-8.143200 -13.712400 8.835553
-8.096400 -13.712400 8.791968
-8.049600 -13.712400 8.770787
-8.002800 -13.712400 8.735711
-7.956000 -13.712400 8.680454
-7.909200 -13.712400 8.660084
-7.862400 -13.712400 8.648308
-7.815600 -13.712400 8.619944
-7.768800 -13.712400 8.611948
-7.722000 -13.712400 8.582959
-7.675200 -13.712400 8.553548
-7.628400 -13.712400 8.520763
-7.581600 -13.712400 8.453566
-7.534800 -13.712400 8.418006
-7.488000 -13.712400 8.398432
-7.441200 -13.712400 8.368946
-7.394400 -13.712400 8.345148
-7.347600 -13.712400 8.313273
-7.300800 -13.712400 8.262861
-7.254000 -13.712400 8.253607
-7.207200 -13.712400 8.215441
-7.160400 -13.712400 8.196139
-7.113600 -13.712400 8.151677
-7.066800 -13.712400 8.151677
-7.020000 -13.712400 8.141859
-6.973200 -13.712400 8.106950
-6.926400 -13.712400 8.084826
-6.879600 -13.712400 8.071967
-6.832800 -13.712400 8.055342
-6.786000 -13.712400 8.026027
-6.739200 -13.712400 8.000761
-6.692400 -13.712400 7.984145
-6.645600 -13.712400 7.972699
-6.598800 -13.712400 7.965254
-6.552000 -13.712400 7.955020
-6.505200 -13.712400 7.941044
-6.458400 -13.712400 7.910838
-6.411600 -13.712400 7.905385
-6.364800 -13.712400 7.896504
-6.318000 -13.712400 7.838108
-6.271200 -13.712400 7.826428
-6.224400 -13.712400 7.770718
-6.177600 -13.712400 7.744386
-6.130800 -13.712400 7.709427
-6.084000 -13.712400 7.686113
-6.037200 -13.712400 7.617000
-5.990400 -13.712400 7.614191
-5.943600 -13.712400 7.610196
-5.896800 -13.712400 7.601799
-5.850000 -13.712400 7.595636
-5.803200 -13.712400 7.581710
-5.756400 -13.712400 7.574816
-5.709600 -13.712400 7.569490
-5.662800 -13.712400 7.560762
-5.616000 -13.712400 7.553405
-5.569200 -13.712400 7.536494
-5.522400 -13.712400 7.526566
-5.475600 -13.712400 7.513876
-5.428800 -13.712400 7.500197
-5.382000 -13.712400 7.510563
-5.335200 -13.712400 7.489541
-5.288400 -13.712400 7.475362
-5.241600 -13.712400 7.459523
-5.194800 -13.712400 7.469941
-5.148000 -13.712400 7.450814
-5.101200 -13.712400 7.418901
-5.054400 -13.712400 7.405975
-5.007600 -13.712400 7.389212
-4.960800 -13.712400 7.356529
-4.914000 -13.712400 7.339487
-4.867200 -13.712400 7.336223
-4.820400 -13.712400 7.332385
-4.773600 -13.712400 7.311636
-4.726800 -13.712400 7.287864
-4.680000 -13.712400 7.280305
-4.633200 -13.712400 7.275687
-4.586400 -13.712400 7.261765
-4.539600 -13.712400 7.245411
-4.492800 -13.712400 7.244725
-4.446000 -13.712400 7.249865
-4.399200 -13.712400 7.249865
-4.352400 -13.712400 7.241823
-4.305600 -13.712400 7.214285
-4.258800 -13.712400 7.198237
-4.212000 -13.712400 7.177956
-4.165200 -13.712400 7.176788
-4.118400 -13.712400 7.167984
-4.071600 -13.712400 7.164790
-4.024800 -13.712400 7.167984
-3.978000 -13.712400 7.164790
-3.931200 -13.712400 7.154552
-3.884400 -13.712400 7.142510
-3.837600 -13.712400 7.117131
-3.790800 -13.712400 7.115094
-3.744000 -13.712400 7.115094
-3.697200 -13.712400 7.113333
-3.650400 -13.712400 7.113333
-3.603600 -13.712400 7.118715
-3.556800 -13.712400 7.129119
-3.510000 -13.712400 7.129642
-3.463200 -13.712400 7.123953
-3.416400 -13.712400 7.093392
-3.369600 -13.712400 7.067532
-3.322800 -13.712400 7.067532
-3.276000 -13.712400 7.051216
-3.229200 -13.712400 7.044114
-3.182400 -13.712400 7.015593
-3.135600 -13.712400 7.008534
-3.088800 -13.712400 7.015593
-3.042000 -13.712400 7.000114
-2.995200 -13.712400 6.985537
-2.948400 -13.712400 6.992981
-2.901600 -13.712400 7.000463
-2.854800 -13.712400 6.989695
-2.808000 -13.712400 6.985537
-2.761200 -13.712400 6.969976
-2.714400 -13.712400 6.952823
-2.667600 -13.712400 6.949878
-2.620800 -13.712400 6.938966
-2.574000 -13.712400 6.929163
-2.527200 -13.712400 6.924992
-2.480400 -13.712400 6.913461
-2.433600 -13.712400 6.907732
-2.386800 -13.712400 6.899247
-2.340000 -13.712400 6.883899
-2.293200 -13.712400 6.880612
-2.246400 -13.712400 6.858078
-2.199600 -13.712400 6.850664
-2.152800 -13.712400 6.850664
-2.106000 -13.712400 6.884285
-2.059200 -13.712400 6.884922
-2.012400 -13.712400 6.918337
-1.965600 -13.712400 6.933830
-1.918800 -13.712400 6.964485
-1.872000 -13.712400 6.964485
-1.825200 -13.712400 6.943283
-1.778400 -13.712400 6.935815
-1.731600 -13.712400 6.912749
-1.684800 -13.712400 6.900488
-1.638000 -13.712400 6.863375
-1.591200 -13.712400 6.842772
-1.544400 -13.712400 6.839930
-1.497600 -13.712400 6.816979
-1.450800 -13.712400 6.802052
-1.404000 -13.712400 6.790933
-1.357200 -13.712400 6.791503
-1.310400 -13.712400 6.791973
-1.263600 -13.712400 6.801502
-1.216800 -13.712400 6.812747
-1.170000 -13.712400 6.826250
-1.123200 -13.712400 6.833875
-1.076400 -13.712400 6.847029
-1.029600 -13.712400 6.847029
-0.982800 -13.712400 6.860036
-0.936000 -13.712400 6.860036
-0.889200 -13.712400 6.859761
-0.842400 -13.712400 6.856359
-0.795600 -13.712400 6.851494
-0.748800 -13.712400 6.842834
-0.702000 -13.712400 6.851494
-0.655200 -13.712400 6.852124
-0.608400 -13.712400 6.841552
-0.561600 -13.712400 6.841552
-0.514800 -13.712400 6.841552
-0.468000 -13.712400 6.836815
-0.421200 -13.712400 6.841552
-0.374400 -13.712400 6.829638
-0.327600 -13.712400 6.827231
-0.280800 -13.712400 6.821608
-0.234000 -13.712400 6.822857
-0.187200 -13.712400 6.810330
-0.140400 -13.712400 6.802903
-0.093600 -13.712400 6.800920
-0.046800 -13.712400 6.801388
0.000000 -13.712400 6.810330
0.046800 -13.712400 6.814219
0.093600 -13.712400 6.836040
0.140400 -13.712400 6.854144
0.187200 -13.712400 6.862804
0.234000 -13.712400 6.867508
0.280800 -13.712400 6.870121
0.327600 -13.712400 6.854144
0.374400 -13.712400 6.844479
0.421200 -13.712400 6.842578
0.468000 -13.712400 6.840883
0.514800 -13.712400 6.830618
0.561600 -13.712400 6.826900
0.608400 -13.712400 6.826900
0.655200 -13.712400 6.829953
0.702000 -13.712400 6.829953
0.748800 -13.712400 6.831542
0.795600 -13.712400 6.848751
0.842400 -13.712400 6.853321
0.889200 -13.712400 6.855416
0.936000 -13.712400 6.856932
0.982800 -13.712400 6.867824
1.029600 -13.712400 6.869281
1.076400 -13.712400 6.869864
1.123200 -13.712400 6.869864
1.170000 -13.712400 6.875126
1.216800 -13.712400 6.880351
1.263600 -13.712400 6.873059
1.310400 -13.712400 6.872106
1.357200 -13.712400 6.886658
1.404000 -13.712400 6.895432
1.450800 -13.712400 6.898085
1.497600 -13.712400 6.894948
1.544400 -13.712400 6.909390
1.591200 -13.712400 6.913856
1.638000 -13.712400 6.908913
1.684800 -13.712400 6.917647
1.731600 -13.712400 6.917647
1.778400 -13.712400 6.913331
1.825200 -13.712400 6.913331
1.872000 -13.712400 6.913331
1.918800 -13.712400 6.908913
1.965600 -13.712400 6.913331
2.012400 -13.712400 6.907137
2.059200 -13.712400 6.918064
2.106000 -13.712400 6.913098
2.152800 -13.712400 6.916459
2.199600 -13.712400 6.928295
2.246400 -13.712400 6.937657
2.293200 -13.712400 6.955029
2.340000 -13.712400 6.958119
2.386800 -13.712400 6.990757
2.433600 -13.712400 7.024508
2.480400 -13.712400 7.035888
2.527200 -13.712400 7.043769
2.574000 -13.712400 7.047079
2.620800 -13.712400 7.043769
2.667600 -13.712400 7.053668
2.714400 -13.712400 7.056684
2.761200 -13.712400 7.061445
2.808000 -13.712400 7.045494
2.854800 -13.712400 7.052368
2.901600 -13.712400 7.064681
2.948400 -13.712400 7.081081
2.995200 -13.712400 7.093954
3.042000 -13.712400 7.094779
3.088800 -13.712400 7.128207
3.135600 -13.712400 7.152786
3.182400 -13.712400 7.152786
3.229200 -13.712400 7.149350
3.276000 -13.712400 7.165805
3.322800 -13.712400 7.166109
3.369600 -13.712400 7.181035
3.416400 -13.712400 7.192425
3.463200 -13.712400 7.198437
3.510000 -13.712400 7.201112
3.556800 -13.712400 7.192425
3.603600 -13.712400 7.191035
3.650400 -13.712400 7.191035
3.697200 -13.712400 7.203556
3.744000 -13.712400 7.211206
3.790800 -13.712400 7.214817
3.837600 -13.712400 7.225416
3.884400 -13.712400 7.248019
3.931200 -13.712400 7.256850
3.978000 -13.712400 7.269879
4.024800 -13.712400 7.275599
4.071600 -13.712400 7.294933
4.118400 -13.712400 7.312490
4.165200 -13.712400 7.321908
4.212000 -13.712400 7.336934
4.258800 -13.712400 7.353388
4.305600 -13.712400 7.358221
4.352400 -13.712400 7.370394
4.399200 -13.712400 7.398053
4.446000 -13.712400 7.399634
4.492800 -13.712400 7.405975
4.539600 -13.712400 7.426922
4.586400 -13.712400 7.442747
4.633200 -13.712400 7.451842
4.680000 -13.712400 7.473148
4.726800 -13.712400 7.478728
4.773600 -13.712400 7.484912
4.820400 -13.712400 7.503326
4.867200 -13.712400 7.512083
4.914000 -13.712400 7.532066
4.960800 -13.712400 7.550557
5.007600 -13.712400 7.562638
5.054400 -13.712400 7.576840
5.101200 -13.712400 7.618470
5.148000 -13.712400 7.618470
5.194800 -13.712400 7.640004
5.241600 -13.712400 7.666554
5.288400 -13.712400 7.680940
5.335200 -13.712400 7.687087
5.382000 -13.712400 7.705509
5.428800 -13.712400 7.726416
5.475600 -13.712400 7.760543
5.522400 -13.712400 7.761125
5.569200 -13.712400 7.774315
5.616000 -13.712400 7.779069
5.662800 -13.712400 7.803504
5.709600 -13.712400 7.814902
5.756400 -13.712400 7.820784
5.803200 -13.712400 7.835613
5.850000 -13.712400 7.856425
5.896800 -13.712400 7.949958
5.943600 -13.712400 8.003215
5.990400 -13.712400 8.012390
6.037200 -13.712400 8.032645
6.084000 -13.712400 8.049035
6.130800 -13.712400 8.049035
6.177600 -13.712400 8.054753
6.224400 -13.712400 8.062093
6.271200 -13.712400 8.081914
6.318000 -13.712400 8.100458
6.364800 -13.712400 8.159762
6.411600 -13.712400 8.226375
6.458400 -13.712400 8.234542
6.505200 -13.712400 8.241123
6.552000 -13.712400 8.262120
6.598800 -13.712400 8.307756
6.645600 -13.712400 8.323671
6.692400 -13.712400 8.339835
6.739200 -13.712400 8.354416
6.786000 -13.712400 8.379473
6.832800 -13.712400 8.456346
6.879600 -13.712400 8.492390
6.926400 -13.712400 8.564963
6.973200 -13.712400 8.589462
7.020000 -13.712400 8.612907
7.066800 -13.712400 8.627008
7.113600 -13.712400 8.667351
7.160400 -13.712400 8.679508
7.207200 -13.712400 8.722836
7.254000 -13.712400 8.764025
7.300800 -13.712400 8.880221
7.347600 -13.712400 8.995520
7.394400 -13.712400 9.354979
7.441200 -13.712400 12.597290
12.495600 -13.712400 8.022922
12.542400 -13.712400 8.010594
12.589200 -13.712400 8.005200
12.636000 -13.712400 7.981093
12.682800 -13.712400 7.984919
12.729600 -13.712400 7.985376
12.776400 -13.712400 7.995181
12.823200 -13.712400 7.996506
12.870000 -13.712400 8.001346
12.916800 -13.712400 7.995181
12.963600 -13.712400 8.007950
13.010400 -13.712400 8.010595
13.057200 -13.712400 8.009220
13.104000 -13.712400 7.994871
13.150800 -13.712400 7.994871
13.197600 -13.712400 7.995433
13.244400 -13.712400 8.013178
13.291200 -13.712400 8.011309
13.338000 -13.712400 8.011309
13.384800 -13.712400 8.014386
13.431600 -13.712400 8.016482
13.478400 -13.712400 8.011309
13.525200 -13.712400 8.013469
13.572000 -13.712400 8.011309
13.618800 -13.712400 8.008949
13.665600 -13.712400 8.013469
13.712400 -13.712400 8.015324
13.759200 -13.712400 8.015324
13.806000 -13.712400 8.034199
13.852800 -13.712400 8.049198
13.899600 -13.712400 8.040695
13.946400 -13.712400 8.061627
13.993200 -13.712400 8.061627
14.040000 -13.712400 8.063700
14.086800 -13.712400 8.067107
14.133600 -13.712400 8.063700
14.180400 -13.712400 8.046836
14.227200 -13.712400 8.046836
14.274000 -13.712400 8.026873
14.320800 -13.712400 8.017258
14.367600 -13.712400 8.003395
15.116400 -13.712400 6.766671
15.163200 -13.712400 6.762971
15.210000 -13.712400 6.762971
15.256800 -13.712400 6.764551
15.303600 -13.712400 6.764551
15.350400 -13.712400 6.753962
15.397200 -13.712400 6.758985
15.444000 -13.712400 6.758985
15.490800 -13.712400 6.758226
15.537600 -13.712400 6.753628
15.584400 -13.712400 6.753628
15.631200 -13.712400 6.738902
15.678000 -13.712400 6.737145
15.724800 -13.712400 6.718042
15.771600 -13.712400 6.714371
16.473600 -13.712400 2.684891
16.567200 -13.712400 2.119225
16.614000 -13.712400 1.854284
16.660800 -13.712400 1.657838
-18.720000 -13.665600 0.000000
-18.673200 -13.665600 0.000000
-18.626400 -13.665600 0.000000
-18.579600 -13.665600 -6.955799
-18.532800 -13.665600 -6.944962
-18.486000 -13.665600 -6.981848
-18.439200 -13.665600 -6.982495
-18.392400 -13.665600 -6.992918
-18.345600 -13.665600 -6.981848
-18.298800 -13.665600 -6.944431
-18.252000 -13.665600 -6.948376
-18.205200 -13.665600 -6.944431
-18.158400 -13.665600 -6.937594
-18.111600 -13.665600 -6.943310
-18.064800 -13.665600 -6.943310
-18.018000 -13.665600 -6.943310
-17.971200 -13.665600 -6.943310
-17.924400 -13.665600 -6.938815
-17.877600 -13.665600 -6.907439
-17.830800 -13.665600 -6.906768
-17.784000 -13.665600 -6.888242
-17.737200 -13.665600 -6.875837
-17.690400 -13.665600 -6.870861
-17.643600 -13.665600 -6.881293
-17.596800 -13.665600 -6.879085
-17.550000 -13.665600 -6.879085
-17.503200 -13.665600 -6.880958
-17.456400 -13.665600 -6.863794
-17.409600 -13.665600 -6.863746
-17.362800 -13.665600 -6.863746
-17.316000 -13.665600 -6.851581
-17.269200 -13.665600 -6.847661
-17.222400 -13.665600 -6.824978
-17.175600 -13.665600 -6.791781
-17.128800 -13.665600 -6.769589
-17.082000 -13.665600 -6.752966
-17.035200 -13.665600 -6.714147
-16.988400 -13.665600 -6.696659
-16.941600 -13.665600 -6.667487
-15.303600 -13.665600 6.858957
-15.256800 -13.665600 6.889648
-15.210000 -13.665600 6.903433
-15.163200 -13.665600 6.925814
-15.116400 -13.665600 6.937936
-15.069600 -13.665600 6.966103
-15.022800 -13.665600 6.972583
-14.976000 -13.665600 6.985174
-14.929200 -13.665600 6.998340
-14.882400 -13.665600 7.013071
-14.835600 -13.665600 7.031351
-14.788800 -13.665600 7.038519
-14.742000 -13.665600 7.043930
-14.695200 -13.665600 7.046816
-14.648400 -13.665600 7.046816
-14.601600 -13.665600 7.047148
-14.554800 -13.665600 7.051358
-14.508000 -13.665600 7.050865
-14.461200 -13.665600 7.054634
-14.414400 -13.665600 7.054634
-14.367600 -13.665600 7.058825
-14.320800 -13.665600 7.063701
-14.274000 -13.665600 7.063701
-14.227200 -13.665600 7.064462
-14.180400 -13.665600 7.069449
-14.133600 -13.665600 7.087225
-14.086800 -13.665600 7.086909
-14.040000 -13.665600 7.088656
-13.993200 -13.665600 7.089638
-13.946400 -13.665600 7.090585
-13.899600 -13.665600 7.090585
-13.852800 -13.665600 7.095529
-13.806000 -13.665600 7.090585
-13.759200 -13.665600 7.091612
-13.712400 -13.665600 7.091612
-13.665600 -13.665600 7.091612
-13.618800 -13.665600 7.095594
-13.572000 -13.665600 7.098597
-13.525200 -13.665600 7.101322
-13.478400 -13.665600 7.107162
-13.431600 -13.665600 7.130313
-13.384800 -13.665600 7.167725
-13.338000 -13.665600 7.194052
-13.291200 -13.665600 7.255467
-8.985600 -13.665600 9.913605
-8.938800 -13.665600 9.781992
-8.892000 -13.665600 9.716753
-8.845200 -13.665600 9.659076
-8.798400 -13.665600 9.574523
-8.751600 -13.665600 9.540403
-8.704800 -13.665600 9.437290
-8.658000 -13.665600 9.375465
-8.611200 -13.665600 9.319045
-8.564400 -13.665600 9.296013
-8.517600 -13.665600 9.219811
-8.470800 -13.665600 9.181156
-8.424000 -13.665600 9.080235
-8.377200 -13.665600 9.030423
-8.330400 -13.665600 8.969959
-8.283600 -13.665600 8.921890
-8.236800 -13.665600 8.864127
-8.190000 -13.665600 8.843176
-8.143200 -13.665600 8.843176
-8.096400 -13.665600 8.790469
-8.049600 -13.665600 8.769035
-8.002800 -13.665600 8.706612
-7.956000 -13.665600 8.665406
-7.909200 -13.665600 8.660084
-7.862400 -13.665600 8.652648
-7.815600 -13.665600 8.619944
-7.768800 -13.665600 8.609731
-7.722000 -13.665600 8.582959
-7.675200 -13.665600 8.553548
-7.628400 -13.665600 8.514654
-7.581600 -13.665600 8.437631
-7.534800 -13.665600 8.411389
-7.488000 -13.665600 8.392536
-7.441200 -13.665600 8.367031
-7.394400 -13.665600 8.342594
-7.347600 -13.665600 8.278453
-7.300800 -13.665600 8.256986
-7.254000 -13.665600 8.234420
-7.207200 -13.665600 8.215441
-7.160400 -13.665600 8.196139
-7.113600 -13.665600 8.159420
-7.066800 -13.665600 8.159420
-7.020000 -13.665600 8.143474
-6.973200 -13.665600 8.106950
-6.926400 -13.665600 8.091914
-6.879600 -13.665600 8.062131
-6.832800 -13.665600 8.034596
-6.786000 -13.665600 8.012916
-6.739200 -13.665600 7.987768
-6.692400 -13.665600 7.975964
-6.645600 -13.665600 7.972699
-6.598800 -13.665600 7.965254
-6.552000 -13.665600 7.954401
-6.505200 -13.665600 7.944419
-6.458400 -13.665600 7.918798
-6.411600 -13.665600 7.905385
-6.364800 -13.665600 7.896204
-6.318000 -13.665600 7.826428
-6.271200 -13.665600 7.806721
-6.224400 -13.665600 7.749772
-6.177600 -13.665600 7.721028
-6.130800 -13.665600 7.701352
-6.084000 -13.665600 7.658667
-6.037200 -13.665600 7.614249
-5.990400 -13.665600 7.614191
-5.943600 -13.665600 7.610196
-5.896800 -13.665600 7.601799
-5.850000 -13.665600 7.601799
-5.803200 -13.665600 7.595636
-5.756400 -13.665600 7.576381
-5.709600 -13.665600 7.569490
-5.662800 -13.665600 7.553405
-5.616000 -13.665600 7.546795
-5.569200 -13.665600 7.531119
-5.522400 -13.665600 7.526566
-5.475600 -13.665600 7.521210
-5.428800 -13.665600 7.513876
-5.382000 -13.665600 7.513876
-5.335200 -13.665600 7.495696
-5.288400 -13.665600 7.489541
-5.241600 -13.665600 7.476305
-5.194800 -13.665600 7.476305
-5.148000 -13.665600 7.459523
-5.101200 -13.665600 7.442243
-5.054400 -13.665600 7.409254
-5.007600 -13.665600 7.395178
-4.960800 -13.665600 7.375515
-4.914000 -13.665600 7.341687
-4.867200 -13.665600 7.339487
-4.820400 -13.665600 7.332385
-4.773600 -13.665600 7.313181
-4.726800 -13.665600 7.295890
-4.680000 -13.665600 7.282862
-4.633200 -13.665600 7.275687
-4.586400 -13.665600 7.259635
-4.539600 -13.665600 7.244725
-4.492800 -13.665600 7.241823
-4.446000 -13.665600 7.245411
-4.399200 -13.665600 7.245411
-4.352400 -13.665600 7.235925
-4.305600 -13.665600 7.198237
-4.258800 -13.665600 7.191890
-4.212000 -13.665600 7.169213
-4.165200 -13.665600 7.154752
-4.118400 -13.665600 7.149098
-4.071600 -13.665600 7.150172
-4.024800 -13.665600 7.156076
-3.978000 -13.665600 7.154752
-3.931200 -13.665600 7.150172
-3.884400 -13.665600 7.124566
-3.837600 -13.665600 7.115094
-3.790800 -13.665600 7.109250
-3.744000 -13.665600 7.107429
-3.697200 -13.665600 7.106198
-3.650400 -13.665600 7.107318
-3.603600 -13.665600 7.113333
-3.556800 -13.665600 7.123953
-3.510000 -13.665600 7.129119
-3.463200 -13.665600 7.123953
-3.416400 -13.665600 7.097734
-3.369600 -13.665600 7.074455
-3.322800 -13.665600 7.061660
-3.276000 -13.665600 7.045293
-3.229200 -13.665600 7.028121
-3.182400 -13.665600 7.006772
-3.135600 -13.665600 7.005060
-3.088800 -13.665600 7.003987
-3.042000 -13.665600 6.992981
-2.995200 -13.665600 6.985537
-2.948400 -13.665600 6.987899
-2.901600 -13.665600 6.989695
-2.854800 -13.665600 6.987850
-2.808000 -13.665600 6.980276
-2.761200 -13.665600 6.952823
-2.714400 -13.665600 6.949878
-2.667600 -13.665600 6.941190
-2.620800 -13.665600 6.932975
-2.574000 -13.665600 6.927607
-2.527200 -13.665600 6.924992
-2.480400 -13.665600 6.918265
-2.433600 -13.665600 6.909136
-2.386800 -13.665600 6.903967
-2.340000 -13.665600 6.889120
-2.293200 -13.665600 6.885726
-2.246400 -13.665600 6.884406
-2.199600 -13.665600 6.881918
-2.152800 -13.665600 6.884285
-2.106000 -13.665600 6.884922
-2.059200 -13.665600 6.891315
-2.012400 -13.665600 6.912490
-1.965600 -13.665600 6.928814
-1.918800 -13.665600 6.953603
-1.872000 -13.665600 6.955817
-1.825200 -13.665600 6.943144
-1.778400 -13.665600 6.919805
-1.731600 -13.665600 6.912490
-1.684800 -13.665600 6.887407
-1.638000 -13.665600 6.853431
-1.591200 -13.665600 6.842772
-1.544400 -13.665600 6.839930
-1.497600 -13.665600 6.816979
-1.450800 -13.665600 6.802052
-1.404000 -13.665600 6.790933
-1.357200 -13.665600 6.790933
-1.310400 -13.665600 6.791973
-1.263600 -13.665600 6.809694
-1.216800 -13.665600 6.812853
-1.170000 -13.665600 6.825637
-1.123200 -13.665600 6.833875
-1.076400 -13.665600 6.833875
-1.029600 -13.665600 6.842834
-0.982800 -13.665600 6.847029
-0.936000 -13.665600 6.851494
-0.889200 -13.665600 6.842834
-0.842400 -13.665600 6.842834
-0.795600 -13.665600 6.842834
-0.748800 -13.665600 6.837734
-0.702000 -13.665600 6.839225
-0.655200 -13.665600 6.851296
-0.608400 -13.665600 6.839225
-0.561600 -13.665600 6.852124
-0.514800 -13.665600 6.847876
-0.468000 -13.665600 6.836815
-0.421200 -13.665600 6.836815
-0.374400 -13.665600 6.829262
-0.327600 -13.665600 6.822857
-0.280800 -13.665600 6.812530
-0.234000 -13.665600 6.812688
-0.187200 -13.665600 6.805334
-0.140400 -13.665600 6.804997
-0.093600 -13.665600 6.801388
-0.046800 -13.665600 6.810330
0.000000 -13.665600 6.814219
0.046800 -13.665600 6.823954
0.093600 -13.665600 6.836040
0.140400 -13.665600 6.839253
0.187200 -13.665600 6.846981
0.234000 -13.665600 6.854144
0.280800 -13.665600 6.863169
0.327600 -13.665600 6.844479
0.374400 -13.665600 6.841783
0.421200 -13.665600 6.840883
0.468000 -13.665600 6.838287
0.514800 -13.665600 6.830618
0.561600 -13.665600 6.821235
0.608400 -13.665600 6.821560
0.655200 -13.665600 6.821235
0.702000 -13.665600 6.821235
0.748800 -13.665600 6.829953
0.795600 -13.665600 6.835644
0.842400 -13.665600 6.855416
0.889200 -13.665600 6.859382
0.936000 -13.665600 6.860827
0.982800 -13.665600 6.867824
1.029600 -13.665600 6.869281
1.076400 -13.665600 6.869864
1.123200 -13.665600 6.863819
1.170000 -13.665600 6.863819
1.216800 -13.665600 6.865772
1.263600 -13.665600 6.863819
1.310400 -13.665600 6.862915
1.357200 -13.665600 6.865772
1.404000 -13.665600 6.871615
1.450800 -13.665600 6.871615
1.497600 -13.665600 6.871615
1.544400 -13.665600 6.874466
1.591200 -13.665600 6.886941
1.638000 -13.665600 6.882606
1.684800 -13.665600 6.886941
1.731600 -13.665600 6.886941
1.778400 -13.665600 6.901160
1.825200 -13.665600 6.908913
1.872000 -13.665600 6.908913
1.918800 -13.665600 6.913331
1.965600 -13.665600 6.918064
2.012400 -13.665600 6.918064
2.059200 -13.665600 6.920778
2.106000 -13.665600 6.915296
2.152800 -13.665600 6.915296
2.199600 -13.665600 6.916459
2.246400 -13.665600 6.920819
2.293200 -13.665600 6.930433
2.340000 -13.665600 6.944211
2.386800 -13.665600 6.958119
2.433600 -13.665600 7.012827
2.480400 -13.665600 7.026902
2.527200 -13.665600 7.033102
2.574000 -13.665600 7.033910
2.620800 -13.665600 7.033102
2.667600 -13.665600 7.043769
2.714400 -13.665600 7.045494
2.761200 -13.665600 7.045494
2.808000 -13.665600 7.039341
2.854800 -13.665600 7.039341
2.901600 -13.665600 7.052368
2.948400 -13.665600 7.052368
2.995200 -13.665600 7.081081
3.042000 -13.665600 7.087498
3.088800 -13.665600 7.093954
3.135600 -13.665600 7.140658
3.182400 -13.665600 7.137892
3.229200 -13.665600 7.146458
3.276000 -13.665600 7.162974
3.322800 -13.665600 7.166109
3.369600 -13.665600 7.189600
3.416400 -13.665600 7.201112
3.463200 -13.665600 7.204487
3.510000 -13.665600 7.204487
3.556800 -13.665600 7.196554
3.603600 -13.665600 7.191967
3.650400 -13.665600 7.186746
3.697200 -13.665600 7.196554
3.744000 -13.665600 7.204151
3.790800 -13.665600 7.204406
3.837600 -13.665600 7.225416
3.884400 -13.665600 7.250691
3.931200 -13.665600 7.256850
3.978000 -13.665600 7.269879
4.024800 -13.665600 7.276337
4.071600 -13.665600 7.294933
4.118400 -13.665600 7.309528
4.165200 -13.665600 7.309528
4.212000 -13.665600 7.321726
4.258800 -13.665600 7.336366
4.305600 -13.665600 7.336366
4.352400 -13.665600 7.364760
4.399200 -13.665600 7.398053
4.446000 -13.665600 7.399634
4.492800 -13.665600 7.405975
4.539600 -13.665600 7.419894
4.586400 -13.665600 7.439745
4.633200 -13.665600 7.447181
4.680000 -13.665600 7.465090
4.726800 -13.665600 7.478870
4.773600 -13.665600 7.484912
4.820400 -13.665600 7.503326
4.867200 -13.665600 7.508499
4.914000 -13.665600 7.518810
4.960800 -13.665600 7.541590
5.007600 -13.665600 7.557049
5.054400 -13.665600 7.576840
5.101200 -13.665600 7.605475
5.148000 -13.665600 7.618470
5.194800 -13.665600 7.654828
5.241600 -13.665600 7.666554
5.288400 -13.665600 7.673180
5.335200 -13.665600 7.680940
5.382000 -13.665600 7.695977
5.428800 -13.665600 7.716380
5.475600 -13.665600 7.735990
5.522400 -13.665600 7.751242
5.569200 -13.665600 7.774315
5.616000 -13.665600 7.791199
5.662800 -13.665600 7.813281
5.709600 -13.665600 7.829797
5.756400 -13.665600 7.835613
5.803200 -13.665600 7.850016
5.850000 -13.665600 7.877746
5.896800 -13.665600 7.956705
5.943600 -13.665600 8.008987
5.990400 -13.665600 8.032296
6.037200 -13.665600 8.045936
6.084000 -13.665600 8.054753
6.130800 -13.665600 8.060429
6.177600 -13.665600 8.062093
6.224400 -13.665600 8.090349
6.271200 -13.665600 8.096687
6.318000 -13.665600 8.123916
6.364800 -13.665600 8.171698
6.411600 -13.665600 8.226375
6.458400 -13.665600 8.250479
6.505200 -13.665600 8.262120
6.552000 -13.665600 8.286281
6.598800 -13.665600 8.307756
6.645600 -13.665600 8.323671
6.692400 -13.665600 8.339835
6.739200 -13.665600 8.354416
6.786000 -13.665600 8.379473
6.832800 -13.665600 8.458140
6.879600 -13.665600 8.502913
6.926400 -13.665600 8.564963
6.973200 -13.665600 8.585025
7.020000 -13.665600 8.612907
7.066800 -13.665600 8.620583
7.113600 -13.665600 8.679508
7.160400 -13.665600 8.679508
7.207200 -13.665600 8.722836
7.254000 -13.665600 8.764025
7.300800 -13.665600 8.874160
7.347600 -13.665600 8.971489
7.394400 -13.665600 9.213994
12.495600 -13.665600 8.049892
12.542400 -13.665600 8.023193
12.589200 -13.665600 8.012936
12.636000 -13.665600 7.995181
12.682800 -13.665600 7.992990
12.729600 -13.665600 7.995181
12.776400 -13.665600 8.018054
12.823200 -13.665600 8.010598
12.870000 -13.665600 8.007950
12.916800 -13.665600 8.006359
12.963600 -13.665600 8.010595
13.010400 -13.665600 8.010598
13.057200 -13.665600 8.010595
13.104000 -13.665600 8.003138
13.150800 -13.665600 8.001346
13.197600 -13.665600 8.005530
13.244400 -13.665600 8.014386
13.291200 -13.665600 8.013178
13.338000 -13.665600 8.011309
13.384800 -13.665600 8.014386
13.431600 -13.665600 8.015106
13.478400 -13.665600 8.011309
13.525200 -13.665600 8.013469
13.572000 -13.665600 8.011309
13.618800 -13.665600 8.009312
13.665600 -13.665600 8.023083
13.712400 -13.665600 8.023142
13.759200 -13.665600 8.015324
13.806000 -13.665600 8.034199
13.852800 -13.665600 8.038386
13.899600 -13.665600 8.038386
13.946400 -13.665600 8.055764
13.993200 -13.665600 8.051624
14.040000 -13.665600 8.063700
14.086800 -13.665600 8.069698
14.133600 -13.665600 8.067107
14.180400 -13.665600 8.048246
14.227200 -13.665600 8.048246
14.274000 -13.665600 8.038389
14.320800 -13.665600 8.026873
14.367600 -13.665600 8.021781
15.163200 -13.665600 6.770786
15.210000 -13.665600 6.770786
15.256800 -13.665600 6.766671
15.303600 -13.665600 6.764551
15.350400 -13.665600 6.758226
15.397200 -13.665600 6.758985
15.444000 -13.665600 6.758791
15.490800 -13.665600 6.758226
15.537600 -13.665600 6.753628
15.584400 -13.665600 6.753962
15.631200 -13.665600 6.736838
15.678000 -13.665600 6.736838
15.724800 -13.665600 6.731779
15.771600 -13.665600 6.718042
15.818400 -13.665600 6.708235
16.567200 -13.665600 2.258511
16.614000 -13.665600 2.015379
16.660800 -13.665600 1.717547
-18.720000 -13.618800 0.000000
-18.673200 -13.618800 0.000000
-18.626400 -13.618800 0.000000
-18.579600 -13.618800 -6.982495
-18.532800 -13.618800 -6.982495
-18.486000 -13.618800 -6.987190
-18.439200 -13.618800 -6.992918
-18.392400 -13.618800 -6.999566
-18.345600 -13.618800 -6.999473
-18.298800 -13.618800 -6.981848
-18.252000 -13.618800 -6.981382
-18.205200 -13.618800 -6.981848
-18.158400 -13.618800 -6.981382
-18.111600 -13.618800 -6.985691
-18.064800 -13.618800 -6.981382
-18.018000 -13.618800 -6.965689
-17.971200 -13.618800 -6.965689
-17.924400 -13.618800 -6.962373
-17.877600 -13.618800 -6.922384
-17.830800 -13.618800 -6.913416
-17.784000 -13.618800 -6.899280
-17.737200 -13.618800 -6.881293
-17.690400 -13.618800 -6.880474
-17.643600 -13.618800 -6.903705
-17.596800 -13.618800 -6.899280
-17.550000 -13.618800 -6.899280
-17.503200 -13.618800 -6.896954
-17.456400 -13.618800 -6.880958
-17.409600 -13.618800 -6.880958
-17.362800 -13.618800 -6.878274
-17.316000 -13.618800 -6.860266
-17.269200 -13.618800 -6.859926
-17.222400 -13.618800 -6.842517
-17.175600 -13.618800 -6.795402
-17.128800 -13.618800 -6.770370
-17.082000 -13.618800 -6.750243
-17.035200 -13.618800 -6.706240
-16.988400 -13.618800 -6.667487
-16.941600 -13.618800 -6.504822
-15.350400 -13.618800 6.889425
-15.303600 -13.618800 6.902357
-15.256800 -13.618800 6.909102
-15.210000 -13.618800 6.920734
-15.163200 -13.618800 6.937598
-15.116400 -13.618800 6.959923
-15.069600 -13.618800 6.972583
-15.022800 -13.618800 6.984880
-14.976000 -13.618800 6.996974
-14.929200 -13.618800 7.009973
-14.882400 -13.618800 7.016344
-14.835600 -13.618800 7.032054
-14.788800 -13.618800 7.038519
-14.742000 -13.618800 7.043930
-14.695200 -13.618800 7.046381
-14.648400 -13.618800 7.047003
-14.601600 -13.618800 7.051358
-14.554800 -13.618800 7.054340
-14.508000 -13.618800 7.051358
-14.461200 -13.618800 7.054634
-14.414400 -13.618800 7.054634
-14.367600 -13.618800 7.063558
-14.320800 -13.618800 7.063701
-14.274000 -13.618800 7.064462
-14.227200 -13.618800 7.067365
-14.180400 -13.618800 7.071829
-14.133600 -13.618800 7.088347
-14.086800 -13.618800 7.086909
-14.040000 -13.618800 7.088656
-13.993200 -13.618800 7.088656
-13.946400 -13.618800 7.089638
-13.899600 -13.618800 7.089638
-13.852800 -13.618800 7.090585
-13.806000 -13.618800 7.087597
-13.759200 -13.618800 7.088441
-13.712400 -13.618800 7.087228
-13.665600 -13.618800 7.089152
-13.618800 -13.618800 7.093834
-13.572000 -13.618800 7.098597
-13.525200 -13.618800 7.106129
-13.478400 -13.618800 7.127476
-13.431600 -13.618800 7.154838
-13.384800 -13.618800 7.189701
-13.338000 -13.618800 7.222057
-8.985600 -13.618800 9.949715
-8.938800 -13.618800 9.835280
-8.892000 -13.618800 9.716753
-8.845200 -13.618800 9.660436
-8.798400 -13.618800 9.588478
-8.751600 -13.618800 9.545772
-8.704800 -13.618800 9.431143
-8.658000 -13.618800 9.369484
-8.611200 -13.618800 9.321143
-8.564400 -13.618800 9.299274
-8.517600 -13.618800 9.235551
-8.470800 -13.618800 9.181156
-8.424000 -13.618800 9.109177
-8.377200 -13.618800 9.030423
-8.330400 -13.618800 9.006194
-8.283600 -13.618800 8.937598
-8.236800 -13.618800 8.863890
-8.190000 -13.618800 8.843176
-8.143200 -13.618800 8.836874
-8.096400 -13.618800 8.791968
-8.049600 -13.618800 8.769328
-8.002800 -13.618800 8.720125
-7.956000 -13.618800 8.680454
-7.909200 -13.618800 8.660911
-7.862400 -13.618800 8.659867
-7.815600 -13.618800 8.618242
-7.768800 -13.618800 8.593180
-7.722000 -13.618800 8.559574
-7.675200 -13.618800 8.520763
-7.628400 -13.618800 8.469793
-7.581600 -13.618800 8.430829
-7.534800 -13.618800 8.411389
-7.488000 -13.618800 8.392536
-7.441200 -13.618800 8.357388
-7.394400 -13.618800 8.349616
-7.347600 -13.618800 8.273445
-7.300800 -13.618800 8.246463
-7.254000 -13.618800 8.224726
-7.207200 -13.618800 8.197075
-7.160400 -13.618800 8.191715
-7.113600 -13.618800 8.155760
-7.066800 -13.618800 8.151677
-7.020000 -13.618800 8.117865
-6.973200 -13.618800 8.098320
-6.926400 -13.618800 8.084826
-6.879600 -13.618800 8.034147
-6.832800 -13.618800 8.023962
-6.786000 -13.618800 7.998407
-6.739200 -13.618800 7.974443
-6.692400 -13.618800 7.972400
-6.645600 -13.618800 7.966207
-6.598800 -13.618800 7.954401
-6.552000 -13.618800 7.953761
-6.505200 -13.618800 7.944419
-6.458400 -13.618800 7.918798
-6.411600 -13.618800 7.900022
-6.364800 -13.618800 7.888153
-6.318000 -13.618800 7.806721
-6.271200 -13.618800 7.751795
-6.224400 -13.618800 7.743637
-6.177600 -13.618800 7.728861
-6.130800 -13.618800 7.701352
-6.084000 -13.618800 7.671128
-6.037200 -13.618800 7.626978
-5.990400 -13.618800 7.616823
-5.943600 -13.618800 7.621297
-5.896800 -13.618800 7.616823
-5.850000 -13.618800 7.616588
-5.803200 -13.618800 7.611767
-5.756400 -13.618800 7.591938
-5.709600 -13.618800 7.584758
-5.662800 -13.618800 7.558695
-5.616000 -13.618800 7.553405
-5.569200 -13.618800 7.536664
-5.522400 -13.618800 7.531119
-5.475600 -13.618800 7.530645
-5.428800 -13.618800 7.521210
-5.382000 -13.618800 7.517515
-5.335200 -13.618800 7.495696
-5.288400 -13.618800 7.489541
-5.241600 -13.618800 7.476305
-5.194800 -13.618800 7.473079
-5.148000 -13.618800 7.459523
-5.101200 -13.618800 7.438279
-5.054400 -13.618800 7.405753
-5.007600 -13.618800 7.386743
-4.960800 -13.618800 7.368127
-4.914000 -13.618800 7.344813
-4.867200 -13.618800 7.341687
-4.820400 -13.618800 7.335528
-4.773600 -13.618800 7.311636
-4.726800 -13.618800 7.294379
-4.680000 -13.618800 7.280305
-4.633200 -13.618800 7.275687
-4.586400 -13.618800 7.259635
-4.539600 -13.618800 7.244725
-4.492800 -13.618800 7.235936
-4.446000 -13.618800 7.246126
-4.399200 -13.618800 7.244725
-4.352400 -13.618800 7.218438
-4.305600 -13.618800 7.176984
-4.258800 -13.618800 7.167320
-4.212000 -13.618800 7.149098
-4.165200 -13.618800 7.136708
-4.118400 -13.618800 7.132027
-4.071600 -13.618800 7.144701
-4.024800 -13.618800 7.156076
-3.978000 -13.618800 7.154552
-3.931200 -13.618800 7.150172
-3.884400 -13.618800 7.129417
-3.837600 -13.618800 7.129417
-3.790800 -13.618800 7.140373
-3.744000 -13.618800 7.129119
-3.697200 -13.618800 7.113333
-3.650400 -13.618800 7.113333
-3.603600 -13.618800 7.113333
-3.556800 -13.618800 7.123953
-3.510000 -13.618800 7.125689
-3.463200 -13.618800 7.107318
-3.416400 -13.618800 7.097734
-3.369600 -13.618800 7.074455
-3.322800 -13.618800 7.061660
-3.276000 -13.618800 7.028540
-3.229200 -13.618800 7.008534
-3.182400 -13.618800 7.006772
-3.135600 -13.618800 7.005060
-3.088800 -13.618800 6.997803
-3.042000 -13.618800 6.992981
-2.995200 -13.618800 6.985955
-2.948400 -13.618800 6.985955
-2.901600 -13.618800 6.987850
-2.854800 -13.618800 6.975372
-2.808000 -13.618800 6.963176
-2.761200 -13.618800 6.949878
-2.714400 -13.618800 6.941236
-2.667600 -13.618800 6.935133
-2.620800 -13.618800 6.931842
-2.574000 -13.618800 6.927607
-2.527200 -13.618800 6.929163
-2.480400 -13.618800 6.916962
-2.433600 -13.618800 6.904121
-2.386800 -13.618800 6.903967
-2.340000 -13.618800 6.889120
-2.293200 -13.618800 6.886679
-2.246400 -13.618800 6.884406
-2.199600 -13.618800 6.867772
-2.152800 -13.618800 6.870333
-2.106000 -13.618800 6.884406
-2.059200 -13.618800 6.891315
-2.012400 -13.618800 6.911308
-1.965600 -13.618800 6.923318
-1.918800 -13.618800 6.943144
-1.872000 -13.618800 6.943283
-1.825200 -13.618800 6.936697
-1.778400 -13.618800 6.935815
-1.731600 -13.618800 6.912749
-1.684800 -13.618800 6.900488
-1.638000 -13.618800 6.867461
-1.591200 -13.618800 6.844776
-1.544400 -13.618800 6.835190
-1.497600 -13.618800 6.825647
-1.450800 -13.618800 6.815574
-1.404000 -13.618800 6.801286
-1.357200 -13.618800 6.801286
-1.310400 -13.618800 6.804607
-1.263600 -13.618800 6.812747
-1.216800 -13.618800 6.812953
-1.170000 -13.618800 6.825637
-1.123200 -13.618800 6.833973
-1.076400 -13.618800 6.844735
-1.029600 -13.618800 6.844735
-0.982800 -13.618800 6.847029
-0.936000 -13.618800 6.851296
-0.889200 -13.618800 6.843580
-0.842400 -13.618800 6.844735
-0.795600 -13.618800 6.844735
-0.748800 -13.618800 6.837734
-0.702000 -13.618800 6.851296
-0.655200 -13.618800 6.852124
-0.608400 -13.618800 6.856359
-0.561600 -13.618800 6.856359
-0.514800 -13.618800 6.847876
-0.468000 -13.618800 6.836815
-0.421200 -13.618800 6.836815
-0.374400 -13.618800 6.829135
-0.327600 -13.618800 6.822857
-0.280800 -13.618800 6.813276
-0.234000 -13.618800 6.822679
-0.187200 -13.618800 6.804997
-0.140400 -13.618800 6.800920
-0.093600 -13.618800 6.796559
-0.046800 -13.618800 6.800920
0.000000 -13.618800 6.810330
0.046800 -13.618800 6.812688
0.093600 -13.618800 6.816989
0.140400 -13.618800 6.836873
0.187200 -13.618800 6.844479
0.234000 -13.618800 6.846981
0.280800 -13.618800 6.850035
0.327600 -13.618800 6.841783
0.374400 -13.618800 6.844479
0.421200 -13.618800 6.844479
0.468000 -13.618800 6.844479
0.514800 -13.618800 6.835635
0.561600 -13.618800 6.826900
0.608400 -13.618800 6.829953
0.655200 -13.618800 6.829953
0.702000 -13.618800 6.829953
0.748800 -13.618800 6.831542
0.795600 -13.618800 6.853585
0.842400 -13.618800 6.860827
0.889200 -13.618800 6.867824
0.936000 -13.618800 6.869864
0.982800 -13.618800 6.873269
1.029600 -13.618800 6.872106
1.076400 -13.618800 6.871400
1.123200 -13.618800 6.862915
1.170000 -13.618800 6.851007
1.216800 -13.618800 6.851007
1.263600 -13.618800 6.851007
1.310400 -13.618800 6.851007
1.357200 -13.618800 6.857680
1.404000 -13.618800 6.857680
1.450800 -13.618800 6.857680
1.497600 -13.618800 6.863818
1.544400 -13.618800 6.871615
1.591200 -13.618800 6.879973
1.638000 -13.618800 6.886941
1.684800 -13.618800 6.908913
1.731600 -13.618800 6.908913
1.778400 -13.618800 6.910331
1.825200 -13.618800 6.910710
1.872000 -13.618800 6.910331
1.918800 -13.618800 6.914558
1.965600 -13.618800 6.910710
2.012400 -13.618800 6.911560
2.059200 -13.618800 6.918064
2.106000 -13.618800 6.915296
2.152800 -13.618800 6.916459
2.199600 -13.618800 6.917590
2.246400 -13.618800 6.920130
2.293200 -13.618800 6.930433
2.340000 -13.618800 6.950828
2.386800 -13.618800 6.961071
2.433600 -13.618800 7.006711
2.480400 -13.618800 7.027588
2.527200 -13.618800 7.033102
2.574000 -13.618800 7.035888
2.620800 -13.618800 7.033910
2.667600 -13.618800 7.043769
2.714400 -13.618800 7.047079
2.761200 -13.618800 7.047079
2.808000 -13.618800 7.043769
2.854800 -13.618800 7.052368
2.901600 -13.618800 7.062272
2.948400 -13.618800 7.064681
2.995200 -13.618800 7.081081
3.042000 -13.618800 7.087498
3.088800 -13.618800 7.093464
3.135600 -13.618800 7.129354
3.182400 -13.618800 7.129354
3.229200 -13.618800 7.138550
3.276000 -13.618800 7.158467
3.322800 -13.618800 7.166109
3.369600 -13.618800 7.197621
3.416400 -13.618800 7.199096
3.463200 -13.618800 7.199199
3.510000 -13.618800 7.206735
3.556800 -13.618800 7.204151
3.603600 -13.618800 7.199199
3.650400 -13.618800 7.186746
3.697200 -13.618800 7.196554
3.744000 -13.618800 7.211463
3.790800 -13.618800 7.214817
3.837600 -13.618800 7.217111
3.884400 -13.618800 7.238607
3.931200 -13.618800 7.255119
3.978000 -13.618800 7.274454
4.024800 -13.618800 7.286513
4.071600 -13.618800 7.294933
4.118400 -13.618800 7.305751
4.165200 -13.618800 7.305751
4.212000 -13.618800 7.315883
4.258800 -13.618800 7.322199
4.305600 -13.618800 7.331320
4.352400 -13.618800 7.364760
4.399200 -13.618800 7.398053
4.446000 -13.618800 7.400612
4.492800 -13.618800 7.407931
4.539600 -13.618800 7.419894
4.586400 -13.618800 7.437927
4.633200 -13.618800 7.445381
4.680000 -13.618800 7.465710
4.726800 -13.618800 7.478728
4.773600 -13.618800 7.484912
4.820400 -13.618800 7.507827
4.867200 -13.618800 7.513459
4.914000 -13.618800 7.524190
4.960800 -13.618800 7.550557
5.007600 -13.618800 7.567649
5.054400 -13.618800 7.578650
5.101200 -13.618800 7.605475
5.148000 -13.618800 7.605475
5.194800 -13.618800 7.646772
5.241600 -13.618800 7.660896
5.288400 -13.618800 7.661730
5.335200 -13.618800 7.666850
5.382000 -13.618800 7.689936
5.428800 -13.618800 7.716380
5.475600 -13.618800 7.733041
5.522400 -13.618800 7.735990
5.569200 -13.618800 7.757369
5.616000 -13.618800 7.792404
5.662800 -13.618800 7.814902
5.709600 -13.618800 7.837316
5.756400 -13.618800 7.847464
5.803200 -13.618800 7.856425
5.850000 -13.618800 7.901432
5.896800 -13.618800 7.956705
5.943600 -13.618800 8.011805
5.990400 -13.618800 8.032296
6.037200 -13.618800 8.049035
6.084000 -13.618800 8.062093
6.130800 -13.618800 8.073305
6.177600 -13.618800 8.088256
6.224400 -13.618800 8.101712
6.271200 -13.618800 8.110348
6.318000 -13.618800 8.159762
6.364800 -13.618800 8.195308
6.411600 -13.618800 8.234542
6.458400 -13.618800 8.257728
6.505200 -13.618800 8.274933
6.552000 -13.618800 8.303656
6.598800 -13.618800 8.317213
6.645600 -13.618800 8.345180
6.692400 -13.618800 8.356471
6.739200 -13.618800 8.372570
6.786000 -13.618800 8.418285
6.832800 -13.618800 8.470397
6.879600 -13.618800 8.517072
6.926400 -13.618800 8.568724
6.973200 -13.618800 8.594622
7.020000 -13.618800 8.616394
7.066800 -13.618800 8.628024
7.113600 -13.618800 8.667351
7.160400 -13.618800 8.681306
7.207200 -13.618800 8.722836
7.254000 -13.618800 8.764025
7.300800 -13.618800 8.823675
7.347600 -13.618800 8.995520
7.394400 -13.618800 9.213994
12.542400 -13.618800 8.044016
12.589200 -13.618800 8.034966
12.636000 -13.618800 8.006110
12.682800 -13.618800 8.023371
12.729600 -13.618800 8.019634
12.776400 -13.618800 8.025085
12.823200 -13.618800 8.019634
12.870000 -13.618800 8.010598
12.916800 -13.618800 8.010598
12.963600 -13.618800 8.018054
13.010400 -13.618800 8.019282
13.057200 -13.618800 8.016007
13.104000 -13.618800 8.010595
13.150800 -13.618800 8.013178
13.197600 -13.618800 8.019282
13.244400 -13.618800 8.025163
13.291200 -13.618800 8.023248
13.338000 -13.618800 8.023715
13.384800 -13.618800 8.025163
13.431600 -13.618800 8.025599
13.478400 -13.618800 8.025599
13.525200 -13.618800 8.025599
13.572000 -13.618800 8.025599
13.618800 -13.618800 8.025599
13.665600 -13.618800 8.034199
13.712400 -13.618800 8.034405
13.759200 -13.618800 8.034199
13.806000 -13.618800 8.037647
13.852800 -13.618800 8.043951
13.899600 -13.618800 8.038386
13.946400 -13.618800 8.055764
13.993200 -13.618800 8.051303
14.040000 -13.618800 8.069086
14.086800 -13.618800 8.081422
14.133600 -13.618800 8.069698
14.180400 -13.618800 8.051303
14.227200 -13.618800 8.069635
14.274000 -13.618800 8.050132
14.320800 -13.618800 8.038389
14.367600 -13.618800 8.026873
14.414400 -13.618800 8.000229
15.163200 -13.618800 6.781018
15.210000 -13.618800 6.777008
15.256800 -13.618800 6.770957
15.303600 -13.618800 6.770786
15.350400 -13.618800 6.758985
15.397200 -13.618800 6.758985
15.444000 -13.618800 6.753962
15.490800 -13.618800 6.753962
15.537600 -13.618800 6.753628
15.584400 -13.618800 6.753628
15.631200 -13.618800 6.736838
15.678000 -13.618800 6.737145
15.724800 -13.618800 6.737145
15.771600 -13.618800 6.741958
15.818400 -13.618800 6.718042
15.865200 -13.618800 6.706057
16.286400 -13.618800 4.103330
16.380000 -13.618800 3.635187
16.567200 -13.618800 2.559933
16.614000 -13.618800 2.118940
-18.720000 -13.572000 0.000000
-18.673200 -13.572000 0.000000
-18.626400 -13.572000 0.000000
-18.579600 -13.572000 -7.003098
-18.532800 -13.572000 -7.003425
-18.486000 -13.572000 -7.012836
-18.439200 -13.572000 -7.016850
-18.392400 -13.572000 -7.020537
-18.345600 -13.572000 -7.013247
-18.298800 -13.572000 -7.005146
-18.252000 -13.572000 -7.002571
-18.205200 -13.572000 -7.002791
-18.158400 -13.572000 -6.989475
-18.111600 -13.572000 -6.989025
-18.064800 -13.572000 -6.987701
-18.018000 -13.572000 -6.987701
-17.971200 -13.572000 -6.986372
-17.924400 -13.572000 -6.986784
-17.877600 -13.572000 -6.959172
-17.830800 -13.572000 -6.938815
-17.784000 -13.572000 -6.920493
-17.737200 -13.572000 -6.900185
-17.690400 -13.572000 -6.899280
-17.643600 -13.572000 -6.905263
-17.596800 -13.572000 -6.900185
-17.550000 -13.572000 -6.899280
-17.503200 -13.572000 -6.892457
-17.456400 -13.572000 -6.880958
-17.409600 -13.572000 -6.880958
-17.362800 -13.572000 -6.877474
-17.316000 -13.572000 -6.859926
-17.269200 -13.572000 -6.854376
-17.222400 -13.572000 -6.842517
-17.175600 -13.572000 -6.804654
-17.128800 -13.572000 -6.770746
-17.082000 -13.572000 -6.750243
-17.035200 -13.572000 -6.674160
-16.988400 -13.572000 -6.607658
-16.520400 -13.572000 -5.280433
-15.397200 -13.572000 6.867696
-15.350400 -13.572000 6.908509
-15.303600 -13.572000 6.920734
-15.256800 -13.572000 6.934901
-15.210000 -13.572000 6.937936
-15.163200 -13.572000 6.966490
-15.116400 -13.572000 6.980402
-15.069600 -13.572000 6.986289
-15.022800 -13.572000 6.995985
-14.976000 -13.572000 7.012181
-14.929200 -13.572000 7.012675
-14.882400 -13.572000 7.019375
-14.835600 -13.572000 7.026722
-14.788800 -13.572000 7.032183
-14.742000 -13.572000 7.039109
-14.695200 -13.572000 7.040112
-14.648400 -13.572000 7.046179
-14.601600 -13.572000 7.047148
-14.554800 -13.572000 7.050865
-14.508000 -13.572000 7.050865
-14.461200 -13.572000 7.057244
-14.414400 -13.572000 7.063558
-14.367600 -13.572000 7.064462
-14.320800 -13.572000 7.067365
-14.274000 -13.572000 7.068533
-14.227200 -13.572000 7.069449
-14.180400 -13.572000 7.075608
-14.133600 -13.572000 7.088347
-14.086800 -13.572000 7.086909
-14.040000 -13.572000 7.089205
-13.993200 -13.572000 7.088833
-13.946400 -13.572000 7.089205
-13.899600 -13.572000 7.089638
-13.852800 -13.572000 7.089638
-13.806000 -13.572000 7.087228
-13.759200 -13.572000 7.088441
-13.712400 -13.572000 7.086069
-13.665600 -13.572000 7.089152
-13.618800 -13.572000 7.093834
-13.572000 -13.572000 7.098597
-13.525200 -13.572000 7.112057
-13.478400 -13.572000 7.141838
-13.431600 -13.572000 7.176842
-13.384800 -13.572000 7.209260
-8.985600 -13.572000 9.949715
-8.938800 -13.572000 9.855430
-8.892000 -13.572000 9.716753
-8.845200 -13.572000 9.660436
-8.798400 -13.572000 9.588478
-8.751600 -13.572000 9.503478
-8.704800 -13.572000 9.394169
-8.658000 -13.572000 9.351229
-8.611200 -13.572000 9.307760
-8.564400 -13.572000 9.294160
-8.517600 -13.572000 9.244048
-8.470800 -13.572000 9.189138
-8.424000 -13.572000 9.109177
-8.377200 -13.572000 9.030423
-8.330400 -13.572000 8.969959
-8.283600 -13.572000 8.919725
-8.236800 -13.572000 8.863890
-8.190000 -13.572000 8.836874
-8.143200 -13.572000 8.802060
-8.096400 -13.572000 8.778753
-8.049600 -13.572000 8.768933
-8.002800 -13.572000 8.699468
-7.956000 -13.572000 8.665406
-7.909200 -13.572000 8.660084
-7.862400 -13.572000 8.650660
-7.815600 -13.572000 8.594313
-7.768800 -13.572000 8.582959
-7.722000 -13.572000 8.557579
-7.675200 -13.572000 8.526093
-7.628400 -13.572000 8.461270
-7.581600 -13.572000 8.420955
-7.534800 -13.572000 8.388220
-7.488000 -13.572000 8.372914
-7.441200 -13.572000 8.352143
-7.394400 -13.572000 8.337174
-7.347600 -13.572000 8.281124
-7.300800 -13.572000 8.255326
-7.254000 -13.572000 8.234420
-7.207200 -13.572000 8.199296
-7.160400 -13.572000 8.196139
-7.113600 -13.572000 8.180396
-7.066800 -13.572000 8.155760
-7.020000 -13.572000 8.111626
-6.973200 -13.572000 8.098320
-6.926400 -13.572000 8.084826
-6.879600 -13.572000 8.034147
-6.832800 -13.572000 8.019461
-6.786000 -13.572000 7.995514
-6.739200 -13.572000 7.972699
-6.692400 -13.572000 7.954401
-6.645600 -13.572000 7.953850
-6.598800 -13.572000 7.952233
-6.552000 -13.572000 7.933826
-6.505200 -13.572000 7.930212
-6.458400 -13.572000 7.902826
-6.411600 -13.572000 7.896504
-6.364800 -13.572000 7.828108
-6.318000 -13.572000 7.765205
-6.271200 -13.572000 7.744386
-6.224400 -13.572000 7.734978
-6.177600 -13.572000 7.717480
-6.130800 -13.572000 7.701352
-6.084000 -13.572000 7.664692
-6.037200 -13.572000 7.626978
-5.990400 -13.572000 7.616823
-5.943600 -13.572000 7.621297
-5.896800 -13.572000 7.621297
-5.850000 -13.572000 7.621297
-5.803200 -13.572000 7.616823
-5.756400 -13.572000 7.611665
-5.709600 -13.572000 7.601885
-5.662800 -13.572000 7.584758
-5.616000 -13.572000 7.557008
-5.569200 -13.572000 7.536664
-5.522400 -13.572000 7.531119
-5.475600 -13.572000 7.531119
-5.428800 -13.572000 7.526519
-5.382000 -13.572000 7.517515
-5.335200 -13.572000 7.495696
-5.288400 -13.572000 7.477308
-5.241600 -13.572000 7.473079
-5.194800 -13.572000 7.472553
-5.148000 -13.572000 7.455918
-5.101200 -13.572000 7.438279
-5.054400 -13.572000 7.405753
-5.007600 -13.572000 7.386085
-4.960800 -13.572000 7.375494
-4.914000 -13.572000 7.344813
-4.867200 -13.572000 7.332028
-4.820400 -13.572000 7.313181
-4.773600 -13.572000 7.295890
-4.726800 -13.572000 7.282862
-4.680000 -13.572000 7.264048
-4.633200 -13.572000 7.264048
-4.586400 -13.572000 7.259635
-4.539600 -13.572000 7.235936
-4.492800 -13.572000 7.223430
-4.446000 -13.572000 7.246126
-4.399200 -13.572000 7.237718
-4.352400 -13.572000 7.218438
-4.305600 -13.572000 7.185717
-4.258800 -13.572000 7.176788
-4.212000 -13.572000 7.157854
-4.165200 -13.572000 7.136708
-4.118400 -13.572000 7.130590
-4.071600 -13.572000 7.130590
-4.024800 -13.572000 7.149098
-3.978000 -13.572000 7.136708
-3.931200 -13.572000 7.124566
-3.884400 -13.572000 7.122040
-3.837600 -13.572000 7.122040
-3.790800 -13.572000 7.122040
-3.744000 -13.572000 7.122040
-3.697200 -13.572000 7.107318
-3.650400 -13.572000 7.107318
-3.603600 -13.572000 7.103529
-3.556800 -13.572000 7.107318
-3.510000 -13.572000 7.107302
-3.463200 -13.572000 7.100045
-3.416400 -13.572000 7.079646
-3.369600 -13.572000 7.061660
-3.322800 -13.572000 7.052638
-3.276000 -13.572000 7.022020
-3.229200 -13.572000 7.007411
-3.182400 -13.572000 7.006772
-3.135600 -13.572000 7.005060
-3.088800 -13.572000 6.997803
-3.042000 -13.572000 6.987899
-2.995200 -13.572000 6.975372
-2.948400 -13.572000 6.975372
-2.901600 -13.572000 6.978904
-2.854800 -13.572000 6.965324
-2.808000 -13.572000 6.949878
-2.761200 -13.572000 6.938966
-2.714400 -13.572000 6.935813
-2.667600 -13.572000 6.931842
-2.620800 -13.572000 6.929163
-2.574000 -13.572000 6.916962
-2.527200 -13.572000 6.909136
-2.480400 -13.572000 6.899247
-2.433600 -13.572000 6.894589
-2.386800 -13.572000 6.899247
-2.340000 -13.572000 6.889120
-2.293200 -13.572000 6.883490
-2.246400 -13.572000 6.871581
-2.199600 -13.572000 6.867772
-2.152800 -13.572000 6.870333
-2.106000 -13.572000 6.883490
-2.059200 -13.572000 6.884922
-2.012400 -13.572000 6.901769
-1.965600 -13.572000 6.912490
-1.918800 -13.572000 6.923318
-1.872000 -13.572000 6.936697
-1.825200 -13.572000 6.928132
-1.778400 -13.572000 6.922629
-1.731600 -13.572000 6.912490
-1.684800 -13.572000 6.887407
-1.638000 -13.572000 6.853327
-1.591200 -13.572000 6.839930
-1.544400 -13.572000 6.825647
-1.497600 -13.572000 6.823939
-1.450800 -13.572000 6.804607
-1.404000 -13.572000 6.801286
-1.357200 -13.572000 6.801286
-1.310400 -13.572000 6.802907
-1.263600 -13.572000 6.809694
-1.216800 -13.572000 6.812853
-1.170000 -13.572000 6.823136
-1.123200 -13.572000 6.831910
-1.076400 -13.572000 6.844847
-1.029600 -13.572000 6.844847
-0.982800 -13.572000 6.844847
-0.936000 -13.572000 6.847029
-0.889200 -13.572000 6.844735
-0.842400 -13.572000 6.851296
-0.795600 -13.572000 6.852910
-0.748800 -13.572000 6.851296
-0.702000 -13.572000 6.856359
-0.655200 -13.572000 6.860252
-0.608400 -13.572000 6.862621
-0.561600 -13.572000 6.862621
-0.514800 -13.572000 6.847876
-0.468000 -13.572000 6.836815
-0.421200 -13.572000 6.836555
-0.374400 -13.572000 6.827231
-0.327600 -13.572000 6.821089
-0.280800 -13.572000 6.807961
-0.234000 -13.572000 6.817793
-0.187200 -13.572000 6.802903
-0.140400 -13.572000 6.796559
-0.093600 -13.572000 6.796387
-0.046800 -13.572000 6.797642
0.000000 -13.572000 6.804768
0.046800 -13.572000 6.810330
0.093600 -13.572000 6.810330
0.140400 -13.572000 6.816989
0.187200 -13.572000 6.839253
0.234000 -13.572000 6.841909
0.280800 -13.572000 6.846981
0.327600 -13.572000 6.840883
0.374400 -13.572000 6.846672
0.421200 -13.572000 6.846672
0.468000 -13.572000 6.848564
0.514800 -13.572000 6.838287
0.561600 -13.572000 6.829953
0.608400 -13.572000 6.831542
0.655200 -13.572000 6.831542
0.702000 -13.572000 6.831542
0.748800 -13.572000 6.835644
0.795600 -13.572000 6.854093
0.842400 -13.572000 6.860827
0.889200 -13.572000 6.869864
0.936000 -13.572000 6.873269
0.982800 -13.572000 6.880612
1.029600 -13.572000 6.880612
1.076400 -13.572000 6.873059
1.123200 -13.572000 6.869864
1.170000 -13.572000 6.862915
1.216800 -13.572000 6.856545
1.263600 -13.572000 6.855439
1.310400 -13.572000 6.855439
1.357200 -13.572000 6.857680
1.404000 -13.572000 6.862915
1.450800 -13.572000 6.870993
1.497600 -13.572000 6.870993
1.544400 -13.572000 6.875699
1.591200 -13.572000 6.893636
1.638000 -13.572000 6.896335
1.684800 -13.572000 6.908913
1.731600 -13.572000 6.897720
1.778400 -13.572000 6.908913
1.825200 -13.572000 6.913879
1.872000 -13.572000 6.910331
1.918800 -13.572000 6.910710
1.965600 -13.572000 6.910710
2.012400 -13.572000 6.911560
2.059200 -13.572000 6.916654
2.106000 -13.572000 6.915296
2.152800 -13.572000 6.913098
2.199600 -13.572000 6.916654
2.246400 -13.572000 6.917590
2.293200 -13.572000 6.928295
2.340000 -13.572000 6.955274
2.386800 -13.572000 6.963636
2.433600 -13.572000 6.999306
2.480400 -13.572000 7.030117
2.527200 -13.572000 7.042853
2.574000 -13.572000 7.043769
2.620800 -13.572000 7.043769
2.667600 -13.572000 7.045494
2.714400 -13.572000 7.052368
2.761200 -13.572000 7.054890
2.808000 -13.572000 7.045494
2.854800 -13.572000 7.050375
2.901600 -13.572000 7.064681
2.948400 -13.572000 7.067298
2.995200 -13.572000 7.081081
3.042000 -13.572000 7.087498
3.088800 -13.572000 7.088628
3.135600 -13.572000 7.126758
3.182400 -13.572000 7.129354
3.229200 -13.572000 7.138550
3.276000 -13.572000 7.158467
3.322800 -13.572000 7.169697
3.369600 -13.572000 7.189600
3.416400 -13.572000 7.189382
3.463200 -13.572000 7.195574
3.510000 -13.572000 7.196554
3.556800 -13.572000 7.191967
3.603600 -13.572000 7.186746
3.650400 -13.572000 7.179955
3.697200 -13.572000 7.180686
3.744000 -13.572000 7.196554
3.790800 -13.572000 7.204406
3.837600 -13.572000 7.216791
3.884400 -13.572000 7.236178
3.931200 -13.572000 7.254962
3.978000 -13.572000 7.276337
4.024800 -13.572000 7.294308
4.071600 -13.572000 7.301004
4.118400 -13.572000 7.309528
4.165200 -13.572000 7.308868
4.212000 -13.572000 7.321726
4.258800 -13.572000 7.339031
4.305600 -13.572000 7.339031
4.352400 -13.572000 7.359729
4.399200 -13.572000 7.382277
4.446000 -13.572000 7.398053
4.492800 -13.572000 7.405289
4.539600 -13.572000 7.416179
4.586400 -13.572000 7.434367
4.633200 -13.572000 7.442694
4.680000 -13.572000 7.465090
4.726800 -13.572000 7.473148
4.773600 -13.572000 7.478870
4.820400 -13.572000 7.496546
4.867200 -13.572000 7.512083
4.914000 -13.572000 7.529609
4.960800 -13.572000 7.550557
5.007600 -13.572000 7.560089
5.054400 -13.572000 7.592195
5.101200 -13.572000 7.613937
5.148000 -13.572000 7.625264
5.194800 -13.572000 7.653248
5.241600 -13.572000 7.655336
5.288400 -13.572000 7.660896
5.335200 -13.572000 7.673326
5.382000 -13.572000 7.690303
5.428800 -13.572000 7.705509
5.475600 -13.572000 7.732206
5.522400 -13.572000 7.735990
5.569200 -13.572000 7.761331
5.616000 -13.572000 7.793051
5.662800 -13.572000 7.825382
5.709600 -13.572000 7.844145
5.756400 -13.572000 7.850949
5.803200 -13.572000 7.872608
5.850000 -13.572000 7.911391
5.896800 -13.572000 7.949958
5.943600 -13.572000 8.000506
5.990400 -13.572000 8.025402
6.037200 -13.572000 8.049035
6.084000 -13.572000 8.076715
6.130800 -13.572000 8.082075
6.177600 -13.572000 8.091393
6.224400 -13.572000 8.106166
6.271200 -13.572000 8.152287
6.318000 -13.572000 8.171585
6.364800 -13.572000 8.218220
6.411600 -13.572000 8.251455
6.458400 -13.572000 8.266721
6.505200 -13.572000 8.298763
6.552000 -13.572000 8.309740
6.598800 -13.572000 8.337747
6.645600 -13.572000 8.356471
6.692400 -13.572000 8.364446
6.739200 -13.572000 8.380926
6.786000 -13.572000 8.423432
6.832800 -13.572000 8.487748
6.879600 -13.572000 8.517072
6.926400 -13.572000 8.568724
6.973200 -13.572000 8.585025
7.020000 -13.572000 8.614120
7.066800 -13.572000 8.620583
7.113600 -13.572000 8.663967
7.160400 -13.572000 8.681306
7.207200 -13.572000 8.722836
7.254000 -13.572000 8.744727
7.300800 -13.572000 8.808429
7.347600 -13.572000 8.934766
7.394400 -13.572000 9.168586
12.589200 -13.572000 8.053172
12.636000 -13.572000 8.051428
12.682800 -13.572000 8.051428
12.729600 -13.572000 8.044016
12.776400 -13.572000 8.036007
12.823200 -13.572000 8.025085
12.870000 -13.572000 8.024645
12.916800 -13.572000 8.019282
12.963600 -13.572000 8.019634
13.010400 -13.572000 8.023248
13.057200 -13.572000 8.023248
13.104000 -13.572000 8.016007
13.150800 -13.572000 8.023248
13.197600 -13.572000 8.025986
13.244400 -13.572000 8.032476
13.291200 -13.572000 8.034456
13.338000 -13.572000 8.034456
13.384800 -13.572000 8.035839
13.431600 -13.572000 8.035839
13.478400 -13.572000 8.035839
13.525200 -13.572000 8.034199
13.572000 -13.572000 8.034405
13.618800 -13.572000 8.034088
13.665600 -13.572000 8.037647
13.712400 -13.572000 8.038760
13.759200 -13.572000 8.038386
13.806000 -13.572000 8.043951
13.852800 -13.572000 8.060617
13.899600 -13.572000 8.055764
13.946400 -13.572000 8.066730
13.993200 -13.572000 8.066730
14.040000 -13.572000 8.076066
14.086800 -13.572000 8.081844
14.133600 -13.572000 8.081422
14.180400 -13.572000 8.080228
14.227200 -13.572000 8.081422
14.274000 -13.572000 8.069635
14.320800 -13.572000 8.053173
14.367600 -13.572000 8.038389
14.414400 -13.572000 8.021781
14.461200 -13.572000 7.991102
15.210000 -13.572000 6.796071
15.256800 -13.572000 6.776837
15.303600 -13.572000 6.770786
15.350400 -13.572000 6.758791
15.397200 -13.572000 6.758791
15.444000 -13.572000 6.753628
15.490800 -13.572000 6.753962
15.537600 -13.572000 6.753962
15.584400 -13.572000 6.753628
15.631200 -13.572000 6.745146
15.678000 -13.572000 6.747849
15.724800 -13.572000 6.747849
15.771600 -13.572000 6.756876
15.818400 -13.572000 6.741958
15.865200 -13.572000 6.718042
15.912000 -13.572000 6.705037
16.192800 -13.572000 4.860131
16.239600 -13.572000 4.577334
16.286400 -13.572000 4.331323
16.380000 -13.572000 3.830449
16.426800 -13.572000 3.572256
16.754400 -13.572000 1.520904
-18.720000 -13.525200 0.000000
-18.673200 -13.525200 0.000000
-18.626400 -13.525200 0.000000
-18.579600 -13.525200 -7.055951
-18.532800 -13.525200 -7.055951
-18.486000 -13.525200 -7.055951
-18.439200 -13.525200 -7.036450
-18.392400 -13.525200 -7.033588
-18.345600 -13.525200 -7.028095
-18.298800 -13.525200 -7.022724
-18.252000 -13.525200 -7.013247
-18.205200 -13.525200 -7.012836
-18.158400 -13.525200 -7.002791
-18.111600 -13.525200 -6.998461
-18.064800 -13.525200 -6.989475
-18.018000 -13.525200 -6.989475
-17.971200 -13.525200 -6.989025
-17.924400 -13.525200 -6.990284
-17.877600 -13.525200 -6.985691
-17.830800 -13.525200 -6.962373
-17.784000 -13.525200 -6.953675
-17.737200 -13.525200 -6.907439
-17.690400 -13.525200 -6.905263
-17.643600 -13.525200 -6.907394
-17.596800 -13.525200 -6.903705
-17.550000 -13.525200 -6.900185
-17.503200 -13.525200 -6.896954
-17.456400 -13.525200 -6.882376
-17.409600 -13.525200 -6.882376
-17.362800 -13.525200 -6.880958
-17.316000 -13.525200 -6.863746
-17.269200 -13.525200 -6.860266
-17.222400 -13.525200 -6.854376
-17.175600 -13.525200 -6.817639
-17.128800 -13.525200 -6.770803
-17.082000 -13.525200 -6.746776
-17.035200 -13.525200 -6.621654
-16.988400 -13.525200 -6.504822
-16.567200 -13.525200 -5.059232
-15.444000 -13.525200 6.889425
-15.397200 -13.525200 6.903433
-15.350400 -13.525200 6.930184
-15.303600 -13.525200 6.953530
-15.256800 -13.525200 6.963744
-15.210000 -13.525200 6.967917
-15.163200 -13.525200 6.984880
-15.116400 -13.525200 6.995985
-15.069600 -13.525200 7.002412
-15.022800 -13.525200 7.014073
-14.976000 -13.525200 7.016344
-14.929200 -13.525200 7.021177
-14.882400 -13.525200 7.025140
-14.835600 -13.525200 7.033244
-14.788800 -13.525200 7.033261
-14.742000 -13.525200 7.039298
-14.695200 -13.525200 7.040112
-14.648400 -13.525200 7.047148
-14.601600 -13.525200 7.057244
-14.554800 -13.525200 7.060487
-14.508000 -13.525200 7.059125
-14.461200 -13.525200 7.067350
-14.414400 -13.525200 7.069364
-14.367600 -13.525200 7.071728
-14.320800 -13.525200 7.071728
-14.274000 -13.525200 7.071695
-14.227200 -13.525200 7.071728
-14.180400 -13.525200 7.075608
-14.133600 -13.525200 7.089205
-14.086800 -13.525200 7.083611
-14.040000 -13.525200 7.088833
-13.993200 -13.525200 7.085312
-13.946400 -13.525200 7.087228
-13.899600 -13.525200 7.087228
-13.852800 -13.525200 7.085312
-13.806000 -13.525200 7.083611
-13.759200 -13.525200 7.085312
-13.712400 -13.525200 7.083883
-13.665600 -13.525200 7.095033
-13.618800 -13.525200 7.098597
-13.572000 -13.525200 7.105832
-13.525200 -13.525200 7.120600
-13.478400 -13.525200 7.155398
-13.431600 -13.525200 7.206109
-13.384800 -13.525200 7.226018
-8.985600 -13.525200 9.962264
-8.938800 -13.525200 9.917011
-8.892000 -13.525200 9.761544
-8.845200 -13.525200 9.612275
-8.798400 -13.525200 9.581669
-8.751600 -13.525200 9.498264
-8.704800 -13.525200 9.410410
-8.658000 -13.525200 9.358758
-8.611200 -13.525200 9.321143
-8.564400 -13.525200 9.294160
-8.517600 -13.525200 9.247457
-8.470800 -13.525200 9.207943
-8.424000 -13.525200 9.125901
-8.377200 -13.525200 9.029854
-8.330400 -13.525200 8.986347
-8.283600 -13.525200 8.919725
-8.236800 -13.525200 8.872042
-8.190000 -13.525200 8.843958
-8.143200 -13.525200 8.802060
-8.096400 -13.525200 8.778753
-8.049600 -13.525200 8.760635
-8.002800 -13.525200 8.683145
-7.956000 -13.525200 8.661303
-7.909200 -13.525200 8.627948
-7.862400 -13.525200 8.618242
-7.815600 -13.525200 8.593180
-7.768800 -13.525200 8.581118
-7.722000 -13.525200 8.548010
-7.675200 -13.525200 8.509991
-7.628400 -13.525200 8.450079
-7.581600 -13.525200 8.411389
-7.534800 -13.525200 8.398432
-7.488000 -13.525200 8.383212
-7.441200 -13.525200 8.357388
-7.394400 -13.525200 8.342594
-7.347600 -13.525200 8.281124
-7.300800 -13.525200 8.256986
-7.254000 -13.525200 8.234420
-7.207200 -13.525200 8.197075
-7.160400 -13.525200 8.190901
-7.113600 -13.525200 8.158477
-7.066800 -13.525200 8.144213
-7.020000 -13.525200 8.117865
-6.973200 -13.525200 8.098320
-6.926400 -13.525200 8.074797
-6.879600 -13.525200 8.034028
-6.832800 -13.525200 8.006857
-6.786000 -13.525200 7.981500
-6.739200 -13.525200 7.971663
-6.692400 -13.525200 7.954401
-6.645600 -13.525200 7.953850
-6.598800 -13.525200 7.948034
-6.552000 -13.525200 7.933826
-6.505200 -13.525200 7.930212
-6.458400 -13.525200 7.900022
-6.411600 -13.525200 7.892284
-6.364800 -13.525200 7.780907
-6.318000 -13.525200 7.752135
-6.271200 -13.525200 7.743637
-6.224400 -13.525200 7.734978
-6.177600 -13.525200 7.720640
-6.130800 -13.525200 7.706465
-6.084000 -13.525200 7.671128
-6.037200 -13.525200 7.640471
-5.990400 -13.525200 7.640330
-5.943600 -13.525200 7.640330
-5.896800 -13.525200 7.640330
-5.850000 -13.525200 7.638835
-5.803200 -13.525200 7.633828
-5.756400 -13.525200 7.621297
-5.709600 -13.525200 7.611767
-5.662800 -13.525200 7.596167
-5.616000 -13.525200 7.558695
-5.569200 -13.525200 7.546795
-5.522400 -13.525200 7.534277
-5.475600 -13.525200 7.531337
-5.428800 -13.525200 7.526519
-5.382000 -13.525200 7.521210
-5.335200 -13.525200 7.477103
-5.288400 -13.525200 7.473079
-5.241600 -13.525200 7.469941
-5.194800 -13.525200 7.455918
-5.148000 -13.525200 7.430445
-5.101200 -13.525200 7.424772
-5.054400 -13.525200 7.392629
-5.007600 -13.525200 7.370084
-4.960800 -13.525200 7.347731
-4.914000 -13.525200 7.335926
-4.867200 -13.525200 7.320492
-4.820400 -13.525200 7.311636
-4.773600 -13.525200 7.295777
-4.726800 -13.525200 7.281631
-4.680000 -13.525200 7.261765
-4.633200 -13.525200 7.261765
-4.586400 -13.525200 7.253699
-4.539600 -13.525200 7.223430
-4.492800 -13.525200 7.215850
-4.446000 -13.525200 7.215850
-4.399200 -13.525200 7.215196
-4.352400 -13.525200 7.170642
-4.305600 -13.525200 7.158984
-4.258800 -13.525200 7.157854
-4.212000 -13.525200 7.144701
-4.165200 -13.525200 7.124566
-4.118400 -13.525200 7.128037
-4.071600 -13.525200 7.128037
-4.024800 -13.525200 7.149280
-3.978000 -13.525200 7.149280
-3.931200 -13.525200 7.128037
-3.884400 -13.525200 7.124566
-3.837600 -13.525200 7.122752
-3.790800 -13.525200 7.122040
-3.744000 -13.525200 7.115094
-3.697200 -13.525200 7.106198
-3.650400 -13.525200 7.106198
-3.603600 -13.525200 7.102971
-3.556800 -13.525200 7.100911
-3.510000 -13.525200 7.100045
-3.463200 -13.525200 7.089068
-3.416400 -13.525200 7.076980
-3.369600 -13.525200 7.028121
-3.322800 -13.525200 7.022020
-3.276000 -13.525200 7.008534
-3.229200 -13.525200 7.005539
-3.182400 -13.525200 7.005060
-3.135600 -13.525200 7.000114
-3.088800 -13.525200 6.987899
-3.042000 -13.525200 6.978022
-2.995200 -13.525200 6.959686
-2.948400 -13.525200 6.948937
-2.901600 -13.525200 6.965324
-2.854800 -13.525200 6.963176
-2.808000 -13.525200 6.938966
-2.761200 -13.525200 6.934574
-2.714400 -13.525200 6.932975
-2.667600 -13.525200 6.929544
-2.620800 -13.525200 6.907684
-2.574000 -13.525200 6.894589
-2.527200 -13.525200 6.886807
-2.480400 -13.525200 6.886807
-2.433600 -13.525200 6.886807
-2.386800 -13.525200 6.883899
-2.340000 -13.525200 6.879491
-2.293200 -13.525200 6.871581
-2.246400 -13.525200 6.854929
-2.199600 -13.525200 6.850508
-2.152800 -13.525200 6.850508
-2.106000 -13.525200 6.852746
-2.059200 -13.525200 6.883490
-2.012400 -13.525200 6.898688
-1.965600 -13.525200 6.912490
-1.918800 -13.525200 6.920034
-1.872000 -13.525200 6.922629
-1.825200 -13.525200 6.921851
-1.778400 -13.525200 6.920034
-1.731600 -13.525200 6.898688
-1.684800 -13.525200 6.873338
-1.638000 -13.525200 6.840313
-1.591200 -13.525200 6.823939
-1.544400 -13.525200 6.803995
-1.497600 -13.525200 6.802052
-1.450800 -13.525200 6.790408
-1.404000 -13.525200 6.789496
-1.357200 -13.525200 6.790408
-1.310400 -13.525200 6.790408
-1.263600 -13.525200 6.809694
-1.216800 -13.525200 6.814458
-1.170000 -13.525200 6.823136
-1.123200 -13.525200 6.831910
-1.076400 -13.525200 6.835064
-1.029600 -13.525200 6.835064
-0.982800 -13.525200 6.831881
-0.936000 -13.525200 6.833973
-0.889200 -13.525200 6.831881
-0.842400 -13.525200 6.843580
-0.795600 -13.525200 6.842834
-0.748800 -13.525200 6.837734
-0.702000 -13.525200 6.852124
-0.655200 -13.525200 6.860252
-0.608400 -13.525200 6.862621
-0.561600 -13.525200 6.862865
-0.514800 -13.525200 6.852124
-0.468000 -13.525200 6.847876
-0.421200 -13.525200 6.847876
-0.374400 -13.525200 6.829135
-0.327600 -13.525200 6.821089
-0.280800 -13.525200 6.817793
-0.234000 -13.525200 6.822421
-0.187200 -13.525200 6.804997
-0.140400 -13.525200 6.796559
-0.093600 -13.525200 6.796387
-0.046800 -13.525200 6.804768
0.000000 -13.525200 6.817793
0.046800 -13.525200 6.819377
0.093600 -13.525200 6.819377
0.140400 -13.525200 6.819377
0.187200 -13.525200 6.839253
0.234000 -13.525200 6.841909
0.280800 -13.525200 6.846672
0.327600 -13.525200 6.833193
0.374400 -13.525200 6.838287
0.421200 -13.525200 6.836046
0.468000 -13.525200 6.836046
0.514800 -13.525200 6.830618
0.561600 -13.525200 6.815151
0.608400 -13.525200 6.821560
0.655200 -13.525200 6.827396
0.702000 -13.525200 6.827396
0.748800 -13.525200 6.831542
0.795600 -13.525200 6.853585
0.842400 -13.525200 6.860827
0.889200 -13.525200 6.871400
0.936000 -13.525200 6.880612
0.982800 -13.525200 6.880612
1.029600 -13.525200 6.872106
1.076400 -13.525200 6.872106
1.123200 -13.525200 6.863046
1.170000 -13.525200 6.850202
1.216800 -13.525200 6.850202
1.263600 -13.525200 6.850202
1.310400 -13.525200 6.851007
1.357200 -13.525200 6.856545
1.404000 -13.525200 6.862915
1.450800 -13.525200 6.857680
1.497600 -13.525200 6.870993
1.544400 -13.525200 6.875699
1.591200 -13.525200 6.888584
1.638000 -13.525200 6.891875
1.684800 -13.525200 6.893636
1.731600 -13.525200 6.896335
1.778400 -13.525200 6.901160
1.825200 -13.525200 6.910331
1.872000 -13.525200 6.902443
1.918800 -13.525200 6.910331
1.965600 -13.525200 6.910710
2.012400 -13.525200 6.911560
2.059200 -13.525200 6.922047
2.106000 -13.525200 6.928295
2.152800 -13.525200 6.929858
2.199600 -13.525200 6.937657
2.246400 -13.525200 6.930433
2.293200 -13.525200 6.950828
2.340000 -13.525200 6.962351
2.386800 -13.525200 6.967486
2.433600 -13.525200 7.006711
2.480400 -13.525200 7.026902
2.527200 -13.525200 7.030117
2.574000 -13.525200 7.042853
2.620800 -13.525200 7.042853
2.667600 -13.525200 7.030117
2.714400 -13.525200 7.042853
2.761200 -13.525200 7.042853
2.808000 -13.525200 7.039341
2.854800 -13.525200 7.039341
2.901600 -13.525200 7.050375
2.948400 -13.525200 7.050375
2.995200 -13.525200 7.067298
3.042000 -13.525200 7.080313
3.088800 -13.525200 7.093464
3.135600 -13.525200 7.126758
3.182400 -13.525200 7.128207
3.229200 -13.525200 7.138146
3.276000 -13.525200 7.152786
3.322800 -13.525200 7.169697
3.369600 -13.525200 7.189382
3.416400 -13.525200 7.186746
3.463200 -13.525200 7.193086
3.510000 -13.525200 7.192101
3.556800 -13.525200 7.189382
3.603600 -13.525200 7.183349
3.650400 -13.525200 7.171972
3.697200 -13.525200 7.171972
3.744000 -13.525200 7.180686
3.790800 -13.525200 7.180686
3.837600 -13.525200 7.212678
3.884400 -13.525200 7.231673
3.931200 -13.525200 7.250691
3.978000 -13.525200 7.277251
4.024800 -13.525200 7.294308
4.071600 -13.525200 7.301004
4.118400 -13.525200 7.309528
4.165200 -13.525200 7.308868
4.212000 -13.525200 7.321726
4.258800 -13.525200 7.336945
4.305600 -13.525200 7.336945
4.352400 -13.525200 7.362928
4.399200 -13.525200 7.383985
4.446000 -13.525200 7.399634
4.492800 -13.525200 7.409604
4.539600 -13.525200 7.426922
4.586400 -13.525200 7.434367
4.633200 -13.525200 7.439745
4.680000 -13.525200 7.458029
4.726800 -13.525200 7.465090
4.773600 -13.525200 7.475689
4.820400 -13.525200 7.493861
4.867200 -13.525200 7.501452
4.914000 -13.525200 7.532066
4.960800 -13.525200 7.550557
5.007600 -13.525200 7.556620
5.054400 -13.525200 7.579397
5.101200 -13.525200 7.605475
5.148000 -13.525200 7.613035
5.194800 -13.525200 7.646772
5.241600 -13.525200 7.654828
5.288400 -13.525200 7.646772
5.335200 -13.525200 7.662985
5.382000 -13.525200 7.678457
5.428800 -13.525200 7.689936
5.475600 -13.525200 7.722474
5.522400 -13.525200 7.733041
5.569200 -13.525200 7.745604
5.616000 -13.525200 7.789827
5.662800 -13.525200 7.825382
5.709600 -13.525200 7.842588
5.756400 -13.525200 7.850949
5.803200 -13.525200 7.873038
5.850000 -13.525200 7.911391
5.896800 -13.525200 7.939454
5.943600 -13.525200 7.987735
5.990400 -13.525200 8.006567
6.037200 -13.525200 8.034925
6.084000 -13.525200 8.058182
6.130800 -13.525200 8.088256
6.177600 -13.525200 8.101712
6.224400 -13.525200 8.114516
6.271200 -13.525200 8.162412
6.318000 -13.525200 8.173450
6.364800 -13.525200 8.218220
6.411600 -13.525200 8.251455
6.458400 -13.525200 8.275008
6.505200 -13.525200 8.303656
6.552000 -13.525200 8.332291
6.598800 -13.525200 8.345180
6.645600 -13.525200 8.372570
6.692400 -13.525200 8.382945
6.739200 -13.525200 8.423432
6.786000 -13.525200 8.487748
6.832800 -13.525200 8.530297
6.879600 -13.525200 8.572735
6.926400 -13.525200 8.584339
6.973200 -13.525200 8.598400
7.020000 -13.525200 8.617139
7.066800 -13.525200 8.631047
7.113600 -13.525200 8.663967
7.160400 -13.525200 8.695839
7.207200 -13.525200 8.717706
7.254000 -13.525200 8.763727
7.300800 -13.525200 8.807216
7.347600 -13.525200 8.923199
7.394400 -13.525200 9.168586
12.589200 -13.525200 8.056446
12.636000 -13.525200 8.053172
12.682800 -13.525200 8.055812
12.729600 -13.525200 8.056446
12.776400 -13.525200 8.055812
12.823200 -13.525200 8.029533
12.870000 -13.525200 8.025108
12.916800 -13.525200 8.024645
12.963600 -13.525200 8.025085
13.010400 -13.525200 8.025108
13.057200 -13.525200 8.025986
13.104000 -13.525200 8.025986
13.150800 -13.525200 8.034456
13.197600 -13.525200 8.037362
13.244400 -13.525200 8.045357
13.291200 -13.525200 8.045357
13.338000 -13.525200 8.047020
13.384800 -13.525200 8.047020
13.431600 -13.525200 8.046139
13.478400 -13.525200 8.043494
13.525200 -13.525200 8.037647
13.572000 -13.525200 8.038677
13.618800 -13.525200 8.034199
13.665600 -13.525200 8.037647
13.712400 -13.525200 8.038677
13.759200 -13.525200 8.043301
13.806000 -13.525200 8.055764
13.852800 -13.525200 8.060617
13.899600 -13.525200 8.060617
13.946400 -13.525200 8.069086
13.993200 -13.525200 8.069086
14.040000 -13.525200 8.073891
14.086800 -13.525200 8.080228
14.133600 -13.525200 8.073891
14.180400 -13.525200 8.076066
14.227200 -13.525200 8.080228
14.274000 -13.525200 8.071284
14.320800 -13.525200 8.063785
14.367600 -13.525200 8.053824
14.414400 -13.525200 8.038389
14.461200 -13.525200 8.021781
14.508000 -13.525200 7.975014
15.256800 -13.525200 6.770786
15.350400 -13.525200 6.753962
15.397200 -13.525200 6.754782
15.444000 -13.525200 6.752277
15.490800 -13.525200 6.752277
15.537600 -13.525200 6.753628
15.584400 -13.525200 6.747849
15.631200 -13.525200 6.745146
15.678000 -13.525200 6.747849
15.724800 -13.525200 6.747849
15.771600 -13.525200 6.759602
15.818400 -13.525200 6.747849
15.865200 -13.525200 6.741958
15.912000 -13.525200 6.716654
15.958800 -13.525200 6.705037
16.239600 -13.525200 4.739092
16.286400 -13.525200 4.476027
16.333200 -13.525200 4.269035
-18.720000 -13.478400 0.000000
-18.673200 -13.478400 0.000000
-18.626400 -13.478400 0.000000
-18.579600 -13.478400 -7.076513
-18.532800 -13.478400 -7.078664
-18.486000 -13.478400 -7.076513
-18.439200 -13.478400 -7.057182
-18.392400 -13.478400 -7.055951
-18.345600 -13.478400 -7.036520
-18.298800 -13.478400 -7.036450
-18.252000 -13.478400 -7.026031
-18.205200 -13.478400 -7.020537
-18.158400 -13.478400 -7.010422
-18.111600 -13.478400 -7.005146
-18.064800 -13.478400 -7.002791
-18.018000 -13.478400 -7.002791
-17.971200 -13.478400 -7.002791
-17.924400 -13.478400 -7.005069
-17.877600 -13.478400 -6.986372
-17.830800 -13.478400 -6.986372
-17.784000 -13.478400 -6.975746
-17.737200 -13.478400 -6.955348
-17.690400 -13.478400 -6.924021
-17.643600 -13.478400 -6.921322
-17.596800 -13.478400 -6.916271
-17.550000 -13.478400 -6.909932
-17.503200 -13.478400 -6.905263
-17.456400 -13.478400 -6.903705
-17.409600 -13.478400 -6.898735
-17.362800 -13.478400 -6.892457
-17.316000 -13.478400 -6.877474
-17.269200 -13.478400 -6.871962
-17.222400 -13.478400 -6.854376
-17.175600 -13.478400 -6.817639
-17.128800 -13.478400 -6.770746
-17.082000 -13.478400 -6.714274
-17.035200 -13.478400 -6.615578
-15.444000 -13.478400 6.903433
-15.397200 -13.478400 6.928013
-15.350400 -13.478400 6.953530
-15.303600 -13.478400 6.961253
-15.256800 -13.478400 6.967181
-15.210000 -13.478400 6.983987
-15.163200 -13.478400 6.991806
-15.116400 -13.478400 7.002412
-15.069600 -13.478400 7.013057
-15.022800 -13.478400 7.021829
-14.976000 -13.478400 7.025140
-14.929200 -13.478400 7.032054
-14.882400 -13.478400 7.033261
-14.835600 -13.478400 7.039109
-14.788800 -13.478400 7.040112
-14.742000 -13.478400 7.051802
-14.695200 -13.478400 7.053512
-14.648400 -13.478400 7.054248
-14.601600 -13.478400 7.060850
-14.554800 -13.478400 7.067926
-14.508000 -13.478400 7.067350
-14.461200 -13.478400 7.068533
-14.414400 -13.478400 7.071695
-14.367600 -13.478400 7.079899
-14.320800 -13.478400 7.075676
-14.274000 -13.478400 7.075608
-14.227200 -13.478400 7.075608
-14.180400 -13.478400 7.082820
-14.133600 -13.478400 7.089638
-14.086800 -13.478400 7.088656
-14.040000 -13.478400 7.089205
-13.993200 -13.478400 7.085312
-13.946400 -13.478400 7.088833
-13.899600 -13.478400 7.088656
-13.852800 -13.478400 7.083883
-13.806000 -13.478400 7.083883
-13.759200 -13.478400 7.088833
-13.712400 -13.478400 7.093834
-13.665600 -13.478400 7.108936
-13.618800 -13.478400 7.108936
-13.572000 -13.478400 7.120600
-13.525200 -13.478400 7.154838
-13.478400 -13.478400 7.177937
-13.431600 -13.478400 7.209995
-8.938800 -13.478400 9.913605
-8.892000 -13.478400 9.770515
-8.845200 -13.478400 9.634572
-8.798400 -13.478400 9.588478
-8.751600 -13.478400 9.530357
-8.704800 -13.478400 9.412270
-8.658000 -13.478400 9.369484
-8.611200 -13.478400 9.348010
-8.564400 -13.478400 9.310780
-8.517600 -13.478400 9.277350
-8.470800 -13.478400 9.223191
-8.424000 -13.478400 9.130440
-8.377200 -13.478400 9.023400
-8.330400 -13.478400 8.986347
-8.283600 -13.478400 8.928637
-8.236800 -13.478400 8.894458
-8.190000 -13.478400 8.852072
-8.143200 -13.478400 8.802060
-8.096400 -13.478400 8.778753
-8.049600 -13.478400 8.760635
-8.002800 -13.478400 8.684741
-7.956000 -13.478400 8.634687
-7.909200 -13.478400 8.602901
-7.862400 -13.478400 8.594143
-7.815600 -13.478400 8.581118
-7.768800 -13.478400 8.558383
-7.722000 -13.478400 8.532153
-7.675200 -13.478400 8.494218
-7.628400 -13.478400 8.450079
-7.581600 -13.478400 8.409758
-7.534800 -13.478400 8.398432
-7.488000 -13.478400 8.383212
-7.441200 -13.478400 8.364522
-7.394400 -13.478400 8.337174
-7.347600 -13.478400 8.281124
-7.300800 -13.478400 8.258313
-7.254000 -13.478400 8.240265
-7.207200 -13.478400 8.218975
-7.160400 -13.478400 8.197858
-7.113600 -13.478400 8.180396
-7.066800 -13.478400 8.155760
-7.020000 -13.478400 8.122310
-6.973200 -13.478400 8.098320
-6.926400 -13.478400 8.055859
-6.879600 -13.478400 8.026027
-6.832800 -13.478400 7.998407
-6.786000 -13.478400 7.972699
-6.739200 -13.478400 7.969612
-6.692400 -13.478400 7.953850
-6.645600 -13.478400 7.953761
-6.598800 -13.478400 7.946552
-6.552000 -13.478400 7.933826
-6.505200 -13.478400 7.933826
-6.458400 -13.478400 7.900022
-6.411600 -13.478400 7.851390
-6.364800 -13.478400 7.773985
-6.318000 -13.478400 7.762892
-6.271200 -13.478400 7.752135
-6.224400 -13.478400 7.740447
-6.177600 -13.478400 7.734978
-6.130800 -13.478400 7.717480
-6.084000 -13.478400 7.695357
-6.037200 -13.478400 7.669759
-5.990400 -13.478400 7.640471
-5.943600 -13.478400 7.640330
-5.896800 -13.478400 7.639784
-5.850000 -13.478400 7.638835
-5.803200 -13.478400 7.638239
-5.756400 -13.478400 7.624273
-5.709600 -13.478400 7.611767
-5.662800 -13.478400 7.596167
-5.616000 -13.478400 7.557008
-5.569200 -13.478400 7.536664
-5.522400 -13.478400 7.529921
-5.475600 -13.478400 7.526519
-5.428800 -13.478400 7.512752
-5.382000 -13.478400 7.501972
-5.335200 -13.478400 7.472553
-5.288400 -13.478400 7.455918
-5.241600 -13.478400 7.455918
-5.194800 -13.478400 7.438613
-5.148000 -13.478400 7.424618
-5.101200 -13.478400 7.405572
-5.054400 -13.478400 7.386085
-5.007600 -13.478400 7.370084
-4.960800 -13.478400 7.350092
-4.914000 -13.478400 7.335926
-4.867200 -13.478400 7.320264
-4.820400 -13.478400 7.305086
-4.773600 -13.478400 7.295777
-4.726800 -13.478400 7.273569
-4.680000 -13.478400 7.259509
-4.633200 -13.478400 7.253699
-4.586400 -13.478400 7.245680
-4.539600 -13.478400 7.215196
-4.492800 -13.478400 7.215196
-4.446000 -13.478400 7.215850
-4.399200 -13.478400 7.178553
-4.352400 -13.478400 7.170642
-4.305600 -13.478400 7.158984
-4.258800 -13.478400 7.149280
-4.212000 -13.478400 7.144597
-4.165200 -13.478400 7.121162
-4.118400 -13.478400 7.121162
-4.071600 -13.478400 7.121111
-4.024800 -13.478400 7.128037
-3.978000 -13.478400 7.122752
-3.931200 -13.478400 7.122040
-3.884400 -13.478400 7.106198
-3.837600 -13.478400 7.111828
-3.790800 -13.478400 7.102971
-3.744000 -13.478400 7.102971
-3.697200 -13.478400 7.100045
-3.650400 -13.478400 7.100045
-3.603600 -13.478400 7.092905
-3.556800 -13.478400 7.088349
-3.510000 -13.478400 7.085477
-3.463200 -13.478400 7.080508
-3.416400 -13.478400 7.061660
-3.369600 -13.478400 7.028418
-3.322800 -13.478400 7.015387
-3.276000 -13.478400 7.008202
-3.229200 -13.478400 7.002436
-3.182400 -13.478400 7.002436
-3.135600 -13.478400 6.992797
-3.088800 -13.478400 6.976303
-3.042000 -13.478400 6.963176
-2.995200 -13.478400 6.948937
-2.948400 -13.478400 6.936140
-2.901600 -13.478400 6.943598
-2.854800 -13.478400 6.940931
-2.808000 -13.478400 6.935813
-2.761200 -13.478400 6.929524
-2.714400 -13.478400 6.926750
-2.667600 -13.478400 6.909136
-2.620800 -13.478400 6.901862
-2.574000 -13.478400 6.879402
-2.527200 -13.478400 6.874975
-2.480400 -13.478400 6.871581
-2.433600 -13.478400 6.867565
-2.386800 -13.478400 6.853950
-2.340000 -13.478400 6.852853
-2.293200 -13.478400 6.850508
-2.246400 -13.478400 6.845330
-2.199600 -13.478400 6.840926
-2.152800 -13.478400 6.840926
-2.106000 -13.478400 6.845330
-2.059200 -13.478400 6.852746
-2.012400 -13.478400 6.890605
-1.965600 -13.478400 6.904601
-1.918800 -13.478400 6.908364
-1.872000 -13.478400 6.920034
-1.825200 -13.478400 6.916835
-1.778400 -13.478400 6.912749
-1.731600 -13.478400 6.889494
-1.684800 -13.478400 6.853327
-1.638000 -13.478400 6.833295
-1.591200 -13.478400 6.819765
-1.544400 -13.478400 6.803995
-1.497600 -13.478400 6.790408
-1.450800 -13.478400 6.788805
-1.404000 -13.478400 6.788798
-1.357200 -13.478400 6.788805
-1.310400 -13.478400 6.788805
-1.263600 -13.478400 6.802907
-1.216800 -13.478400 6.809694
-1.170000 -13.478400 6.812853
-1.123200 -13.478400 6.826250
-1.076400 -13.478400 6.830883
-1.029600 -13.478400 6.825637
-0.982800 -13.478400 6.820141
-0.936000 -13.478400 6.822816
-0.889200 -13.478400 6.821232
-0.842400 -13.478400 6.823539
-0.795600 -13.478400 6.821232
-0.748800 -13.478400 6.814809
-0.702000 -13.478400 6.831881
-0.655200 -13.478400 6.839225
-0.608400 -13.478400 6.837734
-0.561600 -13.478400 6.850745
-0.514800 -13.478400 6.839225
-0.468000 -13.478400 6.839225
-0.421200 -13.478400 6.847876
-0.374400 -13.478400 6.829135
-0.327600 -13.478400 6.807961
-0.280800 -13.478400 6.817793
-0.234000 -13.478400 6.822679
-0.187200 -13.478400 6.817793
-0.140400 -13.478400 6.810330
-0.093600 -13.478400 6.810330
-0.046800 -13.478400 6.822421
0.000000 -13.478400 6.836853
0.046800 -13.478400 6.836250
0.093600 -13.478400 6.836250
0.140400 -13.478400 6.836853
0.187200 -13.478400 6.846981
0.234000 -13.478400 6.846981
0.280800 -13.478400 6.846672
0.327600 -13.478400 6.830618
0.374400 -13.478400 6.836046
0.421200 -13.478400 6.832315
0.468000 -13.478400 6.830618
0.514800 -13.478400 6.815151
0.561600 -13.478400 6.809335
0.608400 -13.478400 6.810568
0.655200 -13.478400 6.815151
0.702000 -13.478400 6.815151
0.748800 -13.478400 6.821560
0.795600 -13.478400 6.851077
0.842400 -13.478400 6.869281
0.889200 -13.478400 6.882984
0.936000 -13.478400 6.902632
0.982800 -13.478400 6.899119
1.029600 -13.478400 6.884492
1.076400 -13.478400 6.882984
1.123200 -13.478400 6.872106
1.170000 -13.478400 6.863819
1.216800 -13.478400 6.862915
1.263600 -13.478400 6.856545
1.310400 -13.478400 6.857680
1.357200 -13.478400 6.862915
1.404000 -13.478400 6.871615
1.450800 -13.478400 6.871615
1.497600 -13.478400 6.871615
1.544400 -13.478400 6.879973
1.591200 -13.478400 6.891875
1.638000 -13.478400 6.888584
1.684800 -13.478400 6.891875
1.731600 -13.478400 6.885763
1.778400 -13.478400 6.893474
1.825200 -13.478400 6.897720
1.872000 -13.478400 6.889053
1.918800 -13.478400 6.897720
1.965600 -13.478400 6.905208
2.012400 -13.478400 6.905627
2.059200 -13.478400 6.916654
2.106000 -13.478400 6.917590
2.152800 -13.478400 6.920069
2.199600 -13.478400 6.935466
2.246400 -13.478400 6.930433
2.293200 -13.478400 6.950828
2.340000 -13.478400 6.962351
2.386800 -13.478400 6.967486
2.433600 -13.478400 6.990719
2.480400 -13.478400 7.016087
2.527200 -13.478400 7.020967
2.574000 -13.478400 7.030117
2.620800 -13.478400 7.030117
2.667600 -13.478400 7.016087
2.714400 -13.478400 7.002121
2.761200 -13.478400 6.991174
2.808000 -13.478400 7.015541
2.854800 -13.478400 7.028074
2.901600 -13.478400 7.048241
2.948400 -13.478400 7.048241
2.995200 -13.478400 7.067298
3.042000 -13.478400 7.080313
3.088800 -13.478400 7.093464
3.135600 -13.478400 7.126758
3.182400 -13.478400 7.129354
3.229200 -13.478400 7.138146
3.276000 -13.478400 7.169473
3.322800 -13.478400 7.173260
3.369600 -13.478400 7.189600
3.416400 -13.478400 7.186746
3.463200 -13.478400 7.192101
3.510000 -13.478400 7.186746
3.556800 -13.478400 7.183349
3.603600 -13.478400 7.179955
3.650400 -13.478400 7.168788
3.697200 -13.478400 7.169659
3.744000 -13.478400 7.179955
3.790800 -13.478400 7.179955
3.837600 -13.478400 7.194801
3.884400 -13.478400 7.213236
3.931200 -13.478400 7.231673
3.978000 -13.478400 7.254962
4.024800 -13.478400 7.281196
4.071600 -13.478400 7.289311
4.118400 -13.478400 7.301004
4.165200 -13.478400 7.302710
4.212000 -13.478400 7.311673
4.258800 -13.478400 7.321726
4.305600 -13.478400 7.331320
4.352400 -13.478400 7.344427
4.399200 -13.478400 7.382277
4.446000 -13.478400 7.397813
4.492800 -13.478400 7.409604
4.539600 -13.478400 7.416418
4.586400 -13.478400 7.430055
4.633200 -13.478400 7.435062
4.680000 -13.478400 7.445381
4.726800 -13.478400 7.445381
4.773600 -13.478400 7.474920
4.820400 -13.478400 7.487948
4.867200 -13.478400 7.501452
4.914000 -13.478400 7.532066
4.960800 -13.478400 7.556620
5.007600 -13.478400 7.575026
5.054400 -13.478400 7.583006
5.101200 -13.478400 7.612578
5.148000 -13.478400 7.613035
5.194800 -13.478400 7.646772
5.241600 -13.478400 7.643775
5.288400 -13.478400 7.645212
5.335200 -13.478400 7.655336
5.382000 -13.478400 7.669079
5.428800 -13.478400 7.677058
5.475600 -13.478400 7.730971
5.522400 -13.478400 7.733041
5.569200 -13.478400 7.736496
5.616000 -13.478400 7.787410
5.662800 -13.478400 7.814902
5.709600 -13.478400 7.837316
5.756400 -13.478400 7.851068
5.803200 -13.478400 7.878863
5.850000 -13.478400 7.913497
5.896800 -13.478400 7.939545
5.943600 -13.478400 7.985022
5.990400 -13.478400 7.995395
6.037200 -13.478400 8.032296
6.084000 -13.478400 8.051528
6.130800 -13.478400 8.058182
6.177600 -13.478400 8.095810
6.224400 -13.478400 8.113090
6.271200 -13.478400 8.162412
6.318000 -13.478400 8.175683
6.364800 -13.478400 8.216744
6.411600 -13.478400 8.228100
6.458400 -13.478400 8.286281
6.505200 -13.478400 8.308697
6.552000 -13.478400 8.337747
6.598800 -13.478400 8.364366
6.645600 -13.478400 8.382945
6.692400 -13.478400 8.415908
6.739200 -13.478400 8.458140
6.786000 -13.478400 8.507950
6.832800 -13.478400 8.568724
6.879600 -13.478400 8.585025
6.926400 -13.478400 8.585025
6.973200 -13.478400 8.607168
7.020000 -13.478400 8.631047
7.066800 -13.478400 8.663967
7.113600 -13.478400 8.695839
7.160400 -13.478400 8.722836
7.207200 -13.478400 8.753654
7.254000 -13.478400 8.803737
7.300800 -13.478400 8.808429
7.347600 -13.478400 9.054029
7.394400 -13.478400 9.213994
12.636000 -13.478400 8.045347
12.682800 -13.478400 8.053172
12.729600 -13.478400 8.056446
12.776400 -13.478400 8.055812
12.823200 -13.478400 8.037071
12.870000 -13.478400 8.036971
12.916800 -13.478400 8.025108
12.963600 -13.478400 8.029533
13.010400 -13.478400 8.029533
13.057200 -13.478400 8.028520
13.104000 -13.478400 8.028520
13.150800 -13.478400 8.032476
13.197600 -13.478400 8.035839
13.244400 -13.478400 8.045357
13.291200 -13.478400 8.043494
13.338000 -13.478400 8.047020
13.384800 -13.478400 8.049251
13.431600 -13.478400 8.054221
13.478400 -13.478400 8.054221
13.525200 -13.478400 8.050740
13.572000 -13.478400 8.049251
13.618800 -13.478400 8.046139
13.665600 -13.478400 8.046139
13.712400 -13.478400 8.050740
13.759200 -13.478400 8.051624
13.806000 -13.478400 8.060617
13.852800 -13.478400 8.066730
13.899600 -13.478400 8.066730
13.946400 -13.478400 8.072238
13.993200 -13.478400 8.072238
14.040000 -13.478400 8.076066
14.086800 -13.478400 8.080228
14.133600 -13.478400 8.073891
14.180400 -13.478400 8.073891
14.227200 -13.478400 8.073891
14.274000 -13.478400 8.069635
14.320800 -13.478400 8.063785
14.367600 -13.478400 8.059046
14.414400 -13.478400 8.050132
14.461200 -13.478400 8.037814
14.508000 -13.478400 7.995503
15.303600 -13.478400 6.764813
15.444000 -13.478400 6.745146
15.490800 -13.478400 6.753628
15.537600 -13.478400 6.753628
15.584400 -13.478400 6.745146
15.631200 -13.478400 6.747849
15.678000 -13.478400 6.759602
15.724800 -13.478400 6.759602
15.771600 -13.478400 6.781706
15.818400 -13.478400 6.759602
15.865200 -13.478400 6.755877
15.912000 -13.478400 6.744759
15.958800 -13.478400 6.718042
16.894800 -13.478400 0.963338
16.941600 -13.478400 0.615694
-18.720000 -13.431600 0.000000
-18.673200 -13.431600 0.000000
-18.626400 -13.431600 0.000000
-18.579600 -13.431600 -7.056215
-18.532800 -13.431600 -7.056215
-18.486000 -13.431600 -7.072172
-18.439200 -13.431600 -7.057182
-18.392400 -13.431600 -7.057182
-18.345600 -13.431600 -7.056215
-18.298800 -13.431600 -7.057182
-18.252000 -13.431600 -7.045331
-18.205200 -13.431600 -7.028095
-18.158400 -13.431600 -7.020537
-18.111600 -13.431600 -7.010422
-18.064800 -13.431600 -7.010422
-18.018000 -13.431600 -7.007426
-17.971200 -13.431600 -7.010422
-17.924400 -13.431600 -7.007426
-17.877600 -13.431600 -7.006482
-17.830800 -13.431600 -7.006271
-17.784000 -13.431600 -7.006482
-17.737200 -13.431600 -6.960463
-17.690400 -13.431600 -6.959172
-17.643600 -13.431600 -6.943784
-17.596800 -13.431600 -6.937537
-17.550000 -13.431600 -6.925351
-17.503200 -13.431600 -6.921322
-17.456400 -13.431600 -6.917756
-17.409600 -13.431600 -6.921322
-17.362800 -13.431600 -6.899381
-17.316000 -13.431600 -6.877474
-17.269200 -13.431600 -6.851863
-17.222400 -13.431600 -6.824978
-17.175600 -13.431600 -6.801834
-17.128800 -13.431600 -6.763092
-17.082000 -13.431600 -6.667701
-15.490800 -13.431600 6.908247
-15.444000 -13.431600 6.928013
-15.397200 -13.431600 6.948395
-15.350400 -13.431600 6.961253
-15.303600 -13.431600 6.967491
-15.256800 -13.431600 6.983987
-15.210000 -13.431600 6.993424
-15.163200 -13.431600 7.006260
-15.116400 -13.431600 7.014133
-15.069600 -13.431600 7.021177
-15.022800 -13.431600 7.032054
-14.976000 -13.431600 7.033589
-14.929200 -13.431600 7.041674
-14.882400 -13.431600 7.051802
-14.835600 -13.431600 7.053512
-14.788800 -13.431600 7.054248
-14.742000 -13.431600 7.057978
-14.695200 -13.431600 7.059125
-14.648400 -13.431600 7.066148
-14.601600 -13.431600 7.067926
-14.554800 -13.431600 7.078532
-14.508000 -13.431600 7.078532
-14.461200 -13.431600 7.079899
-14.414400 -13.431600 7.084139
-14.367600 -13.431600 7.085268
-14.320800 -13.431600 7.089993
-14.274000 -13.431600 7.082820
-14.227200 -13.431600 7.089205
-14.180400 -13.431600 7.091508
-14.133600 -13.431600 7.095333
-14.086800 -13.431600 7.095333
-14.040000 -13.431600 7.095333
-13.993200 -13.431600 7.091508
-13.946400 -13.431600 7.097493
-13.899600 -13.431600 7.097493
-13.852800 -13.431600 7.098597
-13.806000 -13.431600 7.101989
-13.759200 -13.431600 7.102599
-13.712400 -13.431600 7.109700
-13.665600 -13.431600 7.117646
-13.618800 -13.431600 7.130497
-13.572000 -13.431600 7.154838
-13.525200 -13.431600 7.206109
-13.478400 -13.431600 7.209995
-8.938800 -13.431600 9.948946
-8.892000 -13.431600 9.790909
-8.845200 -13.431600 9.716753
-8.798400 -13.431600 9.609475
-8.751600 -13.431600 9.562730
-8.704800 -13.431600 9.497823
-8.658000 -13.431600 9.409864
-8.611200 -13.431600 9.354235
-8.564400 -13.431600 9.310780
-8.517600 -13.431600 9.277350
-8.470800 -13.431600 9.196635
-8.424000 -13.431600 9.130440
-8.377200 -13.431600 9.040578
-8.330400 -13.431600 8.995773
-8.283600 -13.431600 8.946443
-8.236800 -13.431600 8.908335
-8.190000 -13.431600 8.867679
-8.143200 -13.431600 8.826398
-8.096400 -13.431600 8.778753
-8.049600 -13.431600 8.754724
-8.002800 -13.431600 8.684741
-7.956000 -13.431600 8.630443
-7.909200 -13.431600 8.594399
-7.862400 -13.431600 8.583320
-7.815600 -13.431600 8.561882
-7.768800 -13.431600 8.556615
-7.722000 -13.431600 8.526093
-7.675200 -13.431600 8.494218
-7.628400 -13.431600 8.450079
-7.581600 -13.431600 8.399434
-7.534800 -13.431600 8.388220
-7.488000 -13.431600 8.382449
-7.441200 -13.431600 8.358699
-7.394400 -13.431600 8.337174
-7.347600 -13.431600 8.281124
-7.300800 -13.431600 8.262471
-7.254000 -13.431600 8.250464
-7.207200 -13.431600 8.224726
-7.160400 -13.431600 8.205197
-7.113600 -13.431600 8.182299
-7.066800 -13.431600 8.144167
-7.020000 -13.431600 8.111626
-6.973200 -13.431600 8.097887
-6.926400 -13.431600 8.071967
-6.879600 -13.431600 8.023962
-6.832800 -13.431600 8.004639
-6.786000 -13.431600 7.972400
-6.739200 -13.431600 7.966827
-6.692400 -13.431600 7.955084
-6.645600 -13.431600 7.955084
-6.598800 -13.431600 7.948034
-6.552000 -13.431600 7.939119
-6.505200 -13.431600 7.933826
-6.458400 -13.431600 7.903791
-6.411600 -13.431600 7.851390
-6.364800 -13.431600 7.770875
-6.318000 -13.431600 7.763986
-6.271200 -13.431600 7.754218
-6.224400 -13.431600 7.740447
-6.177600 -13.431600 7.728861
-6.130800 -13.431600 7.720178
-6.084000 -13.431600 7.695357
-6.037200 -13.431600 7.678186
-5.990400 -13.431600 7.670794
-5.943600 -13.431600 7.669759
-5.896800 -13.431600 7.651088
-5.850000 -13.431600 7.640330
-5.803200 -13.431600 7.638835
-5.756400 -13.431600 7.625266
-5.709600 -13.431600 7.611665
-5.662800 -13.431600 7.580376
-5.616000 -13.431600 7.547569
-5.569200 -13.431600 7.531337
-5.522400 -13.431600 7.524277
-5.475600 -13.431600 7.517515
-5.428800 -13.431600 7.489360
-5.382000 -13.431600 7.470863
-5.335200 -13.431600 7.453045
-5.288400 -13.431600 7.447499
-5.241600 -13.431600 7.431035
-5.194800 -13.431600 7.424772
-5.148000 -13.431600 7.396000
-5.101200 -13.431600 7.396000
-5.054400 -13.431600 7.392629
-5.007600 -13.431600 7.362469
-4.960800 -13.431600 7.347731
-4.914000 -13.431600 7.333305
-4.867200 -13.431600 7.320492
-4.820400 -13.431600 7.308173
-4.773600 -13.431600 7.297260
-4.726800 -13.431600 7.273569
-4.680000 -13.431600 7.259635
-4.633200 -13.431600 7.252818
-4.586400 -13.431600 7.235936
-4.539600 -13.431600 7.215196
-4.492800 -13.431600 7.207220
-4.446000 -13.431600 7.209539
-4.399200 -13.431600 7.178553
-4.352400 -13.431600 7.164476
-4.305600 -13.431600 7.151699
-4.258800 -13.431600 7.144597
-4.212000 -13.431600 7.128037
-4.165200 -13.431600 7.121162
-4.118400 -13.431600 7.121111
-4.071600 -13.431600 7.114693
-4.024800 -13.431600 7.121111
-3.978000 -13.431600 7.114693
-3.931200 -13.431600 7.121111
-3.884400 -13.431600 7.083503
-3.837600 -13.431600 7.100911
-3.790800 -13.431600 7.089312
-3.744000 -13.431600 7.089188
-3.697200 -13.431600 7.089312
-3.650400 -13.431600 7.092905
-3.603600 -13.431600 7.089068
-3.556800 -13.431600 7.088349
-3.510000 -13.431600 7.080615
-3.463200 -13.431600 7.079646
-3.416400 -13.431600 7.047923
-3.369600 -13.431600 7.027127
-3.322800 -13.431600 7.011781
-3.276000 -13.431600 7.008516
-3.229200 -13.431600 7.003987
-3.182400 -13.431600 7.005539
-3.135600 -13.431600 6.992797
-3.088800 -13.431600 6.966367
-3.042000 -13.431600 6.963176
-2.995200 -13.431600 6.948937
-2.948400 -13.431600 6.940931
-2.901600 -13.431600 6.943598
-2.854800 -13.431600 6.936140
-2.808000 -13.431600 6.933407
-2.761200 -13.431600 6.926278
-2.714400 -13.431600 6.922061
-2.667600 -13.431600 6.901862
-2.620800 -13.431600 6.890775
-2.574000 -13.431600 6.868424
-2.527200 -13.431600 6.868424
-2.480400 -13.431600 6.867565
-2.433600 -13.431600 6.867565
-2.386800 -13.431600 6.854929
-2.340000 -13.431600 6.853950
-2.293200 -13.431600 6.850508
-2.246400 -13.431600 6.847549
-2.199600 -13.431600 6.839291
-2.152800 -13.431600 6.839291
-2.106000 -13.431600 6.839291
-2.059200 -13.431600 6.850508
-2.012400 -13.431600 6.883490
-1.965600 -13.431600 6.901769
-1.918800 -13.431600 6.901769
-1.872000 -13.431600 6.914732
-1.825200 -13.431600 6.912490
-1.778400 -13.431600 6.912490
-1.731600 -13.431600 6.889494
-1.684800 -13.431600 6.859521
-1.638000 -13.431600 6.837317
-1.591200 -13.431600 6.819765
-1.544400 -13.431600 6.803995
-1.497600 -13.431600 6.802907
-1.450800 -13.431600 6.786365
-1.404000 -13.431600 6.786365
-1.357200 -13.431600 6.785318
-1.310400 -13.431600 6.784627
-1.263600 -13.431600 6.801377
-1.216800 -13.431600 6.807512
-1.170000 -13.431600 6.807512
-1.123200 -13.431600 6.820141
-1.076400 -13.431600 6.823136
-1.029600 -13.431600 6.820141
-0.982800 -13.431600 6.809694
-0.936000 -13.431600 6.807512
-0.889200 -13.431600 6.791720
-0.842400 -13.431600 6.804877
-0.795600 -13.431600 6.804877
-0.748800 -13.431600 6.804877
-0.702000 -13.431600 6.816109
-0.655200 -13.431600 6.822816
-0.608400 -13.431600 6.823539
-0.561600 -13.431600 6.836555
-0.514800 -13.431600 6.829863
-0.468000 -13.431600 6.836555
-0.421200 -13.431600 6.844297
-0.374400 -13.431600 6.834330
-0.327600 -13.431600 6.823442
-0.280800 -13.431600 6.827231
-0.234000 -13.431600 6.829135
-0.187200 -13.431600 6.829268
-0.140400 -13.431600 6.834330
-0.093600 -13.431600 6.829268
-0.046800 -13.431600 6.836250
0.000000 -13.431600 6.843574
0.046800 -13.431600 6.836853
0.093600 -13.431600 6.836853
0.140400 -13.431600 6.837337
0.187200 -13.431600 6.854653
0.234000 -13.431600 6.850279
0.280800 -13.431600 6.846981
0.327600 -13.431600 6.833193
0.374400 -13.431600 6.841909
0.421200 -13.431600 6.833193
0.468000 -13.431600 6.832315
0.514800 -13.431600 6.821560
0.561600 -13.431600 6.803451
0.608400 -13.431600 6.810568
0.655200 -13.431600 6.817381
0.702000 -13.431600 6.815151
0.748800 -13.431600 6.827396
0.795600 -13.431600 6.859382
0.842400 -13.431600 6.871400
0.889200 -13.431600 6.899119
0.936000 -13.431600 6.906396
0.982800 -13.431600 6.904647
1.029600 -13.431600 6.885707
1.076400 -13.431600 6.884492
1.123200 -13.431600 6.882984
1.170000 -13.431600 6.873059
1.216800 -13.431600 6.872572
1.263600 -13.431600 6.871615
1.310400 -13.431600 6.873059
1.357200 -13.431600 6.888584
1.404000 -13.431600 6.892675
1.450800 -13.431600 6.896335
1.497600 -13.431600 6.893474
1.544400 -13.431600 6.893636
1.591200 -13.431600 6.895545
1.638000 -13.431600 6.893636
1.684800 -13.431600 6.895545
1.731600 -13.431600 6.895545
1.778400 -13.431600 6.893636
1.825200 -13.431600 6.895545
1.872000 -13.431600 6.885763
1.918800 -13.431600 6.889053
1.965600 -13.431600 6.895326
2.012400 -13.431600 6.895326
2.059200 -13.431600 6.905627
2.106000 -13.431600 6.913098
2.152800 -13.431600 6.917590
2.199600 -13.431600 6.932411
2.246400 -13.431600 6.932411
2.293200 -13.431600 6.950828
2.340000 -13.431600 6.967298
2.386800 -13.431600 6.983954
2.433600 -13.431600 6.986635
2.480400 -13.431600 6.999306
2.527200 -13.431600 6.999306
2.574000 -13.431600 7.016087
2.620800 -13.431600 7.016087
2.667600 -13.431600 7.002121
2.714400 -13.431600 6.991174
2.761200 -13.431600 6.991174
2.808000 -13.431600 7.002121
2.854800 -13.431600 7.015925
2.901600 -13.431600 7.033913
2.948400 -13.431600 7.041161
2.995200 -13.431600 7.052853
3.042000 -13.431600 7.070520
3.088800 -13.431600 7.088031
3.135600 -13.431600 7.107270
3.182400 -13.431600 7.126758
3.229200 -13.431600 7.129816
3.276000 -13.431600 7.169473
3.322800 -13.431600 7.192101
3.369600 -13.431600 7.193086
3.416400 -13.431600 7.192101
3.463200 -13.431600 7.192600
3.510000 -13.431600 7.189382
3.556800 -13.431600 7.180686
3.603600 -13.431600 7.176571
3.650400 -13.431600 7.168788
3.697200 -13.431600 7.168690
3.744000 -13.431600 7.176571
3.790800 -13.431600 7.179955
3.837600 -13.431600 7.190410
3.884400 -13.431600 7.194321
3.931200 -13.431600 7.204854
3.978000 -13.431600 7.231673
4.024800 -13.431600 7.266584
4.071600 -13.431600 7.286513
4.118400 -13.431600 7.294933
4.165200 -13.431600 7.301004
4.212000 -13.431600 7.311673
4.258800 -13.431600 7.320576
4.305600 -13.431600 7.331320
4.352400 -13.431600 7.344427
4.399200 -13.431600 7.383985
4.446000 -13.431600 7.405289
4.492800 -13.431600 7.409604
4.539600 -13.431600 7.416418
4.586400 -13.431600 7.428906
4.633200 -13.431600 7.429518
4.680000 -13.431600 7.437927
4.726800 -13.431600 7.439045
4.773600 -13.431600 7.465710
4.820400 -13.431600 7.486879
4.867200 -13.431600 7.501452
4.914000 -13.431600 7.529609
4.960800 -13.431600 7.556620
5.007600 -13.431600 7.578650
5.054400 -13.431600 7.583006
5.101200 -13.431600 7.612578
5.148000 -13.431600 7.618901
5.194800 -13.431600 7.646772
5.241600 -13.431600 7.643775
5.288400 -13.431600 7.646772
5.335200 -13.431600 7.656642
5.382000 -13.431600 7.669079
5.428800 -13.431600 7.677058
5.475600 -13.431600 7.730971
5.522400 -13.431600 7.733041
5.569200 -13.431600 7.735990
5.616000 -13.431600 7.766782
5.662800 -13.431600 7.806919
5.709600 -13.431600 7.832780
5.756400 -13.431600 7.854917
5.803200 -13.431600 7.879329
5.850000 -13.431600 7.913497
5.896800 -13.431600 7.939545
5.943600 -13.431600 7.970965
5.990400 -13.431600 7.994525
6.037200 -13.431600 8.011805
6.084000 -13.431600 8.034925
6.130800 -13.431600 8.049035
6.177600 -13.431600 8.088256
6.224400 -13.431600 8.113090
6.271200 -13.431600 8.157433
6.318000 -13.431600 8.171698
6.364800 -13.431600 8.197496
6.411600 -13.431600 8.227642
6.458400 -13.431600 8.286281
6.505200 -13.431600 8.308697
6.552000 -13.431600 8.337747
6.598800 -13.431600 8.364366
6.645600 -13.431600 8.400519
6.692400 -13.431600 8.431818
6.739200 -13.431600 8.480524
6.786000 -13.431600 8.568013
6.832800 -13.431600 8.585025
6.879600 -13.431600 8.607168
6.926400 -13.431600 8.629556
6.973200 -13.431600 8.651379
7.020000 -13.431600 8.672668
7.066800 -13.431600 8.697071
7.113600 -13.431600 8.722836
7.160400 -13.431600 8.761737
7.207200 -13.431600 8.766632
7.254000 -13.431600 8.807190
7.300800 -13.431600 8.823675
7.347600 -13.431600 8.965247
7.394400 -13.431600 9.168586
12.682800 -13.431600 8.063347
12.729600 -13.431600 8.078900
12.776400 -13.431600 8.071417
12.823200 -13.431600 8.060942
12.870000 -13.431600 8.053726
12.916800 -13.431600 8.029533
12.963600 -13.431600 8.037071
13.010400 -13.431600 8.029533
13.057200 -13.431600 8.028520
13.104000 -13.431600 8.034456
13.150800 -13.431600 8.037362
13.197600 -13.431600 8.037362
13.244400 -13.431600 8.047020
13.291200 -13.431600 8.045357
13.338000 -13.431600 8.052039
13.384800 -13.431600 8.052039
13.431600 -13.431600 8.054221
13.478400 -13.431600 8.054221
13.525200 -13.431600 8.055707
13.572000 -13.431600 8.054221
13.618800 -13.431600 8.054028
13.665600 -13.431600 8.054028
13.712400 -13.431600 8.054835
13.759200 -13.431600 8.058164
13.806000 -13.431600 8.062809
13.852800 -13.431600 8.066730
13.899600 -13.431600 8.066730
13.946400 -13.431600 8.069698
13.993200 -13.431600 8.072238
14.040000 -13.431600 8.076066
14.086800 -13.431600 8.076066
14.133600 -13.431600 8.063785
14.180400 -13.431600 8.063785
14.227200 -13.431600 8.069698
14.274000 -13.431600 8.063785
14.320800 -13.431600 8.063785
14.367600 -13.431600 8.065520
14.414400 -13.431600 8.061061
14.461200 -13.431600 8.053672
14.508000 -13.431600 8.047625
14.554800 -13.431600 8.002226
14.601600 -13.431600 7.968586
15.350400 -13.431600 6.792752
15.397200 -13.431600 6.763677
15.490800 -13.431600 6.754782
15.537600 -13.431600 6.747504
15.584400 -13.431600 6.747504
15.631200 -13.431600 6.747504
15.678000 -13.431600 6.759602
15.724800 -13.431600 6.775102
15.771600 -13.431600 6.781706
15.818400 -13.431600 6.781706
15.865200 -13.431600 6.797406
15.912000 -13.431600 6.754244
15.958800 -13.431600 6.751177
16.005600 -13.431600 6.711816
-18.720000 -13.384800 0.000000
-18.673200 -13.384800 0.000000
-18.626400 -13.384800 0.000000
-18.579600 -13.384800 -7.040877
-18.532800 -13.384800 -7.036997
-18.486000 -13.384800 -7.040877
-18.439200 -13.384800 -7.055951
-18.392400 -13.384800 -7.056215
-18.345600 -13.384800 -7.056215
-18.298800 -13.384800 -7.064295
-18.252000 -13.384800 -7.072172
-18.205200 -13.384800 -7.077945
-18.158400 -13.384800 -7.064295
-18.111600 -13.384800 -7.048084
-18.064800 -13.384800 -7.032342
-18.018000 -13.384800 -7.021299
-17.971200 -13.384800 -7.021299
-17.924400 -13.384800 -7.012347
-17.877600 -13.384800 -7.007426
-17.830800 -13.384800 -7.005069
-17.784000 -13.384800 -7.006482
-17.737200 -13.384800 -6.975746
-17.690400 -13.384800 -6.975746
-17.643600 -13.384800 -6.956376
-17.596800 -13.384800 -6.943784
-17.550000 -13.384800 -6.925351
-17.503200 -13.384800 -6.916271
-17.456400 -13.384800 -6.905263
-17.409600 -13.384800 -6.916271
-17.362800 -13.384800 -6.880958
-17.316000 -13.384800 -6.851863
-17.269200 -13.384800 -6.824978
-17.222400 -13.384800 -6.809195
-17.175600 -13.384800 -6.765020
-17.128800 -13.384800 -6.694129
-17.082000 -13.384800 -6.615578
-15.490800 -13.384800 6.908247
-15.444000 -13.384800 6.928013
-15.397200 -13.384800 6.959923
-15.350400 -13.384800 6.967491
-15.303600 -13.384800 6.984409
-15.256800 -13.384800 6.993424
-15.210000 -13.384800 7.010310
-15.163200 -13.384800 7.021177
-15.116400 -13.384800 7.025106
-15.069600 -13.384800 7.032054
-15.022800 -13.384800 7.047065
-14.976000 -13.384800 7.051802
-14.929200 -13.384800 7.056077
-14.882400 -13.384800 7.057978
-14.835600 -13.384800 7.058986
-14.788800 -13.384800 7.063997
-14.742000 -13.384800 7.067926
-14.695200 -13.384800 7.067926
-14.648400 -13.384800 7.069995
-14.601600 -13.384800 7.078532
-14.554800 -13.384800 7.084139
-14.508000 -13.384800 7.087259
-14.461200 -13.384800 7.087259
-14.414400 -13.384800 7.090199
-14.367600 -13.384800 7.092278
-14.320800 -13.384800 7.095333
-14.274000 -13.384800 7.098259
-14.227200 -13.384800 7.098676
-14.180400 -13.384800 7.098676
-14.133600 -13.384800 7.102919
-14.086800 -13.384800 7.103384
-14.040000 -13.384800 7.103345
-13.993200 -13.384800 7.103345
-13.946400 -13.384800 7.103384
-13.899600 -13.384800 7.103574
-13.852800 -13.384800 7.109700
-13.806000 -13.384800 7.110115
-13.759200 -13.384800 7.110435
-13.712400 -13.384800 7.117646
-13.665600 -13.384800 7.141838
-13.618800 -13.384800 7.150437
-13.572000 -13.384800 7.206594
-13.525200 -13.384800 7.210093
-8.938800 -13.384800 9.962264
-8.892000 -13.384800 9.835280
-8.845200 -13.384800 9.749996
-8.798400 -13.384800 9.628282
-8.751600 -13.384800 9.560067
-8.704800 -13.384800 9.497823
-8.658000 -13.384800 9.410410
-8.611200 -13.384800 9.357403
-8.564400 -13.384800 9.310780
-8.517600 -13.384800 9.277350
-8.470800 -13.384800 9.196635
-8.424000 -13.384800 9.131366
-8.377200 -13.384800 9.040578
-8.330400 -13.384800 8.986347
-8.283600 -13.384800 8.919020
-8.236800 -13.384800 8.880603
-8.190000 -13.384800 8.860268
-8.143200 -13.384800 8.822299
-8.096400 -13.384800 8.769035
-8.049600 -13.384800 8.721150
-8.002800 -13.384800 8.663216
-7.956000 -13.384800 8.634687
-7.909200 -13.384800 8.595384
-7.862400 -13.384800 8.581986
-7.815600 -13.384800 8.557579
-7.768800 -13.384800 8.542587
-7.722000 -13.384800 8.524309
-7.675200 -13.384800 8.509991
-7.628400 -13.384800 8.464490
-7.581600 -13.384800 8.427820
-7.534800 -13.384800 8.401932
-7.488000 -13.384800 8.383212
-7.441200 -13.384800 8.358699
-7.394400 -13.384800 8.341229
-7.347600 -13.384800 8.279718
-7.300800 -13.384800 8.260504
-7.254000 -13.384800 8.241327
-7.207200 -13.384800 8.218975
-7.160400 -13.384800 8.197075
-7.113600 -13.384800 8.182223
-7.066800 -13.384800 8.131756
-7.020000 -13.384800 8.098320
-6.973200 -13.384800 8.089283
-6.926400 -13.384800 8.073865
-6.879600 -13.384800 8.023962
-6.832800 -13.384800 8.011319
-6.786000 -13.384800 7.992912
-6.739200 -13.384800 7.969612
-6.692400 -13.384800 7.955084
-6.645600 -13.384800 7.953850
-6.598800 -13.384800 7.946552
-6.552000 -13.384800 7.933826
-6.505200 -13.384800 7.930212
-6.458400 -13.384800 7.918798
-6.411600 -13.384800 7.892284
-6.364800 -13.384800 7.805068
-6.318000 -13.384800 7.773985
-6.271200 -13.384800 7.763986
-6.224400 -13.384800 7.751422
-6.177600 -13.384800 7.740447
-6.130800 -13.384800 7.731201
-6.084000 -13.384800 7.706381
-6.037200 -13.384800 7.702862
-5.990400 -13.384800 7.695357
-5.943600 -13.384800 7.678186
-5.896800 -13.384800 7.658779
-5.850000 -13.384800 7.640330
-5.803200 -13.384800 7.637489
-5.756400 -13.384800 7.622418
-5.709600 -13.384800 7.611665
-5.662800 -13.384800 7.580376
-5.616000 -13.384800 7.551865
-5.569200 -13.384800 7.542338
-5.522400 -13.384800 7.526519
-5.475600 -13.384800 7.521210
-5.428800 -13.384800 7.501972
-5.382000 -13.384800 7.469002
-5.335200 -13.384800 7.447499
-5.288400 -13.384800 7.438837
-5.241600 -13.384800 7.430445
-5.194800 -13.384800 7.424618
-5.148000 -13.384800 7.395178
-5.101200 -13.384800 7.392629
-5.054400 -13.384800 7.386085
-5.007600 -13.384800 7.368250
-4.960800 -13.384800 7.350092
-4.914000 -13.384800 7.342987
-4.867200 -13.384800 7.330231
-4.820400 -13.384800 7.313181
-4.773600 -13.384800 7.303449
-4.726800 -13.384800 7.281631
-4.680000 -13.384800 7.264048
-4.633200 -13.384800 7.257640
-4.586400 -13.384800 7.244690
-4.539600 -13.384800 7.223643
-4.492800 -13.384800 7.209539
-4.446000 -13.384800 7.209539
-4.399200 -13.384800 7.178553
-4.352400 -13.384800 7.159824
-4.305600 -13.384800 7.144597
-4.258800 -13.384800 7.133051
-4.212000 -13.384800 7.123953
-4.165200 -13.384800 7.121162
-4.118400 -13.384800 7.121111
-4.071600 -13.384800 7.114693
-4.024800 -13.384800 7.122752
-3.978000 -13.384800 7.114693
-3.931200 -13.384800 7.097450
-3.884400 -13.384800 7.083056
-3.837600 -13.384800 7.089312
-3.790800 -13.384800 7.083056
-3.744000 -13.384800 7.087063
-3.697200 -13.384800 7.089068
-3.650400 -13.384800 7.089188
-3.603600 -13.384800 7.087063
-3.556800 -13.384800 7.087063
-3.510000 -13.384800 7.080615
-3.463200 -13.384800 7.071292
-3.416400 -13.384800 7.047923
-3.369600 -13.384800 7.028418
-3.322800 -13.384800 7.022020
-3.276000 -13.384800 7.015387
-3.229200 -13.384800 7.007411
-3.182400 -13.384800 7.005703
-3.135600 -13.384800 6.992797
-3.088800 -13.384800 6.978022
-3.042000 -13.384800 6.968897
-2.995200 -13.384800 6.966367
-2.948400 -13.384800 6.963176
-2.901600 -13.384800 6.965958
-2.854800 -13.384800 6.963176
-2.808000 -13.384800 6.940931
-2.761200 -13.384800 6.924996
-2.714400 -13.384800 6.907684
-2.667600 -13.384800 6.876274
-2.620800 -13.384800 6.867565
-2.574000 -13.384800 6.851875
-2.527200 -13.384800 6.852853
-2.480400 -13.384800 6.853950
-2.433600 -13.384800 6.852853
-2.386800 -13.384800 6.848301
-2.340000 -13.384800 6.848301
-2.293200 -13.384800 6.846798
-2.246400 -13.384800 6.840926
-2.199600 -13.384800 6.838199
-2.152800 -13.384800 6.839291
-2.106000 -13.384800 6.845330
-2.059200 -13.384800 6.862655
-2.012400 -13.384800 6.883490
-1.965600 -13.384800 6.898688
-1.918800 -13.384800 6.893171
-1.872000 -13.384800 6.908364
-1.825200 -13.384800 6.889761
-1.778400 -13.384800 6.889494
-1.731600 -13.384800 6.873338
-1.684800 -13.384800 6.847567
-1.638000 -13.384800 6.819765
-1.591200 -13.384800 6.809114
-1.544400 -13.384800 6.803995
-1.497600 -13.384800 6.804629
-1.450800 -13.384800 6.801377
-1.404000 -13.384800 6.801377
-1.357200 -13.384800 6.792799
-1.310400 -13.384800 6.780390
-1.263600 -13.384800 6.787427
-1.216800 -13.384800 6.801377
-1.170000 -13.384800 6.792799
-1.123200 -13.384800 6.798414
-1.076400 -13.384800 6.798414
-1.029600 -13.384800 6.791720
-0.982800 -13.384800 6.791720
-0.936000 -13.384800 6.790353
-0.889200 -13.384800 6.786452
-0.842400 -13.384800 6.787452
-0.795600 -13.384800 6.791720
-0.748800 -13.384800 6.791791
-0.702000 -13.384800 6.814809
-0.655200 -13.384800 6.819236
-0.608400 -13.384800 6.818811
-0.561600 -13.384800 6.823539
-0.514800 -13.384800 6.819236
-0.468000 -13.384800 6.823442
-0.421200 -13.384800 6.829863
-0.374400 -13.384800 6.822679
-0.327600 -13.384800 6.807961
-0.280800 -13.384800 6.823442
-0.234000 -13.384800 6.825731
-0.187200 -13.384800 6.834330
-0.140400 -13.384800 6.836250
-0.093600 -13.384800 6.836853
-0.046800 -13.384800 6.843574
0.000000 -13.384800 6.851115
0.046800 -13.384800 6.837337
0.093600 -13.384800 6.837337
0.140400 -13.384800 6.837337
0.187200 -13.384800 6.854653
0.234000 -13.384800 6.850279
0.280800 -13.384800 6.846672
0.327600 -13.384800 6.832315
0.374400 -13.384800 6.841024
0.421200 -13.384800 6.832315
0.468000 -13.384800 6.822571
0.514800 -13.384800 6.810626
0.561600 -13.384800 6.792439
0.608400 -13.384800 6.803451
0.655200 -13.384800 6.814279
0.702000 -13.384800 6.814279
0.748800 -13.384800 6.827396
0.795600 -13.384800 6.854093
0.842400 -13.384800 6.880223
0.889200 -13.384800 6.902632
0.936000 -13.384800 6.908670
0.982800 -13.384800 6.904647
1.029600 -13.384800 6.897671
1.076400 -13.384800 6.897671
1.123200 -13.384800 6.884492
1.170000 -13.384800 6.882984
1.216800 -13.384800 6.877067
1.263600 -13.384800 6.872572
1.310400 -13.384800 6.892675
1.357200 -13.384800 6.904023
1.404000 -13.384800 6.904023
1.450800 -13.384800 6.912969
1.497600 -13.384800 6.899694
1.544400 -13.384800 6.912969
1.591200 -13.384800 6.912969
1.638000 -13.384800 6.902443
1.684800 -13.384800 6.910331
1.731600 -13.384800 6.910331
1.778400 -13.384800 6.910331
1.825200 -13.384800 6.910331
1.872000 -13.384800 6.897222
1.918800 -13.384800 6.897720
1.965600 -13.384800 6.905627
2.012400 -13.384800 6.905627
2.059200 -13.384800 6.915296
2.106000 -13.384800 6.916654
2.152800 -13.384800 6.917647
2.199600 -13.384800 6.932411
2.246400 -13.384800 6.948529
2.293200 -13.384800 6.951933
2.340000 -13.384800 6.967486
2.386800 -13.384800 6.986945
2.433600 -13.384800 6.990719
2.480400 -13.384800 7.011105
2.527200 -13.384800 7.008893
2.574000 -13.384800 7.011105
2.620800 -13.384800 7.008893
2.667600 -13.384800 6.995449
2.714400 -13.384800 6.990862
2.761200 -13.384800 6.991174
2.808000 -13.384800 6.994464
2.854800 -13.384800 7.007058
2.901600 -13.384800 7.030244
2.948400 -13.384800 7.033913
2.995200 -13.384800 7.050198
3.042000 -13.384800 7.069882
3.088800 -13.384800 7.086019
3.135600 -13.384800 7.095111
3.182400 -13.384800 7.106398
3.229200 -13.384800 7.114125
3.276000 -13.384800 7.129816
3.322800 -13.384800 7.173260
3.369600 -13.384800 7.193086
3.416400 -13.384800 7.192101
3.463200 -13.384800 7.192600
3.510000 -13.384800 7.189382
3.556800 -13.384800 7.189382
3.603600 -13.384800 7.183349
3.650400 -13.384800 7.171972
3.697200 -13.384800 7.169659
3.744000 -13.384800 7.176571
3.790800 -13.384800 7.176571
3.837600 -13.384800 7.190410
3.884400 -13.384800 7.190410
3.931200 -13.384800 7.194801
3.978000 -13.384800 7.213236
4.024800 -13.384800 7.238828
4.071600 -13.384800 7.260580
4.118400 -13.384800 7.288570
4.165200 -13.384800 7.289311
4.212000 -13.384800 7.303894
4.258800 -13.384800 7.321726
4.305600 -13.384800 7.336945
4.352400 -13.384800 7.364839
4.399200 -13.384800 7.407931
4.446000 -13.384800 7.416418
4.492800 -13.384800 7.416179
4.539600 -13.384800 7.417876
4.586400 -13.384800 7.428906
4.633200 -13.384800 7.429518
4.680000 -13.384800 7.430055
4.726800 -13.384800 7.435062
4.773600 -13.384800 7.465710
4.820400 -13.384800 7.486879
4.867200 -13.384800 7.505311
4.914000 -13.384800 7.529609
4.960800 -13.384800 7.545783
5.007600 -13.384800 7.575026
5.054400 -13.384800 7.583006
5.101200 -13.384800 7.605475
5.148000 -13.384800 7.625264
5.194800 -13.384800 7.643775
5.241600 -13.384800 7.629022
5.288400 -13.384800 7.655336
5.335200 -13.384800 7.656642
5.382000 -13.384800 7.677058
5.428800 -13.384800 7.697803
5.475600 -13.384800 7.733569
5.522400 -13.384800 7.735689
5.569200 -13.384800 7.752764
5.616000 -13.384800 7.780270
5.662800 -13.384800 7.800172
5.709600 -13.384800 7.832780
5.756400 -13.384800 7.851068
5.803200 -13.384800 7.872608
5.850000 -13.384800 7.901432
5.896800 -13.384800 7.926193
5.943600 -13.384800 7.935173
5.990400 -13.384800 7.986616
6.037200 -13.384800 8.006567
6.084000 -13.384800 8.033203
6.130800 -13.384800 8.051528
6.177600 -13.384800 8.080434
6.224400 -13.384800 8.110348
6.271200 -13.384800 8.140425
6.318000 -13.384800 8.166422
6.364800 -13.384800 8.178720
6.411600 -13.384800 8.206036
6.458400 -13.384800 8.275008
6.505200 -13.384800 8.308354
6.552000 -13.384800 8.342687
6.598800 -13.384800 8.364446
6.645600 -13.384800 8.409080
6.692400 -13.384800 8.467051
6.739200 -13.384800 8.530133
6.786000 -13.384800 8.585025
6.832800 -13.384800 8.600977
6.879600 -13.384800 8.619650
6.926400 -13.384800 8.630379
6.973200 -13.384800 8.653107
7.020000 -13.384800 8.695839
7.066800 -13.384800 8.744727
7.113600 -13.384800 8.748242
7.160400 -13.384800 8.761737
7.207200 -13.384800 8.766632
7.254000 -13.384800 8.807190
7.300800 -13.384800 8.852480
7.347600 -13.384800 8.994665
7.394400 -13.384800 9.168586
12.776400 -13.384800 8.085382
12.823200 -13.384800 8.078900
12.870000 -13.384800 8.073999
12.916800 -13.384800 8.060942
12.963600 -13.384800 8.053726
13.010400 -13.384800 8.050270
13.057200 -13.384800 8.037071
13.104000 -13.384800 8.037071
13.150800 -13.384800 8.043159
13.197600 -13.384800 8.034456
13.244400 -13.384800 8.043494
13.291200 -13.384800 8.043494
13.338000 -13.384800 8.052039
13.384800 -13.384800 8.054028
13.431600 -13.384800 8.057843
13.478400 -13.384800 8.060629
13.525200 -13.384800 8.064498
13.572000 -13.384800 8.060629
13.618800 -13.384800 8.060629
13.665600 -13.384800 8.054028
13.712400 -13.384800 8.051624
13.759200 -13.384800 8.054835
13.806000 -13.384800 8.058164
13.852800 -13.384800 8.058164
13.899600 -13.384800 8.060202
13.946400 -13.384800 8.066730
13.993200 -13.384800 8.069086
14.040000 -13.384800 8.069086
14.086800 -13.384800 8.076066
14.133600 -13.384800 8.063785
14.180400 -13.384800 8.063785
14.227200 -13.384800 8.080228
14.274000 -13.384800 8.083570
14.320800 -13.384800 8.080228
14.367600 -13.384800 8.083570
14.414400 -13.384800 8.083570
14.461200 -13.384800 8.076975
14.508000 -13.384800 8.061061
14.554800 -13.384800 8.050132
14.601600 -13.384800 8.037792
15.350400 -13.384800 6.795640
15.397200 -13.384800 6.795640
15.444000 -13.384800 6.789906
15.490800 -13.384800 6.784251
15.537600 -13.384800 6.763677
15.631200 -13.384800 6.747849
15.678000 -13.384800 6.781706
15.724800 -13.384800 6.789932
15.771600 -13.384800 6.797008
15.818400 -13.384800 6.797406
15.865200 -13.384800 6.801388
15.912000 -13.384800 6.799888
15.958800 -13.384800 6.797406
16.005600 -13.384800 6.744930
16.286400 -13.384800 4.876645
16.333200 -13.384800 4.660619
16.520400 -13.384800 3.629235
16.567200 -13.384800 3.548456
-18.720000 -13.338000 0.000000
-18.673200 -13.338000 0.000000
-18.626400 -13.338000 0.000000
-18.579600 -13.338000 -7.040877
-18.532800 -13.338000 -7.036997
-18.486000 -13.338000 -7.036997
-18.439200 -13.338000 -7.040877
-18.392400 -13.338000 -7.055951
-18.345600 -13.338000 -7.055951
-18.298800 -13.338000 -7.064295
-18.252000 -13.338000 -7.077945
-18.205200 -13.338000 -7.077945
-18.158400 -13.338000 -7.064295
-18.111600 -13.338000 -7.069944
-18.064800 -13.338000 -7.041456
-18.018000 -13.338000 -7.021261
-17.971200 -13.338000 -7.021070
-17.924400 -13.338000 -7.010422
-17.877600 -13.338000 -7.007426
-17.830800 -13.338000 -6.994428
-17.784000 -13.338000 -6.992028
-17.737200 -13.338000 -6.960463
-17.690400 -13.338000 -6.961929
-17.643600 -13.338000 -6.956376
-17.596800 -13.338000 -6.943784
-17.550000 -13.338000 -6.925351
-17.503200 -13.338000 -6.916271
-17.456400 -13.338000 -6.905263
-17.409600 -13.338000 -6.917756
-17.362800 -13.338000 -6.878274
-17.316000 -13.338000 -6.849713
-17.269200 -13.338000 -6.809066
-17.222400 -13.338000 -6.789670
-17.175600 -13.338000 -6.731993
-17.128800 -13.338000 -6.623513
-16.707600 -13.338000 -5.059232
-16.660800 -13.338000 -5.024422
-15.537600 -13.338000 6.928013
-15.490800 -13.338000 6.937385
-15.444000 -13.338000 6.953530
-15.397200 -13.338000 6.967917
-15.350400 -13.338000 6.987197
-15.303600 -13.338000 7.002191
-15.256800 -13.338000 7.013171
-15.210000 -13.338000 7.038818
-15.163200 -13.338000 7.042696
-15.116400 -13.338000 7.049965
-15.069600 -13.338000 7.051136
-15.022800 -13.338000 7.053053
-14.976000 -13.338000 7.058572
-14.929200 -13.338000 7.067485
-14.882400 -13.338000 7.073235
-14.835600 -13.338000 7.073235
-14.788800 -13.338000 7.074615
-14.742000 -13.338000 7.078532
-14.695200 -13.338000 7.079907
-14.648400 -13.338000 7.085205
-14.601600 -13.338000 7.087259
-14.554800 -13.338000 7.088755
-14.508000 -13.338000 7.094239
-14.461200 -13.338000 7.092278
-14.414400 -13.338000 7.098259
-14.367600 -13.338000 7.102000
-14.320800 -13.338000 7.102366
-14.274000 -13.338000 7.107610
-14.227200 -13.338000 7.107156
-14.180400 -13.338000 7.108912
-14.133600 -13.338000 7.112784
-14.086800 -13.338000 7.110693
-14.040000 -13.338000 7.108912
-13.993200 -13.338000 7.110435
-13.946400 -13.338000 7.110693
-13.899600 -13.338000 7.115390
-13.852800 -13.338000 7.117060
-13.806000 -13.338000 7.120600
-13.759200 -13.338000 7.121885
-13.712400 -13.338000 7.142013
-13.665600 -13.338000 7.155398
-13.618800 -13.338000 7.206109
-13.572000 -13.338000 7.240880
-8.938800 -13.338000 9.993572
-8.892000 -13.338000 9.835954
-8.845200 -13.338000 9.784346
-8.798400 -13.338000 9.628282
-8.751600 -13.338000 9.555147
-8.704800 -13.338000 9.451757
-8.658000 -13.338000 9.394169
-8.611200 -13.338000 9.357403
-8.564400 -13.338000 9.302595
-8.517600 -13.338000 9.277350
-8.470800 -13.338000 9.196635
-8.424000 -13.338000 9.130440
-8.377200 -13.338000 9.013718
-8.330400 -13.338000 8.962228
-8.283600 -13.338000 8.928268
-8.236800 -13.338000 8.898789
-8.190000 -13.338000 8.872042
-8.143200 -13.338000 8.836874
-8.096400 -13.338000 8.778753
-8.049600 -13.338000 8.721150
-8.002800 -13.338000 8.658910
-7.956000 -13.338000 8.622856
-7.909200 -13.338000 8.594143
-7.862400 -13.338000 8.581986
-7.815600 -13.338000 8.554861
-7.768800 -13.338000 8.535462
-7.722000 -13.338000 8.522994
-7.675200 -13.338000 8.514708
-7.628400 -13.338000 8.474213
-7.581600 -13.338000 8.430868
-7.534800 -13.338000 8.427820
-7.488000 -13.338000 8.392562
-7.441200 -13.338000 8.364522
-7.394400 -13.338000 8.337174
-7.347600 -13.338000 8.293553
-7.300800 -13.338000 8.258313
-7.254000 -13.338000 8.241327
-7.207200 -13.338000 8.206247
-7.160400 -13.338000 8.190901
-7.113600 -13.338000 8.180396
-7.066800 -13.338000 8.128592
-7.020000 -13.338000 8.107533
-6.973200 -13.338000 8.097887
-6.926400 -13.338000 8.074797
-6.879600 -13.338000 8.038286
-6.832800 -13.338000 8.022111
-6.786000 -13.338000 8.006857
-6.739200 -13.338000 7.995514
-6.692400 -13.338000 7.969612
-6.645600 -13.338000 7.968740
-6.598800 -13.338000 7.952233
-6.552000 -13.338000 7.946552
-6.505200 -13.338000 7.930212
-6.458400 -13.338000 7.914970
-6.411600 -13.338000 7.872756
-6.364800 -13.338000 7.817107
-6.318000 -13.338000 7.780993
-6.271200 -13.338000 7.765350
-6.224400 -13.338000 7.754218
-6.177600 -13.338000 7.751422
-6.130800 -13.338000 7.754218
-6.084000 -13.338000 7.713713
-6.037200 -13.338000 7.709771
-5.990400 -13.338000 7.706381
-5.943600 -13.338000 7.686071
-5.896800 -13.338000 7.668343
-5.850000 -13.338000 7.640471
-5.803200 -13.338000 7.637489
-5.756400 -13.338000 7.622418
-5.709600 -13.338000 7.603202
-5.662800 -13.338000 7.577514
-5.616000 -13.338000 7.551865
-5.569200 -13.338000 7.542338
-5.522400 -13.338000 7.526519
-5.475600 -13.338000 7.517515
-5.428800 -13.338000 7.493602
-5.382000 -13.338000 7.453045
-5.335200 -13.338000 7.445967
-5.288400 -13.338000 7.438837
-5.241600 -13.338000 7.430933
-5.194800 -13.338000 7.424618
-5.148000 -13.338000 7.405984
-5.101200 -13.338000 7.396000
-5.054400 -13.338000 7.383068
-5.007600 -13.338000 7.368250
-4.960800 -13.338000 7.347775
-4.914000 -13.338000 7.343004
-4.867200 -13.338000 7.326297
-4.820400 -13.338000 7.314783
-4.773600 -13.338000 7.301278
-4.726800 -13.338000 7.283501
-4.680000 -13.338000 7.269124
-4.633200 -13.338000 7.264048
-4.586400 -13.338000 7.252818
-4.539600 -13.338000 7.240928
-4.492800 -13.338000 7.215850
-4.446000 -13.338000 7.203908
-4.399200 -13.338000 7.180758
-4.352400 -13.338000 7.164476
-4.305600 -13.338000 7.151699
-4.258800 -13.338000 7.139664
-4.212000 -13.338000 7.125717
-4.165200 -13.338000 7.123953
-4.118400 -13.338000 7.121162
-4.071600 -13.338000 7.119316
-4.024800 -13.338000 7.121111
-3.978000 -13.338000 7.114158
-3.931200 -13.338000 7.097450
-3.884400 -13.338000 7.083503
-3.837600 -13.338000 7.089312
-3.790800 -13.338000 7.084176
-3.744000 -13.338000 7.087184
-3.697200 -13.338000 7.089312
-3.650400 -13.338000 7.094517
-3.603600 -13.338000 7.089312
-3.556800 -13.338000 7.087063
-3.510000 -13.338000 7.080615
-3.463200 -13.338000 7.067905
-3.416400 -13.338000 7.036318
-3.369600 -13.338000 7.027127
-3.322800 -13.338000 7.022020
-3.276000 -13.338000 7.022020
-3.229200 -13.338000 7.011781
-3.182400 -13.338000 7.007411
-3.135600 -13.338000 6.992797
-3.088800 -13.338000 6.987367
-3.042000 -13.338000 6.983559
-2.995200 -13.338000 6.968897
-2.948400 -13.338000 6.965958
-2.901600 -13.338000 6.966367
-2.854800 -13.338000 6.965958
-2.808000 -13.338000 6.943598
-2.761200 -13.338000 6.924996
-2.714400 -13.338000 6.908048
-2.667600 -13.338000 6.876590
-2.620800 -13.338000 6.868424
-2.574000 -13.338000 6.865919
-2.527200 -13.338000 6.865919
-2.480400 -13.338000 6.854929
-2.433600 -13.338000 6.848301
-2.386800 -13.338000 6.846798
-2.340000 -13.338000 6.846565
-2.293200 -13.338000 6.846565
-2.246400 -13.338000 6.837535
-2.199600 -13.338000 6.830386
-2.152800 -13.338000 6.837535
-2.106000 -13.338000 6.852746
-2.059200 -13.338000 6.867189
-2.012400 -13.338000 6.890605
-1.965600 -13.338000 6.908364
-1.918800 -13.338000 6.908364
-1.872000 -13.338000 6.921326
-1.825200 -13.338000 6.920034
-1.778400 -13.338000 6.890605
-1.731600 -13.338000 6.874773
-1.684800 -13.338000 6.857016
-1.638000 -13.338000 6.828589
-1.591200 -13.338000 6.819765
-1.544400 -13.338000 6.804629
-1.497600 -13.338000 6.809114
-1.450800 -13.338000 6.804607
-1.404000 -13.338000 6.802907
-1.357200 -13.338000 6.802907
-1.310400 -13.338000 6.792799
-1.263600 -13.338000 6.787427
-1.216800 -13.338000 6.792799
-1.170000 -13.338000 6.788876
-1.123200 -13.338000 6.790353
-1.076400 -13.338000 6.791720
-1.029600 -13.338000 6.790353
-0.982800 -13.338000 6.791720
-0.936000 -13.338000 6.794312
-0.889200 -13.338000 6.798414
-0.842400 -13.338000 6.798414
-0.795600 -13.338000 6.794312
-0.748800 -13.338000 6.804877
-0.702000 -13.338000 6.818811
-0.655200 -13.338000 6.822816
-0.608400 -13.338000 6.819236
-0.561600 -13.338000 6.829863
-0.514800 -13.338000 6.829863
-0.468000 -13.338000 6.838617
-0.421200 -13.338000 6.836555
-0.374400 -13.338000 6.831560
-0.327600 -13.338000 6.829863
-0.280800 -13.338000 6.843416
-0.234000 -13.338000 6.843416
-0.187200 -13.338000 6.843574
-0.140400 -13.338000 6.843416
-0.093600 -13.338000 6.843574
-0.046800 -13.338000 6.854700
0.000000 -13.338000 6.854700
0.046800 -13.338000 6.836936
0.093600 -13.338000 6.836853
0.140400 -13.338000 6.836853
0.187200 -13.338000 6.854653
0.234000 -13.338000 6.850279
0.280800 -13.338000 6.841909
0.327600 -13.338000 6.837887
0.374400 -13.338000 6.841909
0.421200 -13.338000 6.832315
0.468000 -13.338000 6.823673
0.514800 -13.338000 6.809335
0.561600 -13.338000 6.790528
0.608400 -13.338000 6.796473
0.655200 -13.338000 6.810626
0.702000 -13.338000 6.814279
0.748800 -13.338000 6.836924
0.795600 -13.338000 6.856725
0.842400 -13.338000 6.880223
0.889200 -13.338000 6.899119
0.936000 -13.338000 6.908670
0.982800 -13.338000 6.904647
1.029600 -13.338000 6.897671
1.076400 -13.338000 6.897671
1.123200 -13.338000 6.892675
1.170000 -13.338000 6.892675
1.216800 -13.338000 6.892675
1.263600 -13.338000 6.897671
1.310400 -13.338000 6.925027
1.357200 -13.338000 6.934491
1.404000 -13.338000 6.939440
1.450800 -13.338000 6.939440
1.497600 -13.338000 6.934491
1.544400 -13.338000 6.934491
1.591200 -13.338000 6.931902
1.638000 -13.338000 6.923448
1.684800 -13.338000 6.914558
1.731600 -13.338000 6.913879
1.778400 -13.338000 6.912370
1.825200 -13.338000 6.910331
1.872000 -13.338000 6.897720
1.918800 -13.338000 6.902443
1.965600 -13.338000 6.908048
2.012400 -13.338000 6.908048
2.059200 -13.338000 6.911560
2.106000 -13.338000 6.911560
2.152800 -13.338000 6.917647
2.199600 -13.338000 6.932411
2.246400 -13.338000 6.932411
2.293200 -13.338000 6.956756
2.340000 -13.338000 6.983954
2.386800 -13.338000 6.992390
2.433600 -13.338000 6.999306
2.480400 -13.338000 7.033294
2.527200 -13.338000 7.025512
2.574000 -13.338000 7.046614
2.620800 -13.338000 7.020823
2.667600 -13.338000 7.008893
2.714400 -13.338000 6.995449
2.761200 -13.338000 7.007058
2.808000 -13.338000 6.996714
2.854800 -13.338000 7.010388
2.901600 -13.338000 7.033913
2.948400 -13.338000 7.048241
2.995200 -13.338000 7.052853
3.042000 -13.338000 7.069882
3.088800 -13.338000 7.085262
3.135600 -13.338000 7.095111
3.182400 -13.338000 7.104124
3.229200 -13.338000 7.107270
3.276000 -13.338000 7.129816
3.322800 -13.338000 7.169697
3.369600 -13.338000 7.192101
3.416400 -13.338000 7.185084
3.463200 -13.338000 7.185084
3.510000 -13.338000 7.178205
3.556800 -13.338000 7.178205
3.603600 -13.338000 7.176571
3.650400 -13.338000 7.169734
3.697200 -13.338000 7.162079
3.744000 -13.338000 7.169659
3.790800 -13.338000 7.171972
3.837600 -13.338000 7.190410
3.884400 -13.338000 7.190410
3.931200 -13.338000 7.199194
3.978000 -13.338000 7.212678
4.024800 -13.338000 7.226356
4.071600 -13.338000 7.258234
4.118400 -13.338000 7.280421
4.165200 -13.338000 7.288854
4.212000 -13.338000 7.303894
4.258800 -13.338000 7.317384
4.305600 -13.338000 7.343247
4.352400 -13.338000 7.382277
4.399200 -13.338000 7.405289
4.446000 -13.338000 7.416179
4.492800 -13.338000 7.409938
4.539600 -13.338000 7.416418
4.586400 -13.338000 7.425027
4.633200 -13.338000 7.427581
4.680000 -13.338000 7.428906
4.726800 -13.338000 7.429518
4.773600 -13.338000 7.459421
4.820400 -13.338000 7.483733
4.867200 -13.338000 7.505311
4.914000 -13.338000 7.552412
4.960800 -13.338000 7.556620
5.007600 -13.338000 7.579397
5.054400 -13.338000 7.593738
5.101200 -13.338000 7.612578
5.148000 -13.338000 7.625970
5.194800 -13.338000 7.625970
5.241600 -13.338000 7.620595
5.288400 -13.338000 7.656642
5.335200 -13.338000 7.662985
5.382000 -13.338000 7.680810
5.428800 -13.338000 7.705147
5.475600 -13.338000 7.735298
5.522400 -13.338000 7.738109
5.569200 -13.338000 7.754501
5.616000 -13.338000 7.787410
5.662800 -13.338000 7.800172
5.709600 -13.338000 7.831309
5.756400 -13.338000 7.851068
5.803200 -13.338000 7.879329
5.850000 -13.338000 7.901432
5.896800 -13.338000 7.921622
5.943600 -13.338000 7.930202
5.990400 -13.338000 7.974070
6.037200 -13.338000 8.006328
6.084000 -13.338000 8.031950
6.130800 -13.338000 8.034925
6.177600 -13.338000 8.076715
6.224400 -13.338000 8.110348
6.271200 -13.338000 8.143145
6.318000 -13.338000 8.171585
6.364800 -13.338000 8.197027
6.411600 -13.338000 8.223468
6.458400 -13.338000 8.289684
6.505200 -13.338000 8.335343
6.552000 -13.338000 8.344473
6.598800 -13.338000 8.369137
6.645600 -13.338000 8.431818
6.692400 -13.338000 8.483443
6.739200 -13.338000 8.558614
6.786000 -13.338000 8.568691
6.832800 -13.338000 8.598400
6.879600 -13.338000 8.619650
6.926400 -13.338000 8.631047
6.973200 -13.338000 8.663967
7.020000 -13.338000 8.697071
7.066800 -13.338000 8.747919
7.113600 -13.338000 8.753654
7.160400 -13.338000 8.763727
7.207200 -13.338000 8.803737
7.254000 -13.338000 8.807216
7.300800 -13.338000 8.897142
7.347600 -13.338000 8.994665
7.394400 -13.338000 9.271694
12.776400 -13.338000 8.085382
12.823200 -13.338000 8.078900
12.870000 -13.338000 8.073999
12.916800 -13.338000 8.065914
12.963600 -13.338000 8.065914
13.010400 -13.338000 8.057814
13.057200 -13.338000 8.052395
13.104000 -13.338000 8.050270
13.150800 -13.338000 8.052039
13.197600 -13.338000 8.043494
13.244400 -13.338000 8.050270
13.291200 -13.338000 8.052039
13.338000 -13.338000 8.056893
13.384800 -13.338000 8.057843
13.431600 -13.338000 8.060629
13.478400 -13.338000 8.064498
13.525200 -13.338000 8.068307
13.572000 -13.338000 8.068230
13.618800 -13.338000 8.064498
13.665600 -13.338000 8.054835
13.712400 -13.338000 8.054835
13.759200 -13.338000 8.058164
13.806000 -13.338000 8.060202
13.852800 -13.338000 8.060202
13.899600 -13.338000 8.063732
13.946400 -13.338000 8.069086
13.993200 -13.338000 8.071655
14.040000 -13.338000 8.071655
14.086800 -13.338000 8.072238
14.133600 -13.338000 8.063785
14.180400 -13.338000 8.063732
14.227200 -13.338000 8.063785
14.274000 -13.338000 8.083570
14.320800 -13.338000 8.083570
14.367600 -13.338000 8.084613
14.414400 -13.338000 8.089037
14.461200 -13.338000 8.084613
14.508000 -13.338000 8.083570
14.554800 -13.338000 8.072789
14.601600 -13.338000 8.056489
15.397200 -13.338000 6.809034
15.444000 -13.338000 6.806361
15.490800 -13.338000 6.806361
15.584400 -13.338000 6.781706
15.631200 -13.338000 6.789932
15.678000 -13.338000 6.801662
15.724800 -13.338000 6.816598
15.818400 -13.338000 6.816598
15.865200 -13.338000 6.816782
15.912000 -13.338000 6.816598
15.958800 -13.338000 6.815146
16.005600 -13.338000 6.754170
16.052400 -13.338000 6.715977
16.239600 -13.338000 5.289251
16.286400 -13.338000 5.039367
16.333200 -13.338000 4.842785
16.380000 -13.338000 4.560095
16.426800 -13.338000 4.358958
16.473600 -13.338000 4.042959
16.520400 -13.338000 3.892001
16.567200 -13.338000 3.612905
-18.720000 -13.291200 0.000000
-18.673200 -13.291200 0.000000
-18.626400 -13.291200 0.000000
-18.579600 -13.291200 -7.064168
-18.532800 -13.291200 -7.059096
-18.486000 -13.291200 -7.056215
-18.439200 -13.291200 -7.057182
-18.392400 -13.291200 -7.064168
-18.345600 -13.291200 -7.057182
-18.298800 -13.291200 -7.067594
-18.252000 -13.291200 -7.072172
-18.205200 -13.291200 -7.072172
-18.158400 -13.291200 -7.055531
-18.111600 -13.291200 -7.048084
-18.064800 -13.291200 -7.032394
-18.018000 -13.291200 -7.021261
-17.971200 -13.291200 -7.013126
-17.924400 -13.291200 -7.010422
-17.877600 -13.291200 -7.010339
-17.830800 -13.291200 -7.006482
-17.784000 -13.291200 -6.994428
-17.737200 -13.291200 -6.961929
-17.690400 -13.291200 -6.975746
-17.643600 -13.291200 -6.956376
-17.596800 -13.291200 -6.943784
-17.550000 -13.291200 -6.916271
-17.503200 -13.291200 -6.905236
-17.456400 -13.291200 -6.899436
-17.409600 -13.291200 -6.907601
-17.362800 -13.291200 -6.875836
-17.316000 -13.291200 -6.832862
-17.269200 -13.291200 -6.798032
-17.222400 -13.291200 -6.783684
-17.175600 -13.291200 -6.710076
-16.660800 -13.291200 -5.059232
-15.584400 -13.291200 6.920343
-15.537600 -13.291200 6.937385
-15.490800 -13.291200 6.953530
-15.444000 -13.291200 6.969687
-15.397200 -13.291200 6.990856
-15.350400 -13.291200 7.010310
-15.303600 -13.291200 7.021945
-15.256800 -13.291200 7.038818
-15.210000 -13.291200 7.047065
-15.163200 -13.291200 7.050561
-15.116400 -13.291200 7.058572
-15.069600 -13.291200 7.073751
-15.022800 -13.291200 7.076579
-14.976000 -13.291200 7.076579
-14.929200 -13.291200 7.081648
-14.882400 -13.291200 7.084174
-14.835600 -13.291200 7.084174
-14.788800 -13.291200 7.085205
-14.742000 -13.291200 7.088127
-14.695200 -13.291200 7.089217
-14.648400 -13.291200 7.094239
-14.601600 -13.291200 7.095177
-14.554800 -13.291200 7.096243
-14.508000 -13.291200 7.102000
-14.461200 -13.291200 7.102000
-14.414400 -13.291200 7.107610
-14.367600 -13.291200 7.111418
-14.320800 -13.291200 7.108912
-14.274000 -13.291200 7.112784
-14.227200 -13.291200 7.111418
-14.180400 -13.291200 7.111418
-14.133600 -13.291200 7.112784
-14.086800 -13.291200 7.112784
-14.040000 -13.291200 7.113569
-13.993200 -13.291200 7.117060
-13.946400 -13.291200 7.117525
-13.899600 -13.291200 7.125903
-13.852800 -13.291200 7.130084
-13.806000 -13.291200 7.135188
-13.759200 -13.291200 7.142434
-13.712400 -13.291200 7.173957
-13.665600 -13.291200 7.219817
-13.618800 -13.291200 7.258855
-13.572000 -13.291200 7.295081
-8.938800 -13.291200 10.038016
-8.892000 -13.291200 9.895700
-8.845200 -13.291200 9.785507
-8.798400 -13.291200 9.628282
-8.751600 -13.291200 9.555147
-8.704800 -13.291200 9.469308
-8.658000 -13.291200 9.407521
-8.611200 -13.291200 9.368882
-8.564400 -13.291200 9.310780
-8.517600 -13.291200 9.244154
-8.470800 -13.291200 9.196255
-8.424000 -13.291200 9.084099
-8.377200 -13.291200 8.996203
-8.330400 -13.291200 8.963295
-8.283600 -13.291200 8.928637
-8.236800 -13.291200 8.904656
-8.190000 -13.291200 8.877152
-8.143200 -13.291200 8.839111
-8.096400 -13.291200 8.778753
-8.049600 -13.291200 8.710644
-8.002800 -13.291200 8.630443
-7.956000 -13.291200 8.603255
-7.909200 -13.291200 8.593344
-7.862400 -13.291200 8.581118
-7.815600 -13.291200 8.554861
-7.768800 -13.291200 8.535462
-7.722000 -13.291200 8.522994
-7.675200 -13.291200 8.514708
-7.628400 -13.291200 8.464490
-7.581600 -13.291200 8.430868
-7.534800 -13.291200 8.426502
-7.488000 -13.291200 8.383212
-7.441200 -13.291200 8.350880
-7.394400 -13.291200 8.326473
-7.347600 -13.291200 8.279718
-7.300800 -13.291200 8.256083
-7.254000 -13.291200 8.240265
-7.207200 -13.291200 8.206247
-7.160400 -13.291200 8.189660
-7.113600 -13.291200 8.182299
-7.066800 -13.291200 8.137366
-7.020000 -13.291200 8.125585
-6.973200 -13.291200 8.107533
-6.926400 -13.291200 8.079683
-6.879600 -13.291200 8.073865
-6.832800 -13.291200 8.041704
-6.786000 -13.291200 8.019461
-6.739200 -13.291200 8.012382
-6.692400 -13.291200 7.998279
-6.645600 -13.291200 7.978042
-6.598800 -13.291200 7.969612
-6.552000 -13.291200 7.957673
-6.505200 -13.291200 7.942138
-6.458400 -13.291200 7.920082
-6.411600 -13.291200 7.899572
-6.364800 -13.291200 7.824409
-6.318000 -13.291200 7.817107
-6.271200 -13.291200 7.780993
-6.224400 -13.291200 7.762892
-6.177600 -13.291200 7.754218
-6.130800 -13.291200 7.756035
-6.084000 -13.291200 7.720178
-6.037200 -13.291200 7.709771
-5.990400 -13.291200 7.703605
-5.943600 -13.291200 7.678186
-5.896800 -13.291200 7.658779
-5.850000 -13.291200 7.638835
-5.803200 -13.291200 7.625266
-5.756400 -13.291200 7.603202
-5.709600 -13.291200 7.580376
-5.662800 -13.291200 7.552177
-5.616000 -13.291200 7.551845
-5.569200 -13.291200 7.542338
-5.522400 -13.291200 7.524277
-5.475600 -13.291200 7.512458
-5.428800 -13.291200 7.488003
-5.382000 -13.291200 7.445967
-5.335200 -13.291200 7.431035
-5.288400 -13.291200 7.430933
-5.241600 -13.291200 7.430933
-5.194800 -13.291200 7.419161
-5.148000 -13.291200 7.405984
-5.101200 -13.291200 7.396000
-5.054400 -13.291200 7.392629
-5.007600 -13.291200 7.370084
-4.960800 -13.291200 7.347775
-4.914000 -13.291200 7.342987
-4.867200 -13.291200 7.326297
-4.820400 -13.291200 7.314783
-4.773600 -13.291200 7.304038
-4.726800 -13.291200 7.287623
-4.680000 -13.291200 7.276019
-4.633200 -13.291200 7.269124
-4.586400 -13.291200 7.257640
-4.539600 -13.291200 7.242465
-4.492800 -13.291200 7.239640
-4.446000 -13.291200 7.209539
-4.399200 -13.291200 7.203908
-4.352400 -13.291200 7.180818
-4.305600 -13.291200 7.181100
-4.258800 -13.291200 7.172061
-4.212000 -13.291200 7.133051
-4.165200 -13.291200 7.133051
-4.118400 -13.291200 7.127956
-4.071600 -13.291200 7.125717
-4.024800 -13.291200 7.122752
-3.978000 -13.291200 7.121111
-3.931200 -13.291200 7.097450
-3.884400 -13.291200 7.087184
-3.837600 -13.291200 7.089312
-3.790800 -13.291200 7.087184
-3.744000 -13.291200 7.089188
-3.697200 -13.291200 7.094517
-3.650400 -13.291200 7.094517
-3.603600 -13.291200 7.108914
-3.556800 -13.291200 7.089312
-3.510000 -13.291200 7.084176
-3.463200 -13.291200 7.071292
-3.416400 -13.291200 7.045409
-3.369600 -13.291200 7.028805
-3.322800 -13.291200 7.025863
-3.276000 -13.291200 7.028055
-3.229200 -13.291200 7.025863
-3.182400 -13.291200 7.010763
-3.135600 -13.291200 6.996376
-3.088800 -13.291200 6.992797
-3.042000 -13.291200 6.983559
-2.995200 -13.291200 6.983559
-2.948400 -13.291200 6.968897
-2.901600 -13.291200 6.969882
-2.854800 -13.291200 6.969882
-2.808000 -13.291200 6.965958
-2.761200 -13.291200 6.932478
-2.714400 -13.291200 6.915391
-2.667600 -13.291200 6.893046
-2.620800 -13.291200 6.876590
-2.574000 -13.291200 6.874975
-2.527200 -13.291200 6.869694
-2.480400 -13.291200 6.868424
-2.433600 -13.291200 6.856332
-2.386800 -13.291200 6.848301
-2.340000 -13.291200 6.848301
-2.293200 -13.291200 6.862655
-2.246400 -13.291200 6.846798
-2.199600 -13.291200 6.839291
-2.152800 -13.291200 6.862655
-2.106000 -13.291200 6.879491
-2.059200 -13.291200 6.889761
-2.012400 -13.291200 6.901769
-1.965600 -13.291200 6.922629
-1.918800 -13.291200 6.921326
-1.872000 -13.291200 6.922906
-1.825200 -13.291200 6.921851
-1.778400 -13.291200 6.889761
-1.731600 -13.291200 6.874773
-1.684800 -13.291200 6.847242
-1.638000 -13.291200 6.828589
-1.591200 -13.291200 6.812730
-1.544400 -13.291200 6.803348
-1.497600 -13.291200 6.802907
-1.450800 -13.291200 6.795180
-1.404000 -13.291200 6.795180
-1.357200 -13.291200 6.795180
-1.310400 -13.291200 6.795180
-1.263600 -13.291200 6.795180
-1.216800 -13.291200 6.802907
-1.170000 -13.291200 6.801377
-1.123200 -13.291200 6.807512
-1.076400 -13.291200 6.807512
-1.029600 -13.291200 6.807512
-0.982800 -13.291200 6.804877
-0.936000 -13.291200 6.804838
-0.889200 -13.291200 6.804877
-0.842400 -13.291200 6.804838
-0.795600 -13.291200 6.803320
-0.748800 -13.291200 6.804838
-0.702000 -13.291200 6.806680
-0.655200 -13.291200 6.814809
-0.608400 -13.291200 6.803320
-0.561600 -13.291200 6.818811
-0.514800 -13.291200 6.819236
-0.468000 -13.291200 6.838617
-0.421200 -13.291200 6.836555
-0.374400 -13.291200 6.831560
-0.327600 -13.291200 6.831560
-0.280800 -13.291200 6.843416
-0.234000 -13.291200 6.840825
-0.187200 -13.291200 6.843416
-0.140400 -13.291200 6.838352
-0.093600 -13.291200 6.843416
-0.046800 -13.291200 6.854700
0.000000 -13.291200 6.851115
0.046800 -13.291200 6.837887
0.093600 -13.291200 6.837887
0.140400 -13.291200 6.837887
0.187200 -13.291200 6.855247
0.234000 -13.291200 6.854700
0.280800 -13.291200 6.850708
0.327600 -13.291200 6.848564
0.374400 -13.291200 6.848564
0.421200 -13.291200 6.836046
0.468000 -13.291200 6.829286
0.514800 -13.291200 6.814810
0.561600 -13.291200 6.790872
0.608400 -13.291200 6.809335
0.655200 -13.291200 6.814810
0.702000 -13.291200 6.818524
0.748800 -13.291200 6.841520
0.795600 -13.291200 6.866259
0.842400 -13.291200 6.882668
0.889200 -13.291200 6.901258
0.936000 -13.291200 6.908670
0.982800 -13.291200 6.901258
1.029600 -13.291200 6.897671
1.076400 -13.291200 6.897671
1.123200 -13.291200 6.892675
1.170000 -13.291200 6.892675
1.216800 -13.291200 6.897671
1.263600 -13.291200 6.907147
1.310400 -13.291200 6.931166
1.357200 -13.291200 6.940359
1.404000 -13.291200 6.947021
1.450800 -13.291200 6.947021
1.497600 -13.291200 6.940359
1.544400 -13.291200 6.945878
1.591200 -13.291200 6.934491
1.638000 -13.291200 6.933219
1.684800 -13.291200 6.925579
1.731600 -13.291200 6.924223
1.778400 -13.291200 6.924223
1.825200 -13.291200 6.915600
1.872000 -13.291200 6.902443
1.918800 -13.291200 6.908048
1.965600 -13.291200 6.915600
2.012400 -13.291200 6.916654
2.059200 -13.291200 6.916654
2.106000 -13.291200 6.905627
2.152800 -13.291200 6.918809
2.199600 -13.291200 6.932411
2.246400 -13.291200 6.920977
2.293200 -13.291200 6.952209
2.340000 -13.291200 6.974155
2.386800 -13.291200 6.988491
2.433600 -13.291200 6.999306
2.480400 -13.291200 7.033294
2.527200 -13.291200 7.033294
2.574000 -13.291200 7.054964
2.620800 -13.291200 7.025512
2.667600 -13.291200 7.010388
2.714400 -13.291200 6.995449
2.761200 -13.291200 7.002121
2.808000 -13.291200 6.994464
2.854800 -13.291200 7.002121
2.901600 -13.291200 7.019270
2.948400 -13.291200 7.041161
2.995200 -13.291200 7.050198
3.042000 -13.291200 7.056601
3.088800 -13.291200 7.077679
3.135600 -13.291200 7.086019
3.182400 -13.291200 7.095111
3.229200 -13.291200 7.101877
3.276000 -13.291200 7.108245
3.322800 -13.291200 7.156237
3.369600 -13.291200 7.173260
3.416400 -13.291200 7.170118
3.463200 -13.291200 7.178205
3.510000 -13.291200 7.169659
3.556800 -13.291200 7.169659
3.603600 -13.291200 7.169659
3.650400 -13.291200 7.169734
3.697200 -13.291200 7.158597
3.744000 -13.291200 7.169459
3.790800 -13.291200 7.169659
3.837600 -13.291200 7.193554
3.884400 -13.291200 7.194321
3.931200 -13.291200 7.204854
3.978000 -13.291200 7.213236
4.024800 -13.291200 7.226356
4.071600 -13.291200 7.258234
4.118400 -13.291200 7.272614
4.165200 -13.291200 7.288570
4.212000 -13.291200 7.305144
4.258800 -13.291200 7.317308
4.305600 -13.291200 7.343247
4.352400 -13.291200 7.383985
4.399200 -13.291200 7.405289
4.446000 -13.291200 7.409938
4.492800 -13.291200 7.409604
4.539600 -13.291200 7.409938
4.586400 -13.291200 7.417876
4.633200 -13.291200 7.422987
4.680000 -13.291200 7.413220
4.726800 -13.291200 7.425027
4.773600 -13.291200 7.459421
4.820400 -13.291200 7.483318
4.867200 -13.291200 7.501452
4.914000 -13.291200 7.529609
4.960800 -13.291200 7.556620
5.007600 -13.291200 7.579397
5.054400 -13.291200 7.593228
5.101200 -13.291200 7.612578
5.148000 -13.291200 7.648618
5.194800 -13.291200 7.634714
5.241600 -13.291200 7.656642
5.288400 -13.291200 7.666198
5.335200 -13.291200 7.673326
5.382000 -13.291200 7.704334
5.428800 -13.291200 7.722474
5.475600 -13.291200 7.736586
5.522400 -13.291200 7.753017
5.569200 -13.291200 7.766782
5.616000 -13.291200 7.800172
5.662800 -13.291200 7.825820
5.709600 -13.291200 7.836087
5.756400 -13.291200 7.854516
5.803200 -13.291200 7.900772
5.850000 -13.291200 7.910028
5.896800 -13.291200 7.926193
5.943600 -13.291200 7.932302
5.990400 -13.291200 7.974070
6.037200 -13.291200 8.006328
6.084000 -13.291200 8.033519
6.130800 -13.291200 8.044607
6.177600 -13.291200 8.068040
6.224400 -13.291200 8.095810
6.271200 -13.291200 8.143145
6.318000 -13.291200 8.173450
6.364800 -13.291200 8.197027
6.411600 -13.291200 8.228100
6.458400 -13.291200 8.292866
6.505200 -13.291200 8.321308
6.552000 -13.291200 8.342687
6.598800 -13.291200 8.365589
6.645600 -13.291200 8.436390
6.692400 -13.291200 8.481678
6.739200 -13.291200 8.558614
6.786000 -13.291200 8.568691
6.832800 -13.291200 8.599353
6.879600 -13.291200 8.630379
6.926400 -13.291200 8.653107
6.973200 -13.291200 8.674800
7.020000 -13.291200 8.740099
7.066800 -13.291200 8.761737
7.113600 -13.291200 8.762644
7.160400 -13.291200 8.803737
7.207200 -13.291200 8.806868
7.254000 -13.291200 8.807216
7.300800 -13.291200 8.923090
7.347600 -13.291200 9.001203
12.776400 -13.291200 8.099650
12.823200 -13.291200 8.094524
12.870000 -13.291200 8.073999
12.916800 -13.291200 8.064330
12.963600 -13.291200 8.064330
13.010400 -13.291200 8.053726
13.057200 -13.291200 8.050270
13.104000 -13.291200 8.045357
13.150800 -13.291200 8.045468
13.197600 -13.291200 8.043159
13.244400 -13.291200 8.052039
13.291200 -13.291200 8.054221
13.338000 -13.291200 8.061193
13.384800 -13.291200 8.067107
13.431600 -13.291200 8.068658
13.478400 -13.291200 8.070194
13.525200 -13.291200 8.072117
13.572000 -13.291200 8.069241
13.618800 -13.291200 8.070194
13.665600 -13.291200 8.058164
13.712400 -13.291200 8.058164
13.759200 -13.291200 8.054835
13.806000 -13.291200 8.058164
13.852800 -13.291200 8.058164
13.899600 -13.291200 8.060202
13.946400 -13.291200 8.063732
13.993200 -13.291200 8.071655
14.040000 -13.291200 8.071655
14.086800 -13.291200 8.072238
14.133600 -13.291200 8.063785
14.180400 -13.291200 8.063785
14.227200 -13.291200 8.072443
14.274000 -13.291200 8.083570
14.320800 -13.291200 8.084613
14.367600 -13.291200 8.087005
14.414400 -13.291200 8.093146
14.461200 -13.291200 8.092734
14.508000 -13.291200 8.084367
14.554800 -13.291200 8.082851
14.601600 -13.291200 8.072789
14.648400 -13.291200 8.053672
15.350400 -13.291200 6.860908
15.397200 -13.291200 6.815469
15.444000 -13.291200 6.811111
15.490800 -13.291200 6.815469
15.537600 -13.291200 6.807386
15.584400 -13.291200 6.801662
15.631200 -13.291200 6.806361
15.678000 -13.291200 6.816782
15.724800 -13.291200 6.839964
15.865200 -13.291200 6.839018
15.912000 -13.291200 6.839018
15.958800 -13.291200 6.839263
16.005600 -13.291200 6.812294
16.052400 -13.291200 6.754170
16.333200 -13.291200 4.975597
16.380000 -13.291200 4.706354
16.426800 -13.291200 4.479736
16.473600 -13.291200 4.269035
16.567200 -13.291200 3.869847
16.614000 -13.291200 3.610972
-18.720000 -13.244400 0.000000
-18.673200 -13.244400 0.000000
-18.626400 -13.244400 0.000000
-18.579600 -13.244400 -7.040877
-18.532800 -13.244400 -7.036997
-18.486000 -13.244400 -7.030956
-18.439200 -13.244400 -7.030956
-18.392400 -13.244400 -7.040877
-18.345600 -13.244400 -7.046939
-18.298800 -13.244400 -7.064295
-18.252000 -13.244400 -7.072254
-18.205200 -13.244400 -7.072254
-18.158400 -13.244400 -7.064074
-18.111600 -13.244400 -7.064074
-18.064800 -13.244400 -7.041456
-18.018000 -13.244400 -7.027550
-17.971200 -13.244400 -7.016318
-17.924400 -13.244400 -7.010339
-17.877600 -13.244400 -7.010339
-17.830800 -13.244400 -6.994428
-17.784000 -13.244400 -6.974898
-17.737200 -13.244400 -6.960463
-17.690400 -13.244400 -6.961929
-17.643600 -13.244400 -6.951290
-17.596800 -13.244400 -6.943784
-17.550000 -13.244400 -6.927604
-17.503200 -13.244400 -6.915357
-17.456400 -13.244400 -6.905236
-17.409600 -13.244400 -6.916271
-17.362800 -13.244400 -6.884687
-17.316000 -13.244400 -6.832862
-17.269200 -13.244400 -6.785600
-17.222400 -13.244400 -6.785600
-17.175600 -13.244400 -6.684458
-16.707600 -13.244400 -5.151348
-15.631200 -13.244400 6.920343
-15.584400 -13.244400 6.937385
-15.537600 -13.244400 6.953730
-15.490800 -13.244400 6.981942
-15.444000 -13.244400 6.995487
-15.397200 -13.244400 7.021945
-15.350400 -13.244400 7.035064
-15.303600 -13.244400 7.045617
-15.256800 -13.244400 7.051136
-15.210000 -13.244400 7.053506
-15.163200 -13.244400 7.060804
-15.116400 -13.244400 7.076010
-15.069600 -13.244400 7.078664
-15.022800 -13.244400 7.088587
-14.976000 -13.244400 7.087878
-14.929200 -13.244400 7.088587
-14.882400 -13.244400 7.093721
-14.835600 -13.244400 7.093721
-14.788800 -13.244400 7.098122
-14.742000 -13.244400 7.106635
-14.695200 -13.244400 7.101491
-14.648400 -13.244400 7.106800
-14.601600 -13.244400 7.106800
-14.554800 -13.244400 7.108343
-14.508000 -13.244400 7.108343
-14.461200 -13.244400 7.108343
-14.414400 -13.244400 7.120511
-14.367600 -13.244400 7.120858
-14.320800 -13.244400 7.120511
-14.274000 -13.244400 7.120858
-14.227200 -13.244400 7.122999
-14.180400 -13.244400 7.127056
-14.133600 -13.244400 7.125903
-14.086800 -13.244400 7.125903
-14.040000 -13.244400 7.125903
-13.993200 -13.244400 7.129219
-13.946400 -13.244400 7.130084
-13.899600 -13.244400 7.133822
-13.852800 -13.244400 7.142013
-13.806000 -13.244400 7.173957
-13.759200 -13.244400 7.177937
-13.712400 -13.244400 7.206385
-13.665600 -13.244400 7.273456
-8.938800 -13.244400 10.110857
-8.892000 -13.244400 9.917011
-8.845200 -13.244400 9.790909
-8.798400 -13.244400 9.665732
-8.751600 -13.244400 9.581669
-8.704800 -13.244400 9.548396
-8.658000 -13.244400 9.442261
-8.611200 -13.244400 9.407521
-8.564400 -13.244400 9.344125
-8.517600 -13.244400 9.288102
-8.470800 -13.244400 9.196255
-8.424000 -13.244400 9.043563
-8.377200 -13.244400 8.989096
-8.330400 -13.244400 8.967869
-8.283600 -13.244400 8.958397
-8.236800 -13.244400 8.917630
-8.190000 -13.244400 8.898789
-8.143200 -13.244400 8.875090
-8.096400 -13.244400 8.822299
-8.049600 -13.244400 8.721150
-8.002800 -13.244400 8.639002
-7.956000 -13.244400 8.603255
-7.909200 -13.244400 8.594143
-7.862400 -13.244400 8.585213
-7.815600 -13.244400 8.558383
-7.768800 -13.244400 8.552582
-7.722000 -13.244400 8.512711
-7.675200 -13.244400 8.494218
-7.628400 -13.244400 8.464490
-7.581600 -13.244400 8.430868
-7.534800 -13.244400 8.427820
-7.488000 -13.244400 8.398801
-7.441200 -13.244400 8.358699
-7.394400 -13.244400 8.326473
-7.347600 -13.244400 8.279718
-7.300800 -13.244400 8.258313
-7.254000 -13.244400 8.247744
-7.207200 -13.244400 8.211380
-7.160400 -13.244400 8.197858
-7.113600 -13.244400 8.190939
-7.066800 -13.244400 8.151701
-7.020000 -13.244400 8.139844
-6.973200 -13.244400 8.128592
-6.926400 -13.244400 8.104447
-6.879600 -13.244400 8.079683
-6.832800 -13.244400 8.052820
-6.786000 -13.244400 8.028722
-6.739200 -13.244400 8.017477
-6.692400 -13.244400 8.001692
-6.645600 -13.244400 7.980834
-6.598800 -13.244400 7.976729
-6.552000 -13.244400 7.968740
-6.505200 -13.244400 7.942138
-6.458400 -13.244400 7.920422
-6.411600 -13.244400 7.909637
-6.364800 -13.244400 7.845898
-6.318000 -13.244400 7.820924
-6.271200 -13.244400 7.794579
-6.224400 -13.244400 7.766811
-6.177600 -13.244400 7.756935
-6.130800 -13.244400 7.756035
-6.084000 -13.244400 7.709771
-6.037200 -13.244400 7.702862
-5.990400 -13.244400 7.698680
-5.943600 -13.244400 7.669759
-5.896800 -13.244400 7.651088
-5.850000 -13.244400 7.633828
-5.803200 -13.244400 7.620296
-5.756400 -13.244400 7.603202
-5.709600 -13.244400 7.584626
-5.662800 -13.244400 7.570360
-5.616000 -13.244400 7.555576
-5.569200 -13.244400 7.551845
-5.522400 -13.244400 7.542338
-5.475600 -13.244400 7.517263
-5.428800 -13.244400 7.494188
-5.382000 -13.244400 7.453045
-5.335200 -13.244400 7.442007
-5.288400 -13.244400 7.438837
-5.241600 -13.244400 7.438837
-5.194800 -13.244400 7.419161
-5.148000 -13.244400 7.410573
-5.101200 -13.244400 7.405984
-5.054400 -13.244400 7.405984
-5.007600 -13.244400 7.372900
-4.960800 -13.244400 7.362469
-4.914000 -13.244400 7.350092
-4.867200 -13.244400 7.342987
-4.820400 -13.244400 7.330555
-4.773600 -13.244400 7.326297
-4.726800 -13.244400 7.301278
-4.680000 -13.244400 7.286851
-4.633200 -13.244400 7.273845
-4.586400 -13.244400 7.257640
-4.539600 -13.244400 7.242465
-4.492800 -13.244400 7.236091
-4.446000 -13.244400 7.209539
-4.399200 -13.244400 7.203908
-4.352400 -13.244400 7.180818
-4.305600 -13.244400 7.180758
-4.258800 -13.244400 7.172061
-4.212000 -13.244400 7.133051
-4.165200 -13.244400 7.149280
-4.118400 -13.244400 7.142413
-4.071600 -13.244400 7.142413
-4.024800 -13.244400 7.142413
-3.978000 -13.244400 7.149280
-3.931200 -13.244400 7.128037
-3.884400 -13.244400 7.138099
-3.837600 -13.244400 7.127790
-3.790800 -13.244400 7.102295
-3.744000 -13.244400 7.102295
-3.697200 -13.244400 7.129119
-3.650400 -13.244400 7.127790
-3.603600 -13.244400 7.129119
-3.556800 -13.244400 7.126929
-3.510000 -13.244400 7.094517
-3.463200 -13.244400 7.087063
-3.416400 -13.244400 7.075000
-3.369600 -13.244400 7.059380
-3.322800 -13.244400 7.031894
-3.276000 -13.244400 7.031894
-3.229200 -13.244400 7.031239
-3.182400 -13.244400 7.025863
-3.135600 -13.244400 7.005703
-3.088800 -13.244400 6.996376
-3.042000 -13.244400 6.991101
-2.995200 -13.244400 6.992797
-2.948400 -13.244400 6.987367
-2.901600 -13.244400 6.978040
-2.854800 -13.244400 6.978040
-2.808000 -13.244400 6.969882
-2.761200 -13.244400 6.940931
-2.714400 -13.244400 6.929524
-2.667600 -13.244400 6.905815
-2.620800 -13.244400 6.891652
-2.574000 -13.244400 6.890191
-2.527200 -13.244400 6.876274
-2.480400 -13.244400 6.870483
-2.433600 -13.244400 6.868424
-2.386800 -13.244400 6.864062
-2.340000 -13.244400 6.864220
-2.293200 -13.244400 6.864220
-2.246400 -13.244400 6.859496
-2.199600 -13.244400 6.862655
-2.152800 -13.244400 6.867189
-2.106000 -13.244400 6.888964
-2.059200 -13.244400 6.912782
-2.012400 -13.244400 6.935689
-1.965600 -13.244400 6.950853
-1.918800 -13.244400 6.950093
-1.872000 -13.244400 6.950093
-1.825200 -13.244400 6.936140
-1.778400 -13.244400 6.894011
-1.731600 -13.244400 6.870893
-1.684800 -13.244400 6.847242
-1.638000 -13.244400 6.831019
-1.591200 -13.244400 6.820384
-1.544400 -13.244400 6.809114
-1.497600 -13.244400 6.809114
-1.450800 -13.244400 6.807526
-1.404000 -13.244400 6.807526
-1.357200 -13.244400 6.814747
-1.310400 -13.244400 6.817979
-1.263600 -13.244400 6.814747
-1.216800 -13.244400 6.817979
-1.170000 -13.244400 6.820141
-1.123200 -13.244400 6.821141
-1.076400 -13.244400 6.821141
-1.029600 -13.244400 6.820141
-0.982800 -13.244400 6.804877
-0.936000 -13.244400 6.804877
-0.889200 -13.244400 6.812332
-0.842400 -13.244400 6.804838
-0.795600 -13.244400 6.794312
-0.748800 -13.244400 6.803320
-0.702000 -13.244400 6.804877
-0.655200 -13.244400 6.814809
-0.608400 -13.244400 6.794292
-0.561600 -13.244400 6.814809
-0.514800 -13.244400 6.818811
-0.468000 -13.244400 6.821315
-0.421200 -13.244400 6.827988
-0.374400 -13.244400 6.820039
-0.327600 -13.244400 6.822421
-0.280800 -13.244400 6.834330
-0.234000 -13.244400 6.834330
-0.187200 -13.244400 6.840825
-0.140400 -13.244400 6.838352
-0.093600 -13.244400 6.838352
-0.046800 -13.244400 6.843574
0.000000 -13.244400 6.850708
0.046800 -13.244400 6.838035
0.093600 -13.244400 6.838035
0.140400 -13.244400 6.837887
0.187200 -13.244400 6.855247
0.234000 -13.244400 6.855911
0.280800 -13.244400 6.855911
0.327600 -13.244400 6.853402
0.374400 -13.244400 6.851117
0.421200 -13.244400 6.836992
0.468000 -13.244400 6.829286
0.514800 -13.244400 6.810626
0.561600 -13.244400 6.793031
0.608400 -13.244400 6.805961
0.655200 -13.244400 6.810626
0.702000 -13.244400 6.810626
0.748800 -13.244400 6.830356
0.795600 -13.244400 6.864254
0.842400 -13.244400 6.878356
0.889200 -13.244400 6.882668
0.936000 -13.244400 6.886348
0.982800 -13.244400 6.884492
1.029600 -13.244400 6.883261
1.076400 -13.244400 6.883261
1.123200 -13.244400 6.883261
1.170000 -13.244400 6.882984
1.216800 -13.244400 6.885707
1.263600 -13.244400 6.897671
1.310400 -13.244400 6.907227
1.357200 -13.244400 6.939440
1.404000 -13.244400 6.941198
1.450800 -13.244400 6.947021
1.497600 -13.244400 6.947021
1.544400 -13.244400 6.955499
1.591200 -13.244400 6.947021
1.638000 -13.244400 6.948046
1.684800 -13.244400 6.948046
1.731600 -13.244400 6.948046
1.778400 -13.244400 6.927672
1.825200 -13.244400 6.925579
1.872000 -13.244400 6.912370
1.918800 -13.244400 6.912370
1.965600 -13.244400 6.915600
2.012400 -13.244400 6.915600
2.059200 -13.244400 6.906933
2.106000 -13.244400 6.905627
2.152800 -13.244400 6.917647
2.199600 -13.244400 6.920977
2.246400 -13.244400 6.920977
2.293200 -13.244400 6.939900
2.340000 -13.244400 6.967486
2.386800 -13.244400 6.988491
2.433600 -13.244400 7.020823
2.480400 -13.244400 7.054671
2.527200 -13.244400 7.046614
2.574000 -13.244400 7.054964
2.620800 -13.244400 7.025512
2.667600 -13.244400 7.011105
2.714400 -13.244400 7.007058
2.761200 -13.244400 7.007058
2.808000 -13.244400 6.995449
2.854800 -13.244400 7.007058
2.901600 -13.244400 7.020529
2.948400 -13.244400 7.030305
2.995200 -13.244400 7.048241
3.042000 -13.244400 7.056601
3.088800 -13.244400 7.086019
3.135600 -13.244400 7.095111
3.182400 -13.244400 7.101877
3.229200 -13.244400 7.104124
3.276000 -13.244400 7.118592
3.322800 -13.244400 7.156237
3.369600 -13.244400 7.185084
3.416400 -13.244400 7.178205
3.463200 -13.244400 7.192101
3.510000 -13.244400 7.185084
3.556800 -13.244400 7.192600
3.603600 -13.244400 7.192600
3.650400 -13.244400 7.192600
3.697200 -13.244400 7.174609
3.744000 -13.244400 7.181161
3.790800 -13.244400 7.193554
3.837600 -13.244400 7.199194
3.884400 -13.244400 7.199194
3.931200 -13.244400 7.213236
3.978000 -13.244400 7.216678
4.024800 -13.244400 7.226356
4.071600 -13.244400 7.258234
4.118400 -13.244400 7.271047
4.165200 -13.244400 7.284420
4.212000 -13.244400 7.303894
4.258800 -13.244400 7.311357
4.305600 -13.244400 7.336945
4.352400 -13.244400 7.404964
4.399200 -13.244400 7.409938
4.446000 -13.244400 7.417876
4.492800 -13.244400 7.416418
4.539600 -13.244400 7.417876
4.586400 -13.244400 7.422987
4.633200 -13.244400 7.422987
4.680000 -13.244400 7.413220
4.726800 -13.244400 7.428906
4.773600 -13.244400 7.459802
4.820400 -13.244400 7.483733
4.867200 -13.244400 7.510484
4.914000 -13.244400 7.537987
4.960800 -13.244400 7.560798
5.007600 -13.244400 7.584281
5.054400 -13.244400 7.604873
5.101200 -13.244400 7.621376
5.148000 -13.244400 7.656642
5.194800 -13.244400 7.648618
5.241600 -13.244400 7.659127
5.288400 -13.244400 7.672932
5.335200 -13.244400 7.680810
5.382000 -13.244400 7.704334
5.428800 -13.244400 7.734319
5.475600 -13.244400 7.738109
5.522400 -13.244400 7.754501
5.569200 -13.244400 7.769039
5.616000 -13.244400 7.816393
5.662800 -13.244400 7.828467
5.709600 -13.244400 7.836966
5.756400 -13.244400 7.854516
5.803200 -13.244400 7.910028
5.850000 -13.244400 7.913497
5.896800 -13.244400 7.932302
5.943600 -13.244400 7.932672
5.990400 -13.244400 7.974070
6.037200 -13.244400 8.006328
6.084000 -13.244400 8.033519
6.130800 -13.244400 8.046448
6.177600 -13.244400 8.080434
6.224400 -13.244400 8.132962
6.271200 -13.244400 8.143145
6.318000 -13.244400 8.175683
6.364800 -13.244400 8.199370
6.411600 -13.244400 8.247254
6.458400 -13.244400 8.305004
6.505200 -13.244400 8.316712
6.552000 -13.244400 8.342687
6.598800 -13.244400 8.369137
6.645600 -13.244400 8.449241
6.692400 -13.244400 8.505566
6.739200 -13.244400 8.563220
6.786000 -13.244400 8.591956
6.832800 -13.244400 8.600977
6.879600 -13.244400 8.651379
6.926400 -13.244400 8.672668
6.973200 -13.244400 8.704218
7.020000 -13.244400 8.750175
7.066800 -13.244400 8.803737
7.113600 -13.244400 8.807216
7.160400 -13.244400 8.836064
7.207200 -13.244400 8.847238
7.254000 -13.244400 8.897142
7.300800 -13.244400 8.965247
7.347600 -13.244400 9.004586
12.823200 -13.244400 8.101036
12.870000 -13.244400 8.081838
12.916800 -13.244400 8.065914
12.963600 -13.244400 8.064549
13.010400 -13.244400 8.057814
13.057200 -13.244400 8.053015
13.104000 -13.244400 8.050270
13.150800 -13.244400 8.048963
13.197600 -13.244400 8.046105
13.244400 -13.244400 8.057814
13.291200 -13.244400 8.054221
13.338000 -13.244400 8.059320
13.384800 -13.244400 8.064498
13.431600 -13.244400 8.067107
13.478400 -13.244400 8.070194
13.525200 -13.244400 8.070194
13.572000 -13.244400 8.068230
13.618800 -13.244400 8.068230
13.665600 -13.244400 8.054028
13.712400 -13.244400 8.053704
13.759200 -13.244400 8.050740
13.806000 -13.244400 8.053704
13.852800 -13.244400 8.054835
13.899600 -13.244400 8.058944
13.946400 -13.244400 8.054835
13.993200 -13.244400 8.060202
14.040000 -13.244400 8.060202
14.086800 -13.244400 8.066019
14.133600 -13.244400 8.063785
14.180400 -13.244400 8.063785
14.227200 -13.244400 8.074750
14.274000 -13.244400 8.089037
14.320800 -13.244400 8.095537
14.367600 -13.244400 8.098717
14.414400 -13.244400 8.100633
14.461200 -13.244400 8.097419
14.508000 -13.244400 8.093146
14.554800 -13.244400 8.083570
14.601600 -13.244400 8.074423
14.648400 -13.244400 8.054440
14.695200 -13.244400 8.037792
15.397200 -13.244400 6.861297
15.444000 -13.244400 6.840899
15.490800 -13.244400 6.840899
15.537600 -13.244400 6.815469
15.584400 -13.244400 6.814807
15.631200 -13.244400 6.814807
15.678000 -13.244400 6.832229
15.724800 -13.244400 6.839964
15.771600 -13.244400 6.839247
15.818400 -13.244400 6.843681
15.865200 -13.244400 6.843681
15.912000 -13.244400 6.843681
15.958800 -13.244400 6.846748
16.005600 -13.244400 6.821905
16.052400 -13.244400 6.794350
16.099200 -13.244400 6.762357
16.380000 -13.244400 4.896836
16.426800 -13.244400 4.624430
16.473600 -13.244400 4.436857
16.520400 -13.244400 4.235677
16.567200 -13.244400 3.926407
16.614000 -13.244400 3.629235
-18.720000 -13.197600 0.000000
-18.673200 -13.197600 0.000000
-18.626400 -13.197600 0.000000
-18.579600 -13.197600 -7.030956
-18.532800 -13.197600 -7.030956
-18.486000 -13.197600 -7.028468
-18.439200 -13.197600 -7.030956
-18.392400 -13.197600 -7.040877
-18.345600 -13.197600 -7.046939
-18.298800 -13.197600 -7.064168
-18.252000 -13.197600 -7.067594
-18.205200 -13.197600 -7.072254
-18.158400 -13.197600 -7.064074
-18.111600 -13.197600 -7.064074
-18.064800 -13.197600 -7.048084
-18.018000 -13.197600 -7.032342
-17.971200 -13.197600 -7.016318
-17.924400 -13.197600 -6.980412
-17.877600 -13.197600 -6.974898
-17.830800 -13.197600 -6.969513
-17.784000 -13.197600 -6.961929
-17.737200 -13.197600 -6.956836
-17.690400 -13.197600 -6.961929
-17.643600 -13.197600 -6.956836
-17.596800 -13.197600 -6.948838
-17.550000 -13.197600 -6.927604
-17.503200 -13.197600 -6.916271
-17.456400 -13.197600 -6.905236
-17.409600 -13.197600 -6.907601
-17.362800 -13.197600 -6.851863
-17.316000 -13.197600 -6.810698
-17.269200 -13.197600 -6.777735
-17.222400 -13.197600 -6.731993
-16.754400 -13.197600 -5.289226
-16.707600 -13.197600 -5.176930
-15.631200 -13.197600 6.932281
-15.584400 -13.197600 6.953730
-15.537600 -13.197600 6.976832
-15.490800 -13.197600 6.995487
-15.444000 -13.197600 7.010652
-15.397200 -13.197600 7.041366
-15.350400 -13.197600 7.048277
-15.303600 -13.197600 7.053805
-15.256800 -13.197600 7.056608
-15.210000 -13.197600 7.068793
-15.163200 -13.197600 7.076010
-15.116400 -13.197600 7.079799
-15.069600 -13.197600 7.088587
-15.022800 -13.197600 7.098122
-14.976000 -13.197600 7.098122
-14.929200 -13.197600 7.102666
-14.882400 -13.197600 7.102831
-14.835600 -13.197600 7.105561
-14.788800 -13.197600 7.106635
-14.742000 -13.197600 7.108218
-14.695200 -13.197600 7.107074
-14.648400 -13.197600 7.107074
-14.601600 -13.197600 7.108218
-14.554800 -13.197600 7.108343
-14.508000 -13.197600 7.111727
-14.461200 -13.197600 7.112948
-14.414400 -13.197600 7.122815
-14.367600 -13.197600 7.123772
-14.320800 -13.197600 7.123772
-14.274000 -13.197600 7.127056
-14.227200 -13.197600 7.136968
-14.180400 -13.197600 7.138150
-14.133600 -13.197600 7.135745
-14.086800 -13.197600 7.133822
-14.040000 -13.197600 7.133822
-13.993200 -13.197600 7.135188
-13.946400 -13.197600 7.135188
-13.899600 -13.197600 7.142013
-13.852800 -13.197600 7.162383
-13.806000 -13.197600 7.189107
-13.759200 -13.197600 7.218932
-13.712400 -13.197600 7.260278
-13.665600 -13.197600 7.298204
-8.938800 -13.197600 10.070604
-8.892000 -13.197600 9.895700
-8.845200 -13.197600 9.790816
-8.798400 -13.197600 9.660840
-8.751600 -13.197600 9.560067
-8.704800 -13.197600 9.541934
-8.658000 -13.197600 9.413610
-8.611200 -13.197600 9.399348
-8.564400 -13.197600 9.342752
-8.517600 -13.197600 9.224523
-8.470800 -13.197600 9.150928
-8.424000 -13.197600 9.034174
-8.377200 -13.197600 8.989096
-8.330400 -13.197600 8.963295
-8.283600 -13.197600 8.962100
-8.236800 -13.197600 8.938244
-8.190000 -13.197600 8.908335
-8.143200 -13.197600 8.879674
-8.096400 -13.197600 8.824603
-8.049600 -13.197600 8.735520
-8.002800 -13.197600 8.659060
-7.956000 -13.197600 8.622856
-7.909200 -13.197600 8.591411
-7.862400 -13.197600 8.583320
-7.815600 -13.197600 8.567740
-7.768800 -13.197600 8.554861
-7.722000 -13.197600 8.524309
-7.675200 -13.197600 8.522994
-7.628400 -13.197600 8.500847
-7.581600 -13.197600 8.436778
-7.534800 -13.197600 8.429976
-7.488000 -13.197600 8.392562
-7.441200 -13.197600 8.350880
-7.394400 -13.197600 8.333017
-7.347600 -13.197600 8.293553
-7.300800 -13.197600 8.256083
-7.254000 -13.197600 8.242133
-7.207200 -13.197600 8.215055
-7.160400 -13.197600 8.205197
-7.113600 -13.197600 8.195352
-7.066800 -13.197600 8.184968
-7.020000 -13.197600 8.151701
-6.973200 -13.197600 8.139844
-6.926400 -13.197600 8.107533
-6.879600 -13.197600 8.089283
-6.832800 -13.197600 8.065103
-6.786000 -13.197600 8.038286
-6.739200 -13.197600 8.022111
-6.692400 -13.197600 7.998279
-6.645600 -13.197600 7.977916
-6.598800 -13.197600 7.969612
-6.552000 -13.197600 7.946552
-6.505200 -13.197600 7.925736
-6.458400 -13.197600 7.920082
-6.411600 -13.197600 7.909637
-6.364800 -13.197600 7.872756
-6.318000 -13.197600 7.830928
-6.271200 -13.197600 7.784695
-6.224400 -13.197600 7.762892
-6.177600 -13.197600 7.751422
-6.130800 -13.197600 7.731201
-6.084000 -13.197600 7.702862
-6.037200 -13.197600 7.697894
-5.990400 -13.197600 7.697894
-5.943600 -13.197600 7.668857
-5.896800 -13.197600 7.643766
-5.850000 -13.197600 7.633536
-5.803200 -13.197600 7.620296
-5.756400 -13.197600 7.604225
-5.709600 -13.197600 7.585226
-5.662800 -13.197600 7.580376
-5.616000 -13.197600 7.556704
-5.569200 -13.197600 7.551865
-5.522400 -13.197600 7.524277
-5.475600 -13.197600 7.517263
-5.428800 -13.197600 7.498701
-5.382000 -13.197600 7.481383
-5.335200 -13.197600 7.453045
-5.288400 -13.197600 7.450197
-5.241600 -13.197600 7.450197
-5.194800 -13.197600 7.438837
-5.148000 -13.197600 7.428014
-5.101200 -13.197600 7.412544
-5.054400 -13.197600 7.411213
-5.007600 -13.197600 7.399767
-4.960800 -13.197600 7.395278
-4.914000 -13.197600 7.357364
-4.867200 -13.197600 7.344840
-4.820400 -13.197600 7.342987
-4.773600 -13.197600 7.336305
-4.726800 -13.197600 7.316489
-4.680000 -13.197600 7.301278
-4.633200 -13.197600 7.274225
-4.586400 -13.197600 7.267446
-4.539600 -13.197600 7.245223
-4.492800 -13.197600 7.239640
-4.446000 -13.197600 7.218484
-4.399200 -13.197600 7.207351
-4.352400 -13.197600 7.204485
-4.305600 -13.197600 7.203908
-4.258800 -13.197600 7.181922
-4.212000 -13.197600 7.175829
-4.165200 -13.197600 7.172061
-4.118400 -13.197600 7.142413
-4.071600 -13.197600 7.155273
-4.024800 -13.197600 7.142413
-3.978000 -13.197600 7.142413
-3.931200 -13.197600 7.130623
-3.884400 -13.197600 7.131175
-3.837600 -13.197600 7.127790
-3.790800 -13.197600 7.101036
-3.744000 -13.197600 7.099690
-3.697200 -13.197600 7.102295
-3.650400 -13.197600 7.101036
-3.603600 -13.197600 7.126929
-3.556800 -13.197600 7.104763
-3.510000 -13.197600 7.094517
-3.463200 -13.197600 7.089188
-3.416400 -13.197600 7.076250
-3.369600 -13.197600 7.067905
-3.322800 -13.197600 7.036318
-3.276000 -13.197600 7.036318
-3.229200 -13.197600 7.035851
-3.182400 -13.197600 7.031239
-3.135600 -13.197600 7.019767
-3.088800 -13.197600 7.005703
-3.042000 -13.197600 6.999130
-2.995200 -13.197600 7.004351
-2.948400 -13.197600 6.992797
-2.901600 -13.197600 6.983559
-2.854800 -13.197600 6.978040
-2.808000 -13.197600 6.965958
-2.761200 -13.197600 6.940931
-2.714400 -13.197600 6.929524
-2.667600 -13.197600 6.898489
-2.620800 -13.197600 6.891652
-2.574000 -13.197600 6.890191
-2.527200 -13.197600 6.877690
-2.480400 -13.197600 6.874975
-2.433600 -13.197600 6.869694
-2.386800 -13.197600 6.868424
-2.340000 -13.197600 6.870483
-2.293200 -13.197600 6.870483
-2.246400 -13.197600 6.859496
-2.199600 -13.197600 6.867189
-2.152800 -13.197600 6.894056
-2.106000 -13.197600 6.906534
-2.059200 -13.197600 6.913758
-2.012400 -13.197600 6.935689
-1.965600 -13.197600 6.950853
-1.918800 -13.197600 6.950853
-1.872000 -13.197600 6.950853
-1.825200 -13.197600 6.935689
-1.778400 -13.197600 6.894011
-1.731600 -13.197600 6.876209
-1.684800 -13.197600 6.860045
-1.638000 -13.197600 6.836821
-1.591200 -13.197600 6.835709
-1.544400 -13.197600 6.814256
-1.497600 -13.197600 6.814747
-1.450800 -13.197600 6.809114
-1.404000 -13.197600 6.807644
-1.357200 -13.197600 6.807644
-1.310400 -13.197600 6.814747
-1.263600 -13.197600 6.807644
-1.216800 -13.197600 6.817979
-1.170000 -13.197600 6.821141
-1.123200 -13.197600 6.829232
-1.076400 -13.197600 6.841733
-1.029600 -13.197600 6.821141
-0.982800 -13.197600 6.820141
-0.936000 -13.197600 6.816361
-0.889200 -13.197600 6.826200
-0.842400 -13.197600 6.804838
-0.795600 -13.197600 6.800299
-0.748800 -13.197600 6.800299
-0.702000 -13.197600 6.804838
-0.655200 -13.197600 6.804838
-0.608400 -13.197600 6.794292
-0.561600 -13.197600 6.803320
-0.514800 -13.197600 6.818811
-0.468000 -13.197600 6.820039
-0.421200 -13.197600 6.820039
-0.374400 -13.197600 6.811879
-0.327600 -13.197600 6.811879
-0.280800 -13.197600 6.827988
-0.234000 -13.197600 6.827210
-0.187200 -13.197600 6.836250
-0.140400 -13.197600 6.836250
-0.093600 -13.197600 6.836250
-0.046800 -13.197600 6.836250
0.000000 -13.197600 6.836936
0.046800 -13.197600 6.836936
0.093600 -13.197600 6.836250
0.140400 -13.197600 6.836992
0.187200 -13.197600 6.854833
0.234000 -13.197600 6.855911
0.280800 -13.197600 6.857195
0.327600 -13.197600 6.855247
0.374400 -13.197600 6.854833
0.421200 -13.197600 6.846814
0.468000 -13.197600 6.829286
0.514800 -13.197600 6.810066
0.561600 -13.197600 6.793031
0.608400 -13.197600 6.796473
0.655200 -13.197600 6.802182
0.702000 -13.197600 6.805961
0.748800 -13.197600 6.830356
0.795600 -13.197600 6.861656
0.842400 -13.197600 6.878356
0.889200 -13.197600 6.880223
0.936000 -13.197600 6.884492
0.982800 -13.197600 6.884492
1.029600 -13.197600 6.882984
1.076400 -13.197600 6.881121
1.123200 -13.197600 6.881121
1.170000 -13.197600 6.877067
1.216800 -13.197600 6.884492
1.263600 -13.197600 6.904023
1.310400 -13.197600 6.917642
1.357200 -13.197600 6.939440
1.404000 -13.197600 6.941198
1.450800 -13.197600 6.947021
1.497600 -13.197600 6.948046
1.544400 -13.197600 6.966601
1.591200 -13.197600 6.955499
1.638000 -13.197600 6.966601
1.684800 -13.197600 6.953612
1.731600 -13.197600 6.955499
1.778400 -13.197600 6.952447
1.825200 -13.197600 6.940685
1.872000 -13.197600 6.929270
1.918800 -13.197600 6.917647
1.965600 -13.197600 6.917647
2.012400 -13.197600 6.918809
2.059200 -13.197600 6.912268
2.106000 -13.197600 6.906933
2.152800 -13.197600 6.912268
2.199600 -13.197600 6.917647
2.246400 -13.197600 6.918809
2.293200 -13.197600 6.919141
2.340000 -13.197600 6.956756
2.386800 -13.197600 6.983954
2.433600 -13.197600 7.001992
2.480400 -13.197600 7.046614
2.527200 -13.197600 7.054671
2.574000 -13.197600 7.057433
2.620800 -13.197600 7.033294
2.667600 -13.197600 7.025512
2.714400 -13.197600 7.020268
2.761200 -13.197600 7.020268
2.808000 -13.197600 7.010388
2.854800 -13.197600 7.019270
2.901600 -13.197600 7.028815
2.948400 -13.197600 7.041161
2.995200 -13.197600 7.050198
3.042000 -13.197600 7.055746
3.088800 -13.197600 7.085262
3.135600 -13.197600 7.086019
3.182400 -13.197600 7.098526
3.229200 -13.197600 7.108245
3.276000 -13.197600 7.126202
3.322800 -13.197600 7.146730
3.369600 -13.197600 7.169473
3.416400 -13.197600 7.169734
3.463200 -13.197600 7.178205
3.510000 -13.197600 7.185084
3.556800 -13.197600 7.193554
3.603600 -13.197600 7.192600
3.650400 -13.197600 7.192600
3.697200 -13.197600 7.178205
3.744000 -13.197600 7.193554
3.790800 -13.197600 7.199683
3.837600 -13.197600 7.208460
3.884400 -13.197600 7.199194
3.931200 -13.197600 7.222633
3.978000 -13.197600 7.223350
4.024800 -13.197600 7.232723
4.071600 -13.197600 7.266296
4.118400 -13.197600 7.280421
4.165200 -13.197600 7.285052
4.212000 -13.197600 7.305144
4.258800 -13.197600 7.317308
4.305600 -13.197600 7.343247
4.352400 -13.197600 7.408304
4.399200 -13.197600 7.416418
4.446000 -13.197600 7.420385
4.492800 -13.197600 7.415577
4.539600 -13.197600 7.416418
4.586400 -13.197600 7.416418
4.633200 -13.197600 7.415577
4.680000 -13.197600 7.409520
4.726800 -13.197600 7.413220
4.773600 -13.197600 7.459421
4.820400 -13.197600 7.483318
4.867200 -13.197600 7.520724
4.914000 -13.197600 7.532228
4.960800 -13.197600 7.560798
5.007600 -13.197600 7.593228
5.054400 -13.197600 7.604873
5.101200 -13.197600 7.629022
5.148000 -13.197600 7.656642
5.194800 -13.197600 7.653044
5.241600 -13.197600 7.661656
5.288400 -13.197600 7.680810
5.335200 -13.197600 7.697011
5.382000 -13.197600 7.726042
5.428800 -13.197600 7.736496
5.475600 -13.197600 7.752764
5.522400 -13.197600 7.767395
5.569200 -13.197600 7.799611
5.616000 -13.197600 7.825820
5.662800 -13.197600 7.836966
5.709600 -13.197600 7.851027
5.756400 -13.197600 7.865931
5.803200 -13.197600 7.902055
5.850000 -13.197600 7.913497
5.896800 -13.197600 7.926193
5.943600 -13.197600 7.939545
5.990400 -13.197600 7.983718
6.037200 -13.197600 8.009815
6.084000 -13.197600 8.044607
6.130800 -13.197600 8.056654
6.177600 -13.197600 8.080434
6.224400 -13.197600 8.105499
6.271200 -13.197600 8.134478
6.318000 -13.197600 8.175706
6.364800 -13.197600 8.199545
6.411600 -13.197600 8.251724
6.458400 -13.197600 8.306412
6.505200 -13.197600 8.321308
6.552000 -13.197600 8.346591
6.598800 -13.197600 8.369137
6.645600 -13.197600 8.436390
6.692400 -13.197600 8.490064
6.739200 -13.197600 8.558165
6.786000 -13.197600 8.568691
6.832800 -13.197600 8.600642
6.879600 -13.197600 8.646195
6.926400 -13.197600 8.674800
6.973200 -13.197600 8.748242
7.020000 -13.197600 8.761737
7.066800 -13.197600 8.814720
7.113600 -13.197600 8.847238
7.160400 -13.197600 8.853326
7.207200 -13.197600 8.916796
7.254000 -13.197600 8.952819
7.300800 -13.197600 8.995749
7.347600 -13.197600 9.119320
7.394400 -13.197600 9.396867
12.823200 -13.197600 8.111755
12.870000 -13.197600 8.099650
12.916800 -13.197600 8.072573
12.963600 -13.197600 8.066176
13.010400 -13.197600 8.060942
13.057200 -13.197600 8.050270
13.104000 -13.197600 8.050270
13.150800 -13.197600 8.046105
13.197600 -13.197600 8.045468
13.244400 -13.197600 8.048963
13.291200 -13.197600 8.048963
13.338000 -13.197600 8.060629
13.384800 -13.197600 8.069241
13.431600 -13.197600 8.069241
13.478400 -13.197600 8.079497
13.525200 -13.197600 8.083380
13.572000 -13.197600 8.077897
13.618800 -13.197600 8.079497
13.665600 -13.197600 8.068230
13.712400 -13.197600 8.068230
13.759200 -13.197600 8.058164
13.806000 -13.197600 8.054835
13.852800 -13.197600 8.054835
13.899600 -13.197600 8.053704
13.946400 -13.197600 8.051367
13.993200 -13.197600 8.058944
14.040000 -13.197600 8.058944
14.086800 -13.197600 8.066228
14.133600 -13.197600 8.071655
14.180400 -13.197600 8.074750
14.227200 -13.197600 8.084613
14.274000 -13.197600 8.088767
14.320800 -13.197600 8.102340
14.367600 -13.197600 8.100866
14.414400 -13.197600 8.102340
14.461200 -13.197600 8.101276
14.508000 -13.197600 8.100633
14.554800 -13.197600 8.093146
14.601600 -13.197600 8.082851
14.648400 -13.197600 8.063257
14.695200 -13.197600 8.051999
15.444000 -13.197600 6.841699
15.490800 -13.197600 6.856998
15.537600 -13.197600 6.821512
15.584400 -13.197600 6.816782
15.631200 -13.197600 6.816782
15.678000 -13.197600 6.839247
15.724800 -13.197600 6.843777
15.771600 -13.197600 6.846748
15.818400 -13.197600 6.848503
15.865200 -13.197600 6.858657
15.912000 -13.197600 6.848503
15.958800 -13.197600 6.848503
16.005600 -13.197600 6.821905
16.052400 -13.197600 6.803357
16.099200 -13.197600 6.772536
16.146000 -13.197600 6.744571
16.333200 -13.197600 5.276230
16.380000 -13.197600 4.975597
16.426800 -13.197600 4.842785
16.473600 -13.197600 4.528488
16.520400 -13.197600 4.357547
16.567200 -13.197600 4.045996
16.614000 -13.197600 3.892001
-18.720000 -13.150800 0.000000
-18.673200 -13.150800 0.000000
-18.626400 -13.150800 0.000000
-18.579600 -13.150800 -7.026666
-18.532800 -13.150800 -7.026666
-18.486000 -13.150800 -7.025065
-18.439200 -13.150800 -7.026666
-18.392400 -13.150800 -7.028468
-18.345600 -13.150800 -7.036997
-18.298800 -13.150800 -7.055531
-18.252000 -13.150800 -7.062199
-18.205200 -13.150800 -7.064074
-18.158400 -13.150800 -7.055531
-18.111600 -13.150800 -7.055531
-18.064800 -13.150800 -7.042649
-18.018000 -13.150800 -7.032394
-17.971200 -13.150800 -7.012347
-17.924400 -13.150800 -6.980412
-17.877600 -13.150800 -6.974898
-17.830800 -13.150800 -6.961929
-17.784000 -13.150800 -6.960463
-17.737200 -13.150800 -6.956376
-17.690400 -13.150800 -6.956836
-17.643600 -13.150800 -6.956376
-17.596800 -13.150800 -6.948838
-17.550000 -13.150800 -6.927604
-17.503200 -13.150800 -6.907601
-17.456400 -13.150800 -6.884687
-17.409600 -13.150800 -6.884687
-17.362800 -13.150800 -6.810698
-17.316000 -13.150800 -6.785600
-17.269200 -13.150800 -6.728141
-17.222400 -13.150800 -6.710076
-16.801200 -13.150800 -5.323724
-16.754400 -13.150800 -5.184834
-16.707600 -13.150800 -4.889011
-15.678000 -13.150800 6.920343
-15.631200 -13.150800 6.937385
-15.584400 -13.150800 6.969687
-15.537600 -13.150800 6.981942
-15.490800 -13.150800 7.009136
-15.444000 -13.150800 7.041366
-15.397200 -13.150800 7.047832
-15.350400 -13.150800 7.053506
-15.303600 -13.150800 7.058753
-15.256800 -13.150800 7.062230
-15.210000 -13.150800 7.074235
-15.163200 -13.150800 7.079007
-15.116400 -13.150800 7.092586
-15.069600 -13.150800 7.096858
-15.022800 -13.150800 7.101806
-14.976000 -13.150800 7.104370
-14.929200 -13.150800 7.105561
-14.882400 -13.150800 7.106667
-14.835600 -13.150800 7.106635
-14.788800 -13.150800 7.106635
-14.742000 -13.150800 7.108343
-14.695200 -13.150800 7.108218
-14.648400 -13.150800 7.108218
-14.601600 -13.150800 7.108343
-14.554800 -13.150800 7.111428
-14.508000 -13.150800 7.112948
-14.461200 -13.150800 7.120511
-14.414400 -13.150800 7.125912
-14.367600 -13.150800 7.130767
-14.320800 -13.150800 7.133388
-14.274000 -13.150800 7.138150
-14.227200 -13.150800 7.139559
-14.180400 -13.150800 7.142840
-14.133600 -13.150800 7.138150
-14.086800 -13.150800 7.138150
-14.040000 -13.150800 7.136384
-13.993200 -13.150800 7.138150
-13.946400 -13.150800 7.141077
-13.899600 -13.150800 7.151494
-13.852800 -13.150800 7.183551
-13.806000 -13.150800 7.206083
-13.759200 -13.150800 7.245497
-13.712400 -13.150800 7.274906
-8.938800 -13.150800 10.110857
-8.892000 -13.150800 9.967834
-8.845200 -13.150800 9.785507
-8.798400 -13.150800 9.652969
-8.751600 -13.150800 9.560067
-8.704800 -13.150800 9.541934
-8.658000 -13.150800 9.413610
-8.611200 -13.150800 9.404744
-8.564400 -13.150800 9.305624
-8.517600 -13.150800 9.196255
-8.470800 -13.150800 9.144061
-8.424000 -13.150800 9.039178
-8.377200 -13.150800 8.989096
-8.330400 -13.150800 8.970472
-8.283600 -13.150800 8.963295
-8.236800 -13.150800 8.946443
-8.190000 -13.150800 8.898789
-8.143200 -13.150800 8.877152
-8.096400 -13.150800 8.824263
-8.049600 -13.150800 8.752209
-8.002800 -13.150800 8.659060
-7.956000 -13.150800 8.630443
-7.909200 -13.150800 8.615543
-7.862400 -13.150800 8.593344
-7.815600 -13.150800 8.583320
-7.768800 -13.150800 8.579277
-7.722000 -13.150800 8.567740
-7.675200 -13.150800 8.530670
-7.628400 -13.150800 8.514708
-7.581600 -13.150800 8.461645
-7.534800 -13.150800 8.433636
-7.488000 -13.150800 8.392562
-7.441200 -13.150800 8.348294
-7.394400 -13.150800 8.326473
-7.347600 -13.150800 8.285076
-7.300800 -13.150800 8.252226
-7.254000 -13.150800 8.232017
-7.207200 -13.150800 8.214447
-7.160400 -13.150800 8.190939
-7.113600 -13.150800 8.191611
-7.066800 -13.150800 8.184968
-7.020000 -13.150800 8.151701
-6.973200 -13.150800 8.139844
-6.926400 -13.150800 8.116944
-6.879600 -13.150800 8.103280
-6.832800 -13.150800 8.089283
-6.786000 -13.150800 8.044239
-6.739200 -13.150800 8.025835
-6.692400 -13.150800 8.001692
-6.645600 -13.150800 7.980834
-6.598800 -13.150800 7.968740
-6.552000 -13.150800 7.941664
-6.505200 -13.150800 7.925736
-6.458400 -13.150800 7.914970
-6.411600 -13.150800 7.907637
-6.364800 -13.150800 7.893928
-6.318000 -13.150800 7.830928
-6.271200 -13.150800 7.780993
-6.224400 -13.150800 7.756035
-6.177600 -13.150800 7.720178
-6.130800 -13.150800 7.709771
-6.084000 -13.150800 7.698126
-6.037200 -13.150800 7.693845
-5.990400 -13.150800 7.697894
-5.943600 -13.150800 7.668857
-5.896800 -13.150800 7.659459
-5.850000 -13.150800 7.636359
-5.803200 -13.150800 7.629012
-5.756400 -13.150800 7.612791
-5.709600 -13.150800 7.597774
-5.662800 -13.150800 7.584626
-5.616000 -13.150800 7.570360
-5.569200 -13.150800 7.551927
-5.522400 -13.150800 7.548569
-5.475600 -13.150800 7.522150
-5.428800 -13.150800 7.519678
-5.382000 -13.150800 7.494202
-5.335200 -13.150800 7.481383
-5.288400 -13.150800 7.471015
-5.241600 -13.150800 7.470103
-5.194800 -13.150800 7.442007
-5.148000 -13.150800 7.429496
-5.101200 -13.150800 7.423712
-5.054400 -13.150800 7.416113
-5.007600 -13.150800 7.399767
-4.960800 -13.150800 7.386323
-4.914000 -13.150800 7.372900
-4.867200 -13.150800 7.347775
-4.820400 -13.150800 7.343004
-4.773600 -13.150800 7.343004
-4.726800 -13.150800 7.330555
-4.680000 -13.150800 7.324329
-4.633200 -13.150800 7.299370
-4.586400 -13.150800 7.273845
-4.539600 -13.150800 7.267446
-4.492800 -13.150800 7.245223
-4.446000 -13.150800 7.239640
-4.399200 -13.150800 7.218484
-4.352400 -13.150800 7.205173
-4.305600 -13.150800 7.204485
-4.258800 -13.150800 7.181922
-4.212000 -13.150800 7.175829
-4.165200 -13.150800 7.173633
-4.118400 -13.150800 7.155273
-4.071600 -13.150800 7.155946
-4.024800 -13.150800 7.155946
-3.978000 -13.150800 7.155273
-3.931200 -13.150800 7.139263
-3.884400 -13.150800 7.139263
-3.837600 -13.150800 7.131233
-3.790800 -13.150800 7.127790
-3.744000 -13.150800 7.113831
-3.697200 -13.150800 7.127790
-3.650400 -13.150800 7.127790
-3.603600 -13.150800 7.127790
-3.556800 -13.150800 7.126929
-3.510000 -13.150800 7.105813
-3.463200 -13.150800 7.104763
-3.416400 -13.150800 7.087904
-3.369600 -13.150800 7.067905
-3.322800 -13.150800 7.035851
-3.276000 -13.150800 7.035851
-3.229200 -13.150800 7.034213
-3.182400 -13.150800 7.028055
-3.135600 -13.150800 7.018743
-3.088800 -13.150800 7.004393
-3.042000 -13.150800 7.004351
-2.995200 -13.150800 7.004351
-2.948400 -13.150800 6.999130
-2.901600 -13.150800 6.991101
-2.854800 -13.150800 6.983559
-2.808000 -13.150800 6.965958
-2.761200 -13.150800 6.937386
-2.714400 -13.150800 6.911264
-2.667600 -13.150800 6.891652
-2.620800 -13.150800 6.890775
-2.574000 -13.150800 6.879099
-2.527200 -13.150800 6.877690
-2.480400 -13.150800 6.876590
-2.433600 -13.150800 6.877441
-2.386800 -13.150800 6.870656
-2.340000 -13.150800 6.877690
-2.293200 -13.150800 6.877690
-2.246400 -13.150800 6.882754
-2.199600 -13.150800 6.897054
-2.152800 -13.150800 6.910224
-2.106000 -13.150800 6.914094
-2.059200 -13.150800 6.919053
-2.012400 -13.150800 6.930651
-1.965600 -13.150800 6.945918
-1.918800 -13.150800 6.943217
-1.872000 -13.150800 6.942388
-1.825200 -13.150800 6.894011
-1.778400 -13.150800 6.889761
-1.731600 -13.150800 6.874773
-1.684800 -13.150800 6.860045
-1.638000 -13.150800 6.843436
-1.591200 -13.150800 6.838866
-1.544400 -13.150800 6.830650
-1.497600 -13.150800 6.834873
-1.450800 -13.150800 6.817979
-1.404000 -13.150800 6.814747
-1.357200 -13.150800 6.817979
-1.310400 -13.150800 6.823648
-1.263600 -13.150800 6.821141
-1.216800 -13.150800 6.823648
-1.170000 -13.150800 6.829232
-1.123200 -13.150800 6.829232
-1.076400 -13.150800 6.829232
-1.029600 -13.150800 6.823648
-0.982800 -13.150800 6.816361
-0.936000 -13.150800 6.812332
-0.889200 -13.150800 6.816361
-0.842400 -13.150800 6.800299
-0.795600 -13.150800 6.798059
-0.748800 -13.150800 6.798059
-0.702000 -13.150800 6.800299
-0.655200 -13.150800 6.803320
-0.608400 -13.150800 6.794292
-0.561600 -13.150800 6.803320
-0.514800 -13.150800 6.819236
-0.468000 -13.150800 6.821315
-0.421200 -13.150800 6.821315
-0.374400 -13.150800 6.820039
-0.327600 -13.150800 6.821315
-0.280800 -13.150800 6.827673
-0.234000 -13.150800 6.825731
-0.187200 -13.150800 6.827210
-0.140400 -13.150800 6.827210
-0.093600 -13.150800 6.804739
-0.046800 -13.150800 6.797589
0.000000 -13.150800 6.804739
0.046800 -13.150800 6.816907
0.093600 -13.150800 6.816907
0.140400 -13.150800 6.819786
0.187200 -13.150800 6.838035
0.234000 -13.150800 6.854833
0.280800 -13.150800 6.854833
0.327600 -13.150800 6.853402
0.374400 -13.150800 6.846814
0.421200 -13.150800 6.841024
0.468000 -13.150800 6.829286
0.514800 -13.150800 6.810066
0.561600 -13.150800 6.810066
0.608400 -13.150800 6.806361
0.655200 -13.150800 6.805961
0.702000 -13.150800 6.814810
0.748800 -13.150800 6.823772
0.795600 -13.150800 6.843121
0.842400 -13.150800 6.864254
0.889200 -13.150800 6.867185
0.936000 -13.150800 6.879476
0.982800 -13.150800 6.879476
1.029600 -13.150800 6.877067
1.076400 -13.150800 6.876949
1.123200 -13.150800 6.877067
1.170000 -13.150800 6.867221
1.216800 -13.150800 6.881121
1.263600 -13.150800 6.892673
1.310400 -13.150800 6.900100
1.357200 -13.150800 6.907227
1.404000 -13.150800 6.934491
1.450800 -13.150800 6.934491
1.497600 -13.150800 6.937773
1.544400 -13.150800 6.945878
1.591200 -13.150800 6.940359
1.638000 -13.150800 6.948046
1.684800 -13.150800 6.945878
1.731600 -13.150800 6.948046
1.778400 -13.150800 6.938568
1.825200 -13.150800 6.938568
1.872000 -13.150800 6.932586
1.918800 -13.150800 6.929270
1.965600 -13.150800 6.921218
2.012400 -13.150800 6.924223
2.059200 -13.150800 6.915600
2.106000 -13.150800 6.911650
2.152800 -13.150800 6.912268
2.199600 -13.150800 6.915745
2.246400 -13.150800 6.919141
2.293200 -13.150800 6.926030
2.340000 -13.150800 6.949113
2.386800 -13.150800 6.974155
2.433600 -13.150800 7.001992
2.480400 -13.150800 7.045229
2.527200 -13.150800 7.054671
2.574000 -13.150800 7.059469
2.620800 -13.150800 7.031633
2.667600 -13.150800 7.020268
2.714400 -13.150800 7.020268
2.761200 -13.150800 7.020268
2.808000 -13.150800 7.015186
2.854800 -13.150800 7.019270
2.901600 -13.150800 7.020813
2.948400 -13.150800 7.030305
2.995200 -13.150800 7.041161
3.042000 -13.150800 7.054209
3.088800 -13.150800 7.069354
3.135600 -13.150800 7.085028
3.182400 -13.150800 7.098526
3.229200 -13.150800 7.108245
3.276000 -13.150800 7.118592
3.322800 -13.150800 7.134321
3.369600 -13.150800 7.163794
3.416400 -13.150800 7.169734
3.463200 -13.150800 7.178205
3.510000 -13.150800 7.192600
3.556800 -13.150800 7.194134
3.603600 -13.150800 7.194134
3.650400 -13.150800 7.199683
3.697200 -13.150800 7.194321
3.744000 -13.150800 7.194321
3.790800 -13.150800 7.208809
3.837600 -13.150800 7.223108
3.884400 -13.150800 7.208460
3.931200 -13.150800 7.226356
3.978000 -13.150800 7.232723
4.024800 -13.150800 7.245311
4.071600 -13.150800 7.264784
4.118400 -13.150800 7.277029
4.165200 -13.150800 7.282963
4.212000 -13.150800 7.305144
4.258800 -13.150800 7.317308
4.305600 -13.150800 7.363501
4.352400 -13.150800 7.404964
4.399200 -13.150800 7.415577
4.446000 -13.150800 7.426229
4.492800 -13.150800 7.415577
4.539600 -13.150800 7.409691
4.586400 -13.150800 7.409691
4.633200 -13.150800 7.409691
4.680000 -13.150800 7.409691
4.726800 -13.150800 7.413220
4.773600 -13.150800 7.443511
4.820400 -13.150800 7.470478
4.867200 -13.150800 7.520724
4.914000 -13.150800 7.532228
4.960800 -13.150800 7.560798
5.007600 -13.150800 7.585862
5.054400 -13.150800 7.604873
5.101200 -13.150800 7.651645
5.148000 -13.150800 7.659127
5.194800 -13.150800 7.651645
5.241600 -13.150800 7.659127
5.288400 -13.150800 7.672932
5.335200 -13.150800 7.704334
5.382000 -13.150800 7.726042
5.428800 -13.150800 7.745986
5.475600 -13.150800 7.763017
5.522400 -13.150800 7.782319
5.569200 -13.150800 7.816393
5.616000 -13.150800 7.831309
5.662800 -13.150800 7.840950
5.709600 -13.150800 7.851027
5.756400 -13.150800 7.865931
5.803200 -13.150800 7.883149
5.850000 -13.150800 7.908507
5.896800 -13.150800 7.918334
5.943600 -13.150800 7.932672
5.990400 -13.150800 7.987621
6.037200 -13.150800 8.006328
6.084000 -13.150800 8.044607
6.130800 -13.150800 8.062098
6.177600 -13.150800 8.081433
6.224400 -13.150800 8.123353
6.271200 -13.150800 8.157433
6.318000 -13.150800 8.181410
6.364800 -13.150800 8.199676
6.411600 -13.150800 8.268999
6.458400 -13.150800 8.307733
6.505200 -13.150800 8.330148
6.552000 -13.150800 8.346591
6.598800 -13.150800 8.369137
6.645600 -13.150800 8.431847
6.692400 -13.150800 8.490064
6.739200 -13.150800 8.558165
6.786000 -13.150800 8.564881
6.832800 -13.150800 8.591956
6.879600 -13.150800 8.646195
6.926400 -13.150800 8.693604
6.973200 -13.150800 8.762644
7.020000 -13.150800 8.766176
7.066800 -13.150800 8.836064
7.113600 -13.150800 8.853326
7.160400 -13.150800 8.923090
7.207200 -13.150800 8.973999
7.254000 -13.150800 8.976078
7.300800 -13.150800 9.001203
7.347600 -13.150800 9.124900
12.870000 -13.150800 8.102385
12.916800 -13.150800 8.073999
12.963600 -13.150800 8.071509
13.010400 -13.150800 8.061157
13.057200 -13.150800 8.059363
13.104000 -13.150800 8.059363
13.150800 -13.150800 8.059320
13.197600 -13.150800 8.048963
13.244400 -13.150800 8.059320
13.291200 -13.150800 8.061193
13.338000 -13.150800 8.068658
13.384800 -13.150800 8.070024
13.431600 -13.150800 8.083380
13.478400 -13.150800 8.086483
13.525200 -13.150800 8.086863
13.572000 -13.150800 8.085106
13.618800 -13.150800 8.085106
13.665600 -13.150800 8.068230
13.712400 -13.150800 8.071495
13.759200 -13.150800 8.069612
13.806000 -13.150800 8.058944
13.852800 -13.150800 8.058944
13.899600 -13.150800 8.058944
13.946400 -13.150800 8.058944
13.993200 -13.150800 8.066228
14.040000 -13.150800 8.066228
14.086800 -13.150800 8.072443
14.133600 -13.150800 8.082088
14.180400 -13.150800 8.087005
14.227200 -13.150800 8.102340
14.274000 -13.150800 8.110355
14.320800 -13.150800 8.122867
14.367600 -13.150800 8.113327
14.414400 -13.150800 8.121135
14.461200 -13.150800 8.121135
14.508000 -13.150800 8.108516
14.554800 -13.150800 8.101276
14.601600 -13.150800 8.100866
14.648400 -13.150800 8.080597
14.695200 -13.150800 8.068020
15.584400 -13.150800 6.839247
15.631200 -13.150800 6.834092
15.724800 -13.150800 6.843777
15.771600 -13.150800 6.843777
15.818400 -13.150800 6.848503
15.865200 -13.150800 6.858873
15.912000 -13.150800 6.851344
15.958800 -13.150800 6.851344
16.005600 -13.150800 6.846748
16.052400 -13.150800 6.815146
16.099200 -13.150800 6.794692
16.146000 -13.150800 6.771273
16.520400 -13.150800 4.479736
16.567200 -13.150800 4.262954
-18.720000 -13.104000 0.000000
-18.673200 -13.104000 0.000000
-18.626400 -13.104000 0.000000
-18.579600 -13.104000 -7.060022
-18.532800 -13.104000 -7.064168
-18.486000 -13.104000 -7.046939
-18.439200 -13.104000 -7.046939
-18.392400 -13.104000 -7.046939
-18.345600 -13.104000 -7.046939
-18.298800 -13.104000 -7.060498
-18.252000 -13.104000 -7.055531
-18.205200 -13.104000 -7.048084
-18.158400 -13.104000 -7.047299
-18.111600 -13.104000 -7.032342
-18.064800 -13.104000 -7.020221
-18.018000 -13.104000 -7.016318
-17.971200 -13.104000 -6.988608
-17.924400 -13.104000 -6.978861
-17.877600 -13.104000 -6.969513
-17.830800 -13.104000 -6.962172
-17.784000 -13.104000 -6.961929
-17.737200 -13.104000 -6.951290
-17.690400 -13.104000 -6.956836
-17.643600 -13.104000 -6.948838
-17.596800 -13.104000 -6.937535
-17.550000 -13.104000 -6.923131
-17.503200 -13.104000 -6.907601
-17.456400 -13.104000 -6.875588
-17.409600 -13.104000 -6.850542
-17.362800 -13.104000 -6.798032
-17.316000 -13.104000 -6.777735
-17.269200 -13.104000 -6.710076
-16.848000 -13.104000 -5.338544
-16.801200 -13.104000 -5.298458
-16.754400 -13.104000 -5.259589
-15.678000 -13.104000 6.933075
-15.631200 -13.104000 6.959536
-15.584400 -13.104000 6.979953
-15.537600 -13.104000 7.006432
-15.490800 -13.104000 7.035431
-15.444000 -13.104000 7.047832
-15.397200 -13.104000 7.053506
-15.350400 -13.104000 7.060804
-15.303600 -13.104000 7.070260
-15.256800 -13.104000 7.078344
-15.210000 -13.104000 7.079799
-15.163200 -13.104000 7.091798
-15.116400 -13.104000 7.096116
-15.069600 -13.104000 7.099437
-15.022800 -13.104000 7.102831
-14.976000 -13.104000 7.105561
-14.929200 -13.104000 7.106635
-14.882400 -13.104000 7.108218
-14.835600 -13.104000 7.108972
-14.788800 -13.104000 7.109929
-14.742000 -13.104000 7.112975
-14.695200 -13.104000 7.111727
-14.648400 -13.104000 7.111727
-14.601600 -13.104000 7.112975
-14.554800 -13.104000 7.112975
-14.508000 -13.104000 7.113013
-14.461200 -13.104000 7.122815
-14.414400 -13.104000 7.127468
-14.367600 -13.104000 7.132646
-14.320800 -13.104000 7.135745
-14.274000 -13.104000 7.139440
-14.227200 -13.104000 7.143519
-14.180400 -13.104000 7.145877
-14.133600 -13.104000 7.143375
-14.086800 -13.104000 7.144813
-14.040000 -13.104000 7.144813
-13.993200 -13.104000 7.150185
-13.946400 -13.104000 7.155025
-13.899600 -13.104000 7.173957
-13.852800 -13.104000 7.200783
-13.806000 -13.104000 7.220787
-13.759200 -13.104000 7.258252
-8.938800 -13.104000 10.038016
-8.892000 -13.104000 9.895700
-8.845200 -13.104000 9.784346
-8.798400 -13.104000 9.635280
-8.751600 -13.104000 9.554073
-8.704800 -13.104000 9.487933
-8.658000 -13.104000 9.408641
-8.611200 -13.104000 9.399348
-8.564400 -13.104000 9.305624
-8.517600 -13.104000 9.177241
-8.470800 -13.104000 9.123960
-8.424000 -13.104000 9.043563
-8.377200 -13.104000 9.004452
-8.330400 -13.104000 8.977538
-8.283600 -13.104000 8.975873
-8.236800 -13.104000 8.962100
-8.190000 -13.104000 8.917630
-8.143200 -13.104000 8.879674
-8.096400 -13.104000 8.824263
-8.049600 -13.104000 8.781133
-8.002800 -13.104000 8.697952
-7.956000 -13.104000 8.644576
-7.909200 -13.104000 8.616833
-7.862400 -13.104000 8.615543
-7.815600 -13.104000 8.585213
-7.768800 -13.104000 8.579277
-7.722000 -13.104000 8.525949
-7.675200 -13.104000 8.525949
-7.628400 -13.104000 8.512711
-7.581600 -13.104000 8.444753
-7.534800 -13.104000 8.429976
-7.488000 -13.104000 8.366178
-7.441200 -13.104000 8.341170
-7.394400 -13.104000 8.303688
-7.347600 -13.104000 8.284360
-7.300800 -13.104000 8.249853
-7.254000 -13.104000 8.230950
-7.207200 -13.104000 8.215290
-7.160400 -13.104000 8.211380
-7.113600 -13.104000 8.200376
-7.066800 -13.104000 8.189660
-7.020000 -13.104000 8.184968
-6.973200 -13.104000 8.167058
-6.926400 -13.104000 8.139844
-6.879600 -13.104000 8.116944
-6.832800 -13.104000 8.098021
-6.786000 -13.104000 8.052820
-6.739200 -13.104000 8.033639
-6.692400 -13.104000 8.015873
-6.645600 -13.104000 7.984233
-6.598800 -13.104000 7.976729
-6.552000 -13.104000 7.943249
-6.505200 -13.104000 7.921237
-6.458400 -13.104000 7.914627
-6.411600 -13.104000 7.900880
-6.364800 -13.104000 7.865015
-6.318000 -13.104000 7.820924
-6.271200 -13.104000 7.776393
-6.224400 -13.104000 7.752968
-6.177600 -13.104000 7.727486
-6.130800 -13.104000 7.709592
-6.084000 -13.104000 7.698647
-6.037200 -13.104000 7.697894
-5.990400 -13.104000 7.698126
-5.943600 -13.104000 7.668343
-5.896800 -13.104000 7.659176
-5.850000 -13.104000 7.643766
-5.803200 -13.104000 7.633536
-5.756400 -13.104000 7.623801
-5.709600 -13.104000 7.604225
-5.662800 -13.104000 7.585226
-5.616000 -13.104000 7.577514
-5.569200 -13.104000 7.553736
-5.522400 -13.104000 7.548569
-5.475600 -13.104000 7.523459
-5.428800 -13.104000 7.520816
-5.382000 -13.104000 7.498701
-5.335200 -13.104000 7.488003
-5.288400 -13.104000 7.478228
-5.241600 -13.104000 7.471015
-5.194800 -13.104000 7.458382
-5.148000 -13.104000 7.439026
-5.101200 -13.104000 7.431881
-5.054400 -13.104000 7.428014
-5.007600 -13.104000 7.399767
-4.960800 -13.104000 7.388846
-4.914000 -13.104000 7.381254
-4.867200 -13.104000 7.361197
-4.820400 -13.104000 7.353734
-4.773600 -13.104000 7.353734
-4.726800 -13.104000 7.347775
-4.680000 -13.104000 7.338343
-4.633200 -13.104000 7.316489
-4.586400 -13.104000 7.283501
-4.539600 -13.104000 7.271502
-4.492800 -13.104000 7.245223
-4.446000 -13.104000 7.240241
-4.399200 -13.104000 7.218757
-4.352400 -13.104000 7.207351
-4.305600 -13.104000 7.205173
-4.258800 -13.104000 7.198541
-4.212000 -13.104000 7.181100
-4.165200 -13.104000 7.175829
-4.118400 -13.104000 7.162770
-4.071600 -13.104000 7.161659
-4.024800 -13.104000 7.161659
-3.978000 -13.104000 7.158737
-3.931200 -13.104000 7.142413
-3.884400 -13.104000 7.148361
-3.837600 -13.104000 7.132752
-3.790800 -13.104000 7.131233
-3.744000 -13.104000 7.135638
-3.697200 -13.104000 7.139263
-3.650400 -13.104000 7.133875
-3.603600 -13.104000 7.133346
-3.556800 -13.104000 7.129337
-3.510000 -13.104000 7.112502
-3.463200 -13.104000 7.105813
-3.416400 -13.104000 7.084251
-3.369600 -13.104000 7.064431
-3.322800 -13.104000 7.035851
-3.276000 -13.104000 7.035851
-3.229200 -13.104000 7.031894
-3.182400 -13.104000 7.025863
-3.135600 -13.104000 7.018267
-3.088800 -13.104000 7.004351
-3.042000 -13.104000 6.996486
-2.995200 -13.104000 6.991446
-2.948400 -13.104000 6.991101
-2.901600 -13.104000 6.978040
-2.854800 -13.104000 6.968897
-2.808000 -13.104000 6.937386
-2.761200 -13.104000 6.911264
-2.714400 -13.104000 6.898489
-2.667600 -13.104000 6.878356
-2.620800 -13.104000 6.876590
-2.574000 -13.104000 6.877690
-2.527200 -13.104000 6.876590
-2.480400 -13.104000 6.876590
-2.433600 -13.104000 6.870929
-2.386800 -13.104000 6.870656
-2.340000 -13.104000 6.879099
-2.293200 -13.104000 6.883817
-2.246400 -13.104000 6.897607
-2.199600 -13.104000 6.906534
-2.152800 -13.104000 6.913758
-2.106000 -13.104000 6.920148
-2.059200 -13.104000 6.930651
-2.012400 -13.104000 6.930651
-1.965600 -13.104000 6.945918
-1.918800 -13.104000 6.943217
-1.872000 -13.104000 6.942388
-1.825200 -13.104000 6.893537
-1.778400 -13.104000 6.876209
-1.731600 -13.104000 6.866460
-1.684800 -13.104000 6.847242
-1.638000 -13.104000 6.836821
-1.591200 -13.104000 6.834873
-1.544400 -13.104000 6.830650
-1.497600 -13.104000 6.832642
-1.450800 -13.104000 6.829526
-1.404000 -13.104000 6.817979
-1.357200 -13.104000 6.836821
-1.310400 -13.104000 6.841793
-1.263600 -13.104000 6.823648
-1.216800 -13.104000 6.841733
-1.170000 -13.104000 6.841733
-1.123200 -13.104000 6.842267
-1.076400 -13.104000 6.842681
-1.029600 -13.104000 6.830348
-0.982800 -13.104000 6.830348
-0.936000 -13.104000 6.830348
-0.889200 -13.104000 6.829526
-0.842400 -13.104000 6.808879
-0.795600 -13.104000 6.800299
-0.748800 -13.104000 6.803320
-0.702000 -13.104000 6.803320
-0.655200 -13.104000 6.803320
-0.608400 -13.104000 6.803320
-0.561600 -13.104000 6.809552
-0.514800 -13.104000 6.821315
-0.468000 -13.104000 6.821905
-0.421200 -13.104000 6.821905
-0.374400 -13.104000 6.821315
-0.327600 -13.104000 6.821315
-0.280800 -13.104000 6.826205
-0.234000 -13.104000 6.821315
-0.187200 -13.104000 6.825731
-0.140400 -13.104000 6.825731
-0.093600 -13.104000 6.804739
-0.046800 -13.104000 6.804739
0.000000 -13.104000 6.816907
0.046800 -13.104000 6.825731
0.093600 -13.104000 6.824629
0.140400 -13.104000 6.824629
0.187200 -13.104000 6.840745
0.234000 -13.104000 6.850867
0.280800 -13.104000 6.850867
0.327600 -13.104000 6.850867
0.374400 -13.104000 6.834563
0.421200 -13.104000 6.834563
0.468000 -13.104000 6.810066
0.514800 -13.104000 6.803167
0.561600 -13.104000 6.806658
0.608400 -13.104000 6.806361
0.655200 -13.104000 6.814810
0.702000 -13.104000 6.821398
0.748800 -13.104000 6.830356
0.795600 -13.104000 6.843121
0.842400 -13.104000 6.856725
0.889200 -13.104000 6.844065
0.936000 -13.104000 6.864254
0.982800 -13.104000 6.864254
1.029600 -13.104000 6.863269
1.076400 -13.104000 6.856725
1.123200 -13.104000 6.863269
1.170000 -13.104000 6.863185
1.216800 -13.104000 6.867221
1.263600 -13.104000 6.867221
1.310400 -13.104000 6.867221
1.357200 -13.104000 6.900100
1.404000 -13.104000 6.910432
1.450800 -13.104000 6.910432
1.497600 -13.104000 6.924499
1.544400 -13.104000 6.927370
1.591200 -13.104000 6.926160
1.638000 -13.104000 6.940685
1.684800 -13.104000 6.932586
1.731600 -13.104000 6.927370
1.778400 -13.104000 6.927370
1.825200 -13.104000 6.929270
1.872000 -13.104000 6.929270
1.918800 -13.104000 6.932586
1.965600 -13.104000 6.921218
2.012400 -13.104000 6.936140
2.059200 -13.104000 6.921218
2.106000 -13.104000 6.917647
2.152800 -13.104000 6.920977
2.199600 -13.104000 6.917647
2.246400 -13.104000 6.915745
2.293200 -13.104000 6.926030
2.340000 -13.104000 6.939900
2.386800 -13.104000 6.974155
2.433600 -13.104000 7.004880
2.480400 -13.104000 7.045229
2.527200 -13.104000 7.054671
2.574000 -13.104000 7.059469
2.620800 -13.104000 7.033722
2.667600 -13.104000 7.020268
2.714400 -13.104000 7.020268
2.761200 -13.104000 7.020268
2.808000 -13.104000 7.015582
2.854800 -13.104000 7.019270
2.901600 -13.104000 7.020529
2.948400 -13.104000 7.026956
2.995200 -13.104000 7.033003
3.042000 -13.104000 7.051802
3.088800 -13.104000 7.054209
3.135600 -13.104000 7.054411
3.182400 -13.104000 7.077679
3.229200 -13.104000 7.085028
3.276000 -13.104000 7.108245
3.322800 -13.104000 7.126202
3.369600 -13.104000 7.150484
3.416400 -13.104000 7.159761
3.463200 -13.104000 7.165325
3.510000 -13.104000 7.178205
3.556800 -13.104000 7.193554
3.603600 -13.104000 7.185084
3.650400 -13.104000 7.193554
3.697200 -13.104000 7.193554
3.744000 -13.104000 7.193554
3.790800 -13.104000 7.208460
3.837600 -13.104000 7.223108
3.884400 -13.104000 7.223108
3.931200 -13.104000 7.244807
3.978000 -13.104000 7.244807
4.024800 -13.104000 7.248342
4.071600 -13.104000 7.264784
4.118400 -13.104000 7.277029
4.165200 -13.104000 7.285052
4.212000 -13.104000 7.305144
4.258800 -13.104000 7.317384
4.305600 -13.104000 7.352296
4.352400 -13.104000 7.392747
4.399200 -13.104000 7.404964
4.446000 -13.104000 7.415577
4.492800 -13.104000 7.409520
4.539600 -13.104000 7.408635
4.586400 -13.104000 7.409520
4.633200 -13.104000 7.414483
4.680000 -13.104000 7.409870
4.726800 -13.104000 7.413220
4.773600 -13.104000 7.434420
4.820400 -13.104000 7.468553
4.867200 -13.104000 7.510484
4.914000 -13.104000 7.532228
4.960800 -13.104000 7.559824
5.007600 -13.104000 7.585862
5.054400 -13.104000 7.613363
5.101200 -13.104000 7.626492
5.148000 -13.104000 7.653044
5.194800 -13.104000 7.645815
5.241600 -13.104000 7.653044
5.288400 -13.104000 7.672932
5.335200 -13.104000 7.704334
5.382000 -13.104000 7.735499
5.428800 -13.104000 7.763017
5.475600 -13.104000 7.770515
5.522400 -13.104000 7.805200
5.569200 -13.104000 7.836966
5.616000 -13.104000 7.840950
5.662800 -13.104000 7.851027
5.709600 -13.104000 7.854200
5.756400 -13.104000 7.865931
5.803200 -13.104000 7.876736
5.850000 -13.104000 7.902055
5.896800 -13.104000 7.916544
5.943600 -13.104000 7.922961
5.990400 -13.104000 7.980099
6.037200 -13.104000 7.990837
6.084000 -13.104000 8.055221
6.130800 -13.104000 8.080434
6.177600 -13.104000 8.082296
6.224400 -13.104000 8.123353
6.271200 -13.104000 8.181410
6.318000 -13.104000 8.194113
6.364800 -13.104000 8.211146
6.411600 -13.104000 8.268918
6.458400 -13.104000 8.302674
6.505200 -13.104000 8.316712
6.552000 -13.104000 8.330148
6.598800 -13.104000 8.369137
6.645600 -13.104000 8.430293
6.692400 -13.104000 8.478416
6.739200 -13.104000 8.550054
6.786000 -13.104000 8.564428
6.832800 -13.104000 8.591956
6.879600 -13.104000 8.622804
6.926400 -13.104000 8.693604
6.973200 -13.104000 8.748242
7.020000 -13.104000 8.761647
7.066800 -13.104000 8.836064
7.113600 -13.104000 8.896676
7.160400 -13.104000 8.952819
7.207200 -13.104000 8.982052
7.254000 -13.104000 8.999588
7.300800 -13.104000 9.075748
7.347600 -13.104000 9.219664
12.916800 -13.104000 8.090058
12.963600 -13.104000 8.073999
13.010400 -13.104000 8.064549
13.057200 -13.104000 8.061157
13.104000 -13.104000 8.064549
13.150800 -13.104000 8.061157
13.197600 -13.104000 8.059320
13.244400 -13.104000 8.061157
13.291200 -13.104000 8.068658
13.338000 -13.104000 8.069241
13.384800 -13.104000 8.085600
13.431600 -13.104000 8.085600
13.478400 -13.104000 8.090762
13.525200 -13.104000 8.090762
13.572000 -13.104000 8.085600
13.618800 -13.104000 8.085600
13.665600 -13.104000 8.083380
13.712400 -13.104000 8.085106
13.759200 -13.104000 8.071495
13.806000 -13.104000 8.066228
13.852800 -13.104000 8.062848
13.899600 -13.104000 8.066019
13.946400 -13.104000 8.062848
13.993200 -13.104000 8.066019
14.040000 -13.104000 8.066019
14.086800 -13.104000 8.072443
14.133600 -13.104000 8.072443
14.180400 -13.104000 8.087005
14.227200 -13.104000 8.102340
14.274000 -13.104000 8.108516
14.320800 -13.104000 8.121135
14.367600 -13.104000 8.117221
14.414400 -13.104000 8.119770
14.461200 -13.104000 8.122867
14.508000 -13.104000 8.113327
14.554800 -13.104000 8.104241
14.601600 -13.104000 8.104241
14.648400 -13.104000 8.082851
14.695200 -13.104000 8.074423
14.742000 -13.104000 8.063257
14.788800 -13.104000 8.048564
15.537600 -13.104000 6.839964
15.584400 -13.104000 6.839964
15.631200 -13.104000 6.839964
15.678000 -13.104000 6.840899
15.724800 -13.104000 6.848503
15.771600 -13.104000 6.848503
15.818400 -13.104000 6.853419
15.865200 -13.104000 6.858873
15.912000 -13.104000 6.856215
15.958800 -13.104000 6.852524
16.005600 -13.104000 6.851344
16.052400 -13.104000 6.826897
16.099200 -13.104000 6.813175
16.146000 -13.104000 6.794692
16.192800 -13.104000 6.778564
16.239600 -13.104000 6.729192
16.754400 -13.104000 3.406992
17.035200 -13.104000 1.559568
-18.720000 -13.057200 0.000000
-18.673200 -13.057200 0.000000
-18.626400 -13.057200 0.000000
-18.579600 -13.057200 -7.072027
-18.532800 -13.057200 -7.072027
-18.486000 -13.057200 -7.072027
-18.439200 -13.057200 -7.067594
-18.392400 -13.057200 -7.067594
-18.345600 -13.057200 -7.064168
-18.298800 -13.057200 -7.064168
-18.252000 -13.057200 -7.062199
-18.205200 -13.057200 -7.047299
-18.158400 -13.057200 -7.021399
-18.111600 -13.057200 -7.020221
-18.064800 -13.057200 -7.010339
-18.018000 -13.057200 -6.993903
-17.971200 -13.057200 -6.981703
-17.924400 -13.057200 -6.974898
-17.877600 -13.057200 -6.969513
-17.830800 -13.057200 -6.962404
-17.784000 -13.057200 -6.962404
-17.737200 -13.057200 -6.956836
-17.690400 -13.057200 -6.956836
-17.643600 -13.057200 -6.951290
-17.596800 -13.057200 -6.940658
-17.550000 -13.057200 -6.923131
-17.503200 -13.057200 -6.915357
-17.456400 -13.057200 -6.884687
-17.409600 -13.057200 -6.850542
-17.362800 -13.057200 -6.801906
-17.316000 -13.057200 -6.777735
-16.848000 -13.057200 -5.292615
-16.801200 -13.057200 -5.289226
-15.724800 -13.057200 6.932085
-15.678000 -13.057200 6.948583
-15.631200 -13.057200 6.979119
-15.584400 -13.057200 7.000199
-15.537600 -13.057200 7.026383
-15.490800 -13.057200 7.046195
-15.444000 -13.057200 7.050314
-15.397200 -13.057200 7.058753
-15.350400 -13.057200 7.074235
-15.303600 -13.057200 7.078344
-15.256800 -13.057200 7.082980
-15.210000 -13.057200 7.092586
-15.163200 -13.057200 7.099437
-15.116400 -13.057200 7.101717
-15.069600 -13.057200 7.102831
-15.022800 -13.057200 7.105561
-14.976000 -13.057200 7.106635
-14.929200 -13.057200 7.108796
-14.882400 -13.057200 7.110820
-14.835600 -13.057200 7.113082
-14.788800 -13.057200 7.114223
-14.742000 -13.057200 7.115734
-14.695200 -13.057200 7.115734
-14.648400 -13.057200 7.116957
-14.601600 -13.057200 7.126246
-14.554800 -13.057200 7.121722
-14.508000 -13.057200 7.121722
-14.461200 -13.057200 7.123772
-14.414400 -13.057200 7.127507
-14.367600 -13.057200 7.132646
-14.320800 -13.057200 7.135745
-14.274000 -13.057200 7.136968
-14.227200 -13.057200 7.142840
-14.180400 -13.057200 7.145877
-14.133600 -13.057200 7.144813
-14.086800 -13.057200 7.149592
-14.040000 -13.057200 7.151494
-13.993200 -13.057200 7.162383
-13.946400 -13.057200 7.184657
-13.899600 -13.057200 7.202927
-13.852800 -13.057200 7.218932
-13.806000 -13.057200 7.250343
-8.938800 -13.057200 9.989616
-8.892000 -13.057200 9.845907
-8.845200 -13.057200 9.726905
-8.798400 -13.057200 9.635280
-8.751600 -13.057200 9.554073
-8.704800 -13.057200 9.487933
-8.658000 -13.057200 9.408641
-8.611200 -13.057200 9.398236
-8.564400 -13.057200 9.338206
-8.517600 -13.057200 9.170523
-8.470800 -13.057200 9.103622
-8.424000 -13.057200 9.047978
-8.377200 -13.057200 9.010864
-8.330400 -13.057200 8.995665
-8.283600 -13.057200 8.985127
-8.236800 -13.057200 8.963295
-8.190000 -13.057200 8.937598
-8.143200 -13.057200 8.898971
-8.096400 -13.057200 8.824603
-8.049600 -13.057200 8.781133
-8.002800 -13.057200 8.688270
-7.956000 -13.057200 8.629872
-7.909200 -13.057200 8.624922
-7.862400 -13.057200 8.616833
-7.815600 -13.057200 8.599400
-7.768800 -13.057200 8.582959
-7.722000 -13.057200 8.567740
-7.675200 -13.057200 8.525949
-7.628400 -13.057200 8.506742
-7.581600 -13.057200 8.439349
-7.534800 -13.057200 8.417935
-7.488000 -13.057200 8.368962
-7.441200 -13.057200 8.341170
-7.394400 -13.057200 8.303688
-7.347600 -13.057200 8.285076
-7.300800 -13.057200 8.259050
-7.254000 -13.057200 8.230950
-7.207200 -13.057200 8.215290
-7.160400 -13.057200 8.211929
-7.113600 -13.057200 8.195352
-7.066800 -13.057200 8.189660
-7.020000 -13.057200 8.184968
-6.973200 -13.057200 8.165295
-6.926400 -13.057200 8.151701
-6.879600 -13.057200 8.126958
-6.832800 -13.057200 8.104447
-6.786000 -13.057200 8.091237
-6.739200 -13.057200 8.044239
-6.692400 -13.057200 8.021793
-6.645600 -13.057200 7.989812
-6.598800 -13.057200 7.978042
-6.552000 -13.057200 7.951514
-6.505200 -13.057200 7.921237
-6.458400 -13.057200 7.907637
-6.411600 -13.057200 7.894236
-6.364800 -13.057200 7.858652
-6.318000 -13.057200 7.820924
-6.271200 -13.057200 7.766811
-6.224400 -13.057200 7.743625
-6.177600 -13.057200 7.727486
-6.130800 -13.057200 7.713495
-6.084000 -13.057200 7.698647
-6.037200 -13.057200 7.693845
-5.990400 -13.057200 7.697894
-5.943600 -13.057200 7.671116
-5.896800 -13.057200 7.659459
-5.850000 -13.057200 7.650264
-5.803200 -13.057200 7.639535
-5.756400 -13.057200 7.629012
-5.709600 -13.057200 7.604225
-5.662800 -13.057200 7.585226
-5.616000 -13.057200 7.580724
-5.569200 -13.057200 7.556704
-5.522400 -13.057200 7.551845
-5.475600 -13.057200 7.523459
-5.428800 -13.057200 7.520816
-5.382000 -13.057200 7.498701
-5.335200 -13.057200 7.481383
-5.288400 -13.057200 7.471015
-5.241600 -13.057200 7.470103
-5.194800 -13.057200 7.458382
-5.148000 -13.057200 7.450831
-5.101200 -13.057200 7.437953
-5.054400 -13.057200 7.428014
-5.007600 -13.057200 7.399767
-4.960800 -13.057200 7.395278
-4.914000 -13.057200 7.386323
-4.867200 -13.057200 7.372900
-4.820400 -13.057200 7.361197
-4.773600 -13.057200 7.355364
-4.726800 -13.057200 7.347775
-4.680000 -13.057200 7.331217
-4.633200 -13.057200 7.302115
-4.586400 -13.057200 7.277748
-4.539600 -13.057200 7.273845
-4.492800 -13.057200 7.244775
-4.446000 -13.057200 7.236091
-4.399200 -13.057200 7.216018
-4.352400 -13.057200 7.207351
-4.305600 -13.057200 7.205173
-4.258800 -13.057200 7.198541
-4.212000 -13.057200 7.187786
-4.165200 -13.057200 7.181100
-4.118400 -13.057200 7.173160
-4.071600 -13.057200 7.172061
-4.024800 -13.057200 7.161659
-3.978000 -13.057200 7.155133
-3.931200 -13.057200 7.132752
-3.884400 -13.057200 7.132752
-3.837600 -13.057200 7.131175
-3.790800 -13.057200 7.129337
-3.744000 -13.057200 7.131233
-3.697200 -13.057200 7.135910
-3.650400 -13.057200 7.135638
-3.603600 -13.057200 7.133346
-3.556800 -13.057200 7.129337
-3.510000 -13.057200 7.105813
-3.463200 -13.057200 7.105813
-3.416400 -13.057200 7.068263
-3.369600 -13.057200 7.035851
-3.322800 -13.057200 7.030693
-3.276000 -13.057200 7.028055
-3.229200 -13.057200 7.023536
-3.182400 -13.057200 7.018267
-3.135600 -13.057200 6.996486
-3.088800 -13.057200 6.983559
-3.042000 -13.057200 6.983559
-2.995200 -13.057200 6.978912
-2.948400 -13.057200 6.971585
-2.901600 -13.057200 6.956952
-2.854800 -13.057200 6.932478
-2.808000 -13.057200 6.927098
-2.761200 -13.057200 6.906301
-2.714400 -13.057200 6.891652
-2.667600 -13.057200 6.878356
-2.620800 -13.057200 6.870656
-2.574000 -13.057200 6.878356
-2.527200 -13.057200 6.877690
-2.480400 -13.057200 6.877423
-2.433600 -13.057200 6.877423
-2.386800 -13.057200 6.870929
-2.340000 -13.057200 6.879099
-2.293200 -13.057200 6.883817
-2.246400 -13.057200 6.899273
-2.199600 -13.057200 6.913758
-2.152800 -13.057200 6.914094
-2.106000 -13.057200 6.921053
-2.059200 -13.057200 6.930651
-2.012400 -13.057200 6.932708
-1.965600 -13.057200 6.945918
-1.918800 -13.057200 6.950093
-1.872000 -13.057200 6.943217
-1.825200 -13.057200 6.919053
-1.778400 -13.057200 6.881358
-1.731600 -13.057200 6.872739
-1.684800 -13.057200 6.855946
-1.638000 -13.057200 6.846870
-1.591200 -13.057200 6.838866
-1.544400 -13.057200 6.834873
-1.497600 -13.057200 6.834873
-1.450800 -13.057200 6.832642
-1.404000 -13.057200 6.832642
-1.357200 -13.057200 6.841793
-1.310400 -13.057200 6.841793
-1.263600 -13.057200 6.841733
-1.216800 -13.057200 6.842267
-1.170000 -13.057200 6.846812
-1.123200 -13.057200 6.863871
-1.076400 -13.057200 6.863871
-1.029600 -13.057200 6.852201
-0.982800 -13.057200 6.856686
-0.936000 -13.057200 6.852201
-0.889200 -13.057200 6.844193
-0.842400 -13.057200 6.829526
-0.795600 -13.057200 6.810370
-0.748800 -13.057200 6.810370
-0.702000 -13.057200 6.810370
-0.655200 -13.057200 6.811143
-0.608400 -13.057200 6.821905
-0.561600 -13.057200 6.810351
-0.514800 -13.057200 6.821315
-0.468000 -13.057200 6.821905
-0.421200 -13.057200 6.822311
-0.374400 -13.057200 6.821905
-0.327600 -13.057200 6.820039
-0.280800 -13.057200 6.820039
-0.234000 -13.057200 6.811879
-0.187200 -13.057200 6.811315
-0.140400 -13.057200 6.795986
-0.093600 -13.057200 6.789391
-0.046800 -13.057200 6.788043
0.000000 -13.057200 6.792037
0.046800 -13.057200 6.816907
0.093600 -13.057200 6.824629
0.140400 -13.057200 6.824629
0.187200 -13.057200 6.840745
0.234000 -13.057200 6.850867
0.280800 -13.057200 6.854833
0.327600 -13.057200 6.851117
0.374400 -13.057200 6.829286
0.421200 -13.057200 6.819786
0.468000 -13.057200 6.806658
0.514800 -13.057200 6.793031
0.561600 -13.057200 6.806658
0.608400 -13.057200 6.806361
0.655200 -13.057200 6.814810
0.702000 -13.057200 6.821398
0.748800 -13.057200 6.823772
0.795600 -13.057200 6.838636
0.842400 -13.057200 6.847622
0.889200 -13.057200 6.838636
0.936000 -13.057200 6.838721
0.982800 -13.057200 6.837729
1.029600 -13.057200 6.844065
1.076400 -13.057200 6.838721
1.123200 -13.057200 6.847828
1.170000 -13.057200 6.847828
1.216800 -13.057200 6.848507
1.263600 -13.057200 6.848507
1.310400 -13.057200 6.863185
1.357200 -13.057200 6.878070
1.404000 -13.057200 6.907227
1.450800 -13.057200 6.907227
1.497600 -13.057200 6.910432
1.544400 -13.057200 6.918390
1.591200 -13.057200 6.918390
1.638000 -13.057200 6.927370
1.684800 -13.057200 6.925579
1.731600 -13.057200 6.918390
1.778400 -13.057200 6.908048
1.825200 -13.057200 6.908048
1.872000 -13.057200 6.908048
1.918800 -13.057200 6.915600
1.965600 -13.057200 6.906933
2.012400 -13.057200 6.915600
2.059200 -13.057200 6.911650
2.106000 -13.057200 6.911650
2.152800 -13.057200 6.912268
2.199600 -13.057200 6.918429
2.246400 -13.057200 6.919141
2.293200 -13.057200 6.938659
2.340000 -13.057200 6.947617
2.386800 -13.057200 6.974155
2.433600 -13.057200 7.000347
2.480400 -13.057200 7.041539
2.527200 -13.057200 7.041539
2.574000 -13.057200 7.059469
2.620800 -13.057200 7.033722
2.667600 -13.057200 7.020813
2.714400 -13.057200 7.031633
2.761200 -13.057200 7.020813
2.808000 -13.057200 7.020529
2.854800 -13.057200 7.020813
2.901600 -13.057200 7.026956
2.948400 -13.057200 7.033003
2.995200 -13.057200 7.055746
3.042000 -13.057200 7.055746
3.088800 -13.057200 7.066680
3.135600 -13.057200 7.060850
3.182400 -13.057200 7.081228
3.229200 -13.057200 7.089576
3.276000 -13.057200 7.115261
3.322800 -13.057200 7.127681
3.369600 -13.057200 7.159761
3.416400 -13.057200 7.159761
3.463200 -13.057200 7.170793
3.510000 -13.057200 7.174609
3.556800 -13.057200 7.185249
3.603600 -13.057200 7.174609
3.650400 -13.057200 7.185084
3.697200 -13.057200 7.186206
3.744000 -13.057200 7.174609
3.790800 -13.057200 7.193554
3.837600 -13.057200 7.233092
3.884400 -13.057200 7.233092
3.931200 -13.057200 7.249509
3.978000 -13.057200 7.245311
4.024800 -13.057200 7.257541
4.071600 -13.057200 7.266296
4.118400 -13.057200 7.272614
4.165200 -13.057200 7.282963
4.212000 -13.057200 7.305144
4.258800 -13.057200 7.311357
4.305600 -13.057200 7.329281
4.352400 -13.057200 7.381957
4.399200 -13.057200 7.396600
4.446000 -13.057200 7.408635
4.492800 -13.057200 7.409520
4.539600 -13.057200 7.409691
4.586400 -13.057200 7.415577
4.633200 -13.057200 7.415577
4.680000 -13.057200 7.413757
4.726800 -13.057200 7.414483
4.773600 -13.057200 7.434285
4.820400 -13.057200 7.483289
4.867200 -13.057200 7.521771
4.914000 -13.057200 7.537987
4.960800 -13.057200 7.568102
5.007600 -13.057200 7.593228
5.054400 -13.057200 7.621376
5.101200 -13.057200 7.644183
5.148000 -13.057200 7.653044
5.194800 -13.057200 7.652842
5.241600 -13.057200 7.656602
5.288400 -13.057200 7.669879
5.335200 -13.057200 7.709683
5.382000 -13.057200 7.745986
5.428800 -13.057200 7.770515
5.475600 -13.057200 7.798715
5.522400 -13.057200 7.838734
5.569200 -13.057200 7.841507
5.616000 -13.057200 7.854180
5.662800 -13.057200 7.865353
5.709600 -13.057200 7.870812
5.756400 -13.057200 7.876736
5.803200 -13.057200 7.883149
5.850000 -13.057200 7.910884
5.896800 -13.057200 7.918334
5.943600 -13.057200 7.932672
5.990400 -13.057200 7.987621
6.037200 -13.057200 8.035715
6.084000 -13.057200 8.056654
6.130800 -13.057200 8.084311
6.177600 -13.057200 8.105329
6.224400 -13.057200 8.137051
6.271200 -13.057200 8.196512
6.318000 -13.057200 8.218355
6.364800 -13.057200 8.251724
6.411600 -13.057200 8.268999
6.458400 -13.057200 8.306412
6.505200 -13.057200 8.315500
6.552000 -13.057200 8.330148
6.598800 -13.057200 8.365589
6.645600 -13.057200 8.414683
6.692400 -13.057200 8.450374
6.739200 -13.057200 8.505775
6.786000 -13.057200 8.564428
6.832800 -13.057200 8.597916
6.879600 -13.057200 8.674800
6.926400 -13.057200 8.701351
6.973200 -13.057200 8.761647
7.020000 -13.057200 8.770505
7.066800 -13.057200 8.844178
7.113600 -13.057200 8.905289
7.160400 -13.057200 8.952819
7.207200 -13.057200 8.999588
7.254000 -13.057200 9.071633
7.300800 -13.057200 9.122646
7.347600 -13.057200 9.271694
12.916800 -13.057200 8.103615
12.963600 -13.057200 8.095754
13.010400 -13.057200 8.064549
13.057200 -13.057200 8.064549
13.104000 -13.057200 8.069730
13.150800 -13.057200 8.064549
13.197600 -13.057200 8.059363
13.244400 -13.057200 8.064549
13.291200 -13.057200 8.069730
13.338000 -13.057200 8.084505
13.384800 -13.057200 8.085600
13.431600 -13.057200 8.084505
13.478400 -13.057200 8.086260
13.525200 -13.057200 8.086260
13.572000 -13.057200 8.085106
13.618800 -13.057200 8.084505
13.665600 -13.057200 8.082206
13.712400 -13.057200 8.085106
13.759200 -13.057200 8.085106
13.806000 -13.057200 8.073753
13.852800 -13.057200 8.071495
13.899600 -13.057200 8.071655
13.946400 -13.057200 8.071495
13.993200 -13.057200 8.071655
14.040000 -13.057200 8.074997
14.086800 -13.057200 8.089613
14.133600 -13.057200 8.097526
14.180400 -13.057200 8.102915
14.227200 -13.057200 8.121409
14.274000 -13.057200 8.127265
14.320800 -13.057200 8.128841
14.367600 -13.057200 8.127265
14.414400 -13.057200 8.124242
14.461200 -13.057200 8.128215
14.508000 -13.057200 8.124242
14.554800 -13.057200 8.119770
14.601600 -13.057200 8.119770
14.648400 -13.057200 8.094654
14.695200 -13.057200 8.083751
14.742000 -13.057200 8.068020
14.788800 -13.057200 8.049223
15.537600 -13.057200 6.856932
15.584400 -13.057200 6.853307
15.631200 -13.057200 6.840899
15.678000 -13.057200 6.840899
15.724800 -13.057200 6.843777
15.771600 -13.057200 6.843777
15.818400 -13.057200 6.853307
15.865200 -13.057200 6.858657
15.912000 -13.057200 6.853419
15.958800 -13.057200 6.851344
16.005600 -13.057200 6.851344
16.052400 -13.057200 6.836767
16.099200 -13.057200 6.819224
16.146000 -13.057200 6.799734
16.192800 -13.057200 6.794692
16.239600 -13.057200 6.771783
16.707600 -13.057200 3.778745
16.754400 -13.057200 3.465451
16.801200 -13.057200 3.319940
16.988400 -13.057200 2.089625
17.035200 -13.057200 1.817967
17.082000 -13.057200 1.491205
-18.720000 -13.010400 0.000000
-18.673200 -13.010400 0.000000
-18.626400 -13.010400 0.000000
-18.579600 -13.010400 -7.072027
-18.532800 -13.010400 -7.072027
-18.486000 -13.010400 -7.077098
-18.439200 -13.010400 -7.077098
-18.392400 -13.010400 -7.077098
-18.345600 -13.010400 -7.071957
-18.298800 -13.010400 -7.071957
-18.252000 -13.010400 -7.067594
-18.205200 -13.010400 -7.060498
-18.158400 -13.010400 -7.047299
-18.111600 -13.010400 -7.036562
-18.064800 -13.010400 -7.026238
-18.018000 -13.010400 -7.026238
-17.971200 -13.010400 -6.988608
-17.924400 -13.010400 -6.981703
-17.877600 -13.010400 -6.985515
-17.830800 -13.010400 -6.985515
-17.784000 -13.010400 -6.985515
-17.737200 -13.010400 -6.985515
-17.690400 -13.010400 -6.974898
-17.643600 -13.010400 -6.974582
-17.596800 -13.010400 -6.948838
-17.550000 -13.010400 -6.933738
-17.503200 -13.010400 -6.923131
-17.456400 -13.010400 -6.899436
-17.409600 -13.010400 -6.828532
-17.362800 -13.010400 -6.791007
-17.316000 -13.010400 -6.727510
-16.848000 -13.010400 -5.298458
-16.801200 -13.010400 -5.289226
-15.771600 -13.010400 6.921721
-15.724800 -13.010400 6.932281
-15.678000 -13.010400 6.976832
-15.631200 -13.010400 6.989236
-15.584400 -13.010400 7.009136
-15.537600 -13.010400 7.035431
-15.490800 -13.010400 7.048277
-15.444000 -13.010400 7.053805
-15.397200 -13.010400 7.060804
-15.350400 -13.010400 7.074235
-15.303600 -13.010400 7.078344
-15.256800 -13.010400 7.080505
-15.210000 -13.010400 7.086152
-15.163200 -13.010400 7.092586
-15.116400 -13.010400 7.096468
-15.069600 -13.010400 7.101717
-15.022800 -13.010400 7.105561
-14.976000 -13.010400 7.109484
-14.929200 -13.010400 7.112626
-14.882400 -13.010400 7.115010
-14.835600 -13.010400 7.115010
-14.788800 -13.010400 7.115837
-14.742000 -13.010400 7.116957
-14.695200 -13.010400 7.116957
-14.648400 -13.010400 7.119939
-14.601600 -13.010400 7.126246
-14.554800 -13.010400 7.122815
-14.508000 -13.010400 7.122815
-14.461200 -13.010400 7.123772
-14.414400 -13.010400 7.127515
-14.367600 -13.010400 7.134467
-14.320800 -13.010400 7.136968
-14.274000 -13.010400 7.138150
-14.227200 -13.010400 7.145877
-14.180400 -13.010400 7.150404
-14.133600 -13.010400 7.149592
-14.086800 -13.010400 7.150185
-14.040000 -13.010400 7.151661
-13.993200 -13.010400 7.163102
-13.946400 -13.010400 7.188413
-13.899600 -13.010400 7.214154
-13.852800 -13.010400 7.248665
-13.806000 -13.010400 7.271238
-8.938800 -13.010400 9.967834
-8.892000 -13.010400 9.842593
-8.845200 -13.010400 9.660840
-8.798400 -13.010400 9.613151
-8.751600 -13.010400 9.550330
-8.704800 -13.010400 9.487933
-8.658000 -13.010400 9.413610
-8.611200 -13.010400 9.370973
-8.564400 -13.010400 9.305624
-8.517600 -13.010400 9.144061
-8.470800 -13.010400 9.096334
-8.424000 -13.010400 9.043563
-8.377200 -13.010400 9.004452
-8.330400 -13.010400 8.989096
-8.283600 -13.010400 8.977538
-8.236800 -13.010400 8.957536
-8.190000 -13.010400 8.912786
-8.143200 -13.010400 8.882338
-8.096400 -13.010400 8.824263
-8.049600 -13.010400 8.781133
-8.002800 -13.010400 8.688270
-7.956000 -13.010400 8.643959
-7.909200 -13.010400 8.628024
-7.862400 -13.010400 8.615543
-7.815600 -13.010400 8.583254
-7.768800 -13.010400 8.567740
-7.722000 -13.010400 8.519876
-7.675200 -13.010400 8.506742
-7.628400 -13.010400 8.493357
-7.581600 -13.010400 8.434976
-7.534800 -13.010400 8.369699
-7.488000 -13.010400 8.365310
-7.441200 -13.010400 8.355160
-7.394400 -13.010400 8.333017
-7.347600 -13.010400 8.294525
-7.300800 -13.010400 8.264437
-7.254000 -13.010400 8.247769
-7.207200 -13.010400 8.220129
-7.160400 -13.010400 8.211929
-7.113600 -13.010400 8.191611
-7.066800 -13.010400 8.186475
-7.020000 -13.010400 8.183240
-6.973200 -13.010400 8.167058
-6.926400 -13.010400 8.160565
-6.879600 -13.010400 8.126105
-6.832800 -13.010400 8.103280
-6.786000 -13.010400 8.091237
-6.739200 -13.010400 8.050497
-6.692400 -13.010400 8.021793
-6.645600 -13.010400 7.989812
-6.598800 -13.010400 7.976729
-6.552000 -13.010400 7.943249
-6.505200 -13.010400 7.921237
-6.458400 -13.010400 7.907637
-6.411600 -13.010400 7.894236
-6.364800 -13.010400 7.858652
-6.318000 -13.010400 7.833559
-6.271200 -13.010400 7.787918
-6.224400 -13.010400 7.766108
-6.177600 -13.010400 7.735340
-6.130800 -13.010400 7.743625
-6.084000 -13.010400 7.713495
-6.037200 -13.010400 7.698126
-5.990400 -13.010400 7.698126
-5.943600 -13.010400 7.683604
-5.896800 -13.010400 7.661272
-5.850000 -13.010400 7.657835
-5.803200 -13.010400 7.638165
-5.756400 -13.010400 7.629012
-5.709600 -13.010400 7.604225
-5.662800 -13.010400 7.597774
-5.616000 -13.010400 7.589741
-5.569200 -13.010400 7.571166
-5.522400 -13.010400 7.556704
-5.475600 -13.010400 7.551845
-5.428800 -13.010400 7.529294
-5.382000 -13.010400 7.500252
-5.335200 -13.010400 7.488003
-5.288400 -13.010400 7.480863
-5.241600 -13.010400 7.471015
-5.194800 -13.010400 7.460439
-5.148000 -13.010400 7.450831
-5.101200 -13.010400 7.432080
-5.054400 -13.010400 7.423712
-5.007600 -13.010400 7.399767
-4.960800 -13.010400 7.399767
-4.914000 -13.010400 7.386323
-4.867200 -13.010400 7.381254
-4.820400 -13.010400 7.363393
-4.773600 -13.010400 7.357364
-4.726800 -13.010400 7.347072
-4.680000 -13.010400 7.331217
-4.633200 -13.010400 7.308122
-4.586400 -13.010400 7.274225
-4.539600 -13.010400 7.267446
-4.492800 -13.010400 7.240927
-4.446000 -13.010400 7.228111
-4.399200 -13.010400 7.216018
-4.352400 -13.010400 7.207351
-4.305600 -13.010400 7.206119
-4.258800 -13.010400 7.198541
-4.212000 -13.010400 7.195877
-4.165200 -13.010400 7.181850
-4.118400 -13.010400 7.172061
-4.071600 -13.010400 7.161659
-4.024800 -13.010400 7.160692
-3.978000 -13.010400 7.152156
-3.931200 -13.010400 7.132010
-3.884400 -13.010400 7.125607
-3.837600 -13.010400 7.125607
-3.790800 -13.010400 7.108036
-3.744000 -13.010400 7.113831
-3.697200 -13.010400 7.113831
-3.650400 -13.010400 7.101036
-3.603600 -13.010400 7.095257
-3.556800 -13.010400 7.095257
-3.510000 -13.010400 7.092568
-3.463200 -13.010400 7.092568
-3.416400 -13.010400 7.049908
-3.369600 -13.010400 7.031239
-3.322800 -13.010400 7.023536
-3.276000 -13.010400 7.020569
-3.229200 -13.010400 7.018267
-3.182400 -13.010400 7.004718
-3.135600 -13.010400 6.971585
-3.088800 -13.010400 6.951323
-3.042000 -13.010400 6.939973
-2.995200 -13.010400 6.939973
-2.948400 -13.010400 6.940359
-2.901600 -13.010400 6.920128
-2.854800 -13.010400 6.919720
-2.808000 -13.010400 6.886056
-2.761200 -13.010400 6.891030
-2.714400 -13.010400 6.880249
-2.667600 -13.010400 6.869124
-2.620800 -13.010400 6.869124
-2.574000 -13.010400 6.870656
-2.527200 -13.010400 6.877690
-2.480400 -13.010400 6.877423
-2.433600 -13.010400 6.877423
-2.386800 -13.010400 6.870929
-2.340000 -13.010400 6.883817
-2.293200 -13.010400 6.883817
-2.246400 -13.010400 6.899273
-2.199600 -13.010400 6.913758
-2.152800 -13.010400 6.914094
-2.106000 -13.010400 6.921227
-2.059200 -13.010400 6.932708
-2.012400 -13.010400 6.932708
-1.965600 -13.010400 6.945918
-1.918800 -13.010400 6.954952
-1.872000 -13.010400 6.943217
-1.825200 -13.010400 6.898489
-1.778400 -13.010400 6.894011
-1.731600 -13.010400 6.876209
-1.684800 -13.010400 6.857229
-1.638000 -13.010400 6.848093
-1.591200 -13.010400 6.843436
-1.544400 -13.010400 6.836821
-1.497600 -13.010400 6.834873
-1.450800 -13.010400 6.829526
-1.404000 -13.010400 6.832642
-1.357200 -13.010400 6.832642
-1.310400 -13.010400 6.822218
-1.263600 -13.010400 6.822218
-1.216800 -13.010400 6.834023
-1.170000 -13.010400 6.841733
-1.123200 -13.010400 6.843427
-1.076400 -13.010400 6.850545
-1.029600 -13.010400 6.843427
-0.982800 -13.010400 6.850545
-0.936000 -13.010400 6.842681
-0.889200 -13.010400 6.842681
-0.842400 -13.010400 6.829526
-0.795600 -13.010400 6.811143
-0.748800 -13.010400 6.811143
-0.702000 -13.010400 6.811143
-0.655200 -13.010400 6.817476
-0.608400 -13.010400 6.817476
-0.561600 -13.010400 6.814735
-0.514800 -13.010400 6.817476
-0.468000 -13.010400 6.819755
-0.421200 -13.010400 6.820039
-0.374400 -13.010400 6.820039
-0.327600 -13.010400 6.814735
-0.280800 -13.010400 6.819755
-0.234000 -13.010400 6.811315
-0.187200 -13.010400 6.795986
-0.140400 -13.010400 6.795120
-0.093600 -13.010400 6.788043
-0.046800 -13.010400 6.787963
0.000000 -13.010400 6.789391
0.046800 -13.010400 6.804739
0.093600 -13.010400 6.824629
0.140400 -13.010400 6.830063
0.187200 -13.010400 6.850867
0.234000 -13.010400 6.850867
0.280800 -13.010400 6.854833
0.327600 -13.010400 6.850867
0.374400 -13.010400 6.819064
0.421200 -13.010400 6.810066
0.468000 -13.010400 6.784384
0.514800 -13.010400 6.784458
0.561600 -13.010400 6.806361
0.608400 -13.010400 6.806361
0.655200 -13.010400 6.819064
0.702000 -13.010400 6.834243
0.748800 -13.010400 6.840861
0.795600 -13.010400 6.847622
0.842400 -13.010400 6.859006
0.889200 -13.010400 6.844065
0.936000 -13.010400 6.843121
0.982800 -13.010400 6.838721
1.029600 -13.010400 6.844065
1.076400 -13.010400 6.839953
1.123200 -13.010400 6.847828
1.170000 -13.010400 6.847828
1.216800 -13.010400 6.863185
1.263600 -13.010400 6.859540
1.310400 -13.010400 6.859540
1.357200 -13.010400 6.874264
1.404000 -13.010400 6.900516
1.450800 -13.010400 6.900100
1.497600 -13.010400 6.892673
1.544400 -13.010400 6.900516
1.591200 -13.010400 6.900530
1.638000 -13.010400 6.925012
1.684800 -13.010400 6.904038
1.731600 -13.010400 6.902679
1.778400 -13.010400 6.902679
1.825200 -13.010400 6.904038
1.872000 -13.010400 6.918638
1.918800 -13.010400 6.918429
1.965600 -13.010400 6.902679
2.012400 -13.010400 6.912268
2.059200 -13.010400 6.901488
2.106000 -13.010400 6.901488
2.152800 -13.010400 6.906933
2.199600 -13.010400 6.915745
2.246400 -13.010400 6.921218
2.293200 -13.010400 6.938714
2.340000 -13.010400 6.949113
2.386800 -13.010400 6.974155
2.433600 -13.010400 7.000155
2.480400 -13.010400 7.004880
2.527200 -13.010400 7.004880
2.574000 -13.010400 7.033722
2.620800 -13.010400 7.019270
2.667600 -13.010400 7.019270
2.714400 -13.010400 7.020813
2.761200 -13.010400 7.020813
2.808000 -13.010400 7.020813
2.854800 -13.010400 7.028815
2.901600 -13.010400 7.031633
2.948400 -13.010400 7.044945
2.995200 -13.010400 7.066680
3.042000 -13.010400 7.069354
3.088800 -13.010400 7.077679
3.135600 -13.010400 7.077026
3.182400 -13.010400 7.089576
3.229200 -13.010400 7.095349
3.276000 -13.010400 7.118080
3.322800 -13.010400 7.142601
3.369600 -13.010400 7.165325
3.416400 -13.010400 7.165325
3.463200 -13.010400 7.185249
3.510000 -13.010400 7.185249
3.556800 -13.010400 7.191005
3.603600 -13.010400 7.174609
3.650400 -13.010400 7.174609
3.697200 -13.010400 7.174609
3.744000 -13.010400 7.170793
3.790800 -13.010400 7.174609
3.837600 -13.010400 7.204020
3.884400 -13.010400 7.223350
3.931200 -13.010400 7.249509
3.978000 -13.010400 7.255521
4.024800 -13.010400 7.257713
4.071600 -13.010400 7.263626
4.118400 -13.010400 7.265323
4.165200 -13.010400 7.277029
4.212000 -13.010400 7.291983
4.258800 -13.010400 7.307672
4.305600 -13.010400 7.329281
4.352400 -13.010400 7.378490
4.399200 -13.010400 7.386402
4.446000 -13.010400 7.415577
4.492800 -13.010400 7.415577
4.539600 -13.010400 7.417592
4.586400 -13.010400 7.421276
4.633200 -13.010400 7.417592
4.680000 -13.010400 7.417612
4.726800 -13.010400 7.427541
4.773600 -13.010400 7.443511
4.820400 -13.010400 7.468553
4.867200 -13.010400 7.510484
4.914000 -13.010400 7.527739
4.960800 -13.010400 7.558838
5.007600 -13.010400 7.584281
5.054400 -13.010400 7.613363
5.101200 -13.010400 7.626492
5.148000 -13.010400 7.652842
5.194800 -13.010400 7.652842
5.241600 -13.010400 7.656602
5.288400 -13.010400 7.669879
5.335200 -13.010400 7.715294
5.382000 -13.010400 7.761952
5.428800 -13.010400 7.798934
5.475600 -13.010400 7.805200
5.522400 -13.010400 7.841507
5.569200 -13.010400 7.854180
5.616000 -13.010400 7.854200
5.662800 -13.010400 7.865423
5.709600 -13.010400 7.870812
5.756400 -13.010400 7.871161
5.803200 -13.010400 7.876736
5.850000 -13.010400 7.910028
5.896800 -13.010400 7.921061
5.943600 -13.010400 7.956584
5.990400 -13.010400 7.989763
6.037200 -13.010400 8.035715
6.084000 -13.010400 8.056654
6.130800 -13.010400 8.093748
6.177600 -13.010400 8.105329
6.224400 -13.010400 8.137051
6.271200 -13.010400 8.197634
6.318000 -13.010400 8.234413
6.364800 -13.010400 8.251724
6.411600 -13.010400 8.268918
6.458400 -13.010400 8.305004
6.505200 -13.010400 8.314003
6.552000 -13.010400 8.324336
6.598800 -13.010400 8.343088
6.645600 -13.010400 8.399734
6.692400 -13.010400 8.436390
6.739200 -13.010400 8.503121
6.786000 -13.010400 8.564428
6.832800 -13.010400 8.600642
6.879600 -13.010400 8.678997
6.926400 -13.010400 8.707521
6.973200 -13.010400 8.766176
7.020000 -13.010400 8.809872
7.066800 -13.010400 8.862534
7.113600 -13.010400 8.935655
7.160400 -13.010400 8.982052
7.207200 -13.010400 9.071633
7.254000 -13.010400 9.119320
7.300800 -13.010400 9.214272
7.347600 -13.010400 9.423139
12.963600 -13.010400 8.115816
13.010400 -13.010400 8.095368
13.057200 -13.010400 8.084825
13.104000 -13.010400 8.084825
13.150800 -13.010400 8.077677
13.197600 -13.010400 8.070024
13.244400 -13.010400 8.070024
13.291200 -13.010400 8.078132
13.338000 -13.010400 8.088997
13.384800 -13.010400 8.091351
13.431600 -13.010400 8.091351
13.478400 -13.010400 8.086260
13.525200 -13.010400 8.086260
13.572000 -13.010400 8.085106
13.618800 -13.010400 8.085106
13.665600 -13.010400 8.085106
13.712400 -13.010400 8.089241
13.759200 -13.010400 8.094141
13.806000 -13.010400 8.089241
13.852800 -13.010400 8.089241
13.899600 -13.010400 8.094141
13.946400 -13.010400 8.089613
13.993200 -13.010400 8.094141
14.040000 -13.010400 8.097526
14.086800 -13.010400 8.101177
14.133600 -13.010400 8.102340
14.180400 -13.010400 8.105611
14.227200 -13.010400 8.124242
14.274000 -13.010400 8.124242
14.320800 -13.010400 8.127265
14.367600 -13.010400 8.124242
14.414400 -13.010400 8.122867
14.461200 -13.010400 8.128215
14.508000 -13.010400 8.124242
14.554800 -13.010400 8.119770
14.601600 -13.010400 8.122867
14.648400 -13.010400 8.116474
14.695200 -13.010400 8.106930
14.742000 -13.010400 8.101393
14.788800 -13.010400 8.066409
14.835600 -13.010400 8.049223
15.537600 -13.010400 6.849828
15.584400 -13.010400 6.840899
15.631200 -13.010400 6.839247
15.678000 -13.010400 6.835837
15.724800 -13.010400 6.835837
15.771600 -13.010400 6.835837
15.818400 -13.010400 6.848503
15.865200 -13.010400 6.858657
15.912000 -13.010400 6.856215
15.958800 -13.010400 6.856215
16.005600 -13.010400 6.856215
16.052400 -13.010400 6.847616
16.099200 -13.010400 6.836767
16.146000 -13.010400 6.819224
16.192800 -13.010400 6.803357
16.239600 -13.010400 6.785210
16.286400 -13.010400 6.772453
16.614000 -13.010400 4.436857
16.660800 -13.010400 4.250823
16.707600 -13.010400 3.926407
16.801200 -13.010400 3.388589
16.848000 -13.010400 3.175729
16.894800 -13.010400 2.869347
16.988400 -13.010400 2.279067
17.035200 -13.010400 1.980556
17.082000 -13.010400 1.747567
-18.720000 -12.963600 0.000000
-18.673200 -12.963600 0.000000
-18.626400 -12.963600 0.000000
-18.579600 -12.963600 -7.116343
-18.532800 -12.963600 -7.114604
-18.486000 -12.963600 -7.096389
-18.439200 -12.963600 -7.096389
-18.392400 -12.963600 -7.096389
-18.345600 -12.963600 -7.093967
-18.298800 -12.963600 -7.088806
-18.252000 -12.963600 -7.088806
-18.205200 -12.963600 -7.092353
-18.158400 -12.963600 -7.076950
-18.111600 -12.963600 -7.072254
-18.064800 -12.963600 -7.052651
-18.018000 -12.963600 -7.051429
-17.971200 -12.963600 -7.039903
-17.924400 -12.963600 -7.008618
-17.877600 -12.963600 -7.008618
-17.830800 -12.963600 -7.012836
-17.784000 -12.963600 -7.012836
-17.737200 -12.963600 -7.012836
-17.690400 -12.963600 -6.996397
-17.643600 -12.963600 -6.989040
-17.596800 -12.963600 -6.974582
-17.550000 -12.963600 -6.948838
-17.503200 -12.963600 -6.937535
-17.456400 -12.963600 -6.902974
-17.409600 -12.963600 -6.850542
-17.362800 -12.963600 -6.801906
-17.316000 -12.963600 -6.713513
-15.818400 -12.963600 6.921903
-15.771600 -12.963600 6.932085
-15.724800 -12.963600 6.943991
-15.678000 -12.963600 6.979119
-15.631200 -12.963600 7.000199
-15.584400 -12.963600 7.026383
-15.537600 -12.963600 7.045617
-15.490800 -12.963600 7.050314
-15.444000 -12.963600 7.059652
-15.397200 -12.963600 7.060804
-15.350400 -12.963600 7.074064
-15.303600 -12.963600 7.077741
-15.256800 -12.963600 7.080236
-15.210000 -12.963600 7.082980
-15.163200 -12.963600 7.091798
-15.116400 -12.963600 7.096116
-15.069600 -12.963600 7.099437
-15.022800 -12.963600 7.102831
-14.976000 -12.963600 7.108796
-14.929200 -12.963600 7.112240
-14.882400 -12.963600 7.113082
-14.835600 -12.963600 7.113082
-14.788800 -12.963600 7.114223
-14.742000 -12.963600 7.116650
-14.695200 -12.963600 7.116957
-14.648400 -12.963600 7.119939
-14.601600 -12.963600 7.120830
-14.554800 -12.963600 7.120830
-14.508000 -12.963600 7.120830
-14.461200 -12.963600 7.123746
-14.414400 -12.963600 7.127515
-14.367600 -12.963600 7.133388
-14.320800 -12.963600 7.135745
-14.274000 -12.963600 7.136923
-14.227200 -12.963600 7.138150
-14.180400 -12.963600 7.139440
-14.133600 -12.963600 7.138150
-14.086800 -12.963600 7.148629
-14.040000 -12.963600 7.150185
-13.993200 -12.963600 7.162383
-13.946400 -12.963600 7.194770
-13.899600 -12.963600 7.220017
-13.852800 -12.963600 7.258252
-8.938800 -12.963600 9.811584
-8.892000 -12.963600 9.737853
-8.845200 -12.963600 9.635952
-8.798400 -12.963600 9.608656
-8.751600 -12.963600 9.519242
-8.704800 -12.963600 9.448387
-8.658000 -12.963600 9.404744
-8.611200 -12.963600 9.315119
-8.564400 -12.963600 9.241138
-8.517600 -12.963600 9.144061
-8.470800 -12.963600 9.103622
-8.424000 -12.963600 9.042951
-8.377200 -12.963600 8.999244
-8.330400 -12.963600 8.975873
-8.283600 -12.963600 8.970472
-8.236800 -12.963600 8.945738
-8.190000 -12.963600 8.898971
-8.143200 -12.963600 8.850186
-8.096400 -12.963600 8.802957
-8.049600 -12.963600 8.747344
-8.002800 -12.963600 8.688270
-7.956000 -12.963600 8.644576
-7.909200 -12.963600 8.628024
-7.862400 -12.963600 8.615543
-7.815600 -12.963600 8.583254
-7.768800 -12.963600 8.560200
-7.722000 -12.963600 8.515590
-7.675200 -12.963600 8.497464
-7.628400 -12.963600 8.493357
-7.581600 -12.963600 8.444753
-7.534800 -12.963600 8.389241
-7.488000 -12.963600 8.369699
-7.441200 -12.963600 8.360244
-7.394400 -12.963600 8.341170
-7.347600 -12.963600 8.318644
-7.300800 -12.963600 8.285076
-7.254000 -12.963600 8.249853
-7.207200 -12.963600 8.223556
-7.160400 -12.963600 8.215131
-7.113600 -12.963600 8.191611
-7.066800 -12.963600 8.191611
-7.020000 -12.963600 8.184968
-6.973200 -12.963600 8.165273
-6.926400 -12.963600 8.140430
-6.879600 -12.963600 8.126105
-6.832800 -12.963600 8.108716
-6.786000 -12.963600 8.093069
-6.739200 -12.963600 8.065083
-6.692400 -12.963600 8.026032
-6.645600 -12.963600 7.990606
-6.598800 -12.963600 7.982846
-6.552000 -12.963600 7.951514
-6.505200 -12.963600 7.931822
-6.458400 -12.963600 7.907637
-6.411600 -12.963600 7.885108
-6.364800 -12.963600 7.858652
-6.318000 -12.963600 7.845174
-6.271200 -12.963600 7.804797
-6.224400 -12.963600 7.782087
-6.177600 -12.963600 7.758363
-6.130800 -12.963600 7.743625
-6.084000 -12.963600 7.717441
-6.037200 -12.963600 7.700666
-5.990400 -12.963600 7.700666
-5.943600 -12.963600 7.688045
-5.896800 -12.963600 7.683604
-5.850000 -12.963600 7.671116
-5.803200 -12.963600 7.657835
-5.756400 -12.963600 7.639535
-5.709600 -12.963600 7.635755
-5.662800 -12.963600 7.629012
-5.616000 -12.963600 7.600535
-5.569200 -12.963600 7.585226
-5.522400 -12.963600 7.570360
-5.475600 -12.963600 7.542942
-5.428800 -12.963600 7.529294
-5.382000 -12.963600 7.514650
-5.335200 -12.963600 7.498701
-5.288400 -12.963600 7.481742
-5.241600 -12.963600 7.478228
-5.194800 -12.963600 7.461614
-5.148000 -12.963600 7.458382
-5.101200 -12.963600 7.434189
-5.054400 -12.963600 7.419131
-5.007600 -12.963600 7.388846
-4.960800 -12.963600 7.392697
-4.914000 -12.963600 7.385580
-4.867200 -12.963600 7.377977
-4.820400 -12.963600 7.361197
-4.773600 -12.963600 7.347072
-4.726800 -12.963600 7.338343
-4.680000 -12.963600 7.326383
-4.633200 -12.963600 7.277748
-4.586400 -12.963600 7.270742
-4.539600 -12.963600 7.253429
-4.492800 -12.963600 7.228111
-4.446000 -12.963600 7.228073
-4.399200 -12.963600 7.216018
-4.352400 -12.963600 7.207351
-4.305600 -12.963600 7.205173
-4.258800 -12.963600 7.187786
-4.212000 -12.963600 7.181922
-4.165200 -12.963600 7.173160
-4.118400 -12.963600 7.158507
-4.071600 -12.963600 7.155133
-4.024800 -12.963600 7.132010
-3.978000 -12.963600 7.130623
-3.931200 -12.963600 7.123036
-3.884400 -12.963600 7.100561
-3.837600 -12.963600 7.100561
-3.790800 -12.963600 7.091636
-3.744000 -12.963600 7.095250
-3.697200 -12.963600 7.092503
-3.650400 -12.963600 7.089272
-3.603600 -12.963600 7.081590
-3.556800 -12.963600 7.068263
-3.510000 -12.963600 7.068263
-3.463200 -12.963600 7.059693
-3.416400 -12.963600 7.049908
-3.369600 -12.963600 7.030693
-3.322800 -12.963600 7.020569
-3.276000 -12.963600 7.004718
-3.229200 -12.963600 7.003363
-3.182400 -12.963600 6.978912
-3.135600 -12.963600 6.954657
-3.088800 -12.963600 6.951323
-3.042000 -12.963600 6.939973
-2.995200 -12.963600 6.924701
-2.948400 -12.963600 6.924701
-2.901600 -12.963600 6.901027
-2.854800 -12.963600 6.878356
-2.808000 -12.963600 6.872254
-2.761200 -12.963600 6.869541
-2.714400 -12.963600 6.865937
-2.667600 -12.963600 6.859292
-2.620800 -12.963600 6.852178
-2.574000 -12.963600 6.852178
-2.527200 -12.963600 6.857882
-2.480400 -12.963600 6.857882
-2.433600 -12.963600 6.857882
-2.386800 -12.963600 6.857882
-2.340000 -12.963600 6.859496
-2.293200 -12.963600 6.859496
-2.246400 -12.963600 6.870929
-2.199600 -12.963600 6.878894
-2.152800 -12.963600 6.893409
-2.106000 -12.963600 6.913758
-2.059200 -12.963600 6.919053
-2.012400 -12.963600 6.919053
-1.965600 -12.963600 6.930651
-1.918800 -12.963600 6.936140
-1.872000 -12.963600 6.919053
-1.825200 -12.963600 6.893537
-1.778400 -12.963600 6.876209
-1.731600 -12.963600 6.866460
-1.684800 -12.963600 6.855946
-1.638000 -12.963600 6.843436
-1.591200 -12.963600 6.838866
-1.544400 -12.963600 6.836821
-1.497600 -12.963600 6.834873
-1.450800 -12.963600 6.816215
-1.404000 -12.963600 6.816215
-1.357200 -12.963600 6.807644
-1.310400 -12.963600 6.789774
-1.263600 -12.963600 6.801905
-1.216800 -12.963600 6.807946
-1.170000 -12.963600 6.823878
-1.123200 -12.963600 6.842681
-1.076400 -12.963600 6.843427
-1.029600 -12.963600 6.842681
-0.982800 -12.963600 6.843427
-0.936000 -12.963600 6.834885
-0.889200 -12.963600 6.841543
-0.842400 -12.963600 6.839239
-0.795600 -12.963600 6.824641
-0.748800 -12.963600 6.828494
-0.702000 -12.963600 6.832276
-0.655200 -12.963600 6.837562
-0.608400 -12.963600 6.837562
-0.561600 -12.963600 6.832276
-0.514800 -12.963600 6.827988
-0.468000 -12.963600 6.827988
-0.421200 -12.963600 6.827673
-0.374400 -12.963600 6.827673
-0.327600 -12.963600 6.820039
-0.280800 -12.963600 6.820039
-0.234000 -12.963600 6.811315
-0.187200 -12.963600 6.804739
-0.140400 -12.963600 6.795986
-0.093600 -12.963600 6.789391
-0.046800 -12.963600 6.787963
0.000000 -12.963600 6.788043
0.046800 -12.963600 6.792037
0.093600 -12.963600 6.810129
0.140400 -12.963600 6.819786
0.187200 -12.963600 6.826015
0.234000 -12.963600 6.824629
0.280800 -12.963600 6.826015
0.327600 -12.963600 6.819786
0.374400 -12.963600 6.810066
0.421200 -12.963600 6.798180
0.468000 -12.963600 6.772052
0.514800 -12.963600 6.772052
0.561600 -12.963600 6.784384
0.608400 -12.963600 6.790173
0.655200 -12.963600 6.793031
0.702000 -12.963600 6.809324
0.748800 -12.963600 6.822846
0.795600 -12.963600 6.843121
0.842400 -12.963600 6.855643
0.889200 -12.963600 6.844065
0.936000 -12.963600 6.844065
0.982800 -12.963600 6.847828
1.029600 -12.963600 6.848299
1.076400 -12.963600 6.857680
1.123200 -12.963600 6.862403
1.170000 -12.963600 6.848299
1.216800 -12.963600 6.864518
1.263600 -12.963600 6.863185
1.310400 -12.963600 6.859540
1.357200 -12.963600 6.873915
1.404000 -12.963600 6.880002
1.450800 -12.963600 6.892673
1.497600 -12.963600 6.892673
1.544400 -12.963600 6.900530
1.591200 -12.963600 6.900530
1.638000 -12.963600 6.910432
1.684800 -12.963600 6.904038
1.731600 -12.963600 6.901804
1.778400 -12.963600 6.879513
1.825200 -12.963600 6.879513
1.872000 -12.963600 6.879513
1.918800 -12.963600 6.894352
1.965600 -12.963600 6.894352
2.012400 -12.963600 6.879513
2.059200 -12.963600 6.876579
2.106000 -12.963600 6.882403
2.152800 -12.963600 6.896054
2.199600 -12.963600 6.912268
2.246400 -12.963600 6.921218
2.293200 -12.963600 6.926030
2.340000 -12.963600 6.947617
2.386800 -12.963600 6.968277
2.433600 -12.963600 6.994686
2.480400 -12.963600 7.002181
2.527200 -12.963600 7.002181
2.574000 -12.963600 7.004880
2.620800 -12.963600 7.006915
2.667600 -12.963600 7.015186
2.714400 -12.963600 7.020599
2.761200 -12.963600 7.020813
2.808000 -12.963600 7.028815
2.854800 -12.963600 7.036372
2.901600 -12.963600 7.054582
2.948400 -12.963600 7.063903
2.995200 -12.963600 7.069354
3.042000 -12.963600 7.077026
3.088800 -12.963600 7.081228
3.135600 -12.963600 7.077699
3.182400 -12.963600 7.094851
3.229200 -12.963600 7.106264
3.276000 -12.963600 7.127681
3.322800 -12.963600 7.147932
3.369600 -12.963600 7.168638
3.416400 -12.963600 7.185249
3.463200 -12.963600 7.185249
3.510000 -12.963600 7.191005
3.556800 -12.963600 7.194134
3.603600 -12.963600 7.174609
3.650400 -12.963600 7.174609
3.697200 -12.963600 7.174609
3.744000 -12.963600 7.170793
3.790800 -12.963600 7.174609
3.837600 -12.963600 7.199683
3.884400 -12.963600 7.206552
3.931200 -12.963600 7.233092
3.978000 -12.963600 7.237279
4.024800 -12.963600 7.257541
4.071600 -12.963600 7.263626
4.118400 -12.963600 7.266296
4.165200 -12.963600 7.280875
4.212000 -12.963600 7.291983
4.258800 -12.963600 7.317362
4.305600 -12.963600 7.334525
4.352400 -12.963600 7.364145
4.399200 -12.963600 7.384522
4.446000 -12.963600 7.413757
4.492800 -12.963600 7.413757
4.539600 -12.963600 7.417592
4.586400 -12.963600 7.424798
4.633200 -12.963600 7.417612
4.680000 -12.963600 7.424798
4.726800 -12.963600 7.427541
4.773600 -12.963600 7.443511
4.820400 -12.963600 7.467245
4.867200 -12.963600 7.498347
4.914000 -12.963600 7.527739
4.960800 -12.963600 7.539564
5.007600 -12.963600 7.582290
5.054400 -12.963600 7.601255
5.101200 -12.963600 7.613363
5.148000 -12.963600 7.628778
5.194800 -12.963600 7.644183
5.241600 -12.963600 7.651645
5.288400 -12.963600 7.667237
5.335200 -12.963600 7.712228
5.382000 -12.963600 7.735499
5.428800 -12.963600 7.804034
5.475600 -12.963600 7.836730
5.522400 -12.963600 7.851027
5.569200 -12.963600 7.854180
5.616000 -12.963600 7.854200
5.662800 -12.963600 7.865353
5.709600 -12.963600 7.865931
5.756400 -12.963600 7.870812
5.803200 -12.963600 7.875033
5.850000 -12.963600 7.910884
5.896800 -12.963600 7.934514
5.943600 -12.963600 7.957386
5.990400 -12.963600 7.990837
6.037200 -12.963600 8.026800
6.084000 -12.963600 8.055221
6.130800 -12.963600 8.099856
6.177600 -12.963600 8.106535
6.224400 -12.963600 8.164096
6.271200 -12.963600 8.208960
6.318000 -12.963600 8.234413
6.364800 -12.963600 8.251724
6.411600 -12.963600 8.266168
6.458400 -12.963600 8.296420
6.505200 -12.963600 8.311668
6.552000 -12.963600 8.319244
6.598800 -12.963600 8.336659
6.645600 -12.963600 8.407281
6.692400 -12.963600 8.444664
6.739200 -12.963600 8.542705
6.786000 -12.963600 8.564428
6.832800 -12.963600 8.611696
6.879600 -12.963600 8.635437
6.926400 -12.963600 8.693077
6.973200 -12.963600 8.737786
7.020000 -12.963600 8.770505
7.066800 -12.963600 8.862534
7.113600 -12.963600 8.961297
7.160400 -12.963600 9.035571
7.207200 -12.963600 9.066644
7.254000 -12.963600 9.122646
7.300800 -12.963600 9.219664
7.347600 -12.963600 9.535577
12.963600 -12.963600 8.127050
13.010400 -12.963600 8.104170
13.057200 -12.963600 8.100845
13.104000 -12.963600 8.095754
13.150800 -12.963600 8.095368
13.197600 -12.963600 8.088997
13.244400 -12.963600 8.084825
13.291200 -12.963600 8.093917
13.338000 -12.963600 8.094481
13.384800 -12.963600 8.095384
13.431600 -12.963600 8.095384
13.478400 -12.963600 8.086260
13.525200 -12.963600 8.086260
13.572000 -12.963600 8.086260
13.618800 -12.963600 8.086260
13.665600 -12.963600 8.088916
13.712400 -12.963600 8.094141
13.759200 -12.963600 8.096814
13.806000 -12.963600 8.096814
13.852800 -12.963600 8.094141
13.899600 -12.963600 8.096814
13.946400 -12.963600 8.089613
13.993200 -12.963600 8.097985
14.040000 -12.963600 8.101009
14.086800 -12.963600 8.102915
14.133600 -12.963600 8.105611
14.180400 -12.963600 8.114268
14.227200 -12.963600 8.128841
14.274000 -12.963600 8.128841
14.320800 -12.963600 8.129110
14.367600 -12.963600 8.130723
14.414400 -12.963600 8.128841
14.461200 -12.963600 8.130723
14.508000 -12.963600 8.129110
14.554800 -12.963600 8.128215
14.601600 -12.963600 8.137188
14.648400 -12.963600 8.137188
14.695200 -12.963600 8.119876
14.742000 -12.963600 8.119876
14.788800 -12.963600 8.098528
14.835600 -12.963600 8.083751
15.584400 -12.963600 6.867892
15.631200 -12.963600 6.856932
15.678000 -12.963600 6.849828
15.724800 -12.963600 6.847436
15.771600 -12.963600 6.835837
15.818400 -12.963600 6.848503
15.865200 -12.963600 6.854582
15.912000 -12.963600 6.853419
15.958800 -12.963600 6.852524
16.005600 -12.963600 6.853598
16.052400 -12.963600 6.852524
16.099200 -12.963600 6.846129
16.146000 -12.963600 6.826897
16.192800 -12.963600 6.813175
16.239600 -12.963600 6.803357
16.286400 -12.963600 6.785210
16.333200 -12.963600 6.771783
16.567200 -12.963600 4.811592
16.614000 -12.963600 4.612284
16.660800 -12.963600 4.366082
16.707600 -12.963600 4.042913
16.754400 -12.963600 3.778745
16.801200 -12.963600 3.489865
16.848000 -12.963600 3.296414
16.894800 -12.963600 3.067137
17.082000 -12.963600 1.850153
17.128800 -12.963600 1.522164
-18.720000 -12.916800 0.000000
-18.673200 -12.916800 0.000000
-18.626400 -12.916800 0.000000
-18.579600 -12.916800 -7.122592
-18.532800 -12.916800 -7.121130
-18.486000 -12.916800 -7.119053
-18.439200 -12.916800 -7.121130
-18.392400 -12.916800 -7.121130
-18.345600 -12.916800 -7.120956
-18.298800 -12.916800 -7.106054
-18.252000 -12.916800 -7.106054
-18.205200 -12.916800 -7.106054
-18.158400 -12.916800 -7.106054
-18.111600 -12.916800 -7.104779
-18.064800 -12.916800 -7.078564
-18.018000 -12.916800 -7.076950
-17.971200 -12.916800 -7.056924
-17.924400 -12.916800 -7.052651
-17.877600 -12.916800 -7.042649
-17.830800 -12.916800 -7.041274
-17.784000 -12.916800 -7.040426
-17.737200 -12.916800 -7.039903
-17.690400 -12.916800 -7.013004
-17.643600 -12.916800 -7.010498
-17.596800 -12.916800 -6.990454
-17.550000 -12.916800 -6.974582
-17.503200 -12.916800 -6.965910
-17.456400 -12.916800 -6.889507
-17.409600 -12.916800 -6.831962
-17.362800 -12.916800 -6.781371
-15.818400 -12.916800 6.932281
-15.771600 -12.916800 6.936140
-15.724800 -12.916800 6.971074
-15.678000 -12.916800 6.989074
-15.631200 -12.916800 7.009724
-15.584400 -12.916800 7.030797
-15.537600 -12.916800 7.047498
-15.490800 -12.916800 7.059652
-15.444000 -12.916800 7.064734
-15.397200 -12.916800 7.065494
-15.350400 -12.916800 7.078344
-15.303600 -12.916800 7.083752
-15.256800 -12.916800 7.086152
-15.210000 -12.916800 7.095248
-15.163200 -12.916800 7.097580
-15.116400 -12.916800 7.097580
-15.069600 -12.916800 7.101717
-15.022800 -12.916800 7.104370
-14.976000 -12.916800 7.109484
-14.929200 -12.916800 7.112240
-14.882400 -12.916800 7.112700
-14.835600 -12.916800 7.113082
-14.788800 -12.916800 7.115837
-14.742000 -12.916800 7.116650
-14.695200 -12.916800 7.116957
-14.648400 -12.916800 7.117266
-14.601600 -12.916800 7.120032
-14.554800 -12.916800 7.120032
-14.508000 -12.916800 7.120830
-14.461200 -12.916800 7.123746
-14.414400 -12.916800 7.127515
-14.367600 -12.916800 7.130767
-14.320800 -12.916800 7.137775
-14.274000 -12.916800 7.136923
-14.227200 -12.916800 7.139440
-14.180400 -12.916800 7.141128
-14.133600 -12.916800 7.144813
-14.086800 -12.916800 7.149592
-14.040000 -12.916800 7.152619
-13.993200 -12.916800 7.166154
-13.946400 -12.916800 7.194770
-13.899600 -12.916800 7.245497
-13.852800 -12.916800 7.266693
-8.938800 -12.916800 9.726791
-8.892000 -12.916800 9.665572
-8.845200 -12.916800 9.596745
-8.798400 -12.916800 9.546401
-8.751600 -12.916800 9.512090
-8.704800 -12.916800 9.443805
-8.658000 -12.916800 9.398236
-8.611200 -12.916800 9.338206
-8.564400 -12.916800 9.230164
-8.517600 -12.916800 9.144061
-8.470800 -12.916800 9.103622
-8.424000 -12.916800 9.047978
-8.377200 -12.916800 9.013874
-8.330400 -12.916800 8.977538
-8.283600 -12.916800 8.975873
-8.236800 -12.916800 8.945738
-8.190000 -12.916800 8.882338
-8.143200 -12.916800 8.815656
-8.096400 -12.916800 8.791354
-8.049600 -12.916800 8.747344
-8.002800 -12.916800 8.692735
-7.956000 -12.916800 8.655651
-7.909200 -12.916800 8.628024
-7.862400 -12.916800 8.603922
-7.815600 -12.916800 8.582959
-7.768800 -12.916800 8.553718
-7.722000 -12.916800 8.525949
-7.675200 -12.916800 8.513767
-7.628400 -12.916800 8.493427
-7.581600 -12.916800 8.472602
-7.534800 -12.916800 8.379397
-7.488000 -12.916800 8.368962
-7.441200 -12.916800 8.359766
-7.394400 -12.916800 8.341170
-7.347600 -12.916800 8.318644
-7.300800 -12.916800 8.285076
-7.254000 -12.916800 8.237691
-7.207200 -12.916800 8.223595
-7.160400 -12.916800 8.215131
-7.113600 -12.916800 8.206713
-7.066800 -12.916800 8.202369
-7.020000 -12.916800 8.184968
-6.973200 -12.916800 8.167058
-6.926400 -12.916800 8.140430
-6.879600 -12.916800 8.126105
-6.832800 -12.916800 8.109738
-6.786000 -12.916800 8.096296
-6.739200 -12.916800 8.066666
-6.692400 -12.916800 8.028741
-6.645600 -12.916800 8.002299
-6.598800 -12.916800 7.988678
-6.552000 -12.916800 7.968987
-6.505200 -12.916800 7.941664
-6.458400 -12.916800 7.909897
-6.411600 -12.916800 7.897919
-6.364800 -12.916800 7.868759
-6.318000 -12.916800 7.847371
-6.271200 -12.916800 7.809604
-6.224400 -12.916800 7.766108
-6.177600 -12.916800 7.758363
-6.130800 -12.916800 7.743625
-6.084000 -12.916800 7.717441
-6.037200 -12.916800 7.698126
-5.990400 -12.916800 7.702524
-5.943600 -12.916800 7.688045
-5.896800 -12.916800 7.680795
-5.850000 -12.916800 7.661272
-5.803200 -12.916800 7.649567
-5.756400 -12.916800 7.638165
-5.709600 -12.916800 7.635755
-5.662800 -12.916800 7.629012
-5.616000 -12.916800 7.604225
-5.569200 -12.916800 7.589741
-5.522400 -12.916800 7.554901
-5.475600 -12.916800 7.542942
-5.428800 -12.916800 7.530643
-5.382000 -12.916800 7.522150
-5.335200 -12.916800 7.514650
-5.288400 -12.916800 7.498701
-5.241600 -12.916800 7.481383
-5.194800 -12.916800 7.461614
-5.148000 -12.916800 7.450831
-5.101200 -12.916800 7.431881
-5.054400 -12.916800 7.417324
-5.007600 -12.916800 7.386323
-4.960800 -12.916800 7.386323
-4.914000 -12.916800 7.385379
-4.867200 -12.916800 7.377977
-4.820400 -12.916800 7.361197
-4.773600 -12.916800 7.343519
-4.726800 -12.916800 7.336364
-4.680000 -12.916800 7.324241
-4.633200 -12.916800 7.276449
-4.586400 -12.916800 7.264360
-4.539600 -12.916800 7.260795
-4.492800 -12.916800 7.246192
-4.446000 -12.916800 7.241367
-4.399200 -12.916800 7.228073
-4.352400 -12.916800 7.219509
-4.305600 -12.916800 7.214347
-4.258800 -12.916800 7.187786
-4.212000 -12.916800 7.181850
-4.165200 -12.916800 7.162770
-4.118400 -12.916800 7.154775
-4.071600 -12.916800 7.148361
-4.024800 -12.916800 7.130623
-3.978000 -12.916800 7.125607
-3.931200 -12.916800 7.113831
-3.884400 -12.916800 7.100561
-3.837600 -12.916800 7.099690
-3.790800 -12.916800 7.090864
-3.744000 -12.916800 7.091636
-3.697200 -12.916800 7.089272
-3.650400 -12.916800 7.080591
-3.603600 -12.916800 7.059777
-3.556800 -12.916800 7.059777
-3.510000 -12.916800 7.052635
-3.463200 -12.916800 7.049908
-3.416400 -12.916800 7.044030
-3.369600 -12.916800 7.014618
-3.322800 -12.916800 7.020569
-3.276000 -12.916800 7.004718
-3.229200 -12.916800 7.003363
-3.182400 -12.916800 6.964304
-3.135600 -12.916800 6.951323
-3.088800 -12.916800 6.939973
-3.042000 -12.916800 6.927098
-2.995200 -12.916800 6.923103
-2.948400 -12.916800 6.920128
-2.901600 -12.916800 6.901027
-2.854800 -12.916800 6.878356
-2.808000 -12.916800 6.869541
-2.761200 -12.916800 6.865937
-2.714400 -12.916800 6.859292
-2.667600 -12.916800 6.852178
-2.620800 -12.916800 6.840951
-2.574000 -12.916800 6.836957
-2.527200 -12.916800 6.840820
-2.480400 -12.916800 6.840820
-2.433600 -12.916800 6.849847
-2.386800 -12.916800 6.849847
-2.340000 -12.916800 6.850948
-2.293200 -12.916800 6.855539
-2.246400 -12.916800 6.865587
-2.199600 -12.916800 6.868228
-2.152800 -12.916800 6.868951
-2.106000 -12.916800 6.897607
-2.059200 -12.916800 6.913758
-2.012400 -12.916800 6.913758
-1.965600 -12.916800 6.921227
-1.918800 -12.916800 6.932708
-1.872000 -12.916800 6.919053
-1.825200 -12.916800 6.883309
-1.778400 -12.916800 6.876209
-1.731600 -12.916800 6.866460
-1.684800 -12.916800 6.848093
-1.638000 -12.916800 6.830485
-1.591200 -12.916800 6.826250
-1.544400 -12.916800 6.816215
-1.497600 -12.916800 6.807644
-1.450800 -12.916800 6.778312
-1.404000 -12.916800 6.775815
-1.357200 -12.916800 6.774745
-1.310400 -12.916800 6.770022
-1.263600 -12.916800 6.774745
-1.216800 -12.916800 6.780480
-1.170000 -12.916800 6.801905
-1.123200 -12.916800 6.823878
-1.076400 -12.916800 6.830348
-1.029600 -12.916800 6.834023
-0.982800 -12.916800 6.839960
-0.936000 -12.916800 6.828494
-0.889200 -12.916800 6.830348
-0.842400 -12.916800 6.827434
-0.795600 -12.916800 6.810370
-0.748800 -12.916800 6.811143
-0.702000 -12.916800 6.811143
-0.655200 -12.916800 6.822311
-0.608400 -12.916800 6.833382
-0.561600 -12.916800 6.833382
-0.514800 -12.916800 6.833382
-0.468000 -12.916800 6.837562
-0.421200 -12.916800 6.837752
-0.374400 -12.916800 6.837752
-0.327600 -12.916800 6.832066
-0.280800 -12.916800 6.827673
-0.234000 -12.916800 6.826692
-0.187200 -12.916800 6.818423
-0.140400 -12.916800 6.818423
-0.093600 -12.916800 6.804739
-0.046800 -12.916800 6.789391
0.000000 -12.916800 6.787218
0.046800 -12.916800 6.789391
0.093600 -12.916800 6.791732
0.140400 -12.916800 6.818296
0.187200 -12.916800 6.818296
0.234000 -12.916800 6.792037
0.280800 -12.916800 6.806658
0.327600 -12.916800 6.806658
0.374400 -12.916800 6.783031
0.421200 -12.916800 6.769977
0.468000 -12.916800 6.754444
0.514800 -12.916800 6.764260
0.561600 -12.916800 6.772052
0.608400 -12.916800 6.783065
0.655200 -12.916800 6.784458
0.702000 -12.916800 6.809324
0.748800 -12.916800 6.822846
0.795600 -12.916800 6.843121
0.842400 -12.916800 6.847991
0.889200 -12.916800 6.847991
0.936000 -12.916800 6.846839
0.982800 -12.916800 6.847991
1.029600 -12.916800 6.848299
1.076400 -12.916800 6.847991
1.123200 -12.916800 6.848299
1.170000 -12.916800 6.840298
1.216800 -12.916800 6.847828
1.263600 -12.916800 6.859540
1.310400 -12.916800 6.859540
1.357200 -12.916800 6.878070
1.404000 -12.916800 6.892673
1.450800 -12.916800 6.897686
1.497600 -12.916800 6.897686
1.544400 -12.916800 6.900516
1.591200 -12.916800 6.878356
1.638000 -12.916800 6.888883
1.684800 -12.916800 6.878172
1.731600 -12.916800 6.868900
1.778400 -12.916800 6.850155
1.825200 -12.916800 6.848271
1.872000 -12.916800 6.848348
1.918800 -12.916800 6.879513
1.965600 -12.916800 6.857272
2.012400 -12.916800 6.848348
2.059200 -12.916800 6.873098
2.106000 -12.916800 6.873739
2.152800 -12.916800 6.900934
2.199600 -12.916800 6.911650
2.246400 -12.916800 6.911650
2.293200 -12.916800 6.923069
2.340000 -12.916800 6.938714
2.386800 -12.916800 6.951637
2.433600 -12.916800 6.980539
2.480400 -12.916800 6.994686
2.527200 -12.916800 6.990250
2.574000 -12.916800 7.000155
2.620800 -12.916800 7.000347
2.667600 -12.916800 7.002181
2.714400 -12.916800 7.015582
2.761200 -12.916800 7.020599
2.808000 -12.916800 7.020599
2.854800 -12.916800 7.030856
2.901600 -12.916800 7.044945
2.948400 -12.916800 7.063903
2.995200 -12.916800 7.069354
3.042000 -12.916800 7.077699
3.088800 -12.916800 7.081228
3.135600 -12.916800 7.081228
3.182400 -12.916800 7.089576
3.229200 -12.916800 7.094851
3.276000 -12.916800 7.122349
3.322800 -12.916800 7.146730
3.369600 -12.916800 7.159969
3.416400 -12.916800 7.168638
3.463200 -12.916800 7.170793
3.510000 -12.916800 7.171524
3.556800 -12.916800 7.191005
3.603600 -12.916800 7.170729
3.650400 -12.916800 7.170729
3.697200 -12.916800 7.170793
3.744000 -12.916800 7.170729
3.790800 -12.916800 7.170729
3.837600 -12.916800 7.186206
3.884400 -12.916800 7.186568
3.931200 -12.916800 7.220040
3.978000 -12.916800 7.214095
4.024800 -12.916800 7.237279
4.071600 -12.916800 7.255521
4.118400 -12.916800 7.257740
4.165200 -12.916800 7.265323
4.212000 -12.916800 7.276610
4.258800 -12.916800 7.295005
4.305600 -12.916800 7.317553
4.352400 -12.916800 7.352188
4.399200 -12.916800 7.381957
4.446000 -12.916800 7.402466
4.492800 -12.916800 7.413757
4.539600 -12.916800 7.417592
4.586400 -12.916800 7.424798
4.633200 -12.916800 7.421276
4.680000 -12.916800 7.424798
4.726800 -12.916800 7.427127
4.773600 -12.916800 7.434456
4.820400 -12.916800 7.457948
4.867200 -12.916800 7.484489
4.914000 -12.916800 7.527739
4.960800 -12.916800 7.539564
5.007600 -12.916800 7.582872
5.054400 -12.916800 7.604235
5.101200 -12.916800 7.612232
5.148000 -12.916800 7.614289
5.194800 -12.916800 7.628778
5.241600 -12.916800 7.631115
5.288400 -12.916800 7.644183
5.335200 -12.916800 7.667237
5.382000 -12.916800 7.716458
5.428800 -12.916800 7.804034
5.475600 -12.916800 7.836730
5.522400 -12.916800 7.854200
5.569200 -12.916800 7.865931
5.616000 -12.916800 7.865353
5.662800 -12.916800 7.865423
5.709600 -12.916800 7.870812
5.756400 -12.916800 7.871161
5.803200 -12.916800 7.876736
5.850000 -12.916800 7.898392
5.896800 -12.916800 7.921061
5.943600 -12.916800 7.955258
5.990400 -12.916800 8.009246
6.037200 -12.916800 8.026157
6.084000 -12.916800 8.046113
6.130800 -12.916800 8.093748
6.177600 -12.916800 8.105499
6.224400 -12.916800 8.137051
6.271200 -12.916800 8.208960
6.318000 -12.916800 8.236184
6.364800 -12.916800 8.251724
6.411600 -12.916800 8.265982
6.458400 -12.916800 8.281648
6.505200 -12.916800 8.311668
6.552000 -12.916800 8.319244
6.598800 -12.916800 8.340675
6.645600 -12.916800 8.410996
6.692400 -12.916800 8.450374
6.739200 -12.916800 8.550054
6.786000 -12.916800 8.565184
6.832800 -12.916800 8.619308
6.879600 -12.916800 8.664689
6.926400 -12.916800 8.692981
6.973200 -12.916800 8.712633
7.020000 -12.916800 8.770505
7.066800 -12.916800 8.862534
7.113600 -12.916800 8.961297
7.160400 -12.916800 9.063595
7.207200 -12.916800 9.071633
7.254000 -12.916800 9.177567
7.300800 -12.916800 9.291020
7.347600 -12.916800 9.649772
13.057200 -12.916800 8.115816
13.104000 -12.916800 8.115816
13.150800 -12.916800 8.121170
13.197600 -12.916800 8.095384
13.244400 -12.916800 8.094481
13.291200 -12.916800 8.095384
13.338000 -12.916800 8.095648
13.384800 -12.916800 8.103918
13.431600 -12.916800 8.103918
13.478400 -12.916800 8.094481
13.525200 -12.916800 8.086260
13.572000 -12.916800 8.102710
13.618800 -12.916800 8.097298
13.665600 -12.916800 8.089241
13.712400 -12.916800 8.094141
13.759200 -12.916800 8.097298
13.806000 -12.916800 8.097985
13.852800 -12.916800 8.097985
13.899600 -12.916800 8.098593
13.946400 -12.916800 8.101009
13.993200 -12.916800 8.102915
14.040000 -12.916800 8.105611
14.086800 -12.916800 8.109482
14.133600 -12.916800 8.113121
14.180400 -12.916800 8.117221
14.227200 -12.916800 8.128841
14.274000 -12.916800 8.127265
14.320800 -12.916800 8.128841
14.367600 -12.916800 8.130723
14.414400 -12.916800 8.129110
14.461200 -12.916800 8.137188
14.508000 -12.916800 8.137188
14.554800 -12.916800 8.139930
14.601600 -12.916800 8.152506
14.648400 -12.916800 8.154717
14.695200 -12.916800 8.154717
14.742000 -12.916800 8.152210
14.788800 -12.916800 8.126595
14.835600 -12.916800 8.119876
14.882400 -12.916800 8.101393
15.631200 -12.916800 6.856998
15.678000 -12.916800 6.849828
15.724800 -12.916800 6.847436
15.771600 -12.916800 6.847071
15.818400 -12.916800 6.847436
15.865200 -12.916800 6.854582
15.912000 -12.916800 6.853598
15.958800 -12.916800 6.852524
16.005600 -12.916800 6.853598
16.052400 -12.916800 6.853598
16.099200 -12.916800 6.851296
16.146000 -12.916800 6.837844
16.192800 -12.916800 6.820481
16.239600 -12.916800 6.819224
16.286400 -12.916800 6.794692
16.333200 -12.916800 6.779349
16.614000 -12.916800 4.684712
16.660800 -12.916800 4.409117
16.801200 -12.916800 3.737717
16.848000 -12.916800 3.412395
16.894800 -12.916800 3.213367
16.941600 -12.916800 2.892214
17.035200 -12.916800 2.437858
17.082000 -12.916800 2.071596
17.128800 -12.916800 1.662004
-18.720000 -12.870000 0.000000
-18.673200 -12.870000 0.000000
-18.626400 -12.870000 0.000000
-18.579600 -12.870000 -7.135595
-18.532800 -12.870000 -7.132236
-18.486000 -12.870000 -7.132236
-18.439200 -12.870000 -7.132236
-18.392400 -12.870000 -7.140683
-18.345600 -12.870000 -7.142326
-18.298800 -12.870000 -7.142326
-18.252000 -12.870000 -7.124912
-18.205200 -12.870000 -7.142326
-18.158400 -12.870000 -7.129994
-18.111600 -12.870000 -7.117124
-18.064800 -12.870000 -7.111090
-18.018000 -12.870000 -7.092353
-17.971200 -12.870000 -7.111090
-17.924400 -12.870000 -7.094350
-17.877600 -12.870000 -7.088259
-17.830800 -12.870000 -7.088259
-17.784000 -12.870000 -7.079572
-17.737200 -12.870000 -7.068631
-17.690400 -12.870000 -7.039903
-17.643600 -12.870000 -7.013004
-17.596800 -12.870000 -6.996397
-17.550000 -12.870000 -6.965910
-17.503200 -12.870000 -6.933738
-17.456400 -12.870000 -6.850542
-17.409600 -12.870000 -6.801906
-15.865200 -12.870000 6.931143
-15.818400 -12.870000 6.935783
-15.771600 -12.870000 6.948583
-15.724800 -12.870000 6.974745
-15.678000 -12.870000 6.989990
-15.631200 -12.870000 7.016833
-15.584400 -12.870000 7.032205
-15.537600 -12.870000 7.049934
-15.490800 -12.870000 7.062440
-15.444000 -12.870000 7.064770
-15.397200 -12.870000 7.067446
-15.350400 -12.870000 7.081343
-15.303600 -12.870000 7.086152
-15.256800 -12.870000 7.090913
-15.210000 -12.870000 7.097509
-15.163200 -12.870000 7.099185
-15.116400 -12.870000 7.097580
-15.069600 -12.870000 7.101053
-15.022800 -12.870000 7.102879
-14.976000 -12.870000 7.105109
-14.929200 -12.870000 7.109929
-14.882400 -12.870000 7.110820
-14.835600 -12.870000 7.110820
-14.788800 -12.870000 7.112626
-14.742000 -12.870000 7.114223
-14.695200 -12.870000 7.116957
-14.648400 -12.870000 7.119939
-14.601600 -12.870000 7.123746
-14.554800 -12.870000 7.123746
-14.508000 -12.870000 7.127468
-14.461200 -12.870000 7.127487
-14.414400 -12.870000 7.127515
-14.367600 -12.870000 7.127515
-14.320800 -12.870000 7.134467
-14.274000 -12.870000 7.129286
-14.227200 -12.870000 7.133976
-14.180400 -12.870000 7.135029
-14.133600 -12.870000 7.137361
-14.086800 -12.870000 7.150917
-14.040000 -12.870000 7.155025
-13.993200 -12.870000 7.188413
-13.946400 -12.870000 7.206949
-13.899600 -12.870000 7.264926
-8.938800 -12.870000 9.694928
-8.892000 -12.870000 9.634032
-8.845200 -12.870000 9.546401
-8.798400 -12.870000 9.544672
-8.751600 -12.870000 9.487933
-8.704800 -12.870000 9.432347
-8.658000 -12.870000 9.357660
-8.611200 -12.870000 9.314226
-8.564400 -12.870000 9.230164
-8.517600 -12.870000 9.177241
-8.470800 -12.870000 9.113206
-8.424000 -12.870000 9.057502
-8.377200 -12.870000 9.013874
-8.330400 -12.870000 8.977103
-8.283600 -12.870000 8.955799
-8.236800 -12.870000 8.906953
-8.190000 -12.870000 8.849279
-8.143200 -12.870000 8.801636
-8.096400 -12.870000 8.772887
-8.049600 -12.870000 8.711787
-8.002800 -12.870000 8.690071
-7.956000 -12.870000 8.655651
-7.909200 -12.870000 8.630454
-7.862400 -12.870000 8.603922
-7.815600 -12.870000 8.582959
-7.768800 -12.870000 8.546668
-7.722000 -12.870000 8.513767
-7.675200 -12.870000 8.493427
-7.628400 -12.870000 8.479065
-7.581600 -12.870000 8.461779
-7.534800 -12.870000 8.389241
-7.488000 -12.870000 8.369699
-7.441200 -12.870000 8.359766
-7.394400 -12.870000 8.321533
-7.347600 -12.870000 8.290171
-7.300800 -12.870000 8.284360
-7.254000 -12.870000 8.237691
-7.207200 -12.870000 8.221346
-7.160400 -12.870000 8.215131
-7.113600 -12.870000 8.211783
-7.066800 -12.870000 8.208374
-7.020000 -12.870000 8.183240
-6.973200 -12.870000 8.167058
-6.926400 -12.870000 8.160565
-6.879600 -12.870000 8.128408
-6.832800 -12.870000 8.115962
-6.786000 -12.870000 8.101261
-6.739200 -12.870000 8.077600
-6.692400 -12.870000 8.033639
-6.645600 -12.870000 8.015873
-6.598800 -12.870000 7.994144
-6.552000 -12.870000 7.987498
-6.505200 -12.870000 7.975418
-6.458400 -12.870000 7.920169
-6.411600 -12.870000 7.897919
-6.364800 -12.870000 7.875533
-6.318000 -12.870000 7.852371
-6.271200 -12.870000 7.817426
-6.224400 -12.870000 7.791923
-6.177600 -12.870000 7.773587
-6.130800 -12.870000 7.763352
-6.084000 -12.870000 7.753410
-6.037200 -12.870000 7.713495
-5.990400 -12.870000 7.704709
-5.943600 -12.870000 7.686734
-5.896800 -12.870000 7.671116
-5.850000 -12.870000 7.659176
-5.803200 -12.870000 7.648635
-5.756400 -12.870000 7.636359
-5.709600 -12.870000 7.623801
-5.662800 -12.870000 7.611180
-5.616000 -12.870000 7.597774
-5.569200 -12.870000 7.571166
-5.522400 -12.870000 7.554901
-5.475600 -12.870000 7.542942
-5.428800 -12.870000 7.530643
-5.382000 -12.870000 7.523752
-5.335200 -12.870000 7.514650
-5.288400 -12.870000 7.499626
-5.241600 -12.870000 7.478228
-5.194800 -12.870000 7.460439
-5.148000 -12.870000 7.448984
-5.101200 -12.870000 7.428682
-5.054400 -12.870000 7.392859
-5.007600 -12.870000 7.385585
-4.960800 -12.870000 7.385379
-4.914000 -12.870000 7.381730
-4.867200 -12.870000 7.371319
-4.820400 -12.870000 7.353734
-4.773600 -12.870000 7.341300
-4.726800 -12.870000 7.332368
-4.680000 -12.870000 7.299370
-4.633200 -12.870000 7.273373
-4.586400 -12.870000 7.264271
-4.539600 -12.870000 7.264271
-4.492800 -12.870000 7.252549
-4.446000 -12.870000 7.246192
-4.399200 -12.870000 7.229218
-4.352400 -12.870000 7.219509
-4.305600 -12.870000 7.212664
-4.258800 -12.870000 7.187121
-4.212000 -12.870000 7.173202
-4.165200 -12.870000 7.158713
-4.118400 -12.870000 7.150367
-4.071600 -12.870000 7.148361
-4.024800 -12.870000 7.128259
-3.978000 -12.870000 7.123036
-3.931200 -12.870000 7.113831
-3.884400 -12.870000 7.108036
-3.837600 -12.870000 7.100561
-3.790800 -12.870000 7.090864
-3.744000 -12.870000 7.090864
-3.697200 -12.870000 7.081590
-3.650400 -12.870000 7.063489
-3.603600 -12.870000 7.059693
-3.556800 -12.870000 7.052635
-3.510000 -12.870000 7.048817
-3.463200 -12.870000 7.047536
-3.416400 -12.870000 7.037708
-3.369600 -12.870000 7.005453
-3.322800 -12.870000 7.020569
-3.276000 -12.870000 6.982612
-3.229200 -12.870000 6.964304
-3.182400 -12.870000 6.954657
-3.135600 -12.870000 6.938606
-3.088800 -12.870000 6.933934
-3.042000 -12.870000 6.924701
-2.995200 -12.870000 6.923103
-2.948400 -12.870000 6.920128
-2.901600 -12.870000 6.901027
-2.854800 -12.870000 6.886056
-2.808000 -12.870000 6.879799
-2.761200 -12.870000 6.869124
-2.714400 -12.870000 6.859292
-2.667600 -12.870000 6.854802
-2.620800 -12.870000 6.844297
-2.574000 -12.870000 6.840820
-2.527200 -12.870000 6.836957
-2.480400 -12.870000 6.836957
-2.433600 -12.870000 6.846647
-2.386800 -12.870000 6.847483
-2.340000 -12.870000 6.847483
-2.293200 -12.870000 6.850517
-2.246400 -12.870000 6.857882
-2.199600 -12.870000 6.862155
-2.152800 -12.870000 6.868228
-2.106000 -12.870000 6.886259
-2.059200 -12.870000 6.894668
-2.012400 -12.870000 6.898489
-1.965600 -12.870000 6.918418
-1.918800 -12.870000 6.923852
-1.872000 -12.870000 6.905644
-1.825200 -12.870000 6.881358
-1.778400 -12.870000 6.872739
-1.731600 -12.870000 6.848093
-1.684800 -12.870000 6.830485
-1.638000 -12.870000 6.823912
-1.591200 -12.870000 6.807754
-1.544400 -12.870000 6.802984
-1.497600 -12.870000 6.795532
-1.450800 -12.870000 6.773859
-1.404000 -12.870000 6.760736
-1.357200 -12.870000 6.759600
-1.310400 -12.870000 6.756070
-1.263600 -12.870000 6.760736
-1.216800 -12.870000 6.769009
-1.170000 -12.870000 6.787369
-1.123200 -12.870000 6.820192
-1.076400 -12.870000 6.823878
-1.029600 -12.870000 6.830348
-0.982800 -12.870000 6.834885
-0.936000 -12.870000 6.827434
-0.889200 -12.870000 6.827434
-0.842400 -12.870000 6.827434
-0.795600 -12.870000 6.810370
-0.748800 -12.870000 6.811143
-0.702000 -12.870000 6.811143
-0.655200 -12.870000 6.817476
-0.608400 -12.870000 6.832276
-0.561600 -12.870000 6.832276
-0.514800 -12.870000 6.831021
-0.468000 -12.870000 6.832276
-0.421200 -12.870000 6.827673
-0.374400 -12.870000 6.833382
-0.327600 -12.870000 6.827673
-0.280800 -12.870000 6.826692
-0.234000 -12.870000 6.826205
-0.187200 -12.870000 6.818079
-0.140400 -12.870000 6.818079
-0.093600 -12.870000 6.798890
-0.046800 -12.870000 6.789391
0.000000 -12.870000 6.789391
0.046800 -12.870000 6.787218
0.093600 -12.870000 6.789391
0.140400 -12.870000 6.806322
0.187200 -12.870000 6.792037
0.234000 -12.870000 6.787218
0.280800 -12.870000 6.766444
0.327600 -12.870000 6.781376
0.374400 -12.870000 6.766444
0.421200 -12.870000 6.753583
0.468000 -12.870000 6.751947
0.514800 -12.870000 6.754444
0.561600 -12.870000 6.765093
0.608400 -12.870000 6.783065
0.655200 -12.870000 6.783065
0.702000 -12.870000 6.807268
0.748800 -12.870000 6.808291
0.795600 -12.870000 6.834243
0.842400 -12.870000 6.844065
0.889200 -12.870000 6.844065
0.936000 -12.870000 6.838721
0.982800 -12.870000 6.844065
1.029600 -12.870000 6.847991
1.076400 -12.870000 6.847991
1.123200 -12.870000 6.848299
1.170000 -12.870000 6.844432
1.216800 -12.870000 6.848299
1.263600 -12.870000 6.849745
1.310400 -12.870000 6.848299
1.357200 -12.870000 6.859540
1.404000 -12.870000 6.873915
1.450800 -12.870000 6.870144
1.497600 -12.870000 6.870144
1.544400 -12.870000 6.859540
1.591200 -12.870000 6.850155
1.638000 -12.870000 6.856518
1.684800 -12.870000 6.850155
1.731600 -12.870000 6.850140
1.778400 -12.870000 6.845967
1.825200 -12.870000 6.841511
1.872000 -12.870000 6.841511
1.918800 -12.870000 6.848348
1.965600 -12.870000 6.841511
2.012400 -12.870000 6.841511
2.059200 -12.870000 6.841511
2.106000 -12.870000 6.852414
2.152800 -12.870000 6.885223
2.199600 -12.870000 6.894352
2.246400 -12.870000 6.885223
2.293200 -12.870000 6.923069
2.340000 -12.870000 6.938659
2.386800 -12.870000 6.949113
2.433600 -12.870000 6.970411
2.480400 -12.870000 6.990250
2.527200 -12.870000 6.980539
2.574000 -12.870000 6.990250
2.620800 -12.870000 6.990250
2.667600 -12.870000 6.990250
2.714400 -12.870000 6.993988
2.761200 -12.870000 7.006915
2.808000 -12.870000 7.006915
2.854800 -12.870000 7.030856
2.901600 -12.870000 7.040909
2.948400 -12.870000 7.054582
2.995200 -12.870000 7.066680
3.042000 -12.870000 7.077699
3.088800 -12.870000 7.081228
3.135600 -12.870000 7.081228
3.182400 -12.870000 7.086531
3.229200 -12.870000 7.089370
3.276000 -12.870000 7.106917
3.322800 -12.870000 7.139796
3.369600 -12.870000 7.154013
3.416400 -12.870000 7.159969
3.463200 -12.870000 7.168638
3.510000 -12.870000 7.168638
3.556800 -12.870000 7.185249
3.603600 -12.870000 7.170729
3.650400 -12.870000 7.170793
3.697200 -12.870000 7.186206
3.744000 -12.870000 7.170793
3.790800 -12.870000 7.170729
3.837600 -12.870000 7.179075
3.884400 -12.870000 7.179075
3.931200 -12.870000 7.206552
3.978000 -12.870000 7.197656
4.024800 -12.870000 7.208408
4.071600 -12.870000 7.239756
4.118400 -12.870000 7.255521
4.165200 -12.870000 7.263626
4.212000 -12.870000 7.267385
4.258800 -12.870000 7.286832
4.305600 -12.870000 7.317553
4.352400 -12.870000 7.352188
4.399200 -12.870000 7.383712
4.446000 -12.870000 7.402466
4.492800 -12.870000 7.417513
4.539600 -12.870000 7.420505
4.586400 -12.870000 7.425696
4.633200 -12.870000 7.424798
4.680000 -12.870000 7.427387
4.726800 -12.870000 7.427127
4.773600 -12.870000 7.440361
4.820400 -12.870000 7.457948
4.867200 -12.870000 7.484489
4.914000 -12.870000 7.532363
4.960800 -12.870000 7.565645
5.007600 -12.870000 7.601421
5.054400 -12.870000 7.612232
5.101200 -12.870000 7.614289
5.148000 -12.870000 7.626492
5.194800 -12.870000 7.628331
5.241600 -12.870000 7.628778
5.288400 -12.870000 7.642301
5.335200 -12.870000 7.656602
5.382000 -12.870000 7.715294
5.428800 -12.870000 7.805200
5.475600 -12.870000 7.834898
5.522400 -12.870000 7.843554
5.569200 -12.870000 7.854200
5.616000 -12.870000 7.861617
5.662800 -12.870000 7.865353
5.709600 -12.870000 7.869746
5.756400 -12.870000 7.871161
5.803200 -12.870000 7.878868
5.850000 -12.870000 7.910884
5.896800 -12.870000 7.934514
5.943600 -12.870000 7.957386
5.990400 -12.870000 8.004180
6.037200 -12.870000 8.023041
6.084000 -12.870000 8.042929
6.130800 -12.870000 8.084311
6.177600 -12.870000 8.104271
6.224400 -12.870000 8.137051
6.271200 -12.870000 8.208960
6.318000 -12.870000 8.234413
6.364800 -12.870000 8.245095
6.411600 -12.870000 8.265982
6.458400 -12.870000 8.296420
6.505200 -12.870000 8.312981
6.552000 -12.870000 8.330148
6.598800 -12.870000 8.343088
6.645600 -12.870000 8.413631
6.692400 -12.870000 8.478416
6.739200 -12.870000 8.560974
6.786000 -12.870000 8.586589
6.832800 -12.870000 8.628244
6.879600 -12.870000 8.682775
6.926400 -12.870000 8.692981
6.973200 -12.870000 8.712633
7.020000 -12.870000 8.761647
7.066800 -12.870000 8.820623
7.113600 -12.870000 8.929916
7.160400 -12.870000 9.045737
7.207200 -12.870000 9.068419
7.254000 -12.870000 9.178503
7.300800 -12.870000 9.423139
7.347600 -12.870000 9.650164
13.104000 -12.870000 8.127050
13.150800 -12.870000 8.127050
13.197600 -12.870000 8.109373
13.244400 -12.870000 8.095648
13.291200 -12.870000 8.100845
13.338000 -12.870000 8.095648
13.431600 -12.870000 8.103918
13.478400 -12.870000 8.086260
13.525200 -12.870000 8.084505
13.572000 -12.870000 8.085106
13.618800 -12.870000 8.086260
13.665600 -12.870000 8.089037
13.712400 -12.870000 8.094141
13.759200 -12.870000 8.097985
13.806000 -12.870000 8.101009
13.852800 -12.870000 8.110843
13.899600 -12.870000 8.109513
13.946400 -12.870000 8.110843
13.993200 -12.870000 8.109513
14.040000 -12.870000 8.110843
14.086800 -12.870000 8.113998
14.133600 -12.870000 8.117221
14.180400 -12.870000 8.128522
14.227200 -12.870000 8.137364
14.274000 -12.870000 8.128841
14.320800 -12.870000 8.139930
14.367600 -12.870000 8.142261
14.414400 -12.870000 8.139930
14.461200 -12.870000 8.142261
14.508000 -12.870000 8.152506
14.554800 -12.870000 8.160560
14.601600 -12.870000 8.162380
14.648400 -12.870000 8.163076
14.695200 -12.870000 8.162276
14.742000 -12.870000 8.160560
14.788800 -12.870000 8.156167
14.835600 -12.870000 8.142951
14.882400 -12.870000 8.128464
14.929200 -12.870000 8.121352
15.631200 -12.870000 6.869303
15.678000 -12.870000 6.853307
15.724800 -12.870000 6.847071
15.771600 -12.870000 6.835837
15.818400 -12.870000 6.847436
15.865200 -12.870000 6.853598
15.912000 -12.870000 6.853598
15.958800 -12.870000 6.853598
16.005600 -12.870000 6.856215
16.052400 -12.870000 6.854582
16.099200 -12.870000 6.852524
16.146000 -12.870000 6.847616
16.192800 -12.870000 6.837844
16.239600 -12.870000 6.836767
16.286400 -12.870000 6.820481
16.333200 -12.870000 6.794692
16.707600 -12.870000 4.383963
16.754400 -12.870000 4.106994
16.801200 -12.870000 3.882692
16.848000 -12.870000 3.711472
17.035200 -12.870000 2.514394
17.082000 -12.870000 2.266719
-18.720000 -12.823200 0.000000
-18.673200 -12.823200 0.000000
-18.626400 -12.823200 0.000000
-18.579600 -12.823200 -7.157916
-18.532800 -12.823200 -7.140683
-18.486000 -12.823200 -7.132236
-18.439200 -12.823200 -7.132236
-18.392400 -12.823200 -7.142953
-18.345600 -12.823200 -7.146338
-18.298800 -12.823200 -7.150494
-18.252000 -12.823200 -7.146338
-18.205200 -12.823200 -7.157549
-18.158400 -12.823200 -7.155855
-18.111600 -12.823200 -7.155855
-18.064800 -12.823200 -7.116141
-18.018000 -12.823200 -7.111090
-17.971200 -12.823200 -7.116141
-17.924400 -12.823200 -7.111090
-17.877600 -12.823200 -7.106756
-17.830800 -12.823200 -7.103406
-17.784000 -12.823200 -7.092906
-17.737200 -12.823200 -7.085202
-17.690400 -12.823200 -7.068631
-17.643600 -12.823200 -7.013004
-17.596800 -12.823200 -6.989040
-17.550000 -12.823200 -6.944163
-17.503200 -12.823200 -6.922909
-17.456400 -12.823200 -6.831962
-17.409600 -12.823200 -6.758104
-17.082000 -12.823200 -5.298458
-17.035200 -12.823200 -5.259589
-15.912000 -12.823200 6.921903
-15.865200 -12.823200 6.931143
-15.818400 -12.823200 6.948583
-15.771600 -12.823200 6.973454
-15.724800 -12.823200 6.994572
-15.678000 -12.823200 7.016833
-15.631200 -12.823200 7.032205
-15.584400 -12.823200 7.048472
-15.537600 -12.823200 7.061961
-15.490800 -12.823200 7.071422
-15.444000 -12.823200 7.077741
-15.397200 -12.823200 7.081199
-15.350400 -12.823200 7.090913
-15.303600 -12.823200 7.096372
-15.256800 -12.823200 7.096893
-15.210000 -12.823200 7.099185
-15.163200 -12.823200 7.101053
-15.116400 -12.823200 7.097631
-15.069600 -12.823200 7.101053
-15.022800 -12.823200 7.105109
-14.976000 -12.823200 7.109484
-14.929200 -12.823200 7.112090
-14.882400 -12.823200 7.112240
-14.835600 -12.823200 7.112700
-14.788800 -12.823200 7.114223
-14.742000 -12.823200 7.119939
-14.695200 -12.823200 7.123746
-14.648400 -12.823200 7.121867
-14.601600 -12.823200 7.127507
-14.554800 -12.823200 7.127507
-14.508000 -12.823200 7.127507
-14.461200 -12.823200 7.130975
-14.414400 -12.823200 7.130975
-14.367600 -12.823200 7.129211
-14.320800 -12.823200 7.134467
-14.274000 -12.823200 7.129286
-14.227200 -12.823200 7.135029
-14.180400 -12.823200 7.137361
-14.133600 -12.823200 7.149592
-14.086800 -12.823200 7.152691
-14.040000 -12.823200 7.170047
-13.993200 -12.823200 7.204524
-13.946400 -12.823200 7.262415
-8.938800 -12.823200 9.665572
-8.892000 -12.823200 9.620574
-8.845200 -12.823200 9.519242
-8.798400 -12.823200 9.541513
-8.751600 -12.823200 9.448387
-8.704800 -12.823200 9.438493
-8.658000 -12.823200 9.347541
-8.611200 -12.823200 9.314226
-8.564400 -12.823200 9.230164
-8.517600 -12.823200 9.187537
-8.470800 -12.823200 9.113206
-8.424000 -12.823200 9.057701
-8.377200 -12.823200 9.028692
-8.330400 -12.823200 8.977103
-8.283600 -12.823200 8.950594
-8.236800 -12.823200 8.906953
-8.190000 -12.823200 8.871919
-8.143200 -12.823200 8.808598
-8.096400 -12.823200 8.788493
-8.049600 -12.823200 8.723440
-8.002800 -12.823200 8.708649
-7.956000 -12.823200 8.677828
-7.909200 -12.823200 8.637292
-7.862400 -12.823200 8.621799
-7.815600 -12.823200 8.572445
-7.768800 -12.823200 8.544733
-7.722000 -12.823200 8.506742
-7.675200 -12.823200 8.485941
-7.628400 -12.823200 8.472602
-7.581600 -12.823200 8.459447
-7.534800 -12.823200 8.389241
-7.488000 -12.823200 8.369699
-7.441200 -12.823200 8.359766
-7.394400 -12.823200 8.340079
-7.347600 -12.823200 8.313539
-7.300800 -12.823200 8.284360
-7.254000 -12.823200 8.242842
-7.207200 -12.823200 8.233626
-7.160400 -12.823200 8.216305
-7.113600 -12.823200 8.211783
-7.066800 -12.823200 8.208374
-7.020000 -12.823200 8.187275
-6.973200 -12.823200 8.183240
-6.926400 -12.823200 8.161668
-6.879600 -12.823200 8.140298
-6.832800 -12.823200 8.115962
-6.786000 -12.823200 8.096296
-6.739200 -12.823200 8.074583
-6.692400 -12.823200 8.041176
-6.645600 -12.823200 8.021793
-6.598800 -12.823200 7.994682
-6.552000 -12.823200 7.987610
-6.505200 -12.823200 7.987498
-6.458400 -12.823200 7.921419
-6.411600 -12.823200 7.914251
-6.364800 -12.823200 7.875533
-6.318000 -12.823200 7.852371
-6.271200 -12.823200 7.811996
-6.224400 -12.823200 7.804797
-6.177600 -12.823200 7.778685
-6.130800 -12.823200 7.764236
-6.084000 -12.823200 7.753782
-6.037200 -12.823200 7.729743
-5.990400 -12.823200 7.717441
-5.943600 -12.823200 7.688045
-5.896800 -12.823200 7.671116
-5.850000 -12.823200 7.659176
-5.803200 -12.823200 7.644222
-5.756400 -12.823200 7.631907
-5.709600 -12.823200 7.589741
-5.662800 -12.823200 7.589741
-5.616000 -12.823200 7.580836
-5.569200 -12.823200 7.556243
-5.522400 -12.823200 7.552641
-5.475600 -12.823200 7.541825
-5.428800 -12.823200 7.529294
-5.382000 -12.823200 7.514650
-5.335200 -12.823200 7.506823
-5.288400 -12.823200 7.499626
-5.241600 -12.823200 7.482176
-5.194800 -12.823200 7.469176
-5.148000 -12.823200 7.458382
-5.101200 -12.823200 7.434367
-5.054400 -12.823200 7.408652
-5.007600 -12.823200 7.385585
-4.960800 -12.823200 7.384129
-4.914000 -12.823200 7.380356
-4.867200 -12.823200 7.363393
-4.820400 -12.823200 7.341941
-4.773600 -12.823200 7.332368
-4.726800 -12.823200 7.308248
-4.680000 -12.823200 7.277748
-4.633200 -12.823200 7.264720
-4.586400 -12.823200 7.260876
-4.539600 -12.823200 7.257463
-4.492800 -12.823200 7.246192
-4.446000 -12.823200 7.241367
-4.399200 -12.823200 7.228073
-4.352400 -12.823200 7.214347
-4.305600 -12.823200 7.206119
-4.258800 -12.823200 7.173202
-4.212000 -12.823200 7.169602
-4.165200 -12.823200 7.158507
-4.118400 -12.823200 7.150367
-4.071600 -12.823200 7.142873
-4.024800 -12.823200 7.126348
-3.978000 -12.823200 7.123036
-3.931200 -12.823200 7.109374
-3.884400 -12.823200 7.102359
-3.837600 -12.823200 7.093437
-3.790800 -12.823200 7.087617
-3.744000 -12.823200 7.085733
-3.697200 -12.823200 7.064507
-3.650400 -12.823200 7.053643
-3.603600 -12.823200 7.049908
-3.556800 -12.823200 7.049908
-3.510000 -12.823200 7.044030
-3.463200 -12.823200 7.037708
-3.416400 -12.823200 7.014618
-3.369600 -12.823200 7.004718
-3.322800 -12.823200 7.010834
-3.276000 -12.823200 7.000483
-3.229200 -12.823200 6.982612
-3.182400 -12.823200 6.954341
-3.135600 -12.823200 6.938606
-3.088800 -12.823200 6.933934
-3.042000 -12.823200 6.924701
-2.995200 -12.823200 6.920128
-2.948400 -12.823200 6.917426
-2.901600 -12.823200 6.891030
-2.854800 -12.823200 6.886056
-2.808000 -12.823200 6.879799
-2.761200 -12.823200 6.872254
-2.714400 -12.823200 6.859292
-2.667600 -12.823200 6.852178
-2.620800 -12.823200 6.841267
-2.574000 -12.823200 6.835880
-2.527200 -12.823200 6.831880
-2.480400 -12.823200 6.829375
-2.433600 -12.823200 6.831880
-2.386800 -12.823200 6.831880
-2.340000 -12.823200 6.829375
-2.293200 -12.823200 6.835776
-2.246400 -12.823200 6.847483
-2.199600 -12.823200 6.846647
-2.152800 -12.823200 6.849847
-2.106000 -12.823200 6.865587
-2.059200 -12.823200 6.899273
-2.012400 -12.823200 6.918863
-1.965600 -12.823200 6.923852
-1.918800 -12.823200 6.936140
-1.872000 -12.823200 6.925046
-1.825200 -12.823200 6.898489
-1.778400 -12.823200 6.874274
-1.731600 -12.823200 6.848093
-1.684800 -12.823200 6.823912
-1.638000 -12.823200 6.807434
-1.591200 -12.823200 6.796465
-1.544400 -12.823200 6.776951
-1.497600 -12.823200 6.760736
-1.450800 -12.823200 6.754546
-1.404000 -12.823200 6.737869
-1.357200 -12.823200 6.737850
-1.310400 -12.823200 6.737869
-1.263600 -12.823200 6.746339
-1.216800 -12.823200 6.755215
-1.170000 -12.823200 6.774745
-1.123200 -12.823200 6.801905
-1.076400 -12.823200 6.827434
-1.029600 -12.823200 6.830348
-0.982800 -12.823200 6.834885
-0.936000 -12.823200 6.827434
-0.889200 -12.823200 6.827434
-0.842400 -12.823200 6.827434
-0.795600 -12.823200 6.810370
-0.748800 -12.823200 6.811143
-0.702000 -12.823200 6.811143
-0.655200 -12.823200 6.811143
-0.608400 -12.823200 6.831021
-0.561600 -12.823200 6.831021
-0.514800 -12.823200 6.819755
-0.468000 -12.823200 6.819755
-0.421200 -12.823200 6.816598
-0.374400 -12.823200 6.816598
-0.327600 -12.823200 6.814735
-0.280800 -12.823200 6.814735
-0.234000 -12.823200 6.795986
-0.187200 -12.823200 6.795986
-0.140400 -12.823200 6.798890
-0.093600 -12.823200 6.795120
-0.046800 -12.823200 6.785354
0.000000 -12.823200 6.787218
0.046800 -12.823200 6.767673
0.093600 -12.823200 6.787218
0.140400 -12.823200 6.791732
0.187200 -12.823200 6.781376
0.234000 -12.823200 6.766444
0.280800 -12.823200 6.763487
0.327600 -12.823200 6.766444
0.374400 -12.823200 6.764260
0.421200 -12.823200 6.751947
0.468000 -12.823200 6.747309
0.514800 -12.823200 6.752452
0.561600 -12.823200 6.759391
0.608400 -12.823200 6.769977
0.655200 -12.823200 6.767265
0.702000 -12.823200 6.790938
0.748800 -12.823200 6.799627
0.795600 -12.823200 6.809324
0.842400 -12.823200 6.838636
0.889200 -12.823200 6.840298
0.936000 -12.823200 6.838636
0.982800 -12.823200 6.840298
1.029600 -12.823200 6.844065
1.076400 -12.823200 6.840298
1.123200 -12.823200 6.838721
1.170000 -12.823200 6.833717
1.216800 -12.823200 6.838287
1.263600 -12.823200 6.838287
1.310400 -12.823200 6.836152
1.357200 -12.823200 6.836152
1.404000 -12.823200 6.847031
1.450800 -12.823200 6.856518
1.497600 -12.823200 6.859136
1.544400 -12.823200 6.859136
1.591200 -12.823200 6.850155
1.638000 -12.823200 6.850155
1.684800 -12.823200 6.850155
1.731600 -12.823200 6.848271
1.778400 -12.823200 6.845162
1.825200 -12.823200 6.841098
1.872000 -12.823200 6.841067
1.918800 -12.823200 6.848348
1.965600 -12.823200 6.841511
2.012400 -12.823200 6.844110
2.059200 -12.823200 6.841511
2.106000 -12.823200 6.834421
2.152800 -12.823200 6.870024
2.199600 -12.823200 6.873098
2.246400 -12.823200 6.866886
2.293200 -12.823200 6.897461
2.340000 -12.823200 6.913231
2.386800 -12.823200 6.929161
2.433600 -12.823200 6.951637
2.480400 -12.823200 6.985567
2.527200 -12.823200 6.960705
2.574000 -12.823200 6.984424
2.620800 -12.823200 6.977407
2.667600 -12.823200 6.983329
2.714400 -12.823200 6.990250
2.761200 -12.823200 6.993988
2.808000 -12.823200 6.993480
2.854800 -12.823200 7.015582
2.901600 -12.823200 7.020599
2.948400 -12.823200 7.030856
2.995200 -12.823200 7.054582
3.042000 -12.823200 7.068603
3.088800 -12.823200 7.077699
3.135600 -12.823200 7.077699
3.182400 -12.823200 7.077699
3.229200 -12.823200 7.081228
3.276000 -12.823200 7.095349
3.322800 -12.823200 7.131809
3.369600 -12.823200 7.149450
3.416400 -12.823200 7.159761
3.463200 -12.823200 7.161094
3.510000 -12.823200 7.162845
3.556800 -12.823200 7.185249
3.603600 -12.823200 7.170729
3.650400 -12.823200 7.170729
3.697200 -12.823200 7.181353
3.744000 -12.823200 7.171524
3.790800 -12.823200 7.179075
3.837600 -12.823200 7.186206
3.884400 -12.823200 7.183558
3.931200 -12.823200 7.207834
3.978000 -12.823200 7.204020
4.024800 -12.823200 7.214095
4.071600 -12.823200 7.237279
4.118400 -12.823200 7.241401
4.165200 -12.823200 7.257541
4.212000 -12.823200 7.265488
4.258800 -12.823200 7.280875
4.305600 -12.823200 7.317362
4.352400 -12.823200 7.341005
4.399200 -12.823200 7.378490
4.446000 -12.823200 7.386402
4.492800 -12.823200 7.413757
4.539600 -12.823200 7.420505
4.586400 -12.823200 7.424798
4.633200 -12.823200 7.417612
4.680000 -12.823200 7.424798
4.726800 -12.823200 7.427127
4.773600 -12.823200 7.445842
4.820400 -12.823200 7.475253
4.867200 -12.823200 7.496704
4.914000 -12.823200 7.532363
4.960800 -12.823200 7.549133
5.007600 -12.823200 7.601421
5.054400 -12.823200 7.607492
5.101200 -12.823200 7.612232
5.148000 -12.823200 7.613363
5.194800 -12.823200 7.614289
5.241600 -12.823200 7.626669
5.288400 -12.823200 7.631115
5.335200 -12.823200 7.652842
5.382000 -12.823200 7.665223
5.428800 -12.823200 7.804034
5.475600 -12.823200 7.834898
5.522400 -12.823200 7.843554
5.569200 -12.823200 7.843554
5.616000 -12.823200 7.861617
5.662800 -12.823200 7.865353
5.709600 -12.823200 7.869319
5.756400 -12.823200 7.869746
5.803200 -12.823200 7.880331
5.850000 -12.823200 7.915200
5.896800 -12.823200 7.956865
5.943600 -12.823200 8.009246
5.990400 -12.823200 8.026157
6.037200 -12.823200 8.032301
6.084000 -12.823200 8.043494
6.130800 -12.823200 8.081392
6.177600 -12.823200 8.098317
6.224400 -12.823200 8.106535
6.271200 -12.823200 8.205191
6.318000 -12.823200 8.222927
6.364800 -12.823200 8.242059
6.411600 -12.823200 8.245095
6.458400 -12.823200 8.265809
6.505200 -12.823200 8.299157
6.552000 -12.823200 8.316088
6.598800 -12.823200 8.343088
6.645600 -12.823200 8.414939
6.692400 -12.823200 8.480876
6.739200 -12.823200 8.560974
6.786000 -12.823200 8.589839
6.832800 -12.823200 8.635437
6.879600 -12.823200 8.661959
6.926400 -12.823200 8.686098
6.973200 -12.823200 8.709641
7.020000 -12.823200 8.737786
7.066800 -12.823200 8.815544
7.113600 -12.823200 8.915861
7.160400 -12.823200 9.045737
7.207200 -12.823200 9.068419
7.254000 -12.823200 9.262867
7.300800 -12.823200 9.472071
13.104000 -12.823200 8.158235
13.150800 -12.823200 8.136622
13.197600 -12.823200 8.122463
13.244400 -12.823200 8.109373
13.291200 -12.823200 8.103918
13.338000 -12.823200 8.099141
13.431600 -12.823200 8.099141
13.478400 -12.823200 8.086260
13.525200 -12.823200 8.083480
13.572000 -12.823200 8.084505
13.618800 -12.823200 8.089037
13.665600 -12.823200 8.089241
13.712400 -12.823200 8.091890
13.759200 -12.823200 8.098593
13.806000 -12.823200 8.114486
13.852800 -12.823200 8.114486
13.899600 -12.823200 8.113121
13.946400 -12.823200 8.116826
13.993200 -12.823200 8.119542
14.040000 -12.823200 8.122146
14.086800 -12.823200 8.117221
14.133600 -12.823200 8.117221
14.180400 -12.823200 8.127265
14.227200 -12.823200 8.134340
14.274000 -12.823200 8.127265
14.320800 -12.823200 8.128522
14.367600 -12.823200 8.128841
14.414400 -12.823200 8.128841
14.461200 -12.823200 8.139930
14.508000 -12.823200 8.152506
14.554800 -12.823200 8.156167
14.601600 -12.823200 8.160560
14.648400 -12.823200 8.160560
14.695200 -12.823200 8.160560
14.742000 -12.823200 8.160560
14.788800 -12.823200 8.160107
14.835600 -12.823200 8.147994
14.882400 -12.823200 8.133460
14.929200 -12.823200 8.131681
14.976000 -12.823200 8.099181
15.678000 -12.823200 6.869303
15.724800 -12.823200 6.847436
15.771600 -12.823200 6.844753
15.818400 -12.823200 6.847436
15.865200 -12.823200 6.853307
15.912000 -12.823200 6.847436
15.958800 -12.823200 6.847436
16.005600 -12.823200 6.850491
16.052400 -12.823200 6.852524
16.099200 -12.823200 6.847616
16.146000 -12.823200 6.846129
16.192800 -12.823200 6.840077
16.239600 -12.823200 6.846129
16.286400 -12.823200 6.836767
16.333200 -12.823200 6.819064
16.380000 -12.823200 6.792796
16.707600 -12.823200 4.486240
16.754400 -12.823200 4.277067
16.801200 -12.823200 4.031769
16.848000 -12.823200 3.778745
17.035200 -12.823200 2.598059
17.082000 -12.823200 2.437858
-18.720000 -12.776400 0.000000
-18.673200 -12.776400 0.000000
-18.626400 -12.776400 0.000000
-18.579600 -12.776400 -7.157916
-18.532800 -12.776400 -7.136475
-18.486000 -12.776400 -7.126127
-18.439200 -12.776400 -7.126127
-18.392400 -12.776400 -7.132236
-18.345600 -12.776400 -7.142326
-18.298800 -12.776400 -7.146120
-18.252000 -12.776400 -7.148350
-18.205200 -12.776400 -7.157549
-18.158400 -12.776400 -7.149022
-18.111600 -12.776400 -7.155855
-18.064800 -12.776400 -7.148350
-18.018000 -12.776400 -7.128011
-17.971200 -12.776400 -7.131981
-17.924400 -12.776400 -7.116141
-17.877600 -12.776400 -7.114862
-17.830800 -12.776400 -7.111090
-17.784000 -12.776400 -7.100798
-17.737200 -12.776400 -7.092668
-17.690400 -12.776400 -7.079572
-17.643600 -12.776400 -7.041274
-17.596800 -12.776400 -6.996397
-17.550000 -12.776400 -6.922909
-17.503200 -12.776400 -6.902974
-17.456400 -12.776400 -6.808712
-17.409600 -12.776400 -6.723556
-17.082000 -12.776400 -5.170418
-17.035200 -12.776400 -5.078482
-15.958800 -12.776400 6.918156
-15.912000 -12.776400 6.933609
-15.865200 -12.776400 6.953116
-15.818400 -12.776400 6.977501
-15.771600 -12.776400 6.994572
-15.724800 -12.776400 7.015276
-15.678000 -12.776400 7.032205
-15.631200 -12.776400 7.047498
-15.584400 -12.776400 7.059652
-15.537600 -12.776400 7.064770
-15.490800 -12.776400 7.073475
-15.444000 -12.776400 7.081199
-15.397200 -12.776400 7.085194
-15.350400 -12.776400 7.097580
-15.303600 -12.776400 7.098058
-15.256800 -12.776400 7.099185
-15.210000 -12.776400 7.099430
-15.163200 -12.776400 7.099430
-15.116400 -12.776400 7.101053
-15.069600 -12.776400 7.101053
-15.022800 -12.776400 7.103009
-14.976000 -12.776400 7.107634
-14.929200 -12.776400 7.111679
-14.882400 -12.776400 7.112090
-14.835600 -12.776400 7.112626
-14.788800 -12.776400 7.114853
-14.742000 -12.776400 7.124979
-14.695200 -12.776400 7.127700
-14.648400 -12.776400 7.127487
-14.601600 -12.776400 7.130975
-14.554800 -12.776400 7.131550
-14.508000 -12.776400 7.133420
-14.461200 -12.776400 7.136503
-14.414400 -12.776400 7.137775
-14.367600 -12.776400 7.138792
-14.320800 -12.776400 7.140492
-14.274000 -12.776400 7.137775
-14.227200 -12.776400 7.141146
-14.180400 -12.776400 7.147261
-14.133600 -12.776400 7.152619
-14.086800 -12.776400 7.166154
-14.040000 -12.776400 7.194400
-13.993200 -12.776400 7.247620
-13.946400 -12.776400 7.313653
-8.938800 -12.776400 9.546401
-8.892000 -12.776400 9.572218
-8.845200 -12.776400 9.465951
[truncated: 6,811,307 more chars]
