# Supplementary material for: Case study of 3D fingerprints applications
Source: PLoS One. 2017 Apr 11;12(4):e0175261. doi: 10.1371/journal.pone.0175261 (PMC5388323; doi:10.1371/journal.pone.0175261)
Supplement: S1 Database — (ZIP) [file pone.0175261.s001.zip › S1_Database/S1_Database_Session1-3D finger point cloud data/bz_r3_b_1.txt]

-18.720000 -14.040000 0.000000
-18.673200 -14.040000 0.000000
-18.626400 -14.040000 0.000000
-18.579600 -14.040000 0.000000
-18.532800 -14.040000 0.000000
-18.486000 -14.040000 0.000000
-18.439200 -14.040000 0.000000
-18.392400 -14.040000 0.000000
-18.345600 -14.040000 0.000000
-18.298800 -14.040000 0.000000
-18.252000 -14.040000 0.000000
-18.205200 -14.040000 0.000000
-18.158400 -14.040000 0.000000
-18.111600 -14.040000 0.000000
-18.064800 -14.040000 0.000000
-18.018000 -14.040000 0.000000
-17.971200 -14.040000 0.000000
-17.924400 -14.040000 0.000000
-17.877600 -14.040000 0.000000
-17.830800 -14.040000 0.000000
-17.784000 -14.040000 0.000000
-17.737200 -14.040000 0.000000
-17.690400 -14.040000 0.000000
-17.643600 -14.040000 0.000000
-17.596800 -14.040000 0.000000
-17.550000 -14.040000 0.000000
-17.503200 -14.040000 0.000000
-17.456400 -14.040000 0.000000
-17.409600 -14.040000 0.000000
-17.362800 -14.040000 0.000000
-17.316000 -14.040000 0.000000
-17.269200 -14.040000 0.000000
-17.222400 -14.040000 0.000000
-17.175600 -14.040000 0.000000
-17.128800 -14.040000 0.000000
-17.082000 -14.040000 0.000000
-17.035200 -14.040000 0.000000
-16.988400 -14.040000 0.000000
-16.941600 -14.040000 0.000000
-16.894800 -14.040000 0.000000
-16.848000 -14.040000 0.000000
-16.801200 -14.040000 0.000000
-16.754400 -14.040000 0.000000
-16.707600 -14.040000 0.000000
-16.660800 -14.040000 0.000000
-16.286400 -14.040000 0.000000
-16.239600 -14.040000 0.000000
-15.022800 -14.040000 0.000000
-14.976000 -14.040000 0.000000
-14.929200 -14.040000 0.000000
-14.882400 -14.040000 0.000000
-14.835600 -14.040000 0.000000
-14.788800 -14.040000 0.000000
-14.742000 -14.040000 0.000000
-14.695200 -14.040000 0.000000
-14.648400 -14.040000 0.000000
-14.601600 -14.040000 0.000000
-14.554800 -14.040000 0.000000
-14.508000 -14.040000 0.000000
-14.461200 -14.040000 0.000000
-14.414400 -14.040000 0.000000
-14.367600 -14.040000 0.000000
-14.320800 -14.040000 0.000000
-14.274000 -14.040000 0.000000
-14.227200 -14.040000 0.000000
-14.180400 -14.040000 0.000000
-14.133600 -14.040000 0.000000
-14.086800 -14.040000 0.000000
-14.040000 -14.040000 0.000000
-13.993200 -14.040000 0.000000
-13.946400 -14.040000 0.000000
-13.899600 -14.040000 0.000000
-13.852800 -14.040000 0.000000
-13.806000 -14.040000 0.000000
-13.759200 -14.040000 0.000000
-13.712400 -14.040000 0.000000
-13.665600 -14.040000 0.000000
-13.618800 -14.040000 0.000000
-13.572000 -14.040000 0.000000
-13.525200 -14.040000 0.000000
-13.478400 -14.040000 0.000000
-13.431600 -14.040000 0.000000
-13.384800 -14.040000 0.000000
-13.338000 -14.040000 0.000000
-13.291200 -14.040000 0.000000
-13.244400 -14.040000 0.000000
-13.197600 -14.040000 0.000000
-13.150800 -14.040000 0.000000
-13.104000 -14.040000 0.000000
-13.057200 -14.040000 0.000000
-13.010400 -14.040000 0.000000
-12.963600 -14.040000 0.000000
-8.143200 -14.040000 0.000000
-8.096400 -14.040000 0.000000
-8.049600 -14.040000 0.000000
-8.002800 -14.040000 0.000000
-7.956000 -14.040000 0.000000
-7.909200 -14.040000 0.000000
-7.862400 -14.040000 0.000000
-7.815600 -14.040000 0.000000
-7.768800 -14.040000 0.000000
-7.722000 -14.040000 0.000000
-7.675200 -14.040000 0.000000
-7.628400 -14.040000 0.000000
-7.581600 -14.040000 0.000000
-7.534800 -14.040000 0.000000
-7.488000 -14.040000 0.000000
-7.441200 -14.040000 0.000000
-7.394400 -14.040000 0.000000
-7.347600 -14.040000 0.000000
-7.300800 -14.040000 0.000000
-7.254000 -14.040000 0.000000
-7.207200 -14.040000 0.000000
-7.160400 -14.040000 0.000000
-7.113600 -14.040000 0.000000
-7.066800 -14.040000 0.000000
-7.020000 -14.040000 0.000000
-6.973200 -14.040000 0.000000
-6.926400 -14.040000 0.000000
-6.879600 -14.040000 0.000000
-6.832800 -14.040000 0.000000
-6.786000 -14.040000 0.000000
-6.739200 -14.040000 0.000000
-6.692400 -14.040000 0.000000
-6.645600 -14.040000 0.000000
-6.598800 -14.040000 0.000000
-6.552000 -14.040000 0.000000
-6.505200 -14.040000 0.000000
-6.458400 -14.040000 0.000000
-6.411600 -14.040000 0.000000
-6.364800 -14.040000 0.000000
-6.318000 -14.040000 0.000000
-6.271200 -14.040000 0.000000
-6.224400 -14.040000 0.000000
-6.177600 -14.040000 0.000000
-6.130800 -14.040000 0.000000
-6.084000 -14.040000 0.000000
-6.037200 -14.040000 0.000000
-5.990400 -14.040000 0.000000
-5.943600 -14.040000 0.000000
-5.896800 -14.040000 0.000000
-5.850000 -14.040000 0.000000
-5.803200 -14.040000 0.000000
-5.756400 -14.040000 0.000000
-5.709600 -14.040000 0.000000
-5.662800 -14.040000 0.000000
-5.616000 -14.040000 0.000000
-5.569200 -14.040000 0.000000
-5.522400 -14.040000 0.000000
-5.475600 -14.040000 0.000000
-5.428800 -14.040000 0.000000
-5.382000 -14.040000 0.000000
-5.335200 -14.040000 0.000000
-5.288400 -14.040000 0.000000
-5.241600 -14.040000 0.000000
-5.194800 -14.040000 0.000000
-5.148000 -14.040000 0.000000
-5.101200 -14.040000 0.000000
-5.054400 -14.040000 0.000000
-5.007600 -14.040000 0.000000
-4.960800 -14.040000 0.000000
-4.914000 -14.040000 0.000000
-4.867200 -14.040000 0.000000
-4.820400 -14.040000 0.000000
-4.773600 -14.040000 0.000000
-4.726800 -14.040000 0.000000
-4.680000 -14.040000 0.000000
-4.633200 -14.040000 0.000000
-4.586400 -14.040000 0.000000
-4.539600 -14.040000 0.000000
-4.492800 -14.040000 0.000000
-4.446000 -14.040000 0.000000
-4.399200 -14.040000 0.000000
-4.352400 -14.040000 0.000000
-4.305600 -14.040000 0.000000
-4.258800 -14.040000 0.000000
-4.212000 -14.040000 0.000000
-4.165200 -14.040000 0.000000
-4.118400 -14.040000 0.000000
-4.071600 -14.040000 0.000000
-4.024800 -14.040000 0.000000
-3.978000 -14.040000 0.000000
-3.931200 -14.040000 0.000000
-3.884400 -14.040000 0.000000
-3.837600 -14.040000 0.000000
-3.790800 -14.040000 0.000000
-3.744000 -14.040000 0.000000
-3.697200 -14.040000 0.000000
-3.650400 -14.040000 0.000000
-3.603600 -14.040000 0.000000
-3.556800 -14.040000 0.000000
-3.510000 -14.040000 0.000000
-3.463200 -14.040000 0.000000
-3.416400 -14.040000 0.000000
-3.369600 -14.040000 0.000000
-3.322800 -14.040000 0.000000
-3.276000 -14.040000 0.000000
-3.229200 -14.040000 0.000000
-3.182400 -14.040000 0.000000
-3.135600 -14.040000 0.000000
-3.088800 -14.040000 0.000000
-3.042000 -14.040000 0.000000
-2.995200 -14.040000 0.000000
-2.948400 -14.040000 0.000000
-2.901600 -14.040000 0.000000
-2.854800 -14.040000 0.000000
-2.808000 -14.040000 0.000000
-2.761200 -14.040000 0.000000
-2.714400 -14.040000 0.000000
-2.667600 -14.040000 0.000000
-2.620800 -14.040000 0.000000
-2.574000 -14.040000 0.000000
-2.527200 -14.040000 0.000000
-2.480400 -14.040000 0.000000
-2.433600 -14.040000 0.000000
-2.386800 -14.040000 0.000000
-2.340000 -14.040000 0.000000
-2.293200 -14.040000 0.000000
-2.246400 -14.040000 0.000000
-2.199600 -14.040000 0.000000
-2.152800 -14.040000 0.000000
-2.106000 -14.040000 0.000000
-2.059200 -14.040000 0.000000
-2.012400 -14.040000 0.000000
-1.965600 -14.040000 0.000000
-1.918800 -14.040000 0.000000
-1.872000 -14.040000 0.000000
-1.825200 -14.040000 0.000000
-1.778400 -14.040000 0.000000
-1.731600 -14.040000 0.000000
-1.684800 -14.040000 0.000000
-1.638000 -14.040000 0.000000
-1.591200 -14.040000 0.000000
-1.544400 -14.040000 0.000000
-1.497600 -14.040000 0.000000
-1.450800 -14.040000 0.000000
-1.404000 -14.040000 0.000000
-1.357200 -14.040000 0.000000
-1.310400 -14.040000 0.000000
-1.263600 -14.040000 0.000000
-1.216800 -14.040000 0.000000
-1.170000 -14.040000 0.000000
-1.123200 -14.040000 0.000000
-1.076400 -14.040000 0.000000
-1.029600 -14.040000 0.000000
-0.982800 -14.040000 0.000000
-0.936000 -14.040000 0.000000
-0.889200 -14.040000 0.000000
-0.842400 -14.040000 0.000000
-0.795600 -14.040000 0.000000
-0.748800 -14.040000 0.000000
-0.702000 -14.040000 0.000000
-0.655200 -14.040000 0.000000
-0.608400 -14.040000 0.000000
-0.561600 -14.040000 0.000000
-0.514800 -14.040000 0.000000
-0.468000 -14.040000 0.000000
-0.421200 -14.040000 0.000000
-0.374400 -14.040000 0.000000
-0.327600 -14.040000 0.000000
-0.280800 -14.040000 0.000000
-0.234000 -14.040000 0.000000
-0.187200 -14.040000 0.000000
-0.140400 -14.040000 0.000000
-0.093600 -14.040000 0.000000
-0.046800 -14.040000 0.000000
0.000000 -14.040000 0.000000
0.046800 -14.040000 0.000000
0.093600 -14.040000 0.000000
0.140400 -14.040000 0.000000
0.187200 -14.040000 0.000000
0.234000 -14.040000 0.000000
0.280800 -14.040000 0.000000
0.327600 -14.040000 0.000000
0.374400 -14.040000 0.000000
0.421200 -14.040000 0.000000
0.468000 -14.040000 0.000000
0.514800 -14.040000 0.000000
0.561600 -14.040000 0.000000
0.608400 -14.040000 0.000000
0.655200 -14.040000 0.000000
0.702000 -14.040000 0.000000
0.748800 -14.040000 0.000000
0.795600 -14.040000 0.000000
0.842400 -14.040000 0.000000
0.889200 -14.040000 0.000000
0.936000 -14.040000 0.000000
0.982800 -14.040000 0.000000
1.029600 -14.040000 0.000000
1.076400 -14.040000 0.000000
1.123200 -14.040000 0.000000
1.170000 -14.040000 0.000000
1.216800 -14.040000 0.000000
1.263600 -14.040000 0.000000
1.310400 -14.040000 0.000000
1.357200 -14.040000 0.000000
1.404000 -14.040000 0.000000
1.450800 -14.040000 0.000000
1.497600 -14.040000 0.000000
1.544400 -14.040000 0.000000
1.591200 -14.040000 0.000000
1.638000 -14.040000 0.000000
1.684800 -14.040000 0.000000
1.731600 -14.040000 0.000000
1.778400 -14.040000 0.000000
1.825200 -14.040000 0.000000
1.872000 -14.040000 0.000000
1.918800 -14.040000 0.000000
1.965600 -14.040000 0.000000
2.012400 -14.040000 0.000000
2.059200 -14.040000 0.000000
2.106000 -14.040000 0.000000
2.152800 -14.040000 0.000000
2.199600 -14.040000 0.000000
2.246400 -14.040000 0.000000
2.293200 -14.040000 0.000000
2.340000 -14.040000 0.000000
2.386800 -14.040000 0.000000
2.433600 -14.040000 0.000000
2.480400 -14.040000 0.000000
2.527200 -14.040000 0.000000
2.574000 -14.040000 0.000000
2.620800 -14.040000 0.000000
2.667600 -14.040000 0.000000
2.714400 -14.040000 0.000000
2.761200 -14.040000 0.000000
2.808000 -14.040000 0.000000
2.854800 -14.040000 0.000000
2.901600 -14.040000 0.000000
2.948400 -14.040000 0.000000
2.995200 -14.040000 0.000000
3.042000 -14.040000 0.000000
3.088800 -14.040000 0.000000
3.135600 -14.040000 0.000000
3.182400 -14.040000 0.000000
3.229200 -14.040000 0.000000
3.276000 -14.040000 0.000000
3.322800 -14.040000 0.000000
3.369600 -14.040000 0.000000
3.416400 -14.040000 0.000000
3.463200 -14.040000 0.000000
3.510000 -14.040000 0.000000
3.556800 -14.040000 0.000000
3.603600 -14.040000 0.000000
3.650400 -14.040000 0.000000
3.697200 -14.040000 0.000000
3.744000 -14.040000 0.000000
3.790800 -14.040000 0.000000
3.837600 -14.040000 0.000000
3.884400 -14.040000 0.000000
3.931200 -14.040000 0.000000
3.978000 -14.040000 0.000000
4.024800 -14.040000 0.000000
4.071600 -14.040000 0.000000
4.118400 -14.040000 0.000000
4.165200 -14.040000 0.000000
4.212000 -14.040000 0.000000
4.258800 -14.040000 0.000000
4.305600 -14.040000 0.000000
4.352400 -14.040000 0.000000
4.399200 -14.040000 0.000000
4.446000 -14.040000 0.000000
4.492800 -14.040000 0.000000
4.539600 -14.040000 0.000000
4.586400 -14.040000 0.000000
4.633200 -14.040000 0.000000
4.680000 -14.040000 0.000000
4.726800 -14.040000 0.000000
4.773600 -14.040000 0.000000
4.820400 -14.040000 0.000000
4.867200 -14.040000 0.000000
4.914000 -14.040000 0.000000
4.960800 -14.040000 0.000000
5.007600 -14.040000 0.000000
5.054400 -14.040000 0.000000
5.101200 -14.040000 0.000000
5.148000 -14.040000 0.000000
5.194800 -14.040000 0.000000
5.241600 -14.040000 0.000000
5.288400 -14.040000 0.000000
5.335200 -14.040000 0.000000
5.382000 -14.040000 0.000000
5.428800 -14.040000 0.000000
5.475600 -14.040000 0.000000
5.522400 -14.040000 0.000000
5.569200 -14.040000 0.000000
5.616000 -14.040000 0.000000
5.662800 -14.040000 0.000000
5.709600 -14.040000 0.000000
5.756400 -14.040000 0.000000
5.803200 -14.040000 0.000000
5.850000 -14.040000 0.000000
5.896800 -14.040000 0.000000
5.943600 -14.040000 0.000000
5.990400 -14.040000 0.000000
6.037200 -14.040000 0.000000
6.084000 -14.040000 0.000000
6.130800 -14.040000 0.000000
6.177600 -14.040000 0.000000
6.224400 -14.040000 0.000000
6.271200 -14.040000 0.000000
6.318000 -14.040000 0.000000
6.364800 -14.040000 0.000000
6.411600 -14.040000 0.000000
6.458400 -14.040000 0.000000
6.505200 -14.040000 0.000000
6.552000 -14.040000 0.000000
6.598800 -14.040000 0.000000
6.645600 -14.040000 0.000000
6.692400 -14.040000 0.000000
6.739200 -14.040000 0.000000
6.786000 -14.040000 0.000000
6.832800 -14.040000 0.000000
6.879600 -14.040000 0.000000
6.926400 -14.040000 0.000000
6.973200 -14.040000 0.000000
7.020000 -14.040000 0.000000
7.066800 -14.040000 0.000000
7.113600 -14.040000 0.000000
7.160400 -14.040000 0.000000
7.207200 -14.040000 0.000000
7.254000 -14.040000 0.000000
7.300800 -14.040000 0.000000
7.347600 -14.040000 0.000000
7.394400 -14.040000 0.000000
7.441200 -14.040000 0.000000
7.488000 -14.040000 0.000000
7.534800 -14.040000 0.000000
7.581600 -14.040000 0.000000
7.628400 -14.040000 0.000000
7.675200 -14.040000 0.000000
7.722000 -14.040000 0.000000
7.768800 -14.040000 0.000000
7.815600 -14.040000 0.000000
7.862400 -14.040000 0.000000
7.909200 -14.040000 0.000000
7.956000 -14.040000 0.000000
8.002800 -14.040000 0.000000
8.049600 -14.040000 0.000000
8.096400 -14.040000 0.000000
8.143200 -14.040000 0.000000
8.190000 -14.040000 0.000000
12.121200 -14.040000 0.000000
12.168000 -14.040000 0.000000
12.214800 -14.040000 0.000000
12.261600 -14.040000 0.000000
12.308400 -14.040000 0.000000
12.355200 -14.040000 0.000000
12.402000 -14.040000 0.000000
12.448800 -14.040000 0.000000
12.495600 -14.040000 0.000000
12.542400 -14.040000 0.000000
12.589200 -14.040000 0.000000
12.636000 -14.040000 0.000000
12.682800 -14.040000 0.000000
12.729600 -14.040000 0.000000
12.776400 -14.040000 0.000000
12.823200 -14.040000 0.000000
12.870000 -14.040000 0.000000
12.916800 -14.040000 0.000000
12.963600 -14.040000 0.000000
13.010400 -14.040000 0.000000
13.057200 -14.040000 0.000000
13.104000 -14.040000 0.000000
13.150800 -14.040000 0.000000
13.197600 -14.040000 0.000000
13.244400 -14.040000 0.000000
13.291200 -14.040000 0.000000
13.338000 -14.040000 0.000000
13.384800 -14.040000 0.000000
13.431600 -14.040000 0.000000
13.478400 -14.040000 0.000000
13.525200 -14.040000 0.000000
13.572000 -14.040000 0.000000
13.618800 -14.040000 0.000000
13.665600 -14.040000 0.000000
13.712400 -14.040000 0.000000
13.759200 -14.040000 0.000000
13.806000 -14.040000 0.000000
13.852800 -14.040000 0.000000
13.899600 -14.040000 0.000000
13.946400 -14.040000 0.000000
13.993200 -14.040000 0.000000
14.040000 -14.040000 0.000000
14.086800 -14.040000 0.000000
14.133600 -14.040000 0.000000
14.882400 -14.040000 0.000000
14.929200 -14.040000 0.000000
14.976000 -14.040000 0.000000
15.022800 -14.040000 0.000000
15.069600 -14.040000 0.000000
15.116400 -14.040000 0.000000
15.163200 -14.040000 0.000000
15.210000 -14.040000 0.000000
15.256800 -14.040000 0.000000
15.303600 -14.040000 0.000000
15.350400 -14.040000 0.000000
15.397200 -14.040000 0.000000
15.444000 -14.040000 0.000000
15.490800 -14.040000 0.000000
15.537600 -14.040000 0.000000
15.865200 -14.040000 0.000000
15.912000 -14.040000 0.000000
16.286400 -14.040000 0.000000
16.473600 -14.040000 0.000000
16.520400 -14.040000 0.000000
-18.720000 -13.993200 0.000000
-18.673200 -13.993200 0.000000
-18.626400 -13.993200 0.000000
-18.579600 -13.993200 0.000000
-18.532800 -13.993200 0.000000
-18.486000 -13.993200 0.000000
-18.439200 -13.993200 0.000000
-18.392400 -13.993200 0.000000
-18.345600 -13.993200 0.000000
-18.298800 -13.993200 0.000000
-18.252000 -13.993200 0.000000
-18.205200 -13.993200 0.000000
-18.158400 -13.993200 0.000000
-18.111600 -13.993200 0.000000
-18.064800 -13.993200 0.000000
-18.018000 -13.993200 0.000000
-17.971200 -13.993200 0.000000
-17.924400 -13.993200 0.000000
-17.877600 -13.993200 0.000000
-17.830800 -13.993200 0.000000
-17.784000 -13.993200 0.000000
-17.737200 -13.993200 0.000000
-17.690400 -13.993200 0.000000
-17.643600 -13.993200 0.000000
-17.596800 -13.993200 0.000000
-17.550000 -13.993200 0.000000
-17.503200 -13.993200 0.000000
-17.456400 -13.993200 0.000000
-17.409600 -13.993200 0.000000
-17.362800 -13.993200 0.000000
-17.316000 -13.993200 0.000000
-17.269200 -13.993200 0.000000
-17.222400 -13.993200 0.000000
-17.175600 -13.993200 0.000000
-17.128800 -13.993200 0.000000
-17.082000 -13.993200 0.000000
-17.035200 -13.993200 0.000000
-16.988400 -13.993200 0.000000
-16.941600 -13.993200 0.000000
-16.894800 -13.993200 0.000000
-16.848000 -13.993200 0.000000
-16.801200 -13.993200 0.000000
-16.754400 -13.993200 0.000000
-16.707600 -13.993200 0.000000
-16.286400 -13.993200 0.000000
-15.069600 -13.993200 0.000000
-15.022800 -13.993200 0.000000
-14.976000 -13.993200 0.000000
-14.929200 -13.993200 0.000000
-14.882400 -13.993200 0.000000
-14.835600 -13.993200 0.000000
-14.788800 -13.993200 0.000000
-14.742000 -13.993200 0.000000
-14.695200 -13.993200 0.000000
-14.648400 -13.993200 0.000000
-14.601600 -13.993200 0.000000
-14.554800 -13.993200 0.000000
-14.508000 -13.993200 0.000000
-14.461200 -13.993200 0.000000
-14.414400 -13.993200 0.000000
-14.367600 -13.993200 0.000000
-14.320800 -13.993200 0.000000
-14.274000 -13.993200 0.000000
-14.227200 -13.993200 0.000000
-14.180400 -13.993200 0.000000
-14.133600 -13.993200 0.000000
-14.086800 -13.993200 0.000000
-14.040000 -13.993200 0.000000
-13.993200 -13.993200 0.000000
-13.946400 -13.993200 0.000000
-13.899600 -13.993200 0.000000
-13.852800 -13.993200 0.000000
-13.806000 -13.993200 0.000000
-13.759200 -13.993200 0.000000
-13.712400 -13.993200 0.000000
-13.665600 -13.993200 0.000000
-13.618800 -13.993200 0.000000
-13.572000 -13.993200 0.000000
-13.525200 -13.993200 0.000000
-13.478400 -13.993200 0.000000
-13.431600 -13.993200 0.000000
-13.384800 -13.993200 0.000000
-13.338000 -13.993200 0.000000
-13.291200 -13.993200 0.000000
-13.244400 -13.993200 0.000000
-13.197600 -13.993200 0.000000
-13.150800 -13.993200 0.000000
-13.104000 -13.993200 0.000000
-13.057200 -13.993200 0.000000
-13.010400 -13.993200 0.000000
-8.143200 -13.993200 0.000000
-8.096400 -13.993200 0.000000
-8.049600 -13.993200 0.000000
-8.002800 -13.993200 0.000000
-7.956000 -13.993200 0.000000
-7.909200 -13.993200 0.000000
-7.862400 -13.993200 0.000000
-7.815600 -13.993200 0.000000
-7.768800 -13.993200 0.000000
-7.722000 -13.993200 0.000000
-7.675200 -13.993200 0.000000
-7.628400 -13.993200 0.000000
-7.581600 -13.993200 0.000000
-7.534800 -13.993200 0.000000
-7.488000 -13.993200 0.000000
-7.441200 -13.993200 0.000000
-7.394400 -13.993200 0.000000
-7.347600 -13.993200 0.000000
-7.300800 -13.993200 0.000000
-7.254000 -13.993200 0.000000
-7.207200 -13.993200 0.000000
-7.160400 -13.993200 0.000000
-7.113600 -13.993200 0.000000
-7.066800 -13.993200 0.000000
-7.020000 -13.993200 0.000000
-6.973200 -13.993200 0.000000
-6.926400 -13.993200 0.000000
-6.879600 -13.993200 0.000000
-6.832800 -13.993200 0.000000
-6.786000 -13.993200 0.000000
-6.739200 -13.993200 0.000000
-6.692400 -13.993200 0.000000
-6.645600 -13.993200 0.000000
-6.598800 -13.993200 0.000000
-6.552000 -13.993200 0.000000
-6.505200 -13.993200 0.000000
-6.458400 -13.993200 0.000000
-6.411600 -13.993200 0.000000
-6.364800 -13.993200 0.000000
-6.318000 -13.993200 0.000000
-6.271200 -13.993200 0.000000
-6.224400 -13.993200 0.000000
-6.177600 -13.993200 0.000000
-6.130800 -13.993200 0.000000
-6.084000 -13.993200 0.000000
-6.037200 -13.993200 0.000000
-5.990400 -13.993200 0.000000
-5.943600 -13.993200 0.000000
-5.896800 -13.993200 0.000000
-5.850000 -13.993200 0.000000
-5.803200 -13.993200 0.000000
-5.756400 -13.993200 0.000000
-5.709600 -13.993200 0.000000
-5.662800 -13.993200 0.000000
-5.616000 -13.993200 0.000000
-5.569200 -13.993200 0.000000
-5.522400 -13.993200 0.000000
-5.475600 -13.993200 0.000000
-5.428800 -13.993200 0.000000
-5.382000 -13.993200 0.000000
-5.335200 -13.993200 0.000000
-5.288400 -13.993200 0.000000
-5.241600 -13.993200 0.000000
-5.194800 -13.993200 0.000000
-5.148000 -13.993200 0.000000
-5.101200 -13.993200 0.000000
-5.054400 -13.993200 0.000000
-5.007600 -13.993200 0.000000
-4.960800 -13.993200 0.000000
-4.914000 -13.993200 0.000000
-4.867200 -13.993200 0.000000
-4.820400 -13.993200 0.000000
-4.773600 -13.993200 0.000000
-4.726800 -13.993200 0.000000
-4.680000 -13.993200 0.000000
-4.633200 -13.993200 0.000000
-4.586400 -13.993200 0.000000
-4.539600 -13.993200 0.000000
-4.492800 -13.993200 0.000000
-4.446000 -13.993200 0.000000
-4.399200 -13.993200 0.000000
-4.352400 -13.993200 0.000000
-4.305600 -13.993200 0.000000
-4.258800 -13.993200 0.000000
-4.212000 -13.993200 0.000000
-4.165200 -13.993200 0.000000
-4.118400 -13.993200 0.000000
-4.071600 -13.993200 0.000000
-4.024800 -13.993200 0.000000
-3.978000 -13.993200 0.000000
-3.931200 -13.993200 0.000000
-3.884400 -13.993200 0.000000
-3.837600 -13.993200 0.000000
-3.790800 -13.993200 0.000000
-3.744000 -13.993200 0.000000
-3.697200 -13.993200 0.000000
-3.650400 -13.993200 0.000000
-3.603600 -13.993200 0.000000
-3.556800 -13.993200 0.000000
-3.510000 -13.993200 0.000000
-3.463200 -13.993200 0.000000
-3.416400 -13.993200 0.000000
-3.369600 -13.993200 0.000000
-3.322800 -13.993200 0.000000
-3.276000 -13.993200 0.000000
-3.229200 -13.993200 0.000000
-3.182400 -13.993200 0.000000
-3.135600 -13.993200 0.000000
-3.088800 -13.993200 0.000000
-3.042000 -13.993200 0.000000
-2.995200 -13.993200 0.000000
-2.948400 -13.993200 0.000000
-2.901600 -13.993200 0.000000
-2.854800 -13.993200 0.000000
-2.808000 -13.993200 0.000000
-2.761200 -13.993200 0.000000
-2.714400 -13.993200 0.000000
-2.667600 -13.993200 0.000000
-2.620800 -13.993200 0.000000
-2.574000 -13.993200 0.000000
-2.527200 -13.993200 0.000000
-2.480400 -13.993200 0.000000
-2.433600 -13.993200 0.000000
-2.386800 -13.993200 0.000000
-2.340000 -13.993200 0.000000
-2.293200 -13.993200 0.000000
-2.246400 -13.993200 0.000000
-2.199600 -13.993200 0.000000
-2.152800 -13.993200 0.000000
-2.106000 -13.993200 0.000000
-2.059200 -13.993200 0.000000
-2.012400 -13.993200 0.000000
-1.965600 -13.993200 0.000000
-1.918800 -13.993200 0.000000
-1.872000 -13.993200 0.000000
-1.825200 -13.993200 0.000000
-1.778400 -13.993200 0.000000
-1.731600 -13.993200 0.000000
-1.684800 -13.993200 0.000000
-1.638000 -13.993200 0.000000
-1.591200 -13.993200 0.000000
-1.544400 -13.993200 0.000000
-1.497600 -13.993200 0.000000
-1.450800 -13.993200 0.000000
-1.404000 -13.993200 0.000000
-1.357200 -13.993200 0.000000
-1.310400 -13.993200 0.000000
-1.263600 -13.993200 0.000000
-1.216800 -13.993200 0.000000
-1.170000 -13.993200 0.000000
-1.123200 -13.993200 0.000000
-1.076400 -13.993200 0.000000
-1.029600 -13.993200 0.000000
-0.982800 -13.993200 0.000000
-0.936000 -13.993200 0.000000
-0.889200 -13.993200 0.000000
-0.842400 -13.993200 0.000000
-0.795600 -13.993200 0.000000
-0.748800 -13.993200 0.000000
-0.702000 -13.993200 0.000000
-0.655200 -13.993200 0.000000
-0.608400 -13.993200 0.000000
-0.561600 -13.993200 0.000000
-0.514800 -13.993200 0.000000
-0.468000 -13.993200 0.000000
-0.421200 -13.993200 0.000000
-0.374400 -13.993200 0.000000
-0.327600 -13.993200 0.000000
-0.280800 -13.993200 0.000000
-0.234000 -13.993200 0.000000
-0.187200 -13.993200 0.000000
-0.140400 -13.993200 0.000000
-0.093600 -13.993200 0.000000
-0.046800 -13.993200 0.000000
0.000000 -13.993200 0.000000
0.046800 -13.993200 0.000000
0.093600 -13.993200 0.000000
0.140400 -13.993200 0.000000
0.187200 -13.993200 0.000000
0.234000 -13.993200 0.000000
0.280800 -13.993200 0.000000
0.327600 -13.993200 0.000000
0.374400 -13.993200 0.000000
0.421200 -13.993200 0.000000
0.468000 -13.993200 0.000000
0.514800 -13.993200 0.000000
0.561600 -13.993200 0.000000
0.608400 -13.993200 0.000000
0.655200 -13.993200 0.000000
0.702000 -13.993200 0.000000
0.748800 -13.993200 0.000000
0.795600 -13.993200 0.000000
0.842400 -13.993200 0.000000
0.889200 -13.993200 0.000000
0.936000 -13.993200 0.000000
0.982800 -13.993200 0.000000
1.029600 -13.993200 0.000000
1.076400 -13.993200 0.000000
1.123200 -13.993200 0.000000
1.170000 -13.993200 0.000000
1.216800 -13.993200 0.000000
1.263600 -13.993200 0.000000
1.310400 -13.993200 0.000000
1.357200 -13.993200 0.000000
1.404000 -13.993200 0.000000
1.450800 -13.993200 0.000000
1.497600 -13.993200 0.000000
1.544400 -13.993200 0.000000
1.591200 -13.993200 0.000000
1.638000 -13.993200 0.000000
1.684800 -13.993200 0.000000
1.731600 -13.993200 0.000000
1.778400 -13.993200 0.000000
1.825200 -13.993200 0.000000
1.872000 -13.993200 0.000000
1.918800 -13.993200 0.000000
1.965600 -13.993200 0.000000
2.012400 -13.993200 0.000000
2.059200 -13.993200 0.000000
2.106000 -13.993200 0.000000
2.152800 -13.993200 0.000000
2.199600 -13.993200 0.000000
2.246400 -13.993200 0.000000
2.293200 -13.993200 0.000000
2.340000 -13.993200 0.000000
2.386800 -13.993200 0.000000
2.433600 -13.993200 0.000000
2.480400 -13.993200 0.000000
2.527200 -13.993200 0.000000
2.574000 -13.993200 0.000000
2.620800 -13.993200 0.000000
2.667600 -13.993200 0.000000
2.714400 -13.993200 0.000000
2.761200 -13.993200 0.000000
2.808000 -13.993200 0.000000
2.854800 -13.993200 0.000000
2.901600 -13.993200 0.000000
2.948400 -13.993200 0.000000
2.995200 -13.993200 0.000000
3.042000 -13.993200 0.000000
3.088800 -13.993200 0.000000
3.135600 -13.993200 0.000000
3.182400 -13.993200 0.000000
3.229200 -13.993200 0.000000
3.276000 -13.993200 0.000000
3.322800 -13.993200 0.000000
3.369600 -13.993200 0.000000
3.416400 -13.993200 0.000000
3.463200 -13.993200 0.000000
3.510000 -13.993200 0.000000
3.556800 -13.993200 0.000000
3.603600 -13.993200 0.000000
3.650400 -13.993200 0.000000
3.697200 -13.993200 0.000000
3.744000 -13.993200 0.000000
3.790800 -13.993200 0.000000
3.837600 -13.993200 0.000000
3.884400 -13.993200 0.000000
3.931200 -13.993200 0.000000
3.978000 -13.993200 0.000000
4.024800 -13.993200 0.000000
4.071600 -13.993200 0.000000
4.118400 -13.993200 0.000000
4.165200 -13.993200 0.000000
4.212000 -13.993200 0.000000
4.258800 -13.993200 0.000000
4.305600 -13.993200 0.000000
4.352400 -13.993200 0.000000
4.399200 -13.993200 0.000000
4.446000 -13.993200 0.000000
4.492800 -13.993200 0.000000
4.539600 -13.993200 0.000000
4.586400 -13.993200 0.000000
4.633200 -13.993200 0.000000
4.680000 -13.993200 0.000000
4.726800 -13.993200 0.000000
4.773600 -13.993200 0.000000
4.820400 -13.993200 0.000000
4.867200 -13.993200 0.000000
4.914000 -13.993200 0.000000
4.960800 -13.993200 0.000000
5.007600 -13.993200 0.000000
5.054400 -13.993200 0.000000
5.101200 -13.993200 0.000000
5.148000 -13.993200 0.000000
5.194800 -13.993200 0.000000
5.241600 -13.993200 0.000000
5.288400 -13.993200 0.000000
5.335200 -13.993200 0.000000
5.382000 -13.993200 0.000000
5.428800 -13.993200 0.000000
5.475600 -13.993200 0.000000
5.522400 -13.993200 0.000000
5.569200 -13.993200 0.000000
5.616000 -13.993200 0.000000
5.662800 -13.993200 0.000000
5.709600 -13.993200 0.000000
5.756400 -13.993200 0.000000
5.803200 -13.993200 0.000000
5.850000 -13.993200 0.000000
5.896800 -13.993200 0.000000
5.943600 -13.993200 0.000000
5.990400 -13.993200 0.000000
6.037200 -13.993200 0.000000
6.084000 -13.993200 0.000000
6.130800 -13.993200 0.000000
6.177600 -13.993200 0.000000
6.224400 -13.993200 0.000000
6.271200 -13.993200 0.000000
6.318000 -13.993200 0.000000
6.364800 -13.993200 0.000000
6.411600 -13.993200 0.000000
6.458400 -13.993200 0.000000
6.505200 -13.993200 0.000000
6.552000 -13.993200 0.000000
6.598800 -13.993200 0.000000
6.645600 -13.993200 0.000000
6.692400 -13.993200 0.000000
6.739200 -13.993200 0.000000
6.786000 -13.993200 0.000000
6.832800 -13.993200 0.000000
6.879600 -13.993200 0.000000
6.926400 -13.993200 0.000000
6.973200 -13.993200 0.000000
7.020000 -13.993200 0.000000
7.066800 -13.993200 0.000000
7.113600 -13.993200 0.000000
7.160400 -13.993200 0.000000
7.207200 -13.993200 0.000000
7.254000 -13.993200 0.000000
7.300800 -13.993200 0.000000
7.347600 -13.993200 0.000000
7.394400 -13.993200 0.000000
7.441200 -13.993200 0.000000
7.488000 -13.993200 0.000000
7.534800 -13.993200 0.000000
7.581600 -13.993200 0.000000
7.628400 -13.993200 0.000000
7.675200 -13.993200 0.000000
7.722000 -13.993200 0.000000
7.768800 -13.993200 0.000000
7.815600 -13.993200 0.000000
7.862400 -13.993200 0.000000
7.909200 -13.993200 0.000000
7.956000 -13.993200 0.000000
8.002800 -13.993200 0.000000
8.049600 -13.993200 0.000000
8.096400 -13.993200 0.000000
8.143200 -13.993200 0.000000
8.190000 -13.993200 0.000000
12.214800 -13.993200 0.000000
12.261600 -13.993200 0.000000
12.308400 -13.993200 0.000000
12.355200 -13.993200 0.000000
12.402000 -13.993200 0.000000
12.448800 -13.993200 0.000000
12.495600 -13.993200 0.000000
12.542400 -13.993200 0.000000
12.589200 -13.993200 0.000000
12.636000 -13.993200 0.000000
12.682800 -13.993200 0.000000
12.729600 -13.993200 0.000000
12.776400 -13.993200 0.000000
12.823200 -13.993200 0.000000
12.870000 -13.993200 0.000000
12.916800 -13.993200 0.000000
12.963600 -13.993200 0.000000
13.010400 -13.993200 0.000000
13.057200 -13.993200 0.000000
13.104000 -13.993200 0.000000
13.150800 -13.993200 0.000000
13.197600 -13.993200 0.000000
13.244400 -13.993200 0.000000
13.291200 -13.993200 0.000000
13.338000 -13.993200 0.000000
13.384800 -13.993200 0.000000
13.431600 -13.993200 0.000000
13.478400 -13.993200 0.000000
13.525200 -13.993200 0.000000
13.572000 -13.993200 0.000000
13.618800 -13.993200 0.000000
13.665600 -13.993200 0.000000
13.712400 -13.993200 0.000000
13.759200 -13.993200 0.000000
13.806000 -13.993200 0.000000
13.852800 -13.993200 0.000000
13.899600 -13.993200 0.000000
13.946400 -13.993200 0.000000
13.993200 -13.993200 0.000000
14.040000 -13.993200 0.000000
14.086800 -13.993200 0.000000
14.133600 -13.993200 0.000000
14.882400 -13.993200 0.000000
14.929200 -13.993200 0.000000
14.976000 -13.993200 0.000000
15.022800 -13.993200 0.000000
15.069600 -13.993200 0.000000
15.116400 -13.993200 0.000000
15.163200 -13.993200 0.000000
15.210000 -13.993200 0.000000
15.256800 -13.993200 0.000000
15.303600 -13.993200 0.000000
15.350400 -13.993200 0.000000
15.397200 -13.993200 0.000000
15.444000 -13.993200 0.000000
15.490800 -13.993200 0.000000
15.537600 -13.993200 0.000000
15.584400 -13.993200 0.000000
16.052400 -13.993200 0.000000
-18.720000 -13.946400 0.000000
-18.673200 -13.946400 0.000000
-18.626400 -13.946400 0.000000
-18.579600 -13.946400 0.000000
-18.532800 -13.946400 0.000000
-18.486000 -13.946400 0.000000
-18.439200 -13.946400 0.000000
-18.392400 -13.946400 0.000000
-18.345600 -13.946400 0.000000
-18.298800 -13.946400 0.000000
-18.252000 -13.946400 0.000000
-18.205200 -13.946400 0.000000
-18.158400 -13.946400 0.000000
-18.111600 -13.946400 0.000000
-18.064800 -13.946400 0.000000
-18.018000 -13.946400 0.000000
-17.971200 -13.946400 0.000000
-17.924400 -13.946400 0.000000
-17.877600 -13.946400 0.000000
-17.830800 -13.946400 0.000000
-17.784000 -13.946400 0.000000
-17.737200 -13.946400 0.000000
-17.690400 -13.946400 0.000000
-17.643600 -13.946400 0.000000
-17.596800 -13.946400 0.000000
-17.550000 -13.946400 0.000000
-17.503200 -13.946400 0.000000
-17.456400 -13.946400 0.000000
-17.409600 -13.946400 0.000000
-17.362800 -13.946400 0.000000
-17.316000 -13.946400 0.000000
-17.269200 -13.946400 0.000000
-17.222400 -13.946400 0.000000
-17.175600 -13.946400 0.000000
-17.128800 -13.946400 0.000000
-17.082000 -13.946400 0.000000
-17.035200 -13.946400 0.000000
-16.988400 -13.946400 0.000000
-16.941600 -13.946400 0.000000
-16.894800 -13.946400 0.000000
-16.848000 -13.946400 0.000000
-16.801200 -13.946400 0.000000
-16.754400 -13.946400 0.000000
-15.116400 -13.946400 0.000000
-15.069600 -13.946400 0.000000
-15.022800 -13.946400 0.000000
-14.976000 -13.946400 0.000000
-14.929200 -13.946400 0.000000
-14.882400 -13.946400 0.000000
-14.835600 -13.946400 0.000000
-14.788800 -13.946400 0.000000
-14.742000 -13.946400 0.000000
-14.695200 -13.946400 0.000000
-14.648400 -13.946400 0.000000
-14.601600 -13.946400 0.000000
-14.554800 -13.946400 0.000000
-14.508000 -13.946400 0.000000
-14.461200 -13.946400 0.000000
-14.414400 -13.946400 0.000000
-14.367600 -13.946400 0.000000
-14.320800 -13.946400 0.000000
-14.274000 -13.946400 0.000000
-14.227200 -13.946400 0.000000
-14.180400 -13.946400 0.000000
-14.133600 -13.946400 0.000000
-14.086800 -13.946400 0.000000
-14.040000 -13.946400 0.000000
-13.993200 -13.946400 0.000000
-13.946400 -13.946400 0.000000
-13.899600 -13.946400 0.000000
-13.852800 -13.946400 0.000000
-13.806000 -13.946400 0.000000
-13.759200 -13.946400 0.000000
-13.712400 -13.946400 0.000000
-13.665600 -13.946400 0.000000
-13.618800 -13.946400 0.000000
-13.572000 -13.946400 0.000000
-13.525200 -13.946400 0.000000
-13.478400 -13.946400 0.000000
-13.431600 -13.946400 0.000000
-13.384800 -13.946400 0.000000
-13.338000 -13.946400 0.000000
-13.291200 -13.946400 0.000000
-13.244400 -13.946400 0.000000
-13.197600 -13.946400 0.000000
-13.150800 -13.946400 0.000000
-13.104000 -13.946400 0.000000
-13.057200 -13.946400 0.000000
-8.143200 -13.946400 0.000000
-8.096400 -13.946400 0.000000
-8.049600 -13.946400 0.000000
-8.002800 -13.946400 0.000000
-7.956000 -13.946400 0.000000
-7.909200 -13.946400 0.000000
-7.862400 -13.946400 0.000000
-7.815600 -13.946400 0.000000
-7.768800 -13.946400 0.000000
-7.722000 -13.946400 0.000000
-7.675200 -13.946400 0.000000
-7.628400 -13.946400 0.000000
-7.581600 -13.946400 0.000000
-7.534800 -13.946400 0.000000
-7.488000 -13.946400 0.000000
-7.441200 -13.946400 0.000000
-7.394400 -13.946400 0.000000
-7.347600 -13.946400 0.000000
-7.300800 -13.946400 0.000000
-7.254000 -13.946400 0.000000
-7.207200 -13.946400 0.000000
-7.160400 -13.946400 0.000000
-7.113600 -13.946400 0.000000
-7.066800 -13.946400 0.000000
-7.020000 -13.946400 0.000000
-6.973200 -13.946400 0.000000
-6.926400 -13.946400 0.000000
-6.879600 -13.946400 0.000000
-6.832800 -13.946400 0.000000
-6.786000 -13.946400 0.000000
-6.739200 -13.946400 0.000000
-6.692400 -13.946400 0.000000
-6.645600 -13.946400 0.000000
-6.598800 -13.946400 0.000000
-6.552000 -13.946400 0.000000
-6.505200 -13.946400 0.000000
-6.458400 -13.946400 0.000000
-6.411600 -13.946400 0.000000
-6.364800 -13.946400 0.000000
-6.318000 -13.946400 0.000000
-6.271200 -13.946400 0.000000
-6.224400 -13.946400 0.000000
-6.177600 -13.946400 0.000000
-6.130800 -13.946400 0.000000
-6.084000 -13.946400 0.000000
-6.037200 -13.946400 0.000000
-5.990400 -13.946400 0.000000
-5.943600 -13.946400 0.000000
-5.896800 -13.946400 0.000000
-5.850000 -13.946400 0.000000
-5.803200 -13.946400 0.000000
-5.756400 -13.946400 0.000000
-5.709600 -13.946400 0.000000
-5.662800 -13.946400 0.000000
-5.616000 -13.946400 0.000000
-5.569200 -13.946400 0.000000
-5.522400 -13.946400 0.000000
-5.475600 -13.946400 0.000000
-5.428800 -13.946400 0.000000
-5.382000 -13.946400 0.000000
-5.335200 -13.946400 0.000000
-5.288400 -13.946400 0.000000
-5.241600 -13.946400 0.000000
-5.194800 -13.946400 0.000000
-5.148000 -13.946400 0.000000
-5.101200 -13.946400 0.000000
-5.054400 -13.946400 0.000000
-5.007600 -13.946400 0.000000
-4.960800 -13.946400 0.000000
-4.914000 -13.946400 0.000000
-4.867200 -13.946400 0.000000
-4.820400 -13.946400 0.000000
-4.773600 -13.946400 0.000000
-4.726800 -13.946400 0.000000
-4.680000 -13.946400 0.000000
-4.633200 -13.946400 0.000000
-4.586400 -13.946400 0.000000
-4.539600 -13.946400 0.000000
-4.492800 -13.946400 0.000000
-4.446000 -13.946400 0.000000
-4.399200 -13.946400 0.000000
-4.352400 -13.946400 0.000000
-4.305600 -13.946400 0.000000
-4.258800 -13.946400 0.000000
-4.212000 -13.946400 0.000000
-4.165200 -13.946400 0.000000
-4.118400 -13.946400 0.000000
-4.071600 -13.946400 0.000000
-4.024800 -13.946400 0.000000
-3.978000 -13.946400 0.000000
-3.931200 -13.946400 0.000000
-3.884400 -13.946400 0.000000
-3.837600 -13.946400 0.000000
-3.790800 -13.946400 0.000000
-3.744000 -13.946400 0.000000
-3.697200 -13.946400 0.000000
-3.650400 -13.946400 0.000000
-3.603600 -13.946400 0.000000
-3.556800 -13.946400 0.000000
-3.510000 -13.946400 0.000000
-3.463200 -13.946400 0.000000
-3.416400 -13.946400 0.000000
-3.369600 -13.946400 0.000000
-3.322800 -13.946400 0.000000
-3.276000 -13.946400 0.000000
-3.229200 -13.946400 0.000000
-3.182400 -13.946400 0.000000
-3.135600 -13.946400 0.000000
-3.088800 -13.946400 0.000000
-3.042000 -13.946400 0.000000
-2.995200 -13.946400 0.000000
-2.948400 -13.946400 0.000000
-2.901600 -13.946400 0.000000
-2.854800 -13.946400 0.000000
-2.808000 -13.946400 0.000000
-2.761200 -13.946400 0.000000
-2.714400 -13.946400 0.000000
-2.667600 -13.946400 0.000000
-2.620800 -13.946400 0.000000
-2.574000 -13.946400 0.000000
-2.527200 -13.946400 0.000000
-2.480400 -13.946400 0.000000
-2.433600 -13.946400 0.000000
-2.386800 -13.946400 0.000000
-2.340000 -13.946400 0.000000
-2.293200 -13.946400 0.000000
-2.246400 -13.946400 0.000000
-2.199600 -13.946400 0.000000
-2.152800 -13.946400 0.000000
-2.106000 -13.946400 0.000000
-2.059200 -13.946400 0.000000
-2.012400 -13.946400 0.000000
-1.965600 -13.946400 0.000000
-1.918800 -13.946400 0.000000
-1.872000 -13.946400 0.000000
-1.825200 -13.946400 0.000000
-1.778400 -13.946400 0.000000
-1.731600 -13.946400 0.000000
-1.684800 -13.946400 0.000000
-1.638000 -13.946400 0.000000
-1.591200 -13.946400 0.000000
-1.544400 -13.946400 0.000000
-1.497600 -13.946400 0.000000
-1.450800 -13.946400 0.000000
-1.404000 -13.946400 0.000000
-1.357200 -13.946400 0.000000
-1.310400 -13.946400 0.000000
-1.263600 -13.946400 0.000000
-1.216800 -13.946400 0.000000
-1.170000 -13.946400 0.000000
-1.123200 -13.946400 0.000000
-1.076400 -13.946400 0.000000
-1.029600 -13.946400 0.000000
-0.982800 -13.946400 0.000000
-0.936000 -13.946400 0.000000
-0.889200 -13.946400 0.000000
-0.842400 -13.946400 0.000000
-0.795600 -13.946400 0.000000
-0.748800 -13.946400 0.000000
-0.702000 -13.946400 0.000000
-0.655200 -13.946400 0.000000
-0.608400 -13.946400 0.000000
-0.561600 -13.946400 0.000000
-0.514800 -13.946400 0.000000
-0.468000 -13.946400 0.000000
-0.421200 -13.946400 0.000000
-0.374400 -13.946400 0.000000
-0.327600 -13.946400 0.000000
-0.280800 -13.946400 0.000000
-0.234000 -13.946400 0.000000
-0.187200 -13.946400 0.000000
-0.140400 -13.946400 0.000000
-0.093600 -13.946400 0.000000
-0.046800 -13.946400 0.000000
0.000000 -13.946400 0.000000
0.046800 -13.946400 0.000000
0.093600 -13.946400 0.000000
0.140400 -13.946400 0.000000
0.187200 -13.946400 0.000000
0.234000 -13.946400 0.000000
0.280800 -13.946400 0.000000
0.327600 -13.946400 0.000000
0.374400 -13.946400 0.000000
0.421200 -13.946400 0.000000
0.468000 -13.946400 0.000000
0.514800 -13.946400 0.000000
0.561600 -13.946400 0.000000
0.608400 -13.946400 0.000000
0.655200 -13.946400 0.000000
0.702000 -13.946400 0.000000
0.748800 -13.946400 0.000000
0.795600 -13.946400 0.000000
0.842400 -13.946400 0.000000
0.889200 -13.946400 0.000000
0.936000 -13.946400 0.000000
0.982800 -13.946400 0.000000
1.029600 -13.946400 0.000000
1.076400 -13.946400 0.000000
1.123200 -13.946400 0.000000
1.170000 -13.946400 0.000000
1.216800 -13.946400 0.000000
1.263600 -13.946400 0.000000
1.310400 -13.946400 0.000000
1.357200 -13.946400 0.000000
1.404000 -13.946400 0.000000
1.450800 -13.946400 0.000000
1.497600 -13.946400 0.000000
1.544400 -13.946400 0.000000
1.591200 -13.946400 0.000000
1.638000 -13.946400 0.000000
1.684800 -13.946400 0.000000
1.731600 -13.946400 0.000000
1.778400 -13.946400 0.000000
1.825200 -13.946400 0.000000
1.872000 -13.946400 0.000000
1.918800 -13.946400 0.000000
1.965600 -13.946400 0.000000
2.012400 -13.946400 0.000000
2.059200 -13.946400 0.000000
2.106000 -13.946400 0.000000
2.152800 -13.946400 0.000000
2.199600 -13.946400 0.000000
2.246400 -13.946400 0.000000
2.293200 -13.946400 0.000000
2.340000 -13.946400 0.000000
2.386800 -13.946400 0.000000
2.433600 -13.946400 0.000000
2.480400 -13.946400 0.000000
2.527200 -13.946400 0.000000
2.574000 -13.946400 0.000000
2.620800 -13.946400 0.000000
2.667600 -13.946400 0.000000
2.714400 -13.946400 0.000000
2.761200 -13.946400 0.000000
2.808000 -13.946400 0.000000
2.854800 -13.946400 0.000000
2.901600 -13.946400 0.000000
2.948400 -13.946400 0.000000
2.995200 -13.946400 0.000000
3.042000 -13.946400 0.000000
3.088800 -13.946400 0.000000
3.135600 -13.946400 0.000000
3.182400 -13.946400 0.000000
3.229200 -13.946400 0.000000
3.276000 -13.946400 0.000000
3.322800 -13.946400 0.000000
3.369600 -13.946400 0.000000
3.416400 -13.946400 0.000000
3.463200 -13.946400 0.000000
3.510000 -13.946400 0.000000
3.556800 -13.946400 0.000000
3.603600 -13.946400 0.000000
3.650400 -13.946400 0.000000
3.697200 -13.946400 0.000000
3.744000 -13.946400 0.000000
3.790800 -13.946400 0.000000
3.837600 -13.946400 0.000000
3.884400 -13.946400 0.000000
3.931200 -13.946400 0.000000
3.978000 -13.946400 0.000000
4.024800 -13.946400 0.000000
4.071600 -13.946400 0.000000
4.118400 -13.946400 0.000000
4.165200 -13.946400 0.000000
4.212000 -13.946400 0.000000
4.258800 -13.946400 0.000000
4.305600 -13.946400 0.000000
4.352400 -13.946400 0.000000
4.399200 -13.946400 0.000000
4.446000 -13.946400 0.000000
4.492800 -13.946400 0.000000
4.539600 -13.946400 0.000000
4.586400 -13.946400 0.000000
4.633200 -13.946400 0.000000
4.680000 -13.946400 0.000000
4.726800 -13.946400 0.000000
4.773600 -13.946400 0.000000
4.820400 -13.946400 0.000000
4.867200 -13.946400 0.000000
4.914000 -13.946400 0.000000
4.960800 -13.946400 0.000000
5.007600 -13.946400 0.000000
5.054400 -13.946400 0.000000
5.101200 -13.946400 0.000000
5.148000 -13.946400 0.000000
5.194800 -13.946400 0.000000
5.241600 -13.946400 0.000000
5.288400 -13.946400 0.000000
5.335200 -13.946400 0.000000
5.382000 -13.946400 0.000000
5.428800 -13.946400 0.000000
5.475600 -13.946400 0.000000
5.522400 -13.946400 0.000000
5.569200 -13.946400 0.000000
5.616000 -13.946400 0.000000
5.662800 -13.946400 0.000000
5.709600 -13.946400 0.000000
5.756400 -13.946400 0.000000
5.803200 -13.946400 0.000000
5.850000 -13.946400 0.000000
5.896800 -13.946400 0.000000
5.943600 -13.946400 0.000000
5.990400 -13.946400 0.000000
6.037200 -13.946400 0.000000
6.084000 -13.946400 0.000000
6.130800 -13.946400 0.000000
6.177600 -13.946400 0.000000
6.224400 -13.946400 0.000000
6.271200 -13.946400 0.000000
6.318000 -13.946400 0.000000
6.364800 -13.946400 0.000000
6.411600 -13.946400 0.000000
6.458400 -13.946400 0.000000
6.505200 -13.946400 0.000000
6.552000 -13.946400 0.000000
6.598800 -13.946400 0.000000
6.645600 -13.946400 0.000000
6.692400 -13.946400 0.000000
6.739200 -13.946400 0.000000
6.786000 -13.946400 0.000000
6.832800 -13.946400 0.000000
6.879600 -13.946400 0.000000
6.926400 -13.946400 0.000000
6.973200 -13.946400 0.000000
7.020000 -13.946400 0.000000
7.066800 -13.946400 0.000000
7.113600 -13.946400 0.000000
7.160400 -13.946400 0.000000
7.207200 -13.946400 0.000000
7.254000 -13.946400 0.000000
7.300800 -13.946400 0.000000
7.347600 -13.946400 0.000000
7.394400 -13.946400 0.000000
7.441200 -13.946400 0.000000
7.488000 -13.946400 0.000000
7.534800 -13.946400 0.000000
7.581600 -13.946400 0.000000
7.628400 -13.946400 0.000000
7.675200 -13.946400 0.000000
7.722000 -13.946400 0.000000
7.768800 -13.946400 0.000000
7.815600 -13.946400 0.000000
7.862400 -13.946400 0.000000
7.909200 -13.946400 0.000000
7.956000 -13.946400 0.000000
8.002800 -13.946400 0.000000
8.049600 -13.946400 0.000000
8.096400 -13.946400 0.000000
8.143200 -13.946400 0.000000
8.190000 -13.946400 0.000000
12.214800 -13.946400 0.000000
12.261600 -13.946400 0.000000
12.308400 -13.946400 0.000000
12.355200 -13.946400 0.000000
12.402000 -13.946400 0.000000
12.448800 -13.946400 0.000000
12.495600 -13.946400 0.000000
12.542400 -13.946400 0.000000
12.589200 -13.946400 0.000000
12.636000 -13.946400 0.000000
12.682800 -13.946400 0.000000
12.729600 -13.946400 0.000000
12.776400 -13.946400 0.000000
12.823200 -13.946400 0.000000
12.870000 -13.946400 0.000000
12.916800 -13.946400 0.000000
12.963600 -13.946400 0.000000
13.010400 -13.946400 0.000000
13.057200 -13.946400 0.000000
13.104000 -13.946400 0.000000
13.150800 -13.946400 0.000000
13.197600 -13.946400 0.000000
13.244400 -13.946400 0.000000
13.291200 -13.946400 0.000000
13.338000 -13.946400 0.000000
13.384800 -13.946400 0.000000
13.431600 -13.946400 0.000000
13.478400 -13.946400 0.000000
13.525200 -13.946400 0.000000
13.572000 -13.946400 0.000000
13.618800 -13.946400 0.000000
13.665600 -13.946400 0.000000
13.712400 -13.946400 0.000000
13.759200 -13.946400 0.000000
13.806000 -13.946400 0.000000
13.852800 -13.946400 0.000000
13.899600 -13.946400 0.000000
13.946400 -13.946400 0.000000
13.993200 -13.946400 0.000000
14.040000 -13.946400 0.000000
14.086800 -13.946400 0.000000
14.133600 -13.946400 0.000000
14.180400 -13.946400 0.000000
14.882400 -13.946400 0.000000
14.929200 -13.946400 0.000000
14.976000 -13.946400 0.000000
15.022800 -13.946400 0.000000
15.069600 -13.946400 0.000000
15.116400 -13.946400 0.000000
15.163200 -13.946400 0.000000
15.210000 -13.946400 0.000000
15.256800 -13.946400 0.000000
15.303600 -13.946400 0.000000
15.350400 -13.946400 0.000000
15.397200 -13.946400 0.000000
15.444000 -13.946400 0.000000
15.490800 -13.946400 0.000000
15.537600 -13.946400 0.000000
15.584400 -13.946400 0.000000
15.631200 -13.946400 0.000000
16.052400 -13.946400 0.000000
16.099200 -13.946400 0.000000
-18.720000 -13.899600 0.000000
-18.673200 -13.899600 0.000000
-18.626400 -13.899600 0.000000
-18.579600 -13.899600 -7.053595
-18.532800 -13.899600 -7.022054
-18.486000 -13.899600 -7.013198
-18.439200 -13.899600 -7.001506
-18.392400 -13.899600 -6.980166
-18.345600 -13.899600 -6.972394
-18.298800 -13.899600 -6.963301
-18.252000 -13.899600 -6.960299
-18.205200 -13.899600 -6.951156
-18.158400 -13.899600 -6.945875
-18.111600 -13.899600 -6.936363
-18.064800 -13.899600 -6.939261
-18.018000 -13.899600 -6.939261
-17.971200 -13.899600 -6.939261
-17.924400 -13.899600 -6.926578
-17.877600 -13.899600 -6.926578
-17.830800 -13.899600 -6.939261
-17.784000 -13.899600 -6.933841
-17.737200 -13.899600 -6.933841
-17.690400 -13.899600 -6.931093
-17.643600 -13.899600 -6.918304
-17.596800 -13.899600 -6.899675
-17.550000 -13.899600 -6.890410
-17.503200 -13.899600 -6.876905
-17.456400 -13.899600 -6.870236
-17.409600 -13.899600 -6.856490
-17.362800 -13.899600 -6.856490
-17.316000 -13.899600 -6.852148
-17.269200 -13.899600 -6.840905
-17.222400 -13.899600 -6.811617
-17.175600 -13.899600 -6.809229
-17.128800 -13.899600 -6.797036
-17.082000 -13.899600 -6.779255
-17.035200 -13.899600 -6.770333
-16.988400 -13.899600 -6.750765
-16.941600 -13.899600 -6.724971
-16.894800 -13.899600 -6.706098
-16.848000 -13.899600 -6.639338
-16.801200 -13.899600 -6.577224
-16.754400 -13.899600 -6.462131
-15.163200 -13.899600 6.815609
-15.116400 -13.899600 6.846700
-15.069600 -13.899600 6.865100
-15.022800 -13.899600 6.877426
-14.976000 -13.899600 6.891002
-14.929200 -13.899600 6.911442
-14.882400 -13.899600 6.944481
-14.835600 -13.899600 6.968269
-14.788800 -13.899600 6.978718
-14.742000 -13.899600 6.986031
-14.695200 -13.899600 7.007657
-14.648400 -13.899600 7.014522
-14.601600 -13.899600 7.022992
-14.554800 -13.899600 7.029306
-14.508000 -13.899600 7.034083
-14.461200 -13.899600 7.040005
-14.414400 -13.899600 7.049757
-14.367600 -13.899600 7.050410
-14.320800 -13.899600 7.058247
-14.274000 -13.899600 7.059570
-14.227200 -13.899600 7.059423
-14.180400 -13.899600 7.059423
-14.133600 -13.899600 7.064184
-14.086800 -13.899600 7.073179
-14.040000 -13.899600 7.082136
-13.993200 -13.899600 7.080065
-13.946400 -13.899600 7.076988
-13.899600 -13.899600 7.080065
-13.852800 -13.899600 7.080065
-13.806000 -13.899600 7.083349
-13.759200 -13.899600 7.083349
-13.712400 -13.899600 7.084137
-13.665600 -13.899600 7.084137
-13.618800 -13.899600 7.088140
-13.572000 -13.899600 7.087899
-13.525200 -13.899600 7.084137
-13.478400 -13.899600 7.080329
-13.431600 -13.899600 7.075049
-13.384800 -13.899600 7.075656
-13.338000 -13.899600 7.080977
-13.291200 -13.899600 7.087899
-13.244400 -13.899600 7.096619
-13.197600 -13.899600 7.114846
-13.150800 -13.899600 7.156035
-13.104000 -13.899600 7.190160
-8.143200 -13.899600 10.029829
-8.096400 -13.899600 9.777819
-8.049600 -13.899600 9.610705
-8.002800 -13.899600 9.538653
-7.956000 -13.899600 9.457951
-7.909200 -13.899600 9.351178
-7.862400 -13.899600 9.280669
-7.815600 -13.899600 9.241138
-7.768800 -13.899600 9.235011
-7.722000 -13.899600 9.157254
-7.675200 -13.899600 9.100573
-7.628400 -13.899600 9.026378
-7.581600 -13.899600 8.923562
-7.534800 -13.899600 8.819580
-7.488000 -13.899600 8.784116
-7.441200 -13.899600 8.734040
-7.394400 -13.899600 8.706233
-7.347600 -13.899600 8.702838
-7.300800 -13.899600 8.693514
-7.254000 -13.899600 8.654249
-7.207200 -13.899600 8.600245
-7.160400 -13.899600 8.572627
-7.113600 -13.899600 8.508324
-7.066800 -13.899600 8.469771
-7.020000 -13.899600 8.439706
-6.973200 -13.899600 8.423023
-6.926400 -13.899600 8.380002
-6.879600 -13.899600 8.324150
-6.832800 -13.899600 8.272551
-6.786000 -13.899600 8.218475
-6.739200 -13.899600 8.188544
-6.692400 -13.899600 8.156862
-6.645600 -13.899600 8.084035
-6.598800 -13.899600 8.055566
-6.552000 -13.899600 7.983651
-6.505200 -13.899600 7.971997
-6.458400 -13.899600 7.958590
-6.411600 -13.899600 7.934792
-6.364800 -13.899600 7.923811
-6.318000 -13.899600 7.923811
-6.271200 -13.899600 7.886220
-6.224400 -13.899600 7.855522
-6.177600 -13.899600 7.822010
-6.130800 -13.899600 7.786125
-6.084000 -13.899600 7.772342
-6.037200 -13.899600 7.766390
-5.990400 -13.899600 7.746190
-5.943600 -13.899600 7.741124
-5.896800 -13.899600 7.741124
-5.850000 -13.899600 7.715132
-5.803200 -13.899600 7.697975
-5.756400 -13.899600 7.661711
-5.709600 -13.899600 7.640658
-5.662800 -13.899600 7.622814
-5.616000 -13.899600 7.571320
-5.569200 -13.899600 7.551873
-5.522400 -13.899600 7.528134
-5.475600 -13.899600 7.512503
-5.428800 -13.899600 7.503991
-5.382000 -13.899600 7.471608
-5.335200 -13.899600 7.463200
-5.288400 -13.899600 7.448720
-5.241600 -13.899600 7.445189
-5.194800 -13.899600 7.413706
-5.148000 -13.899600 7.374154
-5.101200 -13.899600 7.351847
-5.054400 -13.899600 7.327396
-5.007600 -13.899600 7.297569
-4.960800 -13.899600 7.297569
-4.914000 -13.899600 7.290275
-4.867200 -13.899600 7.280752
-4.820400 -13.899600 7.280285
-4.773600 -13.899600 7.280752
-4.726800 -13.899600 7.273920
-4.680000 -13.899600 7.267358
-4.633200 -13.899600 7.243160
-4.586400 -13.899600 7.252036
-4.539600 -13.899600 7.227457
-4.492800 -13.899600 7.207106
-4.446000 -13.899600 7.189213
-4.399200 -13.899600 7.181599
-4.352400 -13.899600 7.171521
-4.305600 -13.899600 7.158709
-4.258800 -13.899600 7.138864
-4.212000 -13.899600 7.124748
-4.165200 -13.899600 7.119730
-4.118400 -13.899600 7.115854
-4.071600 -13.899600 7.105609
-4.024800 -13.899600 7.100505
-3.978000 -13.899600 7.099853
-3.931200 -13.899600 7.099853
-3.884400 -13.899600 7.078859
-3.837600 -13.899600 7.073591
-3.790800 -13.899600 7.060756
-3.744000 -13.899600 7.060756
-3.697200 -13.899600 7.057473
-3.650400 -13.899600 7.045203
-3.603600 -13.899600 7.039234
-3.556800 -13.899600 7.032913
-3.510000 -13.899600 7.014617
-3.463200 -13.899600 6.991609
-3.416400 -13.899600 6.984712
-3.369600 -13.899600 6.975887
-3.322800 -13.899600 6.959845
-3.276000 -13.899600 6.943893
-3.229200 -13.899600 6.916873
-3.182400 -13.899600 6.905335
-3.135600 -13.899600 6.881091
-3.088800 -13.899600 6.876230
-3.042000 -13.899600 6.876230
-2.995200 -13.899600 6.876230
-2.948400 -13.899600 6.870870
-2.901600 -13.899600 6.876230
-2.854800 -13.899600 6.858109
-2.808000 -13.899600 6.857031
-2.761200 -13.899600 6.856874
-2.714400 -13.899600 6.855782
-2.667600 -13.899600 6.856874
-2.620800 -13.899600 6.853559
-2.574000 -13.899600 6.831394
-2.527200 -13.899600 6.830859
-2.480400 -13.899600 6.814184
-2.433600 -13.899600 6.811037
-2.386800 -13.899600 6.811732
-2.340000 -13.899600 6.801267
-2.293200 -13.899600 6.797648
-2.246400 -13.899600 6.804043
-2.199600 -13.899600 6.791555
-2.152800 -13.899600 6.782538
-2.106000 -13.899600 6.789441
-2.059200 -13.899600 6.782538
-2.012400 -13.899600 6.782538
-1.965600 -13.899600 6.775687
-1.918800 -13.899600 6.769241
-1.872000 -13.899600 6.775687
-1.825200 -13.899600 6.764988
-1.778400 -13.899600 6.753410
-1.731600 -13.899600 6.753410
-1.684800 -13.899600 6.746695
-1.638000 -13.899600 6.761205
-1.591200 -13.899600 6.754036
-1.544400 -13.899600 6.740354
-1.497600 -13.899600 6.723080
-1.450800 -13.899600 6.709813
-1.404000 -13.899600 6.683447
-1.357200 -13.899600 6.697472
-1.310400 -13.899600 6.687481
-1.263600 -13.899600 6.677718
-1.216800 -13.899600 6.677718
-1.170000 -13.899600 6.687481
-1.123200 -13.899600 6.704421
-1.076400 -13.899600 6.708012
-1.029600 -13.899600 6.708146
-0.982800 -13.899600 6.740546
-0.936000 -13.899600 6.752359
-0.889200 -13.899600 6.752359
-0.842400 -13.899600 6.737938
-0.795600 -13.899600 6.733633
-0.748800 -13.899600 6.723828
-0.702000 -13.899600 6.711266
-0.655200 -13.899600 6.677799
-0.608400 -13.899600 6.668409
-0.561600 -13.899600 6.661543
-0.514800 -13.899600 6.652071
-0.468000 -13.899600 6.652071
-0.421200 -13.899600 6.647037
-0.374400 -13.899600 6.647037
-0.327600 -13.899600 6.647037
-0.280800 -13.899600 6.647037
-0.234000 -13.899600 6.652071
-0.187200 -13.899600 6.662241
-0.140400 -13.899600 6.653026
-0.093600 -13.899600 6.671452
-0.046800 -13.899600 6.672966
0.000000 -13.899600 6.672966
0.046800 -13.899600 6.676218
0.093600 -13.899600 6.687435
0.140400 -13.899600 6.721416
0.187200 -13.899600 6.723855
0.234000 -13.899600 6.725916
0.280800 -13.899600 6.731107
0.327600 -13.899600 6.725315
0.374400 -13.899600 6.724586
0.421200 -13.899600 6.736188
0.468000 -13.899600 6.737147
0.514800 -13.899600 6.736188
0.561600 -13.899600 6.751213
0.608400 -13.899600 6.751213
0.655200 -13.899600 6.768582
0.702000 -13.899600 6.767626
0.748800 -13.899600 6.768582
0.795600 -13.899600 6.750975
0.842400 -13.899600 6.750975
0.889200 -13.899600 6.750975
0.936000 -13.899600 6.741800
0.982800 -13.899600 6.738883
1.029600 -13.899600 6.747431
1.076400 -13.899600 6.741800
1.123200 -13.899600 6.741720
1.170000 -13.899600 6.735363
1.216800 -13.899600 6.736379
1.263600 -13.899600 6.746077
1.310400 -13.899600 6.748620
1.357200 -13.899600 6.748620
1.404000 -13.899600 6.750370
1.450800 -13.899600 6.755438
1.497600 -13.899600 6.764813
1.544400 -13.899600 6.769262
1.591200 -13.899600 6.762642
1.638000 -13.899600 6.769262
1.684800 -13.899600 6.769262
1.731600 -13.899600 6.773143
1.778400 -13.899600 6.778675
1.825200 -13.899600 6.790628
1.872000 -13.899600 6.787970
1.918800 -13.899600 6.793795
1.965600 -13.899600 6.806102
2.012400 -13.899600 6.810124
2.059200 -13.899600 6.837550
2.106000 -13.899600 6.843786
2.152800 -13.899600 6.844312
2.199600 -13.899600 6.844312
2.246400 -13.899600 6.849656
2.293200 -13.899600 6.850730
2.340000 -13.899600 6.861690
2.386800 -13.899600 6.866606
2.433600 -13.899600 6.851392
2.480400 -13.899600 6.866606
2.527200 -13.899600 6.873557
2.574000 -13.899600 6.892639
2.620800 -13.899600 6.892639
2.667600 -13.899600 6.908741
2.714400 -13.899600 6.940997
2.761200 -13.899600 6.944211
2.808000 -13.899600 6.949101
2.854800 -13.899600 6.951290
2.901600 -13.899600 6.948013
2.948400 -13.899600 6.949101
2.995200 -13.899600 6.944211
3.042000 -13.899600 6.937648
3.088800 -13.899600 6.920494
3.135600 -13.899600 6.919199
3.182400 -13.899600 6.920494
3.229200 -13.899600 6.934149
3.276000 -13.899600 6.946776
3.322800 -13.899600 6.969414
3.369600 -13.899600 6.988321
3.416400 -13.899600 7.008573
3.463200 -13.899600 7.038302
3.510000 -13.899600 7.069848
3.556800 -13.899600 7.063794
3.603600 -13.899600 7.075266
3.650400 -13.899600 7.079232
3.697200 -13.899600 7.082180
3.744000 -13.899600 7.089801
3.790800 -13.899600 7.100402
3.837600 -13.899600 7.110243
3.884400 -13.899600 7.157186
3.931200 -13.899600 7.178454
3.978000 -13.899600 7.178454
4.024800 -13.899600 7.178454
4.071600 -13.899600 7.209736
4.118400 -13.899600 7.211888
4.165200 -13.899600 7.193554
4.212000 -13.899600 7.183860
4.258800 -13.899600 7.191461
4.305600 -13.899600 7.209916
4.352400 -13.899600 7.213742
4.399200 -13.899600 7.221879
4.446000 -13.899600 7.248238
4.492800 -13.899600 7.259541
4.539600 -13.899600 7.299618
4.586400 -13.899600 7.316399
4.633200 -13.899600 7.328367
4.680000 -13.899600 7.340374
4.726800 -13.899600 7.362822
4.773600 -13.899600 7.365039
4.820400 -13.899600 7.396164
4.867200 -13.899600 7.404584
4.914000 -13.899600 7.422306
4.960800 -13.899600 7.445312
5.007600 -13.899600 7.449621
5.054400 -13.899600 7.462899
5.101200 -13.899600 7.490037
5.148000 -13.899600 7.504153
5.194800 -13.899600 7.511749
5.241600 -13.899600 7.511749
5.288400 -13.899600 7.523762
5.335200 -13.899600 7.536958
5.382000 -13.899600 7.562946
5.428800 -13.899600 7.573104
5.475600 -13.899600 7.606226
5.522400 -13.899600 7.611956
5.569200 -13.899600 7.642383
5.616000 -13.899600 7.672654
5.662800 -13.899600 7.686811
5.709600 -13.899600 7.690061
5.756400 -13.899600 7.736791
5.803200 -13.899600 7.753629
5.850000 -13.899600 7.753629
5.896800 -13.899600 7.753902
5.943600 -13.899600 7.758758
5.990400 -13.899600 7.770167
6.037200 -13.899600 7.818909
6.084000 -13.899600 7.852390
6.130800 -13.899600 7.864430
6.177600 -13.899600 7.897257
6.224400 -13.899600 7.915008
6.271200 -13.899600 7.933243
6.318000 -13.899600 7.996943
6.364800 -13.899600 8.005158
6.411600 -13.899600 8.007365
6.458400 -13.899600 8.027150
6.505200 -13.899600 8.070318
6.552000 -13.899600 8.090975
6.598800 -13.899600 8.119710
6.645600 -13.899600 8.140049
6.692400 -13.899600 8.176889
6.739200 -13.899600 8.214277
6.786000 -13.899600 8.229064
6.832800 -13.899600 8.239557
6.879600 -13.899600 8.267480
6.926400 -13.899600 8.282089
6.973200 -13.899600 8.313388
7.020000 -13.899600 8.362364
7.066800 -13.899600 8.408079
7.113600 -13.899600 8.458574
7.160400 -13.899600 8.463116
7.207200 -13.899600 8.485998
7.254000 -13.899600 8.515719
7.300800 -13.899600 8.532717
7.347600 -13.899600 8.559445
7.394400 -13.899600 8.580733
7.441200 -13.899600 8.621746
7.488000 -13.899600 8.654404
7.534800 -13.899600 8.688606
7.581600 -13.899600 8.761988
7.628400 -13.899600 8.788785
7.675200 -13.899600 8.863333
7.722000 -13.899600 8.925782
7.768800 -13.899600 8.973281
7.815600 -13.899600 8.997529
7.862400 -13.899600 9.040545
7.909200 -13.899600 9.148331
7.956000 -13.899600 9.179436
8.002800 -13.899600 9.245844
8.049600 -13.899600 9.393589
8.096400 -13.899600 9.700161
8.143200 -13.899600 29.378624
8.190000 -13.899600 29.382247
12.261600 -13.899600 8.004658
12.308400 -13.899600 8.016523
12.355200 -13.899600 7.974173
12.402000 -13.899600 7.974173
12.448800 -13.899600 7.962562
12.495600 -13.899600 7.958774
12.542400 -13.899600 7.979976
12.589200 -13.899600 7.979976
12.636000 -13.899600 7.962457
12.682800 -13.899600 7.965062
12.729600 -13.899600 7.968199
12.776400 -13.899600 7.978150
12.823200 -13.899600 7.967619
12.870000 -13.899600 7.965062
12.916800 -13.899600 7.966982
12.963600 -13.899600 7.967619
13.010400 -13.899600 7.977576
13.057200 -13.899600 7.977576
13.104000 -13.899600 7.977576
13.150800 -13.899600 7.983675
13.197600 -13.899600 7.988764
13.244400 -13.899600 7.988764
13.291200 -13.899600 7.990426
13.338000 -13.899600 7.990426
13.384800 -13.899600 7.990426
13.431600 -13.899600 7.992111
13.478400 -13.899600 7.981905
13.525200 -13.899600 7.980104
13.572000 -13.899600 7.988561
13.618800 -13.899600 7.988462
13.665600 -13.899600 7.995033
13.712400 -13.899600 8.008888
13.759200 -13.899600 8.010740
13.806000 -13.899600 8.012849
13.852800 -13.899600 8.019168
13.899600 -13.899600 8.019168
13.946400 -13.899600 8.025731
13.993200 -13.899600 8.019168
14.040000 -13.899600 8.009856
14.086800 -13.899600 8.005322
14.133600 -13.899600 8.005322
14.180400 -13.899600 7.999392
14.227200 -13.899600 7.977496
14.929200 -13.899600 6.785184
14.976000 -13.899600 6.765726
15.022800 -13.899600 6.756057
15.069600 -13.899600 6.736759
15.116400 -13.899600 6.728622
15.163200 -13.899600 6.728622
15.210000 -13.899600 6.729360
15.256800 -13.899600 6.739869
15.303600 -13.899600 6.750053
15.350400 -13.899600 6.748074
15.397200 -13.899600 6.750857
15.444000 -13.899600 6.750053
15.490800 -13.899600 6.748319
15.537600 -13.899600 6.747223
15.584400 -13.899600 6.720367
15.631200 -13.899600 6.684262
15.678000 -13.899600 6.624726
16.005600 -13.899600 4.511311
16.052400 -13.899600 4.269453
-18.720000 -13.852800 0.000000
-18.673200 -13.852800 0.000000
-18.626400 -13.852800 0.000000
-18.579600 -13.852800 -7.046878
-18.532800 -13.852800 -7.022054
-18.486000 -13.852800 -7.013198
-18.439200 -13.852800 -7.001553
-18.392400 -13.852800 -6.998530
-18.345600 -13.852800 -6.989186
-18.298800 -13.852800 -6.993489
-18.252000 -13.852800 -6.986968
-18.205200 -13.852800 -6.980960
-18.158400 -13.852800 -6.976717
-18.111600 -13.852800 -6.967377
-18.064800 -13.852800 -6.967998
-18.018000 -13.852800 -6.975439
-17.971200 -13.852800 -6.967998
-17.924400 -13.852800 -6.967377
-17.877600 -13.852800 -6.967377
-17.830800 -13.852800 -6.969565
-17.784000 -13.852800 -6.969708
-17.737200 -13.852800 -6.969708
-17.690400 -13.852800 -6.956884
-17.643600 -13.852800 -6.946297
-17.596800 -13.852800 -6.927909
-17.550000 -13.852800 -6.915749
-17.503200 -13.852800 -6.899675
-17.456400 -13.852800 -6.897604
-17.409600 -13.852800 -6.876905
-17.362800 -13.852800 -6.876905
-17.316000 -13.852800 -6.864761
-17.269200 -13.852800 -6.852148
-17.222400 -13.852800 -6.852060
-17.175600 -13.852800 -6.836666
-17.128800 -13.852800 -6.801701
-17.082000 -13.852800 -6.779255
-17.035200 -13.852800 -6.772486
-16.988400 -13.852800 -6.750765
-16.941600 -13.852800 -6.723750
-16.894800 -13.852800 -6.693496
-16.848000 -13.852800 -6.639033
-16.801200 -13.852800 -6.548975
-16.473600 -13.852800 -5.310200
-15.210000 -13.852800 6.815609
-15.163200 -13.852800 6.840683
-15.116400 -13.852800 6.874131
-15.069600 -13.852800 6.878869
-15.022800 -13.852800 6.902829
-14.976000 -13.852800 6.910491
-14.929200 -13.852800 6.944481
-14.882400 -13.852800 6.967184
-14.835600 -13.852800 6.978718
-14.788800 -13.852800 6.992117
-14.742000 -13.852800 7.008419
-14.695200 -13.852800 7.021624
-14.648400 -13.852800 7.025393
-14.601600 -13.852800 7.032673
-14.554800 -13.852800 7.034119
-14.508000 -13.852800 7.034643
-14.461200 -13.852800 7.040562
-14.414400 -13.852800 7.049757
-14.367600 -13.852800 7.050186
-14.320800 -13.852800 7.052916
-14.274000 -13.852800 7.059423
-14.227200 -13.852800 7.061629
-14.180400 -13.852800 7.064184
-14.133600 -13.852800 7.066843
-14.086800 -13.852800 7.073179
-14.040000 -13.852800 7.082136
-13.993200 -13.852800 7.082136
-13.946400 -13.852800 7.080065
-13.899600 -13.852800 7.082136
-13.852800 -13.852800 7.082136
-13.806000 -13.852800 7.082136
-13.759200 -13.852800 7.082069
-13.712400 -13.852800 7.080329
-13.665600 -13.852800 7.080329
-13.618800 -13.852800 7.084137
-13.572000 -13.852800 7.084137
-13.525200 -13.852800 7.082069
-13.478400 -13.852800 7.080329
-13.431600 -13.852800 7.075049
-13.384800 -13.852800 7.087899
-13.338000 -13.852800 7.090870
-13.291200 -13.852800 7.091515
-13.244400 -13.852800 7.114846
-13.197600 -13.852800 7.144598
-13.150800 -13.852800 7.190160
-13.104000 -13.852800 7.277335
-8.143200 -13.852800 9.969280
-8.096400 -13.852800 9.706972
-8.049600 -13.852800 9.610705
-8.002800 -13.852800 9.538653
-7.956000 -13.852800 9.461979
-7.909200 -13.852800 9.413780
-7.862400 -13.852800 9.328639
-7.815600 -13.852800 9.292900
-7.768800 -13.852800 9.267388
-7.722000 -13.852800 9.183594
-7.675200 -13.852800 9.147558
-7.628400 -13.852800 9.057004
-7.581600 -13.852800 8.939415
-7.534800 -13.852800 8.847277
-7.488000 -13.852800 8.803989
-7.441200 -13.852800 8.733629
-7.394400 -13.852800 8.705503
-7.347600 -13.852800 8.700700
-7.300800 -13.852800 8.677589
-7.254000 -13.852800 8.618985
-7.207200 -13.852800 8.581916
-7.160400 -13.852800 8.533106
-7.113600 -13.852800 8.489604
-7.066800 -13.852800 8.467657
-7.020000 -13.852800 8.438159
-6.973200 -13.852800 8.416151
-6.926400 -13.852800 8.391392
-6.879600 -13.852800 8.324150
-6.832800 -13.852800 8.267786
-6.786000 -13.852800 8.211957
-6.739200 -13.852800 8.188544
-6.692400 -13.852800 8.156862
-6.645600 -13.852800 8.084035
-6.598800 -13.852800 8.009445
-6.552000 -13.852800 7.983651
-6.505200 -13.852800 7.971997
-6.458400 -13.852800 7.959198
-6.411600 -13.852800 7.945343
-6.364800 -13.852800 7.923811
-6.318000 -13.852800 7.926346
-6.271200 -13.852800 7.886220
-6.224400 -13.852800 7.865899
-6.177600 -13.852800 7.823421
-6.130800 -13.852800 7.792821
-6.084000 -13.852800 7.780224
-6.037200 -13.852800 7.769934
-5.990400 -13.852800 7.750421
-5.943600 -13.852800 7.741124
-5.896800 -13.852800 7.730977
-5.850000 -13.852800 7.712946
-5.803200 -13.852800 7.697975
-5.756400 -13.852800 7.680420
-5.709600 -13.852800 7.654638
-5.662800 -13.852800 7.622814
-5.616000 -13.852800 7.566476
-5.569200 -13.852800 7.544817
-5.522400 -13.852800 7.512503
-5.475600 -13.852800 7.481619
-5.428800 -13.852800 7.468767
-5.382000 -13.852800 7.460879
-5.335200 -13.852800 7.445189
-5.288400 -13.852800 7.419859
-5.241600 -13.852800 7.413706
-5.194800 -13.852800 7.383703
-5.148000 -13.852800 7.373278
-5.101200 -13.852800 7.351847
-5.054400 -13.852800 7.327396
-5.007600 -13.852800 7.297569
-4.960800 -13.852800 7.286708
-4.914000 -13.852800 7.297569
-4.867200 -13.852800 7.287166
-4.820400 -13.852800 7.282963
-4.773600 -13.852800 7.280752
-4.726800 -13.852800 7.267358
-4.680000 -13.852800 7.256686
-4.633200 -13.852800 7.241128
-4.586400 -13.852800 7.241128
-4.539600 -13.852800 7.227457
-4.492800 -13.852800 7.207106
-4.446000 -13.852800 7.185944
-4.399200 -13.852800 7.172896
-4.352400 -13.852800 7.167687
-4.305600 -13.852800 7.147627
-4.258800 -13.852800 7.138864
-4.212000 -13.852800 7.127385
-4.165200 -13.852800 7.119730
-4.118400 -13.852800 7.115918
-4.071600 -13.852800 7.105609
-4.024800 -13.852800 7.100505
-3.978000 -13.852800 7.096410
-3.931200 -13.852800 7.096410
-3.884400 -13.852800 7.082619
-3.837600 -13.852800 7.074214
-3.790800 -13.852800 7.061732
-3.744000 -13.852800 7.061503
-3.697200 -13.852800 7.057473
-3.650400 -13.852800 7.042330
-3.603600 -13.852800 7.032913
-3.556800 -13.852800 7.020977
-3.510000 -13.852800 7.014617
-3.463200 -13.852800 7.010753
-3.416400 -13.852800 6.984712
-3.369600 -13.852800 6.976240
-3.322800 -13.852800 6.943893
-3.276000 -13.852800 6.935546
-3.229200 -13.852800 6.907159
-3.182400 -13.852800 6.888206
-3.135600 -13.852800 6.881091
-3.088800 -13.852800 6.877419
-3.042000 -13.852800 6.878023
-2.995200 -13.852800 6.878023
-2.948400 -13.852800 6.870870
-2.901600 -13.852800 6.876230
-2.854800 -13.852800 6.858109
-2.808000 -13.852800 6.856874
-2.761200 -13.852800 6.853273
-2.714400 -13.852800 6.842053
-2.667600 -13.852800 6.842053
-2.620800 -13.852800 6.842053
-2.574000 -13.852800 6.830475
-2.527200 -13.852800 6.830475
-2.480400 -13.852800 6.814184
-2.433600 -13.852800 6.811732
-2.386800 -13.852800 6.830859
-2.340000 -13.852800 6.808213
-2.293200 -13.852800 6.807405
-2.246400 -13.852800 6.807405
-2.199600 -13.852800 6.782538
-2.152800 -13.852800 6.776028
-2.106000 -13.852800 6.775687
-2.059200 -13.852800 6.769241
-2.012400 -13.852800 6.773723
-1.965600 -13.852800 6.761177
-1.918800 -13.852800 6.757960
-1.872000 -13.852800 6.754370
-1.825200 -13.852800 6.744571
-1.778400 -13.852800 6.740354
-1.731600 -13.852800 6.740354
-1.684800 -13.852800 6.738342
-1.638000 -13.852800 6.750866
-1.591200 -13.852800 6.740354
-1.544400 -13.852800 6.738342
-1.497600 -13.852800 6.723080
-1.450800 -13.852800 6.711416
-1.404000 -13.852800 6.697472
-1.357200 -13.852800 6.704421
-1.310400 -13.852800 6.699893
-1.263600 -13.852800 6.697472
-1.216800 -13.852800 6.699893
-1.170000 -13.852800 6.704421
-1.123200 -13.852800 6.708012
-1.076400 -13.852800 6.724039
-1.029600 -13.852800 6.709506
-0.982800 -13.852800 6.724039
-0.936000 -13.852800 6.733633
-0.889200 -13.852800 6.733633
-0.842400 -13.852800 6.716690
-0.795600 -13.852800 6.709506
-0.748800 -13.852800 6.709506
-0.702000 -13.852800 6.700140
-0.655200 -13.852800 6.677799
-0.608400 -13.852800 6.669161
-0.561600 -13.852800 6.656064
-0.514800 -13.852800 6.651611
-0.468000 -13.852800 6.652071
-0.421200 -13.852800 6.646052
-0.374400 -13.852800 6.646052
-0.327600 -13.852800 6.646052
-0.280800 -13.852800 6.637768
-0.234000 -13.852800 6.639003
-0.187200 -13.852800 6.653026
-0.140400 -13.852800 6.639003
-0.093600 -13.852800 6.671452
-0.046800 -13.852800 6.671452
0.000000 -13.852800 6.671452
0.046800 -13.852800 6.674108
0.093600 -13.852800 6.680974
0.140400 -13.852800 6.687435
0.187200 -13.852800 6.687441
0.234000 -13.852800 6.723855
0.280800 -13.852800 6.724586
0.327600 -13.852800 6.723560
0.374400 -13.852800 6.714178
0.421200 -13.852800 6.714178
0.468000 -13.852800 6.708085
0.514800 -13.852800 6.708085
0.561600 -13.852800 6.702788
0.608400 -13.852800 6.720976
0.655200 -13.852800 6.737147
0.702000 -13.852800 6.724983
0.748800 -13.852800 6.724016
0.795600 -13.852800 6.724983
0.842400 -13.852800 6.739673
0.889200 -13.852800 6.741879
0.936000 -13.852800 6.741800
0.982800 -13.852800 6.735363
1.029600 -13.852800 6.741879
1.076400 -13.852800 6.741800
1.123200 -13.852800 6.738883
1.170000 -13.852800 6.733558
1.216800 -13.852800 6.733558
1.263600 -13.852800 6.734153
1.310400 -13.852800 6.741720
1.357200 -13.852800 6.741720
1.404000 -13.852800 6.744828
1.450800 -13.852800 6.759048
1.497600 -13.852800 6.762642
1.544400 -13.852800 6.769262
1.591200 -13.852800 6.764813
1.638000 -13.852800 6.774209
1.684800 -13.852800 6.769262
1.731600 -13.852800 6.764813
1.778400 -13.852800 6.774209
1.825200 -13.852800 6.790628
1.872000 -13.852800 6.790163
1.918800 -13.852800 6.801141
1.965600 -13.852800 6.806102
2.012400 -13.852800 6.818296
2.059200 -13.852800 6.837687
2.106000 -13.852800 6.852414
2.152800 -13.852800 6.854750
2.199600 -13.852800 6.854750
2.246400 -13.852800 6.861690
2.293200 -13.852800 6.861690
2.340000 -13.852800 6.863171
2.386800 -13.852800 6.851392
2.433600 -13.852800 6.850730
2.480400 -13.852800 6.847015
2.527200 -13.852800 6.863171
2.574000 -13.852800 6.881073
2.620800 -13.852800 6.892639
2.667600 -13.852800 6.903253
2.714400 -13.852800 6.940997
2.761200 -13.852800 6.945190
2.808000 -13.852800 6.949101
2.854800 -13.852800 6.966653
2.901600 -13.852800 6.949101
2.948400 -13.852800 6.963365
2.995200 -13.852800 6.962095
3.042000 -13.852800 6.945190
3.088800 -13.852800 6.937648
3.135600 -13.852800 6.935092
3.182400 -13.852800 6.925375
3.229200 -13.852800 6.940000
3.276000 -13.852800 6.946776
3.322800 -13.852800 6.952055
3.369600 -13.852800 6.975138
3.416400 -13.852800 6.988321
3.463200 -13.852800 7.008573
3.510000 -13.852800 7.041338
3.556800 -13.852800 7.052574
3.603600 -13.852800 7.052574
3.650400 -13.852800 7.075266
3.697200 -13.852800 7.076487
3.744000 -13.852800 7.083763
3.790800 -13.852800 7.107409
3.837600 -13.852800 7.110243
3.884400 -13.852800 7.159050
3.931200 -13.852800 7.174996
3.978000 -13.852800 7.174996
4.024800 -13.852800 7.178454
4.071600 -13.852800 7.209736
4.118400 -13.852800 7.211888
4.165200 -13.852800 7.193554
4.212000 -13.852800 7.183860
4.258800 -13.852800 7.191461
4.305600 -13.852800 7.209736
4.352400 -13.852800 7.210701
4.399200 -13.852800 7.213742
4.446000 -13.852800 7.217037
4.492800 -13.852800 7.248238
4.539600 -13.852800 7.294401
4.586400 -13.852800 7.311970
4.633200 -13.852800 7.331070
4.680000 -13.852800 7.347403
4.726800 -13.852800 7.364319
4.773600 -13.852800 7.375165
4.820400 -13.852800 7.404584
4.867200 -13.852800 7.404584
4.914000 -13.852800 7.420869
4.960800 -13.852800 7.431816
5.007600 -13.852800 7.447261
5.054400 -13.852800 7.449621
5.101200 -13.852800 7.495992
5.148000 -13.852800 7.513502
5.194800 -13.852800 7.520613
5.241600 -13.852800 7.521644
5.288400 -13.852800 7.536958
5.335200 -13.852800 7.552653
5.382000 -13.852800 7.564219
5.428800 -13.852800 7.569851
5.475600 -13.852800 7.590416
5.522400 -13.852800 7.606226
5.569200 -13.852800 7.626556
5.616000 -13.852800 7.645434
5.662800 -13.852800 7.685939
5.709600 -13.852800 7.715512
5.756400 -13.852800 7.744933
5.803200 -13.852800 7.754514
5.850000 -13.852800 7.754992
5.896800 -13.852800 7.758758
5.943600 -13.852800 7.766226
5.990400 -13.852800 7.774741
6.037200 -13.852800 7.807690
6.084000 -13.852800 7.846721
6.130800 -13.852800 7.862888
6.177600 -13.852800 7.892785
6.224400 -13.852800 7.912358
6.271200 -13.852800 7.925938
6.318000 -13.852800 7.996943
6.364800 -13.852800 8.005158
6.411600 -13.852800 8.007365
6.458400 -13.852800 8.022326
6.505200 -13.852800 8.067115
6.552000 -13.852800 8.073607
6.598800 -13.852800 8.114952
6.645600 -13.852800 8.131584
6.692400 -13.852800 8.169221
6.739200 -13.852800 8.211721
6.786000 -13.852800 8.226538
6.832800 -13.852800 8.239557
6.879600 -13.852800 8.267480
6.926400 -13.852800 8.309333
6.973200 -13.852800 8.339163
7.020000 -13.852800 8.389329
7.066800 -13.852800 8.437807
7.113600 -13.852800 8.475830
7.160400 -13.852800 8.485211
7.207200 -13.852800 8.500018
7.254000 -13.852800 8.533822
7.300800 -13.852800 8.548795
7.347600 -13.852800 8.572667
7.394400 -13.852800 8.582899
7.441200 -13.852800 8.638272
7.488000 -13.852800 8.654458
7.534800 -13.852800 8.699055
7.581600 -13.852800 8.758199
7.628400 -13.852800 8.799227
7.675200 -13.852800 8.909528
7.722000 -13.852800 8.932875
7.768800 -13.852800 8.982581
7.815600 -13.852800 9.001617
7.862400 -13.852800 9.073259
7.909200 -13.852800 9.148331
7.956000 -13.852800 9.179436
8.002800 -13.852800 9.246037
8.049600 -13.852800 9.458362
8.096400 -13.852800 9.587769
8.143200 -13.852800 29.382247
8.190000 -13.852800 29.389074
12.261600 -13.852800 8.051415
12.355200 -13.852800 8.016523
12.402000 -13.852800 7.993451
12.448800 -13.852800 7.979976
12.495600 -13.852800 7.979976
12.542400 -13.852800 7.993451
12.589200 -13.852800 7.993177
12.636000 -13.852800 7.979976
12.682800 -13.852800 7.978976
12.729600 -13.852800 7.979897
12.776400 -13.852800 7.984287
12.823200 -13.852800 7.978150
12.870000 -13.852800 7.968199
12.916800 -13.852800 7.969789
12.963600 -13.852800 7.969789
13.010400 -13.852800 7.979385
13.057200 -13.852800 7.979992
13.104000 -13.852800 7.980213
13.150800 -13.852800 7.988764
13.197600 -13.852800 7.990426
13.244400 -13.852800 7.988764
13.291200 -13.852800 7.990426
13.338000 -13.852800 7.990426
13.384800 -13.852800 7.991762
13.431600 -13.852800 7.994461
13.478400 -13.852800 7.994461
13.525200 -13.852800 7.992111
13.572000 -13.852800 7.999458
13.618800 -13.852800 8.005365
13.665600 -13.852800 8.010536
13.712400 -13.852800 8.010740
13.759200 -13.852800 8.014833
13.806000 -13.852800 8.017202
13.852800 -13.852800 8.025731
13.899600 -13.852800 8.033137
13.946400 -13.852800 8.035592
13.993200 -13.852800 8.038325
14.040000 -13.852800 8.033137
14.086800 -13.852800 8.017512
14.133600 -13.852800 8.012431
14.180400 -13.852800 8.005890
14.227200 -13.852800 7.988968
14.274000 -13.852800 7.977815
14.976000 -13.852800 6.784329
15.022800 -13.852800 6.759224
15.069600 -13.852800 6.745761
15.116400 -13.852800 6.736759
15.163200 -13.852800 6.736759
15.210000 -13.852800 6.733885
15.256800 -13.852800 6.750053
15.303600 -13.852800 6.752621
15.350400 -13.852800 6.752621
15.444000 -13.852800 6.759155
15.490800 -13.852800 6.759155
15.537600 -13.852800 6.750857
15.584400 -13.852800 6.747223
15.631200 -13.852800 6.724012
15.678000 -13.852800 6.684262
-18.720000 -13.806000 0.000000
-18.673200 -13.806000 0.000000
-18.626400 -13.806000 0.000000
-18.579600 -13.806000 -7.023703
-18.532800 -13.806000 -7.013198
-18.486000 -13.806000 -6.998530
-18.439200 -13.806000 -7.001506
-18.392400 -13.806000 -6.998530
-18.345600 -13.806000 -6.993489
-18.298800 -13.806000 -6.997138
-18.252000 -13.806000 -6.997138
-18.205200 -13.806000 -6.989186
-18.158400 -13.806000 -6.986968
-18.111600 -13.806000 -6.975439
-18.064800 -13.806000 -6.967998
-18.018000 -13.806000 -6.967998
-17.971200 -13.806000 -6.964580
-17.924400 -13.806000 -6.964580
-17.877600 -13.806000 -6.964580
-17.830800 -13.806000 -6.967377
-17.784000 -13.806000 -6.969565
-17.737200 -13.806000 -7.001247
-17.690400 -13.806000 -7.001247
-17.643600 -13.806000 -6.968500
-17.596800 -13.806000 -6.948649
-17.550000 -13.806000 -6.927909
-17.503200 -13.806000 -6.915749
-17.456400 -13.806000 -6.914821
-17.409600 -13.806000 -6.906537
-17.362800 -13.806000 -6.906537
-17.316000 -13.806000 -6.892621
-17.269200 -13.806000 -6.870236
-17.222400 -13.806000 -6.864761
-17.175600 -13.806000 -6.839335
-17.128800 -13.806000 -6.801701
-17.082000 -13.806000 -6.779255
-17.035200 -13.806000 -6.767367
-16.988400 -13.806000 -6.749861
-16.941600 -13.806000 -6.723750
-16.894800 -13.806000 -6.669773
-16.848000 -13.806000 -6.634953
-16.801200 -13.806000 -6.501756
-16.473600 -13.806000 -5.242609
-16.426800 -13.806000 -5.126758
-15.210000 -13.806000 6.823425
-15.163200 -13.806000 6.871171
-15.116400 -13.806000 6.885542
-15.069600 -13.806000 6.909705
-15.022800 -13.806000 6.916222
-14.976000 -13.806000 6.943299
-14.929200 -13.806000 6.961487
-14.882400 -13.806000 6.974386
-14.835600 -13.806000 6.986031
-14.788800 -13.806000 6.999623
-14.742000 -13.806000 7.017092
-14.695200 -13.806000 7.032475
-14.648400 -13.806000 7.032760
-14.601600 -13.806000 7.038699
-14.554800 -13.806000 7.036134
-14.508000 -13.806000 7.036134
-14.461200 -13.806000 7.049757
-14.414400 -13.806000 7.050186
-14.367600 -13.806000 7.049757
-14.320800 -13.806000 7.050186
-14.274000 -13.806000 7.055519
-14.227200 -13.806000 7.055519
-14.180400 -13.806000 7.061629
-14.133600 -13.806000 7.064184
-14.086800 -13.806000 7.068614
-14.040000 -13.806000 7.082136
-13.993200 -13.806000 7.082136
-13.946400 -13.806000 7.082136
-13.899600 -13.806000 7.085288
-13.852800 -13.806000 7.089863
-13.806000 -13.806000 7.084137
-13.759200 -13.806000 7.084137
-13.712400 -13.806000 7.084137
-13.665600 -13.806000 7.091559
-13.618800 -13.806000 7.095140
-13.572000 -13.806000 7.093277
-13.525200 -13.806000 7.090870
-13.478400 -13.806000 7.090870
-13.431600 -13.806000 7.090870
-13.384800 -13.806000 7.094247
-13.338000 -13.806000 7.101097
-13.291200 -13.806000 7.121975
-13.244400 -13.806000 7.185861
-13.197600 -13.806000 7.190160
-13.150800 -13.806000 7.290275
-8.143200 -13.806000 9.972767
-8.096400 -13.806000 9.694746
-8.049600 -13.806000 9.620950
-8.002800 -13.806000 9.543964
-7.956000 -13.806000 9.487077
-7.909200 -13.806000 9.413780
-7.862400 -13.806000 9.328639
-7.815600 -13.806000 9.292900
-7.768800 -13.806000 9.273920
-7.722000 -13.806000 9.214858
-7.675200 -13.806000 9.157254
-7.628400 -13.806000 9.074398
-7.581600 -13.806000 8.939415
-7.534800 -13.806000 8.854541
-7.488000 -13.806000 8.801717
-7.441200 -13.806000 8.728024
-7.394400 -13.806000 8.705503
-7.347600 -13.806000 8.688978
-7.300800 -13.806000 8.645943
-7.254000 -13.806000 8.613890
-7.207200 -13.806000 8.581825
-7.160400 -13.806000 8.530101
-7.113600 -13.806000 8.478467
-7.066800 -13.806000 8.464421
-7.020000 -13.806000 8.430777
-6.973200 -13.806000 8.407056
-6.926400 -13.806000 8.380002
-6.879600 -13.806000 8.295291
-6.832800 -13.806000 8.260991
-6.786000 -13.806000 8.211957
-6.739200 -13.806000 8.169369
-6.692400 -13.806000 8.148757
-6.645600 -13.806000 8.055566
-6.598800 -13.806000 8.021830
-6.552000 -13.806000 7.988117
-6.505200 -13.806000 7.978926
-6.458400 -13.806000 7.958590
-6.411600 -13.806000 7.938315
-6.364800 -13.806000 7.901156
-6.318000 -13.806000 7.901156
-6.271200 -13.806000 7.885862
-6.224400 -13.806000 7.853505
-6.177600 -13.806000 7.807331
-6.130800 -13.806000 7.786125
-6.084000 -13.806000 7.780224
-6.037200 -13.806000 7.761672
-5.990400 -13.806000 7.742369
-5.943600 -13.806000 7.722061
-5.896800 -13.806000 7.714694
-5.850000 -13.806000 7.697975
-5.803200 -13.806000 7.680420
-5.756400 -13.806000 7.661711
-5.709600 -13.806000 7.641602
-5.662800 -13.806000 7.612152
-5.616000 -13.806000 7.571320
-5.569200 -13.806000 7.543490
-5.522400 -13.806000 7.491363
-5.475600 -13.806000 7.471608
-5.428800 -13.806000 7.460879
-5.382000 -13.806000 7.448720
-5.335200 -13.806000 7.434189
-5.288400 -13.806000 7.414731
-5.241600 -13.806000 7.409375
-5.194800 -13.806000 7.374154
-5.148000 -13.806000 7.359565
-5.101200 -13.806000 7.339938
-5.054400 -13.806000 7.317324
-5.007600 -13.806000 7.297569
-4.960800 -13.806000 7.297569
-4.914000 -13.806000 7.299982
-4.867200 -13.806000 7.297569
-4.820400 -13.806000 7.290275
-4.773600 -13.806000 7.282963
-4.726800 -13.806000 7.270640
-4.680000 -13.806000 7.256686
-4.633200 -13.806000 7.232338
-4.586400 -13.806000 7.232338
-4.539600 -13.806000 7.219770
-4.492800 -13.806000 7.198100
-4.446000 -13.806000 7.178686
-4.399200 -13.806000 7.167687
-4.352400 -13.806000 7.158709
-4.305600 -13.806000 7.141456
-4.258800 -13.806000 7.127385
-4.212000 -13.806000 7.119973
-4.165200 -13.806000 7.115854
-4.118400 -13.806000 7.115198
-4.071600 -13.806000 7.099853
-4.024800 -13.806000 7.099853
-3.978000 -13.806000 7.096410
-3.931200 -13.806000 7.096410
-3.884400 -13.806000 7.086427
-3.837600 -13.806000 7.078859
-3.790800 -13.806000 7.056003
-3.744000 -13.806000 7.056003
-3.697200 -13.806000 7.045203
-3.650400 -13.806000 7.032913
-3.603600 -13.806000 7.019936
-3.556800 -13.806000 7.012768
-3.510000 -13.806000 7.012210
-3.463200 -13.806000 7.006533
-3.416400 -13.806000 6.984712
-3.369600 -13.806000 6.977656
-3.322800 -13.806000 6.954338
-3.276000 -13.806000 6.943893
-3.229200 -13.806000 6.916873
-3.182400 -13.806000 6.905335
-3.135600 -13.806000 6.881091
-3.088800 -13.806000 6.877419
-3.042000 -13.806000 6.878023
-2.995200 -13.806000 6.876230
-2.948400 -13.806000 6.866019
-2.901600 -13.806000 6.870870
-2.854800 -13.806000 6.857031
-2.808000 -13.806000 6.853273
-2.761200 -13.806000 6.833487
-2.714400 -13.806000 6.830475
-2.667600 -13.806000 6.829087
-2.620800 -13.806000 6.826626
-2.574000 -13.806000 6.813443
-2.527200 -13.806000 6.814184
-2.480400 -13.806000 6.813443
-2.433600 -13.806000 6.811732
-2.386800 -13.806000 6.811732
-2.340000 -13.806000 6.809908
-2.293200 -13.806000 6.807405
-2.246400 -13.806000 6.801267
-2.199600 -13.806000 6.773000
-2.152800 -13.806000 6.770864
-2.106000 -13.806000 6.764094
-2.059200 -13.806000 6.761177
-2.012400 -13.806000 6.758958
-1.965600 -13.806000 6.757960
-1.918800 -13.806000 6.756764
-1.872000 -13.806000 6.754370
-1.825200 -13.806000 6.745344
-1.778400 -13.806000 6.739109
-1.731600 -13.806000 6.738342
-1.684800 -13.806000 6.717774
-1.638000 -13.806000 6.738342
-1.591200 -13.806000 6.727994
-1.544400 -13.806000 6.723080
-1.497600 -13.806000 6.711473
-1.450800 -13.806000 6.698021
-1.404000 -13.806000 6.687481
-1.357200 -13.806000 6.704421
-1.310400 -13.806000 6.699893
-1.263600 -13.806000 6.699893
-1.216800 -13.806000 6.704421
-1.170000 -13.806000 6.705698
-1.123200 -13.806000 6.734017
-1.076400 -13.806000 6.734017
-1.029600 -13.806000 6.724039
-0.982800 -13.806000 6.734017
-0.936000 -13.806000 6.724039
-0.889200 -13.806000 6.727857
-0.842400 -13.806000 6.708146
-0.795600 -13.806000 6.708146
-0.748800 -13.806000 6.707224
-0.702000 -13.806000 6.700140
-0.655200 -13.806000 6.682842
-0.608400 -13.806000 6.674366
-0.561600 -13.806000 6.661543
-0.514800 -13.806000 6.652071
-0.468000 -13.806000 6.652071
-0.421200 -13.806000 6.646052
-0.374400 -13.806000 6.644080
-0.327600 -13.806000 6.644080
-0.280800 -13.806000 6.646052
-0.234000 -13.806000 6.639003
-0.187200 -13.806000 6.660605
-0.140400 -13.806000 6.658864
-0.093600 -13.806000 6.672966
-0.046800 -13.806000 6.672966
0.000000 -13.806000 6.672966
0.046800 -13.806000 6.676218
0.093600 -13.806000 6.687435
0.140400 -13.806000 6.687441
0.187200 -13.806000 6.692929
0.234000 -13.806000 6.714323
0.280800 -13.806000 6.721416
0.327600 -13.806000 6.692929
0.374400 -13.806000 6.680404
0.421200 -13.806000 6.674947
0.468000 -13.806000 6.674947
0.514800 -13.806000 6.674947
0.561600 -13.806000 6.675195
0.608400 -13.806000 6.697927
0.655200 -13.806000 6.717311
0.702000 -13.806000 6.720976
0.748800 -13.806000 6.717311
0.795600 -13.806000 6.721912
0.842400 -13.806000 6.724983
0.889200 -13.806000 6.727730
0.936000 -13.806000 6.732941
0.982800 -13.806000 6.722102
1.029600 -13.806000 6.732941
1.076400 -13.806000 6.733558
1.123200 -13.806000 6.732941
1.170000 -13.806000 6.732941
1.216800 -13.806000 6.728980
1.263600 -13.806000 6.733558
1.310400 -13.806000 6.735363
1.357200 -13.806000 6.735363
1.404000 -13.806000 6.743936
1.450800 -13.806000 6.750370
1.497600 -13.806000 6.750643
1.544400 -13.806000 6.761001
1.591200 -13.806000 6.750643
1.638000 -13.806000 6.762642
1.684800 -13.806000 6.762642
1.731600 -13.806000 6.762642
1.778400 -13.806000 6.762642
1.825200 -13.806000 6.790163
1.872000 -13.806000 6.791740
1.918800 -13.806000 6.804656
1.965600 -13.806000 6.808756
2.012400 -13.806000 6.819301
2.059200 -13.806000 6.837033
2.106000 -13.806000 6.839553
2.152800 -13.806000 6.850730
2.199600 -13.806000 6.854750
2.246400 -13.806000 6.851392
2.293200 -13.806000 6.861625
2.340000 -13.806000 6.863171
2.386800 -13.806000 6.851392
2.433600 -13.806000 6.850730
2.480400 -13.806000 6.842953
2.527200 -13.806000 6.851392
2.574000 -13.806000 6.878396
2.620800 -13.806000 6.881073
2.667600 -13.806000 6.896817
2.714400 -13.806000 6.927934
2.761200 -13.806000 6.945190
2.808000 -13.806000 6.949101
2.854800 -13.806000 6.966653
2.901600 -13.806000 6.966653
2.948400 -13.806000 6.966653
2.995200 -13.806000 6.966653
3.042000 -13.806000 6.949101
3.088800 -13.806000 6.945132
3.135600 -13.806000 6.940000
3.182400 -13.806000 6.925375
3.229200 -13.806000 6.934149
3.276000 -13.806000 6.947229
3.322800 -13.806000 6.952055
3.369600 -13.806000 6.969414
3.416400 -13.806000 6.984478
3.463200 -13.806000 6.996009
3.510000 -13.806000 7.033917
3.556800 -13.806000 7.041338
3.603600 -13.806000 7.041338
3.650400 -13.806000 7.054332
3.697200 -13.806000 7.058287
3.744000 -13.806000 7.058287
3.790800 -13.806000 7.091653
3.837600 -13.806000 7.098134
3.884400 -13.806000 7.133027
3.931200 -13.806000 7.159498
3.978000 -13.806000 7.166839
4.024800 -13.806000 7.187253
4.071600 -13.806000 7.209736
4.118400 -13.806000 7.209736
4.165200 -13.806000 7.190927
4.212000 -13.806000 7.168224
4.258800 -13.806000 7.187699
4.305600 -13.806000 7.187699
4.352400 -13.806000 7.193830
4.399200 -13.806000 7.205980
4.446000 -13.806000 7.209916
4.492800 -13.806000 7.213742
4.539600 -13.806000 7.260993
4.586400 -13.806000 7.311970
4.633200 -13.806000 7.331070
4.680000 -13.806000 7.347403
4.726800 -13.806000 7.362822
4.773600 -13.806000 7.368927
4.820400 -13.806000 7.380521
4.867200 -13.806000 7.375165
4.914000 -13.806000 7.380521
4.960800 -13.806000 7.422576
5.007600 -13.806000 7.439588
5.054400 -13.806000 7.447261
5.101200 -13.806000 7.503580
5.148000 -13.806000 7.517194
5.194800 -13.806000 7.521128
5.241600 -13.806000 7.521644
5.288400 -13.806000 7.536958
5.335200 -13.806000 7.552653
5.382000 -13.806000 7.562946
5.428800 -13.806000 7.564219
5.475600 -13.806000 7.589409
5.522400 -13.806000 7.603305
5.569200 -13.806000 7.614982
5.616000 -13.806000 7.645434
5.662800 -13.806000 7.672654
5.709600 -13.806000 7.720901
5.756400 -13.806000 7.752753
5.803200 -13.806000 7.754514
5.850000 -13.806000 7.768755
5.896800 -13.806000 7.770167
5.943600 -13.806000 7.771939
5.990400 -13.806000 7.782901
6.037200 -13.806000 7.807690
6.084000 -13.806000 7.852938
6.130800 -13.806000 7.864430
6.177600 -13.806000 7.892785
6.224400 -13.806000 7.911634
6.271200 -13.806000 7.922493
6.318000 -13.806000 7.971613
6.364800 -13.806000 7.996943
6.411600 -13.806000 8.005158
6.458400 -13.806000 8.022326
6.505200 -13.806000 8.036849
6.552000 -13.806000 8.067415
6.598800 -13.806000 8.070353
6.645600 -13.806000 8.084433
6.692400 -13.806000 8.140049
6.739200 -13.806000 8.169306
6.786000 -13.806000 8.216954
6.832800 -13.806000 8.237998
6.879600 -13.806000 8.277022
6.926400 -13.806000 8.326519
6.973200 -13.806000 8.370225
7.020000 -13.806000 8.410487
7.066800 -13.806000 8.467964
7.113600 -13.806000 8.489891
7.160400 -13.806000 8.491824
7.207200 -13.806000 8.506628
7.254000 -13.806000 8.535700
7.300800 -13.806000 8.554222
7.347600 -13.806000 8.573820
7.394400 -13.806000 8.596550
7.441200 -13.806000 8.637116
7.488000 -13.806000 8.654458
7.534800 -13.806000 8.697035
7.581600 -13.806000 8.758199
7.628400 -13.806000 8.812343
7.675200 -13.806000 8.920155
7.722000 -13.806000 8.952594
7.768800 -13.806000 8.998569
7.815600 -13.806000 9.054235
7.862400 -13.806000 9.123045
7.909200 -13.806000 9.202053
7.956000 -13.806000 9.208242
8.002800 -13.806000 9.331240
8.049600 -13.806000 9.488759
8.096400 -13.806000 9.700161
8.143200 -13.806000 29.382247
8.190000 -13.806000 29.390831
12.308400 -13.806000 8.057932
12.355200 -13.806000 8.041668
12.402000 -13.806000 8.024231
12.448800 -13.806000 8.016523
12.495600 -13.806000 8.004658
12.542400 -13.806000 8.022275
12.589200 -13.806000 8.022275
12.636000 -13.806000 7.984938
12.682800 -13.806000 7.984287
12.729600 -13.806000 7.993177
12.776400 -13.806000 8.002116
12.823200 -13.806000 7.989476
12.870000 -13.806000 7.973303
12.916800 -13.806000 7.977576
12.963600 -13.806000 7.983288
13.010400 -13.806000 7.989476
13.057200 -13.806000 7.988724
13.104000 -13.806000 7.988724
13.150800 -13.806000 7.990426
13.197600 -13.806000 7.991762
13.244400 -13.806000 7.992708
13.291200 -13.806000 7.991762
13.338000 -13.806000 7.991762
13.384800 -13.806000 7.993087
13.431600 -13.806000 7.994461
13.478400 -13.806000 7.997618
13.525200 -13.806000 8.005365
13.572000 -13.806000 8.010536
13.618800 -13.806000 8.014833
13.665600 -13.806000 8.014833
13.712400 -13.806000 8.021240
13.759200 -13.806000 8.026510
13.806000 -13.806000 8.026510
13.852800 -13.806000 8.033013
13.899600 -13.806000 8.035592
13.946400 -13.806000 8.035592
13.993200 -13.806000 8.038325
14.040000 -13.806000 8.035592
14.086800 -13.806000 8.035919
14.133600 -13.806000 8.023518
14.180400 -13.806000 8.016332
14.227200 -13.806000 8.005322
14.274000 -13.806000 7.988822
14.320800 -13.806000 7.977815
14.976000 -13.806000 6.780462
15.022800 -13.806000 6.759224
15.069600 -13.806000 6.752621
15.116400 -13.806000 6.736759
15.163200 -13.806000 6.736759
15.210000 -13.806000 6.736759
15.256800 -13.806000 6.750053
15.303600 -13.806000 6.752621
15.350400 -13.806000 6.755664
15.397200 -13.806000 6.773572
15.444000 -13.806000 6.776837
15.490800 -13.806000 6.771495
15.537600 -13.806000 6.763051
15.584400 -13.806000 6.754807
15.631200 -13.806000 6.748568
15.678000 -13.806000 6.746524
15.724800 -13.806000 6.666260
16.660800 -13.806000 1.096029
-18.720000 -13.759200 0.000000
-18.673200 -13.759200 0.000000
-18.626400 -13.759200 0.000000
-18.579600 -13.759200 -7.023703
-18.532800 -13.759200 -7.013198
-18.486000 -13.759200 -6.997138
-18.439200 -13.759200 -6.998530
-18.392400 -13.759200 -6.998530
-18.345600 -13.759200 -6.997138
-18.298800 -13.759200 -6.997138
-18.252000 -13.759200 -7.001553
-18.205200 -13.759200 -6.996375
-18.158400 -13.759200 -6.993489
-18.111600 -13.759200 -6.978218
-18.064800 -13.759200 -6.975874
-18.018000 -13.759200 -6.969565
-17.971200 -13.759200 -6.967377
-17.924400 -13.759200 -6.964580
-17.877600 -13.759200 -6.964580
-17.830800 -13.759200 -6.967377
-17.784000 -13.759200 -6.961454
-17.737200 -13.759200 -6.956884
-17.690400 -13.759200 -6.956884
-17.643600 -13.759200 -6.948649
-17.596800 -13.759200 -6.943418
-17.550000 -13.759200 -6.927909
-17.503200 -13.759200 -6.915749
-17.456400 -13.759200 -6.914821
-17.409600 -13.759200 -6.912712
-17.362800 -13.759200 -6.912712
-17.316000 -13.759200 -6.897604
-17.269200 -13.759200 -6.881728
-17.222400 -13.759200 -6.864761
-17.175600 -13.759200 -6.855718
-17.128800 -13.759200 -6.801701
-17.082000 -13.759200 -6.779255
-17.035200 -13.759200 -6.765707
-16.988400 -13.759200 -6.730885
-16.941600 -13.759200 -6.678638
-16.894800 -13.759200 -6.639202
-16.848000 -13.759200 -6.574578
-15.256800 -13.759200 6.852027
-15.210000 -13.759200 6.853557
-15.163200 -13.759200 6.877426
-15.116400 -13.759200 6.909705
-15.069600 -13.759200 6.923708
-15.022800 -13.759200 6.942378
-14.976000 -13.759200 6.959608
-14.929200 -13.759200 6.968269
-14.882400 -13.759200 6.979667
-14.835600 -13.759200 6.999623
-14.788800 -13.759200 7.012128
-14.742000 -13.759200 7.025393
-14.695200 -13.759200 7.033533
-14.648400 -13.759200 7.038699
-14.601600 -13.759200 7.040587
-14.554800 -13.759200 7.040005
-14.508000 -13.759200 7.040005
-14.461200 -13.759200 7.049757
-14.414400 -13.759200 7.050186
-14.367600 -13.759200 7.049757
-14.320800 -13.759200 7.049408
-14.274000 -13.759200 7.050186
-14.227200 -13.759200 7.051590
-14.180400 -13.759200 7.056195
-14.133600 -13.759200 7.063187
-14.086800 -13.759200 7.066843
-14.040000 -13.759200 7.080065
-13.993200 -13.759200 7.082136
-13.946400 -13.759200 7.082136
-13.899600 -13.759200 7.085288
-13.852800 -13.759200 7.083349
-13.806000 -13.759200 7.082136
-13.759200 -13.759200 7.082069
-13.712400 -13.759200 7.080329
-13.665600 -13.759200 7.086776
-13.618800 -13.759200 7.095140
-13.572000 -13.759200 7.093277
-13.525200 -13.759200 7.093277
-13.478400 -13.759200 7.094247
-13.431600 -13.759200 7.094247
-13.384800 -13.759200 7.101097
-13.338000 -13.759200 7.119803
-13.291200 -13.759200 7.167942
-13.244400 -13.759200 7.201393
-13.197600 -13.759200 7.258166
-8.143200 -13.759200 9.980856
-8.096400 -13.759200 9.752467
-8.049600 -13.759200 9.652170
-8.002800 -13.759200 9.605550
-7.956000 -13.759200 9.504802
-7.909200 -13.759200 9.446947
-7.862400 -13.759200 9.328639
-7.815600 -13.759200 9.292900
-7.768800 -13.759200 9.277382
-7.722000 -13.759200 9.235658
-7.675200 -13.759200 9.175787
-7.628400 -13.759200 9.100573
-7.581600 -13.759200 8.972380
-7.534800 -13.759200 8.866208
-7.488000 -13.759200 8.815845
-7.441200 -13.759200 8.733629
-7.394400 -13.759200 8.703867
-7.347600 -13.759200 8.658042
-7.300800 -13.759200 8.631929
-7.254000 -13.759200 8.586362
-7.207200 -13.759200 8.572627
-7.160400 -13.759200 8.521238
-7.113600 -13.759200 8.478098
-7.066800 -13.759200 8.459188
-7.020000 -13.759200 8.430777
-6.973200 -13.759200 8.407056
-6.926400 -13.759200 8.380002
-6.879600 -13.759200 8.324150
-6.832800 -13.759200 8.255216
-6.786000 -13.759200 8.218475
-6.739200 -13.759200 8.169369
-6.692400 -13.759200 8.138398
-6.645600 -13.759200 8.037263
-6.598800 -13.759200 8.009445
-6.552000 -13.759200 7.993197
-6.505200 -13.759200 7.983651
-6.458400 -13.759200 7.970215
-6.411600 -13.759200 7.945343
-6.364800 -13.759200 7.931875
-6.318000 -13.759200 7.931875
-6.271200 -13.759200 7.885862
-6.224400 -13.759200 7.835274
-6.177600 -13.759200 7.807331
-6.130800 -13.759200 7.785136
-6.084000 -13.759200 7.769934
-6.037200 -13.759200 7.761672
-5.990400 -13.759200 7.742369
-5.943600 -13.759200 7.715232
-5.896800 -13.759200 7.712946
-5.850000 -13.759200 7.692963
-5.803200 -13.759200 7.675643
-5.756400 -13.759200 7.661617
-5.709600 -13.759200 7.640658
-5.662800 -13.759200 7.566476
-5.616000 -13.759200 7.544431
-5.569200 -13.759200 7.512503
-5.522400 -13.759200 7.474525
-5.475600 -13.759200 7.466069
-5.428800 -13.759200 7.455470
-5.382000 -13.759200 7.443859
-5.335200 -13.759200 7.419859
-5.288400 -13.759200 7.413516
-5.241600 -13.759200 7.383703
-5.194800 -13.759200 7.359565
-5.148000 -13.759200 7.359390
-5.101200 -13.759200 7.339938
-5.054400 -13.759200 7.315552
-5.007600 -13.759200 7.297569
-4.960800 -13.759200 7.297569
-4.914000 -13.759200 7.299982
-4.867200 -13.759200 7.299982
-4.820400 -13.759200 7.290275
-4.773600 -13.759200 7.275889
-4.726800 -13.759200 7.263273
-4.680000 -13.759200 7.248896
-4.633200 -13.759200 7.231074
-4.586400 -13.759200 7.232188
-4.539600 -13.759200 7.219315
-4.492800 -13.759200 7.187200
-4.446000 -13.759200 7.172896
-4.399200 -13.759200 7.159130
-4.352400 -13.759200 7.147627
-4.305600 -13.759200 7.138864
-4.258800 -13.759200 7.116529
-4.212000 -13.759200 7.115854
-4.165200 -13.759200 7.105609
-4.118400 -13.759200 7.102316
-4.071600 -13.759200 7.096410
-4.024800 -13.759200 7.099853
-3.978000 -13.759200 7.081982
-3.931200 -13.759200 7.082619
-3.884400 -13.759200 7.077278
-3.837600 -13.759200 7.072214
-3.790800 -13.759200 7.061732
-3.744000 -13.759200 7.061732
-3.697200 -13.759200 7.046477
-3.650400 -13.759200 7.019936
-3.603600 -13.759200 7.010753
-3.556800 -13.759200 7.008580
-3.510000 -13.759200 7.002437
-3.463200 -13.759200 6.990228
-3.416400 -13.759200 6.976878
-3.369600 -13.759200 6.976395
-3.322800 -13.759200 6.953648
-3.276000 -13.759200 6.943893
-3.229200 -13.759200 6.918303
-3.182400 -13.759200 6.907159
-3.135600 -13.759200 6.881568
-3.088800 -13.759200 6.878023
-3.042000 -13.759200 6.878023
-2.995200 -13.759200 6.877047
-2.948400 -13.759200 6.866019
-2.901600 -13.759200 6.866019
-2.854800 -13.759200 6.856874
-2.808000 -13.759200 6.851448
-2.761200 -13.759200 6.826724
-2.714400 -13.759200 6.820274
-2.667600 -13.759200 6.814184
-2.620800 -13.759200 6.811732
-2.574000 -13.759200 6.808374
-2.527200 -13.759200 6.808374
-2.480400 -13.759200 6.811037
-2.433600 -13.759200 6.811037
-2.386800 -13.759200 6.811037
-2.340000 -13.759200 6.811037
-2.293200 -13.759200 6.807405
-2.246400 -13.759200 6.801267
-2.199600 -13.759200 6.776028
-2.152800 -13.759200 6.769241
-2.106000 -13.759200 6.764094
-2.059200 -13.759200 6.758543
-2.012400 -13.759200 6.757960
-1.965600 -13.759200 6.756764
-1.918800 -13.759200 6.754370
-1.872000 -13.759200 6.744571
-1.825200 -13.759200 6.738342
-1.778400 -13.759200 6.733158
-1.731600 -13.759200 6.733158
-1.684800 -13.759200 6.714266
-1.638000 -13.759200 6.727994
-1.591200 -13.759200 6.717774
-1.544400 -13.759200 6.717774
-1.497600 -13.759200 6.711473
-1.450800 -13.759200 6.698021
-1.404000 -13.759200 6.687220
-1.357200 -13.759200 6.699893
-1.310400 -13.759200 6.705698
-1.263600 -13.759200 6.706425
-1.216800 -13.759200 6.712977
-1.170000 -13.759200 6.724039
-1.123200 -13.759200 6.739772
-1.076400 -13.759200 6.736935
-1.029600 -13.759200 6.710091
-0.982800 -13.759200 6.709506
-0.936000 -13.759200 6.700868
-0.889200 -13.759200 6.708012
-0.842400 -13.759200 6.700868
-0.795600 -13.759200 6.700093
-0.748800 -13.759200 6.690219
-0.702000 -13.759200 6.690219
-0.655200 -13.759200 6.675243
-0.608400 -13.759200 6.667214
-0.561600 -13.759200 6.649713
-0.514800 -13.759200 6.649713
-0.468000 -13.759200 6.652071
-0.421200 -13.759200 6.644963
-0.374400 -13.759200 6.636422
-0.327600 -13.759200 6.636422
-0.280800 -13.759200 6.638225
-0.234000 -13.759200 6.652071
-0.187200 -13.759200 6.662241
-0.140400 -13.759200 6.658864
-0.093600 -13.759200 6.671452
-0.046800 -13.759200 6.672966
0.000000 -13.759200 6.672966
0.046800 -13.759200 6.680560
0.093600 -13.759200 6.686440
0.140400 -13.759200 6.686440
0.187200 -13.759200 6.692929
0.234000 -13.759200 6.714189
0.280800 -13.759200 6.714323
0.327600 -13.759200 6.695664
0.374400 -13.759200 6.674947
0.421200 -13.759200 6.671580
0.468000 -13.759200 6.671580
0.514800 -13.759200 6.674279
0.561600 -13.759200 6.671580
0.608400 -13.759200 6.674414
0.655200 -13.759200 6.697927
0.702000 -13.759200 6.708085
0.748800 -13.759200 6.708672
0.795600 -13.759200 6.711140
0.842400 -13.759200 6.711140
0.889200 -13.759200 6.722102
0.936000 -13.759200 6.722102
0.982800 -13.759200 6.711441
1.029600 -13.759200 6.722102
1.076400 -13.759200 6.727014
1.123200 -13.759200 6.728980
1.170000 -13.759200 6.732941
1.216800 -13.759200 6.728030
1.263600 -13.759200 6.733558
1.310400 -13.759200 6.750643
1.357200 -13.759200 6.746062
1.404000 -13.759200 6.746062
1.450800 -13.759200 6.754982
1.497600 -13.759200 6.754982
1.544400 -13.759200 6.761001
1.591200 -13.759200 6.756792
1.638000 -13.759200 6.762642
1.684800 -13.759200 6.761001
1.731600 -13.759200 6.762642
1.778400 -13.759200 6.762642
1.825200 -13.759200 6.767383
1.872000 -13.759200 6.776140
1.918800 -13.759200 6.793490
1.965600 -13.759200 6.801590
2.012400 -13.759200 6.808756
2.059200 -13.759200 6.818584
2.106000 -13.759200 6.833529
2.152800 -13.759200 6.839553
2.199600 -13.759200 6.844331
2.246400 -13.759200 6.844331
2.293200 -13.759200 6.849656
2.340000 -13.759200 6.850730
2.386800 -13.759200 6.842953
2.433600 -13.759200 6.840479
2.480400 -13.759200 6.837687
2.527200 -13.759200 6.840765
2.574000 -13.759200 6.861625
2.620800 -13.759200 6.867749
2.667600 -13.759200 6.888771
2.714400 -13.759200 6.923076
2.761200 -13.759200 6.945190
2.808000 -13.759200 6.956265
2.854800 -13.759200 6.976892
2.901600 -13.759200 6.966653
2.948400 -13.759200 6.966653
2.995200 -13.759200 6.968544
3.042000 -13.759200 6.966653
3.088800 -13.759200 6.963365
3.135600 -13.759200 6.953278
3.182400 -13.759200 6.947229
3.229200 -13.759200 6.951296
3.276000 -13.759200 6.953278
3.322800 -13.759200 6.954186
3.369600 -13.759200 6.969414
3.416400 -13.759200 6.979286
3.463200 -13.759200 6.990323
3.510000 -13.759200 7.019573
3.556800 -13.759200 7.039826
3.603600 -13.759200 7.041083
3.650400 -13.759200 7.058287
3.697200 -13.759200 7.071407
3.744000 -13.759200 7.071407
3.790800 -13.759200 7.091653
3.837600 -13.759200 7.091653
3.884400 -13.759200 7.130896
3.931200 -13.759200 7.159498
3.978000 -13.759200 7.174996
4.024800 -13.759200 7.188643
4.071600 -13.759200 7.193554
4.118400 -13.759200 7.193554
4.165200 -13.759200 7.187253
4.212000 -13.759200 7.179289
4.258800 -13.759200 7.187699
4.305600 -13.759200 7.187699
4.352400 -13.759200 7.193830
4.399200 -13.759200 7.204378
4.446000 -13.759200 7.201276
4.492800 -13.759200 7.205980
4.539600 -13.759200 7.248547
4.586400 -13.759200 7.305404
4.633200 -13.759200 7.340374
4.680000 -13.759200 7.347353
4.726800 -13.759200 7.362822
4.773600 -13.759200 7.368327
4.820400 -13.759200 7.368927
4.867200 -13.759200 7.369148
4.914000 -13.759200 7.370880
4.960800 -13.759200 7.415752
5.007600 -13.759200 7.431816
5.054400 -13.759200 7.447092
5.101200 -13.759200 7.504175
5.148000 -13.759200 7.513502
5.194800 -13.759200 7.517194
5.241600 -13.759200 7.521644
5.288400 -13.759200 7.536958
5.335200 -13.759200 7.543104
5.382000 -13.759200 7.552653
5.428800 -13.759200 7.560389
5.475600 -13.759200 7.566845
5.522400 -13.759200 7.591179
5.569200 -13.759200 7.611956
5.616000 -13.759200 7.643026
5.662800 -13.759200 7.672654
5.709600 -13.759200 7.736791
5.756400 -13.759200 7.754514
5.803200 -13.759200 7.760451
5.850000 -13.759200 7.771939
5.896800 -13.759200 7.774741
5.943600 -13.759200 7.771939
5.990400 -13.759200 7.774741
6.037200 -13.759200 7.792366
6.084000 -13.759200 7.846721
6.130800 -13.759200 7.864430
6.177600 -13.759200 7.892785
6.224400 -13.759200 7.909709
6.271200 -13.759200 7.922094
6.318000 -13.759200 7.931497
6.364800 -13.759200 7.971613
6.411600 -13.759200 7.996943
6.458400 -13.759200 8.005158
6.505200 -13.759200 8.024302
6.552000 -13.759200 8.036849
6.598800 -13.759200 8.067115
6.645600 -13.759200 8.070353
6.692400 -13.759200 8.131584
6.739200 -13.759200 8.168410
6.786000 -13.759200 8.212199
6.832800 -13.759200 8.231257
6.879600 -13.759200 8.253923
6.926400 -13.759200 8.326519
6.973200 -13.759200 8.374908
7.020000 -13.759200 8.408079
7.066800 -13.759200 8.469895
7.113600 -13.759200 8.489891
7.160400 -13.759200 8.491824
7.207200 -13.759200 8.515719
7.254000 -13.759200 8.543592
7.300800 -13.759200 8.561111
7.347600 -13.759200 8.596550
7.394400 -13.759200 8.612128
7.441200 -13.759200 8.642125
7.488000 -13.759200 8.666103
7.534800 -13.759200 8.701204
7.581600 -13.759200 8.788785
7.628400 -13.759200 8.842118
7.675200 -13.759200 8.925782
7.722000 -13.759200 8.973191
7.768800 -13.759200 9.009845
7.815600 -13.759200 9.073607
7.862400 -13.759200 9.136989
7.909200 -13.759200 9.208242
7.956000 -13.759200 9.222621
8.002800 -13.759200 9.392563
8.049600 -13.759200 9.556355
8.096400 -13.759200 9.722821
8.143200 -13.759200 29.388688
8.190000 -13.759200 29.393477
12.402000 -13.759200 8.029042
12.448800 -13.759200 8.004658
12.495600 -13.759200 8.004658
12.542400 -13.759200 8.023371
12.589200 -13.759200 8.022487
12.636000 -13.759200 8.004973
12.682800 -13.759200 7.984287
12.729600 -13.759200 8.004416
12.776400 -13.759200 8.006107
12.823200 -13.759200 8.004416
12.870000 -13.759200 7.995689
12.916800 -13.759200 7.994871
12.963600 -13.759200 7.994871
13.010400 -13.759200 7.995689
13.057200 -13.759200 7.994485
13.104000 -13.759200 7.994485
13.150800 -13.759200 7.994485
13.197600 -13.759200 7.994461
13.244400 -13.759200 7.994485
13.291200 -13.759200 7.994485
13.338000 -13.759200 7.994461
13.384800 -13.759200 8.005365
13.431600 -13.759200 8.005365
13.478400 -13.759200 8.006700
13.525200 -13.759200 8.010536
13.572000 -13.759200 8.012602
13.618800 -13.759200 8.026266
13.665600 -13.759200 8.026510
13.712400 -13.759200 8.038325
13.759200 -13.759200 8.035592
13.806000 -13.759200 8.035592
13.852800 -13.759200 8.033137
13.899600 -13.759200 8.035592
13.946400 -13.759200 8.035592
13.993200 -13.759200 8.038325
14.040000 -13.759200 8.040790
14.086800 -13.759200 8.043619
14.133600 -13.759200 8.036693
14.180400 -13.759200 8.036693
14.227200 -13.759200 8.012431
14.274000 -13.759200 8.005467
14.320800 -13.759200 8.000765
15.069600 -13.759200 6.768911
15.116400 -13.759200 6.745761
15.163200 -13.759200 6.736759
15.210000 -13.759200 6.752277
15.256800 -13.759200 6.753464
15.303600 -13.759200 6.766671
15.350400 -13.759200 6.768911
15.397200 -13.759200 6.776707
15.490800 -13.759200 6.773572
15.584400 -13.759200 6.759155
15.631200 -13.759200 6.759155
15.678000 -13.759200 6.755909
15.724800 -13.759200 6.746524
16.614000 -13.759200 1.659970
16.660800 -13.759200 1.358401
-18.720000 -13.712400 0.000000
-18.673200 -13.712400 0.000000
-18.626400 -13.712400 0.000000
-18.579600 -13.712400 -7.021075
-18.532800 -13.712400 -6.998530
-18.486000 -13.712400 -6.998530
-18.439200 -13.712400 -7.022054
-18.392400 -13.712400 -7.022054
-18.345600 -13.712400 -7.021020
-18.298800 -13.712400 -7.013566
-18.252000 -13.712400 -7.022054
-18.205200 -13.712400 -7.013566
-18.158400 -13.712400 -6.996145
-18.111600 -13.712400 -6.978218
-18.064800 -13.712400 -6.976722
-18.018000 -13.712400 -6.975439
-17.971200 -13.712400 -6.969565
-17.924400 -13.712400 -6.969565
-17.877600 -13.712400 -6.964580
-17.830800 -13.712400 -6.961454
-17.784000 -13.712400 -6.955225
-17.737200 -13.712400 -6.946914
-17.690400 -13.712400 -6.936871
-17.643600 -13.712400 -6.932008
-17.596800 -13.712400 -6.925985
-17.550000 -13.712400 -6.918304
-17.503200 -13.712400 -6.914821
-17.456400 -13.712400 -6.912712
-17.409600 -13.712400 -6.902073
-17.362800 -13.712400 -6.902073
-17.316000 -13.712400 -6.893701
-17.269200 -13.712400 -6.881728
-17.222400 -13.712400 -6.864761
-17.175600 -13.712400 -6.834229
-17.128800 -13.712400 -6.801701
-17.082000 -13.712400 -6.777503
-17.035200 -13.712400 -6.754849
-16.988400 -13.712400 -6.703541
-16.941600 -13.712400 -6.649892
-15.303600 -13.712400 6.832276
-15.256800 -13.712400 6.871171
-15.210000 -13.712400 6.877426
-15.163200 -13.712400 6.902738
-15.116400 -13.712400 6.916222
-15.069600 -13.712400 6.942378
-15.022800 -13.712400 6.948551
-14.976000 -13.712400 6.967464
-14.929200 -13.712400 6.979667
-14.882400 -13.712400 6.992117
-14.835600 -13.712400 7.007962
-14.788800 -13.712400 7.020943
-14.742000 -13.712400 7.025661
-14.695200 -13.712400 7.032760
-14.648400 -13.712400 7.038699
-14.601600 -13.712400 7.041766
-14.554800 -13.712400 7.043397
-14.508000 -13.712400 7.043479
-14.461200 -13.712400 7.049408
-14.414400 -13.712400 7.050186
-14.367600 -13.712400 7.050186
-14.320800 -13.712400 7.048698
-14.274000 -13.712400 7.050186
-14.227200 -13.712400 7.051590
-14.180400 -13.712400 7.055190
-14.133600 -13.712400 7.063187
-14.086800 -13.712400 7.064184
-14.040000 -13.712400 7.066843
-13.993200 -13.712400 7.076988
-13.946400 -13.712400 7.076988
-13.899600 -13.712400 7.085288
-13.852800 -13.712400 7.083349
-13.806000 -13.712400 7.076988
-13.759200 -13.712400 7.076988
-13.712400 -13.712400 7.076988
-13.665600 -13.712400 7.082069
-13.618800 -13.712400 7.094247
-13.572000 -13.712400 7.093277
-13.525200 -13.712400 7.094247
-13.478400 -13.712400 7.099720
-13.431600 -13.712400 7.101097
-13.384800 -13.712400 7.119803
-13.338000 -13.712400 7.167942
-13.291200 -13.712400 7.201393
-13.244400 -13.712400 7.274859
-8.190000 -13.712400 10.994927
-8.143200 -13.712400 9.979060
-8.096400 -13.712400 9.706972
-8.049600 -13.712400 9.620950
-8.002800 -13.712400 9.585093
-7.956000 -13.712400 9.508009
-7.909200 -13.712400 9.457951
-7.862400 -13.712400 9.351178
-7.815600 -13.712400 9.292900
-7.768800 -13.712400 9.274300
-7.722000 -13.712400 9.234635
-7.675200 -13.712400 9.147558
-7.628400 -13.712400 9.057004
-7.581600 -13.712400 8.969734
-7.534800 -13.712400 8.891842
-7.488000 -13.712400 8.815845
-7.441200 -13.712400 8.733629
-7.394400 -13.712400 8.684206
-7.347600 -13.712400 8.633790
-7.300800 -13.712400 8.610955
-7.254000 -13.712400 8.581825
-7.207200 -13.712400 8.553906
-7.160400 -13.712400 8.507289
-7.113600 -13.712400 8.474500
-7.066800 -13.712400 8.438159
-7.020000 -13.712400 8.407056
-6.973200 -13.712400 8.384488
-6.926400 -13.712400 8.360000
-6.879600 -13.712400 8.304936
-6.832800 -13.712400 8.260991
-6.786000 -13.712400 8.238275
-6.739200 -13.712400 8.211957
-6.692400 -13.712400 8.101182
-6.645600 -13.712400 8.034368
-6.598800 -13.712400 8.006149
-6.552000 -13.712400 7.992666
-6.505200 -13.712400 7.978926
-6.458400 -13.712400 7.970215
-6.411600 -13.712400 7.945343
-6.364800 -13.712400 7.914516
-6.318000 -13.712400 7.914516
-6.271200 -13.712400 7.889013
-6.224400 -13.712400 7.855522
-6.177600 -13.712400 7.825782
-6.130800 -13.712400 7.791927
-6.084000 -13.712400 7.785136
-6.037200 -13.712400 7.777948
-5.990400 -13.712400 7.752687
-5.943600 -13.712400 7.741124
-5.896800 -13.712400 7.715232
-5.850000 -13.712400 7.700241
-5.803200 -13.712400 7.675643
-5.756400 -13.712400 7.656431
-5.709600 -13.712400 7.612152
-5.662800 -13.712400 7.551873
-5.616000 -13.712400 7.541897
-5.569200 -13.712400 7.512503
-5.522400 -13.712400 7.489360
-5.475600 -13.712400 7.471094
-5.428800 -13.712400 7.455470
-5.382000 -13.712400 7.434189
-5.335200 -13.712400 7.416011
-5.288400 -13.712400 7.409375
-5.241600 -13.712400 7.374154
-5.194800 -13.712400 7.353111
-5.148000 -13.712400 7.346766
-5.101200 -13.712400 7.339938
-5.054400 -13.712400 7.325260
-5.007600 -13.712400 7.306221
-4.960800 -13.712400 7.300145
-4.914000 -13.712400 7.299982
-4.867200 -13.712400 7.297569
-4.820400 -13.712400 7.287923
-4.773600 -13.712400 7.270640
-4.726800 -13.712400 7.253375
-4.680000 -13.712400 7.236292
-4.633200 -13.712400 7.229982
-4.586400 -13.712400 7.227457
-4.539600 -13.712400 7.200053
-4.492800 -13.712400 7.185944
-4.446000 -13.712400 7.171521
-4.399200 -13.712400 7.147627
-4.352400 -13.712400 7.140311
-4.305600 -13.712400 7.116529
-4.258800 -13.712400 7.108586
-4.212000 -13.712400 7.102316
-4.165200 -13.712400 7.093770
-4.118400 -13.712400 7.093770
-4.071600 -13.712400 7.086390
-4.024800 -13.712400 7.073883
-3.978000 -13.712400 7.073591
-3.931200 -13.712400 7.077278
-3.884400 -13.712400 7.077278
-3.837600 -13.712400 7.072214
-3.790800 -13.712400 7.056003
-3.744000 -13.712400 7.032913
-3.697200 -13.712400 7.010753
-3.650400 -13.712400 7.001857
-3.603600 -13.712400 6.980334
-3.556800 -13.712400 6.976878
-3.510000 -13.712400 6.976878
-3.463200 -13.712400 6.962889
-3.416400 -13.712400 6.959845
-3.369600 -13.712400 6.954338
-3.322800 -13.712400 6.943239
-3.276000 -13.712400 6.931108
-3.229200 -13.712400 6.918303
-3.182400 -13.712400 6.905335
-3.135600 -13.712400 6.893830
-3.088800 -13.712400 6.881568
-3.042000 -13.712400 6.881568
-2.995200 -13.712400 6.878023
-2.948400 -13.712400 6.866019
-2.901600 -13.712400 6.866019
-2.854800 -13.712400 6.855782
-2.808000 -13.712400 6.847113
-2.761200 -13.712400 6.830475
-2.714400 -13.712400 6.820274
-2.667600 -13.712400 6.814184
-2.620800 -13.712400 6.814184
-2.574000 -13.712400 6.808374
-2.527200 -13.712400 6.808374
-2.480400 -13.712400 6.813443
-2.433600 -13.712400 6.813443
-2.386800 -13.712400 6.813443
-2.340000 -13.712400 6.818225
-2.293200 -13.712400 6.808213
-2.246400 -13.712400 6.804691
-2.199600 -13.712400 6.778164
-2.152800 -13.712400 6.764094
-2.106000 -13.712400 6.758958
-2.059200 -13.712400 6.757784
-2.012400 -13.712400 6.755399
-1.965600 -13.712400 6.745506
-1.918800 -13.712400 6.744571
-1.872000 -13.712400 6.739109
-1.825200 -13.712400 6.733158
-1.778400 -13.712400 6.727268
-1.731600 -13.712400 6.727994
-1.684800 -13.712400 6.717774
-1.638000 -13.712400 6.727268
-1.591200 -13.712400 6.727268
-1.544400 -13.712400 6.723080
-1.497600 -13.712400 6.711473
-1.450800 -13.712400 6.706425
-1.404000 -13.712400 6.683447
-1.357200 -13.712400 6.683447
-1.310400 -13.712400 6.687220
-1.263600 -13.712400 6.689606
-1.216800 -13.712400 6.718165
-1.170000 -13.712400 6.743226
-1.123200 -13.712400 6.743226
-1.076400 -13.712400 6.739772
-1.029600 -13.712400 6.724039
-0.982800 -13.712400 6.709506
-0.936000 -13.712400 6.708557
-0.889200 -13.712400 6.708557
-0.842400 -13.712400 6.707224
-0.795600 -13.712400 6.704256
-0.748800 -13.712400 6.700093
-0.702000 -13.712400 6.690513
-0.655200 -13.712400 6.690219
-0.608400 -13.712400 6.669161
-0.561600 -13.712400 6.658864
-0.514800 -13.712400 6.652071
-0.468000 -13.712400 6.652071
-0.421200 -13.712400 6.646052
-0.374400 -13.712400 6.644080
-0.327600 -13.712400 6.644563
-0.280800 -13.712400 6.647037
-0.234000 -13.712400 6.662241
-0.187200 -13.712400 6.665467
-0.140400 -13.712400 6.662241
-0.093600 -13.712400 6.671452
-0.046800 -13.712400 6.671452
0.000000 -13.712400 6.671452
0.046800 -13.712400 6.672966
0.093600 -13.712400 6.680560
0.140400 -13.712400 6.676218
0.187200 -13.712400 6.680974
0.234000 -13.712400 6.706874
0.280800 -13.712400 6.714178
0.327600 -13.712400 6.692929
0.374400 -13.712400 6.673104
0.421200 -13.712400 6.656733
0.468000 -13.712400 6.656733
0.514800 -13.712400 6.667849
0.561600 -13.712400 6.660085
0.608400 -13.712400 6.667641
0.655200 -13.712400 6.667641
0.702000 -13.712400 6.675195
0.748800 -13.712400 6.697927
0.795600 -13.712400 6.702788
0.842400 -13.712400 6.708672
0.889200 -13.712400 6.711140
0.936000 -13.712400 6.715056
0.982800 -13.712400 6.715056
1.029600 -13.712400 6.717878
1.076400 -13.712400 6.722102
1.123200 -13.712400 6.728980
1.170000 -13.712400 6.732941
1.216800 -13.712400 6.727014
1.263600 -13.712400 6.728980
1.310400 -13.712400 6.733558
1.357200 -13.712400 6.733558
1.404000 -13.712400 6.725032
1.450800 -13.712400 6.734153
1.497600 -13.712400 6.724804
1.544400 -13.712400 6.747311
1.591200 -13.712400 6.746133
1.638000 -13.712400 6.749739
1.684800 -13.712400 6.747311
1.731600 -13.712400 6.756792
1.778400 -13.712400 6.759747
1.825200 -13.712400 6.767257
1.872000 -13.712400 6.772266
1.918800 -13.712400 6.791740
1.965600 -13.712400 6.801590
2.012400 -13.712400 6.818296
2.059200 -13.712400 6.820075
2.106000 -13.712400 6.837033
2.152800 -13.712400 6.844331
2.199600 -13.712400 6.844331
2.246400 -13.712400 6.839553
2.293200 -13.712400 6.835106
2.340000 -13.712400 6.844331
2.386800 -13.712400 6.834623
2.433600 -13.712400 6.834623
2.480400 -13.712400 6.834623
2.527200 -13.712400 6.841700
2.574000 -13.712400 6.863171
2.620800 -13.712400 6.873828
2.667600 -13.712400 6.888771
2.714400 -13.712400 6.923076
2.761200 -13.712400 6.949101
2.808000 -13.712400 6.966082
2.854800 -13.712400 6.980951
2.901600 -13.712400 6.978756
2.948400 -13.712400 6.976892
2.995200 -13.712400 6.976892
3.042000 -13.712400 6.976892
3.088800 -13.712400 6.968544
3.135600 -13.712400 6.963365
3.182400 -13.712400 6.951112
3.229200 -13.712400 6.953278
3.276000 -13.712400 6.954186
3.322800 -13.712400 6.969360
3.369600 -13.712400 6.975138
3.416400 -13.712400 6.981744
3.463200 -13.712400 7.004028
3.510000 -13.712400 7.012853
3.556800 -13.712400 7.019573
3.603600 -13.712400 7.019573
3.650400 -13.712400 7.041083
3.697200 -13.712400 7.044950
3.744000 -13.712400 7.058287
3.790800 -13.712400 7.071407
3.837600 -13.712400 7.084635
3.884400 -13.712400 7.127044
3.931200 -13.712400 7.157186
3.978000 -13.712400 7.166839
4.024800 -13.712400 7.187253
4.071600 -13.712400 7.190927
4.118400 -13.712400 7.190927
4.165200 -13.712400 7.187253
4.212000 -13.712400 7.168224
4.258800 -13.712400 7.204378
4.305600 -13.712400 7.187699
4.352400 -13.712400 7.187699
4.399200 -13.712400 7.188923
4.446000 -13.712400 7.188923
4.492800 -13.712400 7.198491
4.539600 -13.712400 7.237564
4.586400 -13.712400 7.294401
4.633200 -13.712400 7.331070
4.680000 -13.712400 7.353170
4.726800 -13.712400 7.362822
4.773600 -13.712400 7.369148
4.820400 -13.712400 7.368927
4.867200 -13.712400 7.370880
4.914000 -13.712400 7.370880
4.960800 -13.712400 7.413081
5.007600 -13.712400 7.424884
5.054400 -13.712400 7.446185
5.101200 -13.712400 7.503133
5.148000 -13.712400 7.504175
5.194800 -13.712400 7.511547
5.241600 -13.712400 7.517194
5.288400 -13.712400 7.523762
5.335200 -13.712400 7.536476
5.382000 -13.712400 7.536476
5.428800 -13.712400 7.552228
5.475600 -13.712400 7.564124
5.522400 -13.712400 7.584546
5.569200 -13.712400 7.606226
5.616000 -13.712400 7.643026
5.662800 -13.712400 7.672654
5.709600 -13.712400 7.723137
5.756400 -13.712400 7.752753
5.803200 -13.712400 7.754514
5.850000 -13.712400 7.768755
5.896800 -13.712400 7.771939
5.943600 -13.712400 7.770167
5.990400 -13.712400 7.769208
6.037200 -13.712400 7.774805
6.084000 -13.712400 7.804882
6.130800 -13.712400 7.852938
6.177600 -13.712400 7.892484
6.224400 -13.712400 7.915008
6.271200 -13.712400 7.924725
6.318000 -13.712400 7.945033
6.364800 -13.712400 7.973205
6.411600 -13.712400 7.993514
6.458400 -13.712400 8.003572
6.505200 -13.712400 8.004212
6.552000 -13.712400 8.027150
6.598800 -13.712400 8.036849
6.645600 -13.712400 8.067115
6.692400 -13.712400 8.080753
6.739200 -13.712400 8.140049
6.786000 -13.712400 8.181605
6.832800 -13.712400 8.229064
6.879600 -13.712400 8.234238
6.926400 -13.712400 8.313388
6.973200 -13.712400 8.370225
7.020000 -13.712400 8.420347
7.066800 -13.712400 8.467964
7.113600 -13.712400 8.477537
7.160400 -13.712400 8.489891
7.207200 -13.712400 8.535700
7.254000 -13.712400 8.548795
7.300800 -13.712400 8.572667
7.347600 -13.712400 8.605127
7.394400 -13.712400 8.616243
7.441200 -13.712400 8.654404
7.488000 -13.712400 8.701204
7.534800 -13.712400 8.723327
7.581600 -13.712400 8.787451
7.628400 -13.712400 8.810413
7.675200 -13.712400 8.918606
7.722000 -13.712400 8.973191
7.768800 -13.712400 9.010826
7.815600 -13.712400 9.110295
7.862400 -13.712400 9.136989
7.909200 -13.712400 9.164401
7.956000 -13.712400 9.208242
8.002800 -13.712400 9.432347
8.049600 -13.712400 9.556355
8.096400 -13.712400 10.019300
8.143200 -13.712400 29.389074
12.495600 -13.712400 8.022487
12.542400 -13.712400 8.048998
12.589200 -13.712400 8.028822
12.636000 -13.712400 8.022487
12.682800 -13.712400 8.013804
12.729600 -13.712400 8.006594
12.776400 -13.712400 8.013804
12.823200 -13.712400 8.009292
12.870000 -13.712400 8.006107
12.916800 -13.712400 8.006107
12.963600 -13.712400 8.006594
13.010400 -13.712400 8.009292
13.057200 -13.712400 8.009292
13.104000 -13.712400 7.994871
13.150800 -13.712400 7.994485
13.197600 -13.712400 7.994461
13.244400 -13.712400 8.006872
13.291200 -13.712400 8.006700
13.338000 -13.712400 8.006700
13.384800 -13.712400 8.006872
13.431600 -13.712400 8.010535
13.478400 -13.712400 8.012096
13.525200 -13.712400 8.021240
13.572000 -13.712400 8.026510
13.618800 -13.712400 8.033954
13.665600 -13.712400 8.041027
13.712400 -13.712400 8.041027
13.759200 -13.712400 8.035592
13.806000 -13.712400 8.035592
13.852800 -13.712400 8.033137
13.899600 -13.712400 8.035592
13.946400 -13.712400 8.035592
13.993200 -13.712400 8.040790
14.040000 -13.712400 8.051010
14.086800 -13.712400 8.061627
14.133600 -13.712400 8.056320
14.180400 -13.712400 8.056320
14.227200 -13.712400 8.040790
14.274000 -13.712400 8.035919
14.320800 -13.712400 8.016332
14.367600 -13.712400 8.000765
15.069600 -13.712400 6.820135
15.116400 -13.712400 6.768911
15.163200 -13.712400 6.768911
15.210000 -13.712400 6.766671
15.256800 -13.712400 6.768911
15.303600 -13.712400 6.768911
15.350400 -13.712400 6.776707
15.444000 -13.712400 6.783679
15.490800 -13.712400 6.771495
15.537600 -13.712400 6.765162
15.584400 -13.712400 6.762314
15.631200 -13.712400 6.762314
15.678000 -13.712400 6.762091
15.724800 -13.712400 6.755909
15.771600 -13.712400 6.746524
16.426800 -13.712400 2.990919
16.473600 -13.712400 2.648553
16.520400 -13.712400 2.311502
16.567200 -13.712400 2.075040
16.614000 -13.712400 1.816139
16.660800 -13.712400 1.495032
-18.720000 -13.665600 0.000000
-18.673200 -13.665600 0.000000
-18.626400 -13.665600 0.000000
-18.579600 -13.665600 -7.001439
-18.532800 -13.665600 -7.001439
-18.486000 -13.665600 -7.047699
-18.439200 -13.665600 -7.057921
-18.392400 -13.665600 -7.057921
-18.345600 -13.665600 -7.046681
-18.298800 -13.665600 -7.022054
-18.252000 -13.665600 -7.022914
-18.205200 -13.665600 -7.021020
-18.158400 -13.665600 -6.995005
-18.111600 -13.665600 -6.978218
-18.064800 -13.665600 -6.978218
-18.018000 -13.665600 -6.976722
-17.971200 -13.665600 -6.978889
-17.924400 -13.665600 -6.995005
-17.877600 -13.665600 -6.976722
-17.830800 -13.665600 -6.976722
-17.784000 -13.665600 -6.971382
-17.737200 -13.665600 -6.955225
-17.690400 -13.665600 -6.936871
-17.643600 -13.665600 -6.932408
-17.596800 -13.665600 -6.932008
-17.550000 -13.665600 -6.925985
-17.503200 -13.665600 -6.918020
-17.456400 -13.665600 -6.912712
-17.409600 -13.665600 -6.894927
-17.362800 -13.665600 -6.893701
-17.316000 -13.665600 -6.892621
-17.269200 -13.665600 -6.882646
-17.222400 -13.665600 -6.864761
-17.175600 -13.665600 -6.834229
-17.128800 -13.665600 -6.795674
-17.082000 -13.665600 -6.767367
-17.035200 -13.665600 -6.745877
-16.988400 -13.665600 -6.678638
-16.941600 -13.665600 -6.634915
-15.350400 -13.665600 6.818857
-15.303600 -13.665600 6.852027
-15.256800 -13.665600 6.880530
-15.210000 -13.665600 6.897391
-15.163200 -13.665600 6.916222
-15.116400 -13.665600 6.939689
-15.069600 -13.665600 6.961089
-15.022800 -13.665600 6.967464
-14.976000 -13.665600 6.977755
-14.929200 -13.665600 6.985552
-14.882400 -13.665600 6.999623
-14.835600 -13.665600 7.017213
-14.788800 -13.665600 7.025661
-14.742000 -13.665600 7.033533
-14.695200 -13.665600 7.036310
-14.648400 -13.665600 7.040005
-14.601600 -13.665600 7.042257
-14.554800 -13.665600 7.051957
-14.508000 -13.665600 7.051590
-14.461200 -13.665600 7.052998
-14.414400 -13.665600 7.055519
-14.367600 -13.665600 7.056501
-14.320800 -13.665600 7.052998
-14.274000 -13.665600 7.055519
-14.227200 -13.665600 7.061629
-14.180400 -13.665600 7.064157
-14.133600 -13.665600 7.068614
-14.086800 -13.665600 7.077327
-14.040000 -13.665600 7.077327
-13.993200 -13.665600 7.085288
-13.946400 -13.665600 7.085288
-13.899600 -13.665600 7.089863
-13.852800 -13.665600 7.092955
-13.806000 -13.665600 7.092955
-13.759200 -13.665600 7.092955
-13.712400 -13.665600 7.091559
-13.665600 -13.665600 7.091559
-13.618800 -13.665600 7.096173
-13.572000 -13.665600 7.096173
-13.525200 -13.665600 7.099720
-13.478400 -13.665600 7.101097
-13.431600 -13.665600 7.115725
-13.384800 -13.665600 7.154838
-13.338000 -13.665600 7.198790
-13.291200 -13.665600 7.262284
-8.143200 -13.665600 9.990726
-8.096400 -13.665600 9.706972
-8.049600 -13.665600 9.610705
-8.002800 -13.665600 9.584053
-7.956000 -13.665600 9.508009
-7.909200 -13.665600 9.457951
-7.862400 -13.665600 9.356827
-7.815600 -13.665600 9.301589
-7.768800 -13.665600 9.274300
-7.722000 -13.665600 9.214858
-7.675200 -13.665600 9.125852
-7.628400 -13.665600 8.995749
-7.581600 -13.665600 8.954912
-7.534800 -13.665600 8.891842
-7.488000 -13.665600 8.806509
-7.441200 -13.665600 8.728024
-7.394400 -13.665600 8.658042
-7.347600 -13.665600 8.611650
-7.300800 -13.665600 8.594985
-7.254000 -13.665600 8.572627
-7.207200 -13.665600 8.550900
-7.160400 -13.665600 8.510813
-7.113600 -13.665600 8.478098
-7.066800 -13.665600 8.453633
-7.020000 -13.665600 8.423023
-6.973200 -13.665600 8.401411
-6.926400 -13.665600 8.363024
-6.879600 -13.665600 8.324150
-6.832800 -13.665600 8.265235
-6.786000 -13.665600 8.243688
-6.739200 -13.665600 8.225688
-6.692400 -13.665600 8.135206
-6.645600 -13.665600 8.035590
-6.598800 -13.665600 8.009445
-6.552000 -13.665600 7.995649
-6.505200 -13.665600 7.974210
-6.458400 -13.665600 7.946427
-6.411600 -13.665600 7.939262
-6.364800 -13.665600 7.901156
-6.318000 -13.665600 7.899878
-6.271200 -13.665600 7.880520
-6.224400 -13.665600 7.835274
-6.177600 -13.665600 7.818154
-6.130800 -13.665600 7.791927
-6.084000 -13.665600 7.785136
-6.037200 -13.665600 7.784356
-5.990400 -13.665600 7.761672
-5.943600 -13.665600 7.741357
-5.896800 -13.665600 7.719498
-5.850000 -13.665600 7.708099
-5.803200 -13.665600 7.675643
-5.756400 -13.665600 7.654638
-5.709600 -13.665600 7.612152
-5.662800 -13.665600 7.549083
-5.616000 -13.665600 7.528903
-5.569200 -13.665600 7.504954
-5.522400 -13.665600 7.496857
-5.475600 -13.665600 7.471608
-5.428800 -13.665600 7.456637
-5.382000 -13.665600 7.434189
-5.335200 -13.665600 7.431366
-5.288400 -13.665600 7.405326
-5.241600 -13.665600 7.362139
-5.194800 -13.665600 7.339938
-5.148000 -13.665600 7.335528
-5.101200 -13.665600 7.335528
-5.054400 -13.665600 7.326942
-5.007600 -13.665600 7.315552
-4.960800 -13.665600 7.306221
-4.914000 -13.665600 7.300145
-4.867200 -13.665600 7.297569
-4.820400 -13.665600 7.287923
-4.773600 -13.665600 7.270640
-4.726800 -13.665600 7.253375
-4.680000 -13.665600 7.236292
-4.633200 -13.665600 7.219315
-4.586400 -13.665600 7.215196
-4.539600 -13.665600 7.187200
-4.492800 -13.665600 7.171753
-4.446000 -13.665600 7.144504
-4.399200 -13.665600 7.129421
-4.352400 -13.665600 7.121264
-4.305600 -13.665600 7.108586
-4.258800 -13.665600 7.086641
-4.212000 -13.665600 7.086390
-4.165200 -13.665600 7.084797
-4.118400 -13.665600 7.084797
-4.071600 -13.665600 7.073883
-4.024800 -13.665600 7.073883
-3.978000 -13.665600 7.071284
-3.931200 -13.665600 7.073591
-3.884400 -13.665600 7.073591
-3.837600 -13.665600 7.065474
-3.790800 -13.665600 7.047429
-3.744000 -13.665600 7.016213
-3.697200 -13.665600 7.008580
-3.650400 -13.665600 6.984350
-3.603600 -13.665600 6.953261
-3.556800 -13.665600 6.953014
-3.510000 -13.665600 6.953648
-3.463200 -13.665600 6.959845
-3.416400 -13.665600 6.953014
-3.369600 -13.665600 6.953014
-3.322800 -13.665600 6.929035
-3.276000 -13.665600 6.918303
-3.229200 -13.665600 6.912370
-3.182400 -13.665600 6.901391
-3.135600 -13.665600 6.889604
-3.088800 -13.665600 6.889604
-3.042000 -13.665600 6.889604
-2.995200 -13.665600 6.879489
-2.948400 -13.665600 6.861670
-2.901600 -13.665600 6.855227
-2.854800 -13.665600 6.847113
-2.808000 -13.665600 6.844642
-2.761200 -13.665600 6.826724
-2.714400 -13.665600 6.814184
-2.667600 -13.665600 6.812686
-2.620800 -13.665600 6.808374
-2.574000 -13.665600 6.799842
-2.527200 -13.665600 6.799157
-2.480400 -13.665600 6.801267
-2.433600 -13.665600 6.804043
-2.386800 -13.665600 6.804691
-2.340000 -13.665600 6.804691
-2.293200 -13.665600 6.801267
-2.246400 -13.665600 6.794334
-2.199600 -13.665600 6.776028
-2.152800 -13.665600 6.764094
-2.106000 -13.665600 6.761177
-2.059200 -13.665600 6.757784
-2.012400 -13.665600 6.754370
-1.965600 -13.665600 6.745506
-1.918800 -13.665600 6.743562
-1.872000 -13.665600 6.739109
-1.825200 -13.665600 6.733158
-1.778400 -13.665600 6.717774
-1.731600 -13.665600 6.727994
-1.684800 -13.665600 6.727268
-1.638000 -13.665600 6.727268
-1.591200 -13.665600 6.727994
-1.544400 -13.665600 6.727994
-1.497600 -13.665600 6.718407
-1.450800 -13.665600 6.711473
-1.404000 -13.665600 6.687220
-1.357200 -13.665600 6.701381
-1.310400 -13.665600 6.706425
-1.263600 -13.665600 6.706425
-1.216800 -13.665600 6.718165
-1.170000 -13.665600 6.729128
-1.123200 -13.665600 6.739772
-1.076400 -13.665600 6.729128
-1.029600 -13.665600 6.724039
-0.982800 -13.665600 6.709506
-0.936000 -13.665600 6.700868
-0.889200 -13.665600 6.707224
-0.842400 -13.665600 6.700093
-0.795600 -13.665600 6.700093
-0.748800 -13.665600 6.680173
-0.702000 -13.665600 6.688668
-0.655200 -13.665600 6.688668
-0.608400 -13.665600 6.671550
-0.561600 -13.665600 6.660246
-0.514800 -13.665600 6.658097
-0.468000 -13.665600 6.658864
-0.421200 -13.665600 6.652071
-0.374400 -13.665600 6.647037
-0.327600 -13.665600 6.646052
-0.280800 -13.665600 6.646052
-0.234000 -13.665600 6.658097
-0.187200 -13.665600 6.662241
-0.140400 -13.665600 6.660605
-0.093600 -13.665600 6.668588
-0.046800 -13.665600 6.666843
0.000000 -13.665600 6.671452
0.046800 -13.665600 6.674108
0.093600 -13.665600 6.680560
0.140400 -13.665600 6.680560
0.187200 -13.665600 6.680560
0.234000 -13.665600 6.692929
0.280800 -13.665600 6.692929
0.327600 -13.665600 6.674947
0.374400 -13.665600 6.656733
0.421200 -13.665600 6.634879
0.468000 -13.665600 6.634879
0.514800 -13.665600 6.634879
0.561600 -13.665600 6.631414
0.608400 -13.665600 6.638655
0.655200 -13.665600 6.655153
0.702000 -13.665600 6.671239
0.748800 -13.665600 6.681985
0.795600 -13.665600 6.693716
0.842400 -13.665600 6.702788
0.889200 -13.665600 6.709174
0.936000 -13.665600 6.715056
0.982800 -13.665600 6.715056
1.029600 -13.665600 6.717504
1.076400 -13.665600 6.722102
1.123200 -13.665600 6.727014
1.170000 -13.665600 6.732941
1.216800 -13.665600 6.717878
1.263600 -13.665600 6.717504
1.310400 -13.665600 6.725032
1.357200 -13.665600 6.725032
1.404000 -13.665600 6.724804
1.450800 -13.665600 6.724804
1.497600 -13.665600 6.713670
1.544400 -13.665600 6.746062
1.591200 -13.665600 6.746062
1.638000 -13.665600 6.747311
1.684800 -13.665600 6.747311
1.731600 -13.665600 6.756792
1.778400 -13.665600 6.761001
1.825200 -13.665600 6.767257
1.872000 -13.665600 6.767383
1.918800 -13.665600 6.791740
1.965600 -13.665600 6.800110
2.012400 -13.665600 6.808756
2.059200 -13.665600 6.818437
2.106000 -13.665600 6.833529
2.152800 -13.665600 6.837033
2.199600 -13.665600 6.833837
2.246400 -13.665600 6.833529
2.293200 -13.665600 6.833529
2.340000 -13.665600 6.834623
2.386800 -13.665600 6.829903
2.433600 -13.665600 6.829196
2.480400 -13.665600 6.833154
2.527200 -13.665600 6.841700
2.574000 -13.665600 6.866606
2.620800 -13.665600 6.881073
2.667600 -13.665600 6.894488
2.714400 -13.665600 6.929390
2.761200 -13.665600 6.949101
2.808000 -13.665600 6.966082
2.854800 -13.665600 6.980951
2.901600 -13.665600 6.978756
2.948400 -13.665600 6.976892
2.995200 -13.665600 6.976892
3.042000 -13.665600 6.978756
3.088800 -13.665600 6.970774
3.135600 -13.665600 6.965351
3.182400 -13.665600 6.951296
3.229200 -13.665600 6.956072
3.276000 -13.665600 6.969360
3.322800 -13.665600 6.970774
3.369600 -13.665600 6.975780
3.416400 -13.665600 6.981744
3.463200 -13.665600 7.004028
3.510000 -13.665600 7.007093
3.556800 -13.665600 7.019064
3.603600 -13.665600 7.019573
3.650400 -13.665600 7.041083
3.697200 -13.665600 7.044950
3.744000 -13.665600 7.058287
3.790800 -13.665600 7.075266
3.837600 -13.665600 7.104275
3.884400 -13.665600 7.144302
3.931200 -13.665600 7.166839
3.978000 -13.665600 7.174996
4.024800 -13.665600 7.190927
4.071600 -13.665600 7.205618
4.118400 -13.665600 7.193554
4.165200 -13.665600 7.179289
4.212000 -13.665600 7.167678
4.258800 -13.665600 7.187699
4.305600 -13.665600 7.193830
4.352400 -13.665600 7.204378
4.399200 -13.665600 7.193830
4.446000 -13.665600 7.193830
4.492800 -13.665600 7.204378
4.539600 -13.665600 7.248547
4.586400 -13.665600 7.273576
4.633200 -13.665600 7.318682
4.680000 -13.665600 7.353883
4.726800 -13.665600 7.368927
4.773600 -13.665600 7.375165
4.820400 -13.665600 7.368327
4.867200 -13.665600 7.368927
4.914000 -13.665600 7.368327
4.960800 -13.665600 7.370880
5.007600 -13.665600 7.413081
5.054400 -13.665600 7.444658
5.101200 -13.665600 7.503133
5.148000 -13.665600 7.506876
5.194800 -13.665600 7.511749
5.241600 -13.665600 7.523762
5.288400 -13.665600 7.536958
5.335200 -13.665600 7.536476
5.382000 -13.665600 7.534494
5.428800 -13.665600 7.536476
5.475600 -13.665600 7.564124
5.522400 -13.665600 7.571664
5.569200 -13.665600 7.591179
5.616000 -13.665600 7.642383
5.662800 -13.665600 7.670710
5.709600 -13.665600 7.736791
5.756400 -13.665600 7.754514
5.803200 -13.665600 7.766226
5.850000 -13.665600 7.779647
5.896800 -13.665600 7.782901
5.943600 -13.665600 7.771939
5.990400 -13.665600 7.768755
6.037200 -13.665600 7.769834
6.084000 -13.665600 7.774741
6.130800 -13.665600 7.809817
6.177600 -13.665600 7.867915
6.224400 -13.665600 7.903511
6.271200 -13.665600 7.925938
6.318000 -13.665600 7.933424
6.364800 -13.665600 7.960607
6.411600 -13.665600 7.977844
6.458400 -13.665600 7.993800
6.505200 -13.665600 8.003572
6.552000 -13.665600 8.027150
6.598800 -13.665600 8.036814
6.645600 -13.665600 8.064421
6.692400 -13.665600 8.084433
6.739200 -13.665600 8.132095
6.786000 -13.665600 8.168410
6.832800 -13.665600 8.201093
6.879600 -13.665600 8.212199
6.926400 -13.665600 8.256573
6.973200 -13.665600 8.322105
7.020000 -13.665600 8.370225
7.066800 -13.665600 8.400156
7.113600 -13.665600 8.444474
7.160400 -13.665600 8.475830
7.207200 -13.665600 8.515719
7.254000 -13.665600 8.548795
7.300800 -13.665600 8.573820
7.347600 -13.665600 8.615369
7.394400 -13.665600 8.638272
7.441200 -13.665600 8.676056
7.488000 -13.665600 8.702312
7.534800 -13.665600 8.710885
7.581600 -13.665600 8.751943
7.628400 -13.665600 8.804489
7.675200 -13.665600 8.916557
7.722000 -13.665600 8.973191
7.768800 -13.665600 9.054235
7.815600 -13.665600 9.123045
7.862400 -13.665600 9.148331
7.909200 -13.665600 9.184856
7.956000 -13.665600 9.188476
8.002800 -13.665600 9.345035
8.049600 -13.665600 9.556355
8.096400 -13.665600 10.019300
8.143200 -13.665600 29.392084
12.542400 -13.665600 8.054458
12.589200 -13.665600 8.052936
12.636000 -13.665600 8.024231
12.682800 -13.665600 8.022487
12.729600 -13.665600 8.020493
12.776400 -13.665600 8.013804
12.823200 -13.665600 8.009292
12.870000 -13.665600 8.006594
12.916800 -13.665600 8.006594
12.963600 -13.665600 8.014830
13.010400 -13.665600 8.014830
13.057200 -13.665600 8.014830
13.104000 -13.665600 8.007517
13.150800 -13.665600 7.994485
13.197600 -13.665600 7.994145
13.244400 -13.665600 8.010212
13.291200 -13.665600 8.006872
13.338000 -13.665600 8.006872
13.384800 -13.665600 8.009312
13.431600 -13.665600 8.010535
13.478400 -13.665600 8.012562
13.525200 -13.665600 8.030751
13.572000 -13.665600 8.041027
13.618800 -13.665600 8.049692
13.665600 -13.665600 8.048709
13.712400 -13.665600 8.048709
13.759200 -13.665600 8.048709
13.806000 -13.665600 8.046623
13.852800 -13.665600 8.035592
13.899600 -13.665600 8.035592
13.946400 -13.665600 8.046623
13.993200 -13.665600 8.043619
14.040000 -13.665600 8.061627
14.086800 -13.665600 8.062593
14.133600 -13.665600 8.064540
14.180400 -13.665600 8.067827
14.227200 -13.665600 8.061817
14.274000 -13.665600 8.043619
14.320800 -13.665600 8.035919
14.367600 -13.665600 8.007304
15.116400 -13.665600 6.820135
15.163200 -13.665600 6.784329
15.210000 -13.665600 6.776707
15.256800 -13.665600 6.774856
15.303600 -13.665600 6.774856
15.350400 -13.665600 6.776837
15.397200 -13.665600 6.776837
15.444000 -13.665600 6.783679
15.490800 -13.665600 6.771495
15.537600 -13.665600 6.765162
15.584400 -13.665600 6.755909
15.631200 -13.665600 6.758858
15.678000 -13.665600 6.758858
15.724800 -13.665600 6.755909
15.771600 -13.665600 6.746524
15.818400 -13.665600 6.696447
16.567200 -13.665600 2.254705
16.614000 -13.665600 2.050433
16.660800 -13.665600 1.786378
-18.720000 -13.618800 0.000000
-18.673200 -13.618800 0.000000
-18.626400 -13.618800 0.000000
-18.579600 -13.618800 -7.021075
-18.532800 -13.618800 -7.014946
-18.486000 -13.618800 -7.029821
-18.439200 -13.618800 -7.057921
-18.392400 -13.618800 -7.057921
-18.345600 -13.618800 -7.046681
-18.298800 -13.618800 -7.029821
-18.252000 -13.618800 -7.035361
-18.205200 -13.618800 -7.022914
-18.158400 -13.618800 -7.013566
-18.111600 -13.618800 -6.996145
-18.064800 -13.618800 -6.995005
-18.018000 -13.618800 -6.989344
-17.971200 -13.618800 -6.996145
-17.924400 -13.618800 -6.996145
-17.877600 -13.618800 -6.989344
-17.830800 -13.618800 -6.978218
-17.784000 -13.618800 -6.971382
-17.737200 -13.618800 -6.955225
-17.690400 -13.618800 -6.936871
-17.643600 -13.618800 -6.934871
-17.596800 -13.618800 -6.932408
-17.550000 -13.618800 -6.932008
-17.503200 -13.618800 -6.923985
-17.456400 -13.618800 -6.918020
-17.409600 -13.618800 -6.912712
-17.362800 -13.618800 -6.906537
-17.316000 -13.618800 -6.893701
-17.269200 -13.618800 -6.889327
-17.222400 -13.618800 -6.878274
-17.175600 -13.618800 -6.846963
-17.128800 -13.618800 -6.795674
-17.082000 -13.618800 -6.765707
-17.035200 -13.618800 -6.724453
-16.988400 -13.618800 -6.672186
-16.941600 -13.618800 -6.616271
-15.350400 -13.618800 6.835909
-15.303600 -13.618800 6.872254
-15.256800 -13.618800 6.897398
-15.210000 -13.618800 6.907621
-15.163200 -13.618800 6.935890
-15.116400 -13.618800 6.943299
-15.069600 -13.618800 6.967464
-15.022800 -13.618800 6.976525
-14.976000 -13.618800 6.983504
-14.929200 -13.618800 6.994043
-14.882400 -13.618800 7.007962
-14.835600 -13.618800 7.020689
-14.788800 -13.618800 7.028942
-14.742000 -13.618800 7.036425
-14.695200 -13.618800 7.038470
-14.648400 -13.618800 7.042257
-14.601600 -13.618800 7.051957
-14.554800 -13.618800 7.056501
-14.508000 -13.618800 7.055519
-14.461200 -13.618800 7.056501
-14.414400 -13.618800 7.056728
-14.367600 -13.618800 7.056728
-14.320800 -13.618800 7.055519
-14.274000 -13.618800 7.063647
-14.227200 -13.618800 7.064157
-14.180400 -13.618800 7.067029
-14.133600 -13.618800 7.077327
-14.086800 -13.618800 7.083560
-14.040000 -13.618800 7.077327
-13.993200 -13.618800 7.085288
-13.946400 -13.618800 7.083560
-13.899600 -13.618800 7.085288
-13.852800 -13.618800 7.089289
-13.806000 -13.618800 7.087057
-13.759200 -13.618800 7.087057
-13.712400 -13.618800 7.089289
-13.665600 -13.618800 7.089289
-13.618800 -13.618800 7.099631
-13.572000 -13.618800 7.100414
-13.525200 -13.618800 7.109962
-13.478400 -13.618800 7.115725
-13.431600 -13.618800 7.154838
-13.384800 -13.618800 7.188795
-13.338000 -13.618800 7.258166
-8.143200 -13.618800 9.990726
-8.096400 -13.618800 9.772480
-8.049600 -13.618800 9.661679
-8.002800 -13.618800 9.585093
-7.956000 -13.618800 9.508009
-7.909200 -13.618800 9.446947
-7.862400 -13.618800 9.355952
-7.815600 -13.618800 9.301589
-7.768800 -13.618800 9.274300
-7.722000 -13.618800 9.214858
-7.675200 -13.618800 9.115119
-7.628400 -13.618800 9.011343
-7.581600 -13.618800 8.969734
-7.534800 -13.618800 8.906789
-7.488000 -13.618800 8.815845
-7.441200 -13.618800 8.722693
-7.394400 -13.618800 8.657510
-7.347600 -13.618800 8.613890
-7.300800 -13.618800 8.597262
-7.254000 -13.618800 8.570511
-7.207200 -13.618800 8.550900
-7.160400 -13.618800 8.510813
-7.113600 -13.618800 8.478467
-7.066800 -13.618800 8.448338
-7.020000 -13.618800 8.423023
-6.973200 -13.618800 8.403982
-6.926400 -13.618800 8.363872
-6.879600 -13.618800 8.338327
-6.832800 -13.618800 8.282865
-6.786000 -13.618800 8.240243
-6.739200 -13.618800 8.202276
-6.692400 -13.618800 8.135206
-6.645600 -13.618800 8.045468
-6.598800 -13.618800 8.021830
-6.552000 -13.618800 8.009445
-6.505200 -13.618800 7.992666
-6.458400 -13.618800 7.974210
-6.411600 -13.618800 7.941664
-6.364800 -13.618800 7.899878
-6.318000 -13.618800 7.896621
-6.271200 -13.618800 7.885862
-6.224400 -13.618800 7.858545
-6.177600 -13.618800 7.835274
-6.130800 -13.618800 7.807331
-6.084000 -13.618800 7.788873
-6.037200 -13.618800 7.788873
-5.990400 -13.618800 7.766704
-5.943600 -13.618800 7.746190
-5.896800 -13.618800 7.714694
-5.850000 -13.618800 7.700241
-5.803200 -13.618800 7.675620
-5.756400 -13.618800 7.641602
-5.709600 -13.618800 7.612609
-5.662800 -13.618800 7.562463
-5.616000 -13.618800 7.528903
-5.569200 -13.618800 7.502322
-5.522400 -13.618800 7.496857
-5.475600 -13.618800 7.474525
-5.428800 -13.618800 7.466069
-5.382000 -13.618800 7.434189
-5.335200 -13.618800 7.431366
-5.288400 -13.618800 7.410509
-5.241600 -13.618800 7.385952
-5.194800 -13.618800 7.359565
-5.148000 -13.618800 7.359390
-5.101200 -13.618800 7.353111
-5.054400 -13.618800 7.326942
-5.007600 -13.618800 7.313222
-4.960800 -13.618800 7.306221
-4.914000 -13.618800 7.294218
-4.867200 -13.618800 7.274319
-4.820400 -13.618800 7.269076
-4.773600 -13.618800 7.264696
-4.726800 -13.618800 7.248896
-4.680000 -13.618800 7.237217
-4.633200 -13.618800 7.218535
-4.586400 -13.618800 7.203996
-4.539600 -13.618800 7.187200
-4.492800 -13.618800 7.169781
-4.446000 -13.618800 7.141456
-4.399200 -13.618800 7.126748
-4.352400 -13.618800 7.115854
-4.305600 -13.618800 7.108586
-4.258800 -13.618800 7.086641
-4.212000 -13.618800 7.085775
-4.165200 -13.618800 7.084797
-4.118400 -13.618800 7.079242
-4.071600 -13.618800 7.073744
-4.024800 -13.618800 7.079242
-3.978000 -13.618800 7.071132
-3.931200 -13.618800 7.071132
-3.884400 -13.618800 7.065726
-3.837600 -13.618800 7.037727
-3.790800 -13.618800 7.015673
-3.744000 -13.618800 7.008755
-3.697200 -13.618800 6.984350
-3.650400 -13.618800 6.974232
-3.603600 -13.618800 6.962636
-3.556800 -13.618800 6.953014
-3.510000 -13.618800 6.953014
-3.463200 -13.618800 6.953014
-3.416400 -13.618800 6.943239
-3.369600 -13.618800 6.943239
-3.322800 -13.618800 6.922778
-3.276000 -13.618800 6.912370
-3.229200 -13.618800 6.907159
-3.182400 -13.618800 6.898264
-3.135600 -13.618800 6.881568
-3.088800 -13.618800 6.881568
-3.042000 -13.618800 6.879489
-2.995200 -13.618800 6.864672
-2.948400 -13.618800 6.855227
-2.901600 -13.618800 6.844642
-2.854800 -13.618800 6.839621
-2.808000 -13.618800 6.839621
-2.761200 -13.618800 6.830475
-2.714400 -13.618800 6.814184
-2.667600 -13.618800 6.808374
-2.620800 -13.618800 6.799157
-2.574000 -13.618800 6.795121
-2.527200 -13.618800 6.774611
-2.480400 -13.618800 6.774611
-2.433600 -13.618800 6.795121
-2.386800 -13.618800 6.794334
-2.340000 -13.618800 6.801267
-2.293200 -13.618800 6.792804
-2.246400 -13.618800 6.788394
-2.199600 -13.618800 6.767565
-2.152800 -13.618800 6.762630
-2.106000 -13.618800 6.760263
-2.059200 -13.618800 6.757784
-2.012400 -13.618800 6.754370
-1.965600 -13.618800 6.745506
-1.918800 -13.618800 6.743562
-1.872000 -13.618800 6.743417
-1.825200 -13.618800 6.737026
-1.778400 -13.618800 6.727268
-1.731600 -13.618800 6.733981
-1.684800 -13.618800 6.730664
-1.638000 -13.618800 6.727994
-1.591200 -13.618800 6.730664
-1.544400 -13.618800 6.727994
-1.497600 -13.618800 6.711473
-1.450800 -13.618800 6.706425
-1.404000 -13.618800 6.687220
-1.357200 -13.618800 6.701381
-1.310400 -13.618800 6.706425
-1.263600 -13.618800 6.706425
-1.216800 -13.618800 6.718165
-1.170000 -13.618800 6.724039
-1.123200 -13.618800 6.729128
-1.076400 -13.618800 6.724173
-1.029600 -13.618800 6.724039
-0.982800 -13.618800 6.713199
-0.936000 -13.618800 6.709174
-0.889200 -13.618800 6.709057
-0.842400 -13.618800 6.700868
-0.795600 -13.618800 6.700868
-0.748800 -13.618800 6.691867
-0.702000 -13.618800 6.690513
-0.655200 -13.618800 6.690513
-0.608400 -13.618800 6.680173
-0.561600 -13.618800 6.669161
-0.514800 -13.618800 6.667214
-0.468000 -13.618800 6.667214
-0.421200 -13.618800 6.658097
-0.374400 -13.618800 6.655364
-0.327600 -13.618800 6.646052
-0.280800 -13.618800 6.644563
-0.234000 -13.618800 6.660605
-0.187200 -13.618800 6.663661
-0.140400 -13.618800 6.665467
-0.093600 -13.618800 6.671452
-0.046800 -13.618800 6.668588
0.000000 -13.618800 6.671934
0.046800 -13.618800 6.680560
0.093600 -13.618800 6.692929
0.140400 -13.618800 6.692929
0.187200 -13.618800 6.680560
0.234000 -13.618800 6.680560
0.280800 -13.618800 6.692929
0.327600 -13.618800 6.674947
0.374400 -13.618800 6.656733
0.421200 -13.618800 6.634800
0.468000 -13.618800 6.634879
0.514800 -13.618800 6.631414
0.561600 -13.618800 6.629778
0.608400 -13.618800 6.631414
0.655200 -13.618800 6.634879
0.702000 -13.618800 6.670444
0.748800 -13.618800 6.674496
0.795600 -13.618800 6.677392
0.842400 -13.618800 6.684517
0.889200 -13.618800 6.708672
0.936000 -13.618800 6.710505
0.982800 -13.618800 6.711140
1.029600 -13.618800 6.711441
1.076400 -13.618800 6.717878
1.123200 -13.618800 6.724472
1.170000 -13.618800 6.732941
1.216800 -13.618800 6.717878
1.263600 -13.618800 6.717878
1.310400 -13.618800 6.728980
1.357200 -13.618800 6.733558
1.404000 -13.618800 6.724804
1.450800 -13.618800 6.725032
1.497600 -13.618800 6.724804
1.544400 -13.618800 6.749739
1.591200 -13.618800 6.746139
1.638000 -13.618800 6.747311
1.684800 -13.618800 6.749739
1.731600 -13.618800 6.761001
1.778400 -13.618800 6.761001
1.825200 -13.618800 6.766636
1.872000 -13.618800 6.767257
1.918800 -13.618800 6.779164
1.965600 -13.618800 6.791740
2.012400 -13.618800 6.800110
2.059200 -13.618800 6.801590
2.106000 -13.618800 6.818584
2.152800 -13.618800 6.824171
2.199600 -13.618800 6.825034
2.246400 -13.618800 6.824171
2.293200 -13.618800 6.824171
2.340000 -13.618800 6.833154
2.386800 -13.618800 6.824171
2.433600 -13.618800 6.829903
2.480400 -13.618800 6.842953
2.527200 -13.618800 6.861625
2.574000 -13.618800 6.867749
2.620800 -13.618800 6.887518
2.667600 -13.618800 6.903253
2.714400 -13.618800 6.929390
2.761200 -13.618800 6.954548
2.808000 -13.618800 6.959268
2.854800 -13.618800 6.978756
2.901600 -13.618800 6.977219
2.948400 -13.618800 6.968544
2.995200 -13.618800 6.976892
3.042000 -13.618800 6.980951
3.088800 -13.618800 6.970774
3.135600 -13.618800 6.967587
3.182400 -13.618800 6.956072
3.229200 -13.618800 6.969360
3.276000 -13.618800 6.975780
3.322800 -13.618800 6.975780
3.369600 -13.618800 6.977814
3.416400 -13.618800 6.984478
3.463200 -13.618800 7.004639
3.510000 -13.618800 7.007449
3.556800 -13.618800 7.019225
3.603600 -13.618800 7.019573
3.650400 -13.618800 7.041083
3.697200 -13.618800 7.044950
3.744000 -13.618800 7.058287
3.790800 -13.618800 7.075266
3.837600 -13.618800 7.104275
3.884400 -13.618800 7.144302
3.931200 -13.618800 7.168386
3.978000 -13.618800 7.174996
4.024800 -13.618800 7.193554
4.071600 -13.618800 7.205618
4.118400 -13.618800 7.205618
4.165200 -13.618800 7.179289
4.212000 -13.618800 7.168224
4.258800 -13.618800 7.190067
4.305600 -13.618800 7.193830
4.352400 -13.618800 7.199735
4.399200 -13.618800 7.191031
4.446000 -13.618800 7.190067
4.492800 -13.618800 7.204378
4.539600 -13.618800 7.248547
4.586400 -13.618800 7.275039
4.633200 -13.618800 7.352845
4.680000 -13.618800 7.353170
4.726800 -13.618800 7.353883
4.773600 -13.618800 7.372445
4.820400 -13.618800 7.367021
4.867200 -13.618800 7.368327
4.914000 -13.618800 7.367021
4.960800 -13.618800 7.394536
5.007600 -13.618800 7.417969
5.054400 -13.618800 7.438513
5.101200 -13.618800 7.482923
5.148000 -13.618800 7.485084
5.194800 -13.618800 7.503133
5.241600 -13.618800 7.534494
5.288400 -13.618800 7.538971
5.335200 -13.618800 7.538971
5.382000 -13.618800 7.552228
5.428800 -13.618800 7.559756
5.475600 -13.618800 7.566215
5.522400 -13.618800 7.594882
5.569200 -13.618800 7.594882
5.616000 -13.618800 7.628935
5.662800 -13.618800 7.666699
5.709600 -13.618800 7.705714
5.756400 -13.618800 7.745209
5.803200 -13.618800 7.754514
5.850000 -13.618800 7.768755
5.896800 -13.618800 7.770167
5.943600 -13.618800 7.759897
5.990400 -13.618800 7.752912
6.037200 -13.618800 7.754514
6.084000 -13.618800 7.769208
6.130800 -13.618800 7.804882
6.177600 -13.618800 7.843297
6.224400 -13.618800 7.891460
6.271200 -13.618800 7.924725
6.318000 -13.618800 7.933424
6.364800 -13.618800 7.953336
6.411600 -13.618800 7.973205
6.458400 -13.618800 7.988910
6.505200 -13.618800 7.988910
6.552000 -13.618800 8.004212
6.598800 -13.618800 8.018705
6.645600 -13.618800 8.036814
6.692400 -13.618800 8.070309
6.739200 -13.618800 8.118859
6.786000 -13.618800 8.151726
6.832800 -13.618800 8.164120
6.879600 -13.618800 8.168410
6.926400 -13.618800 8.203768
6.973200 -13.618800 8.231257
7.020000 -13.618800 8.313388
7.066800 -13.618800 8.364597
7.113600 -13.618800 8.407756
7.160400 -13.618800 8.439560
7.207200 -13.618800 8.491824
7.254000 -13.618800 8.539366
7.300800 -13.618800 8.561111
7.347600 -13.618800 8.616243
7.394400 -13.618800 8.640936
7.441200 -13.618800 8.688606
7.488000 -13.618800 8.706641
7.534800 -13.618800 8.747258
7.581600 -13.618800 8.760673
7.628400 -13.618800 8.804489
7.675200 -13.618800 8.903160
7.722000 -13.618800 8.998569
7.768800 -13.618800 9.062802
7.815600 -13.618800 9.124370
7.862400 -13.618800 9.151095
7.909200 -13.618800 9.184856
7.956000 -13.618800 9.208242
8.002800 -13.618800 9.365260
8.049600 -13.618800 9.556355
8.096400 -13.618800 10.019300
8.143200 -13.618800 29.400099
12.542400 -13.618800 8.056758
12.589200 -13.618800 8.054458
12.636000 -13.618800 8.041895
12.682800 -13.618800 8.024231
12.729600 -13.618800 8.023371
12.776400 -13.618800 8.019840
12.823200 -13.618800 8.014830
12.870000 -13.618800 8.014757
12.916800 -13.618800 8.014757
12.963600 -13.618800 8.020295
13.010400 -13.618800 8.020295
13.057200 -13.618800 8.025772
13.104000 -13.618800 8.025772
13.150800 -13.618800 8.020295
13.197600 -13.618800 8.007517
13.244400 -13.618800 8.029811
13.291200 -13.618800 8.010212
13.338000 -13.618800 8.010535
13.384800 -13.618800 8.010535
13.431600 -13.618800 8.012562
13.478400 -13.618800 8.033534
13.525200 -13.618800 8.046383
13.572000 -13.618800 8.049692
13.618800 -13.618800 8.050435
13.665600 -13.618800 8.049692
13.712400 -13.618800 8.048709
13.759200 -13.618800 8.049692
13.806000 -13.618800 8.046623
13.852800 -13.618800 8.041988
13.899600 -13.618800 8.050183
13.946400 -13.618800 8.056120
13.993200 -13.618800 8.060617
14.040000 -13.618800 8.068460
14.086800 -13.618800 8.074111
14.133600 -13.618800 8.074721
14.180400 -13.618800 8.084394
14.227200 -13.618800 8.074721
14.274000 -13.618800 8.064540
14.320800 -13.618800 8.048492
14.367600 -13.618800 8.021212
14.414400 -13.618800 8.005467
15.163200 -13.618800 6.822910
15.210000 -13.618800 6.776837
15.256800 -13.618800 6.774856
15.303600 -13.618800 6.774856
15.350400 -13.618800 6.776837
15.397200 -13.618800 6.776707
15.444000 -13.618800 6.776837
15.490800 -13.618800 6.761542
15.537600 -13.618800 6.763051
15.584400 -13.618800 6.755909
15.631200 -13.618800 6.755909
15.678000 -13.618800 6.755909
15.724800 -13.618800 6.758858
15.771600 -13.618800 6.747468
15.818400 -13.618800 6.740217
15.865200 -13.618800 6.696447
16.286400 -13.618800 4.172317
16.614000 -13.618800 2.151244
-18.720000 -13.572000 0.000000
-18.673200 -13.572000 0.000000
-18.626400 -13.572000 0.000000
-18.579600 -13.572000 -7.049320
-18.532800 -13.572000 -7.069177
-18.486000 -13.572000 -7.071940
-18.439200 -13.572000 -7.071940
-18.392400 -13.572000 -7.069332
-18.345600 -13.572000 -7.068732
-18.298800 -13.572000 -7.046681
-18.252000 -13.572000 -7.046681
-18.205200 -13.572000 -7.040283
-18.158400 -13.572000 -7.022914
-18.111600 -13.572000 -6.997467
-18.064800 -13.572000 -6.996145
-18.018000 -13.572000 -6.995005
-17.971200 -13.572000 -7.006006
-17.924400 -13.572000 -7.010223
-17.877600 -13.572000 -7.003388
-17.830800 -13.572000 -7.006006
-17.784000 -13.572000 -7.006006
-17.737200 -13.572000 -6.985811
-17.690400 -13.572000 -6.964886
-17.643600 -13.572000 -6.964886
-17.596800 -13.572000 -6.946914
-17.550000 -13.572000 -6.934871
-17.503200 -13.572000 -6.924714
-17.456400 -13.572000 -6.923985
-17.409600 -13.572000 -6.918020
-17.362800 -13.572000 -6.912712
-17.316000 -13.572000 -6.895609
-17.269200 -13.572000 -6.892621
-17.222400 -13.572000 -6.881728
-17.175600 -13.572000 -6.848466
-17.128800 -13.572000 -6.795674
-17.082000 -13.572000 -6.749861
-17.035200 -13.572000 -6.704362
-16.988400 -13.572000 -6.637847
-15.397200 -13.572000 6.855713
-15.350400 -13.572000 6.880530
-15.303600 -13.572000 6.901603
-15.256800 -13.572000 6.917111
-15.210000 -13.572000 6.939689
-15.163200 -13.572000 6.943299
-15.116400 -13.572000 6.967464
-15.069600 -13.572000 6.978795
-15.022800 -13.572000 6.983504
-14.976000 -13.572000 6.992117
-14.929200 -13.572000 7.007620
-14.882400 -13.572000 7.012296
-14.835600 -13.572000 7.020689
-14.788800 -13.572000 7.030323
-14.742000 -13.572000 7.036310
-14.695200 -13.572000 7.037961
-14.648400 -13.572000 7.041766
-14.601600 -13.572000 7.050805
-14.554800 -13.572000 7.052998
-14.508000 -13.572000 7.052998
-14.461200 -13.572000 7.060935
-14.414400 -13.572000 7.063815
-14.367600 -13.572000 7.064157
-14.320800 -13.572000 7.063647
-14.274000 -13.572000 7.063647
-14.227200 -13.572000 7.061629
-14.180400 -13.572000 7.066843
-14.133600 -13.572000 7.067029
-14.086800 -13.572000 7.068614
-14.040000 -13.572000 7.067029
-13.993200 -13.572000 7.077327
-13.946400 -13.572000 7.076305
-13.899600 -13.572000 7.083560
-13.852800 -13.572000 7.084482
-13.806000 -13.572000 7.083415
-13.759200 -13.572000 7.083415
-13.712400 -13.572000 7.087057
-13.665600 -13.572000 7.086776
-13.618800 -13.572000 7.095140
-13.572000 -13.572000 7.099631
-13.525200 -13.572000 7.110286
-13.478400 -13.572000 7.136279
-13.431600 -13.572000 7.186642
-13.384800 -13.572000 7.204348
-13.338000 -13.572000 7.267807
-8.143200 -13.572000 9.990726
-8.096400 -13.572000 9.772480
-8.049600 -13.572000 9.682664
-8.002800 -13.572000 9.532836
-7.956000 -13.572000 9.499000
-7.909200 -13.572000 9.414894
-7.862400 -13.572000 9.355952
-7.815600 -13.572000 9.292900
-7.768800 -13.572000 9.255360
-7.722000 -13.572000 9.214858
-7.675200 -13.572000 9.107391
-7.628400 -13.572000 8.995749
-7.581600 -13.572000 8.969734
-7.534800 -13.572000 8.891842
-7.488000 -13.572000 8.806509
-7.441200 -13.572000 8.673321
-7.394400 -13.572000 8.628050
-7.347600 -13.572000 8.604368
-7.300800 -13.572000 8.592230
-7.254000 -13.572000 8.562739
-7.207200 -13.572000 8.530682
-7.160400 -13.572000 8.502865
-7.113600 -13.572000 8.474500
-7.066800 -13.572000 8.437471
-7.020000 -13.572000 8.411451
-6.973200 -13.572000 8.392576
-6.926400 -13.572000 8.363024
-6.879600 -13.572000 8.337533
-6.832800 -13.572000 8.282865
-6.786000 -13.572000 8.240243
-6.739200 -13.572000 8.183823
-6.692400 -13.572000 8.135206
-6.645600 -13.572000 8.047577
-6.598800 -13.572000 8.032317
-6.552000 -13.572000 8.020501
-6.505200 -13.572000 7.995649
-6.458400 -13.572000 7.974210
-6.411600 -13.572000 7.941664
-6.364800 -13.572000 7.899878
-6.318000 -13.572000 7.885862
-6.271200 -13.572000 7.858608
-6.224400 -13.572000 7.834324
-6.177600 -13.572000 7.825782
-6.130800 -13.572000 7.800196
-6.084000 -13.572000 7.785136
-6.037200 -13.572000 7.788873
-5.990400 -13.572000 7.764621
-5.943600 -13.572000 7.729151
-5.896800 -13.572000 7.710829
-5.850000 -13.572000 7.684332
-5.803200 -13.572000 7.659873
-5.756400 -13.572000 7.626669
-5.709600 -13.572000 7.612609
-5.662800 -13.572000 7.562463
-5.616000 -13.572000 7.514917
-5.569200 -13.572000 7.493727
-5.522400 -13.572000 7.496857
-5.475600 -13.572000 7.483892
-5.428800 -13.572000 7.466069
-5.382000 -13.572000 7.434189
-5.335200 -13.572000 7.431366
-5.288400 -13.572000 7.410509
-5.241600 -13.572000 7.385952
-5.194800 -13.572000 7.362139
-5.148000 -13.572000 7.365687
-5.101200 -13.572000 7.353111
-5.054400 -13.572000 7.326942
-5.007600 -13.572000 7.315348
-4.960800 -13.572000 7.300145
-4.914000 -13.572000 7.293262
-4.867200 -13.572000 7.270915
-4.820400 -13.572000 7.262560
-4.773600 -13.572000 7.250697
-4.726800 -13.572000 7.237889
-4.680000 -13.572000 7.224693
-4.633200 -13.572000 7.203996
-4.586400 -13.572000 7.192824
-4.539600 -13.572000 7.171888
-4.492800 -13.572000 7.153943
-4.446000 -13.572000 7.140311
-4.399200 -13.572000 7.124590
-4.352400 -13.572000 7.108586
-4.305600 -13.572000 7.103674
-4.258800 -13.572000 7.085775
-4.212000 -13.572000 7.084797
-4.165200 -13.572000 7.071705
-4.118400 -13.572000 7.067808
-4.071600 -13.572000 7.066980
-4.024800 -13.572000 7.066980
-3.978000 -13.572000 7.063379
-3.931200 -13.572000 7.054543
-3.884400 -13.572000 7.053481
-3.837600 -13.572000 7.015673
-3.790800 -13.572000 7.009624
-3.744000 -13.572000 7.007998
-3.697200 -13.572000 6.974232
-3.650400 -13.572000 6.964499
-3.603600 -13.572000 6.962636
-3.556800 -13.572000 6.953014
-3.510000 -13.572000 6.948206
-3.463200 -13.572000 6.948206
-3.416400 -13.572000 6.931108
-3.369600 -13.572000 6.931108
-3.322800 -13.572000 6.919334
-3.276000 -13.572000 6.907159
-3.229200 -13.572000 6.901152
-3.182400 -13.572000 6.885494
-3.135600 -13.572000 6.864672
-3.088800 -13.572000 6.862701
-3.042000 -13.572000 6.861670
-2.995200 -13.572000 6.842836
-2.948400 -13.572000 6.839621
-2.901600 -13.572000 6.834802
-2.854800 -13.572000 6.833487
-2.808000 -13.572000 6.833487
-2.761200 -13.572000 6.811717
-2.714400 -13.572000 6.808374
-2.667600 -13.572000 6.796049
-2.620800 -13.572000 6.795121
-2.574000 -13.572000 6.774611
-2.527200 -13.572000 6.774611
-2.480400 -13.572000 6.773787
-2.433600 -13.572000 6.795121
-2.386800 -13.572000 6.794334
-2.340000 -13.572000 6.799157
-2.293200 -13.572000 6.792804
-2.246400 -13.572000 6.788394
-2.199600 -13.572000 6.760263
-2.152800 -13.572000 6.760263
-2.106000 -13.572000 6.757960
-2.059200 -13.572000 6.755399
-2.012400 -13.572000 6.752862
-1.965600 -13.572000 6.745344
-1.918800 -13.572000 6.743562
-1.872000 -13.572000 6.744571
-1.825200 -13.572000 6.743417
-1.778400 -13.572000 6.727994
-1.731600 -13.572000 6.743562
-1.684800 -13.572000 6.740526
-1.638000 -13.572000 6.740526
-1.591200 -13.572000 6.740526
-1.544400 -13.572000 6.740526
-1.497600 -13.572000 6.718827
-1.450800 -13.572000 6.709765
-1.404000 -13.572000 6.709765
-1.357200 -13.572000 6.709765
-1.310400 -13.572000 6.709765
-1.263600 -13.572000 6.709765
-1.216800 -13.572000 6.718165
-1.170000 -13.572000 6.718165
-1.123200 -13.572000 6.722957
-1.076400 -13.572000 6.722957
-1.029600 -13.572000 6.713199
-0.982800 -13.572000 6.713199
-0.936000 -13.572000 6.709506
-0.889200 -13.572000 6.709506
-0.842400 -13.572000 6.709057
-0.795600 -13.572000 6.707224
-0.748800 -13.572000 6.697866
-0.702000 -13.572000 6.697866
-0.655200 -13.572000 6.697866
-0.608400 -13.572000 6.690219
-0.561600 -13.572000 6.671550
-0.514800 -13.572000 6.669161
-0.468000 -13.572000 6.669161
-0.421200 -13.572000 6.658864
-0.374400 -13.572000 6.656064
-0.327600 -13.572000 6.644563
-0.280800 -13.572000 6.638225
-0.234000 -13.572000 6.655364
-0.187200 -13.572000 6.655364
-0.140400 -13.572000 6.660605
-0.093600 -13.572000 6.665467
-0.046800 -13.572000 6.665467
0.000000 -13.572000 6.666843
0.046800 -13.572000 6.679019
0.093600 -13.572000 6.680974
0.140400 -13.572000 6.692929
0.187200 -13.572000 6.680974
0.234000 -13.572000 6.680560
0.280800 -13.572000 6.692929
0.327600 -13.572000 6.679019
0.374400 -13.572000 6.667849
0.421200 -13.572000 6.646066
0.468000 -13.572000 6.638655
0.514800 -13.572000 6.634879
0.561600 -13.572000 6.627806
0.608400 -13.572000 6.626045
0.655200 -13.572000 6.624955
0.702000 -13.572000 6.638655
0.748800 -13.572000 6.666488
0.795600 -13.572000 6.666921
0.842400 -13.572000 6.670444
0.889200 -13.572000 6.676640
0.936000 -13.572000 6.677392
0.982800 -13.572000 6.682290
1.029600 -13.572000 6.682290
1.076400 -13.572000 6.682290
1.123200 -13.572000 6.707268
1.170000 -13.572000 6.711441
1.216800 -13.572000 6.707268
1.263600 -13.572000 6.708102
1.310400 -13.572000 6.708102
1.357200 -13.572000 6.708695
1.404000 -13.572000 6.724503
1.450800 -13.572000 6.725032
1.497600 -13.572000 6.724503
1.544400 -13.572000 6.749739
1.591200 -13.572000 6.749739
1.638000 -13.572000 6.749739
1.684800 -13.572000 6.756433
1.731600 -13.572000 6.766636
1.778400 -13.572000 6.766705
1.825200 -13.572000 6.767383
1.872000 -13.572000 6.772266
1.918800 -13.572000 6.791740
1.965600 -13.572000 6.800110
2.012400 -13.572000 6.801590
2.059200 -13.572000 6.802702
2.106000 -13.572000 6.811351
2.152800 -13.572000 6.811351
2.199600 -13.572000 6.818437
2.246400 -13.572000 6.818437
2.293200 -13.572000 6.822113
2.340000 -13.572000 6.823143
2.386800 -13.572000 6.822113
2.433600 -13.572000 6.824100
2.480400 -13.572000 6.846959
2.527200 -13.572000 6.863171
2.574000 -13.572000 6.867749
2.620800 -13.572000 6.887518
2.667600 -13.572000 6.906867
2.714400 -13.572000 6.929390
2.761200 -13.572000 6.954548
2.808000 -13.572000 6.955489
2.854800 -13.572000 6.959268
2.901600 -13.572000 6.966082
2.948400 -13.572000 6.958577
2.995200 -13.572000 6.966082
3.042000 -13.572000 6.978756
3.088800 -13.572000 6.969360
3.135600 -13.572000 6.968544
3.182400 -13.572000 6.968544
3.229200 -13.572000 6.975780
3.276000 -13.572000 6.984478
3.322800 -13.572000 6.984478
3.369600 -13.572000 6.984478
3.416400 -13.572000 6.993985
3.463200 -13.572000 7.005867
3.510000 -13.572000 7.006332
3.556800 -13.572000 7.007093
3.603600 -13.572000 7.012853
3.650400 -13.572000 7.031407
3.697200 -13.572000 7.040424
3.744000 -13.572000 7.048243
3.790800 -13.572000 7.069429
3.837600 -13.572000 7.104275
3.884400 -13.572000 7.144302
3.931200 -13.572000 7.166238
3.978000 -13.572000 7.174996
4.024800 -13.572000 7.202596
4.071600 -13.572000 7.205618
4.118400 -13.572000 7.199735
4.165200 -13.572000 7.172832
4.212000 -13.572000 7.172832
4.258800 -13.572000 7.190067
4.305600 -13.572000 7.187699
4.352400 -13.572000 7.190067
4.399200 -13.572000 7.187699
4.446000 -13.572000 7.187699
4.492800 -13.572000 7.201276
4.539600 -13.572000 7.234203
4.586400 -13.572000 7.276176
4.633200 -13.572000 7.337503
4.680000 -13.572000 7.353170
4.726800 -13.572000 7.353170
4.773600 -13.572000 7.368927
4.820400 -13.572000 7.364605
4.867200 -13.572000 7.368327
4.914000 -13.572000 7.367021
4.960800 -13.572000 7.384562
5.007600 -13.572000 7.415752
5.054400 -13.572000 7.438513
5.101200 -13.572000 7.470640
5.148000 -13.572000 7.470640
5.194800 -13.572000 7.475813
5.241600 -13.572000 7.503133
5.288400 -13.572000 7.513210
5.335200 -13.572000 7.536476
5.382000 -13.572000 7.543104
5.428800 -13.572000 7.559756
5.475600 -13.572000 7.571664
5.522400 -13.572000 7.595487
5.569200 -13.572000 7.595487
5.616000 -13.572000 7.628935
5.662800 -13.572000 7.666699
5.709600 -13.572000 7.705714
5.756400 -13.572000 7.723901
5.803200 -13.572000 7.748501
5.850000 -13.572000 7.768755
5.896800 -13.572000 7.774741
5.943600 -13.572000 7.759897
5.990400 -13.572000 7.752912
6.037200 -13.572000 7.754514
6.084000 -13.572000 7.774741
6.130800 -13.572000 7.807832
6.177600 -13.572000 7.843297
6.224400 -13.572000 7.892484
6.271200 -13.572000 7.918730
6.318000 -13.572000 7.931497
6.364800 -13.572000 7.944840
6.411600 -13.572000 7.960607
6.458400 -13.572000 7.973205
6.505200 -13.572000 7.976704
6.552000 -13.572000 7.993514
6.598800 -13.572000 8.015071
6.645600 -13.572000 8.026879
6.692400 -13.572000 8.051308
6.739200 -13.572000 8.099625
6.786000 -13.572000 8.132095
6.832800 -13.572000 8.151726
6.879600 -13.572000 8.156823
6.926400 -13.572000 8.172366
6.973200 -13.572000 8.174300
7.020000 -13.572000 8.200707
7.066800 -13.572000 8.287203
7.113600 -13.572000 8.384488
7.160400 -13.572000 8.407756
7.207200 -13.572000 8.444474
7.254000 -13.572000 8.525885
7.300800 -13.572000 8.558235
7.347600 -13.572000 8.615924
7.394400 -13.572000 8.637116
7.441200 -13.572000 8.697035
7.488000 -13.572000 8.706641
7.534800 -13.572000 8.747258
7.581600 -13.572000 8.760673
7.628400 -13.572000 8.796725
7.675200 -13.572000 8.903160
7.722000 -13.572000 8.962594
7.768800 -13.572000 9.054235
7.815600 -13.572000 9.124370
7.862400 -13.572000 9.164401
7.909200 -13.572000 9.265975
7.956000 -13.572000 9.331240
8.002800 -13.572000 9.455299
8.049600 -13.572000 9.615574
8.096400 -13.572000 29.393477
8.143200 -13.572000 29.410849
12.589200 -13.572000 8.060404
12.636000 -13.572000 8.052936
12.682800 -13.572000 8.048998
12.729600 -13.572000 8.041895
12.776400 -13.572000 8.022275
12.823200 -13.572000 8.019840
12.870000 -13.572000 8.019176
12.916800 -13.572000 8.019840
12.963600 -13.572000 8.025772
13.010400 -13.572000 8.020493
13.057200 -13.572000 8.036189
13.104000 -13.572000 8.036189
13.150800 -13.572000 8.033789
13.197600 -13.572000 8.025772
13.244400 -13.572000 8.033932
13.291200 -13.572000 8.029811
13.338000 -13.572000 8.033789
13.384800 -13.572000 8.033789
13.431600 -13.572000 8.037107
13.478400 -13.572000 8.050435
13.525200 -13.572000 8.059856
13.572000 -13.572000 8.055358
13.618800 -13.572000 8.059856
13.665600 -13.572000 8.050435
13.712400 -13.572000 8.049692
13.759200 -13.572000 8.050435
13.806000 -13.572000 8.049692
13.852800 -13.572000 8.048709
13.899600 -13.572000 8.052984
13.946400 -13.572000 8.060617
13.993200 -13.572000 8.068105
14.040000 -13.572000 8.079056
14.086800 -13.572000 8.080228
14.133600 -13.572000 8.085848
14.180400 -13.572000 8.089087
14.227200 -13.572000 8.087153
14.274000 -13.572000 8.080228
14.320800 -13.572000 8.064818
14.367600 -13.572000 8.036693
14.414400 -13.572000 8.020080
14.461200 -13.572000 8.000765
15.210000 -13.572000 6.789496
15.256800 -13.572000 6.774856
15.303600 -13.572000 6.774856
15.350400 -13.572000 6.776837
15.397200 -13.572000 6.774856
15.444000 -13.572000 6.774856
15.490800 -13.572000 6.759705
15.537600 -13.572000 6.763051
15.631200 -13.572000 6.759705
15.678000 -13.572000 6.762091
15.724800 -13.572000 6.763051
15.771600 -13.572000 6.758858
15.818400 -13.572000 6.750614
15.865200 -13.572000 6.740217
15.912000 -13.572000 6.723026
16.192800 -13.572000 4.776276
16.239600 -13.572000 4.527758
16.286400 -13.572000 4.339239
16.333200 -13.572000 4.073876
16.380000 -13.572000 3.854593
-18.720000 -13.525200 0.000000
-18.673200 -13.525200 0.000000
-18.626400 -13.525200 0.000000
-18.579600 -13.525200 -7.085200
-18.532800 -13.525200 -7.085200
-18.486000 -13.525200 -7.085200
-18.439200 -13.525200 -7.073617
-18.392400 -13.525200 -7.072030
-18.345600 -13.525200 -7.071940
-18.298800 -13.525200 -7.067009
-18.252000 -13.525200 -7.057921
-18.205200 -13.525200 -7.045399
-18.158400 -13.525200 -7.013566
-18.111600 -13.525200 -6.997467
-18.064800 -13.525200 -6.995005
-18.018000 -13.525200 -6.995005
-17.971200 -13.525200 -7.006006
-17.924400 -13.525200 -7.006040
-17.877600 -13.525200 -7.006006
-17.830800 -13.525200 -7.010223
-17.784000 -13.525200 -7.006006
-17.737200 -13.525200 -7.003388
-17.690400 -13.525200 -6.971382
-17.643600 -13.525200 -6.968500
-17.596800 -13.525200 -6.948412
-17.550000 -13.525200 -6.936871
-17.503200 -13.525200 -6.932080
-17.456400 -13.525200 -6.924714
-17.409600 -13.525200 -6.920175
-17.362800 -13.525200 -6.914821
-17.316000 -13.525200 -6.895609
-17.269200 -13.525200 -6.892621
-17.222400 -13.525200 -6.881728
-17.175600 -13.525200 -6.848466
-17.128800 -13.525200 -6.822883
-17.082000 -13.525200 -6.742522
-17.035200 -13.525200 -6.672186
-16.988400 -13.525200 -6.574578
-16.567200 -13.525200 -5.368501
-15.444000 -13.525200 6.871080
-15.397200 -13.525200 6.894853
-15.350400 -13.525200 6.894853
-15.303600 -13.525200 6.907621
-15.256800 -13.525200 6.939932
-15.210000 -13.525200 6.948200
-15.163200 -13.525200 6.976313
-15.116400 -13.525200 6.983504
-15.069600 -13.525200 7.003338
-15.022800 -13.525200 7.007620
-14.976000 -13.525200 7.012296
-14.929200 -13.525200 7.020268
-14.882400 -13.525200 7.020943
-14.835600 -13.525200 7.031096
-14.788800 -13.525200 7.035315
-14.742000 -13.525200 7.036425
-14.695200 -13.525200 7.037961
-14.648400 -13.525200 7.042257
-14.601600 -13.525200 7.056501
-14.554800 -13.525200 7.063647
-14.508000 -13.525200 7.063647
-14.461200 -13.525200 7.063815
-14.414400 -13.525200 7.067957
-14.367600 -13.525200 7.067957
-14.320800 -13.525200 7.064157
-14.274000 -13.525200 7.063647
-14.227200 -13.525200 7.063274
-14.180400 -13.525200 7.063999
-14.133600 -13.525200 7.064157
-14.086800 -13.525200 7.067029
-14.040000 -13.525200 7.067029
-13.993200 -13.525200 7.073660
-13.946400 -13.525200 7.075106
-13.899600 -13.525200 7.077327
-13.852800 -13.525200 7.077327
-13.806000 -13.525200 7.083415
-13.759200 -13.525200 7.087057
-13.712400 -13.525200 7.091091
-13.665600 -13.525200 7.091559
-13.618800 -13.525200 7.099631
-13.572000 -13.525200 7.109962
-13.525200 -13.525200 7.129559
-13.478400 -13.525200 7.186642
-13.431600 -13.525200 7.204348
-13.384800 -13.525200 7.260975
-8.143200 -13.525200 10.005145
-8.096400 -13.525200 9.804300
-8.049600 -13.525200 9.682664
-8.002800 -13.525200 9.584053
-7.956000 -13.525200 9.495194
-7.909200 -13.525200 9.399557
-7.862400 -13.525200 9.337313
-7.815600 -13.525200 9.264390
-7.768800 -13.525200 9.240491
-7.722000 -13.525200 9.174475
-7.675200 -13.525200 9.107391
-7.628400 -13.525200 8.995749
-7.581600 -13.525200 8.954912
-7.534800 -13.525200 8.858452
-7.488000 -13.525200 8.755245
-7.441200 -13.525200 8.673321
-7.394400 -13.525200 8.643281
-7.347600 -13.525200 8.610955
-7.300800 -13.525200 8.593122
-7.254000 -13.525200 8.568753
-7.207200 -13.525200 8.535180
-7.160400 -13.525200 8.510813
-7.113600 -13.525200 8.480277
-7.066800 -13.525200 8.448338
-7.020000 -13.525200 8.411451
-6.973200 -13.525200 8.382192
-6.926400 -13.525200 8.357522
-6.879600 -13.525200 8.333813
-6.832800 -13.525200 8.265235
-6.786000 -13.525200 8.238275
-6.739200 -13.525200 8.183823
-6.692400 -13.525200 8.135206
-6.645600 -13.525200 8.057412
-6.598800 -13.525200 8.033236
-6.552000 -13.525200 8.020501
-6.505200 -13.525200 7.995649
-6.458400 -13.525200 7.965452
-6.411600 -13.525200 7.941664
-6.364800 -13.525200 7.889013
-6.318000 -13.525200 7.880797
-6.271200 -13.525200 7.858608
-6.224400 -13.525200 7.834197
-6.177600 -13.525200 7.818154
-6.130800 -13.525200 7.785136
-6.084000 -13.525200 7.764621
-6.037200 -13.525200 7.777948
-5.990400 -13.525200 7.747812
-5.943600 -13.525200 7.720577
-5.896800 -13.525200 7.708099
-5.850000 -13.525200 7.684332
-5.803200 -13.525200 7.658739
-5.756400 -13.525200 7.622418
-5.709600 -13.525200 7.609540
-5.662800 -13.525200 7.562463
-5.616000 -13.525200 7.504954
-5.569200 -13.525200 7.489360
-5.522400 -13.525200 7.493727
-5.475600 -13.525200 7.471094
-5.428800 -13.525200 7.457140
-5.382000 -13.525200 7.441213
-5.335200 -13.525200 7.442747
-5.288400 -13.525200 7.420648
-5.241600 -13.525200 7.385952
-5.194800 -13.525200 7.368957
-5.148000 -13.525200 7.365906
-5.101200 -13.525200 7.346766
-5.054400 -13.525200 7.324928
-5.007600 -13.525200 7.306221
-4.960800 -13.525200 7.296901
-4.914000 -13.525200 7.281818
-4.867200 -13.525200 7.268279
-4.820400 -13.525200 7.262560
-4.773600 -13.525200 7.253375
-4.726800 -13.525200 7.237217
-4.680000 -13.525200 7.217037
-4.633200 -13.525200 7.200053
-4.586400 -13.525200 7.185430
-4.539600 -13.525200 7.169781
-4.492800 -13.525200 7.143745
-4.446000 -13.525200 7.140311
-4.399200 -13.525200 7.124590
-4.352400 -13.525200 7.113534
-4.305600 -13.525200 7.098916
-4.258800 -13.525200 7.085732
-4.212000 -13.525200 7.079242
-4.165200 -13.525200 7.071705
-4.118400 -13.525200 7.066980
-4.071600 -13.525200 7.063379
-4.024800 -13.525200 7.065056
-3.978000 -13.525200 7.053481
-3.931200 -13.525200 7.039779
-3.884400 -13.525200 7.026620
-3.837600 -13.525200 7.008913
-3.790800 -13.525200 7.008913
-3.744000 -13.525200 7.002437
-3.697200 -13.525200 6.974232
-3.650400 -13.525200 6.964499
-3.603600 -13.525200 6.962636
-3.556800 -13.525200 6.953014
-3.510000 -13.525200 6.942276
-3.463200 -13.525200 6.935275
-3.416400 -13.525200 6.931108
-3.369600 -13.525200 6.924886
-3.322800 -13.525200 6.910646
-3.276000 -13.525200 6.904043
-3.229200 -13.525200 6.891393
-3.182400 -13.525200 6.885494
-3.135600 -13.525200 6.862701
-3.088800 -13.525200 6.861670
-3.042000 -13.525200 6.839621
-2.995200 -13.525200 6.834802
-2.948400 -13.525200 6.839188
-2.901600 -13.525200 6.833210
-2.854800 -13.525200 6.830386
-2.808000 -13.525200 6.827030
-2.761200 -13.525200 6.815394
-2.714400 -13.525200 6.809928
-2.667600 -13.525200 6.796049
-2.620800 -13.525200 6.795121
-2.574000 -13.525200 6.774611
-2.527200 -13.525200 6.773787
-2.480400 -13.525200 6.767565
-2.433600 -13.525200 6.792804
-2.386800 -13.525200 6.792804
-2.340000 -13.525200 6.799157
-2.293200 -13.525200 6.778164
-2.246400 -13.525200 6.778164
-2.199600 -13.525200 6.759197
-2.152800 -13.525200 6.755399
-2.106000 -13.525200 6.755399
-2.059200 -13.525200 6.737492
-2.012400 -13.525200 6.727142
-1.965600 -13.525200 6.723203
-1.918800 -13.525200 6.723203
-1.872000 -13.525200 6.723203
-1.825200 -13.525200 6.723203
-1.778400 -13.525200 6.722695
-1.731600 -13.525200 6.743417
-1.684800 -13.525200 6.730664
-1.638000 -13.525200 6.727268
-1.591200 -13.525200 6.718407
-1.544400 -13.525200 6.717774
-1.497600 -13.525200 6.713617
-1.450800 -13.525200 6.687220
-1.404000 -13.525200 6.682089
-1.357200 -13.525200 6.698562
-1.310400 -13.525200 6.698562
-1.263600 -13.525200 6.698562
-1.216800 -13.525200 6.698562
-1.170000 -13.525200 6.701381
-1.123200 -13.525200 6.709773
-1.076400 -13.525200 6.710091
-1.029600 -13.525200 6.710091
-0.982800 -13.525200 6.713199
-0.936000 -13.525200 6.709174
-0.889200 -13.525200 6.710091
-0.842400 -13.525200 6.709057
-0.795600 -13.525200 6.707224
-0.748800 -13.525200 6.697866
-0.702000 -13.525200 6.691867
-0.655200 -13.525200 6.691867
-0.608400 -13.525200 6.690301
-0.561600 -13.525200 6.678567
-0.514800 -13.525200 6.669889
-0.468000 -13.525200 6.663661
-0.421200 -13.525200 6.658864
-0.374400 -13.525200 6.655364
-0.327600 -13.525200 6.644155
-0.280800 -13.525200 6.638141
-0.234000 -13.525200 6.638401
-0.187200 -13.525200 6.644155
-0.140400 -13.525200 6.644563
-0.093600 -13.525200 6.644563
-0.046800 -13.525200 6.649801
0.000000 -13.525200 6.649801
0.046800 -13.525200 6.660605
0.093600 -13.525200 6.668588
0.140400 -13.525200 6.668588
0.187200 -13.525200 6.679019
0.234000 -13.525200 6.673104
0.280800 -13.525200 6.674279
0.327600 -13.525200 6.667849
0.374400 -13.525200 6.657007
0.421200 -13.525200 6.631414
0.468000 -13.525200 6.631414
0.514800 -13.525200 6.630719
0.561600 -13.525200 6.626045
0.608400 -13.525200 6.624955
0.655200 -13.525200 6.624955
0.702000 -13.525200 6.630719
0.748800 -13.525200 6.658061
0.795600 -13.525200 6.658061
0.842400 -13.525200 6.658061
0.889200 -13.525200 6.668908
0.936000 -13.525200 6.668908
0.982800 -13.525200 6.670678
1.029600 -13.525200 6.658061
1.076400 -13.525200 6.666518
1.123200 -13.525200 6.668908
1.170000 -13.525200 6.682290
1.216800 -13.525200 6.687942
1.263600 -13.525200 6.699380
1.310400 -13.525200 6.699380
1.357200 -13.525200 6.705962
1.404000 -13.525200 6.706119
1.450800 -13.525200 6.713670
1.497600 -13.525200 6.713670
1.544400 -13.525200 6.746062
1.591200 -13.525200 6.725032
1.638000 -13.525200 6.733509
1.684800 -13.525200 6.749739
1.731600 -13.525200 6.762050
1.778400 -13.525200 6.766705
1.825200 -13.525200 6.767383
1.872000 -13.525200 6.772266
1.918800 -13.525200 6.791740
1.965600 -13.525200 6.796345
2.012400 -13.525200 6.800110
2.059200 -13.525200 6.800110
2.106000 -13.525200 6.800110
2.152800 -13.525200 6.794964
2.199600 -13.525200 6.802702
2.246400 -13.525200 6.796242
2.293200 -13.525200 6.818437
2.340000 -13.525200 6.822113
2.386800 -13.525200 6.822113
2.433600 -13.525200 6.824100
2.480400 -13.525200 6.834623
2.527200 -13.525200 6.853648
2.574000 -13.525200 6.858772
2.620800 -13.525200 6.864732
2.667600 -13.525200 6.888771
2.714400 -13.525200 6.906867
2.761200 -13.525200 6.927645
2.808000 -13.525200 6.950401
2.854800 -13.525200 6.958356
2.901600 -13.525200 6.959268
2.948400 -13.525200 6.958356
2.995200 -13.525200 6.958577
3.042000 -13.525200 6.970774
3.088800 -13.525200 6.968544
3.135600 -13.525200 6.965351
3.182400 -13.525200 6.967587
3.229200 -13.525200 6.970774
3.276000 -13.525200 6.984083
3.322800 -13.525200 6.984478
3.369600 -13.525200 6.984478
3.416400 -13.525200 6.995386
3.463200 -13.525200 7.005867
3.510000 -13.525200 7.006332
3.556800 -13.525200 7.006332
3.603600 -13.525200 7.007449
3.650400 -13.525200 7.019573
3.697200 -13.525200 7.039395
3.744000 -13.525200 7.048243
3.790800 -13.525200 7.075266
3.837600 -13.525200 7.130896
3.884400 -13.525200 7.145165
3.931200 -13.525200 7.166238
3.978000 -13.525200 7.179289
4.024800 -13.525200 7.188643
4.071600 -13.525200 7.177025
4.118400 -13.525200 7.177025
4.165200 -13.525200 7.167678
4.212000 -13.525200 7.172832
4.258800 -13.525200 7.190067
4.305600 -13.525200 7.190067
4.352400 -13.525200 7.199735
4.399200 -13.525200 7.191031
4.446000 -13.525200 7.191031
4.492800 -13.525200 7.228708
4.539600 -13.525200 7.260993
4.586400 -13.525200 7.276176
4.633200 -13.525200 7.323003
4.680000 -13.525200 7.352845
4.726800 -13.525200 7.343216
4.773600 -13.525200 7.364605
4.820400 -13.525200 7.353883
4.867200 -13.525200 7.364656
4.914000 -13.525200 7.356306
4.960800 -13.525200 7.382958
5.007600 -13.525200 7.394536
5.054400 -13.525200 7.434456
5.101200 -13.525200 7.446185
5.148000 -13.525200 7.458255
5.194800 -13.525200 7.465271
5.241600 -13.525200 7.476293
5.288400 -13.525200 7.503133
5.335200 -13.525200 7.513210
5.382000 -13.525200 7.521128
5.428800 -13.525200 7.536476
5.475600 -13.525200 7.571664
5.522400 -13.525200 7.595487
5.569200 -13.525200 7.610036
5.616000 -13.525200 7.624760
5.662800 -13.525200 7.666699
5.709600 -13.525200 7.705714
5.756400 -13.525200 7.721992
5.803200 -13.525200 7.735752
5.850000 -13.525200 7.752753
5.896800 -13.525200 7.748501
5.943600 -13.525200 7.748501
5.990400 -13.525200 7.741676
6.037200 -13.525200 7.752645
6.084000 -13.525200 7.761493
6.130800 -13.525200 7.805795
6.177600 -13.525200 7.827108
6.224400 -13.525200 7.891460
6.271200 -13.525200 7.918730
6.318000 -13.525200 7.933424
6.364800 -13.525200 7.944840
6.411600 -13.525200 7.960607
6.458400 -13.525200 7.966276
6.505200 -13.525200 7.973205
6.552000 -13.525200 7.988962
6.598800 -13.525200 8.004212
6.645600 -13.525200 8.033996
6.692400 -13.525200 8.051308
6.739200 -13.525200 8.098444
6.786000 -13.525200 8.139227
6.832800 -13.525200 8.148393
6.879600 -13.525200 8.156718
6.926400 -13.525200 8.156718
6.973200 -13.525200 8.156718
7.020000 -13.525200 8.148393
7.066800 -13.525200 8.174300
7.113600 -13.525200 8.319555
7.160400 -13.525200 8.385899
7.207200 -13.525200 8.419346
7.254000 -13.525200 8.444474
7.300800 -13.525200 8.539366
7.347600 -13.525200 8.580469
7.394400 -13.525200 8.615924
7.441200 -13.525200 8.698358
7.488000 -13.525200 8.710885
7.534800 -13.525200 8.760559
7.581600 -13.525200 8.787451
7.628400 -13.525200 8.796725
7.675200 -13.525200 8.880761
7.722000 -13.525200 8.928756
7.768800 -13.525200 9.029145
7.815600 -13.525200 9.137307
7.862400 -13.525200 9.184856
7.909200 -13.525200 9.319482
7.956000 -13.525200 9.425735
8.002800 -13.525200 9.530261
8.049600 -13.525200 9.742211
8.096400 -13.525200 29.404549
8.143200 -13.525200 29.412402
12.589200 -13.525200 8.069577
12.636000 -13.525200 8.054458
12.682800 -13.525200 8.055812
12.729600 -13.525200 8.054452
12.776400 -13.525200 8.039140
12.823200 -13.525200 8.033243
12.870000 -13.525200 8.032404
12.916800 -13.525200 8.024454
12.963600 -13.525200 8.033243
13.010400 -13.525200 8.033243
13.057200 -13.525200 8.037689
13.104000 -13.525200 8.038026
13.150800 -13.525200 8.038026
13.197600 -13.525200 8.033932
13.244400 -13.525200 8.040412
13.291200 -13.525200 8.041036
13.338000 -13.525200 8.055358
13.384800 -13.525200 8.055358
13.431600 -13.525200 8.055358
13.478400 -13.525200 8.062942
13.525200 -13.525200 8.062942
13.572000 -13.525200 8.059856
13.618800 -13.525200 8.059856
13.665600 -13.525200 8.049692
13.712400 -13.525200 8.048252
13.759200 -13.525200 8.049692
13.806000 -13.525200 8.049692
13.852800 -13.525200 8.049692
13.899600 -13.525200 8.056690
13.946400 -13.525200 8.068105
13.993200 -13.525200 8.069241
14.040000 -13.525200 8.079056
14.086800 -13.525200 8.079296
14.133600 -13.525200 8.087153
14.180400 -13.525200 8.093425
14.227200 -13.525200 8.091058
14.274000 -13.525200 8.086484
14.320800 -13.525200 8.081013
14.367600 -13.525200 8.067827
14.414400 -13.525200 8.036693
14.461200 -13.525200 8.020080
14.508000 -13.525200 8.000158
15.256800 -13.525200 6.776837
15.303600 -13.525200 6.776837
15.397200 -13.525200 6.784228
15.444000 -13.525200 6.784228
15.490800 -13.525200 6.762906
15.537600 -13.525200 6.765162
15.584400 -13.525200 6.763051
15.631200 -13.525200 6.763051
15.678000 -13.525200 6.762091
15.724800 -13.525200 6.765162
15.771600 -13.525200 6.758858
15.818400 -13.525200 6.752144
15.865200 -13.525200 6.746524
15.912000 -13.525200 6.740217
15.958800 -13.525200 6.682495
16.239600 -13.525200 4.726917
16.286400 -13.525200 4.487769
16.333200 -13.525200 4.313825
-18.720000 -13.478400 0.000000
-18.673200 -13.478400 0.000000
-18.626400 -13.478400 0.000000
-18.579600 -13.478400 -7.085200
-18.532800 -13.478400 -7.095571
-18.486000 -13.478400 -7.095571
-18.439200 -13.478400 -7.090562
-18.392400 -13.478400 -7.083295
-18.345600 -13.478400 -7.078167
-18.298800 -13.478400 -7.071946
-18.252000 -13.478400 -7.069332
-18.205200 -13.478400 -7.050094
-18.158400 -13.478400 -7.023924
-18.111600 -13.478400 -7.006040
-18.064800 -13.478400 -7.006040
-18.018000 -13.478400 -7.006040
-17.971200 -13.478400 -7.010174
-17.924400 -13.478400 -7.022953
-17.877600 -13.478400 -7.010223
-17.830800 -13.478400 -7.023424
-17.784000 -13.478400 -7.022953
-17.737200 -13.478400 -7.004015
-17.690400 -13.478400 -6.998310
-17.643600 -13.478400 -6.971382
-17.596800 -13.478400 -6.948412
-17.550000 -13.478400 -6.946914
-17.503200 -13.478400 -6.932408
-17.456400 -13.478400 -6.932008
-17.409600 -13.478400 -6.923985
-17.362800 -13.478400 -6.918020
-17.316000 -13.478400 -6.912091
-17.269200 -13.478400 -6.895609
-17.222400 -13.478400 -6.894927
-17.175600 -13.478400 -6.866972
-17.128800 -13.478400 -6.825181
-17.082000 -13.478400 -6.737648
-17.035200 -13.478400 -6.637847
-15.444000 -13.478400 6.894853
-15.397200 -13.478400 6.905147
-15.350400 -13.478400 6.907621
-15.303600 -13.478400 6.939932
-15.256800 -13.478400 6.948200
-15.210000 -13.478400 6.968932
-15.163200 -13.478400 6.978795
-15.116400 -13.478400 7.001943
-15.069600 -13.478400 7.012296
-15.022800 -13.478400 7.020268
-14.976000 -13.478400 7.030502
-14.929200 -13.478400 7.031096
-14.882400 -13.478400 7.032469
-14.835600 -13.478400 7.035315
-14.788800 -13.478400 7.036425
-14.742000 -13.478400 7.038470
-14.695200 -13.478400 7.039547
-14.648400 -13.478400 7.049568
-14.601600 -13.478400 7.067281
-14.554800 -13.478400 7.070027
-14.508000 -13.478400 7.069279
-14.461200 -13.478400 7.069279
-14.414400 -13.478400 7.073731
-14.367600 -13.478400 7.073731
-14.320800 -13.478400 7.071661
-14.274000 -13.478400 7.067029
-14.227200 -13.478400 7.066682
-14.180400 -13.478400 7.067957
-14.133600 -13.478400 7.068784
-14.086800 -13.478400 7.072695
-14.040000 -13.478400 7.072998
-13.993200 -13.478400 7.074256
-13.946400 -13.478400 7.077327
-13.899600 -13.478400 7.083560
-13.852800 -13.478400 7.084482
-13.806000 -13.478400 7.085862
-13.759200 -13.478400 7.087057
-13.712400 -13.478400 7.091091
-13.665600 -13.478400 7.096173
-13.618800 -13.478400 7.109962
-13.572000 -13.478400 7.116711
-13.525200 -13.478400 7.154838
-13.478400 -13.478400 7.202721
-13.431600 -13.478400 7.260975
-8.143200 -13.478400 10.005145
-8.096400 -13.478400 9.769782
-8.049600 -13.478400 9.599944
-8.002800 -13.478400 9.511539
-7.956000 -13.478400 9.470274
-7.909200 -13.478400 9.366774
-7.862400 -13.478400 9.334351
-7.815600 -13.478400 9.248742
-7.768800 -13.478400 9.220184
-7.722000 -13.478400 9.144050
-7.675200 -13.478400 9.096482
-7.628400 -13.478400 8.995749
-7.581600 -13.478400 8.954912
-7.534800 -13.478400 8.858286
-7.488000 -13.478400 8.772142
-7.441200 -13.478400 8.694203
-7.394400 -13.478400 8.653089
-7.347600 -13.478400 8.611650
-7.300800 -13.478400 8.594985
-7.254000 -13.478400 8.570511
-7.207200 -13.478400 8.549573
-7.160400 -13.478400 8.508191
-7.113600 -13.478400 8.478736
-7.066800 -13.478400 8.451516
-7.020000 -13.478400 8.424828
-6.973200 -13.478400 8.401411
-6.926400 -13.478400 8.360000
-6.879600 -13.478400 8.333813
-6.832800 -13.478400 8.258359
-6.786000 -13.478400 8.236660
-6.739200 -13.478400 8.169660
-6.692400 -13.478400 8.147336
-6.645600 -13.478400 8.068631
-6.598800 -13.478400 8.036322
-6.552000 -13.478400 8.016002
-6.505200 -13.478400 7.993136
-6.458400 -13.478400 7.958069
-6.411600 -13.478400 7.940302
-6.364800 -13.478400 7.884419
-6.318000 -13.478400 7.880605
-6.271200 -13.478400 7.868352
-6.224400 -13.478400 7.834197
-6.177600 -13.478400 7.825365
-6.130800 -13.478400 7.788873
-6.084000 -13.478400 7.766704
-6.037200 -13.478400 7.777948
-5.990400 -13.478400 7.754802
-5.943600 -13.478400 7.720577
-5.896800 -13.478400 7.710829
-5.850000 -13.478400 7.696755
-5.803200 -13.478400 7.658739
-5.756400 -13.478400 7.623819
-5.709600 -13.478400 7.609540
-5.662800 -13.478400 7.592900
-5.616000 -13.478400 7.518133
-5.569200 -13.478400 7.502322
-5.522400 -13.478400 7.496857
-5.475600 -13.478400 7.481131
-5.428800 -13.478400 7.456348
-5.382000 -13.478400 7.431366
-5.335200 -13.478400 7.431366
-5.288400 -13.478400 7.401539
-5.241600 -13.478400 7.374445
-5.194800 -13.478400 7.355132
-5.148000 -13.478400 7.346766
-5.101200 -13.478400 7.333725
-5.054400 -13.478400 7.316171
-5.007600 -13.478400 7.294470
-4.960800 -13.478400 7.288939
-4.914000 -13.478400 7.266288
-4.867200 -13.478400 7.257160
-4.820400 -13.478400 7.248164
-4.773600 -13.478400 7.241023
-4.726800 -13.478400 7.237217
-4.680000 -13.478400 7.219725
-4.633200 -13.478400 7.200053
-4.586400 -13.478400 7.185430
-4.539600 -13.478400 7.171888
-4.492800 -13.478400 7.153943
-4.446000 -13.478400 7.140947
-4.399200 -13.478400 7.126748
-4.352400 -13.478400 7.116987
-4.305600 -13.478400 7.115450
-4.258800 -13.478400 7.096548
-4.212000 -13.478400 7.084797
-4.165200 -13.478400 7.079242
-4.118400 -13.478400 7.071705
-4.071600 -13.478400 7.066980
-4.024800 -13.478400 7.065056
-3.978000 -13.478400 7.043121
-3.931200 -13.478400 7.027211
-3.884400 -13.478400 7.025457
-3.837600 -13.478400 7.008755
-3.790800 -13.478400 7.008755
-3.744000 -13.478400 6.983183
-3.697200 -13.478400 6.965248
-3.650400 -13.478400 6.955927
-3.603600 -13.478400 6.949787
-3.556800 -13.478400 6.940134
-3.510000 -13.478400 6.931108
-3.463200 -13.478400 6.926161
-3.416400 -13.478400 6.917877
-3.369600 -13.478400 6.909399
-3.322800 -13.478400 6.882397
-3.276000 -13.478400 6.885494
-3.229200 -13.478400 6.882397
-3.182400 -13.478400 6.878599
-3.135600 -13.478400 6.861670
-3.088800 -13.478400 6.842836
-3.042000 -13.478400 6.827965
-2.995200 -13.478400 6.827030
-2.948400 -13.478400 6.827030
-2.901600 -13.478400 6.813735
-2.854800 -13.478400 6.815394
-2.808000 -13.478400 6.823754
-2.761200 -13.478400 6.822074
-2.714400 -13.478400 6.811923
-2.667600 -13.478400 6.794279
-2.620800 -13.478400 6.786093
-2.574000 -13.478400 6.759781
-2.527200 -13.478400 6.758079
-2.480400 -13.478400 6.759781
-2.433600 -13.478400 6.767565
-2.386800 -13.478400 6.767565
-2.340000 -13.478400 6.780654
-2.293200 -13.478400 6.767565
-2.246400 -13.478400 6.767565
-2.199600 -13.478400 6.759197
-2.152800 -13.478400 6.742374
-2.106000 -13.478400 6.737026
-2.059200 -13.478400 6.727142
-2.012400 -13.478400 6.722695
-1.965600 -13.478400 6.719241
-1.918800 -13.478400 6.722695
-1.872000 -13.478400 6.723203
-1.825200 -13.478400 6.723203
-1.778400 -13.478400 6.722695
-1.731600 -13.478400 6.743417
-1.684800 -13.478400 6.742055
-1.638000 -13.478400 6.730664
-1.591200 -13.478400 6.718407
-1.544400 -13.478400 6.717063
-1.497600 -13.478400 6.691055
-1.450800 -13.478400 6.682089
-1.404000 -13.478400 6.671936
-1.357200 -13.478400 6.682862
-1.310400 -13.478400 6.682862
-1.263600 -13.478400 6.682862
-1.216800 -13.478400 6.682862
-1.170000 -13.478400 6.682862
-1.123200 -13.478400 6.681878
-1.076400 -13.478400 6.689606
-1.029600 -13.478400 6.681878
-0.982800 -13.478400 6.686344
-0.936000 -13.478400 6.687096
-0.889200 -13.478400 6.695605
-0.842400 -13.478400 6.697866
-0.795600 -13.478400 6.697866
-0.748800 -13.478400 6.687096
-0.702000 -13.478400 6.687096
-0.655200 -13.478400 6.689478
-0.608400 -13.478400 6.686425
-0.561600 -13.478400 6.669889
-0.514800 -13.478400 6.658097
-0.468000 -13.478400 6.655357
-0.421200 -13.478400 6.646116
-0.374400 -13.478400 6.638401
-0.327600 -13.478400 6.624348
-0.280800 -13.478400 6.602759
-0.234000 -13.478400 6.626650
-0.187200 -13.478400 6.630950
-0.140400 -13.478400 6.630801
-0.093600 -13.478400 6.630801
-0.046800 -13.478400 6.630950
0.000000 -13.478400 6.630950
0.046800 -13.478400 6.647412
0.093600 -13.478400 6.649801
0.140400 -13.478400 6.649801
0.187200 -13.478400 6.658558
0.234000 -13.478400 6.658558
0.280800 -13.478400 6.658558
0.327600 -13.478400 6.658558
0.374400 -13.478400 6.651012
0.421200 -13.478400 6.624955
0.468000 -13.478400 6.630719
0.514800 -13.478400 6.630719
0.561600 -13.478400 6.621144
0.608400 -13.478400 6.621144
0.655200 -13.478400 6.621144
0.702000 -13.478400 6.630719
0.748800 -13.478400 6.655153
0.795600 -13.478400 6.658061
0.842400 -13.478400 6.648854
0.889200 -13.478400 6.658061
0.936000 -13.478400 6.656745
0.982800 -13.478400 6.658061
1.029600 -13.478400 6.648854
1.076400 -13.478400 6.648854
1.123200 -13.478400 6.650328
1.170000 -13.478400 6.656745
1.216800 -13.478400 6.658864
1.263600 -13.478400 6.666518
1.310400 -13.478400 6.666344
1.357200 -13.478400 6.687942
1.404000 -13.478400 6.698565
1.450800 -13.478400 6.702722
1.497600 -13.478400 6.702722
1.544400 -13.478400 6.719456
1.591200 -13.478400 6.719456
1.638000 -13.478400 6.722106
1.684800 -13.478400 6.733509
1.731600 -13.478400 6.749739
1.778400 -13.478400 6.760485
1.825200 -13.478400 6.766636
1.872000 -13.478400 6.766636
1.918800 -13.478400 6.767383
1.965600 -13.478400 6.778156
2.012400 -13.478400 6.778130
2.059200 -13.478400 6.786698
2.106000 -13.478400 6.779164
2.152800 -13.478400 6.779164
2.199600 -13.478400 6.794964
2.246400 -13.478400 6.794183
2.293200 -13.478400 6.804028
2.340000 -13.478400 6.813328
2.386800 -13.478400 6.813328
2.433600 -13.478400 6.823143
2.480400 -13.478400 6.833541
2.527200 -13.478400 6.846959
2.574000 -13.478400 6.855246
2.620800 -13.478400 6.864627
2.667600 -13.478400 6.887518
2.714400 -13.478400 6.902958
2.761200 -13.478400 6.927645
2.808000 -13.478400 6.942673
2.854800 -13.478400 6.955489
2.901600 -13.478400 6.956265
2.948400 -13.478400 6.956072
2.995200 -13.478400 6.956072
3.042000 -13.478400 6.965351
3.088800 -13.478400 6.958356
3.135600 -13.478400 6.955085
3.182400 -13.478400 6.959324
3.229200 -13.478400 6.966014
3.276000 -13.478400 6.970774
3.322800 -13.478400 6.980671
3.369600 -13.478400 6.983061
3.416400 -13.478400 6.995386
3.463200 -13.478400 7.006332
3.510000 -13.478400 7.006735
3.556800 -13.478400 7.007093
3.603600 -13.478400 7.014567
3.650400 -13.478400 7.030341
3.697200 -13.478400 7.039395
3.744000 -13.478400 7.059603
3.790800 -13.478400 7.072798
3.837600 -13.478400 7.136931
3.884400 -13.478400 7.161134
3.931200 -13.478400 7.166238
3.978000 -13.478400 7.176498
4.024800 -13.478400 7.177025
4.071600 -13.478400 7.166238
4.118400 -13.478400 7.177025
4.165200 -13.478400 7.172832
4.212000 -13.478400 7.172832
4.258800 -13.478400 7.190067
4.305600 -13.478400 7.199735
4.352400 -13.478400 7.218770
4.399200 -13.478400 7.209001
4.446000 -13.478400 7.209001
4.492800 -13.478400 7.231768
4.539600 -13.478400 7.273576
4.586400 -13.478400 7.283966
4.633200 -13.478400 7.323700
4.680000 -13.478400 7.332068
4.726800 -13.478400 7.343216
4.773600 -13.478400 7.356306
4.820400 -13.478400 7.353170
4.867200 -13.478400 7.356306
4.914000 -13.478400 7.367021
4.960800 -13.478400 7.380716
5.007600 -13.478400 7.394536
5.054400 -13.478400 7.439026
5.101200 -13.478400 7.446289
5.148000 -13.478400 7.465054
5.194800 -13.478400 7.469472
5.241600 -13.478400 7.476293
5.288400 -13.478400 7.502698
5.335200 -13.478400 7.502698
5.382000 -13.478400 7.505445
5.428800 -13.478400 7.538676
5.475600 -13.478400 7.587369
5.522400 -13.478400 7.595487
5.569200 -13.478400 7.612905
5.616000 -13.478400 7.624760
5.662800 -13.478400 7.683278
5.709600 -13.478400 7.705714
5.756400 -13.478400 7.717555
5.803200 -13.478400 7.723901
5.850000 -13.478400 7.745209
5.896800 -13.478400 7.745209
5.943600 -13.478400 7.745209
5.990400 -13.478400 7.741554
6.037200 -13.478400 7.748501
6.084000 -13.478400 7.761493
6.130800 -13.478400 7.807832
6.177600 -13.478400 7.827108
6.224400 -13.478400 7.903511
6.271200 -13.478400 7.929132
6.318000 -13.478400 7.934801
6.364800 -13.478400 7.953336
6.411600 -13.478400 7.960607
6.458400 -13.478400 7.960607
6.505200 -13.478400 7.967507
6.552000 -13.478400 7.976910
6.598800 -13.478400 7.991530
6.645600 -13.478400 8.017973
6.692400 -13.478400 8.047328
6.739200 -13.478400 8.118859
6.786000 -13.478400 8.139227
6.832800 -13.478400 8.139227
6.879600 -13.478400 8.148393
6.926400 -13.478400 8.148318
6.973200 -13.478400 8.139227
7.020000 -13.478400 8.116103
7.066800 -13.478400 8.148318
7.113600 -13.478400 8.261433
7.160400 -13.478400 8.336120
7.207200 -13.478400 8.392680
7.254000 -13.478400 8.421280
7.300800 -13.478400 8.458245
7.347600 -13.478400 8.551219
7.394400 -13.478400 8.592538
7.441200 -13.478400 8.663780
7.488000 -13.478400 8.704452
7.534800 -13.478400 8.760559
7.581600 -13.478400 8.787451
7.628400 -13.478400 8.796725
7.675200 -13.478400 8.874864
7.722000 -13.478400 8.918606
7.768800 -13.478400 9.019429
7.815600 -13.478400 9.137307
7.862400 -13.478400 9.188476
7.909200 -13.478400 9.284622
7.956000 -13.478400 9.358603
8.002800 -13.478400 9.501351
8.049600 -13.478400 9.826868
8.096400 -13.478400 29.405107
8.143200 -13.478400 29.412402
12.589200 -13.478400 8.083926
12.636000 -13.478400 8.056758
12.682800 -13.478400 8.060404
12.729600 -13.478400 8.060404
12.776400 -13.478400 8.041895
12.823200 -13.478400 8.036306
12.870000 -13.478400 8.024454
12.916800 -13.478400 8.020493
12.963600 -13.478400 8.033932
13.010400 -13.478400 8.025772
13.057200 -13.478400 8.033932
13.104000 -13.478400 8.036189
13.150800 -13.478400 8.033932
13.197600 -13.478400 8.033789
13.244400 -13.478400 8.041036
13.291200 -13.478400 8.041036
13.338000 -13.478400 8.056239
13.384800 -13.478400 8.058853
13.431600 -13.478400 8.055358
13.478400 -13.478400 8.062634
13.525200 -13.478400 8.055358
13.572000 -13.478400 8.050435
13.618800 -13.478400 8.049692
13.665600 -13.478400 8.046383
13.712400 -13.478400 8.045146
13.759200 -13.478400 8.048709
13.806000 -13.478400 8.050559
13.852800 -13.478400 8.056120
13.899600 -13.478400 8.062514
13.946400 -13.478400 8.070653
13.993200 -13.478400 8.074111
14.040000 -13.478400 8.079296
14.086800 -13.478400 8.080228
14.133600 -13.478400 8.088835
14.180400 -13.478400 8.096458
14.227200 -13.478400 8.093425
14.274000 -13.478400 8.093425
14.320800 -13.478400 8.088835
14.367600 -13.478400 8.081013
14.414400 -13.478400 8.068135
14.461200 -13.478400 8.037792
14.508000 -13.478400 8.010446
15.490800 -13.478400 6.762906
15.537600 -13.478400 6.765162
15.584400 -13.478400 6.765162
15.631200 -13.478400 6.760689
15.678000 -13.478400 6.762091
15.724800 -13.478400 6.772009
15.771600 -13.478400 6.767483
15.818400 -13.478400 6.762091
15.865200 -13.478400 6.758858
15.912000 -13.478400 6.750614
15.958800 -13.478400 6.727823
16.239600 -13.478400 4.776276
16.894800 -13.478400 0.963338
16.941600 -13.478400 0.449288
-18.720000 -13.431600 0.000000
-18.673200 -13.431600 0.000000
-18.626400 -13.431600 0.000000
-18.579600 -13.431600 -7.073617
-18.532800 -13.431600 -7.085200
-18.486000 -13.431600 -7.085200
-18.439200 -13.431600 -7.083295
-18.392400 -13.431600 -7.083295
-18.345600 -13.431600 -7.078167
-18.298800 -13.431600 -7.072172
-18.252000 -13.431600 -7.071946
-18.205200 -13.431600 -7.067009
-18.158400 -13.431600 -7.045399
-18.111600 -13.431600 -7.013566
-18.064800 -13.431600 -7.013566
-18.018000 -13.431600 -7.022953
-17.971200 -13.431600 -7.010223
-17.924400 -13.431600 -7.022953
-17.877600 -13.431600 -7.022953
-17.830800 -13.431600 -7.023424
-17.784000 -13.431600 -7.022953
-17.737200 -13.431600 -7.009709
-17.690400 -13.431600 -7.004015
-17.643600 -13.431600 -7.000567
-17.596800 -13.431600 -6.970983
-17.550000 -13.431600 -6.963903
-17.503200 -13.431600 -6.948412
-17.456400 -13.431600 -6.934871
-17.409600 -13.431600 -6.932080
-17.362800 -13.431600 -6.920175
-17.316000 -13.431600 -6.912091
-17.269200 -13.431600 -6.895609
-17.222400 -13.431600 -6.878274
-17.175600 -13.431600 -6.838239
-17.128800 -13.431600 -6.757982
-17.082000 -13.431600 -6.704362
-15.490800 -13.431600 6.855713
-15.444000 -13.431600 6.901603
-15.397200 -13.431600 6.920064
-15.350400 -13.431600 6.941625
-15.303600 -13.431600 6.954024
-15.256800 -13.431600 6.969464
-15.210000 -13.431600 6.980610
-15.163200 -13.431600 7.001943
-15.116400 -13.431600 7.011509
-15.069600 -13.431600 7.020943
-15.022800 -13.431600 7.031163
-14.976000 -13.431600 7.034431
-14.929200 -13.431600 7.036425
-14.882400 -13.431600 7.037961
-14.835600 -13.431600 7.038470
-14.788800 -13.431600 7.044800
-14.742000 -13.431600 7.049568
-14.695200 -13.431600 7.049568
-14.648400 -13.431600 7.057564
-14.601600 -13.431600 7.069279
-14.554800 -13.431600 7.073731
-14.508000 -13.431600 7.073731
-14.461200 -13.431600 7.073731
-14.414400 -13.431600 7.075681
-14.367600 -13.431600 7.075681
-14.320800 -13.431600 7.075584
-14.274000 -13.431600 7.073045
-14.227200 -13.431600 7.073045
-14.180400 -13.431600 7.077615
-14.133600 -13.431600 7.083560
-14.086800 -13.431600 7.087447
-14.040000 -13.431600 7.087447
-13.993200 -13.431600 7.087447
-13.946400 -13.431600 7.088988
-13.899600 -13.431600 7.087447
-13.852800 -13.431600 7.089289
-13.806000 -13.431600 7.091091
-13.759200 -13.431600 7.091428
-13.712400 -13.431600 7.096173
-13.665600 -13.431600 7.106869
-13.618800 -13.431600 7.130497
-13.572000 -13.431600 7.144419
-13.525200 -13.431600 7.198790
-13.478400 -13.431600 7.260975
-8.096400 -13.431600 9.755074
-8.049600 -13.431600 9.597498
-8.002800 -13.431600 9.508009
-7.956000 -13.431600 9.414894
-7.909200 -13.431600 9.348574
-7.862400 -13.431600 9.248742
-7.815600 -13.431600 9.225237
-7.768800 -13.431600 9.204044
-7.722000 -13.431600 9.131348
-7.675200 -13.431600 9.078978
-7.628400 -13.431600 8.995749
-7.581600 -13.431600 8.947987
-7.534800 -13.431600 8.858452
-7.488000 -13.431600 8.772142
-7.441200 -13.431600 8.694203
-7.394400 -13.431600 8.653089
-7.347600 -13.431600 8.616080
-7.300800 -13.431600 8.605629
-7.254000 -13.431600 8.584740
-7.207200 -13.431600 8.549573
-7.160400 -13.431600 8.520888
-7.113600 -13.431600 8.480277
-7.066800 -13.431600 8.448338
-7.020000 -13.431600 8.424828
-6.973200 -13.431600 8.392576
-6.926400 -13.431600 8.357522
-6.879600 -13.431600 8.304936
-6.832800 -13.431600 8.242360
-6.786000 -13.431600 8.202276
-6.739200 -13.431600 8.164006
-6.692400 -13.431600 8.136886
-6.645600 -13.431600 8.100874
-6.598800 -13.431600 8.045468
-6.552000 -13.431600 8.019253
-6.505200 -13.431600 7.993136
-6.458400 -13.431600 7.946427
-6.411600 -13.431600 7.925290
-6.364800 -13.431600 7.880605
-6.318000 -13.431600 7.873362
-6.271200 -13.431600 7.858608
-6.224400 -13.431600 7.836704
-6.177600 -13.431600 7.834197
-6.130800 -13.431600 7.818154
-6.084000 -13.431600 7.768440
-6.037200 -13.431600 7.768440
-5.990400 -13.431600 7.747812
-5.943600 -13.431600 7.723823
-5.896800 -13.431600 7.714164
-5.850000 -13.431600 7.708099
-5.803200 -13.431600 7.671908
-5.756400 -13.431600 7.640257
-5.709600 -13.431600 7.622418
-5.662800 -13.431600 7.606751
-5.616000 -13.431600 7.543373
-5.569200 -13.431600 7.514917
-5.522400 -13.431600 7.504954
-5.475600 -13.431600 7.484037
-5.428800 -13.431600 7.462246
-5.382000 -13.431600 7.431366
-5.335200 -13.431600 7.425550
-5.288400 -13.431600 7.406143
-5.241600 -13.431600 7.374445
-5.194800 -13.431600 7.358108
-5.148000 -13.431600 7.346766
-5.101200 -13.431600 7.331744
-5.054400 -13.431600 7.315348
-5.007600 -13.431600 7.288290
-4.960800 -13.431600 7.288290
-4.914000 -13.431600 7.270915
-4.867200 -13.431600 7.266288
-4.820400 -13.431600 7.254563
-4.773600 -13.431600 7.247262
-4.726800 -13.431600 7.237889
-4.680000 -13.431600 7.225415
-4.633200 -13.431600 7.200053
-4.586400 -13.431600 7.188876
-4.539600 -13.431600 7.182472
-4.492800 -13.431600 7.168124
-4.446000 -13.431600 7.142299
-4.399200 -13.431600 7.136897
-4.352400 -13.431600 7.136897
-4.305600 -13.431600 7.120352
-4.258800 -13.431600 7.102448
-4.212000 -13.431600 7.085775
-4.165200 -13.431600 7.084797
-4.118400 -13.431600 7.079242
-4.071600 -13.431600 7.071770
-4.024800 -13.431600 7.065056
-3.978000 -13.431600 7.039779
-3.931200 -13.431600 7.025457
-3.884400 -13.431600 7.009624
-3.837600 -13.431600 7.004328
-3.790800 -13.431600 6.983183
-3.744000 -13.431600 6.965934
-3.697200 -13.431600 6.962636
-3.650400 -13.431600 6.953014
-3.603600 -13.431600 6.940134
-3.556800 -13.431600 6.934837
-3.510000 -13.431600 6.924886
-3.463200 -13.431600 6.918205
-3.416400 -13.431600 6.905734
-3.369600 -13.431600 6.885494
-3.322800 -13.431600 6.865753
-3.276000 -13.431600 6.877641
-3.229200 -13.431600 6.874529
-3.182400 -13.431600 6.864672
-3.135600 -13.431600 6.858832
-3.088800 -13.431600 6.839851
-3.042000 -13.431600 6.833210
-2.995200 -13.431600 6.833210
-2.948400 -13.431600 6.827030
-2.901600 -13.431600 6.811050
-2.854800 -13.431600 6.809928
-2.808000 -13.431600 6.822074
-2.761200 -13.431600 6.822074
-2.714400 -13.431600 6.811923
-2.667600 -13.431600 6.786093
-2.620800 -13.431600 6.761384
-2.574000 -13.431600 6.759781
-2.527200 -13.431600 6.758079
-2.480400 -13.431600 6.757335
-2.433600 -13.431600 6.760301
-2.386800 -13.431600 6.760301
-2.340000 -13.431600 6.760380
-2.293200 -13.431600 6.760263
-2.246400 -13.431600 6.760263
-2.199600 -13.431600 6.737492
-2.152800 -13.431600 6.731945
-2.106000 -13.431600 6.728969
-2.059200 -13.431600 6.725767
-2.012400 -13.431600 6.722695
-1.965600 -13.431600 6.712922
-1.918800 -13.431600 6.712922
-1.872000 -13.431600 6.714921
-1.825200 -13.431600 6.719014
-1.778400 -13.431600 6.714921
-1.731600 -13.431600 6.722695
-1.684800 -13.431600 6.719014
-1.638000 -13.431600 6.719014
-1.591200 -13.431600 6.713617
-1.544400 -13.431600 6.713617
-1.497600 -13.431600 6.709765
-1.450800 -13.431600 6.691055
-1.404000 -13.431600 6.671936
-1.357200 -13.431600 6.686383
-1.310400 -13.431600 6.673713
-1.263600 -13.431600 6.673713
-1.216800 -13.431600 6.673713
-1.170000 -13.431600 6.671140
-1.123200 -13.431600 6.666861
-1.076400 -13.431600 6.671366
-1.029600 -13.431600 6.671140
-0.982800 -13.431600 6.676294
-0.936000 -13.431600 6.689084
-0.889200 -13.431600 6.691867
-0.842400 -13.431600 6.697866
-0.795600 -13.431600 6.697866
-0.748800 -13.431600 6.687124
-0.702000 -13.431600 6.687096
-0.655200 -13.431600 6.687096
-0.608400 -13.431600 6.683563
-0.561600 -13.431600 6.661015
-0.514800 -13.431600 6.646116
-0.468000 -13.431600 6.638401
-0.421200 -13.431600 6.638401
-0.374400 -13.431600 6.638401
-0.327600 -13.431600 6.624684
-0.280800 -13.431600 6.620264
-0.234000 -13.431600 6.630950
-0.187200 -13.431600 6.638141
-0.140400 -13.431600 6.630950
-0.093600 -13.431600 6.630950
-0.046800 -13.431600 6.634507
0.000000 -13.431600 6.630950
0.046800 -13.431600 6.641873
0.093600 -13.431600 6.647412
0.140400 -13.431600 6.647412
0.187200 -13.431600 6.649801
0.234000 -13.431600 6.649801
0.280800 -13.431600 6.648595
0.327600 -13.431600 6.651012
0.374400 -13.431600 6.648351
0.421200 -13.431600 6.622387
0.468000 -13.431600 6.626045
0.514800 -13.431600 6.624955
0.561600 -13.431600 6.622387
0.608400 -13.431600 6.624955
0.655200 -13.431600 6.630719
0.702000 -13.431600 6.643248
0.748800 -13.431600 6.664431
0.795600 -13.431600 6.664431
0.842400 -13.431600 6.653791
0.889200 -13.431600 6.658061
0.936000 -13.431600 6.656745
0.982800 -13.431600 6.654435
1.029600 -13.431600 6.647438
1.076400 -13.431600 6.646698
1.123200 -13.431600 6.647438
1.170000 -13.431600 6.647438
1.216800 -13.431600 6.652418
1.263600 -13.431600 6.652418
1.310400 -13.431600 6.652418
1.357200 -13.431600 6.657733
1.404000 -13.431600 6.657837
1.450800 -13.431600 6.671644
1.497600 -13.431600 6.687942
1.544400 -13.431600 6.702501
1.591200 -13.431600 6.702722
1.638000 -13.431600 6.710466
1.684800 -13.431600 6.718185
1.731600 -13.431600 6.740937
1.778400 -13.431600 6.746139
1.825200 -13.431600 6.755612
1.872000 -13.431600 6.754239
1.918800 -13.431600 6.762050
1.965600 -13.431600 6.767005
2.012400 -13.431600 6.767005
2.059200 -13.431600 6.778130
2.106000 -13.431600 6.765443
2.152800 -13.431600 6.765443
2.199600 -13.431600 6.779164
2.246400 -13.431600 6.778130
2.293200 -13.431600 6.794183
2.340000 -13.431600 6.811351
2.386800 -13.431600 6.806144
2.433600 -13.431600 6.813328
2.480400 -13.431600 6.824100
2.527200 -13.431600 6.833541
2.574000 -13.431600 6.846959
2.620800 -13.431600 6.848139
2.667600 -13.431600 6.864231
2.714400 -13.431600 6.879676
2.761200 -13.431600 6.902958
2.808000 -13.431600 6.923157
2.854800 -13.431600 6.927645
2.901600 -13.431600 6.939714
2.948400 -13.431600 6.943674
2.995200 -13.431600 6.943674
3.042000 -13.431600 6.956072
3.088800 -13.431600 6.950401
3.135600 -13.431600 6.943674
3.182400 -13.431600 6.955085
3.229200 -13.431600 6.959324
3.276000 -13.431600 6.966014
3.322800 -13.431600 6.970774
3.369600 -13.431600 6.980671
3.416400 -13.431600 6.993985
3.463200 -13.431600 7.006332
3.510000 -13.431600 7.004151
3.556800 -13.431600 6.995992
3.603600 -13.431600 7.009946
3.650400 -13.431600 7.019461
3.697200 -13.431600 7.032126
3.744000 -13.431600 7.051236
3.790800 -13.431600 7.072798
3.837600 -13.431600 7.145165
3.884400 -13.431600 7.161134
3.931200 -13.431600 7.161134
3.978000 -13.431600 7.167678
4.024800 -13.431600 7.166238
4.071600 -13.431600 7.166238
4.118400 -13.431600 7.174392
4.165200 -13.431600 7.172832
4.212000 -13.431600 7.167678
4.258800 -13.431600 7.187817
4.305600 -13.431600 7.192135
4.352400 -13.431600 7.199735
4.399200 -13.431600 7.192135
4.446000 -13.431600 7.209001
4.492800 -13.431600 7.232111
4.539600 -13.431600 7.275039
4.586400 -13.431600 7.288563
4.633200 -13.431600 7.323700
4.680000 -13.431600 7.337503
4.726800 -13.431600 7.352845
4.773600 -13.431600 7.356306
4.820400 -13.431600 7.353170
4.867200 -13.431600 7.356306
4.914000 -13.431600 7.370806
4.960800 -13.431600 7.383801
5.007600 -13.431600 7.416725
5.054400 -13.431600 7.446133
5.101200 -13.431600 7.446185
5.148000 -13.431600 7.448200
5.194800 -13.431600 7.458255
5.241600 -13.431600 7.470202
5.288400 -13.431600 7.472507
5.335200 -13.431600 7.482923
5.382000 -13.431600 7.503687
5.428800 -13.431600 7.544100
5.475600 -13.431600 7.587441
5.522400 -13.431600 7.600718
5.569200 -13.431600 7.613911
5.616000 -13.431600 7.628071
5.662800 -13.431600 7.683278
5.709600 -13.431600 7.705556
5.756400 -13.431600 7.716027
5.803200 -13.431600 7.721992
5.850000 -13.431600 7.735752
5.896800 -13.431600 7.735752
5.943600 -13.431600 7.741676
5.990400 -13.431600 7.741676
6.037200 -13.431600 7.752912
6.084000 -13.431600 7.762186
6.130800 -13.431600 7.812193
6.177600 -13.431600 7.843674
6.224400 -13.431600 7.891460
6.271200 -13.431600 7.920941
6.318000 -13.431600 7.934801
6.364800 -13.431600 7.953336
6.411600 -13.431600 7.958638
6.458400 -13.431600 7.966276
6.505200 -13.431600 7.973205
6.552000 -13.431600 7.976910
6.598800 -13.431600 7.991530
6.645600 -13.431600 8.001471
6.692400 -13.431600 8.046940
6.739200 -13.431600 8.118859
6.786000 -13.431600 8.139227
6.832800 -13.431600 8.136036
6.879600 -13.431600 8.147362
6.926400 -13.431600 8.139227
6.973200 -13.431600 8.136036
7.020000 -13.431600 8.105091
7.066800 -13.431600 8.136036
7.113600 -13.431600 8.255216
7.160400 -13.431600 8.320611
7.207200 -13.431600 8.363433
7.254000 -13.431600 8.408873
7.300800 -13.431600 8.435924
7.347600 -13.431600 8.478340
7.394400 -13.431600 8.555088
7.441200 -13.431600 8.658610
7.488000 -13.431600 8.702312
7.534800 -13.431600 8.760559
7.581600 -13.431600 8.768673
7.628400 -13.431600 8.791620
7.675200 -13.431600 8.872914
7.722000 -13.431600 8.927572
7.768800 -13.431600 8.951272
7.815600 -13.431600 9.085754
7.862400 -13.431600 9.188476
7.909200 -13.431600 9.284144
7.956000 -13.431600 9.374237
8.002800 -13.431600 9.496650
8.049600 -13.431600 9.826868
8.096400 -13.431600 29.405107
8.143200 -13.431600 29.415960
12.682800 -13.431600 8.072691
12.729600 -13.431600 8.071408
12.776400 -13.431600 8.059780
12.823200 -13.431600 8.055812
12.870000 -13.431600 8.036306
12.916800 -13.431600 8.033243
12.963600 -13.431600 8.036189
13.010400 -13.431600 8.033243
13.057200 -13.431600 8.029811
13.104000 -13.431600 8.033789
13.150800 -13.431600 8.029811
13.197600 -13.431600 8.029811
13.244400 -13.431600 8.042743
13.291200 -13.431600 8.049932
13.338000 -13.431600 8.053444
13.384800 -13.431600 8.055358
13.431600 -13.431600 8.053444
13.478400 -13.431600 8.059856
13.525200 -13.431600 8.055358
13.572000 -13.431600 8.050435
13.618800 -13.431600 8.049692
13.665600 -13.431600 8.045146
13.712400 -13.431600 8.045146
13.759200 -13.431600 8.050435
13.806000 -13.431600 8.051360
13.852800 -13.431600 8.056690
13.899600 -13.431600 8.061951
13.946400 -13.431600 8.069241
13.993200 -13.431600 8.074111
14.040000 -13.431600 8.087153
14.086800 -13.431600 8.087153
14.133600 -13.431600 8.091058
14.180400 -13.431600 8.097205
14.227200 -13.431600 8.097205
14.274000 -13.431600 8.101435
14.320800 -13.431600 8.101435
14.367600 -13.431600 8.091598
14.414400 -13.431600 8.085848
14.461200 -13.431600 8.068135
14.508000 -13.431600 8.030898
14.554800 -13.431600 8.010446
14.601600 -13.431600 8.000158
15.350400 -13.431600 6.789496
15.397200 -13.431600 6.784228
15.490800 -13.431600 6.762906
15.537600 -13.431600 6.761542
15.584400 -13.431600 6.759705
15.631200 -13.431600 6.755307
15.678000 -13.431600 6.757507
15.724800 -13.431600 6.765162
15.771600 -13.431600 6.762091
15.818400 -13.431600 6.762091
15.865200 -13.431600 6.767483
15.912000 -13.431600 6.762091
15.958800 -13.431600 6.762091
16.005600 -13.431600 6.727823
16.848000 -13.431600 1.353401
-18.720000 -13.384800 0.000000
-18.673200 -13.384800 0.000000
-18.626400 -13.384800 0.000000
-18.579600 -13.384800 -7.049320
-18.532800 -13.384800 -7.061835
-18.486000 -13.384800 -7.069332
-18.439200 -13.384800 -7.068732
-18.392400 -13.384800 -7.069332
-18.345600 -13.384800 -7.069332
-18.298800 -13.384800 -7.072030
-18.252000 -13.384800 -7.072030
-18.205200 -13.384800 -7.068732
-18.158400 -13.384800 -7.064103
-18.111600 -13.384800 -7.057516
-18.064800 -13.384800 -7.052088
-18.018000 -13.384800 -7.023924
-17.971200 -13.384800 -7.022953
-17.924400 -13.384800 -7.018567
-17.877600 -13.384800 -7.018567
-17.830800 -13.384800 -7.018567
-17.784000 -13.384800 -7.011874
-17.737200 -13.384800 -7.006006
-17.690400 -13.384800 -7.000567
-17.643600 -13.384800 -6.998310
-17.596800 -13.384800 -6.963903
-17.550000 -13.384800 -6.951000
-17.503200 -13.384800 -6.932408
-17.456400 -13.384800 -6.923985
-17.409600 -13.384800 -6.923985
-17.362800 -13.384800 -6.915526
-17.316000 -13.384800 -6.906928
-17.269200 -13.384800 -6.878274
-17.222400 -13.384800 -6.846963
-17.175600 -13.384800 -6.806169
-17.128800 -13.384800 -6.731405
-17.082000 -13.384800 -6.551932
-15.490800 -13.384800 6.893498
-15.444000 -13.384800 6.916797
-15.397200 -13.384800 6.940618
-15.350400 -13.384800 6.954024
-15.303600 -13.384800 6.968932
-15.256800 -13.384800 6.980610
-15.210000 -13.384800 7.001943
-15.163200 -13.384800 7.013149
-15.116400 -13.384800 7.031096
-15.069600 -13.384800 7.032469
-15.022800 -13.384800 7.036425
-14.976000 -13.384800 7.044279
-14.929200 -13.384800 7.046865
-14.882400 -13.384800 7.050557
-14.835600 -13.384800 7.055870
-14.788800 -13.384800 7.051802
-14.742000 -13.384800 7.057564
-14.695200 -13.384800 7.067281
-14.648400 -13.384800 7.068969
-14.601600 -13.384800 7.070027
-14.554800 -13.384800 7.076567
-14.508000 -13.384800 7.076567
-14.461200 -13.384800 7.076567
-14.414400 -13.384800 7.080834
-14.367600 -13.384800 7.081483
-14.320800 -13.384800 7.081483
-14.274000 -13.384800 7.082922
-14.227200 -13.384800 7.088988
-14.180400 -13.384800 7.092071
-14.133600 -13.384800 7.092421
-14.086800 -13.384800 7.096954
-14.040000 -13.384800 7.096954
-13.993200 -13.384800 7.094402
-13.946400 -13.384800 7.095980
-13.899600 -13.384800 7.094402
-13.852800 -13.384800 7.099631
-13.806000 -13.384800 7.102247
-13.759200 -13.384800 7.102247
-13.712400 -13.384800 7.106869
-13.665600 -13.384800 7.125246
-13.618800 -13.384800 7.144419
-13.572000 -13.384800 7.173789
-13.525200 -13.384800 7.248751
-8.096400 -13.384800 9.769782
-8.049600 -13.384800 9.659231
-8.002800 -13.384800 9.495194
-7.956000 -13.384800 9.373843
-7.909200 -13.384800 9.334803
-7.862400 -13.384800 9.242865
-7.815600 -13.384800 9.220184
-7.768800 -13.384800 9.207662
-7.722000 -13.384800 9.141585
-7.675200 -13.384800 9.096482
-7.628400 -13.384800 9.016221
-7.581600 -13.384800 8.947987
-7.534800 -13.384800 8.867697
-7.488000 -13.384800 8.775185
-7.441200 -13.384800 8.703519
-7.394400 -13.384800 8.661865
-7.347600 -13.384800 8.652521
-7.300800 -13.384800 8.607434
-7.254000 -13.384800 8.584740
-7.207200 -13.384800 8.561111
-7.160400 -13.384800 8.527327
-7.113600 -13.384800 8.481085
-7.066800 -13.384800 8.451516
-7.020000 -13.384800 8.425865
-6.973200 -13.384800 8.392576
-6.926400 -13.384800 8.357522
-6.879600 -13.384800 8.299918
-6.832800 -13.384800 8.227221
-6.786000 -13.384800 8.178823
-6.739200 -13.384800 8.159104
-6.692400 -13.384800 8.136886
-6.645600 -13.384800 8.084518
-6.598800 -13.384800 8.059464
-6.552000 -13.384800 8.019253
-6.505200 -13.384800 7.996069
-6.458400 -13.384800 7.958489
-6.411600 -13.384800 7.940302
-6.364800 -13.384800 7.886714
-6.318000 -13.384800 7.879558
-6.271200 -13.384800 7.870394
-6.224400 -13.384800 7.858545
-6.177600 -13.384800 7.836704
-6.130800 -13.384800 7.825365
-6.084000 -13.384800 7.781992
-6.037200 -13.384800 7.768440
-5.990400 -13.384800 7.731658
-5.943600 -13.384800 7.714164
-5.896800 -13.384800 7.708099
-5.850000 -13.384800 7.693433
-5.803200 -13.384800 7.676948
-5.756400 -13.384800 7.655590
-5.709600 -13.384800 7.626669
-5.662800 -13.384800 7.609540
-5.616000 -13.384800 7.592900
-5.569200 -13.384800 7.519837
-5.522400 -13.384800 7.504954
-5.475600 -13.384800 7.482512
-5.428800 -13.384800 7.457140
-5.382000 -13.384800 7.431366
-5.335200 -13.384800 7.420648
-5.288400 -13.384800 7.406143
-5.241600 -13.384800 7.391686
-5.194800 -13.384800 7.367644
-5.148000 -13.384800 7.356429
-5.101200 -13.384800 7.326942
-5.054400 -13.384800 7.288939
-5.007600 -13.384800 7.287582
-4.960800 -13.384800 7.288045
-4.914000 -13.384800 7.272376
-4.867200 -13.384800 7.266288
-4.820400 -13.384800 7.252868
-4.773600 -13.384800 7.247262
-4.726800 -13.384800 7.237889
-4.680000 -13.384800 7.219725
-4.633200 -13.384800 7.198407
-4.586400 -13.384800 7.187090
-4.539600 -13.384800 7.185047
-4.492800 -13.384800 7.168124
-4.446000 -13.384800 7.158270
-4.399200 -13.384800 7.143232
-4.352400 -13.384800 7.142299
-4.305600 -13.384800 7.133788
-4.258800 -13.384800 7.113534
-4.212000 -13.384800 7.099190
-4.165200 -13.384800 7.095499
-4.118400 -13.384800 7.085775
-4.071600 -13.384800 7.079242
-4.024800 -13.384800 7.071770
-3.978000 -13.384800 7.053481
-3.931200 -13.384800 7.026620
-3.884400 -13.384800 7.025457
-3.837600 -13.384800 7.007904
-3.790800 -13.384800 6.994985
-3.744000 -13.384800 6.974232
-3.697200 -13.384800 6.963294
-3.650400 -13.384800 6.953261
-3.603600 -13.384800 6.940134
-3.556800 -13.384800 6.935275
-3.510000 -13.384800 6.928548
-3.463200 -13.384800 6.911086
-3.416400 -13.384800 6.900796
-3.369600 -13.384800 6.890895
-3.322800 -13.384800 6.865753
-3.276000 -13.384800 6.865753
-3.229200 -13.384800 6.865753
-3.182400 -13.384800 6.861670
-3.135600 -13.384800 6.857689
-3.088800 -13.384800 6.839851
-3.042000 -13.384800 6.827965
-2.995200 -13.384800 6.832500
-2.948400 -13.384800 6.832500
-2.901600 -13.384800 6.811923
-2.854800 -13.384800 6.809928
-2.808000 -13.384800 6.811923
-2.761200 -13.384800 6.809928
-2.714400 -13.384800 6.811923
-2.667600 -13.384800 6.786093
-2.620800 -13.384800 6.764602
-2.574000 -13.384800 6.760989
-2.527200 -13.384800 6.760380
-2.480400 -13.384800 6.759197
-2.433600 -13.384800 6.760301
-2.386800 -13.384800 6.760380
-2.340000 -13.384800 6.761384
-2.293200 -13.384800 6.760301
-2.246400 -13.384800 6.760301
-2.199600 -13.384800 6.741498
-2.152800 -13.384800 6.741498
-2.106000 -13.384800 6.737492
-2.059200 -13.384800 6.727142
-2.012400 -13.384800 6.723203
-1.965600 -13.384800 6.705736
-1.918800 -13.384800 6.704530
-1.872000 -13.384800 6.704530
-1.825200 -13.384800 6.704530
-1.778400 -13.384800 6.705736
-1.731600 -13.384800 6.709947
-1.684800 -13.384800 6.705736
-1.638000 -13.384800 6.712423
-1.591200 -13.384800 6.709947
-1.544400 -13.384800 6.709947
-1.497600 -13.384800 6.700197
-1.450800 -13.384800 6.697109
-1.404000 -13.384800 6.686383
-1.357200 -13.384800 6.698562
-1.310400 -13.384800 6.679880
-1.263600 -13.384800 6.673713
-1.216800 -13.384800 6.671366
-1.170000 -13.384800 6.669628
-1.123200 -13.384800 6.666861
-1.076400 -13.384800 6.671140
-1.029600 -13.384800 6.671140
-0.982800 -13.384800 6.676294
-0.936000 -13.384800 6.691503
-0.889200 -13.384800 6.693920
-0.842400 -13.384800 6.701720
-0.795600 -13.384800 6.695605
-0.748800 -13.384800 6.687124
-0.702000 -13.384800 6.687096
-0.655200 -13.384800 6.685807
-0.608400 -13.384800 6.683563
-0.561600 -13.384800 6.661299
-0.514800 -13.384800 6.650638
-0.468000 -13.384800 6.638401
-0.421200 -13.384800 6.638401
-0.374400 -13.384800 6.638401
-0.327600 -13.384800 6.624684
-0.280800 -13.384800 6.624684
-0.234000 -13.384800 6.638141
-0.187200 -13.384800 6.638401
-0.140400 -13.384800 6.640400
-0.093600 -13.384800 6.640206
-0.046800 -13.384800 6.640206
0.000000 -13.384800 6.640206
0.046800 -13.384800 6.647412
0.093600 -13.384800 6.649801
0.140400 -13.384800 6.649801
0.187200 -13.384800 6.651012
0.234000 -13.384800 6.651012
0.280800 -13.384800 6.657439
0.327600 -13.384800 6.658558
0.374400 -13.384800 6.651012
0.421200 -13.384800 6.635413
0.468000 -13.384800 6.643248
0.514800 -13.384800 6.635413
0.561600 -13.384800 6.630719
0.608400 -13.384800 6.635413
0.655200 -13.384800 6.643248
0.702000 -13.384800 6.664431
0.748800 -13.384800 6.666488
0.795600 -13.384800 6.665483
0.842400 -13.384800 6.664431
0.889200 -13.384800 6.666950
0.936000 -13.384800 6.666950
0.982800 -13.384800 6.658061
1.029600 -13.384800 6.650328
1.076400 -13.384800 6.648854
1.123200 -13.384800 6.650328
1.170000 -13.384800 6.650328
1.216800 -13.384800 6.656150
1.263600 -13.384800 6.657733
1.310400 -13.384800 6.653091
1.357200 -13.384800 6.653091
1.404000 -13.384800 6.657733
1.450800 -13.384800 6.660017
1.497600 -13.384800 6.674377
1.544400 -13.384800 6.689076
1.591200 -13.384800 6.689076
1.638000 -13.384800 6.704261
1.684800 -13.384800 6.717482
1.731600 -13.384800 6.740937
1.778400 -13.384800 6.743538
1.825200 -13.384800 6.746139
1.872000 -13.384800 6.737686
1.918800 -13.384800 6.754239
1.965600 -13.384800 6.764588
2.012400 -13.384800 6.762050
2.059200 -13.384800 6.764588
2.106000 -13.384800 6.754239
2.152800 -13.384800 6.764588
2.199600 -13.384800 6.786698
2.246400 -13.384800 6.778130
2.293200 -13.384800 6.794183
2.340000 -13.384800 6.804028
2.386800 -13.384800 6.795870
2.433600 -13.384800 6.805539
2.480400 -13.384800 6.813328
2.527200 -13.384800 6.821600
2.574000 -13.384800 6.842575
2.620800 -13.384800 6.846959
2.667600 -13.384800 6.861583
2.714400 -13.384800 6.865948
2.761200 -13.384800 6.890724
2.808000 -13.384800 6.902958
2.854800 -13.384800 6.907815
2.901600 -13.384800 6.927645
2.948400 -13.384800 6.932609
2.995200 -13.384800 6.939714
3.042000 -13.384800 6.950401
3.088800 -13.384800 6.949843
3.135600 -13.384800 6.943581
3.182400 -13.384800 6.949843
3.229200 -13.384800 6.959324
3.276000 -13.384800 6.966014
3.322800 -13.384800 6.970774
3.369600 -13.384800 6.972582
3.416400 -13.384800 6.983061
3.463200 -13.384800 7.004151
3.510000 -13.384800 7.006332
3.556800 -13.384800 7.006735
3.603600 -13.384800 7.019225
3.650400 -13.384800 7.030341
3.697200 -13.384800 7.040424
3.744000 -13.384800 7.063442
3.790800 -13.384800 7.085881
3.837600 -13.384800 7.130501
3.884400 -13.384800 7.149744
3.931200 -13.384800 7.149744
3.978000 -13.384800 7.154450
4.024800 -13.384800 7.151419
4.071600 -13.384800 7.150068
4.118400 -13.384800 7.159770
4.165200 -13.384800 7.159770
4.212000 -13.384800 7.156639
4.258800 -13.384800 7.177025
4.305600 -13.384800 7.190067
4.352400 -13.384800 7.199689
4.399200 -13.384800 7.192135
4.446000 -13.384800 7.204656
4.492800 -13.384800 7.231768
4.539600 -13.384800 7.273576
4.586400 -13.384800 7.288563
4.633200 -13.384800 7.323700
4.680000 -13.384800 7.332068
4.726800 -13.384800 7.343363
4.773600 -13.384800 7.356306
4.820400 -13.384800 7.356233
4.867200 -13.384800 7.364656
4.914000 -13.384800 7.374990
4.960800 -13.384800 7.383801
5.007600 -13.384800 7.416725
5.054400 -13.384800 7.446133
5.101200 -13.384800 7.446289
5.148000 -13.384800 7.448200
5.194800 -13.384800 7.458255
5.241600 -13.384800 7.470640
5.288400 -13.384800 7.482923
5.335200 -13.384800 7.502698
5.382000 -13.384800 7.505445
5.428800 -13.384800 7.538676
5.475600 -13.384800 7.587441
5.522400 -13.384800 7.600718
5.569200 -13.384800 7.612905
5.616000 -13.384800 7.624760
5.662800 -13.384800 7.683278
5.709600 -13.384800 7.701030
5.756400 -13.384800 7.715971
5.803200 -13.384800 7.717555
5.850000 -13.384800 7.730341
5.896800 -13.384800 7.730341
5.943600 -13.384800 7.740996
5.990400 -13.384800 7.741676
6.037200 -13.384800 7.752912
6.084000 -13.384800 7.762186
6.130800 -13.384800 7.813665
6.177600 -13.384800 7.843674
6.224400 -13.384800 7.891460
6.271200 -13.384800 7.919558
6.318000 -13.384800 7.929132
6.364800 -13.384800 7.929229
6.411600 -13.384800 7.934801
6.458400 -13.384800 7.958638
6.505200 -13.384800 7.959497
6.552000 -13.384800 7.967507
6.598800 -13.384800 7.983925
6.645600 -13.384800 8.017973
6.692400 -13.384800 8.063624
6.739200 -13.384800 8.147362
6.786000 -13.384800 8.147362
6.832800 -13.384800 8.139227
6.879600 -13.384800 8.148318
6.926400 -13.384800 8.139227
6.973200 -13.384800 8.131924
7.020000 -13.384800 8.110090
7.066800 -13.384800 8.131924
7.113600 -13.384800 8.255216
7.160400 -13.384800 8.328283
7.207200 -13.384800 8.373379
7.254000 -13.384800 8.407756
7.300800 -13.384800 8.422155
7.347600 -13.384800 8.458245
7.394400 -13.384800 8.545761
7.441200 -13.384800 8.611160
7.488000 -13.384800 8.690546
7.534800 -13.384800 8.752974
7.581600 -13.384800 8.767363
7.628400 -13.384800 8.817913
7.675200 -13.384800 8.874864
7.722000 -13.384800 8.927572
7.768800 -13.384800 8.939931
7.815600 -13.384800 9.060137
7.862400 -13.384800 9.188476
7.909200 -13.384800 9.284622
7.956000 -13.384800 9.374237
8.002800 -13.384800 9.501351
8.049600 -13.384800 9.858490
8.096400 -13.384800 29.415960
8.143200 -13.384800 29.419443
12.729600 -13.384800 8.081102
12.776400 -13.384800 8.062302
12.823200 -13.384800 8.059780
12.870000 -13.384800 8.038026
12.916800 -13.384800 8.036189
12.963600 -13.384800 8.033932
13.010400 -13.384800 8.033243
13.057200 -13.384800 8.014757
13.104000 -13.384800 8.033932
13.150800 -13.384800 8.033789
13.197600 -13.384800 8.033932
13.244400 -13.384800 8.043725
13.291200 -13.384800 8.049932
13.338000 -13.384800 8.052449
13.384800 -13.384800 8.053444
13.431600 -13.384800 8.052449
13.478400 -13.384800 8.059856
13.525200 -13.384800 8.050435
13.572000 -13.384800 8.047626
13.618800 -13.384800 8.047325
13.665600 -13.384800 8.041988
13.712400 -13.384800 8.043284
13.759200 -13.384800 8.046623
13.806000 -13.384800 8.049692
13.852800 -13.384800 8.052984
13.899600 -13.384800 8.056690
13.946400 -13.384800 8.066641
13.993200 -13.384800 8.070653
14.040000 -13.384800 8.074111
14.086800 -13.384800 8.070653
14.133600 -13.384800 8.085848
14.180400 -13.384800 8.091058
14.227200 -13.384800 8.093425
14.274000 -13.384800 8.101435
14.320800 -13.384800 8.103600
14.367600 -13.384800 8.103600
14.414400 -13.384800 8.095941
14.461200 -13.384800 8.086484
14.508000 -13.384800 8.058555
14.554800 -13.384800 8.037792
14.601600 -13.384800 8.030898
15.350400 -13.384800 6.795590
15.397200 -13.384800 6.786827
15.444000 -13.384800 6.784228
15.490800 -13.384800 6.777006
15.537600 -13.384800 6.762906
15.584400 -13.384800 6.762906
15.631200 -13.384800 6.759705
15.678000 -13.384800 6.759705
15.724800 -13.384800 6.776630
15.771600 -13.384800 6.776630
15.818400 -13.384800 6.775596
15.865200 -13.384800 6.775596
15.912000 -13.384800 6.770478
15.958800 -13.384800 6.772009
16.005600 -13.384800 6.752144
16.286400 -13.384800 4.896836
16.333200 -13.384800 4.640181
16.520400 -13.384800 3.708731
16.567200 -13.384800 3.380120
-18.720000 -13.338000 0.000000
-18.673200 -13.338000 0.000000
-18.626400 -13.338000 0.000000
-18.579600 -13.338000 -7.054836
-18.532800 -13.338000 -7.061835
-18.486000 -13.338000 -7.068204
-18.439200 -13.338000 -7.068204
-18.392400 -13.338000 -7.068204
-18.345600 -13.338000 -7.068732
-18.298800 -13.338000 -7.072030
-18.252000 -13.338000 -7.072172
-18.205200 -13.338000 -7.071946
-18.158400 -13.338000 -7.064863
-18.111600 -13.338000 -7.064863
-18.064800 -13.338000 -7.059409
-18.018000 -13.338000 -7.040328
-17.971200 -13.338000 -7.023424
-17.924400 -13.338000 -7.018567
-17.877600 -13.338000 -7.018567
-17.830800 -13.338000 -7.011874
-17.784000 -13.338000 -7.006006
-17.737200 -13.338000 -6.995103
-17.690400 -13.338000 -6.998322
-17.643600 -13.338000 -6.998310
-17.596800 -13.338000 -6.963903
-17.550000 -13.338000 -6.951000
-17.503200 -13.338000 -6.940876
-17.456400 -13.338000 -6.923985
-17.409600 -13.338000 -6.924155
-17.362800 -13.338000 -6.912091
-17.316000 -13.338000 -6.878274
-17.269200 -13.338000 -6.848466
-17.222400 -13.338000 -6.832121
-17.175600 -13.338000 -6.731405
-17.128800 -13.338000 -6.637847
-16.660800 -13.338000 -5.234727
-15.537600 -13.338000 6.893498
-15.490800 -13.338000 6.906947
-15.444000 -13.338000 6.943598
-15.397200 -13.338000 6.955649
-15.350400 -13.338000 6.968932
-15.303600 -13.338000 6.976769
-15.256800 -13.338000 7.001943
-15.210000 -13.338000 7.013149
-15.163200 -13.338000 7.035990
-15.116400 -13.338000 7.043912
-15.069600 -13.338000 7.046865
-15.022800 -13.338000 7.049768
-14.976000 -13.338000 7.051802
-14.929200 -13.338000 7.065460
-14.882400 -13.338000 7.067248
-14.835600 -13.338000 7.067281
-14.788800 -13.338000 7.068625
-14.742000 -13.338000 7.068625
-14.695200 -13.338000 7.072169
-14.648400 -13.338000 7.079451
-14.601600 -13.338000 7.080036
-14.554800 -13.338000 7.081483
-14.508000 -13.338000 7.087263
-14.461200 -13.338000 7.087263
-14.414400 -13.338000 7.088638
-14.367600 -13.338000 7.091697
-14.320800 -13.338000 7.092146
-14.274000 -13.338000 7.092146
-14.227200 -13.338000 7.092146
-14.180400 -13.338000 7.094402
-14.133600 -13.338000 7.102256
-14.086800 -13.338000 7.104955
-14.040000 -13.338000 7.105902
-13.993200 -13.338000 7.104955
-13.946400 -13.338000 7.104955
-13.899600 -13.338000 7.105251
-13.852800 -13.338000 7.108574
-13.806000 -13.338000 7.110004
-13.759200 -13.338000 7.113851
-13.712400 -13.338000 7.130497
-13.665600 -13.338000 7.147237
-13.618800 -13.338000 7.178868
-13.572000 -13.338000 7.208748
-8.096400 -13.338000 9.737946
-8.049600 -13.338000 9.499647
-8.002800 -13.338000 9.434473
-7.956000 -13.338000 9.348574
-7.909200 -13.338000 9.291542
-7.862400 -13.338000 9.242865
-7.815600 -13.338000 9.225237
-7.768800 -13.338000 9.217376
-7.722000 -13.338000 9.174475
-7.675200 -13.338000 9.122620
-7.628400 -13.338000 9.048647
-7.581600 -13.338000 8.972787
-7.534800 -13.338000 8.867697
-7.488000 -13.338000 8.776857
-7.441200 -13.338000 8.733939
-7.394400 -13.338000 8.668593
-7.347600 -13.338000 8.657510
-7.300800 -13.338000 8.616080
-7.254000 -13.338000 8.597262
-7.207200 -13.338000 8.574517
-7.160400 -13.338000 8.535285
-7.113600 -13.338000 8.508191
-7.066800 -13.338000 8.462588
-7.020000 -13.338000 8.429536
-6.973200 -13.338000 8.390029
-6.926400 -13.338000 8.346745
-6.879600 -13.338000 8.284684
-6.832800 -13.338000 8.236660
-6.786000 -13.338000 8.183823
-6.739200 -13.338000 8.159559
-6.692400 -13.338000 8.136886
-6.645600 -13.338000 8.084518
-6.598800 -13.338000 8.068631
-6.552000 -13.338000 8.039352
-6.505200 -13.338000 8.016002
-6.458400 -13.338000 7.985368
-6.411600 -13.338000 7.958069
-6.364800 -13.338000 7.894678
-6.318000 -13.338000 7.880628
-6.271200 -13.338000 7.879558
-6.224400 -13.338000 7.870305
-6.177600 -13.338000 7.847181
-6.130800 -13.338000 7.830467
-6.084000 -13.338000 7.787682
-6.037200 -13.338000 7.768440
-5.990400 -13.338000 7.747637
-5.943600 -13.338000 7.714196
-5.896800 -13.338000 7.710829
-5.850000 -13.338000 7.694438
-5.803200 -13.338000 7.681636
-5.756400 -13.338000 7.671908
-5.709600 -13.338000 7.653648
-5.662800 -13.338000 7.622418
-5.616000 -13.338000 7.608108
-5.569200 -13.338000 7.562463
-5.522400 -13.338000 7.518133
-5.475600 -13.338000 7.481131
-5.428800 -13.338000 7.443942
-5.382000 -13.338000 7.420648
-5.335200 -13.338000 7.410509
-5.288400 -13.338000 7.403757
-5.241600 -13.338000 7.391686
-5.194800 -13.338000 7.367644
-5.148000 -13.338000 7.358108
-5.101200 -13.338000 7.316171
-5.054400 -13.338000 7.288290
-5.007600 -13.338000 7.288290
-4.960800 -13.338000 7.288939
-4.914000 -13.338000 7.288290
-4.867200 -13.338000 7.273258
-4.820400 -13.338000 7.267091
-4.773600 -13.338000 7.258030
-4.726800 -13.338000 7.242929
-4.680000 -13.338000 7.225415
-4.633200 -13.338000 7.200795
-4.586400 -13.338000 7.185430
-4.539600 -13.338000 7.182472
-4.492800 -13.338000 7.168124
-4.446000 -13.338000 7.158270
-4.399200 -13.338000 7.144642
-4.352400 -13.338000 7.147290
-4.305600 -13.338000 7.142299
-4.258800 -13.338000 7.120352
-4.212000 -13.338000 7.104752
-4.165200 -13.338000 7.102448
-4.118400 -13.338000 7.092275
-4.071600 -13.338000 7.079242
-4.024800 -13.338000 7.074249
-3.978000 -13.338000 7.053481
-3.931200 -13.338000 7.025457
-3.884400 -13.338000 7.025457
-3.837600 -13.338000 7.004328
-3.790800 -13.338000 6.994985
-3.744000 -13.338000 6.977432
-3.697200 -13.338000 6.965934
-3.650400 -13.338000 6.963294
-3.603600 -13.338000 6.948206
-3.556800 -13.338000 6.935275
-3.510000 -13.338000 6.928548
-3.463200 -13.338000 6.919334
-3.416400 -13.338000 6.900796
-3.369600 -13.338000 6.890895
-3.322800 -13.338000 6.874529
-3.276000 -13.338000 6.865753
-3.229200 -13.338000 6.874529
-3.182400 -13.338000 6.858832
-3.135600 -13.338000 6.845972
-3.088800 -13.338000 6.838240
-3.042000 -13.338000 6.832500
-2.995200 -13.338000 6.833210
-2.948400 -13.338000 6.832500
-2.901600 -13.338000 6.813735
-2.854800 -13.338000 6.811923
-2.808000 -13.338000 6.811923
-2.761200 -13.338000 6.809928
-2.714400 -13.338000 6.811923
-2.667600 -13.338000 6.787312
-2.620800 -13.338000 6.787312
-2.574000 -13.338000 6.761384
-2.527200 -13.338000 6.761104
-2.480400 -13.338000 6.760989
-2.433600 -13.338000 6.761384
-2.386800 -13.338000 6.761384
-2.340000 -13.338000 6.763553
-2.293200 -13.338000 6.775556
-2.246400 -13.338000 6.775556
-2.199600 -13.338000 6.753268
-2.152800 -13.338000 6.746902
-2.106000 -13.338000 6.743524
-2.059200 -13.338000 6.735201
-2.012400 -13.338000 6.728969
-1.965600 -13.338000 6.710117
-1.918800 -13.338000 6.706346
-1.872000 -13.338000 6.711552
-1.825200 -13.338000 6.711552
-1.778400 -13.338000 6.711552
-1.731600 -13.338000 6.711552
-1.684800 -13.338000 6.711552
-1.638000 -13.338000 6.717063
-1.591200 -13.338000 6.712423
-1.544400 -13.338000 6.709947
-1.497600 -13.338000 6.709765
-1.450800 -13.338000 6.700197
-1.404000 -13.338000 6.697109
-1.357200 -13.338000 6.698562
-1.310400 -13.338000 6.686383
-1.263600 -13.338000 6.679880
-1.216800 -13.338000 6.673713
-1.170000 -13.338000 6.669628
-1.123200 -13.338000 6.666861
-1.076400 -13.338000 6.671140
-1.029600 -13.338000 6.676294
-0.982800 -13.338000 6.689084
-0.936000 -13.338000 6.695605
-0.889200 -13.338000 6.702708
-0.842400 -13.338000 6.703320
-0.795600 -13.338000 6.701720
-0.748800 -13.338000 6.694238
-0.702000 -13.338000 6.691503
-0.655200 -13.338000 6.687124
-0.608400 -13.338000 6.686425
-0.561600 -13.338000 6.664111
-0.514800 -13.338000 6.658864
-0.468000 -13.338000 6.655357
-0.421200 -13.338000 6.661015
-0.374400 -13.338000 6.661015
-0.327600 -13.338000 6.644155
-0.280800 -13.338000 6.644155
-0.234000 -13.338000 6.658472
-0.187200 -13.338000 6.659140
-0.140400 -13.338000 6.655421
-0.093600 -13.338000 6.641873
-0.046800 -13.338000 6.641873
0.000000 -13.338000 6.640400
0.046800 -13.338000 6.641873
0.093600 -13.338000 6.647412
0.140400 -13.338000 6.647412
0.187200 -13.338000 6.651012
0.234000 -13.338000 6.651818
0.280800 -13.338000 6.658558
0.327600 -13.338000 6.668723
0.374400 -13.338000 6.658558
0.421200 -13.338000 6.651012
0.468000 -13.338000 6.657007
0.514800 -13.338000 6.657439
0.561600 -13.338000 6.657007
0.608400 -13.338000 6.658864
0.655200 -13.338000 6.660141
0.702000 -13.338000 6.676640
0.748800 -13.338000 6.676640
0.795600 -13.338000 6.675740
0.842400 -13.338000 6.666950
0.889200 -13.338000 6.668908
0.936000 -13.338000 6.668908
0.982800 -13.338000 6.666950
1.029600 -13.338000 6.654435
1.076400 -13.338000 6.648854
1.123200 -13.338000 6.653791
1.170000 -13.338000 6.654435
1.216800 -13.338000 6.657733
1.263600 -13.338000 6.657837
1.310400 -13.338000 6.656150
1.357200 -13.338000 6.657837
1.404000 -13.338000 6.657837
1.450800 -13.338000 6.658864
1.497600 -13.338000 6.670249
1.544400 -13.338000 6.689076
1.591200 -13.338000 6.689076
1.638000 -13.338000 6.702722
1.684800 -13.338000 6.710466
1.731600 -13.338000 6.732642
1.778400 -13.338000 6.737686
1.825200 -13.338000 6.737686
1.872000 -13.338000 6.733509
1.918800 -13.338000 6.740937
1.965600 -13.338000 6.760485
2.012400 -13.338000 6.762050
2.059200 -13.338000 6.764588
2.106000 -13.338000 6.764588
2.152800 -13.338000 6.771608
2.199600 -13.338000 6.794964
2.246400 -13.338000 6.793410
2.293200 -13.338000 6.804028
2.340000 -13.338000 6.809889
2.386800 -13.338000 6.809889
2.433600 -13.338000 6.813328
2.480400 -13.338000 6.821114
2.527200 -13.338000 6.821244
2.574000 -13.338000 6.833541
2.620800 -13.338000 6.842575
2.667600 -13.338000 6.850649
2.714400 -13.338000 6.861583
2.761200 -13.338000 6.865948
2.808000 -13.338000 6.870123
2.854800 -13.338000 6.879676
2.901600 -13.338000 6.923157
2.948400 -13.338000 6.932609
2.995200 -13.338000 6.939714
3.042000 -13.338000 6.951305
3.088800 -13.338000 6.951305
3.135600 -13.338000 6.951305
3.182400 -13.338000 6.959324
3.229200 -13.338000 6.962792
3.276000 -13.338000 6.962987
3.322800 -13.338000 6.967587
3.369600 -13.338000 6.971520
3.416400 -13.338000 6.980671
3.463200 -13.338000 7.004151
3.510000 -13.338000 7.006735
3.556800 -13.338000 7.011078
3.603600 -13.338000 7.019225
3.650400 -13.338000 7.024376
3.697200 -13.338000 7.040424
3.744000 -13.338000 7.069429
3.790800 -13.338000 7.085881
3.837600 -13.338000 7.130501
3.884400 -13.338000 7.150068
3.931200 -13.338000 7.150068
3.978000 -13.338000 7.161134
4.024800 -13.338000 7.154450
4.071600 -13.338000 7.150068
4.118400 -13.338000 7.170932
4.165200 -13.338000 7.170932
4.212000 -13.338000 7.159770
4.258800 -13.338000 7.177025
4.305600 -13.338000 7.187817
4.352400 -13.338000 7.190067
4.399200 -13.338000 7.190067
4.446000 -13.338000 7.202528
4.492800 -13.338000 7.215625
4.539600 -13.338000 7.253790
4.586400 -13.338000 7.284701
4.633200 -13.338000 7.323700
4.680000 -13.338000 7.328157
4.726800 -13.338000 7.343216
4.773600 -13.338000 7.364562
4.820400 -13.338000 7.364562
4.867200 -13.338000 7.375505
4.914000 -13.338000 7.380716
4.960800 -13.338000 7.384562
5.007600 -13.338000 7.417969
5.054400 -13.338000 7.448200
5.101200 -13.338000 7.448200
5.148000 -13.338000 7.465054
5.194800 -13.338000 7.469472
5.241600 -13.338000 7.471667
5.288400 -13.338000 7.495878
5.335200 -13.338000 7.504426
5.382000 -13.338000 7.506309
5.428800 -13.338000 7.513971
5.475600 -13.338000 7.582340
5.522400 -13.338000 7.594882
5.569200 -13.338000 7.600718
5.616000 -13.338000 7.613911
5.662800 -13.338000 7.658782
5.709600 -13.338000 7.701030
5.756400 -13.338000 7.707517
5.803200 -13.338000 7.717555
5.850000 -13.338000 7.721992
5.896800 -13.338000 7.729177
5.943600 -13.338000 7.740996
5.990400 -13.338000 7.741498
6.037200 -13.338000 7.752912
6.084000 -13.338000 7.762186
6.130800 -13.338000 7.819024
6.177600 -13.338000 7.853869
6.224400 -13.338000 7.900614
6.271200 -13.338000 7.917423
6.318000 -13.338000 7.921866
6.364800 -13.338000 7.921866
6.411600 -13.338000 7.955365
6.458400 -13.338000 7.959497
6.505200 -13.338000 7.966276
6.552000 -13.338000 7.967507
6.598800 -13.338000 7.983925
6.645600 -13.338000 8.003907
6.692400 -13.338000 8.047328
6.739200 -13.338000 8.147362
6.786000 -13.338000 8.147362
6.832800 -13.338000 8.147362
6.879600 -13.338000 8.164120
6.926400 -13.338000 8.148393
6.973200 -13.338000 8.148318
7.020000 -13.338000 8.139227
7.066800 -13.338000 8.152677
7.113600 -13.338000 8.278733
7.160400 -13.338000 8.333978
7.207200 -13.338000 8.363433
7.254000 -13.338000 8.392680
7.300800 -13.338000 8.421812
7.347600 -13.338000 8.458245
7.394400 -13.338000 8.490263
7.441200 -13.338000 8.580469
7.488000 -13.338000 8.672309
7.534800 -13.338000 8.760559
7.581600 -13.338000 8.772755
7.628400 -13.338000 8.823011
7.675200 -13.338000 8.892591
7.722000 -13.338000 8.928747
7.768800 -13.338000 8.951272
7.815600 -13.338000 9.054064
7.862400 -13.338000 9.139537
7.909200 -13.338000 9.334614
7.956000 -13.338000 9.423318
8.002800 -13.338000 9.581626
8.049600 -13.338000 9.859682
8.096400 -13.338000 29.421220
8.143200 -13.338000 29.425631
12.729600 -13.338000 8.092647
12.776400 -13.338000 8.075939
12.823200 -13.338000 8.071111
12.870000 -13.338000 8.059780
12.916800 -13.338000 8.049383
12.963600 -13.338000 8.038026
13.010400 -13.338000 8.038026
13.057200 -13.338000 8.037689
13.104000 -13.338000 8.036189
13.150800 -13.338000 8.013981
13.197600 -13.338000 8.033789
13.244400 -13.338000 8.048481
13.291200 -13.338000 8.052449
13.338000 -13.338000 8.052449
13.384800 -13.338000 8.056239
13.431600 -13.338000 8.059856
13.478400 -13.338000 8.061419
13.525200 -13.338000 8.056039
13.572000 -13.338000 8.047325
13.618800 -13.338000 8.044999
13.665600 -13.338000 8.033534
13.712400 -13.338000 8.039289
13.759200 -13.338000 8.041988
13.806000 -13.338000 8.043284
13.852800 -13.338000 8.050559
13.899600 -13.338000 8.051263
13.946400 -13.338000 8.060617
13.993200 -13.338000 8.066641
14.040000 -13.338000 8.066641
14.086800 -13.338000 8.066641
14.133600 -13.338000 8.071655
14.180400 -13.338000 8.081013
14.227200 -13.338000 8.087153
14.274000 -13.338000 8.093425
14.320800 -13.338000 8.103600
14.367600 -13.338000 8.104812
14.414400 -13.338000 8.104737
14.461200 -13.338000 8.095941
14.508000 -13.338000 8.075223
14.554800 -13.338000 8.068135
14.601600 -13.338000 8.058555
14.648400 -13.338000 8.037792
15.397200 -13.338000 6.786827
15.444000 -13.338000 6.786827
15.490800 -13.338000 6.784618
15.537600 -13.338000 6.779020
15.678000 -13.338000 6.776630
15.724800 -13.338000 6.796375
15.771600 -13.338000 6.801164
15.818400 -13.338000 6.801164
15.865200 -13.338000 6.806146
15.912000 -13.338000 6.802412
15.958800 -13.338000 6.802412
16.005600 -13.338000 6.785361
16.099200 -13.338000 6.689392
16.239600 -13.338000 5.134381
16.286400 -13.338000 5.055131
16.333200 -13.338000 4.750681
16.380000 -13.338000 4.549124
16.426800 -13.338000 4.376652
16.473600 -13.338000 4.235677
16.520400 -13.338000 3.892001
16.567200 -13.338000 3.640030
-18.720000 -13.291200 0.000000
-18.673200 -13.291200 0.000000
-18.626400 -13.291200 0.000000
-18.579600 -13.291200 -7.088860
-18.532800 -13.291200 -7.095571
-18.486000 -13.291200 -7.091995
-18.439200 -13.291200 -7.073179
-18.392400 -13.291200 -7.073179
-18.345600 -13.291200 -7.087728
-18.298800 -13.291200 -7.087728
-18.252000 -13.291200 -7.087728
-18.205200 -13.291200 -7.072030
-18.158400 -13.291200 -7.052088
-18.111600 -13.291200 -7.064103
-18.064800 -13.291200 -7.057516
-18.018000 -13.291200 -7.042968
-17.971200 -13.291200 -7.042968
-17.924400 -13.291200 -7.040328
-17.877600 -13.291200 -7.040328
-17.830800 -13.291200 -7.023424
-17.784000 -13.291200 -7.018414
-17.737200 -13.291200 -7.000567
-17.690400 -13.291200 -7.000567
-17.643600 -13.291200 -6.986876
-17.596800 -13.291200 -6.963903
-17.550000 -13.291200 -6.951000
-17.503200 -13.291200 -6.940876
-17.456400 -13.291200 -6.915526
-17.409600 -13.291200 -6.912714
-17.362800 -13.291200 -6.895609
-17.316000 -13.291200 -6.866972
-17.269200 -13.291200 -6.846602
-17.222400 -13.291200 -6.806169
-17.175600 -13.291200 -6.723406
-15.584400 -13.291200 6.887374
-15.537600 -13.291200 6.934780
-15.490800 -13.291200 6.954024
-15.444000 -13.291200 6.962672
-15.397200 -13.291200 6.971049
-15.350400 -13.291200 6.986194
-15.303600 -13.291200 7.003491
-15.256800 -13.291200 7.013149
-15.210000 -13.291200 7.034988
-15.163200 -13.291200 7.046865
-15.116400 -13.291200 7.065460
-15.069600 -13.291200 7.066644
-15.022800 -13.291200 7.067248
-14.976000 -13.291200 7.067248
-14.929200 -13.291200 7.068625
-14.882400 -13.291200 7.072169
-14.835600 -13.291200 7.072169
-14.788800 -13.291200 7.074597
-14.742000 -13.291200 7.076978
-14.695200 -13.291200 7.080036
-14.648400 -13.291200 7.085723
-14.601600 -13.291200 7.087828
-14.554800 -13.291200 7.089812
-14.508000 -13.291200 7.095647
-14.461200 -13.291200 7.095647
-14.414400 -13.291200 7.098518
-14.367600 -13.291200 7.102256
-14.320800 -13.291200 7.102256
-14.274000 -13.291200 7.102179
-14.227200 -13.291200 7.096954
-14.180400 -13.291200 7.096954
-14.133600 -13.291200 7.102256
-14.086800 -13.291200 7.104955
-14.040000 -13.291200 7.105902
-13.993200 -13.291200 7.105251
-13.946400 -13.291200 7.105902
-13.899600 -13.291200 7.110004
-13.852800 -13.291200 7.113058
-13.806000 -13.291200 7.122253
-13.759200 -13.291200 7.125246
-13.712400 -13.291200 7.169847
-13.665600 -13.291200 7.202721
-13.618800 -13.291200 7.273456
-13.572000 -13.291200 7.316128
-8.096400 -13.291200 9.721901
-8.049600 -13.291200 9.538929
-8.002800 -13.291200 9.441242
-7.956000 -13.291200 9.373843
-7.909200 -13.291200 9.315456
-7.862400 -13.291200 9.259319
-7.815600 -13.291200 9.228349
-7.768800 -13.291200 9.220184
-7.722000 -13.291200 9.184018
-7.675200 -13.291200 9.141585
-7.628400 -13.291200 9.056231
-7.581600 -13.291200 8.983643
-7.534800 -13.291200 8.871416
-7.488000 -13.291200 8.784596
-7.441200 -13.291200 8.734732
-7.394400 -13.291200 8.687218
-7.347600 -13.291200 8.661865
-7.300800 -13.291200 8.616080
-7.254000 -13.291200 8.588172
-7.207200 -13.291200 8.574517
-7.160400 -13.291200 8.535285
-7.113600 -13.291200 8.508191
-7.066800 -13.291200 8.453741
-7.020000 -13.291200 8.411451
-6.973200 -13.291200 8.382192
-6.926400 -13.291200 8.293308
-6.879600 -13.291200 8.270518
-6.832800 -13.291200 8.227221
-6.786000 -13.291200 8.178823
-6.739200 -13.291200 8.154335
-6.692400 -13.291200 8.112329
-6.645600 -13.291200 8.082136
-6.598800 -13.291200 8.059694
-6.552000 -13.291200 8.032317
-6.505200 -13.291200 8.003929
-6.458400 -13.291200 7.993136
-6.411600 -13.291200 7.977562
-6.364800 -13.291200 7.940302
-6.318000 -13.291200 7.893594
-6.271200 -13.291200 7.884419
-6.224400 -13.291200 7.870394
-6.177600 -13.291200 7.836704
-6.130800 -13.291200 7.828913
-6.084000 -13.291200 7.786226
-6.037200 -13.291200 7.764621
-5.990400 -13.291200 7.723823
-5.943600 -13.291200 7.709546
-5.896800 -13.291200 7.709546
-5.850000 -13.291200 7.693433
-5.803200 -13.291200 7.681636
-5.756400 -13.291200 7.671908
-5.709600 -13.291200 7.646585
-5.662800 -13.291200 7.625476
-5.616000 -13.291200 7.609382
-5.569200 -13.291200 7.581303
-5.522400 -13.291200 7.544237
-5.475600 -13.291200 7.487812
-5.428800 -13.291200 7.457140
-5.382000 -13.291200 7.441213
-5.335200 -13.291200 7.418973
-5.288400 -13.291200 7.405431
-5.241600 -13.291200 7.386325
-5.194800 -13.291200 7.367644
-5.148000 -13.291200 7.356429
-5.101200 -13.291200 7.331025
-5.054400 -13.291200 7.294470
-5.007600 -13.291200 7.296451
-4.960800 -13.291200 7.296451
-4.914000 -13.291200 7.296451
-4.867200 -13.291200 7.292998
-4.820400 -13.291200 7.288290
-4.773600 -13.291200 7.288045
-4.726800 -13.291200 7.254642
-4.680000 -13.291200 7.234640
-4.633200 -13.291200 7.212561
-4.586400 -13.291200 7.187090
-4.539600 -13.291200 7.185047
-4.492800 -13.291200 7.171594
-4.446000 -13.291200 7.161794
-4.399200 -13.291200 7.156068
-4.352400 -13.291200 7.148877
-4.305600 -13.291200 7.144642
-4.258800 -13.291200 7.125811
-4.212000 -13.291200 7.113534
-4.165200 -13.291200 7.103101
-4.118400 -13.291200 7.095499
-4.071600 -13.291200 7.078895
-4.024800 -13.291200 7.071770
-3.978000 -13.291200 7.047443
-3.931200 -13.291200 7.026620
-3.884400 -13.291200 7.026620
-3.837600 -13.291200 7.000165
-3.790800 -13.291200 6.991712
-3.744000 -13.291200 6.976032
-3.697200 -13.291200 6.967349
-3.650400 -13.291200 6.959078
-3.603600 -13.291200 6.938152
-3.556800 -13.291200 6.931210
-3.510000 -13.291200 6.909544
-3.463200 -13.291200 6.909251
-3.416400 -13.291200 6.897100
-3.369600 -13.291200 6.886160
-3.322800 -13.291200 6.873636
-3.276000 -13.291200 6.873636
-3.229200 -13.291200 6.874529
-3.182400 -13.291200 6.858832
-3.135600 -13.291200 6.856288
-3.088800 -13.291200 6.839851
-3.042000 -13.291200 6.832500
-2.995200 -13.291200 6.838240
-2.948400 -13.291200 6.833210
-2.901600 -13.291200 6.820249
-2.854800 -13.291200 6.822074
-2.808000 -13.291200 6.822074
-2.761200 -13.291200 6.811923
-2.714400 -13.291200 6.811923
-2.667600 -13.291200 6.803892
-2.620800 -13.291200 6.804391
-2.574000 -13.291200 6.786093
-2.527200 -13.291200 6.781914
-2.480400 -13.291200 6.763819
-2.433600 -13.291200 6.774801
-2.386800 -13.291200 6.774801
-2.340000 -13.291200 6.773634
-2.293200 -13.291200 6.774801
-2.246400 -13.291200 6.763553
-2.199600 -13.291200 6.753268
-2.152800 -13.291200 6.746902
-2.106000 -13.291200 6.741498
-2.059200 -13.291200 6.735201
-2.012400 -13.291200 6.728969
-1.965600 -13.291200 6.717458
-1.918800 -13.291200 6.709428
-1.872000 -13.291200 6.709428
-1.825200 -13.291200 6.712423
-1.778400 -13.291200 6.712423
-1.731600 -13.291200 6.712423
-1.684800 -13.291200 6.712423
-1.638000 -13.291200 6.719014
-1.591200 -13.291200 6.713617
-1.544400 -13.291200 6.713617
-1.497600 -13.291200 6.713617
-1.450800 -13.291200 6.708322
-1.404000 -13.291200 6.698741
-1.357200 -13.291200 6.700197
-1.310400 -13.291200 6.698562
-1.263600 -13.291200 6.698562
-1.216800 -13.291200 6.691055
-1.170000 -13.291200 6.686383
-1.123200 -13.291200 6.686383
-1.076400 -13.291200 6.693920
-1.029600 -13.291200 6.686928
-0.982800 -13.291200 6.693920
-0.936000 -13.291200 6.697624
-0.889200 -13.291200 6.701720
-0.842400 -13.291200 6.703320
-0.795600 -13.291200 6.701720
-0.748800 -13.291200 6.695251
-0.702000 -13.291200 6.694238
-0.655200 -13.291200 6.687124
-0.608400 -13.291200 6.685807
-0.561600 -13.291200 6.664111
-0.514800 -13.291200 6.658864
-0.468000 -13.291200 6.655357
-0.421200 -13.291200 6.661563
-0.374400 -13.291200 6.661015
-0.327600 -13.291200 6.644352
-0.280800 -13.291200 6.652430
-0.234000 -13.291200 6.663046
-0.187200 -13.291200 6.663046
-0.140400 -13.291200 6.658472
-0.093600 -13.291200 6.641873
-0.046800 -13.291200 6.649801
0.000000 -13.291200 6.640400
0.046800 -13.291200 6.641873
0.093600 -13.291200 6.647445
0.140400 -13.291200 6.647445
0.187200 -13.291200 6.651818
0.234000 -13.291200 6.658864
0.280800 -13.291200 6.666840
0.327600 -13.291200 6.675071
0.374400 -13.291200 6.660141
0.421200 -13.291200 6.657439
0.468000 -13.291200 6.657439
0.514800 -13.291200 6.657452
0.561600 -13.291200 6.657452
0.608400 -13.291200 6.658864
0.655200 -13.291200 6.660141
0.702000 -13.291200 6.676640
0.748800 -13.291200 6.678736
0.795600 -13.291200 6.676640
0.842400 -13.291200 6.666950
0.889200 -13.291200 6.667558
0.936000 -13.291200 6.666950
0.982800 -13.291200 6.661210
1.029600 -13.291200 6.647602
1.076400 -13.291200 6.647438
1.123200 -13.291200 6.648059
1.170000 -13.291200 6.648059
1.216800 -13.291200 6.649322
1.263600 -13.291200 6.656150
1.310400 -13.291200 6.653091
1.357200 -13.291200 6.657837
1.404000 -13.291200 6.657841
1.450800 -13.291200 6.660017
1.497600 -13.291200 6.680057
1.544400 -13.291200 6.702501
1.591200 -13.291200 6.702501
1.638000 -13.291200 6.702722
1.684800 -13.291200 6.704261
1.731600 -13.291200 6.712740
1.778400 -13.291200 6.723948
1.825200 -13.291200 6.729835
1.872000 -13.291200 6.725603
1.918800 -13.291200 6.729835
1.965600 -13.291200 6.740937
2.012400 -13.291200 6.754239
2.059200 -13.291200 6.754239
2.106000 -13.291200 6.768164
2.152800 -13.291200 6.778130
2.199600 -13.291200 6.798562
2.246400 -13.291200 6.794964
2.293200 -13.291200 6.804028
2.340000 -13.291200 6.804028
2.386800 -13.291200 6.804028
2.433600 -13.291200 6.809889
2.480400 -13.291200 6.813133
2.527200 -13.291200 6.813133
2.574000 -13.291200 6.822642
2.620800 -13.291200 6.827657
2.667600 -13.291200 6.843231
2.714400 -13.291200 6.852124
2.761200 -13.291200 6.864231
2.808000 -13.291200 6.869297
2.854800 -13.291200 6.877406
2.901600 -13.291200 6.923157
2.948400 -13.291200 6.932609
2.995200 -13.291200 6.939714
3.042000 -13.291200 6.951305
3.088800 -13.291200 6.951305
3.135600 -13.291200 6.952621
3.182400 -13.291200 6.952621
3.229200 -13.291200 6.952621
3.276000 -13.291200 6.952621
3.322800 -13.291200 6.965288
3.369600 -13.291200 6.966014
3.416400 -13.291200 6.971520
3.463200 -13.291200 6.976780
3.510000 -13.291200 6.979580
3.556800 -13.291200 6.984111
3.603600 -13.291200 7.011078
3.650400 -13.291200 7.012974
3.697200 -13.291200 7.031931
3.744000 -13.291200 7.072798
3.790800 -13.291200 7.090526
3.837600 -13.291200 7.130501
3.884400 -13.291200 7.150068
3.931200 -13.291200 7.149744
3.978000 -13.291200 7.161134
4.024800 -13.291200 7.159770
4.071600 -13.291200 7.154450
4.118400 -13.291200 7.172832
4.165200 -13.291200 7.170932
4.212000 -13.291200 7.154450
4.258800 -13.291200 7.177025
4.305600 -13.291200 7.185883
4.352400 -13.291200 7.187817
4.399200 -13.291200 7.189376
4.446000 -13.291200 7.198669
4.492800 -13.291200 7.209001
4.539600 -13.291200 7.240996
4.586400 -13.291200 7.283966
4.633200 -13.291200 7.323700
4.680000 -13.291200 7.323700
4.726800 -13.291200 7.337503
4.773600 -13.291200 7.356233
4.820400 -13.291200 7.355484
4.867200 -13.291200 7.374990
4.914000 -13.291200 7.375505
4.960800 -13.291200 7.383801
5.007600 -13.291200 7.416725
5.054400 -13.291200 7.459834
5.101200 -13.291200 7.465054
5.148000 -13.291200 7.471667
5.194800 -13.291200 7.475019
5.241600 -13.291200 7.486738
5.288400 -13.291200 7.503687
5.335200 -13.291200 7.505445
5.382000 -13.291200 7.506309
5.428800 -13.291200 7.538676
5.475600 -13.291200 7.580673
5.522400 -13.291200 7.593026
5.569200 -13.291200 7.612800
5.616000 -13.291200 7.624760
5.662800 -13.291200 7.674848
5.709600 -13.291200 7.701030
5.756400 -13.291200 7.715971
5.803200 -13.291200 7.721992
5.850000 -13.291200 7.735752
5.896800 -13.291200 7.739055
5.943600 -13.291200 7.741498
5.990400 -13.291200 7.750836
6.037200 -13.291200 7.761493
6.084000 -13.291200 7.804689
6.130800 -13.291200 7.847287
6.177600 -13.291200 7.865099
6.224400 -13.291200 7.911889
6.271200 -13.291200 7.920335
6.318000 -13.291200 7.949921
6.364800 -13.291200 7.966276
6.411600 -13.291200 7.967507
6.458400 -13.291200 7.990235
6.505200 -13.291200 7.991530
6.552000 -13.291200 7.992806
6.598800 -13.291200 8.016465
6.645600 -13.291200 8.041583
6.692400 -13.291200 8.104254
6.739200 -13.291200 8.177378
6.786000 -13.291200 8.173665
6.832800 -13.291200 8.177378
6.879600 -13.291200 8.196471
6.926400 -13.291200 8.200707
6.973200 -13.291200 8.195795
7.020000 -13.291200 8.159996
7.066800 -13.291200 8.227992
7.113600 -13.291200 8.309152
7.160400 -13.291200 8.333978
7.207200 -13.291200 8.373379
7.254000 -13.291200 8.392680
7.300800 -13.291200 8.421280
7.347600 -13.291200 8.458245
7.394400 -13.291200 8.465768
7.441200 -13.291200 8.575820
7.488000 -13.291200 8.652885
7.534800 -13.291200 8.752974
7.581600 -13.291200 8.772755
7.628400 -13.291200 8.836514
7.675200 -13.291200 8.892591
7.722000 -13.291200 8.928747
7.768800 -13.291200 8.967602
7.815600 -13.291200 9.060137
7.862400 -13.291200 9.139537
7.909200 -13.291200 9.359513
7.956000 -13.291200 9.474197
8.002800 -13.291200 9.742211
8.049600 -13.291200 29.418536
8.096400 -13.291200 29.426391
12.776400 -13.291200 8.092647
12.823200 -13.291200 8.092647
12.870000 -13.291200 8.071111
12.916800 -13.291200 8.059780
12.963600 -13.291200 8.050699
13.010400 -13.291200 8.043725
13.057200 -13.291200 8.039669
13.104000 -13.291200 8.038026
13.150800 -13.291200 8.033789
13.197600 -13.291200 8.039669
13.244400 -13.291200 8.049932
13.291200 -13.291200 8.054201
13.338000 -13.291200 8.054201
13.384800 -13.291200 8.059856
13.431600 -13.291200 8.060354
13.478400 -13.291200 8.061419
13.525200 -13.291200 8.056039
13.572000 -13.291200 8.048252
13.618800 -13.291200 8.047325
13.665600 -13.291200 8.039513
13.712400 -13.291200 8.043284
13.759200 -13.291200 8.045146
13.806000 -13.291200 8.045146
13.852800 -13.291200 8.051263
13.899600 -13.291200 8.051263
13.946400 -13.291200 8.066641
13.993200 -13.291200 8.069241
14.040000 -13.291200 8.069223
14.086800 -13.291200 8.066641
14.133600 -13.291200 8.069241
14.180400 -13.291200 8.080228
14.227200 -13.291200 8.087153
14.274000 -13.291200 8.101435
14.320800 -13.291200 8.107124
14.367600 -13.291200 8.110194
14.414400 -13.291200 8.110194
14.461200 -13.291200 8.104737
14.508000 -13.291200 8.091598
14.554800 -13.291200 8.076981
14.601600 -13.291200 8.075074
14.648400 -13.291200 8.054440
14.695200 -13.291200 8.009750
15.350400 -13.291200 6.806361
15.397200 -13.291200 6.790628
15.444000 -13.291200 6.790628
15.490800 -13.291200 6.790628
15.537600 -13.291200 6.786827
15.584400 -13.291200 6.784618
15.631200 -13.291200 6.786827
15.678000 -13.291200 6.779272
15.724800 -13.291200 6.810828
15.865200 -13.291200 6.811218
15.912000 -13.291200 6.808989
15.958800 -13.291200 6.811218
16.005600 -13.291200 6.806146
16.052400 -13.291200 6.769549
16.099200 -13.291200 6.743863
16.333200 -13.291200 4.932712
16.380000 -13.291200 4.701722
16.426800 -13.291200 4.537191
16.473600 -13.291200 4.268968
16.520400 -13.291200 4.067980
16.567200 -13.291200 3.872200
16.614000 -13.291200 3.533618
-18.720000 -13.244400 0.000000
-18.673200 -13.244400 0.000000
-18.626400 -13.244400 0.000000
-18.579600 -13.244400 -7.088860
-18.532800 -13.244400 -7.090666
-18.486000 -13.244400 -7.090666
-18.439200 -13.244400 -7.076477
-18.392400 -13.244400 -7.090666
-18.345600 -13.244400 -7.091995
-18.298800 -13.244400 -7.090666
-18.252000 -13.244400 -7.090745
-18.205200 -13.244400 -7.088646
-18.158400 -13.244400 -7.072030
-18.111600 -13.244400 -7.073609
-18.064800 -13.244400 -7.064103
-18.018000 -13.244400 -7.047415
-17.971200 -13.244400 -7.042968
-17.924400 -13.244400 -7.018567
-17.877600 -13.244400 -7.018567
-17.830800 -13.244400 -7.018414
-17.784000 -13.244400 -7.011874
-17.737200 -13.244400 -6.998322
-17.690400 -13.244400 -6.998322
-17.643600 -13.244400 -6.967840
-17.596800 -13.244400 -6.963903
-17.550000 -13.244400 -6.951000
-17.503200 -13.244400 -6.940876
-17.456400 -13.244400 -6.915526
-17.409600 -13.244400 -6.912091
-17.362800 -13.244400 -6.879048
-17.316000 -13.244400 -6.846602
-17.269200 -13.244400 -6.835612
-17.222400 -13.244400 -6.764980
-17.175600 -13.244400 -6.647100
-15.631200 -13.244400 6.887374
-15.584400 -13.244400 6.920064
-15.537600 -13.244400 6.942291
-15.490800 -13.244400 6.962672
-15.444000 -13.244400 6.972335
-15.397200 -13.244400 6.997056
-15.350400 -13.244400 7.012893
-15.303600 -13.244400 7.029863
-15.256800 -13.244400 7.034988
-15.210000 -13.244400 7.044870
-15.163200 -13.244400 7.065460
-15.116400 -13.244400 7.067248
-15.069600 -13.244400 7.073273
-15.022800 -13.244400 7.074988
-14.976000 -13.244400 7.074988
-14.929200 -13.244400 7.076978
-14.882400 -13.244400 7.077075
-14.835600 -13.244400 7.076978
-14.788800 -13.244400 7.079451
-14.742000 -13.244400 7.084328
-14.695200 -13.244400 7.087496
-14.648400 -13.244400 7.090651
-14.601600 -13.244400 7.095900
-14.554800 -13.244400 7.097397
-14.508000 -13.244400 7.098518
-14.461200 -13.244400 7.098518
-14.414400 -13.244400 7.102179
-14.367600 -13.244400 7.102256
-14.320800 -13.244400 7.106482
-14.274000 -13.244400 7.107552
-14.227200 -13.244400 7.105902
-14.180400 -13.244400 7.105902
-14.133600 -13.244400 7.106889
-14.086800 -13.244400 7.110004
-14.040000 -13.244400 7.113058
-13.993200 -13.244400 7.113058
-13.946400 -13.244400 7.113851
-13.899600 -13.244400 7.122253
-13.852800 -13.244400 7.124603
-13.806000 -13.244400 7.142800
-13.759200 -13.244400 7.158246
-13.712400 -13.244400 7.198267
-13.665600 -13.244400 7.227240
-8.143200 -13.244400 9.981722
-8.096400 -13.244400 9.737946
-8.049600 -13.244400 9.545374
-8.002800 -13.244400 9.482661
-7.956000 -13.244400 9.394182
-7.909200 -13.244400 9.322286
-7.862400 -13.244400 9.267565
-7.815600 -13.244400 9.259319
-7.768800 -13.244400 9.225237
-7.722000 -13.244400 9.189893
-7.675200 -13.244400 9.141585
-7.628400 -13.244400 9.067148
-7.581600 -13.244400 9.015243
-7.534800 -13.244400 8.888447
-7.488000 -13.244400 8.802118
-7.441200 -13.244400 8.772142
-7.394400 -13.244400 8.733939
-7.347600 -13.244400 8.667171
-7.300800 -13.244400 8.644517
-7.254000 -13.244400 8.607434
-7.207200 -13.244400 8.586849
-7.160400 -13.244400 8.556097
-7.113600 -13.244400 8.527327
-7.066800 -13.244400 8.453741
-7.020000 -13.244400 8.429536
-6.973200 -13.244400 8.383447
-6.926400 -13.244400 8.342876
-6.879600 -13.244400 8.270518
-6.832800 -13.244400 8.207723
-6.786000 -13.244400 8.165616
-6.739200 -13.244400 8.148757
-6.692400 -13.244400 8.119192
-6.645600 -13.244400 8.084518
-6.598800 -13.244400 8.068631
-6.552000 -13.244400 8.036322
-6.505200 -13.244400 8.021104
-6.458400 -13.244400 8.010470
-6.411600 -13.244400 7.985368
-6.364800 -13.244400 7.956592
-6.318000 -13.244400 7.904741
-6.271200 -13.244400 7.886799
-6.224400 -13.244400 7.875176
-6.177600 -13.244400 7.847181
-6.130800 -13.244400 7.830467
-6.084000 -13.244400 7.787682
-6.037200 -13.244400 7.766023
-5.990400 -13.244400 7.723823
-5.943600 -13.244400 7.714196
-5.896800 -13.244400 7.709546
-5.850000 -13.244400 7.696647
-5.803200 -13.244400 7.688817
-5.756400 -13.244400 7.681183
-5.709600 -13.244400 7.653648
-5.662800 -13.244400 7.635843
-5.616000 -13.244400 7.604975
-5.569200 -13.244400 7.570104
-5.522400 -13.244400 7.522641
-5.475600 -13.244400 7.508094
-5.428800 -13.244400 7.480491
-5.382000 -13.244400 7.436898
-5.335200 -13.244400 7.417454
-5.288400 -13.244400 7.409285
-5.241600 -13.244400 7.394253
-5.194800 -13.244400 7.367644
-5.148000 -13.244400 7.356429
-5.101200 -13.244400 7.352552
-5.054400 -13.244400 7.298618
-5.007600 -13.244400 7.309774
-4.960800 -13.244400 7.307182
-4.914000 -13.244400 7.299010
-4.867200 -13.244400 7.307182
-4.820400 -13.244400 7.301767
-4.773600 -13.244400 7.299010
-4.726800 -13.244400 7.267091
-4.680000 -13.244400 7.240737
-4.633200 -13.244400 7.225415
-4.586400 -13.244400 7.187090
-4.539600 -13.244400 7.178226
-4.492800 -13.244400 7.168124
-4.446000 -13.244400 7.161794
-4.399200 -13.244400 7.156068
-4.352400 -13.244400 7.148877
-4.305600 -13.244400 7.144410
-4.258800 -13.244400 7.125811
-4.212000 -13.244400 7.105534
-4.165200 -13.244400 7.102448
-4.118400 -13.244400 7.093089
-4.071600 -13.244400 7.078895
-4.024800 -13.244400 7.072713
-3.978000 -13.244400 7.055530
-3.931200 -13.244400 7.038443
-3.884400 -13.244400 7.038443
-3.837600 -13.244400 7.007904
-3.790800 -13.244400 6.997265
-3.744000 -13.244400 6.977432
-3.697200 -13.244400 6.973925
-3.650400 -13.244400 6.964478
-3.603600 -13.244400 6.938852
-3.556800 -13.244400 6.935275
-3.510000 -13.244400 6.909544
-3.463200 -13.244400 6.908880
-3.416400 -13.244400 6.894088
-3.369600 -13.244400 6.877641
-3.322800 -13.244400 6.865665
-3.276000 -13.244400 6.865753
-3.229200 -13.244400 6.865753
-3.182400 -13.244400 6.858832
-3.135600 -13.244400 6.858315
-3.088800 -13.244400 6.856288
-3.042000 -13.244400 6.850593
-2.995200 -13.244400 6.856288
-2.948400 -13.244400 6.855838
-2.901600 -13.244400 6.833210
-2.854800 -13.244400 6.832500
-2.808000 -13.244400 6.830386
-2.761200 -13.244400 6.828530
-2.714400 -13.244400 6.828530
-2.667600 -13.244400 6.809533
-2.620800 -13.244400 6.811655
-2.574000 -13.244400 6.809533
-2.527200 -13.244400 6.803892
-2.480400 -13.244400 6.779412
-2.433600 -13.244400 6.779412
-2.386800 -13.244400 6.775556
-2.340000 -13.244400 6.774801
-2.293200 -13.244400 6.775556
-2.246400 -13.244400 6.762445
-2.199600 -13.244400 6.750790
-2.152800 -13.244400 6.743524
-2.106000 -13.244400 6.741322
-2.059200 -13.244400 6.729736
-2.012400 -13.244400 6.722549
-1.965600 -13.244400 6.712922
-1.918800 -13.244400 6.709428
-1.872000 -13.244400 6.707841
-1.825200 -13.244400 6.709428
-1.778400 -13.244400 6.709428
-1.731600 -13.244400 6.709428
-1.684800 -13.244400 6.706437
-1.638000 -13.244400 6.709947
-1.591200 -13.244400 6.700197
-1.544400 -13.244400 6.698741
-1.497600 -13.244400 6.691055
-1.450800 -13.244400 6.697109
-1.404000 -13.244400 6.686383
-1.357200 -13.244400 6.696877
-1.310400 -13.244400 6.696877
-1.263600 -13.244400 6.698562
-1.216800 -13.244400 6.696877
-1.170000 -13.244400 6.693920
-1.123200 -13.244400 6.693920
-1.076400 -13.244400 6.697624
-1.029600 -13.244400 6.693920
-0.982800 -13.244400 6.693920
-0.936000 -13.244400 6.693920
-0.889200 -13.244400 6.695251
-0.842400 -13.244400 6.701720
-0.795600 -13.244400 6.695251
-0.748800 -13.244400 6.689614
-0.702000 -13.244400 6.687096
-0.655200 -13.244400 6.683563
-0.608400 -13.244400 6.677577
-0.561600 -13.244400 6.661563
-0.514800 -13.244400 6.646116
-0.468000 -13.244400 6.646116
-0.421200 -13.244400 6.661015
-0.374400 -13.244400 6.644352
-0.327600 -13.244400 6.644352
-0.280800 -13.244400 6.658472
-0.234000 -13.244400 6.667559
-0.187200 -13.244400 6.667559
-0.140400 -13.244400 6.658472
-0.093600 -13.244400 6.640400
-0.046800 -13.244400 6.641873
0.000000 -13.244400 6.638141
0.046800 -13.244400 6.631824
0.093600 -13.244400 6.638016
0.140400 -13.244400 6.637746
0.187200 -13.244400 6.640206
0.234000 -13.244400 6.648595
0.280800 -13.244400 6.648595
0.327600 -13.244400 6.658558
0.374400 -13.244400 6.655720
0.421200 -13.244400 6.648351
0.468000 -13.244400 6.655720
0.514800 -13.244400 6.657452
0.561600 -13.244400 6.657452
0.608400 -13.244400 6.660316
0.655200 -13.244400 6.665483
0.702000 -13.244400 6.697051
0.748800 -13.244400 6.702311
0.795600 -13.244400 6.697051
0.842400 -13.244400 6.675740
0.889200 -13.244400 6.682629
0.936000 -13.244400 6.675740
0.982800 -13.244400 6.667558
1.029600 -13.244400 6.661210
1.076400 -13.244400 6.656435
1.123200 -13.244400 6.657733
1.170000 -13.244400 6.657837
1.216800 -13.244400 6.657733
1.263600 -13.244400 6.657837
1.310400 -13.244400 6.657733
1.357200 -13.244400 6.661739
1.404000 -13.244400 6.661739
1.450800 -13.244400 6.661739
1.497600 -13.244400 6.687942
1.544400 -13.244400 6.702722
1.591200 -13.244400 6.702722
1.638000 -13.244400 6.702722
1.684800 -13.244400 6.702722
1.731600 -13.244400 6.706865
1.778400 -13.244400 6.722630
1.825200 -13.244400 6.729599
1.872000 -13.244400 6.718987
1.918800 -13.244400 6.723826
1.965600 -13.244400 6.739288
2.012400 -13.244400 6.745329
2.059200 -13.244400 6.745329
2.106000 -13.244400 6.750544
2.152800 -13.244400 6.765443
2.199600 -13.244400 6.796242
2.246400 -13.244400 6.792842
2.293200 -13.244400 6.797959
2.340000 -13.244400 6.795870
2.386800 -13.244400 6.797959
2.433600 -13.244400 6.809889
2.480400 -13.244400 6.814649
2.527200 -13.244400 6.814649
2.574000 -13.244400 6.830386
2.620800 -13.244400 6.830776
2.667600 -13.244400 6.843231
2.714400 -13.244400 6.852124
2.761200 -13.244400 6.865948
2.808000 -13.244400 6.871702
2.854800 -13.244400 6.879676
2.901600 -13.244400 6.909830
2.948400 -13.244400 6.918352
2.995200 -13.244400 6.910491
3.042000 -13.244400 6.951305
3.088800 -13.244400 6.952621
3.135600 -13.244400 6.955085
3.182400 -13.244400 6.955085
3.229200 -13.244400 6.955085
3.276000 -13.244400 6.955085
3.322800 -13.244400 6.962987
3.369600 -13.244400 6.962283
3.416400 -13.244400 6.962987
3.463200 -13.244400 6.965288
3.510000 -13.244400 6.969207
3.556800 -13.244400 6.979580
3.603600 -13.244400 7.011078
3.650400 -13.244400 7.014567
3.697200 -13.244400 7.046651
3.744000 -13.244400 7.083423
3.790800 -13.244400 7.114811
3.837600 -13.244400 7.132740
3.884400 -13.244400 7.150172
3.931200 -13.244400 7.150172
3.978000 -13.244400 7.168989
4.024800 -13.244400 7.168989
4.071600 -13.244400 7.159770
4.118400 -13.244400 7.172405
4.165200 -13.244400 7.174392
4.212000 -13.244400 7.154450
4.258800 -13.244400 7.177025
4.305600 -13.244400 7.192135
4.352400 -13.244400 7.187817
4.399200 -13.244400 7.192135
4.446000 -13.244400 7.202528
4.492800 -13.244400 7.209001
4.539600 -13.244400 7.247071
4.586400 -13.244400 7.298400
4.633200 -13.244400 7.332068
4.680000 -13.244400 7.323700
4.726800 -13.244400 7.343363
4.773600 -13.244400 7.364562
4.820400 -13.244400 7.364562
4.867200 -13.244400 7.383801
4.914000 -13.244400 7.380716
4.960800 -13.244400 7.384721
5.007600 -13.244400 7.446133
5.054400 -13.244400 7.463928
5.101200 -13.244400 7.475019
5.148000 -13.244400 7.484981
5.194800 -13.244400 7.486738
5.241600 -13.244400 7.504426
5.288400 -13.244400 7.505571
5.335200 -13.244400 7.513971
5.382000 -13.244400 7.513971
5.428800 -13.244400 7.538676
5.475600 -13.244400 7.555277
5.522400 -13.244400 7.589505
5.569200 -13.244400 7.612800
5.616000 -13.244400 7.631940
5.662800 -13.244400 7.691316
5.709600 -13.244400 7.702708
5.756400 -13.244400 7.725471
5.803200 -13.244400 7.735189
5.850000 -13.244400 7.740746
5.896800 -13.244400 7.741498
5.943600 -13.244400 7.761493
5.990400 -13.244400 7.761493
6.037200 -13.244400 7.778151
6.084000 -13.244400 7.812993
6.130800 -13.244400 7.858104
6.177600 -13.244400 7.878569
6.224400 -13.244400 7.906206
6.271200 -13.244400 7.920335
6.318000 -13.244400 7.949921
6.364800 -13.244400 7.967507
6.411600 -13.244400 7.971880
6.458400 -13.244400 7.993149
6.505200 -13.244400 8.001471
6.552000 -13.244400 8.005367
6.598800 -13.244400 8.021894
6.645600 -13.244400 8.063624
6.692400 -13.244400 8.170728
6.739200 -13.244400 8.177378
6.786000 -13.244400 8.177378
6.832800 -13.244400 8.185577
6.879600 -13.244400 8.210460
6.926400 -13.244400 8.214952
6.973200 -13.244400 8.215232
7.020000 -13.244400 8.215232
7.066800 -13.244400 8.268854
7.113600 -13.244400 8.336120
7.160400 -13.244400 8.347465
7.207200 -13.244400 8.381451
7.254000 -13.244400 8.401435
7.300800 -13.244400 8.434664
7.347600 -13.244400 8.458591
7.394400 -13.244400 8.478340
7.441200 -13.244400 8.575820
7.488000 -13.244400 8.652885
7.534800 -13.244400 8.744941
7.581600 -13.244400 8.768673
7.628400 -13.244400 8.829738
7.675200 -13.244400 8.892591
7.722000 -13.244400 8.927152
7.768800 -13.244400 8.967390
7.815600 -13.244400 9.085754
7.862400 -13.244400 9.113646
7.909200 -13.244400 9.290069
7.956000 -13.244400 9.380373
8.002800 -13.244400 9.809266
8.049600 -13.244400 29.418536
8.096400 -13.244400 29.428615
12.823200 -13.244400 8.105978
12.870000 -13.244400 8.092647
12.916800 -13.244400 8.062974
12.963600 -13.244400 8.059780
13.010400 -13.244400 8.059320
13.057200 -13.244400 8.054468
13.104000 -13.244400 8.043159
13.150800 -13.244400 8.043159
13.197600 -13.244400 8.052449
13.244400 -13.244400 8.053444
13.291200 -13.244400 8.057564
13.338000 -13.244400 8.056239
13.384800 -13.244400 8.061419
13.431600 -13.244400 8.062634
13.478400 -13.244400 8.062634
13.525200 -13.244400 8.056039
13.572000 -13.244400 8.055487
13.618800 -13.244400 8.047325
13.665600 -13.244400 8.043284
13.712400 -13.244400 8.044999
13.759200 -13.244400 8.050559
13.806000 -13.244400 8.045146
13.852800 -13.244400 8.051175
13.899600 -13.244400 8.051263
13.946400 -13.244400 8.068084
13.993200 -13.244400 8.069241
14.040000 -13.244400 8.069241
14.086800 -13.244400 8.068084
14.133600 -13.244400 8.071655
14.180400 -13.244400 8.090606
14.227200 -13.244400 8.095941
14.274000 -13.244400 8.107124
14.320800 -13.244400 8.113438
14.367600 -13.244400 8.117579
14.414400 -13.244400 8.117579
14.461200 -13.244400 8.113327
14.508000 -13.244400 8.103600
14.554800 -13.244400 8.082676
14.601600 -13.244400 8.075223
14.648400 -13.244400 8.073347
15.350400 -13.244400 6.817758
15.397200 -13.244400 6.795590
15.444000 -13.244400 6.795590
15.490800 -13.244400 6.803369
15.537600 -13.244400 6.797396
15.584400 -13.244400 6.787225
15.631200 -13.244400 6.796375
15.678000 -13.244400 6.786827
15.771600 -13.244400 6.807154
15.818400 -13.244400 6.816147
15.865200 -13.244400 6.807154
15.912000 -13.244400 6.807154
15.958800 -13.244400 6.816147
16.005600 -13.244400 6.816147
16.052400 -13.244400 6.802412
16.099200 -13.244400 6.757493
16.380000 -13.244400 4.896836
16.426800 -13.244400 4.651065
16.473600 -13.244400 4.436857
16.520400 -13.244400 4.242382
16.567200 -13.244400 3.892001
16.614000 -13.244400 3.691389
-18.720000 -13.197600 0.000000
-18.673200 -13.197600 0.000000
-18.626400 -13.197600 0.000000
-18.579600 -13.197600 -7.076729
-18.532800 -13.197600 -7.076729
-18.486000 -13.197600 -7.088646
-18.439200 -13.197600 -7.073179
-18.392400 -13.197600 -7.076477
-18.345600 -13.197600 -7.088646
-18.298800 -13.197600 -7.088659
-18.252000 -13.197600 -7.088659
-18.205200 -13.197600 -7.088646
-18.158400 -13.197600 -7.076477
-18.111600 -13.197600 -7.073609
-18.064800 -13.197600 -7.064103
-18.018000 -13.197600 -7.042968
-17.971200 -13.197600 -7.023424
-17.924400 -13.197600 -7.018414
-17.877600 -13.197600 -7.007548
-17.830800 -13.197600 -7.007445
-17.784000 -13.197600 -7.007445
-17.737200 -13.197600 -6.995103
-17.690400 -13.197600 -6.995103
-17.643600 -13.197600 -6.969210
-17.596800 -13.197600 -6.967840
-17.550000 -13.197600 -6.951269
-17.503200 -13.197600 -6.941887
-17.456400 -13.197600 -6.918556
-17.409600 -13.197600 -6.912091
-17.362800 -13.197600 -6.893461
-17.316000 -13.197600 -6.841180
-17.269200 -13.197600 -6.806169
-17.222400 -13.197600 -6.752974
-16.754400 -13.197600 -5.304778
-16.707600 -13.197600 -5.159123
-15.631200 -13.197600 6.892273
-15.584400 -13.197600 6.942291
-15.537600 -13.197600 6.962672
-15.490800 -13.197600 6.972335
-15.444000 -13.197600 6.986643
-15.397200 -13.197600 7.014177
-15.350400 -13.197600 7.029863
-15.303600 -13.197600 7.047311
-15.256800 -13.197600 7.050976
-15.210000 -13.197600 7.064929
-15.163200 -13.197600 7.068380
-15.116400 -13.197600 7.073273
-15.069600 -13.197600 7.075782
-15.022800 -13.197600 7.079221
-14.976000 -13.197600 7.079221
-14.929200 -13.197600 7.081255
-14.882400 -13.197600 7.082482
-14.835600 -13.197600 7.082482
-14.788800 -13.197600 7.084328
-14.742000 -13.197600 7.090651
-14.695200 -13.197600 7.093285
-14.648400 -13.197600 7.093285
-14.601600 -13.197600 7.095900
-14.554800 -13.197600 7.095900
-14.508000 -13.197600 7.098518
-14.461200 -13.197600 7.099589
-14.414400 -13.197600 7.106482
-14.367600 -13.197600 7.106923
-14.320800 -13.197600 7.114017
-14.274000 -13.197600 7.115537
-14.227200 -13.197600 7.118041
-14.180400 -13.197600 7.118041
-14.133600 -13.197600 7.118041
-14.086800 -13.197600 7.115923
-14.040000 -13.197600 7.118041
-13.993200 -13.197600 7.120278
-13.946400 -13.197600 7.122253
-13.899600 -13.197600 7.125246
-13.852800 -13.197600 7.144912
-13.806000 -13.197600 7.170461
-13.759200 -13.197600 7.198267
-13.712400 -13.197600 7.227240
-13.665600 -13.197600 7.303634
-8.143200 -13.197600 9.981722
-8.096400 -13.197600 9.735748
-8.049600 -13.197600 9.545374
-8.002800 -13.197600 9.496392
-7.956000 -13.197600 9.434473
-7.909200 -13.197600 9.348574
-7.862400 -13.197600 9.315456
-7.815600 -13.197600 9.276338
-7.768800 -13.197600 9.228349
-7.722000 -13.197600 9.189893
-7.675200 -13.197600 9.141178
-7.628400 -13.197600 9.048647
-7.581600 -13.197600 8.983643
-7.534800 -13.197600 8.888447
-7.488000 -13.197600 8.814013
-7.441200 -13.197600 8.776857
-7.394400 -13.197600 8.736652
-7.347600 -13.197600 8.668593
-7.300800 -13.197600 8.644978
-7.254000 -13.197600 8.644517
-7.207200 -13.197600 8.593574
-7.160400 -13.197600 8.559939
-7.113600 -13.197600 8.535285
-7.066800 -13.197600 8.475732
-7.020000 -13.197600 8.437459
-6.973200 -13.197600 8.411763
-6.926400 -13.197600 8.350940
-6.879600 -13.197600 8.276815
-6.832800 -13.197600 8.196696
-6.786000 -13.197600 8.159559
-6.739200 -13.197600 8.141046
-6.692400 -13.197600 8.112329
-6.645600 -13.197600 8.080024
-6.598800 -13.197600 8.068631
-6.552000 -13.197600 8.039352
-6.505200 -13.197600 8.024389
-6.458400 -13.197600 8.010470
-6.411600 -13.197600 7.985368
-6.364800 -13.197600 7.956592
-6.318000 -13.197600 7.931699
-6.271200 -13.197600 7.904741
-6.224400 -13.197600 7.884451
-6.177600 -13.197600 7.868352
-6.130800 -13.197600 7.836704
-6.084000 -13.197600 7.815065
-6.037200 -13.197600 7.784959
-5.990400 -13.197600 7.754802
-5.943600 -13.197600 7.714731
-5.896800 -13.197600 7.709546
-5.850000 -13.197600 7.693433
-5.803200 -13.197600 7.688817
-5.756400 -13.197600 7.678008
-5.709600 -13.197600 7.653648
-5.662800 -13.197600 7.635843
-5.616000 -13.197600 7.604975
-5.569200 -13.197600 7.581303
-5.522400 -13.197600 7.546067
-5.475600 -13.197600 7.514408
-5.428800 -13.197600 7.487812
-5.382000 -13.197600 7.475265
-5.335200 -13.197600 7.418973
-5.288400 -13.197600 7.410723
-5.241600 -13.197600 7.403757
-5.194800 -13.197600 7.374608
-5.148000 -13.197600 7.356429
-5.101200 -13.197600 7.352552
-5.054400 -13.197600 7.329568
-5.007600 -13.197600 7.340116
-4.960800 -13.197600 7.329568
-4.914000 -13.197600 7.322370
-4.867200 -13.197600 7.309774
-4.820400 -13.197600 7.307182
-4.773600 -13.197600 7.298618
-4.726800 -13.197600 7.267091
-4.680000 -13.197600 7.242929
-4.633200 -13.197600 7.234640
-4.586400 -13.197600 7.197002
-4.539600 -13.197600 7.178226
-4.492800 -13.197600 7.168124
-4.446000 -13.197600 7.159406
-4.399200 -13.197600 7.148877
-4.352400 -13.197600 7.144642
-4.305600 -13.197600 7.132096
-4.258800 -13.197600 7.121353
-4.212000 -13.197600 7.104752
-4.165200 -13.197600 7.094720
-4.118400 -13.197600 7.085808
-4.071600 -13.197600 7.078895
-4.024800 -13.197600 7.074249
-3.978000 -13.197600 7.068955
-3.931200 -13.197600 7.038443
-3.884400 -13.197600 7.038443
-3.837600 -13.197600 7.004328
-3.790800 -13.197600 6.997265
-3.744000 -13.197600 6.976032
-3.697200 -13.197600 6.976032
-3.650400 -13.197600 6.965934
-3.603600 -13.197600 6.938852
-3.556800 -13.197600 6.932652
-3.510000 -13.197600 6.920869
-3.463200 -13.197600 6.909251
-3.416400 -13.197600 6.897100
-3.369600 -13.197600 6.890895
-3.322800 -13.197600 6.875526
-3.276000 -13.197600 6.875526
-3.229200 -13.197600 6.873636
-3.182400 -13.197600 6.873636
-3.135600 -13.197600 6.858315
-3.088800 -13.197600 6.856288
-3.042000 -13.197600 6.856288
-2.995200 -13.197600 6.869967
-2.948400 -13.197600 6.856288
-2.901600 -13.197600 6.839851
-2.854800 -13.197600 6.837483
-2.808000 -13.197600 6.837483
-2.761200 -13.197600 6.828943
-2.714400 -13.197600 6.828943
-2.667600 -13.197600 6.804391
-2.620800 -13.197600 6.804391
-2.574000 -13.197600 6.803650
-2.527200 -13.197600 6.800251
-2.480400 -13.197600 6.780654
-2.433600 -13.197600 6.780654
-2.386800 -13.197600 6.774801
-2.340000 -13.197600 6.762694
-2.293200 -13.197600 6.763553
-2.246400 -13.197600 6.755036
-2.199600 -13.197600 6.747618
-2.152800 -13.197600 6.741322
-2.106000 -13.197600 6.729736
-2.059200 -13.197600 6.729736
-2.012400 -13.197600 6.724663
-1.965600 -13.197600 6.712922
-1.918800 -13.197600 6.709428
-1.872000 -13.197600 6.709590
-1.825200 -13.197600 6.712922
-1.778400 -13.197600 6.709428
-1.731600 -13.197600 6.707841
-1.684800 -13.197600 6.705014
-1.638000 -13.197600 6.697109
-1.591200 -13.197600 6.697109
-1.544400 -13.197600 6.697109
-1.497600 -13.197600 6.688251
-1.450800 -13.197600 6.688251
-1.404000 -13.197600 6.676195
-1.357200 -13.197600 6.686383
-1.310400 -13.197600 6.691055
-1.263600 -13.197600 6.691055
-1.216800 -13.197600 6.686383
-1.170000 -13.197600 6.686383
-1.123200 -13.197600 6.689084
-1.076400 -13.197600 6.696877
-1.029600 -13.197600 6.689084
-0.982800 -13.197600 6.689084
-0.936000 -13.197600 6.689614
-0.889200 -13.197600 6.689614
-0.842400 -13.197600 6.694238
-0.795600 -13.197600 6.687096
-0.748800 -13.197600 6.676294
-0.702000 -13.197600 6.665081
-0.655200 -13.197600 6.664111
-0.608400 -13.197600 6.664064
-0.561600 -13.197600 6.655784
-0.514800 -13.197600 6.627551
-0.468000 -13.197600 6.632311
-0.421200 -13.197600 6.642890
-0.374400 -13.197600 6.630957
-0.327600 -13.197600 6.630957
-0.280800 -13.197600 6.644352
-0.234000 -13.197600 6.659140
-0.187200 -13.197600 6.659293
-0.140400 -13.197600 6.655184
-0.093600 -13.197600 6.640400
-0.046800 -13.197600 6.641873
0.000000 -13.197600 6.638016
0.046800 -13.197600 6.627326
0.093600 -13.197600 6.625136
0.140400 -13.197600 6.627326
0.187200 -13.197600 6.634899
0.234000 -13.197600 6.647445
0.280800 -13.197600 6.647445
0.327600 -13.197600 6.650032
0.374400 -13.197600 6.650032
0.421200 -13.197600 6.648595
0.468000 -13.197600 6.650032
0.514800 -13.197600 6.658864
0.561600 -13.197600 6.660141
0.608400 -13.197600 6.666862
0.655200 -13.197600 6.674496
0.702000 -13.197600 6.693785
0.748800 -13.197600 6.697051
0.795600 -13.197600 6.697051
0.842400 -13.197600 6.675740
0.889200 -13.197600 6.675740
0.936000 -13.197600 6.675740
0.982800 -13.197600 6.666950
1.029600 -13.197600 6.662728
1.076400 -13.197600 6.662728
1.123200 -13.197600 6.662728
1.170000 -13.197600 6.679514
1.216800 -13.197600 6.665631
1.263600 -13.197600 6.661739
1.310400 -13.197600 6.657837
1.357200 -13.197600 6.661739
1.404000 -13.197600 6.657841
1.450800 -13.197600 6.660017
1.497600 -13.197600 6.670249
1.544400 -13.197600 6.712740
1.591200 -13.197600 6.706865
1.638000 -13.197600 6.706865
1.684800 -13.197600 6.705196
1.731600 -13.197600 6.710466
1.778400 -13.197600 6.718987
1.825200 -13.197600 6.718987
1.872000 -13.197600 6.713594
1.918800 -13.197600 6.716668
1.965600 -13.197600 6.728833
2.012400 -13.197600 6.739288
2.059200 -13.197600 6.736511
2.106000 -13.197600 6.739288
2.152800 -13.197600 6.745547
2.199600 -13.197600 6.783237
2.246400 -13.197600 6.783237
2.293200 -13.197600 6.797959
2.340000 -13.197600 6.795870
2.386800 -13.197600 6.804028
2.433600 -13.197600 6.815664
2.480400 -13.197600 6.822307
2.527200 -13.197600 6.821244
2.574000 -13.197600 6.830776
2.620800 -13.197600 6.830776
2.667600 -13.197600 6.848139
2.714400 -13.197600 6.861325
2.761200 -13.197600 6.870123
2.808000 -13.197600 6.877406
2.854800 -13.197600 6.884517
2.901600 -13.197600 6.909830
2.948400 -13.197600 6.912446
2.995200 -13.197600 6.912446
3.042000 -13.197600 6.946713
3.088800 -13.197600 6.952621
3.135600 -13.197600 6.959324
3.182400 -13.197600 6.955085
3.229200 -13.197600 6.955085
3.276000 -13.197600 6.955085
3.322800 -13.197600 6.959512
3.369600 -13.197600 6.959451
3.416400 -13.197600 6.959949
3.463200 -13.197600 6.962283
3.510000 -13.197600 6.969207
3.556800 -13.197600 6.988298
3.603600 -13.197600 7.012974
3.650400 -13.197600 7.024376
3.697200 -13.197600 7.060531
3.744000 -13.197600 7.083423
3.790800 -13.197600 7.090526
3.837600 -13.197600 7.130501
3.884400 -13.197600 7.150172
3.931200 -13.197600 7.150172
3.978000 -13.197600 7.168033
4.024800 -13.197600 7.168033
4.071600 -13.197600 7.168033
4.118400 -13.197600 7.168989
4.165200 -13.197600 7.168033
4.212000 -13.197600 7.159770
4.258800 -13.197600 7.172900
4.305600 -13.197600 7.187817
4.352400 -13.197600 7.180455
4.399200 -13.197600 7.189376
4.446000 -13.197600 7.202528
4.492800 -13.197600 7.215625
4.539600 -13.197600 7.253790
4.586400 -13.197600 7.306770
4.633200 -13.197600 7.332068
4.680000 -13.197600 7.332068
4.726800 -13.197600 7.356233
4.773600 -13.197600 7.364562
4.820400 -13.197600 7.364562
4.867200 -13.197600 7.404037
4.914000 -13.197600 7.384721
4.960800 -13.197600 7.404067
5.007600 -13.197600 7.444605
5.054400 -13.197600 7.459341
5.101200 -13.197600 7.459341
5.148000 -13.197600 7.484981
5.194800 -13.197600 7.486738
5.241600 -13.197600 7.504426
5.288400 -13.197600 7.505445
5.335200 -13.197600 7.512955
5.382000 -13.197600 7.512955
5.428800 -13.197600 7.543325
5.475600 -13.197600 7.580673
5.522400 -13.197600 7.600718
5.569200 -13.197600 7.612800
5.616000 -13.197600 7.639903
5.662800 -13.197600 7.683038
5.709600 -13.197600 7.701742
5.756400 -13.197600 7.725471
5.803200 -13.197600 7.740746
5.850000 -13.197600 7.741498
5.896800 -13.197600 7.764439
5.943600 -13.197600 7.774458
5.990400 -13.197600 7.791590
6.037200 -13.197600 7.812193
6.084000 -13.197600 7.857851
6.130800 -13.197600 7.873020
6.177600 -13.197600 7.885471
6.224400 -13.197600 7.906206
6.271200 -13.197600 7.920335
6.318000 -13.197600 7.940102
6.364800 -13.197600 7.963724
6.411600 -13.197600 7.971880
6.458400 -13.197600 7.995939
6.505200 -13.197600 8.005923
6.552000 -13.197600 8.016405
6.598800 -13.197600 8.038318
6.645600 -13.197600 8.084685
6.692400 -13.197600 8.170728
6.739200 -13.197600 8.177378
6.786000 -13.197600 8.185013
6.832800 -13.197600 8.193589
6.879600 -13.197600 8.214952
6.926400 -13.197600 8.227992
6.973200 -13.197600 8.231257
7.020000 -13.197600 8.247183
7.066800 -13.197600 8.327941
7.113600 -13.197600 8.357481
7.160400 -13.197600 8.370212
7.207200 -13.197600 8.397740
7.254000 -13.197600 8.409612
7.300800 -13.197600 8.461645
7.347600 -13.197600 8.482112
7.394400 -13.197600 8.541243
7.441200 -13.197600 8.588744
7.488000 -13.197600 8.652885
7.534800 -13.197600 8.728781
7.581600 -13.197600 8.761432
7.628400 -13.197600 8.829738
7.675200 -13.197600 8.868247
7.722000 -13.197600 8.903825
7.768800 -13.197600 8.967390
7.815600 -13.197600 9.018353
7.862400 -13.197600 9.102984
7.909200 -13.197600 9.139537
7.956000 -13.197600 9.370393
8.002800 -13.197600 9.581626
8.049600 -13.197600 29.430791
8.096400 -13.197600 29.435152
12.823200 -13.197600 8.113315
12.870000 -13.197600 8.104298
12.916800 -13.197600 8.072573
12.963600 -13.197600 8.064357
13.010400 -13.197600 8.062583
13.057200 -13.197600 8.059320
13.104000 -13.197600 8.054201
13.150800 -13.197600 8.043725
13.197600 -13.197600 8.052449
13.244400 -13.197600 8.052449
13.291200 -13.197600 8.057564
13.338000 -13.197600 8.060354
13.384800 -13.197600 8.063192
13.431600 -13.197600 8.064232
13.478400 -13.197600 8.064232
13.525200 -13.197600 8.063192
13.572000 -13.197600 8.063192
13.618800 -13.197600 8.056039
13.665600 -13.197600 8.055487
13.712400 -13.197600 8.052366
13.759200 -13.197600 8.061951
13.806000 -13.197600 8.051263
13.852800 -13.197600 8.052366
13.899600 -13.197600 8.051263
13.946400 -13.197600 8.066641
13.993200 -13.197600 8.068084
14.040000 -13.197600 8.069223
14.086800 -13.197600 8.068084
14.133600 -13.197600 8.082514
14.180400 -13.197600 8.091929
14.227200 -13.197600 8.104812
14.274000 -13.197600 8.116622
14.320800 -13.197600 8.121135
14.367600 -13.197600 8.121235
14.414400 -13.197600 8.121235
14.461200 -13.197600 8.121135
14.508000 -13.197600 8.113327
14.554800 -13.197600 8.103600
14.601600 -13.197600 8.082676
14.648400 -13.197600 8.075074
14.695200 -13.197600 8.065170
15.397200 -13.197600 6.806361
15.444000 -13.197600 6.806361
15.490800 -13.197600 6.817758
15.537600 -13.197600 6.820734
15.584400 -13.197600 6.806361
15.631200 -13.197600 6.803369
15.678000 -13.197600 6.801164
15.724800 -13.197600 6.810828
15.771600 -13.197600 6.820924
15.818400 -13.197600 6.821315
15.865200 -13.197600 6.817732
15.912000 -13.197600 6.820924
15.958800 -13.197600 6.825089
16.005600 -13.197600 6.834537
16.052400 -13.197600 6.821315
16.099200 -13.197600 6.802412
16.146000 -13.197600 6.755402
16.333200 -13.197600 5.134381
16.380000 -13.197600 5.031880
16.426800 -13.197600 4.849651
16.473600 -13.197600 4.541937
16.520400 -13.197600 4.262954
16.567200 -13.197600 4.138652
16.614000 -13.197600 3.872200
-18.720000 -13.150800 0.000000
-18.673200 -13.150800 0.000000
-18.626400 -13.150800 0.000000
-18.579600 -13.150800 -7.076729
-18.532800 -13.150800 -7.073179
-18.486000 -13.150800 -7.073179
-18.439200 -13.150800 -7.068204
-18.392400 -13.150800 -7.070004
-18.345600 -13.150800 -7.070004
-18.298800 -13.150800 -7.068204
-18.252000 -13.150800 -7.076477
-18.205200 -13.150800 -7.076477
-18.158400 -13.150800 -7.066600
-18.111600 -13.150800 -7.073609
-18.064800 -13.150800 -7.055668
-18.018000 -13.150800 -7.040328
-17.971200 -13.150800 -7.016138
-17.924400 -13.150800 -7.007445
-17.877600 -13.150800 -6.997286
-17.830800 -13.150800 -6.995103
-17.784000 -13.150800 -6.997286
-17.737200 -13.150800 -6.986876
-17.690400 -13.150800 -6.986876
-17.643600 -13.150800 -6.976914
-17.596800 -13.150800 -6.967840
-17.550000 -13.150800 -6.941887
-17.503200 -13.150800 -6.929137
-17.456400 -13.150800 -6.886442
-17.409600 -13.150800 -6.862959
-17.362800 -13.150800 -6.853608
-17.316000 -13.150800 -6.796200
-17.269200 -13.150800 -6.759754
-17.222400 -13.150800 -6.713297
-16.801200 -13.150800 -5.304778
-16.754400 -13.150800 -5.234727
-16.707600 -13.150800 -5.141884
-15.678000 -13.150800 6.900119
-15.631200 -13.150800 6.922245
-15.584400 -13.150800 6.961335
-15.537600 -13.150800 6.972335
-15.490800 -13.150800 6.983068
-15.444000 -13.150800 7.014177
-15.397200 -13.150800 7.024143
-15.350400 -13.150800 7.044870
-15.303600 -13.150800 7.059733
-15.256800 -13.150800 7.064929
-15.210000 -13.150800 7.066312
-15.163200 -13.150800 7.070224
-15.116400 -13.150800 7.073273
-15.069600 -13.150800 7.075782
-15.022800 -13.150800 7.078050
-14.976000 -13.150800 7.079221
-14.929200 -13.150800 7.082482
-14.882400 -13.150800 7.088332
-14.835600 -13.150800 7.090651
-14.788800 -13.150800 7.094927
-14.742000 -13.150800 7.095257
-14.695200 -13.150800 7.096187
-14.648400 -13.150800 7.095900
-14.601600 -13.150800 7.098518
-14.554800 -13.150800 7.095900
-14.508000 -13.150800 7.098518
-14.461200 -13.150800 7.105495
-14.414400 -13.150800 7.107552
-14.367600 -13.150800 7.114017
-14.320800 -13.150800 7.115923
-14.274000 -13.150800 7.119195
-14.227200 -13.150800 7.122080
-14.180400 -13.150800 7.122080
-14.133600 -13.150800 7.119279
-14.086800 -13.150800 7.120278
-14.040000 -13.150800 7.122253
-13.993200 -13.150800 7.123953
-13.946400 -13.150800 7.130879
-13.899600 -13.150800 7.142800
-13.852800 -13.150800 7.162073
-13.806000 -13.150800 7.202242
-13.759200 -13.150800 7.226011
-13.712400 -13.150800 7.273456
-8.143200 -13.150800 9.981722
-8.096400 -13.150800 9.751603
-8.049600 -13.150800 9.608495
-8.002800 -13.150800 9.538929
-7.956000 -13.150800 9.482661
-7.909200 -13.150800 9.388298
-7.862400 -13.150800 9.322286
-7.815600 -13.150800 9.299968
-7.768800 -13.150800 9.267565
-7.722000 -13.150800 9.223911
-7.675200 -13.150800 9.122620
-7.628400 -13.150800 9.042765
-7.581600 -13.150800 9.015243
-7.534800 -13.150800 8.894691
-7.488000 -13.150800 8.817130
-7.441200 -13.150800 8.749675
-7.394400 -13.150800 8.708314
-7.347600 -13.150800 8.653203
-7.300800 -13.150800 8.634106
-7.254000 -13.150800 8.622740
-7.207200 -13.150800 8.593574
-7.160400 -13.150800 8.563393
-7.113600 -13.150800 8.541005
-7.066800 -13.150800 8.488016
-7.020000 -13.150800 8.449396
-6.973200 -13.150800 8.416764
-6.926400 -13.150800 8.350940
-6.879600 -13.150800 8.282794
-6.832800 -13.150800 8.202945
-6.786000 -13.150800 8.165616
-6.739200 -13.150800 8.136886
-6.692400 -13.150800 8.119192
-6.645600 -13.150800 8.084518
-6.598800 -13.150800 8.077858
-6.552000 -13.150800 8.049938
-6.505200 -13.150800 8.039352
-6.458400 -13.150800 8.035825
-6.411600 -13.150800 7.995779
-6.364800 -13.150800 7.973815
-6.318000 -13.150800 7.942989
-6.271200 -13.150800 7.925290
-6.224400 -13.150800 7.886799
-6.177600 -13.150800 7.858399
-6.130800 -13.150800 7.836704
-6.084000 -13.150800 7.815065
-6.037200 -13.150800 7.771305
-5.990400 -13.150800 7.731658
-5.943600 -13.150800 7.714731
-5.896800 -13.150800 7.698126
-5.850000 -13.150800 7.691510
-5.803200 -13.150800 7.688913
-5.756400 -13.150800 7.681636
-5.709600 -13.150800 7.664579
-5.662800 -13.150800 7.635843
-5.616000 -13.150800 7.605287
-5.569200 -13.150800 7.581303
-5.522400 -13.150800 7.551845
-5.475600 -13.150800 7.508567
-5.428800 -13.150800 7.499435
-5.382000 -13.150800 7.480491
-5.335200 -13.150800 7.436898
-5.288400 -13.150800 7.416721
-5.241600 -13.150800 7.409285
-5.194800 -13.150800 7.391686
-5.148000 -13.150800 7.365162
-5.101200 -13.150800 7.358108
-5.054400 -13.150800 7.340116
-5.007600 -13.150800 7.352552
-4.960800 -13.150800 7.340116
-4.914000 -13.150800 7.339971
-4.867200 -13.150800 7.337368
-4.820400 -13.150800 7.322370
-4.773600 -13.150800 7.302530
-4.726800 -13.150800 7.295416
-4.680000 -13.150800 7.242929
-4.633200 -13.150800 7.198407
-4.586400 -13.150800 7.178678
-4.539600 -13.150800 7.164501
-4.492800 -13.150800 7.158270
-4.446000 -13.150800 7.144642
-4.399200 -13.150800 7.132297
-4.352400 -13.150800 7.125811
-4.305600 -13.150800 7.105534
-4.258800 -13.150800 7.103028
-4.212000 -13.150800 7.094720
-4.165200 -13.150800 7.084022
-4.118400 -13.150800 7.078866
-4.071600 -13.150800 7.074402
-4.024800 -13.150800 7.068955
-3.978000 -13.150800 7.061324
-3.931200 -13.150800 7.040739
-3.884400 -13.150800 7.029593
-3.837600 -13.150800 7.004328
-3.790800 -13.150800 6.997265
-3.744000 -13.150800 6.973925
-3.697200 -13.150800 6.973432
-3.650400 -13.150800 6.959078
-3.603600 -13.150800 6.935886
-3.556800 -13.150800 6.931210
-3.510000 -13.150800 6.914282
-3.463200 -13.150800 6.909544
-3.416400 -13.150800 6.908299
-3.369600 -13.150800 6.897100
-3.322800 -13.150800 6.890895
-3.276000 -13.150800 6.890895
-3.229200 -13.150800 6.876882
-3.182400 -13.150800 6.858315
-3.135600 -13.150800 6.857337
-3.088800 -13.150800 6.857337
-3.042000 -13.150800 6.856288
-2.995200 -13.150800 6.861781
-2.948400 -13.150800 6.856288
-2.901600 -13.150800 6.855838
-2.854800 -13.150800 6.838240
-2.808000 -13.150800 6.837483
-2.761200 -13.150800 6.820249
-2.714400 -13.150800 6.828943
-2.667600 -13.150800 6.796970
-2.620800 -13.150800 6.796970
-2.574000 -13.150800 6.793602
-2.527200 -13.150800 6.779412
-2.480400 -13.150800 6.773634
-2.433600 -13.150800 6.774679
-2.386800 -13.150800 6.767160
-2.340000 -13.150800 6.762445
-2.293200 -13.150800 6.762694
-2.246400 -13.150800 6.753454
-2.199600 -13.150800 6.743524
-2.152800 -13.150800 6.737063
-2.106000 -13.150800 6.728969
-2.059200 -13.150800 6.724663
-2.012400 -13.150800 6.720500
-1.965600 -13.150800 6.709428
-1.918800 -13.150800 6.706346
-1.872000 -13.150800 6.705014
-1.825200 -13.150800 6.705014
-1.778400 -13.150800 6.704530
-1.731600 -13.150800 6.700253
-1.684800 -13.150800 6.691196
-1.638000 -13.150800 6.689221
-1.591200 -13.150800 6.688251
-1.544400 -13.150800 6.689969
-1.497600 -13.150800 6.676195
-1.450800 -13.150800 6.686229
-1.404000 -13.150800 6.673048
-1.357200 -13.150800 6.682600
-1.310400 -13.150800 6.684947
-1.263600 -13.150800 6.686229
-1.216800 -13.150800 6.684947
-1.170000 -13.150800 6.686229
-1.123200 -13.150800 6.696877
-1.076400 -13.150800 6.703320
-1.029600 -13.150800 6.717726
-0.982800 -13.150800 6.703320
-0.936000 -13.150800 6.703320
-0.889200 -13.150800 6.698318
-0.842400 -13.150800 6.698318
-0.795600 -13.150800 6.694238
-0.748800 -13.150800 6.664111
-0.702000 -13.150800 6.664064
-0.655200 -13.150800 6.658864
-0.608400 -13.150800 6.658864
-0.561600 -13.150800 6.648593
-0.514800 -13.150800 6.627551
-0.468000 -13.150800 6.632311
-0.421200 -13.150800 6.632311
-0.374400 -13.150800 6.630670
-0.327600 -13.150800 6.630957
-0.280800 -13.150800 6.642890
-0.234000 -13.150800 6.656260
-0.187200 -13.150800 6.659140
-0.140400 -13.150800 6.656260
-0.093600 -13.150800 6.652430
-0.046800 -13.150800 6.652430
0.000000 -13.150800 6.640400
0.046800 -13.150800 6.638016
0.093600 -13.150800 6.637746
0.140400 -13.150800 6.637746
0.187200 -13.150800 6.634899
0.234000 -13.150800 6.637746
0.280800 -13.150800 6.637503
0.327600 -13.150800 6.648595
0.374400 -13.150800 6.650032
0.421200 -13.150800 6.648595
0.468000 -13.150800 6.648595
0.514800 -13.150800 6.657942
0.561600 -13.150800 6.660141
0.608400 -13.150800 6.665483
0.655200 -13.150800 6.665483
0.702000 -13.150800 6.675496
0.748800 -13.150800 6.675740
0.795600 -13.150800 6.673178
0.842400 -13.150800 6.667558
0.889200 -13.150800 6.673178
0.936000 -13.150800 6.675740
0.982800 -13.150800 6.673178
1.029600 -13.150800 6.666950
1.076400 -13.150800 6.673178
1.123200 -13.150800 6.679514
1.170000 -13.150800 6.685381
1.216800 -13.150800 6.679514
1.263600 -13.150800 6.669796
1.310400 -13.150800 6.669509
1.357200 -13.150800 6.669796
1.404000 -13.150800 6.669796
1.450800 -13.150800 6.669509
1.497600 -13.150800 6.670249
1.544400 -13.150800 6.706865
1.591200 -13.150800 6.722630
1.638000 -13.150800 6.722630
1.684800 -13.150800 6.706865
1.731600 -13.150800 6.722630
1.778400 -13.150800 6.729599
1.825200 -13.150800 6.732642
1.872000 -13.150800 6.718987
1.918800 -13.150800 6.718987
1.965600 -13.150800 6.725714
2.012400 -13.150800 6.740653
2.059200 -13.150800 6.737429
2.106000 -13.150800 6.739288
2.152800 -13.150800 6.740653
2.199600 -13.150800 6.768164
2.246400 -13.150800 6.778006
2.293200 -13.150800 6.792842
2.340000 -13.150800 6.793201
2.386800 -13.150800 6.795870
2.433600 -13.150800 6.815664
2.480400 -13.150800 6.821114
2.527200 -13.150800 6.821244
2.574000 -13.150800 6.830386
2.620800 -13.150800 6.829196
2.667600 -13.150800 6.848139
2.714400 -13.150800 6.861325
2.761200 -13.150800 6.861761
2.808000 -13.150800 6.877406
2.854800 -13.150800 6.884517
2.901600 -13.150800 6.912446
2.948400 -13.150800 6.918352
2.995200 -13.150800 6.918352
3.042000 -13.150800 6.951305
3.088800 -13.150800 6.962792
3.135600 -13.150800 6.969722
3.182400 -13.150800 6.962283
3.229200 -13.150800 6.959512
3.276000 -13.150800 6.946851
3.322800 -13.150800 6.959512
3.369600 -13.150800 6.946851
3.416400 -13.150800 6.959451
3.463200 -13.150800 6.946851
3.510000 -13.150800 6.959512
3.556800 -13.150800 6.966687
3.603600 -13.150800 6.978329
3.650400 -13.150800 6.990844
3.697200 -13.150800 7.041580
3.744000 -13.150800 7.083423
3.790800 -13.150800 7.090526
3.837600 -13.150800 7.128931
3.884400 -13.150800 7.150068
3.931200 -13.150800 7.150068
3.978000 -13.150800 7.151419
4.024800 -13.150800 7.162692
4.071600 -13.150800 7.168033
4.118400 -13.150800 7.168033
4.165200 -13.150800 7.168033
4.212000 -13.150800 7.163670
4.258800 -13.150800 7.174392
4.305600 -13.150800 7.195983
4.352400 -13.150800 7.184292
4.399200 -13.150800 7.192135
4.446000 -13.150800 7.196881
4.492800 -13.150800 7.202528
4.539600 -13.150800 7.235921
4.586400 -13.150800 7.282272
4.633200 -13.150800 7.298400
4.680000 -13.150800 7.333629
4.726800 -13.150800 7.357103
4.773600 -13.150800 7.367795
4.820400 -13.150800 7.375505
4.867200 -13.150800 7.406528
4.914000 -13.150800 7.406528
4.960800 -13.150800 7.416725
5.007600 -13.150800 7.444605
5.054400 -13.150800 7.459341
5.101200 -13.150800 7.474480
5.148000 -13.150800 7.486346
5.194800 -13.150800 7.490574
5.241600 -13.150800 7.508503
5.288400 -13.150800 7.512955
5.335200 -13.150800 7.523779
5.382000 -13.150800 7.531001
5.428800 -13.150800 7.532933
5.475600 -13.150800 7.553045
5.522400 -13.150800 7.589014
5.569200 -13.150800 7.595107
5.616000 -13.150800 7.636189
5.662800 -13.150800 7.674848
5.709600 -13.150800 7.696300
5.756400 -13.150800 7.725471
5.803200 -13.150800 7.741498
5.850000 -13.150800 7.750528
5.896800 -13.150800 7.764439
5.943600 -13.150800 7.778151
5.990400 -13.150800 7.804689
6.037200 -13.150800 7.812193
6.084000 -13.150800 7.857851
6.130800 -13.150800 7.866340
6.177600 -13.150800 7.885471
6.224400 -13.150800 7.906206
6.271200 -13.150800 7.919558
6.318000 -13.150800 7.940102
6.364800 -13.150800 7.963724
6.411600 -13.150800 7.971880
6.458400 -13.150800 8.005923
6.505200 -13.150800 8.016465
6.552000 -13.150800 8.029704
6.598800 -13.150800 8.046205
6.645600 -13.150800 8.098220
6.692400 -13.150800 8.171397
6.739200 -13.150800 8.189377
6.786000 -13.150800 8.191175
6.832800 -13.150800 8.196496
6.879600 -13.150800 8.218505
6.926400 -13.150800 8.233744
6.973200 -13.150800 8.237471
7.020000 -13.150800 8.281230
7.066800 -13.150800 8.347465
7.113600 -13.150800 8.374186
7.160400 -13.150800 8.394653
7.207200 -13.150800 8.419220
7.254000 -13.150800 8.441777
7.300800 -13.150800 8.490263
7.347600 -13.150800 8.513036
7.394400 -13.150800 8.576350
7.441200 -13.150800 8.611160
7.488000 -13.150800 8.672309
7.534800 -13.150800 8.738922
7.581600 -13.150800 8.772755
7.628400 -13.150800 8.834811
7.675200 -13.150800 8.868247
7.722000 -13.150800 8.892629
7.768800 -13.150800 8.967390
7.815600 -13.150800 9.005703
7.862400 -13.150800 9.085754
7.909200 -13.150800 9.125658
7.956000 -13.150800 9.380373
8.002800 -13.150800 10.009447
8.049600 -13.150800 29.435152
8.096400 -13.150800 29.441467
12.870000 -13.150800 8.118655
12.916800 -13.150800 8.097175
12.963600 -13.150800 8.071509
13.010400 -13.150800 8.064572
13.057200 -13.150800 8.062974
13.104000 -13.150800 8.059742
13.150800 -13.150800 8.059320
13.197600 -13.150800 8.057564
13.244400 -13.150800 8.057564
13.291200 -13.150800 8.061419
13.338000 -13.150800 8.063192
13.384800 -13.150800 8.072461
13.431600 -13.150800 8.072461
13.478400 -13.150800 8.079520
13.525200 -13.150800 8.076098
13.572000 -13.150800 8.075930
13.618800 -13.150800 8.071222
13.665600 -13.150800 8.071822
13.712400 -13.150800 8.074080
13.759200 -13.150800 8.076750
13.806000 -13.150800 8.061951
13.852800 -13.150800 8.066641
13.899600 -13.150800 8.061951
13.946400 -13.150800 8.071655
13.993200 -13.150800 8.071745
14.040000 -13.150800 8.071745
14.086800 -13.150800 8.071655
14.133600 -13.150800 8.090606
14.180400 -13.150800 8.092188
14.227200 -13.150800 8.107124
14.274000 -13.150800 8.110875
14.320800 -13.150800 8.121135
14.367600 -13.150800 8.125644
14.414400 -13.150800 8.130688
14.461200 -13.150800 8.130688
14.508000 -13.150800 8.122583
14.554800 -13.150800 8.121082
14.601600 -13.150800 8.113438
14.648400 -13.150800 8.085015
14.695200 -13.150800 8.074423
15.537600 -13.150800 6.837457
15.584400 -13.150800 6.828573
15.631200 -13.150800 6.826562
15.678000 -13.150800 6.820924
15.724800 -13.150800 6.820924
15.771600 -13.150800 6.823954
15.818400 -13.150800 6.825089
15.865200 -13.150800 6.817732
15.912000 -13.150800 6.820924
15.958800 -13.150800 6.825089
16.005600 -13.150800 6.834537
16.052400 -13.150800 6.825089
16.099200 -13.150800 6.802412
16.146000 -13.150800 6.785422
16.473600 -13.150800 4.651065
16.520400 -13.150800 4.405083
16.567200 -13.150800 4.237944
-18.720000 -13.104000 0.000000
-18.673200 -13.104000 0.000000
-18.626400 -13.104000 0.000000
-18.579600 -13.104000 -7.103944
-18.532800 -13.104000 -7.088449
-18.486000 -13.104000 -7.088449
-18.439200 -13.104000 -7.076477
-18.392400 -13.104000 -7.076477
-18.345600 -13.104000 -7.083904
-18.298800 -13.104000 -7.068204
-18.252000 -13.104000 -7.068204
-18.205200 -13.104000 -7.068204
-18.158400 -13.104000 -7.060970
-18.111600 -13.104000 -7.060970
-18.064800 -13.104000 -7.047415
-18.018000 -13.104000 -7.040328
-17.971200 -13.104000 -7.018567
-17.924400 -13.104000 -7.007548
-17.877600 -13.104000 -6.997286
-17.830800 -13.104000 -6.995103
-17.784000 -13.104000 -6.998322
-17.737200 -13.104000 -6.995103
-17.690400 -13.104000 -6.988271
-17.643600 -13.104000 -6.969210
-17.596800 -13.104000 -6.951269
-17.550000 -13.104000 -6.940660
-17.503200 -13.104000 -6.925074
-17.456400 -13.104000 -6.873364
-17.409600 -13.104000 -6.857422
-17.362800 -13.104000 -6.841180
-17.316000 -13.104000 -6.784825
-17.269200 -13.104000 -6.752974
-16.848000 -13.104000 -5.248512
-16.801200 -13.104000 -5.184834
-16.754400 -13.104000 -5.145678
-15.678000 -13.104000 6.937741
-15.631200 -13.104000 6.961335
-15.584400 -13.104000 6.967400
-15.537600 -13.104000 6.981412
-15.490800 -13.104000 7.012893
-15.444000 -13.104000 7.024143
-15.397200 -13.104000 7.045466
-15.350400 -13.104000 7.057728
-15.303600 -13.104000 7.066376
-15.256800 -13.104000 7.071389
-15.210000 -13.104000 7.073273
-15.163200 -13.104000 7.076319
-15.116400 -13.104000 7.079795
-15.069600 -13.104000 7.080431
-15.022800 -13.104000 7.083379
-14.976000 -13.104000 7.083379
-14.929200 -13.104000 7.088332
-14.882400 -13.104000 7.095171
-14.835600 -13.104000 7.095237
-14.788800 -13.104000 7.097699
-14.742000 -13.104000 7.096628
-14.695200 -13.104000 7.098518
-14.648400 -13.104000 7.098518
-14.601600 -13.104000 7.105495
-14.554800 -13.104000 7.099589
-14.508000 -13.104000 7.102595
-14.461200 -13.104000 7.105495
-14.414400 -13.104000 7.111880
-14.367600 -13.104000 7.114017
-14.320800 -13.104000 7.115923
-14.274000 -13.104000 7.119195
-14.227200 -13.104000 7.123265
-14.180400 -13.104000 7.123265
-14.133600 -13.104000 7.121034
-14.086800 -13.104000 7.123265
-14.040000 -13.104000 7.124603
-13.993200 -13.104000 7.130879
-13.946400 -13.104000 7.142800
-13.899600 -13.104000 7.162073
-13.852800 -13.104000 7.196111
-13.806000 -13.104000 7.205204
-13.759200 -13.104000 7.227240
-8.143200 -13.104000 9.983512
-8.096400 -13.104000 9.735748
-8.049600 -13.104000 9.596007
-8.002800 -13.104000 9.538929
-7.956000 -13.104000 9.482661
-7.909200 -13.104000 9.404596
-7.862400 -13.104000 9.373843
-7.815600 -13.104000 9.329360
-7.768800 -13.104000 9.296769
-7.722000 -13.104000 9.242865
-7.675200 -13.104000 9.141178
-7.628400 -13.104000 9.047926
-7.581600 -13.104000 9.015243
-7.534800 -13.104000 8.880629
-7.488000 -13.104000 8.818817
-7.441200 -13.104000 8.781531
-7.394400 -13.104000 8.708314
-7.347600 -13.104000 8.653547
-7.300800 -13.104000 8.634106
-7.254000 -13.104000 8.627755
-7.207200 -13.104000 8.604425
-7.160400 -13.104000 8.571189
-7.113600 -13.104000 8.553361
-7.066800 -13.104000 8.529774
-7.020000 -13.104000 8.449396
-6.973200 -13.104000 8.416764
-6.926400 -13.104000 8.356462
-6.879600 -13.104000 8.293308
-6.832800 -13.104000 8.244268
-6.786000 -13.104000 8.202945
-6.739200 -13.104000 8.153388
-6.692400 -13.104000 8.126012
-6.645600 -13.104000 8.088981
-6.598800 -13.104000 8.077858
-6.552000 -13.104000 8.059694
-6.505200 -13.104000 8.042743
-6.458400 -13.104000 8.035825
-6.411600 -13.104000 8.006367
-6.364800 -13.104000 7.978558
-6.318000 -13.104000 7.956592
-6.271200 -13.104000 7.942989
-6.224400 -13.104000 7.907500
-6.177600 -13.104000 7.873342
-6.130800 -13.104000 7.842232
-6.084000 -13.104000 7.790153
-6.037200 -13.104000 7.766023
-5.990400 -13.104000 7.733703
-5.943600 -13.104000 7.717649
-5.896800 -13.104000 7.713781
-5.850000 -13.104000 7.691510
-5.803200 -13.104000 7.691510
-5.756400 -13.104000 7.687087
-5.709600 -13.104000 7.657086
-5.662800 -13.104000 7.629791
-5.616000 -13.104000 7.605287
-5.569200 -13.104000 7.581303
-5.522400 -13.104000 7.555621
-5.475600 -13.104000 7.514408
-5.428800 -13.104000 7.505140
-5.382000 -13.104000 7.487812
-5.335200 -13.104000 7.452458
-5.288400 -13.104000 7.424377
-5.241600 -13.104000 7.415450
-5.194800 -13.104000 7.408079
-5.148000 -13.104000 7.378210
-5.101200 -13.104000 7.365162
-5.054400 -13.104000 7.352552
-5.007600 -13.104000 7.353288
-4.960800 -13.104000 7.340116
-4.914000 -13.104000 7.337368
-4.867200 -13.104000 7.332230
-4.820400 -13.104000 7.312717
-4.773600 -13.104000 7.301767
-4.726800 -13.104000 7.269756
-4.680000 -13.104000 7.241456
-4.633200 -13.104000 7.197002
-4.586400 -13.104000 7.175315
-4.539600 -13.104000 7.158270
-4.492800 -13.104000 7.144642
-4.446000 -13.104000 7.136809
-4.399200 -13.104000 7.125811
-4.352400 -13.104000 7.120697
-4.305600 -13.104000 7.104752
-4.258800 -13.104000 7.099190
-4.212000 -13.104000 7.085808
-4.165200 -13.104000 7.075564
-4.118400 -13.104000 7.061324
-4.071600 -13.104000 7.059670
-4.024800 -13.104000 7.059357
-3.978000 -13.104000 7.059670
-3.931200 -13.104000 7.040739
-3.884400 -13.104000 7.038443
-3.837600 -13.104000 7.013354
-3.790800 -13.104000 7.003041
-3.744000 -13.104000 6.990921
-3.697200 -13.104000 6.987347
-3.650400 -13.104000 6.967349
-3.603600 -13.104000 6.959078
-3.556800 -13.104000 6.945258
-3.510000 -13.104000 6.931210
-3.463200 -13.104000 6.929241
-3.416400 -13.104000 6.914282
-3.369600 -13.104000 6.909544
-3.322800 -13.104000 6.908299
-3.276000 -13.104000 6.895943
-3.229200 -13.104000 6.890775
-3.182400 -13.104000 6.876882
-3.135600 -13.104000 6.861781
-3.088800 -13.104000 6.858315
-3.042000 -13.104000 6.856288
-2.995200 -13.104000 6.858315
-2.948400 -13.104000 6.856288
-2.901600 -13.104000 6.856288
-2.854800 -13.104000 6.838240
-2.808000 -13.104000 6.832500
-2.761200 -13.104000 6.803892
-2.714400 -13.104000 6.804391
-2.667600 -13.104000 6.793602
-2.620800 -13.104000 6.793602
-2.574000 -13.104000 6.785030
-2.527200 -13.104000 6.781914
-2.480400 -13.104000 6.779412
-2.433600 -13.104000 6.779412
-2.386800 -13.104000 6.774679
-2.340000 -13.104000 6.762694
-2.293200 -13.104000 6.763553
-2.246400 -13.104000 6.755036
-2.199600 -13.104000 6.743524
-2.152800 -13.104000 6.729736
-2.106000 -13.104000 6.724663
-2.059200 -13.104000 6.727014
-2.012400 -13.104000 6.720500
-1.965600 -13.104000 6.709590
-1.918800 -13.104000 6.707647
-1.872000 -13.104000 6.706437
-1.825200 -13.104000 6.706437
-1.778400 -13.104000 6.700253
-1.731600 -13.104000 6.700253
-1.684800 -13.104000 6.691196
-1.638000 -13.104000 6.680050
-1.591200 -13.104000 6.676195
-1.544400 -13.104000 6.675025
-1.497600 -13.104000 6.664640
-1.450800 -13.104000 6.676195
-1.404000 -13.104000 6.669722
-1.357200 -13.104000 6.676195
-1.310400 -13.104000 6.682600
-1.263600 -13.104000 6.684947
-1.216800 -13.104000 6.684947
-1.170000 -13.104000 6.693920
-1.123200 -13.104000 6.699166
-1.076400 -13.104000 6.699166
-1.029600 -13.104000 6.717726
-0.982800 -13.104000 6.703320
-0.936000 -13.104000 6.712826
-0.889200 -13.104000 6.698318
-0.842400 -13.104000 6.698318
-0.795600 -13.104000 6.694238
-0.748800 -13.104000 6.664064
-0.702000 -13.104000 6.658864
-0.655200 -13.104000 6.654599
-0.608400 -13.104000 6.650772
-0.561600 -13.104000 6.632311
-0.514800 -13.104000 6.627278
-0.468000 -13.104000 6.632311
-0.421200 -13.104000 6.632311
-0.374400 -13.104000 6.629789
-0.327600 -13.104000 6.630957
-0.280800 -13.104000 6.630957
-0.234000 -13.104000 6.644352
-0.187200 -13.104000 6.655184
-0.140400 -13.104000 6.652430
-0.093600 -13.104000 6.640206
-0.046800 -13.104000 6.640400
0.000000 -13.104000 6.640206
0.046800 -13.104000 6.635762
0.093600 -13.104000 6.637746
0.140400 -13.104000 6.635762
0.187200 -13.104000 6.625136
0.234000 -13.104000 6.634899
0.280800 -13.104000 6.628470
0.327600 -13.104000 6.637158
0.374400 -13.104000 6.641240
0.421200 -13.104000 6.637158
0.468000 -13.104000 6.641240
0.514800 -13.104000 6.655763
0.561600 -13.104000 6.655763
0.608400 -13.104000 6.660316
0.655200 -13.104000 6.666862
0.702000 -13.104000 6.675496
0.748800 -13.104000 6.675496
0.795600 -13.104000 6.672525
0.842400 -13.104000 6.666862
0.889200 -13.104000 6.666862
0.936000 -13.104000 6.662728
0.982800 -13.104000 6.663673
1.029600 -13.104000 6.663673
1.076400 -13.104000 6.666950
1.123200 -13.104000 6.665631
1.170000 -13.104000 6.684191
1.216800 -13.104000 6.684191
1.263600 -13.104000 6.685381
1.310400 -13.104000 6.688446
1.357200 -13.104000 6.692017
1.404000 -13.104000 6.695088
1.450800 -13.104000 6.692017
1.497600 -13.104000 6.703064
1.544400 -13.104000 6.726537
1.591200 -13.104000 6.726537
1.638000 -13.104000 6.724290
1.684800 -13.104000 6.722630
1.731600 -13.104000 6.726537
1.778400 -13.104000 6.735347
1.825200 -13.104000 6.745329
1.872000 -13.104000 6.728833
1.918800 -13.104000 6.745329
1.965600 -13.104000 6.750544
2.012400 -13.104000 6.766562
2.059200 -13.104000 6.760041
2.106000 -13.104000 6.750544
2.152800 -13.104000 6.760041
2.199600 -13.104000 6.783237
2.246400 -13.104000 6.790520
2.293200 -13.104000 6.791247
2.340000 -13.104000 6.792842
2.386800 -13.104000 6.797959
2.433600 -13.104000 6.815664
2.480400 -13.104000 6.822307
2.527200 -13.104000 6.822642
2.574000 -13.104000 6.835432
2.620800 -13.104000 6.842681
2.667600 -13.104000 6.850649
2.714400 -13.104000 6.861325
2.761200 -13.104000 6.861761
2.808000 -13.104000 6.878324
2.854800 -13.104000 6.907041
2.901600 -13.104000 6.913301
2.948400 -13.104000 6.947086
2.995200 -13.104000 6.918352
3.042000 -13.104000 6.952621
3.088800 -13.104000 6.961800
3.135600 -13.104000 6.966179
3.182400 -13.104000 6.954225
3.229200 -13.104000 6.954225
3.276000 -13.104000 6.949746
3.322800 -13.104000 6.952621
3.369600 -13.104000 6.946851
3.416400 -13.104000 6.946851
3.463200 -13.104000 6.943916
3.510000 -13.104000 6.959512
3.556800 -13.104000 6.969207
3.603600 -13.104000 6.978329
3.650400 -13.104000 6.990844
3.697200 -13.104000 7.045000
3.744000 -13.104000 7.083423
3.790800 -13.104000 7.098862
3.837600 -13.104000 7.114929
3.884400 -13.104000 7.150068
3.931200 -13.104000 7.150068
3.978000 -13.104000 7.150068
4.024800 -13.104000 7.153069
4.071600 -13.104000 7.153069
4.118400 -13.104000 7.153069
4.165200 -13.104000 7.159824
4.212000 -13.104000 7.153366
4.258800 -13.104000 7.165726
4.305600 -13.104000 7.174294
4.352400 -13.104000 7.174294
4.399200 -13.104000 7.190660
4.446000 -13.104000 7.195983
4.492800 -13.104000 7.198669
4.539600 -13.104000 7.235921
4.586400 -13.104000 7.273667
4.633200 -13.104000 7.293002
4.680000 -13.104000 7.306770
4.726800 -13.104000 7.343363
4.773600 -13.104000 7.357103
4.820400 -13.104000 7.364562
4.867200 -13.104000 7.404037
4.914000 -13.104000 7.399003
4.960800 -13.104000 7.404067
5.007600 -13.104000 7.427021
5.054400 -13.104000 7.461606
5.101200 -13.104000 7.474480
5.148000 -13.104000 7.486738
5.194800 -13.104000 7.495878
5.241600 -13.104000 7.522246
5.288400 -13.104000 7.524405
5.335200 -13.104000 7.532933
5.382000 -13.104000 7.543325
5.428800 -13.104000 7.543325
5.475600 -13.104000 7.558007
5.522400 -13.104000 7.577238
5.569200 -13.104000 7.589505
5.616000 -13.104000 7.612800
5.662800 -13.104000 7.655611
5.709600 -13.104000 7.691970
5.756400 -13.104000 7.707517
5.803200 -13.104000 7.740746
5.850000 -13.104000 7.750421
5.896800 -13.104000 7.764439
5.943600 -13.104000 7.780830
5.990400 -13.104000 7.798892
6.037200 -13.104000 7.808388
6.084000 -13.104000 7.865099
6.130800 -13.104000 7.884285
6.177600 -13.104000 7.901075
6.224400 -13.104000 7.920335
6.271200 -13.104000 7.921866
6.318000 -13.104000 7.926515
6.364800 -13.104000 7.963724
6.411600 -13.104000 7.988078
6.458400 -13.104000 8.015314
6.505200 -13.104000 8.020707
6.552000 -13.104000 8.037933
6.598800 -13.104000 8.084685
6.645600 -13.104000 8.111885
6.692400 -13.104000 8.170461
6.739200 -13.104000 8.177378
6.786000 -13.104000 8.189377
6.832800 -13.104000 8.210460
6.879600 -13.104000 8.218505
6.926400 -13.104000 8.233744
6.973200 -13.104000 8.254490
7.020000 -13.104000 8.309152
7.066800 -13.104000 8.351200
7.113600 -13.104000 8.381884
7.160400 -13.104000 8.419220
7.207200 -13.104000 8.441777
7.254000 -13.104000 8.458591
7.300800 -13.104000 8.503505
7.347600 -13.104000 8.563365
7.394400 -13.104000 8.596869
7.441200 -13.104000 8.623873
7.488000 -13.104000 8.683530
7.534800 -13.104000 8.728781
7.581600 -13.104000 8.797226
7.628400 -13.104000 8.834811
7.675200 -13.104000 8.864805
7.722000 -13.104000 8.892629
7.768800 -13.104000 8.967390
7.815600 -13.104000 9.004549
7.862400 -13.104000 9.045762
7.909200 -13.104000 9.123559
7.956000 -13.104000 9.423318
8.002800 -13.104000 10.032369
8.049600 -13.104000 29.440838
8.096400 -13.104000 29.450398
12.916800 -13.104000 8.108454
12.963600 -13.104000 8.095116
13.010400 -13.104000 8.083521
13.057200 -13.104000 8.076686
13.104000 -13.104000 8.072573
13.150800 -13.104000 8.069370
13.197600 -13.104000 8.061884
13.244400 -13.104000 8.068737
13.291200 -13.104000 8.074362
13.338000 -13.104000 8.074362
13.384800 -13.104000 8.074362
13.431600 -13.104000 8.074362
13.478400 -13.104000 8.075930
13.525200 -13.104000 8.076098
13.572000 -13.104000 8.075930
13.618800 -13.104000 8.072461
13.665600 -13.104000 8.074421
13.712400 -13.104000 8.076098
13.759200 -13.104000 8.083002
13.806000 -13.104000 8.076098
13.852800 -13.104000 8.076750
13.899600 -13.104000 8.074080
13.946400 -13.104000 8.078064
13.993200 -13.104000 8.078064
14.040000 -13.104000 8.078064
14.086800 -13.104000 8.071745
14.133600 -13.104000 8.091929
14.180400 -13.104000 8.092188
14.227200 -13.104000 8.109566
14.274000 -13.104000 8.118491
14.320800 -13.104000 8.125644
14.367600 -13.104000 8.131072
14.414400 -13.104000 8.133690
14.461200 -13.104000 8.136877
14.508000 -13.104000 8.133690
14.554800 -13.104000 8.122583
14.601600 -13.104000 8.122583
14.648400 -13.104000 8.111781
14.695200 -13.104000 8.082676
14.742000 -13.104000 8.073347
14.788800 -13.104000 8.063867
15.537600 -13.104000 6.861613
15.584400 -13.104000 6.851477
15.631200 -13.104000 6.841237
15.724800 -13.104000 6.837457
15.771600 -13.104000 6.835286
15.818400 -13.104000 6.834778
15.865200 -13.104000 6.832726
15.912000 -13.104000 6.834611
15.958800 -13.104000 6.834611
16.005600 -13.104000 6.835286
16.052400 -13.104000 6.832726
16.099200 -13.104000 6.804322
16.146000 -13.104000 6.792304
16.192800 -13.104000 6.774174
16.239600 -13.104000 6.740845
16.988400 -13.104000 1.880396
17.035200 -13.104000 1.642008
-18.720000 -13.057200 0.000000
-18.673200 -13.057200 0.000000
-18.626400 -13.057200 0.000000
-18.579600 -13.057200 -7.107914
-18.532800 -13.057200 -7.105231
-18.486000 -13.057200 -7.091995
-18.439200 -13.057200 -7.091995
-18.392400 -13.057200 -7.090666
-18.345600 -13.057200 -7.088659
-18.298800 -13.057200 -7.083904
-18.252000 -13.057200 -7.076950
-18.205200 -13.057200 -7.083904
-18.158400 -13.057200 -7.066600
-18.111600 -13.057200 -7.060970
-18.064800 -13.057200 -7.054257
-18.018000 -13.057200 -7.047415
-17.971200 -13.057200 -7.054257
-17.924400 -13.057200 -7.040328
-17.877600 -13.057200 -7.033317
-17.830800 -13.057200 -7.027807
-17.784000 -13.057200 -7.038329
-17.737200 -13.057200 -7.006208
-17.690400 -13.057200 -7.001242
-17.643600 -13.057200 -6.986395
-17.596800 -13.057200 -6.967840
-17.550000 -13.057200 -6.941887
-17.503200 -13.057200 -6.929137
-17.456400 -13.057200 -6.905157
-17.409600 -13.057200 -6.862959
-17.362800 -13.057200 -6.835612
-17.316000 -13.057200 -6.759754
-16.848000 -13.057200 -5.159123
-16.801200 -13.057200 -5.145678
-15.724800 -13.057200 6.937741
-15.678000 -13.057200 6.958722
-15.631200 -13.057200 6.966538
-15.584400 -13.057200 6.980811
-15.537600 -13.057200 7.012893
-15.490800 -13.057200 7.021155
-15.444000 -13.057200 7.033670
-15.397200 -13.057200 7.048148
-15.350400 -13.057200 7.062655
-15.303600 -13.057200 7.067221
-15.256800 -13.057200 7.074427
-15.210000 -13.057200 7.075782
-15.163200 -13.057200 7.079795
-15.116400 -13.057200 7.081872
-15.069600 -13.057200 7.083379
-15.022800 -13.057200 7.091235
-14.976000 -13.057200 7.094818
-14.929200 -13.057200 7.095171
-14.882400 -13.057200 7.098783
-14.835600 -13.057200 7.103776
-14.788800 -13.057200 7.105755
-14.742000 -13.057200 7.103776
-14.695200 -13.057200 7.106828
-14.648400 -13.057200 7.106828
-14.601600 -13.057200 7.111547
-14.554800 -13.057200 7.103992
-14.508000 -13.057200 7.103992
-14.461200 -13.057200 7.106482
-14.414400 -13.057200 7.114017
-14.367600 -13.057200 7.119195
-14.320800 -13.057200 7.119279
-14.274000 -13.057200 7.123265
-14.227200 -13.057200 7.128011
-14.180400 -13.057200 7.128855
-14.133600 -13.057200 7.128011
-14.086800 -13.057200 7.129888
-14.040000 -13.057200 7.133193
-13.993200 -13.057200 7.142800
-13.946400 -13.057200 7.164001
-13.899600 -13.057200 7.188708
-13.852800 -13.057200 7.204128
-13.806000 -13.057200 7.226011
-8.143200 -13.057200 9.991810
-8.096400 -13.057200 9.799340
-8.049600 -13.057200 9.608495
-8.002800 -13.057200 9.551829
-7.956000 -13.057200 9.497478
-7.909200 -13.057200 9.444220
-7.862400 -13.057200 9.395463
-7.815600 -13.057200 9.329360
-7.768800 -13.057200 9.296769
-7.722000 -13.057200 9.224424
-7.675200 -13.057200 9.149749
-7.628400 -13.057200 9.056231
-7.581600 -13.057200 9.029284
-7.534800 -13.057200 8.898787
-7.488000 -13.057200 8.818817
-7.441200 -13.057200 8.784596
-7.394400 -13.057200 8.736652
-7.347600 -13.057200 8.668593
-7.300800 -13.057200 8.644978
-7.254000 -13.057200 8.648216
-7.207200 -13.057200 8.622740
-7.160400 -13.057200 8.576243
-7.113600 -13.057200 8.559926
-7.066800 -13.057200 8.532357
-7.020000 -13.057200 8.458833
-6.973200 -13.057200 8.416764
-6.926400 -13.057200 8.356462
-6.879600 -13.057200 8.314135
-6.832800 -13.057200 8.280664
-6.786000 -13.057200 8.220468
-6.739200 -13.057200 8.165616
-6.692400 -13.057200 8.131114
-6.645600 -13.057200 8.105055
-6.598800 -13.057200 8.082136
-6.552000 -13.057200 8.071314
-6.505200 -13.057200 8.061162
-6.458400 -13.057200 8.049530
-6.411600 -13.057200 8.010470
-6.364800 -13.057200 7.973815
-6.318000 -13.057200 7.961214
-6.271200 -13.057200 7.951002
-6.224400 -13.057200 7.930088
-6.177600 -13.057200 7.873342
-6.130800 -13.057200 7.830467
-6.084000 -13.057200 7.799622
-6.037200 -13.057200 7.766023
-5.990400 -13.057200 7.733703
-5.943600 -13.057200 7.718311
-5.896800 -13.057200 7.713781
-5.850000 -13.057200 7.696647
-5.803200 -13.057200 7.691510
-5.756400 -13.057200 7.685141
-5.709600 -13.057200 7.647838
-5.662800 -13.057200 7.626842
-5.616000 -13.057200 7.604975
-5.569200 -13.057200 7.589481
-5.522400 -13.057200 7.555621
-5.475600 -13.057200 7.522143
-5.428800 -13.057200 7.514408
-5.382000 -13.057200 7.505140
-5.335200 -13.057200 7.473047
-5.288400 -13.057200 7.445552
-5.241600 -13.057200 7.422132
-5.194800 -13.057200 7.413648
-5.148000 -13.057200 7.387585
-5.101200 -13.057200 7.374586
-5.054400 -13.057200 7.358628
-5.007600 -13.057200 7.358628
-4.960800 -13.057200 7.355752
-4.914000 -13.057200 7.340116
-4.867200 -13.057200 7.332230
-4.820400 -13.057200 7.312717
-4.773600 -13.057200 7.298379
-4.726800 -13.057200 7.252645
-4.680000 -13.057200 7.237367
-4.633200 -13.057200 7.189239
-4.586400 -13.057200 7.174480
-4.539600 -13.057200 7.139740
-4.492800 -13.057200 7.132297
-4.446000 -13.057200 7.131267
-4.399200 -13.057200 7.121353
-4.352400 -13.057200 7.112430
-4.305600 -13.057200 7.111776
-4.258800 -13.057200 7.103028
-4.212000 -13.057200 7.085808
-4.165200 -13.057200 7.061324
-4.118400 -13.057200 7.043781
-4.071600 -13.057200 7.041311
-4.024800 -13.057200 7.043781
-3.978000 -13.057200 7.059357
-3.931200 -13.057200 7.040739
-3.884400 -13.057200 7.029593
-3.837600 -13.057200 7.013354
-3.790800 -13.057200 7.002628
-3.744000 -13.057200 6.990921
-3.697200 -13.057200 6.976032
-3.650400 -13.057200 6.967349
-3.603600 -13.057200 6.960770
-3.556800 -13.057200 6.959078
-3.510000 -13.057200 6.932652
-3.463200 -13.057200 6.932652
-3.416400 -13.057200 6.929241
-3.369600 -13.057200 6.929241
-3.322800 -13.057200 6.914282
-3.276000 -13.057200 6.908880
-3.229200 -13.057200 6.891935
-3.182400 -13.057200 6.889260
-3.135600 -13.057200 6.858315
-3.088800 -13.057200 6.861781
-3.042000 -13.057200 6.856288
-2.995200 -13.057200 6.858315
-2.948400 -13.057200 6.856288
-2.901600 -13.057200 6.860231
-2.854800 -13.057200 6.852243
-2.808000 -13.057200 6.832976
-2.761200 -13.057200 6.800251
-2.714400 -13.057200 6.796970
-2.667600 -13.057200 6.785030
-2.620800 -13.057200 6.785030
-2.574000 -13.057200 6.781914
-2.527200 -13.057200 6.773634
-2.480400 -13.057200 6.767160
-2.433600 -13.057200 6.774679
-2.386800 -13.057200 6.767160
-2.340000 -13.057200 6.753268
-2.293200 -13.057200 6.750785
-2.246400 -13.057200 6.737063
-2.199600 -13.057200 6.733512
-2.152800 -13.057200 6.724663
-2.106000 -13.057200 6.720500
-2.059200 -13.057200 6.722549
-2.012400 -13.057200 6.717458
-1.965600 -13.057200 6.709590
-1.918800 -13.057200 6.707841
-1.872000 -13.057200 6.706437
-1.825200 -13.057200 6.707841
-1.778400 -13.057200 6.700253
-1.731600 -13.057200 6.700253
-1.684800 -13.057200 6.691196
-1.638000 -13.057200 6.676195
-1.591200 -13.057200 6.675025
-1.544400 -13.057200 6.673048
-1.497600 -13.057200 6.662048
-1.450800 -13.057200 6.671736
-1.404000 -13.057200 6.664291
-1.357200 -13.057200 6.676195
-1.310400 -13.057200 6.684947
-1.263600 -13.057200 6.686229
-1.216800 -13.057200 6.686229
-1.170000 -13.057200 6.686272
-1.123200 -13.057200 6.699166
-1.076400 -13.057200 6.698318
-1.029600 -13.057200 6.716300
-0.982800 -13.057200 6.698318
-0.936000 -13.057200 6.698318
-0.889200 -13.057200 6.689614
-0.842400 -13.057200 6.689614
-0.795600 -13.057200 6.685639
-0.748800 -13.057200 6.660077
-0.702000 -13.057200 6.657530
-0.655200 -13.057200 6.654599
-0.608400 -13.057200 6.648593
-0.561600 -13.057200 6.627551
-0.514800 -13.057200 6.627278
-0.468000 -13.057200 6.629789
-0.421200 -13.057200 6.632311
-0.374400 -13.057200 6.617016
-0.327600 -13.057200 6.622045
-0.280800 -13.057200 6.629789
-0.234000 -13.057200 6.642890
-0.187200 -13.057200 6.647020
-0.140400 -13.057200 6.642890
-0.093600 -13.057200 6.635762
-0.046800 -13.057200 6.652430
0.000000 -13.057200 6.638016
0.046800 -13.057200 6.627326
0.093600 -13.057200 6.627326
0.140400 -13.057200 6.625136
0.187200 -13.057200 6.624562
0.234000 -13.057200 6.624562
0.280800 -13.057200 6.621552
0.327600 -13.057200 6.627376
0.374400 -13.057200 6.637158
0.421200 -13.057200 6.630405
0.468000 -13.057200 6.634899
0.514800 -13.057200 6.650032
0.561600 -13.057200 6.655763
0.608400 -13.057200 6.660316
0.655200 -13.057200 6.674496
0.702000 -13.057200 6.675496
0.748800 -13.057200 6.675496
0.795600 -13.057200 6.673178
0.842400 -13.057200 6.661266
0.889200 -13.057200 6.656435
0.936000 -13.057200 6.651698
0.982800 -13.057200 6.648059
1.029600 -13.057200 6.651698
1.076400 -13.057200 6.662304
1.123200 -13.057200 6.662304
1.170000 -13.057200 6.669796
1.216800 -13.057200 6.669796
1.263600 -13.057200 6.684191
1.310400 -13.057200 6.691300
1.357200 -13.057200 6.705827
1.404000 -13.057200 6.724290
1.450800 -13.057200 6.724290
1.497600 -13.057200 6.717469
1.544400 -13.057200 6.726537
1.591200 -13.057200 6.726537
1.638000 -13.057200 6.724290
1.684800 -13.057200 6.722630
1.731600 -13.057200 6.722630
1.778400 -13.057200 6.726537
1.825200 -13.057200 6.739219
1.872000 -13.057200 6.732642
1.918800 -13.057200 6.745329
1.965600 -13.057200 6.751534
2.012400 -13.057200 6.763941
2.059200 -13.057200 6.760041
2.106000 -13.057200 6.759808
2.152800 -13.057200 6.751534
2.199600 -13.057200 6.762771
2.246400 -13.057200 6.763941
2.293200 -13.057200 6.763941
2.340000 -13.057200 6.778006
2.386800 -13.057200 6.792842
2.433600 -13.057200 6.807737
2.480400 -13.057200 6.817078
2.527200 -13.057200 6.821244
2.574000 -13.057200 6.830776
2.620800 -13.057200 6.835837
2.667600 -13.057200 6.846342
2.714400 -13.057200 6.857286
2.761200 -13.057200 6.859205
2.808000 -13.057200 6.873329
2.854800 -13.057200 6.884517
2.901600 -13.057200 6.912446
2.948400 -13.057200 6.946713
2.995200 -13.057200 6.934880
3.042000 -13.057200 6.946713
3.088800 -13.057200 6.952693
3.135600 -13.057200 6.963722
3.182400 -13.057200 6.952693
3.229200 -13.057200 6.952621
3.276000 -13.057200 6.943726
3.322800 -13.057200 6.943916
3.369600 -13.057200 6.938606
3.416400 -13.057200 6.943916
3.463200 -13.057200 6.943536
3.510000 -13.057200 6.943536
3.556800 -13.057200 6.966406
3.603600 -13.057200 6.974615
3.650400 -13.057200 6.979580
3.697200 -13.057200 7.025706
3.744000 -13.057200 7.066017
3.790800 -13.057200 7.084212
3.837600 -13.057200 7.114811
3.884400 -13.057200 7.152183
3.931200 -13.057200 7.152183
3.978000 -13.057200 7.152183
4.024800 -13.057200 7.162785
4.071600 -13.057200 7.165726
4.118400 -13.057200 7.162785
4.165200 -13.057200 7.159824
4.212000 -13.057200 7.153069
4.258800 -13.057200 7.163670
4.305600 -13.057200 7.165726
4.352400 -13.057200 7.170932
4.399200 -13.057200 7.190660
4.446000 -13.057200 7.195983
4.492800 -13.057200 7.203044
4.539600 -13.057200 7.250152
4.586400 -13.057200 7.273667
4.633200 -13.057200 7.282272
4.680000 -13.057200 7.298400
4.726800 -13.057200 7.328545
4.773600 -13.057200 7.333879
4.820400 -13.057200 7.355484
4.867200 -13.057200 7.381214
4.914000 -13.057200 7.385936
4.960800 -13.057200 7.399003
5.007600 -13.057200 7.420934
5.054400 -13.057200 7.453004
5.101200 -13.057200 7.472505
5.148000 -13.057200 7.486346
5.194800 -13.057200 7.492886
5.241600 -13.057200 7.520261
5.288400 -13.057200 7.523779
5.335200 -13.057200 7.532777
5.382000 -13.057200 7.543325
5.428800 -13.057200 7.543325
5.475600 -13.057200 7.558007
5.522400 -13.057200 7.577238
5.569200 -13.057200 7.593026
5.616000 -13.057200 7.627986
5.662800 -13.057200 7.655611
5.709600 -13.057200 7.691970
5.756400 -13.057200 7.728152
5.803200 -13.057200 7.741498
5.850000 -13.057200 7.750836
5.896800 -13.057200 7.774458
5.943600 -13.057200 7.789813
5.990400 -13.057200 7.804689
6.037200 -13.057200 7.812993
6.084000 -13.057200 7.865099
6.130800 -13.057200 7.884285
6.177600 -13.057200 7.901075
6.224400 -13.057200 7.906206
6.271200 -13.057200 7.923017
6.318000 -13.057200 7.946321
6.364800 -13.057200 7.970780
6.411600 -13.057200 7.993149
6.458400 -13.057200 8.016405
6.505200 -13.057200 8.028617
6.552000 -13.057200 8.041583
6.598800 -13.057200 8.088093
6.645600 -13.057200 8.111139
6.692400 -13.057200 8.161010
6.739200 -13.057200 8.173665
6.786000 -13.057200 8.189377
6.832800 -13.057200 8.196496
6.879600 -13.057200 8.214952
6.926400 -13.057200 8.233744
6.973200 -13.057200 8.273921
7.020000 -13.057200 8.327941
7.066800 -13.057200 8.351200
7.113600 -13.057200 8.397740
7.160400 -13.057200 8.425854
7.207200 -13.057200 8.458591
7.254000 -13.057200 8.471343
7.300800 -13.057200 8.517977
7.347600 -13.057200 8.568736
7.394400 -13.057200 8.623873
7.441200 -13.057200 8.639775
7.488000 -13.057200 8.691200
7.534800 -13.057200 8.738922
7.581600 -13.057200 8.797226
7.628400 -13.057200 8.812676
7.675200 -13.057200 8.834811
7.722000 -13.057200 8.881446
7.768800 -13.057200 8.967390
7.815600 -13.057200 9.018353
7.862400 -13.057200 9.051560
7.909200 -13.057200 9.151287
7.956000 -13.057200 9.423318
8.002800 -13.057200 10.356311
8.049600 -13.057200 29.450398
8.096400 -13.057200 29.463493
12.916800 -13.057200 8.132884
12.963600 -13.057200 8.104946
13.010400 -13.057200 8.095443
13.057200 -13.057200 8.085112
13.104000 -13.057200 8.076686
13.150800 -13.057200 8.072573
13.197600 -13.057200 8.061884
13.244400 -13.057200 8.061419
13.291200 -13.057200 8.068737
13.338000 -13.057200 8.074362
13.384800 -13.057200 8.074362
13.431600 -13.057200 8.075930
13.478400 -13.057200 8.079828
13.525200 -13.057200 8.083543
13.572000 -13.057200 8.083002
13.618800 -13.057200 8.079520
13.665600 -13.057200 8.079828
13.712400 -13.057200 8.091164
13.759200 -13.057200 8.102137
13.806000 -13.057200 8.091778
13.852800 -13.057200 8.092288
13.899600 -13.057200 8.092288
13.946400 -13.057200 8.092288
13.993200 -13.057200 8.092288
14.040000 -13.057200 8.090606
14.086800 -13.057200 8.091929
14.133600 -13.057200 8.101902
14.180400 -13.057200 8.100102
14.227200 -13.057200 8.116622
14.274000 -13.057200 8.121082
14.320800 -13.057200 8.130464
14.367600 -13.057200 8.131072
14.414400 -13.057200 8.133690
14.461200 -13.057200 8.137147
14.508000 -13.057200 8.137147
14.554800 -13.057200 8.130688
14.601600 -13.057200 8.125277
14.648400 -13.057200 8.122583
14.695200 -13.057200 8.091902
14.742000 -13.057200 8.075108
14.788800 -13.057200 8.068020
15.537600 -13.057200 6.872674
15.584400 -13.057200 6.869498
15.631200 -13.057200 6.843376
15.678000 -13.057200 6.837457
15.724800 -13.057200 6.834611
15.771600 -13.057200 6.823954
15.818400 -13.057200 6.823954
15.865200 -13.057200 6.817732
15.912000 -13.057200 6.828489
15.958800 -13.057200 6.832726
16.005600 -13.057200 6.835286
16.052400 -13.057200 6.834537
16.099200 -13.057200 6.819224
16.146000 -13.057200 6.802412
16.192800 -13.057200 6.785210
16.707600 -13.057200 3.723541
16.754400 -13.057200 3.424787
16.988400 -13.057200 1.935706
17.035200 -13.057200 1.789044
17.082000 -13.057200 1.567692
-18.720000 -13.010400 0.000000
-18.673200 -13.010400 0.000000
-18.626400 -13.010400 0.000000
-18.579600 -13.010400 -7.119856
-18.532800 -13.010400 -7.106421
-18.486000 -13.010400 -7.106421
-18.439200 -13.010400 -7.107914
-18.392400 -13.010400 -7.106421
-18.345600 -13.010400 -7.090666
-18.298800 -13.010400 -7.088646
-18.252000 -13.010400 -7.083904
-18.205200 -13.010400 -7.084699
-18.158400 -13.010400 -7.066600
-18.111600 -13.010400 -7.060970
-18.064800 -13.010400 -7.055668
-18.018000 -13.010400 -7.056926
-17.971200 -13.010400 -7.058345
-17.924400 -13.010400 -7.056926
-17.877600 -13.010400 -7.054257
-17.830800 -13.010400 -7.049563
-17.784000 -13.010400 -7.044744
-17.737200 -13.010400 -7.027807
-17.690400 -13.010400 -7.006058
-17.643600 -13.010400 -6.988271
-17.596800 -13.010400 -6.969210
-17.550000 -13.010400 -6.951269
-17.503200 -13.010400 -6.925074
-17.456400 -13.010400 -6.905157
-17.409600 -13.010400 -6.857422
-17.362800 -13.010400 -6.835612
-17.316000 -13.010400 -6.764980
-16.848000 -13.010400 -5.100821
-15.771600 -13.010400 6.928556
-15.724800 -13.010400 6.954131
-15.678000 -13.010400 6.965269
-15.631200 -13.010400 6.974195
-15.584400 -13.010400 6.990842
-15.537600 -13.010400 7.017088
-15.490800 -13.010400 7.025100
-15.444000 -13.010400 7.034366
-15.397200 -13.010400 7.048101
-15.350400 -13.010400 7.059733
-15.303600 -13.010400 7.065880
-15.256800 -13.010400 7.070225
-15.210000 -13.010400 7.071389
-15.163200 -13.010400 7.075782
-15.116400 -13.010400 7.079795
-15.069600 -13.010400 7.082494
-15.022800 -13.010400 7.091235
-14.976000 -13.010400 7.095281
-14.929200 -13.010400 7.097699
-14.882400 -13.010400 7.104459
-14.835600 -13.010400 7.105510
-14.788800 -13.010400 7.106828
-14.742000 -13.010400 7.105755
-14.695200 -13.010400 7.111547
-14.648400 -13.010400 7.106923
-14.601600 -13.010400 7.112931
-14.554800 -13.010400 7.106828
-14.508000 -13.010400 7.106482
-14.461200 -13.010400 7.107552
-14.414400 -13.010400 7.115537
-14.367600 -13.010400 7.125009
-14.320800 -13.010400 7.125009
-14.274000 -13.010400 7.125009
-14.227200 -13.010400 7.129113
-14.180400 -13.010400 7.129243
-14.133600 -13.010400 7.129243
-14.086800 -13.010400 7.130879
-14.040000 -13.010400 7.136923
-13.993200 -13.010400 7.144565
-13.946400 -13.010400 7.175137
-13.899600 -13.010400 7.200247
-13.852800 -13.010400 7.216012
-13.806000 -13.010400 7.261916
-8.143200 -13.010400 9.991810
-8.096400 -13.010400 9.818901
-8.049600 -13.010400 9.708302
-8.002800 -13.010400 9.570994
-7.956000 -13.010400 9.538929
-7.909200 -13.010400 9.482661
-7.862400 -13.010400 9.404596
-7.815600 -13.010400 9.360637
-7.768800 -13.010400 9.313329
-7.722000 -13.010400 9.215191
-7.675200 -13.010400 9.141178
-7.628400 -13.010400 9.042765
-7.581600 -13.010400 8.976511
-7.534800 -13.010400 8.898787
-7.488000 -13.010400 8.827328
-7.441200 -13.010400 8.791507
-7.394400 -13.010400 8.706053
-7.347600 -13.010400 8.678325
-7.300800 -13.010400 8.653547
-7.254000 -13.010400 8.653547
-7.207200 -13.010400 8.622857
-7.160400 -13.010400 8.586849
-7.113600 -13.010400 8.571189
-7.066800 -13.010400 8.538407
-7.020000 -13.010400 8.488016
-6.973200 -13.010400 8.426865
-6.926400 -13.010400 8.375029
-6.879600 -13.010400 8.339353
-6.832800 -13.010400 8.276815
-6.786000 -13.010400 8.220468
-6.739200 -13.010400 8.187457
-6.692400 -13.010400 8.147555
-6.645600 -13.010400 8.119192
-6.598800 -13.010400 8.110823
-6.552000 -13.010400 8.098557
-6.505200 -13.010400 8.075048
-6.458400 -13.010400 8.061162
-6.411600 -13.010400 8.021104
-6.364800 -13.010400 7.988105
-6.318000 -13.010400 7.964959
-6.271200 -13.010400 7.951002
-6.224400 -13.010400 7.920169
-6.177600 -13.010400 7.873342
-6.130800 -13.010400 7.827122
-6.084000 -13.010400 7.789630
-6.037200 -13.010400 7.775261
-5.990400 -13.010400 7.756076
-5.943600 -13.010400 7.724523
-5.896800 -13.010400 7.714731
-5.850000 -13.010400 7.713781
-5.803200 -13.010400 7.696647
-5.756400 -13.010400 7.688913
-5.709600 -13.010400 7.647838
-5.662800 -13.010400 7.626842
-5.616000 -13.010400 7.600662
-5.569200 -13.010400 7.589481
-5.522400 -13.010400 7.555621
-5.475600 -13.010400 7.522641
-5.428800 -13.010400 7.519632
-5.382000 -13.010400 7.505279
-5.335200 -13.010400 7.490307
-5.288400 -13.010400 7.462205
-5.241600 -13.010400 7.445552
-5.194800 -13.010400 7.417086
-5.148000 -13.010400 7.406514
-5.101200 -13.010400 7.391189
-5.054400 -13.010400 7.374586
-5.007600 -13.010400 7.365162
-4.960800 -13.010400 7.365162
-4.914000 -13.010400 7.353288
-4.867200 -13.010400 7.336954
-4.820400 -13.010400 7.317876
-4.773600 -13.010400 7.283349
-4.726800 -13.010400 7.252645
-4.680000 -13.010400 7.234640
-4.633200 -13.010400 7.181455
-4.586400 -13.010400 7.174480
-4.539600 -13.010400 7.139740
-4.492800 -13.010400 7.133987
-4.446000 -13.010400 7.135627
-4.399200 -13.010400 7.124772
-4.352400 -13.010400 7.113107
-4.305600 -13.010400 7.112372
-4.258800 -13.010400 7.103275
-4.212000 -13.010400 7.067766
-4.165200 -13.010400 7.049669
-4.118400 -13.010400 7.040367
-4.071600 -13.010400 7.040739
-4.024800 -13.010400 7.043781
-3.978000 -13.010400 7.049669
-3.931200 -13.010400 7.041864
-3.884400 -13.010400 7.030114
-3.837600 -13.010400 7.022903
-3.790800 -13.010400 7.006375
-3.744000 -13.010400 6.994347
-3.697200 -13.010400 6.987543
-3.650400 -13.010400 6.973925
-3.603600 -13.010400 6.964478
-3.556800 -13.010400 6.964337
-3.510000 -13.010400 6.942854
-3.463200 -13.010400 6.935886
-3.416400 -13.010400 6.932652
-3.369600 -13.010400 6.932652
-3.322800 -13.010400 6.921889
-3.276000 -13.010400 6.908880
-3.229200 -13.010400 6.890775
-3.182400 -13.010400 6.883886
-3.135600 -13.010400 6.861781
-3.088800 -13.010400 6.873636
-3.042000 -13.010400 6.861781
-2.995200 -13.010400 6.868863
-2.948400 -13.010400 6.861781
-2.901600 -13.010400 6.868863
-2.854800 -13.010400 6.860231
-2.808000 -13.010400 6.850404
-2.761200 -13.010400 6.800492
-2.714400 -13.010400 6.796970
-2.667600 -13.010400 6.779412
-2.620800 -13.010400 6.779412
-2.574000 -13.010400 6.765322
-2.527200 -13.010400 6.760335
-2.480400 -13.010400 6.755847
-2.433600 -13.010400 6.760335
-2.386800 -13.010400 6.754381
-2.340000 -13.010400 6.719144
-2.293200 -13.010400 6.719144
-2.246400 -13.010400 6.701042
-2.199600 -13.010400 6.710557
-2.152800 -13.010400 6.707647
-2.106000 -13.010400 6.701812
-2.059200 -13.010400 6.709590
-2.012400 -13.010400 6.709590
-1.965600 -13.010400 6.709590
-1.918800 -13.010400 6.707647
-1.872000 -13.010400 6.701812
-1.825200 -13.010400 6.706437
-1.778400 -13.010400 6.700253
-1.731600 -13.010400 6.700253
-1.684800 -13.010400 6.693433
-1.638000 -13.010400 6.680050
-1.591200 -13.010400 6.675025
-1.544400 -13.010400 6.675025
-1.497600 -13.010400 6.664178
-1.450800 -13.010400 6.671736
-1.404000 -13.010400 6.664178
-1.357200 -13.010400 6.679786
-1.310400 -13.010400 6.682600
-1.263600 -13.010400 6.686229
-1.216800 -13.010400 6.686272
-1.170000 -13.010400 6.695327
-1.123200 -13.010400 6.707925
-1.076400 -13.010400 6.711235
-1.029600 -13.010400 6.715311
-0.982800 -13.010400 6.711235
-0.936000 -13.010400 6.702810
-0.889200 -13.010400 6.685639
-0.842400 -13.010400 6.685639
-0.795600 -13.010400 6.672137
-0.748800 -13.010400 6.655784
-0.702000 -13.010400 6.654599
-0.655200 -13.010400 6.644218
-0.608400 -13.010400 6.638266
-0.561600 -13.010400 6.627551
-0.514800 -13.010400 6.624892
-0.468000 -13.010400 6.624892
-0.421200 -13.010400 6.624892
-0.374400 -13.010400 6.611073
-0.327600 -13.010400 6.622045
-0.280800 -13.010400 6.623743
-0.234000 -13.010400 6.630957
-0.187200 -13.010400 6.631824
-0.140400 -13.010400 6.630957
-0.093600 -13.010400 6.630957
-0.046800 -13.010400 6.635762
0.000000 -13.010400 6.627326
0.046800 -13.010400 6.624562
0.093600 -13.010400 6.625136
0.140400 -13.010400 6.625136
0.187200 -13.010400 6.626929
0.234000 -13.010400 6.625136
0.280800 -13.010400 6.627376
0.327600 -13.010400 6.627376
0.374400 -13.010400 6.637158
0.421200 -13.010400 6.630405
0.468000 -13.010400 6.634899
0.514800 -13.010400 6.644703
0.561600 -13.010400 6.651373
0.608400 -13.010400 6.655763
0.655200 -13.010400 6.665529
0.702000 -13.010400 6.661266
0.748800 -13.010400 6.660316
0.795600 -13.010400 6.661266
0.842400 -13.010400 6.654184
0.889200 -13.010400 6.654184
0.936000 -13.010400 6.648059
0.982800 -13.010400 6.646076
1.029600 -13.010400 6.655072
1.076400 -13.010400 6.659747
1.123200 -13.010400 6.655072
1.170000 -13.010400 6.663673
1.216800 -13.010400 6.663673
1.263600 -13.010400 6.674016
1.310400 -13.010400 6.688446
1.357200 -13.010400 6.700549
1.404000 -13.010400 6.717469
1.450800 -13.010400 6.717469
1.497600 -13.010400 6.717218
1.544400 -13.010400 6.729599
1.591200 -13.010400 6.729599
1.638000 -13.010400 6.724976
1.684800 -13.010400 6.726537
1.731600 -13.010400 6.726537
1.778400 -13.010400 6.736957
1.825200 -13.010400 6.748283
1.872000 -13.010400 6.740859
1.918800 -13.010400 6.748425
1.965600 -13.010400 6.758314
2.012400 -13.010400 6.760041
2.059200 -13.010400 6.759808
2.106000 -13.010400 6.751534
2.152800 -13.010400 6.750544
2.199600 -13.010400 6.751534
2.246400 -13.010400 6.751534
2.293200 -13.010400 6.745547
2.340000 -13.010400 6.768164
2.386800 -13.010400 6.791247
2.433600 -13.010400 6.807223
2.480400 -13.010400 6.818154
2.527200 -13.010400 6.825140
2.574000 -13.010400 6.836867
2.620800 -13.010400 6.842706
2.667600 -13.010400 6.858446
2.714400 -13.010400 6.861761
2.761200 -13.010400 6.864647
2.808000 -13.010400 6.880415
2.854800 -13.010400 6.909830
2.901600 -13.010400 6.914558
2.948400 -13.010400 6.939626
2.995200 -13.010400 6.934880
3.042000 -13.010400 6.943726
3.088800 -13.010400 6.952621
3.135600 -13.010400 6.954225
3.182400 -13.010400 6.946851
3.229200 -13.010400 6.946713
3.276000 -13.010400 6.934880
3.322800 -13.010400 6.930055
3.369600 -13.010400 6.923735
3.416400 -13.010400 6.923852
3.463200 -13.010400 6.930055
3.510000 -13.010400 6.930055
3.556800 -13.010400 6.943536
3.603600 -13.010400 6.954723
3.650400 -13.010400 6.977549
3.697200 -13.010400 7.018180
3.744000 -13.010400 7.060531
3.790800 -13.010400 7.084212
3.837600 -13.010400 7.113534
3.884400 -13.010400 7.146730
3.931200 -13.010400 7.146730
3.978000 -13.010400 7.146730
4.024800 -13.010400 7.153069
4.071600 -13.010400 7.162785
4.118400 -13.010400 7.152183
4.165200 -13.010400 7.153069
4.212000 -13.010400 7.153069
4.258800 -13.010400 7.163670
4.305600 -13.010400 7.165726
4.352400 -13.010400 7.174294
4.399200 -13.010400 7.195752
4.446000 -13.010400 7.195983
4.492800 -13.010400 7.198669
4.539600 -13.010400 7.235921
4.586400 -13.010400 7.272120
4.633200 -13.010400 7.282272
4.680000 -13.010400 7.301917
4.726800 -13.010400 7.333629
4.773600 -13.010400 7.336878
4.820400 -13.010400 7.352615
4.867200 -13.010400 7.385936
4.914000 -13.010400 7.393980
4.960800 -13.010400 7.406897
5.007600 -13.010400 7.420155
5.054400 -13.010400 7.448541
5.101200 -13.010400 7.452740
5.148000 -13.010400 7.459341
5.194800 -13.010400 7.486911
5.241600 -13.010400 7.505571
5.288400 -13.010400 7.508503
5.335200 -13.010400 7.524405
5.382000 -13.010400 7.543325
5.428800 -13.010400 7.543325
5.475600 -13.010400 7.553045
5.522400 -13.010400 7.561841
5.569200 -13.010400 7.595107
5.616000 -13.010400 7.636189
5.662800 -13.010400 7.654639
5.709600 -13.010400 7.683038
5.756400 -13.010400 7.725731
5.803200 -13.010400 7.735189
5.850000 -13.010400 7.750836
5.896800 -13.010400 7.767891
5.943600 -13.010400 7.780830
5.990400 -13.010400 7.796959
6.037200 -13.010400 7.808388
6.084000 -13.010400 7.857851
6.130800 -13.010400 7.873020
6.177600 -13.010400 7.901075
6.224400 -13.010400 7.924725
6.271200 -13.010400 7.932672
6.318000 -13.010400 7.958606
6.364800 -13.010400 7.985160
6.411600 -13.010400 7.997135
6.458400 -13.010400 8.022145
6.505200 -13.010400 8.037933
6.552000 -13.010400 8.053870
6.598800 -13.010400 8.092572
6.645600 -13.010400 8.111885
6.692400 -13.010400 8.142319
6.739200 -13.010400 8.171397
6.786000 -13.010400 8.175038
6.832800 -13.010400 8.191290
6.879600 -13.010400 8.215232
6.926400 -13.010400 8.254490
6.973200 -13.010400 8.274583
7.020000 -13.010400 8.329206
7.066800 -13.010400 8.370677
7.113600 -13.010400 8.412834
7.160400 -13.010400 8.434664
7.207200 -13.010400 8.465768
7.254000 -13.010400 8.478657
7.300800 -13.010400 8.547957
7.347600 -13.010400 8.563365
7.394400 -13.010400 8.623873
7.441200 -13.010400 8.654276
7.488000 -13.010400 8.743460
7.534800 -13.010400 8.745665
7.581600 -13.010400 8.808684
7.628400 -13.010400 8.829738
7.675200 -13.010400 8.836693
7.722000 -13.010400 8.872305
7.768800 -13.010400 8.964458
7.815600 -13.010400 9.027695
7.862400 -13.010400 9.045762
7.909200 -13.010400 9.125658
7.956000 -13.010400 9.417027
8.002800 -13.010400 10.356311
8.049600 -13.010400 29.464631
8.096400 -13.010400 29.467740
12.963600 -13.010400 8.132884
13.010400 -13.010400 8.116474
13.057200 -13.010400 8.104946
13.104000 -13.010400 8.086353
13.150800 -13.010400 8.085112
13.197600 -13.010400 8.076686
13.244400 -13.010400 8.074362
13.291200 -13.010400 8.086937
13.338000 -13.010400 8.092501
13.384800 -13.010400 8.092501
13.431600 -13.010400 8.092501
13.478400 -13.010400 8.093332
13.525200 -13.010400 8.097446
13.572000 -13.010400 8.096353
13.618800 -13.010400 8.083480
13.665600 -13.010400 8.091164
13.712400 -13.010400 8.097446
13.759200 -13.010400 8.103167
13.806000 -13.010400 8.102137
13.852800 -13.010400 8.102650
13.899600 -13.010400 8.102650
13.946400 -13.010400 8.103167
13.993200 -13.010400 8.102650
14.040000 -13.010400 8.102137
14.086800 -13.010400 8.101902
14.133600 -13.010400 8.104391
14.180400 -13.010400 8.104391
14.227200 -13.010400 8.118491
14.274000 -13.010400 8.121082
14.320800 -13.010400 8.125644
14.367600 -13.010400 8.130688
14.414400 -13.010400 8.133690
14.461200 -13.010400 8.137147
14.508000 -13.010400 8.133690
14.554800 -13.010400 8.130688
14.601600 -13.010400 8.130688
14.648400 -13.010400 8.130688
14.695200 -13.010400 8.120083
14.742000 -13.010400 8.098528
14.788800 -13.010400 8.081561
14.835600 -13.010400 8.075108
15.537600 -13.010400 6.880380
15.584400 -13.010400 6.874989
15.631200 -13.010400 6.867523
15.678000 -13.010400 6.844020
15.724800 -13.010400 6.837457
15.771600 -13.010400 6.832726
15.818400 -13.010400 6.826546
15.865200 -13.010400 6.823954
15.912000 -13.010400 6.823954
15.958800 -13.010400 6.828489
16.005600 -13.010400 6.834537
16.052400 -13.010400 6.832726
16.099200 -13.010400 6.819224
16.146000 -13.010400 6.814041
16.192800 -13.010400 6.789499
16.239600 -13.010400 6.787924
16.286400 -13.010400 6.747027
16.333200 -13.010400 6.628988
16.567200 -13.010400 4.579210
16.614000 -13.010400 4.421714
16.660800 -13.010400 4.157402
16.707600 -13.010400 3.812444
16.754400 -13.010400 3.627918
16.801200 -13.010400 3.365012
16.848000 -13.010400 3.173461
16.894800 -13.010400 2.756923
16.941600 -13.010400 2.437858
16.988400 -13.010400 2.265645
-18.720000 -12.963600 0.000000
-18.673200 -12.963600 0.000000
-18.626400 -12.963600 0.000000
-18.579600 -12.963600 -7.148243
-18.532800 -12.963600 -7.147998
-18.486000 -12.963600 -7.140792
-18.439200 -12.963600 -7.141721
-18.392400 -12.963600 -7.138038
-18.345600 -12.963600 -7.114162
-18.298800 -12.963600 -7.103789
-18.252000 -12.963600 -7.095138
-18.205200 -12.963600 -7.103789
-18.158400 -12.963600 -7.090051
-18.111600 -12.963600 -7.090051
-18.064800 -12.963600 -7.084699
-18.018000 -12.963600 -7.088309
-17.971200 -12.963600 -7.084699
-17.924400 -12.963600 -7.090051
-17.877600 -12.963600 -7.056926
-17.830800 -12.963600 -7.060720
-17.784000 -12.963600 -7.056926
-17.737200 -12.963600 -7.043266
-17.690400 -12.963600 -7.024529
-17.643600 -12.963600 -7.002574
-17.596800 -12.963600 -6.986395
-17.550000 -12.963600 -6.969210
-17.503200 -12.963600 -6.933738
-17.456400 -12.963600 -6.918556
-17.409600 -12.963600 -6.864718
-17.362800 -12.963600 -6.846846
-16.239600 -12.963600 5.357542
-15.818400 -12.963600 6.903950
-15.771600 -12.963600 6.936140
-15.724800 -12.963600 6.957859
-15.678000 -12.963600 6.967109
-15.631200 -12.963600 6.978897
-15.584400 -12.963600 7.010517
-15.537600 -12.963600 7.025100
-15.490800 -12.963600 7.033554
-15.444000 -12.963600 7.041761
-15.397200 -12.963600 7.047657
-15.350400 -12.963600 7.057728
-15.303600 -12.963600 7.064509
-15.256800 -12.963600 7.066376
-15.210000 -12.963600 7.067754
-15.163200 -12.963600 7.071674
-15.116400 -12.963600 7.079370
-15.069600 -12.963600 7.083299
-15.022800 -12.963600 7.091235
-14.976000 -12.963600 7.097699
-14.929200 -12.963600 7.103866
-14.882400 -12.963600 7.105510
-14.835600 -12.963600 7.107999
-14.788800 -12.963600 7.111943
-14.742000 -12.963600 7.107999
-14.695200 -12.963600 7.111547
-14.648400 -12.963600 7.106923
-14.601600 -12.963600 7.110342
-14.554800 -12.963600 7.106482
-14.508000 -12.963600 7.105495
-14.461200 -12.963600 7.106923
-14.414400 -12.963600 7.114017
-14.367600 -12.963600 7.120392
-14.320800 -12.963600 7.119475
-14.274000 -12.963600 7.120392
-14.227200 -12.963600 7.126287
-14.180400 -12.963600 7.128855
-14.133600 -12.963600 7.129080
-14.086800 -12.963600 7.129725
-14.040000 -12.963600 7.136923
-13.993200 -12.963600 7.148629
-13.946400 -12.963600 7.175137
-13.899600 -12.963600 7.204711
-13.852800 -12.963600 7.230208
-8.143200 -12.963600 9.981722
-8.096400 -12.963600 9.830356
-8.049600 -12.963600 9.731877
-8.002800 -12.963600 9.656206
-7.956000 -12.963600 9.555119
-7.909200 -12.963600 9.482661
-7.862400 -12.963600 9.404596
-7.815600 -12.963600 9.359726
-7.768800 -12.963600 9.301228
-7.722000 -12.963600 9.215191
-7.675200 -12.963600 9.128448
-7.628400 -12.963600 9.034297
-7.581600 -12.963600 8.965147
-7.534800 -12.963600 8.898787
-7.488000 -12.963600 8.827328
-7.441200 -12.963600 8.791507
-7.394400 -12.963600 8.727975
-7.347600 -12.963600 8.680099
-7.300800 -12.963600 8.663669
-7.254000 -12.963600 8.656634
-7.207200 -12.963600 8.627755
-7.160400 -12.963600 8.604425
-7.113600 -12.963600 8.571189
-7.066800 -12.963600 8.538407
-7.020000 -12.963600 8.488016
-6.973200 -12.963600 8.437459
-6.926400 -12.963600 8.404258
-6.879600 -12.963600 8.346745
-6.832800 -12.963600 8.326951
-6.786000 -12.963600 8.247380
-6.739200 -12.963600 8.210293
-6.692400 -12.963600 8.157029
-6.645600 -12.963600 8.133831
-6.598800 -12.963600 8.119192
-6.552000 -12.963600 8.098557
-6.505200 -12.963600 8.075048
-6.458400 -12.963600 8.056952
-6.411600 -12.963600 8.017531
-6.364800 -12.963600 7.988105
-6.318000 -12.963600 7.964959
-6.271200 -12.963600 7.953609
-6.224400 -12.963600 7.931699
-6.177600 -12.963600 7.881678
-6.130800 -12.963600 7.842232
-6.084000 -12.963600 7.799622
-6.037200 -12.963600 7.785973
-5.990400 -12.963600 7.773589
-5.943600 -12.963600 7.756076
-5.896800 -12.963600 7.724523
-5.850000 -12.963600 7.719007
-5.803200 -12.963600 7.717441
-5.756400 -12.963600 7.696647
-5.709600 -12.963600 7.658963
-5.662800 -12.963600 7.626562
-5.616000 -12.963600 7.597698
-5.569200 -12.963600 7.570866
-5.522400 -12.963600 7.539145
-5.475600 -12.963600 7.505279
-5.428800 -12.963600 7.505140
-5.382000 -12.963600 7.491110
-5.335200 -12.963600 7.480651
-5.288400 -12.963600 7.447758
-5.241600 -12.963600 7.436898
-5.194800 -12.963600 7.415450
-5.148000 -12.963600 7.405823
-5.101200 -12.963600 7.391189
-5.054400 -12.963600 7.369400
-5.007600 -12.963600 7.365162
-4.960800 -12.963600 7.360682
-4.914000 -12.963600 7.353288
-4.867200 -12.963600 7.322370
-4.820400 -12.963600 7.303965
-4.773600 -12.963600 7.269756
-4.726800 -12.963600 7.243653
-4.680000 -12.963600 7.203120
-4.633200 -12.963600 7.178226
-4.586400 -12.963600 7.167408
-4.539600 -12.963600 7.139740
-4.492800 -12.963600 7.133987
-4.446000 -12.963600 7.135627
-4.399200 -12.963600 7.123276
-4.352400 -12.963600 7.113107
-4.305600 -12.963600 7.112372
-4.258800 -12.963600 7.103275
-4.212000 -12.963600 7.085808
-4.165200 -12.963600 7.054734
-4.118400 -12.963600 7.040367
-4.071600 -12.963600 7.040739
-4.024800 -12.963600 7.043781
-3.978000 -12.963600 7.044545
-3.931200 -12.963600 7.040739
-3.884400 -12.963600 7.022903
-3.837600 -12.963600 7.013354
-3.790800 -12.963600 7.006375
-3.744000 -12.963600 6.994347
-3.697200 -12.963600 6.987543
-3.650400 -12.963600 6.973432
-3.603600 -12.963600 6.964337
-3.556800 -12.963600 6.963524
-3.510000 -12.963600 6.942615
-3.463200 -12.963600 6.932652
-3.416400 -12.963600 6.929241
-3.369600 -12.963600 6.922096
-3.322800 -12.963600 6.914282
-3.276000 -12.963600 6.896940
-3.229200 -12.963600 6.880503
-3.182400 -12.963600 6.883886
-3.135600 -12.963600 6.876477
-3.088800 -12.963600 6.883886
-3.042000 -12.963600 6.876477
-2.995200 -12.963600 6.876477
-2.948400 -12.963600 6.861781
-2.901600 -12.963600 6.867165
-2.854800 -12.963600 6.852243
-2.808000 -12.963600 6.825134
-2.761200 -12.963600 6.800492
-2.714400 -12.963600 6.791151
-2.667600 -12.963600 6.779267
-2.620800 -12.963600 6.779267
-2.574000 -12.963600 6.760887
-2.527200 -12.963600 6.756423
-2.480400 -12.963600 6.755847
-2.433600 -12.963600 6.755321
-2.386800 -12.963600 6.733512
-2.340000 -12.963600 6.697726
-2.293200 -12.963600 6.697726
-2.246400 -12.963600 6.697726
-2.199600 -12.963600 6.697726
-2.152800 -12.963600 6.699685
-2.106000 -12.963600 6.699685
-2.059200 -12.963600 6.701042
-2.012400 -12.963600 6.701042
-1.965600 -12.963600 6.701812
-1.918800 -12.963600 6.701812
-1.872000 -12.963600 6.700253
-1.825200 -12.963600 6.705014
-1.778400 -12.963600 6.693433
-1.731600 -12.963600 6.696686
-1.684800 -12.963600 6.691196
-1.638000 -12.963600 6.675025
-1.591200 -12.963600 6.675025
-1.544400 -12.963600 6.675025
-1.497600 -12.963600 6.662291
-1.450800 -12.963600 6.673048
-1.404000 -12.963600 6.664291
-1.357200 -12.963600 6.681736
-1.310400 -12.963600 6.682600
-1.263600 -12.963600 6.684192
-1.216800 -12.963600 6.684192
-1.170000 -12.963600 6.684947
-1.123200 -12.963600 6.684192
-1.076400 -12.963600 6.698318
-1.029600 -12.963600 6.702810
-0.982800 -12.963600 6.685639
-0.936000 -12.963600 6.678643
-0.889200 -12.963600 6.659243
-0.842400 -12.963600 6.659973
-0.795600 -12.963600 6.655784
-0.748800 -12.963600 6.650772
-0.702000 -12.963600 6.649598
-0.655200 -12.963600 6.638266
-0.608400 -12.963600 6.639744
-0.561600 -12.963600 6.638266
-0.514800 -12.963600 6.635013
-0.468000 -12.963600 6.632311
-0.421200 -12.963600 6.632311
-0.374400 -12.963600 6.626004
-0.327600 -12.963600 6.629789
-0.280800 -12.963600 6.629789
-0.234000 -12.963600 6.630957
-0.187200 -12.963600 6.631824
-0.140400 -12.963600 6.631824
-0.093600 -12.963600 6.630957
-0.046800 -12.963600 6.627401
0.000000 -12.963600 6.626929
0.046800 -12.963600 6.623743
0.093600 -12.963600 6.624562
0.140400 -12.963600 6.624562
0.187200 -12.963600 6.625136
0.234000 -12.963600 6.624562
0.280800 -12.963600 6.625136
0.327600 -12.963600 6.625136
0.374400 -12.963600 6.630095
0.421200 -12.963600 6.628968
0.468000 -12.963600 6.630095
0.514800 -12.963600 6.640468
0.561600 -12.963600 6.644844
0.608400 -12.963600 6.671678
0.655200 -12.963600 6.674496
0.702000 -12.963600 6.672525
0.748800 -12.963600 6.665529
0.795600 -12.963600 6.665529
0.842400 -12.963600 6.652592
0.889200 -12.963600 6.656435
0.936000 -12.963600 6.648038
0.982800 -12.963600 6.648038
1.029600 -12.963600 6.655072
1.076400 -12.963600 6.656435
1.123200 -12.963600 6.655072
1.170000 -12.963600 6.659747
1.216800 -12.963600 6.662304
1.263600 -12.963600 6.663673
1.310400 -12.963600 6.669509
1.357200 -12.963600 6.674016
1.404000 -12.963600 6.703064
1.450800 -12.963600 6.705827
1.497600 -12.963600 6.717218
1.544400 -12.963600 6.718644
1.591200 -12.963600 6.726537
1.638000 -12.963600 6.724290
1.684800 -12.963600 6.726537
1.731600 -12.963600 6.736957
1.778400 -12.963600 6.748283
1.825200 -12.963600 6.749944
1.872000 -12.963600 6.749944
1.918800 -12.963600 6.750544
1.965600 -12.963600 6.758314
2.012400 -12.963600 6.759808
2.059200 -12.963600 6.755248
2.106000 -12.963600 6.750544
2.152800 -12.963600 6.751534
2.199600 -12.963600 6.751534
2.246400 -12.963600 6.754681
2.293200 -12.963600 6.748018
2.340000 -12.963600 6.787234
2.386800 -12.963600 6.797103
2.433600 -12.963600 6.816573
2.480400 -12.963600 6.818154
2.527200 -12.963600 6.825140
2.574000 -12.963600 6.835837
2.620800 -12.963600 6.842681
2.667600 -12.963600 6.857279
2.714400 -12.963600 6.857286
2.761200 -12.963600 6.859205
2.808000 -12.963600 6.880415
2.854800 -12.963600 6.892620
2.901600 -12.963600 6.913301
2.948400 -12.963600 6.918352
2.995200 -12.963600 6.934880
3.042000 -12.963600 6.939626
3.088800 -12.963600 6.944839
3.135600 -12.963600 6.949048
3.182400 -12.963600 6.946713
3.229200 -12.963600 6.944839
3.276000 -12.963600 6.936140
3.322800 -12.963600 6.935811
3.369600 -12.963600 6.935811
3.416400 -12.963600 6.943536
3.463200 -12.963600 6.943916
3.510000 -12.963600 6.943536
3.556800 -12.963600 6.948504
3.603600 -12.963600 6.959949
3.650400 -12.963600 6.978329
3.697200 -12.963600 7.026877
3.744000 -12.963600 7.061867
3.790800 -12.963600 7.098862
3.837600 -12.963600 7.114929
3.884400 -12.963600 7.140607
3.931200 -12.963600 7.146730
3.978000 -12.963600 7.140607
4.024800 -12.963600 7.146730
4.071600 -12.963600 7.152183
4.118400 -12.963600 7.142689
4.165200 -12.963600 7.142689
4.212000 -12.963600 7.142689
4.258800 -12.963600 7.159824
4.305600 -12.963600 7.163670
4.352400 -12.963600 7.169042
4.399200 -12.963600 7.195752
4.446000 -12.963600 7.196881
4.492800 -12.963600 7.201342
4.539600 -12.963600 7.250019
4.586400 -12.963600 7.273667
4.633200 -12.963600 7.278732
4.680000 -12.963600 7.296404
4.726800 -12.963600 7.334525
4.773600 -12.963600 7.343829
4.820400 -12.963600 7.357103
4.867200 -12.963600 7.381214
4.914000 -12.963600 7.385936
4.960800 -12.963600 7.404067
5.007600 -12.963600 7.418700
5.054400 -12.963600 7.444605
5.101200 -12.963600 7.448541
5.148000 -12.963600 7.452740
5.194800 -12.963600 7.455760
5.241600 -12.963600 7.487283
5.288400 -12.963600 7.492886
5.335200 -12.963600 7.520261
5.382000 -12.963600 7.531001
5.428800 -12.963600 7.524405
5.475600 -12.963600 7.548649
5.522400 -12.963600 7.557797
5.569200 -12.963600 7.581967
5.616000 -12.963600 7.602684
5.662800 -12.963600 7.639741
5.709600 -12.963600 7.683038
5.756400 -12.963600 7.705327
5.803200 -12.963600 7.728152
5.850000 -12.963600 7.743478
5.896800 -12.963600 7.764439
5.943600 -12.963600 7.780830
5.990400 -12.963600 7.796959
6.037200 -12.963600 7.808126
6.084000 -12.963600 7.837459
6.130800 -12.963600 7.872104
6.177600 -12.963600 7.901075
6.224400 -12.963600 7.924725
6.271200 -12.963600 7.927680
6.318000 -12.963600 7.960650
6.364800 -12.963600 7.988953
6.411600 -12.963600 8.015314
6.458400 -12.963600 8.032758
6.505200 -12.963600 8.049290
6.552000 -12.963600 8.072075
6.598800 -12.963600 8.107092
6.645600 -12.963600 8.112377
6.692400 -12.963600 8.131156
6.739200 -12.963600 8.170461
6.786000 -12.963600 8.179054
6.832800 -12.963600 8.191290
6.879600 -12.963600 8.218477
6.926400 -12.963600 8.254490
6.973200 -12.963600 8.290315
7.020000 -12.963600 8.329206
7.066800 -12.963600 8.367268
7.113600 -12.963600 8.419220
7.160400 -12.963600 8.441777
7.207200 -12.963600 8.471343
7.254000 -12.963600 8.497953
7.300800 -12.963600 8.549063
7.347600 -12.963600 8.565174
7.394400 -12.963600 8.628785
7.441200 -12.963600 8.691200
7.488000 -12.963600 8.745665
7.534800 -12.963600 8.778828
7.581600 -12.963600 8.828770
7.628400 -12.963600 8.836693
7.675200 -12.963600 8.864805
7.722000 -12.963600 8.886831
7.768800 -12.963600 8.964458
7.815600 -12.963600 9.027695
7.862400 -12.963600 9.033374
7.909200 -12.963600 9.070720
7.956000 -12.963600 9.386225
8.002800 -12.963600 10.009447
8.049600 -12.963600 29.465123
8.096400 -12.963600 29.469915
12.963600 -12.963600 8.158759
13.010400 -12.963600 8.133760
13.057200 -12.963600 8.116474
13.104000 -12.963600 8.106842
13.150800 -12.963600 8.095443
13.197600 -12.963600 8.086353
13.244400 -12.963600 8.086353
13.291200 -12.963600 8.087153
13.338000 -12.963600 8.092501
13.384800 -12.963600 8.093332
13.431600 -12.963600 8.092501
13.478400 -12.963600 8.093332
13.525200 -12.963600 8.096353
13.572000 -12.963600 8.096353
13.618800 -12.963600 8.084505
13.665600 -12.963600 8.091778
13.712400 -12.963600 8.097446
13.759200 -12.963600 8.102650
13.806000 -12.963600 8.096973
13.852800 -12.963600 8.102137
13.899600 -12.963600 8.100838
13.946400 -12.963600 8.102137
13.993200 -12.963600 8.100610
14.040000 -12.963600 8.096973
14.086800 -12.963600 8.096973
14.133600 -12.963600 8.100838
14.180400 -12.963600 8.100610
14.227200 -12.963600 8.117981
14.274000 -12.963600 8.119527
14.320800 -12.963600 8.125644
14.367600 -12.963600 8.131072
14.414400 -12.963600 8.133690
14.461200 -12.963600 8.139396
14.508000 -12.963600 8.147984
14.554800 -12.963600 8.147984
14.601600 -12.963600 8.134938
14.648400 -12.963600 8.147984
14.695200 -12.963600 8.124287
14.742000 -12.963600 8.120083
14.788800 -12.963600 8.098528
14.835600 -12.963600 8.098463
15.584400 -12.963600 6.879861
15.631200 -12.963600 6.874989
15.678000 -12.963600 6.867523
15.724800 -12.963600 6.844307
15.771600 -12.963600 6.838476
15.818400 -12.963600 6.834778
15.865200 -12.963600 6.834778
15.912000 -12.963600 6.834611
15.958800 -12.963600 6.834611
16.005600 -12.963600 6.835530
16.052400 -12.963600 6.835530
16.099200 -12.963600 6.831649
16.146000 -12.963600 6.828489
16.192800 -12.963600 6.794079
16.239600 -12.963600 6.792304
16.286400 -12.963600 6.785210
16.333200 -12.963600 6.741775
16.567200 -12.963600 4.744639
16.614000 -12.963600 4.524579
16.660800 -12.963600 4.237944
16.707600 -12.963600 4.005488
16.754400 -12.963600 3.799507
16.801200 -12.963600 3.485299
16.848000 -12.963600 3.270444
16.894800 -12.963600 3.111952
16.941600 -12.963600 2.632758
17.082000 -12.963600 1.867287
17.128800 -12.963600 1.641886
-18.720000 -12.916800 0.000000
-18.673200 -12.916800 0.000000
-18.626400 -12.916800 0.000000
-18.579600 -12.916800 -7.156672
-18.532800 -12.916800 -7.156672
-18.486000 -12.916800 -7.152685
-18.439200 -12.916800 -7.152685
-18.392400 -12.916800 -7.149083
-18.345600 -12.916800 -7.141721
-18.298800 -12.916800 -7.141721
-18.252000 -12.916800 -7.128304
-18.205200 -12.916800 -7.129792
-18.158400 -12.916800 -7.117133
-18.111600 -12.916800 -7.100110
-18.064800 -12.916800 -7.098057
-18.018000 -12.916800 -7.100110
-17.971200 -12.916800 -7.097492
-17.924400 -12.916800 -7.097492
-17.877600 -12.916800 -7.092395
-17.830800 -12.916800 -7.092395
-17.784000 -12.916800 -7.092395
-17.737200 -12.916800 -7.060720
-17.690400 -12.916800 -7.044744
-17.643600 -12.916800 -7.028647
-17.596800 -12.916800 -7.001242
-17.550000 -12.916800 -6.975439
-17.503200 -12.916800 -6.937904
-17.456400 -12.916800 -6.919135
-17.409600 -12.916800 -6.857422
-17.362800 -12.916800 -6.794113
-15.818400 -12.916800 6.928556
-15.771600 -12.916800 6.950304
-15.724800 -12.916800 6.962111
-15.678000 -12.916800 6.975009
-15.631200 -12.916800 6.985205
-15.584400 -12.916800 7.024904
-15.537600 -12.916800 7.034989
-15.490800 -12.916800 7.037099
-15.444000 -12.916800 7.047657
-15.397200 -12.916800 7.050793
-15.350400 -12.916800 7.062655
-15.303600 -12.916800 7.066376
-15.256800 -12.916800 7.076319
-15.210000 -12.916800 7.076319
-15.163200 -12.916800 7.079795
-15.116400 -12.916800 7.081872
-15.069600 -12.916800 7.088332
-15.022800 -12.916800 7.097367
-14.976000 -12.916800 7.103866
-14.929200 -12.916800 7.104459
-14.882400 -12.916800 7.107999
-14.835600 -12.916800 7.111943
-14.788800 -12.916800 7.112931
-14.742000 -12.916800 7.112931
-14.695200 -12.916800 7.111547
-14.648400 -12.916800 7.104459
-14.601600 -12.916800 7.111547
-14.554800 -12.916800 7.105495
-14.508000 -12.916800 7.110342
-14.461200 -12.916800 7.111547
-14.414400 -12.916800 7.115612
-14.367600 -12.916800 7.125368
-14.320800 -12.916800 7.120392
-14.274000 -12.916800 7.123265
-14.227200 -12.916800 7.125368
-14.180400 -12.916800 7.129053
-14.133600 -12.916800 7.129725
-14.086800 -12.916800 7.136923
-14.040000 -12.916800 7.142164
-13.993200 -12.916800 7.160623
-13.946400 -12.916800 7.196111
-13.899600 -12.916800 7.234558
-13.852800 -12.916800 7.266014
-8.096400 -12.916800 9.802881
-8.049600 -12.916800 9.723968
-8.002800 -12.916800 9.656206
-7.956000 -12.916800 9.563569
-7.909200 -12.916800 9.526512
-7.862400 -12.916800 9.456565
-7.815600 -12.916800 9.359726
-7.768800 -12.916800 9.317885
-7.722000 -12.916800 9.215191
-7.675200 -12.916800 9.128448
-7.628400 -12.916800 9.032290
-7.581600 -12.916800 8.951816
-7.534800 -12.916800 8.894345
-7.488000 -12.916800 8.831899
-7.441200 -12.916800 8.791507
-7.394400 -12.916800 8.741999
-7.347600 -12.916800 8.705288
-7.300800 -12.916800 8.680099
-7.254000 -12.916800 8.667337
-7.207200 -12.916800 8.653547
-7.160400 -12.916800 8.622857
-7.113600 -12.916800 8.571237
-7.066800 -12.916800 8.541005
-7.020000 -12.916800 8.492606
-6.973200 -12.916800 8.453060
-6.926400 -12.916800 8.387743
-6.879600 -12.916800 8.342972
-6.832800 -12.916800 8.316659
-6.786000 -12.916800 8.248607
-6.739200 -12.916800 8.211659
-6.692400 -12.916800 8.170885
-6.645600 -12.916800 8.126572
-6.598800 -12.916800 8.112818
-6.552000 -12.916800 8.098317
-6.505200 -12.916800 8.074187
-6.458400 -12.916800 8.034088
-6.411600 -12.916800 7.995779
-6.364800 -12.916800 7.966482
-6.318000 -12.916800 7.956446
-6.271200 -12.916800 7.951950
-6.224400 -12.916800 7.920169
-6.177600 -12.916800 7.881678
-6.130800 -12.916800 7.855172
-6.084000 -12.916800 7.817445
-6.037200 -12.916800 7.798703
-5.990400 -12.916800 7.778612
-5.943600 -12.916800 7.765205
-5.896800 -12.916800 7.726779
-5.850000 -12.916800 7.721241
-5.803200 -12.916800 7.717441
-5.756400 -12.916800 7.689703
-5.709600 -12.916800 7.657086
-5.662800 -12.916800 7.626562
-5.616000 -12.916800 7.605287
-5.569200 -12.916800 7.570866
-5.522400 -12.916800 7.526278
-5.475600 -12.916800 7.498641
-5.428800 -12.916800 7.498641
-5.382000 -12.916800 7.485436
-5.335200 -12.916800 7.462205
-5.288400 -12.916800 7.445552
-5.241600 -12.916800 7.423204
-5.194800 -12.916800 7.408079
-5.148000 -12.916800 7.392437
-5.101200 -12.916800 7.369400
-5.054400 -12.916800 7.355611
-5.007600 -12.916800 7.346756
-4.960800 -12.916800 7.340116
-4.914000 -12.916800 7.332230
-4.867200 -12.916800 7.311548
-4.820400 -12.916800 7.286205
-4.773600 -12.916800 7.246929
-4.726800 -12.916800 7.240516
-4.680000 -12.916800 7.200131
-4.633200 -12.916800 7.182609
-4.586400 -12.916800 7.174480
-4.539600 -12.916800 7.156001
-4.492800 -12.916800 7.133987
-4.446000 -12.916800 7.132297
-4.399200 -12.916800 7.116945
-4.352400 -12.916800 7.113107
-4.305600 -12.916800 7.112430
-4.258800 -12.916800 7.103275
-4.212000 -12.916800 7.072280
-4.165200 -12.916800 7.059357
-4.118400 -12.916800 7.043781
-4.071600 -12.916800 7.043781
-4.024800 -12.916800 7.044545
-3.978000 -12.916800 7.044545
-3.931200 -12.916800 7.031960
-3.884400 -12.916800 7.002628
-3.837600 -12.916800 7.002628
-3.790800 -12.916800 6.994347
-3.744000 -12.916800 6.990921
-3.697200 -12.916800 6.973432
-3.650400 -12.916800 6.960770
-3.603600 -12.916800 6.948221
-3.556800 -12.916800 6.942615
-3.510000 -12.916800 6.923708
-3.463200 -12.916800 6.923708
-3.416400 -12.916800 6.921889
-3.369600 -12.916800 6.914282
-3.322800 -12.916800 6.909473
-3.276000 -12.916800 6.896940
-3.229200 -12.916800 6.880503
-3.182400 -12.916800 6.871577
-3.135600 -12.916800 6.857337
-3.088800 -12.916800 6.861781
-3.042000 -12.916800 6.852243
-2.995200 -12.916800 6.868863
-2.948400 -12.916800 6.849687
-2.901600 -12.916800 6.856540
-2.854800 -12.916800 6.825134
-2.808000 -12.916800 6.812050
-2.761200 -12.916800 6.796970
-2.714400 -12.916800 6.785030
-2.667600 -12.916800 6.771457
-2.620800 -12.916800 6.765322
-2.574000 -12.916800 6.756423
-2.527200 -12.916800 6.754381
-2.480400 -12.916800 6.750814
-2.433600 -12.916800 6.747087
-2.386800 -12.916800 6.703582
-2.340000 -12.916800 6.696124
-2.293200 -12.916800 6.696124
-2.246400 -12.916800 6.696124
-2.199600 -12.916800 6.696124
-2.152800 -12.916800 6.696896
-2.106000 -12.916800 6.696896
-2.059200 -12.916800 6.694547
-2.012400 -12.916800 6.690445
-1.965600 -12.916800 6.691196
-1.918800 -12.916800 6.690445
-1.872000 -12.916800 6.690356
-1.825200 -12.916800 6.689221
-1.778400 -12.916800 6.673257
-1.731600 -12.916800 6.673257
-1.684800 -12.916800 6.673257
-1.638000 -12.916800 6.673048
-1.591200 -12.916800 6.673048
-1.544400 -12.916800 6.673048
-1.497600 -12.916800 6.662291
-1.450800 -12.916800 6.664178
-1.404000 -12.916800 6.656741
-1.357200 -12.916800 6.673048
-1.310400 -12.916800 6.671828
-1.263600 -12.916800 6.678408
-1.216800 -12.916800 6.671828
-1.170000 -12.916800 6.678408
-1.123200 -12.916800 6.671828
-1.076400 -12.916800 6.678408
-1.029600 -12.916800 6.678408
-0.982800 -12.916800 6.678643
-0.936000 -12.916800 6.654302
-0.889200 -12.916800 6.650772
-0.842400 -12.916800 6.654302
-0.795600 -12.916800 6.650772
-0.748800 -12.916800 6.648593
-0.702000 -12.916800 6.648593
-0.655200 -12.916800 6.627278
-0.608400 -12.916800 6.627551
-0.561600 -12.916800 6.627551
-0.514800 -12.916800 6.627551
-0.468000 -12.916800 6.627278
-0.421200 -12.916800 6.626004
-0.374400 -12.916800 6.622045
-0.327600 -12.916800 6.622045
-0.280800 -12.916800 6.623743
-0.234000 -12.916800 6.626004
-0.187200 -12.916800 6.626004
-0.140400 -12.916800 6.627401
-0.093600 -12.916800 6.627401
-0.046800 -12.916800 6.631680
0.000000 -12.916800 6.631680
0.046800 -12.916800 6.626929
0.093600 -12.916800 6.633503
0.140400 -12.916800 6.634962
0.187200 -12.916800 6.634962
0.234000 -12.916800 6.635583
0.280800 -12.916800 6.631475
0.327600 -12.916800 6.631475
0.374400 -12.916800 6.643068
0.421200 -12.916800 6.631475
0.468000 -12.916800 6.631475
0.514800 -12.916800 6.644703
0.561600 -12.916800 6.644703
0.608400 -12.916800 6.670415
0.655200 -12.916800 6.671678
0.702000 -12.916800 6.671678
0.748800 -12.916800 6.654784
0.795600 -12.916800 6.661266
0.842400 -12.916800 6.652592
0.889200 -12.916800 6.652592
0.936000 -12.916800 6.643920
0.982800 -12.916800 6.643920
1.029600 -12.916800 6.648038
1.076400 -12.916800 6.649315
1.123200 -12.916800 6.648038
1.170000 -12.916800 6.649315
1.216800 -12.916800 6.652917
1.263600 -12.916800 6.658631
1.310400 -12.916800 6.655072
1.357200 -12.916800 6.659747
1.404000 -12.916800 6.674016
1.450800 -12.916800 6.686859
1.497600 -12.916800 6.703064
1.544400 -12.916800 6.705827
1.591200 -12.916800 6.713380
1.638000 -12.916800 6.718644
1.684800 -12.916800 6.719458
1.731600 -12.916800 6.736957
1.778400 -12.916800 6.743436
1.825200 -12.916800 6.749944
1.872000 -12.916800 6.751165
1.918800 -12.916800 6.755399
1.965600 -12.916800 6.758314
2.012400 -12.916800 6.758314
2.059200 -12.916800 6.751534
2.106000 -12.916800 6.745547
2.152800 -12.916800 6.744571
2.199600 -12.916800 6.741800
2.246400 -12.916800 6.745547
2.293200 -12.916800 6.745547
2.340000 -12.916800 6.781213
2.386800 -12.916800 6.791247
2.433600 -12.916800 6.797103
2.480400 -12.916800 6.807223
2.527200 -12.916800 6.807737
2.574000 -12.916800 6.807223
2.620800 -12.916800 6.817078
2.667600 -12.916800 6.825432
2.714400 -12.916800 6.845792
2.761200 -12.916800 6.845792
2.808000 -12.916800 6.864647
2.854800 -12.916800 6.892620
2.901600 -12.916800 6.913301
2.948400 -12.916800 6.929283
2.995200 -12.916800 6.934880
3.042000 -12.916800 6.934880
3.088800 -12.916800 6.941776
3.135600 -12.916800 6.943726
3.182400 -12.916800 6.939626
3.229200 -12.916800 6.936140
3.276000 -12.916800 6.923852
3.322800 -12.916800 6.923852
3.369600 -12.916800 6.935811
3.416400 -12.916800 6.943536
3.463200 -12.916800 6.943916
3.510000 -12.916800 6.943536
3.556800 -12.916800 6.947618
3.603600 -12.916800 6.959949
3.650400 -12.916800 6.982744
3.697200 -12.916800 7.025706
3.744000 -12.916800 7.055386
3.790800 -12.916800 7.083873
3.837600 -12.916800 7.100880
3.884400 -12.916800 7.136563
3.931200 -12.916800 7.140607
3.978000 -12.916800 7.146730
4.024800 -12.916800 7.148787
4.071600 -12.916800 7.153069
4.118400 -12.916800 7.148787
4.165200 -12.916800 7.152183
4.212000 -12.916800 7.153069
4.258800 -12.916800 7.162785
4.305600 -12.916800 7.165726
4.352400 -12.916800 7.174954
4.399200 -12.916800 7.195901
4.446000 -12.916800 7.205445
4.492800 -12.916800 7.214040
4.539600 -12.916800 7.235921
4.586400 -12.916800 7.250152
4.633200 -12.916800 7.272120
4.680000 -12.916800 7.282272
4.726800 -12.916800 7.319944
4.773600 -12.916800 7.334525
4.820400 -12.916800 7.343829
4.867200 -12.916800 7.372510
4.914000 -12.916800 7.384833
4.960800 -12.916800 7.387230
5.007600 -12.916800 7.399003
5.054400 -12.916800 7.419095
5.101200 -12.916800 7.440608
5.148000 -12.916800 7.448809
5.194800 -12.916800 7.455760
5.241600 -12.916800 7.486911
5.288400 -12.916800 7.492886
5.335200 -12.916800 7.522246
5.382000 -12.916800 7.534401
5.428800 -12.916800 7.534401
5.475600 -12.916800 7.553045
5.522400 -12.916800 7.558007
5.569200 -12.916800 7.581967
5.616000 -12.916800 7.602684
5.662800 -12.916800 7.627986
5.709600 -12.916800 7.660176
5.756400 -12.916800 7.689673
5.803200 -12.916800 7.696300
5.850000 -12.916800 7.725731
5.896800 -12.916800 7.749697
5.943600 -12.916800 7.767891
5.990400 -12.916800 7.789813
6.037200 -12.916800 7.796959
6.084000 -12.916800 7.808388
6.130800 -12.916800 7.845192
6.177600 -12.916800 7.898907
6.224400 -12.916800 7.924725
6.271200 -12.916800 7.932672
6.318000 -12.916800 7.958606
6.364800 -12.916800 7.988953
6.411600 -12.916800 8.017956
6.458400 -12.916800 8.037168
6.505200 -12.916800 8.049290
6.552000 -12.916800 8.088093
6.598800 -12.916800 8.107092
6.645600 -12.916800 8.115171
6.692400 -12.916800 8.166002
6.739200 -12.916800 8.175038
6.786000 -12.916800 8.190453
6.832800 -12.916800 8.196496
6.879600 -12.916800 8.233744
6.926400 -12.916800 8.273726
6.973200 -12.916800 8.290873
7.020000 -12.916800 8.323963
7.066800 -12.916800 8.370677
7.113600 -12.916800 8.422201
7.160400 -12.916800 8.453649
7.207200 -12.916800 8.478657
7.254000 -12.916800 8.507171
7.300800 -12.916800 8.553154
7.347600 -12.916800 8.573642
7.394400 -12.916800 8.639775
7.441200 -12.916800 8.696722
7.488000 -12.916800 8.778828
7.534800 -12.916800 8.812676
7.581600 -12.916800 8.836693
7.628400 -12.916800 8.850534
7.675200 -12.916800 8.881446
7.722000 -12.916800 8.909034
7.768800 -12.916800 8.952979
7.815600 -12.916800 9.018353
7.862400 -12.916800 9.021712
7.909200 -12.916800 9.070720
7.956000 -12.916800 9.386225
8.002800 -12.916800 11.482650
8.049600 -12.916800 29.465123
13.057200 -12.916800 8.122567
13.150800 -12.916800 8.095443
13.197600 -12.916800 8.086353
13.244400 -12.916800 8.086937
13.291200 -12.916800 8.087153
13.338000 -12.916800 8.092501
13.384800 -12.916800 8.096353
13.431600 -12.916800 8.093332
13.478400 -12.916800 8.102873
13.525200 -12.916800 8.111623
13.572000 -12.916800 8.103197
13.618800 -12.916800 8.097446
13.665600 -12.916800 8.103197
13.712400 -12.916800 8.103197
13.759200 -12.916800 8.103560
13.806000 -12.916800 8.103167
13.852800 -12.916800 8.103197
13.899600 -12.916800 8.102650
13.946400 -12.916800 8.103167
13.993200 -12.916800 8.100838
14.040000 -12.916800 8.100610
14.086800 -12.916800 8.100838
14.133600 -12.916800 8.104391
14.180400 -12.916800 8.104391
14.227200 -12.916800 8.119527
14.274000 -12.916800 8.121082
14.320800 -12.916800 8.121411
14.367600 -12.916800 8.125644
14.414400 -12.916800 8.133162
14.461200 -12.916800 8.137147
14.508000 -12.916800 8.151967
14.554800 -12.916800 8.151967
14.601600 -12.916800 8.150438
14.648400 -12.916800 8.151967
14.695200 -12.916800 8.147984
14.742000 -12.916800 8.122583
14.788800 -12.916800 8.111062
14.835600 -12.916800 8.105376
14.882400 -12.916800 8.098528
14.929200 -12.916800 8.088680
15.631200 -12.916800 6.875699
15.678000 -12.916800 6.866854
15.724800 -12.916800 6.865607
15.771600 -12.916800 6.838524
15.818400 -12.916800 6.838476
15.865200 -12.916800 6.839689
15.912000 -12.916800 6.835530
15.958800 -12.916800 6.835530
16.005600 -12.916800 6.835530
16.052400 -12.916800 6.832726
16.099200 -12.916800 6.831649
16.146000 -12.916800 6.830806
16.192800 -12.916800 6.819224
16.239600 -12.916800 6.819224
16.286400 -12.916800 6.786952
16.333200 -12.916800 6.779891
16.614000 -12.916800 4.669920
16.707600 -12.916800 4.138652
16.801200 -12.916800 3.723541
16.848000 -12.916800 3.380790
16.894800 -12.916800 3.236052
16.941600 -12.916800 2.858415
17.035200 -12.916800 2.339393
17.082000 -12.916800 1.935706
17.128800 -12.916800 1.662004
-18.720000 -12.870000 0.000000
-18.673200 -12.870000 0.000000
-18.626400 -12.870000 0.000000
-18.579600 -12.870000 -7.174157
-18.532800 -12.870000 -7.156672
-18.486000 -12.870000 -7.152685
-18.439200 -12.870000 -7.154133
-18.392400 -12.870000 -7.154133
-18.345600 -12.870000 -7.149083
-18.298800 -12.870000 -7.151968
-18.252000 -12.870000 -7.142366
-18.205200 -12.870000 -7.142366
-18.158400 -12.870000 -7.140411
-18.111600 -12.870000 -7.119694
-18.064800 -12.870000 -7.117133
-18.018000 -12.870000 -7.117133
-17.971200 -12.870000 -7.108721
-17.924400 -12.870000 -7.108721
-17.877600 -12.870000 -7.099323
-17.830800 -12.870000 -7.108721
-17.784000 -12.870000 -7.108721
-17.737200 -12.870000 -7.092920
-17.690400 -12.870000 -7.052441
-17.643600 -12.870000 -7.032762
-17.596800 -12.870000 -7.006208
-17.550000 -12.870000 -6.976914
-17.503200 -12.870000 -6.937904
-17.456400 -12.870000 -6.911375
-17.409600 -12.870000 -6.827768
-15.865200 -12.870000 6.933809
-15.818400 -12.870000 6.936140
-15.771600 -12.870000 6.962111
-15.724800 -12.870000 6.975009
-15.678000 -12.870000 6.985205
-15.631200 -12.870000 7.010517
-15.584400 -12.870000 7.030298
-15.537600 -12.870000 7.044843
-15.490800 -12.870000 7.047657
-15.444000 -12.870000 7.061412
-15.397200 -12.870000 7.061412
-15.350400 -12.870000 7.068663
-15.303600 -12.870000 7.073272
-15.256800 -12.870000 7.081872
-15.210000 -12.870000 7.082494
-15.163200 -12.870000 7.083299
-15.116400 -12.870000 7.086941
-15.069600 -12.870000 7.092587
-15.022800 -12.870000 7.097367
-14.976000 -12.870000 7.103455
-14.929200 -12.870000 7.104009
-14.882400 -12.870000 7.105057
-14.835600 -12.870000 7.107999
-14.788800 -12.870000 7.107999
-14.742000 -12.870000 7.112931
-14.695200 -12.870000 7.112931
-14.648400 -12.870000 7.111547
-14.601600 -12.870000 7.113594
-14.554800 -12.870000 7.113594
-14.508000 -12.870000 7.114540
-14.461200 -12.870000 7.115612
-14.414400 -12.870000 7.119475
-14.367600 -12.870000 7.125009
-14.320800 -12.870000 7.120392
-14.274000 -12.870000 7.120392
-14.227200 -12.870000 7.125336
-14.180400 -12.870000 7.129080
-14.133600 -12.870000 7.130879
-14.086800 -12.870000 7.140705
-14.040000 -12.870000 7.151201
-13.993200 -12.870000 7.172911
-13.946400 -12.870000 7.215801
-13.899600 -12.870000 7.261916
-8.096400 -12.870000 9.818901
-8.049600 -12.870000 9.723968
-8.002800 -12.870000 9.662137
-7.956000 -12.870000 9.570994
-7.909200 -12.870000 9.536606
-7.862400 -12.870000 9.472146
-7.815600 -12.870000 9.388298
-7.768800 -12.870000 9.317975
-7.722000 -12.870000 9.210443
-7.675200 -12.870000 9.139381
-7.628400 -12.870000 9.038376
-7.581600 -12.870000 8.965147
-7.534800 -12.870000 8.898787
-7.488000 -12.870000 8.868069
-7.441200 -12.870000 8.799035
-7.394400 -12.870000 8.760134
-7.347600 -12.870000 8.706053
-7.300800 -12.870000 8.681665
-7.254000 -12.870000 8.663669
-7.207200 -12.870000 8.653547
-7.160400 -12.870000 8.622740
-7.113600 -12.870000 8.571237
-7.066800 -12.870000 8.541005
-7.020000 -12.870000 8.502151
-6.973200 -12.870000 8.453060
-6.926400 -12.870000 8.387743
-6.879600 -12.870000 8.342972
-6.832800 -12.870000 8.316659
-6.786000 -12.870000 8.252127
-6.739200 -12.870000 8.222328
-6.692400 -12.870000 8.187457
-6.645600 -12.870000 8.140728
-6.598800 -12.870000 8.126012
-6.552000 -12.870000 8.098557
-6.505200 -12.870000 8.077399
-6.458400 -12.870000 8.032927
-6.411600 -12.870000 7.991138
-6.364800 -12.870000 7.956711
-6.318000 -12.870000 7.953609
-6.271200 -12.870000 7.930619
-6.224400 -12.870000 7.885547
-6.177600 -12.870000 7.863345
-6.130800 -12.870000 7.846973
-6.084000 -12.870000 7.817445
-6.037200 -12.870000 7.785973
-5.990400 -12.870000 7.775261
-5.943600 -12.870000 7.750059
-5.896800 -12.870000 7.726779
-5.850000 -12.870000 7.721241
-5.803200 -12.870000 7.716572
-5.756400 -12.870000 7.689703
-5.709600 -12.870000 7.653191
-5.662800 -12.870000 7.623283
-5.616000 -12.870000 7.589906
-5.569200 -12.870000 7.539145
-5.522400 -12.870000 7.499435
-5.475600 -12.870000 7.489502
-5.428800 -12.870000 7.490307
-5.382000 -12.870000 7.473047
-5.335200 -12.870000 7.461614
-5.288400 -12.870000 7.442112
-5.241600 -12.870000 7.422132
-5.194800 -12.870000 7.401484
-5.148000 -12.870000 7.385149
-5.101200 -12.870000 7.355611
-5.054400 -12.870000 7.346756
-5.007600 -12.870000 7.327492
-4.960800 -12.870000 7.327492
-4.914000 -12.870000 7.317876
-4.867200 -12.870000 7.307875
-4.820400 -12.870000 7.290416
-4.773600 -12.870000 7.246929
-4.726800 -12.870000 7.236129
-4.680000 -12.870000 7.189239
-4.633200 -12.870000 7.176624
-4.586400 -12.870000 7.167408
-4.539600 -12.870000 7.158242
-4.492800 -12.870000 7.135627
-4.446000 -12.870000 7.152071
-4.399200 -12.870000 7.116945
-4.352400 -12.870000 7.113208
-4.305600 -12.870000 7.113107
-4.258800 -12.870000 7.094247
-4.212000 -12.870000 7.072690
-4.165200 -12.870000 7.063516
-4.118400 -12.870000 7.047213
-4.071600 -12.870000 7.043781
-4.024800 -12.870000 7.043781
-3.978000 -12.870000 7.043781
-3.931200 -12.870000 7.031960
-3.884400 -12.870000 6.993608
-3.837600 -12.870000 6.992291
-3.790800 -12.870000 6.990664
-3.744000 -12.870000 6.973432
-3.697200 -12.870000 6.955285
-3.650400 -12.870000 6.948221
-3.603600 -12.870000 6.942615
-3.556800 -12.870000 6.933809
-3.510000 -12.870000 6.921889
-3.463200 -12.870000 6.921889
-3.416400 -12.870000 6.911031
-3.369600 -12.870000 6.910385
-3.322800 -12.870000 6.891935
-3.276000 -12.870000 6.890607
-3.229200 -12.870000 6.868813
-3.182400 -12.870000 6.850645
-3.135600 -12.870000 6.850645
-3.088800 -12.870000 6.857337
-3.042000 -12.870000 6.849687
-2.995200 -12.870000 6.852243
-2.948400 -12.870000 6.838091
-2.901600 -12.870000 6.826250
-2.854800 -12.870000 6.813196
-2.808000 -12.870000 6.803881
-2.761200 -12.870000 6.791151
-2.714400 -12.870000 6.782383
-2.667600 -12.870000 6.760887
-2.620800 -12.870000 6.760887
-2.574000 -12.870000 6.756423
-2.527200 -12.870000 6.754381
-2.480400 -12.870000 6.747087
-2.433600 -12.870000 6.738721
-2.386800 -12.870000 6.711522
-2.340000 -12.870000 6.698365
-2.293200 -12.870000 6.697726
-2.246400 -12.870000 6.698365
-2.199600 -12.870000 6.696896
-2.152800 -12.870000 6.698365
-2.106000 -12.870000 6.697726
-2.059200 -12.870000 6.690356
-2.012400 -12.870000 6.678677
-1.965600 -12.870000 6.690356
-1.918800 -12.870000 6.678313
-1.872000 -12.870000 6.673257
-1.825200 -12.870000 6.669928
-1.778400 -12.870000 6.669774
-1.731600 -12.870000 6.669774
-1.684800 -12.870000 6.669774
-1.638000 -12.870000 6.670975
-1.591200 -12.870000 6.671841
-1.544400 -12.870000 6.670975
-1.497600 -12.870000 6.653833
-1.450800 -12.870000 6.662763
-1.404000 -12.870000 6.656741
-1.357200 -12.870000 6.656741
-1.310400 -12.870000 6.656741
-1.263600 -12.870000 6.656741
-1.216800 -12.870000 6.661202
-1.170000 -12.870000 6.661202
-1.123200 -12.870000 6.660469
-1.076400 -12.870000 6.660469
-1.029600 -12.870000 6.661202
-0.982800 -12.870000 6.661202
-0.936000 -12.870000 6.654670
-0.889200 -12.870000 6.646477
-0.842400 -12.870000 6.654302
-0.795600 -12.870000 6.648593
-0.748800 -12.870000 6.638010
-0.702000 -12.870000 6.638010
-0.655200 -12.870000 6.617908
-0.608400 -12.870000 6.624892
-0.561600 -12.870000 6.635013
-0.514800 -12.870000 6.624892
-0.468000 -12.870000 6.623743
-0.421200 -12.870000 6.626004
-0.374400 -12.870000 6.622045
-0.327600 -12.870000 6.623743
-0.280800 -12.870000 6.623743
-0.234000 -12.870000 6.623743
-0.187200 -12.870000 6.626004
-0.140400 -12.870000 6.633503
-0.093600 -12.870000 6.631680
-0.046800 -12.870000 6.633503
0.000000 -12.870000 6.631680
0.046800 -12.870000 6.626929
0.093600 -12.870000 6.634962
0.140400 -12.870000 6.634962
0.187200 -12.870000 6.634962
0.234000 -12.870000 6.631475
0.280800 -12.870000 6.630095
0.327600 -12.870000 6.631475
0.374400 -12.870000 6.642023
0.421200 -12.870000 6.630405
0.468000 -12.870000 6.640468
0.514800 -12.870000 6.644703
0.561600 -12.870000 6.644703
0.608400 -12.870000 6.652592
0.655200 -12.870000 6.652592
0.702000 -12.870000 6.661266
0.748800 -12.870000 6.651373
0.795600 -12.870000 6.646361
0.842400 -12.870000 6.646361
0.889200 -12.870000 6.648038
0.936000 -12.870000 6.641076
0.982800 -12.870000 6.635514
1.029600 -12.870000 6.635514
1.076400 -12.870000 6.641076
1.123200 -12.870000 6.648038
1.170000 -12.870000 6.641076
1.216800 -12.870000 6.649315
1.263600 -12.870000 6.652917
1.310400 -12.870000 6.652917
1.357200 -12.870000 6.658631
1.404000 -12.870000 6.669509
1.450800 -12.870000 6.669796
1.497600 -12.870000 6.686546
1.544400 -12.870000 6.686546
1.591200 -12.870000 6.696117
1.638000 -12.870000 6.703064
1.684800 -12.870000 6.705466
1.731600 -12.870000 6.723452
1.778400 -12.870000 6.740859
1.825200 -12.870000 6.748425
1.872000 -12.870000 6.751165
1.918800 -12.870000 6.754787
1.965600 -12.870000 6.755399
2.012400 -12.870000 6.755399
2.059200 -12.870000 6.754681
2.106000 -12.870000 6.742887
2.152800 -12.870000 6.742887
2.199600 -12.870000 6.734460
2.246400 -12.870000 6.741800
2.293200 -12.870000 6.741800
2.340000 -12.870000 6.755248
2.386800 -12.870000 6.778006
2.433600 -12.870000 6.787234
2.480400 -12.870000 6.787234
2.527200 -12.870000 6.793485
2.574000 -12.870000 6.792390
2.620800 -12.870000 6.797509
2.667600 -12.870000 6.800433
2.714400 -12.870000 6.800433
2.761200 -12.870000 6.817953
2.808000 -12.870000 6.852698
2.854800 -12.870000 6.869035
2.901600 -12.870000 6.898788
2.948400 -12.870000 6.917111
2.995200 -12.870000 6.928151
3.042000 -12.870000 6.928151
3.088800 -12.870000 6.938606
3.135600 -12.870000 6.938606
3.182400 -12.870000 6.936140
3.229200 -12.870000 6.934880
3.276000 -12.870000 6.923735
3.322800 -12.870000 6.923735
3.369600 -12.870000 6.931143
3.416400 -12.870000 6.923852
3.463200 -12.870000 6.933285
3.510000 -12.870000 6.933285
3.556800 -12.870000 6.943113
3.603600 -12.870000 6.953225
3.650400 -12.870000 6.977158
3.697200 -12.870000 7.012670
3.744000 -12.870000 7.026877
3.790800 -12.870000 7.072907
3.837600 -12.870000 7.099656
3.884400 -12.870000 7.104648
3.931200 -12.870000 7.114929
3.978000 -12.870000 7.114929
4.024800 -12.870000 7.130017
4.071600 -12.870000 7.134474
4.118400 -12.870000 7.130017
4.165200 -12.870000 7.130017
4.212000 -12.870000 7.130017
4.258800 -12.870000 7.146995
4.305600 -12.870000 7.161134
4.352400 -12.870000 7.174294
4.399200 -12.870000 7.190660
4.446000 -12.870000 7.195983
4.492800 -12.870000 7.195983
4.539600 -12.870000 7.223406
4.586400 -12.870000 7.238553
4.633200 -12.870000 7.263678
4.680000 -12.870000 7.281674
4.726800 -12.870000 7.319944
4.773600 -12.870000 7.332288
4.820400 -12.870000 7.339224
4.867200 -12.870000 7.356537
4.914000 -12.870000 7.378397
4.960800 -12.870000 7.385298
5.007600 -12.870000 7.399003
5.054400 -12.870000 7.419095
5.101200 -12.870000 7.443816
5.148000 -12.870000 7.452740
5.194800 -12.870000 7.459541
5.241600 -12.870000 7.485440
5.288400 -12.870000 7.494158
5.335200 -12.870000 7.523779
5.382000 -12.870000 7.534401
5.428800 -12.870000 7.531001
5.475600 -12.870000 7.548649
5.522400 -12.870000 7.557521
5.569200 -12.870000 7.563768
5.616000 -12.870000 7.599648
5.662800 -12.870000 7.608419
5.709600 -12.870000 7.624069
5.756400 -12.870000 7.661758
5.803200 -12.870000 7.680818
5.850000 -12.870000 7.696300
5.896800 -12.870000 7.728152
5.943600 -12.870000 7.749697
5.990400 -12.870000 7.769368
6.037200 -12.870000 7.790172
6.084000 -12.870000 7.808126
6.130800 -12.870000 7.837765
6.177600 -12.870000 7.897570
6.224400 -12.870000 7.904415
6.271200 -12.870000 7.927680
6.318000 -12.870000 7.960650
6.364800 -12.870000 7.997135
6.411600 -12.870000 8.017956
6.458400 -12.870000 8.037168
6.505200 -12.870000 8.052697
6.552000 -12.870000 8.088093
6.598800 -12.870000 8.112377
6.645600 -12.870000 8.119639
6.692400 -12.870000 8.147715
6.739200 -12.870000 8.175038
6.786000 -12.870000 8.191175
6.832800 -12.870000 8.206769
6.879600 -12.870000 8.235093
6.926400 -12.870000 8.273726
6.973200 -12.870000 8.290873
7.020000 -12.870000 8.323963
7.066800 -12.870000 8.355938
7.113600 -12.870000 8.422201
7.160400 -12.870000 8.434832
7.207200 -12.870000 8.470064
7.254000 -12.870000 8.497953
7.300800 -12.870000 8.553154
7.347600 -12.870000 8.573642
7.394400 -12.870000 8.639775
7.441200 -12.870000 8.703670
7.488000 -12.870000 8.778828
7.534800 -12.870000 8.812676
7.581600 -12.870000 8.836693
7.628400 -12.870000 8.872305
7.675200 -12.870000 8.911835
7.722000 -12.870000 8.952979
7.768800 -12.870000 8.980840
7.815600 -12.870000 9.033374
7.862400 -12.870000 9.045762
7.909200 -12.870000 9.151287
7.956000 -12.870000 9.382512
8.002800 -12.870000 11.482650
8.049600 -12.870000 29.469665
8.096400 -12.870000 29.477167
13.104000 -12.870000 8.122567
13.150800 -12.870000 8.117000
13.197600 -12.870000 8.095443
13.244400 -12.870000 8.089481
13.291200 -12.870000 8.087153
13.338000 -12.870000 8.086937
13.384800 -12.870000 8.093332
13.431600 -12.870000 8.092783
13.478400 -12.870000 8.097446
13.525200 -12.870000 8.102873
13.572000 -12.870000 8.103302
13.618800 -12.870000 8.103302
13.665600 -12.870000 8.105490
13.712400 -12.870000 8.105490
13.759200 -12.870000 8.106758
13.806000 -12.870000 8.105490
13.852800 -12.870000 8.105490
13.899600 -12.870000 8.105490
13.946400 -12.870000 8.103560
13.993200 -12.870000 8.102650
14.040000 -12.870000 8.100838
14.086800 -12.870000 8.103229
14.133600 -12.870000 8.103229
14.180400 -12.870000 8.100610
14.227200 -12.870000 8.109566
14.274000 -12.870000 8.119527
14.320800 -12.870000 8.121411
14.367600 -12.870000 8.125644
14.414400 -12.870000 8.133162
14.461200 -12.870000 8.147984
14.508000 -12.870000 8.162380
14.554800 -12.870000 8.158759
14.601600 -12.870000 8.153501
14.648400 -12.870000 8.157515
14.695200 -12.870000 8.152703
14.742000 -12.870000 8.145820
14.788800 -12.870000 8.119805
14.835600 -12.870000 8.119805
14.882400 -12.870000 8.119805
14.929200 -12.870000 8.106565
15.631200 -12.870000 6.876271
15.678000 -12.870000 6.867523
15.724800 -12.870000 6.866076
15.771600 -12.870000 6.838524
15.818400 -12.870000 6.838524
15.865200 -12.870000 6.838524
15.912000 -12.870000 6.828489
15.958800 -12.870000 6.830806
16.005600 -12.870000 6.828489
16.052400 -12.870000 6.828489
16.099200 -12.870000 6.830806
16.146000 -12.870000 6.830806
16.192800 -12.870000 6.830806
16.239600 -12.870000 6.830806
16.286400 -12.870000 6.801662
16.333200 -12.870000 6.794079
16.754400 -12.870000 4.041761
16.801200 -12.870000 3.874686
16.848000 -12.870000 3.620607
16.894800 -12.870000 3.293615
17.082000 -12.870000 2.192341
17.128800 -12.870000 1.833433
-18.720000 -12.823200 0.000000
-18.673200 -12.823200 0.000000
-18.626400 -12.823200 0.000000
-18.579600 -12.823200 -7.154314
-18.532800 -12.823200 -7.154133
-18.486000 -12.823200 -7.151968
-18.439200 -12.823200 -7.152685
-18.392400 -12.823200 -7.154133
-18.345600 -12.823200 -7.152685
-18.298800 -12.823200 -7.156260
-18.252000 -12.823200 -7.156260
-18.205200 -12.823200 -7.154808
-18.158400 -12.823200 -7.154808
-18.111600 -12.823200 -7.128304
-18.064800 -12.823200 -7.117133
-18.018000 -12.823200 -7.110797
-17.971200 -12.823200 -7.108734
-17.924400 -12.823200 -7.108734
-17.877600 -12.823200 -7.099323
-17.830800 -12.823200 -7.110797
-17.784000 -12.823200 -7.110734
-17.737200 -12.823200 -7.092920
-17.690400 -12.823200 -7.060809
-17.643600 -12.823200 -7.038329
-17.596800 -12.823200 -7.002574
-17.550000 -12.823200 -6.970828
-17.503200 -12.823200 -6.929062
-17.456400 -12.823200 -6.891253
-17.409600 -12.823200 -6.815100
-17.082000 -12.823200 -5.365085
-17.035200 -12.823200 -5.266253
-15.912000 -12.823200 6.931143
-15.865200 -12.823200 6.948872
-15.818400 -12.823200 6.959800
-15.771600 -12.823200 6.975009
-15.724800 -12.823200 6.986433
-15.678000 -12.823200 7.010462
-15.631200 -12.823200 7.030298
-15.584400 -12.823200 7.044843
-15.537600 -12.823200 7.059349
-15.490800 -12.823200 7.063140
-15.444000 -12.823200 7.068663
-15.397200 -12.823200 7.068663
-15.350400 -12.823200 7.073272
-15.303600 -12.823200 7.075570
-15.256800 -12.823200 7.086941
-15.210000 -12.823200 7.086941
-15.163200 -12.823200 7.091235
-15.116400 -12.823200 7.095248
-15.069600 -12.823200 7.100813
-15.022800 -12.823200 7.103866
-14.976000 -12.823200 7.108956
-14.929200 -12.823200 7.111660
-14.882400 -12.823200 7.111943
-14.835600 -12.823200 7.113155
-14.788800 -12.823200 7.114333
-14.742000 -12.823200 7.119206
-14.695200 -12.823200 7.119206
-14.648400 -12.823200 7.118147
-14.601600 -12.823200 7.121096
-14.554800 -12.823200 7.122078
-14.508000 -12.823200 7.123953
-14.461200 -12.823200 7.122078
-14.414400 -12.823200 7.123953
-14.367600 -12.823200 7.123953
-14.320800 -12.823200 7.120392
-14.274000 -12.823200 7.120392
-14.227200 -12.823200 7.125009
-14.180400 -12.823200 7.129080
-14.133600 -12.823200 7.136923
-14.086800 -12.823200 7.145826
-14.040000 -12.823200 7.164001
-13.993200 -12.823200 7.205204
-13.946400 -12.823200 7.220595
-8.096400 -12.823200 9.802881
-8.049600 -12.823200 9.708302
-8.002800 -12.823200 9.656206
-7.956000 -12.823200 9.570994
-7.909200 -12.823200 9.533955
-7.862400 -12.823200 9.472146
-7.815600 -12.823200 9.349774
-7.768800 -12.823200 9.317975
-7.722000 -12.823200 9.178427
-7.675200 -12.823200 9.128448
-7.628400 -12.823200 8.987643
-7.581600 -12.823200 8.925148
-7.534800 -12.823200 8.887930
-7.488000 -12.823200 8.842733
-7.441200 -12.823200 8.801537
-7.394400 -12.823200 8.791507
-7.347600 -12.823200 8.732499
-7.300800 -12.823200 8.692821
-7.254000 -12.823200 8.683053
-7.207200 -12.823200 8.663669
-7.160400 -12.823200 8.640870
-7.113600 -12.823200 8.577371
-7.066800 -12.823200 8.535384
-7.020000 -12.823200 8.470739
-6.973200 -12.823200 8.426064
-6.926400 -12.823200 8.387743
-6.879600 -12.823200 8.339353
-6.832800 -12.823200 8.313273
-6.786000 -12.823200 8.248607
-6.739200 -12.823200 8.222328
-6.692400 -12.823200 8.184745
-6.645600 -12.823200 8.140728
-6.598800 -12.823200 8.112818
-6.552000 -12.823200 8.093748
-6.505200 -12.823200 8.067042
-6.458400 -12.823200 8.014709
-6.411600 -12.823200 7.990822
-6.364800 -12.823200 7.956446
-6.318000 -12.823200 7.951950
-6.271200 -12.823200 7.921150
-6.224400 -12.823200 7.883925
-6.177600 -12.823200 7.857460
-6.130800 -12.823200 7.852191
-6.084000 -12.823200 7.817445
-6.037200 -12.823200 7.798703
-5.990400 -12.823200 7.789106
-5.943600 -12.823200 7.777182
-5.896800 -12.823200 7.733703
-5.850000 -12.823200 7.726779
-5.803200 -12.823200 7.717441
-5.756400 -12.823200 7.704218
-5.709600 -12.823200 7.642126
-5.662800 -12.823200 7.615677
-5.616000 -12.823200 7.570866
-5.569200 -12.823200 7.517194
-5.522400 -12.823200 7.491110
-5.475600 -12.823200 7.484954
-5.428800 -12.823200 7.485436
-5.382000 -12.823200 7.461614
-5.335200 -12.823200 7.447758
-5.288400 -12.823200 7.428502
-5.241600 -12.823200 7.411460
-5.194800 -12.823200 7.391189
-5.148000 -12.823200 7.360682
-5.101200 -12.823200 7.349497
-5.054400 -12.823200 7.346756
-5.007600 -12.823200 7.325813
-4.960800 -12.823200 7.311548
-4.914000 -12.823200 7.311548
-4.867200 -12.823200 7.303965
-4.820400 -12.823200 7.289013
-4.773600 -12.823200 7.262336
-4.726800 -12.823200 7.237367
-4.680000 -12.823200 7.200131
-4.633200 -12.823200 7.182609
-4.586400 -12.823200 7.176211
-4.539600 -12.823200 7.162275
-4.492800 -12.823200 7.157620
-4.446000 -12.823200 7.159385
-4.399200 -12.823200 7.123276
-4.352400 -12.823200 7.123276
-4.305600 -12.823200 7.119319
-4.258800 -12.823200 7.112430
-4.212000 -12.823200 7.094247
-4.165200 -12.823200 7.077181
-4.118400 -12.823200 7.067766
-4.071600 -12.823200 7.043781
-4.024800 -12.823200 7.039127
-3.978000 -12.823200 7.035214
-3.931200 -12.823200 7.028696
-3.884400 -12.823200 6.992291
-3.837600 -12.823200 6.990664
-3.790800 -12.823200 6.987543
-3.744000 -12.823200 6.964337
-3.697200 -12.823200 6.955285
-3.650400 -12.823200 6.955285
-3.603600 -12.823200 6.945258
-3.556800 -12.823200 6.933809
-3.510000 -12.823200 6.922096
-3.463200 -12.823200 6.917836
-3.416400 -12.823200 6.898212
-3.369600 -12.823200 6.892219
-3.322800 -12.823200 6.876494
-3.276000 -12.823200 6.876494
-3.229200 -12.823200 6.849687
-3.182400 -12.823200 6.846472
-3.135600 -12.823200 6.840999
-3.088800 -12.823200 6.849687
-3.042000 -12.823200 6.846472
-2.995200 -12.823200 6.849687
-2.948400 -12.823200 6.837884
-2.901600 -12.823200 6.826250
-2.854800 -12.823200 6.813196
-2.808000 -12.823200 6.811065
-2.761200 -12.823200 6.793870
-2.714400 -12.823200 6.791151
-2.667600 -12.823200 6.765322
-2.620800 -12.823200 6.760887
-2.574000 -12.823200 6.755847
-2.527200 -12.823200 6.754381
-2.480400 -12.823200 6.747087
-2.433600 -12.823200 6.728259
-2.386800 -12.823200 6.712479
-2.340000 -12.823200 6.703582
-2.293200 -12.823200 6.698365
-2.246400 -12.823200 6.699685
-2.199600 -12.823200 6.694547
-2.152800 -12.823200 6.698365
-2.106000 -12.823200 6.694547
-2.059200 -12.823200 6.688891
-2.012400 -12.823200 6.688891
-1.965600 -12.823200 6.678677
-1.918800 -12.823200 6.669774
-1.872000 -12.823200 6.669774
-1.825200 -12.823200 6.669774
-1.778400 -12.823200 6.664218
-1.731600 -12.823200 6.664218
-1.684800 -12.823200 6.669298
-1.638000 -12.823200 6.670975
-1.591200 -12.823200 6.678837
-1.544400 -12.823200 6.675025
-1.497600 -12.823200 6.662763
-1.450800 -12.823200 6.664178
-1.404000 -12.823200 6.678837
-1.357200 -12.823200 6.664178
-1.310400 -12.823200 6.656741
-1.263600 -12.823200 6.648654
-1.216800 -12.823200 6.654124
-1.170000 -12.823200 6.654124
-1.123200 -12.823200 6.654124
-1.076400 -12.823200 6.654302
-1.029600 -12.823200 6.654670
-0.982800 -12.823200 6.654670
-0.936000 -12.823200 6.654302
-0.889200 -12.823200 6.640365
-0.842400 -12.823200 6.649598
-0.795600 -12.823200 6.638010
-0.748800 -12.823200 6.616852
-0.702000 -12.823200 6.616852
-0.655200 -12.823200 6.606317
-0.608400 -12.823200 6.611073
-0.561600 -12.823200 6.617908
-0.514800 -12.823200 6.617376
-0.468000 -12.823200 6.613227
-0.421200 -12.823200 6.623743
-0.374400 -12.823200 6.611073
-0.327600 -12.823200 6.613227
-0.280800 -12.823200 6.613227
-0.234000 -12.823200 6.615867
-0.187200 -12.823200 6.613227
-0.140400 -12.823200 6.619128
-0.093600 -12.823200 6.619128
-0.046800 -12.823200 6.623743
0.000000 -12.823200 6.619507
0.046800 -12.823200 6.619128
0.093600 -12.823200 6.623743
0.140400 -12.823200 6.623743
0.187200 -12.823200 6.626929
0.234000 -12.823200 6.619507
0.280800 -12.823200 6.621552
0.327600 -12.823200 6.621552
0.374400 -12.823200 6.628470
0.421200 -12.823200 6.628968
0.468000 -12.823200 6.631475
0.514800 -12.823200 6.636955
0.561600 -12.823200 6.636955
0.608400 -12.823200 6.652592
0.655200 -12.823200 6.665529
0.702000 -12.823200 6.667157
0.748800 -12.823200 6.652592
0.795600 -12.823200 6.645893
0.842400 -12.823200 6.646361
0.889200 -12.823200 6.646361
0.936000 -12.823200 6.635514
0.982800 -12.823200 6.625279
1.029600 -12.823200 6.623053
1.076400 -12.823200 6.633139
1.123200 -12.823200 6.638349
1.170000 -12.823200 6.635514
1.216800 -12.823200 6.646171
1.263600 -12.823200 6.649315
1.310400 -12.823200 6.652879
1.357200 -12.823200 6.652879
1.404000 -12.823200 6.658631
1.450800 -12.823200 6.661860
1.497600 -12.823200 6.675778
1.544400 -12.823200 6.670945
1.591200 -12.823200 6.683946
1.638000 -12.823200 6.675778
1.684800 -12.823200 6.686546
1.731600 -12.823200 6.705466
1.778400 -12.823200 6.719076
1.825200 -12.823200 6.719458
1.872000 -12.823200 6.740859
1.918800 -12.823200 6.748425
1.965600 -12.823200 6.754787
2.012400 -12.823200 6.754681
2.059200 -12.823200 6.748018
2.106000 -12.823200 6.741138
2.152800 -12.823200 6.741138
2.199600 -12.823200 6.734073
2.246400 -12.823200 6.734073
2.293200 -12.823200 6.734073
2.340000 -12.823200 6.744571
2.386800 -12.823200 6.754505
2.433600 -12.823200 6.781213
2.480400 -12.823200 6.776518
2.527200 -12.823200 6.785606
2.574000 -12.823200 6.785606
2.620800 -12.823200 6.787234
2.667600 -12.823200 6.785606
2.714400 -12.823200 6.792390
2.761200 -12.823200 6.810087
2.808000 -12.823200 6.852698
2.854800 -12.823200 6.861234
2.901600 -12.823200 6.878849
2.948400 -12.823200 6.892620
2.995200 -12.823200 6.898788
3.042000 -12.823200 6.897329
3.088800 -12.823200 6.917111
3.135600 -12.823200 6.924866
3.182400 -12.823200 6.923735
3.229200 -12.823200 6.903814
3.276000 -12.823200 6.898264
3.322800 -12.823200 6.897329
3.369600 -12.823200 6.906553
3.416400 -12.823200 6.907008
3.463200 -12.823200 6.923735
3.510000 -12.823200 6.926628
3.556800 -12.823200 6.947618
3.603600 -12.823200 6.962437
3.650400 -12.823200 6.979807
3.697200 -12.823200 6.986293
3.744000 -12.823200 7.018180
3.790800 -12.823200 7.055386
3.837600 -12.823200 7.083873
3.884400 -12.823200 7.101774
3.931200 -12.823200 7.105216
3.978000 -12.823200 7.105216
4.024800 -12.823200 7.113534
4.071600 -12.823200 7.121110
4.118400 -12.823200 7.105216
4.165200 -12.823200 7.105216
4.212000 -12.823200 7.105216
4.258800 -12.823200 7.122528
4.305600 -12.823200 7.146995
4.352400 -12.823200 7.150228
4.399200 -12.823200 7.169012
4.446000 -12.823200 7.186589
4.492800 -12.823200 7.195752
4.539600 -12.823200 7.223097
4.586400 -12.823200 7.238553
4.633200 -12.823200 7.263678
4.680000 -12.823200 7.281674
4.726800 -12.823200 7.319944
4.773600 -12.823200 7.330593
4.820400 -12.823200 7.333714
4.867200 -12.823200 7.351539
4.914000 -12.823200 7.364275
4.960800 -12.823200 7.385298
5.007600 -12.823200 7.399003
5.054400 -12.823200 7.419095
5.101200 -12.823200 7.440194
5.148000 -12.823200 7.453004
5.194800 -12.823200 7.455760
5.241600 -12.823200 7.482803
5.288400 -12.823200 7.486911
5.335200 -12.823200 7.520261
5.382000 -12.823200 7.533835
5.428800 -12.823200 7.524405
5.475600 -12.823200 7.541722
5.522400 -12.823200 7.557521
5.569200 -12.823200 7.563768
5.616000 -12.823200 7.591724
5.662800 -12.823200 7.604235
5.709600 -12.823200 7.612191
5.756400 -12.823200 7.637446
5.803200 -12.823200 7.654639
5.850000 -12.823200 7.680818
5.896800 -12.823200 7.702808
5.943600 -12.823200 7.730536
5.990400 -12.823200 7.746952
6.037200 -12.823200 7.781016
6.084000 -12.823200 7.790172
6.130800 -12.823200 7.837459
6.177600 -12.823200 7.897570
6.224400 -12.823200 7.904415
6.271200 -12.823200 7.932672
6.318000 -12.823200 7.982950
6.364800 -12.823200 8.015314
6.411600 -12.823200 8.018219
6.458400 -12.823200 8.039496
6.505200 -12.823200 8.053870
6.552000 -12.823200 8.071744
6.598800 -12.823200 8.107092
6.645600 -12.823200 8.119639
6.692400 -12.823200 8.147715
6.739200 -12.823200 8.179054
6.786000 -12.823200 8.206769
6.832800 -12.823200 8.226571
6.879600 -12.823200 8.244614
6.926400 -12.823200 8.274583
6.973200 -12.823200 8.301801
7.020000 -12.823200 8.325535
7.066800 -12.823200 8.355938
7.113600 -12.823200 8.423193
7.160400 -12.823200 8.453599
7.207200 -12.823200 8.470064
7.254000 -12.823200 8.489623
7.300800 -12.823200 8.553154
7.347600 -12.823200 8.602194
7.394400 -12.823200 8.635095
7.441200 -12.823200 8.703670
7.488000 -12.823200 8.778828
7.534800 -12.823200 8.810253
7.581600 -12.823200 8.836693
7.628400 -12.823200 8.886073
7.675200 -12.823200 8.919251
7.722000 -12.823200 8.956699
7.768800 -12.823200 9.027695
7.815600 -12.823200 9.033374
7.862400 -12.823200 9.045469
7.909200 -12.823200 9.153266
7.956000 -12.823200 9.262440
8.002800 -12.823200 9.483560
8.049600 -12.823200 29.467740
8.096400 -12.823200 29.477167
13.104000 -12.823200 8.122618
13.150800 -12.823200 8.122618
13.197600 -12.823200 8.115839
13.244400 -12.823200 8.095443
13.291200 -12.823200 8.087153
13.338000 -12.823200 8.084505
13.431600 -12.823200 8.084505
13.478400 -12.823200 8.083480
13.525200 -12.823200 8.084505
13.572000 -12.823200 8.102873
13.618800 -12.823200 8.102873
13.665600 -12.823200 8.103302
13.712400 -12.823200 8.110301
13.759200 -12.823200 8.106758
13.806000 -12.823200 8.110301
13.852800 -12.823200 8.106758
13.899600 -12.823200 8.103229
13.946400 -12.823200 8.102650
13.993200 -12.823200 8.100610
14.040000 -12.823200 8.100610
14.086800 -12.823200 8.100838
14.133600 -12.823200 8.100838
14.180400 -12.823200 8.094022
14.227200 -12.823200 8.104391
14.274000 -12.823200 8.119209
14.320800 -12.823200 8.119209
14.367600 -12.823200 8.119209
14.414400 -12.823200 8.121411
14.461200 -12.823200 8.133162
14.508000 -12.823200 8.147984
14.554800 -12.823200 8.158759
14.601600 -12.823200 8.147984
14.648400 -12.823200 8.158759
14.695200 -12.823200 8.157013
14.742000 -12.823200 8.150438
14.788800 -12.823200 8.120571
14.835600 -12.823200 8.120571
14.882400 -12.823200 8.120571
14.929200 -12.823200 8.120083
14.976000 -12.823200 8.098528
15.678000 -12.823200 6.866076
15.724800 -12.823200 6.865607
15.771600 -12.823200 6.838524
15.818400 -12.823200 6.838524
15.865200 -12.823200 6.838524
15.912000 -12.823200 6.828489
15.958800 -12.823200 6.832601
16.005600 -12.823200 6.832601
16.052400 -12.823200 6.838524
16.099200 -12.823200 6.839563
16.146000 -12.823200 6.839563
16.192800 -12.823200 6.846611
16.239600 -12.823200 6.855031
16.286400 -12.823200 6.839563
16.333200 -12.823200 6.838709
16.380000 -12.823200 6.819413
16.707600 -12.823200 4.522606
16.754400 -12.823200 4.247776
16.801200 -12.823200 4.025080
16.848000 -12.823200 3.812444
17.035200 -12.823200 2.695179
17.082000 -12.823200 2.320873
-18.720000 -12.776400 0.000000
-18.673200 -12.776400 0.000000
-18.626400 -12.776400 0.000000
-18.579600 -12.776400 -7.171579
-18.532800 -12.776400 -7.156672
-18.486000 -12.776400 -7.152685
-18.439200 -12.776400 -7.152685
-18.392400 -12.776400 -7.154133
-18.345600 -12.776400 -7.151968
-18.298800 -12.776400 -7.156260
-18.252000 -12.776400 -7.158274
-18.205200 -12.776400 -7.158274
-18.158400 -12.776400 -7.158274
-18.111600 -12.776400 -7.138601
-18.064800 -12.776400 -7.133446
-18.018000 -12.776400 -7.122296
-17.971200 -12.776400 -7.110797
-17.924400 -12.776400 -7.110734
-17.877600 -12.776400 -7.102291
-17.830800 -12.776400 -7.110734
-17.784000 -12.776400 -7.104953
-17.737200 -12.776400 -7.085638
-17.690400 -12.776400 -7.052441
-17.643600 -12.776400 -7.032762
-17.596800 -12.776400 -7.002574
-17.550000 -12.776400 -6.975439
-17.503200 -12.776400 -6.919135
-17.456400 -12.776400 -6.830790
-17.128800 -12.776400 -5.342945
-17.082000 -12.776400 -5.335585
-16.426800 -12.776400 5.347556
-15.958800 -12.776400 6.902233
-15.912000 -12.776400 6.936140
-15.865200 -12.776400 6.958722
-15.818400 -12.776400 6.975009
-15.771600 -12.776400 6.986433
-15.724800 -12.776400 7.014980
-15.678000 -12.776400 7.029046
-15.631200 -12.776400 7.035813
-15.584400 -12.776400 7.059349
-15.537600 -12.776400 7.068663
-15.490800 -12.776400 7.069110
-15.444000 -12.776400 7.070296
-15.397200 -12.776400 7.070503
-15.350400 -12.776400 7.076409
-15.303600 -12.776400 7.086941
-15.256800 -12.776400 7.092587
-15.210000 -12.776400 7.092587
-15.163200 -12.776400 7.095248
-15.116400 -12.776400 7.096724
-15.069600 -12.776400 7.097367
-15.022800 -12.776400 7.101346
-14.976000 -12.776400 7.108956
-14.929200 -12.776400 7.111943
-14.882400 -12.776400 7.112090
-14.835600 -12.776400 7.113155
-14.788800 -12.776400 7.118147
-14.742000 -12.776400 7.119872
-14.695200 -12.776400 7.120612
-14.648400 -12.776400 7.121096
-14.601600 -12.776400 7.128050
-14.554800 -12.776400 7.133474
-14.508000 -12.776400 7.133474
-14.461200 -12.776400 7.131416
-14.414400 -12.776400 7.128050
-14.367600 -12.776400 7.128050
-14.320800 -12.776400 7.126481
-14.274000 -12.776400 7.125336
-14.227200 -12.776400 7.127623
-14.180400 -12.776400 7.135312
-14.133600 -12.776400 7.143443
-14.086800 -12.776400 7.152959
-14.040000 -12.776400 7.188600
-13.993200 -12.776400 7.218184
-13.946400 -12.776400 7.272750
-8.096400 -12.776400 9.802881
-8.049600 -12.776400 9.731877
-8.002800 -12.776400 9.662137
-7.956000 -12.776400 9.630098
-7.909200 -12.776400 9.536606
-7.862400 -12.776400 9.472146
-7.815600 -12.776400 9.349774
-7.768800 -12.776400 9.295474
-7.722000 -12.776400 9.200641
-7.675200 -12.776400 9.157908
-7.628400 -12.776400 8.987643
-7.581600 -12.776400 8.920575
-7.534800 -12.776400 8.894345
-7.488000 -12.776400 8.842584
-7.441200 -12.776400 8.800294
-7.394400 -12.776400 8.778469
-7.347600 -12.776400 8.732499
-7.300800 -12.776400 8.692821
-7.254000 -12.776400 8.683600
-7.207200 -12.776400 8.663669
-7.160400 -12.776400 8.654294
-7.113600 -12.776400 8.582749
-7.066800 -12.776400 8.535384
-7.020000 -12.776400 8.470739
-6.973200 -12.776400 8.426064
-6.926400 -12.776400 8.375653
-6.879600 -12.776400 8.325419
-6.832800 -12.776400 8.274973
-6.786000 -12.776400 8.244731
-6.739200 -12.776400 8.211659
-6.692400 -12.776400 8.181274
-6.645600 -12.776400 8.125237
-6.598800 -12.776400 8.112818
-6.552000 -12.776400 8.093748
-6.505200 -12.776400 8.053769
-6.458400 -12.776400 8.008601
-6.411600 -12.776400 7.990822
-6.364800 -12.776400 7.964959
-6.318000 -12.776400 7.937795
-6.271200 -12.776400 7.924060
-6.224400 -12.776400 7.882733
-6.177600 -12.776400 7.855227
-6.130800 -12.776400 7.846973
-6.084000 -12.776400 7.819760
-6.037200 -12.776400 7.799029
-5.990400 -12.776400 7.796309
-5.943600 -12.776400 7.778612
-5.896800 -12.776400 7.731833
-5.850000 -12.776400 7.719007
-5.803200 -12.776400 7.708240
-5.756400 -12.776400 7.687087
-5.709600 -12.776400 7.648697
[truncated: 6,855,618 more chars]
