# Supplementary material for: Case study of 3D fingerprints applications
Source: PLoS One. 2017 Apr 11;12(4):e0175261. doi: 10.1371/journal.pone.0175261 (PMC5388323; doi:10.1371/journal.pone.0175261)
Supplement: S1 Database — (ZIP) [file pone.0175261.s001.zip › S1_Database/S1_Database_Session1-3D finger point cloud data/bz_r4_b_1.txt]

-18.720000 -14.040000 0.000000
-18.673200 -14.040000 0.000000
-18.626400 -14.040000 0.000000
-18.579600 -14.040000 0.000000
-18.532800 -14.040000 0.000000
-18.486000 -14.040000 0.000000
-18.439200 -14.040000 0.000000
-18.392400 -14.040000 0.000000
-18.345600 -14.040000 0.000000
-18.298800 -14.040000 0.000000
-18.252000 -14.040000 0.000000
-18.205200 -14.040000 0.000000
-18.158400 -14.040000 0.000000
-18.111600 -14.040000 0.000000
-18.064800 -14.040000 0.000000
-18.018000 -14.040000 0.000000
-17.971200 -14.040000 0.000000
-17.924400 -14.040000 0.000000
-17.877600 -14.040000 0.000000
-17.830800 -14.040000 0.000000
-17.784000 -14.040000 0.000000
-17.737200 -14.040000 0.000000
-17.690400 -14.040000 0.000000
-17.643600 -14.040000 0.000000
-17.596800 -14.040000 0.000000
-17.550000 -14.040000 0.000000
-17.503200 -14.040000 0.000000
-17.456400 -14.040000 0.000000
-17.409600 -14.040000 0.000000
-17.362800 -14.040000 0.000000
-17.316000 -14.040000 0.000000
-17.269200 -14.040000 0.000000
-17.222400 -14.040000 0.000000
-17.175600 -14.040000 0.000000
-17.128800 -14.040000 0.000000
-17.082000 -14.040000 0.000000
-17.035200 -14.040000 0.000000
-16.988400 -14.040000 0.000000
-16.941600 -14.040000 0.000000
-16.894800 -14.040000 0.000000
-16.848000 -14.040000 0.000000
-16.801200 -14.040000 0.000000
-16.754400 -14.040000 0.000000
-16.707600 -14.040000 0.000000
-16.660800 -14.040000 0.000000
-16.286400 -14.040000 0.000000
-16.239600 -14.040000 0.000000
-15.022800 -14.040000 0.000000
-14.976000 -14.040000 0.000000
-14.929200 -14.040000 0.000000
-14.882400 -14.040000 0.000000
-14.835600 -14.040000 0.000000
-14.788800 -14.040000 0.000000
-14.742000 -14.040000 0.000000
-14.695200 -14.040000 0.000000
-14.648400 -14.040000 0.000000
-14.601600 -14.040000 0.000000
-14.554800 -14.040000 0.000000
-14.508000 -14.040000 0.000000
-14.461200 -14.040000 0.000000
-14.414400 -14.040000 0.000000
-14.367600 -14.040000 0.000000
-14.320800 -14.040000 0.000000
-14.274000 -14.040000 0.000000
-14.227200 -14.040000 0.000000
-14.180400 -14.040000 0.000000
-14.133600 -14.040000 0.000000
-14.086800 -14.040000 0.000000
-14.040000 -14.040000 0.000000
-13.993200 -14.040000 0.000000
-13.946400 -14.040000 0.000000
-13.899600 -14.040000 0.000000
-13.852800 -14.040000 0.000000
-13.806000 -14.040000 0.000000
-13.759200 -14.040000 0.000000
-13.712400 -14.040000 0.000000
-13.665600 -14.040000 0.000000
-13.618800 -14.040000 0.000000
-13.572000 -14.040000 0.000000
-13.525200 -14.040000 0.000000
-13.478400 -14.040000 0.000000
-13.431600 -14.040000 0.000000
-13.384800 -14.040000 0.000000
-13.338000 -14.040000 0.000000
-13.291200 -14.040000 0.000000
-13.244400 -14.040000 0.000000
-13.197600 -14.040000 0.000000
-13.150800 -14.040000 0.000000
-13.104000 -14.040000 0.000000
-13.057200 -14.040000 0.000000
-13.010400 -14.040000 0.000000
-12.963600 -14.040000 0.000000
-5.569200 -14.040000 0.000000
-5.522400 -14.040000 0.000000
-5.475600 -14.040000 0.000000
-5.428800 -14.040000 0.000000
-5.382000 -14.040000 0.000000
-5.335200 -14.040000 0.000000
-5.288400 -14.040000 0.000000
-5.241600 -14.040000 0.000000
-5.194800 -14.040000 0.000000
-5.148000 -14.040000 0.000000
-5.101200 -14.040000 0.000000
-5.054400 -14.040000 0.000000
-5.007600 -14.040000 0.000000
-4.960800 -14.040000 0.000000
-4.914000 -14.040000 0.000000
-4.867200 -14.040000 0.000000
-4.820400 -14.040000 0.000000
-4.773600 -14.040000 0.000000
-4.726800 -14.040000 0.000000
-4.680000 -14.040000 0.000000
-4.633200 -14.040000 0.000000
-4.586400 -14.040000 0.000000
-4.539600 -14.040000 0.000000
-4.492800 -14.040000 0.000000
-4.446000 -14.040000 0.000000
-4.399200 -14.040000 0.000000
-4.352400 -14.040000 0.000000
-4.305600 -14.040000 0.000000
-4.258800 -14.040000 0.000000
-4.212000 -14.040000 0.000000
-4.165200 -14.040000 0.000000
-4.118400 -14.040000 0.000000
-4.071600 -14.040000 0.000000
-4.024800 -14.040000 0.000000
-3.978000 -14.040000 0.000000
-3.931200 -14.040000 0.000000
-3.884400 -14.040000 0.000000
-3.837600 -14.040000 0.000000
-3.790800 -14.040000 0.000000
-3.744000 -14.040000 0.000000
-3.697200 -14.040000 0.000000
-3.650400 -14.040000 0.000000
-3.603600 -14.040000 0.000000
-3.556800 -14.040000 0.000000
-3.510000 -14.040000 0.000000
-3.463200 -14.040000 0.000000
-3.416400 -14.040000 0.000000
-3.369600 -14.040000 0.000000
-3.322800 -14.040000 0.000000
-3.276000 -14.040000 0.000000
-3.229200 -14.040000 0.000000
-3.182400 -14.040000 0.000000
-3.135600 -14.040000 0.000000
-3.088800 -14.040000 0.000000
-3.042000 -14.040000 0.000000
-2.995200 -14.040000 0.000000
-2.948400 -14.040000 0.000000
-2.901600 -14.040000 0.000000
-2.854800 -14.040000 0.000000
-2.808000 -14.040000 0.000000
-2.761200 -14.040000 0.000000
-2.714400 -14.040000 0.000000
-2.667600 -14.040000 0.000000
-2.620800 -14.040000 0.000000
-2.574000 -14.040000 0.000000
-2.527200 -14.040000 0.000000
-2.480400 -14.040000 0.000000
-2.433600 -14.040000 0.000000
-2.386800 -14.040000 0.000000
-2.340000 -14.040000 0.000000
-2.293200 -14.040000 0.000000
-2.246400 -14.040000 0.000000
-2.199600 -14.040000 0.000000
-2.152800 -14.040000 0.000000
-2.106000 -14.040000 0.000000
-2.059200 -14.040000 0.000000
-2.012400 -14.040000 0.000000
-1.965600 -14.040000 0.000000
-1.918800 -14.040000 0.000000
-1.872000 -14.040000 0.000000
-1.825200 -14.040000 0.000000
-1.778400 -14.040000 0.000000
-1.731600 -14.040000 0.000000
-1.684800 -14.040000 0.000000
-1.638000 -14.040000 0.000000
-1.591200 -14.040000 0.000000
-1.544400 -14.040000 0.000000
-1.497600 -14.040000 0.000000
-1.450800 -14.040000 0.000000
-1.404000 -14.040000 0.000000
-1.357200 -14.040000 0.000000
-1.310400 -14.040000 0.000000
-1.263600 -14.040000 0.000000
-1.216800 -14.040000 0.000000
-1.170000 -14.040000 0.000000
-1.123200 -14.040000 0.000000
-1.076400 -14.040000 0.000000
-1.029600 -14.040000 0.000000
-0.982800 -14.040000 0.000000
-0.936000 -14.040000 0.000000
-0.889200 -14.040000 0.000000
-0.842400 -14.040000 0.000000
-0.795600 -14.040000 0.000000
-0.748800 -14.040000 0.000000
-0.702000 -14.040000 0.000000
-0.655200 -14.040000 0.000000
-0.608400 -14.040000 0.000000
-0.561600 -14.040000 0.000000
-0.514800 -14.040000 0.000000
-0.468000 -14.040000 0.000000
-0.421200 -14.040000 0.000000
-0.374400 -14.040000 0.000000
-0.327600 -14.040000 0.000000
-0.280800 -14.040000 0.000000
-0.234000 -14.040000 0.000000
-0.187200 -14.040000 0.000000
-0.140400 -14.040000 0.000000
-0.093600 -14.040000 0.000000
-0.046800 -14.040000 0.000000
0.000000 -14.040000 0.000000
0.046800 -14.040000 0.000000
0.093600 -14.040000 0.000000
0.140400 -14.040000 0.000000
0.187200 -14.040000 0.000000
0.234000 -14.040000 0.000000
0.280800 -14.040000 0.000000
0.327600 -14.040000 0.000000
0.374400 -14.040000 0.000000
0.421200 -14.040000 0.000000
0.468000 -14.040000 0.000000
0.514800 -14.040000 0.000000
0.561600 -14.040000 0.000000
0.608400 -14.040000 0.000000
0.655200 -14.040000 0.000000
0.702000 -14.040000 0.000000
0.748800 -14.040000 0.000000
0.795600 -14.040000 0.000000
0.842400 -14.040000 0.000000
0.889200 -14.040000 0.000000
0.936000 -14.040000 0.000000
0.982800 -14.040000 0.000000
1.029600 -14.040000 0.000000
1.076400 -14.040000 0.000000
1.123200 -14.040000 0.000000
1.170000 -14.040000 0.000000
1.216800 -14.040000 0.000000
1.263600 -14.040000 0.000000
1.310400 -14.040000 0.000000
1.357200 -14.040000 0.000000
1.404000 -14.040000 0.000000
1.450800 -14.040000 0.000000
1.497600 -14.040000 0.000000
1.544400 -14.040000 0.000000
1.591200 -14.040000 0.000000
1.638000 -14.040000 0.000000
1.684800 -14.040000 0.000000
1.731600 -14.040000 0.000000
1.778400 -14.040000 0.000000
1.825200 -14.040000 0.000000
1.872000 -14.040000 0.000000
1.918800 -14.040000 0.000000
1.965600 -14.040000 0.000000
2.012400 -14.040000 0.000000
2.059200 -14.040000 0.000000
2.106000 -14.040000 0.000000
2.152800 -14.040000 0.000000
2.199600 -14.040000 0.000000
2.246400 -14.040000 0.000000
2.293200 -14.040000 0.000000
2.340000 -14.040000 0.000000
2.386800 -14.040000 0.000000
2.433600 -14.040000 0.000000
2.480400 -14.040000 0.000000
2.527200 -14.040000 0.000000
2.574000 -14.040000 0.000000
2.620800 -14.040000 0.000000
2.667600 -14.040000 0.000000
2.714400 -14.040000 0.000000
2.761200 -14.040000 0.000000
2.808000 -14.040000 0.000000
2.854800 -14.040000 0.000000
2.901600 -14.040000 0.000000
2.948400 -14.040000 0.000000
2.995200 -14.040000 0.000000
3.042000 -14.040000 0.000000
3.088800 -14.040000 0.000000
3.135600 -14.040000 0.000000
3.182400 -14.040000 0.000000
3.229200 -14.040000 0.000000
3.276000 -14.040000 0.000000
3.322800 -14.040000 0.000000
3.369600 -14.040000 0.000000
3.416400 -14.040000 0.000000
3.463200 -14.040000 0.000000
3.510000 -14.040000 0.000000
3.556800 -14.040000 0.000000
3.603600 -14.040000 0.000000
3.650400 -14.040000 0.000000
3.697200 -14.040000 0.000000
3.744000 -14.040000 0.000000
3.790800 -14.040000 0.000000
3.837600 -14.040000 0.000000
3.884400 -14.040000 0.000000
3.931200 -14.040000 0.000000
3.978000 -14.040000 0.000000
4.024800 -14.040000 0.000000
4.071600 -14.040000 0.000000
4.118400 -14.040000 0.000000
4.165200 -14.040000 0.000000
4.212000 -14.040000 0.000000
4.258800 -14.040000 0.000000
4.305600 -14.040000 0.000000
4.352400 -14.040000 0.000000
4.399200 -14.040000 0.000000
4.446000 -14.040000 0.000000
4.492800 -14.040000 0.000000
4.539600 -14.040000 0.000000
4.586400 -14.040000 0.000000
4.633200 -14.040000 0.000000
4.680000 -14.040000 0.000000
4.726800 -14.040000 0.000000
4.773600 -14.040000 0.000000
4.820400 -14.040000 0.000000
4.867200 -14.040000 0.000000
4.914000 -14.040000 0.000000
4.960800 -14.040000 0.000000
5.007600 -14.040000 0.000000
5.054400 -14.040000 0.000000
5.101200 -14.040000 0.000000
5.148000 -14.040000 0.000000
5.194800 -14.040000 0.000000
5.241600 -14.040000 0.000000
5.288400 -14.040000 0.000000
5.335200 -14.040000 0.000000
5.382000 -14.040000 0.000000
5.428800 -14.040000 0.000000
5.475600 -14.040000 0.000000
5.522400 -14.040000 0.000000
5.569200 -14.040000 0.000000
5.616000 -14.040000 0.000000
5.662800 -14.040000 0.000000
5.709600 -14.040000 0.000000
5.756400 -14.040000 0.000000
5.803200 -14.040000 0.000000
5.850000 -14.040000 0.000000
5.896800 -14.040000 0.000000
5.943600 -14.040000 0.000000
5.990400 -14.040000 0.000000
6.037200 -14.040000 0.000000
6.084000 -14.040000 0.000000
6.130800 -14.040000 0.000000
6.177600 -14.040000 0.000000
6.224400 -14.040000 0.000000
6.271200 -14.040000 0.000000
6.318000 -14.040000 0.000000
6.364800 -14.040000 0.000000
6.411600 -14.040000 0.000000
6.458400 -14.040000 0.000000
6.505200 -14.040000 0.000000
6.552000 -14.040000 0.000000
6.598800 -14.040000 0.000000
6.645600 -14.040000 0.000000
6.692400 -14.040000 0.000000
6.739200 -14.040000 0.000000
6.786000 -14.040000 0.000000
6.832800 -14.040000 0.000000
6.879600 -14.040000 0.000000
6.926400 -14.040000 0.000000
6.973200 -14.040000 0.000000
7.020000 -14.040000 0.000000
7.066800 -14.040000 0.000000
7.113600 -14.040000 0.000000
7.160400 -14.040000 0.000000
7.207200 -14.040000 0.000000
7.254000 -14.040000 0.000000
7.300800 -14.040000 0.000000
7.347600 -14.040000 0.000000
7.394400 -14.040000 0.000000
7.441200 -14.040000 0.000000
7.488000 -14.040000 0.000000
7.534800 -14.040000 0.000000
7.581600 -14.040000 0.000000
7.628400 -14.040000 0.000000
7.675200 -14.040000 0.000000
7.722000 -14.040000 0.000000
7.768800 -14.040000 0.000000
7.815600 -14.040000 0.000000
7.862400 -14.040000 0.000000
7.909200 -14.040000 0.000000
7.956000 -14.040000 0.000000
8.002800 -14.040000 0.000000
8.049600 -14.040000 0.000000
8.096400 -14.040000 0.000000
8.143200 -14.040000 0.000000
8.190000 -14.040000 0.000000
8.236800 -14.040000 0.000000
8.283600 -14.040000 0.000000
8.330400 -14.040000 0.000000
8.377200 -14.040000 0.000000
8.424000 -14.040000 0.000000
8.470800 -14.040000 0.000000
8.517600 -14.040000 0.000000
8.564400 -14.040000 0.000000
8.611200 -14.040000 0.000000
8.658000 -14.040000 0.000000
8.704800 -14.040000 0.000000
8.751600 -14.040000 0.000000
8.798400 -14.040000 0.000000
8.845200 -14.040000 0.000000
8.892000 -14.040000 0.000000
8.938800 -14.040000 0.000000
8.985600 -14.040000 0.000000
9.032400 -14.040000 0.000000
9.079200 -14.040000 0.000000
9.126000 -14.040000 0.000000
9.172800 -14.040000 0.000000
9.219600 -14.040000 0.000000
9.266400 -14.040000 0.000000
9.313200 -14.040000 0.000000
9.360000 -14.040000 0.000000
12.121200 -14.040000 0.000000
12.168000 -14.040000 0.000000
12.214800 -14.040000 0.000000
12.261600 -14.040000 0.000000
12.308400 -14.040000 0.000000
12.355200 -14.040000 0.000000
12.402000 -14.040000 0.000000
12.448800 -14.040000 0.000000
12.495600 -14.040000 0.000000
12.542400 -14.040000 0.000000
12.589200 -14.040000 0.000000
12.636000 -14.040000 0.000000
12.682800 -14.040000 0.000000
12.729600 -14.040000 0.000000
12.776400 -14.040000 0.000000
12.823200 -14.040000 0.000000
12.870000 -14.040000 0.000000
12.916800 -14.040000 0.000000
12.963600 -14.040000 0.000000
13.010400 -14.040000 0.000000
13.057200 -14.040000 0.000000
13.104000 -14.040000 0.000000
13.150800 -14.040000 0.000000
13.197600 -14.040000 0.000000
13.244400 -14.040000 0.000000
13.291200 -14.040000 0.000000
13.338000 -14.040000 0.000000
13.384800 -14.040000 0.000000
13.431600 -14.040000 0.000000
13.478400 -14.040000 0.000000
13.525200 -14.040000 0.000000
13.572000 -14.040000 0.000000
13.618800 -14.040000 0.000000
13.665600 -14.040000 0.000000
13.712400 -14.040000 0.000000
13.759200 -14.040000 0.000000
13.806000 -14.040000 0.000000
13.852800 -14.040000 0.000000
13.899600 -14.040000 0.000000
13.946400 -14.040000 0.000000
13.993200 -14.040000 0.000000
14.040000 -14.040000 0.000000
14.086800 -14.040000 0.000000
14.133600 -14.040000 0.000000
14.882400 -14.040000 0.000000
14.929200 -14.040000 0.000000
14.976000 -14.040000 0.000000
15.022800 -14.040000 0.000000
15.069600 -14.040000 0.000000
15.116400 -14.040000 0.000000
15.163200 -14.040000 0.000000
15.210000 -14.040000 0.000000
15.256800 -14.040000 0.000000
15.303600 -14.040000 0.000000
15.350400 -14.040000 0.000000
15.397200 -14.040000 0.000000
15.444000 -14.040000 0.000000
15.490800 -14.040000 0.000000
15.537600 -14.040000 0.000000
15.818400 -14.040000 0.000000
15.865200 -14.040000 0.000000
16.286400 -14.040000 0.000000
16.473600 -14.040000 0.000000
16.520400 -14.040000 0.000000
-18.720000 -13.993200 0.000000
-18.673200 -13.993200 0.000000
-18.626400 -13.993200 0.000000
-18.579600 -13.993200 0.000000
-18.532800 -13.993200 0.000000
-18.486000 -13.993200 0.000000
-18.439200 -13.993200 0.000000
-18.392400 -13.993200 0.000000
-18.345600 -13.993200 0.000000
-18.298800 -13.993200 0.000000
-18.252000 -13.993200 0.000000
-18.205200 -13.993200 0.000000
-18.158400 -13.993200 0.000000
-18.111600 -13.993200 0.000000
-18.064800 -13.993200 0.000000
-18.018000 -13.993200 0.000000
-17.971200 -13.993200 0.000000
-17.924400 -13.993200 0.000000
-17.877600 -13.993200 0.000000
-17.830800 -13.993200 0.000000
-17.784000 -13.993200 0.000000
-17.737200 -13.993200 0.000000
-17.690400 -13.993200 0.000000
-17.643600 -13.993200 0.000000
-17.596800 -13.993200 0.000000
-17.550000 -13.993200 0.000000
-17.503200 -13.993200 0.000000
-17.456400 -13.993200 0.000000
-17.409600 -13.993200 0.000000
-17.362800 -13.993200 0.000000
-17.316000 -13.993200 0.000000
-17.269200 -13.993200 0.000000
-17.222400 -13.993200 0.000000
-17.175600 -13.993200 0.000000
-17.128800 -13.993200 0.000000
-17.082000 -13.993200 0.000000
-17.035200 -13.993200 0.000000
-16.988400 -13.993200 0.000000
-16.941600 -13.993200 0.000000
-16.894800 -13.993200 0.000000
-16.848000 -13.993200 0.000000
-16.801200 -13.993200 0.000000
-16.754400 -13.993200 0.000000
-15.069600 -13.993200 0.000000
-15.022800 -13.993200 0.000000
-14.976000 -13.993200 0.000000
-14.929200 -13.993200 0.000000
-14.882400 -13.993200 0.000000
-14.835600 -13.993200 0.000000
-14.788800 -13.993200 0.000000
-14.742000 -13.993200 0.000000
-14.695200 -13.993200 0.000000
-14.648400 -13.993200 0.000000
-14.601600 -13.993200 0.000000
-14.554800 -13.993200 0.000000
-14.508000 -13.993200 0.000000
-14.461200 -13.993200 0.000000
-14.414400 -13.993200 0.000000
-14.367600 -13.993200 0.000000
-14.320800 -13.993200 0.000000
-14.274000 -13.993200 0.000000
-14.227200 -13.993200 0.000000
-14.180400 -13.993200 0.000000
-14.133600 -13.993200 0.000000
-14.086800 -13.993200 0.000000
-14.040000 -13.993200 0.000000
-13.993200 -13.993200 0.000000
-13.946400 -13.993200 0.000000
-13.899600 -13.993200 0.000000
-13.852800 -13.993200 0.000000
-13.806000 -13.993200 0.000000
-13.759200 -13.993200 0.000000
-13.712400 -13.993200 0.000000
-13.665600 -13.993200 0.000000
-13.618800 -13.993200 0.000000
-13.572000 -13.993200 0.000000
-13.525200 -13.993200 0.000000
-13.478400 -13.993200 0.000000
-13.431600 -13.993200 0.000000
-13.384800 -13.993200 0.000000
-13.338000 -13.993200 0.000000
-13.291200 -13.993200 0.000000
-13.244400 -13.993200 0.000000
-13.197600 -13.993200 0.000000
-13.150800 -13.993200 0.000000
-13.104000 -13.993200 0.000000
-13.057200 -13.993200 0.000000
-13.010400 -13.993200 0.000000
-5.569200 -13.993200 0.000000
-5.522400 -13.993200 0.000000
-5.475600 -13.993200 0.000000
-5.428800 -13.993200 0.000000
-5.382000 -13.993200 0.000000
-5.335200 -13.993200 0.000000
-5.288400 -13.993200 0.000000
-5.241600 -13.993200 0.000000
-5.194800 -13.993200 0.000000
-5.148000 -13.993200 0.000000
-5.101200 -13.993200 0.000000
-5.054400 -13.993200 0.000000
-5.007600 -13.993200 0.000000
-4.960800 -13.993200 0.000000
-4.914000 -13.993200 0.000000
-4.867200 -13.993200 0.000000
-4.820400 -13.993200 0.000000
-4.773600 -13.993200 0.000000
-4.726800 -13.993200 0.000000
-4.680000 -13.993200 0.000000
-4.633200 -13.993200 0.000000
-4.586400 -13.993200 0.000000
-4.539600 -13.993200 0.000000
-4.492800 -13.993200 0.000000
-4.446000 -13.993200 0.000000
-4.399200 -13.993200 0.000000
-4.352400 -13.993200 0.000000
-4.305600 -13.993200 0.000000
-4.258800 -13.993200 0.000000
-4.212000 -13.993200 0.000000
-4.165200 -13.993200 0.000000
-4.118400 -13.993200 0.000000
-4.071600 -13.993200 0.000000
-4.024800 -13.993200 0.000000
-3.978000 -13.993200 0.000000
-3.931200 -13.993200 0.000000
-3.884400 -13.993200 0.000000
-3.837600 -13.993200 0.000000
-3.790800 -13.993200 0.000000
-3.744000 -13.993200 0.000000
-3.697200 -13.993200 0.000000
-3.650400 -13.993200 0.000000
-3.603600 -13.993200 0.000000
-3.556800 -13.993200 0.000000
-3.510000 -13.993200 0.000000
-3.463200 -13.993200 0.000000
-3.416400 -13.993200 0.000000
-3.369600 -13.993200 0.000000
-3.322800 -13.993200 0.000000
-3.276000 -13.993200 0.000000
-3.229200 -13.993200 0.000000
-3.182400 -13.993200 0.000000
-3.135600 -13.993200 0.000000
-3.088800 -13.993200 0.000000
-3.042000 -13.993200 0.000000
-2.995200 -13.993200 0.000000
-2.948400 -13.993200 0.000000
-2.901600 -13.993200 0.000000
-2.854800 -13.993200 0.000000
-2.808000 -13.993200 0.000000
-2.761200 -13.993200 0.000000
-2.714400 -13.993200 0.000000
-2.667600 -13.993200 0.000000
-2.620800 -13.993200 0.000000
-2.574000 -13.993200 0.000000
-2.527200 -13.993200 0.000000
-2.480400 -13.993200 0.000000
-2.433600 -13.993200 0.000000
-2.386800 -13.993200 0.000000
-2.340000 -13.993200 0.000000
-2.293200 -13.993200 0.000000
-2.246400 -13.993200 0.000000
-2.199600 -13.993200 0.000000
-2.152800 -13.993200 0.000000
-2.106000 -13.993200 0.000000
-2.059200 -13.993200 0.000000
-2.012400 -13.993200 0.000000
-1.965600 -13.993200 0.000000
-1.918800 -13.993200 0.000000
-1.872000 -13.993200 0.000000
-1.825200 -13.993200 0.000000
-1.778400 -13.993200 0.000000
-1.731600 -13.993200 0.000000
-1.684800 -13.993200 0.000000
-1.638000 -13.993200 0.000000
-1.591200 -13.993200 0.000000
-1.544400 -13.993200 0.000000
-1.497600 -13.993200 0.000000
-1.450800 -13.993200 0.000000
-1.404000 -13.993200 0.000000
-1.357200 -13.993200 0.000000
-1.310400 -13.993200 0.000000
-1.263600 -13.993200 0.000000
-1.216800 -13.993200 0.000000
-1.170000 -13.993200 0.000000
-1.123200 -13.993200 0.000000
-1.076400 -13.993200 0.000000
-1.029600 -13.993200 0.000000
-0.982800 -13.993200 0.000000
-0.936000 -13.993200 0.000000
-0.889200 -13.993200 0.000000
-0.842400 -13.993200 0.000000
-0.795600 -13.993200 0.000000
-0.748800 -13.993200 0.000000
-0.702000 -13.993200 0.000000
-0.655200 -13.993200 0.000000
-0.608400 -13.993200 0.000000
-0.561600 -13.993200 0.000000
-0.514800 -13.993200 0.000000
-0.468000 -13.993200 0.000000
-0.421200 -13.993200 0.000000
-0.374400 -13.993200 0.000000
-0.327600 -13.993200 0.000000
-0.280800 -13.993200 0.000000
-0.234000 -13.993200 0.000000
-0.187200 -13.993200 0.000000
-0.140400 -13.993200 0.000000
-0.093600 -13.993200 0.000000
-0.046800 -13.993200 0.000000
0.000000 -13.993200 0.000000
0.046800 -13.993200 0.000000
0.093600 -13.993200 0.000000
0.140400 -13.993200 0.000000
0.187200 -13.993200 0.000000
0.234000 -13.993200 0.000000
0.280800 -13.993200 0.000000
0.327600 -13.993200 0.000000
0.374400 -13.993200 0.000000
0.421200 -13.993200 0.000000
0.468000 -13.993200 0.000000
0.514800 -13.993200 0.000000
0.561600 -13.993200 0.000000
0.608400 -13.993200 0.000000
0.655200 -13.993200 0.000000
0.702000 -13.993200 0.000000
0.748800 -13.993200 0.000000
0.795600 -13.993200 0.000000
0.842400 -13.993200 0.000000
0.889200 -13.993200 0.000000
0.936000 -13.993200 0.000000
0.982800 -13.993200 0.000000
1.029600 -13.993200 0.000000
1.076400 -13.993200 0.000000
1.123200 -13.993200 0.000000
1.170000 -13.993200 0.000000
1.216800 -13.993200 0.000000
1.263600 -13.993200 0.000000
1.310400 -13.993200 0.000000
1.357200 -13.993200 0.000000
1.404000 -13.993200 0.000000
1.450800 -13.993200 0.000000
1.497600 -13.993200 0.000000
1.544400 -13.993200 0.000000
1.591200 -13.993200 0.000000
1.638000 -13.993200 0.000000
1.684800 -13.993200 0.000000
1.731600 -13.993200 0.000000
1.778400 -13.993200 0.000000
1.825200 -13.993200 0.000000
1.872000 -13.993200 0.000000
1.918800 -13.993200 0.000000
1.965600 -13.993200 0.000000
2.012400 -13.993200 0.000000
2.059200 -13.993200 0.000000
2.106000 -13.993200 0.000000
2.152800 -13.993200 0.000000
2.199600 -13.993200 0.000000
2.246400 -13.993200 0.000000
2.293200 -13.993200 0.000000
2.340000 -13.993200 0.000000
2.386800 -13.993200 0.000000
2.433600 -13.993200 0.000000
2.480400 -13.993200 0.000000
2.527200 -13.993200 0.000000
2.574000 -13.993200 0.000000
2.620800 -13.993200 0.000000
2.667600 -13.993200 0.000000
2.714400 -13.993200 0.000000
2.761200 -13.993200 0.000000
2.808000 -13.993200 0.000000
2.854800 -13.993200 0.000000
2.901600 -13.993200 0.000000
2.948400 -13.993200 0.000000
2.995200 -13.993200 0.000000
3.042000 -13.993200 0.000000
3.088800 -13.993200 0.000000
3.135600 -13.993200 0.000000
3.182400 -13.993200 0.000000
3.229200 -13.993200 0.000000
3.276000 -13.993200 0.000000
3.322800 -13.993200 0.000000
3.369600 -13.993200 0.000000
3.416400 -13.993200 0.000000
3.463200 -13.993200 0.000000
3.510000 -13.993200 0.000000
3.556800 -13.993200 0.000000
3.603600 -13.993200 0.000000
3.650400 -13.993200 0.000000
3.697200 -13.993200 0.000000
3.744000 -13.993200 0.000000
3.790800 -13.993200 0.000000
3.837600 -13.993200 0.000000
3.884400 -13.993200 0.000000
3.931200 -13.993200 0.000000
3.978000 -13.993200 0.000000
4.024800 -13.993200 0.000000
4.071600 -13.993200 0.000000
4.118400 -13.993200 0.000000
4.165200 -13.993200 0.000000
4.212000 -13.993200 0.000000
4.258800 -13.993200 0.000000
4.305600 -13.993200 0.000000
4.352400 -13.993200 0.000000
4.399200 -13.993200 0.000000
4.446000 -13.993200 0.000000
4.492800 -13.993200 0.000000
4.539600 -13.993200 0.000000
4.586400 -13.993200 0.000000
4.633200 -13.993200 0.000000
4.680000 -13.993200 0.000000
4.726800 -13.993200 0.000000
4.773600 -13.993200 0.000000
4.820400 -13.993200 0.000000
4.867200 -13.993200 0.000000
4.914000 -13.993200 0.000000
4.960800 -13.993200 0.000000
5.007600 -13.993200 0.000000
5.054400 -13.993200 0.000000
5.101200 -13.993200 0.000000
5.148000 -13.993200 0.000000
5.194800 -13.993200 0.000000
5.241600 -13.993200 0.000000
5.288400 -13.993200 0.000000
5.335200 -13.993200 0.000000
5.382000 -13.993200 0.000000
5.428800 -13.993200 0.000000
5.475600 -13.993200 0.000000
5.522400 -13.993200 0.000000
5.569200 -13.993200 0.000000
5.616000 -13.993200 0.000000
5.662800 -13.993200 0.000000
5.709600 -13.993200 0.000000
5.756400 -13.993200 0.000000
5.803200 -13.993200 0.000000
5.850000 -13.993200 0.000000
5.896800 -13.993200 0.000000
5.943600 -13.993200 0.000000
5.990400 -13.993200 0.000000
6.037200 -13.993200 0.000000
6.084000 -13.993200 0.000000
6.130800 -13.993200 0.000000
6.177600 -13.993200 0.000000
6.224400 -13.993200 0.000000
6.271200 -13.993200 0.000000
6.318000 -13.993200 0.000000
6.364800 -13.993200 0.000000
6.411600 -13.993200 0.000000
6.458400 -13.993200 0.000000
6.505200 -13.993200 0.000000
6.552000 -13.993200 0.000000
6.598800 -13.993200 0.000000
6.645600 -13.993200 0.000000
6.692400 -13.993200 0.000000
6.739200 -13.993200 0.000000
6.786000 -13.993200 0.000000
6.832800 -13.993200 0.000000
6.879600 -13.993200 0.000000
6.926400 -13.993200 0.000000
6.973200 -13.993200 0.000000
7.020000 -13.993200 0.000000
7.066800 -13.993200 0.000000
7.113600 -13.993200 0.000000
7.160400 -13.993200 0.000000
7.207200 -13.993200 0.000000
7.254000 -13.993200 0.000000
7.300800 -13.993200 0.000000
7.347600 -13.993200 0.000000
7.394400 -13.993200 0.000000
7.441200 -13.993200 0.000000
7.488000 -13.993200 0.000000
7.534800 -13.993200 0.000000
7.581600 -13.993200 0.000000
7.628400 -13.993200 0.000000
7.675200 -13.993200 0.000000
7.722000 -13.993200 0.000000
7.768800 -13.993200 0.000000
7.815600 -13.993200 0.000000
7.862400 -13.993200 0.000000
7.909200 -13.993200 0.000000
7.956000 -13.993200 0.000000
8.002800 -13.993200 0.000000
8.049600 -13.993200 0.000000
8.096400 -13.993200 0.000000
8.143200 -13.993200 0.000000
8.190000 -13.993200 0.000000
8.236800 -13.993200 0.000000
8.283600 -13.993200 0.000000
8.330400 -13.993200 0.000000
8.377200 -13.993200 0.000000
8.424000 -13.993200 0.000000
8.470800 -13.993200 0.000000
8.517600 -13.993200 0.000000
8.564400 -13.993200 0.000000
8.611200 -13.993200 0.000000
8.658000 -13.993200 0.000000
8.704800 -13.993200 0.000000
8.751600 -13.993200 0.000000
8.798400 -13.993200 0.000000
8.845200 -13.993200 0.000000
8.892000 -13.993200 0.000000
8.938800 -13.993200 0.000000
8.985600 -13.993200 0.000000
9.032400 -13.993200 0.000000
9.079200 -13.993200 0.000000
9.126000 -13.993200 0.000000
9.172800 -13.993200 0.000000
9.219600 -13.993200 0.000000
9.266400 -13.993200 0.000000
9.313200 -13.993200 0.000000
9.360000 -13.993200 0.000000
12.214800 -13.993200 0.000000
12.261600 -13.993200 0.000000
12.308400 -13.993200 0.000000
12.355200 -13.993200 0.000000
12.402000 -13.993200 0.000000
12.448800 -13.993200 0.000000
12.495600 -13.993200 0.000000
12.542400 -13.993200 0.000000
12.589200 -13.993200 0.000000
12.636000 -13.993200 0.000000
12.682800 -13.993200 0.000000
12.729600 -13.993200 0.000000
12.776400 -13.993200 0.000000
12.823200 -13.993200 0.000000
12.870000 -13.993200 0.000000
12.916800 -13.993200 0.000000
12.963600 -13.993200 0.000000
13.010400 -13.993200 0.000000
13.057200 -13.993200 0.000000
13.104000 -13.993200 0.000000
13.150800 -13.993200 0.000000
13.197600 -13.993200 0.000000
13.244400 -13.993200 0.000000
13.291200 -13.993200 0.000000
13.338000 -13.993200 0.000000
13.384800 -13.993200 0.000000
13.431600 -13.993200 0.000000
13.478400 -13.993200 0.000000
13.525200 -13.993200 0.000000
13.572000 -13.993200 0.000000
13.618800 -13.993200 0.000000
13.665600 -13.993200 0.000000
13.712400 -13.993200 0.000000
13.759200 -13.993200 0.000000
13.806000 -13.993200 0.000000
13.852800 -13.993200 0.000000
13.899600 -13.993200 0.000000
13.946400 -13.993200 0.000000
13.993200 -13.993200 0.000000
14.040000 -13.993200 0.000000
14.086800 -13.993200 0.000000
14.133600 -13.993200 0.000000
14.882400 -13.993200 0.000000
14.929200 -13.993200 0.000000
14.976000 -13.993200 0.000000
15.022800 -13.993200 0.000000
15.069600 -13.993200 0.000000
15.116400 -13.993200 0.000000
15.163200 -13.993200 0.000000
15.210000 -13.993200 0.000000
15.256800 -13.993200 0.000000
15.303600 -13.993200 0.000000
15.350400 -13.993200 0.000000
15.397200 -13.993200 0.000000
15.444000 -13.993200 0.000000
15.490800 -13.993200 0.000000
15.537600 -13.993200 0.000000
15.584400 -13.993200 0.000000
16.052400 -13.993200 0.000000
-18.720000 -13.946400 0.000000
-18.673200 -13.946400 0.000000
-18.626400 -13.946400 0.000000
-18.579600 -13.946400 0.000000
-18.532800 -13.946400 0.000000
-18.486000 -13.946400 0.000000
-18.439200 -13.946400 0.000000
-18.392400 -13.946400 0.000000
-18.345600 -13.946400 0.000000
-18.298800 -13.946400 0.000000
-18.252000 -13.946400 0.000000
-18.205200 -13.946400 0.000000
-18.158400 -13.946400 0.000000
-18.111600 -13.946400 0.000000
-18.064800 -13.946400 0.000000
-18.018000 -13.946400 0.000000
-17.971200 -13.946400 0.000000
-17.924400 -13.946400 0.000000
-17.877600 -13.946400 0.000000
-17.830800 -13.946400 0.000000
-17.784000 -13.946400 0.000000
-17.737200 -13.946400 0.000000
-17.690400 -13.946400 0.000000
-17.643600 -13.946400 0.000000
-17.596800 -13.946400 0.000000
-17.550000 -13.946400 0.000000
-17.503200 -13.946400 0.000000
-17.456400 -13.946400 0.000000
-17.409600 -13.946400 0.000000
-17.362800 -13.946400 0.000000
-17.316000 -13.946400 0.000000
-17.269200 -13.946400 0.000000
-17.222400 -13.946400 0.000000
-17.175600 -13.946400 0.000000
-17.128800 -13.946400 0.000000
-17.082000 -13.946400 0.000000
-17.035200 -13.946400 0.000000
-16.988400 -13.946400 0.000000
-16.941600 -13.946400 0.000000
-16.894800 -13.946400 0.000000
-16.848000 -13.946400 0.000000
-16.801200 -13.946400 0.000000
-16.754400 -13.946400 0.000000
-15.116400 -13.946400 0.000000
-15.069600 -13.946400 0.000000
-15.022800 -13.946400 0.000000
-14.976000 -13.946400 0.000000
-14.929200 -13.946400 0.000000
-14.882400 -13.946400 0.000000
-14.835600 -13.946400 0.000000
-14.788800 -13.946400 0.000000
-14.742000 -13.946400 0.000000
-14.695200 -13.946400 0.000000
-14.648400 -13.946400 0.000000
-14.601600 -13.946400 0.000000
-14.554800 -13.946400 0.000000
-14.508000 -13.946400 0.000000
-14.461200 -13.946400 0.000000
-14.414400 -13.946400 0.000000
-14.367600 -13.946400 0.000000
-14.320800 -13.946400 0.000000
-14.274000 -13.946400 0.000000
-14.227200 -13.946400 0.000000
-14.180400 -13.946400 0.000000
-14.133600 -13.946400 0.000000
-14.086800 -13.946400 0.000000
-14.040000 -13.946400 0.000000
-13.993200 -13.946400 0.000000
-13.946400 -13.946400 0.000000
-13.899600 -13.946400 0.000000
-13.852800 -13.946400 0.000000
-13.806000 -13.946400 0.000000
-13.759200 -13.946400 0.000000
-13.712400 -13.946400 0.000000
-13.665600 -13.946400 0.000000
-13.618800 -13.946400 0.000000
-13.572000 -13.946400 0.000000
-13.525200 -13.946400 0.000000
-13.478400 -13.946400 0.000000
-13.431600 -13.946400 0.000000
-13.384800 -13.946400 0.000000
-13.338000 -13.946400 0.000000
-13.291200 -13.946400 0.000000
-13.244400 -13.946400 0.000000
-13.197600 -13.946400 0.000000
-13.150800 -13.946400 0.000000
-13.104000 -13.946400 0.000000
-13.057200 -13.946400 0.000000
-5.569200 -13.946400 0.000000
-5.522400 -13.946400 0.000000
-5.475600 -13.946400 0.000000
-5.428800 -13.946400 0.000000
-5.382000 -13.946400 0.000000
-5.335200 -13.946400 0.000000
-5.288400 -13.946400 0.000000
-5.241600 -13.946400 0.000000
-5.194800 -13.946400 0.000000
-5.148000 -13.946400 0.000000
-5.101200 -13.946400 0.000000
-5.054400 -13.946400 0.000000
-5.007600 -13.946400 0.000000
-4.960800 -13.946400 0.000000
-4.914000 -13.946400 0.000000
-4.867200 -13.946400 0.000000
-4.820400 -13.946400 0.000000
-4.773600 -13.946400 0.000000
-4.726800 -13.946400 0.000000
-4.680000 -13.946400 0.000000
-4.633200 -13.946400 0.000000
-4.586400 -13.946400 0.000000
-4.539600 -13.946400 0.000000
-4.492800 -13.946400 0.000000
-4.446000 -13.946400 0.000000
-4.399200 -13.946400 0.000000
-4.352400 -13.946400 0.000000
-4.305600 -13.946400 0.000000
-4.258800 -13.946400 0.000000
-4.212000 -13.946400 0.000000
-4.165200 -13.946400 0.000000
-4.118400 -13.946400 0.000000
-4.071600 -13.946400 0.000000
-4.024800 -13.946400 0.000000
-3.978000 -13.946400 0.000000
-3.931200 -13.946400 0.000000
-3.884400 -13.946400 0.000000
-3.837600 -13.946400 0.000000
-3.790800 -13.946400 0.000000
-3.744000 -13.946400 0.000000
-3.697200 -13.946400 0.000000
-3.650400 -13.946400 0.000000
-3.603600 -13.946400 0.000000
-3.556800 -13.946400 0.000000
-3.510000 -13.946400 0.000000
-3.463200 -13.946400 0.000000
-3.416400 -13.946400 0.000000
-3.369600 -13.946400 0.000000
-3.322800 -13.946400 0.000000
-3.276000 -13.946400 0.000000
-3.229200 -13.946400 0.000000
-3.182400 -13.946400 0.000000
-3.135600 -13.946400 0.000000
-3.088800 -13.946400 0.000000
-3.042000 -13.946400 0.000000
-2.995200 -13.946400 0.000000
-2.948400 -13.946400 0.000000
-2.901600 -13.946400 0.000000
-2.854800 -13.946400 0.000000
-2.808000 -13.946400 0.000000
-2.761200 -13.946400 0.000000
-2.714400 -13.946400 0.000000
-2.667600 -13.946400 0.000000
-2.620800 -13.946400 0.000000
-2.574000 -13.946400 0.000000
-2.527200 -13.946400 0.000000
-2.480400 -13.946400 0.000000
-2.433600 -13.946400 0.000000
-2.386800 -13.946400 0.000000
-2.340000 -13.946400 0.000000
-2.293200 -13.946400 0.000000
-2.246400 -13.946400 0.000000
-2.199600 -13.946400 0.000000
-2.152800 -13.946400 0.000000
-2.106000 -13.946400 0.000000
-2.059200 -13.946400 0.000000
-2.012400 -13.946400 0.000000
-1.965600 -13.946400 0.000000
-1.918800 -13.946400 0.000000
-1.872000 -13.946400 0.000000
-1.825200 -13.946400 0.000000
-1.778400 -13.946400 0.000000
-1.731600 -13.946400 0.000000
-1.684800 -13.946400 0.000000
-1.638000 -13.946400 0.000000
-1.591200 -13.946400 0.000000
-1.544400 -13.946400 0.000000
-1.497600 -13.946400 0.000000
-1.450800 -13.946400 0.000000
-1.404000 -13.946400 0.000000
-1.357200 -13.946400 0.000000
-1.310400 -13.946400 0.000000
-1.263600 -13.946400 0.000000
-1.216800 -13.946400 0.000000
-1.170000 -13.946400 0.000000
-1.123200 -13.946400 0.000000
-1.076400 -13.946400 0.000000
-1.029600 -13.946400 0.000000
-0.982800 -13.946400 0.000000
-0.936000 -13.946400 0.000000
-0.889200 -13.946400 0.000000
-0.842400 -13.946400 0.000000
-0.795600 -13.946400 0.000000
-0.748800 -13.946400 0.000000
-0.702000 -13.946400 0.000000
-0.655200 -13.946400 0.000000
-0.608400 -13.946400 0.000000
-0.561600 -13.946400 0.000000
-0.514800 -13.946400 0.000000
-0.468000 -13.946400 0.000000
-0.421200 -13.946400 0.000000
-0.374400 -13.946400 0.000000
-0.327600 -13.946400 0.000000
-0.280800 -13.946400 0.000000
-0.234000 -13.946400 0.000000
-0.187200 -13.946400 0.000000
-0.140400 -13.946400 0.000000
-0.093600 -13.946400 0.000000
-0.046800 -13.946400 0.000000
0.000000 -13.946400 0.000000
0.046800 -13.946400 0.000000
0.093600 -13.946400 0.000000
0.140400 -13.946400 0.000000
0.187200 -13.946400 0.000000
0.234000 -13.946400 0.000000
0.280800 -13.946400 0.000000
0.327600 -13.946400 0.000000
0.374400 -13.946400 0.000000
0.421200 -13.946400 0.000000
0.468000 -13.946400 0.000000
0.514800 -13.946400 0.000000
0.561600 -13.946400 0.000000
0.608400 -13.946400 0.000000
0.655200 -13.946400 0.000000
0.702000 -13.946400 0.000000
0.748800 -13.946400 0.000000
0.795600 -13.946400 0.000000
0.842400 -13.946400 0.000000
0.889200 -13.946400 0.000000
0.936000 -13.946400 0.000000
0.982800 -13.946400 0.000000
1.029600 -13.946400 0.000000
1.076400 -13.946400 0.000000
1.123200 -13.946400 0.000000
1.170000 -13.946400 0.000000
1.216800 -13.946400 0.000000
1.263600 -13.946400 0.000000
1.310400 -13.946400 0.000000
1.357200 -13.946400 0.000000
1.404000 -13.946400 0.000000
1.450800 -13.946400 0.000000
1.497600 -13.946400 0.000000
1.544400 -13.946400 0.000000
1.591200 -13.946400 0.000000
1.638000 -13.946400 0.000000
1.684800 -13.946400 0.000000
1.731600 -13.946400 0.000000
1.778400 -13.946400 0.000000
1.825200 -13.946400 0.000000
1.872000 -13.946400 0.000000
1.918800 -13.946400 0.000000
1.965600 -13.946400 0.000000
2.012400 -13.946400 0.000000
2.059200 -13.946400 0.000000
2.106000 -13.946400 0.000000
2.152800 -13.946400 0.000000
2.199600 -13.946400 0.000000
2.246400 -13.946400 0.000000
2.293200 -13.946400 0.000000
2.340000 -13.946400 0.000000
2.386800 -13.946400 0.000000
2.433600 -13.946400 0.000000
2.480400 -13.946400 0.000000
2.527200 -13.946400 0.000000
2.574000 -13.946400 0.000000
2.620800 -13.946400 0.000000
2.667600 -13.946400 0.000000
2.714400 -13.946400 0.000000
2.761200 -13.946400 0.000000
2.808000 -13.946400 0.000000
2.854800 -13.946400 0.000000
2.901600 -13.946400 0.000000
2.948400 -13.946400 0.000000
2.995200 -13.946400 0.000000
3.042000 -13.946400 0.000000
3.088800 -13.946400 0.000000
3.135600 -13.946400 0.000000
3.182400 -13.946400 0.000000
3.229200 -13.946400 0.000000
3.276000 -13.946400 0.000000
3.322800 -13.946400 0.000000
3.369600 -13.946400 0.000000
3.416400 -13.946400 0.000000
3.463200 -13.946400 0.000000
3.510000 -13.946400 0.000000
3.556800 -13.946400 0.000000
3.603600 -13.946400 0.000000
3.650400 -13.946400 0.000000
3.697200 -13.946400 0.000000
3.744000 -13.946400 0.000000
3.790800 -13.946400 0.000000
3.837600 -13.946400 0.000000
3.884400 -13.946400 0.000000
3.931200 -13.946400 0.000000
3.978000 -13.946400 0.000000
4.024800 -13.946400 0.000000
4.071600 -13.946400 0.000000
4.118400 -13.946400 0.000000
4.165200 -13.946400 0.000000
4.212000 -13.946400 0.000000
4.258800 -13.946400 0.000000
4.305600 -13.946400 0.000000
4.352400 -13.946400 0.000000
4.399200 -13.946400 0.000000
4.446000 -13.946400 0.000000
4.492800 -13.946400 0.000000
4.539600 -13.946400 0.000000
4.586400 -13.946400 0.000000
4.633200 -13.946400 0.000000
4.680000 -13.946400 0.000000
4.726800 -13.946400 0.000000
4.773600 -13.946400 0.000000
4.820400 -13.946400 0.000000
4.867200 -13.946400 0.000000
4.914000 -13.946400 0.000000
4.960800 -13.946400 0.000000
5.007600 -13.946400 0.000000
5.054400 -13.946400 0.000000
5.101200 -13.946400 0.000000
5.148000 -13.946400 0.000000
5.194800 -13.946400 0.000000
5.241600 -13.946400 0.000000
5.288400 -13.946400 0.000000
5.335200 -13.946400 0.000000
5.382000 -13.946400 0.000000
5.428800 -13.946400 0.000000
5.475600 -13.946400 0.000000
5.522400 -13.946400 0.000000
5.569200 -13.946400 0.000000
5.616000 -13.946400 0.000000
5.662800 -13.946400 0.000000
5.709600 -13.946400 0.000000
5.756400 -13.946400 0.000000
5.803200 -13.946400 0.000000
5.850000 -13.946400 0.000000
5.896800 -13.946400 0.000000
5.943600 -13.946400 0.000000
5.990400 -13.946400 0.000000
6.037200 -13.946400 0.000000
6.084000 -13.946400 0.000000
6.130800 -13.946400 0.000000
6.177600 -13.946400 0.000000
6.224400 -13.946400 0.000000
6.271200 -13.946400 0.000000
6.318000 -13.946400 0.000000
6.364800 -13.946400 0.000000
6.411600 -13.946400 0.000000
6.458400 -13.946400 0.000000
6.505200 -13.946400 0.000000
6.552000 -13.946400 0.000000
6.598800 -13.946400 0.000000
6.645600 -13.946400 0.000000
6.692400 -13.946400 0.000000
6.739200 -13.946400 0.000000
6.786000 -13.946400 0.000000
6.832800 -13.946400 0.000000
6.879600 -13.946400 0.000000
6.926400 -13.946400 0.000000
6.973200 -13.946400 0.000000
7.020000 -13.946400 0.000000
7.066800 -13.946400 0.000000
7.113600 -13.946400 0.000000
7.160400 -13.946400 0.000000
7.207200 -13.946400 0.000000
7.254000 -13.946400 0.000000
7.300800 -13.946400 0.000000
7.347600 -13.946400 0.000000
7.394400 -13.946400 0.000000
7.441200 -13.946400 0.000000
7.488000 -13.946400 0.000000
7.534800 -13.946400 0.000000
7.581600 -13.946400 0.000000
7.628400 -13.946400 0.000000
7.675200 -13.946400 0.000000
7.722000 -13.946400 0.000000
7.768800 -13.946400 0.000000
7.815600 -13.946400 0.000000
7.862400 -13.946400 0.000000
7.909200 -13.946400 0.000000
7.956000 -13.946400 0.000000
8.002800 -13.946400 0.000000
8.049600 -13.946400 0.000000
8.096400 -13.946400 0.000000
8.143200 -13.946400 0.000000
8.190000 -13.946400 0.000000
8.236800 -13.946400 0.000000
8.283600 -13.946400 0.000000
8.330400 -13.946400 0.000000
8.377200 -13.946400 0.000000
8.424000 -13.946400 0.000000
8.470800 -13.946400 0.000000
8.517600 -13.946400 0.000000
8.564400 -13.946400 0.000000
8.611200 -13.946400 0.000000
8.658000 -13.946400 0.000000
8.704800 -13.946400 0.000000
8.751600 -13.946400 0.000000
8.798400 -13.946400 0.000000
8.845200 -13.946400 0.000000
8.892000 -13.946400 0.000000
8.938800 -13.946400 0.000000
8.985600 -13.946400 0.000000
9.032400 -13.946400 0.000000
9.079200 -13.946400 0.000000
9.126000 -13.946400 0.000000
9.172800 -13.946400 0.000000
9.219600 -13.946400 0.000000
9.266400 -13.946400 0.000000
9.313200 -13.946400 0.000000
9.360000 -13.946400 0.000000
12.214800 -13.946400 0.000000
12.261600 -13.946400 0.000000
12.308400 -13.946400 0.000000
12.355200 -13.946400 0.000000
12.402000 -13.946400 0.000000
12.448800 -13.946400 0.000000
12.495600 -13.946400 0.000000
12.542400 -13.946400 0.000000
12.589200 -13.946400 0.000000
12.636000 -13.946400 0.000000
12.682800 -13.946400 0.000000
12.729600 -13.946400 0.000000
12.776400 -13.946400 0.000000
12.823200 -13.946400 0.000000
12.870000 -13.946400 0.000000
12.916800 -13.946400 0.000000
12.963600 -13.946400 0.000000
13.010400 -13.946400 0.000000
13.057200 -13.946400 0.000000
13.104000 -13.946400 0.000000
13.150800 -13.946400 0.000000
13.197600 -13.946400 0.000000
13.244400 -13.946400 0.000000
13.291200 -13.946400 0.000000
13.338000 -13.946400 0.000000
13.384800 -13.946400 0.000000
13.431600 -13.946400 0.000000
13.478400 -13.946400 0.000000
13.525200 -13.946400 0.000000
13.572000 -13.946400 0.000000
13.618800 -13.946400 0.000000
13.665600 -13.946400 0.000000
13.712400 -13.946400 0.000000
13.759200 -13.946400 0.000000
13.806000 -13.946400 0.000000
13.852800 -13.946400 0.000000
13.899600 -13.946400 0.000000
13.946400 -13.946400 0.000000
13.993200 -13.946400 0.000000
14.040000 -13.946400 0.000000
14.086800 -13.946400 0.000000
14.133600 -13.946400 0.000000
14.180400 -13.946400 0.000000
14.882400 -13.946400 0.000000
14.929200 -13.946400 0.000000
14.976000 -13.946400 0.000000
15.022800 -13.946400 0.000000
15.069600 -13.946400 0.000000
15.116400 -13.946400 0.000000
15.163200 -13.946400 0.000000
15.210000 -13.946400 0.000000
15.256800 -13.946400 0.000000
15.303600 -13.946400 0.000000
15.350400 -13.946400 0.000000
15.397200 -13.946400 0.000000
15.444000 -13.946400 0.000000
15.490800 -13.946400 0.000000
15.537600 -13.946400 0.000000
15.584400 -13.946400 0.000000
15.631200 -13.946400 0.000000
15.678000 -13.946400 0.000000
16.005600 -13.946400 0.000000
16.052400 -13.946400 0.000000
-18.720000 -13.899600 0.000000
-18.673200 -13.899600 0.000000
-18.626400 -13.899600 0.000000
-18.579600 -13.899600 -7.014110
-18.532800 -13.899600 -7.029684
-18.486000 -13.899600 -7.019656
-18.439200 -13.899600 -7.016023
-18.392400 -13.899600 -7.014110
-18.345600 -13.899600 -6.996953
-18.298800 -13.899600 -6.996375
-18.252000 -13.899600 -6.991182
-18.205200 -13.899600 -6.981582
-18.158400 -13.899600 -6.960227
-18.111600 -13.899600 -6.946492
-18.064800 -13.899600 -6.946492
-18.018000 -13.899600 -6.946492
-17.971200 -13.899600 -6.947748
-17.924400 -13.899600 -6.956237
-17.877600 -13.899600 -6.950715
-17.830800 -13.899600 -6.947748
-17.784000 -13.899600 -6.952289
-17.737200 -13.899600 -6.947748
-17.690400 -13.899600 -6.939186
-17.643600 -13.899600 -6.930868
-17.596800 -13.899600 -6.907378
-17.550000 -13.899600 -6.904889
-17.503200 -13.899600 -6.898515
-17.456400 -13.899600 -6.880919
-17.409600 -13.899600 -6.854362
-17.362800 -13.899600 -6.853408
-17.316000 -13.899600 -6.844475
-17.269200 -13.899600 -6.843354
-17.222400 -13.899600 -6.832812
-17.175600 -13.899600 -6.810443
-17.128800 -13.899600 -6.787696
-17.082000 -13.899600 -6.780386
-17.035200 -13.899600 -6.768516
-16.988400 -13.899600 -6.752154
-16.941600 -13.899600 -6.732787
-16.894800 -13.899600 -6.709844
-16.848000 -13.899600 -6.666042
-16.801200 -13.899600 -6.628530
-16.754400 -13.899600 -6.482917
-16.380000 -13.899600 -5.254858
-15.163200 -13.899600 6.799396
-15.116400 -13.899600 6.844318
-15.069600 -13.899600 6.858831
-15.022800 -13.899600 6.869895
-14.976000 -13.899600 6.880879
-14.929200 -13.899600 6.914802
-14.882400 -13.899600 6.936930
-14.835600 -13.899600 6.957508
-14.788800 -13.899600 6.971296
-14.742000 -13.899600 6.972676
-14.695200 -13.899600 6.988448
-14.648400 -13.899600 6.998178
-14.601600 -13.899600 7.001394
-14.554800 -13.899600 7.022766
-14.508000 -13.899600 7.030010
-14.461200 -13.899600 7.029333
-14.414400 -13.899600 7.031667
-14.367600 -13.899600 7.039996
-14.320800 -13.899600 7.052819
-14.274000 -13.899600 7.057289
-14.227200 -13.899600 7.057289
-14.180400 -13.899600 7.060645
-14.133600 -13.899600 7.060645
-14.086800 -13.899600 7.062489
-14.040000 -13.899600 7.062489
-13.993200 -13.899600 7.079114
-13.946400 -13.899600 7.076462
-13.899600 -13.899600 7.073009
-13.852800 -13.899600 7.073009
-13.806000 -13.899600 7.076462
-13.759200 -13.899600 7.076872
-13.712400 -13.899600 7.068187
-13.665600 -13.899600 7.068187
-13.618800 -13.899600 7.068187
-13.572000 -13.899600 7.071225
-13.525200 -13.899600 7.071225
-13.478400 -13.899600 7.071225
-13.431600 -13.899600 7.067696
-13.384800 -13.899600 7.071225
-13.338000 -13.899600 7.068353
-13.291200 -13.899600 7.075657
-13.244400 -13.899600 7.084081
-13.197600 -13.899600 7.101427
-13.150800 -13.899600 7.144453
-13.104000 -13.899600 7.171760
-5.569200 -13.899600 12.135863
-5.522400 -13.899600 12.071515
-5.475600 -13.899600 11.962961
-5.428800 -13.899600 11.871702
-5.382000 -13.899600 11.692457
-5.335200 -13.899600 9.490773
-5.288400 -13.899600 9.378332
-5.241600 -13.899600 9.242229
-5.194800 -13.899600 9.196959
-5.148000 -13.899600 9.095087
-5.101200 -13.899600 9.030742
-5.054400 -13.899600 9.000612
-5.007600 -13.899600 8.916164
-4.960800 -13.899600 8.891628
-4.914000 -13.899600 8.837198
-4.867200 -13.899600 8.816901
-4.820400 -13.899600 8.786113
-4.773600 -13.899600 8.767188
-4.726800 -13.899600 8.684135
-4.680000 -13.899600 8.677292
-4.633200 -13.899600 8.632253
-4.586400 -13.899600 8.570881
-4.539600 -13.899600 8.561895
-4.492800 -13.899600 8.539322
-4.446000 -13.899600 8.506551
-4.399200 -13.899600 8.471816
-4.352400 -13.899600 8.442782
-4.305600 -13.899600 8.410954
-4.258800 -13.899600 8.372220
-4.212000 -13.899600 8.360120
-4.165200 -13.899600 8.346179
-4.118400 -13.899600 8.334866
-4.071600 -13.899600 8.310113
-4.024800 -13.899600 8.307397
-3.978000 -13.899600 8.285045
-3.931200 -13.899600 8.259005
-3.884400 -13.899600 8.191929
-3.837600 -13.899600 8.168789
-3.790800 -13.899600 8.153477
-3.744000 -13.899600 8.130191
-3.697200 -13.899600 8.126277
-3.650400 -13.899600 8.120698
-3.603600 -13.899600 8.110471
-3.556800 -13.899600 8.103749
-3.510000 -13.899600 8.096456
-3.463200 -13.899600 8.092747
-3.416400 -13.899600 8.086332
-3.369600 -13.899600 8.061419
-3.322800 -13.899600 8.042718
-3.276000 -13.899600 8.017522
-3.229200 -13.899600 8.012488
-3.182400 -13.899600 8.002078
-3.135600 -13.899600 7.960764
-3.088800 -13.899600 7.947628
-3.042000 -13.899600 7.922435
-2.995200 -13.899600 7.903435
-2.948400 -13.899600 7.901036
-2.901600 -13.899600 7.894664
-2.854800 -13.899600 7.893843
-2.808000 -13.899600 7.869633
-2.761200 -13.899600 7.842390
-2.714400 -13.899600 7.823756
-2.667600 -13.899600 7.774891
-2.620800 -13.899600 7.757233
-2.574000 -13.899600 7.741721
-2.527200 -13.899600 7.717211
-2.480400 -13.899600 7.689331
-2.433600 -13.899600 7.668345
-2.386800 -13.899600 7.671021
-2.340000 -13.899600 7.662446
-2.293200 -13.899600 7.658171
-2.246400 -13.899600 7.662077
-2.199600 -13.899600 7.662545
-2.152800 -13.899600 7.676252
-2.106000 -13.899600 7.685819
-2.059200 -13.899600 7.685129
-2.012400 -13.899600 7.673149
-1.965600 -13.899600 7.668636
-1.918800 -13.899600 7.629671
-1.872000 -13.899600 7.579397
-1.825200 -13.899600 7.548987
-1.778400 -13.899600 7.531328
-1.731600 -13.899600 7.506103
-1.684800 -13.899600 7.500537
-1.638000 -13.899600 7.482346
-1.591200 -13.899600 7.482346
-1.544400 -13.899600 7.481285
-1.497600 -13.899600 7.473512
-1.450800 -13.899600 7.473512
-1.404000 -13.899600 7.462352
-1.357200 -13.899600 7.451691
-1.310400 -13.899600 7.440678
-1.263600 -13.899600 7.415102
-1.216800 -13.899600 7.414726
-1.170000 -13.899600 7.417000
-1.123200 -13.899600 7.417952
-1.076400 -13.899600 7.432181
-1.029600 -13.899600 7.427021
-0.982800 -13.899600 7.428777
-0.936000 -13.899600 7.448450
-0.889200 -13.899600 7.459880
-0.842400 -13.899600 7.439378
-0.795600 -13.899600 7.422742
-0.748800 -13.899600 7.390270
-0.702000 -13.899600 7.373707
-0.655200 -13.899600 7.339290
-0.608400 -13.899600 7.337120
-0.561600 -13.899600 7.327943
-0.514800 -13.899600 7.327943
-0.468000 -13.899600 7.328531
-0.421200 -13.899600 7.327943
-0.374400 -13.899600 7.324124
-0.327600 -13.899600 7.327943
-0.280800 -13.899600 7.318921
-0.234000 -13.899600 7.317339
-0.187200 -13.899600 7.317339
-0.140400 -13.899600 7.316070
-0.093600 -13.899600 7.302116
-0.046800 -13.899600 7.304948
0.000000 -13.899600 7.302630
0.046800 -13.899600 7.302636
0.093600 -13.899600 7.304948
0.140400 -13.899600 7.304218
0.187200 -13.899600 7.304014
0.234000 -13.899600 7.304014
0.280800 -13.899600 7.302630
0.327600 -13.899600 7.275199
0.374400 -13.899600 7.267577
0.421200 -13.899600 7.266170
0.468000 -13.899600 7.255306
0.514800 -13.899600 7.247864
0.561600 -13.899600 7.247864
0.608400 -13.899600 7.259039
0.655200 -13.899600 7.261406
0.702000 -13.899600 7.264092
0.748800 -13.899600 7.249292
0.795600 -13.899600 7.253473
0.842400 -13.899600 7.249292
0.889200 -13.899600 7.245175
0.936000 -13.899600 7.232316
0.982800 -13.899600 7.221810
1.029600 -13.899600 7.207620
1.076400 -13.899600 7.202092
1.123200 -13.899600 7.202092
1.170000 -13.899600 7.188533
1.216800 -13.899600 7.198392
1.263600 -13.899600 7.222913
1.310400 -13.899600 7.222913
1.357200 -13.899600 7.228291
1.404000 -13.899600 7.235615
1.450800 -13.899600 7.261776
1.497600 -13.899600 7.257569
1.544400 -13.899600 7.244954
1.591200 -13.899600 7.244051
1.638000 -13.899600 7.236136
1.684800 -13.899600 7.244051
1.731600 -13.899600 7.233281
1.778400 -13.899600 7.230152
1.825200 -13.899600 7.230152
1.872000 -13.899600 7.230152
1.918800 -13.899600 7.212739
1.965600 -13.899600 7.207145
2.012400 -13.899600 7.202409
2.059200 -13.899600 7.201228
2.106000 -13.899600 7.202285
2.152800 -13.899600 7.201228
2.199600 -13.899600 7.201228
2.246400 -13.899600 7.207573
2.293200 -13.899600 7.201839
2.340000 -13.899600 7.197266
2.386800 -13.899600 7.197266
2.433600 -13.899600 7.197266
2.480400 -13.899600 7.202842
2.527200 -13.899600 7.207080
2.574000 -13.899600 7.207080
2.620800 -13.899600 7.218202
2.667600 -13.899600 7.237905
2.714400 -13.899600 7.255988
2.761200 -13.899600 7.260740
2.808000 -13.899600 7.285575
2.854800 -13.899600 7.291227
2.901600 -13.899600 7.289115
2.948400 -13.899600 7.283338
2.995200 -13.899600 7.278450
3.042000 -13.899600 7.272879
3.088800 -13.899600 7.280822
3.135600 -13.899600 7.269200
3.182400 -13.899600 7.272879
3.229200 -13.899600 7.279692
3.276000 -13.899600 7.305418
3.322800 -13.899600 7.313726
3.369600 -13.899600 7.320333
3.416400 -13.899600 7.328991
3.463200 -13.899600 7.336573
3.510000 -13.899600 7.346729
3.556800 -13.899600 7.349288
3.603600 -13.899600 7.347928
3.650400 -13.899600 7.349527
3.697200 -13.899600 7.349288
3.744000 -13.899600 7.349873
3.790800 -13.899600 7.353231
3.837600 -13.899600 7.357439
3.884400 -13.899600 7.357680
3.931200 -13.899600 7.410317
3.978000 -13.899600 7.416782
4.024800 -13.899600 7.456965
4.071600 -13.899600 7.462256
4.118400 -13.899600 7.485680
4.165200 -13.899600 7.485792
4.212000 -13.899600 7.485751
4.258800 -13.899600 7.474665
4.305600 -13.899600 7.468184
4.352400 -13.899600 7.460422
4.399200 -13.899600 7.472945
4.446000 -13.899600 7.479699
4.492800 -13.899600 7.490307
4.539600 -13.899600 7.490307
4.586400 -13.899600 7.501582
4.633200 -13.899600 7.530100
4.680000 -13.899600 7.537380
4.726800 -13.899600 7.550791
4.773600 -13.899600 7.559756
4.820400 -13.899600 7.565853
4.867200 -13.899600 7.570355
4.914000 -13.899600 7.561675
4.960800 -13.899600 7.544304
5.007600 -13.899600 7.565853
5.054400 -13.899600 7.565853
5.101200 -13.899600 7.570355
5.148000 -13.899600 7.595889
5.194800 -13.899600 7.621033
5.241600 -13.899600 7.637162
5.288400 -13.899600 7.663938
5.335200 -13.899600 7.673180
5.382000 -13.899600 7.683631
5.428800 -13.899600 7.720565
5.475600 -13.899600 7.726502
5.522400 -13.899600 7.741107
5.569200 -13.899600 7.747447
5.616000 -13.899600 7.748613
5.662800 -13.899600 7.751372
5.709600 -13.899600 7.762899
5.756400 -13.899600 7.773089
5.803200 -13.899600 7.782255
5.850000 -13.899600 7.846125
5.896800 -13.899600 7.860848
5.943600 -13.899600 7.860848
5.990400 -13.899600 7.860848
6.037200 -13.899600 7.854926
6.084000 -13.899600 7.849965
6.130800 -13.899600 7.855044
6.177600 -13.899600 7.857236
6.224400 -13.899600 7.862711
6.271200 -13.899600 7.893825
6.318000 -13.899600 7.912366
6.364800 -13.899600 7.929040
6.411600 -13.899600 7.959192
6.458400 -13.899600 7.971516
6.505200 -13.899600 8.012000
6.552000 -13.899600 8.018120
6.598800 -13.899600 8.031643
6.645600 -13.899600 8.031643
6.692400 -13.899600 8.032366
6.739200 -13.899600 8.039905
6.786000 -13.899600 8.062716
6.832800 -13.899600 8.068105
6.879600 -13.899600 8.094746
6.926400 -13.899600 8.103066
6.973200 -13.899600 8.124395
7.020000 -13.899600 8.157325
7.066800 -13.899600 8.202285
7.113600 -13.899600 8.211146
7.160400 -13.899600 8.245959
7.207200 -13.899600 8.266296
7.254000 -13.899600 8.280819
7.300800 -13.899600 8.280819
7.347600 -13.899600 8.299104
7.394400 -13.899600 8.320417
7.441200 -13.899600 8.337736
7.488000 -13.899600 8.363274
7.534800 -13.899600 8.370040
7.581600 -13.899600 8.410089
7.628400 -13.899600 8.428934
7.675200 -13.899600 8.443779
7.722000 -13.899600 8.474416
7.768800 -13.899600 8.490663
7.815600 -13.899600 8.536444
7.862400 -13.899600 8.554644
7.909200 -13.899600 8.588185
7.956000 -13.899600 8.600631
8.002800 -13.899600 8.635708
8.049600 -13.899600 8.679349
8.096400 -13.899600 8.684048
8.143200 -13.899600 8.739313
8.190000 -13.899600 8.759399
8.236800 -13.899600 8.818054
8.283600 -13.899600 8.859468
8.330400 -13.899600 8.867512
8.377200 -13.899600 8.890917
8.424000 -13.899600 8.938419
8.470800 -13.899600 8.992411
8.517600 -13.899600 9.052005
8.564400 -13.899600 9.059350
8.611200 -13.899600 9.101172
8.658000 -13.899600 9.125419
8.704800 -13.899600 9.128782
8.751600 -13.899600 9.140559
8.798400 -13.899600 9.238592
8.845200 -13.899600 9.281807
8.892000 -13.899600 9.287215
8.938800 -13.899600 9.289530
8.985600 -13.899600 9.271629
9.032400 -13.899600 9.213226
9.079200 -13.899600 9.213226
9.126000 -13.899600 9.266338
9.172800 -13.899600 9.525287
9.219600 -13.899600 23.190950
9.266400 -13.899600 29.381371
9.313200 -13.899600 29.389549
9.360000 -13.899600 29.395297
12.261600 -13.899600 8.005420
12.308400 -13.899600 8.004380
12.355200 -13.899600 8.000229
12.402000 -13.899600 7.995142
12.448800 -13.899600 7.974669
12.495600 -13.899600 7.974669
12.542400 -13.899600 7.966523
12.589200 -13.899600 7.976565
12.636000 -13.899600 7.976565
12.682800 -13.899600 7.979550
12.729600 -13.899600 7.976565
12.776400 -13.899600 7.979550
12.823200 -13.899600 7.962457
12.870000 -13.899600 7.960090
12.916800 -13.899600 7.954718
12.963600 -13.899600 7.948118
13.010400 -13.899600 7.944811
13.057200 -13.899600 7.940890
13.104000 -13.899600 7.940890
13.150800 -13.899600 7.942887
13.197600 -13.899600 7.949336
13.244400 -13.899600 7.959713
13.291200 -13.899600 7.977135
13.338000 -13.899600 7.979700
13.384800 -13.899600 7.995114
13.431600 -13.899600 7.998095
13.478400 -13.899600 7.996542
13.525200 -13.899600 7.995114
13.572000 -13.899600 7.986386
13.618800 -13.899600 7.986386
13.665600 -13.899600 7.986386
13.712400 -13.899600 7.986386
13.759200 -13.899600 7.993665
13.806000 -13.899600 8.005866
13.852800 -13.899600 8.014029
13.899600 -13.899600 8.021529
13.946400 -13.899600 8.014932
13.993200 -13.899600 8.014932
14.040000 -13.899600 8.012774
14.086800 -13.899600 8.010614
14.133600 -13.899600 8.003877
14.180400 -13.899600 7.985968
14.227200 -13.899600 7.961792
14.929200 -13.899600 6.753169
14.976000 -13.899600 6.727003
15.022800 -13.899600 6.699432
15.069600 -13.899600 6.701825
15.116400 -13.899600 6.701197
15.163200 -13.899600 6.699432
15.210000 -13.899600 6.699244
15.256800 -13.899600 6.706421
15.303600 -13.899600 6.719109
15.350400 -13.899600 6.724986
15.397200 -13.899600 6.724986
15.444000 -13.899600 6.731431
15.490800 -13.899600 6.724986
15.537600 -13.899600 6.723324
15.584400 -13.899600 6.689563
15.631200 -13.899600 6.681927
15.678000 -13.899600 6.656255
16.052400 -13.899600 4.204590
-18.720000 -13.852800 0.000000
-18.673200 -13.852800 0.000000
-18.626400 -13.852800 0.000000
-18.579600 -13.852800 -7.046878
-18.532800 -13.852800 -7.054893
-18.486000 -13.852800 -7.046878
-18.439200 -13.852800 -7.031021
-18.392400 -13.852800 -7.027935
-18.345600 -13.852800 -7.000943
-18.298800 -13.852800 -6.999643
-18.252000 -13.852800 -6.997344
-18.205200 -13.852800 -6.996953
-18.158400 -13.852800 -6.967009
-18.111600 -13.852800 -6.964078
-18.064800 -13.852800 -6.964078
-18.018000 -13.852800 -6.964078
-17.971200 -13.852800 -6.966680
-17.924400 -13.852800 -6.998072
-17.877600 -13.852800 -6.996866
-17.830800 -13.852800 -6.996866
-17.784000 -13.852800 -6.978849
-17.737200 -13.852800 -6.973694
-17.690400 -13.852800 -6.962571
-17.643600 -13.852800 -6.956581
-17.596800 -13.852800 -6.939186
-17.550000 -13.852800 -6.933954
-17.503200 -13.852800 -6.912172
-17.456400 -13.852800 -6.908896
-17.409600 -13.852800 -6.891636
-17.362800 -13.852800 -6.880919
-17.316000 -13.852800 -6.869188
-17.269200 -13.852800 -6.854068
-17.222400 -13.852800 -6.843354
-17.175600 -13.852800 -6.841180
-17.128800 -13.852800 -6.807898
-17.082000 -13.852800 -6.791506
-17.035200 -13.852800 -6.770246
-16.988400 -13.852800 -6.752154
-16.941600 -13.852800 -6.732787
-16.894800 -13.852800 -6.706032
-16.848000 -13.852800 -6.657107
-16.801200 -13.852800 -6.594267
-16.473600 -13.852800 -5.348300
-15.210000 -13.852800 6.817147
-15.163200 -13.852800 6.856545
-15.116400 -13.852800 6.870108
-15.069600 -13.852800 6.876428
-15.022800 -13.852800 6.887079
-14.976000 -13.852800 6.900090
-14.929200 -13.852800 6.936930
-14.882400 -13.852800 6.958754
-14.835600 -13.852800 6.982247
-14.788800 -13.852800 6.984332
-14.742000 -13.852800 6.998178
-14.695200 -13.852800 7.010335
-14.648400 -13.852800 7.020698
-14.601600 -13.852800 7.029333
-14.554800 -13.852800 7.031667
-14.508000 -13.852800 7.031994
-14.461200 -13.852800 7.031994
-14.414400 -13.852800 7.039996
-14.367600 -13.852800 7.050517
-14.320800 -13.852800 7.052819
-14.274000 -13.852800 7.054582
-14.227200 -13.852800 7.057273
-14.180400 -13.852800 7.060160
-14.133600 -13.852800 7.061234
-14.086800 -13.852800 7.062489
-14.040000 -13.852800 7.075496
-13.993200 -13.852800 7.084491
-13.946400 -13.852800 7.084926
-13.899600 -13.852800 7.086222
-13.852800 -13.852800 7.089291
-13.806000 -13.852800 7.087324
-13.759200 -13.852800 7.080989
-13.712400 -13.852800 7.079555
-13.665600 -13.852800 7.079156
-13.618800 -13.852800 7.078460
-13.572000 -13.852800 7.078460
-13.525200 -13.852800 7.074824
-13.478400 -13.852800 7.072325
-13.431600 -13.852800 7.068187
-13.384800 -13.852800 7.071225
-13.338000 -13.852800 7.071225
-13.291200 -13.852800 7.087294
-13.244400 -13.852800 7.101427
-13.197600 -13.852800 7.160159
-13.150800 -13.852800 7.183263
-13.104000 -13.852800 7.206515
-5.569200 -13.852800 12.137904
-5.522400 -13.852800 12.083490
-5.475600 -13.852800 11.989450
-5.428800 -13.852800 11.864999
-5.382000 -13.852800 9.588075
-5.335200 -13.852800 9.413988
-5.288400 -13.852800 9.297730
-5.241600 -13.852800 9.219283
-5.194800 -13.852800 9.118187
-5.148000 -13.852800 9.052688
-5.101200 -13.852800 9.009812
-5.054400 -13.852800 8.935894
-5.007600 -13.852800 8.903787
-4.960800 -13.852800 8.891628
-4.914000 -13.852800 8.836532
-4.867200 -13.852800 8.816901
-4.820400 -13.852800 8.781934
-4.773600 -13.852800 8.766058
-4.726800 -13.852800 8.683987
-4.680000 -13.852800 8.675761
-4.633200 -13.852800 8.625291
-4.586400 -13.852800 8.569407
-4.539600 -13.852800 8.561048
-4.492800 -13.852800 8.514686
-4.446000 -13.852800 8.505970
-4.399200 -13.852800 8.471816
-4.352400 -13.852800 8.442782
-4.305600 -13.852800 8.409682
-4.258800 -13.852800 8.376419
-4.212000 -13.852800 8.361967
-4.165200 -13.852800 8.346179
-4.118400 -13.852800 8.338386
-4.071600 -13.852800 8.316012
-4.024800 -13.852800 8.307397
-3.978000 -13.852800 8.285045
-3.931200 -13.852800 8.262691
-3.884400 -13.852800 8.237430
-3.837600 -13.852800 8.182196
-3.790800 -13.852800 8.164833
-3.744000 -13.852800 8.153477
-3.697200 -13.852800 8.141284
-3.650400 -13.852800 8.130191
-3.603600 -13.852800 8.123265
-3.556800 -13.852800 8.117415
-3.510000 -13.852800 8.095712
-3.463200 -13.852800 8.089500
-3.416400 -13.852800 8.076731
-3.369600 -13.852800 8.062991
-3.322800 -13.852800 8.042718
-3.276000 -13.852800 8.023382
-3.229200 -13.852800 8.011761
-3.182400 -13.852800 7.995702
-3.135600 -13.852800 7.959092
-3.088800 -13.852800 7.940302
-3.042000 -13.852800 7.911560
-2.995200 -13.852800 7.906528
-2.948400 -13.852800 7.901036
-2.901600 -13.852800 7.893843
-2.854800 -13.852800 7.891618
-2.808000 -13.852800 7.859903
-2.761200 -13.852800 7.842390
-2.714400 -13.852800 7.835141
-2.667600 -13.852800 7.774891
-2.620800 -13.852800 7.747970
-2.574000 -13.852800 7.743097
-2.527200 -13.852800 7.730243
-2.480400 -13.852800 7.704607
-2.433600 -13.852800 7.674795
-2.386800 -13.852800 7.681793
-2.340000 -13.852800 7.662545
-2.293200 -13.852800 7.662446
-2.246400 -13.852800 7.662446
-2.199600 -13.852800 7.674795
-2.152800 -13.852800 7.681793
-2.106000 -13.852800 7.689352
-2.059200 -13.852800 7.679837
-2.012400 -13.852800 7.672708
-1.965600 -13.852800 7.660529
-1.918800 -13.852800 7.603768
-1.872000 -13.852800 7.574996
-1.825200 -13.852800 7.553836
-1.778400 -13.852800 7.531724
-1.731600 -13.852800 7.506103
-1.684800 -13.852800 7.501173
-1.638000 -13.852800 7.485886
-1.591200 -13.852800 7.485886
-1.544400 -13.852800 7.482811
-1.497600 -13.852800 7.481285
-1.450800 -13.852800 7.480882
-1.404000 -13.852800 7.478804
-1.357200 -13.852800 7.463061
-1.310400 -13.852800 7.440678
-1.263600 -13.852800 7.415102
-1.216800 -13.852800 7.413888
-1.170000 -13.852800 7.414726
-1.123200 -13.852800 7.416798
-1.076400 -13.852800 7.428777
-1.029600 -13.852800 7.427021
-0.982800 -13.852800 7.428777
-0.936000 -13.852800 7.448450
-0.889200 -13.852800 7.457359
-0.842400 -13.852800 7.432181
-0.795600 -13.852800 7.406465
-0.748800 -13.852800 7.388212
-0.702000 -13.852800 7.361431
-0.655200 -13.852800 7.334695
-0.608400 -13.852800 7.331201
-0.561600 -13.852800 7.313664
-0.514800 -13.852800 7.311819
-0.468000 -13.852800 7.313664
-0.421200 -13.852800 7.313664
-0.374400 -13.852800 7.311290
-0.327600 -13.852800 7.316070
-0.280800 -13.852800 7.311290
-0.234000 -13.852800 7.311732
-0.187200 -13.852800 7.303727
-0.140400 -13.852800 7.302116
-0.093600 -13.852800 7.295588
-0.046800 -13.852800 7.302116
0.000000 -13.852800 7.302116
0.046800 -13.852800 7.302630
0.093600 -13.852800 7.304229
0.140400 -13.852800 7.304218
0.187200 -13.852800 7.304218
0.234000 -13.852800 7.304014
0.280800 -13.852800 7.285740
0.327600 -13.852800 7.269123
0.374400 -13.852800 7.254447
0.421200 -13.852800 7.254447
0.468000 -13.852800 7.247864
0.514800 -13.852800 7.242113
0.561600 -13.852800 7.242113
0.608400 -13.852800 7.247864
0.655200 -13.852800 7.261406
0.702000 -13.852800 7.261406
0.748800 -13.852800 7.242516
0.795600 -13.852800 7.242516
0.842400 -13.852800 7.232316
0.889200 -13.852800 7.231965
0.936000 -13.852800 7.222679
0.982800 -13.852800 7.216543
1.029600 -13.852800 7.204003
1.076400 -13.852800 7.202092
1.123200 -13.852800 7.202092
1.170000 -13.852800 7.188643
1.216800 -13.852800 7.216543
1.263600 -13.852800 7.216543
1.310400 -13.852800 7.198392
1.357200 -13.852800 7.228291
1.404000 -13.852800 7.229892
1.450800 -13.852800 7.254998
1.497600 -13.852800 7.236136
1.544400 -13.852800 7.228291
1.591200 -13.852800 7.230152
1.638000 -13.852800 7.230970
1.684800 -13.852800 7.233281
1.731600 -13.852800 7.230970
1.778400 -13.852800 7.222084
1.825200 -13.852800 7.221539
1.872000 -13.852800 7.230152
1.918800 -13.852800 7.214534
1.965600 -13.852800 7.211901
2.012400 -13.852800 7.207145
2.059200 -13.852800 7.201839
2.106000 -13.852800 7.202285
2.152800 -13.852800 7.201839
2.199600 -13.852800 7.197386
2.246400 -13.852800 7.197386
2.293200 -13.852800 7.197266
2.340000 -13.852800 7.192917
2.386800 -13.852800 7.192917
2.433600 -13.852800 7.194215
2.480400 -13.852800 7.191967
2.527200 -13.852800 7.197266
2.574000 -13.852800 7.209503
2.620800 -13.852800 7.225131
2.667600 -13.852800 7.241595
2.714400 -13.852800 7.260740
2.761200 -13.852800 7.265636
2.808000 -13.852800 7.288859
2.854800 -13.852800 7.291349
2.901600 -13.852800 7.288859
2.948400 -13.852800 7.278450
2.995200 -13.852800 7.278450
3.042000 -13.852800 7.267701
3.088800 -13.852800 7.272879
3.135600 -13.852800 7.250322
3.182400 -13.852800 7.262224
3.229200 -13.852800 7.269200
3.276000 -13.852800 7.289729
3.322800 -13.852800 7.305423
3.369600 -13.852800 7.320333
3.416400 -13.852800 7.330459
3.463200 -13.852800 7.338805
3.510000 -13.852800 7.349527
3.556800 -13.852800 7.349527
3.603600 -13.852800 7.346729
3.650400 -13.852800 7.346729
3.697200 -13.852800 7.345289
3.744000 -13.852800 7.345289
3.790800 -13.852800 7.346729
3.837600 -13.852800 7.349873
3.884400 -13.852800 7.353231
3.931200 -13.852800 7.399054
3.978000 -13.852800 7.416782
4.024800 -13.852800 7.456486
4.071600 -13.852800 7.462256
4.118400 -13.852800 7.478017
4.165200 -13.852800 7.478017
4.212000 -13.852800 7.478017
4.258800 -13.852800 7.468184
4.305600 -13.852800 7.453799
4.352400 -13.852800 7.451598
4.399200 -13.852800 7.453799
4.446000 -13.852800 7.476025
4.492800 -13.852800 7.484977
4.539600 -13.852800 7.484977
4.586400 -13.852800 7.500439
4.633200 -13.852800 7.508499
4.680000 -13.852800 7.531099
4.726800 -13.852800 7.544787
4.773600 -13.852800 7.559756
4.820400 -13.852800 7.566318
4.867200 -13.852800 7.565853
4.914000 -13.852800 7.559756
4.960800 -13.852800 7.542079
5.007600 -13.852800 7.568414
5.054400 -13.852800 7.568414
5.101200 -13.852800 7.570355
5.148000 -13.852800 7.587151
5.194800 -13.852800 7.626044
5.241600 -13.852800 7.637162
5.288400 -13.852800 7.663938
5.335200 -13.852800 7.666850
5.382000 -13.852800 7.680816
5.428800 -13.852800 7.692172
5.475600 -13.852800 7.716380
5.522400 -13.852800 7.719750
5.569200 -13.852800 7.726502
5.616000 -13.852800 7.746095
5.662800 -13.852800 7.748613
5.709600 -13.852800 7.754229
5.756400 -13.852800 7.767687
5.803200 -13.852800 7.782255
5.850000 -13.852800 7.846125
5.896800 -13.852800 7.860848
5.943600 -13.852800 7.860848
5.990400 -13.852800 7.863364
6.037200 -13.852800 7.863364
6.084000 -13.852800 7.849965
6.130800 -13.852800 7.862711
6.177600 -13.852800 7.862711
6.224400 -13.852800 7.863364
6.271200 -13.852800 7.893825
6.318000 -13.852800 7.905121
6.364800 -13.852800 7.918592
6.411600 -13.852800 7.960834
6.458400 -13.852800 7.969191
6.505200 -13.852800 7.978632
6.552000 -13.852800 8.016845
6.598800 -13.852800 8.022641
6.645600 -13.852800 8.031643
6.692400 -13.852800 8.032366
6.739200 -13.852800 8.038878
6.786000 -13.852800 8.055909
6.832800 -13.852800 8.062716
6.879600 -13.852800 8.070604
6.926400 -13.852800 8.097733
6.973200 -13.852800 8.114296
7.020000 -13.852800 8.163906
7.066800 -13.852800 8.197357
7.113600 -13.852800 8.207313
7.160400 -13.852800 8.245959
7.207200 -13.852800 8.260368
7.254000 -13.852800 8.280819
7.300800 -13.852800 8.280819
7.347600 -13.852800 8.300449
7.394400 -13.852800 8.321113
7.441200 -13.852800 8.346088
7.488000 -13.852800 8.363274
7.534800 -13.852800 8.370040
7.581600 -13.852800 8.414221
7.628400 -13.852800 8.431365
7.675200 -13.852800 8.468906
7.722000 -13.852800 8.487011
7.768800 -13.852800 8.503584
7.815600 -13.852800 8.526242
7.862400 -13.852800 8.546182
7.909200 -13.852800 8.568565
7.956000 -13.852800 8.590937
8.002800 -13.852800 8.611064
8.049600 -13.852800 8.637578
8.096400 -13.852800 8.680834
8.143200 -13.852800 8.739313
8.190000 -13.852800 8.757408
8.236800 -13.852800 8.818054
8.283600 -13.852800 8.847496
8.330400 -13.852800 8.867512
8.377200 -13.852800 8.915098
8.424000 -13.852800 8.956409
8.470800 -13.852800 9.042046
8.517600 -13.852800 9.075156
8.564400 -13.852800 9.081185
8.611200 -13.852800 9.118807
8.658000 -13.852800 9.127073
8.704800 -13.852800 9.129140
8.751600 -13.852800 9.181042
8.798400 -13.852800 9.242084
8.845200 -13.852800 9.282706
8.892000 -13.852800 9.287912
8.938800 -13.852800 9.291077
8.985600 -13.852800 9.271629
9.032400 -13.852800 9.266338
9.079200 -13.852800 9.266338
9.126000 -13.852800 9.282706
9.172800 -13.852800 16.034202
9.219600 -13.852800 29.371840
9.266400 -13.852800 29.388667
9.313200 -13.852800 29.393612
9.360000 -13.852800 29.398820
12.308400 -13.852800 8.005420
12.355200 -13.852800 8.001560
12.402000 -13.852800 8.001560
12.448800 -13.852800 7.995142
12.495600 -13.852800 7.995142
12.542400 -13.852800 7.994483
12.589200 -13.852800 7.993134
12.636000 -13.852800 7.989498
12.682800 -13.852800 7.989498
12.729600 -13.852800 7.980120
12.776400 -13.852800 7.980786
12.823200 -13.852800 7.980120
12.870000 -13.852800 7.962457
12.916800 -13.852800 7.977767
12.963600 -13.852800 7.960828
13.010400 -13.852800 7.962289
13.057200 -13.852800 7.965517
13.104000 -13.852800 7.959713
13.150800 -13.852800 7.959713
13.197600 -13.852800 7.965517
13.244400 -13.852800 7.970656
13.291200 -13.852800 7.981244
13.338000 -13.852800 7.986941
13.384800 -13.852800 7.998450
13.431600 -13.852800 7.999656
13.478400 -13.852800 7.999656
13.525200 -13.852800 7.999458
13.572000 -13.852800 7.998450
13.618800 -13.852800 7.997250
13.665600 -13.852800 8.005138
13.712400 -13.852800 8.005138
13.759200 -13.852800 8.005866
13.806000 -13.852800 8.013252
13.852800 -13.852800 8.025731
13.899600 -13.852800 8.028309
13.946400 -13.852800 8.025731
13.993200 -13.852800 8.025731
14.040000 -13.852800 8.025731
14.086800 -13.852800 8.014932
14.133600 -13.852800 8.014371
14.180400 -13.852800 8.004435
14.227200 -13.852800 7.995076
14.274000 -13.852800 7.977113
14.929200 -13.852800 6.765826
14.976000 -13.852800 6.745870
15.022800 -13.852800 6.701825
15.069600 -13.852800 6.713036
15.116400 -13.852800 6.702863
15.163200 -13.852800 6.702189
15.210000 -13.852800 6.701825
15.256800 -13.852800 6.709594
15.303600 -13.852800 6.719109
15.350400 -13.852800 6.735867
15.397200 -13.852800 6.731431
15.444000 -13.852800 6.740434
15.490800 -13.852800 6.735867
15.537600 -13.852800 6.735867
15.584400 -13.852800 6.723324
15.631200 -13.852800 6.708722
15.678000 -13.852800 6.665374
-18.720000 -13.806000 0.000000
-18.673200 -13.806000 0.000000
-18.626400 -13.806000 0.000000
-18.579600 -13.806000 -7.062115
-18.532800 -13.806000 -7.062115
-18.486000 -13.806000 -7.058736
-18.439200 -13.806000 -7.054893
-18.392400 -13.806000 -7.036158
-18.345600 -13.806000 -7.024128
-18.298800 -13.806000 -7.016318
-18.252000 -13.806000 -7.019656
-18.205200 -13.806000 -7.016023
-18.158400 -13.806000 -6.996953
-18.111600 -13.806000 -6.996375
-18.064800 -13.806000 -6.997344
-18.018000 -13.806000 -6.996375
-17.971200 -13.806000 -6.997344
-17.924400 -13.806000 -7.001904
-17.877600 -13.806000 -7.001904
-17.830800 -13.806000 -7.001904
-17.784000 -13.806000 -7.000541
-17.737200 -13.806000 -6.998072
-17.690400 -13.806000 -6.996866
-17.643600 -13.806000 -6.968735
-17.596800 -13.806000 -6.959467
-17.550000 -13.806000 -6.956581
-17.503200 -13.806000 -6.948693
-17.456400 -13.806000 -6.942823
-17.409600 -13.806000 -6.937365
-17.362800 -13.806000 -6.935634
-17.316000 -13.806000 -6.912172
-17.269200 -13.806000 -6.905398
-17.222400 -13.806000 -6.891385
-17.175600 -13.806000 -6.876949
-17.128800 -13.806000 -6.807898
-17.082000 -13.806000 -6.800678
-17.035200 -13.806000 -6.780386
-16.988400 -13.806000 -6.768516
-16.941600 -13.806000 -6.745907
-16.894800 -13.806000 -6.714892
-16.848000 -13.806000 -6.657107
-16.801200 -13.806000 -6.594267
-16.473600 -13.806000 -5.348490
-16.426800 -13.806000 -5.254858
-15.210000 -13.806000 6.810564
-15.163200 -13.806000 6.859188
-15.116400 -13.806000 6.876428
-15.069600 -13.806000 6.895426
-15.022800 -13.806000 6.914542
-14.976000 -13.806000 6.939130
-14.929200 -13.806000 6.952933
-14.882400 -13.806000 6.974220
-14.835600 -13.806000 6.998178
-14.788800 -13.806000 7.001705
-14.742000 -13.806000 7.010335
-14.695200 -13.806000 7.026117
-14.648400 -13.806000 7.026512
-14.601600 -13.806000 7.030629
-14.554800 -13.806000 7.031994
-14.508000 -13.806000 7.033210
-14.461200 -13.806000 7.037682
-14.414400 -13.806000 7.039996
-14.367600 -13.806000 7.045051
-14.320800 -13.806000 7.050681
-14.274000 -13.806000 7.050681
-14.227200 -13.806000 7.052344
-14.180400 -13.806000 7.057273
-14.133600 -13.806000 7.059027
-14.086800 -13.806000 7.061234
-14.040000 -13.806000 7.073686
-13.993200 -13.806000 7.076462
-13.946400 -13.806000 7.084491
-13.899600 -13.806000 7.089291
-13.852800 -13.806000 7.091671
-13.806000 -13.806000 7.089291
-13.759200 -13.806000 7.088390
-13.712400 -13.806000 7.087324
-13.665600 -13.806000 7.087324
-13.618800 -13.806000 7.084232
-13.572000 -13.806000 7.084070
-13.525200 -13.806000 7.080989
-13.478400 -13.806000 7.080989
-13.431600 -13.806000 7.084070
-13.384800 -13.806000 7.084427
-13.338000 -13.806000 7.092044
-13.291200 -13.806000 7.112855
-13.244400 -13.806000 7.183263
-13.197600 -13.806000 7.206515
-13.150800 -13.806000 7.230919
-5.569200 -13.806000 12.149658
-5.522400 -13.806000 12.097518
-5.475600 -13.806000 12.009904
-5.428800 -13.806000 11.871702
-5.382000 -13.806000 11.692457
-5.335200 -13.806000 9.378332
-5.288400 -13.806000 9.233078
-5.241600 -13.806000 9.150212
-5.194800 -13.806000 9.101729
-5.148000 -13.806000 9.043401
-5.101200 -13.806000 9.000612
-5.054400 -13.806000 8.927048
-5.007600 -13.806000 8.903787
-4.960800 -13.806000 8.891628
-4.914000 -13.806000 8.837198
-4.867200 -13.806000 8.816901
-4.820400 -13.806000 8.781934
-4.773600 -13.806000 8.766058
-4.726800 -13.806000 8.684135
-4.680000 -13.806000 8.663195
-4.633200 -13.806000 8.617467
-4.586400 -13.806000 8.569407
-4.539600 -13.806000 8.560723
-4.492800 -13.806000 8.518927
-4.446000 -13.806000 8.506551
-4.399200 -13.806000 8.471816
-4.352400 -13.806000 8.444250
-4.305600 -13.806000 8.408691
-4.258800 -13.806000 8.368375
-4.212000 -13.806000 8.364345
-4.165200 -13.806000 8.354643
-4.118400 -13.806000 8.342571
-4.071600 -13.806000 8.326714
-4.024800 -13.806000 8.307711
-3.978000 -13.806000 8.288423
-3.931200 -13.806000 8.259005
-3.884400 -13.806000 8.237393
-3.837600 -13.806000 8.192420
-3.790800 -13.806000 8.168789
-3.744000 -13.806000 8.155673
-3.697200 -13.806000 8.153999
-3.650400 -13.806000 8.130191
-3.603600 -13.806000 8.122863
-3.556800 -13.806000 8.110471
-3.510000 -13.806000 8.093000
-3.463200 -13.806000 8.088660
-3.416400 -13.806000 8.074450
-3.369600 -13.806000 8.063686
-3.322800 -13.806000 8.037036
-3.276000 -13.806000 8.009258
-3.229200 -13.806000 7.995702
-3.182400 -13.806000 7.959092
-3.135600 -13.806000 7.950777
-3.088800 -13.806000 7.936623
-3.042000 -13.806000 7.922435
-2.995200 -13.806000 7.906619
-2.948400 -13.806000 7.902393
-2.901600 -13.806000 7.897467
-2.854800 -13.806000 7.885262
-2.808000 -13.806000 7.859903
-2.761200 -13.806000 7.842390
-2.714400 -13.806000 7.808300
-2.667600 -13.806000 7.774891
-2.620800 -13.806000 7.748910
-2.574000 -13.806000 7.743630
-2.527200 -13.806000 7.721324
-2.480400 -13.806000 7.701170
-2.433600 -13.806000 7.674795
-2.386800 -13.806000 7.676252
-2.340000 -13.806000 7.665754
-2.293200 -13.806000 7.665754
-2.246400 -13.806000 7.662545
-2.199600 -13.806000 7.674795
-2.152800 -13.806000 7.679837
-2.106000 -13.806000 7.681793
-2.059200 -13.806000 7.677398
-2.012400 -13.806000 7.672708
-1.965600 -13.806000 7.636728
-1.918800 -13.806000 7.603768
-1.872000 -13.806000 7.567828
-1.825200 -13.806000 7.536473
-1.778400 -13.806000 7.531328
-1.731600 -13.806000 7.510306
-1.684800 -13.806000 7.503209
-1.638000 -13.806000 7.494585
-1.591200 -13.806000 7.486240
-1.544400 -13.806000 7.486240
-1.497600 -13.806000 7.482811
-1.450800 -13.806000 7.481309
-1.404000 -13.806000 7.480882
-1.357200 -13.806000 7.466698
-1.310400 -13.806000 7.463061
-1.263600 -13.806000 7.415201
-1.216800 -13.806000 7.414193
-1.170000 -13.806000 7.414193
-1.123200 -13.806000 7.415201
-1.076400 -13.806000 7.428777
-1.029600 -13.806000 7.427021
-0.982800 -13.806000 7.427021
-0.936000 -13.806000 7.443883
-0.889200 -13.806000 7.448421
-0.842400 -13.806000 7.432181
-0.795600 -13.806000 7.402951
-0.748800 -13.806000 7.381016
-0.702000 -13.806000 7.343649
-0.655200 -13.806000 7.318787
-0.608400 -13.806000 7.314827
-0.561600 -13.806000 7.309930
-0.514800 -13.806000 7.309930
-0.468000 -13.806000 7.311290
-0.421200 -13.806000 7.309930
-0.374400 -13.806000 7.308685
-0.327600 -13.806000 7.311290
-0.280800 -13.806000 7.303727
-0.234000 -13.806000 7.299270
-0.187200 -13.806000 7.292212
-0.140400 -13.806000 7.292212
-0.093600 -13.806000 7.292212
-0.046800 -13.806000 7.295588
0.000000 -13.806000 7.295588
0.046800 -13.806000 7.301638
0.093600 -13.806000 7.304014
0.140400 -13.806000 7.302630
0.187200 -13.806000 7.302630
0.234000 -13.806000 7.301638
0.280800 -13.806000 7.285118
0.327600 -13.806000 7.267577
0.374400 -13.806000 7.237571
0.421200 -13.806000 7.237571
0.468000 -13.806000 7.233773
0.514800 -13.806000 7.233773
0.561600 -13.806000 7.230837
0.608400 -13.806000 7.239227
0.655200 -13.806000 7.242516
0.702000 -13.806000 7.242113
0.748800 -13.806000 7.233298
0.795600 -13.806000 7.232316
0.842400 -13.806000 7.230895
0.889200 -13.806000 7.230895
0.936000 -13.806000 7.217499
0.982800 -13.806000 7.207620
1.029600 -13.806000 7.202092
1.076400 -13.806000 7.194643
1.123200 -13.806000 7.194643
1.170000 -13.806000 7.187890
1.216800 -13.806000 7.188643
1.263600 -13.806000 7.191577
1.310400 -13.806000 7.187890
1.357200 -13.806000 7.193889
1.404000 -13.806000 7.222391
1.450800 -13.806000 7.225392
1.497600 -13.806000 7.225392
1.544400 -13.806000 7.202526
1.591200 -13.806000 7.225392
1.638000 -13.806000 7.229892
1.684800 -13.806000 7.230970
1.731600 -13.806000 7.225392
1.778400 -13.806000 7.220950
1.825200 -13.806000 7.211901
1.872000 -13.806000 7.214534
1.918800 -13.806000 7.207145
1.965600 -13.806000 7.204873
2.012400 -13.806000 7.202409
2.059200 -13.806000 7.194988
2.106000 -13.806000 7.194988
2.152800 -13.806000 7.194988
2.199600 -13.806000 7.194988
2.246400 -13.806000 7.194215
2.293200 -13.806000 7.194215
2.340000 -13.806000 7.188553
2.386800 -13.806000 7.192917
2.433600 -13.806000 7.191967
2.480400 -13.806000 7.188553
2.527200 -13.806000 7.197266
2.574000 -13.806000 7.209503
2.620800 -13.806000 7.225131
2.667600 -13.806000 7.246164
2.714400 -13.806000 7.265636
2.761200 -13.806000 7.267884
2.808000 -13.806000 7.289115
2.854800 -13.806000 7.291349
2.901600 -13.806000 7.288859
2.948400 -13.806000 7.278450
2.995200 -13.806000 7.278450
3.042000 -13.806000 7.267701
3.088800 -13.806000 7.269200
3.135600 -13.806000 7.264129
3.182400 -13.806000 7.262224
3.229200 -13.806000 7.272879
3.276000 -13.806000 7.289198
3.322800 -13.806000 7.294933
3.369600 -13.806000 7.320280
3.416400 -13.806000 7.333847
3.463200 -13.806000 7.338841
3.510000 -13.806000 7.354223
3.556800 -13.806000 7.354223
3.603600 -13.806000 7.348757
3.650400 -13.806000 7.348757
3.697200 -13.806000 7.346729
3.744000 -13.806000 7.346729
3.790800 -13.806000 7.348757
3.837600 -13.806000 7.352116
3.884400 -13.806000 7.357439
3.931200 -13.806000 7.406717
3.978000 -13.806000 7.414702
4.024800 -13.806000 7.450575
4.071600 -13.806000 7.456965
4.118400 -13.806000 7.466358
4.165200 -13.806000 7.462256
4.212000 -13.806000 7.466358
4.258800 -13.806000 7.456486
4.305600 -13.806000 7.453799
4.352400 -13.806000 7.451598
4.399200 -13.806000 7.468184
4.446000 -13.806000 7.480196
4.492800 -13.806000 7.488087
4.539600 -13.806000 7.484977
4.586400 -13.806000 7.500439
4.633200 -13.806000 7.508499
4.680000 -13.806000 7.518305
4.726800 -13.806000 7.535332
4.773600 -13.806000 7.541587
4.820400 -13.806000 7.556751
4.867200 -13.806000 7.559756
4.914000 -13.806000 7.559756
4.960800 -13.806000 7.541587
5.007600 -13.806000 7.565853
5.054400 -13.806000 7.565853
5.101200 -13.806000 7.569589
5.148000 -13.806000 7.569589
5.194800 -13.806000 7.598649
5.241600 -13.806000 7.627277
5.288400 -13.806000 7.644588
5.335200 -13.806000 7.658782
5.382000 -13.806000 7.666850
5.428800 -13.806000 7.683631
5.475600 -13.806000 7.687087
5.522400 -13.806000 7.694507
5.569200 -13.806000 7.716380
5.616000 -13.806000 7.741107
5.662800 -13.806000 7.748613
5.709600 -13.806000 7.754229
5.756400 -13.806000 7.763589
5.803200 -13.806000 7.784549
5.850000 -13.806000 7.813849
5.896800 -13.806000 7.839786
5.943600 -13.806000 7.849965
5.990400 -13.806000 7.846375
6.037200 -13.806000 7.843772
6.084000 -13.806000 7.840123
6.130800 -13.806000 7.849965
6.177600 -13.806000 7.857236
6.224400 -13.806000 7.861670
6.271200 -13.806000 7.867119
6.318000 -13.806000 7.871451
6.364800 -13.806000 7.911014
6.411600 -13.806000 7.951894
6.458400 -13.806000 7.967523
6.505200 -13.806000 7.976074
6.552000 -13.806000 7.990426
6.598800 -13.806000 8.008413
6.645600 -13.806000 8.012000
6.692400 -13.806000 8.026579
6.739200 -13.806000 8.029995
6.786000 -13.806000 8.031643
6.832800 -13.806000 8.048982
6.879600 -13.806000 8.062660
6.926400 -13.806000 8.070604
6.973200 -13.806000 8.103236
7.020000 -13.806000 8.149572
7.066800 -13.806000 8.170261
7.113600 -13.806000 8.207133
7.160400 -13.806000 8.233106
7.207200 -13.806000 8.260368
7.254000 -13.806000 8.282194
7.300800 -13.806000 8.284960
7.347600 -13.806000 8.305423
7.394400 -13.806000 8.336849
7.441200 -13.806000 8.362802
7.488000 -13.806000 8.369397
7.534800 -13.806000 8.406624
7.581600 -13.806000 8.414221
7.628400 -13.806000 8.443779
7.675200 -13.806000 8.447412
7.722000 -13.806000 8.474416
7.768800 -13.806000 8.487011
7.815600 -13.806000 8.526242
7.862400 -13.806000 8.546182
7.909200 -13.806000 8.585605
7.956000 -13.806000 8.600631
8.002800 -13.806000 8.625946
8.049600 -13.806000 8.656393
8.096400 -13.806000 8.681265
8.143200 -13.806000 8.724501
8.190000 -13.806000 8.755377
8.236800 -13.806000 8.797848
8.283600 -13.806000 8.847496
8.330400 -13.806000 8.888100
8.377200 -13.806000 8.920030
8.424000 -13.806000 8.978086
8.470800 -13.806000 9.021300
8.517600 -13.806000 9.054269
8.564400 -13.806000 9.075485
8.611200 -13.806000 9.108831
8.658000 -13.806000 9.122265
8.704800 -13.806000 9.128782
8.751600 -13.806000 9.181042
8.798400 -13.806000 9.238592
8.845200 -13.806000 9.282706
8.892000 -13.806000 9.287215
8.938800 -13.806000 9.289530
8.985600 -13.806000 9.266338
9.032400 -13.806000 9.266338
9.079200 -13.806000 9.266338
9.126000 -13.806000 9.282706
9.172800 -13.806000 16.202765
9.219600 -13.806000 29.371840
9.266400 -13.806000 29.388794
9.313200 -13.806000 29.393612
9.360000 -13.806000 29.399032
12.355200 -13.806000 8.007946
12.402000 -13.806000 8.011232
12.448800 -13.806000 8.001098
12.495600 -13.806000 8.003830
12.542400 -13.806000 8.003830
12.589200 -13.806000 8.003830
12.636000 -13.806000 7.995142
12.682800 -13.806000 7.997574
12.729600 -13.806000 7.989878
12.776400 -13.806000 7.994880
12.823200 -13.806000 7.993134
12.870000 -13.806000 7.985275
12.916800 -13.806000 7.983288
12.963600 -13.806000 7.980929
13.010400 -13.806000 7.983288
13.057200 -13.806000 7.981244
13.104000 -13.806000 7.977767
13.150800 -13.806000 7.970656
13.197600 -13.806000 7.980929
13.244400 -13.806000 7.994485
13.291200 -13.806000 7.999991
13.338000 -13.806000 7.999656
13.384800 -13.806000 8.007306
13.431600 -13.806000 8.007306
13.478400 -13.806000 8.005068
13.525200 -13.806000 7.999991
13.572000 -13.806000 7.996542
13.618800 -13.806000 7.995114
13.665600 -13.806000 7.997250
13.712400 -13.806000 7.999395
13.759200 -13.806000 8.005866
13.806000 -13.806000 8.013252
13.852800 -13.806000 8.033897
13.899600 -13.806000 8.038386
13.946400 -13.806000 8.038480
13.993200 -13.806000 8.038480
14.040000 -13.806000 8.039096
14.086800 -13.806000 8.022313
14.133600 -13.806000 8.015975
14.180400 -13.806000 8.012774
14.227200 -13.806000 8.010820
14.274000 -13.806000 7.995076
14.320800 -13.806000 7.961792
14.976000 -13.806000 6.770425
15.022800 -13.806000 6.727003
15.069600 -13.806000 6.719517
15.116400 -13.806000 6.716723
15.163200 -13.806000 6.702863
15.210000 -13.806000 6.702189
15.256800 -13.806000 6.709594
15.303600 -13.806000 6.719517
15.350400 -13.806000 6.734868
15.397200 -13.806000 6.734868
15.444000 -13.806000 6.742495
15.490800 -13.806000 6.741034
15.537600 -13.806000 6.742047
15.584400 -13.806000 6.731431
15.631200 -13.806000 6.724986
15.678000 -13.806000 6.698709
15.724800 -13.806000 6.657887
16.707600 -13.806000 0.768923
-18.720000 -13.759200 0.000000
-18.673200 -13.759200 0.000000
-18.626400 -13.759200 0.000000
-18.579600 -13.759200 -7.071108
-18.532800 -13.759200 -7.056294
-18.486000 -13.759200 -7.058736
-18.439200 -13.759200 -7.060827
-18.392400 -13.759200 -7.060827
-18.345600 -13.759200 -7.054893
-18.298800 -13.759200 -7.036158
-18.252000 -13.759200 -7.054219
-18.205200 -13.759200 -7.036158
-18.158400 -13.759200 -7.016023
-18.111600 -13.759200 -7.007578
-18.064800 -13.759200 -7.006046
-18.018000 -13.759200 -7.001904
-17.971200 -13.759200 -6.998072
-17.924400 -13.759200 -7.001904
-17.877600 -13.759200 -7.000541
-17.830800 -13.759200 -7.000541
-17.784000 -13.759200 -6.996866
-17.737200 -13.759200 -6.976951
-17.690400 -13.759200 -6.968360
-17.643600 -13.759200 -6.959584
-17.596800 -13.759200 -6.959467
-17.550000 -13.759200 -6.956581
-17.503200 -13.759200 -6.939186
-17.456400 -13.759200 -6.939186
-17.409600 -13.759200 -6.937365
-17.362800 -13.759200 -6.937365
-17.316000 -13.759200 -6.927654
-17.269200 -13.759200 -6.895660
-17.222400 -13.759200 -6.891385
-17.175600 -13.759200 -6.889576
-17.128800 -13.759200 -6.818547
-17.082000 -13.759200 -6.800678
-17.035200 -13.759200 -6.780386
-16.988400 -13.759200 -6.768516
-16.941600 -13.759200 -6.739733
-16.894800 -13.759200 -6.706032
-15.256800 -13.759200 6.830075
-15.210000 -13.759200 6.853326
-15.163200 -13.759200 6.871063
-15.116400 -13.759200 6.895899
-15.069600 -13.759200 6.914542
-15.022800 -13.759200 6.939130
-14.976000 -13.759200 6.957508
-14.929200 -13.759200 6.974096
-14.882400 -13.759200 6.992016
-14.835600 -13.759200 7.004857
-14.788800 -13.759200 7.010305
-14.742000 -13.759200 7.021239
-14.695200 -13.759200 7.026512
-14.648400 -13.759200 7.030629
-14.601600 -13.759200 7.037975
-14.554800 -13.759200 7.039046
-14.508000 -13.759200 7.039996
-14.461200 -13.759200 7.045051
-14.414400 -13.759200 7.052344
-14.367600 -13.759200 7.050517
-14.320800 -13.759200 7.050517
-14.274000 -13.759200 7.050517
-14.227200 -13.759200 7.052344
-14.180400 -13.759200 7.057273
-14.133600 -13.759200 7.060745
-14.086800 -13.759200 7.061234
-14.040000 -13.759200 7.073686
-13.993200 -13.759200 7.076462
-13.946400 -13.759200 7.084926
-13.899600 -13.759200 7.090056
-13.852800 -13.759200 7.090873
-13.806000 -13.759200 7.089291
-13.759200 -13.759200 7.087324
-13.712400 -13.759200 7.084232
-13.665600 -13.759200 7.084232
-13.618800 -13.759200 7.084070
-13.572000 -13.759200 7.084070
-13.525200 -13.759200 7.084070
-13.478400 -13.759200 7.084427
-13.431600 -13.759200 7.092044
-13.384800 -13.759200 7.096641
-13.338000 -13.759200 7.112855
-13.291200 -13.759200 7.171760
-13.244400 -13.759200 7.211892
-13.197600 -13.759200 7.234336
-5.569200 -13.759200 12.182081
-5.522400 -13.759200 12.098726
-5.475600 -13.759200 12.032114
-5.428800 -13.759200 11.890068
-5.382000 -13.759200 9.512988
-5.335200 -13.759200 9.313387
-5.288400 -13.759200 9.227875
-5.241600 -13.759200 9.127660
-5.194800 -13.759200 9.095087
-5.148000 -13.759200 9.037569
-5.101200 -13.759200 8.989879
-5.054400 -13.759200 8.921499
-5.007600 -13.759200 8.903787
-4.960800 -13.759200 8.887829
-4.914000 -13.759200 8.822717
-4.867200 -13.759200 8.783221
-4.820400 -13.759200 8.776938
-4.773600 -13.759200 8.730938
-4.726800 -13.759200 8.692211
-4.680000 -13.759200 8.649226
-4.633200 -13.759200 8.617467
-4.586400 -13.759200 8.570881
-4.539600 -13.759200 8.560011
-4.492800 -13.759200 8.526004
-4.446000 -13.759200 8.510018
-4.399200 -13.759200 8.471816
-4.352400 -13.759200 8.440884
-4.305600 -13.759200 8.403240
-4.258800 -13.759200 8.368375
-4.212000 -13.759200 8.364345
-4.165200 -13.759200 8.357823
-4.118400 -13.759200 8.346179
-4.071600 -13.759200 8.338386
-4.024800 -13.759200 8.307711
-3.978000 -13.759200 8.288423
-3.931200 -13.759200 8.257614
-3.884400 -13.759200 8.225588
-3.837600 -13.759200 8.196107
-3.790800 -13.759200 8.182196
-3.744000 -13.759200 8.170040
-3.697200 -13.759200 8.164833
-3.650400 -13.759200 8.137554
-3.603600 -13.759200 8.123265
-3.556800 -13.759200 8.108207
-3.510000 -13.759200 8.088290
-3.463200 -13.759200 8.079109
-3.416400 -13.759200 8.066769
-3.369600 -13.759200 8.061419
-3.322800 -13.759200 8.027296
-3.276000 -13.759200 8.006106
-3.229200 -13.759200 7.995702
-3.182400 -13.759200 7.953779
-3.135600 -13.759200 7.942046
-3.088800 -13.759200 7.930592
-3.042000 -13.759200 7.909489
-2.995200 -13.759200 7.906619
-2.948400 -13.759200 7.902393
-2.901600 -13.759200 7.897467
-2.854800 -13.759200 7.885262
-2.808000 -13.759200 7.859903
-2.761200 -13.759200 7.842390
-2.714400 -13.759200 7.803865
-2.667600 -13.759200 7.776063
-2.620800 -13.759200 7.749204
-2.574000 -13.759200 7.741721
-2.527200 -13.759200 7.717211
-2.480400 -13.759200 7.691052
-2.433600 -13.759200 7.668817
-2.386800 -13.759200 7.668817
-2.340000 -13.759200 7.665754
-2.293200 -13.759200 7.665754
-2.246400 -13.759200 7.662446
-2.199600 -13.759200 7.668817
-2.152800 -13.759200 7.677398
-2.106000 -13.759200 7.679837
-2.059200 -13.759200 7.679837
-2.012400 -13.759200 7.668636
-1.965600 -13.759200 7.629671
-1.918800 -13.759200 7.600169
-1.872000 -13.759200 7.559651
-1.825200 -13.759200 7.536473
-1.778400 -13.759200 7.528771
-1.731600 -13.759200 7.504048
-1.684800 -13.759200 7.501173
-1.638000 -13.759200 7.493910
-1.591200 -13.759200 7.485886
-1.544400 -13.759200 7.482811
-1.497600 -13.759200 7.481309
-1.450800 -13.759200 7.475106
-1.404000 -13.759200 7.466766
-1.357200 -13.759200 7.465419
-1.310400 -13.759200 7.465419
-1.263600 -13.759200 7.428903
-1.216800 -13.759200 7.415201
-1.170000 -13.759200 7.415201
-1.123200 -13.759200 7.425119
-1.076400 -13.759200 7.432181
-1.029600 -13.759200 7.428903
-0.982800 -13.759200 7.427021
-0.936000 -13.759200 7.432181
-0.889200 -13.759200 7.429405
-0.842400 -13.759200 7.423362
-0.795600 -13.759200 7.390416
-0.748800 -13.759200 7.354149
-0.702000 -13.759200 7.331201
-0.655200 -13.759200 7.313664
-0.608400 -13.759200 7.302758
-0.561600 -13.759200 7.286596
-0.514800 -13.759200 7.293046
-0.468000 -13.759200 7.292659
-0.421200 -13.759200 7.280452
-0.374400 -13.759200 7.290702
-0.327600 -13.759200 7.290702
-0.280800 -13.759200 7.286253
-0.234000 -13.759200 7.286253
-0.187200 -13.759200 7.286223
-0.140400 -13.759200 7.290702
-0.093600 -13.759200 7.290702
-0.046800 -13.759200 7.299270
0.000000 -13.759200 7.299270
0.046800 -13.759200 7.301222
0.093600 -13.759200 7.302630
0.140400 -13.759200 7.301638
0.187200 -13.759200 7.301638
0.234000 -13.759200 7.301222
0.280800 -13.759200 7.285172
0.327600 -13.759200 7.274095
0.374400 -13.759200 7.252216
0.421200 -13.759200 7.252216
0.468000 -13.759200 7.252086
0.514800 -13.759200 7.240359
0.561600 -13.759200 7.230837
0.608400 -13.759200 7.237202
0.655200 -13.759200 7.239227
0.702000 -13.759200 7.233298
0.748800 -13.759200 7.222679
0.795600 -13.759200 7.220490
0.842400 -13.759200 7.210400
0.889200 -13.759200 7.217499
0.936000 -13.759200 7.204062
0.982800 -13.759200 7.204003
1.029600 -13.759200 7.194643
1.076400 -13.759200 7.188533
1.123200 -13.759200 7.187890
1.170000 -13.759200 7.178782
1.216800 -13.759200 7.188533
1.263600 -13.759200 7.188533
1.310400 -13.759200 7.185564
1.357200 -13.759200 7.191577
1.404000 -13.759200 7.192698
1.450800 -13.759200 7.197656
1.497600 -13.759200 7.198769
1.544400 -13.759200 7.197469
1.591200 -13.759200 7.202526
1.638000 -13.759200 7.206705
1.684800 -13.759200 7.210679
1.731600 -13.759200 7.210679
1.778400 -13.759200 7.207145
1.825200 -13.759200 7.207145
1.872000 -13.759200 7.211901
1.918800 -13.759200 7.210679
1.965600 -13.759200 7.207145
2.012400 -13.759200 7.202285
2.059200 -13.759200 7.194988
2.106000 -13.759200 7.188042
2.152800 -13.759200 7.192917
2.199600 -13.759200 7.188042
2.246400 -13.759200 7.188042
2.293200 -13.759200 7.190415
2.340000 -13.759200 7.188553
2.386800 -13.759200 7.190415
2.433600 -13.759200 7.190415
2.480400 -13.759200 7.188553
2.527200 -13.759200 7.197266
2.574000 -13.759200 7.211035
2.620800 -13.759200 7.241595
2.667600 -13.759200 7.244739
2.714400 -13.759200 7.265636
2.761200 -13.759200 7.285575
2.808000 -13.759200 7.291349
2.854800 -13.759200 7.289115
2.901600 -13.759200 7.287402
2.948400 -13.759200 7.275374
2.995200 -13.759200 7.272879
3.042000 -13.759200 7.267701
3.088800 -13.759200 7.268853
3.135600 -13.759200 7.268853
3.182400 -13.759200 7.268853
3.229200 -13.759200 7.279692
3.276000 -13.759200 7.282813
3.322800 -13.759200 7.294933
3.369600 -13.759200 7.312971
3.416400 -13.759200 7.323080
3.463200 -13.759200 7.336573
3.510000 -13.759200 7.353993
3.556800 -13.759200 7.354427
3.603600 -13.759200 7.349527
3.650400 -13.759200 7.349288
3.697200 -13.759200 7.348757
3.744000 -13.759200 7.348757
3.790800 -13.759200 7.348757
3.837600 -13.759200 7.352116
3.884400 -13.759200 7.357439
3.931200 -13.759200 7.394048
3.978000 -13.759200 7.409912
4.024800 -13.759200 7.417336
4.071600 -13.759200 7.450575
4.118400 -13.759200 7.451598
4.165200 -13.759200 7.450575
4.212000 -13.759200 7.450575
4.258800 -13.759200 7.434823
4.305600 -13.759200 7.434823
4.352400 -13.759200 7.445967
4.399200 -13.759200 7.445967
4.446000 -13.759200 7.474665
4.492800 -13.759200 7.480196
4.539600 -13.759200 7.480196
4.586400 -13.759200 7.500248
4.633200 -13.759200 7.508499
4.680000 -13.759200 7.508499
4.726800 -13.759200 7.531099
4.773600 -13.759200 7.537380
4.820400 -13.759200 7.541587
4.867200 -13.759200 7.544787
4.914000 -13.759200 7.556751
4.960800 -13.759200 7.541587
5.007600 -13.759200 7.551313
5.054400 -13.759200 7.551313
5.101200 -13.759200 7.556549
5.148000 -13.759200 7.567311
5.194800 -13.759200 7.569589
5.241600 -13.759200 7.613767
5.288400 -13.759200 7.640498
5.335200 -13.759200 7.658473
5.382000 -13.759200 7.666480
5.428800 -13.759200 7.666480
5.475600 -13.759200 7.666480
5.522400 -13.759200 7.673180
5.569200 -13.759200 7.683631
5.616000 -13.759200 7.694507
5.662800 -13.759200 7.734745
5.709600 -13.759200 7.739604
5.756400 -13.759200 7.754229
5.803200 -13.759200 7.779069
5.850000 -13.759200 7.797826
5.896800 -13.759200 7.811359
5.943600 -13.759200 7.811359
5.990400 -13.759200 7.821811
6.037200 -13.759200 7.832652
6.084000 -13.759200 7.836510
6.130800 -13.759200 7.843772
6.177600 -13.759200 7.850592
6.224400 -13.759200 7.857236
6.271200 -13.759200 7.863364
6.318000 -13.759200 7.863062
6.364800 -13.759200 7.902639
6.411600 -13.759200 7.933354
6.458400 -13.759200 7.961538
6.505200 -13.759200 7.967523
6.552000 -13.759200 7.985655
6.598800 -13.759200 7.995379
6.645600 -13.759200 7.998843
6.692400 -13.759200 8.020796
6.739200 -13.759200 8.022644
6.786000 -13.759200 8.022644
6.832800 -13.759200 8.029995
6.879600 -13.759200 8.048982
6.926400 -13.759200 8.062660
6.973200 -13.759200 8.096495
7.020000 -13.759200 8.143803
7.066800 -13.759200 8.165218
7.113600 -13.759200 8.202285
7.160400 -13.759200 8.224642
7.207200 -13.759200 8.271325
7.254000 -13.759200 8.282194
7.300800 -13.759200 8.291209
7.347600 -13.759200 8.305423
7.394400 -13.759200 8.346088
7.441200 -13.759200 8.362007
7.488000 -13.759200 8.367801
7.534800 -13.759200 8.397417
7.581600 -13.759200 8.412312
7.628400 -13.759200 8.447412
7.675200 -13.759200 8.468906
7.722000 -13.759200 8.490663
7.768800 -13.759200 8.523235
7.815600 -13.759200 8.542729
7.862400 -13.759200 8.554722
7.909200 -13.759200 8.588212
7.956000 -13.759200 8.618470
8.002800 -13.759200 8.637578
8.049600 -13.759200 8.666831
8.096400 -13.759200 8.716722
8.143200 -13.759200 8.755313
8.190000 -13.759200 8.763971
8.236800 -13.759200 8.813180
8.283600 -13.759200 8.834276
8.330400 -13.759200 8.867512
8.377200 -13.759200 8.901341
8.424000 -13.759200 8.953489
8.470800 -13.759200 8.995127
8.517600 -13.759200 9.021300
8.564400 -13.759200 9.060485
8.611200 -13.759200 9.102884
8.658000 -13.759200 9.121056
8.704800 -13.759200 9.132739
8.751600 -13.759200 9.215127
8.798400 -13.759200 9.248359
8.845200 -13.759200 9.306306
8.892000 -13.759200 9.306306
8.938800 -13.759200 9.308008
8.985600 -13.759200 9.282706
9.032400 -13.759200 9.282706
9.079200 -13.759200 9.282706
9.126000 -13.759200 9.289530
9.172800 -13.759200 23.184940
9.219600 -13.759200 29.379806
9.266400 -13.759200 29.391598
9.313200 -13.759200 29.397469
9.360000 -13.759200 29.399032
12.402000 -13.759200 8.024124
12.448800 -13.759200 8.010056
12.495600 -13.759200 8.010056
12.542400 -13.759200 8.006458
12.589200 -13.759200 8.006458
12.636000 -13.759200 7.994483
12.682800 -13.759200 7.994483
12.729600 -13.759200 7.993134
12.776400 -13.759200 7.994987
12.823200 -13.759200 7.994987
12.870000 -13.759200 7.994880
12.916800 -13.759200 7.994880
12.963600 -13.759200 7.994880
13.010400 -13.759200 7.994880
13.057200 -13.759200 7.994880
13.104000 -13.759200 7.986074
13.150800 -13.759200 7.986074
13.197600 -13.759200 7.998095
13.244400 -13.759200 7.999656
13.291200 -13.759200 8.007386
13.338000 -13.759200 8.007306
13.384800 -13.759200 8.007386
13.431600 -13.759200 8.007386
13.478400 -13.759200 8.005068
13.525200 -13.759200 8.005068
13.572000 -13.759200 7.998073
13.618800 -13.759200 7.996542
13.665600 -13.759200 7.998073
13.712400 -13.759200 8.005068
13.759200 -13.759200 8.011520
13.806000 -13.759200 8.025480
13.852800 -13.759200 8.035708
13.899600 -13.759200 8.038399
13.946400 -13.759200 8.039096
13.993200 -13.759200 8.038480
14.040000 -13.759200 8.039096
14.086800 -13.759200 8.033773
14.133600 -13.759200 8.025331
14.180400 -13.759200 8.019109
14.227200 -13.759200 8.014932
14.274000 -13.759200 8.006857
14.320800 -13.759200 7.991102
15.069600 -13.759200 6.765826
15.116400 -13.759200 6.765829
15.163200 -13.759200 6.718095
15.210000 -13.759200 6.706421
15.256800 -13.759200 6.719109
15.303600 -13.759200 6.734868
15.350400 -13.759200 6.742495
15.397200 -13.759200 6.747223
15.490800 -13.759200 6.748325
15.537600 -13.759200 6.748568
15.584400 -13.759200 6.742495
15.631200 -13.759200 6.732263
15.678000 -13.759200 6.722360
15.724800 -13.759200 6.698709
16.614000 -13.759200 1.751063
16.660800 -13.759200 1.374497
-18.720000 -13.712400 0.000000
-18.673200 -13.712400 0.000000
-18.626400 -13.712400 0.000000
-18.579600 -13.712400 -7.060330
-18.532800 -13.712400 -7.054974
-18.486000 -13.712400 -7.058736
-18.439200 -13.712400 -7.060827
-18.392400 -13.712400 -7.060827
-18.345600 -13.712400 -7.054974
-18.298800 -13.712400 -7.051423
-18.252000 -13.712400 -7.054219
-18.205200 -13.712400 -7.044695
-18.158400 -13.712400 -7.018818
-18.111600 -13.712400 -7.018818
-18.064800 -13.712400 -7.010815
-18.018000 -13.712400 -7.007578
-17.971200 -13.712400 -6.998072
-17.924400 -13.712400 -7.000541
-17.877600 -13.712400 -6.996866
-17.830800 -13.712400 -6.996866
-17.784000 -13.712400 -6.976951
-17.737200 -13.712400 -6.959584
-17.690400 -13.712400 -6.956581
-17.643600 -13.712400 -6.943988
-17.596800 -13.712400 -6.943988
-17.550000 -13.712400 -6.949841
-17.503200 -13.712400 -6.943988
-17.456400 -13.712400 -6.942823
-17.409600 -13.712400 -6.938321
-17.362800 -13.712400 -6.943988
-17.316000 -13.712400 -6.935827
-17.269200 -13.712400 -6.895276
-17.222400 -13.712400 -6.891385
-17.175600 -13.712400 -6.876949
-17.128800 -13.712400 -6.854119
-17.082000 -13.712400 -6.807898
-17.035200 -13.712400 -6.780386
-16.988400 -13.712400 -6.768516
-16.941600 -13.712400 -6.739733
-16.894800 -13.712400 -6.685854
-15.303600 -13.712400 6.830075
-15.256800 -13.712400 6.853326
-15.210000 -13.712400 6.868157
-15.163200 -13.712400 6.882324
-15.116400 -13.712400 6.914542
-15.069600 -13.712400 6.937920
-15.022800 -13.712400 6.957508
-14.976000 -13.712400 6.968701
-14.929200 -13.712400 6.987791
-14.882400 -13.712400 7.004362
-14.835600 -13.712400 7.012540
-14.788800 -13.712400 7.019002
-14.742000 -13.712400 7.024112
-14.695200 -13.712400 7.026727
-14.648400 -13.712400 7.032156
-14.601600 -13.712400 7.043394
-14.554800 -13.712400 7.050376
-14.508000 -13.712400 7.045051
-14.461200 -13.712400 7.052344
-14.414400 -13.712400 7.057273
-14.367600 -13.712400 7.054639
-14.320800 -13.712400 7.053703
-14.274000 -13.712400 7.052344
-14.227200 -13.712400 7.054582
-14.180400 -13.712400 7.061234
-14.133600 -13.712400 7.061234
-14.086800 -13.712400 7.062489
-14.040000 -13.712400 7.073686
-13.993200 -13.712400 7.084491
-13.946400 -13.712400 7.085034
-13.899600 -13.712400 7.090056
-13.852800 -13.712400 7.090873
-13.806000 -13.712400 7.089291
-13.759200 -13.712400 7.087324
-13.712400 -13.712400 7.084232
-13.665600 -13.712400 7.084070
-13.618800 -13.712400 7.084070
-13.572000 -13.712400 7.084232
-13.525200 -13.712400 7.084823
-13.478400 -13.712400 7.092044
-13.431600 -13.712400 7.098805
-13.384800 -13.712400 7.112855
-13.338000 -13.712400 7.168402
-13.291200 -13.712400 7.209087
-13.244400 -13.712400 7.253770
-5.569200 -13.712400 12.182081
-5.522400 -13.712400 12.097518
-5.475600 -13.712400 12.009904
-5.428800 -13.712400 11.782559
-5.382000 -13.712400 9.376109
-5.335200 -13.712400 9.286340
-5.288400 -13.712400 9.215912
-5.241600 -13.712400 9.127660
-5.194800 -13.712400 9.084058
-5.148000 -13.712400 9.030742
-5.101200 -13.712400 8.921499
-5.054400 -13.712400 8.910547
-5.007600 -13.712400 8.891628
-4.960800 -13.712400 8.848373
-4.914000 -13.712400 8.822717
-4.867200 -13.712400 8.809472
-4.820400 -13.712400 8.781934
-4.773600 -13.712400 8.730938
-4.726800 -13.712400 8.693677
-4.680000 -13.712400 8.642664
-4.633200 -13.712400 8.616749
-4.586400 -13.712400 8.575195
-4.539600 -13.712400 8.560723
-4.492800 -13.712400 8.518927
-4.446000 -13.712400 8.501387
-4.399200 -13.712400 8.465498
-4.352400 -13.712400 8.434263
-4.305600 -13.712400 8.391687
-4.258800 -13.712400 8.368375
-4.212000 -13.712400 8.364345
-4.165200 -13.712400 8.354643
-4.118400 -13.712400 8.334866
-4.071600 -13.712400 8.323911
-4.024800 -13.712400 8.307397
-3.978000 -13.712400 8.288423
-3.931200 -13.712400 8.257614
-3.884400 -13.712400 8.237393
-3.837600 -13.712400 8.200197
-3.790800 -13.712400 8.192052
-3.744000 -13.712400 8.186535
-3.697200 -13.712400 8.171904
-3.650400 -13.712400 8.138723
-3.603600 -13.712400 8.130191
-3.556800 -13.712400 8.108207
-3.510000 -13.712400 8.088290
-3.463200 -13.712400 8.078703
-3.416400 -13.712400 8.066358
-3.369600 -13.712400 8.044606
-3.322800 -13.712400 8.018866
-3.276000 -13.712400 8.004927
-3.229200 -13.712400 7.957849
-3.182400 -13.712400 7.945406
-3.135600 -13.712400 7.931805
-3.088800 -13.712400 7.927505
-3.042000 -13.712400 7.909489
-2.995200 -13.712400 7.906619
-2.948400 -13.712400 7.904249
-2.901600 -13.712400 7.897760
-2.854800 -13.712400 7.891618
-2.808000 -13.712400 7.859903
-2.761200 -13.712400 7.842390
-2.714400 -13.712400 7.808300
-2.667600 -13.712400 7.769457
-2.620800 -13.712400 7.747970
-2.574000 -13.712400 7.735088
-2.527200 -13.712400 7.709206
-2.480400 -13.712400 7.701170
-2.433600 -13.712400 7.668817
-2.386800 -13.712400 7.674795
-2.340000 -13.712400 7.668817
-2.293200 -13.712400 7.669207
-2.246400 -13.712400 7.669207
-2.199600 -13.712400 7.674795
-2.152800 -13.712400 7.681793
-2.106000 -13.712400 7.681793
-2.059200 -13.712400 7.679837
-2.012400 -13.712400 7.660910
-1.965600 -13.712400 7.615846
-1.918800 -13.712400 7.597766
-1.872000 -13.712400 7.558603
-1.825200 -13.712400 7.536473
-1.778400 -13.712400 7.529916
-1.731600 -13.712400 7.510306
-1.684800 -13.712400 7.504048
-1.638000 -13.712400 7.496462
-1.591200 -13.712400 7.494585
-1.544400 -13.712400 7.488867
-1.497600 -13.712400 7.486240
-1.450800 -13.712400 7.481309
-1.404000 -13.712400 7.472773
-1.357200 -13.712400 7.466698
-1.310400 -13.712400 7.466698
-1.263600 -13.712400 7.439329
-1.216800 -13.712400 7.425119
-1.170000 -13.712400 7.415201
-1.123200 -13.712400 7.416798
-1.076400 -13.712400 7.428903
-1.029600 -13.712400 7.427021
-0.982800 -13.712400 7.423362
-0.936000 -13.712400 7.427401
-0.889200 -13.712400 7.427021
-0.842400 -13.712400 7.422794
-0.795600 -13.712400 7.386196
-0.748800 -13.712400 7.343649
-0.702000 -13.712400 7.320692
-0.655200 -13.712400 7.302826
-0.608400 -13.712400 7.286596
-0.561600 -13.712400 7.269117
-0.514800 -13.712400 7.269120
-0.468000 -13.712400 7.269120
-0.421200 -13.712400 7.269117
-0.374400 -13.712400 7.280452
-0.327600 -13.712400 7.273673
-0.280800 -13.712400 7.267988
-0.234000 -13.712400 7.280452
-0.187200 -13.712400 7.280452
-0.140400 -13.712400 7.286253
-0.093600 -13.712400 7.292212
-0.046800 -13.712400 7.295395
0.000000 -13.712400 7.299270
0.046800 -13.712400 7.300843
0.093600 -13.712400 7.301222
0.140400 -13.712400 7.300843
0.187200 -13.712400 7.299667
0.234000 -13.712400 7.295103
0.280800 -13.712400 7.282984
0.327600 -13.712400 7.263377
0.374400 -13.712400 7.237202
0.421200 -13.712400 7.234111
0.468000 -13.712400 7.234111
0.514800 -13.712400 7.230804
0.561600 -13.712400 7.214446
0.608400 -13.712400 7.221000
0.655200 -13.712400 7.229268
0.702000 -13.712400 7.222679
0.748800 -13.712400 7.210400
0.795600 -13.712400 7.204062
0.842400 -13.712400 7.196329
0.889200 -13.712400 7.204003
0.936000 -13.712400 7.194643
0.982800 -13.712400 7.180814
1.029600 -13.712400 7.174330
1.076400 -13.712400 7.174330
1.123200 -13.712400 7.177082
1.170000 -13.712400 7.177082
1.216800 -13.712400 7.178782
1.263600 -13.712400 7.178782
1.310400 -13.712400 7.178782
1.357200 -13.712400 7.191577
1.404000 -13.712400 7.191577
1.450800 -13.712400 7.192698
1.497600 -13.712400 7.193889
1.544400 -13.712400 7.172605
1.591200 -13.712400 7.197469
1.638000 -13.712400 7.198769
1.684800 -13.712400 7.202526
1.731600 -13.712400 7.202526
1.778400 -13.712400 7.202526
1.825200 -13.712400 7.204873
1.872000 -13.712400 7.211901
1.918800 -13.712400 7.211901
1.965600 -13.712400 7.210679
2.012400 -13.712400 7.202285
2.059200 -13.712400 7.194988
2.106000 -13.712400 7.187318
2.152800 -13.712400 7.187318
2.199600 -13.712400 7.187318
2.246400 -13.712400 7.184645
2.293200 -13.712400 7.186487
2.340000 -13.712400 7.184645
2.386800 -13.712400 7.186487
2.433600 -13.712400 7.188154
2.480400 -13.712400 7.180824
2.527200 -13.712400 7.190415
2.574000 -13.712400 7.211035
2.620800 -13.712400 7.241595
2.667600 -13.712400 7.244739
2.714400 -13.712400 7.259531
2.761200 -13.712400 7.275374
2.808000 -13.712400 7.291349
2.854800 -13.712400 7.288859
2.901600 -13.712400 7.280822
2.948400 -13.712400 7.267701
2.995200 -13.712400 7.268853
3.042000 -13.712400 7.265764
3.088800 -13.712400 7.265764
3.135600 -13.712400 7.251485
3.182400 -13.712400 7.260789
3.229200 -13.712400 7.268853
3.276000 -13.712400 7.279692
3.322800 -13.712400 7.289198
3.369600 -13.712400 7.305423
3.416400 -13.712400 7.316431
3.463200 -13.712400 7.320381
3.510000 -13.712400 7.338841
3.556800 -13.712400 7.349288
3.603600 -13.712400 7.346729
3.650400 -13.712400 7.346729
3.697200 -13.712400 7.348757
3.744000 -13.712400 7.346729
3.790800 -13.712400 7.345289
3.837600 -13.712400 7.348757
3.884400 -13.712400 7.352116
3.931200 -13.712400 7.383444
3.978000 -13.712400 7.409912
4.024800 -13.712400 7.416782
4.071600 -13.712400 7.448453
4.118400 -13.712400 7.451598
4.165200 -13.712400 7.450575
4.212000 -13.712400 7.450575
4.258800 -13.712400 7.445967
4.305600 -13.712400 7.445967
4.352400 -13.712400 7.451598
4.399200 -13.712400 7.445967
4.446000 -13.712400 7.476025
4.492800 -13.712400 7.484977
4.539600 -13.712400 7.480571
4.586400 -13.712400 7.500439
4.633200 -13.712400 7.507943
4.680000 -13.712400 7.508499
4.726800 -13.712400 7.528194
4.773600 -13.712400 7.531099
4.820400 -13.712400 7.536564
4.867200 -13.712400 7.542079
4.914000 -13.712400 7.542079
4.960800 -13.712400 7.536564
5.007600 -13.712400 7.542559
5.054400 -13.712400 7.549777
5.101200 -13.712400 7.569589
5.148000 -13.712400 7.570470
5.194800 -13.712400 7.577049
5.241600 -13.712400 7.621033
5.288400 -13.712400 7.640498
5.335200 -13.712400 7.658473
5.382000 -13.712400 7.665275
5.428800 -13.712400 7.665275
5.475600 -13.712400 7.661889
5.522400 -13.712400 7.663037
5.569200 -13.712400 7.661889
5.616000 -13.712400 7.665275
5.662800 -13.712400 7.703488
5.709600 -13.712400 7.703488
5.756400 -13.712400 7.741107
5.803200 -13.712400 7.779069
5.850000 -13.712400 7.784549
5.896800 -13.712400 7.811359
5.943600 -13.712400 7.811359
5.990400 -13.712400 7.821811
6.037200 -13.712400 7.832652
6.084000 -13.712400 7.836510
6.130800 -13.712400 7.843772
6.177600 -13.712400 7.845630
6.224400 -13.712400 7.857236
6.271200 -13.712400 7.867119
6.318000 -13.712400 7.861670
6.364800 -13.712400 7.896012
6.411600 -13.712400 7.931676
6.458400 -13.712400 7.959192
6.505200 -13.712400 7.965968
6.552000 -13.712400 7.978567
6.598800 -13.712400 7.990426
6.645600 -13.712400 7.995379
6.692400 -13.712400 8.012000
6.739200 -13.712400 8.020796
6.786000 -13.712400 8.008413
6.832800 -13.712400 8.022644
6.879600 -13.712400 8.037933
6.926400 -13.712400 8.049847
6.973200 -13.712400 8.068987
7.020000 -13.712400 8.103236
7.066800 -13.712400 8.146000
7.113600 -13.712400 8.173116
7.160400 -13.712400 8.207028
7.207200 -13.712400 8.225192
7.254000 -13.712400 8.277266
7.300800 -13.712400 8.283339
7.347600 -13.712400 8.312310
7.394400 -13.712400 8.346088
7.441200 -13.712400 8.362802
7.488000 -13.712400 8.377563
7.534800 -13.712400 8.406624
7.581600 -13.712400 8.414221
7.628400 -13.712400 8.459834
7.675200 -13.712400 8.468906
7.722000 -13.712400 8.490663
7.768800 -13.712400 8.523235
7.815600 -13.712400 8.542729
7.862400 -13.712400 8.559445
7.909200 -13.712400 8.595293
7.956000 -13.712400 8.618470
8.002800 -13.712400 8.642645
8.049600 -13.712400 8.684906
8.096400 -13.712400 8.724501
8.143200 -13.712400 8.755313
8.190000 -13.712400 8.762338
8.236800 -13.712400 8.818054
8.283600 -13.712400 8.829456
8.330400 -13.712400 8.842327
8.377200 -13.712400 8.871489
8.424000 -13.712400 8.932515
8.470800 -13.712400 8.992411
8.517600 -13.712400 9.007631
8.564400 -13.712400 9.056689
8.611200 -13.712400 9.091455
8.658000 -13.712400 9.121056
8.704800 -13.712400 9.144295
8.751600 -13.712400 9.224613
8.798400 -13.712400 9.306306
8.845200 -13.712400 9.334045
8.892000 -13.712400 9.316310
8.938800 -13.712400 9.316310
8.985600 -13.712400 9.312148
9.032400 -13.712400 9.312629
9.079200 -13.712400 9.312629
9.126000 -13.712400 9.383158
9.172800 -13.712400 23.184969
9.219600 -13.712400 29.384480
9.266400 -13.712400 29.397469
9.313200 -13.712400 29.402475
9.360000 -13.712400 29.402649
12.495600 -13.712400 8.011589
12.542400 -13.712400 8.010056
12.589200 -13.712400 7.998364
12.636000 -13.712400 7.998364
12.682800 -13.712400 7.998364
12.729600 -13.712400 7.998364
12.776400 -13.712400 7.997574
12.823200 -13.712400 7.998364
12.870000 -13.712400 7.998908
12.916800 -13.712400 7.999349
12.963600 -13.712400 7.999349
13.010400 -13.712400 7.999277
13.057200 -13.712400 7.999349
13.104000 -13.712400 8.001906
13.150800 -13.712400 7.999277
13.197600 -13.712400 7.999656
13.244400 -13.712400 8.007386
13.291200 -13.712400 8.010212
13.338000 -13.712400 8.010056
13.384800 -13.712400 8.010212
13.431600 -13.712400 8.010212
13.478400 -13.712400 8.010056
13.525200 -13.712400 8.010056
13.572000 -13.712400 8.007306
13.618800 -13.712400 7.998073
13.665600 -13.712400 8.005068
13.712400 -13.712400 8.005068
13.759200 -13.712400 8.013252
13.806000 -13.712400 8.025480
13.852800 -13.712400 8.038386
13.899600 -13.712400 8.040695
13.946400 -13.712400 8.049870
13.993200 -13.712400 8.043920
14.040000 -13.712400 8.045913
14.086800 -13.712400 8.040695
14.133600 -13.712400 8.043920
14.180400 -13.712400 8.040695
14.227200 -13.712400 8.019673
14.274000 -13.712400 8.014307
14.320800 -13.712400 8.006857
14.367600 -13.712400 7.991102
15.069600 -13.712400 6.766671
15.116400 -13.712400 6.766671
15.163200 -13.712400 6.719579
15.210000 -13.712400 6.718095
15.256800 -13.712400 6.721996
15.303600 -13.712400 6.721996
15.350400 -13.712400 6.734868
15.397200 -13.712400 6.742495
15.444000 -13.712400 6.748568
15.490800 -13.712400 6.748325
15.537600 -13.712400 6.751325
15.584400 -13.712400 6.745567
15.631200 -13.712400 6.742495
15.678000 -13.712400 6.742047
15.724800 -13.712400 6.722360
15.771600 -13.712400 6.698709
16.426800 -13.712400 2.877198
16.520400 -13.712400 2.220190
16.567200 -13.712400 2.029726
16.614000 -13.712400 1.913579
16.660800 -13.712400 1.592357
-18.720000 -13.665600 0.000000
-18.673200 -13.665600 0.000000
-18.626400 -13.665600 0.000000
-18.579600 -13.665600 -7.071108
-18.532800 -13.665600 -7.054974
-18.486000 -13.665600 -7.060330
-18.439200 -13.665600 -7.064421
-18.392400 -13.665600 -7.064421
-18.345600 -13.665600 -7.060827
-18.298800 -13.665600 -7.051423
-18.252000 -13.665600 -7.051423
-18.205200 -13.665600 -7.044695
-18.158400 -13.665600 -7.018818
-18.111600 -13.665600 -7.022981
-18.064800 -13.665600 -7.018818
-18.018000 -13.665600 -7.018818
-17.971200 -13.665600 -7.006046
-17.924400 -13.665600 -7.006046
-17.877600 -13.665600 -7.000541
-17.830800 -13.665600 -7.002088
-17.784000 -13.665600 -6.992575
-17.737200 -13.665600 -6.968360
-17.690400 -13.665600 -6.957474
-17.643600 -13.665600 -6.952396
-17.596800 -13.665600 -6.952396
-17.550000 -13.665600 -6.956581
-17.503200 -13.665600 -6.948693
-17.456400 -13.665600 -6.947601
-17.409600 -13.665600 -6.942823
-17.362800 -13.665600 -6.947601
-17.316000 -13.665600 -6.938399
-17.269200 -13.665600 -6.907276
-17.222400 -13.665600 -6.898607
-17.175600 -13.665600 -6.889576
-17.128800 -13.665600 -6.869188
-17.082000 -13.665600 -6.805343
-17.035200 -13.665600 -6.770246
-16.988400 -13.665600 -6.744617
-16.941600 -13.665600 -6.695777
-15.350400 -13.665600 6.820253
-15.303600 -13.665600 6.853326
-15.256800 -13.665600 6.869648
-15.210000 -13.665600 6.880130
-15.163200 -13.665600 6.900090
-15.116400 -13.665600 6.937920
-15.069600 -13.665600 6.959423
-15.022800 -13.665600 6.968701
-14.976000 -13.665600 6.987791
-14.929200 -13.665600 7.004362
-14.882400 -13.665600 7.012540
-14.835600 -13.665600 7.026117
-14.788800 -13.665600 7.026727
-14.742000 -13.665600 7.026727
-14.695200 -13.665600 7.032156
-14.648400 -13.665600 7.039046
-14.601600 -13.665600 7.050403
-14.554800 -13.665600 7.051531
-14.508000 -13.665600 7.051531
-14.461200 -13.665600 7.054639
-14.414400 -13.665600 7.057273
-14.367600 -13.665600 7.056788
-14.320800 -13.665600 7.056788
-14.274000 -13.665600 7.056788
-14.227200 -13.665600 7.057273
-14.180400 -13.665600 7.068163
-14.133600 -13.665600 7.075496
-14.086800 -13.665600 7.079147
-14.040000 -13.665600 7.079147
-13.993200 -13.665600 7.084491
-13.946400 -13.665600 7.087779
-13.899600 -13.665600 7.089396
-13.852800 -13.665600 7.091671
-13.806000 -13.665600 7.090873
-13.759200 -13.665600 7.091671
-13.712400 -13.665600 7.092305
-13.665600 -13.665600 7.092305
-13.618800 -13.665600 7.098389
-13.572000 -13.665600 7.096641
-13.525200 -13.665600 7.096641
-13.478400 -13.665600 7.103811
-13.431600 -13.665600 7.111943
-13.384800 -13.665600 7.149610
-13.338000 -13.665600 7.200658
-13.291200 -13.665600 7.230919
-5.569200 -13.665600 12.163209
-5.522400 -13.665600 12.052072
-5.475600 -13.665600 11.844135
-5.428800 -13.665600 9.512988
-5.382000 -13.665600 9.355573
-5.335200 -13.665600 9.280416
-5.288400 -13.665600 9.226400
-5.241600 -13.665600 9.147753
-5.194800 -13.665600 9.101729
-5.148000 -13.665600 9.030056
-5.101200 -13.665600 8.910547
-5.054400 -13.665600 8.900568
-5.007600 -13.665600 8.882964
-4.960800 -13.665600 8.847241
-4.914000 -13.665600 8.822341
-4.867200 -13.665600 8.815946
-4.820400 -13.665600 8.791961
-4.773600 -13.665600 8.730282
-4.726800 -13.665600 8.693677
-4.680000 -13.665600 8.641241
-4.633200 -13.665600 8.612145
-4.586400 -13.665600 8.575195
-4.539600 -13.665600 8.557173
-4.492800 -13.665600 8.518927
-4.446000 -13.665600 8.501818
-4.399200 -13.665600 8.465498
-4.352400 -13.665600 8.442782
-4.305600 -13.665600 8.403240
-4.258800 -13.665600 8.368375
-4.212000 -13.665600 8.357823
-4.165200 -13.665600 8.351787
-4.118400 -13.665600 8.338386
-4.071600 -13.665600 8.323911
-4.024800 -13.665600 8.307397
-3.978000 -13.665600 8.280126
-3.931200 -13.665600 8.257115
-3.884400 -13.665600 8.225588
-3.837600 -13.665600 8.196107
-3.790800 -13.665600 8.186968
-3.744000 -13.665600 8.175053
-3.697200 -13.665600 8.170040
-3.650400 -13.665600 8.137554
-3.603600 -13.665600 8.123265
-3.556800 -13.665600 8.106682
-3.510000 -13.665600 8.085236
-3.463200 -13.665600 8.066769
-3.416400 -13.665600 8.053288
-3.369600 -13.665600 8.037151
-3.322800 -13.665600 8.005712
-3.276000 -13.665600 7.994150
-3.229200 -13.665600 7.957849
-3.182400 -13.665600 7.945061
-3.135600 -13.665600 7.931805
-3.088800 -13.665600 7.927505
-3.042000 -13.665600 7.909489
-2.995200 -13.665600 7.907243
-2.948400 -13.665600 7.904249
-2.901600 -13.665600 7.897467
-2.854800 -13.665600 7.885262
-2.808000 -13.665600 7.861040
-2.761200 -13.665600 7.846883
-2.714400 -13.665600 7.792081
-2.667600 -13.665600 7.752721
-2.620800 -13.665600 7.747970
-2.574000 -13.665600 7.736247
-2.527200 -13.665600 7.717211
-2.480400 -13.665600 7.704903
-2.433600 -13.665600 7.685657
-2.386800 -13.665600 7.681793
-2.340000 -13.665600 7.668817
-2.293200 -13.665600 7.666797
-2.246400 -13.665600 7.668817
-2.199600 -13.665600 7.669207
-2.152800 -13.665600 7.679837
-2.106000 -13.665600 7.681793
-2.059200 -13.665600 7.677398
-2.012400 -13.665600 7.636728
-1.965600 -13.665600 7.615846
-1.918800 -13.665600 7.600169
-1.872000 -13.665600 7.559651
-1.825200 -13.665600 7.540615
-1.778400 -13.665600 7.536473
-1.731600 -13.665600 7.515486
-1.684800 -13.665600 7.504048
-1.638000 -13.665600 7.496462
-1.591200 -13.665600 7.488090
-1.544400 -13.665600 7.488090
-1.497600 -13.665600 7.488090
-1.450800 -13.665600 7.481309
-1.404000 -13.665600 7.466766
-1.357200 -13.665600 7.466698
-1.310400 -13.665600 7.466581
-1.263600 -13.665600 7.437739
-1.216800 -13.665600 7.415201
-1.170000 -13.665600 7.415201
-1.123200 -13.665600 7.416798
-1.076400 -13.665600 7.428903
-1.029600 -13.665600 7.428903
-0.982800 -13.665600 7.424994
-0.936000 -13.665600 7.429405
-0.889200 -13.665600 7.427401
-0.842400 -13.665600 7.409027
-0.795600 -13.665600 7.375791
-0.748800 -13.665600 7.358766
-0.702000 -13.665600 7.314827
-0.655200 -13.665600 7.296345
-0.608400 -13.665600 7.269120
-0.561600 -13.665600 7.264219
-0.514800 -13.665600 7.267988
-0.468000 -13.665600 7.267988
-0.421200 -13.665600 7.267881
-0.374400 -13.665600 7.269117
-0.327600 -13.665600 7.267988
-0.280800 -13.665600 7.265188
-0.234000 -13.665600 7.267988
-0.187200 -13.665600 7.263931
-0.140400 -13.665600 7.263931
-0.093600 -13.665600 7.285282
-0.046800 -13.665600 7.292212
0.000000 -13.665600 7.292212
0.046800 -13.665600 7.296040
0.093600 -13.665600 7.298264
0.140400 -13.665600 7.298264
0.187200 -13.665600 7.299667
0.234000 -13.665600 7.295103
0.280800 -13.665600 7.277384
0.327600 -13.665600 7.263377
0.374400 -13.665600 7.234111
0.421200 -13.665600 7.234111
0.468000 -13.665600 7.234111
0.514800 -13.665600 7.221000
0.561600 -13.665600 7.193044
0.608400 -13.665600 7.203093
0.655200 -13.665600 7.206850
0.702000 -13.665600 7.196329
0.748800 -13.665600 7.191300
0.795600 -13.665600 7.180814
0.842400 -13.665600 7.173403
0.889200 -13.665600 7.194643
0.936000 -13.665600 7.180814
0.982800 -13.665600 7.180814
1.029600 -13.665600 7.174330
1.076400 -13.665600 7.171189
1.123200 -13.665600 7.177082
1.170000 -13.665600 7.177749
1.216800 -13.665600 7.178782
1.263600 -13.665600 7.177082
1.310400 -13.665600 7.173761
1.357200 -13.665600 7.177749
1.404000 -13.665600 7.175297
1.450800 -13.665600 7.175297
1.497600 -13.665600 7.175297
1.544400 -13.665600 7.162315
1.591200 -13.665600 7.185564
1.638000 -13.665600 7.194339
1.684800 -13.665600 7.198769
1.731600 -13.665600 7.198769
1.778400 -13.665600 7.198769
1.825200 -13.665600 7.202285
1.872000 -13.665600 7.210679
1.918800 -13.665600 7.214534
1.965600 -13.665600 7.211901
2.012400 -13.665600 7.202285
2.059200 -13.665600 7.194988
2.106000 -13.665600 7.188042
2.152800 -13.665600 7.188042
2.199600 -13.665600 7.187318
2.246400 -13.665600 7.182961
2.293200 -13.665600 7.187318
2.340000 -13.665600 7.187318
2.386800 -13.665600 7.188154
2.433600 -13.665600 7.188154
2.480400 -13.665600 7.188154
2.527200 -13.665600 7.190415
2.574000 -13.665600 7.219859
2.620800 -13.665600 7.241595
2.667600 -13.665600 7.243085
2.714400 -13.665600 7.257811
2.761200 -13.665600 7.275374
2.808000 -13.665600 7.288859
2.854800 -13.665600 7.280822
2.901600 -13.665600 7.270244
2.948400 -13.665600 7.264552
2.995200 -13.665600 7.264552
3.042000 -13.665600 7.260789
3.088800 -13.665600 7.251485
3.135600 -13.665600 7.245872
3.182400 -13.665600 7.260789
3.229200 -13.665600 7.268853
3.276000 -13.665600 7.280291
3.322800 -13.665600 7.289525
3.369600 -13.665600 7.301872
3.416400 -13.665600 7.311732
3.463200 -13.665600 7.316656
3.510000 -13.665600 7.333545
3.556800 -13.665600 7.349288
3.603600 -13.665600 7.348757
3.650400 -13.665600 7.348757
3.697200 -13.665600 7.348757
3.744000 -13.665600 7.346729
3.790800 -13.665600 7.346729
3.837600 -13.665600 7.349790
3.884400 -13.665600 7.368685
3.931200 -13.665600 7.387468
3.978000 -13.665600 7.409912
4.024800 -13.665600 7.425978
4.071600 -13.665600 7.448453
4.118400 -13.665600 7.454928
4.165200 -13.665600 7.451598
4.212000 -13.665600 7.448453
4.258800 -13.665600 7.445967
4.305600 -13.665600 7.445967
4.352400 -13.665600 7.436683
4.399200 -13.665600 7.436683
4.446000 -13.665600 7.472467
4.492800 -13.665600 7.480196
4.539600 -13.665600 7.476025
4.586400 -13.665600 7.484977
4.633200 -13.665600 7.501582
4.680000 -13.665600 7.507750
4.726800 -13.665600 7.517115
4.773600 -13.665600 7.521105
4.820400 -13.665600 7.525651
4.867200 -13.665600 7.537758
4.914000 -13.665600 7.542079
4.960800 -13.665600 7.541587
5.007600 -13.665600 7.545757
5.054400 -13.665600 7.549777
5.101200 -13.665600 7.569589
5.148000 -13.665600 7.573176
5.194800 -13.665600 7.591013
5.241600 -13.665600 7.621062
5.288400 -13.665600 7.633204
5.335200 -13.665600 7.658473
5.382000 -13.665600 7.666493
5.428800 -13.665600 7.679746
5.475600 -13.665600 7.661889
5.522400 -13.665600 7.661889
5.569200 -13.665600 7.645212
5.616000 -13.665600 7.653431
5.662800 -13.665600 7.657847
5.709600 -13.665600 7.657847
5.756400 -13.665600 7.725250
5.803200 -13.665600 7.774541
5.850000 -13.665600 7.776023
5.896800 -13.665600 7.810369
5.943600 -13.665600 7.808420
5.990400 -13.665600 7.818208
6.037200 -13.665600 7.832652
6.084000 -13.665600 7.836510
6.130800 -13.665600 7.840950
6.177600 -13.665600 7.843772
6.224400 -13.665600 7.848430
6.271200 -13.665600 7.857236
6.318000 -13.665600 7.857236
6.364800 -13.665600 7.867901
6.411600 -13.665600 7.918592
6.458400 -13.665600 7.936823
6.505200 -13.665600 7.961538
6.552000 -13.665600 7.976074
6.598800 -13.665600 7.978976
6.645600 -13.665600 7.979038
6.692400 -13.665600 7.995379
6.739200 -13.665600 8.001359
6.786000 -13.665600 7.998843
6.832800 -13.665600 8.022644
6.879600 -13.665600 8.037933
6.926400 -13.665600 8.053556
6.973200 -13.665600 8.068122
7.020000 -13.665600 8.097733
7.066800 -13.665600 8.143803
7.113600 -13.665600 8.169797
7.160400 -13.665600 8.202285
7.207200 -13.665600 8.224642
7.254000 -13.665600 8.260368
7.300800 -13.665600 8.277266
7.347600 -13.665600 8.295657
7.394400 -13.665600 8.334546
7.441200 -13.665600 8.346909
7.488000 -13.665600 8.369887
7.534800 -13.665600 8.390865
7.581600 -13.665600 8.406624
7.628400 -13.665600 8.459834
7.675200 -13.665600 8.468906
7.722000 -13.665600 8.488258
7.768800 -13.665600 8.502648
7.815600 -13.665600 8.536444
7.862400 -13.665600 8.557093
7.909200 -13.665600 8.595293
7.956000 -13.665600 8.600791
8.002800 -13.665600 8.637578
8.049600 -13.665600 8.684906
8.096400 -13.665600 8.724501
8.143200 -13.665600 8.747983
8.190000 -13.665600 8.755377
8.236800 -13.665600 8.801911
8.283600 -13.665600 8.819675
8.330400 -13.665600 8.834276
8.377200 -13.665600 8.867342
8.424000 -13.665600 8.906229
8.470800 -13.665600 8.978086
8.517600 -13.665600 9.004596
8.564400 -13.665600 9.054269
8.611200 -13.665600 9.081508
8.658000 -13.665600 9.119511
8.704800 -13.665600 9.178702
8.751600 -13.665600 9.224613
8.798400 -13.665600 9.306306
8.845200 -13.665600 9.334045
8.892000 -13.665600 9.316310
8.938800 -13.665600 9.312629
8.985600 -13.665600 9.312629
9.032400 -13.665600 9.316310
9.079200 -13.665600 9.383158
9.126000 -13.665600 9.400940
9.172800 -13.665600 23.194057
9.219600 -13.665600 29.397469
9.266400 -13.665600 29.402649
9.313200 -13.665600 29.404397
12.542400 -13.665600 8.011589
12.589200 -13.665600 8.014222
12.636000 -13.665600 8.026210
12.682800 -13.665600 8.011589
12.729600 -13.665600 8.006458
12.776400 -13.665600 7.998908
12.823200 -13.665600 7.999349
12.870000 -13.665600 8.004720
12.916800 -13.665600 8.004720
12.963600 -13.665600 8.004720
13.010400 -13.665600 7.999349
13.057200 -13.665600 8.004720
13.104000 -13.665600 8.007960
13.150800 -13.665600 7.999277
13.197600 -13.665600 8.007386
13.244400 -13.665600 8.010212
13.291200 -13.665600 8.014386
13.338000 -13.665600 8.010212
13.384800 -13.665600 8.010212
13.431600 -13.665600 8.010212
13.478400 -13.665600 8.013287
13.525200 -13.665600 8.010056
13.572000 -13.665600 8.005068
13.618800 -13.665600 7.998073
13.665600 -13.665600 8.001130
13.712400 -13.665600 8.005068
13.759200 -13.665600 8.011520
13.806000 -13.665600 8.025480
13.852800 -13.665600 8.035708
13.899600 -13.665600 8.038480
13.946400 -13.665600 8.051593
13.993200 -13.665600 8.045913
14.040000 -13.665600 8.051593
14.086800 -13.665600 8.049870
14.133600 -13.665600 8.049870
14.180400 -13.665600 8.044658
14.227200 -13.665600 8.043920
14.274000 -13.665600 8.019673
14.320800 -13.665600 8.014307
14.367600 -13.665600 8.004435
14.414400 -13.665600 7.985997
15.116400 -13.665600 6.793298
15.163200 -13.665600 6.768816
15.210000 -13.665600 6.749439
15.256800 -13.665600 6.752277
15.303600 -13.665600 6.748325
15.350400 -13.665600 6.734868
15.397200 -13.665600 6.734868
15.444000 -13.665600 6.748325
15.490800 -13.665600 6.735867
15.537600 -13.665600 6.748325
15.584400 -13.665600 6.745567
15.631200 -13.665600 6.744571
15.678000 -13.665600 6.746524
15.724800 -13.665600 6.736037
15.771600 -13.665600 6.712202
15.818400 -13.665600 6.712202
16.567200 -13.665600 2.162375
16.614000 -13.665600 2.004723
16.660800 -13.665600 1.816139
-18.720000 -13.618800 0.000000
-18.673200 -13.618800 0.000000
-18.626400 -13.618800 0.000000
-18.579600 -13.618800 -7.089041
-18.532800 -13.618800 -7.071108
-18.486000 -13.618800 -7.060330
-18.439200 -13.618800 -7.060827
-18.392400 -13.618800 -7.060827
-18.345600 -13.618800 -7.060827
-18.298800 -13.618800 -7.051423
-18.252000 -13.618800 -7.051423
-18.205200 -13.618800 -7.047571
-18.158400 -13.618800 -7.038460
-18.111600 -13.618800 -7.032449
-18.064800 -13.618800 -7.019194
-18.018000 -13.618800 -7.018818
-17.971200 -13.618800 -7.006046
-17.924400 -13.618800 -7.002088
-17.877600 -13.618800 -6.996866
-17.830800 -13.618800 -6.996866
-17.784000 -13.618800 -6.987320
-17.737200 -13.618800 -6.968360
-17.690400 -13.618800 -6.957474
-17.643600 -13.618800 -6.956581
-17.596800 -13.618800 -6.956581
-17.550000 -13.618800 -6.957026
-17.503200 -13.618800 -6.949841
-17.456400 -13.618800 -6.949841
-17.409600 -13.618800 -6.943988
-17.362800 -13.618800 -6.948693
-17.316000 -13.618800 -6.942823
-17.269200 -13.618800 -6.911394
-17.222400 -13.618800 -6.907276
-17.175600 -13.618800 -6.891385
-17.128800 -13.618800 -6.869336
-17.082000 -13.618800 -6.818547
-17.035200 -13.618800 -6.747054
-16.988400 -13.618800 -6.717247
-16.941600 -13.618800 -6.656322
-15.350400 -13.618800 6.844572
-15.303600 -13.618800 6.869895
-15.256800 -13.618800 6.895426
-15.210000 -13.618800 6.911813
-15.163200 -13.618800 6.921326
-15.116400 -13.618800 6.959423
-15.069600 -13.618800 6.964230
-15.022800 -13.618800 6.982247
-14.976000 -13.618800 6.991577
-14.929200 -13.618800 7.005563
-14.882400 -13.618800 7.015729
-14.835600 -13.618800 7.026287
-14.788800 -13.618800 7.026771
-14.742000 -13.618800 7.026771
-14.695200 -13.618800 7.035182
-14.648400 -13.618800 7.048273
-14.601600 -13.618800 7.052233
-14.554800 -13.618800 7.053703
-14.508000 -13.618800 7.053703
-14.461200 -13.618800 7.057273
-14.414400 -13.618800 7.065968
-14.367600 -13.618800 7.057273
-14.320800 -13.618800 7.057273
-14.274000 -13.618800 7.057273
-14.227200 -13.618800 7.057273
-14.180400 -13.618800 7.068163
-14.133600 -13.618800 7.076708
-14.086800 -13.618800 7.079147
-14.040000 -13.618800 7.079147
-13.993200 -13.618800 7.082246
-13.946400 -13.618800 7.085034
-13.899600 -13.618800 7.089291
-13.852800 -13.618800 7.091671
-13.806000 -13.618800 7.090873
-13.759200 -13.618800 7.091671
-13.712400 -13.618800 7.092305
-13.665600 -13.618800 7.096641
-13.618800 -13.618800 7.098805
-13.572000 -13.618800 7.098805
-13.525200 -13.618800 7.102782
-13.478400 -13.618800 7.111943
-13.431600 -13.618800 7.149744
-13.384800 -13.618800 7.200658
-13.338000 -13.618800 7.234336
-5.522400 -13.618800 12.032114
-5.475600 -13.618800 11.142231
-5.428800 -13.618800 9.436947
-5.382000 -13.618800 9.355440
-5.335200 -13.618800 9.280416
-5.288400 -13.618800 9.227875
-5.241600 -13.618800 9.152669
-5.194800 -13.618800 9.111682
-5.148000 -13.618800 9.072508
-5.101200 -13.618800 8.921499
-5.054400 -13.618800 8.909746
-5.007600 -13.618800 8.882964
-4.960800 -13.618800 8.847241
-4.914000 -13.618800 8.822341
-4.867200 -13.618800 8.801537
-4.820400 -13.618800 8.770250
-4.773600 -13.618800 8.724929
-4.726800 -13.618800 8.693677
-4.680000 -13.618800 8.632253
-4.633200 -13.618800 8.582012
-4.586400 -13.618800 8.560723
-4.539600 -13.618800 8.547011
-4.492800 -13.618800 8.519056
-4.446000 -13.618800 8.511404
-4.399200 -13.618800 8.465498
-4.352400 -13.618800 8.440749
-4.305600 -13.618800 8.404673
-4.258800 -13.618800 8.368375
-4.212000 -13.618800 8.357823
-4.165200 -13.618800 8.352407
-4.118400 -13.618800 8.339392
-4.071600 -13.618800 8.332307
-4.024800 -13.618800 8.307658
-3.978000 -13.618800 8.271042
-3.931200 -13.618800 8.227112
-3.884400 -13.618800 8.199655
-3.837600 -13.618800 8.192420
-3.790800 -13.618800 8.186535
-3.744000 -13.618800 8.175053
-3.697200 -13.618800 8.170040
-3.650400 -13.618800 8.138723
-3.603600 -13.618800 8.137391
-3.556800 -13.618800 8.106682
-3.510000 -13.618800 8.086013
-3.463200 -13.618800 8.066769
-3.416400 -13.618800 8.053288
-3.369600 -13.618800 8.036322
-3.322800 -13.618800 8.009258
-3.276000 -13.618800 7.993009
-3.229200 -13.618800 7.959782
-3.182400 -13.618800 7.947628
-3.135600 -13.618800 7.937870
-3.088800 -13.618800 7.930876
-3.042000 -13.618800 7.924008
-2.995200 -13.618800 7.908523
-2.948400 -13.618800 7.906619
-2.901600 -13.618800 7.897467
-2.854800 -13.618800 7.865015
-2.808000 -13.618800 7.859025
-2.761200 -13.618800 7.828648
-2.714400 -13.618800 7.777702
-2.667600 -13.618800 7.748910
-2.620800 -13.618800 7.745899
-2.574000 -13.618800 7.735088
-2.527200 -13.618800 7.705218
-2.480400 -13.618800 7.690178
-2.433600 -13.618800 7.685657
-2.386800 -13.618800 7.668817
-2.340000 -13.618800 7.666797
-2.293200 -13.618800 7.666224
-2.246400 -13.618800 7.668817
-2.199600 -13.618800 7.677398
-2.152800 -13.618800 7.682140
-2.106000 -13.618800 7.682140
-2.059200 -13.618800 7.677398
-2.012400 -13.618800 7.636728
-1.965600 -13.618800 7.617334
-1.918800 -13.618800 7.600760
-1.872000 -13.618800 7.567828
-1.825200 -13.618800 7.552332
-1.778400 -13.618800 7.540615
-1.731600 -13.618800 7.528771
-1.684800 -13.618800 7.504048
-1.638000 -13.618800 7.504048
-1.591200 -13.618800 7.486240
-1.544400 -13.618800 7.486240
-1.497600 -13.618800 7.486240
-1.450800 -13.618800 7.473456
-1.404000 -13.618800 7.465419
-1.357200 -13.618800 7.465419
-1.310400 -13.618800 7.450814
-1.263600 -13.618800 7.437543
-1.216800 -13.618800 7.410068
-1.170000 -13.618800 7.410068
-1.123200 -13.618800 7.421967
-1.076400 -13.618800 7.428903
-1.029600 -13.618800 7.429405
-0.982800 -13.618800 7.429405
-0.936000 -13.618800 7.443883
-0.889200 -13.618800 7.436605
-0.842400 -13.618800 7.418787
-0.795600 -13.618800 7.367429
-0.748800 -13.618800 7.336990
-0.702000 -13.618800 7.296345
-0.655200 -13.618800 7.292659
-0.608400 -13.618800 7.277982
-0.561600 -13.618800 7.264089
-0.514800 -13.618800 7.264219
-0.468000 -13.618800 7.267988
-0.421200 -13.618800 7.265188
-0.374400 -13.618800 7.269889
-0.327600 -13.618800 7.265188
-0.280800 -13.618800 7.255146
-0.234000 -13.618800 7.267988
-0.187200 -13.618800 7.263931
-0.140400 -13.618800 7.253769
-0.093600 -13.618800 7.280622
-0.046800 -13.618800 7.285282
0.000000 -13.618800 7.299270
0.046800 -13.618800 7.299270
0.093600 -13.618800 7.298264
0.140400 -13.618800 7.299667
0.187200 -13.618800 7.301222
0.234000 -13.618800 7.296040
0.280800 -13.618800 7.277384
0.327600 -13.618800 7.263377
0.374400 -13.618800 7.234111
0.421200 -13.618800 7.233577
0.468000 -13.618800 7.234111
0.514800 -13.618800 7.206850
0.561600 -13.618800 7.191194
0.608400 -13.618800 7.191194
0.655200 -13.618800 7.191194
0.702000 -13.618800 7.180050
0.748800 -13.618800 7.175293
0.795600 -13.618800 7.173403
0.842400 -13.618800 7.166256
0.889200 -13.618800 7.180814
0.936000 -13.618800 7.167299
0.982800 -13.618800 7.177082
1.029600 -13.618800 7.177082
1.076400 -13.618800 7.166256
1.123200 -13.618800 7.171562
1.170000 -13.618800 7.177082
1.216800 -13.618800 7.178782
1.263600 -13.618800 7.174330
1.310400 -13.618800 7.162932
1.357200 -13.618800 7.171562
1.404000 -13.618800 7.162932
1.450800 -13.618800 7.162315
1.497600 -13.618800 7.162315
1.544400 -13.618800 7.161094
1.591200 -13.618800 7.172605
1.638000 -13.618800 7.176509
1.684800 -13.618800 7.176509
1.731600 -13.618800 7.180686
1.778400 -13.618800 7.180901
1.825200 -13.618800 7.194651
1.872000 -13.618800 7.202285
1.918800 -13.618800 7.211901
1.965600 -13.618800 7.211901
2.012400 -13.618800 7.211901
2.059200 -13.618800 7.208502
2.106000 -13.618800 7.187318
2.152800 -13.618800 7.186487
2.199600 -13.618800 7.182961
2.246400 -13.618800 7.175437
2.293200 -13.618800 7.186487
2.340000 -13.618800 7.186487
2.386800 -13.618800 7.188154
2.433600 -13.618800 7.190415
2.480400 -13.618800 7.190415
2.527200 -13.618800 7.203873
2.574000 -13.618800 7.225712
2.620800 -13.618800 7.241595
2.667600 -13.618800 7.241595
2.714400 -13.618800 7.244739
2.761200 -13.618800 7.264552
2.808000 -13.618800 7.281339
2.854800 -13.618800 7.265764
2.901600 -13.618800 7.265764
2.948400 -13.618800 7.264552
2.995200 -13.618800 7.265636
3.042000 -13.618800 7.264129
3.088800 -13.618800 7.260789
3.135600 -13.618800 7.251485
3.182400 -13.618800 7.270244
3.229200 -13.618800 7.277773
3.276000 -13.618800 7.289198
3.322800 -13.618800 7.290326
3.369600 -13.618800 7.305423
3.416400 -13.618800 7.316155
3.463200 -13.618800 7.320381
3.510000 -13.618800 7.333545
3.556800 -13.618800 7.344404
3.603600 -13.618800 7.344404
3.650400 -13.618800 7.344404
3.697200 -13.618800 7.344404
3.744000 -13.618800 7.333545
3.790800 -13.618800 7.332918
3.837600 -13.618800 7.348757
3.884400 -13.618800 7.378066
3.931200 -13.618800 7.395137
3.978000 -13.618800 7.414702
4.024800 -13.618800 7.426983
4.071600 -13.618800 7.451598
4.118400 -13.618800 7.455311
4.165200 -13.618800 7.455311
4.212000 -13.618800 7.451598
4.258800 -13.618800 7.451598
4.305600 -13.618800 7.451598
4.352400 -13.618800 7.455197
4.399200 -13.618800 7.455197
4.446000 -13.618800 7.457294
4.492800 -13.618800 7.476025
4.539600 -13.618800 7.461766
4.586400 -13.618800 7.480571
4.633200 -13.618800 7.488558
4.680000 -13.618800 7.500248
4.726800 -13.618800 7.500439
4.773600 -13.618800 7.507750
4.820400 -13.618800 7.517723
4.867200 -13.618800 7.524368
4.914000 -13.618800 7.536564
4.960800 -13.618800 7.536564
5.007600 -13.618800 7.541692
5.054400 -13.618800 7.545757
5.101200 -13.618800 7.556549
5.148000 -13.618800 7.570780
5.194800 -13.618800 7.586798
5.241600 -13.618800 7.621062
5.288400 -13.618800 7.628933
5.335200 -13.618800 7.644513
5.382000 -13.618800 7.651898
5.428800 -13.618800 7.658782
5.475600 -13.618800 7.652309
5.522400 -13.618800 7.653149
5.569200 -13.618800 7.650689
5.616000 -13.618800 7.652526
5.662800 -13.618800 7.661889
5.709600 -13.618800 7.703488
5.756400 -13.618800 7.724364
5.803200 -13.618800 7.739604
5.850000 -13.618800 7.754643
5.896800 -13.618800 7.801779
5.943600 -13.618800 7.808420
5.990400 -13.618800 7.818208
6.037200 -13.618800 7.834225
6.084000 -13.618800 7.836842
6.130800 -13.618800 7.841305
6.177600 -13.618800 7.848430
6.224400 -13.618800 7.853250
6.271200 -13.618800 7.861670
6.318000 -13.618800 7.861670
6.364800 -13.618800 7.884886
6.411600 -13.618800 7.931676
6.458400 -13.618800 7.936993
6.505200 -13.618800 7.961538
6.552000 -13.618800 7.977824
6.598800 -13.618800 7.978976
6.645600 -13.618800 7.979038
6.692400 -13.618800 7.990426
6.739200 -13.618800 7.998843
6.786000 -13.618800 7.996346
6.832800 -13.618800 8.022644
6.879600 -13.618800 8.037933
6.926400 -13.618800 8.053556
6.973200 -13.618800 8.068987
7.020000 -13.618800 8.094864
7.066800 -13.618800 8.143803
7.113600 -13.618800 8.152677
7.160400 -13.618800 8.180914
7.207200 -13.618800 8.219127
7.254000 -13.618800 8.266291
7.300800 -13.618800 8.279315
7.347600 -13.618800 8.300449
7.394400 -13.618800 8.334546
7.441200 -13.618800 8.346909
7.488000 -13.618800 8.369887
7.534800 -13.618800 8.377563
7.581600 -13.618800 8.402765
7.628400 -13.618800 8.447412
7.675200 -13.618800 8.447412
7.722000 -13.618800 8.475239
7.768800 -13.618800 8.502648
7.815600 -13.618800 8.530394
7.862400 -13.618800 8.575606
7.909200 -13.618800 8.600791
7.956000 -13.618800 8.633348
8.002800 -13.618800 8.658422
8.049600 -13.618800 8.701138
8.096400 -13.618800 8.747983
8.143200 -13.618800 8.762780
8.190000 -13.618800 8.768953
8.236800 -13.618800 8.813180
8.283600 -13.618800 8.826637
8.330400 -13.618800 8.834541
8.377200 -13.618800 8.868800
8.424000 -13.618800 8.900597
8.470800 -13.618800 8.955736
8.517600 -13.618800 8.995127
8.564400 -13.618800 9.050396
8.611200 -13.618800 9.075156
8.658000 -13.618800 9.111423
8.704800 -13.618800 9.178702
8.751600 -13.618800 9.224613
8.798400 -13.618800 9.306306
8.845200 -13.618800 9.334045
8.892000 -13.618800 9.316310
8.938800 -13.618800 9.308008
8.985600 -13.618800 9.289530
9.032400 -13.618800 9.316310
9.079200 -13.618800 9.400940
9.126000 -13.618800 9.580868
9.172800 -13.618800 23.201908
9.219600 -13.618800 29.402649
9.266400 -13.618800 29.408342
9.313200 -13.618800 29.408872
12.542400 -13.618800 8.011589
12.589200 -13.618800 8.027610
12.636000 -13.618800 8.028943
12.682800 -13.618800 8.024243
12.729600 -13.618800 8.017903
12.776400 -13.618800 8.005214
12.823200 -13.618800 8.006359
12.870000 -13.618800 8.009645
12.916800 -13.618800 8.009645
12.963600 -13.618800 8.007960
13.010400 -13.618800 8.006589
13.057200 -13.618800 8.007960
13.104000 -13.618800 8.015310
13.150800 -13.618800 8.010212
13.197600 -13.618800 8.014386
13.244400 -13.618800 8.015310
13.291200 -13.618800 8.016639
13.338000 -13.618800 8.015310
13.384800 -13.618800 8.016639
13.431600 -13.618800 8.016639
13.478400 -13.618800 8.024209
13.525200 -13.618800 8.021702
13.572000 -13.618800 8.013287
13.618800 -13.618800 8.005891
13.665600 -13.618800 8.008111
13.712400 -13.618800 8.008111
13.759200 -13.618800 8.011520
13.806000 -13.618800 8.021246
13.852800 -13.618800 8.034813
13.899600 -13.618800 8.035708
13.946400 -13.618800 8.049870
13.993200 -13.618800 8.043920
14.040000 -13.618800 8.051593
14.086800 -13.618800 8.051652
14.133600 -13.618800 8.051652
14.180400 -13.618800 8.049870
14.227200 -13.618800 8.046632
14.274000 -13.618800 8.035973
14.320800 -13.618800 8.015941
14.367600 -13.618800 8.006857
14.414400 -13.618800 7.990426
14.461200 -13.618800 7.957852
15.163200 -13.618800 6.768816
15.210000 -13.618800 6.753464
15.256800 -13.618800 6.753464
15.303600 -13.618800 6.748325
15.350400 -13.618800 6.734868
15.397200 -13.618800 6.745567
15.444000 -13.618800 6.751325
15.490800 -13.618800 6.748325
15.537600 -13.618800 6.748568
15.584400 -13.618800 6.748325
15.631200 -13.618800 6.748568
15.678000 -13.618800 6.751325
15.724800 -13.618800 6.744086
15.771600 -13.618800 6.728166
15.818400 -13.618800 6.728166
15.865200 -13.618800 6.712202
16.286400 -13.618800 4.063564
16.567200 -13.618800 2.437125
16.614000 -13.618800 2.115509
-18.720000 -13.572000 0.000000
-18.673200 -13.572000 0.000000
-18.626400 -13.572000 0.000000
-18.579600 -13.572000 -7.102001
-18.532800 -13.572000 -7.091526
-18.486000 -13.572000 -7.087957
-18.439200 -13.572000 -7.085145
-18.392400 -13.572000 -7.080220
-18.345600 -13.572000 -7.072267
-18.298800 -13.572000 -7.055737
-18.252000 -13.572000 -7.054974
-18.205200 -13.572000 -7.051423
-18.158400 -13.572000 -7.044695
-18.111600 -13.572000 -7.038460
-18.064800 -13.572000 -7.019194
-18.018000 -13.572000 -7.019194
-17.971200 -13.572000 -7.019194
-17.924400 -13.572000 -7.013323
-17.877600 -13.572000 -7.006812
-17.830800 -13.572000 -7.006812
-17.784000 -13.572000 -7.006046
-17.737200 -13.572000 -6.979269
-17.690400 -13.572000 -6.968360
-17.643600 -13.572000 -6.959584
-17.596800 -13.572000 -6.958533
-17.550000 -13.572000 -6.956581
-17.503200 -13.572000 -6.949671
-17.456400 -13.572000 -6.948693
-17.409600 -13.572000 -6.938399
-17.362800 -13.572000 -6.943988
-17.316000 -13.572000 -6.932970
-17.269200 -13.572000 -6.903963
-17.222400 -13.572000 -6.903963
-17.175600 -13.572000 -6.889576
-17.128800 -13.572000 -6.869336
-17.082000 -13.572000 -6.805343
-17.035200 -13.572000 -6.745907
-16.988400 -13.572000 -6.705989
-16.520400 -13.572000 -5.321128
-15.397200 -13.572000 6.868157
-15.350400 -13.572000 6.869648
-15.303600 -13.572000 6.917706
-15.256800 -13.572000 6.920082
-15.210000 -13.572000 6.937920
-15.163200 -13.572000 6.944864
-15.116400 -13.572000 6.964230
-15.069600 -13.572000 6.985849
-15.022800 -13.572000 6.990460
-14.976000 -13.572000 7.005563
-14.929200 -13.572000 7.011241
-14.882400 -13.572000 7.017229
-14.835600 -13.572000 7.026287
-14.788800 -13.572000 7.026727
-14.742000 -13.572000 7.026771
-14.695200 -13.572000 7.032207
-14.648400 -13.572000 7.041033
-14.601600 -13.572000 7.050403
-14.554800 -13.572000 7.052233
-14.508000 -13.572000 7.052233
-14.461200 -13.572000 7.056788
-14.414400 -13.572000 7.065968
-14.367600 -13.572000 7.057273
-14.320800 -13.572000 7.057273
-14.274000 -13.572000 7.057273
-14.227200 -13.572000 7.057273
-14.180400 -13.572000 7.068163
-14.133600 -13.572000 7.076708
-14.086800 -13.572000 7.077582
-14.040000 -13.572000 7.077582
-13.993200 -13.572000 7.078979
-13.946400 -13.572000 7.085034
-13.899600 -13.572000 7.087779
-13.852800 -13.572000 7.089396
-13.806000 -13.572000 7.089396
-13.759200 -13.572000 7.090873
-13.712400 -13.572000 7.091821
-13.665600 -13.572000 7.098642
-13.618800 -13.572000 7.102592
-13.572000 -13.572000 7.102782
-13.525200 -13.572000 7.106844
-13.478400 -13.572000 7.131221
-13.431600 -13.572000 7.190372
-13.384800 -13.572000 7.229777
-5.569200 -13.572000 12.204342
-5.522400 -13.572000 11.997897
-5.475600 -13.572000 9.551102
-5.428800 -13.572000 9.436947
-5.382000 -13.572000 9.313387
-5.335200 -13.572000 9.255118
-5.288400 -13.572000 9.226400
-5.241600 -13.572000 9.192501
-5.194800 -13.572000 9.122814
-5.148000 -13.572000 9.072508
-5.101200 -13.572000 8.910547
-5.054400 -13.572000 8.903787
-5.007600 -13.572000 8.882964
-4.960800 -13.572000 8.837965
-4.914000 -13.572000 8.817116
-4.867200 -13.572000 8.801537
-4.820400 -13.572000 8.772142
-4.773600 -13.572000 8.725744
-4.726800 -13.572000 8.711274
-4.680000 -13.572000 8.637559
-4.633200 -13.572000 8.586288
-4.586400 -13.572000 8.571890
-4.539600 -13.572000 8.542078
-4.492800 -13.572000 8.515834
-4.446000 -13.572000 8.510174
-4.399200 -13.572000 8.462004
-4.352400 -13.572000 8.436002
-4.305600 -13.572000 8.403240
-4.258800 -13.572000 8.368047
-4.212000 -13.572000 8.354643
-4.165200 -13.572000 8.351787
-4.118400 -13.572000 8.339392
-4.071600 -13.572000 8.332307
-4.024800 -13.572000 8.307658
-3.978000 -13.572000 8.270305
-3.931200 -13.572000 8.227112
-3.884400 -13.572000 8.199655
-3.837600 -13.572000 8.193764
-3.790800 -13.572000 8.188122
-3.744000 -13.572000 8.175053
-3.697200 -13.572000 8.165632
-3.650400 -13.572000 8.145213
-3.603600 -13.572000 8.138019
-3.556800 -13.572000 8.108207
-3.510000 -13.572000 8.086333
-3.463200 -13.572000 8.066769
-3.416400 -13.572000 8.053288
-3.369600 -13.572000 8.035025
-3.322800 -13.572000 8.017871
-3.276000 -13.572000 7.994150
-3.229200 -13.572000 7.971719
-3.182400 -13.572000 7.947023
-3.135600 -13.572000 7.937870
-3.088800 -13.572000 7.931805
-3.042000 -13.572000 7.927505
-2.995200 -13.572000 7.906619
-2.948400 -13.572000 7.897467
-2.901600 -13.572000 7.880947
-2.854800 -13.572000 7.861448
-2.808000 -13.572000 7.858926
-2.761200 -13.572000 7.827793
-2.714400 -13.572000 7.785333
-2.667600 -13.572000 7.761706
-2.620800 -13.572000 7.747970
-2.574000 -13.572000 7.736247
-2.527200 -13.572000 7.709654
-2.480400 -13.572000 7.698715
-2.433600 -13.572000 7.704903
-2.386800 -13.572000 7.686593
-2.340000 -13.572000 7.675503
-2.293200 -13.572000 7.668817
-2.246400 -13.572000 7.675503
-2.199600 -13.572000 7.682027
-2.152800 -13.572000 7.682140
-2.106000 -13.572000 7.682140
-2.059200 -13.572000 7.677398
-2.012400 -13.572000 7.648087
-1.965600 -13.572000 7.617334
-1.918800 -13.572000 7.600760
-1.872000 -13.572000 7.567828
-1.825200 -13.572000 7.559100
-1.778400 -13.572000 7.551014
-1.731600 -13.572000 7.529916
-1.684800 -13.572000 7.504048
-1.638000 -13.572000 7.502770
-1.591200 -13.572000 7.486240
-1.544400 -13.572000 7.486240
-1.497600 -13.572000 7.485886
-1.450800 -13.572000 7.466581
-1.404000 -13.572000 7.453148
-1.357200 -13.572000 7.447031
-1.310400 -13.572000 7.442424
-1.263600 -13.572000 7.425119
-1.216800 -13.572000 7.406111
-1.170000 -13.572000 7.405908
-1.123200 -13.572000 7.406111
-1.076400 -13.572000 7.410068
-1.029600 -13.572000 7.421967
-0.982800 -13.572000 7.427401
-0.936000 -13.572000 7.436605
-0.889200 -13.572000 7.427401
-0.842400 -13.572000 7.393930
-0.795600 -13.572000 7.367429
-0.748800 -13.572000 7.336990
-0.702000 -13.572000 7.313216
-0.655200 -13.572000 7.295064
-0.608400 -13.572000 7.283460
-0.561600 -13.572000 7.271614
-0.514800 -13.572000 7.269117
-0.468000 -13.572000 7.269117
-0.421200 -13.572000 7.267988
-0.374400 -13.572000 7.269889
-0.327600 -13.572000 7.265188
-0.280800 -13.572000 7.255146
-0.234000 -13.572000 7.265188
-0.187200 -13.572000 7.250651
-0.140400 -13.572000 7.247811
-0.093600 -13.572000 7.273943
-0.046800 -13.572000 7.278569
0.000000 -13.572000 7.286930
0.046800 -13.572000 7.296040
0.093600 -13.572000 7.296040
0.140400 -13.572000 7.296040
0.187200 -13.572000 7.298264
0.234000 -13.572000 7.285118
0.280800 -13.572000 7.275784
0.327600 -13.572000 7.252086
0.374400 -13.572000 7.223333
0.421200 -13.572000 7.215903
0.468000 -13.572000 7.211619
0.514800 -13.572000 7.193044
0.561600 -13.572000 7.180050
0.608400 -13.572000 7.188476
0.655200 -13.572000 7.189328
0.702000 -13.572000 7.180050
0.748800 -13.572000 7.175293
0.795600 -13.572000 7.177162
0.842400 -13.572000 7.173403
0.889200 -13.572000 7.180814
0.936000 -13.572000 7.177162
0.982800 -13.572000 7.177162
1.029600 -13.572000 7.180814
1.076400 -13.572000 7.177162
1.123200 -13.572000 7.182533
1.170000 -13.572000 7.185845
1.216800 -13.572000 7.189872
1.263600 -13.572000 7.178782
1.310400 -13.572000 7.185564
1.357200 -13.572000 7.178782
1.404000 -13.572000 7.162315
1.450800 -13.572000 7.161094
1.497600 -13.572000 7.162315
1.544400 -13.572000 7.161094
1.591200 -13.572000 7.163217
1.638000 -13.572000 7.161094
1.684800 -13.572000 7.163217
1.731600 -13.572000 7.166853
1.778400 -13.572000 7.166853
1.825200 -13.572000 7.172605
1.872000 -13.572000 7.180901
1.918800 -13.572000 7.196712
1.965600 -13.572000 7.196712
2.012400 -13.572000 7.211901
2.059200 -13.572000 7.208502
2.106000 -13.572000 7.182961
2.152800 -13.572000 7.182961
2.199600 -13.572000 7.181227
2.246400 -13.572000 7.168224
2.293200 -13.572000 7.182961
2.340000 -13.572000 7.182961
2.386800 -13.572000 7.190415
2.433600 -13.572000 7.205827
2.480400 -13.572000 7.203873
2.527200 -13.572000 7.217800
2.574000 -13.572000 7.225131
2.620800 -13.572000 7.241595
2.667600 -13.572000 7.241595
2.714400 -13.572000 7.241595
2.761200 -13.572000 7.259531
2.808000 -13.572000 7.264685
2.854800 -13.572000 7.260518
2.901600 -13.572000 7.262016
2.948400 -13.572000 7.260518
2.995200 -13.572000 7.264129
3.042000 -13.572000 7.260789
3.088800 -13.572000 7.250322
3.135600 -13.572000 7.250322
3.182400 -13.572000 7.268842
3.229200 -13.572000 7.280291
3.276000 -13.572000 7.289673
3.322800 -13.572000 7.294326
3.369600 -13.572000 7.305733
3.416400 -13.572000 7.316656
3.463200 -13.572000 7.331416
3.510000 -13.572000 7.336712
3.556800 -13.572000 7.344404
3.603600 -13.572000 7.344404
3.650400 -13.572000 7.344404
3.697200 -13.572000 7.346057
3.744000 -13.572000 7.344404
3.790800 -13.572000 7.334858
3.837600 -13.572000 7.355974
3.884400 -13.572000 7.380121
3.931200 -13.572000 7.395137
3.978000 -13.572000 7.409912
4.024800 -13.572000 7.425978
4.071600 -13.572000 7.448453
4.118400 -13.572000 7.454928
4.165200 -13.572000 7.452516
4.212000 -13.572000 7.448084
4.258800 -13.572000 7.448453
4.305600 -13.572000 7.452516
4.352400 -13.572000 7.456246
4.399200 -13.572000 7.457236
4.446000 -13.572000 7.468110
4.492800 -13.572000 7.480196
4.539600 -13.572000 7.474614
4.586400 -13.572000 7.480571
4.633200 -13.572000 7.483109
4.680000 -13.572000 7.488558
4.726800 -13.572000 7.488558
4.773600 -13.572000 7.492869
4.820400 -13.572000 7.500439
4.867200 -13.572000 7.517115
4.914000 -13.572000 7.532168
4.960800 -13.572000 7.541587
5.007600 -13.572000 7.545757
5.054400 -13.572000 7.555372
5.101200 -13.572000 7.576627
5.148000 -13.572000 7.579519
5.194800 -13.572000 7.593302
5.241600 -13.572000 7.627277
5.288400 -13.572000 7.630541
5.335200 -13.572000 7.650689
5.382000 -13.572000 7.650689
5.428800 -13.572000 7.653149
5.475600 -13.572000 7.652309
5.522400 -13.572000 7.653149
5.569200 -13.572000 7.650689
5.616000 -13.572000 7.661889
5.662800 -13.572000 7.689911
5.709600 -13.572000 7.703488
5.756400 -13.572000 7.721306
5.803200 -13.572000 7.730027
5.850000 -13.572000 7.754211
5.896800 -13.572000 7.784549
5.943600 -13.572000 7.811359
5.990400 -13.572000 7.818208
6.037200 -13.572000 7.835445
6.084000 -13.572000 7.841305
6.130800 -13.572000 7.848430
6.177600 -13.572000 7.850912
6.224400 -13.572000 7.859871
6.271200 -13.572000 7.863062
6.318000 -13.572000 7.867119
6.364800 -13.572000 7.892937
6.411600 -13.572000 7.933354
6.458400 -13.572000 7.951810
6.505200 -13.572000 7.965342
6.552000 -13.572000 7.978567
6.598800 -13.572000 7.985655
6.645600 -13.572000 7.985655
6.692400 -13.572000 7.995379
6.739200 -13.572000 8.020796
6.786000 -13.572000 8.020403
6.832800 -13.572000 8.033600
6.879600 -13.572000 8.046236
6.926400 -13.572000 8.056825
6.973200 -13.572000 8.073403
7.020000 -13.572000 8.103236
7.066800 -13.572000 8.132221
7.113600 -13.572000 8.157283
7.160400 -13.572000 8.186277
7.207200 -13.572000 8.225192
7.254000 -13.572000 8.266291
7.300800 -13.572000 8.279315
7.347600 -13.572000 8.291038
7.394400 -13.572000 8.327100
7.441200 -13.572000 8.334546
7.488000 -13.572000 8.359146
7.534800 -13.572000 8.373049
7.581600 -13.572000 8.402765
7.628400 -13.572000 8.458934
7.675200 -13.572000 8.447412
7.722000 -13.572000 8.488258
7.768800 -13.572000 8.509702
7.815600 -13.572000 8.530394
7.862400 -13.572000 8.576090
7.909200 -13.572000 8.625946
7.956000 -13.572000 8.642645
8.002800 -13.572000 8.697448
8.049600 -13.572000 8.715075
8.096400 -13.572000 8.755313
8.143200 -13.572000 8.773789
8.190000 -13.572000 8.780809
8.236800 -13.572000 8.807404
8.283600 -13.572000 8.825921
8.330400 -13.572000 8.834541
8.377200 -13.572000 8.872590
8.424000 -13.572000 8.900597
8.470800 -13.572000 8.953489
8.517600 -13.572000 8.995127
8.564400 -13.572000 9.050396
8.611200 -13.572000 9.060485
8.658000 -13.572000 9.108831
8.704800 -13.572000 9.144295
8.751600 -13.572000 9.221738
8.798400 -13.572000 9.306306
8.845200 -13.572000 9.336761
8.892000 -13.572000 9.334045
8.938800 -13.572000 9.334045
8.985600 -13.572000 9.306306
9.032400 -13.572000 9.400940
9.079200 -13.572000 9.580868
9.126000 -13.572000 9.828935
9.172800 -13.572000 29.400176
9.219600 -13.572000 29.408777
9.266400 -13.572000 29.411223
9.313200 -13.572000 29.413171
12.589200 -13.572000 8.036307
12.636000 -13.572000 8.036307
12.682800 -13.572000 8.033601
12.729600 -13.572000 8.027610
12.776400 -13.572000 8.011589
12.823200 -13.572000 8.009893
12.870000 -13.572000 8.011589
12.916800 -13.572000 8.012111
12.963600 -13.572000 8.011589
13.010400 -13.572000 8.007960
13.057200 -13.572000 8.009893
13.104000 -13.572000 8.020725
13.150800 -13.572000 8.015310
13.197600 -13.572000 8.015310
13.244400 -13.572000 8.015310
13.291200 -13.572000 8.015310
13.338000 -13.572000 8.015310
13.384800 -13.572000 8.016639
13.431600 -13.572000 8.014639
13.478400 -13.572000 8.024209
13.525200 -13.572000 8.021702
13.572000 -13.572000 8.020884
13.618800 -13.572000 8.020884
13.665600 -13.572000 8.020884
13.712400 -13.572000 8.013287
13.759200 -13.572000 8.013287
13.806000 -13.572000 8.020884
13.852800 -13.572000 8.025480
13.899600 -13.572000 8.025480
13.946400 -13.572000 8.045913
13.993200 -13.572000 8.044658
14.040000 -13.572000 8.056499
14.086800 -13.572000 8.060761
14.133600 -13.572000 8.060234
14.180400 -13.572000 8.056499
14.227200 -13.572000 8.060761
14.274000 -13.572000 8.046632
14.320800 -13.572000 8.033773
14.367600 -13.572000 8.014307
14.414400 -13.572000 8.000229
14.461200 -13.572000 7.987621
15.210000 -13.572000 6.761315
15.256800 -13.572000 6.763127
15.303600 -13.572000 6.749439
15.350400 -13.572000 6.745567
15.397200 -13.572000 6.753464
15.444000 -13.572000 6.761315
15.490800 -13.572000 6.752277
15.537600 -13.572000 6.767065
15.584400 -13.572000 6.751325
15.631200 -13.572000 6.755307
15.678000 -13.572000 6.755307
15.724800 -13.572000 6.747849
15.771600 -13.572000 6.744571
15.818400 -13.572000 6.744086
15.865200 -13.572000 6.732263
15.912000 -13.572000 6.707824
16.192800 -13.572000 4.648620
16.239600 -13.572000 4.555044
16.286400 -13.572000 4.330211
16.333200 -13.572000 3.972407
16.380000 -13.572000 3.760604
16.426800 -13.572000 3.492795
16.754400 -13.572000 1.592357
-18.720000 -13.525200 0.000000
-18.673200 -13.525200 0.000000
-18.626400 -13.525200 0.000000
-18.579600 -13.525200 -7.124885
-18.532800 -13.525200 -7.106690
-18.486000 -13.525200 -7.090610
-18.439200 -13.525200 -7.087957
-18.392400 -13.525200 -7.080220
-18.345600 -13.525200 -7.080220
-18.298800 -13.525200 -7.064421
-18.252000 -13.525200 -7.054974
-18.205200 -13.525200 -7.051423
-18.158400 -13.525200 -7.038460
-18.111600 -13.525200 -7.022981
-18.064800 -13.525200 -7.018126
-18.018000 -13.525200 -7.018818
-17.971200 -13.525200 -7.018126
-17.924400 -13.525200 -7.007593
-17.877600 -13.525200 -7.006812
-17.830800 -13.525200 -7.007593
-17.784000 -13.525200 -7.006812
-17.737200 -13.525200 -6.979269
-17.690400 -13.525200 -6.959584
-17.643600 -13.525200 -6.959584
-17.596800 -13.525200 -6.958533
-17.550000 -13.525200 -6.950699
-17.503200 -13.525200 -6.948693
-17.456400 -13.525200 -6.948693
-17.409600 -13.525200 -6.943988
-17.362800 -13.525200 -6.943988
-17.316000 -13.525200 -6.932970
-17.269200 -13.525200 -6.903963
-17.222400 -13.525200 -6.903963
-17.175600 -13.525200 -6.878034
-17.128800 -13.525200 -6.868465
-17.082000 -13.525200 -6.797622
-17.035200 -13.525200 -6.705989
-16.988400 -13.525200 -6.560751
-16.567200 -13.525200 -5.357509
-15.444000 -13.525200 6.865275
-15.397200 -13.525200 6.869749
-15.350400 -13.525200 6.876487
-15.303600 -13.525200 6.926936
-15.256800 -13.525200 6.939932
-15.210000 -13.525200 6.956501
-15.163200 -13.525200 6.963615
-15.116400 -13.525200 6.987791
-15.069600 -13.525200 6.990460
-15.022800 -13.525200 7.005832
-14.976000 -13.525200 7.016059
-14.929200 -13.525200 7.020477
-14.882400 -13.525200 7.026057
-14.835600 -13.525200 7.028947
-14.788800 -13.525200 7.028947
-14.742000 -13.525200 7.031401
-14.695200 -13.525200 7.041033
-14.648400 -13.525200 7.048273
-14.601600 -13.525200 7.052796
-14.554800 -13.525200 7.063694
-14.508000 -13.525200 7.064113
-14.461200 -13.525200 7.065968
-14.414400 -13.525200 7.069727
-14.367600 -13.525200 7.071911
-14.320800 -13.525200 7.071911
-14.274000 -13.525200 7.069727
-14.227200 -13.525200 7.069727
-14.180400 -13.525200 7.076708
-14.133600 -13.525200 7.077582
-14.086800 -13.525200 7.078766
-14.040000 -13.525200 7.073686
-13.993200 -13.525200 7.073686
-13.946400 -13.525200 7.078979
-13.899600 -13.525200 7.079147
-13.852800 -13.525200 7.087779
-13.806000 -13.525200 7.089396
-13.759200 -13.525200 7.091715
-13.712400 -13.525200 7.098805
-13.665600 -13.525200 7.104017
-13.618800 -13.525200 7.106844
-13.572000 -13.525200 7.109544
-13.525200 -13.525200 7.123691
-13.478400 -13.525200 7.170938
-13.431600 -13.525200 7.210093
-13.384800 -13.525200 7.291761
-5.569200 -13.525200 12.241770
-5.522400 -13.525200 11.997897
-5.475600 -13.525200 9.542053
-5.428800 -13.525200 9.438955
-5.382000 -13.525200 9.379466
-5.335200 -13.525200 9.289644
-5.288400 -13.525200 9.252777
-5.241600 -13.525200 9.205258
-5.194800 -13.525200 9.122814
-5.148000 -13.525200 9.072508
-5.101200 -13.525200 8.989632
-5.054400 -13.525200 8.909712
-5.007600 -13.525200 8.867947
-4.960800 -13.525200 8.844077
-4.914000 -13.525200 8.819010
-4.867200 -13.525200 8.807804
-4.820400 -13.525200 8.791961
-4.773600 -13.525200 8.730282
-4.726800 -13.525200 8.711274
-4.680000 -13.525200 8.642997
-4.633200 -13.525200 8.593365
-4.586400 -13.525200 8.571890
-4.539600 -13.525200 8.542078
-4.492800 -13.525200 8.515834
-4.446000 -13.525200 8.501818
-4.399200 -13.525200 8.459752
-4.352400 -13.525200 8.436002
-4.305600 -13.525200 8.394653
-4.258800 -13.525200 8.365242
-4.212000 -13.525200 8.354643
-4.165200 -13.525200 8.351787
-4.118400 -13.525200 8.339392
-4.071600 -13.525200 8.323911
-4.024800 -13.525200 8.307658
-3.978000 -13.525200 8.246175
-3.931200 -13.525200 8.223230
-3.884400 -13.525200 8.199655
-3.837600 -13.525200 8.193764
-3.790800 -13.525200 8.191496
-3.744000 -13.525200 8.175053
-3.697200 -13.525200 8.165118
-3.650400 -13.525200 8.138723
-3.603600 -13.525200 8.126049
-3.556800 -13.525200 8.113750
-3.510000 -13.525200 8.090856
-3.463200 -13.525200 8.078703
-3.416400 -13.525200 8.053288
-3.369600 -13.525200 8.033015
-3.322800 -13.525200 8.007679
-3.276000 -13.525200 7.993009
-3.229200 -13.525200 7.971719
-3.182400 -13.525200 7.945406
-3.135600 -13.525200 7.932932
-3.088800 -13.525200 7.930592
-3.042000 -13.525200 7.909489
-2.995200 -13.525200 7.890185
-2.948400 -13.525200 7.880947
-2.901600 -13.525200 7.875565
-2.854800 -13.525200 7.861040
-2.808000 -13.525200 7.858926
-2.761200 -13.525200 7.823606
-2.714400 -13.525200 7.785333
-2.667600 -13.525200 7.771116
-2.620800 -13.525200 7.749204
-2.574000 -13.525200 7.733630
-2.527200 -13.525200 7.709206
-2.480400 -13.525200 7.691052
-2.433600 -13.525200 7.690178
-2.386800 -13.525200 7.682027
-2.340000 -13.525200 7.669207
-2.293200 -13.525200 7.666224
-2.246400 -13.525200 7.669207
-2.199600 -13.525200 7.677398
-2.152800 -13.525200 7.669207
-2.106000 -13.525200 7.675503
-2.059200 -13.525200 7.675503
-2.012400 -13.525200 7.648087
-1.965600 -13.525200 7.623045
-1.918800 -13.525200 7.605094
-1.872000 -13.525200 7.567311
-1.825200 -13.525200 7.554295
-1.778400 -13.525200 7.541115
-1.731600 -13.525200 7.529916
-1.684800 -13.525200 7.504904
-1.638000 -13.525200 7.504048
-1.591200 -13.525200 7.486513
-1.544400 -13.525200 7.486240
-1.497600 -13.525200 7.465419
-1.450800 -13.525200 7.454038
-1.404000 -13.525200 7.447031
-1.357200 -13.525200 7.443802
-1.310400 -13.525200 7.442424
-1.263600 -13.525200 7.431190
-1.216800 -13.525200 7.421967
-1.170000 -13.525200 7.421967
-1.123200 -13.525200 7.421967
-1.076400 -13.525200 7.425119
-1.029600 -13.525200 7.421967
-0.982800 -13.525200 7.422794
-0.936000 -13.525200 7.427401
-0.889200 -13.525200 7.415372
-0.842400 -13.525200 7.389568
-0.795600 -13.525200 7.358766
-0.748800 -13.525200 7.341137
-0.702000 -13.525200 7.314827
-0.655200 -13.525200 7.302826
-0.608400 -13.525200 7.292659
-0.561600 -13.525200 7.283460
-0.514800 -13.525200 7.273673
-0.468000 -13.525200 7.271614
-0.421200 -13.525200 7.271614
-0.374400 -13.525200 7.273673
-0.327600 -13.525200 7.267988
-0.280800 -13.525200 7.255238
-0.234000 -13.525200 7.253769
-0.187200 -13.525200 7.250651
-0.140400 -13.525200 7.247575
-0.093600 -13.525200 7.247811
-0.046800 -13.525200 7.255238
0.000000 -13.525200 7.273202
0.046800 -13.525200 7.280622
0.093600 -13.525200 7.286930
0.140400 -13.525200 7.280622
0.187200 -13.525200 7.296040
0.234000 -13.525200 7.278569
0.280800 -13.525200 7.275784
0.327600 -13.525200 7.252086
0.374400 -13.525200 7.223333
0.421200 -13.525200 7.219793
0.468000 -13.525200 7.210044
0.514800 -13.525200 7.192084
0.561600 -13.525200 7.180050
0.608400 -13.525200 7.180050
0.655200 -13.525200 7.180050
0.702000 -13.525200 7.177496
0.748800 -13.525200 7.175225
0.795600 -13.525200 7.175225
0.842400 -13.525200 7.166256
0.889200 -13.525200 7.173403
0.936000 -13.525200 7.167299
0.982800 -13.525200 7.177082
1.029600 -13.525200 7.177082
1.076400 -13.525200 7.174330
1.123200 -13.525200 7.178782
1.170000 -13.525200 7.182533
1.216800 -13.525200 7.189872
1.263600 -13.525200 7.177082
1.310400 -13.525200 7.178782
1.357200 -13.525200 7.178782
1.404000 -13.525200 7.162315
1.450800 -13.525200 7.161094
1.497600 -13.525200 7.162315
1.544400 -13.525200 7.155998
1.591200 -13.525200 7.161094
1.638000 -13.525200 7.161094
1.684800 -13.525200 7.163217
1.731600 -13.525200 7.165538
1.778400 -13.525200 7.163217
1.825200 -13.525200 7.162894
1.872000 -13.525200 7.166853
1.918800 -13.525200 7.180901
1.965600 -13.525200 7.166853
2.012400 -13.525200 7.171423
2.059200 -13.525200 7.175437
2.106000 -13.525200 7.177844
2.152800 -13.525200 7.181227
2.199600 -13.525200 7.177844
2.246400 -13.525200 7.174034
2.293200 -13.525200 7.184645
2.340000 -13.525200 7.187602
2.386800 -13.525200 7.205827
2.433600 -13.525200 7.205827
2.480400 -13.525200 7.190415
2.527200 -13.525200 7.212232
2.574000 -13.525200 7.221283
2.620800 -13.525200 7.231784
2.667600 -13.525200 7.239035
2.714400 -13.525200 7.243085
2.761200 -13.525200 7.261224
2.808000 -13.525200 7.265764
2.854800 -13.525200 7.262016
2.901600 -13.525200 7.264685
2.948400 -13.525200 7.262016
2.995200 -13.525200 7.264129
3.042000 -13.525200 7.260789
3.088800 -13.525200 7.245872
3.135600 -13.525200 7.245872
3.182400 -13.525200 7.268842
3.229200 -13.525200 7.280291
3.276000 -13.525200 7.289525
3.322800 -13.525200 7.294326
3.369600 -13.525200 7.305733
3.416400 -13.525200 7.316656
3.463200 -13.525200 7.330610
3.510000 -13.525200 7.330610
3.556800 -13.525200 7.331416
3.603600 -13.525200 7.336712
3.650400 -13.525200 7.336712
3.697200 -13.525200 7.334858
3.744000 -13.525200 7.334858
3.790800 -13.525200 7.334858
3.837600 -13.525200 7.355974
3.884400 -13.525200 7.379565
3.931200 -13.525200 7.388212
3.978000 -13.525200 7.395445
4.024800 -13.525200 7.419104
4.071600 -13.525200 7.436803
4.118400 -13.525200 7.448453
4.165200 -13.525200 7.452516
4.212000 -13.525200 7.448084
4.258800 -13.525200 7.436803
4.305600 -13.525200 7.452516
4.352400 -13.525200 7.457030
4.399200 -13.525200 7.458766
4.446000 -13.525200 7.469585
4.492800 -13.525200 7.480571
4.539600 -13.525200 7.479996
4.586400 -13.525200 7.488558
4.633200 -13.525200 7.488558
4.680000 -13.525200 7.488558
4.726800 -13.525200 7.490622
4.773600 -13.525200 7.492869
4.820400 -13.525200 7.486879
4.867200 -13.525200 7.524368
4.914000 -13.525200 7.530066
4.960800 -13.525200 7.532168
5.007600 -13.525200 7.545757
5.054400 -13.525200 7.555372
5.101200 -13.525200 7.576811
5.148000 -13.525200 7.588017
5.194800 -13.525200 7.593302
5.241600 -13.525200 7.622292
5.288400 -13.525200 7.630541
5.335200 -13.525200 7.651898
5.382000 -13.525200 7.652309
5.428800 -13.525200 7.654797
5.475600 -13.525200 7.654797
5.522400 -13.525200 7.661889
5.569200 -13.525200 7.653149
5.616000 -13.525200 7.671262
5.662800 -13.525200 7.699801
5.709600 -13.525200 7.705118
5.756400 -13.525200 7.723901
5.803200 -13.525200 7.730027
5.850000 -13.525200 7.748663
5.896800 -13.525200 7.768929
5.943600 -13.525200 7.784270
5.990400 -13.525200 7.811359
6.037200 -13.525200 7.817605
6.084000 -13.525200 7.835445
6.130800 -13.525200 7.843772
6.177600 -13.525200 7.848430
6.224400 -13.525200 7.849267
6.271200 -13.525200 7.859871
6.318000 -13.525200 7.863062
6.364800 -13.525200 7.890009
6.411600 -13.525200 7.931676
6.458400 -13.525200 7.948116
6.505200 -13.525200 7.966878
6.552000 -13.525200 7.985655
6.598800 -13.525200 7.995379
6.645600 -13.525200 7.995379
6.692400 -13.525200 8.013493
6.739200 -13.525200 8.034088
6.786000 -13.525200 8.034088
6.832800 -13.525200 8.046236
6.879600 -13.525200 8.056825
6.926400 -13.525200 8.066914
6.973200 -13.525200 8.086744
7.020000 -13.525200 8.113111
7.066800 -13.525200 8.145986
7.113600 -13.525200 8.167715
7.160400 -13.525200 8.203328
7.207200 -13.525200 8.266067
7.254000 -13.525200 8.279315
7.300800 -13.525200 8.282606
7.347600 -13.525200 8.291038
7.394400 -13.525200 8.327100
7.441200 -13.525200 8.334546
7.488000 -13.525200 8.365301
7.534800 -13.525200 8.370426
7.581600 -13.525200 8.395058
7.628400 -13.525200 8.431093
7.675200 -13.525200 8.431093
7.722000 -13.525200 8.476977
7.768800 -13.525200 8.509702
7.815600 -13.525200 8.542729
7.862400 -13.525200 8.595293
7.909200 -13.525200 8.630091
7.956000 -13.525200 8.655653
8.002800 -13.525200 8.701138
8.049600 -13.525200 8.716722
8.096400 -13.525200 8.755313
8.143200 -13.525200 8.773789
8.190000 -13.525200 8.801911
8.236800 -13.525200 8.813180
8.283600 -13.525200 8.829456
8.330400 -13.525200 8.834796
8.377200 -13.525200 8.874919
8.424000 -13.525200 8.900597
8.470800 -13.525200 8.951542
8.517600 -13.525200 8.989313
8.564400 -13.525200 9.046744
8.611200 -13.525200 9.055508
8.658000 -13.525200 9.091455
8.704800 -13.525200 9.169034
8.751600 -13.525200 9.240364
8.798400 -13.525200 9.306306
8.845200 -13.525200 9.336761
8.892000 -13.525200 9.312359
8.938800 -13.525200 9.312359
8.985600 -13.525200 9.306306
9.032400 -13.525200 9.429295
9.079200 -13.525200 9.580868
9.126000 -13.525200 23.183271
9.172800 -13.525200 29.401227
9.219600 -13.525200 29.411145
9.266400 -13.525200 29.414812
9.313200 -13.525200 29.417800
12.589200 -13.525200 8.048320
12.636000 -13.525200 8.048320
12.682800 -13.525200 8.040282
12.729600 -13.525200 8.034780
12.776400 -13.525200 8.028518
12.823200 -13.525200 8.012111
12.870000 -13.525200 8.027223
12.916800 -13.525200 8.019282
12.963600 -13.525200 8.012111
13.010400 -13.525200 8.012111
13.057200 -13.525200 8.020151
13.104000 -13.525200 8.027223
13.150800 -13.525200 8.022394
13.197600 -13.525200 8.022394
13.244400 -13.525200 8.024209
13.291200 -13.525200 8.025355
13.338000 -13.525200 8.025355
13.384800 -13.525200 8.025402
13.431600 -13.525200 8.025402
13.478400 -13.525200 8.036977
13.525200 -13.525200 8.037119
13.572000 -13.525200 8.034467
13.618800 -13.525200 8.024312
13.665600 -13.525200 8.021246
13.712400 -13.525200 8.021246
13.759200 -13.525200 8.021246
13.806000 -13.525200 8.024312
13.852800 -13.525200 8.024710
13.899600 -13.525200 8.025480
13.946400 -13.525200 8.049870
13.993200 -13.525200 8.048783
14.040000 -13.525200 8.056499
14.086800 -13.525200 8.060234
14.133600 -13.525200 8.051593
14.180400 -13.525200 8.051593
14.227200 -13.525200 8.056325
14.274000 -13.525200 8.046632
14.320800 -13.525200 8.046632
14.367600 -13.525200 8.020636
14.414400 -13.525200 8.003075
14.461200 -13.525200 7.990426
14.508000 -13.525200 7.957852
15.303600 -13.525200 6.761315
15.397200 -13.525200 6.767065
15.444000 -13.525200 6.789496
15.490800 -13.525200 6.767065
15.537600 -13.525200 6.793463
15.584400 -13.525200 6.774077
15.631200 -13.525200 6.796025
15.678000 -13.525200 6.790570
15.724800 -13.525200 6.757592
15.771600 -13.525200 6.752403
15.818400 -13.525200 6.746524
15.865200 -13.525200 6.744086
15.912000 -13.525200 6.736037
15.958800 -13.525200 6.691608
16.239600 -13.525200 4.623465
16.286400 -13.525200 4.518310
16.333200 -13.525200 4.197845
16.754400 -13.525200 1.774512
-18.720000 -13.478400 0.000000
-18.673200 -13.478400 0.000000
-18.626400 -13.478400 0.000000
-18.579600 -13.478400 -7.125642
-18.532800 -13.478400 -7.109601
-18.486000 -13.478400 -7.091526
-18.439200 -13.478400 -7.089041
-18.392400 -13.478400 -7.085145
-18.345600 -13.478400 -7.085145
-18.298800 -13.478400 -7.068743
-18.252000 -13.478400 -7.055737
-18.205200 -13.478400 -7.052165
-18.158400 -13.478400 -7.038460
-18.111600 -13.478400 -7.022981
-18.064800 -13.478400 -7.018818
-18.018000 -13.478400 -7.019194
-17.971200 -13.478400 -7.024731
-17.924400 -13.478400 -7.013323
-17.877600 -13.478400 -7.007593
-17.830800 -13.478400 -7.011875
-17.784000 -13.478400 -7.007593
-17.737200 -13.478400 -6.987320
-17.690400 -13.478400 -6.973532
-17.643600 -13.478400 -6.966662
-17.596800 -13.478400 -6.958533
-17.550000 -13.478400 -6.950699
-17.503200 -13.478400 -6.949671
-17.456400 -13.478400 -6.950699
-17.409600 -13.478400 -6.943988
-17.362800 -13.478400 -6.938399
-17.316000 -13.478400 -6.923129
-17.269200 -13.478400 -6.903963
-17.222400 -13.478400 -6.903963
-17.175600 -13.478400 -6.877765
-17.128800 -13.478400 -6.854119
-17.082000 -13.478400 -6.751624
-17.035200 -13.478400 -6.675567
-15.444000 -13.478400 6.880130
-15.397200 -13.478400 6.904718
-15.350400 -13.478400 6.911813
-15.303600 -13.478400 6.931767
-15.256800 -13.478400 6.939976
-15.210000 -13.478400 6.959174
-15.163200 -13.478400 6.972564
-15.116400 -13.478400 6.989845
-15.069600 -13.478400 7.005563
-15.022800 -13.478400 7.016059
-14.976000 -13.478400 7.022406
-14.929200 -13.478400 7.026057
-14.882400 -13.478400 7.030443
-14.835600 -13.478400 7.031401
-14.788800 -13.478400 7.038942
-14.742000 -13.478400 7.044657
-14.695200 -13.478400 7.049282
-14.648400 -13.478400 7.052241
-14.601600 -13.478400 7.053571
-14.554800 -13.478400 7.065968
-14.508000 -13.478400 7.065999
-14.461200 -13.478400 7.066733
-14.414400 -13.478400 7.074367
-14.367600 -13.478400 7.076708
-14.320800 -13.478400 7.077582
-14.274000 -13.478400 7.078766
-14.227200 -13.478400 7.077582
-14.180400 -13.478400 7.079202
-14.133600 -13.478400 7.079147
-14.086800 -13.478400 7.079147
-14.040000 -13.478400 7.077582
-13.993200 -13.478400 7.078766
-13.946400 -13.478400 7.079147
-13.899600 -13.478400 7.079147
-13.852800 -13.478400 7.079147
-13.806000 -13.478400 7.089396
-13.759200 -13.478400 7.091821
-13.712400 -13.478400 7.102630
-13.665600 -13.478400 7.106844
-13.618800 -13.478400 7.114903
-13.572000 -13.478400 7.123691
-13.525200 -13.478400 7.162157
-13.478400 -13.478400 7.183052
-13.431600 -13.478400 7.217850
-5.522400 -13.478400 9.756259
-5.475600 -13.478400 9.494768
-5.428800 -13.478400 9.436947
-5.382000 -13.478400 9.355573
-5.335200 -13.478400 9.296298
-5.288400 -13.478400 9.254648
-5.241600 -13.478400 9.205258
-5.194800 -13.478400 9.086607
-5.148000 -13.478400 9.047322
-5.101200 -13.478400 8.933105
-5.054400 -13.478400 8.909712
-5.007600 -13.478400 8.867947
-4.960800 -13.478400 8.844077
-4.914000 -13.478400 8.819010
-4.867200 -13.478400 8.807804
-4.820400 -13.478400 8.790111
-4.773600 -13.478400 8.725744
-4.726800 -13.478400 8.703360
-4.680000 -13.478400 8.641241
-4.633200 -13.478400 8.591458
-4.586400 -13.478400 8.571890
-4.539600 -13.478400 8.540654
-4.492800 -13.478400 8.510174
-4.446000 -13.478400 8.497568
-4.399200 -13.478400 8.462004
-4.352400 -13.478400 8.440749
-4.305600 -13.478400 8.406345
-4.258800 -13.478400 8.369575
-4.212000 -13.478400 8.351787
-4.165200 -13.478400 8.347533
-4.118400 -13.478400 8.332307
-4.071600 -13.478400 8.317699
-4.024800 -13.478400 8.280046
-3.978000 -13.478400 8.245747
-3.931200 -13.478400 8.227112
-3.884400 -13.478400 8.213958
-3.837600 -13.478400 8.199655
-3.790800 -13.478400 8.192052
-3.744000 -13.478400 8.181113
-3.697200 -13.478400 8.170473
-3.650400 -13.478400 8.149957
-3.603600 -13.478400 8.137391
-3.556800 -13.478400 8.120531
-3.510000 -13.478400 8.090856
-3.463200 -13.478400 8.072386
-3.416400 -13.478400 8.050332
-3.369600 -13.478400 8.032076
-3.322800 -13.478400 8.017871
-3.276000 -13.478400 7.994150
-3.229200 -13.478400 7.973243
-3.182400 -13.478400 7.947023
-3.135600 -13.478400 7.937281
-3.088800 -13.478400 7.927505
-3.042000 -13.478400 7.901980
-2.995200 -13.478400 7.880947
-2.948400 -13.478400 7.861040
-2.901600 -13.478400 7.858926
-2.854800 -13.478400 7.853865
-2.808000 -13.478400 7.828648
-2.761200 -13.478400 7.805721
-2.714400 -13.478400 7.776063
-2.667600 -13.478400 7.752721
-2.620800 -13.478400 7.745899
-2.574000 -13.478400 7.732746
-2.527200 -13.478400 7.705147
-2.480400 -13.478400 7.690178
-2.433600 -13.478400 7.690178
-2.386800 -13.478400 7.682027
-2.340000 -13.478400 7.666797
-2.293200 -13.478400 7.661523
-2.246400 -13.478400 7.669207
-2.199600 -13.478400 7.677695
-2.152800 -13.478400 7.675503
-2.106000 -13.478400 7.682140
-2.059200 -13.478400 7.682140
-2.012400 -13.478400 7.665331
-1.965600 -13.478400 7.623045
-1.918800 -13.478400 7.605094
-1.872000 -13.478400 7.577574
-1.825200 -13.478400 7.559100
-1.778400 -13.478400 7.545436
-1.731600 -13.478400 7.522719
-1.684800 -13.478400 7.504048
-1.638000 -13.478400 7.488090
-1.591200 -13.478400 7.465210
-1.544400 -13.478400 7.454038
-1.497600 -13.478400 7.454038
-1.450800 -13.478400 7.450814
-1.404000 -13.478400 7.443355
-1.357200 -13.478400 7.442424
-1.310400 -13.478400 7.437543
-1.263600 -13.478400 7.425119
-1.216800 -13.478400 7.421967
-1.170000 -13.478400 7.421967
-1.123200 -13.478400 7.422199
-1.076400 -13.478400 7.421967
-1.029600 -13.478400 7.420923
-0.982800 -13.478400 7.420923
-0.936000 -13.478400 7.415372
-0.889200 -13.478400 7.397682
-0.842400 -13.478400 7.375031
-0.795600 -13.478400 7.357912
-0.748800 -13.478400 7.344179
-0.702000 -13.478400 7.320084
-0.655200 -13.478400 7.310078
-0.608400 -13.478400 7.289505
-0.561600 -13.478400 7.275752
-0.514800 -13.478400 7.269889
-0.468000 -13.478400 7.269117
-0.421200 -13.478400 7.269889
-0.374400 -13.478400 7.269889
-0.327600 -13.478400 7.260911
-0.280800 -13.478400 7.254145
-0.234000 -13.478400 7.247303
-0.187200 -13.478400 7.247303
-0.140400 -13.478400 7.243267
-0.093600 -13.478400 7.247303
-0.046800 -13.478400 7.247811
0.000000 -13.478400 7.264030
0.046800 -13.478400 7.277384
0.093600 -13.478400 7.286930
0.140400 -13.478400 7.280622
0.187200 -13.478400 7.296534
0.234000 -13.478400 7.275784
0.280800 -13.478400 7.267045
0.327600 -13.478400 7.248609
0.374400 -13.478400 7.218463
0.421200 -13.478400 7.214183
0.468000 -13.478400 7.206850
0.514800 -13.478400 7.198297
0.561600 -13.478400 7.188476
0.608400 -13.478400 7.188476
0.655200 -13.478400 7.189328
0.702000 -13.478400 7.182086
0.748800 -13.478400 7.179348
0.795600 -13.478400 7.179348
0.842400 -13.478400 7.175225
0.889200 -13.478400 7.177162
0.936000 -13.478400 7.180814
0.982800 -13.478400 7.182533
1.029600 -13.478400 7.185845
1.076400 -13.478400 7.185845
1.123200 -13.478400 7.188014
1.170000 -13.478400 7.199678
1.216800 -13.478400 7.208882
1.263600 -13.478400 7.206061
1.310400 -13.478400 7.206061
1.357200 -13.478400 7.206061
1.404000 -13.478400 7.197656
1.450800 -13.478400 7.197656
1.497600 -13.478400 7.200141
1.544400 -13.478400 7.176509
1.591200 -13.478400 7.194339
1.638000 -13.478400 7.176509
1.684800 -13.478400 7.173119
1.731600 -13.478400 7.176509
1.778400 -13.478400 7.173119
1.825200 -13.478400 7.166853
1.872000 -13.478400 7.173119
1.918800 -13.478400 7.180901
1.965600 -13.478400 7.165646
2.012400 -13.478400 7.163721
2.059200 -13.478400 7.165646
2.106000 -13.478400 7.165646
2.152800 -13.478400 7.168224
2.199600 -13.478400 7.154117
2.246400 -13.478400 7.154117
2.293200 -13.478400 7.175437
2.340000 -13.478400 7.181227
2.386800 -13.478400 7.187602
2.433600 -13.478400 7.187602
2.480400 -13.478400 7.187602
2.527200 -13.478400 7.212232
2.574000 -13.478400 7.221283
2.620800 -13.478400 7.231788
2.667600 -13.478400 7.239035
2.714400 -13.478400 7.243085
2.761200 -13.478400 7.260518
2.808000 -13.478400 7.267884
2.854800 -13.478400 7.260518
2.901600 -13.478400 7.262016
2.948400 -13.478400 7.260518
2.995200 -13.478400 7.258782
3.042000 -13.478400 7.245872
3.088800 -13.478400 7.235394
3.135600 -13.478400 7.235394
3.182400 -13.478400 7.260789
3.229200 -13.478400 7.268853
3.276000 -13.478400 7.271701
3.322800 -13.478400 7.289673
3.369600 -13.478400 7.297574
3.416400 -13.478400 7.310870
3.463200 -13.478400 7.320381
3.510000 -13.478400 7.316656
3.556800 -13.478400 7.320236
3.603600 -13.478400 7.322790
3.650400 -13.478400 7.322790
3.697200 -13.478400 7.329045
3.744000 -13.478400 7.322790
3.790800 -13.478400 7.321304
3.837600 -13.478400 7.346800
3.884400 -13.478400 7.379565
3.931200 -13.478400 7.388212
3.978000 -13.478400 7.408277
4.024800 -13.478400 7.419104
4.071600 -13.478400 7.436803
4.118400 -13.478400 7.448084
4.165200 -13.478400 7.452516
4.212000 -13.478400 7.448084
4.258800 -13.478400 7.434823
4.305600 -13.478400 7.434823
4.352400 -13.478400 7.452218
4.399200 -13.478400 7.457030
4.446000 -13.478400 7.461766
4.492800 -13.478400 7.474614
4.539600 -13.478400 7.474614
4.586400 -13.478400 7.488558
4.633200 -13.478400 7.488558
4.680000 -13.478400 7.490622
4.726800 -13.478400 7.492869
4.773600 -13.478400 7.492869
4.820400 -13.478400 7.486879
4.867200 -13.478400 7.517723
4.914000 -13.478400 7.530066
4.960800 -13.478400 7.536564
5.007600 -13.478400 7.543022
5.054400 -13.478400 7.555372
5.101200 -13.478400 7.576811
5.148000 -13.478400 7.591013
5.194800 -13.478400 7.612578
5.241600 -13.478400 7.633204
5.288400 -13.478400 7.640498
5.335200 -13.478400 7.653149
5.382000 -13.478400 7.654797
5.428800 -13.478400 7.654797
5.475600 -13.478400 7.661889
5.522400 -13.478400 7.661889
5.569200 -13.478400 7.653149
5.616000 -13.478400 7.671262
5.662800 -13.478400 7.699801
5.709600 -13.478400 7.710447
5.756400 -13.478400 7.723901
5.803200 -13.478400 7.724364
5.850000 -13.478400 7.737730
5.896800 -13.478400 7.768929
5.943600 -13.478400 7.784270
5.990400 -13.478400 7.814742
6.037200 -13.478400 7.821811
6.084000 -13.478400 7.840950
6.130800 -13.478400 7.848430
6.177600 -13.478400 7.848430
6.224400 -13.478400 7.848430
6.271200 -13.478400 7.859871
6.318000 -13.478400 7.863062
6.364800 -13.478400 7.867901
6.411600 -13.478400 7.931676
6.458400 -13.478400 7.948116
6.505200 -13.478400 7.966878
6.552000 -13.478400 7.995379
6.598800 -13.478400 8.013493
6.645600 -13.478400 8.013493
6.692400 -13.478400 8.022644
6.739200 -13.478400 8.034088
6.786000 -13.478400 8.046236
6.832800 -13.478400 8.055358
6.879600 -13.478400 8.062089
6.926400 -13.478400 8.086744
6.973200 -13.478400 8.095633
7.020000 -13.478400 8.113111
7.066800 -13.478400 8.146461
7.113600 -13.478400 8.186277
7.160400 -13.478400 8.215576
7.207200 -13.478400 8.251173
7.254000 -13.478400 8.279315
7.300800 -13.478400 8.282606
7.347600 -13.478400 8.295558
7.394400 -13.478400 8.315438
7.441200 -13.478400 8.315438
7.488000 -13.478400 8.346909
7.534800 -13.478400 8.365301
7.581600 -13.478400 8.373049
7.628400 -13.478400 8.406624
7.675200 -13.478400 8.431093
7.722000 -13.478400 8.476977
7.768800 -13.478400 8.510905
7.815600 -13.478400 8.536889
7.862400 -13.478400 8.599444
7.909200 -13.478400 8.632633
7.956000 -13.478400 8.666131
8.002800 -13.478400 8.715075
8.049600 -13.478400 8.729285
8.096400 -13.478400 8.763971
8.143200 -13.478400 8.780809
8.190000 -13.478400 8.795242
8.236800 -13.478400 8.808668
8.283600 -13.478400 8.821738
8.330400 -13.478400 8.834276
8.377200 -13.478400 8.874919
8.424000 -13.478400 8.900597
8.470800 -13.478400 8.951542
8.517600 -13.478400 8.991810
8.564400 -13.478400 9.046744
8.611200 -13.478400 9.062960
8.658000 -13.478400 9.099393
8.704800 -13.478400 9.169034
8.751600 -13.478400 9.240364
8.798400 -13.478400 9.312359
8.845200 -13.478400 9.342506
8.892000 -13.478400 9.312359
8.938800 -13.478400 9.312359
8.985600 -13.478400 9.289261
9.032400 -13.478400 9.429295
9.079200 -13.478400 9.679283
9.126000 -13.478400 23.186190
9.172800 -13.478400 29.408777
9.219600 -13.478400 29.413264
9.266400 -13.478400 29.418064
9.313200 -13.478400 29.418264
12.636000 -13.478400 8.048320
12.682800 -13.478400 8.039964
12.729600 -13.478400 8.036307
12.776400 -13.478400 8.033601
12.823200 -13.478400 8.033243
12.870000 -13.478400 8.033601
12.916800 -13.478400 8.033243
12.963600 -13.478400 8.022394
13.010400 -13.478400 8.022394
13.057200 -13.478400 8.023895
13.104000 -13.478400 8.027223
13.150800 -13.478400 8.022394
13.197600 -13.478400 8.023895
13.244400 -13.478400 8.025355
13.291200 -13.478400 8.026229
13.338000 -13.478400 8.037119
13.384800 -13.478400 8.037119
13.431600 -13.478400 8.037119
13.478400 -13.478400 8.045708
13.525200 -13.478400 8.053142
13.572000 -13.478400 8.045364
13.618800 -13.478400 8.036977
13.665600 -13.478400 8.035090
13.712400 -13.478400 8.035491
13.759200 -13.478400 8.024710
13.806000 -13.478400 8.025480
13.852800 -13.478400 8.035708
13.899600 -13.478400 8.038399
13.946400 -13.478400 8.056499
13.993200 -13.478400 8.053868
14.040000 -13.478400 8.060761
14.086800 -13.478400 8.062289
14.133600 -13.478400 8.056499
14.180400 -13.478400 8.056499
14.227200 -13.478400 8.056499
14.274000 -13.478400 8.048592
14.320800 -13.478400 8.048592
14.367600 -13.478400 8.044543
14.414400 -13.478400 8.018155
14.461200 -13.478400 8.002903
14.508000 -13.478400 7.987621
15.444000 -13.478400 6.789496
15.490800 -13.478400 6.767065
15.537600 -13.478400 6.774077
15.584400 -13.478400 6.767065
15.631200 -13.478400 6.782370
15.678000 -13.478400 6.782758
15.724800 -13.478400 6.774077
15.771600 -13.478400 6.757592
15.818400 -13.478400 6.747849
15.865200 -13.478400 6.746469
15.912000 -13.478400 6.739990
15.958800 -13.478400 6.712850
16.239600 -13.478400 4.814551
16.894800 -13.478400 0.994191
16.941600 -13.478400 0.582597
-18.720000 -13.431600 0.000000
-18.673200 -13.431600 0.000000
-18.626400 -13.431600 0.000000
-18.579600 -13.431600 -7.124885
-18.532800 -13.431600 -7.109157
-18.486000 -13.431600 -7.091526
-18.439200 -13.431600 -7.089041
-18.392400 -13.431600 -7.089041
-18.345600 -13.431600 -7.089041
-18.298800 -13.431600 -7.087822
-18.252000 -13.431600 -7.064989
-18.205200 -13.431600 -7.064421
-18.158400 -13.431600 -7.047571
-18.111600 -13.431600 -7.038460
-18.064800 -13.431600 -7.019194
-18.018000 -13.431600 -7.019194
-17.971200 -13.431600 -7.024731
-17.924400 -13.431600 -7.007593
-17.877600 -13.431600 -7.007593
-17.830800 -13.431600 -7.013323
-17.784000 -13.431600 -7.011875
-17.737200 -13.431600 -6.996012
-17.690400 -13.431600 -6.987320
-17.643600 -13.431600 -6.973552
-17.596800 -13.431600 -6.966662
-17.550000 -13.431600 -6.958533
-17.503200 -13.431600 -6.950747
-17.456400 -13.431600 -6.952396
-17.409600 -13.431600 -6.947601
-17.362800 -13.431600 -6.935827
-17.316000 -13.431600 -6.911716
-17.269200 -13.431600 -6.895276
-17.222400 -13.431600 -6.885684
-17.175600 -13.431600 -6.845426
-17.128800 -13.431600 -6.747054
-17.082000 -13.431600 -6.679325
-15.490800 -13.431600 6.907868
-15.444000 -13.431600 6.908048
-15.397200 -13.431600 6.921326
-15.350400 -13.431600 6.927675
-15.303600 -13.431600 6.945878
-15.256800 -13.431600 6.959174
-15.210000 -13.431600 6.985628
-15.163200 -13.431600 6.989196
-15.116400 -13.431600 7.005563
-15.069600 -13.431600 7.016059
-15.022800 -13.431600 7.028947
-14.976000 -13.431600 7.034854
-14.929200 -13.431600 7.037200
-14.882400 -13.431600 7.038193
-14.835600 -13.431600 7.041720
-14.788800 -13.431600 7.044657
-14.742000 -13.431600 7.048273
-14.695200 -13.431600 7.051531
-14.648400 -13.431600 7.052241
-14.601600 -13.431600 7.053571
-14.554800 -13.431600 7.065968
-14.508000 -13.431600 7.066733
-14.461200 -13.431600 7.071911
-14.414400 -13.431600 7.076589
-14.367600 -13.431600 7.082085
-14.320800 -13.431600 7.082085
-14.274000 -13.431600 7.081355
-14.227200 -13.431600 7.081355
-14.180400 -13.431600 7.082246
-14.133600 -13.431600 7.082246
-14.086800 -13.431600 7.082897
-14.040000 -13.431600 7.079147
-13.993200 -13.431600 7.079202
-13.946400 -13.431600 7.084242
-13.899600 -13.431600 7.082897
-13.852800 -13.431600 7.087767
-13.806000 -13.431600 7.091715
-13.759200 -13.431600 7.098642
-13.712400 -13.431600 7.105806
-13.665600 -13.431600 7.114903
-13.618800 -13.431600 7.123691
-13.572000 -13.431600 7.154563
-13.525200 -13.431600 7.183052
-13.478400 -13.431600 7.210093
-5.522400 -13.431600 9.626037
-5.475600 -13.431600 9.466564
-5.428800 -13.431600 9.402158
-5.382000 -13.431600 9.355573
-5.335200 -13.431600 9.306116
-5.288400 -13.431600 9.255118
-5.241600 -13.431600 9.205270
-5.194800 -13.431600 9.086607
-5.148000 -13.431600 9.041560
-5.101200 -13.431600 8.940746
-5.054400 -13.431600 8.909712
-5.007600 -13.431600 8.858368
-4.960800 -13.431600 8.844077
-4.914000 -13.431600 8.829023
-4.867200 -13.431600 8.807804
-4.820400 -13.431600 8.790111
-4.773600 -13.431600 8.734580
-4.726800 -13.431600 8.714983
-4.680000 -13.431600 8.684967
-4.633200 -13.431600 8.593365
-4.586400 -13.431600 8.571890
-4.539600 -13.431600 8.534988
-4.492800 -13.431600 8.501818
-4.446000 -13.431600 8.496878
-4.399200 -13.431600 8.465498
-4.352400 -13.431600 8.451641
-4.305600 -13.431600 8.423142
-4.258800 -13.431600 8.394653
-4.212000 -13.431600 8.368047
-4.165200 -13.431600 8.351308
-4.118400 -13.431600 8.334281
-4.071600 -13.431600 8.317699
-4.024800 -13.431600 8.292747
-3.978000 -13.431600 8.245747
-3.931200 -13.431600 8.235260
-3.884400 -13.431600 8.217250
-3.837600 -13.431600 8.194609
-3.790800 -13.431600 8.188122
-3.744000 -13.431600 8.175053
-3.697200 -13.431600 8.165118
-3.650400 -13.431600 8.139064
-3.603600 -13.431600 8.134677
-3.556800 -13.431600 8.120531
-3.510000 -13.431600 8.090856
-3.463200 -13.431600 8.077544
-3.416400 -13.431600 8.050332
-3.369600 -13.431600 8.032511
-3.322800 -13.431600 8.022491
-3.276000 -13.431600 7.998038
-3.229200 -13.431600 7.973243
-3.182400 -13.431600 7.947123
-3.135600 -13.431600 7.939155
-3.088800 -13.431600 7.930876
-3.042000 -13.431600 7.901980
-2.995200 -13.431600 7.875929
-2.948400 -13.431600 7.858926
-2.901600 -13.431600 7.853865
-2.854800 -13.431600 7.852578
-2.808000 -13.431600 7.827793
-2.761200 -13.431600 7.805224
-2.714400 -13.431600 7.789386
-2.667600 -13.431600 7.761706
-2.620800 -13.431600 7.745899
-2.574000 -13.431600 7.732746
-2.527200 -13.431600 7.705147
-2.480400 -13.431600 7.690178
-2.433600 -13.431600 7.701394
-2.386800 -13.431600 7.682027
-2.340000 -13.431600 7.661523
-2.293200 -13.431600 7.659478
-2.246400 -13.431600 7.661448
-2.199600 -13.431600 7.675503
-2.152800 -13.431600 7.661523
-2.106000 -13.431600 7.661523
-2.059200 -13.431600 7.661448
-2.012400 -13.431600 7.647113
-1.965600 -13.431600 7.622715
-1.918800 -13.431600 7.595216
-1.872000 -13.431600 7.575966
-1.825200 -13.431600 7.564189
-1.778400 -13.431600 7.554295
-1.731600 -13.431600 7.533077
-1.684800 -13.431600 7.511774
-1.638000 -13.431600 7.488090
-1.591200 -13.431600 7.470493
-1.544400 -13.431600 7.465210
-1.497600 -13.431600 7.454038
-1.450800 -13.431600 7.450814
-1.404000 -13.431600 7.443355
-1.357200 -13.431600 7.443355
-1.310400 -13.431600 7.431190
-1.263600 -13.431600 7.422199
-1.216800 -13.431600 7.421967
-1.170000 -13.431600 7.423886
-1.123200 -13.431600 7.423886
-1.076400 -13.431600 7.421967
-1.029600 -13.431600 7.421967
-0.982800 -13.431600 7.425550
-0.936000 -13.431600 7.420923
-0.889200 -13.431600 7.393930
-0.842400 -13.431600 7.375031
-0.795600 -13.431600 7.360278
-0.748800 -13.431600 7.349326
-0.702000 -13.431600 7.320084
-0.655200 -13.431600 7.313216
-0.608400 -13.431600 7.296345
-0.561600 -13.431600 7.283460
-0.514800 -13.431600 7.271614
-0.468000 -13.431600 7.265188
-0.421200 -13.431600 7.265188
-0.374400 -13.431600 7.265188
-0.327600 -13.431600 7.255238
-0.280800 -13.431600 7.250651
-0.234000 -13.431600 7.247303
-0.187200 -13.431600 7.247408
-0.140400 -13.431600 7.240372
-0.093600 -13.431600 7.246653
-0.046800 -13.431600 7.247303
0.000000 -13.431600 7.247811
0.046800 -13.431600 7.273202
0.093600 -13.431600 7.280622
0.140400 -13.431600 7.277384
0.187200 -13.431600 7.296534
0.234000 -13.431600 7.275784
0.280800 -13.431600 7.263377
0.327600 -13.431600 7.234111
0.374400 -13.431600 7.211619
0.421200 -13.431600 7.205389
0.468000 -13.431600 7.198297
0.514800 -13.431600 7.192084
0.561600 -13.431600 7.188476
0.608400 -13.431600 7.187254
0.655200 -13.431600 7.189328
0.702000 -13.431600 7.191194
0.748800 -13.431600 7.187254
0.795600 -13.431600 7.187254
0.842400 -13.431600 7.182060
0.889200 -13.431600 7.182533
0.936000 -13.431600 7.185845
0.982800 -13.431600 7.188014
1.029600 -13.431600 7.192151
1.076400 -13.431600 7.188014
1.123200 -13.431600 7.206304
1.170000 -13.431600 7.206304
1.216800 -13.431600 7.210050
1.263600 -13.431600 7.210050
1.310400 -13.431600 7.210050
1.357200 -13.431600 7.210050
1.404000 -13.431600 7.207716
1.450800 -13.431600 7.205507
1.497600 -13.431600 7.207716
1.544400 -13.431600 7.207716
1.591200 -13.431600 7.207716
1.638000 -13.431600 7.207716
1.684800 -13.431600 7.180901
1.731600 -13.431600 7.180901
1.778400 -13.431600 7.180901
1.825200 -13.431600 7.166853
1.872000 -13.431600 7.165646
1.918800 -13.431600 7.166853
1.965600 -13.431600 7.162894
2.012400 -13.431600 7.163721
2.059200 -13.431600 7.163721
2.106000 -13.431600 7.163721
2.152800 -13.431600 7.165646
2.199600 -13.431600 7.163721
2.246400 -13.431600 7.161522
2.293200 -13.431600 7.175437
2.340000 -13.431600 7.176435
2.386800 -13.431600 7.184645
2.433600 -13.431600 7.177773
2.480400 -13.431600 7.185887
2.527200 -13.431600 7.185887
2.574000 -13.431600 7.217800
2.620800 -13.431600 7.220927
2.667600 -13.431600 7.231788
2.714400 -13.431600 7.243085
2.761200 -13.431600 7.260518
2.808000 -13.431600 7.267884
2.854800 -13.431600 7.261224
2.901600 -13.431600 7.264685
2.948400 -13.431600 7.260789
2.995200 -13.431600 7.257811
3.042000 -13.431600 7.252312
3.088800 -13.431600 7.243302
3.135600 -13.431600 7.235394
3.182400 -13.431600 7.255722
3.229200 -13.431600 7.256281
3.276000 -13.431600 7.270223
3.322800 -13.431600 7.276442
3.369600 -13.431600 7.288300
3.416400 -13.431600 7.294326
3.463200 -13.431600 7.316656
3.510000 -13.431600 7.311732
3.556800 -13.431600 7.320236
3.603600 -13.431600 7.322790
3.650400 -13.431600 7.322790
3.697200 -13.431600 7.322790
3.744000 -13.431600 7.320236
3.790800 -13.431600 7.320236
3.837600 -13.431600 7.334858
3.884400 -13.431600 7.357581
3.931200 -13.431600 7.388212
3.978000 -13.431600 7.410382
4.024800 -13.431600 7.434603
4.071600 -13.431600 7.448604
4.118400 -13.431600 7.449127
4.165200 -13.431600 7.458042
4.212000 -13.431600 7.452516
4.258800 -13.431600 7.448453
4.305600 -13.431600 7.432205
4.352400 -13.431600 7.436803
4.399200 -13.431600 7.455197
4.446000 -13.431600 7.461766
4.492800 -13.431600 7.474614
4.539600 -13.431600 7.479996
4.586400 -13.431600 7.490622
4.633200 -13.431600 7.490622
4.680000 -13.431600 7.492050
4.726800 -13.431600 7.503644
4.773600 -13.431600 7.486879
4.820400 -13.431600 7.484720
4.867200 -13.431600 7.513332
4.914000 -13.431600 7.520884
4.960800 -13.431600 7.530066
5.007600 -13.431600 7.543022
5.054400 -13.431600 7.562185
5.101200 -13.431600 7.575336
5.148000 -13.431600 7.593302
5.194800 -13.431600 7.617159
5.241600 -13.431600 7.636238
5.288400 -13.431600 7.652309
5.335200 -13.431600 7.660840
5.382000 -13.431600 7.661889
5.428800 -13.431600 7.677665
5.475600 -13.431600 7.679746
5.522400 -13.431600 7.679746
5.569200 -13.431600 7.664957
5.616000 -13.431600 7.679746
5.662800 -13.431600 7.705118
5.709600 -13.431600 7.721306
5.756400 -13.431600 7.724364
5.803200 -13.431600 7.724364
5.850000 -13.431600 7.748663
5.896800 -13.431600 7.781118
5.943600 -13.431600 7.805292
5.990400 -13.431600 7.818208
6.037200 -13.431600 7.841305
6.084000 -13.431600 7.849267
6.130800 -13.431600 7.853250
6.177600 -13.431600 7.849267
6.224400 -13.431600 7.848430
6.271200 -13.431600 7.860877
6.318000 -13.431600 7.867224
6.364800 -13.431600 7.872051
6.411600 -13.431600 7.931676
6.458400 -13.431600 7.948116
6.505200 -13.431600 7.977824
6.552000 -13.431600 8.011927
6.598800 -13.431600 8.022761
6.645600 -13.431600 8.027304
6.692400 -13.431600 8.034088
6.739200 -13.431600 8.037933
6.786000 -13.431600 8.055358
6.832800 -13.431600 8.066914
6.879600 -13.431600 8.070221
6.926400 -13.431600 8.094864
6.973200 -13.431600 8.105410
7.020000 -13.431600 8.128970
7.066800 -13.431600 8.146461
7.113600 -13.431600 8.186277
7.160400 -13.431600 8.215576
7.207200 -13.431600 8.248393
7.254000 -13.431600 8.273400
7.300800 -13.431600 8.282606
7.347600 -13.431600 8.284839
7.394400 -13.431600 8.315438
7.441200 -13.431600 8.333536
7.488000 -13.431600 8.349503
7.534800 -13.431600 8.365301
7.581600 -13.431600 8.370426
7.628400 -13.431600 8.402765
7.675200 -13.431600 8.416151
7.722000 -13.431600 8.458077
7.768800 -13.431600 8.500410
7.815600 -13.431600 8.526058
7.862400 -13.431600 8.577085
7.909200 -13.431600 8.630091
7.956000 -13.431600 8.644497
8.002800 -13.431600 8.698537
8.049600 -13.431600 8.707589
8.096400 -13.431600 8.737739
8.143200 -13.431600 8.755962
8.190000 -13.431600 8.773789
8.236800 -13.431600 8.808668
8.283600 -13.431600 8.819675
8.330400 -13.431600 8.828921
8.377200 -13.431600 8.872590
8.424000 -13.431600 8.887211
8.470800 -13.431600 8.924271
8.517600 -13.431600 8.983141
8.564400 -13.431600 9.031227
8.611200 -13.431600 9.058334
8.658000 -13.431600 9.090110
8.704800 -13.431600 9.136771
8.751600 -13.431600 9.240398
8.798400 -13.431600 9.312359
8.845200 -13.431600 9.358326
8.892000 -13.431600 9.312359
8.938800 -13.431600 9.289261
8.985600 -13.431600 9.273435
9.032400 -13.431600 9.390677
9.079200 -13.431600 9.618531
9.126000 -13.431600 23.186190
9.172800 -13.431600 29.408838
9.219600 -13.431600 29.414812
9.266400 -13.431600 29.426159
9.313200 -13.431600 29.427667
12.682800 -13.431600 8.048411
12.729600 -13.431600 8.048320
12.776400 -13.431600 8.039964
12.823200 -13.431600 8.033601
12.870000 -13.431600 8.033601
12.916800 -13.431600 8.033243
12.963600 -13.431600 8.022394
13.010400 -13.431600 8.018844
13.057200 -13.431600 8.015310
13.104000 -13.431600 8.019282
13.150800 -13.431600 8.015310
13.197600 -13.431600 8.019282
13.244400 -13.431600 8.020725
13.291200 -13.431600 8.023790
13.338000 -13.431600 8.026229
13.384800 -13.431600 8.035090
13.431600 -13.431600 8.037119
13.478400 -13.431600 8.050198
13.525200 -13.431600 8.053142
13.572000 -13.431600 8.050198
13.618800 -13.431600 8.045364
13.665600 -13.431600 8.045364
13.712400 -13.431600 8.040144
13.759200 -13.431600 8.038641
13.806000 -13.431600 8.035491
13.852800 -13.431600 8.040144
13.899600 -13.431600 8.048783
13.946400 -13.431600 8.062710
13.993200 -13.431600 8.060761
14.040000 -13.431600 8.064113
14.086800 -13.431600 8.072345
14.133600 -13.431600 8.069223
14.180400 -13.431600 8.081112
14.227200 -13.431600 8.081112
14.274000 -13.431600 8.069223
14.320800 -13.431600 8.067990
14.367600 -13.431600 8.067990
14.414400 -13.431600 8.053182
14.461200 -13.431600 8.040268
14.508000 -13.431600 8.002903
14.554800 -13.431600 7.990426
14.601600 -13.431600 7.926140
15.350400 -13.431600 6.782693
15.397200 -13.431600 6.782693
15.490800 -13.431600 6.765692
15.537600 -13.431600 6.765692
15.584400 -13.431600 6.765692
15.631200 -13.431600 6.782370
15.678000 -13.431600 6.801733
15.724800 -13.431600 6.801733
15.771600 -13.431600 6.801733
15.818400 -13.431600 6.795566
15.865200 -13.431600 6.779598
15.912000 -13.431600 6.756131
15.958800 -13.431600 6.739900
16.005600 -13.431600 6.692758
-18.720000 -13.384800 0.000000
-18.673200 -13.384800 0.000000
-18.626400 -13.384800 0.000000
-18.579600 -13.384800 -7.109157
-18.532800 -13.384800 -7.090610
-18.486000 -13.384800 -7.089547
-18.439200 -13.384800 -7.066883
-18.392400 -13.384800 -7.089041
-18.345600 -13.384800 -7.089041
-18.298800 -13.384800 -7.089041
-18.252000 -13.384800 -7.076586
-18.205200 -13.384800 -7.076586
-18.158400 -13.384800 -7.064989
-18.111600 -13.384800 -7.083297
-18.064800 -13.384800 -7.053068
-18.018000 -13.384800 -7.052165
-17.971200 -13.384800 -7.053068
-17.924400 -13.384800 -7.017869
-17.877600 -13.384800 -7.015099
-17.830800 -13.384800 -7.021461
-17.784000 -13.384800 -7.011875
-17.737200 -13.384800 -6.996012
-17.690400 -13.384800 -6.992826
-17.643600 -13.384800 -6.973552
-17.596800 -13.384800 -6.958533
-17.550000 -13.384800 -6.950699
-17.503200 -13.384800 -6.949671
-17.456400 -13.384800 -6.950747
-17.409600 -13.384800 -6.936024
-17.362800 -13.384800 -6.911716
-17.316000 -13.384800 -6.889057
-17.269200 -13.384800 -6.877765
-17.222400 -13.384800 -6.864800
-17.175600 -13.384800 -6.768935
-17.128800 -13.384800 -6.705989
-15.537600 -13.384800 6.907868
-15.490800 -13.384800 6.916454
-15.444000 -13.384800 6.926936
-15.397200 -13.384800 6.939932
-15.350400 -13.384800 6.954538
-15.303600 -13.384800 6.961190
-15.256800 -13.384800 6.973491
-15.210000 -13.384800 6.989196
-15.163200 -13.384800 7.005832
-15.116400 -13.384800 7.024319
-15.069600 -13.384800 7.030443
-15.022800 -13.384800 7.037200
-14.976000 -13.384800 7.040011
-14.929200 -13.384800 7.044714
-14.882400 -13.384800 7.047287
-14.835600 -13.384800 7.048273
-14.788800 -13.384800 7.051802
-14.742000 -13.384800 7.052241
-14.695200 -13.384800 7.054858
-14.648400 -13.384800 7.063694
-14.601600 -13.384800 7.064113
-14.554800 -13.384800 7.065968
-14.508000 -13.384800 7.068710
-14.461200 -13.384800 7.074367
-14.414400 -13.384800 7.077970
-14.367600 -13.384800 7.087829
-14.320800 -13.384800 7.087829
-14.274000 -13.384800 7.086937
-14.227200 -13.384800 7.087829
-14.180400 -13.384800 7.089564
-14.133600 -13.384800 7.091373
-14.086800 -13.384800 7.091373
-14.040000 -13.384800 7.082897
-13.993200 -13.384800 7.090404
-13.946400 -13.384800 7.091821
-13.899600 -13.384800 7.091821
-13.852800 -13.384800 7.094598
-13.806000 -13.384800 7.100764
-13.759200 -13.384800 7.104949
-13.712400 -13.384800 7.117415
-13.665600 -13.384800 7.123691
-13.618800 -13.384800 7.154563
-13.572000 -13.384800 7.183083
-13.525200 -13.384800 7.199334
-5.522400 -13.384800 9.542053
-5.475600 -13.384800 9.466564
-5.428800 -13.384800 9.397484
-5.382000 -13.384800 9.355573
-5.335200 -13.384800 9.304935
-5.288400 -13.384800 9.252777
-5.241600 -13.384800 9.202928
-5.194800 -13.384800 9.082776
-5.148000 -13.384800 9.036559
-5.101200 -13.384800 8.940746
-5.054400 -13.384800 8.910077
-5.007600 -13.384800 8.883578
-4.960800 -13.384800 8.858368
-4.914000 -13.384800 8.840874
-4.867200 -13.384800 8.817116
-4.820400 -13.384800 8.801537
-4.773600 -13.384800 8.753925
-4.726800 -13.384800 8.722729
-4.680000 -13.384800 8.685332
-4.633200 -13.384800 8.599852
-4.586400 -13.384800 8.571890
-4.539600 -13.384800 8.540654
-4.492800 -13.384800 8.510174
-4.446000 -13.384800 8.501818
-4.399200 -13.384800 8.482059
-4.352400 -13.384800 8.459722
-4.305600 -13.384800 8.436876
-4.258800 -13.384800 8.409841
-4.212000 -13.384800 8.387942
-4.165200 -13.384800 8.375203
-4.118400 -13.384800 8.351773
-4.071600 -13.384800 8.325257
-4.024800 -13.384800 8.292747
-3.978000 -13.384800 8.236880
-3.931200 -13.384800 8.232770
-3.884400 -13.384800 8.217250
-3.837600 -13.384800 8.194609
-3.790800 -13.384800 8.183733
-3.744000 -13.384800 8.174005
-3.697200 -13.384800 8.165118
-3.650400 -13.384800 8.134677
-3.603600 -13.384800 8.128761
-3.556800 -13.384800 8.119271
-3.510000 -13.384800 8.097910
-3.463200 -13.384800 8.074297
-3.416400 -13.384800 8.050332
-3.369600 -13.384800 8.032511
-3.322800 -13.384800 8.028130
-3.276000 -13.384800 8.025522
-3.229200 -13.384800 7.998038
-3.182400 -13.384800 7.965491
-3.135600 -13.384800 7.947023
-3.088800 -13.384800 7.937281
-3.042000 -13.384800 7.891851
-2.995200 -13.384800 7.875929
-2.948400 -13.384800 7.853865
-2.901600 -13.384800 7.853865
-2.854800 -13.384800 7.842526
-2.808000 -13.384800 7.823606
-2.761200 -13.384800 7.795440
-2.714400 -13.384800 7.789386
-2.667600 -13.384800 7.761706
-2.620800 -13.384800 7.745986
-2.574000 -13.384800 7.732746
-2.527200 -13.384800 7.703268
-2.480400 -13.384800 7.686593
-2.433600 -13.384800 7.686593
-2.386800 -13.384800 7.673798
-2.340000 -13.384800 7.661523
-2.293200 -13.384800 7.659478
-2.246400 -13.384800 7.661523
-2.199600 -13.384800 7.676339
-2.152800 -13.384800 7.661448
-2.106000 -13.384800 7.661523
-2.059200 -13.384800 7.661448
-2.012400 -13.384800 7.647113
-1.965600 -13.384800 7.621033
-1.918800 -13.384800 7.595216
-1.872000 -13.384800 7.575966
-1.825200 -13.384800 7.566480
-1.778400 -13.384800 7.554295
-1.731600 -13.384800 7.522719
-1.684800 -13.384800 7.502770
-1.638000 -13.384800 7.475813
-1.591200 -13.384800 7.443802
-1.544400 -13.384800 7.443355
-1.497600 -13.384800 7.443355
-1.450800 -13.384800 7.443355
-1.404000 -13.384800 7.426972
-1.357200 -13.384800 7.422199
-1.310400 -13.384800 7.421690
-1.263600 -13.384800 7.421690
-1.216800 -13.384800 7.421967
-1.170000 -13.384800 7.423886
-1.123200 -13.384800 7.423886
-1.076400 -13.384800 7.422199
-1.029600 -13.384800 7.423886
-0.982800 -13.384800 7.423886
-0.936000 -13.384800 7.397682
-0.889200 -13.384800 7.382841
-0.842400 -13.384800 7.358766
-0.795600 -13.384800 7.349326
-0.748800 -13.384800 7.336990
-0.702000 -13.384800 7.313216
-0.655200 -13.384800 7.289505
-0.608400 -13.384800 7.275752
-0.561600 -13.384800 7.271614
-0.514800 -13.384800 7.260911
-0.468000 -13.384800 7.259326
-0.421200 -13.384800 7.255431
-0.374400 -13.384800 7.255130
-0.327600 -13.384800 7.248983
-0.280800 -13.384800 7.248983
-0.234000 -13.384800 7.247408
-0.187200 -13.384800 7.247408
-0.140400 -13.384800 7.240372
-0.093600 -13.384800 7.245916
-0.046800 -13.384800 7.247303
0.000000 -13.384800 7.247811
0.046800 -13.384800 7.273202
0.093600 -13.384800 7.286930
0.140400 -13.384800 7.277384
0.187200 -13.384800 7.301358
0.234000 -13.384800 7.275784
0.280800 -13.384800 7.259260
0.327600 -13.384800 7.231666
0.374400 -13.384800 7.205389
0.421200 -13.384800 7.200773
0.468000 -13.384800 7.198297
0.514800 -13.384800 7.190309
0.561600 -13.384800 7.182086
0.608400 -13.384800 7.182086
0.655200 -13.384800 7.182086
0.702000 -13.384800 7.182086
0.748800 -13.384800 7.179348
0.795600 -13.384800 7.180050
0.842400 -13.384800 7.182060
0.889200 -13.384800 7.185845
0.936000 -13.384800 7.192151
0.982800 -13.384800 7.197369
1.029600 -13.384800 7.198134
1.076400 -13.384800 7.206304
1.123200 -13.384800 7.208882
1.170000 -13.384800 7.208882
1.216800 -13.384800 7.210339
1.263600 -13.384800 7.213420
1.310400 -13.384800 7.213420
1.357200 -13.384800 7.215213
1.404000 -13.384800 7.213420
1.450800 -13.384800 7.207716
1.497600 -13.384800 7.234170
1.544400 -13.384800 7.234170
1.591200 -13.384800 7.234170
1.638000 -13.384800 7.231676
1.684800 -13.384800 7.219957
1.731600 -13.384800 7.214141
1.778400 -13.384800 7.212570
1.825200 -13.384800 7.180901
1.872000 -13.384800 7.172182
1.918800 -13.384800 7.170517
1.965600 -13.384800 7.166853
2.012400 -13.384800 7.169382
2.059200 -13.384800 7.171354
2.106000 -13.384800 7.170517
2.152800 -13.384800 7.170517
2.199600 -13.384800 7.163721
2.246400 -13.384800 7.155051
2.293200 -13.384800 7.177844
2.340000 -13.384800 7.177844
2.386800 -13.384800 7.182875
2.433600 -13.384800 7.177773
2.480400 -13.384800 7.185485
2.527200 -13.384800 7.185887
2.574000 -13.384800 7.217800
2.620800 -13.384800 7.220927
2.667600 -13.384800 7.231788
2.714400 -13.384800 7.243219
2.761200 -13.384800 7.262016
2.808000 -13.384800 7.273706
2.854800 -13.384800 7.264685
2.901600 -13.384800 7.264685
2.948400 -13.384800 7.261423
2.995200 -13.384800 7.255722
3.042000 -13.384800 7.252312
3.088800 -13.384800 7.234644
3.135600 -13.384800 7.234644
3.182400 -13.384800 7.245411
3.229200 -13.384800 7.245411
3.276000 -13.384800 7.256281
3.322800 -13.384800 7.271701
3.369600 -13.384800 7.276442
3.416400 -13.384800 7.282744
3.463200 -13.384800 7.300977
3.510000 -13.384800 7.300977
3.556800 -13.384800 7.311732
3.603600 -13.384800 7.321304
3.650400 -13.384800 7.320236
3.697200 -13.384800 7.321304
3.744000 -13.384800 7.321304
3.790800 -13.384800 7.321304
3.837600 -13.384800 7.334858
3.884400 -13.384800 7.357581
3.931200 -13.384800 7.388212
3.978000 -13.384800 7.410382
4.024800 -13.384800 7.434603
4.071600 -13.384800 7.445609
4.118400 -13.384800 7.445609
4.165200 -13.384800 7.449127
4.212000 -13.384800 7.436803
4.258800 -13.384800 7.425978
4.305600 -13.384800 7.425978
4.352400 -13.384800 7.425978
4.399200 -13.384800 7.443154
4.446000 -13.384800 7.458766
4.492800 -13.384800 7.471539
4.539600 -13.384800 7.474614
4.586400 -13.384800 7.485689
4.633200 -13.384800 7.488558
4.680000 -13.384800 7.492050
4.726800 -13.384800 7.503644
4.773600 -13.384800 7.495142
4.820400 -13.384800 7.485689
4.867200 -13.384800 7.513332
4.914000 -13.384800 7.520884
4.960800 -13.384800 7.530066
5.007600 -13.384800 7.543022
5.054400 -13.384800 7.552648
5.101200 -13.384800 7.573176
5.148000 -13.384800 7.579934
5.194800 -13.384800 7.593302
5.241600 -13.384800 7.622292
5.288400 -13.384800 7.651298
5.335200 -13.384800 7.660840
5.382000 -13.384800 7.661635
5.428800 -13.384800 7.671262
5.475600 -13.384800 7.679746
5.522400 -13.384800 7.671262
5.569200 -13.384800 7.664957
5.616000 -13.384800 7.679746
5.662800 -13.384800 7.705118
5.709600 -13.384800 7.722104
5.756400 -13.384800 7.735701
5.803200 -13.384800 7.736719
5.850000 -13.384800 7.754643
5.896800 -13.384800 7.799025
5.943600 -13.384800 7.807575
5.990400 -13.384800 7.818338
6.037200 -13.384800 7.833263
6.084000 -13.384800 7.848430
6.130800 -13.384800 7.850912
6.177600 -13.384800 7.849267
6.224400 -13.384800 7.839896
6.271200 -13.384800 7.859871
6.318000 -13.384800 7.872051
6.364800 -13.384800 7.884445
6.411600 -13.384800 7.936823
6.458400 -13.384800 7.960771
6.505200 -13.384800 7.973156
6.552000 -13.384800 8.011927
6.598800 -13.384800 8.034088
6.645600 -13.384800 8.034088
6.692400 -13.384800 8.036259
6.739200 -13.384800 8.053556
6.786000 -13.384800 8.068843
6.832800 -13.384800 8.078903
6.879600 -13.384800 8.095633
6.926400 -13.384800 8.109302
6.973200 -13.384800 8.113111
7.020000 -13.384800 8.142988
7.066800 -13.384800 8.164229
7.113600 -13.384800 8.197350
7.160400 -13.384800 8.215576
7.207200 -13.384800 8.240404
7.254000 -13.384800 8.268553
7.300800 -13.384800 8.282606
7.347600 -13.384800 8.283451
7.394400 -13.384800 8.308302
7.441200 -13.384800 8.315438
7.488000 -13.384800 8.334546
7.534800 -13.384800 8.357584
7.581600 -13.384800 8.369887
7.628400 -13.384800 8.377703
7.675200 -13.384800 8.431093
7.722000 -13.384800 8.467981
7.768800 -13.384800 8.492325
7.815600 -13.384800 8.526058
7.862400 -13.384800 8.564984
7.909200 -13.384800 8.630091
7.956000 -13.384800 8.640020
8.002800 -13.384800 8.668409
8.049600 -13.384800 8.707589
8.096400 -13.384800 8.739782
8.143200 -13.384800 8.766831
8.190000 -13.384800 8.780809
8.236800 -13.384800 8.808668
8.283600 -13.384800 8.825921
8.330400 -13.384800 8.857440
8.377200 -13.384800 8.880393
8.424000 -13.384800 8.905163
8.470800 -13.384800 8.926627
8.517600 -13.384800 8.991810
8.564400 -13.384800 9.031227
8.611200 -13.384800 9.062960
8.658000 -13.384800 9.099393
8.704800 -13.384800 9.136771
8.751600 -13.384800 9.240364
8.798400 -13.384800 9.312359
8.845200 -13.384800 9.338800
8.892000 -13.384800 9.289261
8.938800 -13.384800 9.289261
8.985600 -13.384800 9.273435
9.032400 -13.384800 9.390677
9.079200 -13.384800 9.526527
9.126000 -13.384800 23.186190
9.172800 -13.384800 29.408872
9.219600 -13.384800 29.418064
9.266400 -13.384800 29.429691
9.313200 -13.384800 29.431533
12.682800 -13.384800 8.048320
12.729600 -13.384800 8.048320
12.776400 -13.384800 8.048320
12.823200 -13.384800 8.036951
12.870000 -13.384800 8.033601
12.916800 -13.384800 8.028518
12.963600 -13.384800 8.023895
13.010400 -13.384800 8.019282
13.057200 -13.384800 8.009645
13.104000 -13.384800 8.018844
13.150800 -13.384800 8.014744
13.197600 -13.384800 8.014744
13.244400 -13.384800 8.014744
13.291200 -13.384800 8.020725
13.338000 -13.384800 8.023790
13.384800 -13.384800 8.026229
13.431600 -13.384800 8.035090
13.478400 -13.384800 8.045708
13.525200 -13.384800 8.051988
13.572000 -13.384800 8.050198
13.618800 -13.384800 8.045364
13.665600 -13.384800 8.040202
13.712400 -13.384800 8.040202
13.759200 -13.384800 8.035491
13.806000 -13.384800 8.035491
13.852800 -13.384800 8.035625
13.899600 -13.384800 8.035491
13.946400 -13.384800 8.050757
13.993200 -13.384800 8.051415
14.040000 -13.384800 8.062710
14.086800 -13.384800 8.069223
14.133600 -13.384800 8.064370
14.180400 -13.384800 8.069223
14.227200 -13.384800 8.081879
14.274000 -13.384800 8.077133
14.320800 -13.384800 8.071008
14.367600 -13.384800 8.073878
14.414400 -13.384800 8.060744
14.461200 -13.384800 8.044543
14.508000 -13.384800 8.024422
14.554800 -13.384800 8.024422
14.601600 -13.384800 7.990426
15.350400 -13.384800 6.793463
15.397200 -13.384800 6.793463
15.444000 -13.384800 6.782370
15.490800 -13.384800 6.779064
15.537600 -13.384800 6.774077
15.584400 -13.384800 6.767065
15.631200 -13.384800 6.782370
15.678000 -13.384800 6.782758
15.724800 -13.384800 6.795566
15.771600 -13.384800 6.795566
15.818400 -13.384800 6.756131
15.865200 -13.384800 6.756131
15.912000 -13.384800 6.751813
15.958800 -13.384800 6.739990
16.005600 -13.384800 6.722449
16.286400 -13.384800 4.814551
16.333200 -13.384800 4.610003
16.520400 -13.384800 3.725133
-18.720000 -13.338000 0.000000
-18.673200 -13.338000 0.000000
-18.626400 -13.338000 0.000000
-18.579600 -13.338000 -7.109157
-18.532800 -13.338000 -7.090610
-18.486000 -13.338000 -7.089454
-18.439200 -13.338000 -7.066883
-18.392400 -13.338000 -7.089041
-18.345600 -13.338000 -7.087822
-18.298800 -13.338000 -7.087822
-18.252000 -13.338000 -7.076586
-18.205200 -13.338000 -7.076586
-18.158400 -13.338000 -7.076586
-18.111600 -13.338000 -7.087822
-18.064800 -13.338000 -7.076586
-18.018000 -13.338000 -7.053068
-17.971200 -13.338000 -7.053068
-17.924400 -13.338000 -7.015099
-17.877600 -13.338000 -7.007593
-17.830800 -13.338000 -7.007593
-17.784000 -13.338000 -6.998995
-17.737200 -13.338000 -6.985037
-17.690400 -13.338000 -6.990126
-17.643600 -13.338000 -6.973552
-17.596800 -13.338000 -6.973532
-17.550000 -13.338000 -6.950699
-17.503200 -13.338000 -6.950699
-17.456400 -13.338000 -6.950747
-17.409600 -13.338000 -6.936024
-17.362800 -13.338000 -6.911716
-17.316000 -13.338000 -6.891260
-17.269200 -13.338000 -6.868465
-17.222400 -13.338000 -6.832225
-17.175600 -13.338000 -6.736572
-17.128800 -13.338000 -6.655781
-15.537600 -13.338000 6.913738
-15.490800 -13.338000 6.953530
-15.444000 -13.338000 6.954538
-15.397200 -13.338000 6.956501
-15.350400 -13.338000 6.964232
-15.303600 -13.338000 6.976628
-15.256800 -13.338000 6.988097
-15.210000 -13.338000 7.004226
-15.163200 -13.338000 7.024319
-15.116400 -13.338000 7.038193
-15.069600 -13.338000 7.039872
-15.022800 -13.338000 7.040741
-14.976000 -13.338000 7.049282
-14.929200 -13.338000 7.051802
-14.882400 -13.338000 7.052241
-14.835600 -13.338000 7.052241
-14.788800 -13.338000 7.060684
-14.742000 -13.338000 7.060684
-14.695200 -13.338000 7.063794
-14.648400 -13.338000 7.065718
-14.601600 -13.338000 7.068710
-14.554800 -13.338000 7.074187
-14.508000 -13.338000 7.074367
-14.461200 -13.338000 7.076963
-14.414400 -13.338000 7.084568
-14.367600 -13.338000 7.093570
-14.320800 -13.338000 7.093570
-14.274000 -13.338000 7.089707
-14.227200 -13.338000 7.089707
-14.180400 -13.338000 7.091979
-14.133600 -13.338000 7.095696
-14.086800 -13.338000 7.095696
-14.040000 -13.338000 7.090404
-13.993200 -13.338000 7.093957
-13.946400 -13.338000 7.096038
-13.899600 -13.338000 7.096787
-13.852800 -13.338000 7.102630
-13.806000 -13.338000 7.104957
-13.759200 -13.338000 7.114319
-13.712400 -13.338000 7.127928
-13.665600 -13.338000 7.154563
-13.618800 -13.338000 7.183083
-13.572000 -13.338000 7.210093
-5.522400 -13.338000 9.531530
-5.475600 -13.338000 9.461378
-5.428800 -13.338000 9.388403
-5.382000 -13.338000 9.335951
-5.335200 -13.338000 9.258506
-5.288400 -13.338000 9.233859
-5.241600 -13.338000 9.180550
-5.194800 -13.338000 9.072508
-5.148000 -13.338000 9.011200
-5.101200 -13.338000 8.940746
-5.054400 -13.338000 8.917269
-5.007600 -13.338000 8.901341
-4.960800 -13.338000 8.877602
-4.914000 -13.338000 8.851061
-4.867200 -13.338000 8.829023
-4.820400 -13.338000 8.802398
-4.773600 -13.338000 8.763539
-4.726800 -13.338000 8.724929
-4.680000 -13.338000 8.698051
-4.633200 -13.338000 8.630862
-4.586400 -13.338000 8.591458
-4.539600 -13.338000 8.551301
-4.492800 -13.338000 8.529899
-4.446000 -13.338000 8.512108
-4.399200 -13.338000 8.487685
-4.352400 -13.338000 8.455149
-4.305600 -13.338000 8.436002
-4.258800 -13.338000 8.409841
-4.212000 -13.338000 8.394963
-4.165200 -13.338000 8.383370
-4.118400 -13.338000 8.351308
-4.071600 -13.338000 8.321712
-4.024800 -13.338000 8.257704
-3.978000 -13.338000 8.236880
-3.931200 -13.338000 8.232770
-3.884400 -13.338000 8.217250
-3.837600 -13.338000 8.207704
-3.790800 -13.338000 8.194609
-3.744000 -13.338000 8.185527
-3.697200 -13.338000 8.172812
-3.650400 -13.338000 8.145213
-3.603600 -13.338000 8.139064
-3.556800 -13.338000 8.119271
-3.510000 -13.338000 8.103712
-3.463200 -13.338000 8.077544
-3.416400 -13.338000 8.067962
-3.369600 -13.338000 8.032988
-3.322800 -13.338000 8.032511
-3.276000 -13.338000 8.025612
-3.229200 -13.338000 8.007679
-3.182400 -13.338000 7.965620
-3.135600 -13.338000 7.954927
-3.088800 -13.338000 7.939155
-3.042000 -13.338000 7.908774
-2.995200 -13.338000 7.875929
-2.948400 -13.338000 7.850765
-2.901600 -13.338000 7.842526
-2.854800 -13.338000 7.823809
-2.808000 -13.338000 7.820507
-2.761200 -13.338000 7.799248
-2.714400 -13.338000 7.795440
-2.667600 -13.338000 7.778392
-2.620800 -13.338000 7.766023
-2.574000 -13.338000 7.733630
-2.527200 -13.338000 7.709654
-2.480400 -13.338000 7.689511
-2.433600 -13.338000 7.689511
-2.386800 -13.338000 7.677695
-2.340000 -13.338000 7.663909
-2.293200 -13.338000 7.661448
-2.246400 -13.338000 7.673798
-2.199600 -13.338000 7.676339
-2.152800 -13.338000 7.661448
-2.106000 -13.338000 7.661448
-2.059200 -13.338000 7.658165
-2.012400 -13.338000 7.644790
-1.965600 -13.338000 7.611081
-1.918800 -13.338000 7.590025
-1.872000 -13.338000 7.564189
-1.825200 -13.338000 7.554535
-1.778400 -13.338000 7.522719
-1.731600 -13.338000 7.519696
-1.684800 -13.338000 7.504904
-1.638000 -13.338000 7.470493
-1.591200 -13.338000 7.434823
-1.544400 -13.338000 7.433581
-1.497600 -13.338000 7.430239
-1.450800 -13.338000 7.433581
-1.404000 -13.338000 7.427883
-1.357200 -13.338000 7.427883
-1.310400 -13.338000 7.422199
-1.263600 -13.338000 7.422199
-1.216800 -13.338000 7.422199
-1.170000 -13.338000 7.428744
-1.123200 -13.338000 7.423886
-1.076400 -13.338000 7.422199
-1.029600 -13.338000 7.423886
-0.982800 -13.338000 7.420923
-0.936000 -13.338000 7.414478
-0.889200 -13.338000 7.389206
-0.842400 -13.338000 7.357912
-0.795600 -13.338000 7.341137
-0.748800 -13.338000 7.323468
-0.702000 -13.338000 7.306258
-0.655200 -13.338000 7.275752
-0.608400 -13.338000 7.259326
-0.561600 -13.338000 7.259326
-0.514800 -13.338000 7.255130
-0.468000 -13.338000 7.255130
-0.421200 -13.338000 7.248983
-0.374400 -13.338000 7.247847
-0.327600 -13.338000 7.247847
-0.280800 -13.338000 7.248983
-0.234000 -13.338000 7.247408
-0.187200 -13.338000 7.247575
-0.140400 -13.338000 7.245726
-0.093600 -13.338000 7.246326
-0.046800 -13.338000 7.246653
0.000000 -13.338000 7.246077
0.046800 -13.338000 7.265941
0.093600 -13.338000 7.292644
0.140400 -13.338000 7.292644
0.187200 -13.338000 7.296607
0.234000 -13.338000 7.273202
0.280800 -13.338000 7.248609
0.327600 -13.338000 7.231666
0.374400 -13.338000 7.198541
0.421200 -13.338000 7.198297
0.468000 -13.338000 7.191194
0.514800 -13.338000 7.188476
0.561600 -13.338000 7.180050
0.608400 -13.338000 7.182086
0.655200 -13.338000 7.183202
0.702000 -13.338000 7.185566
0.748800 -13.338000 7.180050
0.795600 -13.338000 7.182086
0.842400 -13.338000 7.185566
0.889200 -13.338000 7.187254
0.936000 -13.338000 7.188014
0.982800 -13.338000 7.195344
1.029600 -13.338000 7.197369
1.076400 -13.338000 7.208534
1.123200 -13.338000 7.210339
1.170000 -13.338000 7.208882
1.216800 -13.338000 7.211043
1.263600 -13.338000 7.215506
1.310400 -13.338000 7.215506
1.357200 -13.338000 7.220078
1.404000 -13.338000 7.217865
1.450800 -13.338000 7.220318
1.497600 -13.338000 7.237315
1.544400 -13.338000 7.242261
1.591200 -13.338000 7.242261
1.638000 -13.338000 7.237315
1.684800 -13.338000 7.229793
1.731600 -13.338000 7.227816
1.778400 -13.338000 7.223289
1.825200 -13.338000 7.203205
1.872000 -13.338000 7.173119
1.918800 -13.338000 7.169984
1.965600 -13.338000 7.169382
2.012400 -13.338000 7.171354
2.059200 -13.338000 7.172182
2.106000 -13.338000 7.171354
2.152800 -13.338000 7.171354
2.199600 -13.338000 7.171354
2.246400 -13.338000 7.171690
2.293200 -13.338000 7.182875
2.340000 -13.338000 7.181227
2.386800 -13.338000 7.182875
2.433600 -13.338000 7.177773
2.480400 -13.338000 7.184728
2.527200 -13.338000 7.185107
2.574000 -13.338000 7.193843
2.620800 -13.338000 7.220927
2.667600 -13.338000 7.234709
2.714400 -13.338000 7.257319
2.761200 -13.338000 7.264685
2.808000 -13.338000 7.277176
2.854800 -13.338000 7.267884
2.901600 -13.338000 7.267884
2.948400 -13.338000 7.262016
2.995200 -13.338000 7.258782
3.042000 -13.338000 7.252312
3.088800 -13.338000 7.245411
3.135600 -13.338000 7.245411
3.182400 -13.338000 7.246037
3.229200 -13.338000 7.245411
3.276000 -13.338000 7.246786
3.322800 -13.338000 7.256281
3.369600 -13.338000 7.271701
3.416400 -13.338000 7.281271
3.463200 -13.338000 7.294326
3.510000 -13.338000 7.300977
3.556800 -13.338000 7.320236
3.603600 -13.338000 7.321333
3.650400 -13.338000 7.321333
3.697200 -13.338000 7.321304
3.744000 -13.338000 7.321304
3.790800 -13.338000 7.321304
3.837600 -13.338000 7.336940
3.884400 -13.338000 7.357581
3.931200 -13.338000 7.384604
3.978000 -13.338000 7.408277
4.024800 -13.338000 7.426648
4.071600 -13.338000 7.445609
4.118400 -13.338000 7.445609
4.165200 -13.338000 7.452385
4.212000 -13.338000 7.432205
4.258800 -13.338000 7.425978
4.305600 -13.338000 7.425978
4.352400 -13.338000 7.429542
4.399200 -13.338000 7.452218
4.446000 -13.338000 7.468110
4.492800 -13.338000 7.482269
4.539600 -13.338000 7.485689
4.586400 -13.338000 7.492050
4.633200 -13.338000 7.495142
4.680000 -13.338000 7.502989
4.726800 -13.338000 7.513332
4.773600 -13.338000 7.502989
4.820400 -13.338000 7.495142
4.867200 -13.338000 7.516916
4.914000 -13.338000 7.521596
4.960800 -13.338000 7.530066
5.007600 -13.338000 7.532168
5.054400 -13.338000 7.551772
5.101200 -13.338000 7.571126
5.148000 -13.338000 7.579934
5.194800 -13.338000 7.593302
5.241600 -13.338000 7.636238
5.288400 -13.338000 7.653149
5.335200 -13.338000 7.671262
5.382000 -13.338000 7.671262
5.428800 -13.338000 7.671262
5.475600 -13.338000 7.699801
5.522400 -13.338000 7.689911
5.569200 -13.338000 7.689911
5.616000 -13.338000 7.689911
5.662800 -13.338000 7.712831
5.709600 -13.338000 7.735689
5.756400 -13.338000 7.740983
5.803200 -13.338000 7.747714
5.850000 -13.338000 7.768929
5.896800 -13.338000 7.800372
5.943600 -13.338000 7.811086
5.990400 -13.338000 7.818338
6.037200 -13.338000 7.833263
6.084000 -13.338000 7.849267
6.130800 -13.338000 7.866082
6.177600 -13.338000 7.864981
6.224400 -13.338000 7.857248
6.271200 -13.338000 7.866340
6.318000 -13.338000 7.878151
6.364800 -13.338000 7.901287
6.411600 -13.338000 7.943506
6.458400 -13.338000 7.969645
6.505200 -13.338000 7.986164
6.552000 -13.338000 8.029150
6.598800 -13.338000 8.041536
6.645600 -13.338000 8.061153
6.692400 -13.338000 8.061153
6.739200 -13.338000 8.078903
6.786000 -13.338000 8.098220
6.832800 -13.338000 8.098220
6.879600 -13.338000 8.104812
6.926400 -13.338000 8.111713
6.973200 -13.338000 8.129946
7.020000 -13.338000 8.157283
7.066800 -13.338000 8.167715
7.113600 -13.338000 8.225893
7.160400 -13.338000 8.233472
7.207200 -13.338000 8.240404
7.254000 -13.338000 8.266291
7.300800 -13.338000 8.279943
7.347600 -13.338000 8.282606
7.394400 -13.338000 8.308302
7.441200 -13.338000 8.323075
7.488000 -13.338000 8.342579
7.534800 -13.338000 8.356523
7.581600 -13.338000 8.369214
7.628400 -13.338000 8.395058
7.675200 -13.338000 8.431093
7.722000 -13.338000 8.467981
7.768800 -13.338000 8.500410
7.815600 -13.338000 8.530394
7.862400 -13.338000 8.607745
7.909200 -13.338000 8.627504
7.956000 -13.338000 8.640020
8.002800 -13.338000 8.655653
8.049600 -13.338000 8.707589
8.096400 -13.338000 8.745760
8.143200 -13.338000 8.780809
8.190000 -13.338000 8.804794
8.236800 -13.338000 8.828921
8.283600 -13.338000 8.859717
8.330400 -13.338000 8.874919
8.377200 -13.338000 8.886497
8.424000 -13.338000 8.913418
8.470800 -13.338000 8.934003
8.517600 -13.338000 9.005431
8.564400 -13.338000 9.032015
8.611200 -13.338000 9.062960
8.658000 -13.338000 9.102521
8.704800 -13.338000 9.175685
8.751600 -13.338000 9.273435
8.798400 -13.338000 9.338800
8.845200 -13.338000 9.358326
8.892000 -13.338000 9.312359
8.938800 -13.338000 9.312359
8.985600 -13.338000 9.273435
9.032400 -13.338000 9.425982
9.079200 -13.338000 9.465578
9.126000 -13.338000 23.188999
9.172800 -13.338000 29.413526
9.219600 -13.338000 29.429691
9.266400 -13.338000 29.434432
9.313200 -13.338000 29.435707
12.729600 -13.338000 8.048492
12.776400 -13.338000 8.048320
12.823200 -13.338000 8.039964
12.870000 -13.338000 8.037833
12.916800 -13.338000 8.033243
12.963600 -13.338000 8.027223
13.010400 -13.338000 8.027223
13.057200 -13.338000 8.019282
13.104000 -13.338000 8.020725
13.150800 -13.338000 8.018844
13.197600 -13.338000 8.019282
13.244400 -13.338000 8.023895
13.291200 -13.338000 8.026229
13.338000 -13.338000 8.033153
13.384800 -13.338000 8.037119
13.431600 -13.338000 8.045364
13.478400 -13.338000 8.053721
13.525200 -13.338000 8.054028
13.572000 -13.338000 8.053721
13.618800 -13.338000 8.051988
13.665600 -13.338000 8.050198
13.712400 -13.338000 8.050757
13.759200 -13.338000 8.040202
13.806000 -13.338000 8.040202
13.852800 -13.338000 8.048783
13.899600 -13.338000 8.050757
13.946400 -13.338000 8.051415
13.993200 -13.338000 8.051415
14.040000 -13.338000 8.061344
14.086800 -13.338000 8.064370
14.133600 -13.338000 8.064113
14.180400 -13.338000 8.069223
14.227200 -13.338000 8.085373
14.274000 -13.338000 8.085373
14.320800 -13.338000 8.085373
14.367600 -13.338000 8.087158
14.414400 -13.338000 8.073878
14.461200 -13.338000 8.071703
14.508000 -13.338000 8.044543
14.554800 -13.338000 8.044543
14.601600 -13.338000 8.038059
14.648400 -13.338000 7.971934
15.397200 -13.338000 6.818885
15.444000 -13.338000 6.813387
15.490800 -13.338000 6.806361
15.584400 -13.338000 6.779576
15.678000 -13.338000 6.801164
15.724800 -13.338000 6.801164
15.771600 -13.338000 6.801164
15.865200 -13.338000 6.771866
15.912000 -13.338000 6.780223
15.958800 -13.338000 6.756131
16.005600 -13.338000 6.739990
16.052400 -13.338000 6.713807
16.239600 -13.338000 5.276821
16.286400 -13.338000 4.896836
16.333200 -13.338000 4.694366
16.380000 -13.338000 4.573135
16.426800 -13.338000 4.307120
16.473600 -13.338000 4.171753
16.520400 -13.338000 3.883058
16.567200 -13.338000 3.641785
-18.720000 -13.291200 0.000000
-18.673200 -13.291200 0.000000
-18.626400 -13.291200 0.000000
-18.579600 -13.291200 -7.123954
-18.532800 -13.291200 -7.106259
-18.486000 -13.291200 -7.090610
-18.439200 -13.291200 -7.089547
-18.392400 -13.291200 -7.090610
-18.345600 -13.291200 -7.089454
-18.298800 -13.291200 -7.064989
-18.252000 -13.291200 -7.063125
-18.205200 -13.291200 -7.063125
-18.158400 -13.291200 -7.063125
-18.111600 -13.291200 -7.089459
-18.064800 -13.291200 -7.066577
-18.018000 -13.291200 -7.059801
-17.971200 -13.291200 -7.064495
-17.924400 -13.291200 -7.055586
-17.877600 -13.291200 -7.017869
-17.830800 -13.291200 -7.040425
-17.784000 -13.291200 -7.013323
-17.737200 -13.291200 -6.996012
-17.690400 -13.291200 -6.996012
-17.643600 -13.291200 -6.985037
-17.596800 -13.291200 -6.966662
-17.550000 -13.291200 -6.950699
-17.503200 -13.291200 -6.950699
-17.456400 -13.291200 -6.950699
-17.409600 -13.291200 -6.933801
-17.362800 -13.291200 -6.906827
-17.316000 -13.291200 -6.884643
-17.269200 -13.291200 -6.848846
-17.222400 -13.291200 -6.802355
-17.175600 -13.291200 -6.679325
-15.584400 -13.291200 6.886171
-15.537600 -13.291200 6.913738
-15.490800 -13.291200 6.959155
-15.444000 -13.291200 6.964232
-15.397200 -13.291200 6.966947
-15.350400 -13.291200 6.987021
-15.303600 -13.291200 6.989100
-15.256800 -13.291200 7.004226
-15.210000 -13.291200 7.017982
-15.163200 -13.291200 7.033745
-15.116400 -13.291200 7.042040
-15.069600 -13.291200 7.048278
-15.022800 -13.291200 7.066685
-14.976000 -13.291200 7.067404
-14.929200 -13.291200 7.067404
-14.882400 -13.291200 7.067634
-14.835600 -13.291200 7.066685
-14.788800 -13.291200 7.067634
-14.742000 -13.291200 7.066685
-14.695200 -13.291200 7.068710
-14.648400 -13.291200 7.071724
-14.601600 -13.291200 7.074829
-14.554800 -13.291200 7.076963
-14.508000 -13.291200 7.077045
-14.461200 -13.291200 7.081214
-14.414400 -13.291200 7.086937
-14.367600 -13.291200 7.097255
-14.320800 -13.291200 7.097255
-14.274000 -13.291200 7.097255
-14.227200 -13.291200 7.093957
-14.180400 -13.291200 7.095696
-14.133600 -13.291200 7.097163
-14.086800 -13.291200 7.096038
-14.040000 -13.291200 7.091979
-13.993200 -13.291200 7.095696
-13.946400 -13.291200 7.096783
-13.899600 -13.291200 7.099349
-13.852800 -13.291200 7.104017
-13.806000 -13.291200 7.119442
-13.759200 -13.291200 7.127928
-13.712400 -13.291200 7.173789
-13.665600 -13.291200 7.195653
-13.618800 -13.291200 7.200044
-13.572000 -13.291200 7.258855
-5.522400 -13.291200 9.542053
-5.475600 -13.291200 9.446371
-5.428800 -13.291200 9.364852
-5.382000 -13.291200 9.306116
-5.335200 -13.291200 9.258506
-5.288400 -13.291200 9.231956
-5.241600 -13.291200 9.180550
-5.194800 -13.291200 9.070077
-5.148000 -13.291200 9.011200
-5.101200 -13.291200 8.959785
-5.054400 -13.291200 8.918476
-5.007600 -13.291200 8.891313
-4.960800 -13.291200 8.877602
-4.914000 -13.291200 8.850857
-4.867200 -13.291200 8.829023
-4.820400 -13.291200 8.802398
-4.773600 -13.291200 8.763539
-4.726800 -13.291200 8.733934
-4.680000 -13.291200 8.708850
-4.633200 -13.291200 8.634283
-4.586400 -13.291200 8.595658
-4.539600 -13.291200 8.570548
-4.492800 -13.291200 8.529899
-4.446000 -13.291200 8.508307
-4.399200 -13.291200 8.487642
-4.352400 -13.291200 8.459752
-4.305600 -13.291200 8.449985
-4.258800 -13.291200 8.409841
-4.212000 -13.291200 8.394963
-4.165200 -13.291200 8.383370
-4.118400 -13.291200 8.351773
-4.071600 -13.291200 8.321712
-4.024800 -13.291200 8.257704
-3.978000 -13.291200 8.242705
-3.931200 -13.291200 8.236593
-3.884400 -13.291200 8.235056
-3.837600 -13.291200 8.213958
-3.790800 -13.291200 8.205181
-3.744000 -13.291200 8.191496
-3.697200 -13.291200 8.174005
-3.650400 -13.291200 8.165118
-3.603600 -13.291200 8.139064
-3.556800 -13.291200 8.126049
-3.510000 -13.291200 8.100177
-3.463200 -13.291200 8.086333
-3.416400 -13.291200 8.069570
-3.369600 -13.291200 8.042947
-3.322800 -13.291200 8.037939
-3.276000 -13.291200 8.035025
-3.229200 -13.291200 8.014166
-3.182400 -13.291200 7.981257
-3.135600 -13.291200 7.963156
-3.088800 -13.291200 7.942830
-3.042000 -13.291200 7.917829
-2.995200 -13.291200 7.886121
-2.948400 -13.291200 7.867146
-2.901600 -13.291200 7.853865
-2.854800 -13.291200 7.850765
-2.808000 -13.291200 7.841614
-2.761200 -13.291200 7.821473
-2.714400 -13.291200 7.806516
-2.667600 -13.291200 7.789919
-2.620800 -13.291200 7.778392
-2.574000 -13.291200 7.751596
-2.527200 -13.291200 7.717393
-2.480400 -13.291200 7.701394
-2.433600 -13.291200 7.701394
-2.386800 -13.291200 7.689511
-2.340000 -13.291200 7.675503
-2.293200 -13.291200 7.675503
-2.246400 -13.291200 7.675503
-2.199600 -13.291200 7.675503
-2.152800 -13.291200 7.661448
-2.106000 -13.291200 7.661448
-2.059200 -13.291200 7.655708
-2.012400 -13.291200 7.644716
-1.965600 -13.291200 7.604249
-1.918800 -13.291200 7.590025
-1.872000 -13.291200 7.559606
-1.825200 -13.291200 7.554295
-1.778400 -13.291200 7.525842
-1.731600 -13.291200 7.522641
-1.684800 -13.291200 7.507309
-1.638000 -13.291200 7.479652
-1.591200 -13.291200 7.443802
-1.544400 -13.291200 7.443365
-1.497600 -13.291200 7.430239
-1.450800 -13.291200 7.427883
-1.404000 -13.291200 7.421517
-1.357200 -13.291200 7.422199
-1.310400 -13.291200 7.425358
-1.263600 -13.291200 7.425358
-1.216800 -13.291200 7.428744
-1.170000 -13.291200 7.431190
-1.123200 -13.291200 7.430580
-1.076400 -13.291200 7.425550
-1.029600 -13.291200 7.425358
-0.982800 -13.291200 7.420923
-0.936000 -13.291200 7.397682
-0.889200 -13.291200 7.388686
-0.842400 -13.291200 7.351826
-0.795600 -13.291200 7.338822
-0.748800 -13.291200 7.316282
-0.702000 -13.291200 7.295064
-0.655200 -13.291200 7.281494
-0.608400 -13.291200 7.259326
-0.561600 -13.291200 7.259326
-0.514800 -13.291200 7.255130
-0.468000 -13.291200 7.247847
-0.421200 -13.291200 7.248983
-0.374400 -13.291200 7.247408
-0.327600 -13.291200 7.247408
-0.280800 -13.291200 7.247408
-0.234000 -13.291200 7.246326
-0.187200 -13.291200 7.247408
-0.140400 -13.291200 7.245916
-0.093600 -13.291200 7.246326
-0.046800 -13.291200 7.247303
0.000000 -13.291200 7.246653
0.046800 -13.291200 7.265941
0.093600 -13.291200 7.286930
0.140400 -13.291200 7.285007
0.187200 -13.291200 7.292644
0.234000 -13.291200 7.265941
0.280800 -13.291200 7.231666
0.327600 -13.291200 7.228863
0.374400 -13.291200 7.197428
0.421200 -13.291200 7.192084
0.468000 -13.291200 7.180639
0.514800 -13.291200 7.173160
0.561600 -13.291200 7.166102
0.608400 -13.291200 7.166102
0.655200 -13.291200 7.182086
0.702000 -13.291200 7.182756
0.748800 -13.291200 7.177496
0.795600 -13.291200 7.182086
0.842400 -13.291200 7.182086
0.889200 -13.291200 7.182060
0.936000 -13.291200 7.182756
0.982800 -13.291200 7.197369
1.029600 -13.291200 7.197369
1.076400 -13.291200 7.208882
1.123200 -13.291200 7.215213
1.170000 -13.291200 7.213912
1.216800 -13.291200 7.215506
1.263600 -13.291200 7.220078
1.310400 -13.291200 7.217865
1.357200 -13.291200 7.220229
1.404000 -13.291200 7.217865
1.450800 -13.291200 7.234170
1.497600 -13.291200 7.243315
1.544400 -13.291200 7.243315
1.591200 -13.291200 7.242261
1.638000 -13.291200 7.237315
1.684800 -13.291200 7.231676
1.731600 -13.291200 7.229793
1.778400 -13.291200 7.225661
1.825200 -13.291200 7.214141
1.872000 -13.291200 7.209018
1.918800 -13.291200 7.173119
1.965600 -13.291200 7.171354
2.012400 -13.291200 7.171690
2.059200 -13.291200 7.177844
2.106000 -13.291200 7.171354
2.152800 -13.291200 7.170517
2.199600 -13.291200 7.170517
2.246400 -13.291200 7.166638
2.293200 -13.291200 7.166638
2.340000 -13.291200 7.176435
2.386800 -13.291200 7.166201
2.433600 -13.291200 7.161827
2.480400 -13.291200 7.175925
2.527200 -13.291200 7.177773
2.574000 -13.291200 7.192136
2.620800 -13.291200 7.220066
2.667600 -13.291200 7.243219
2.714400 -13.291200 7.257319
2.761200 -13.291200 7.264685
2.808000 -13.291200 7.277176
2.854800 -13.291200 7.267884
2.901600 -13.291200 7.264685
2.948400 -13.291200 7.258782
2.995200 -13.291200 7.251852
3.042000 -13.291200 7.251852
3.088800 -13.291200 7.246037
3.135600 -13.291200 7.246037
3.182400 -13.291200 7.245411
3.229200 -13.291200 7.243055
3.276000 -13.291200 7.246037
3.322800 -13.291200 7.243055
3.369600 -13.291200 7.246786
3.416400 -13.291200 7.251695
3.463200 -13.291200 7.276442
3.510000 -13.291200 7.281271
3.556800 -13.291200 7.300977
3.603600 -13.291200 7.321333
3.650400 -13.291200 7.322790
3.697200 -13.291200 7.321333
3.744000 -13.291200 7.326775
3.790800 -13.291200 7.334675
3.837600 -13.291200 7.344089
3.884400 -13.291200 7.359580
3.931200 -13.291200 7.376206
3.978000 -13.291200 7.389739
4.024800 -13.291200 7.410382
4.071600 -13.291200 7.413006
4.118400 -13.291200 7.419104
4.165200 -13.291200 7.420920
4.212000 -13.291200 7.419104
4.258800 -13.291200 7.414097
4.305600 -13.291200 7.414974
4.352400 -13.291200 7.420920
4.399200 -13.291200 7.443154
4.446000 -13.291200 7.471090
4.492800 -13.291200 7.485630
4.539600 -13.291200 7.490622
4.586400 -13.291200 7.503644
4.633200 -13.291200 7.516916
4.680000 -13.291200 7.503644
4.726800 -13.291200 7.518790
4.773600 -13.291200 7.513332
4.820400 -13.291200 7.503644
4.867200 -13.291200 7.519963
4.914000 -13.291200 7.521596
4.960800 -13.291200 7.530066
5.007600 -13.291200 7.543022
5.054400 -13.291200 7.551772
5.101200 -13.291200 7.571126
5.148000 -13.291200 7.579934
5.194800 -13.291200 7.612000
5.241600 -13.291200 7.653718
5.288400 -13.291200 7.677665
5.335200 -13.291200 7.693498
5.382000 -13.291200 7.693498
5.428800 -13.291200 7.688480
5.475600 -13.291200 7.706406
5.522400 -13.291200 7.706406
5.569200 -13.291200 7.703407
5.616000 -13.291200 7.699801
5.662800 -13.291200 7.714563
5.709600 -13.291200 7.735701
5.756400 -13.291200 7.740983
5.803200 -13.291200 7.747714
5.850000 -13.291200 7.754342
5.896800 -13.291200 7.789021
5.943600 -13.291200 7.807163
5.990400 -13.291200 7.809449
6.037200 -13.291200 7.826412
6.084000 -13.291200 7.850912
6.130800 -13.291200 7.867224
6.177600 -13.291200 7.867224
6.224400 -13.291200 7.866340
6.271200 -13.291200 7.879634
6.318000 -13.291200 7.886576
6.364800 -13.291200 7.914269
6.411600 -13.291200 7.935998
6.458400 -13.291200 7.969645
6.505200 -13.291200 7.986164
6.552000 -13.291200 8.029150
6.598800 -13.291200 8.036259
6.645600 -13.291200 8.045666
6.692400 -13.291200 8.066914
6.739200 -13.291200 8.100144
6.786000 -13.291200 8.104812
6.832800 -13.291200 8.104062
6.879600 -13.291200 8.111713
6.926400 -13.291200 8.120513
6.973200 -13.291200 8.143627
7.020000 -13.291200 8.164669
7.066800 -13.291200 8.225893
7.113600 -13.291200 8.234401
7.160400 -13.291200 8.238260
7.207200 -13.291200 8.251173
7.254000 -13.291200 8.273400
7.300800 -13.291200 8.284501
7.347600 -13.291200 8.283451
7.394400 -13.291200 8.315438
7.441200 -13.291200 8.336692
7.488000 -13.291200 8.342579
7.534800 -13.291200 8.356523
7.581600 -13.291200 8.365301
7.628400 -13.291200 8.377703
7.675200 -13.291200 8.441062
7.722000 -13.291200 8.476977
7.768800 -13.291200 8.510905
7.815600 -13.291200 8.540654
7.862400 -13.291200 8.611365
7.909200 -13.291200 8.618442
7.956000 -13.291200 8.640020
8.002800 -13.291200 8.644497
8.049600 -13.291200 8.698537
8.096400 -13.291200 8.737621
8.143200 -13.291200 8.755962
8.190000 -13.291200 8.803940
8.236800 -13.291200 8.821738
8.283600 -13.291200 8.857440
8.330400 -13.291200 8.876053
8.377200 -13.291200 8.905163
8.424000 -13.291200 8.919302
8.470800 -13.291200 8.970271
8.517600 -13.291200 9.009626
8.564400 -13.291200 9.062960
8.611200 -13.291200 9.082314
8.658000 -13.291200 9.106128
8.704800 -13.291200 9.185313
8.751600 -13.291200 9.308922
8.798400 -13.291200 9.358326
8.845200 -13.291200 9.369693
8.892000 -13.291200 9.339342
8.938800 -13.291200 9.312359
8.985600 -13.291200 9.339342
9.032400 -13.291200 9.437833
9.079200 -13.291200 9.526527
9.126000 -13.291200 23.189634
9.172800 -13.291200 29.426159
9.219600 -13.291200 29.431724
9.266400 -13.291200 29.439848
9.313200 -13.291200 29.439848
12.823200 -13.291200 8.048492
12.870000 -13.291200 8.041847
12.916800 -13.291200 8.037833
12.963600 -13.291200 8.033243
13.010400 -13.291200 8.028382
13.057200 -13.291200 8.028382
13.104000 -13.291200 8.028382
13.150800 -13.291200 8.023895
13.197600 -13.291200 8.026229
13.244400 -13.291200 8.028382
13.291200 -13.291200 8.037119
13.338000 -13.291200 8.038066
13.384800 -13.291200 8.038066
13.431600 -13.291200 8.054028
13.478400 -13.291200 8.058908
13.525200 -13.291200 8.058908
13.572000 -13.291200 8.053142
13.618800 -13.291200 8.051988
13.665600 -13.291200 8.053142
13.712400 -13.291200 8.051988
13.759200 -13.291200 8.045412
13.806000 -13.291200 8.046022
13.852800 -13.291200 8.051263
13.899600 -13.291200 8.051415
13.946400 -13.291200 8.051415
13.993200 -13.291200 8.051263
14.040000 -13.291200 8.061344
14.086800 -13.291200 8.064370
14.133600 -13.291200 8.064113
14.180400 -13.291200 8.069223
14.227200 -13.291200 8.087577
14.274000 -13.291200 8.094430
14.320800 -13.291200 8.094430
14.367600 -13.291200 8.094430
14.414400 -13.291200 8.087158
14.461200 -13.291200 8.079898
14.508000 -13.291200 8.060744
14.554800 -13.291200 8.059613
14.601600 -13.291200 8.053669
14.648400 -13.291200 8.024422
15.350400 -13.291200 6.818885
15.397200 -13.291200 6.818885
15.444000 -13.291200 6.806361
15.490800 -13.291200 6.796638
15.537600 -13.291200 6.793832
15.584400 -13.291200 6.791149
15.631200 -13.291200 6.801164
15.678000 -13.291200 6.801164
15.724800 -13.291200 6.803369
15.818400 -13.291200 6.795566
15.865200 -13.291200 6.782758
15.912000 -13.291200 6.782758
15.958800 -13.291200 6.769437
16.005600 -13.291200 6.751813
16.052400 -13.291200 6.727468
16.099200 -13.291200 6.712850
16.380000 -13.291200 4.670476
16.426800 -13.291200 4.552077
16.473600 -13.291200 4.247759
16.520400 -13.291200 4.017587
16.614000 -13.291200 3.487971
-18.720000 -13.244400 0.000000
-18.673200 -13.244400 0.000000
-18.626400 -13.244400 0.000000
-18.579600 -13.244400 -7.107341
-18.532800 -13.244400 -7.089547
-18.486000 -13.244400 -7.089454
-18.439200 -13.244400 -7.089454
-18.392400 -13.244400 -7.089547
-18.345600 -13.244400 -7.089454
-18.298800 -13.244400 -7.100823
-18.252000 -13.244400 -7.103967
-18.205200 -13.244400 -7.096912
-18.158400 -13.244400 -7.080585
-18.111600 -13.244400 -7.090718
-18.064800 -13.244400 -7.086152
-18.018000 -13.244400 -7.066577
-17.971200 -13.244400 -7.066305
-17.924400 -13.244400 -7.059801
-17.877600 -13.244400 -7.053068
-17.830800 -13.244400 -7.053068
-17.784000 -13.244400 -7.021461
-17.737200 -13.244400 -6.989476
-17.690400 -13.244400 -6.986175
-17.643600 -13.244400 -6.977055
-17.596800 -13.244400 -6.973552
-17.550000 -13.244400 -6.973552
-17.503200 -13.244400 -6.966662
-17.456400 -13.244400 -6.966662
-17.409600 -13.244400 -6.936024
-17.362800 -13.244400 -6.906827
-17.316000 -13.244400 -6.875817
-17.269200 -13.244400 -6.832225
-17.222400 -13.244400 -6.768935
-17.175600 -13.244400 -6.636745
-16.754400 -13.244400 -5.301884
-16.707600 -13.244400 -5.300704
-15.631200 -13.244400 6.894227
-15.584400 -13.244400 6.913738
-15.537600 -13.244400 6.954538
-15.490800 -13.244400 6.986170
-15.444000 -13.244400 6.996117
-15.397200 -13.244400 6.998080
-15.350400 -13.244400 7.004226
-15.303600 -13.244400 7.021059
-15.256800 -13.244400 7.028025
-15.210000 -13.244400 7.029382
-15.163200 -13.244400 7.040011
-15.116400 -13.244400 7.056608
-15.069600 -13.244400 7.068715
-15.022800 -13.244400 7.075331
-14.976000 -13.244400 7.075331
-14.929200 -13.244400 7.072837
-14.882400 -13.244400 7.072837
-14.835600 -13.244400 7.071724
-14.788800 -13.244400 7.076978
-14.742000 -13.244400 7.076978
-14.695200 -13.244400 7.077045
-14.648400 -13.244400 7.077045
-14.601600 -13.244400 7.084413
-14.554800 -13.244400 7.086052
-14.508000 -13.244400 7.084413
-14.461200 -13.244400 7.082085
-14.414400 -13.244400 7.086937
-14.367600 -13.244400 7.095757
-14.320800 -13.244400 7.098387
-14.274000 -13.244400 7.098387
-14.227200 -13.244400 7.095757
-14.180400 -13.244400 7.104394
-14.133600 -13.244400 7.105111
-14.086800 -13.244400 7.102314
-14.040000 -13.244400 7.096787
-13.993200 -13.244400 7.099349
-13.946400 -13.244400 7.100764
-13.899600 -13.244400 7.106200
-13.852800 -13.244400 7.126493
-13.806000 -13.244400 7.142226
-13.759200 -13.244400 7.175352
-13.712400 -13.244400 7.195678
-13.665600 -13.244400 7.226011
-13.618800 -13.244400 7.239334
-5.522400 -13.244400 9.531530
-5.475600 -13.244400 9.399397
-5.428800 -13.244400 9.258506
-5.382000 -13.244400 9.256112
-5.335200 -13.244400 9.254648
-5.288400 -13.244400 9.225496
-5.241600 -13.244400 9.180550
-5.194800 -13.244400 9.082776
-5.148000 -13.244400 9.011200
-5.101200 -13.244400 8.971981
-5.054400 -13.244400 8.923318
-5.007600 -13.244400 8.901341
-4.960800 -13.244400 8.882479
-4.914000 -13.244400 8.855359
-4.867200 -13.244400 8.831796
-4.820400 -13.244400 8.803921
-4.773600 -13.244400 8.773560
-4.726800 -13.244400 8.746377
-4.680000 -13.244400 8.714983
-4.633200 -13.244400 8.634283
-4.586400 -13.244400 8.595658
-4.539600 -13.244400 8.570578
-4.492800 -13.244400 8.540604
-4.446000 -13.244400 8.518325
-4.399200 -13.244400 8.487642
-4.352400 -13.244400 8.460656
-4.305600 -13.244400 8.452769
-4.258800 -13.244400 8.413216
-4.212000 -13.244400 8.402383
-4.165200 -13.244400 8.387942
-4.118400 -13.244400 8.359684
-4.071600 -13.244400 8.341371
-4.024800 -13.244400 8.280046
-3.978000 -13.244400 8.244220
-3.931200 -13.244400 8.243719
-3.884400 -13.244400 8.236593
-3.837600 -13.244400 8.218375
-3.790800 -13.244400 8.210789
-3.744000 -13.244400 8.185527
-3.697200 -13.244400 8.172507
-3.650400 -13.244400 8.150355
-3.603600 -13.244400 8.141643
-3.556800 -13.244400 8.128761
-3.510000 -13.244400 8.100177
-3.463200 -13.244400 8.083437
-3.416400 -13.244400 8.069570
-3.369600 -13.244400 8.044929
-3.322800 -13.244400 8.042947
-3.276000 -13.244400 8.032988
-3.229200 -13.244400 8.012420
-3.182400 -13.244400 7.968083
-3.135600 -13.244400 7.963156
-3.088800 -13.244400 7.946836
-3.042000 -13.244400 7.917829
-2.995200 -13.244400 7.891017
-2.948400 -13.244400 7.886121
-2.901600 -13.244400 7.882467
-2.854800 -13.244400 7.867146
-2.808000 -13.244400 7.842106
-2.761200 -13.244400 7.823809
-2.714400 -13.244400 7.815382
-2.667600 -13.244400 7.796814
-2.620800 -13.244400 7.771116
-2.574000 -13.244400 7.751084
-2.527200 -13.244400 7.712946
-2.480400 -13.244400 7.689511
-2.433600 -13.244400 7.676339
-2.386800 -13.244400 7.673798
-2.340000 -13.244400 7.661448
-2.293200 -13.244400 7.661448
-2.246400 -13.244400 7.661448
-2.199600 -13.244400 7.660429
-2.152800 -13.244400 7.655708
-2.106000 -13.244400 7.655708
-2.059200 -13.244400 7.646603
-2.012400 -13.244400 7.632127
-1.965600 -13.244400 7.597550
-1.918800 -13.244400 7.584932
-1.872000 -13.244400 7.553747
-1.825200 -13.244400 7.541115
-1.778400 -13.244400 7.522719
-1.731600 -13.244400 7.521542
-1.684800 -13.244400 7.507309
-1.638000 -13.244400 7.474248
-1.591200 -13.244400 7.448324
-1.544400 -13.244400 7.443365
-1.497600 -13.244400 7.427940
-1.450800 -13.244400 7.427883
-1.404000 -13.244400 7.427883
-1.357200 -13.244400 7.427883
-1.310400 -13.244400 7.427364
-1.263600 -13.244400 7.427364
-1.216800 -13.244400 7.427364
-1.170000 -13.244400 7.430580
-1.123200 -13.244400 7.431190
-1.076400 -13.244400 7.425550
-1.029600 -13.244400 7.425550
-0.982800 -13.244400 7.423886
-0.936000 -13.244400 7.415169
-0.889200 -13.244400 7.389206
-0.842400 -13.244400 7.352528
-0.795600 -13.244400 7.341137
-0.748800 -13.244400 7.316282
-0.702000 -13.244400 7.284739
-0.655200 -13.244400 7.262731
-0.608400 -13.244400 7.251060
-0.561600 -13.244400 7.247847
-0.514800 -13.244400 7.248983
-0.468000 -13.244400 7.247847
-0.421200 -13.244400 7.251060
-0.374400 -13.244400 7.247847
-0.327600 -13.244400 7.248983
-0.280800 -13.244400 7.255238
-0.234000 -13.244400 7.247408
-0.187200 -13.244400 7.255238
-0.140400 -13.244400 7.246326
-0.093600 -13.244400 7.248091
-0.046800 -13.244400 7.259327
0.000000 -13.244400 7.259327
0.046800 -13.244400 7.282025
0.093600 -13.244400 7.301358
0.140400 -13.244400 7.301735
0.187200 -13.244400 7.301358
0.234000 -13.244400 7.282025
0.280800 -13.244400 7.248609
0.327600 -13.244400 7.247879
0.374400 -13.244400 7.205919
0.421200 -13.244400 7.190309
0.468000 -13.244400 7.180639
0.514800 -13.244400 7.173160
0.561600 -13.244400 7.173160
0.608400 -13.244400 7.165397
0.655200 -13.244400 7.182086
0.702000 -13.244400 7.182756
0.748800 -13.244400 7.177496
0.795600 -13.244400 7.182086
0.842400 -13.244400 7.182756
0.889200 -13.244400 7.182060
0.936000 -13.244400 7.185566
0.982800 -13.244400 7.195344
1.029600 -13.244400 7.195344
1.076400 -13.244400 7.208534
1.123200 -13.244400 7.211043
1.170000 -13.244400 7.210339
1.216800 -13.244400 7.213864
1.263600 -13.244400 7.217865
1.310400 -13.244400 7.217407
1.357200 -13.244400 7.220229
1.404000 -13.244400 7.220229
1.450800 -13.244400 7.242261
1.497600 -13.244400 7.248462
1.544400 -13.244400 7.248462
1.591200 -13.244400 7.243315
1.638000 -13.244400 7.242261
1.684800 -13.244400 7.232750
1.731600 -13.244400 7.231676
1.778400 -13.244400 7.225661
1.825200 -13.244400 7.215182
1.872000 -13.244400 7.212570
1.918800 -13.244400 7.201085
1.965600 -13.244400 7.172182
2.012400 -13.244400 7.171960
2.059200 -13.244400 7.171960
2.106000 -13.244400 7.171354
2.152800 -13.244400 7.170517
2.199600 -13.244400 7.171354
2.246400 -13.244400 7.171690
2.293200 -13.244400 7.166638
2.340000 -13.244400 7.176435
2.386800 -13.244400 7.166638
2.433600 -13.244400 7.155051
2.480400 -13.244400 7.176435
2.527200 -13.244400 7.184380
2.574000 -13.244400 7.192136
2.620800 -13.244400 7.219772
2.667600 -13.244400 7.247319
2.714400 -13.244400 7.267585
2.761200 -13.244400 7.277164
2.808000 -13.244400 7.277176
2.854800 -13.244400 7.277176
2.901600 -13.244400 7.267585
2.948400 -13.244400 7.258486
2.995200 -13.244400 7.252312
3.042000 -13.244400 7.252312
3.088800 -13.244400 7.251852
3.135600 -13.244400 7.251852
3.182400 -13.244400 7.246037
3.229200 -13.244400 7.245411
3.276000 -13.244400 7.246037
3.322800 -13.244400 7.243055
3.369600 -13.244400 7.246634
3.416400 -13.244400 7.251544
3.463200 -13.244400 7.251695
3.510000 -13.244400 7.271772
3.556800 -13.244400 7.287780
3.603600 -13.244400 7.320236
3.650400 -13.244400 7.322790
3.697200 -13.244400 7.321333
3.744000 -13.244400 7.322790
3.790800 -13.244400 7.329045
3.837600 -13.244400 7.344089
3.884400 -13.244400 7.359580
3.931200 -13.244400 7.376206
3.978000 -13.244400 7.402378
4.024800 -13.244400 7.409932
4.071600 -13.244400 7.413006
4.118400 -13.244400 7.419104
4.165200 -13.244400 7.419104
4.212000 -13.244400 7.414974
4.258800 -13.244400 7.410096
4.305600 -13.244400 7.407576
4.352400 -13.244400 7.410096
4.399200 -13.244400 7.420920
4.446000 -13.244400 7.458766
4.492800 -13.244400 7.473912
4.539600 -13.244400 7.485689
4.586400 -13.244400 7.501149
4.633200 -13.244400 7.516916
4.680000 -13.244400 7.509238
4.726800 -13.244400 7.519933
4.773600 -13.244400 7.515942
4.820400 -13.244400 7.515942
4.867200 -13.244400 7.520884
4.914000 -13.244400 7.521989
4.960800 -13.244400 7.530066
5.007600 -13.244400 7.543022
5.054400 -13.244400 7.546982
5.101200 -13.244400 7.563783
5.148000 -13.244400 7.571126
5.194800 -13.244400 7.578794
5.241600 -13.244400 7.636238
5.288400 -13.244400 7.667845
5.335200 -13.244400 7.689372
5.382000 -13.244400 7.701429
5.428800 -13.244400 7.701394
5.475600 -13.244400 7.706406
5.522400 -13.244400 7.712831
5.569200 -13.244400 7.706406
5.616000 -13.244400 7.706406
5.662800 -13.244400 7.716275
5.709600 -13.244400 7.736719
5.756400 -13.244400 7.747031
5.803200 -13.244400 7.762199
5.850000 -13.244400 7.779555
5.896800 -13.244400 7.800372
5.943600 -13.244400 7.807575
5.990400 -13.244400 7.811086
6.037200 -13.244400 7.826412
6.084000 -13.244400 7.855867
6.130800 -13.244400 7.867224
6.177600 -13.244400 7.867224
6.224400 -13.244400 7.866340
6.271200 -13.244400 7.884445
6.318000 -13.244400 7.890009
6.364800 -13.244400 7.914292
6.411600 -13.244400 7.943506
6.458400 -13.244400 7.973156
6.505200 -13.244400 7.993253
6.552000 -13.244400 8.027304
6.598800 -13.244400 8.034174
6.645600 -13.244400 8.041536
6.692400 -13.244400 8.061153
6.739200 -13.244400 8.092445
6.786000 -13.244400 8.103624
6.832800 -13.244400 8.104062
6.879600 -13.244400 8.113111
6.926400 -13.244400 8.125985
6.973200 -13.244400 8.151434
7.020000 -13.244400 8.167715
7.066800 -13.244400 8.227992
7.113600 -13.244400 8.235805
7.160400 -13.244400 8.240404
7.207200 -13.244400 8.247617
7.254000 -13.244400 8.273400
7.300800 -13.244400 8.283451
7.347600 -13.244400 8.283451
7.394400 -13.244400 8.320578
7.441200 -13.244400 8.337698
7.488000 -13.244400 8.342579
7.534800 -13.244400 8.356523
7.581600 -13.244400 8.357481
7.628400 -13.244400 8.377703
7.675200 -13.244400 8.449657
7.722000 -13.244400 8.483892
7.768800 -13.244400 8.514686
7.815600 -13.244400 8.606399
7.862400 -13.244400 8.613072
7.909200 -13.244400 8.627901
7.956000 -13.244400 8.640020
8.002800 -13.244400 8.644497
8.049600 -13.244400 8.698537
8.096400 -13.244400 8.744504
8.143200 -13.244400 8.795242
8.190000 -13.244400 8.803940
8.236800 -13.244400 8.833275
8.283600 -13.244400 8.862886
8.330400 -13.244400 8.885024
8.377200 -13.244400 8.911771
8.424000 -13.244400 8.919976
8.470800 -13.244400 8.970271
8.517600 -13.244400 9.010777
8.564400 -13.244400 9.078473
8.611200 -13.244400 9.090110
8.658000 -13.244400 9.112535
8.704800 -13.244400 9.273435
8.751600 -13.244400 9.339342
8.798400 -13.244400 9.371402
8.845200 -13.244400 9.371402
8.892000 -13.244400 9.358326
8.938800 -13.244400 9.312359
8.985600 -13.244400 9.339342
9.032400 -13.244400 9.437833
9.079200 -13.244400 9.526527
9.126000 -13.244400 23.188999
9.172800 -13.244400 29.429761
9.219600 -13.244400 29.438962
9.266400 -13.244400 29.446210
12.823200 -13.244400 8.058766
12.870000 -13.244400 8.058735
12.916800 -13.244400 8.039964
12.963600 -13.244400 8.036951
13.010400 -13.244400 8.033243
13.057200 -13.244400 8.031576
13.104000 -13.244400 8.028382
13.150800 -13.244400 8.023895
13.197600 -13.244400 8.028382
13.244400 -13.244400 8.038137
13.291200 -13.244400 8.045671
13.338000 -13.244400 8.059320
13.384800 -13.244400 8.059320
13.431600 -13.244400 8.060354
13.478400 -13.244400 8.060629
13.525200 -13.244400 8.060629
13.572000 -13.244400 8.060354
13.618800 -13.244400 8.060070
13.665600 -13.244400 8.056959
13.712400 -13.244400 8.053704
13.759200 -13.244400 8.050198
13.806000 -13.244400 8.048783
13.852800 -13.244400 8.051263
13.899600 -13.244400 8.051263
13.946400 -13.244400 8.050607
13.993200 -13.244400 8.048783
14.040000 -13.244400 8.051263
14.086800 -13.244400 8.064113
14.133600 -13.244400 8.064113
14.180400 -13.244400 8.068599
14.227200 -13.244400 8.087577
14.274000 -13.244400 8.094430
14.320800 -13.244400 8.094576
14.367600 -13.244400 8.099727
14.414400 -13.244400 8.087467
14.461200 -13.244400 8.080396
14.508000 -13.244400 8.067403
14.554800 -13.244400 8.059613
14.601600 -13.244400 8.054440
14.648400 -13.244400 8.038059
14.695200 -13.244400 8.024607
15.350400 -13.244400 6.823827
15.397200 -13.244400 6.822942
15.444000 -13.244400 6.813387
15.490800 -13.244400 6.813387
15.537600 -13.244400 6.799264
15.584400 -13.244400 6.799264
15.631200 -13.244400 6.812218
15.678000 -13.244400 6.818223
15.724800 -13.244400 6.821375
15.771600 -13.244400 6.821748
15.818400 -13.244400 6.812218
15.865200 -13.244400 6.810664
15.912000 -13.244400 6.810664
15.958800 -13.244400 6.791782
16.005600 -13.244400 6.780223
16.052400 -13.244400 6.747941
16.099200 -13.244400 6.722449
16.380000 -13.244400 4.821046
16.426800 -13.244400 4.573915
16.473600 -13.244400 4.436857
16.520400 -13.244400 4.199776
16.567200 -13.244400 3.946283
16.614000 -13.244400 3.735233
-18.720000 -13.197600 0.000000
-18.673200 -13.197600 0.000000
-18.626400 -13.197600 0.000000
-18.579600 -13.197600 -7.100823
-18.532800 -13.197600 -7.072362
-18.486000 -13.197600 -7.072034
-18.439200 -13.197600 -7.072362
-18.392400 -13.197600 -7.089547
-18.345600 -13.197600 -7.089547
-18.298800 -13.197600 -7.100823
-18.252000 -13.197600 -7.113068
-18.205200 -13.197600 -7.114067
-18.158400 -13.197600 -7.113496
-18.111600 -13.197600 -7.114067
-18.064800 -13.197600 -7.089459
-18.018000 -13.197600 -7.076586
-17.971200 -13.197600 -7.066305
-17.924400 -13.197600 -7.059801
-17.877600 -13.197600 -7.035373
-17.830800 -13.197600 -7.035373
-17.784000 -13.197600 -7.021461
-17.737200 -13.197600 -6.990126
-17.690400 -13.197600 -6.996012
-17.643600 -13.197600 -6.984346
-17.596800 -13.197600 -6.977055
-17.550000 -13.197600 -6.978393
-17.503200 -13.197600 -6.977167
-17.456400 -13.197600 -6.973552
-17.409600 -13.197600 -6.933801
-17.362800 -13.197600 -6.903603
-17.316000 -13.197600 -6.860780
-17.269200 -13.197600 -6.802355
-17.222400 -13.197600 -6.701286
-16.754400 -13.197600 -5.231934
-16.707600 -13.197600 -5.120884
-15.631200 -13.197600 6.913738
-15.584400 -13.197600 6.963348
-15.537600 -13.197600 6.976628
-15.490800 -13.197600 6.999177
-15.444000 -13.197600 7.004226
-15.397200 -13.197600 7.008864
-15.350400 -13.197600 7.025522
-15.303600 -13.197600 7.032613
-15.256800 -13.197600 7.040011
-15.210000 -13.197600 7.048278
-15.163200 -13.197600 7.057973
-15.116400 -13.197600 7.075331
-15.069600 -13.197600 7.076448
-15.022800 -13.197600 7.081511
-14.976000 -13.197600 7.080823
-14.929200 -13.197600 7.081511
-14.882400 -13.197600 7.083074
-14.835600 -13.197600 7.083074
-14.788800 -13.197600 7.083074
-14.742000 -13.197600 7.077989
-14.695200 -13.197600 7.079380
-14.648400 -13.197600 7.083517
-14.601600 -13.197600 7.086052
-14.554800 -13.197600 7.086052
-14.508000 -13.197600 7.086052
-14.461200 -13.197600 7.086180
-14.414400 -13.197600 7.095757
-14.367600 -13.197600 7.102563
-14.320800 -13.197600 7.103456
-14.274000 -13.197600 7.103456
-14.227200 -13.197600 7.104802
-14.180400 -13.197600 7.109193
-14.133600 -13.197600 7.115836
-14.086800 -13.197600 7.119607
-14.040000 -13.197600 7.119615
-13.993200 -13.197600 7.123332
-13.946400 -13.197600 7.123332
-13.899600 -13.197600 7.125487
-13.852800 -13.197600 7.135986
-13.806000 -13.197600 7.163264
-13.759200 -13.197600 7.183083
-13.712400 -13.197600 7.200044
-13.665600 -13.197600 7.239334
-5.522400 -13.197600 9.489483
-5.475600 -13.197600 9.279305
-5.428800 -13.197600 9.219260
-5.382000 -13.197600 9.225496
-5.335200 -13.197600 9.231956
-5.288400 -13.197600 9.209605
-5.241600 -13.197600 9.180550
-5.194800 -13.197600 9.101970
-5.148000 -13.197600 9.018215
-5.101200 -13.197600 8.988901
-5.054400 -13.197600 8.940746
-5.007600 -13.197600 8.918476
-4.960800 -13.197600 8.907062
-4.914000 -13.197600 8.876111
-4.867200 -13.197600 8.831796
-4.820400 -13.197600 8.797308
-4.773600 -13.197600 8.773560
-4.726800 -13.197600 8.748392
-4.680000 -13.197600 8.728394
-4.633200 -13.197600 8.634283
-4.586400 -13.197600 8.594650
-4.539600 -13.197600 8.570578
-4.492800 -13.197600 8.551301
-4.446000 -13.197600 8.529899
-4.399200 -13.197600 8.488815
-4.352400 -13.197600 8.464021
-4.305600 -13.197600 8.455149
-4.258800 -13.197600 8.423142
-4.212000 -13.197600 8.406814
-4.165200 -13.197600 8.389159
-4.118400 -13.197600 8.375397
-4.071600 -13.197600 8.347533
-4.024800 -13.197600 8.280046
-3.978000 -13.197600 8.254558
-3.931200 -13.197600 8.244303
-3.884400 -13.197600 8.243719
-3.837600 -13.197600 8.222249
-3.790800 -13.197600 8.210789
-3.744000 -13.197600 8.190727
-3.697200 -13.197600 8.174005
-3.650400 -13.197600 8.166312
-3.603600 -13.197600 8.141701
-3.556800 -13.197600 8.111548
-3.510000 -13.197600 8.089267
-3.463200 -13.197600 8.074588
-3.416400 -13.197600 8.069570
-3.369600 -13.197600 8.044929
-3.322800 -13.197600 8.042947
-3.276000 -13.197600 8.036277
-3.229200 -13.197600 8.025522
-3.182400 -13.197600 7.983569
-3.135600 -13.197600 7.965620
-3.088800 -13.197600 7.954518
-3.042000 -13.197600 7.930680
-2.995200 -13.197600 7.901980
-2.948400 -13.197600 7.891017
-2.901600 -13.197600 7.883560
-2.854800 -13.197600 7.867146
-2.808000 -13.197600 7.842106
-2.761200 -13.197600 7.824676
-2.714400 -13.197600 7.808891
-2.667600 -13.197600 7.796814
-2.620800 -13.197600 7.755289
-2.574000 -13.197600 7.745986
-2.527200 -13.197600 7.704079
-2.480400 -13.197600 7.689511
-2.433600 -13.197600 7.673798
-2.386800 -13.197600 7.676339
-2.340000 -13.197600 7.673798
-2.293200 -13.197600 7.677549
-2.246400 -13.197600 7.676339
-2.199600 -13.197600 7.673798
-2.152800 -13.197600 7.658165
-2.106000 -13.197600 7.658165
-2.059200 -13.197600 7.650142
-2.012400 -13.197600 7.632127
-1.965600 -13.197600 7.595216
-1.918800 -13.197600 7.582115
-1.872000 -13.197600 7.551681
-1.825200 -13.197600 7.529873
-1.778400 -13.197600 7.511774
-1.731600 -13.197600 7.506679
-1.684800 -13.197600 7.470493
-1.638000 -13.197600 7.448324
-1.591200 -13.197600 7.433581
-1.544400 -13.197600 7.433581
-1.497600 -13.197600 7.427364
-1.450800 -13.197600 7.418872
-1.404000 -13.197600 7.419427
-1.357200 -13.197600 7.422199
-1.310400 -13.197600 7.419427
-1.263600 -13.197600 7.422199
-1.216800 -13.197600 7.423886
-1.170000 -13.197600 7.428744
-1.123200 -13.197600 7.434469
-1.076400 -13.197600 7.425358
-1.029600 -13.197600 7.425550
-0.982800 -13.197600 7.425550
-0.936000 -13.197600 7.415169
-0.889200 -13.197600 7.389206
-0.842400 -13.197600 7.351826
-0.795600 -13.197600 7.333834
-0.748800 -13.197600 7.304714
-0.702000 -13.197600 7.284683
-0.655200 -13.197600 7.262731
-0.608400 -13.197600 7.253870
-0.561600 -13.197600 7.251060
-0.514800 -13.197600 7.251060
-0.468000 -13.197600 7.248983
-0.421200 -13.197600 7.248983
-0.374400 -13.197600 7.247408
-0.327600 -13.197600 7.248983
-0.280800 -13.197600 7.255892
-0.234000 -13.197600 7.248983
-0.187200 -13.197600 7.258806
-0.140400 -13.197600 7.258806
-0.093600 -13.197600 7.271986
-0.046800 -13.197600 7.290111
0.000000 -13.197600 7.292644
0.046800 -13.197600 7.302637
0.093600 -13.197600 7.305246
0.140400 -13.197600 7.302807
0.187200 -13.197600 7.302637
0.234000 -13.197600 7.294327
0.280800 -13.197600 7.265941
0.327600 -13.197600 7.252135
0.374400 -13.197600 7.212759
0.421200 -13.197600 7.190309
0.468000 -13.197600 7.183202
0.514800 -13.197600 7.180096
0.561600 -13.197600 7.180096
0.608400 -13.197600 7.180096
0.655200 -13.197600 7.185566
0.702000 -13.197600 7.190309
0.748800 -13.197600 7.185566
0.795600 -13.197600 7.190309
0.842400 -13.197600 7.187254
0.889200 -13.197600 7.185566
0.936000 -13.197600 7.194342
0.982800 -13.197600 7.197034
1.029600 -13.197600 7.197369
1.076400 -13.197600 7.208534
1.123200 -13.197600 7.212234
1.170000 -13.197600 7.211043
1.216800 -13.197600 7.211043
1.263600 -13.197600 7.217407
1.310400 -13.197600 7.213864
1.357200 -13.197600 7.215506
1.404000 -13.197600 7.217407
1.450800 -13.197600 7.226015
1.497600 -13.197600 7.237315
1.544400 -13.197600 7.237808
1.591200 -13.197600 7.237808
1.638000 -13.197600 7.237315
1.684800 -13.197600 7.232750
1.731600 -13.197600 7.231676
1.778400 -13.197600 7.227816
1.825200 -13.197600 7.218772
1.872000 -13.197600 7.214141
1.918800 -13.197600 7.201085
1.965600 -13.197600 7.187561
2.012400 -13.197600 7.187561
2.059200 -13.197600 7.171960
2.106000 -13.197600 7.171354
2.152800 -13.197600 7.166638
2.199600 -13.197600 7.170517
2.246400 -13.197600 7.166638
2.293200 -13.197600 7.155051
2.340000 -13.197600 7.155051
2.386800 -13.197600 7.155051
2.433600 -13.197600 7.147363
2.480400 -13.197600 7.184380
2.527200 -13.197600 7.184380
2.574000 -13.197600 7.192136
2.620800 -13.197600 7.220066
2.667600 -13.197600 7.243219
2.714400 -13.197600 7.259414
2.761200 -13.197600 7.259414
2.808000 -13.197600 7.259414
2.854800 -13.197600 7.267884
2.901600 -13.197600 7.259414
2.948400 -13.197600 7.258486
2.995200 -13.197600 7.254390
3.042000 -13.197600 7.252312
3.088800 -13.197600 7.252312
3.135600 -13.197600 7.252681
3.182400 -13.197600 7.246037
3.229200 -13.197600 7.243055
3.276000 -13.197600 7.243055
3.322800 -13.197600 7.242494
3.369600 -13.197600 7.246634
3.416400 -13.197600 7.251544
3.463200 -13.197600 7.251544
3.510000 -13.197600 7.268152
3.556800 -13.197600 7.287780
3.603600 -13.197600 7.296652
3.650400 -13.197600 7.314543
3.697200 -13.197600 7.320236
3.744000 -13.197600 7.320611
3.790800 -13.197600 7.327555
3.837600 -13.197600 7.349209
3.884400 -13.197600 7.364227
3.931200 -13.197600 7.379323
3.978000 -13.197600 7.406752
4.024800 -13.197600 7.412155
4.071600 -13.197600 7.418920
4.118400 -13.197600 7.426648
4.165200 -13.197600 7.420920
4.212000 -13.197600 7.414974
4.258800 -13.197600 7.409329
4.305600 -13.197600 7.401427
4.352400 -13.197600 7.401877
4.399200 -13.197600 7.414974
4.446000 -13.197600 7.452218
4.492800 -13.197600 7.473510
4.539600 -13.197600 7.473912
4.586400 -13.197600 7.485689
4.633200 -13.197600 7.509238
4.680000 -13.197600 7.509238
4.726800 -13.197600 7.518790
4.773600 -13.197600 7.509238
4.820400 -13.197600 7.509238
4.867200 -13.197600 7.519620
4.914000 -13.197600 7.521596
4.960800 -13.197600 7.527467
5.007600 -13.197600 7.538163
5.054400 -13.197600 7.538163
5.101200 -13.197600 7.551772
5.148000 -13.197600 7.563783
5.194800 -13.197600 7.574869
5.241600 -13.197600 7.588787
5.288400 -13.197600 7.662382
5.335200 -13.197600 7.683653
5.382000 -13.197600 7.685512
5.428800 -13.197600 7.685512
5.475600 -13.197600 7.705150
5.522400 -13.197600 7.705150
5.569200 -13.197600 7.703407
5.616000 -13.197600 7.701429
5.662800 -13.197600 7.716275
5.709600 -13.197600 7.741914
5.756400 -13.197600 7.753825
5.803200 -13.197600 7.773549
5.850000 -13.197600 7.799025
5.896800 -13.197600 7.809449
5.943600 -13.197600 7.823976
5.990400 -13.197600 7.827333
6.037200 -13.197600 7.855867
6.084000 -13.197600 7.867224
6.130800 -13.197600 7.878151
6.177600 -13.197600 7.878151
6.224400 -13.197600 7.878151
6.271200 -13.197600 7.886576
6.318000 -13.197600 7.900478
6.364800 -13.197600 7.918232
6.411600 -13.197600 7.943506
6.458400 -13.197600 7.971729
6.505200 -13.197600 7.977233
6.552000 -13.197600 8.011927
6.598800 -13.197600 8.028186
6.645600 -13.197600 8.032706
6.692400 -13.197600 8.055358
6.739200 -13.197600 8.081099
6.786000 -13.197600 8.100144
6.832800 -13.197600 8.104062
6.879600 -13.197600 8.113449
6.926400 -13.197600 8.125985
6.973200 -13.197600 8.143627
7.020000 -13.197600 8.173385
7.066800 -13.197600 8.226562
7.113600 -13.197600 8.234401
7.160400 -13.197600 8.238650
7.207200 -13.197600 8.247617
7.254000 -13.197600 8.273400
7.300800 -13.197600 8.301231
7.347600 -13.197600 8.294694
7.394400 -13.197600 8.318115
7.441200 -13.197600 8.337698
7.488000 -13.197600 8.342631
7.534800 -13.197600 8.357481
7.581600 -13.197600 8.357584
7.628400 -13.197600 8.377703
7.675200 -13.197600 8.472453
7.722000 -13.197600 8.490541
7.768800 -13.197600 8.525127
7.815600 -13.197600 8.583352
7.862400 -13.197600 8.612850
7.909200 -13.197600 8.627901
7.956000 -13.197600 8.641197
8.002800 -13.197600 8.644497
8.049600 -13.197600 8.698537
8.096400 -13.197600 8.745760
8.143200 -13.197600 8.803072
8.190000 -13.197600 8.803940
8.236800 -13.197600 8.833275
8.283600 -13.197600 8.863432
8.330400 -13.197600 8.898987
8.377200 -13.197600 8.916004
8.424000 -13.197600 8.926657
8.470800 -13.197600 8.983844
8.517600 -13.197600 9.011187
8.564400 -13.197600 9.082275
8.611200 -13.197600 9.098019
8.658000 -13.197600 9.175685
8.704800 -13.197600 9.318919
8.751600 -13.197600 9.358326
8.798400 -13.197600 9.370747
8.845200 -13.197600 9.368836
8.892000 -13.197600 9.350619
8.938800 -13.197600 9.302895
8.985600 -13.197600 9.302895
9.032400 -13.197600 9.425982
9.079200 -13.197600 9.465578
9.126000 -13.197600 29.422446
9.172800 -13.197600 29.435778
9.219600 -13.197600 29.448008
9.266400 -13.197600 29.450521
12.823200 -13.197600 8.059320
12.870000 -13.197600 8.059320
12.916800 -13.197600 8.056393
12.963600 -13.197600 8.048492
13.010400 -13.197600 8.037833
13.057200 -13.197600 8.031576
13.104000 -13.197600 8.028382
13.150800 -13.197600 8.028382
13.197600 -13.197600 8.043692
13.244400 -13.197600 8.049760
13.291200 -13.197600 8.059320
13.338000 -13.197600 8.060354
13.384800 -13.197600 8.059710
13.431600 -13.197600 8.060629
13.478400 -13.197600 8.061419
13.525200 -13.197600 8.060354
13.572000 -13.197600 8.060070
13.618800 -13.197600 8.060354
13.665600 -13.197600 8.056959
13.712400 -13.197600 8.053704
13.759200 -13.197600 8.051263
13.806000 -13.197600 8.051263
13.852800 -13.197600 8.054058
13.899600 -13.197600 8.053704
13.946400 -13.197600 8.051263
13.993200 -13.197600 8.051415
14.040000 -13.197600 8.064113
14.086800 -13.197600 8.071239
14.133600 -13.197600 8.077038
14.180400 -13.197600 8.088742
14.227200 -13.197600 8.099727
14.274000 -13.197600 8.102396
14.320800 -13.197600 8.102396
14.367600 -13.197600 8.105924
14.414400 -13.197600 8.102340
14.461200 -13.197600 8.089664
14.508000 -13.197600 8.078177
14.554800 -13.197600 8.072345
14.601600 -13.197600 8.062543
14.648400 -13.197600 8.059474
14.695200 -13.197600 8.054440
15.397200 -13.197600 6.849710
15.444000 -13.197600 6.822942
15.490800 -13.197600 6.818885
15.537600 -13.197600 6.799264
15.584400 -13.197600 6.796638
15.631200 -13.197600 6.805665
15.678000 -13.197600 6.816782
15.724800 -13.197600 6.829092
15.771600 -13.197600 6.829092
15.818400 -13.197600 6.820924
15.865200 -13.197600 6.821375
15.912000 -13.197600 6.829092
15.958800 -13.197600 6.810664
16.005600 -13.197600 6.806126
16.052400 -13.197600 6.792581
16.099200 -13.197600 6.751813
16.146000 -13.197600 6.744489
16.333200 -13.197600 5.237529
16.380000 -13.197600 4.896836
16.426800 -13.197600 4.694366
16.473600 -13.197600 4.552077
16.520400 -13.197600 4.307120
16.567200 -13.197600 4.045996
16.614000 -13.197600 3.922081
-18.720000 -13.150800 0.000000
-18.673200 -13.150800 0.000000
-18.626400 -13.150800 0.000000
-18.579600 -13.150800 -7.100823
-18.532800 -13.150800 -7.072034
-18.486000 -13.150800 -7.072034
-18.439200 -13.150800 -7.072362
-18.392400 -13.150800 -7.089454
-18.345600 -13.150800 -7.089454
-18.298800 -13.150800 -7.089547
-18.252000 -13.150800 -7.096681
-18.205200 -13.150800 -7.113496
-18.158400 -13.150800 -7.113068
-18.111600 -13.150800 -7.090718
-18.064800 -13.150800 -7.076586
-18.018000 -13.150800 -7.066577
-17.971200 -13.150800 -7.064495
-17.924400 -13.150800 -7.055586
-17.877600 -13.150800 -7.017869
-17.830800 -13.150800 -7.021461
-17.784000 -13.150800 -7.017869
-17.737200 -13.150800 -6.990126
-17.690400 -13.150800 -6.990126
-17.643600 -13.150800 -6.984346
-17.596800 -13.150800 -6.978393
-17.550000 -13.150800 -6.979341
-17.503200 -13.150800 -6.977167
-17.456400 -13.150800 -6.956049
-17.409600 -13.150800 -6.904376
-17.362800 -13.150800 -6.868083
-17.316000 -13.150800 -6.811907
-17.269200 -13.150800 -6.730671
-17.222400 -13.150800 -6.636745
-16.801200 -13.150800 -5.159123
-16.754400 -13.150800 -5.063040
-16.707600 -13.150800 -4.959714
-15.678000 -13.150800 6.903950
-15.631200 -13.150800 6.934415
-15.584400 -13.150800 6.976628
-15.537600 -13.150800 6.987987
-15.490800 -13.150800 7.004226
-15.444000 -13.150800 7.011564
-15.397200 -13.150800 7.029382
-15.350400 -13.150800 7.032613
-15.303600 -13.150800 7.048120
-15.256800 -13.150800 7.050220
-15.210000 -13.150800 7.057201
-15.163200 -13.150800 7.064816
-15.116400 -13.150800 7.075637
-15.069600 -13.150800 7.076113
-15.022800 -13.150800 7.080823
-14.976000 -13.150800 7.080823
-14.929200 -13.150800 7.081511
-14.882400 -13.150800 7.083929
-14.835600 -13.150800 7.085689
-14.788800 -13.150800 7.087753
-14.742000 -13.150800 7.087753
-14.695200 -13.150800 7.087753
-14.648400 -13.150800 7.087599
-14.601600 -13.150800 7.090257
-14.554800 -13.150800 7.087599
-14.508000 -13.150800 7.091774
-14.461200 -13.150800 7.094911
-14.414400 -13.150800 7.102563
-14.367600 -13.150800 7.104802
-14.320800 -13.150800 7.106997
-14.274000 -13.150800 7.109193
-14.227200 -13.150800 7.116743
-14.180400 -13.150800 7.119615
-14.133600 -13.150800 7.122940
-14.086800 -13.150800 7.123332
-14.040000 -13.150800 7.125065
-13.993200 -13.150800 7.126545
-13.946400 -13.150800 7.126545
-13.899600 -13.150800 7.127928
-13.852800 -13.150800 7.146743
-13.806000 -13.150800 7.175256
-13.759200 -13.150800 7.199334
-13.712400 -13.150800 7.232685
-5.522400 -13.150800 9.489483
-5.475600 -13.150800 9.279089
-5.428800 -13.150800 9.204014
-5.382000 -13.150800 9.217695
-5.335200 -13.150800 9.219260
-5.288400 -13.150800 9.204014
-5.241600 -13.150800 9.180550
-5.194800 -13.150800 9.109916
-5.148000 -13.150800 9.065802
-5.101200 -13.150800 9.016859
-5.054400 -13.150800 8.959785
-5.007600 -13.150800 8.918476
-4.960800 -13.150800 8.907062
-4.914000 -13.150800 8.855359
-4.867200 -13.150800 8.831982
-4.820400 -13.150800 8.803531
-4.773600 -13.150800 8.786468
-4.726800 -13.150800 8.756269
-4.680000 -13.150800 8.733934
-4.633200 -13.150800 8.667782
-4.586400 -13.150800 8.609515
-4.539600 -13.150800 8.570578
-4.492800 -13.150800 8.551301
-4.446000 -13.150800 8.534137
-4.399200 -13.150800 8.496435
-4.352400 -13.150800 8.476152
-4.305600 -13.150800 8.460656
-4.258800 -13.150800 8.449120
-4.212000 -13.150800 8.406814
-4.165200 -13.150800 8.389159
-4.118400 -13.150800 8.378745
-4.071600 -13.150800 8.349498
-4.024800 -13.150800 8.288958
-3.978000 -13.150800 8.254558
-3.931200 -13.150800 8.244303
-3.884400 -13.150800 8.242075
-3.837600 -13.150800 8.222249
-3.790800 -13.150800 8.209689
-3.744000 -13.150800 8.191203
-3.697200 -13.150800 8.172507
-3.650400 -13.150800 8.150355
-3.603600 -13.150800 8.141643
-3.556800 -13.150800 8.110484
-3.510000 -13.150800 8.089267
-3.463200 -13.150800 8.080735
-3.416400 -13.150800 8.074184
-3.369600 -13.150800 8.050895
-3.322800 -13.150800 8.044929
-3.276000 -13.150800 8.039457
-3.229200 -13.150800 8.025522
-3.182400 -13.150800 7.984010
-3.135600 -13.150800 7.968083
-3.088800 -13.150800 7.960303
-3.042000 -13.150800 7.930680
-2.995200 -13.150800 7.904182
-2.948400 -13.150800 7.894339
-2.901600 -13.150800 7.891851
-2.854800 -13.150800 7.883560
-2.808000 -13.150800 7.867146
-2.761200 -13.150800 7.833876
-2.714400 -13.150800 7.815382
-2.667600 -13.150800 7.796814
-2.620800 -13.150800 7.782255
-2.574000 -13.150800 7.721302
-2.527200 -13.150800 7.705009
-2.480400 -13.150800 7.673798
-2.433600 -13.150800 7.671494
-2.386800 -13.150800 7.672576
-2.340000 -13.150800 7.673798
-2.293200 -13.150800 7.678236
-2.246400 -13.150800 7.677549
-2.199600 -13.150800 7.671494
-2.152800 -13.150800 7.658165
-2.106000 -13.150800 7.655708
-2.059200 -13.150800 7.646603
-2.012400 -13.150800 7.611081
-1.965600 -13.150800 7.590025
-1.918800 -13.150800 7.566035
-1.872000 -13.150800 7.551681
-1.825200 -13.150800 7.532655
-1.778400 -13.150800 7.512841
-1.731600 -13.150800 7.507309
-1.684800 -13.150800 7.491584
-1.638000 -13.150800 7.470493
-1.591200 -13.150800 7.444283
-1.544400 -13.150800 7.443365
-1.497600 -13.150800 7.427364
-1.450800 -13.150800 7.427364
-1.404000 -13.150800 7.427364
-1.357200 -13.150800 7.419427
-1.310400 -13.150800 7.419700
-1.263600 -13.150800 7.425358
-1.216800 -13.150800 7.427364
-1.170000 -13.150800 7.434469
-1.123200 -13.150800 7.436577
-1.076400 -13.150800 7.428744
-1.029600 -13.150800 7.429108
-0.982800 -13.150800 7.429108
-0.936000 -13.150800 7.407237
-0.889200 -13.150800 7.388686
-0.842400 -13.150800 7.342121
-0.795600 -13.150800 7.333834
-0.748800 -13.150800 7.301432
-0.702000 -13.150800 7.284739
-0.655200 -13.150800 7.272958
-0.608400 -13.150800 7.265772
-0.561600 -13.150800 7.265772
-0.514800 -13.150800 7.264184
-0.468000 -13.150800 7.262731
-0.421200 -13.150800 7.262731
-0.374400 -13.150800 7.261176
-0.327600 -13.150800 7.264184
-0.280800 -13.150800 7.266628
-0.234000 -13.150800 7.264184
-0.187200 -13.150800 7.261176
-0.140400 -13.150800 7.266628
-0.093600 -13.150800 7.287711
-0.046800 -13.150800 7.290111
0.000000 -13.150800 7.292644
0.046800 -13.150800 7.299218
0.093600 -13.150800 7.301358
0.140400 -13.150800 7.301358
0.187200 -13.150800 7.299218
0.234000 -13.150800 7.283701
0.280800 -13.150800 7.271396
0.327600 -13.150800 7.252135
0.374400 -13.150800 7.212759
0.421200 -13.150800 7.185242
0.468000 -13.150800 7.180096
0.514800 -13.150800 7.165397
0.561600 -13.150800 7.173160
0.608400 -13.150800 7.157225
0.655200 -13.150800 7.180096
0.702000 -13.150800 7.185566
0.748800 -13.150800 7.182756
0.795600 -13.150800 7.188512
0.842400 -13.150800 7.188512
0.889200 -13.150800 7.185566
0.936000 -13.150800 7.194342
0.982800 -13.150800 7.198134
1.029600 -13.150800 7.198134
1.076400 -13.150800 7.207572
1.123200 -13.150800 7.208669
1.170000 -13.150800 7.208477
1.216800 -13.150800 7.208477
1.263600 -13.150800 7.208477
1.310400 -13.150800 7.200920
1.357200 -13.150800 7.199972
1.404000 -13.150800 7.209866
1.450800 -13.150800 7.209866
1.497600 -13.150800 7.220229
1.544400 -13.150800 7.232750
1.591200 -13.150800 7.232750
1.638000 -13.150800 7.232750
1.684800 -13.150800 7.232750
1.731600 -13.150800 7.229793
1.778400 -13.150800 7.222659
1.825200 -13.150800 7.216525
1.872000 -13.150800 7.209018
1.918800 -13.150800 7.201085
1.965600 -13.150800 7.187561
2.012400 -13.150800 7.187561
2.059200 -13.150800 7.187006
2.106000 -13.150800 7.172182
2.152800 -13.150800 7.169984
2.199600 -13.150800 7.171690
2.246400 -13.150800 7.166638
2.293200 -13.150800 7.162352
2.340000 -13.150800 7.164997
2.386800 -13.150800 7.157159
2.433600 -13.150800 7.148118
2.480400 -13.150800 7.175925
2.527200 -13.150800 7.175505
2.574000 -13.150800 7.185107
2.620800 -13.150800 7.207198
2.667600 -13.150800 7.234709
2.714400 -13.150800 7.247319
2.761200 -13.150800 7.254390
2.808000 -13.150800 7.258486
2.854800 -13.150800 7.267585
2.901600 -13.150800 7.259357
2.948400 -13.150800 7.252312
2.995200 -13.150800 7.251852
3.042000 -13.150800 7.251852
3.088800 -13.150800 7.251852
3.135600 -13.150800 7.251852
3.182400 -13.150800 7.242494
3.229200 -13.150800 7.241198
3.276000 -13.150800 7.242494
3.322800 -13.150800 7.241272
3.369600 -13.150800 7.242494
3.416400 -13.150800 7.252681
3.463200 -13.150800 7.262560
3.510000 -13.150800 7.276994
3.556800 -13.150800 7.285929
3.603600 -13.150800 7.285929
3.650400 -13.150800 7.296652
3.697200 -13.150800 7.307678
3.744000 -13.150800 7.302408
3.790800 -13.150800 7.326775
3.837600 -13.150800 7.349209
3.884400 -13.150800 7.364227
3.931200 -13.150800 7.376206
3.978000 -13.150800 7.402378
4.024800 -13.150800 7.409932
4.071600 -13.150800 7.412155
4.118400 -13.150800 7.420920
4.165200 -13.150800 7.412155
4.212000 -13.150800 7.409932
4.258800 -13.150800 7.407576
4.305600 -13.150800 7.399722
4.352400 -13.150800 7.399722
4.399200 -13.150800 7.401877
4.446000 -13.150800 7.428083
4.492800 -13.150800 7.452792
4.539600 -13.150800 7.471539
4.586400 -13.150800 7.472407
4.633200 -13.150800 7.501149
4.680000 -13.150800 7.502989
4.726800 -13.150800 7.509238
4.773600 -13.150800 7.501636
4.820400 -13.150800 7.495142
4.867200 -13.150800 7.509238
4.914000 -13.150800 7.519620
4.960800 -13.150800 7.519620
5.007600 -13.150800 7.533306
5.054400 -13.150800 7.538163
5.101200 -13.150800 7.556202
5.148000 -13.150800 7.563783
5.194800 -13.150800 7.575336
5.241600 -13.150800 7.612000
5.288400 -13.150800 7.662382
5.335200 -13.150800 7.672631
5.382000 -13.150800 7.674645
5.428800 -13.150800 7.674645
5.475600 -13.150800 7.701394
5.522400 -13.150800 7.701429
5.569200 -13.150800 7.701429
5.616000 -13.150800 7.688480
5.662800 -13.150800 7.714563
5.709600 -13.150800 7.741914
5.756400 -13.150800 7.753825
5.803200 -13.150800 7.787533
5.850000 -13.150800 7.800372
5.896800 -13.150800 7.809449
5.943600 -13.150800 7.821674
5.990400 -13.150800 7.826412
6.037200 -13.150800 7.855867
6.084000 -13.150800 7.878008
6.130800 -13.150800 7.886189
6.177600 -13.150800 7.886189
6.224400 -13.150800 7.886576
6.271200 -13.150800 7.899387
6.318000 -13.150800 7.906585
6.364800 -13.150800 7.926892
6.411600 -13.150800 7.955035
6.458400 -13.150800 7.975432
6.505200 -13.150800 7.986164
6.552000 -13.150800 8.012820
6.598800 -13.150800 8.028186
6.645600 -13.150800 8.029150
6.692400 -13.150800 8.056627
6.739200 -13.150800 8.081099
6.786000 -13.150800 8.104062
6.832800 -13.150800 8.104062
6.879600 -13.150800 8.123636
6.926400 -13.150800 8.142988
6.973200 -13.150800 8.163048
7.020000 -13.150800 8.197779
7.066800 -13.150800 8.231257
7.113600 -13.150800 8.238650
7.160400 -13.150800 8.247183
7.207200 -13.150800 8.253946
7.254000 -13.150800 8.283451
7.300800 -13.150800 8.294694
7.347600 -13.150800 8.293942
7.394400 -13.150800 8.318115
7.441200 -13.150800 8.338796
7.488000 -13.150800 8.349503
7.534800 -13.150800 8.369214
7.581600 -13.150800 8.369486
7.628400 -13.150800 8.418626
7.675200 -13.150800 8.483892
7.722000 -13.150800 8.492325
7.768800 -13.150800 8.539248
7.815600 -13.150800 8.583352
7.862400 -13.150800 8.612850
7.909200 -13.150800 8.627901
7.956000 -13.150800 8.640020
8.002800 -13.150800 8.642757
8.049600 -13.150800 8.686817
8.096400 -13.150800 8.750320
8.143200 -13.150800 8.803940
8.190000 -13.150800 8.815649
8.236800 -13.150800 8.857440
8.283600 -13.150800 8.880393
8.330400 -13.150800 8.892865
8.377200 -13.150800 8.911771
8.424000 -13.150800 8.924327
8.470800 -13.150800 8.983844
8.517600 -13.150800 9.030381
8.564400 -13.150800 9.082314
8.611200 -13.150800 9.110513
8.658000 -13.150800 9.216465
8.704800 -13.150800 9.338800
8.751600 -13.150800 9.368836
8.798400 -13.150800 9.377102
8.845200 -13.150800 9.369693
8.892000 -13.150800 9.358326
8.938800 -13.150800 9.340418
8.985600 -13.150800 9.368836
9.032400 -13.150800 9.465578
9.079200 -13.150800 9.548000
9.126000 -13.150800 29.426390
9.172800 -13.150800 29.443487
9.219600 -13.150800 29.448572
9.266400 -13.150800 29.452899
12.870000 -13.150800 8.066349
12.916800 -13.150800 8.058766
12.963600 -13.150800 8.051021
13.010400 -13.150800 8.048492
13.057200 -13.150800 8.037833
13.104000 -13.150800 8.031576
13.150800 -13.150800 8.038309
13.197600 -13.150800 8.049760
13.244400 -13.150800 8.053704
13.291200 -13.150800 8.059710
13.338000 -13.150800 8.061295
13.384800 -13.150800 8.061419
13.431600 -13.150800 8.067107
13.478400 -13.150800 8.067107
13.525200 -13.150800 8.060629
13.572000 -13.150800 8.060629
13.618800 -13.150800 8.067058
13.665600 -13.150800 8.066138
13.712400 -13.150800 8.060070
13.759200 -13.150800 8.056959
13.806000 -13.150800 8.053704
13.852800 -13.150800 8.070682
13.899600 -13.150800 8.056959
13.946400 -13.150800 8.051415
13.993200 -13.150800 8.054058
14.040000 -13.150800 8.064370
14.086800 -13.150800 8.071655
14.133600 -13.150800 8.077104
14.180400 -13.150800 8.094430
14.227200 -13.150800 8.102713
14.274000 -13.150800 8.109165
14.320800 -13.150800 8.114257
14.367600 -13.150800 8.129251
14.414400 -13.150800 8.110612
14.461200 -13.150800 8.125107
14.508000 -13.150800 8.094854
14.554800 -13.150800 8.089664
14.601600 -13.150800 8.078177
14.648400 -13.150800 8.062543
14.695200 -13.150800 8.059613
14.742000 -13.150800 8.054440
15.537600 -13.150800 6.818885
15.584400 -13.150800 6.805665
15.631200 -13.150800 6.821375
15.724800 -13.150800 6.829092
15.771600 -13.150800 6.829092
15.818400 -13.150800 6.821375
15.865200 -13.150800 6.825882
15.912000 -13.150800 6.829092
15.958800 -13.150800 6.820924
16.005600 -13.150800 6.817775
16.052400 -13.150800 6.806126
16.099200 -13.150800 6.793101
16.146000 -13.150800 6.762139
16.192800 -13.150800 6.747941
16.473600 -13.150800 4.636856
16.520400 -13.150800 4.448900
16.567200 -13.150800 4.237944
-18.720000 -13.104000 0.000000
-18.673200 -13.104000 0.000000
-18.626400 -13.104000 0.000000
-18.579600 -13.104000 -7.114488
-18.532800 -13.104000 -7.100823
-18.486000 -13.104000 -7.094662
-18.439200 -13.104000 -7.094662
-18.392400 -13.104000 -7.096681
-18.345600 -13.104000 -7.089547
-18.298800 -13.104000 -7.086306
-18.252000 -13.104000 -7.080585
-18.205200 -13.104000 -7.080585
-18.158400 -13.104000 -7.076586
-18.111600 -13.104000 -7.063125
-18.064800 -13.104000 -7.059801
-18.018000 -13.104000 -7.057941
-17.971200 -13.104000 -7.051749
-17.924400 -13.104000 -7.028896
-17.877600 -13.104000 -7.012422
-17.830800 -13.104000 -7.012422
-17.784000 -13.104000 -7.012422
-17.737200 -13.104000 -6.990126
-17.690400 -13.104000 -6.990126
-17.643600 -13.104000 -6.978393
-17.596800 -13.104000 -6.977055
-17.550000 -13.104000 -6.979341
-17.503200 -13.104000 -6.956049
-17.456400 -13.104000 -6.937702
-17.409600 -13.104000 -6.892196
-17.362800 -13.104000 -6.864800
-17.316000 -13.104000 -6.791386
-17.269200 -13.104000 -6.713513
-16.848000 -13.104000 -5.231934
-16.801200 -13.104000 -5.063040
-15.724800 -13.104000 6.903950
-15.678000 -13.104000 6.925406
-15.631200 -13.104000 6.954538
-15.584400 -13.104000 6.987987
-15.537600 -13.104000 7.002841
-15.490800 -13.104000 7.016450
-15.444000 -13.104000 7.030046
-15.397200 -13.104000 7.038650
-15.350400 -13.104000 7.050666
-15.303600 -13.104000 7.060148
-15.256800 -13.104000 7.062931
-15.210000 -13.104000 7.068773
-15.163200 -13.104000 7.075331
-15.116400 -13.104000 7.076448
-15.069600 -13.104000 7.077441
-15.022800 -13.104000 7.082873
-14.976000 -13.104000 7.082873
-14.929200 -13.104000 7.083929
-14.882400 -13.104000 7.086704
-14.835600 -13.104000 7.089598
-14.788800 -13.104000 7.094292
-14.742000 -13.104000 7.095590
-14.695200 -13.104000 7.095590
-14.648400 -13.104000 7.093420
-14.601600 -13.104000 7.099471
-14.554800 -13.104000 7.094911
-14.508000 -13.104000 7.095757
-14.461200 -13.104000 7.102563
-14.414400 -13.104000 7.105915
-14.367600 -13.104000 7.109200
-14.320800 -13.104000 7.113286
-14.274000 -13.104000 7.115500
-14.227200 -13.104000 7.120241
-14.180400 -13.104000 7.121762
-14.133600 -13.104000 7.125065
-14.086800 -13.104000 7.126545
-14.040000 -13.104000 7.128975
-13.993200 -13.104000 7.134087
-13.946400 -13.104000 7.144244
-13.899600 -13.104000 7.144244
-13.852800 -13.104000 7.174216
-13.806000 -13.104000 7.195678
-13.759200 -13.104000 7.222485
-5.522400 -13.104000 9.531530
-5.475600 -13.104000 9.279305
-5.428800 -13.104000 9.256112
-5.382000 -13.104000 9.217695
-5.335200 -13.104000 9.217695
-5.288400 -13.104000 9.200459
-5.241600 -13.104000 9.147098
-5.194800 -13.104000 9.109916
-5.148000 -13.104000 9.074987
-5.101200 -13.104000 9.018215
-5.054400 -13.104000 8.959785
-5.007600 -13.104000 8.918476
-4.960800 -13.104000 8.907062
-4.914000 -13.104000 8.855359
-4.867200 -13.104000 8.831982
-4.820400 -13.104000 8.815682
-4.773600 -13.104000 8.791596
-4.726800 -13.104000 8.756269
-4.680000 -13.104000 8.719280
-4.633200 -13.104000 8.634283
-4.586400 -13.104000 8.599852
-4.539600 -13.104000 8.570548
-4.492800 -13.104000 8.546701
-4.446000 -13.104000 8.536286
-4.399200 -13.104000 8.503651
-4.352400 -13.104000 8.476411
-4.305600 -13.104000 8.458397
-4.258800 -13.104000 8.435803
-4.212000 -13.104000 8.411459
-4.165200 -13.104000 8.393703
-4.118400 -13.104000 8.372497
-4.071600 -13.104000 8.325257
-4.024800 -13.104000 8.288958
-3.978000 -13.104000 8.256100
-3.931200 -13.104000 8.252473
-3.884400 -13.104000 8.243719
-3.837600 -13.104000 8.227731
-3.790800 -13.104000 8.218375
-3.744000 -13.104000 8.204267
-3.697200 -13.104000 8.170617
-3.650400 -13.104000 8.150355
-3.603600 -13.104000 8.140368
-3.556800 -13.104000 8.105614
-3.510000 -13.104000 8.083437
-3.463200 -13.104000 8.074184
-3.416400 -13.104000 8.065397
-3.369600 -13.104000 8.045499
-3.322800 -13.104000 8.044929
-3.276000 -13.104000 8.036277
-3.229200 -13.104000 8.014166
-3.182400 -13.104000 7.984010
-3.135600 -13.104000 7.974678
-3.088800 -13.104000 7.952509
-3.042000 -13.104000 7.919427
-2.995200 -13.104000 7.894628
-2.948400 -13.104000 7.891851
-2.901600 -13.104000 7.883925
-2.854800 -13.104000 7.870454
-2.808000 -13.104000 7.867146
-2.761200 -13.104000 7.837884
-2.714400 -13.104000 7.826266
-2.667600 -13.104000 7.794542
-2.620800 -13.104000 7.751084
-2.574000 -13.104000 7.712818
-2.527200 -13.104000 7.697990
-2.480400 -13.104000 7.672576
-2.433600 -13.104000 7.671494
-2.386800 -13.104000 7.673798
-2.340000 -13.104000 7.679473
-2.293200 -13.104000 7.684518
-2.246400 -13.104000 7.679729
-2.199600 -13.104000 7.678812
-2.152800 -13.104000 7.678236
-2.106000 -13.104000 7.673612
-2.059200 -13.104000 7.646603
-2.012400 -13.104000 7.604249
-1.965600 -13.104000 7.579105
-1.918800 -13.104000 7.561514
-1.872000 -13.104000 7.538807
-1.825200 -13.104000 7.522641
-1.778400 -13.104000 7.507309
-1.731600 -13.104000 7.496879
-1.684800 -13.104000 7.478728
-1.638000 -13.104000 7.474248
-1.591200 -13.104000 7.443478
-1.544400 -13.104000 7.443478
-1.497600 -13.104000 7.427940
-1.450800 -13.104000 7.427364
-1.404000 -13.104000 7.419427
-1.357200 -13.104000 7.418036
-1.310400 -13.104000 7.419427
-1.263600 -13.104000 7.419427
-1.216800 -13.104000 7.419427
-1.170000 -13.104000 7.425358
-1.123200 -13.104000 7.434469
-1.076400 -13.104000 7.425358
-1.029600 -13.104000 7.425358
-0.982800 -13.104000 7.407237
-0.936000 -13.104000 7.397959
-0.889200 -13.104000 7.385222
-0.842400 -13.104000 7.349959
-0.795600 -13.104000 7.333834
-0.748800 -13.104000 7.301431
-0.702000 -13.104000 7.286561
-0.655200 -13.104000 7.274041
-0.608400 -13.104000 7.268881
-0.561600 -13.104000 7.268881
-0.514800 -13.104000 7.265772
-0.468000 -13.104000 7.268881
-0.421200 -13.104000 7.265772
-0.374400 -13.104000 7.264184
-0.327600 -13.104000 7.266628
-0.280800 -13.104000 7.268172
-0.234000 -13.104000 7.264184
-0.187200 -13.104000 7.261176
-0.140400 -13.104000 7.261176
-0.093600 -13.104000 7.287711
-0.046800 -13.104000 7.290111
0.000000 -13.104000 7.292644
0.046800 -13.104000 7.295130
0.093600 -13.104000 7.298961
0.140400 -13.104000 7.296607
0.187200 -13.104000 7.287711
0.234000 -13.104000 7.276952
0.280800 -13.104000 7.253607
0.327600 -13.104000 7.223701
0.374400 -13.104000 7.204252
0.421200 -13.104000 7.180096
0.468000 -13.104000 7.157225
0.514800 -13.104000 7.152211
0.561600 -13.104000 7.157225
0.608400 -13.104000 7.152211
0.655200 -13.104000 7.152211
0.702000 -13.104000 7.157225
0.748800 -13.104000 7.169231
0.795600 -13.104000 7.182756
0.842400 -13.104000 7.188512
0.889200 -13.104000 7.182756
0.936000 -13.104000 7.188512
0.982800 -13.104000 7.197798
1.029600 -13.104000 7.203443
1.076400 -13.104000 7.207572
1.123200 -13.104000 7.212234
1.170000 -13.104000 7.207572
1.216800 -13.104000 7.207572
1.263600 -13.104000 7.207572
1.310400 -13.104000 7.200920
1.357200 -13.104000 7.198758
1.404000 -13.104000 7.199972
1.450800 -13.104000 7.192810
1.497600 -13.104000 7.192810
1.544400 -13.104000 7.203808
1.591200 -13.104000 7.203808
1.638000 -13.104000 7.215182
1.684800 -13.104000 7.218772
1.731600 -13.104000 7.215182
1.778400 -13.104000 7.203808
1.825200 -13.104000 7.203808
1.872000 -13.104000 7.189686
1.918800 -13.104000 7.187561
1.965600 -13.104000 7.173624
2.012400 -13.104000 7.172067
2.059200 -13.104000 7.172067
2.106000 -13.104000 7.171690
2.152800 -13.104000 7.157159
2.199600 -13.104000 7.164997
2.246400 -13.104000 7.148118
2.293200 -13.104000 7.139644
2.340000 -13.104000 7.153235
2.386800 -13.104000 7.139644
2.433600 -13.104000 7.134611
2.480400 -13.104000 7.153235
2.527200 -13.104000 7.162098
2.574000 -13.104000 7.185107
2.620800 -13.104000 7.206497
2.667600 -13.104000 7.217024
2.714400 -13.104000 7.234709
2.761200 -13.104000 7.237367
2.808000 -13.104000 7.243687
2.854800 -13.104000 7.258486
2.901600 -13.104000 7.254390
2.948400 -13.104000 7.237367
2.995200 -13.104000 7.246037
3.042000 -13.104000 7.249811
3.088800 -13.104000 7.249811
3.135600 -13.104000 7.251852
3.182400 -13.104000 7.242494
3.229200 -13.104000 7.241198
3.276000 -13.104000 7.242494
3.322800 -13.104000 7.241198
3.369600 -13.104000 7.242406
3.416400 -13.104000 7.246786
3.463200 -13.104000 7.246634
3.510000 -13.104000 7.266316
3.556800 -13.104000 7.281104
3.603600 -13.104000 7.281104
3.650400 -13.104000 7.284834
3.697200 -13.104000 7.296652
3.744000 -13.104000 7.285669
3.790800 -13.104000 7.320611
3.837600 -13.104000 7.347664
3.884400 -13.104000 7.364227
3.931200 -13.104000 7.378919
3.978000 -13.104000 7.403143
4.024800 -13.104000 7.409932
4.071600 -13.104000 7.411341
4.118400 -13.104000 7.418920
4.165200 -13.104000 7.411341
4.212000 -13.104000 7.409932
4.258800 -13.104000 7.409329
4.305600 -13.104000 7.401427
4.352400 -13.104000 7.401427
4.399200 -13.104000 7.420226
4.446000 -13.104000 7.452792
4.492800 -13.104000 7.453963
4.539600 -13.104000 7.464198
4.586400 -13.104000 7.464198
4.633200 -13.104000 7.485756
4.680000 -13.104000 7.491922
4.726800 -13.104000 7.495142
4.773600 -13.104000 7.491922
4.820400 -13.104000 7.495142
4.867200 -13.104000 7.502989
4.914000 -13.104000 7.515942
4.960800 -13.104000 7.515980
5.007600 -13.104000 7.532149
5.054400 -13.104000 7.532149
5.101200 -13.104000 7.556202
5.148000 -13.104000 7.566670
5.194800 -13.104000 7.578794
5.241600 -13.104000 7.633738
5.288400 -13.104000 7.662382
5.335200 -13.104000 7.667845
5.382000 -13.104000 7.674645
5.428800 -13.104000 7.672631
5.475600 -13.104000 7.701394
5.522400 -13.104000 7.701394
5.569200 -13.104000 7.701429
5.616000 -13.104000 7.705150
5.662800 -13.104000 7.721780
5.709600 -13.104000 7.747031
5.756400 -13.104000 7.756612
5.803200 -13.104000 7.787533
5.850000 -13.104000 7.800372
5.896800 -13.104000 7.809449
5.943600 -13.104000 7.826412
5.990400 -13.104000 7.834970
6.037200 -13.104000 7.855867
6.084000 -13.104000 7.878479
6.130800 -13.104000 7.886576
6.177600 -13.104000 7.889568
6.224400 -13.104000 7.892477
6.271200 -13.104000 7.906585
6.318000 -13.104000 7.924725
6.364800 -13.104000 7.952550
6.411600 -13.104000 7.973156
6.458400 -13.104000 7.993540
6.505200 -13.104000 7.997522
6.552000 -13.104000 8.024476
6.598800 -13.104000 8.029150
6.645600 -13.104000 8.029150
6.692400 -13.104000 8.049290
6.739200 -13.104000 8.081099
6.786000 -13.104000 8.098220
6.832800 -13.104000 8.098913
6.879600 -13.104000 8.114181
6.926400 -13.104000 8.142988
6.973200 -13.104000 8.163048
7.020000 -13.104000 8.204732
7.066800 -13.104000 8.234401
7.113600 -13.104000 8.247617
7.160400 -13.104000 8.287212
7.207200 -13.104000 8.291345
7.254000 -13.104000 8.301231
7.300800 -13.104000 8.301392
7.347600 -13.104000 8.301231
7.394400 -13.104000 8.314745
7.441200 -13.104000 8.337698
7.488000 -13.104000 8.356523
7.534800 -13.104000 8.369486
7.581600 -13.104000 8.370019
7.628400 -13.104000 8.418626
7.675200 -13.104000 8.490541
7.722000 -13.104000 8.533767
7.768800 -13.104000 8.564984
7.815600 -13.104000 8.588524
7.862400 -13.104000 8.620778
7.909200 -13.104000 8.635344
7.956000 -13.104000 8.645598
8.002800 -13.104000 8.655060
8.049600 -13.104000 8.730797
8.096400 -13.104000 8.765476
8.143200 -13.104000 8.803072
8.190000 -13.104000 8.839111
8.236800 -13.104000 8.862886
8.283600 -13.104000 8.887637
8.330400 -13.104000 8.916004
8.377200 -13.104000 8.926657
8.424000 -13.104000 8.952180
8.470800 -13.104000 8.985754
8.517600 -13.104000 9.030381
8.564400 -13.104000 9.082275
8.611200 -13.104000 9.102521
8.658000 -13.104000 9.193575
8.704800 -13.104000 9.331393
8.751600 -13.104000 9.350619
8.798400 -13.104000 9.369693
8.845200 -13.104000 9.350619
8.892000 -13.104000 9.339342
8.938800 -13.104000 9.302895
8.985600 -13.104000 9.339342
9.032400 -13.104000 9.451656
9.079200 -13.104000 9.548000
9.126000 -13.104000 29.434432
9.172800 -13.104000 29.448572
9.219600 -13.104000 29.452535
9.266400 -13.104000 29.466885
12.916800 -13.104000 8.066349
12.963600 -13.104000 8.062058
13.010400 -13.104000 8.059320
13.057200 -13.104000 8.059320
13.104000 -13.104000 8.056657
13.150800 -13.104000 8.059320
13.197600 -13.104000 8.061295
13.244400 -13.104000 8.062058
13.291200 -13.104000 8.067107
13.338000 -13.104000 8.067107
13.431600 -13.104000 8.079045
13.478400 -13.104000 8.067933
13.525200 -13.104000 8.067107
13.572000 -13.104000 8.066138
13.618800 -13.104000 8.067933
13.665600 -13.104000 8.067058
13.712400 -13.104000 8.056959
13.759200 -13.104000 8.053704
13.806000 -13.104000 8.053704
13.852800 -13.104000 8.070682
13.899600 -13.104000 8.056959
13.946400 -13.104000 8.050788
13.993200 -13.104000 8.050788
14.040000 -13.104000 8.061344
14.086800 -13.104000 8.068599
14.133600 -13.104000 8.068599
14.180400 -13.104000 8.076494
14.227200 -13.104000 8.099907
14.274000 -13.104000 8.104370
14.320800 -13.104000 8.105924
14.367600 -13.104000 8.110612
14.414400 -13.104000 8.105924
14.461200 -13.104000 8.127329
14.508000 -13.104000 8.129251
14.554800 -13.104000 8.102697
14.601600 -13.104000 8.087696
14.648400 -13.104000 8.067403
14.695200 -13.104000 8.061737
14.742000 -13.104000 8.059474
14.788800 -13.104000 8.054440
15.537600 -13.104000 6.851346
15.584400 -13.104000 6.850508
15.631200 -13.104000 6.845976
15.724800 -13.104000 6.839444
15.771600 -13.104000 6.833085
15.818400 -13.104000 6.825882
15.865200 -13.104000 6.825882
15.912000 -13.104000 6.825946
15.958800 -13.104000 6.825882
16.005600 -13.104000 6.822339
16.052400 -13.104000 6.810664
16.099200 -13.104000 6.800048
16.146000 -13.104000 6.793828
16.192800 -13.104000 6.791782
17.035200 -13.104000 1.513677
-18.720000 -13.057200 0.000000
-18.673200 -13.057200 0.000000
-18.626400 -13.057200 0.000000
-18.579600 -13.057200 -7.132256
-18.532800 -13.057200 -7.127350
-18.486000 -13.057200 -7.105879
-18.439200 -13.057200 -7.105879
-18.392400 -13.057200 -7.105879
-18.345600 -13.057200 -7.096681
-18.298800 -13.057200 -7.096681
-18.252000 -13.057200 -7.096681
-18.205200 -13.057200 -7.094662
-18.158400 -13.057200 -7.090718
-18.111600 -13.057200 -7.080585
-18.064800 -13.057200 -7.059801
-18.018000 -13.057200 -7.059254
-17.971200 -13.057200 -7.051749
-17.924400 -13.057200 -7.055586
-17.877600 -13.057200 -7.030828
-17.830800 -13.057200 -7.028896
-17.784000 -13.057200 -7.030828
-17.737200 -13.057200 -7.027403
-17.690400 -13.057200 -7.012422
-17.643600 -13.057200 -6.986508
-17.596800 -13.057200 -6.986175
-17.550000 -13.057200 -6.986508
-17.503200 -13.057200 -6.979341
-17.456400 -13.057200 -6.977055
-17.409600 -13.057200 -6.904376
-17.362800 -13.057200 -6.891260
-17.316000 -13.057200 -6.789985
-16.848000 -13.057200 -5.302647
-16.801200 -13.057200 -5.231934
-15.724800 -13.057200 6.903950
-15.678000 -13.057200 6.934415
-15.631200 -13.057200 6.967294
-15.584400 -13.057200 6.999252
-15.537600 -13.057200 7.012191
-15.490800 -13.057200 7.030046
-15.444000 -13.057200 7.040364
-15.397200 -13.057200 7.050012
-15.350400 -13.057200 7.060148
-15.303600 -13.057200 7.064816
-15.256800 -13.057200 7.068773
-15.210000 -13.057200 7.075637
-15.163200 -13.057200 7.077441
-15.116400 -13.057200 7.080554
-15.069600 -13.057200 7.080823
-15.022800 -13.057200 7.085689
-14.976000 -13.057200 7.085709
-14.929200 -13.057200 7.089598
-14.882400 -13.057200 7.095590
-14.835600 -13.057200 7.099229
-14.788800 -13.057200 7.101161
-14.742000 -13.057200 7.101161
-14.695200 -13.057200 7.103284
-14.648400 -13.057200 7.104251
-14.601600 -13.057200 7.109200
-14.554800 -13.057200 7.104679
-14.508000 -13.057200 7.103715
-14.461200 -13.057200 7.106997
-14.414400 -13.057200 7.109193
-14.367600 -13.057200 7.111562
-14.320800 -13.057200 7.114775
-14.274000 -13.057200 7.114869
-14.227200 -13.057200 7.123332
-14.180400 -13.057200 7.126892
-14.133600 -13.057200 7.128598
-14.086800 -13.057200 7.130821
-14.040000 -13.057200 7.136508
-13.993200 -13.057200 7.150847
-13.946400 -13.057200 7.166199
-13.899600 -13.057200 7.174216
-13.852800 -13.057200 7.195678
-13.806000 -13.057200 7.212664
-5.522400 -13.057200 9.491543
-5.475600 -13.057200 9.366088
-5.428800 -13.057200 9.256986
-5.382000 -13.057200 9.225496
-5.335200 -13.057200 9.225411
-5.288400 -13.057200 9.204014
-5.241600 -13.057200 9.200459
-5.194800 -13.057200 9.140732
-5.148000 -13.057200 9.085310
-5.101200 -13.057200 9.050809
-5.054400 -13.057200 8.983935
-5.007600 -13.057200 8.937271
-4.960800 -13.057200 8.903000
-4.914000 -13.057200 8.855359
-4.867200 -13.057200 8.831796
-4.820400 -13.057200 8.803531
-4.773600 -13.057200 8.787322
-4.726800 -13.057200 8.744941
-4.680000 -13.057200 8.708850
-4.633200 -13.057200 8.630862
-4.586400 -13.057200 8.591104
-4.539600 -13.057200 8.558235
-4.492800 -13.057200 8.546701
-4.446000 -13.057200 8.536286
-4.399200 -13.057200 8.512198
-4.352400 -13.057200 8.481502
-4.305600 -13.057200 8.460656
-4.258800 -13.057200 8.427589
-4.212000 -13.057200 8.420823
-4.165200 -13.057200 8.389040
-4.118400 -13.057200 8.365766
-4.071600 -13.057200 8.320086
-4.024800 -13.057200 8.291569
-3.978000 -13.057200 8.268602
-3.931200 -13.057200 8.255018
-3.884400 -13.057200 8.244303
-3.837600 -13.057200 8.235825
-3.790800 -13.057200 8.219710
-3.744000 -13.057200 8.205181
-3.697200 -13.057200 8.172507
-3.650400 -13.057200 8.151747
-3.603600 -13.057200 8.140368
-3.556800 -13.057200 8.105614
-3.510000 -13.057200 8.083437
-3.463200 -13.057200 8.074588
-3.416400 -13.057200 8.067739
-3.369600 -13.057200 8.055547
-3.322800 -13.057200 8.045499
-3.276000 -13.057200 8.039612
-3.229200 -13.057200 8.009984
-3.182400 -13.057200 7.981257
-3.135600 -13.057200 7.954518
-3.088800 -13.057200 7.938654
-3.042000 -13.057200 7.913038
-2.995200 -13.057200 7.904182
-2.948400 -13.057200 7.893980
-2.901600 -13.057200 7.882467
-2.854800 -13.057200 7.867146
-2.808000 -13.057200 7.850765
-2.761200 -13.057200 7.826266
-2.714400 -13.057200 7.806516
-2.667600 -13.057200 7.771757
-2.620800 -13.057200 7.739536
-2.574000 -13.057200 7.704079
-2.527200 -13.057200 7.690958
-2.480400 -13.057200 7.671799
-2.433600 -13.057200 7.671799
-2.386800 -13.057200 7.679473
-2.340000 -13.057200 7.679729
-2.293200 -13.057200 7.687602
-2.246400 -13.057200 7.679838
-2.199600 -13.057200 7.679473
-2.152800 -13.057200 7.678812
-2.106000 -13.057200 7.659972
-2.059200 -13.057200 7.644716
-2.012400 -13.057200 7.590025
-1.965600 -13.057200 7.560241
-1.918800 -13.057200 7.556099
-1.872000 -13.057200 7.533343
-1.825200 -13.057200 7.506679
-1.778400 -13.057200 7.505598
-1.731600 -13.057200 7.495808
-1.684800 -13.057200 7.487539
-1.638000 -13.057200 7.487539
-1.591200 -13.057200 7.453635
-1.544400 -13.057200 7.453635
-1.497600 -13.057200 7.437824
-1.450800 -13.057200 7.427883
-1.404000 -13.057200 7.427364
-1.357200 -13.057200 7.419351
-1.310400 -13.057200 7.419700
-1.263600 -13.057200 7.419351
-1.216800 -13.057200 7.419351
-1.170000 -13.057200 7.419700
-1.123200 -13.057200 7.434469
-1.076400 -13.057200 7.429108
-1.029600 -13.057200 7.429108
-0.982800 -13.057200 7.408098
-0.936000 -13.057200 7.404475
-0.889200 -13.057200 7.391414
-0.842400 -13.057200 7.352700
-0.795600 -13.057200 7.340422
-0.748800 -13.057200 7.318303
-0.702000 -13.057200 7.301431
-0.655200 -13.057200 7.294018
-0.608400 -13.057200 7.286561
-0.561600 -13.057200 7.283329
-0.514800 -13.057200 7.274041
-0.468000 -13.057200 7.276244
-0.421200 -13.057200 7.274041
-0.374400 -13.057200 7.276244
-0.327600 -13.057200 7.276610
-0.280800 -13.057200 7.276610
-0.234000 -13.057200 7.269025
-0.187200 -13.057200 7.268676
-0.140400 -13.057200 7.267648
-0.093600 -13.057200 7.287711
-0.046800 -13.057200 7.289993
0.000000 -13.057200 7.292637
0.046800 -13.057200 7.292697
0.093600 -13.057200 7.296607
0.140400 -13.057200 7.295739
0.187200 -13.057200 7.292697
0.234000 -13.057200 7.282025
0.280800 -13.057200 7.271396
0.327600 -13.057200 7.228863
0.374400 -13.057200 7.205618
0.421200 -13.057200 7.180096
0.468000 -13.057200 7.161615
0.514800 -13.057200 7.152888
0.561600 -13.057200 7.157225
0.608400 -13.057200 7.152888
0.655200 -13.057200 7.157225
0.702000 -13.057200 7.169946
0.748800 -13.057200 7.169946
0.795600 -13.057200 7.185566
0.842400 -13.057200 7.188506
0.889200 -13.057200 7.170949
0.936000 -13.057200 7.185566
0.982800 -13.057200 7.188506
1.029600 -13.057200 7.197798
1.076400 -13.057200 7.203443
1.123200 -13.057200 7.208477
1.170000 -13.057200 7.206611
1.216800 -13.057200 7.207572
1.263600 -13.057200 7.207572
1.310400 -13.057200 7.199972
1.357200 -13.057200 7.192810
1.404000 -13.057200 7.192810
1.450800 -13.057200 7.180788
1.497600 -13.057200 7.179495
1.544400 -13.057200 7.180788
1.591200 -13.057200 7.182646
1.638000 -13.057200 7.182646
1.684800 -13.057200 7.189686
1.731600 -13.057200 7.189686
1.778400 -13.057200 7.187648
1.825200 -13.057200 7.187648
1.872000 -13.057200 7.182212
1.918800 -13.057200 7.171960
1.965600 -13.057200 7.169984
2.012400 -13.057200 7.161522
2.059200 -13.057200 7.157685
2.106000 -13.057200 7.157685
2.152800 -13.057200 7.142574
2.199600 -13.057200 7.147024
2.246400 -13.057200 7.139644
2.293200 -13.057200 7.118192
2.340000 -13.057200 7.132370
2.386800 -13.057200 7.132370
2.433600 -13.057200 7.128284
2.480400 -13.057200 7.153235
2.527200 -13.057200 7.162098
2.574000 -13.057200 7.185562
2.620800 -13.057200 7.207198
2.667600 -13.057200 7.217024
2.714400 -13.057200 7.225825
2.761200 -13.057200 7.237367
2.808000 -13.057200 7.242624
2.854800 -13.057200 7.244854
2.901600 -13.057200 7.242753
2.948400 -13.057200 7.237367
2.995200 -13.057200 7.237916
3.042000 -13.057200 7.237916
3.088800 -13.057200 7.242494
3.135600 -13.057200 7.251852
3.182400 -13.057200 7.246037
3.229200 -13.057200 7.246037
3.276000 -13.057200 7.246634
3.322800 -13.057200 7.246634
3.369600 -13.057200 7.251544
3.416400 -13.057200 7.266738
3.463200 -13.057200 7.251306
3.510000 -13.057200 7.266738
3.556800 -13.057200 7.284834
3.603600 -13.057200 7.281104
3.650400 -13.057200 7.283515
3.697200 -13.057200 7.283515
3.744000 -13.057200 7.283515
3.790800 -13.057200 7.291683
3.837600 -13.057200 7.312062
3.884400 -13.057200 7.359728
3.931200 -13.057200 7.371221
3.978000 -13.057200 7.400614
4.024800 -13.057200 7.406752
4.071600 -13.057200 7.409932
4.118400 -13.057200 7.418920
4.165200 -13.057200 7.411341
4.212000 -13.057200 7.409329
4.258800 -13.057200 7.401572
4.305600 -13.057200 7.399722
4.352400 -13.057200 7.400704
4.399200 -13.057200 7.409329
4.446000 -13.057200 7.427143
4.492800 -13.057200 7.427143
4.539600 -13.057200 7.446175
4.586400 -13.057200 7.449473
4.633200 -13.057200 7.468587
4.680000 -13.057200 7.464198
4.726800 -13.057200 7.461236
4.773600 -13.057200 7.472407
4.820400 -13.057200 7.491922
4.867200 -13.057200 7.501636
4.914000 -13.057200 7.509238
4.960800 -13.057200 7.515980
5.007600 -13.057200 7.532149
5.054400 -13.057200 7.538163
5.101200 -13.057200 7.563783
5.148000 -13.057200 7.571126
5.194800 -13.057200 7.581303
5.241600 -13.057200 7.633738
5.288400 -13.057200 7.652399
5.335200 -13.057200 7.662637
5.382000 -13.057200 7.665939
5.428800 -13.057200 7.667125
5.475600 -13.057200 7.685512
5.522400 -13.057200 7.701394
5.569200 -13.057200 7.703407
5.616000 -13.057200 7.713862
5.662800 -13.057200 7.741914
5.709600 -13.057200 7.753825
5.756400 -13.057200 7.764954
5.803200 -13.057200 7.787533
5.850000 -13.057200 7.804238
5.896800 -13.057200 7.810353
5.943600 -13.057200 7.829195
5.990400 -13.057200 7.834970
6.037200 -13.057200 7.864790
6.084000 -13.057200 7.885456
6.130800 -13.057200 7.888402
6.177600 -13.057200 7.890191
6.224400 -13.057200 7.897746
6.271200 -13.057200 7.911515
6.318000 -13.057200 7.924725
6.364800 -13.057200 7.949790
6.411600 -13.057200 7.971729
6.458400 -13.057200 7.997522
6.505200 -13.057200 8.006169
6.552000 -13.057200 8.028186
6.598800 -13.057200 8.030282
6.645600 -13.057200 8.030282
6.692400 -13.057200 8.045666
6.739200 -13.057200 8.065363
6.786000 -13.057200 8.098171
6.832800 -13.057200 8.098913
6.879600 -13.057200 8.113449
6.926400 -13.057200 8.125985
6.973200 -13.057200 8.163048
7.020000 -13.057200 8.213028
7.066800 -13.057200 8.235805
7.113600 -13.057200 8.265227
7.160400 -13.057200 8.291345
7.207200 -13.057200 8.294694
7.254000 -13.057200 8.301394
7.300800 -13.057200 8.306613
7.347600 -13.057200 8.314003
7.394400 -13.057200 8.336692
7.441200 -13.057200 8.342571
7.488000 -13.057200 8.366787
7.534800 -13.057200 8.383973
7.581600 -13.057200 8.385999
7.628400 -13.057200 8.438037
7.675200 -13.057200 8.493091
7.722000 -13.057200 8.550732
7.768800 -13.057200 8.581928
7.815600 -13.057200 8.588524
7.862400 -13.057200 8.620778
7.909200 -13.057200 8.635344
7.956000 -13.057200 8.641434
8.002800 -13.057200 8.642757
8.049600 -13.057200 8.705130
8.096400 -13.057200 8.750320
8.143200 -13.057200 8.792516
8.190000 -13.057200 8.802625
8.236800 -13.057200 8.857691
8.283600 -13.057200 8.875480
8.330400 -13.057200 8.898987
8.377200 -13.057200 8.916004
8.424000 -13.057200 8.942850
8.470800 -13.057200 8.983844
8.517600 -13.057200 9.032015
8.564400 -13.057200 9.082275
8.611200 -13.057200 9.098019
8.658000 -13.057200 9.216465
8.704800 -13.057200 9.331393
8.751600 -13.057200 9.350619
8.798400 -13.057200 9.354333
8.845200 -13.057200 9.340418
8.892000 -13.057200 9.302895
8.938800 -13.057200 9.095025
8.985600 -13.057200 9.302895
9.032400 -13.057200 9.425982
9.079200 -13.057200 9.670892
9.126000 -13.057200 29.448008
9.172800 -13.057200 29.452535
9.219600 -13.057200 29.466885
9.266400 -13.057200 29.467865
12.916800 -13.057200 8.084257
12.963600 -13.057200 8.068322
13.010400 -13.057200 8.067835
13.057200 -13.057200 8.066349
13.104000 -13.057200 8.064906
13.150800 -13.057200 8.066243
13.197600 -13.057200 8.061419
13.244400 -13.057200 8.066243
13.291200 -13.057200 8.067107
13.338000 -13.057200 8.069241
13.431600 -13.057200 8.079045
13.478400 -13.057200 8.069241
13.525200 -13.057200 8.069241
13.572000 -13.057200 8.069241
13.618800 -13.057200 8.083364
13.665600 -13.057200 8.080270
13.712400 -13.057200 8.074080
13.759200 -13.057200 8.077944
13.806000 -13.057200 8.074080
13.852800 -13.057200 8.077104
13.899600 -13.057200 8.074080
13.946400 -13.057200 8.071239
13.993200 -13.057200 8.071239
14.040000 -13.057200 8.070682
14.086800 -13.057200 8.071239
14.133600 -13.057200 8.076494
14.180400 -13.057200 8.083018
14.227200 -13.057200 8.104370
14.274000 -13.057200 8.105924
14.320800 -13.057200 8.114257
14.367600 -13.057200 8.127329
14.414400 -13.057200 8.127329
14.461200 -13.057200 8.130741
14.508000 -13.057200 8.131023
14.554800 -13.057200 8.121957
14.601600 -13.057200 8.105680
14.648400 -13.057200 8.094854
14.695200 -13.057200 8.087696
14.742000 -13.057200 8.074063
14.788800 -13.057200 8.062543
15.537600 -13.057200 6.854423
15.584400 -13.057200 6.850508
15.631200 -13.057200 6.847826
15.678000 -13.057200 6.842241
15.724800 -13.057200 6.839444
15.771600 -13.057200 6.835837
15.818400 -13.057200 6.829484
15.865200 -13.057200 6.829484
15.912000 -13.057200 6.831938
15.958800 -13.057200 6.831938
16.005600 -13.057200 6.831938
16.052400 -13.057200 6.825946
16.099200 -13.057200 6.817775
16.146000 -13.057200 6.800309
16.192800 -13.057200 6.800309
16.239600 -13.057200 6.764392
16.707600 -13.057200 3.771153
16.754400 -13.057200 3.385859
16.801200 -13.057200 3.196149
16.988400 -13.057200 1.948294
17.035200 -13.057200 1.762705
-18.720000 -13.010400 0.000000
-18.673200 -13.010400 0.000000
-18.626400 -13.010400 0.000000
-18.579600 -13.010400 -7.139610
-18.532800 -13.010400 -7.137638
-18.486000 -13.010400 -7.129410
-18.439200 -13.010400 -7.120616
-18.392400 -13.010400 -7.113496
-18.345600 -13.010400 -7.105879
-18.298800 -13.010400 -7.105879
-18.252000 -13.010400 -7.113068
-18.205200 -13.010400 -7.107741
-18.158400 -13.010400 -7.103497
-18.111600 -13.010400 -7.080585
-18.064800 -13.010400 -7.059254
-18.018000 -13.010400 -7.059254
-17.971200 -13.010400 -7.051749
-17.924400 -13.010400 -7.057941
-17.877600 -13.010400 -7.043959
-17.830800 -13.010400 -7.043959
-17.784000 -13.010400 -7.049380
-17.737200 -13.010400 -7.030828
-17.690400 -13.010400 -7.030788
-17.643600 -13.010400 -7.012422
-17.596800 -13.010400 -6.986175
-17.550000 -13.010400 -6.986175
-17.503200 -13.010400 -6.982071
-17.456400 -13.010400 -6.978393
-17.409600 -13.010400 -6.923131
-17.362800 -13.010400 -6.868538
-17.316000 -13.010400 -6.781371
-16.801200 -13.010400 -5.063040
-15.771600 -13.010400 6.894227
-15.724800 -13.010400 6.920333
-15.678000 -13.010400 6.951944
-15.631200 -13.010400 6.999177
-15.584400 -13.010400 7.012191
-15.537600 -13.010400 7.020400
-15.490800 -13.010400 7.030165
-15.444000 -13.010400 7.048585
-15.397200 -13.010400 7.052193
-15.350400 -13.010400 7.063521
-15.303600 -13.010400 7.071100
-15.256800 -13.010400 7.072166
-15.210000 -13.010400 7.076448
-15.163200 -13.010400 7.077441
-15.116400 -13.010400 7.078955
-15.069600 -13.010400 7.083052
-15.022800 -13.010400 7.089598
-14.976000 -13.010400 7.094754
-14.929200 -13.010400 7.098852
-14.882400 -13.010400 7.103484
-14.835600 -13.010400 7.104679
-14.788800 -13.010400 7.107377
-14.742000 -13.010400 7.108669
-14.695200 -13.010400 7.110154
-14.648400 -13.010400 7.115332
-14.601600 -13.010400 7.119892
-14.554800 -13.010400 7.108669
-14.508000 -13.010400 7.107138
-14.461200 -13.010400 7.113286
-14.414400 -13.010400 7.114775
-14.367600 -13.010400 7.118496
-14.320800 -13.010400 7.119242
-14.274000 -13.010400 7.119607
-14.227200 -13.010400 7.128975
-14.180400 -13.010400 7.129527
-14.133600 -13.010400 7.129527
-14.086800 -13.010400 7.135986
-14.040000 -13.010400 7.146743
-13.993200 -13.010400 7.163264
-13.946400 -13.010400 7.174216
-13.899600 -13.010400 7.175585
-13.852800 -13.010400 7.205204
-13.806000 -13.010400 7.235831
-5.522400 -13.010400 9.442904
-5.475600 -13.010400 9.371522
-5.428800 -13.010400 9.261052
-5.382000 -13.010400 9.241902
-5.335200 -13.010400 9.225496
-5.288400 -13.010400 9.208879
-5.241600 -13.010400 9.203162
-5.194800 -13.010400 9.147098
-5.148000 -13.010400 9.085604
-5.101200 -13.010400 9.050809
-5.054400 -13.010400 8.986296
-5.007600 -13.010400 8.944909
-4.960800 -13.010400 8.903000
-4.914000 -13.010400 8.869195
-4.867200 -13.010400 8.831982
-4.820400 -13.010400 8.803531
-4.773600 -13.010400 8.786468
-4.726800 -13.010400 8.721312
-4.680000 -13.010400 8.697849
-4.633200 -13.010400 8.626095
-4.586400 -13.010400 8.592928
-4.539600 -13.010400 8.558235
-4.492800 -13.010400 8.546701
-4.446000 -13.010400 8.540604
-4.399200 -13.010400 8.512198
-4.352400 -13.010400 8.481502
-4.305600 -13.010400 8.460663
-4.258800 -13.010400 8.445274
-4.212000 -13.010400 8.425456
-4.165200 -13.010400 8.389159
-4.118400 -13.010400 8.372497
-4.071600 -13.010400 8.332855
-4.024800 -13.010400 8.308918
-3.978000 -13.010400 8.288958
-3.931200 -13.010400 8.263308
-3.884400 -13.010400 8.254700
-3.837600 -13.010400 8.246975
-3.790800 -13.010400 8.232234
-3.744000 -13.010400 8.209689
-3.697200 -13.010400 8.176434
-3.650400 -13.010400 8.151747
-3.603600 -13.010400 8.134463
-3.556800 -13.010400 8.091414
-3.510000 -13.010400 8.070316
-3.463200 -13.010400 8.067739
-3.416400 -13.010400 8.065397
-3.369600 -13.010400 8.055547
-3.322800 -13.010400 8.051232
-3.276000 -13.010400 8.043798
-3.229200 -13.010400 8.020898
-3.182400 -13.010400 7.995895
-3.135600 -13.010400 7.954518
-3.088800 -13.010400 7.921588
-3.042000 -13.010400 7.897145
-2.995200 -13.010400 7.894628
-2.948400 -13.010400 7.886632
-2.901600 -13.010400 7.880253
-2.854800 -13.010400 7.867146
-2.808000 -13.010400 7.863938
-2.761200 -13.010400 7.825356
-2.714400 -13.010400 7.794595
-2.667600 -13.010400 7.732087
-2.620800 -13.010400 7.716043
-2.574000 -13.010400 7.690958
-2.527200 -13.010400 7.687600
-2.480400 -13.010400 7.671799
-2.433600 -13.010400 7.671494
-2.386800 -13.010400 7.672576
-2.340000 -13.010400 7.679729
-2.293200 -13.010400 7.684518
-2.246400 -13.010400 7.679838
-2.199600 -13.010400 7.679473
-2.152800 -13.010400 7.678812
-2.106000 -13.010400 7.659972
-2.059200 -13.010400 7.607492
-2.012400 -13.010400 7.583957
-1.965600 -13.010400 7.560241
-1.918800 -13.010400 7.556173
-1.872000 -13.010400 7.550091
-1.825200 -13.010400 7.510003
-1.778400 -13.010400 7.505598
-1.731600 -13.010400 7.492105
-1.684800 -13.010400 7.487539
-1.638000 -13.010400 7.481515
-1.591200 -13.010400 7.453635
-1.544400 -13.010400 7.449069
-1.497600 -13.010400 7.437824
-1.450800 -13.010400 7.427940
-1.404000 -13.010400 7.419427
-1.357200 -13.010400 7.418036
-1.310400 -13.010400 7.419427
-1.263600 -13.010400 7.418036
-1.216800 -13.010400 7.419427
-1.170000 -13.010400 7.430841
-1.123200 -13.010400 7.439425
-1.076400 -13.010400 7.439425
-1.029600 -13.010400 7.435607
-0.982800 -13.010400 7.428926
-0.936000 -13.010400 7.407237
-0.889200 -13.010400 7.391414
-0.842400 -13.010400 7.352528
-0.795600 -13.010400 7.338822
-0.748800 -13.010400 7.331083
-0.702000 -13.010400 7.304714
-0.655200 -13.010400 7.298525
-0.608400 -13.010400 7.295909
-0.561600 -13.010400 7.290554
-0.514800 -13.010400 7.285825
-0.468000 -13.010400 7.284209
-0.421200 -13.010400 7.276244
-0.374400 -13.010400 7.276244
-0.327600 -13.010400 7.281869
-0.280800 -13.010400 7.276610
-0.234000 -13.010400 7.276610
-0.187200 -13.010400 7.281869
-0.140400 -13.010400 7.268676
-0.093600 -13.010400 7.289993
-0.046800 -13.010400 7.292637
0.000000 -13.010400 7.295130
0.046800 -13.010400 7.295739
0.093600 -13.010400 7.300694
0.140400 -13.010400 7.295739
0.187200 -13.010400 7.292697
0.234000 -13.010400 7.282025
0.280800 -13.010400 7.270344
0.327600 -13.010400 7.228863
0.374400 -13.010400 7.205919
0.421200 -13.010400 7.187608
0.468000 -13.010400 7.180096
0.514800 -13.010400 7.173499
0.561600 -13.010400 7.177478
0.608400 -13.010400 7.157225
0.655200 -13.010400 7.157225
0.702000 -13.010400 7.169946
0.748800 -13.010400 7.169231
0.795600 -13.010400 7.182756
0.842400 -13.010400 7.188506
0.889200 -13.010400 7.170949
0.936000 -13.010400 7.188506
0.982800 -13.010400 7.188512
1.029600 -13.010400 7.197034
1.076400 -13.010400 7.197798
1.123200 -13.010400 7.206611
1.170000 -13.010400 7.200920
1.216800 -13.010400 7.203443
1.263600 -13.010400 7.198758
1.310400 -13.010400 7.192810
1.357200 -13.010400 7.179495
1.404000 -13.010400 7.184766
1.450800 -13.010400 7.179075
1.497600 -13.010400 7.177416
1.544400 -13.010400 7.177416
1.591200 -13.010400 7.161944
1.638000 -13.010400 7.161944
1.684800 -13.010400 7.182646
1.731600 -13.010400 7.163970
1.778400 -13.010400 7.173624
1.825200 -13.010400 7.173624
1.872000 -13.010400 7.163970
1.918800 -13.010400 7.163970
1.965600 -13.010400 7.158529
2.012400 -13.010400 7.147024
2.059200 -13.010400 7.140773
2.106000 -13.010400 7.139644
2.152800 -13.010400 7.118730
2.199600 -13.010400 7.121388
2.246400 -13.010400 7.118730
2.293200 -13.010400 7.110102
2.340000 -13.010400 7.110102
2.386800 -13.010400 7.115203
2.433600 -13.010400 7.115203
2.480400 -13.010400 7.135362
2.527200 -13.010400 7.162098
2.574000 -13.010400 7.192734
2.620800 -13.010400 7.211421
2.667600 -13.010400 7.219772
2.714400 -13.010400 7.224037
2.761200 -13.010400 7.225825
2.808000 -13.010400 7.229498
2.854800 -13.010400 7.242624
2.901600 -13.010400 7.237916
2.948400 -13.010400 7.237367
2.995200 -13.010400 7.242624
3.042000 -13.010400 7.242624
3.088800 -13.010400 7.242494
3.135600 -13.010400 7.251852
3.182400 -13.010400 7.249811
3.229200 -13.010400 7.246634
3.276000 -13.010400 7.242494
3.322800 -13.010400 7.236974
3.369600 -13.010400 7.244993
3.416400 -13.010400 7.251865
3.463200 -13.010400 7.244993
3.510000 -13.010400 7.251306
3.556800 -13.010400 7.281104
3.603600 -13.010400 7.278886
3.650400 -13.010400 7.281104
3.697200 -13.010400 7.284834
3.744000 -13.010400 7.284834
3.790800 -13.010400 7.302408
3.837600 -13.010400 7.327555
3.884400 -13.010400 7.365557
3.931200 -13.010400 7.378919
3.978000 -13.010400 7.392538
4.024800 -13.010400 7.403143
4.071600 -13.010400 7.406752
4.118400 -13.010400 7.411341
4.165200 -13.010400 7.409932
4.212000 -13.010400 7.409329
4.258800 -13.010400 7.409198
4.305600 -13.010400 7.399722
4.352400 -13.010400 7.399722
4.399200 -13.010400 7.403391
4.446000 -13.010400 7.420226
4.492800 -13.010400 7.420226
4.539600 -13.010400 7.438495
4.586400 -13.010400 7.444769
4.633200 -13.010400 7.461236
4.680000 -13.010400 7.461236
4.726800 -13.010400 7.461236
4.773600 -13.010400 7.475108
4.820400 -13.010400 7.476051
4.867200 -13.010400 7.481989
4.914000 -13.010400 7.509238
4.960800 -13.010400 7.515980
5.007600 -13.010400 7.538163
5.054400 -13.010400 7.541834
5.101200 -13.010400 7.566670
5.148000 -13.010400 7.576363
5.194800 -13.010400 7.583152
5.241600 -13.010400 7.633106
5.288400 -13.010400 7.646346
5.335200 -13.010400 7.650440
5.382000 -13.010400 7.662382
5.428800 -13.010400 7.662637
5.475600 -13.010400 7.681836
5.522400 -13.010400 7.687667
5.569200 -13.010400 7.701429
5.616000 -13.010400 7.713862
5.662800 -13.010400 7.739694
5.709600 -13.010400 7.753825
5.756400 -13.010400 7.764954
5.803200 -13.010400 7.780830
5.850000 -13.010400 7.804238
5.896800 -13.010400 7.830707
5.943600 -13.010400 7.834500
5.990400 -13.010400 7.846079
6.037200 -13.010400 7.871721
6.084000 -13.010400 7.886189
6.130800 -13.010400 7.889568
6.177600 -13.010400 7.890191
6.224400 -13.010400 7.892477
6.271200 -13.010400 7.914576
6.318000 -13.010400 7.924725
6.364800 -13.010400 7.949790
6.411600 -13.010400 7.971149
6.458400 -13.010400 7.993540
6.505200 -13.010400 7.997522
6.552000 -13.010400 8.027448
6.598800 -13.010400 8.029181
6.645600 -13.010400 8.030282
6.692400 -13.010400 8.039124
6.739200 -13.010400 8.046651
6.786000 -13.010400 8.065363
6.832800 -13.010400 8.092789
6.879600 -13.010400 8.109522
6.926400 -13.010400 8.125487
6.973200 -13.010400 8.143157
7.020000 -13.010400 8.213028
7.066800 -13.010400 8.265227
7.113600 -13.010400 8.291345
7.160400 -13.010400 8.301231
7.207200 -13.010400 8.302511
7.254000 -13.010400 8.314745
7.300800 -13.010400 8.314745
7.347600 -13.010400 8.314745
7.394400 -13.010400 8.338796
7.441200 -13.010400 8.357481
7.488000 -13.010400 8.370019
7.534800 -13.010400 8.398163
7.581600 -13.010400 8.402241
7.628400 -13.010400 8.479330
7.675200 -13.010400 8.498555
7.722000 -13.010400 8.582624
7.768800 -13.010400 8.582624
7.815600 -13.010400 8.588524
7.862400 -13.010400 8.630301
7.909200 -13.010400 8.641434
7.956000 -13.010400 8.652016
8.002800 -13.010400 8.673369
8.049600 -13.010400 8.710831
8.096400 -13.010400 8.740051
8.143200 -13.010400 8.781843
8.190000 -13.010400 8.792516
8.236800 -13.010400 8.800182
8.283600 -13.010400 8.865563
8.330400 -13.010400 8.892865
8.377200 -13.010400 8.912232
8.424000 -13.010400 8.942850
8.470800 -13.010400 8.983844
8.517600 -13.010400 9.049446
8.564400 -13.010400 9.085169
8.611200 -13.010400 9.098019
8.658000 -13.010400 9.216465
8.704800 -13.010400 9.340375
8.751600 -13.010400 9.368836
8.798400 -13.010400 9.368836
8.845200 -13.010400 9.340418
8.892000 -13.010400 9.275431
8.938800 -13.010400 -4.933923
8.985600 -13.010400 -4.933923
9.032400 -13.010400 -4.933923
9.079200 -13.010400 9.670892
9.126000 -13.010400 29.448572
9.172800 -13.010400 29.460712
9.219600 -13.010400 29.467865
12.963600 -13.010400 8.123966
13.010400 -13.010400 8.086353
13.057200 -13.010400 8.075184
13.104000 -13.010400 8.069370
13.150800 -13.010400 8.069370
13.197600 -13.010400 8.069370
13.244400 -13.010400 8.069782
13.291200 -13.010400 8.086353
13.338000 -13.010400 8.087901
13.384800 -13.010400 8.093460
13.431600 -13.010400 8.093460
13.478400 -13.010400 8.087901
13.525200 -13.010400 8.087460
13.572000 -13.010400 8.085678
13.618800 -13.010400 8.087460
13.665600 -13.010400 8.085678
13.712400 -13.010400 8.083036
13.759200 -13.010400 8.087675
13.806000 -13.010400 8.084613
13.852800 -13.010400 8.084613
13.899600 -13.010400 8.077944
13.946400 -13.010400 8.077104
13.993200 -13.010400 8.077944
14.040000 -13.010400 8.076494
14.086800 -13.010400 8.071239
14.133600 -13.010400 8.077104
14.180400 -13.010400 8.094484
14.227200 -13.010400 8.105638
14.274000 -13.010400 8.112028
14.320800 -13.010400 8.114257
14.367600 -13.010400 8.127329
14.414400 -13.010400 8.128841
14.461200 -13.010400 8.134699
14.508000 -13.010400 8.139017
14.554800 -13.010400 8.130741
14.601600 -13.010400 8.116474
14.648400 -13.010400 8.106990
14.695200 -13.010400 8.106990
14.742000 -13.010400 8.100702
14.788800 -13.010400 8.087696
14.835600 -13.010400 8.074063
15.537600 -13.010400 6.871308
15.584400 -13.010400 6.856932
15.631200 -13.010400 6.850207
15.678000 -13.010400 6.848421
15.724800 -13.010400 6.842241
15.771600 -13.010400 6.835837
15.818400 -13.010400 6.833085
15.865200 -13.010400 6.833085
15.912000 -13.010400 6.833085
15.958800 -13.010400 6.833085
16.005600 -13.010400 6.833085
16.052400 -13.010400 6.825946
16.099200 -13.010400 6.825946
16.146000 -13.010400 6.800309
16.192800 -13.010400 6.800309
16.239600 -13.010400 6.779891
16.286400 -13.010400 6.747941
16.614000 -13.010400 4.421714
16.660800 -13.010400 4.204539
16.707600 -13.010400 3.935391
16.801200 -13.010400 3.297437
16.848000 -13.010400 3.074291
16.988400 -13.010400 2.186291
17.082000 -13.010400 1.664783
-18.720000 -12.963600 0.000000
-18.673200 -12.963600 0.000000
-18.626400 -12.963600 0.000000
-18.579600 -12.963600 -7.168813
-18.532800 -12.963600 -7.150326
-18.486000 -12.963600 -7.138389
-18.439200 -12.963600 -7.129410
-18.392400 -12.963600 -7.120616
-18.345600 -12.963600 -7.118581
-18.298800 -12.963600 -7.118581
-18.252000 -12.963600 -7.120616
-18.205200 -12.963600 -7.120616
-18.158400 -12.963600 -7.118581
-18.111600 -12.963600 -7.105285
-18.064800 -12.963600 -7.076047
-18.018000 -12.963600 -7.080694
-17.971200 -12.963600 -7.061393
-17.924400 -12.963600 -7.066531
-17.877600 -12.963600 -7.057941
-17.830800 -12.963600 -7.043959
-17.784000 -12.963600 -7.057941
-17.737200 -12.963600 -7.043959
-17.690400 -12.963600 -7.030828
-17.643600 -12.963600 -7.027765
-17.596800 -12.963600 -7.009751
-17.550000 -12.963600 -7.006531
-17.503200 -12.963600 -6.986627
-17.456400 -12.963600 -6.984158
-17.409600 -12.963600 -6.974258
-17.362800 -12.963600 -6.943800
-15.818400 -12.963600 6.891717
-15.771600 -12.963600 6.920333
-15.724800 -12.963600 6.947510
-15.678000 -12.963600 6.981363
-15.631200 -12.963600 7.001151
-15.584400 -12.963600 7.018696
-15.537600 -12.963600 7.023180
-15.490800 -12.963600 7.030165
-15.444000 -12.963600 7.051075
-15.397200 -12.963600 7.056322
-15.350400 -12.963600 7.067788
-15.303600 -12.963600 7.072166
-15.256800 -12.963600 7.075531
-15.210000 -12.963600 7.078218
-15.163200 -12.963600 7.078705
-15.116400 -12.963600 7.080554
-15.069600 -12.963600 7.085709
-15.022800 -12.963600 7.091383
-14.976000 -12.963600 7.098852
-14.929200 -12.963600 7.101161
-14.882400 -12.963600 7.108985
-14.835600 -12.963600 7.110154
-14.788800 -12.963600 7.110154
-14.742000 -12.963600 7.108985
-14.695200 -12.963600 7.113634
-14.648400 -12.963600 7.114962
-14.601600 -12.963600 7.115332
-14.554800 -12.963600 7.109200
-14.508000 -12.963600 7.108669
-14.461200 -12.963600 7.114775
-14.414400 -12.963600 7.114962
-14.367600 -12.963600 7.119242
-14.320800 -12.963600 7.119242
-14.274000 -12.963600 7.119607
-14.227200 -12.963600 7.128324
-14.180400 -12.963600 7.129406
-14.133600 -12.963600 7.129406
-14.086800 -12.963600 7.132409
-14.040000 -12.963600 7.154215
-13.993200 -12.963600 7.165405
-13.946400 -12.963600 7.176345
-13.899600 -12.963600 7.192375
-13.852800 -12.963600 7.235831
-5.522400 -12.963600 9.545065
-5.475600 -12.963600 9.376474
-5.428800 -12.963600 9.292152
-5.382000 -12.963600 9.256112
-5.335200 -12.963600 9.241902
-5.288400 -12.963600 9.208879
-5.241600 -12.963600 9.203162
-5.194800 -12.963600 9.143600
-5.148000 -12.963600 9.085604
-5.101200 -12.963600 9.052155
-5.054400 -12.963600 8.988260
-5.007600 -12.963600 8.948551
-4.960800 -12.963600 8.930826
-4.914000 -12.963600 8.875829
-4.867200 -12.963600 8.833624
-4.820400 -12.963600 8.815682
-4.773600 -12.963600 8.789420
-4.726800 -12.963600 8.721312
-4.680000 -12.963600 8.667782
-4.633200 -12.963600 8.627120
-4.586400 -12.963600 8.602285
-4.539600 -12.963600 8.564928
-4.492800 -12.963600 8.547104
-4.446000 -12.963600 8.543592
-4.399200 -12.963600 8.515815
-4.352400 -12.963600 8.481906
-4.305600 -12.963600 8.470116
-4.258800 -12.963600 8.449120
-4.212000 -12.963600 8.433988
-4.165200 -12.963600 8.393703
-4.118400 -12.963600 8.365766
-4.071600 -12.963600 8.316116
-4.024800 -12.963600 8.291569
-3.978000 -12.963600 8.286885
-3.931200 -12.963600 8.268602
-3.884400 -12.963600 8.254700
-3.837600 -12.963600 8.237510
-3.790800 -12.963600 8.227731
-3.744000 -12.963600 8.209689
-3.697200 -12.963600 8.170155
-3.650400 -12.963600 8.142292
-3.603600 -12.963600 8.124826
-3.556800 -12.963600 8.081007
-3.510000 -12.963600 8.070316
-3.463200 -12.963600 8.070316
-3.416400 -12.963600 8.067294
-3.369600 -12.963600 8.055547
-3.322800 -12.963600 8.051232
-3.276000 -12.963600 8.039612
-3.229200 -12.963600 8.020064
-3.182400 -12.963600 7.995895
-3.135600 -12.963600 7.948567
-3.088800 -12.963600 7.921588
-3.042000 -12.963600 7.896032
-2.995200 -12.963600 7.893980
-2.948400 -12.963600 7.882467
-2.901600 -12.963600 7.862480
-2.854800 -12.963600 7.844438
-2.808000 -12.963600 7.825356
-2.761200 -12.963600 7.794595
-2.714400 -12.963600 7.759658
-2.667600 -12.963600 7.726809
-2.620800 -12.963600 7.697990
-2.574000 -12.963600 7.687600
-2.527200 -12.963600 7.672576
-2.480400 -12.963600 7.671799
-2.433600 -12.963600 7.668470
-2.386800 -12.963600 7.671799
-2.340000 -12.963600 7.679838
-2.293200 -12.963600 7.684949
-2.246400 -12.963600 7.683055
-2.199600 -12.963600 7.679729
-2.152800 -12.963600 7.678812
-2.106000 -12.963600 7.654632
-2.059200 -12.963600 7.591283
-2.012400 -12.963600 7.582793
-1.965600 -12.963600 7.560241
-1.918800 -12.963600 7.556099
-1.872000 -12.963600 7.550091
-1.825200 -12.963600 7.510003
-1.778400 -12.963600 7.495568
-1.731600 -12.963600 7.487825
-1.684800 -12.963600 7.476305
-1.638000 -12.963600 7.474248
-1.591200 -12.963600 7.449069
-1.544400 -12.963600 7.448324
-1.497600 -12.963600 7.437300
-1.450800 -12.963600 7.427940
-1.404000 -12.963600 7.422701
-1.357200 -12.963600 7.418036
-1.310400 -12.963600 7.419351
-1.263600 -12.963600 7.418036
-1.216800 -12.963600 7.419427
-1.170000 -12.963600 7.430841
-1.123200 -12.963600 7.440837
-1.076400 -12.963600 7.440837
-1.029600 -12.963600 7.440837
-0.982800 -12.963600 7.428926
-0.936000 -12.963600 7.407237
-0.889200 -12.963600 7.377502
-0.842400 -12.963600 7.352528
-0.795600 -12.963600 7.339143
-0.748800 -12.963600 7.331083
-0.702000 -12.963600 7.311907
-0.655200 -12.963600 7.298525
-0.608400 -12.963600 7.298525
-0.561600 -12.963600 7.288638
-0.514800 -12.963600 7.285825
-0.468000 -12.963600 7.284209
-0.421200 -12.963600 7.276244
-0.374400 -12.963600 7.276244
-0.327600 -12.963600 7.285346
-0.280800 -12.963600 7.284209
-0.234000 -12.963600 7.281869
-0.187200 -12.963600 7.285346
-0.140400 -12.963600 7.281869
-0.093600 -12.963600 7.285958
-0.046800 -12.963600 7.290111
0.000000 -12.963600 7.292637
0.046800 -12.963600 7.292697
0.093600 -12.963600 7.298961
0.140400 -12.963600 7.292697
0.187200 -12.963600 7.292697
0.234000 -12.963600 7.283701
0.280800 -12.963600 7.271396
0.327600 -12.963600 7.223701
0.374400 -12.963600 7.205919
0.421200 -12.963600 7.202305
0.468000 -12.963600 7.184140
0.514800 -12.963600 7.177478
0.561600 -12.963600 7.177478
0.608400 -12.963600 7.168315
0.655200 -12.963600 7.169946
0.702000 -12.963600 7.172408
0.748800 -12.963600 7.169946
0.795600 -12.963600 7.189684
0.842400 -12.963600 7.194820
0.889200 -12.963600 7.188512
0.936000 -12.963600 7.193277
0.982800 -12.963600 7.189684
1.029600 -12.963600 7.195560
1.076400 -12.963600 7.195560
1.123200 -12.963600 7.186642
1.170000 -12.963600 7.177416
1.216800 -12.963600 7.177416
1.263600 -12.963600 7.177416
1.310400 -12.963600 7.186047
1.357200 -12.963600 7.177416
1.404000 -12.963600 7.180788
1.450800 -12.963600 7.177416
1.497600 -12.963600 7.161944
1.544400 -12.963600 7.161032
1.591200 -12.963600 7.154055
1.638000 -12.963600 7.147640
1.684800 -12.963600 7.154055
1.731600 -12.963600 7.154055
1.778400 -12.963600 7.158529
1.825200 -12.963600 7.158529
1.872000 -12.963600 7.154055
1.918800 -12.963600 7.158529
1.965600 -12.963600 7.157685
2.012400 -12.963600 7.143213
2.059200 -12.963600 7.118730
2.106000 -12.963600 7.121925
2.152800 -12.963600 7.121388
2.199600 -12.963600 7.122786
2.246400 -12.963600 7.121388
2.293200 -12.963600 7.115203
2.340000 -12.963600 7.116819
2.386800 -12.963600 7.132558
2.433600 -12.963600 7.134611
2.480400 -12.963600 7.150724
2.527200 -12.963600 7.162098
2.574000 -12.963600 7.192734
2.620800 -12.963600 7.208946
2.667600 -12.963600 7.214892
2.714400 -12.963600 7.224242
2.761200 -12.963600 7.231794
2.808000 -12.963600 7.237367
2.854800 -12.963600 7.242753
2.901600 -12.963600 7.237367
2.948400 -12.963600 7.237916
2.995200 -12.963600 7.251642
3.042000 -12.963600 7.237916
3.088800 -12.963600 7.221119
3.135600 -12.963600 7.242494
3.182400 -12.963600 7.229663
3.229200 -12.963600 7.242494
3.276000 -12.963600 7.231473
3.322800 -12.963600 7.242494
3.369600 -12.963600 7.252681
3.416400 -12.963600 7.266316
3.463200 -12.963600 7.251306
3.510000 -12.963600 7.266316
3.556800 -12.963600 7.284834
3.603600 -12.963600 7.281104
3.650400 -12.963600 7.281104
3.697200 -12.963600 7.284834
3.744000 -12.963600 7.284834
3.790800 -12.963600 7.293164
3.837600 -12.963600 7.307192
3.884400 -12.963600 7.347664
3.931200 -12.963600 7.373434
3.978000 -12.963600 7.383424
4.024800 -12.963600 7.403143
4.071600 -12.963600 7.409198
4.118400 -12.963600 7.422470
4.165200 -12.963600 7.430241
4.212000 -12.963600 7.428697
4.258800 -12.963600 7.422470
4.305600 -12.963600 7.409329
4.352400 -12.963600 7.401572
4.399200 -12.963600 7.409329
4.446000 -12.963600 7.420226
4.492800 -12.963600 7.417056
4.539600 -12.963600 7.428083
4.586400 -12.963600 7.444769
4.633200 -12.963600 7.453981
4.680000 -12.963600 7.453981
4.726800 -12.963600 7.461236
4.773600 -12.963600 7.468587
4.820400 -12.963600 7.475253
4.867200 -12.963600 7.475405
4.914000 -12.963600 7.509238
4.960800 -12.963600 7.515980
5.007600 -12.963600 7.538163
5.054400 -12.963600 7.550328
5.101200 -12.963600 7.569619
5.148000 -12.963600 7.576873
5.194800 -12.963600 7.585401
5.241600 -12.963600 7.615358
5.288400 -12.963600 7.645595
5.335200 -12.963600 7.646346
5.382000 -12.963600 7.662637
5.428800 -12.963600 7.662692
5.475600 -12.963600 7.680613
5.522400 -12.963600 7.683653
5.569200 -12.963600 7.687667
5.616000 -12.963600 7.710514
5.662800 -12.963600 7.743015
5.709600 -12.963600 7.762089
5.756400 -12.963600 7.775766
5.803200 -12.963600 7.807731
5.850000 -12.963600 7.824431
5.896800 -12.963600 7.846079
5.943600 -12.963600 7.852886
5.990400 -12.963600 7.857713
6.037200 -12.963600 7.871721
6.084000 -12.963600 7.886189
6.130800 -12.963600 7.890191
6.177600 -12.963600 7.889568
6.224400 -12.963600 7.889568
6.271200 -12.963600 7.908565
6.318000 -12.963600 7.924725
6.364800 -12.963600 7.948073
6.411600 -12.963600 7.953926
6.458400 -12.963600 7.992852
6.505200 -12.963600 8.006169
6.552000 -12.963600 8.025852
6.598800 -12.963600 8.028820
6.645600 -12.963600 8.034088
6.692400 -12.963600 8.049290
6.739200 -12.963600 8.056627
6.786000 -12.963600 8.087153
6.832800 -12.963600 8.098171
6.879600 -12.963600 8.114181
6.926400 -12.963600 8.125547
6.973200 -12.963600 8.133943
7.020000 -12.963600 8.198001
7.066800 -12.963600 8.242472
7.113600 -12.963600 8.287212
7.160400 -12.963600 8.301394
7.207200 -12.963600 8.302511
7.254000 -12.963600 8.314745
7.300800 -12.963600 8.318115
7.347600 -12.963600 8.329434
7.394400 -12.963600 8.357481
7.441200 -12.963600 8.380242
7.488000 -12.963600 8.385999
7.534800 -12.963600 8.422282
7.581600 -12.963600 8.438037
7.628400 -12.963600 8.481756
7.675200 -12.963600 8.498555
7.722000 -12.963600 8.550732
7.768800 -12.963600 8.581928
7.815600 -12.963600 8.583352
7.862400 -12.963600 8.616817
7.909200 -12.963600 8.635344
7.956000 -12.963600 8.652016
8.002800 -12.963600 8.673369
8.049600 -12.963600 8.705130
8.096400 -12.963600 8.730797
8.143200 -12.963600 8.783026
8.190000 -12.963600 8.797819
8.236800 -12.963600 8.800182
8.283600 -12.963600 8.863581
8.330400 -12.963600 8.892865
8.377200 -12.963600 8.924327
8.424000 -12.963600 8.943595
8.470800 -12.963600 8.983844
8.517600 -12.963600 9.043186
8.564400 -12.963600 9.088265
8.611200 -12.963600 9.099096
8.658000 -12.963600 9.216465
8.704800 -12.963600 9.331393
8.751600 -12.963600 9.368836
8.798400 -12.963600 9.354333
8.845200 -12.963600 9.340375
8.892000 -12.963600 9.275431
8.938800 -12.963600 -5.475833
8.985600 -12.963600 -5.475833
9.032400 -12.963600 -5.475833
9.079200 -12.963600 9.670892
9.126000 -12.963600 29.452329
9.172800 -12.963600 29.469201
9.219600 -12.963600 29.493345
12.963600 -12.963600 8.133760
13.010400 -12.963600 8.123966
13.057200 -12.963600 8.091432
13.104000 -12.963600 8.086353
13.150800 -12.963600 8.080387
13.197600 -12.963600 8.080387
13.244400 -12.963600 8.086353
13.291200 -12.963600 8.087901
13.338000 -12.963600 8.100217
13.384800 -12.963600 8.100217
13.431600 -12.963600 8.100217
13.478400 -12.963600 8.100217
13.525200 -12.963600 8.087901
13.572000 -12.963600 8.087675
13.618800 -12.963600 8.093155
13.665600 -12.963600 8.087675
13.712400 -12.963600 8.087675
13.759200 -12.963600 8.093155
13.806000 -12.963600 8.090061
13.852800 -12.963600 8.092751
13.899600 -12.963600 8.084194
13.946400 -12.963600 8.084194
13.993200 -12.963600 8.090061
14.040000 -12.963600 8.084194
14.086800 -12.963600 8.083018
14.133600 -12.963600 8.094484
14.180400 -12.963600 8.099208
14.227200 -12.963600 8.105638
14.274000 -12.963600 8.117477
14.320800 -12.963600 8.117477
14.367600 -12.963600 8.129045
14.414400 -12.963600 8.131023
14.461200 -12.963600 8.139930
14.508000 -12.963600 8.146370
14.554800 -12.963600 8.139930
14.601600 -12.963600 8.129581
14.648400 -12.963600 8.121957
14.695200 -12.963600 8.121277
14.742000 -12.963600 8.112661
14.788800 -12.963600 8.102697
14.835600 -12.963600 8.100522
15.584400 -12.963600 6.871629
15.631200 -12.963600 6.858333
15.678000 -12.963600 6.850207
15.724800 -12.963600 6.848421
15.771600 -12.963600 6.842241
15.818400 -12.963600 6.842241
15.865200 -12.963600 6.842241
15.912000 -12.963600 6.842241
15.958800 -12.963600 6.855508
16.005600 -12.963600 6.861225
16.052400 -12.963600 6.855799
16.099200 -12.963600 6.855508
16.146000 -12.963600 6.840744
16.192800 -12.963600 6.840744
16.239600 -12.963600 6.800309
16.286400 -12.963600 6.780237
16.333200 -12.963600 6.747941
16.567200 -12.963600 4.821046
16.614000 -12.963600 4.448900
16.660800 -12.963600 4.269869
16.707600 -12.963600 4.016001
16.754400 -12.963600 3.771153
16.801200 -12.963600 3.433667
16.848000 -12.963600 3.234665
16.894800 -12.963600 2.958297
16.941600 -12.963600 2.780891
17.082000 -12.963600 1.762705
17.128800 -12.963600 1.531427
-18.720000 -12.916800 0.000000
-18.673200 -12.916800 0.000000
-18.626400 -12.916800 0.000000
-18.579600 -12.916800 -7.174942
-18.532800 -12.916800 -7.168813
-18.486000 -12.916800 -7.168804
-18.439200 -12.916800 -7.156615
-18.392400 -12.916800 -7.139610
-18.345600 -12.916800 -7.138389
-18.298800 -12.916800 -7.138389
-18.252000 -12.916800 -7.138389
-18.205200 -12.916800 -7.140044
-18.158400 -12.916800 -7.140044
-18.111600 -12.916800 -7.136949
-18.064800 -12.916800 -7.107741
-18.018000 -12.916800 -7.106307
-17.971200 -12.916800 -7.103497
-17.924400 -12.916800 -7.085299
-17.877600 -12.916800 -7.073944
-17.830800 -12.916800 -7.059254
-17.784000 -12.916800 -7.067974
-17.737200 -12.916800 -7.067280
-17.690400 -12.916800 -7.062472
-17.643600 -12.916800 -7.061071
-17.596800 -12.916800 -7.027765
-17.550000 -12.916800 -7.009751
-17.503200 -12.916800 -7.007242
-17.456400 -12.916800 -6.986627
-17.409600 -12.916800 -6.943800
-17.362800 -12.916800 -6.937702
-15.818400 -12.916800 6.916578
-15.771600 -12.916800 6.933609
-15.724800 -12.916800 6.963348
-15.678000 -12.916800 6.999197
-15.631200 -12.916800 7.019021
-15.584400 -12.916800 7.025487
-15.537600 -12.916800 7.046541
-15.490800 -12.916800 7.050465
-15.444000 -12.916800 7.060945
-15.397200 -12.916800 7.067788
-15.350400 -12.916800 7.078218
-15.303600 -12.916800 7.080554
-15.256800 -12.916800 7.082415
-15.210000 -12.916800 7.083052
-15.163200 -12.916800 7.083052
-15.116400 -12.916800 7.085639
-15.069600 -12.916800 7.091383
-15.022800 -12.916800 7.098852
-14.976000 -12.916800 7.107155
-14.929200 -12.916800 7.108985
-14.882400 -12.916800 7.113628
-14.835600 -12.916800 7.113628
-14.788800 -12.916800 7.108985
-14.742000 -12.916800 7.108669
-14.695200 -12.916800 7.108669
-14.648400 -12.916800 7.108292
-14.601600 -12.916800 7.114962
-14.554800 -12.916800 7.108669
-14.508000 -12.916800 7.114962
-14.461200 -12.916800 7.118496
-14.414400 -12.916800 7.120406
-14.367600 -12.916800 7.125224
-14.320800 -12.916800 7.120841
-14.274000 -12.916800 7.120841
-14.227200 -12.916800 7.128975
-14.180400 -12.916800 7.129527
-14.133600 -12.916800 7.132409
-14.086800 -12.916800 7.151406
-14.040000 -12.916800 7.158136
-13.993200 -12.916800 7.168796
-13.946400 -12.916800 7.180000
-13.899600 -12.916800 7.192375
-13.852800 -12.916800 7.242465
-5.522400 -12.916800 9.559544
-5.475600 -12.916800 9.437290
-5.428800 -12.916800 9.366088
-5.382000 -12.916800 9.292152
-5.335200 -12.916800 9.261052
-5.288400 -12.916800 9.208879
-5.241600 -12.916800 9.197026
-5.194800 -12.916800 9.143600
-5.148000 -12.916800 9.085604
-5.101200 -12.916800 9.060106
-5.054400 -12.916800 8.988753
-5.007600 -12.916800 8.958965
-4.960800 -12.916800 8.917116
-4.914000 -12.916800 8.869195
-4.867200 -12.916800 8.832432
-4.820400 -12.916800 8.814308
-4.773600 -12.916800 8.753814
-4.726800 -12.916800 8.699901
-4.680000 -12.916800 8.646938
-4.633200 -12.916800 8.618547
-4.586400 -12.916800 8.592661
-4.539600 -12.916800 8.548482
-4.492800 -12.916800 8.544195
-4.446000 -12.916800 8.536286
-4.399200 -12.916800 8.515815
-4.352400 -12.916800 8.483975
-4.305600 -12.916800 8.471173
-4.258800 -12.916800 8.449120
-4.212000 -12.916800 8.433988
-4.165200 -12.916800 8.393703
-4.118400 -12.916800 8.353935
-4.071600 -12.916800 8.315011
-4.024800 -12.916800 8.291569
-3.978000 -12.916800 8.274896
-3.931200 -12.916800 8.263308
-3.884400 -12.916800 8.247084
-3.837600 -12.916800 8.237510
-3.790800 -12.916800 8.227731
-3.744000 -12.916800 8.205907
-3.697200 -12.916800 8.174932
-3.650400 -12.916800 8.140368
-3.603600 -12.916800 8.112781
-3.556800 -12.916800 8.085451
-3.510000 -12.916800 8.074588
-3.463200 -12.916800 8.070316
-3.416400 -12.916800 8.067739
-3.369600 -12.916800 8.056722
-3.322800 -12.916800 8.055547
-3.276000 -12.916800 8.039612
-3.229200 -12.916800 8.020064
-3.182400 -12.916800 7.995895
-3.135600 -12.916800 7.938654
-3.088800 -12.916800 7.919427
-3.042000 -12.916800 7.897145
-2.995200 -12.916800 7.894628
-2.948400 -12.916800 7.871608
-2.901600 -12.916800 7.846648
-2.854800 -12.916800 7.837958
-2.808000 -12.916800 7.808891
-2.761200 -12.916800 7.782255
-2.714400 -12.916800 7.739536
-2.667600 -12.916800 7.717762
-2.620800 -12.916800 7.694260
-2.574000 -12.916800 7.684949
-2.527200 -12.916800 7.665968
-2.480400 -12.916800 7.665968
-2.433600 -12.916800 7.665968
-2.386800 -12.916800 7.668802
-2.340000 -12.916800 7.679838
-2.293200 -12.916800 7.683055
-2.246400 -12.916800 7.679838
-2.199600 -12.916800 7.679729
-2.152800 -12.916800 7.668802
-2.106000 -12.916800 7.607492
-2.059200 -12.916800 7.586935
-2.012400 -12.916800 7.582793
-1.965600 -12.916800 7.560241
-1.918800 -12.916800 7.556086
-1.872000 -12.916800 7.532655
-1.825200 -12.916800 7.505598
-1.778400 -12.916800 7.494251
-1.731600 -12.916800 7.487539
-1.684800 -12.916800 7.474789
-1.638000 -12.916800 7.473762
-1.591200 -12.916800 7.449069
-1.544400 -12.916800 7.444283
-1.497600 -12.916800 7.437300
-1.450800 -12.916800 7.422701
-1.404000 -12.916800 7.412825
-1.357200 -12.916800 7.411279
-1.310400 -12.916800 7.415733
-1.263600 -12.916800 7.415733
-1.216800 -12.916800 7.430841
-1.170000 -12.916800 7.440837
-1.123200 -12.916800 7.446534
-1.076400 -12.916800 7.444652
-1.029600 -12.916800 7.444388
-0.982800 -12.916800 7.428926
-0.936000 -12.916800 7.404475
-0.889200 -12.916800 7.370247
-0.842400 -12.916800 7.349959
-0.795600 -12.916800 7.339143
-0.748800 -12.916800 7.331838
-0.702000 -12.916800 7.311907
-0.655200 -12.916800 7.301432
-0.608400 -12.916800 7.301432
-0.561600 -12.916800 7.294018
-0.514800 -12.916800 7.285825
-0.468000 -12.916800 7.284209
-0.421200 -12.916800 7.282609
-0.374400 -12.916800 7.276610
-0.327600 -12.916800 7.285346
-0.280800 -12.916800 7.282609
-0.234000 -12.916800 7.282609
-0.187200 -12.916800 7.285958
-0.140400 -12.916800 7.272236
-0.093600 -12.916800 7.272236
-0.046800 -12.916800 7.285958
0.000000 -12.916800 7.288780
0.046800 -12.916800 7.289476
0.093600 -12.916800 7.294501
0.140400 -12.916800 7.284902
0.187200 -12.916800 7.287711
0.234000 -12.916800 7.280102
0.280800 -12.916800 7.253607
0.327600 -12.916800 7.222497
0.374400 -12.916800 7.204252
0.421200 -12.916800 7.184140
0.468000 -12.916800 7.173957
0.514800 -12.916800 7.173499
0.561600 -12.916800 7.172408
0.608400 -12.916800 7.168315
0.655200 -12.916800 7.168583
0.702000 -12.916800 7.172408
0.748800 -12.916800 7.169946
0.795600 -12.916800 7.179416
0.842400 -12.916800 7.188512
0.889200 -12.916800 7.179552
0.936000 -12.916800 7.182512
0.982800 -12.916800 7.188506
1.029600 -12.916800 7.193277
1.076400 -12.916800 7.193277
1.123200 -12.916800 7.182512
1.170000 -12.916800 7.177416
1.216800 -12.916800 7.169729
1.263600 -12.916800 7.169729
1.310400 -12.916800 7.177416
1.357200 -12.916800 7.162010
1.404000 -12.916800 7.177416
1.450800 -12.916800 7.157854
1.497600 -12.916800 7.147640
1.544400 -12.916800 7.136215
1.591200 -12.916800 7.143194
1.638000 -12.916800 7.135887
1.684800 -12.916800 7.138820
1.731600 -12.916800 7.136215
1.778400 -12.916800 7.138820
1.825200 -12.916800 7.143213
1.872000 -12.916800 7.143213
1.918800 -12.916800 7.142574
1.965600 -12.916800 7.140773
2.012400 -12.916800 7.135825
2.059200 -12.916800 7.116686
2.106000 -12.916800 7.121925
2.152800 -12.916800 7.121388
2.199600 -12.916800 7.121388
2.246400 -12.916800 7.119641
2.293200 -12.916800 7.119641
2.340000 -12.916800 7.119641
2.386800 -12.916800 7.132558
2.433600 -12.916800 7.134611
2.480400 -12.916800 7.148597
2.527200 -12.916800 7.167356
2.574000 -12.916800 7.204772
2.620800 -12.916800 7.208946
2.667600 -12.916800 7.211421
2.714400 -12.916800 7.217024
2.761200 -12.916800 7.225825
2.808000 -12.916800 7.224242
2.854800 -12.916800 7.237367
2.901600 -12.916800 7.225825
2.948400 -12.916800 7.237367
2.995200 -12.916800 7.242624
3.042000 -12.916800 7.221119
3.088800 -12.916800 7.219398
3.135600 -12.916800 7.221119
3.182400 -12.916800 7.219603
3.229200 -12.916800 7.229663
3.276000 -12.916800 7.229663
3.322800 -12.916800 7.235940
3.369600 -12.916800 7.253270
3.416400 -12.916800 7.266738
3.463200 -12.916800 7.251865
3.510000 -12.916800 7.266738
3.556800 -12.916800 7.283416
3.603600 -12.916800 7.266738
3.650400 -12.916800 7.271218
3.697200 -12.916800 7.278390
3.744000 -12.916800 7.284596
3.790800 -12.916800 7.291683
3.837600 -12.916800 7.301413
3.884400 -12.916800 7.312062
3.931200 -12.916800 7.367383
3.978000 -12.916800 7.378919
4.024800 -12.916800 7.400614
4.071600 -12.916800 7.409198
4.118400 -12.916800 7.422470
4.165200 -12.916800 7.428697
4.212000 -12.916800 7.422470
4.258800 -12.916800 7.422470
4.305600 -12.916800 7.411341
4.352400 -12.916800 7.401427
4.399200 -12.916800 7.403391
4.446000 -12.916800 7.407206
4.492800 -12.916800 7.403391
4.539600 -12.916800 7.424886
4.586400 -12.916800 7.432736
4.633200 -12.916800 7.453912
4.680000 -12.916800 7.453981
4.726800 -12.916800 7.461236
4.773600 -12.916800 7.475108
4.820400 -12.916800 7.475405
4.867200 -12.916800 7.476051
4.914000 -12.916800 7.515980
4.960800 -12.916800 7.527467
5.007600 -12.916800 7.533073
5.054400 -12.916800 7.543325
5.101200 -12.916800 7.569619
5.148000 -12.916800 7.583152
5.194800 -12.916800 7.590221
5.241600 -12.916800 7.633106
5.288400 -12.916800 7.645595
5.335200 -12.916800 7.650440
5.382000 -12.916800 7.662637
5.428800 -12.916800 7.662637
5.475600 -12.916800 7.674645
5.522400 -12.916800 7.677107
5.569200 -12.916800 7.680613
5.616000 -12.916800 7.709494
5.662800 -12.916800 7.721780
5.709600 -12.916800 7.743015
5.756400 -12.916800 7.764954
5.803200 -12.916800 7.807731
5.850000 -12.916800 7.824431
5.896800 -12.916800 7.834970
5.943600 -12.916800 7.846079
5.990400 -12.916800 7.857713
6.037200 -12.916800 7.878008
6.084000 -12.916800 7.886189
6.130800 -12.916800 7.889568
6.177600 -12.916800 7.890191
6.224400 -12.916800 7.897746
6.271200 -12.916800 7.914576
6.318000 -12.916800 7.924725
6.364800 -12.916800 7.952550
6.411600 -12.916800 7.957814
6.458400 -12.916800 8.014130
6.505200 -12.916800 8.024476
6.552000 -12.916800 8.029181
6.598800 -12.916800 8.034088
6.645600 -12.916800 8.049290
6.692400 -12.916800 8.051687
6.739200 -12.916800 8.067592
6.786000 -12.916800 8.087321
6.832800 -12.916800 8.101153
6.879600 -12.916800 8.114181
6.926400 -12.916800 8.125487
6.973200 -12.916800 8.133943
7.020000 -12.916800 8.181675
7.066800 -12.916800 8.213028
7.113600 -12.916800 8.278683
7.160400 -12.916800 8.301394
7.207200 -12.916800 8.304746
7.254000 -12.916800 8.314745
7.300800 -12.916800 8.319860
7.347600 -12.916800 8.342571
7.394400 -12.916800 8.361813
7.441200 -12.916800 8.382101
7.488000 -12.916800 8.418626
7.534800 -12.916800 8.422282
7.581600 -12.916800 8.450721
7.628400 -12.916800 8.481756
7.675200 -12.916800 8.523143
7.722000 -12.916800 8.551652
7.768800 -12.916800 8.569748
7.815600 -12.916800 8.583352
7.862400 -12.916800 8.611638
7.909200 -12.916800 8.630301
7.956000 -12.916800 8.649123
8.002800 -12.916800 8.660496
8.049600 -12.916800 8.705130
8.096400 -12.916800 8.740051
8.143200 -12.916800 8.781843
8.190000 -12.916800 8.791878
8.236800 -12.916800 8.801908
8.283600 -12.916800 8.875132
8.330400 -12.916800 8.912232
8.377200 -12.916800 8.943595
8.424000 -12.916800 8.971533
8.470800 -12.916800 9.035232
8.517600 -12.916800 9.065699
8.564400 -12.916800 9.091207
8.611200 -12.916800 9.136517
8.658000 -12.916800 9.168045
8.704800 -12.916800 9.275431
8.751600 -12.916800 9.340375
8.798400 -12.916800 9.340375
8.845200 -12.916800 9.311119
8.892000 -12.916800 9.032709
8.938800 -12.916800 -5.809342
8.985600 -12.916800 -5.535062
9.032400 -12.916800 -5.535062
9.079200 -12.916800 9.670892
9.126000 -12.916800 29.460400
9.172800 -12.916800 29.493345
9.219600 -12.916800 29.498769
9.266400 -12.916800 29.503406
13.104000 -12.916800 8.096768
13.150800 -12.916800 8.088429
13.197600 -12.916800 8.084257
13.244400 -12.916800 8.088429
13.291200 -12.916800 8.088429
13.338000 -12.916800 8.104308
13.384800 -12.916800 8.104308
13.431600 -12.916800 8.100217
13.478400 -12.916800 8.100217
13.525200 -12.916800 8.093460
13.572000 -12.916800 8.093460
13.618800 -12.916800 8.095987
13.665600 -12.916800 8.093460
13.712400 -12.916800 8.097269
13.759200 -12.916800 8.100459
13.806000 -12.916800 8.097269
13.852800 -12.916800 8.104093
13.899600 -12.916800 8.093155
13.946400 -12.916800 8.096687
13.993200 -12.916800 8.100291
14.040000 -12.916800 8.096687
14.086800 -12.916800 8.096687
14.133600 -12.916800 8.100291
14.180400 -12.916800 8.105582
14.227200 -12.916800 8.111861
14.274000 -12.916800 8.121554
14.320800 -12.916800 8.127329
14.367600 -12.916800 8.131352
14.414400 -12.916800 8.140561
14.461200 -12.916800 8.146370
14.508000 -12.916800 8.147219
14.554800 -12.916800 8.151171
14.601600 -12.916800 8.139017
14.648400 -12.916800 8.139017
14.695200 -12.916800 8.129581
14.742000 -12.916800 8.121957
14.788800 -12.916800 8.117702
14.835600 -12.916800 8.112661
14.882400 -12.916800 8.112661
15.631200 -12.916800 6.865807
15.678000 -12.916800 6.856998
15.724800 -12.916800 6.854758
15.771600 -12.916800 6.842232
15.818400 -12.916800 6.848421
15.865200 -12.916800 6.842232
15.912000 -12.916800 6.841502
15.958800 -12.916800 6.855508
16.005600 -12.916800 6.862410
16.052400 -12.916800 6.857514
16.099200 -12.916800 6.857380
16.146000 -12.916800 6.853889
16.192800 -12.916800 6.850821
16.239600 -12.916800 6.840744
16.286400 -12.916800 6.835901
16.333200 -12.916800 6.793828
16.614000 -12.916800 4.656917
16.660800 -12.916800 4.395370
16.754400 -12.916800 3.935391
16.801200 -12.916800 3.715049
16.848000 -12.916800 3.345528
16.894800 -12.916800 3.186511
16.941600 -12.916800 2.879805
17.035200 -12.916800 2.282091
17.082000 -12.916800 1.935195
17.128800 -12.916800 1.657185
-18.720000 -12.870000 0.000000
-18.673200 -12.870000 0.000000
-18.626400 -12.870000 0.000000
-18.579600 -12.870000 -7.174942
-18.532800 -12.870000 -7.170366
-18.486000 -12.870000 -7.168813
-18.439200 -12.870000 -7.157425
-18.392400 -12.870000 -7.151005
-18.345600 -12.870000 -7.151005
-18.298800 -12.870000 -7.148399
-18.252000 -12.870000 -7.148399
-18.205200 -12.870000 -7.148399
-18.158400 -12.870000 -7.151005
-18.111600 -12.870000 -7.140044
-18.064800 -12.870000 -7.138601
-18.018000 -12.870000 -7.138518
-17.971200 -12.870000 -7.107741
-17.924400 -12.870000 -7.104823
-17.877600 -12.870000 -7.080694
-17.830800 -12.870000 -7.074643
-17.784000 -12.870000 -7.078004
-17.737200 -12.870000 -7.067974
-17.690400 -12.870000 -7.061071
-17.643600 -12.870000 -7.035370
-17.596800 -12.870000 -7.023703
-17.550000 -12.870000 -7.007242
-17.503200 -12.870000 -6.986245
-17.456400 -12.870000 -6.974258
-17.409600 -12.870000 -6.933262
-15.865200 -12.870000 6.920333
-15.818400 -12.870000 6.931143
-15.771600 -12.870000 6.971607
-15.724800 -12.870000 6.995823
-15.678000 -12.870000 7.001225
-15.631200 -12.870000 7.023180
-15.584400 -12.870000 7.030046
-15.537600 -12.870000 7.052193
-15.490800 -12.870000 7.060945
-15.444000 -12.870000 7.065335
-15.397200 -12.870000 7.074336
-15.350400 -12.870000 7.078705
-15.303600 -12.870000 7.084415
-15.256800 -12.870000 7.085562
-15.210000 -12.870000 7.087341
-15.163200 -12.870000 7.086704
-15.116400 -12.870000 7.091383
-15.069600 -12.870000 7.099227
-15.022800 -12.870000 7.099428
-14.976000 -12.870000 7.105274
-14.929200 -12.870000 7.108292
-14.882400 -12.870000 7.108292
-14.835600 -12.870000 7.108292
-14.788800 -12.870000 7.107155
-14.742000 -12.870000 7.108669
-14.695200 -12.870000 7.113634
-14.648400 -12.870000 7.112453
-14.601600 -12.870000 7.118496
-14.554800 -12.870000 7.119892
-14.508000 -12.870000 7.120841
-14.461200 -12.870000 7.120841
-14.414400 -12.870000 7.127400
-14.367600 -12.870000 7.125224
-14.320800 -12.870000 7.120841
-14.274000 -12.870000 7.120241
-14.227200 -12.870000 7.127400
-14.180400 -12.870000 7.128324
-14.133600 -12.870000 7.129527
-14.086800 -12.870000 7.154215
-14.040000 -12.870000 7.166199
-13.993200 -12.870000 7.184759
-13.946400 -12.870000 7.194978
-13.899600 -12.870000 7.232685
-5.569200 -12.870000 9.820431
-5.522400 -12.870000 9.559544
-5.475600 -12.870000 9.442904
-5.428800 -12.870000 9.380723
-5.382000 -12.870000 9.332439
-5.335200 -12.870000 9.295832
-5.288400 -12.870000 9.229852
-5.241600 -12.870000 9.197026
-5.194800 -12.870000 9.143600
-5.148000 -12.870000 9.106050
-5.101200 -12.870000 9.065802
-5.054400 -12.870000 8.988753
-5.007600 -12.870000 8.956243
-4.960800 -12.870000 8.896580
-4.914000 -12.870000 8.848962
-4.867200 -12.870000 8.831982
-4.820400 -12.870000 8.814088
-4.773600 -12.870000 8.743440
-4.726800 -12.870000 8.667782
-4.680000 -12.870000 8.640973
-4.633200 -12.870000 8.612762
-4.586400 -12.870000 8.564928
-4.539600 -12.870000 8.544195
-4.492800 -12.870000 8.536286
-4.446000 -12.870000 8.532021
-4.399200 -12.870000 8.516170
-4.352400 -12.870000 8.493785
-4.305600 -12.870000 8.469593
-4.258800 -12.870000 8.441783
-4.212000 -12.870000 8.425456
-4.165200 -12.870000 8.378745
-4.118400 -12.870000 8.320086
-4.071600 -12.870000 8.306940
-4.024800 -12.870000 8.303207
-3.978000 -12.870000 8.288965
-3.931200 -12.870000 8.272641
-3.884400 -12.870000 8.246195
-3.837600 -12.870000 8.235825
-3.790800 -12.870000 8.227143
-3.744000 -12.870000 8.198176
-3.697200 -12.870000 8.174932
-3.650400 -12.870000 8.142292
-3.603600 -12.870000 8.112781
-3.556800 -12.870000 8.080735
-3.510000 -12.870000 8.067294
-3.463200 -12.870000 8.066881
-3.416400 -12.870000 8.065397
-3.369600 -12.870000 8.051232
-3.322800 -12.870000 8.045499
-3.276000 -12.870000 8.036262
-3.229200 -12.870000 8.020064
-3.182400 -12.870000 7.999480
-3.135600 -12.870000 7.926367
-3.088800 -12.870000 7.913038
-3.042000 -12.870000 7.896032
-2.995200 -12.870000 7.885370
-2.948400 -12.870000 7.860724
-2.901600 -12.870000 7.845944
-2.854800 -12.870000 7.835747
-2.808000 -12.870000 7.804046
-2.761200 -12.870000 7.774626
-2.714400 -12.870000 7.734186
-2.667600 -12.870000 7.716043
-2.620800 -12.870000 7.690958
-2.574000 -12.870000 7.671799
-2.527200 -12.870000 7.652635
-2.480400 -12.870000 7.654992
-2.433600 -12.870000 7.660502
-2.386800 -12.870000 7.661508
-2.340000 -12.870000 7.673785
-2.293200 -12.870000 7.679838
-2.246400 -12.870000 7.675219
-2.199600 -12.870000 7.675219
-2.152800 -12.870000 7.661508
-2.106000 -12.870000 7.604006
-2.059200 -12.870000 7.583957
-2.012400 -12.870000 7.566035
-1.965600 -12.870000 7.553144
-1.918800 -12.870000 7.553144
-1.872000 -12.870000 7.523288
-1.825200 -12.870000 7.495568
-1.778400 -12.870000 7.494251
-1.731600 -12.870000 7.487539
-1.684800 -12.870000 7.476305
-1.638000 -12.870000 7.466202
-1.591200 -12.870000 7.456427
-1.544400 -12.870000 7.444283
-1.497600 -12.870000 7.433485
-1.450800 -12.870000 7.430841
-1.404000 -12.870000 7.411279
-1.357200 -12.870000 7.403458
-1.310400 -12.870000 7.430841
-1.263600 -12.870000 7.419351
-1.216800 -12.870000 7.432705
-1.170000 -12.870000 7.441894
-1.123200 -12.870000 7.446534
-1.076400 -12.870000 7.444388
-1.029600 -12.870000 7.440837
-0.982800 -12.870000 7.408098
-0.936000 -12.870000 7.392120
-0.889200 -12.870000 7.362648
-0.842400 -12.870000 7.349433
-0.795600 -12.870000 7.324818
-0.748800 -12.870000 7.318303
-0.702000 -12.870000 7.307098
-0.655200 -12.870000 7.301432
-0.608400 -12.870000 7.301431
-0.561600 -12.870000 7.288638
-0.514800 -12.870000 7.278816
-0.468000 -12.870000 7.276610
-0.421200 -12.870000 7.275904
-0.374400 -12.870000 7.271294
-0.327600 -12.870000 7.281090
-0.280800 -12.870000 7.266032
-0.234000 -12.870000 7.266032
-0.187200 -12.870000 7.282609
-0.140400 -12.870000 7.267648
-0.093600 -12.870000 7.264581
-0.046800 -12.870000 7.266863
0.000000 -12.870000 7.267648
0.046800 -12.870000 7.282151
0.093600 -12.870000 7.284902
0.140400 -12.870000 7.270344
0.187200 -12.870000 7.276952
0.234000 -12.870000 7.254786
0.280800 -12.870000 7.234829
0.327600 -12.870000 7.204252
0.374400 -12.870000 7.177478
0.421200 -12.870000 7.170058
0.468000 -12.870000 7.168315
0.514800 -12.870000 7.161615
0.561600 -12.870000 7.155416
0.608400 -12.870000 7.154575
0.655200 -12.870000 7.154575
0.702000 -12.870000 7.168583
0.748800 -12.870000 7.168202
0.795600 -12.870000 7.169930
0.842400 -12.870000 7.173204
0.889200 -12.870000 7.170949
0.936000 -12.870000 7.173204
0.982800 -12.870000 7.177073
1.029600 -12.870000 7.182512
1.076400 -12.870000 7.177073
1.123200 -12.870000 7.170949
1.170000 -12.870000 7.163060
1.216800 -12.870000 7.162977
1.263600 -12.870000 7.160767
1.310400 -12.870000 7.159025
1.357200 -12.870000 7.151849
1.404000 -12.870000 7.157854
1.450800 -12.870000 7.147640
1.497600 -12.870000 7.135317
1.544400 -12.870000 7.135887
1.591200 -12.870000 7.136215
1.638000 -12.870000 7.130029
1.684800 -12.870000 7.130029
1.731600 -12.870000 7.130603
1.778400 -12.870000 7.135825
1.825200 -12.870000 7.138820
1.872000 -12.870000 7.135825
1.918800 -12.870000 7.130603
1.965600 -12.870000 7.135825
2.012400 -12.870000 7.125417
2.059200 -12.870000 7.115777
2.106000 -12.870000 7.118968
2.152800 -12.870000 7.118968
2.199600 -12.870000 7.119641
2.246400 -12.870000 7.119641
2.293200 -12.870000 7.118192
2.340000 -12.870000 7.118192
2.386800 -12.870000 7.119641
2.433600 -12.870000 7.135362
2.480400 -12.870000 7.148597
2.527200 -12.870000 7.169038
2.574000 -12.870000 7.206497
2.620800 -12.870000 7.208946
2.667600 -12.870000 7.211421
2.714400 -12.870000 7.211421
2.761200 -12.870000 7.221557
2.808000 -12.870000 7.217024
2.854800 -12.870000 7.219398
2.901600 -12.870000 7.211194
2.948400 -12.870000 7.217024
2.995200 -12.870000 7.219398
3.042000 -12.870000 7.208612
3.088800 -12.870000 7.198530
3.135600 -12.870000 7.208051
3.182400 -12.870000 7.208051
3.229200 -12.870000 7.208612
3.276000 -12.870000 7.208612
3.322800 -12.870000 7.231473
3.369600 -12.870000 7.243499
3.416400 -12.870000 7.244993
3.463200 -12.870000 7.249924
3.510000 -12.870000 7.254880
3.556800 -12.870000 7.283416
3.603600 -12.870000 7.272528
3.650400 -12.870000 7.278886
3.697200 -12.870000 7.283515
3.744000 -12.870000 7.285669
3.790800 -12.870000 7.291683
3.837600 -12.870000 7.295064
3.884400 -12.870000 7.302884
3.931200 -12.870000 7.328367
3.978000 -12.870000 7.361324
4.024800 -12.870000 7.378919
4.071600 -12.870000 7.392538
4.118400 -12.870000 7.400142
4.165200 -12.870000 7.400142
4.212000 -12.870000 7.400142
4.258800 -12.870000 7.401572
4.305600 -12.870000 7.401572
4.352400 -12.870000 7.399722
4.399200 -12.870000 7.399722
4.446000 -12.870000 7.403391
4.492800 -12.870000 7.403391
4.539600 -12.870000 7.420226
4.586400 -12.870000 7.424886
4.633200 -12.870000 7.432736
4.680000 -12.870000 7.442275
4.726800 -12.870000 7.453912
4.773600 -12.870000 7.468587
4.820400 -12.870000 7.475405
4.867200 -12.870000 7.475573
4.914000 -12.870000 7.513705
4.960800 -12.870000 7.525460
5.007600 -12.870000 7.526908
5.054400 -12.870000 7.543271
5.101200 -12.870000 7.568091
5.148000 -12.870000 7.579926
5.194800 -12.870000 7.597065
5.241600 -12.870000 7.633106
5.288400 -12.870000 7.646346
5.335200 -12.870000 7.652399
5.382000 -12.870000 7.662637
5.428800 -12.870000 7.662637
5.475600 -12.870000 7.665939
5.522400 -12.870000 7.672631
5.569200 -12.870000 7.665939
5.616000 -12.870000 7.709494
5.662800 -12.870000 7.719643
5.709600 -12.870000 7.741699
5.756400 -12.870000 7.764980
5.803200 -12.870000 7.807731
5.850000 -12.870000 7.822630
5.896800 -12.870000 7.834500
5.943600 -12.870000 7.835962
5.990400 -12.870000 7.852810
6.037200 -12.870000 7.857713
6.084000 -12.870000 7.878479
6.130800 -12.870000 7.888837
6.177600 -12.870000 7.899387
6.224400 -12.870000 7.903228
6.271200 -12.870000 7.915336
6.318000 -12.870000 7.933823
6.364800 -12.870000 7.953926
6.411600 -12.870000 7.975432
6.458400 -12.870000 8.027448
6.505200 -12.870000 8.030282
6.552000 -12.870000 8.038508
6.598800 -12.870000 8.042612
6.645600 -12.870000 8.051687
6.692400 -12.870000 8.055060
6.739200 -12.870000 8.069847
6.786000 -12.870000 8.078132
6.832800 -12.870000 8.101153
6.879600 -12.870000 8.114181
6.926400 -12.870000 8.125547
6.973200 -12.870000 8.133943
7.020000 -12.870000 8.176825
7.066800 -12.870000 8.211905
7.113600 -12.870000 8.265227
7.160400 -12.870000 8.295009
7.207200 -12.870000 8.304746
7.254000 -12.870000 8.314003
7.300800 -12.870000 8.319860
7.347600 -12.870000 8.341722
7.394400 -12.870000 8.366787
7.441200 -12.870000 8.385999
7.488000 -12.870000 8.428477
7.534800 -12.870000 8.438037
7.581600 -12.870000 8.468652
7.628400 -12.870000 8.496779
7.675200 -12.870000 8.533767
7.722000 -12.870000 8.558359
7.768800 -12.870000 8.569748
7.815600 -12.870000 8.587437
7.862400 -12.870000 8.620778
7.909200 -12.870000 8.642404
7.956000 -12.870000 8.660496
8.002800 -12.870000 8.679498
8.049600 -12.870000 8.710831
8.096400 -12.870000 8.748487
8.143200 -12.870000 8.783026
8.190000 -12.870000 8.800182
8.236800 -12.870000 8.821167
8.283600 -12.870000 8.865563
8.330400 -12.870000 8.899773
8.377200 -12.870000 8.941307
8.424000 -12.870000 8.971533
8.470800 -12.870000 9.035232
8.517600 -12.870000 9.068223
8.564400 -12.870000 9.088265
8.611200 -12.870000 9.133117
8.658000 -12.870000 9.141174
8.704800 -12.870000 9.256217
8.751600 -12.870000 9.275431
8.798400 -12.870000 9.278161
8.845200 -12.870000 9.257734
8.892000 -12.870000 -4.933923
8.938800 -12.870000 -5.535062
8.985600 -12.870000 -5.515235
9.032400 -12.870000 -5.515235
9.079200 -12.870000 23.191916
9.126000 -12.870000 29.469201
9.172800 -12.870000 29.478729
9.219600 -12.870000 29.493734
9.266400 -12.870000 29.503095
13.104000 -12.870000 8.107058
13.150800 -12.870000 8.096768
13.197600 -12.870000 8.091432
13.244400 -12.870000 8.104233
13.291200 -12.870000 8.096768
13.338000 -12.870000 8.105409
13.384800 -12.870000 8.105409
13.431600 -12.870000 8.100217
13.478400 -12.870000 8.097110
13.525200 -12.870000 8.088957
13.572000 -12.870000 8.088957
13.618800 -12.870000 8.097110
13.665600 -12.870000 8.095987
13.712400 -12.870000 8.102083
13.759200 -12.870000 8.107955
13.806000 -12.870000 8.111348
13.852800 -12.870000 8.115341
13.899600 -12.870000 8.110428
13.946400 -12.870000 8.108095
13.993200 -12.870000 8.110428
14.040000 -12.870000 8.104731
14.086800 -12.870000 8.104731
14.133600 -12.870000 8.108095
14.180400 -12.870000 8.108095
14.227200 -12.870000 8.113708
14.274000 -12.870000 8.128841
14.320800 -12.870000 8.129045
14.367600 -12.870000 8.131352
14.414400 -12.870000 8.139930
14.461200 -12.870000 8.140561
14.508000 -12.870000 8.144089
14.554800 -12.870000 8.152223
14.601600 -12.870000 8.139930
14.648400 -12.870000 8.144089
14.695200 -12.870000 8.139017
14.742000 -12.870000 8.134810
14.788800 -12.870000 8.121277
14.835600 -12.870000 8.117702
14.882400 -12.870000 8.112661
14.929200 -12.870000 8.112310
15.678000 -12.870000 6.865807
15.724800 -12.870000 6.862410
15.771600 -12.870000 6.856932
15.818400 -12.870000 6.857514
15.865200 -12.870000 6.854758
15.912000 -12.870000 6.842232
15.958800 -12.870000 6.855799
16.005600 -12.870000 6.867038
16.052400 -12.870000 6.861273
16.099200 -12.870000 6.867038
16.146000 -12.870000 6.860306
16.192800 -12.870000 6.859662
16.239600 -12.870000 6.857380
16.286400 -12.870000 6.850821
16.707600 -12.870000 4.330514
16.754400 -12.870000 4.084460
16.801200 -12.870000 3.752082
16.848000 -12.870000 3.541047
16.894800 -12.870000 3.297437
17.035200 -12.870000 2.452817
17.082000 -12.870000 2.186291
-18.720000 -12.823200 0.000000
-18.673200 -12.823200 0.000000
-18.626400 -12.823200 0.000000
-18.579600 -12.823200 -7.165509
-18.532800 -12.823200 -7.157913
-18.486000 -12.823200 -7.150326
-18.439200 -12.823200 -7.148399
-18.392400 -12.823200 -7.148399
-18.345600 -12.823200 -7.148399
-18.298800 -12.823200 -7.148399
-18.252000 -12.823200 -7.151005
-18.205200 -12.823200 -7.151005
-18.158400 -12.823200 -7.156339
-18.111600 -12.823200 -7.144503
-18.064800 -12.823200 -7.138601
-18.018000 -12.823200 -7.136949
-17.971200 -12.823200 -7.111412
-17.924400 -12.823200 -7.107460
-17.877600 -12.823200 -7.104823
-17.830800 -12.823200 -7.104823
-17.784000 -12.823200 -7.104823
-17.737200 -12.823200 -7.074643
-17.690400 -12.823200 -7.067974
-17.643600 -12.823200 -7.035370
-17.596800 -12.823200 -7.021517
-17.550000 -12.823200 -6.986508
-17.503200 -12.823200 -6.974258
-17.456400 -12.823200 -6.957990
-17.409600 -12.823200 -6.895931
-17.035200 -12.823200 -5.076787
-15.912000 -12.823200 6.928013
-15.865200 -12.823200 6.947510
-15.818400 -12.823200 6.967689
-15.771600 -12.823200 6.995823
-15.724800 -12.823200 7.001225
-15.678000 -12.823200 7.024835
-15.631200 -12.823200 7.029777
-15.584400 -12.823200 7.050012
-15.537600 -12.823200 7.061420
-15.490800 -12.823200 7.070500
-15.444000 -12.823200 7.076592
-15.397200 -12.823200 7.078705
-15.350400 -12.823200 7.084415
-15.303600 -12.823200 7.087976
-15.256800 -12.823200 7.091383
-15.210000 -12.823200 7.094474
-15.163200 -12.823200 7.096611
-15.116400 -12.823200 7.105933
-15.069600 -12.823200 7.105933
-15.022800 -12.823200 7.106978
-14.976000 -12.823200 7.107155
-14.929200 -12.823200 7.111657
-14.882400 -12.823200 7.114045
-14.835600 -12.823200 7.114955
-14.788800 -12.823200 7.114955
-14.742000 -12.823200 7.116577
-14.695200 -12.823200 7.121338
-14.648400 -12.823200 7.119892
-14.601600 -12.823200 7.120914
-14.554800 -12.823200 7.129970
-14.508000 -12.823200 7.129453
-14.461200 -12.823200 7.129453
-14.414400 -12.823200 7.129453
-14.367600 -12.823200 7.125224
-14.320800 -12.823200 7.120241
-14.274000 -12.823200 7.118730
-14.227200 -12.823200 7.125224
-14.180400 -12.823200 7.128324
-14.133600 -12.823200 7.144764
-14.086800 -12.823200 7.165405
-14.040000 -12.823200 7.184759
-13.993200 -12.823200 7.198108
-13.946400 -12.823200 7.238355
-5.569200 -12.823200 9.820431
-5.522400 -12.823200 9.628747
-5.475600 -12.823200 9.491543
-5.428800 -12.823200 9.387877
-5.382000 -12.823200 9.356496
-5.335200 -12.823200 9.318063
-5.288400 -12.823200 9.240871
-5.241600 -12.823200 9.197026
-5.194800 -12.823200 9.147486
-5.148000 -12.823200 9.106050
-5.101200 -12.823200 9.081666
-5.054400 -12.823200 8.988753
-5.007600 -12.823200 8.956243
-4.960800 -12.823200 8.903000
-4.914000 -12.823200 8.857052
-4.867200 -12.823200 8.833624
-4.820400 -12.823200 8.814088
-4.773600 -12.823200 8.708800
-4.726800 -12.823200 8.648402
-4.680000 -12.823200 8.623535
-4.633200 -12.823200 8.564928
-4.586400 -12.823200 8.548482
-4.539600 -12.823200 8.536286
-4.492800 -12.823200 8.534855
-4.446000 -12.823200 8.532813
-4.399200 -12.823200 8.525373
-4.352400 -12.823200 8.512198
-4.305600 -12.823200 8.469593
-4.258800 -12.823200 8.441783
-4.212000 -12.823200 8.423220
-4.165200 -12.823200 8.353935
-4.118400 -12.823200 8.315011
-4.071600 -12.823200 8.295158
-4.024800 -12.823200 8.288965
-3.978000 -12.823200 8.288965
-3.931200 -12.823200 8.272641
-3.884400 -12.823200 8.247084
-3.837600 -12.823200 8.237510
-3.790800 -12.823200 8.233101
-3.744000 -12.823200 8.189470
-3.697200 -12.823200 8.168603
-3.650400 -12.823200 8.129512
-3.603600 -12.823200 8.099930
-3.556800 -12.823200 8.067294
-3.510000 -12.823200 8.065397
-3.463200 -12.823200 8.064394
-3.416400 -12.823200 8.056722
-3.369600 -12.823200 8.041354
-3.322800 -12.823200 8.032651
-3.276000 -12.823200 8.028569
-3.229200 -12.823200 8.014627
-3.182400 -12.823200 7.995895
-3.135600 -12.823200 7.926367
-3.088800 -12.823200 7.913038
-3.042000 -12.823200 7.896799
-2.995200 -12.823200 7.863938
-2.948400 -12.823200 7.846648
-2.901600 -12.823200 7.840587
-2.854800 -12.823200 7.808186
-2.808000 -12.823200 7.779141
-2.761200 -12.823200 7.756591
-2.714400 -12.823200 7.732087
-2.667600 -12.823200 7.712946
-2.620800 -12.823200 7.690958
-2.574000 -12.823200 7.671799
-2.527200 -12.823200 7.652635
-2.480400 -12.823200 7.657124
-2.433600 -12.823200 7.663978
-2.386800 -12.823200 7.666830
-2.340000 -12.823200 7.673785
-2.293200 -12.823200 7.675219
-2.246400 -12.823200 7.673785
-2.199600 -12.823200 7.668802
-2.152800 -12.823200 7.614387
-2.106000 -12.823200 7.587246
-2.059200 -12.823200 7.574904
-2.012400 -12.823200 7.550091
-1.965600 -12.823200 7.528173
-1.918800 -12.823200 7.513512
-1.872000 -12.823200 7.499435
-1.825200 -12.823200 7.492105
-1.778400 -12.823200 7.492105
-1.731600 -12.823200 7.481515
-1.684800 -12.823200 7.476305
-1.638000 -12.823200 7.466202
-1.591200 -12.823200 7.449069
-1.544400 -12.823200 7.439645
-1.497600 -12.823200 7.431684
-1.450800 -12.823200 7.403458
-1.404000 -12.823200 7.396659
-1.357200 -12.823200 7.396659
-1.310400 -12.823200 7.419351
-1.263600 -12.823200 7.415733
-1.216800 -12.823200 7.432705
-1.170000 -12.823200 7.446534
-1.123200 -12.823200 7.446731
-1.076400 -12.823200 7.444388
-1.029600 -12.823200 7.440837
-0.982800 -12.823200 7.413715
-0.936000 -12.823200 7.404475
-0.889200 -12.823200 7.370247
-0.842400 -12.823200 7.349433
-0.795600 -12.823200 7.318360
-0.748800 -12.823200 7.318303
-0.702000 -12.823200 7.304939
-0.655200 -12.823200 7.288638
-0.608400 -12.823200 7.283795
-0.561600 -12.823200 7.275904
-0.514800 -12.823200 7.274877
-0.468000 -12.823200 7.266032
-0.421200 -12.823200 7.258973
-0.374400 -12.823200 7.258973
-0.327600 -12.823200 7.262150
-0.280800 -12.823200 7.249716
-0.234000 -12.823200 7.242644
-0.187200 -12.823200 7.257088
-0.140400 -12.823200 7.242644
-0.093600 -12.823200 7.244422
-0.046800 -12.823200 7.250478
0.000000 -12.823200 7.253607
0.046800 -12.823200 7.266863
0.093600 -12.823200 7.272236
0.140400 -12.823200 7.266863
0.187200 -12.823200 7.266863
0.234000 -12.823200 7.253607
0.280800 -12.823200 7.222654
0.327600 -12.823200 7.204252
0.374400 -12.823200 7.179002
0.421200 -12.823200 7.170058
0.468000 -12.823200 7.168315
0.514800 -12.823200 7.158421
0.561600 -12.823200 7.146698
0.608400 -12.823200 7.132469
0.655200 -12.823200 7.130431
0.702000 -12.823200 7.131733
0.748800 -12.823200 7.130431
0.795600 -12.823200 7.131439
0.842400 -12.823200 7.168583
0.889200 -12.823200 7.160054
0.936000 -12.823200 7.169930
0.982800 -12.823200 7.167656
1.029600 -12.823200 7.167656
1.076400 -12.823200 7.167656
1.123200 -12.823200 7.163060
1.170000 -12.823200 7.161816
1.216800 -12.823200 7.160767
1.263600 -12.823200 7.159025
1.310400 -12.823200 7.157854
1.357200 -12.823200 7.147851
1.404000 -12.823200 7.147851
1.450800 -12.823200 7.131424
1.497600 -12.823200 7.108276
1.544400 -12.823200 7.131424
1.591200 -12.823200 7.131424
1.638000 -12.823200 7.111770
1.684800 -12.823200 7.106872
1.731600 -12.823200 7.111770
1.778400 -12.823200 7.117344
1.825200 -12.823200 7.117344
1.872000 -12.823200 7.111770
1.918800 -12.823200 7.107200
1.965600 -12.823200 7.110411
2.012400 -12.823200 7.110411
2.059200 -12.823200 7.107200
2.106000 -12.823200 7.109962
2.152800 -12.823200 7.112310
2.199600 -12.823200 7.118192
2.246400 -12.823200 7.118968
2.293200 -12.823200 7.115203
2.340000 -12.823200 7.113267
2.386800 -12.823200 7.119641
2.433600 -12.823200 7.132558
2.480400 -12.823200 7.147160
2.527200 -12.823200 7.169038
2.574000 -12.823200 7.207437
2.620800 -12.823200 7.211194
2.667600 -12.823200 7.221557
2.714400 -12.823200 7.214892
2.761200 -12.823200 7.224242
2.808000 -12.823200 7.211194
2.854800 -12.823200 7.211194
2.901600 -12.823200 7.209925
2.948400 -12.823200 7.211089
2.995200 -12.823200 7.204777
3.042000 -12.823200 7.195152
3.088800 -12.823200 7.195152
3.135600 -12.823200 7.198530
3.182400 -12.823200 7.208051
3.229200 -12.823200 7.208051
3.276000 -12.823200 7.208051
3.322800 -12.823200 7.231473
3.369600 -12.823200 7.243499
3.416400 -12.823200 7.243499
3.463200 -12.823200 7.244993
3.510000 -12.823200 7.249924
3.556800 -12.823200 7.272528
3.603600 -12.823200 7.266389
3.650400 -12.823200 7.271218
3.697200 -12.823200 7.282235
3.744000 -12.823200 7.289543
3.790800 -12.823200 7.293164
3.837600 -12.823200 7.301413
3.884400 -12.823200 7.302884
3.931200 -12.823200 7.313394
3.978000 -12.823200 7.351393
4.024800 -12.823200 7.364547
4.071600 -12.823200 7.368197
4.118400 -12.823200 7.389578
4.165200 -12.823200 7.390205
4.212000 -12.823200 7.390205
4.258800 -12.823200 7.399657
4.305600 -12.823200 7.401572
4.352400 -12.823200 7.400142
4.399200 -12.823200 7.403391
4.446000 -12.823200 7.407206
4.492800 -12.823200 7.407206
4.539600 -12.823200 7.417056
4.586400 -12.823200 7.427143
4.633200 -12.823200 7.444769
4.680000 -12.823200 7.444902
4.726800 -12.823200 7.464560
4.773600 -12.823200 7.475253
4.820400 -12.823200 7.482261
4.867200 -12.823200 7.483399
4.914000 -12.823200 7.510306
4.960800 -12.823200 7.521706
5.007600 -12.823200 7.524419
5.054400 -12.823200 7.532197
5.101200 -12.823200 7.546543
5.148000 -12.823200 7.572804
5.194800 -12.823200 7.590221
5.241600 -12.823200 7.615358
5.288400 -12.823200 7.635813
5.335200 -12.823200 7.651271
5.382000 -12.823200 7.662637
5.428800 -12.823200 7.662692
5.475600 -12.823200 7.665939
5.522400 -12.823200 7.677107
5.569200 -12.823200 7.665939
5.616000 -12.823200 7.705456
5.662800 -12.823200 7.719643
5.709600 -12.823200 7.741699
5.756400 -12.823200 7.764980
5.803200 -12.823200 7.783348
5.850000 -12.823200 7.822630
5.896800 -12.823200 7.834500
5.943600 -12.823200 7.835962
5.990400 -12.823200 7.852682
6.037200 -12.823200 7.853489
6.084000 -12.823200 7.857713
6.130800 -12.823200 7.885379
6.177600 -12.823200 7.903228
6.224400 -12.823200 7.908565
6.271200 -12.823200 7.924725
6.318000 -12.823200 7.949622
6.364800 -12.823200 7.962810
6.411600 -12.823200 7.987309
6.458400 -12.823200 8.015867
6.505200 -12.823200 8.028820
6.552000 -12.823200 8.037933
6.598800 -12.823200 8.038508
6.645600 -12.823200 8.049290
6.692400 -12.823200 8.050289
6.739200 -12.823200 8.067592
6.786000 -12.823200 8.077629
6.832800 -12.823200 8.103869
6.879600 -12.823200 8.115514
6.926400 -12.823200 8.125547
6.973200 -12.823200 8.146454
7.020000 -12.823200 8.180889
7.066800 -12.823200 8.198001
7.113600 -12.823200 8.242472
7.160400 -12.823200 8.273837
7.207200 -12.823200 8.301021
7.254000 -12.823200 8.304746
7.300800 -12.823200 8.319860
7.347600 -12.823200 8.341722
7.394400 -12.823200 8.366787
7.441200 -12.823200 8.385999
7.488000 -12.823200 8.416764
7.534800 -12.823200 8.428477
7.581600 -12.823200 8.468652
7.628400 -12.823200 8.489907
7.675200 -12.823200 8.533767
7.722000 -12.823200 8.558359
7.768800 -12.823200 8.558359
7.815600 -12.823200 8.599327
7.862400 -12.823200 8.620732
7.909200 -12.823200 8.627857
7.956000 -12.823200 8.645598
8.002800 -12.823200 8.660496
8.049600 -12.823200 8.710831
8.096400 -12.823200 8.743232
8.143200 -12.823200 8.783026
8.190000 -12.823200 8.800182
8.236800 -12.823200 8.840180
8.283600 -12.823200 8.875132
8.330400 -12.823200 8.905118
8.377200 -12.823200 8.952180
8.424000 -12.823200 9.027976
8.470800 -12.823200 9.035605
8.517600 -12.823200 9.070985
8.564400 -12.823200 9.088265
8.611200 -12.823200 9.099096
8.658000 -12.823200 9.136526
8.704800 -12.823200 9.168045
8.751600 -12.823200 9.256217
8.798400 -12.823200 9.256217
8.845200 -12.823200 9.136517
8.892000 -12.823200 -5.515235
8.938800 -12.823200 -5.873416
8.985600 -12.823200 -5.535062
9.032400 -12.823200 -5.535062
9.079200 -12.823200 23.256053
9.126000 -12.823200 29.478223
9.172800 -12.823200 29.493345
9.219600 -12.823200 29.503406
13.104000 -12.823200 8.138512
13.150800 -12.823200 8.097726
13.197600 -12.823200 8.096768
13.244400 -12.823200 8.097726
13.291200 -12.823200 8.097558
13.431600 -12.823200 8.100217
13.478400 -12.823200 8.097110
13.525200 -12.823200 8.095987
13.572000 -12.823200 8.095987
13.618800 -12.823200 8.097110
13.665600 -12.823200 8.093155
13.712400 -12.823200 8.097269
13.759200 -12.823200 8.110719
13.806000 -12.823200 8.111348
13.852800 -12.823200 8.115341
13.899600 -12.823200 8.110719
13.946400 -12.823200 8.110719
13.993200 -12.823200 8.111822
14.040000 -12.823200 8.100459
14.086800 -12.823200 8.100291
14.133600 -12.823200 8.108095
14.180400 -12.823200 8.111861
14.227200 -12.823200 8.113708
14.274000 -12.823200 8.121411
14.320800 -12.823200 8.128841
14.367600 -12.823200 8.130549
14.414400 -12.823200 8.131352
14.461200 -12.823200 8.131352
14.508000 -12.823200 8.134301
14.554800 -12.823200 8.144089
14.601600 -12.823200 8.134810
14.648400 -12.823200 8.139017
14.695200 -12.823200 8.144089
14.742000 -12.823200 8.144089
14.788800 -12.823200 8.134810
14.835600 -12.823200 8.125783
14.882400 -12.823200 8.124464
14.929200 -12.823200 8.124464
14.976000 -12.823200 8.124464
15.678000 -12.823200 6.875238
15.724800 -12.823200 6.865807
15.771600 -12.823200 6.862410
15.818400 -12.823200 6.861273
15.865200 -12.823200 6.861273
15.912000 -12.823200 6.857514
15.958800 -12.823200 6.857514
16.005600 -12.823200 6.867038
16.052400 -12.823200 6.861273
16.099200 -12.823200 6.867038
16.146000 -12.823200 6.859662
16.192800 -12.823200 6.859415
16.239600 -12.823200 6.859415
16.286400 -12.823200 6.857380
16.333200 -12.823200 6.845738
16.380000 -12.823200 6.804543
16.707600 -12.823200 4.496295
16.754400 -12.823200 4.211733
16.801200 -12.823200 3.986940
16.848000 -12.823200 3.717065
16.988400 -12.823200 2.966083
17.035200 -12.823200 2.758522
17.082000 -12.823200 2.339282
-18.720000 -12.776400 0.000000
-18.673200 -12.776400 0.000000
-18.626400 -12.776400 0.000000
-18.579600 -12.776400 -7.157913
-18.532800 -12.776400 -7.150326
-18.486000 -12.776400 -7.138389
-18.439200 -12.776400 -7.135495
-18.392400 -12.776400 -7.138389
-18.345600 -12.776400 -7.138389
-18.298800 -12.776400 -7.148852
-18.252000 -12.776400 -7.149284
-18.205200 -12.776400 -7.151005
-18.158400 -12.776400 -7.151005
-18.111600 -12.776400 -7.149284
-18.064800 -12.776400 -7.144503
-18.018000 -12.776400 -7.140044
-17.971200 -12.776400 -7.122610
-17.924400 -12.776400 -7.109117
-17.877600 -12.776400 -7.107460
-17.830800 -12.776400 -7.105285
-17.784000 -12.776400 -7.104823
-17.737200 -12.776400 -7.078004
-17.690400 -12.776400 -7.062472
-17.643600 -12.776400 -7.030788
-17.596800 -12.776400 -7.006531
-17.550000 -12.776400 -6.982071
-17.503200 -12.776400 -6.960566
-17.456400 -12.776400 -6.933262
-17.082000 -12.776400 -5.288827
-17.035200 -12.776400 -4.909272
-15.958800 -12.776400 6.916578
-15.912000 -12.776400 6.933609
-15.865200 -12.776400 6.967689
-15.818400 -12.776400 6.986562
-15.771600 -12.776400 6.999252
-15.724800 -12.776400 7.024835
-15.678000 -12.776400 7.028363
-15.631200 -12.776400 7.045747
-15.584400 -12.776400 7.056322
-15.537600 -12.776400 7.064807
-15.490800 -12.776400 7.076097
-15.444000 -12.776400 7.080279
-15.397200 -12.776400 7.084408
-15.350400 -12.776400 7.087341
-15.303600 -12.776400 7.089859
-15.256800 -12.776400 7.094474
-15.210000 -12.776400 7.094993
-15.163200 -12.776400 7.097631
-15.116400 -12.776400 7.105933
-15.069600 -12.776400 7.105933
-15.022800 -12.776400 7.107155
-14.976000 -12.776400 7.111657
-14.929200 -12.776400 7.114915
-14.882400 -12.776400 7.114955
-14.835600 -12.776400 7.120914
-14.788800 -12.776400 7.121693
-14.742000 -12.776400 7.126182
-14.695200 -12.776400 7.132220
-14.648400 -12.776400 7.130722
-14.601600 -12.776400 7.132220
-14.554800 -12.776400 7.132896
-14.508000 -12.776400 7.132610
-14.461200 -12.776400 7.132220
-14.414400 -12.776400 7.132206
-14.367600 -12.776400 7.131416
-14.320800 -12.776400 7.129453
-14.274000 -12.776400 7.128324
-14.227200 -12.776400 7.129530
-14.180400 -12.776400 7.143470
-14.133600 -12.776400 7.157382
-14.086800 -12.776400 7.176345
-14.040000 -12.776400 7.198108
-13.993200 -12.776400 7.257058
-13.946400 -12.776400 7.272750
-5.522400 -12.776400 9.607868
-5.475600 -12.776400 9.491543
-5.428800 -12.776400 9.380723
-5.382000 -12.776400 9.339681
-5.335200 -12.776400 9.292152
-5.288400 -12.776400 9.244251
-5.241600 -12.776400 9.197026
-5.194800 -12.776400 9.147486
-5.148000 -12.776400 9.106050
-5.101200 -12.776400 9.060106
-5.054400 -12.776400 8.988753
-5.007600 -12.776400 8.953256
-4.960800 -12.776400 8.903000
-4.914000 -12.776400 8.857545
-4.867200 -12.776400 8.831089
-4.820400 -12.776400 8.778735
-4.773600 -12.776400 8.692514
-4.726800 -12.776400 8.646711
-4.680000 -12.776400 8.616060
-4.633200 -12.776400 8.550149
-4.586400 -12.776400 8.548482
-4.539600 -12.776400 8.534855
-4.492800 -12.776400 8.532813
-4.446000 -12.776400 8.532813
-4.399200 -12.776400 8.525373
-4.352400 -12.776400 8.513695
-4.305600 -12.776400 8.480946
-4.258800 -12.776400 8.452489
-4.212000 -12.776400 8.411688
-4.165200 -12.776400 8.352096
-4.118400 -12.776400 8.313649
-4.071600 -12.776400 8.277499
-4.024800 -12.776400 8.272641
-3.978000 -12.776400 8.272641
-3.931200 -12.776400 8.254700
-3.884400 -12.776400 8.246195
-3.837600 -12.776400 8.237510
-3.790800 -12.776400 8.225906
-3.744000 -12.776400 8.185852
-3.697200 -12.776400 8.167430
-3.650400 -12.776400 8.129512
-3.603600 -12.776400 8.099930
-3.556800 -12.776400 8.075387
-3.510000 -12.776400 8.066199
-3.463200 -12.776400 8.064394
-3.416400 -12.776400 8.051232
-3.369600 -12.776400 8.044533
-3.322800 -12.776400 8.032651
-3.276000 -12.776400 8.028569
-3.229200 -12.776400 8.011823
-3.182400 -12.776400 7.986169
-3.135600 -12.776400 7.921588
-3.088800 -12.776400 7.907834
-3.042000 -12.776400 7.896032
-2.995200 -12.776400 7.860724
-2.948400 -12.776400 7.844737
-2.901600 -12.776400 7.832415
-2.854800 -12.776400 7.794595
-2.808000 -12.776400 7.767244
-2.761200 -12.776400 7.742299
-2.714400 -12.776400 7.727054
-2.667600 -12.776400 7.712693
-2.620800 -12.776400 7.688248
-2.574000 -12.776400 7.652635
-2.527200 -12.776400 7.651043
-2.480400 -12.776400 7.657124
-2.433600 -12.776400 7.659584
-2.386800 -12.776400 7.663978
-2.340000 -12.776400 7.668802
-2.293200 -12.776400 7.668802
-2.246400 -12.776400 7.668470
-2.199600 -12.776400 7.661508
-2.152800 -12.776400 7.602736
-2.106000 -12.776400 7.583957
-2.059200 -12.776400 7.557736
-2.012400 -12.776400 7.533351
-1.965600 -12.776400 7.528173
-1.918800 -12.776400 7.521706
-1.872000 -12.776400 7.511590
-1.825200 -12.776400 7.499435
-1.778400 -12.776400 7.495568
-1.731600 -12.776400 7.483413
-1.684800 -12.776400 7.474789
-1.638000 -12.776400 7.461712
-1.591200 -12.776400 7.445402
-1.544400 -12.776400 7.437300
-1.497600 -12.776400 7.422797
-1.450800 -12.776400 7.396329
-1.404000 -12.776400 7.396329
-1.357200 -12.776400 7.396329
-1.310400 -12.776400 7.415733
-1.263600 -12.776400 7.415733
-1.216800 -12.776400 7.441894
-1.170000 -12.776400 7.446731
-1.123200 -12.776400 7.449681
-1.076400 -12.776400 7.446534
-1.029600 -12.776400 7.440837
-0.982800 -12.776400 7.411957
-0.936000 -12.776400 7.368573
-0.889200 -12.776400 7.344374
-0.842400 -12.776400 7.331838
-0.795600 -12.776400 7.318303
-0.748800 -12.776400 7.307098
-0.702000 -12.776400 7.303359
-0.655200 -12.776400 7.287586
-0.608400 -12.776400 7.275904
-0.561600 -12.776400 7.262150
-0.514800 -12.776400 7.256219
-0.468000 -12.776400 7.255466
-0.421200 -12.776400 7.253011
-0.374400 -12.776400 7.255466
-0.327600 -12.776400 7.257262
-0.280800 -12.776400 7.242644
-0.234000 -12.776400 7.242644
-0.187200 -12.776400 7.257088
-0.140400 -12.776400 7.242644
-0.093600 -12.776400 7.242644
-0.046800 -12.776400 7.242644
0.000000 -12.776400 7.246535
0.046800 -12.776400 7.264221
0.093600 -12.776400 7.266863
0.140400 -12.776400 7.260073
0.187200 -12.776400 7.260073
0.234000 -12.776400 7.246535
0.280800 -12.776400 7.222839
0.327600 -12.776400 7.190302
0.374400 -12.776400 7.173957
0.421200 -12.776400 7.168315
0.468000 -12.776400 7.158421
0.514800 -12.776400 7.149719
0.561600 -12.776400 7.144913
0.608400 -12.776400 7.131733
0.655200 -12.776400 7.130431
0.702000 -12.776400 7.131733
0.748800 -12.776400 7.130431
0.795600 -12.776400 7.130431
0.842400 -12.776400 7.131439
0.889200 -12.776400 7.133433
0.936000 -12.776400 7.156774
0.982800 -12.776400 7.158775
1.029600 -12.776400 7.147020
1.076400 -12.776400 7.156774
1.123200 -12.776400 7.147406
1.170000 -12.776400 7.147406
1.216800 -12.776400 7.133628
1.263600 -12.776400 7.132960
1.310400 -12.776400 7.132960
1.357200 -12.776400 7.132960
1.404000 -12.776400 7.132684
1.450800 -12.776400 7.124494
1.497600 -12.776400 7.108276
1.544400 -12.776400 7.108276
1.591200 -12.776400 7.108216
1.638000 -12.776400 7.106427
1.684800 -12.776400 7.105332
1.731600 -12.776400 7.106427
1.778400 -12.776400 7.106872
1.825200 -12.776400 7.106427
1.872000 -12.776400 7.103824
1.918800 -12.776400 7.101794
1.965600 -12.776400 7.101564
2.012400 -12.776400 7.101564
2.059200 -12.776400 7.099177
2.106000 -12.776400 7.099177
2.152800 -12.776400 7.104990
2.199600 -12.776400 7.112310
2.246400 -12.776400 7.116819
2.293200 -12.776400 7.112310
2.340000 -12.776400 7.111791
2.386800 -12.776400 7.118192
2.433600 -12.776400 7.119641
2.480400 -12.776400 7.140178
2.527200 -12.776400 7.150724
2.574000 -12.776400 7.187204
2.620800 -12.776400 7.210339
2.667600 -12.776400 7.214892
2.714400 -12.776400 7.214892
2.761200 -12.776400 7.221557
2.808000 -12.776400 7.209925
2.854800 -12.776400 7.206694
2.901600 -12.776400 7.197838
2.948400 -12.776400 7.192558
2.995200 -12.776400 7.190831
3.042000 -12.776400 7.190328
3.088800 -12.776400 7.191031
3.135600 -12.776400 7.194653
3.182400 -12.776400 7.195360
3.229200 -12.776400 7.198530
3.276000 -12.776400 7.207798
3.322800 -12.776400 7.211865
3.369600 -12.776400 7.231473
3.416400 -12.776400 7.235940
3.463200 -12.776400 7.243499
3.510000 -12.776400 7.235940
3.556800 -12.776400 7.249924
3.603600 -12.776400 7.263947
3.650400 -12.776400 7.263947
3.697200 -12.776400 7.282235
3.744000 -12.776400 7.291683
3.790800 -12.776400 7.293834
3.837600 -12.776400 7.310193
3.884400 -12.776400 7.310193
3.931200 -12.776400 7.323444
3.978000 -12.776400 7.351393
4.024800 -12.776400 7.361324
4.071600 -12.776400 7.361324
4.118400 -12.776400 7.368197
4.165200 -12.776400 7.388861
4.212000 -12.776400 7.389578
4.258800 -12.776400 7.399075
4.305600 -12.776400 7.399657
4.352400 -12.776400 7.397119
4.399200 -12.776400 7.397119
4.446000 -12.776400 7.399657
4.492800 -12.776400 7.399657
4.539600 -12.776400 7.403391
4.586400 -12.776400 7.411111
4.633200 -12.776400 7.425363
4.680000 -12.776400 7.432736
4.726800 -12.776400 7.453981
4.773600 -12.776400 7.468132
4.820400 -12.776400 7.475405
4.867200 -12.776400 7.481176
4.914000 -12.776400 7.483399
4.960800 -12.776400 7.521706
5.007600 -12.776400 7.524419
5.054400 -12.776400 7.536111
5.101200 -12.776400 7.543325
5.148000 -12.776400 7.570287
5.194800 -12.776400 7.579926
5.241600 -12.776400 7.606223
5.288400 -12.776400 7.615358
5.335200 -12.776400 7.646346
5.382000 -12.776400 7.650440
5.428800 -12.776400 7.652697
5.475600 -12.776400 7.660569
5.522400 -12.776400 7.665759
5.569200 -12.776400 7.665759
5.616000 -12.776400 7.705456
5.662800 -12.776400 7.710514
5.709600 -12.776400 7.735783
5.756400 -12.776400 7.743015
5.803200 -12.776400 7.778529
5.850000 -12.776400 7.790405
5.896800 -12.776400 7.827987
5.943600 -12.776400 7.830707
5.990400 -12.776400 7.835962
6.037200 -12.776400 7.852810
6.084000 -12.776400 7.852886
6.130800 -12.776400 7.879417
6.177600 -12.776400 7.879417
6.224400 -12.776400 7.888402
6.271200 -12.776400 7.924075
6.318000 -12.776400 7.949622
6.364800 -12.776400 7.958729
6.411600 -12.776400 7.971149
6.458400 -12.776400 7.995554
6.505200 -12.776400 8.006194
6.552000 -12.776400 8.030282
6.598800 -12.776400 8.034088
6.645600 -12.776400 8.042743
6.692400 -12.776400 8.051687
6.739200 -12.776400 8.067592
6.786000 -12.776400 8.078132
6.832800 -12.776400 8.115514
6.879600 -12.776400 8.128693
6.926400 -12.776400 8.133943
6.973200 -12.776400 8.164441
7.020000 -12.776400 8.180889
7.066800 -12.776400 8.190883
7.113600 -12.776400 8.200510
7.160400 -12.776400 8.242472
7.207200 -12.776400 8.284648
7.254000 -12.776400 8.295009
7.300800 -12.776400 8.304746
7.347600 -12.776400 8.337859
7.394400 -12.776400 8.375819
7.441200 -12.776400 8.386024
7.488000 -12.776400 8.428477
7.534800 -12.776400 8.448593
7.581600 -12.776400 8.471928
7.628400 -12.776400 8.489641
7.675200 -12.776400 8.528463
7.722000 -12.776400 8.558685
7.768800 -12.776400 8.569748
7.815600 -12.776400 8.609712
7.862400 -12.776400 8.620732
7.909200 -12.776400 8.626405
7.956000 -12.776400 8.649123
8.002800 -12.776400 8.660496
8.049600 -12.776400 8.717874
8.096400 -12.776400 8.743232
8.143200 -12.776400 8.787914
8.190000 -12.776400 8.821167
8.236800 -12.776400 8.852040
8.283600 -12.776400 8.875132
8.330400 -12.776400 8.905118
8.377200 -12.776400 8.957919
8.424000 -12.776400 9.049446
8.470800 -12.776400 9.062198
8.517600 -12.776400 9.085169
8.564400 -12.776400 9.099096
8.611200 -12.776400 9.133117
8.658000 -12.776400 9.140614
8.704800 -12.776400 9.256217
8.751600 -12.776400 9.278161
8.798400 -12.776400 9.278161
8.845200 -12.776400 9.168045
8.892000 -12.776400 -5.139284
8.938800 -12.776400 -5.515235
8.985600 -12.776400 -5.475833
9.032400 -12.776400 -5.475833
9.079200 -12.776400 23.269344
9.126000 -12.776400 29.478642
9.172800 -12.776400 29.493469
9.219600 -12.776400 29.505444
13.150800 -12.776400 8.096768
13.197600 -12.776400 8.096768
13.244400 -12.776400 8.097558
13.291200 -12.776400 8.097558
13.338000 -12.776400 8.104233
13.431600 -12.776400 8.100217
13.478400 -12.776400 8.104308
13.525200 -12.776400 8.088957
13.572000 -12.776400 8.097110
13.618800 -12.776400 8.100910
13.665600 -12.776400 8.097110
13.712400 -12.776400 8.110873
13.759200 -12.776400 8.111348
13.806000 -12.776400 8.111822
13.852800 -12.776400 8.116826
13.899600 -12.776400 8.111822
13.946400 -12.776400 8.113708
13.993200 -12.776400 8.115341
14.040000 -12.776400 8.109474
14.086800 -12.776400 8.111861
14.133600 -12.776400 8.119647
14.180400 -12.776400 8.119647
14.227200 -12.776400 8.124070
14.274000 -12.776400 8.130549
14.320800 -12.776400 8.130549
14.367600 -12.776400 8.131352
14.414400 -12.776400 8.134301
14.461200 -12.776400 8.131023
14.508000 -12.776400 8.131023
14.554800 -12.776400 8.147219
14.601600 -12.776400 8.134810
14.648400 -12.776400 8.148849
14.695200 -12.776400 8.148849
14.742000 -12.776400 8.153762
14.788800 -12.776400 8.153762
14.835600 -12.776400 8.152223
14.882400 -12.776400 8.133462
14.929200 -12.776400 8.130273
14.976000 -12.776400 8.126689
15.678000 -12.776400 6.891971
15.724800 -12.776400 6.875238
15.771600 -12.776400 6.863116
15.818400 -12.776400 6.862410
15.865200 -12.776400 6.860353
15.912000 -12.776400 6.860353
15.958800 -12.776400 6.860353
16.005600 -12.776400 6.862410
16.052400 -12.776400 6.861273
16.099200 -12.776400 6.867038
16.146000 -12.776400 6.860306
16.192800 -12.776400 6.867038
16.239600 -12.776400 6.868780
16.286400 -12.776400 6.860306
16.333200 -12.776400 6.851356
16.380000 -12.776400 6.834060
16.426800 -12.776400 6.782580
16.660800 -12.776400 4.747964
16.707600 -12.776400 4.602528
16.754400 -12.776400 4.335596
16.801200 -12.776400 4.097620
16.988400 -12.776400 3.186511
17.035200 -12.776400 2.831577
17.082000 -12.776400 2.498472
17.128800 -12.776400 2.195283
-18.720000 -12.729600 0.000000
-18.673200 -12.729600 0.000000
-18.626400 -12.729600 0.000000
-18.579600 -12.729600 -7.170366
-18.532800 -12.729600 -7.157913
-18.486000 -12.729600 -7.148852
-18.439200 -12.729600 -7.135495
-18.392400 -12.729600 -7.129639
-18.345600 -12.729600 -7.123089
-18.298800 -12.729600 -7.148399
-18.252000 -12.729600 -7.138389
-18.205200 -12.729600 -7.148399
-18.158400 -12.729600 -7.148399
-18.111600 -12.729600 -7.145068
-18.064800 -12.729600 -7.144503
-18.018000 -12.729600 -7.138601
-17.971200 -12.729600 -7.136719
-17.924400 -12.729600 -7.113736
-17.877600 -12.729600 -7.113736
-17.830800 -12.729600 -7.111412
-17.784000 -12.729600 -7.104823
-17.737200 -12.729600 -7.080074
-17.690400 -12.729600 -7.062472
-17.643600 -12.729600 -7.029332
-17.596800 -12.729600 -6.990536
-17.550000 -12.729600 -6.955176
-17.503200 -12.729600 -6.933262
-17.456400 -12.729600 -6.824460
-17.082000 -12.729600 -5.365085
-16.426800 -12.729600 5.229494
-16.380000 -12.729600 5.347110
-15.958800 -12.729600 6.931143
-15.912000 -12.729600 6.959351
-15.865200 -12.729600 6.987727
-15.818400 -12.729600 6.997766
-15.771600 -12.729600 7.024835
-15.724800 -12.729600 7.034572
-15.678000 -12.729600 7.045747
-15.631200 -12.729600 7.053875
-15.584400 -12.729600 7.062293
-15.537600 -12.729600 7.074742
-15.490800 -12.729600 7.078218
-15.444000 -12.729600 7.085075
-15.397200 -12.729600 7.087341
-15.350400 -12.729600 7.089035
-15.303600 -12.729600 7.090435
-15.256800 -12.729600 7.094474
-15.210000 -12.729600 7.094993
-15.163200 -12.729600 7.098952
-15.116400 -12.729600 7.105106
-15.069600 -12.729600 7.105106
-15.022800 -12.729600 7.106978
-14.976000 -12.729600 7.111657
-14.929200 -12.729600 7.111657
-14.882400 -12.729600 7.114045
-14.835600 -12.729600 7.119981
-14.788800 -12.729600 7.122264
-14.742000 -12.729600 7.130789
-14.695200 -12.729600 7.132896
-14.648400 -12.729600 7.131416
-14.601600 -12.729600 7.135674
-14.554800 -12.729600 7.138639
-14.508000 -12.729600 7.136503
-14.461200 -12.729600 7.135886
-14.414400 -12.729600 7.135448
-14.367600 -12.729600 7.135345
-14.320800 -12.729600 7.135345
-14.274000 -12.729600 7.135345
-14.227200 -12.729600 7.143470
-14.180400 -12.729600 7.152853
-14.133600 -12.729600 7.167947
-14.086800 -12.729600 7.184785
-14.040000 -12.729600 7.257058
-13.993200 -12.729600 7.304832
-5.522400 -12.729600 9.666520
-5.475600 -12.729600 9.546919
-5.428800 -12.729600 9.397162
-5.382000 -12.729600 9.343910
-5.335200 -12.729600 9.299746
-5.288400 -12.729600 9.247521
-5.241600 -12.729600 9.185215
-5.194800 -12.729600 9.136083
-5.148000 -12.729600 9.085604
-5.101200 -12.729600 9.049468
-5.054400 -12.729600 8.985922
-5.007600 -12.729600 8.953256
-4.960800 -12.729600 8.894619
-4.914000 -12.729600 8.848962
-4.867200 -12.729600 8.817253
-4.820400 -12.729600 8.778735
-4.773600 -12.729600 8.690458
-4.726800 -12.729600 8.643037
-4.680000 -12.729600 8.616060
-4.633200 -12.729600 8.546825
-4.586400 -12.729600 8.548482
-4.539600 -12.729600 8.535218
-4.492800 -12.729600 8.532813
-4.446000 -12.729600 8.532813
-4.399200 -12.729600 8.525373
-4.352400 -12.729600 8.513695
-4.305600 -12.729600 8.483975
-4.258800 -12.729600 8.452489
-4.212000 -12.729600 8.383765
-4.165200 -12.729600 8.329770
-4.118400 -12.729600 8.304468
-4.071600 -12.729600 8.277499
-4.024800 -12.729600 8.272641
-3.978000 -12.729600 8.264904
-3.931200 -12.729600 8.251915
-3.884400 -12.729600 8.237510
-3.837600 -12.729600 8.225906
-3.790800 -12.729600 8.212355
-3.744000 -12.729600 8.174932
-3.697200 -12.729600 8.151510
-3.650400 -12.729600 8.134761
-3.603600 -12.729600 8.120201
-3.556800 -12.729600 8.086257
-3.510000 -12.729600 8.066881
-3.463200 -12.729600 8.066199
-3.416400 -12.729600 8.051232
-3.369600 -12.729600 8.036262
-3.322800 -12.729600 8.028569
-3.276000 -12.729600 8.015475
-3.229200 -12.729600 8.009077
-3.182400 -12.729600 7.969573
-3.135600 -12.729600 7.926367
-3.088800 -12.729600 7.907984
-3.042000 -12.729600 7.896799
-2.995200 -12.729600 7.860724
-2.948400 -12.729600 7.845944
-2.901600 -12.729600 7.833948
-2.854800 -12.729600 7.804046
-2.808000 -12.729600 7.767224
-2.761200 -12.729600 7.737896
-2.714400 -12.729600 7.726809
-2.667600 -12.729600 7.710584
-2.620800 -12.729600 7.669172
-2.574000 -12.729600 7.651043
-2.527200 -12.729600 7.650415
-2.480400 -12.729600 7.663978
-2.433600 -12.729600 7.661508
-2.386800 -12.729600 7.666320
-2.340000 -12.729600 7.668802
-2.293200 -12.729600 7.668802
-2.246400 -12.729600 7.666830
-2.199600 -12.729600 7.659584
-2.152800 -12.729600 7.602736
-2.106000 -12.729600 7.583599
-2.059200 -12.729600 7.557736
-2.012400 -12.729600 7.533351
-1.965600 -12.729600 7.513512
-1.918800 -12.729600 7.511590
-1.872000 -12.729600 7.496135
-1.825200 -12.729600 7.495383
-1.778400 -12.729600 7.489745
-1.731600 -12.729600 7.475081
-1.684800 -12.729600 7.473762
-1.638000 -12.729600 7.456615
-1.591200 -12.729600 7.440501
-1.544400 -12.729600 7.433485
-1.497600 -12.729600 7.422701
-1.450800 -12.729600 7.402235
-1.404000 -12.729600 7.402235
-1.357200 -12.729600 7.396659
-1.310400 -12.729600 7.415733
-1.263600 -12.729600 7.423176
-1.216800 -12.729600 7.441894
-1.170000 -12.729600 7.446731
-1.123200 -12.729600 7.449681
-1.076400 -12.729600 7.444388
-1.029600 -12.729600 7.436530
-0.982800 -12.729600 7.411957
-0.936000 -12.729600 7.367720
-0.889200 -12.729600 7.331838
-0.842400 -12.729600 7.326174
-0.795600 -12.729600 7.301004
-0.748800 -12.729600 7.290444
-0.702000 -12.729600 7.288638
-0.655200 -12.729600 7.274979
-0.608400 -12.729600 7.266087
-0.561600 -12.729600 7.261787
-0.514800 -12.729600 7.255466
-0.468000 -12.729600 7.253694
-0.421200 -12.729600 7.250322
-0.374400 -12.729600 7.253011
-0.327600 -12.729600 7.253011
-0.280800 -12.729600 7.240297
-0.234000 -12.729600 7.240297
-0.187200 -12.729600 7.242644
-0.140400 -12.729600 7.242644
-0.093600 -12.729600 7.242644
-0.046800 -12.729600 7.242644
0.000000 -12.729600 7.247236
0.046800 -12.729600 7.260073
0.093600 -12.729600 7.260073
0.140400 -12.729600 7.250478
0.187200 -12.729600 7.247236
0.234000 -12.729600 7.233358
0.280800 -12.729600 7.208409
0.327600 -12.729600 7.173499
0.374400 -12.729600 7.158421
0.421200 -12.729600 7.149719
0.468000 -12.729600 7.146698
0.514800 -12.729600 7.136879
0.561600 -12.729600 7.131733
0.608400 -12.729600 7.130431
0.655200 -12.729600 7.120541
0.702000 -12.729600 7.124434
0.748800 -12.729600 7.124434
0.795600 -12.729600 7.124434
0.842400 -12.729600 7.130431
0.889200 -12.729600 7.124434
0.936000 -12.729600 7.131439
0.982800 -12.729600 7.133433
1.029600 -12.729600 7.131086
1.076400 -12.729600 7.131034
1.123200 -12.729600 7.129914
1.170000 -12.729600 7.131034
1.216800 -12.729600 7.120523
1.263600 -12.729600 7.116563
1.310400 -12.729600 7.116563
1.357200 -12.729600 7.124494
1.404000 -12.729600 7.120523
1.450800 -12.729600 7.099986
1.497600 -12.729600 7.087411
1.544400 -12.729600 7.087411
1.591200 -12.729600 7.094471
1.638000 -12.729600 7.099493
1.684800 -12.729600 7.097477
1.731600 -12.729600 7.101510
1.778400 -12.729600 7.103516
1.825200 -12.729600 7.103516
1.872000 -12.729600 7.103516
1.918800 -12.729600 7.101564
1.965600 -12.729600 7.099177
2.012400 -12.729600 7.099177
2.059200 -12.729600 7.096599
2.106000 -12.729600 7.085399
2.152800 -12.729600 7.096599
2.199600 -12.729600 7.104860
2.246400 -12.729600 7.111946
2.293200 -12.729600 7.111791
2.340000 -12.729600 7.104860
2.386800 -12.729600 7.113267
2.433600 -12.729600 7.119641
2.480400 -12.729600 7.135362
2.527200 -12.729600 7.147160
2.574000 -12.729600 7.157194
2.620800 -12.729600 7.187204
2.667600 -12.729600 7.207437
2.714400 -12.729600 7.207437
2.761200 -12.729600 7.206694
2.808000 -12.729600 7.179157
2.854800 -12.729600 7.179157
2.901600 -12.729600 7.178678
2.948400 -12.729600 7.178678
2.995200 -12.729600 7.178678
3.042000 -12.729600 7.178148
3.088800 -12.729600 7.178678
3.135600 -12.729600 7.188220
3.182400 -12.729600 7.190831
3.229200 -12.729600 7.194653
3.276000 -12.729600 7.198530
3.322800 -12.729600 7.209119
3.369600 -12.729600 7.225264
3.416400 -12.729600 7.229663
3.463200 -12.729600 7.235940
3.510000 -12.729600 7.231473
3.556800 -12.729600 7.235940
3.603600 -12.729600 7.249924
3.650400 -12.729600 7.249252
3.697200 -12.729600 7.263947
3.744000 -12.729600 7.287452
3.790800 -12.729600 7.293834
3.837600 -12.729600 7.310193
3.884400 -12.729600 7.310193
3.931200 -12.729600 7.328367
3.978000 -12.729600 7.355993
4.024800 -12.729600 7.364547
4.071600 -12.729600 7.361324
4.118400 -12.729600 7.368197
4.165200 -12.729600 7.384982
4.212000 -12.729600 7.389578
4.258800 -12.729600 7.399657
4.305600 -12.729600 7.400142
4.352400 -12.729600 7.397119
4.399200 -12.729600 7.397119
4.446000 -12.729600 7.401797
4.492800 -12.729600 7.401797
4.539600 -12.729600 7.403391
4.586400 -12.729600 7.410619
4.633200 -12.729600 7.416908
4.680000 -12.729600 7.427165
4.726800 -12.729600 7.455888
4.773600 -12.729600 7.468132
4.820400 -12.729600 7.475253
4.867200 -12.729600 7.475866
4.914000 -12.729600 7.483399
4.960800 -12.729600 7.486410
5.007600 -12.729600 7.521706
5.054400 -12.729600 7.531914
5.101200 -12.729600 7.540426
5.148000 -12.729600 7.570287
5.194800 -12.729600 7.577396
5.241600 -12.729600 7.606223
5.288400 -12.729600 7.611225
5.335200 -12.729600 7.618803
5.382000 -12.729600 7.646346
5.428800 -12.729600 7.647938
5.475600 -12.729600 7.651271
5.522400 -12.729600 7.665061
5.569200 -12.729600 7.665061
5.616000 -12.729600 7.679675
5.662800 -12.729600 7.681836
5.709600 -12.729600 7.710514
5.756400 -12.729600 7.736084
5.803200 -12.729600 7.752058
5.850000 -12.729600 7.781800
5.896800 -12.729600 7.820004
5.943600 -12.729600 7.825531
5.990400 -12.729600 7.834500
6.037200 -12.729600 7.852886
6.084000 -12.729600 7.853008
6.130800 -12.729600 7.885379
6.177600 -12.729600 7.903228
6.224400 -12.729600 7.908565
6.271200 -12.729600 7.920627
6.318000 -12.729600 7.940562
6.364800 -12.729600 7.957814
6.411600 -12.729600 7.962933
6.458400 -12.729600 7.978842
6.505200 -12.729600 7.996896
6.552000 -12.729600 8.021630
6.598800 -12.729600 8.021630
6.645600 -12.729600 8.036337
6.692400 -12.729600 8.051687
6.739200 -12.729600 8.076831
6.786000 -12.729600 8.078132
6.832800 -12.729600 8.115514
6.879600 -12.729600 8.128693
6.926400 -12.729600 8.141022
6.973200 -12.729600 8.166815
7.020000 -12.729600 8.179562
7.066800 -12.729600 8.188959
7.113600 -12.729600 8.194253
7.160400 -12.729600 8.226443
7.207200 -12.729600 8.284648
7.254000 -12.729600 8.294194
7.300800 -12.729600 8.303866
7.347600 -12.729600 8.319860
7.394400 -12.729600 8.361813
7.441200 -12.729600 8.386024
7.488000 -12.729600 8.444337
7.534800 -12.729600 8.456688
7.581600 -12.729600 8.468652
7.628400 -12.729600 8.479330
7.675200 -12.729600 8.524594
7.722000 -12.729600 8.551652
7.768800 -12.729600 8.558685
7.815600 -12.729600 8.609712
7.862400 -12.729600 8.620732
7.909200 -12.729600 8.627857
7.956000 -12.729600 8.671257
8.002800 -12.729600 8.692247
8.049600 -12.729600 8.730995
8.096400 -12.729600 8.757168
8.143200 -12.729600 8.801908
8.190000 -12.729600 8.850889
8.236800 -12.729600 8.863382
8.283600 -12.729600 8.903684
8.330400 -12.729600 8.941307
8.377200 -12.729600 9.028185
8.424000 -12.729600 9.062198
8.470800 -12.729600 9.068223
8.517600 -12.729600 9.099096
8.564400 -12.729600 9.111884
8.611200 -12.729600 9.136526
8.658000 -12.729600 9.147206
8.704800 -12.729600 9.256217
8.751600 -12.729600 9.311119
8.798400 -12.729600 9.311119
8.845200 -12.729600 9.256217
8.892000 -12.729600 9.257734
8.938800 -12.729600 -5.183369
8.985600 -12.729600 -5.139284
9.032400 -12.729600 -5.139284
9.079200 -12.729600 23.269344
9.126000 -12.729600 29.478729
9.172800 -12.729600 29.493469
9.219600 -12.729600 29.505343
9.266400 -12.729600 29.505425
13.150800 -12.729600 8.097726
13.197600 -12.729600 8.107157
13.244400 -12.729600 8.107742
13.291200 -12.729600 8.107157
13.338000 -12.729600 8.114608
13.384800 -12.729600 8.114608
13.431600 -12.729600 8.110873
13.478400 -12.729600 8.120723
13.525200 -12.729600 8.110576
13.572000 -12.729600 8.104308
13.618800 -12.729600 8.110576
13.665600 -12.729600 8.100910
13.712400 -12.729600 8.110873
13.759200 -12.729600 8.110719
13.806000 -12.729600 8.111822
13.852800 -12.729600 8.122146
13.899600 -12.729600 8.122146
13.946400 -12.729600 8.123163
13.993200 -12.729600 8.122265
14.040000 -12.729600 8.113708
14.086800 -12.729600 8.123163
14.133600 -12.729600 8.123657
14.180400 -12.729600 8.123657
14.227200 -12.729600 8.124070
14.274000 -12.729600 8.129045
14.320800 -12.729600 8.129045
14.367600 -12.729600 8.130549
14.414400 -12.729600 8.129751
14.461200 -12.729600 8.129581
14.508000 -12.729600 8.129581
14.554800 -12.729600 8.148849
14.601600 -12.729600 8.144089
14.648400 -12.729600 8.153762
14.695200 -12.729600 8.153762
14.742000 -12.729600 8.164676
14.788800 -12.729600 8.155652
14.835600 -12.729600 8.152349
14.882400 -12.729600 8.146270
14.929200 -12.729600 8.133462
14.976000 -12.729600 8.128754
15.022800 -12.729600 8.121352
15.678000 -12.729600 6.911065
15.724800 -12.729600 6.898366
15.771600 -12.729600 6.881261
15.818400 -12.729600 6.865607
15.865200 -12.729600 6.860353
15.912000 -12.729600 6.860353
15.958800 -12.729600 6.857514
16.005600 -12.729600 6.860353
16.052400 -12.729600 6.857514
16.146000 -12.729600 6.857246
16.192800 -12.729600 6.859662
16.239600 -12.729600 6.860306
16.286400 -12.729600 6.859415
16.333200 -12.729600 6.851356
16.380000 -12.729600 6.835901
16.426800 -12.729600 6.795082
16.473600 -12.729600 6.781299
16.614000 -12.729600 5.298420
16.660800 -12.729600 4.992902
16.707600 -12.729600 4.714800
16.754400 -12.729600 4.537305
16.801200 -12.729600 4.211733
-18.720000 -12.682800 0.000000
-18.673200 -12.682800 0.000000
-18.626400 -12.682800 0.000000
-18.579600 -12.682800 -7.188451
-18.532800 -12.682800 -7.170366
-18.486000 -12.682800 -7.160744
-18.439200 -12.682800 -7.148399
-18.392400 -12.682800 -7.148399
-18.345600 -12.682800 -7.148399
-18.298800 -12.682800 -7.148852
-18.252000 -12.682800 -7.148399
-18.205200 -12.682800 -7.149284
-18.158400 -12.682800 -7.148399
-18.111600 -12.682800 -7.145068
-18.064800 -12.682800 -7.138601
-18.018000 -12.682800 -7.122610
-17.971200 -12.682800 -7.122610
-17.924400 -12.682800 -7.113736
-17.877600 -12.682800 -7.113736
-17.830800 -12.682800 -7.111412
-17.784000 -12.682800 -7.091097
-17.737200 -12.682800 -7.078004
-17.690400 -12.682800 -7.059367
-17.643600 -12.682800 -7.021517
-17.596800 -12.682800 -6.986245
-17.550000 -12.682800 -6.944163
-17.503200 -12.682800 -6.852445
-15.958800 -12.682800 6.967689
-15.912000 -12.682800 6.987727
-15.865200 -12.682800 7.001225
-15.818400 -12.682800 7.020985
-15.771600 -12.682800 7.028363
-15.724800 -12.682800 7.042670
-15.678000 -12.682800 7.053021
-15.631200 -12.682800 7.063384
-15.584400 -12.682800 7.064807
-15.537600 -12.682800 7.076592
-15.490800 -12.682800 7.080074
-15.444000 -12.682800 7.085562
-15.397200 -12.682800 7.089035
-15.350400 -12.682800 7.093666
-15.303600 -12.682800 7.095909
-15.256800 -12.682800 7.099428
-15.210000 -12.682800 7.101902
-15.163200 -12.682800 7.103414
-15.116400 -12.682800 7.106978
-15.069600 -12.682800 7.105274
-15.022800 -12.682800 7.107155
-14.976000 -12.682800 7.112122
-14.929200 -12.682800 7.111657
-14.882400 -12.682800 7.112453
-14.835600 -12.682800 7.115381
-14.788800 -12.682800 7.120914
-14.742000 -12.682800 7.130789
-14.695200 -12.682800 7.132293
-14.648400 -12.682800 7.130722
-14.601600 -12.682800 7.133561
-14.554800 -12.682800 7.136503
-14.508000 -12.682800 7.138639
-14.461200 -12.682800 7.136503
-14.414400 -12.682800 7.135886
-14.367600 -12.682800 7.135448
-14.320800 -12.682800 7.138639
-14.274000 -12.682800 7.135448
-14.227200 -12.682800 7.143606
-14.180400 -12.682800 7.155716
[truncated: 6,551,941 more chars]
