# Supplementary material for: Case study of 3D fingerprints applications
Source: PLoS One. 2017 Apr 11;12(4):e0175261. doi: 10.1371/journal.pone.0175261 (PMC5388323; doi:10.1371/journal.pone.0175261)
Supplement: S1 Database — (ZIP) [file pone.0175261.s001.zip › S1_Database/S1_Database_Session1-3D finger point cloud data/bz_r5_b_1.txt]

-18.720000 -14.040000 0.000000
-18.673200 -14.040000 0.000000
-18.626400 -14.040000 0.000000
-18.579600 -14.040000 0.000000
-18.532800 -14.040000 0.000000
-18.486000 -14.040000 0.000000
-18.439200 -14.040000 0.000000
-18.392400 -14.040000 0.000000
-18.345600 -14.040000 0.000000
-18.298800 -14.040000 0.000000
-18.252000 -14.040000 0.000000
-18.205200 -14.040000 0.000000
-18.158400 -14.040000 0.000000
-18.111600 -14.040000 0.000000
-18.064800 -14.040000 0.000000
-18.018000 -14.040000 0.000000
-17.971200 -14.040000 0.000000
-17.924400 -14.040000 0.000000
-17.877600 -14.040000 0.000000
-17.830800 -14.040000 0.000000
-17.784000 -14.040000 0.000000
-17.737200 -14.040000 0.000000
-17.690400 -14.040000 0.000000
-17.643600 -14.040000 0.000000
-17.596800 -14.040000 0.000000
-17.550000 -14.040000 0.000000
-17.503200 -14.040000 0.000000
-17.456400 -14.040000 0.000000
-17.409600 -14.040000 0.000000
-17.362800 -14.040000 0.000000
-17.316000 -14.040000 0.000000
-17.269200 -14.040000 0.000000
-17.222400 -14.040000 0.000000
-17.175600 -14.040000 0.000000
-17.128800 -14.040000 0.000000
-17.082000 -14.040000 0.000000
-17.035200 -14.040000 0.000000
-16.988400 -14.040000 0.000000
-16.941600 -14.040000 0.000000
-16.894800 -14.040000 0.000000
-16.848000 -14.040000 0.000000
-16.801200 -14.040000 0.000000
-16.754400 -14.040000 0.000000
-16.707600 -14.040000 0.000000
-16.660800 -14.040000 0.000000
-16.286400 -14.040000 0.000000
-16.239600 -14.040000 0.000000
-15.022800 -14.040000 0.000000
-14.976000 -14.040000 0.000000
-14.929200 -14.040000 0.000000
-14.882400 -14.040000 0.000000
-14.835600 -14.040000 0.000000
-14.788800 -14.040000 0.000000
-14.742000 -14.040000 0.000000
-14.695200 -14.040000 0.000000
-14.648400 -14.040000 0.000000
-14.601600 -14.040000 0.000000
-14.554800 -14.040000 0.000000
-14.508000 -14.040000 0.000000
-14.461200 -14.040000 0.000000
-14.414400 -14.040000 0.000000
-14.367600 -14.040000 0.000000
-14.320800 -14.040000 0.000000
-14.274000 -14.040000 0.000000
-14.227200 -14.040000 0.000000
-14.180400 -14.040000 0.000000
-14.133600 -14.040000 0.000000
-14.086800 -14.040000 0.000000
-14.040000 -14.040000 0.000000
-13.993200 -14.040000 0.000000
-13.946400 -14.040000 0.000000
-13.899600 -14.040000 0.000000
-13.852800 -14.040000 0.000000
-13.806000 -14.040000 0.000000
-13.759200 -14.040000 0.000000
-13.712400 -14.040000 0.000000
-13.665600 -14.040000 0.000000
-13.618800 -14.040000 0.000000
-13.572000 -14.040000 0.000000
-13.525200 -14.040000 0.000000
-13.478400 -14.040000 0.000000
-13.431600 -14.040000 0.000000
-13.384800 -14.040000 0.000000
-13.338000 -14.040000 0.000000
-13.291200 -14.040000 0.000000
-13.244400 -14.040000 0.000000
-13.197600 -14.040000 0.000000
-13.150800 -14.040000 0.000000
-13.104000 -14.040000 0.000000
-13.057200 -14.040000 0.000000
-13.010400 -14.040000 0.000000
-12.963600 -14.040000 0.000000
-5.896800 -14.040000 0.000000
-5.850000 -14.040000 0.000000
-5.803200 -14.040000 0.000000
-5.756400 -14.040000 0.000000
-5.709600 -14.040000 0.000000
-5.662800 -14.040000 0.000000
-5.616000 -14.040000 0.000000
-5.569200 -14.040000 0.000000
-5.522400 -14.040000 0.000000
-5.475600 -14.040000 0.000000
-5.428800 -14.040000 0.000000
-5.382000 -14.040000 0.000000
-5.335200 -14.040000 0.000000
-5.288400 -14.040000 0.000000
-5.241600 -14.040000 0.000000
-5.194800 -14.040000 0.000000
-5.148000 -14.040000 0.000000
-5.101200 -14.040000 0.000000
-5.054400 -14.040000 0.000000
-5.007600 -14.040000 0.000000
-4.960800 -14.040000 0.000000
-4.914000 -14.040000 0.000000
-4.867200 -14.040000 0.000000
-4.820400 -14.040000 0.000000
-4.773600 -14.040000 0.000000
-4.726800 -14.040000 0.000000
-4.680000 -14.040000 0.000000
-4.633200 -14.040000 0.000000
-4.586400 -14.040000 0.000000
-4.539600 -14.040000 0.000000
-4.492800 -14.040000 0.000000
-4.446000 -14.040000 0.000000
-4.399200 -14.040000 0.000000
-4.352400 -14.040000 0.000000
-4.305600 -14.040000 0.000000
-4.258800 -14.040000 0.000000
-4.212000 -14.040000 0.000000
-4.165200 -14.040000 0.000000
-4.118400 -14.040000 0.000000
-4.071600 -14.040000 0.000000
-4.024800 -14.040000 0.000000
-3.978000 -14.040000 0.000000
-3.931200 -14.040000 0.000000
-3.884400 -14.040000 0.000000
-3.837600 -14.040000 0.000000
-3.790800 -14.040000 0.000000
-3.744000 -14.040000 0.000000
-3.697200 -14.040000 0.000000
-3.650400 -14.040000 0.000000
-3.603600 -14.040000 0.000000
-3.556800 -14.040000 0.000000
-3.510000 -14.040000 0.000000
-3.463200 -14.040000 0.000000
-3.416400 -14.040000 0.000000
-3.369600 -14.040000 0.000000
-3.322800 -14.040000 0.000000
-3.276000 -14.040000 0.000000
-3.229200 -14.040000 0.000000
-3.182400 -14.040000 0.000000
-3.135600 -14.040000 0.000000
-3.088800 -14.040000 0.000000
-3.042000 -14.040000 0.000000
-2.995200 -14.040000 0.000000
-2.948400 -14.040000 0.000000
-2.901600 -14.040000 0.000000
-2.854800 -14.040000 0.000000
-2.808000 -14.040000 0.000000
-2.761200 -14.040000 0.000000
-2.714400 -14.040000 0.000000
-2.667600 -14.040000 0.000000
-2.620800 -14.040000 0.000000
-2.574000 -14.040000 0.000000
-2.527200 -14.040000 0.000000
-2.480400 -14.040000 0.000000
-2.433600 -14.040000 0.000000
-2.386800 -14.040000 0.000000
-2.340000 -14.040000 0.000000
-2.293200 -14.040000 0.000000
-2.246400 -14.040000 0.000000
-2.199600 -14.040000 0.000000
-2.152800 -14.040000 0.000000
-2.106000 -14.040000 0.000000
-2.059200 -14.040000 0.000000
-2.012400 -14.040000 0.000000
-1.965600 -14.040000 0.000000
-1.918800 -14.040000 0.000000
-1.872000 -14.040000 0.000000
-1.825200 -14.040000 0.000000
-1.778400 -14.040000 0.000000
-1.731600 -14.040000 0.000000
-1.684800 -14.040000 0.000000
-1.638000 -14.040000 0.000000
-1.591200 -14.040000 0.000000
-1.544400 -14.040000 0.000000
-1.497600 -14.040000 0.000000
-1.450800 -14.040000 0.000000
-1.404000 -14.040000 0.000000
-1.357200 -14.040000 0.000000
-1.310400 -14.040000 0.000000
-1.263600 -14.040000 0.000000
-1.216800 -14.040000 0.000000
-1.170000 -14.040000 0.000000
-1.123200 -14.040000 0.000000
-1.076400 -14.040000 0.000000
-1.029600 -14.040000 0.000000
-0.982800 -14.040000 0.000000
-0.936000 -14.040000 0.000000
-0.889200 -14.040000 0.000000
-0.842400 -14.040000 0.000000
-0.795600 -14.040000 0.000000
-0.748800 -14.040000 0.000000
-0.702000 -14.040000 0.000000
-0.655200 -14.040000 0.000000
-0.608400 -14.040000 0.000000
-0.561600 -14.040000 0.000000
-0.514800 -14.040000 0.000000
-0.468000 -14.040000 0.000000
-0.421200 -14.040000 0.000000
-0.374400 -14.040000 0.000000
-0.327600 -14.040000 0.000000
-0.280800 -14.040000 0.000000
-0.234000 -14.040000 0.000000
-0.187200 -14.040000 0.000000
-0.140400 -14.040000 0.000000
-0.093600 -14.040000 0.000000
-0.046800 -14.040000 0.000000
0.000000 -14.040000 0.000000
0.046800 -14.040000 0.000000
0.093600 -14.040000 0.000000
0.140400 -14.040000 0.000000
0.187200 -14.040000 0.000000
0.234000 -14.040000 0.000000
0.280800 -14.040000 0.000000
0.327600 -14.040000 0.000000
0.374400 -14.040000 0.000000
0.421200 -14.040000 0.000000
0.468000 -14.040000 0.000000
0.514800 -14.040000 0.000000
0.561600 -14.040000 0.000000
0.608400 -14.040000 0.000000
0.655200 -14.040000 0.000000
0.702000 -14.040000 0.000000
0.748800 -14.040000 0.000000
0.795600 -14.040000 0.000000
0.842400 -14.040000 0.000000
0.889200 -14.040000 0.000000
0.936000 -14.040000 0.000000
0.982800 -14.040000 0.000000
1.029600 -14.040000 0.000000
1.076400 -14.040000 0.000000
1.123200 -14.040000 0.000000
1.170000 -14.040000 0.000000
1.216800 -14.040000 0.000000
1.263600 -14.040000 0.000000
1.310400 -14.040000 0.000000
1.357200 -14.040000 0.000000
1.404000 -14.040000 0.000000
1.450800 -14.040000 0.000000
1.497600 -14.040000 0.000000
1.544400 -14.040000 0.000000
1.591200 -14.040000 0.000000
1.638000 -14.040000 0.000000
1.684800 -14.040000 0.000000
1.731600 -14.040000 0.000000
1.778400 -14.040000 0.000000
1.825200 -14.040000 0.000000
1.872000 -14.040000 0.000000
1.918800 -14.040000 0.000000
1.965600 -14.040000 0.000000
2.012400 -14.040000 0.000000
2.059200 -14.040000 0.000000
2.106000 -14.040000 0.000000
2.152800 -14.040000 0.000000
2.199600 -14.040000 0.000000
2.246400 -14.040000 0.000000
2.293200 -14.040000 0.000000
2.340000 -14.040000 0.000000
2.386800 -14.040000 0.000000
2.433600 -14.040000 0.000000
2.480400 -14.040000 0.000000
2.527200 -14.040000 0.000000
2.574000 -14.040000 0.000000
2.620800 -14.040000 0.000000
2.667600 -14.040000 0.000000
2.714400 -14.040000 0.000000
2.761200 -14.040000 0.000000
2.808000 -14.040000 0.000000
2.854800 -14.040000 0.000000
2.901600 -14.040000 0.000000
2.948400 -14.040000 0.000000
2.995200 -14.040000 0.000000
3.042000 -14.040000 0.000000
3.088800 -14.040000 0.000000
3.135600 -14.040000 0.000000
3.182400 -14.040000 0.000000
3.229200 -14.040000 0.000000
3.276000 -14.040000 0.000000
3.322800 -14.040000 0.000000
3.369600 -14.040000 0.000000
3.416400 -14.040000 0.000000
3.463200 -14.040000 0.000000
3.510000 -14.040000 0.000000
3.556800 -14.040000 0.000000
3.603600 -14.040000 0.000000
3.650400 -14.040000 0.000000
3.697200 -14.040000 0.000000
3.744000 -14.040000 0.000000
3.790800 -14.040000 0.000000
3.837600 -14.040000 0.000000
3.884400 -14.040000 0.000000
3.931200 -14.040000 0.000000
3.978000 -14.040000 0.000000
4.024800 -14.040000 0.000000
4.071600 -14.040000 0.000000
4.118400 -14.040000 0.000000
4.165200 -14.040000 0.000000
4.212000 -14.040000 0.000000
4.258800 -14.040000 0.000000
4.305600 -14.040000 0.000000
4.352400 -14.040000 0.000000
4.399200 -14.040000 0.000000
4.446000 -14.040000 0.000000
4.492800 -14.040000 0.000000
4.539600 -14.040000 0.000000
4.586400 -14.040000 0.000000
4.633200 -14.040000 0.000000
4.680000 -14.040000 0.000000
4.726800 -14.040000 0.000000
4.773600 -14.040000 0.000000
4.820400 -14.040000 0.000000
4.867200 -14.040000 0.000000
4.914000 -14.040000 0.000000
4.960800 -14.040000 0.000000
5.007600 -14.040000 0.000000
5.054400 -14.040000 0.000000
5.101200 -14.040000 0.000000
5.148000 -14.040000 0.000000
5.194800 -14.040000 0.000000
5.241600 -14.040000 0.000000
5.288400 -14.040000 0.000000
5.335200 -14.040000 0.000000
5.382000 -14.040000 0.000000
5.428800 -14.040000 0.000000
5.475600 -14.040000 0.000000
5.522400 -14.040000 0.000000
5.569200 -14.040000 0.000000
5.616000 -14.040000 0.000000
5.662800 -14.040000 0.000000
5.709600 -14.040000 0.000000
5.756400 -14.040000 0.000000
5.803200 -14.040000 0.000000
5.850000 -14.040000 0.000000
5.896800 -14.040000 0.000000
5.943600 -14.040000 0.000000
5.990400 -14.040000 0.000000
6.037200 -14.040000 0.000000
6.084000 -14.040000 0.000000
6.130800 -14.040000 0.000000
6.177600 -14.040000 0.000000
6.224400 -14.040000 0.000000
6.271200 -14.040000 0.000000
6.318000 -14.040000 0.000000
6.364800 -14.040000 0.000000
6.411600 -14.040000 0.000000
6.458400 -14.040000 0.000000
6.505200 -14.040000 0.000000
6.552000 -14.040000 0.000000
6.598800 -14.040000 0.000000
6.645600 -14.040000 0.000000
6.692400 -14.040000 0.000000
6.739200 -14.040000 0.000000
6.786000 -14.040000 0.000000
6.832800 -14.040000 0.000000
6.879600 -14.040000 0.000000
6.926400 -14.040000 0.000000
6.973200 -14.040000 0.000000
7.020000 -14.040000 0.000000
7.066800 -14.040000 0.000000
7.113600 -14.040000 0.000000
7.160400 -14.040000 0.000000
7.207200 -14.040000 0.000000
7.254000 -14.040000 0.000000
7.300800 -14.040000 0.000000
7.347600 -14.040000 0.000000
7.394400 -14.040000 0.000000
7.441200 -14.040000 0.000000
7.488000 -14.040000 0.000000
7.534800 -14.040000 0.000000
7.581600 -14.040000 0.000000
7.628400 -14.040000 0.000000
7.675200 -14.040000 0.000000
7.722000 -14.040000 0.000000
7.768800 -14.040000 0.000000
7.815600 -14.040000 0.000000
7.862400 -14.040000 0.000000
7.909200 -14.040000 0.000000
7.956000 -14.040000 0.000000
8.002800 -14.040000 0.000000
8.049600 -14.040000 0.000000
8.096400 -14.040000 0.000000
8.143200 -14.040000 0.000000
8.190000 -14.040000 0.000000
8.236800 -14.040000 0.000000
8.283600 -14.040000 0.000000
8.330400 -14.040000 0.000000
8.377200 -14.040000 0.000000
8.424000 -14.040000 0.000000
8.470800 -14.040000 0.000000
8.517600 -14.040000 0.000000
8.564400 -14.040000 0.000000
12.121200 -14.040000 0.000000
12.168000 -14.040000 0.000000
12.214800 -14.040000 0.000000
12.261600 -14.040000 0.000000
12.308400 -14.040000 0.000000
12.355200 -14.040000 0.000000
12.402000 -14.040000 0.000000
12.448800 -14.040000 0.000000
12.495600 -14.040000 0.000000
12.542400 -14.040000 0.000000
12.589200 -14.040000 0.000000
12.636000 -14.040000 0.000000
12.682800 -14.040000 0.000000
12.729600 -14.040000 0.000000
12.776400 -14.040000 0.000000
12.823200 -14.040000 0.000000
12.870000 -14.040000 0.000000
12.916800 -14.040000 0.000000
12.963600 -14.040000 0.000000
13.010400 -14.040000 0.000000
13.057200 -14.040000 0.000000
13.104000 -14.040000 0.000000
13.150800 -14.040000 0.000000
13.197600 -14.040000 0.000000
13.244400 -14.040000 0.000000
13.291200 -14.040000 0.000000
13.338000 -14.040000 0.000000
13.384800 -14.040000 0.000000
13.431600 -14.040000 0.000000
13.478400 -14.040000 0.000000
13.525200 -14.040000 0.000000
13.572000 -14.040000 0.000000
13.618800 -14.040000 0.000000
13.665600 -14.040000 0.000000
13.712400 -14.040000 0.000000
13.759200 -14.040000 0.000000
13.806000 -14.040000 0.000000
13.852800 -14.040000 0.000000
13.899600 -14.040000 0.000000
13.946400 -14.040000 0.000000
13.993200 -14.040000 0.000000
14.040000 -14.040000 0.000000
14.086800 -14.040000 0.000000
14.133600 -14.040000 0.000000
14.882400 -14.040000 0.000000
14.929200 -14.040000 0.000000
14.976000 -14.040000 0.000000
15.022800 -14.040000 0.000000
15.069600 -14.040000 0.000000
15.116400 -14.040000 0.000000
15.163200 -14.040000 0.000000
15.210000 -14.040000 0.000000
15.256800 -14.040000 0.000000
15.303600 -14.040000 0.000000
15.350400 -14.040000 0.000000
15.397200 -14.040000 0.000000
15.444000 -14.040000 0.000000
15.490800 -14.040000 0.000000
15.537600 -14.040000 0.000000
15.818400 -14.040000 0.000000
16.286400 -14.040000 0.000000
16.473600 -14.040000 0.000000
16.520400 -14.040000 0.000000
16.567200 -14.040000 0.000000
-18.720000 -13.993200 0.000000
-18.673200 -13.993200 0.000000
-18.626400 -13.993200 0.000000
-18.579600 -13.993200 0.000000
-18.532800 -13.993200 0.000000
-18.486000 -13.993200 0.000000
-18.439200 -13.993200 0.000000
-18.392400 -13.993200 0.000000
-18.345600 -13.993200 0.000000
-18.298800 -13.993200 0.000000
-18.252000 -13.993200 0.000000
-18.205200 -13.993200 0.000000
-18.158400 -13.993200 0.000000
-18.111600 -13.993200 0.000000
-18.064800 -13.993200 0.000000
-18.018000 -13.993200 0.000000
-17.971200 -13.993200 0.000000
-17.924400 -13.993200 0.000000
-17.877600 -13.993200 0.000000
-17.830800 -13.993200 0.000000
-17.784000 -13.993200 0.000000
-17.737200 -13.993200 0.000000
-17.690400 -13.993200 0.000000
-17.643600 -13.993200 0.000000
-17.596800 -13.993200 0.000000
-17.550000 -13.993200 0.000000
-17.503200 -13.993200 0.000000
-17.456400 -13.993200 0.000000
-17.409600 -13.993200 0.000000
-17.362800 -13.993200 0.000000
-17.316000 -13.993200 0.000000
-17.269200 -13.993200 0.000000
-17.222400 -13.993200 0.000000
-17.175600 -13.993200 0.000000
-17.128800 -13.993200 0.000000
-17.082000 -13.993200 0.000000
-17.035200 -13.993200 0.000000
-16.988400 -13.993200 0.000000
-16.941600 -13.993200 0.000000
-16.894800 -13.993200 0.000000
-16.848000 -13.993200 0.000000
-16.801200 -13.993200 0.000000
-16.754400 -13.993200 0.000000
-16.707600 -13.993200 0.000000
-16.286400 -13.993200 0.000000
-15.069600 -13.993200 0.000000
-15.022800 -13.993200 0.000000
-14.976000 -13.993200 0.000000
-14.929200 -13.993200 0.000000
-14.882400 -13.993200 0.000000
-14.835600 -13.993200 0.000000
-14.788800 -13.993200 0.000000
-14.742000 -13.993200 0.000000
-14.695200 -13.993200 0.000000
-14.648400 -13.993200 0.000000
-14.601600 -13.993200 0.000000
-14.554800 -13.993200 0.000000
-14.508000 -13.993200 0.000000
-14.461200 -13.993200 0.000000
-14.414400 -13.993200 0.000000
-14.367600 -13.993200 0.000000
-14.320800 -13.993200 0.000000
-14.274000 -13.993200 0.000000
-14.227200 -13.993200 0.000000
-14.180400 -13.993200 0.000000
-14.133600 -13.993200 0.000000
-14.086800 -13.993200 0.000000
-14.040000 -13.993200 0.000000
-13.993200 -13.993200 0.000000
-13.946400 -13.993200 0.000000
-13.899600 -13.993200 0.000000
-13.852800 -13.993200 0.000000
-13.806000 -13.993200 0.000000
-13.759200 -13.993200 0.000000
-13.712400 -13.993200 0.000000
-13.665600 -13.993200 0.000000
-13.618800 -13.993200 0.000000
-13.572000 -13.993200 0.000000
-13.525200 -13.993200 0.000000
-13.478400 -13.993200 0.000000
-13.431600 -13.993200 0.000000
-13.384800 -13.993200 0.000000
-13.338000 -13.993200 0.000000
-13.291200 -13.993200 0.000000
-13.244400 -13.993200 0.000000
-13.197600 -13.993200 0.000000
-13.150800 -13.993200 0.000000
-13.104000 -13.993200 0.000000
-13.057200 -13.993200 0.000000
-13.010400 -13.993200 0.000000
-5.943600 -13.993200 0.000000
-5.896800 -13.993200 0.000000
-5.850000 -13.993200 0.000000
-5.803200 -13.993200 0.000000
-5.756400 -13.993200 0.000000
-5.709600 -13.993200 0.000000
-5.662800 -13.993200 0.000000
-5.616000 -13.993200 0.000000
-5.569200 -13.993200 0.000000
-5.522400 -13.993200 0.000000
-5.475600 -13.993200 0.000000
-5.428800 -13.993200 0.000000
-5.382000 -13.993200 0.000000
-5.335200 -13.993200 0.000000
-5.288400 -13.993200 0.000000
-5.241600 -13.993200 0.000000
-5.194800 -13.993200 0.000000
-5.148000 -13.993200 0.000000
-5.101200 -13.993200 0.000000
-5.054400 -13.993200 0.000000
-5.007600 -13.993200 0.000000
-4.960800 -13.993200 0.000000
-4.914000 -13.993200 0.000000
-4.867200 -13.993200 0.000000
-4.820400 -13.993200 0.000000
-4.773600 -13.993200 0.000000
-4.726800 -13.993200 0.000000
-4.680000 -13.993200 0.000000
-4.633200 -13.993200 0.000000
-4.586400 -13.993200 0.000000
-4.539600 -13.993200 0.000000
-4.492800 -13.993200 0.000000
-4.446000 -13.993200 0.000000
-4.399200 -13.993200 0.000000
-4.352400 -13.993200 0.000000
-4.305600 -13.993200 0.000000
-4.258800 -13.993200 0.000000
-4.212000 -13.993200 0.000000
-4.165200 -13.993200 0.000000
-4.118400 -13.993200 0.000000
-4.071600 -13.993200 0.000000
-4.024800 -13.993200 0.000000
-3.978000 -13.993200 0.000000
-3.931200 -13.993200 0.000000
-3.884400 -13.993200 0.000000
-3.837600 -13.993200 0.000000
-3.790800 -13.993200 0.000000
-3.744000 -13.993200 0.000000
-3.697200 -13.993200 0.000000
-3.650400 -13.993200 0.000000
-3.603600 -13.993200 0.000000
-3.556800 -13.993200 0.000000
-3.510000 -13.993200 0.000000
-3.463200 -13.993200 0.000000
-3.416400 -13.993200 0.000000
-3.369600 -13.993200 0.000000
-3.322800 -13.993200 0.000000
-3.276000 -13.993200 0.000000
-3.229200 -13.993200 0.000000
-3.182400 -13.993200 0.000000
-3.135600 -13.993200 0.000000
-3.088800 -13.993200 0.000000
-3.042000 -13.993200 0.000000
-2.995200 -13.993200 0.000000
-2.948400 -13.993200 0.000000
-2.901600 -13.993200 0.000000
-2.854800 -13.993200 0.000000
-2.808000 -13.993200 0.000000
-2.761200 -13.993200 0.000000
-2.714400 -13.993200 0.000000
-2.667600 -13.993200 0.000000
-2.620800 -13.993200 0.000000
-2.574000 -13.993200 0.000000
-2.527200 -13.993200 0.000000
-2.480400 -13.993200 0.000000
-2.433600 -13.993200 0.000000
-2.386800 -13.993200 0.000000
-2.340000 -13.993200 0.000000
-2.293200 -13.993200 0.000000
-2.246400 -13.993200 0.000000
-2.199600 -13.993200 0.000000
-2.152800 -13.993200 0.000000
-2.106000 -13.993200 0.000000
-2.059200 -13.993200 0.000000
-2.012400 -13.993200 0.000000
-1.965600 -13.993200 0.000000
-1.918800 -13.993200 0.000000
-1.872000 -13.993200 0.000000
-1.825200 -13.993200 0.000000
-1.778400 -13.993200 0.000000
-1.731600 -13.993200 0.000000
-1.684800 -13.993200 0.000000
-1.638000 -13.993200 0.000000
-1.591200 -13.993200 0.000000
-1.544400 -13.993200 0.000000
-1.497600 -13.993200 0.000000
-1.450800 -13.993200 0.000000
-1.404000 -13.993200 0.000000
-1.357200 -13.993200 0.000000
-1.310400 -13.993200 0.000000
-1.263600 -13.993200 0.000000
-1.216800 -13.993200 0.000000
-1.170000 -13.993200 0.000000
-1.123200 -13.993200 0.000000
-1.076400 -13.993200 0.000000
-1.029600 -13.993200 0.000000
-0.982800 -13.993200 0.000000
-0.936000 -13.993200 0.000000
-0.889200 -13.993200 0.000000
-0.842400 -13.993200 0.000000
-0.795600 -13.993200 0.000000
-0.748800 -13.993200 0.000000
-0.702000 -13.993200 0.000000
-0.655200 -13.993200 0.000000
-0.608400 -13.993200 0.000000
-0.561600 -13.993200 0.000000
-0.514800 -13.993200 0.000000
-0.468000 -13.993200 0.000000
-0.421200 -13.993200 0.000000
-0.374400 -13.993200 0.000000
-0.327600 -13.993200 0.000000
-0.280800 -13.993200 0.000000
-0.234000 -13.993200 0.000000
-0.187200 -13.993200 0.000000
-0.140400 -13.993200 0.000000
-0.093600 -13.993200 0.000000
-0.046800 -13.993200 0.000000
0.000000 -13.993200 0.000000
0.046800 -13.993200 0.000000
0.093600 -13.993200 0.000000
0.140400 -13.993200 0.000000
0.187200 -13.993200 0.000000
0.234000 -13.993200 0.000000
0.280800 -13.993200 0.000000
0.327600 -13.993200 0.000000
0.374400 -13.993200 0.000000
0.421200 -13.993200 0.000000
0.468000 -13.993200 0.000000
0.514800 -13.993200 0.000000
0.561600 -13.993200 0.000000
0.608400 -13.993200 0.000000
0.655200 -13.993200 0.000000
0.702000 -13.993200 0.000000
0.748800 -13.993200 0.000000
0.795600 -13.993200 0.000000
0.842400 -13.993200 0.000000
0.889200 -13.993200 0.000000
0.936000 -13.993200 0.000000
0.982800 -13.993200 0.000000
1.029600 -13.993200 0.000000
1.076400 -13.993200 0.000000
1.123200 -13.993200 0.000000
1.170000 -13.993200 0.000000
1.216800 -13.993200 0.000000
1.263600 -13.993200 0.000000
1.310400 -13.993200 0.000000
1.357200 -13.993200 0.000000
1.404000 -13.993200 0.000000
1.450800 -13.993200 0.000000
1.497600 -13.993200 0.000000
1.544400 -13.993200 0.000000
1.591200 -13.993200 0.000000
1.638000 -13.993200 0.000000
1.684800 -13.993200 0.000000
1.731600 -13.993200 0.000000
1.778400 -13.993200 0.000000
1.825200 -13.993200 0.000000
1.872000 -13.993200 0.000000
1.918800 -13.993200 0.000000
1.965600 -13.993200 0.000000
2.012400 -13.993200 0.000000
2.059200 -13.993200 0.000000
2.106000 -13.993200 0.000000
2.152800 -13.993200 0.000000
2.199600 -13.993200 0.000000
2.246400 -13.993200 0.000000
2.293200 -13.993200 0.000000
2.340000 -13.993200 0.000000
2.386800 -13.993200 0.000000
2.433600 -13.993200 0.000000
2.480400 -13.993200 0.000000
2.527200 -13.993200 0.000000
2.574000 -13.993200 0.000000
2.620800 -13.993200 0.000000
2.667600 -13.993200 0.000000
2.714400 -13.993200 0.000000
2.761200 -13.993200 0.000000
2.808000 -13.993200 0.000000
2.854800 -13.993200 0.000000
2.901600 -13.993200 0.000000
2.948400 -13.993200 0.000000
2.995200 -13.993200 0.000000
3.042000 -13.993200 0.000000
3.088800 -13.993200 0.000000
3.135600 -13.993200 0.000000
3.182400 -13.993200 0.000000
3.229200 -13.993200 0.000000
3.276000 -13.993200 0.000000
3.322800 -13.993200 0.000000
3.369600 -13.993200 0.000000
3.416400 -13.993200 0.000000
3.463200 -13.993200 0.000000
3.510000 -13.993200 0.000000
3.556800 -13.993200 0.000000
3.603600 -13.993200 0.000000
3.650400 -13.993200 0.000000
3.697200 -13.993200 0.000000
3.744000 -13.993200 0.000000
3.790800 -13.993200 0.000000
3.837600 -13.993200 0.000000
3.884400 -13.993200 0.000000
3.931200 -13.993200 0.000000
3.978000 -13.993200 0.000000
4.024800 -13.993200 0.000000
4.071600 -13.993200 0.000000
4.118400 -13.993200 0.000000
4.165200 -13.993200 0.000000
4.212000 -13.993200 0.000000
4.258800 -13.993200 0.000000
4.305600 -13.993200 0.000000
4.352400 -13.993200 0.000000
4.399200 -13.993200 0.000000
4.446000 -13.993200 0.000000
4.492800 -13.993200 0.000000
4.539600 -13.993200 0.000000
4.586400 -13.993200 0.000000
4.633200 -13.993200 0.000000
4.680000 -13.993200 0.000000
4.726800 -13.993200 0.000000
4.773600 -13.993200 0.000000
4.820400 -13.993200 0.000000
4.867200 -13.993200 0.000000
4.914000 -13.993200 0.000000
4.960800 -13.993200 0.000000
5.007600 -13.993200 0.000000
5.054400 -13.993200 0.000000
5.101200 -13.993200 0.000000
5.148000 -13.993200 0.000000
5.194800 -13.993200 0.000000
5.241600 -13.993200 0.000000
5.288400 -13.993200 0.000000
5.335200 -13.993200 0.000000
5.382000 -13.993200 0.000000
5.428800 -13.993200 0.000000
5.475600 -13.993200 0.000000
5.522400 -13.993200 0.000000
5.569200 -13.993200 0.000000
5.616000 -13.993200 0.000000
5.662800 -13.993200 0.000000
5.709600 -13.993200 0.000000
5.756400 -13.993200 0.000000
5.803200 -13.993200 0.000000
5.850000 -13.993200 0.000000
5.896800 -13.993200 0.000000
5.943600 -13.993200 0.000000
5.990400 -13.993200 0.000000
6.037200 -13.993200 0.000000
6.084000 -13.993200 0.000000
6.130800 -13.993200 0.000000
6.177600 -13.993200 0.000000
6.224400 -13.993200 0.000000
6.271200 -13.993200 0.000000
6.318000 -13.993200 0.000000
6.364800 -13.993200 0.000000
6.411600 -13.993200 0.000000
6.458400 -13.993200 0.000000
6.505200 -13.993200 0.000000
6.552000 -13.993200 0.000000
6.598800 -13.993200 0.000000
6.645600 -13.993200 0.000000
6.692400 -13.993200 0.000000
6.739200 -13.993200 0.000000
6.786000 -13.993200 0.000000
6.832800 -13.993200 0.000000
6.879600 -13.993200 0.000000
6.926400 -13.993200 0.000000
6.973200 -13.993200 0.000000
7.020000 -13.993200 0.000000
7.066800 -13.993200 0.000000
7.113600 -13.993200 0.000000
7.160400 -13.993200 0.000000
7.207200 -13.993200 0.000000
7.254000 -13.993200 0.000000
7.300800 -13.993200 0.000000
7.347600 -13.993200 0.000000
7.394400 -13.993200 0.000000
7.441200 -13.993200 0.000000
7.488000 -13.993200 0.000000
7.534800 -13.993200 0.000000
7.581600 -13.993200 0.000000
7.628400 -13.993200 0.000000
7.675200 -13.993200 0.000000
7.722000 -13.993200 0.000000
7.768800 -13.993200 0.000000
7.815600 -13.993200 0.000000
7.862400 -13.993200 0.000000
7.909200 -13.993200 0.000000
7.956000 -13.993200 0.000000
8.002800 -13.993200 0.000000
8.049600 -13.993200 0.000000
8.096400 -13.993200 0.000000
8.143200 -13.993200 0.000000
8.190000 -13.993200 0.000000
8.236800 -13.993200 0.000000
8.283600 -13.993200 0.000000
8.330400 -13.993200 0.000000
8.377200 -13.993200 0.000000
8.424000 -13.993200 0.000000
8.470800 -13.993200 0.000000
8.517600 -13.993200 0.000000
8.564400 -13.993200 0.000000
12.214800 -13.993200 0.000000
12.261600 -13.993200 0.000000
12.308400 -13.993200 0.000000
12.355200 -13.993200 0.000000
12.402000 -13.993200 0.000000
12.448800 -13.993200 0.000000
12.495600 -13.993200 0.000000
12.542400 -13.993200 0.000000
12.589200 -13.993200 0.000000
12.636000 -13.993200 0.000000
12.682800 -13.993200 0.000000
12.729600 -13.993200 0.000000
12.776400 -13.993200 0.000000
12.823200 -13.993200 0.000000
12.870000 -13.993200 0.000000
12.916800 -13.993200 0.000000
12.963600 -13.993200 0.000000
13.010400 -13.993200 0.000000
13.057200 -13.993200 0.000000
13.104000 -13.993200 0.000000
13.150800 -13.993200 0.000000
13.197600 -13.993200 0.000000
13.244400 -13.993200 0.000000
13.291200 -13.993200 0.000000
13.338000 -13.993200 0.000000
13.384800 -13.993200 0.000000
13.431600 -13.993200 0.000000
13.478400 -13.993200 0.000000
13.525200 -13.993200 0.000000
13.572000 -13.993200 0.000000
13.618800 -13.993200 0.000000
13.665600 -13.993200 0.000000
13.712400 -13.993200 0.000000
13.759200 -13.993200 0.000000
13.806000 -13.993200 0.000000
13.852800 -13.993200 0.000000
13.899600 -13.993200 0.000000
13.946400 -13.993200 0.000000
13.993200 -13.993200 0.000000
14.040000 -13.993200 0.000000
14.086800 -13.993200 0.000000
14.133600 -13.993200 0.000000
14.180400 -13.993200 0.000000
14.882400 -13.993200 0.000000
14.929200 -13.993200 0.000000
14.976000 -13.993200 0.000000
15.022800 -13.993200 0.000000
15.069600 -13.993200 0.000000
15.116400 -13.993200 0.000000
15.163200 -13.993200 0.000000
15.256800 -13.993200 0.000000
15.303600 -13.993200 0.000000
15.350400 -13.993200 0.000000
15.397200 -13.993200 0.000000
15.444000 -13.993200 0.000000
15.490800 -13.993200 0.000000
15.537600 -13.993200 0.000000
15.584400 -13.993200 0.000000
16.099200 -13.993200 0.000000
-18.720000 -13.946400 0.000000
-18.673200 -13.946400 0.000000
-18.626400 -13.946400 0.000000
-18.579600 -13.946400 0.000000
-18.532800 -13.946400 0.000000
-18.486000 -13.946400 0.000000
-18.439200 -13.946400 0.000000
-18.392400 -13.946400 0.000000
-18.345600 -13.946400 0.000000
-18.298800 -13.946400 0.000000
-18.252000 -13.946400 0.000000
-18.205200 -13.946400 0.000000
-18.158400 -13.946400 0.000000
-18.111600 -13.946400 0.000000
-18.064800 -13.946400 0.000000
-18.018000 -13.946400 0.000000
-17.971200 -13.946400 0.000000
-17.924400 -13.946400 0.000000
-17.877600 -13.946400 0.000000
-17.830800 -13.946400 0.000000
-17.784000 -13.946400 0.000000
-17.737200 -13.946400 0.000000
-17.690400 -13.946400 0.000000
-17.643600 -13.946400 0.000000
-17.596800 -13.946400 0.000000
-17.550000 -13.946400 0.000000
-17.503200 -13.946400 0.000000
-17.456400 -13.946400 0.000000
-17.409600 -13.946400 0.000000
-17.362800 -13.946400 0.000000
-17.316000 -13.946400 0.000000
-17.269200 -13.946400 0.000000
-17.222400 -13.946400 0.000000
-17.175600 -13.946400 0.000000
-17.128800 -13.946400 0.000000
-17.082000 -13.946400 0.000000
-17.035200 -13.946400 0.000000
-16.988400 -13.946400 0.000000
-16.941600 -13.946400 0.000000
-16.894800 -13.946400 0.000000
-16.848000 -13.946400 0.000000
-16.801200 -13.946400 0.000000
-16.754400 -13.946400 0.000000
-15.116400 -13.946400 0.000000
-15.069600 -13.946400 0.000000
-15.022800 -13.946400 0.000000
-14.976000 -13.946400 0.000000
-14.929200 -13.946400 0.000000
-14.882400 -13.946400 0.000000
-14.835600 -13.946400 0.000000
-14.788800 -13.946400 0.000000
-14.742000 -13.946400 0.000000
-14.695200 -13.946400 0.000000
-14.648400 -13.946400 0.000000
-14.601600 -13.946400 0.000000
-14.554800 -13.946400 0.000000
-14.508000 -13.946400 0.000000
-14.461200 -13.946400 0.000000
-14.414400 -13.946400 0.000000
-14.367600 -13.946400 0.000000
-14.320800 -13.946400 0.000000
-14.274000 -13.946400 0.000000
-14.227200 -13.946400 0.000000
-14.180400 -13.946400 0.000000
-14.133600 -13.946400 0.000000
-14.086800 -13.946400 0.000000
-14.040000 -13.946400 0.000000
-13.993200 -13.946400 0.000000
-13.946400 -13.946400 0.000000
-13.899600 -13.946400 0.000000
-13.852800 -13.946400 0.000000
-13.806000 -13.946400 0.000000
-13.759200 -13.946400 0.000000
-13.712400 -13.946400 0.000000
-13.665600 -13.946400 0.000000
-13.618800 -13.946400 0.000000
-13.572000 -13.946400 0.000000
-13.525200 -13.946400 0.000000
-13.478400 -13.946400 0.000000
-13.431600 -13.946400 0.000000
-13.384800 -13.946400 0.000000
-13.338000 -13.946400 0.000000
-13.291200 -13.946400 0.000000
-13.244400 -13.946400 0.000000
-13.197600 -13.946400 0.000000
-13.150800 -13.946400 0.000000
-13.104000 -13.946400 0.000000
-13.057200 -13.946400 0.000000
-5.943600 -13.946400 0.000000
-5.896800 -13.946400 0.000000
-5.850000 -13.946400 0.000000
-5.803200 -13.946400 0.000000
-5.756400 -13.946400 0.000000
-5.709600 -13.946400 0.000000
-5.662800 -13.946400 0.000000
-5.616000 -13.946400 0.000000
-5.569200 -13.946400 0.000000
-5.522400 -13.946400 0.000000
-5.475600 -13.946400 0.000000
-5.428800 -13.946400 0.000000
-5.382000 -13.946400 0.000000
-5.335200 -13.946400 0.000000
-5.288400 -13.946400 0.000000
-5.241600 -13.946400 0.000000
-5.194800 -13.946400 0.000000
-5.148000 -13.946400 0.000000
-5.101200 -13.946400 0.000000
-5.054400 -13.946400 0.000000
-5.007600 -13.946400 0.000000
-4.960800 -13.946400 0.000000
-4.914000 -13.946400 0.000000
-4.867200 -13.946400 0.000000
-4.820400 -13.946400 0.000000
-4.773600 -13.946400 0.000000
-4.726800 -13.946400 0.000000
-4.680000 -13.946400 0.000000
-4.633200 -13.946400 0.000000
-4.586400 -13.946400 0.000000
-4.539600 -13.946400 0.000000
-4.492800 -13.946400 0.000000
-4.446000 -13.946400 0.000000
-4.399200 -13.946400 0.000000
-4.352400 -13.946400 0.000000
-4.305600 -13.946400 0.000000
-4.258800 -13.946400 0.000000
-4.212000 -13.946400 0.000000
-4.165200 -13.946400 0.000000
-4.118400 -13.946400 0.000000
-4.071600 -13.946400 0.000000
-4.024800 -13.946400 0.000000
-3.978000 -13.946400 0.000000
-3.931200 -13.946400 0.000000
-3.884400 -13.946400 0.000000
-3.837600 -13.946400 0.000000
-3.790800 -13.946400 0.000000
-3.744000 -13.946400 0.000000
-3.697200 -13.946400 0.000000
-3.650400 -13.946400 0.000000
-3.603600 -13.946400 0.000000
-3.556800 -13.946400 0.000000
-3.510000 -13.946400 0.000000
-3.463200 -13.946400 0.000000
-3.416400 -13.946400 0.000000
-3.369600 -13.946400 0.000000
-3.322800 -13.946400 0.000000
-3.276000 -13.946400 0.000000
-3.229200 -13.946400 0.000000
-3.182400 -13.946400 0.000000
-3.135600 -13.946400 0.000000
-3.088800 -13.946400 0.000000
-3.042000 -13.946400 0.000000
-2.995200 -13.946400 0.000000
-2.948400 -13.946400 0.000000
-2.901600 -13.946400 0.000000
-2.854800 -13.946400 0.000000
-2.808000 -13.946400 0.000000
-2.761200 -13.946400 0.000000
-2.714400 -13.946400 0.000000
-2.667600 -13.946400 0.000000
-2.620800 -13.946400 0.000000
-2.574000 -13.946400 0.000000
-2.527200 -13.946400 0.000000
-2.480400 -13.946400 0.000000
-2.433600 -13.946400 0.000000
-2.386800 -13.946400 0.000000
-2.340000 -13.946400 0.000000
-2.293200 -13.946400 0.000000
-2.246400 -13.946400 0.000000
-2.199600 -13.946400 0.000000
-2.152800 -13.946400 0.000000
-2.106000 -13.946400 0.000000
-2.059200 -13.946400 0.000000
-2.012400 -13.946400 0.000000
-1.965600 -13.946400 0.000000
-1.918800 -13.946400 0.000000
-1.872000 -13.946400 0.000000
-1.825200 -13.946400 0.000000
-1.778400 -13.946400 0.000000
-1.731600 -13.946400 0.000000
-1.684800 -13.946400 0.000000
-1.638000 -13.946400 0.000000
-1.591200 -13.946400 0.000000
-1.544400 -13.946400 0.000000
-1.497600 -13.946400 0.000000
-1.450800 -13.946400 0.000000
-1.404000 -13.946400 0.000000
-1.357200 -13.946400 0.000000
-1.310400 -13.946400 0.000000
-1.263600 -13.946400 0.000000
-1.216800 -13.946400 0.000000
-1.170000 -13.946400 0.000000
-1.123200 -13.946400 0.000000
-1.076400 -13.946400 0.000000
-1.029600 -13.946400 0.000000
-0.982800 -13.946400 0.000000
-0.936000 -13.946400 0.000000
-0.889200 -13.946400 0.000000
-0.842400 -13.946400 0.000000
-0.795600 -13.946400 0.000000
-0.748800 -13.946400 0.000000
-0.702000 -13.946400 0.000000
-0.655200 -13.946400 0.000000
-0.608400 -13.946400 0.000000
-0.561600 -13.946400 0.000000
-0.514800 -13.946400 0.000000
-0.468000 -13.946400 0.000000
-0.421200 -13.946400 0.000000
-0.374400 -13.946400 0.000000
-0.327600 -13.946400 0.000000
-0.280800 -13.946400 0.000000
-0.234000 -13.946400 0.000000
-0.187200 -13.946400 0.000000
-0.140400 -13.946400 0.000000
-0.093600 -13.946400 0.000000
-0.046800 -13.946400 0.000000
0.000000 -13.946400 0.000000
0.046800 -13.946400 0.000000
0.093600 -13.946400 0.000000
0.140400 -13.946400 0.000000
0.187200 -13.946400 0.000000
0.234000 -13.946400 0.000000
0.280800 -13.946400 0.000000
0.327600 -13.946400 0.000000
0.374400 -13.946400 0.000000
0.421200 -13.946400 0.000000
0.468000 -13.946400 0.000000
0.514800 -13.946400 0.000000
0.561600 -13.946400 0.000000
0.608400 -13.946400 0.000000
0.655200 -13.946400 0.000000
0.702000 -13.946400 0.000000
0.748800 -13.946400 0.000000
0.795600 -13.946400 0.000000
0.842400 -13.946400 0.000000
0.889200 -13.946400 0.000000
0.936000 -13.946400 0.000000
0.982800 -13.946400 0.000000
1.029600 -13.946400 0.000000
1.076400 -13.946400 0.000000
1.123200 -13.946400 0.000000
1.170000 -13.946400 0.000000
1.216800 -13.946400 0.000000
1.263600 -13.946400 0.000000
1.310400 -13.946400 0.000000
1.357200 -13.946400 0.000000
1.404000 -13.946400 0.000000
1.450800 -13.946400 0.000000
1.497600 -13.946400 0.000000
1.544400 -13.946400 0.000000
1.591200 -13.946400 0.000000
1.638000 -13.946400 0.000000
1.684800 -13.946400 0.000000
1.731600 -13.946400 0.000000
1.778400 -13.946400 0.000000
1.825200 -13.946400 0.000000
1.872000 -13.946400 0.000000
1.918800 -13.946400 0.000000
1.965600 -13.946400 0.000000
2.012400 -13.946400 0.000000
2.059200 -13.946400 0.000000
2.106000 -13.946400 0.000000
2.152800 -13.946400 0.000000
2.199600 -13.946400 0.000000
2.246400 -13.946400 0.000000
2.293200 -13.946400 0.000000
2.340000 -13.946400 0.000000
2.386800 -13.946400 0.000000
2.433600 -13.946400 0.000000
2.480400 -13.946400 0.000000
2.527200 -13.946400 0.000000
2.574000 -13.946400 0.000000
2.620800 -13.946400 0.000000
2.667600 -13.946400 0.000000
2.714400 -13.946400 0.000000
2.761200 -13.946400 0.000000
2.808000 -13.946400 0.000000
2.854800 -13.946400 0.000000
2.901600 -13.946400 0.000000
2.948400 -13.946400 0.000000
2.995200 -13.946400 0.000000
3.042000 -13.946400 0.000000
3.088800 -13.946400 0.000000
3.135600 -13.946400 0.000000
3.182400 -13.946400 0.000000
3.229200 -13.946400 0.000000
3.276000 -13.946400 0.000000
3.322800 -13.946400 0.000000
3.369600 -13.946400 0.000000
3.416400 -13.946400 0.000000
3.463200 -13.946400 0.000000
3.510000 -13.946400 0.000000
3.556800 -13.946400 0.000000
3.603600 -13.946400 0.000000
3.650400 -13.946400 0.000000
3.697200 -13.946400 0.000000
3.744000 -13.946400 0.000000
3.790800 -13.946400 0.000000
3.837600 -13.946400 0.000000
3.884400 -13.946400 0.000000
3.931200 -13.946400 0.000000
3.978000 -13.946400 0.000000
4.024800 -13.946400 0.000000
4.071600 -13.946400 0.000000
4.118400 -13.946400 0.000000
4.165200 -13.946400 0.000000
4.212000 -13.946400 0.000000
4.258800 -13.946400 0.000000
4.305600 -13.946400 0.000000
4.352400 -13.946400 0.000000
4.399200 -13.946400 0.000000
4.446000 -13.946400 0.000000
4.492800 -13.946400 0.000000
4.539600 -13.946400 0.000000
4.586400 -13.946400 0.000000
4.633200 -13.946400 0.000000
4.680000 -13.946400 0.000000
4.726800 -13.946400 0.000000
4.773600 -13.946400 0.000000
4.820400 -13.946400 0.000000
4.867200 -13.946400 0.000000
4.914000 -13.946400 0.000000
4.960800 -13.946400 0.000000
5.007600 -13.946400 0.000000
5.054400 -13.946400 0.000000
5.101200 -13.946400 0.000000
5.148000 -13.946400 0.000000
5.194800 -13.946400 0.000000
5.241600 -13.946400 0.000000
5.288400 -13.946400 0.000000
5.335200 -13.946400 0.000000
5.382000 -13.946400 0.000000
5.428800 -13.946400 0.000000
5.475600 -13.946400 0.000000
5.522400 -13.946400 0.000000
5.569200 -13.946400 0.000000
5.616000 -13.946400 0.000000
5.662800 -13.946400 0.000000
5.709600 -13.946400 0.000000
5.756400 -13.946400 0.000000
5.803200 -13.946400 0.000000
5.850000 -13.946400 0.000000
5.896800 -13.946400 0.000000
5.943600 -13.946400 0.000000
5.990400 -13.946400 0.000000
6.037200 -13.946400 0.000000
6.084000 -13.946400 0.000000
6.130800 -13.946400 0.000000
6.177600 -13.946400 0.000000
6.224400 -13.946400 0.000000
6.271200 -13.946400 0.000000
6.318000 -13.946400 0.000000
6.364800 -13.946400 0.000000
6.411600 -13.946400 0.000000
6.458400 -13.946400 0.000000
6.505200 -13.946400 0.000000
6.552000 -13.946400 0.000000
6.598800 -13.946400 0.000000
6.645600 -13.946400 0.000000
6.692400 -13.946400 0.000000
6.739200 -13.946400 0.000000
6.786000 -13.946400 0.000000
6.832800 -13.946400 0.000000
6.879600 -13.946400 0.000000
6.926400 -13.946400 0.000000
6.973200 -13.946400 0.000000
7.020000 -13.946400 0.000000
7.066800 -13.946400 0.000000
7.113600 -13.946400 0.000000
7.160400 -13.946400 0.000000
7.207200 -13.946400 0.000000
7.254000 -13.946400 0.000000
7.300800 -13.946400 0.000000
7.347600 -13.946400 0.000000
7.394400 -13.946400 0.000000
7.441200 -13.946400 0.000000
7.488000 -13.946400 0.000000
7.534800 -13.946400 0.000000
7.581600 -13.946400 0.000000
7.628400 -13.946400 0.000000
7.675200 -13.946400 0.000000
7.722000 -13.946400 0.000000
7.768800 -13.946400 0.000000
7.815600 -13.946400 0.000000
7.862400 -13.946400 0.000000
7.909200 -13.946400 0.000000
7.956000 -13.946400 0.000000
8.002800 -13.946400 0.000000
8.049600 -13.946400 0.000000
8.096400 -13.946400 0.000000
8.143200 -13.946400 0.000000
8.190000 -13.946400 0.000000
8.236800 -13.946400 0.000000
8.283600 -13.946400 0.000000
8.330400 -13.946400 0.000000
8.377200 -13.946400 0.000000
8.424000 -13.946400 0.000000
8.470800 -13.946400 0.000000
8.517600 -13.946400 0.000000
8.564400 -13.946400 0.000000
12.214800 -13.946400 0.000000
12.261600 -13.946400 0.000000
12.308400 -13.946400 0.000000
12.355200 -13.946400 0.000000
12.402000 -13.946400 0.000000
12.448800 -13.946400 0.000000
12.495600 -13.946400 0.000000
12.542400 -13.946400 0.000000
12.589200 -13.946400 0.000000
12.636000 -13.946400 0.000000
12.682800 -13.946400 0.000000
12.729600 -13.946400 0.000000
12.776400 -13.946400 0.000000
12.823200 -13.946400 0.000000
12.870000 -13.946400 0.000000
12.916800 -13.946400 0.000000
12.963600 -13.946400 0.000000
13.010400 -13.946400 0.000000
13.057200 -13.946400 0.000000
13.104000 -13.946400 0.000000
13.150800 -13.946400 0.000000
13.197600 -13.946400 0.000000
13.244400 -13.946400 0.000000
13.291200 -13.946400 0.000000
13.338000 -13.946400 0.000000
13.384800 -13.946400 0.000000
13.431600 -13.946400 0.000000
13.478400 -13.946400 0.000000
13.525200 -13.946400 0.000000
13.572000 -13.946400 0.000000
13.618800 -13.946400 0.000000
13.665600 -13.946400 0.000000
13.712400 -13.946400 0.000000
13.759200 -13.946400 0.000000
13.806000 -13.946400 0.000000
13.852800 -13.946400 0.000000
13.899600 -13.946400 0.000000
13.946400 -13.946400 0.000000
13.993200 -13.946400 0.000000
14.040000 -13.946400 0.000000
14.086800 -13.946400 0.000000
14.133600 -13.946400 0.000000
14.180400 -13.946400 0.000000
14.227200 -13.946400 0.000000
14.882400 -13.946400 0.000000
14.929200 -13.946400 0.000000
14.976000 -13.946400 0.000000
15.022800 -13.946400 0.000000
15.069600 -13.946400 0.000000
15.116400 -13.946400 0.000000
15.163200 -13.946400 0.000000
15.210000 -13.946400 0.000000
15.256800 -13.946400 0.000000
15.303600 -13.946400 0.000000
15.350400 -13.946400 0.000000
15.397200 -13.946400 0.000000
15.444000 -13.946400 0.000000
15.490800 -13.946400 0.000000
15.537600 -13.946400 0.000000
15.584400 -13.946400 0.000000
15.631200 -13.946400 0.000000
16.005600 -13.946400 0.000000
16.052400 -13.946400 0.000000
-18.720000 -13.899600 0.000000
-18.673200 -13.899600 0.000000
-18.626400 -13.899600 0.000000
-18.579600 -13.899600 -7.016383
-18.532800 -13.899600 -7.000674
-18.486000 -13.899600 -6.997440
-18.439200 -13.899600 -6.983206
-18.392400 -13.899600 -6.970448
-18.345600 -13.899600 -6.964598
-18.298800 -13.899600 -6.937165
-18.252000 -13.899600 -6.946364
-18.205200 -13.899600 -6.933091
-18.158400 -13.899600 -6.920201
-18.111600 -13.899600 -6.909548
-18.064800 -13.899600 -6.920201
-18.018000 -13.899600 -6.915031
-17.971200 -13.899600 -6.913077
-17.924400 -13.899600 -6.915031
-17.877600 -13.899600 -6.913077
-17.830800 -13.899600 -6.920100
-17.784000 -13.899600 -6.931093
-17.737200 -13.899600 -6.921893
-17.690400 -13.899600 -6.920100
-17.643600 -13.899600 -6.906605
-17.596800 -13.899600 -6.895306
-17.550000 -13.899600 -6.881358
-17.503200 -13.899600 -6.873303
-17.456400 -13.899600 -6.867476
-17.409600 -13.899600 -6.856490
-17.362800 -13.899600 -6.855190
-17.316000 -13.899600 -6.847286
-17.269200 -13.899600 -6.825424
-17.222400 -13.899600 -6.810243
-17.175600 -13.899600 -6.810243
-17.128800 -13.899600 -6.795774
-17.082000 -13.899600 -6.778742
-17.035200 -13.899600 -6.775752
-16.988400 -13.899600 -6.745533
-16.941600 -13.899600 -6.714589
-16.894800 -13.899600 -6.710998
-16.848000 -13.899600 -6.641660
-16.801200 -13.899600 -6.566299
-16.754400 -13.899600 -6.523826
-15.163200 -13.899600 6.815034
-15.116400 -13.899600 6.837557
-15.069600 -13.899600 6.852124
-15.022800 -13.899600 6.869548
-14.976000 -13.899600 6.879459
-14.929200 -13.899600 6.898807
-14.882400 -13.899600 6.936250
-14.835600 -13.899600 6.964879
-14.788800 -13.899600 6.969006
-14.742000 -13.899600 6.981894
-14.695200 -13.899600 6.988647
-14.648400 -13.899600 7.006786
-14.601600 -13.899600 7.009279
-14.554800 -13.899600 7.013484
-14.508000 -13.899600 7.020971
-14.461200 -13.899600 7.026998
-14.414400 -13.899600 7.029618
-14.367600 -13.899600 7.035758
-14.320800 -13.899600 7.047015
-14.274000 -13.899600 7.054160
-14.227200 -13.899600 7.054526
-14.180400 -13.899600 7.058559
-14.133600 -13.899600 7.062429
-14.086800 -13.899600 7.072046
-14.040000 -13.899600 7.075153
-13.993200 -13.899600 7.077596
-13.946400 -13.899600 7.081173
-13.899600 -13.899600 7.075153
-13.852800 -13.899600 7.082987
-13.806000 -13.899600 7.087068
-13.759200 -13.899600 7.081173
-13.712400 -13.899600 7.081173
-13.665600 -13.899600 7.080652
-13.618800 -13.899600 7.078367
-13.572000 -13.899600 7.076749
-13.525200 -13.899600 7.075362
-13.478400 -13.899600 7.075362
-13.431600 -13.899600 7.071927
-13.384800 -13.899600 7.070959
-13.338000 -13.899600 7.073625
-13.291200 -13.899600 7.077318
-13.244400 -13.899600 7.092640
-13.197600 -13.899600 7.107843
-13.150800 -13.899600 7.126181
-13.104000 -13.899600 7.179316
-5.896800 -13.899600 11.962473
-5.850000 -13.899600 9.926897
-5.803200 -13.899600 9.753505
-5.756400 -13.899600 9.585750
-5.709600 -13.899600 9.453274
-5.662800 -13.899600 9.385588
-5.616000 -13.899600 9.305613
-5.569200 -13.899600 9.234716
-5.522400 -13.899600 9.204538
-5.475600 -13.899600 9.121907
-5.428800 -13.899600 9.096531
-5.382000 -13.899600 9.042455
-5.335200 -13.899600 8.990310
-5.288400 -13.899600 8.959647
-5.241600 -13.899600 8.891628
-5.194800 -13.899600 8.837900
-5.148000 -13.899600 8.796010
-5.101200 -13.899600 8.715160
-5.054400 -13.899600 8.708263
-5.007600 -13.899600 8.556266
-4.960800 -13.899600 8.553764
-4.914000 -13.899600 8.553764
-4.867200 -13.899600 8.521080
-4.820400 -13.899600 8.442835
-4.773600 -13.899600 8.431933
-4.726800 -13.899600 8.420753
-4.680000 -13.899600 8.343072
-4.633200 -13.899600 8.300772
-4.586400 -13.899600 8.233686
-4.539600 -13.899600 8.233117
-4.492800 -13.899600 8.214661
-4.446000 -13.899600 8.186320
-4.399200 -13.899600 8.185847
-4.352400 -13.899600 8.186311
-4.305600 -13.899600 8.187513
-4.258800 -13.899600 8.187513
-4.212000 -13.899600 8.099845
-4.165200 -13.899600 8.064181
-4.118400 -13.899600 8.055870
-4.071600 -13.899600 7.995923
-4.024800 -13.899600 7.953060
-3.978000 -13.899600 7.947270
-3.931200 -13.899600 7.945950
-3.884400 -13.899600 7.942167
-3.837600 -13.899600 7.942113
-3.790800 -13.899600 7.916742
-3.744000 -13.899600 7.867456
-3.697200 -13.899600 7.824895
-3.650400 -13.899600 7.768373
-3.603600 -13.899600 7.716046
-3.556800 -13.899600 7.711684
-3.510000 -13.899600 7.723262
-3.463200 -13.899600 7.713721
-3.416400 -13.899600 7.713721
-3.369600 -13.899600 7.701170
-3.322800 -13.899600 7.699038
-3.276000 -13.899600 7.699038
-3.229200 -13.899600 7.655511
-3.182400 -13.899600 7.601867
-3.135600 -13.899600 7.563723
-3.088800 -13.899600 7.557283
-3.042000 -13.899600 7.555335
-2.995200 -13.899600 7.549350
-2.948400 -13.899600 7.527491
-2.901600 -13.899600 7.516257
-2.854800 -13.899600 7.502610
-2.808000 -13.899600 7.479178
-2.761200 -13.899600 7.466131
-2.714400 -13.899600 7.455513
-2.667600 -13.899600 7.445611
-2.620800 -13.899600 7.435752
-2.574000 -13.899600 7.418468
-2.527200 -13.899600 7.404654
-2.480400 -13.899600 7.393682
-2.433600 -13.899600 7.344911
-2.386800 -13.899600 7.341954
-2.340000 -13.899600 7.348884
-2.293200 -13.899600 7.346262
-2.246400 -13.899600 7.348884
-2.199600 -13.899600 7.350826
-2.152800 -13.899600 7.350411
-2.106000 -13.899600 7.361670
-2.059200 -13.899600 7.348884
-2.012400 -13.899600 7.314582
-1.965600 -13.899600 7.293356
-1.918800 -13.899600 7.254174
-1.872000 -13.899600 7.246479
-1.825200 -13.899600 7.246479
-1.778400 -13.899600 7.226793
-1.731600 -13.899600 7.221839
-1.684800 -13.899600 7.221839
-1.638000 -13.899600 7.218272
-1.591200 -13.899600 7.221469
-1.544400 -13.899600 7.228965
-1.497600 -13.899600 7.218272
-1.450800 -13.899600 7.211231
-1.404000 -13.899600 7.202159
-1.357200 -13.899600 7.191581
-1.310400 -13.899600 7.173777
-1.263600 -13.899600 7.143832
-1.216800 -13.899600 7.122763
-1.170000 -13.899600 7.122350
-1.123200 -13.899600 7.115087
-1.076400 -13.899600 7.106737
-1.029600 -13.899600 7.101256
-0.982800 -13.899600 7.101080
-0.936000 -13.899600 7.101256
-0.889200 -13.899600 7.106737
-0.842400 -13.899600 7.101256
-0.795600 -13.899600 7.112019
-0.748800 -13.899600 7.115236
-0.702000 -13.899600 7.117076
-0.655200 -13.899600 7.116269
-0.608400 -13.899600 7.102532
-0.561600 -13.899600 7.074791
-0.514800 -13.899600 7.053660
-0.468000 -13.899600 7.041580
-0.421200 -13.899600 7.024855
-0.374400 -13.899600 7.023411
-0.327600 -13.899600 7.012438
-0.280800 -13.899600 6.988669
-0.234000 -13.899600 6.986233
-0.187200 -13.899600 6.984448
-0.140400 -13.899600 6.988576
-0.093600 -13.899600 6.998526
-0.046800 -13.899600 6.988576
0.000000 -13.899600 6.986233
0.046800 -13.899600 7.015418
0.093600 -13.899600 7.025977
0.140400 -13.899600 7.039911
0.187200 -13.899600 7.039911
0.234000 -13.899600 7.047325
0.280800 -13.899600 7.023595
0.327600 -13.899600 7.019836
0.374400 -13.899600 7.016731
0.421200 -13.899600 6.998731
0.468000 -13.899600 6.961557
0.514800 -13.899600 6.941567
0.561600 -13.899600 6.914460
0.608400 -13.899600 6.909463
0.655200 -13.899600 6.908148
0.702000 -13.899600 6.909463
0.748800 -13.899600 6.919997
0.795600 -13.899600 6.928776
0.842400 -13.899600 6.931533
0.889200 -13.899600 6.941690
0.936000 -13.899600 6.941690
0.982800 -13.899600 6.945025
1.029600 -13.899600 6.944290
1.076400 -13.899600 6.944290
1.123200 -13.899600 6.953845
1.170000 -13.899600 6.961536
1.216800 -13.899600 6.975455
1.263600 -13.899600 6.957522
1.310400 -13.899600 6.961290
1.357200 -13.899600 6.961536
1.404000 -13.899600 6.962748
1.450800 -13.899600 6.961290
1.497600 -13.899600 6.961111
1.544400 -13.899600 6.977727
1.591200 -13.899600 6.986806
1.638000 -13.899600 7.015876
1.684800 -13.899600 7.015666
1.731600 -13.899600 7.011833
1.778400 -13.899600 7.011833
1.825200 -13.899600 7.016435
1.872000 -13.899600 7.015666
1.918800 -13.899600 7.008393
1.965600 -13.899600 6.996714
2.012400 -13.899600 7.002203
2.059200 -13.899600 7.007385
2.106000 -13.899600 7.013191
2.152800 -13.899600 7.007280
2.199600 -13.899600 7.007280
2.246400 -13.899600 7.007280
2.293200 -13.899600 7.014743
2.340000 -13.899600 7.017697
2.386800 -13.899600 7.031477
2.433600 -13.899600 7.045386
2.480400 -13.899600 7.056784
2.527200 -13.899600 7.049782
2.574000 -13.899600 7.056784
2.620800 -13.899600 7.040928
2.667600 -13.899600 7.040928
2.714400 -13.899600 7.013565
2.761200 -13.899600 7.013565
2.808000 -13.899600 6.997906
2.854800 -13.899600 7.025783
2.901600 -13.899600 7.041624
2.948400 -13.899600 7.049994
2.995200 -13.899600 7.083873
3.042000 -13.899600 7.100941
3.088800 -13.899600 7.095124
3.135600 -13.899600 7.100941
3.182400 -13.899600 7.100776
3.229200 -13.899600 7.098658
3.276000 -13.899600 7.122392
3.322800 -13.899600 7.128057
3.369600 -13.899600 7.131657
3.416400 -13.899600 7.157943
3.463200 -13.899600 7.160030
3.510000 -13.899600 7.161022
3.556800 -13.899600 7.161022
3.603600 -13.899600 7.164294
3.650400 -13.899600 7.158773
3.697200 -13.899600 7.161022
3.744000 -13.899600 7.164294
3.790800 -13.899600 7.170572
3.837600 -13.899600 7.173270
3.884400 -13.899600 7.173650
3.931200 -13.899600 7.177263
3.978000 -13.899600 7.178166
4.024800 -13.899600 7.196323
4.071600 -13.899600 7.213950
4.118400 -13.899600 7.233094
4.165200 -13.899600 7.252083
4.212000 -13.899600 7.264712
4.258800 -13.899600 7.264712
4.305600 -13.899600 7.284908
4.352400 -13.899600 7.284908
4.399200 -13.899600 7.289181
4.446000 -13.899600 7.297325
4.492800 -13.899600 7.304507
4.539600 -13.899600 7.307658
4.586400 -13.899600 7.319884
4.633200 -13.899600 7.332785
4.680000 -13.899600 7.352197
4.726800 -13.899600 7.378348
4.773600 -13.899600 7.399519
4.820400 -13.899600 7.410689
4.867200 -13.899600 7.419650
4.914000 -13.899600 7.433620
4.960800 -13.899600 7.435665
5.007600 -13.899600 7.448717
5.054400 -13.899600 7.453465
5.101200 -13.899600 7.462370
5.148000 -13.899600 7.474215
5.194800 -13.899600 7.501391
5.241600 -13.899600 7.573183
5.288400 -13.899600 7.575328
5.335200 -13.899600 7.565809
5.382000 -13.899600 7.565809
5.428800 -13.899600 7.579389
5.475600 -13.899600 7.601353
5.522400 -13.899600 7.614490
5.569200 -13.899600 7.615312
5.616000 -13.899600 7.628418
5.662800 -13.899600 7.659646
5.709600 -13.899600 7.672301
5.756400 -13.899600 7.693807
5.803200 -13.899600 7.702879
5.850000 -13.899600 7.742247
5.896800 -13.899600 7.753902
5.943600 -13.899600 7.752689
5.990400 -13.899600 7.757374
6.037200 -13.899600 7.786861
6.084000 -13.899600 7.813180
6.130800 -13.899600 7.834040
6.177600 -13.899600 7.833738
6.224400 -13.899600 7.844937
6.271200 -13.899600 7.856298
6.318000 -13.899600 7.856869
6.364800 -13.899600 7.856298
6.411600 -13.899600 7.859552
6.458400 -13.899600 7.870721
6.505200 -13.899600 7.930310
6.552000 -13.899600 7.965563
6.598800 -13.899600 8.006526
6.645600 -13.899600 8.030813
6.692400 -13.899600 8.085330
6.739200 -13.899600 8.099488
6.786000 -13.899600 8.109600
6.832800 -13.899600 8.116266
6.879600 -13.899600 8.132792
6.926400 -13.899600 8.134654
6.973200 -13.899600 8.164486
7.020000 -13.899600 8.227112
7.066800 -13.899600 8.251558
7.113600 -13.899600 8.289941
7.160400 -13.899600 8.318197
7.207200 -13.899600 8.366778
7.254000 -13.899600 8.403070
7.300800 -13.899600 8.415742
7.347600 -13.899600 8.420769
7.394400 -13.899600 8.437093
7.441200 -13.899600 8.464060
7.488000 -13.899600 8.479927
7.534800 -13.899600 8.555088
7.581600 -13.899600 8.634590
7.628400 -13.899600 8.676609
7.675200 -13.899600 8.688634
7.722000 -13.899600 8.727434
7.768800 -13.899600 8.763100
7.815600 -13.899600 8.826327
7.862400 -13.899600 8.857269
7.909200 -13.899600 8.874458
7.956000 -13.899600 8.927491
8.002800 -13.899600 8.963083
8.049600 -13.899600 9.019198
8.096400 -13.899600 9.031993
8.143200 -13.899600 9.123559
8.190000 -13.899600 9.167908
8.236800 -13.899600 9.205496
8.283600 -13.899600 9.371226
8.330400 -13.899600 29.374338
8.377200 -13.899600 29.377214
8.424000 -13.899600 29.384705
8.470800 -13.899600 29.385398
8.517600 -13.899600 29.389079
8.564400 -13.899600 29.391004
12.261600 -13.899600 8.029824
12.308400 -13.899600 8.016056
12.355200 -13.899600 7.988250
12.402000 -13.899600 7.988250
12.448800 -13.899600 7.985668
12.495600 -13.899600 7.975226
12.542400 -13.899600 7.958990
12.589200 -13.899600 7.962333
12.636000 -13.899600 7.965894
12.682800 -13.899600 7.970656
12.729600 -13.899600 7.970207
12.776400 -13.899600 7.970207
12.823200 -13.899600 7.968199
12.870000 -13.899600 7.968376
12.916800 -13.899600 7.968199
12.963600 -13.899600 7.958250
13.010400 -13.899600 7.952460
13.057200 -13.899600 7.959454
13.104000 -13.899600 7.962503
13.150800 -13.899600 7.964319
13.197600 -13.899600 7.970691
13.244400 -13.899600 7.976246
13.291200 -13.899600 7.979631
13.338000 -13.899600 7.979631
13.384800 -13.899600 7.988117
13.431600 -13.899600 7.989611
13.478400 -13.899600 7.999410
13.525200 -13.899600 8.002745
13.572000 -13.899600 7.989342
13.618800 -13.899600 7.989342
13.665600 -13.899600 7.991076
13.712400 -13.899600 7.989342
13.759200 -13.899600 7.989342
13.806000 -13.899600 7.990882
13.852800 -13.899600 7.995748
13.899600 -13.899600 8.001200
13.946400 -13.899600 8.005380
13.993200 -13.899600 8.018313
14.040000 -13.899600 8.022835
14.086800 -13.899600 8.022228
14.133600 -13.899600 8.011592
14.180400 -13.899600 7.991310
14.227200 -13.899600 7.989884
14.929200 -13.899600 6.763943
14.976000 -13.899600 6.746422
15.022800 -13.899600 6.746422
15.069600 -13.899600 6.722991
15.116400 -13.899600 6.716442
15.163200 -13.899600 6.716156
15.210000 -13.899600 6.708823
15.256800 -13.899600 6.722991
15.303600 -13.899600 6.714330
15.350400 -13.899600 6.723280
15.397200 -13.899600 6.730986
15.444000 -13.899600 6.742047
15.490800 -13.899600 6.742047
15.537600 -13.899600 6.735192
15.584400 -13.899600 6.721729
15.631200 -13.899600 6.681927
15.678000 -13.899600 6.650256
16.005600 -13.899600 4.485674
16.052400 -13.899600 4.297679
-18.720000 -13.852800 0.000000
-18.673200 -13.852800 0.000000
-18.626400 -13.852800 0.000000
-18.579600 -13.852800 -7.005344
-18.532800 -13.852800 -6.999282
-18.486000 -13.852800 -6.983206
-18.439200 -13.852800 -6.983206
-18.392400 -13.852800 -6.976299
-18.345600 -13.852800 -6.970448
-18.298800 -13.852800 -6.959675
-18.252000 -13.852800 -6.959675
-18.205200 -13.852800 -6.959675
-18.158400 -13.852800 -6.946364
-18.111600 -13.852800 -6.923306
-18.064800 -13.852800 -6.933392
-18.018000 -13.852800 -6.935725
-17.971200 -13.852800 -6.935725
-17.924400 -13.852800 -6.935725
-17.877600 -13.852800 -6.935725
-17.830800 -13.852800 -6.947828
-17.784000 -13.852800 -6.955087
-17.737200 -13.852800 -6.950375
-17.690400 -13.852800 -6.944058
-17.643600 -13.852800 -6.950375
-17.596800 -13.852800 -6.938903
-17.550000 -13.852800 -6.915526
-17.503200 -13.852800 -6.883746
-17.456400 -13.852800 -6.877736
-17.409600 -13.852800 -6.869971
-17.362800 -13.852800 -6.867476
-17.316000 -13.852800 -6.847286
-17.269200 -13.852800 -6.833664
-17.222400 -13.852800 -6.815488
-17.175600 -13.852800 -6.815465
-17.128800 -13.852800 -6.795774
-17.082000 -13.852800 -6.782038
-17.035200 -13.852800 -6.775579
-16.988400 -13.852800 -6.734559
-16.941600 -13.852800 -6.714589
-16.894800 -13.852800 -6.710998
-16.848000 -13.852800 -6.623884
-16.801200 -13.852800 -6.547003
-16.473600 -13.852800 -5.090120
-16.426800 -13.852800 -5.089567
-15.163200 -13.852800 6.837557
-15.116400 -13.852800 6.853297
-15.069600 -13.852800 6.871517
-15.022800 -13.852800 6.882306
-14.976000 -13.852800 6.898807
-14.929200 -13.852800 6.948551
-14.882400 -13.852800 6.964820
-14.835600 -13.852800 6.974271
-14.788800 -13.852800 6.980641
-14.742000 -13.852800 7.005550
-14.695200 -13.852800 7.016361
-14.648400 -13.852800 7.016361
-14.601600 -13.852800 7.022246
-14.554800 -13.852800 7.030043
-14.508000 -13.852800 7.029424
-14.461200 -13.852800 7.029618
-14.414400 -13.852800 7.031559
-14.367600 -13.852800 7.035758
-14.320800 -13.852800 7.047015
-14.274000 -13.852800 7.053098
-14.227200 -13.852800 7.053098
-14.180400 -13.852800 7.058559
-14.133600 -13.852800 7.061066
-14.086800 -13.852800 7.065994
-14.040000 -13.852800 7.072046
-13.993200 -13.852800 7.075153
-13.946400 -13.852800 7.076869
-13.899600 -13.852800 7.080466
-13.852800 -13.852800 7.087068
-13.806000 -13.852800 7.090102
-13.759200 -13.852800 7.082987
-13.712400 -13.852800 7.082987
-13.665600 -13.852800 7.082987
-13.618800 -13.852800 7.082987
-13.572000 -13.852800 7.080652
-13.525200 -13.852800 7.076623
-13.478400 -13.852800 7.075362
-13.431600 -13.852800 7.074900
-13.384800 -13.852800 7.074900
-13.338000 -13.852800 7.078367
-13.291200 -13.852800 7.089842
-13.244400 -13.852800 7.120283
-13.197600 -13.852800 7.171347
-13.150800 -13.852800 7.171347
-5.896800 -13.852800 11.968494
-5.850000 -13.852800 11.752934
-5.803200 -13.852800 9.770755
-5.756400 -13.852800 9.622721
-5.709600 -13.852800 9.488519
-5.662800 -13.852800 9.385588
-5.616000 -13.852800 9.269175
-5.569200 -13.852800 9.229462
-5.522400 -13.852800 9.149785
-5.475600 -13.852800 9.106503
-5.428800 -13.852800 9.087481
-5.382000 -13.852800 9.042455
-5.335200 -13.852800 8.982013
-5.288400 -13.852800 8.921834
-5.241600 -13.852800 8.884800
-5.194800 -13.852800 8.808713
-5.148000 -13.852800 8.770664
-5.101200 -13.852800 8.706036
-5.054400 -13.852800 8.678265
-5.007600 -13.852800 8.556266
-4.960800 -13.852800 8.553764
-4.914000 -13.852800 8.553764
-4.867200 -13.852800 8.515864
-4.820400 -13.852800 8.431933
-4.773600 -13.852800 8.420753
-4.726800 -13.852800 8.417810
-4.680000 -13.852800 8.354927
-4.633200 -13.852800 8.294200
-4.586400 -13.852800 8.233686
-4.539600 -13.852800 8.217880
-4.492800 -13.852800 8.201269
-4.446000 -13.852800 8.186311
-4.399200 -13.852800 8.179107
-4.352400 -13.852800 8.179107
-4.305600 -13.852800 8.179107
-4.258800 -13.852800 8.148738
-4.212000 -13.852800 8.096949
-4.165200 -13.852800 8.060632
-4.118400 -13.852800 8.039616
-4.071600 -13.852800 7.972143
-4.024800 -13.852800 7.947270
-3.978000 -13.852800 7.945815
-3.931200 -13.852800 7.945815
-3.884400 -13.852800 7.942113
-3.837600 -13.852800 7.936542
-3.790800 -13.852800 7.915286
-3.744000 -13.852800 7.846519
-3.697200 -13.852800 7.793904
-3.650400 -13.852800 7.750555
-3.603600 -13.852800 7.720986
-3.556800 -13.852800 7.716046
-3.510000 -13.852800 7.723262
-3.463200 -13.852800 7.713721
-3.416400 -13.852800 7.711684
-3.369600 -13.852800 7.700919
-3.322800 -13.852800 7.696122
-3.276000 -13.852800 7.674954
-3.229200 -13.852800 7.641668
-3.182400 -13.852800 7.606831
-3.135600 -13.852800 7.577329
-3.088800 -13.852800 7.563723
-3.042000 -13.852800 7.557283
-2.995200 -13.852800 7.547461
-2.948400 -13.852800 7.526129
-2.901600 -13.852800 7.513578
-2.854800 -13.852800 7.479860
-2.808000 -13.852800 7.473856
-2.761200 -13.852800 7.454066
-2.714400 -13.852800 7.452263
-2.667600 -13.852800 7.430691
-2.620800 -13.852800 7.427660
-2.574000 -13.852800 7.413675
-2.527200 -13.852800 7.404654
-2.480400 -13.852800 7.394568
-2.433600 -13.852800 7.367646
-2.386800 -13.852800 7.350411
-2.340000 -13.852800 7.350826
-2.293200 -13.852800 7.349340
-2.246400 -13.852800 7.349340
-2.199600 -13.852800 7.350826
-2.152800 -13.852800 7.349340
-2.106000 -13.852800 7.355308
-2.059200 -13.852800 7.348884
-2.012400 -13.852800 7.314582
-1.965600 -13.852800 7.282217
-1.918800 -13.852800 7.254174
-1.872000 -13.852800 7.246238
-1.825200 -13.852800 7.230712
-1.778400 -13.852800 7.221609
-1.731600 -13.852800 7.215175
-1.684800 -13.852800 7.212961
-1.638000 -13.852800 7.200511
-1.591200 -13.852800 7.203430
-1.544400 -13.852800 7.218272
-1.497600 -13.852800 7.202159
-1.450800 -13.852800 7.202159
-1.404000 -13.852800 7.191581
-1.357200 -13.852800 7.191581
-1.310400 -13.852800 7.173777
-1.263600 -13.852800 7.150122
-1.216800 -13.852800 7.136060
-1.170000 -13.852800 7.127376
-1.123200 -13.852800 7.119341
-1.076400 -13.852800 7.111453
-1.029600 -13.852800 7.107409
-0.982800 -13.852800 7.106737
-0.936000 -13.852800 7.108759
-0.889200 -13.852800 7.112772
-0.842400 -13.852800 7.101256
-0.795600 -13.852800 7.110755
-0.748800 -13.852800 7.115236
-0.702000 -13.852800 7.126472
-0.655200 -13.852800 7.116285
-0.608400 -13.852800 7.093104
-0.561600 -13.852800 7.078962
-0.514800 -13.852800 7.074791
-0.468000 -13.852800 7.048032
-0.421200 -13.852800 7.037261
-0.374400 -13.852800 7.024855
-0.327600 -13.852800 7.015094
-0.280800 -13.852800 7.001642
-0.234000 -13.852800 6.988576
-0.187200 -13.852800 6.986233
-0.140400 -13.852800 6.988669
-0.093600 -13.852800 6.988669
-0.046800 -13.852800 6.981836
0.000000 -13.852800 6.978853
0.046800 -13.852800 6.992704
0.093600 -13.852800 7.016731
0.140400 -13.852800 7.025977
0.187200 -13.852800 7.023595
0.234000 -13.852800 7.039911
0.280800 -13.852800 7.023595
0.327600 -13.852800 7.025977
0.374400 -13.852800 7.016974
0.421200 -13.852800 6.997938
0.468000 -13.852800 6.960652
0.514800 -13.852800 6.916799
0.561600 -13.852800 6.904831
0.608400 -13.852800 6.900457
0.655200 -13.852800 6.900457
0.702000 -13.852800 6.904831
0.748800 -13.852800 6.913348
0.795600 -13.852800 6.920148
0.842400 -13.852800 6.931533
0.889200 -13.852800 6.941690
0.936000 -13.852800 6.941690
0.982800 -13.852800 6.941752
1.029600 -13.852800 6.941752
1.076400 -13.852800 6.943310
1.123200 -13.852800 6.953845
1.170000 -13.852800 6.961400
1.216800 -13.852800 6.961400
1.263600 -13.852800 6.955123
1.310400 -13.852800 6.961290
1.357200 -13.852800 6.974631
1.404000 -13.852800 6.975455
1.450800 -13.852800 6.977727
1.497600 -13.852800 6.974631
1.544400 -13.852800 6.986806
1.591200 -13.852800 7.011833
1.638000 -13.852800 7.016435
1.684800 -13.852800 7.015666
1.731600 -13.852800 7.011833
1.778400 -13.852800 7.011833
1.825200 -13.852800 7.016435
1.872000 -13.852800 7.016435
1.918800 -13.852800 7.008393
1.965600 -13.852800 6.994532
2.012400 -13.852800 6.997437
2.059200 -13.852800 7.007385
2.106000 -13.852800 7.013191
2.152800 -13.852800 7.007280
2.199600 -13.852800 7.004529
2.246400 -13.852800 7.004529
2.293200 -13.852800 7.007280
2.340000 -13.852800 7.007280
2.386800 -13.852800 7.018782
2.433600 -13.852800 7.031477
2.480400 -13.852800 7.049782
2.527200 -13.852800 7.034147
2.574000 -13.852800 7.033102
2.620800 -13.852800 7.033102
2.667600 -13.852800 7.031477
2.714400 -13.852800 6.978717
2.761200 -13.852800 6.978854
2.808000 -13.852800 6.978854
2.854800 -13.852800 7.035336
2.901600 -13.852800 7.048531
2.948400 -13.852800 7.078064
2.995200 -13.852800 7.091119
3.042000 -13.852800 7.106427
3.088800 -13.852800 7.104633
3.135600 -13.852800 7.110228
3.182400 -13.852800 7.110228
3.229200 -13.852800 7.110228
3.276000 -13.852800 7.123953
3.322800 -13.852800 7.131657
3.369600 -13.852800 7.142895
3.416400 -13.852800 7.157943
3.463200 -13.852800 7.183868
3.510000 -13.852800 7.164294
3.556800 -13.852800 7.164294
3.603600 -13.852800 7.164294
3.650400 -13.852800 7.158773
3.697200 -13.852800 7.161083
3.744000 -13.852800 7.161083
3.790800 -13.852800 7.164978
3.837600 -13.852800 7.170572
3.884400 -13.852800 7.172772
3.931200 -13.852800 7.174750
3.978000 -13.852800 7.177263
4.024800 -13.852800 7.194131
4.071600 -13.852800 7.213950
4.118400 -13.852800 7.233094
4.165200 -13.852800 7.261359
4.212000 -13.852800 7.284908
4.258800 -13.852800 7.289181
4.305600 -13.852800 7.305300
4.352400 -13.852800 7.289181
4.399200 -13.852800 7.297325
4.446000 -13.852800 7.300209
4.492800 -13.852800 7.307658
4.539600 -13.852800 7.307658
4.586400 -13.852800 7.321257
4.633200 -13.852800 7.335115
4.680000 -13.852800 7.353642
4.726800 -13.852800 7.378348
4.773600 -13.852800 7.399153
4.820400 -13.852800 7.410689
4.867200 -13.852800 7.418597
4.914000 -13.852800 7.430196
4.960800 -13.852800 7.433620
5.007600 -13.852800 7.441425
5.054400 -13.852800 7.437947
5.101200 -13.852800 7.453917
5.148000 -13.852800 7.462370
5.194800 -13.852800 7.494334
5.241600 -13.852800 7.564061
5.288400 -13.852800 7.573183
5.335200 -13.852800 7.573183
5.382000 -13.852800 7.575328
5.428800 -13.852800 7.579389
5.475600 -13.852800 7.594622
5.522400 -13.852800 7.601353
5.569200 -13.852800 7.610035
5.616000 -13.852800 7.625716
5.662800 -13.852800 7.653018
5.709600 -13.852800 7.677484
5.756400 -13.852800 7.699445
5.803200 -13.852800 7.707277
5.850000 -13.852800 7.725122
5.896800 -13.852800 7.752689
5.943600 -13.852800 7.742247
5.990400 -13.852800 7.744933
6.037200 -13.852800 7.785536
6.084000 -13.852800 7.813180
6.130800 -13.852800 7.833738
6.177600 -13.852800 7.833948
6.224400 -13.852800 7.853891
6.271200 -13.852800 7.856869
6.318000 -13.852800 7.859848
6.364800 -13.852800 7.857488
6.411600 -13.852800 7.870721
6.458400 -13.852800 7.882052
6.505200 -13.852800 7.930874
6.552000 -13.852800 7.967523
6.598800 -13.852800 8.002477
6.645600 -13.852800 8.030813
6.692400 -13.852800 8.065491
6.739200 -13.852800 8.099488
6.786000 -13.852800 8.109075
6.832800 -13.852800 8.115949
6.879600 -13.852800 8.115949
6.926400 -13.852800 8.132792
6.973200 -13.852800 8.160504
7.020000 -13.852800 8.236109
7.066800 -13.852800 8.258386
7.113600 -13.852800 8.310431
7.160400 -13.852800 8.312561
7.207200 -13.852800 8.348096
7.254000 -13.852800 8.373128
7.300800 -13.852800 8.407877
7.347600 -13.852800 8.407877
7.394400 -13.852800 8.435852
7.441200 -13.852800 8.465598
7.488000 -13.852800 8.503764
7.534800 -13.852800 8.561370
7.581600 -13.852800 8.637809
7.628400 -13.852800 8.688634
7.675200 -13.852800 8.698361
7.722000 -13.852800 8.752666
7.768800 -13.852800 8.826327
7.815600 -13.852800 8.852380
7.862400 -13.852800 8.870427
7.909200 -13.852800 8.908107
7.956000 -13.852800 8.989500
8.002800 -13.852800 9.004517
8.049600 -13.852800 9.031993
8.096400 -13.852800 9.107492
8.143200 -13.852800 9.127787
8.190000 -13.852800 9.186034
8.236800 -13.852800 9.230860
8.283600 -13.852800 29.369814
8.330400 -13.852800 29.381755
8.377200 -13.852800 29.385398
8.424000 -13.852800 29.389079
8.470800 -13.852800 29.391004
8.517600 -13.852800 29.392914
12.308400 -13.852800 8.029824
12.355200 -13.852800 8.004900
12.402000 -13.852800 8.011128
12.448800 -13.852800 8.001384
12.495600 -13.852800 7.991454
12.542400 -13.852800 7.991454
12.589200 -13.852800 7.978326
12.636000 -13.852800 7.975226
12.682800 -13.852800 7.979316
12.729600 -13.852800 7.979316
12.776400 -13.852800 7.977999
12.823200 -13.852800 7.970207
12.870000 -13.852800 7.970207
12.916800 -13.852800 7.970656
12.963600 -13.852800 7.966284
13.010400 -13.852800 7.959454
13.057200 -13.852800 7.964124
13.104000 -13.852800 7.969244
13.150800 -13.852800 7.969244
13.197600 -13.852800 7.973216
13.244400 -13.852800 7.976246
13.291200 -13.852800 7.988117
13.338000 -13.852800 7.990925
13.384800 -13.852800 7.999410
13.431600 -13.852800 8.002745
13.478400 -13.852800 8.006458
13.525200 -13.852800 8.006458
13.572000 -13.852800 8.003244
13.618800 -13.852800 7.999410
13.665600 -13.852800 8.001200
13.712400 -13.852800 7.995555
13.759200 -13.852800 7.991076
13.806000 -13.852800 7.995555
13.852800 -13.852800 7.997634
13.899600 -13.852800 8.009893
13.946400 -13.852800 8.026519
13.993200 -13.852800 8.033137
14.040000 -13.852800 8.034678
14.086800 -13.852800 8.036982
14.133600 -13.852800 8.034678
14.180400 -13.852800 8.022835
14.227200 -13.852800 8.017300
14.274000 -13.852800 7.995022
14.929200 -13.852800 6.785030
14.976000 -13.852800 6.758888
15.022800 -13.852800 6.752676
15.069600 -13.852800 6.723448
15.116400 -13.852800 6.719797
15.163200 -13.852800 6.719797
15.210000 -13.852800 6.719797
15.256800 -13.852800 6.723280
15.303600 -13.852800 6.723280
15.350400 -13.852800 6.723625
15.397200 -13.852800 6.740570
15.444000 -13.852800 6.748634
15.490800 -13.852800 6.748634
15.537600 -13.852800 6.743190
15.584400 -13.852800 6.726614
15.631200 -13.852800 6.724209
15.678000 -13.852800 6.681927
-18.720000 -13.806000 0.000000
-18.673200 -13.806000 0.000000
-18.626400 -13.806000 0.000000
-18.579600 -13.806000 -7.005344
-18.532800 -13.806000 -7.000674
-18.486000 -13.806000 -6.997440
-18.439200 -13.806000 -6.997440
-18.392400 -13.806000 -6.997440
-18.345600 -13.806000 -6.997440
-18.298800 -13.806000 -6.976299
-18.252000 -13.806000 -6.983206
-18.205200 -13.806000 -6.979728
-18.158400 -13.806000 -6.968184
-18.111600 -13.806000 -6.954170
-18.064800 -13.806000 -6.954170
-18.018000 -13.806000 -6.951269
-17.971200 -13.806000 -6.951269
-17.924400 -13.806000 -6.950375
-17.877600 -13.806000 -6.950375
-17.830800 -13.806000 -6.955087
-17.784000 -13.806000 -6.958843
-17.737200 -13.806000 -6.958843
-17.690400 -13.806000 -6.955087
-17.643600 -13.806000 -6.960874
-17.596800 -13.806000 -6.955087
-17.550000 -13.806000 -6.921893
-17.503200 -13.806000 -6.895213
-17.456400 -13.806000 -6.894159
-17.409600 -13.806000 -6.883746
-17.362800 -13.806000 -6.884693
-17.316000 -13.806000 -6.877736
-17.269200 -13.806000 -6.855190
-17.222400 -13.806000 -6.833664
-17.175600 -13.806000 -6.821623
-17.128800 -13.806000 -6.803886
-17.082000 -13.806000 -6.793881
-17.035200 -13.806000 -6.770022
-16.988400 -13.806000 -6.734559
-16.941600 -13.806000 -6.714589
-16.894800 -13.806000 -6.663052
-16.848000 -13.806000 -6.592005
-16.801200 -13.806000 -6.496127
-16.473600 -13.806000 -5.119838
-16.426800 -13.806000 -5.013640
-15.210000 -13.806000 6.840559
-15.163200 -13.806000 6.859726
-15.116400 -13.806000 6.871517
-15.069600 -13.806000 6.893371
-15.022800 -13.806000 6.902168
-14.976000 -13.806000 6.920618
-14.929200 -13.806000 6.956067
-14.882400 -13.806000 6.968451
-14.835600 -13.806000 6.980641
-14.788800 -13.806000 7.000821
-14.742000 -13.806000 7.018655
-14.695200 -13.806000 7.024949
-14.648400 -13.806000 7.028942
-14.601600 -13.806000 7.031559
-14.554800 -13.806000 7.033574
-14.508000 -13.806000 7.030043
-14.461200 -13.806000 7.034273
-14.414400 -13.806000 7.035758
-14.367600 -13.806000 7.038599
-14.320800 -13.806000 7.043039
-14.274000 -13.806000 7.051872
-14.227200 -13.806000 7.052154
-14.180400 -13.806000 7.058559
-14.133600 -13.806000 7.062429
-14.086800 -13.806000 7.070079
-14.040000 -13.806000 7.072046
-13.993200 -13.806000 7.074753
-13.946400 -13.806000 7.076869
-13.899600 -13.806000 7.080466
-13.852800 -13.806000 7.097944
-13.806000 -13.806000 7.097944
-13.759200 -13.806000 7.090102
-13.712400 -13.806000 7.090102
-13.665600 -13.806000 7.090102
-13.618800 -13.806000 7.086717
-13.572000 -13.806000 7.085877
-13.525200 -13.806000 7.082921
-13.478400 -13.806000 7.080652
-13.431600 -13.806000 7.085877
-13.384800 -13.806000 7.089842
-13.338000 -13.806000 7.092640
-13.291200 -13.806000 7.107486
-13.244400 -13.806000 7.161776
-13.197600 -13.806000 7.224916
-13.150800 -13.806000 7.224916
-5.943600 -13.806000 12.015391
-5.896800 -13.806000 11.962473
-5.850000 -13.806000 11.788825
-5.803200 -13.806000 9.753505
-5.756400 -13.806000 9.584869
-5.709600 -13.806000 9.441898
-5.662800 -13.806000 9.286121
-5.616000 -13.806000 9.232558
-5.569200 -13.806000 9.197999
-5.522400 -13.806000 9.116739
-5.475600 -13.806000 9.080052
-5.428800 -13.806000 9.042842
-5.382000 -13.806000 8.989461
-5.335200 -13.806000 8.974443
-5.288400 -13.806000 8.900359
-5.241600 -13.806000 8.855079
-5.194800 -13.806000 8.789779
-5.148000 -13.806000 8.746114
-5.101200 -13.806000 8.689134
-5.054400 -13.806000 8.643276
-5.007600 -13.806000 8.550108
-4.960800 -13.806000 8.529389
-4.914000 -13.806000 8.550108
-4.867200 -13.806000 8.511759
-4.820400 -13.806000 8.427783
-4.773600 -13.806000 8.419545
-4.726800 -13.806000 8.417810
-4.680000 -13.806000 8.360000
-4.633200 -13.806000 8.294200
-4.586400 -13.806000 8.254119
-4.539600 -13.806000 8.235637
-4.492800 -13.806000 8.214661
-4.446000 -13.806000 8.186320
-4.399200 -13.806000 8.179107
-4.352400 -13.806000 8.173945
-4.305600 -13.806000 8.149302
-4.258800 -13.806000 8.134043
-4.212000 -13.806000 8.089745
-4.165200 -13.806000 8.055870
-4.118400 -13.806000 8.024592
-4.071600 -13.806000 7.988308
-4.024800 -13.806000 7.959607
-3.978000 -13.806000 7.945950
-3.931200 -13.806000 7.945950
-3.884400 -13.806000 7.942167
-3.837600 -13.806000 7.921459
-3.790800 -13.806000 7.902658
-3.744000 -13.806000 7.825013
-3.697200 -13.806000 7.803324
-3.650400 -13.806000 7.776090
-3.603600 -13.806000 7.744991
-3.556800 -13.806000 7.731957
-3.510000 -13.806000 7.742481
-3.463200 -13.806000 7.729564
-3.416400 -13.806000 7.713721
-3.369600 -13.806000 7.701170
-3.322800 -13.806000 7.690633
-3.276000 -13.806000 7.661787
-3.229200 -13.806000 7.611598
-3.182400 -13.806000 7.599804
-3.135600 -13.806000 7.585887
-3.088800 -13.806000 7.576039
-3.042000 -13.806000 7.557283
-2.995200 -13.806000 7.547461
-2.948400 -13.806000 7.525688
-2.901600 -13.806000 7.494903
-2.854800 -13.806000 7.477984
-2.808000 -13.806000 7.466131
-2.761200 -13.806000 7.453647
-2.714400 -13.806000 7.452263
-2.667600 -13.806000 7.430691
-2.620800 -13.806000 7.427660
-2.574000 -13.806000 7.421037
-2.527200 -13.806000 7.413553
-2.480400 -13.806000 7.404048
-2.433600 -13.806000 7.390933
-2.386800 -13.806000 7.354568
-2.340000 -13.806000 7.354568
-2.293200 -13.806000 7.349340
-2.246400 -13.806000 7.348884
-2.199600 -13.806000 7.349340
-2.152800 -13.806000 7.341954
-2.106000 -13.806000 7.348884
-2.059200 -13.806000 7.346262
-2.012400 -13.806000 7.305239
-1.965600 -13.806000 7.259873
-1.918800 -13.806000 7.249145
-1.872000 -13.806000 7.229068
-1.825200 -13.806000 7.221839
-1.778400 -13.806000 7.212961
-1.731600 -13.806000 7.190529
-1.684800 -13.806000 7.172396
-1.638000 -13.806000 7.168365
-1.591200 -13.806000 7.178154
-1.544400 -13.806000 7.203430
-1.497600 -13.806000 7.191581
-1.450800 -13.806000 7.172396
-1.404000 -13.806000 7.175947
-1.357200 -13.806000 7.186434
-1.310400 -13.806000 7.171046
-1.263600 -13.806000 7.150122
-1.216800 -13.806000 7.127376
-1.170000 -13.806000 7.125631
-1.123200 -13.806000 7.119341
-1.076400 -13.806000 7.111754
-1.029600 -13.806000 7.108759
-0.982800 -13.806000 7.108759
-0.936000 -13.806000 7.111453
-0.889200 -13.806000 7.111754
-0.842400 -13.806000 7.082698
-0.795600 -13.806000 7.082698
-0.748800 -13.806000 7.102532
-0.702000 -13.806000 7.116269
-0.655200 -13.806000 7.102532
-0.608400 -13.806000 7.078781
-0.561600 -13.806000 7.050857
-0.514800 -13.806000 7.050857
-0.468000 -13.806000 7.041580
-0.421200 -13.806000 7.023411
-0.374400 -13.806000 7.023411
-0.327600 -13.806000 7.012438
-0.280800 -13.806000 7.001642
-0.234000 -13.806000 6.988669
-0.187200 -13.806000 6.981836
-0.140400 -13.806000 6.986233
-0.093600 -13.806000 6.986233
-0.046800 -13.806000 6.978853
0.000000 -13.806000 6.963146
0.046800 -13.806000 6.978853
0.093600 -13.806000 6.986210
0.140400 -13.806000 7.016731
0.187200 -13.806000 7.016974
0.234000 -13.806000 7.024719
0.280800 -13.806000 7.023595
0.327600 -13.806000 7.039911
0.374400 -13.806000 7.017616
0.421200 -13.806000 7.003752
0.468000 -13.806000 6.960652
0.514800 -13.806000 6.919557
0.561600 -13.806000 6.909463
0.608400 -13.806000 6.904831
0.655200 -13.806000 6.904831
0.702000 -13.806000 6.907341
0.748800 -13.806000 6.912895
0.795600 -13.806000 6.919997
0.842400 -13.806000 6.928776
0.889200 -13.806000 6.936326
0.936000 -13.806000 6.936326
0.982800 -13.806000 6.936677
1.029600 -13.806000 6.936677
1.076400 -13.806000 6.941752
1.123200 -13.806000 6.954241
1.170000 -13.806000 6.961400
1.216800 -13.806000 6.961400
1.263600 -13.806000 6.953845
1.310400 -13.806000 6.961400
1.357200 -13.806000 6.975455
1.404000 -13.806000 6.977809
1.450800 -13.806000 6.974631
1.497600 -13.806000 6.977727
1.544400 -13.806000 6.986806
1.591200 -13.806000 7.010847
1.638000 -13.806000 7.011833
1.684800 -13.806000 7.006516
1.731600 -13.806000 7.002203
1.778400 -13.806000 7.002203
1.825200 -13.806000 7.002203
1.872000 -13.806000 7.003257
1.918800 -13.806000 7.002203
1.965600 -13.806000 6.992422
2.012400 -13.806000 6.993003
2.059200 -13.806000 7.006151
2.106000 -13.806000 7.007385
2.152800 -13.806000 7.006151
2.199600 -13.806000 7.004487
2.246400 -13.806000 6.996202
2.293200 -13.806000 7.004487
2.340000 -13.806000 6.996202
2.386800 -13.806000 7.004529
2.433600 -13.806000 7.018782
2.480400 -13.806000 7.036390
2.527200 -13.806000 7.031477
2.574000 -13.806000 7.028801
2.620800 -13.806000 7.015797
2.667600 -13.806000 7.015797
2.714400 -13.806000 6.978717
2.761200 -13.806000 6.978854
2.808000 -13.806000 6.978854
2.854800 -13.806000 7.000110
2.901600 -13.806000 7.036119
2.948400 -13.806000 7.048531
2.995200 -13.806000 7.075420
3.042000 -13.806000 7.091119
3.088800 -13.806000 7.091665
3.135600 -13.806000 7.100776
3.182400 -13.806000 7.100776
3.229200 -13.806000 7.098658
3.276000 -13.806000 7.118354
3.322800 -13.806000 7.132535
3.369600 -13.806000 7.157017
3.416400 -13.806000 7.159824
3.463200 -13.806000 7.186950
3.510000 -13.806000 7.186950
3.556800 -13.806000 7.186950
3.603600 -13.806000 7.173650
3.650400 -13.806000 7.161022
3.697200 -13.806000 7.169040
3.744000 -13.806000 7.169040
3.790800 -13.806000 7.169040
3.837600 -13.806000 7.170572
3.884400 -13.806000 7.172772
3.931200 -13.806000 7.176001
3.978000 -13.806000 7.177806
4.024800 -13.806000 7.202633
4.071600 -13.806000 7.213950
4.118400 -13.806000 7.233094
4.165200 -13.806000 7.250949
4.212000 -13.806000 7.267550
4.258800 -13.806000 7.284990
4.305600 -13.806000 7.289181
4.352400 -13.806000 7.284908
4.399200 -13.806000 7.289181
4.446000 -13.806000 7.289645
4.492800 -13.806000 7.297325
4.539600 -13.806000 7.298086
4.586400 -13.806000 7.300209
4.633200 -13.806000 7.328364
4.680000 -13.806000 7.353642
4.726800 -13.806000 7.373651
4.773600 -13.806000 7.399153
4.820400 -13.806000 7.412609
4.867200 -13.806000 7.418597
4.914000 -13.806000 7.433620
4.960800 -13.806000 7.437947
5.007600 -13.806000 7.437947
5.054400 -13.806000 7.407390
5.101200 -13.806000 7.418597
5.148000 -13.806000 7.437947
5.194800 -13.806000 7.474215
5.241600 -13.806000 7.536339
5.288400 -13.806000 7.564378
5.335200 -13.806000 7.573183
5.382000 -13.806000 7.576191
5.428800 -13.806000 7.594622
5.475600 -13.806000 7.594622
5.522400 -13.806000 7.601353
5.569200 -13.806000 7.615312
5.616000 -13.806000 7.628418
5.662800 -13.806000 7.637050
5.709600 -13.806000 7.672301
5.756400 -13.806000 7.691070
5.803200 -13.806000 7.702879
5.850000 -13.806000 7.721995
5.896800 -13.806000 7.741524
5.943600 -13.806000 7.726638
5.990400 -13.806000 7.742247
6.037200 -13.806000 7.763872
6.084000 -13.806000 7.786094
6.130800 -13.806000 7.825185
6.177600 -13.806000 7.833738
6.224400 -13.806000 7.844937
6.271200 -13.806000 7.856298
6.318000 -13.806000 7.857488
6.364800 -13.806000 7.857488
6.411600 -13.806000 7.875733
6.458400 -13.806000 7.887919
6.505200 -13.806000 7.930874
6.552000 -13.806000 7.952111
6.598800 -13.806000 7.967523
6.645600 -13.806000 8.017288
6.692400 -13.806000 8.030813
6.739200 -13.806000 8.065491
6.786000 -13.806000 8.074060
6.832800 -13.806000 8.094331
6.879600 -13.806000 8.094331
6.926400 -13.806000 8.109075
6.973200 -13.806000 8.136350
7.020000 -13.806000 8.231257
7.066800 -13.806000 8.252283
7.113600 -13.806000 8.258386
7.160400 -13.806000 8.288439
7.207200 -13.806000 8.322626
7.254000 -13.806000 8.364913
7.300800 -13.806000 8.400980
7.347600 -13.806000 8.400980
7.394400 -13.806000 8.407470
7.441200 -13.806000 8.441892
7.488000 -13.806000 8.469872
7.534800 -13.806000 8.555088
7.581600 -13.806000 8.634590
7.628400 -13.806000 8.673416
7.675200 -13.806000 8.693406
7.722000 -13.806000 8.752666
7.768800 -13.806000 8.844406
7.815600 -13.806000 8.873845
7.862400 -13.806000 8.908107
7.909200 -13.806000 8.941364
7.956000 -13.806000 9.066638
8.002800 -13.806000 9.117265
8.049600 -13.806000 9.119320
8.096400 -13.806000 9.123559
8.143200 -13.806000 9.186034
8.190000 -13.806000 9.219251
8.236800 -13.806000 9.376411
8.283600 -13.806000 29.379608
8.330400 -13.806000 29.388949
8.377200 -13.806000 29.391862
8.424000 -13.806000 29.393617
8.470800 -13.806000 29.395356
8.517600 -13.806000 29.395356
12.355200 -13.806000 8.019926
12.402000 -13.806000 8.019926
12.448800 -13.806000 8.012432
12.495600 -13.806000 8.004900
12.542400 -13.806000 8.004900
12.589200 -13.806000 7.991454
12.636000 -13.806000 7.988250
12.682800 -13.806000 7.991454
12.729600 -13.806000 7.994365
12.776400 -13.806000 7.990337
12.823200 -13.806000 7.985716
12.870000 -13.806000 7.983916
12.916800 -13.806000 7.990192
12.963600 -13.806000 7.977999
13.010400 -13.806000 7.983916
13.057200 -13.806000 7.983916
13.104000 -13.806000 7.983916
13.150800 -13.806000 7.983916
13.197600 -13.806000 7.991510
13.244400 -13.806000 7.991520
13.291200 -13.806000 7.995344
13.338000 -13.806000 8.000039
13.384800 -13.806000 8.008516
13.431600 -13.806000 8.015792
13.478400 -13.806000 8.015792
13.525200 -13.806000 8.008516
13.572000 -13.806000 8.006458
13.618800 -13.806000 8.002745
13.665600 -13.806000 8.003244
13.712400 -13.806000 8.001200
13.759200 -13.806000 7.997634
13.806000 -13.806000 8.001200
13.852800 -13.806000 8.011071
13.899600 -13.806000 8.021688
13.946400 -13.806000 8.026519
13.993200 -13.806000 8.033229
14.040000 -13.806000 8.037411
14.086800 -13.806000 8.045210
14.133600 -13.806000 8.037411
14.180400 -13.806000 8.036982
14.227200 -13.806000 8.022835
14.274000 -13.806000 8.022228
14.320800 -13.806000 7.991310
15.022800 -13.806000 6.763943
15.069600 -13.806000 6.747694
15.116400 -13.806000 6.740570
15.163200 -13.806000 6.730986
15.210000 -13.806000 6.723298
15.256800 -13.806000 6.723625
15.303600 -13.806000 6.730986
15.350400 -13.806000 6.734868
15.397200 -13.806000 6.748634
15.444000 -13.806000 6.750710
15.490800 -13.806000 6.750710
15.537600 -13.806000 6.753962
15.584400 -13.806000 6.742332
15.631200 -13.806000 6.742332
15.678000 -13.806000 6.724012
15.724800 -13.806000 6.677448
16.707600 -13.806000 0.647108
-18.720000 -13.759200 0.000000
-18.673200 -13.759200 0.000000
-18.626400 -13.759200 0.000000
-18.579600 -13.759200 -7.010863
-18.532800 -13.759200 -6.999282
-18.486000 -13.759200 -6.993507
-18.439200 -13.759200 -6.993507
-18.392400 -13.759200 -6.997440
-18.345600 -13.759200 -7.010863
-18.298800 -13.759200 -6.999934
-18.252000 -13.759200 -7.001034
-18.205200 -13.759200 -6.999934
-18.158400 -13.759200 -6.979728
-18.111600 -13.759200 -6.979728
-18.064800 -13.759200 -6.970234
-18.018000 -13.759200 -6.954434
-17.971200 -13.759200 -6.954434
-17.924400 -13.759200 -6.951269
-17.877600 -13.759200 -6.958843
-17.830800 -13.759200 -6.958843
-17.784000 -13.759200 -6.958843
-17.737200 -13.759200 -6.955087
-17.690400 -13.759200 -6.950375
-17.643600 -13.759200 -6.955087
-17.596800 -13.759200 -6.943934
-17.550000 -13.759200 -6.920100
-17.503200 -13.759200 -6.898488
-17.456400 -13.759200 -6.895827
-17.409600 -13.759200 -6.894159
-17.362800 -13.759200 -6.894159
-17.316000 -13.759200 -6.894159
-17.269200 -13.759200 -6.870799
-17.222400 -13.759200 -6.843006
-17.175600 -13.759200 -6.821896
-17.128800 -13.759200 -6.809236
-17.082000 -13.759200 -6.795292
-17.035200 -13.759200 -6.786851
-16.988400 -13.759200 -6.734688
-16.941600 -13.759200 -6.715485
-16.894800 -13.759200 -6.663052
-16.848000 -13.759200 -6.586702
-15.256800 -13.759200 6.852124
-15.210000 -13.759200 6.859726
-15.163200 -13.759200 6.869548
-15.116400 -13.759200 6.893440
-15.069600 -13.759200 6.902168
-15.022800 -13.759200 6.936290
-14.976000 -13.759200 6.955728
-14.929200 -13.759200 6.966275
-14.882400 -13.759200 6.980641
-14.835600 -13.759200 7.000821
-14.788800 -13.759200 7.007949
-14.742000 -13.759200 7.022848
-14.695200 -13.759200 7.028942
-14.648400 -13.759200 7.034198
-14.601600 -13.759200 7.034273
-14.554800 -13.759200 7.035372
-14.508000 -13.759200 7.033574
-14.461200 -13.759200 7.035372
-14.414400 -13.759200 7.038961
-14.367600 -13.759200 7.039996
-14.320800 -13.759200 7.042079
-14.274000 -13.759200 7.050622
-14.227200 -13.759200 7.051872
-14.180400 -13.759200 7.058559
-14.133600 -13.759200 7.062429
-14.086800 -13.759200 7.069681
-14.040000 -13.759200 7.070079
-13.993200 -13.759200 7.074753
-13.946400 -13.759200 7.076869
-13.899600 -13.759200 7.080466
-13.852800 -13.759200 7.087068
-13.806000 -13.759200 7.096685
-13.759200 -13.759200 7.082987
-13.712400 -13.759200 7.082987
-13.665600 -13.759200 7.082987
-13.618800 -13.759200 7.082987
-13.572000 -13.759200 7.082987
-13.525200 -13.759200 7.085877
-13.478400 -13.759200 7.089842
-13.431600 -13.759200 7.097553
-13.384800 -13.759200 7.105534
-13.338000 -13.759200 7.119258
-13.291200 -13.759200 7.150194
-13.244400 -13.759200 7.206848
-13.197600 -13.759200 7.250385
-5.943600 -13.759200 12.007670
-5.896800 -13.759200 11.938645
-5.850000 -13.759200 11.752934
-5.803200 -13.759200 9.628297
-5.756400 -13.759200 9.468166
-5.709600 -13.759200 9.290647
-5.662800 -13.759200 9.261547
-5.616000 -13.759200 9.204538
-5.569200 -13.759200 9.149785
-5.522400 -13.759200 9.090935
-5.475600 -13.759200 9.074550
-5.428800 -13.759200 9.028792
-5.382000 -13.759200 8.979381
-5.335200 -13.759200 8.930617
-5.288400 -13.759200 8.892128
-5.241600 -13.759200 8.835436
-5.194800 -13.759200 8.777367
-5.148000 -13.759200 8.719346
-5.101200 -13.759200 8.671559
-5.054400 -13.759200 8.637479
-5.007600 -13.759200 8.553764
-4.960800 -13.759200 8.539585
-4.914000 -13.759200 8.539585
-4.867200 -13.759200 8.511759
-4.820400 -13.759200 8.422970
-4.773600 -13.759200 8.410129
-4.726800 -13.759200 8.410129
-4.680000 -13.759200 8.360000
-4.633200 -13.759200 8.294200
-4.586400 -13.759200 8.258797
-4.539600 -13.759200 8.248928
-4.492800 -13.759200 8.214661
-4.446000 -13.759200 8.186877
-4.399200 -13.759200 8.173945
-4.352400 -13.759200 8.149302
-4.305600 -13.759200 8.134043
-4.258800 -13.759200 8.113964
-4.212000 -13.759200 8.060632
-4.165200 -13.759200 8.039616
-4.118400 -13.759200 8.024592
-4.071600 -13.759200 7.992054
-4.024800 -13.759200 7.961433
-3.978000 -13.759200 7.948643
-3.931200 -13.759200 7.947270
-3.884400 -13.759200 7.943356
-3.837600 -13.759200 7.921459
-3.790800 -13.759200 7.893588
-3.744000 -13.759200 7.846663
-3.697200 -13.759200 7.808126
-3.650400 -13.759200 7.793904
-3.603600 -13.759200 7.757922
-3.556800 -13.759200 7.749000
-3.510000 -13.759200 7.747874
-3.463200 -13.759200 7.744991
-3.416400 -13.759200 7.713721
-3.369600 -13.759200 7.699038
-3.322800 -13.759200 7.679110
-3.276000 -13.759200 7.648557
-3.229200 -13.759200 7.622614
-3.182400 -13.759200 7.606831
-3.135600 -13.759200 7.595184
-3.088800 -13.759200 7.576039
-3.042000 -13.759200 7.551342
-2.995200 -13.759200 7.527749
-2.948400 -13.759200 7.496278
-2.901600 -13.759200 7.466131
-2.854800 -13.759200 7.462113
-2.808000 -13.759200 7.461215
-2.761200 -13.759200 7.452263
-2.714400 -13.759200 7.453647
-2.667600 -13.759200 7.445611
-2.620800 -13.759200 7.436644
-2.574000 -13.759200 7.427660
-2.527200 -13.759200 7.421037
-2.480400 -13.759200 7.404048
-2.433600 -13.759200 7.394568
-2.386800 -13.759200 7.377478
-2.340000 -13.759200 7.368074
-2.293200 -13.759200 7.363296
-2.246400 -13.759200 7.355308
-2.199600 -13.759200 7.350826
-2.152800 -13.759200 7.346262
-2.106000 -13.759200 7.348884
-2.059200 -13.759200 7.346262
-2.012400 -13.759200 7.296522
-1.965600 -13.759200 7.259490
-1.918800 -13.759200 7.246479
-1.872000 -13.759200 7.207995
-1.825200 -13.759200 7.206172
-1.778400 -13.759200 7.178154
-1.731600 -13.759200 7.168224
-1.684800 -13.759200 7.167548
-1.638000 -13.759200 7.159330
-1.591200 -13.759200 7.168365
-1.544400 -13.759200 7.202159
-1.497600 -13.759200 7.179008
-1.450800 -13.759200 7.172396
-1.404000 -13.759200 7.171046
-1.357200 -13.759200 7.171046
-1.310400 -13.759200 7.153156
-1.263600 -13.759200 7.149338
-1.216800 -13.759200 7.127376
-1.170000 -13.759200 7.122681
-1.123200 -13.759200 7.119341
-1.076400 -13.759200 7.119341
-1.029600 -13.759200 7.111754
-0.982800 -13.759200 7.111754
-0.936000 -13.759200 7.119341
-0.889200 -13.759200 7.112772
-0.842400 -13.759200 7.073813
-0.795600 -13.759200 7.073813
-0.748800 -13.759200 7.073813
-0.702000 -13.759200 7.083361
-0.655200 -13.759200 7.082698
-0.608400 -13.759200 7.050857
-0.561600 -13.759200 7.044345
-0.514800 -13.759200 7.048032
-0.468000 -13.759200 7.027723
-0.421200 -13.759200 7.023139
-0.374400 -13.759200 7.023411
-0.327600 -13.759200 7.015094
-0.280800 -13.759200 7.001642
-0.234000 -13.759200 6.992529
-0.187200 -13.759200 6.981836
-0.140400 -13.759200 6.982911
-0.093600 -13.759200 6.978853
-0.046800 -13.759200 6.957396
0.000000 -13.759200 6.951850
0.046800 -13.759200 6.975960
0.093600 -13.759200 6.985849
0.140400 -13.759200 7.011398
0.187200 -13.759200 7.015418
0.234000 -13.759200 7.024463
0.280800 -13.759200 7.024463
0.327600 -13.759200 7.025977
0.374400 -13.759200 7.017616
0.421200 -13.759200 7.008697
0.468000 -13.759200 6.987382
0.514800 -13.759200 6.958832
0.561600 -13.759200 6.923091
0.608400 -13.759200 6.918662
0.655200 -13.759200 6.912895
0.702000 -13.759200 6.909463
0.748800 -13.759200 6.916488
0.795600 -13.759200 6.920836
0.842400 -13.759200 6.936326
0.889200 -13.759200 6.936677
0.936000 -13.759200 6.936677
0.982800 -13.759200 6.936677
1.029600 -13.759200 6.941752
1.076400 -13.759200 6.945025
1.123200 -13.759200 6.961400
1.170000 -13.759200 6.961400
1.216800 -13.759200 6.961400
1.263600 -13.759200 6.957522
1.310400 -13.759200 6.961400
1.357200 -13.759200 6.961400
1.404000 -13.759200 6.961111
1.450800 -13.759200 6.956706
1.497600 -13.759200 6.956774
1.544400 -13.759200 6.966674
1.591200 -13.759200 6.977809
1.638000 -13.759200 6.983183
1.684800 -13.759200 6.977809
1.731600 -13.759200 6.966674
1.778400 -13.759200 6.973943
1.825200 -13.759200 6.985027
1.872000 -13.759200 6.993003
1.918800 -13.759200 6.993003
1.965600 -13.759200 6.975185
2.012400 -13.759200 6.975185
2.059200 -13.759200 6.985027
2.106000 -13.759200 6.992422
2.152800 -13.759200 6.993964
2.199600 -13.759200 6.993103
2.246400 -13.759200 6.989837
2.293200 -13.759200 6.990485
2.340000 -13.759200 6.990485
2.386800 -13.759200 6.995970
2.433600 -13.759200 7.018782
2.480400 -13.759200 7.035380
2.527200 -13.759200 7.031477
2.574000 -13.759200 7.026324
2.620800 -13.759200 7.015797
2.667600 -13.759200 7.015797
2.714400 -13.759200 6.968187
2.761200 -13.759200 6.968187
2.808000 -13.759200 6.968187
2.854800 -13.759200 7.000110
2.901600 -13.759200 7.035336
2.948400 -13.759200 7.041624
2.995200 -13.759200 7.049994
3.042000 -13.759200 7.090568
3.088800 -13.759200 7.092064
3.135600 -13.759200 7.104633
3.182400 -13.759200 7.105081
3.229200 -13.759200 7.108442
3.276000 -13.759200 7.122392
3.322800 -13.759200 7.132535
3.369600 -13.759200 7.157017
3.416400 -13.759200 7.159824
3.463200 -13.759200 7.188265
3.510000 -13.759200 7.188265
3.556800 -13.759200 7.192734
3.603600 -13.759200 7.188206
3.650400 -13.759200 7.161083
3.697200 -13.759200 7.161083
3.744000 -13.759200 7.161083
3.790800 -13.759200 7.161022
3.837600 -13.759200 7.158773
3.884400 -13.759200 7.144300
3.931200 -13.759200 7.165740
3.978000 -13.759200 7.176001
4.024800 -13.759200 7.178166
4.071600 -13.759200 7.194131
4.118400 -13.759200 7.231253
4.165200 -13.759200 7.249509
4.212000 -13.759200 7.267550
4.258800 -13.759200 7.284990
4.305600 -13.759200 7.284990
4.352400 -13.759200 7.272488
4.399200 -13.759200 7.273086
4.446000 -13.759200 7.272488
4.492800 -13.759200 7.273086
4.539600 -13.759200 7.267579
4.586400 -13.759200 7.286084
4.633200 -13.759200 7.308122
4.680000 -13.759200 7.350635
4.726800 -13.759200 7.356587
4.773600 -13.759200 7.388492
4.820400 -13.759200 7.412609
4.867200 -13.759200 7.418597
4.914000 -13.759200 7.437947
4.960800 -13.759200 7.437947
5.007600 -13.759200 7.430196
5.054400 -13.759200 7.397788
5.101200 -13.759200 7.405732
5.148000 -13.759200 7.405732
5.194800 -13.759200 7.437947
5.241600 -13.759200 7.460625
5.288400 -13.759200 7.519678
5.335200 -13.759200 7.561218
5.382000 -13.759200 7.564378
5.428800 -13.759200 7.579389
5.475600 -13.759200 7.579389
5.522400 -13.759200 7.590072
5.569200 -13.759200 7.610035
5.616000 -13.759200 7.628418
5.662800 -13.759200 7.625716
5.709600 -13.759200 7.637050
5.756400 -13.759200 7.685559
5.803200 -13.759200 7.702685
5.850000 -13.759200 7.707277
5.896800 -13.759200 7.708099
5.943600 -13.759200 7.707738
5.990400 -13.759200 7.728434
6.037200 -13.759200 7.732448
6.084000 -13.759200 7.763872
6.130800 -13.759200 7.799320
6.177600 -13.759200 7.814902
6.224400 -13.759200 7.839006
6.271200 -13.759200 7.856869
6.318000 -13.759200 7.859848
6.364800 -13.759200 7.862282
6.411600 -13.759200 7.882052
6.458400 -13.759200 7.888280
6.505200 -13.759200 7.930874
6.552000 -13.759200 7.952111
6.598800 -13.759200 7.965045
6.645600 -13.759200 7.976709
6.692400 -13.759200 8.017359
6.739200 -13.759200 8.018065
6.786000 -13.759200 8.039183
6.832800 -13.759200 8.065491
6.879600 -13.759200 8.083814
6.926400 -13.759200 8.104233
6.973200 -13.759200 8.159417
7.020000 -13.759200 8.224482
7.066800 -13.759200 8.252283
7.113600 -13.759200 8.256026
7.160400 -13.759200 8.288154
7.207200 -13.759200 8.313880
7.254000 -13.759200 8.342303
7.300800 -13.759200 8.352718
7.347600 -13.759200 8.364913
7.394400 -13.759200 8.400980
7.441200 -13.759200 8.435852
7.488000 -13.759200 8.449120
7.534800 -13.759200 8.557792
7.581600 -13.759200 8.625809
7.628400 -13.759200 8.650869
7.675200 -13.759200 8.702349
7.722000 -13.759200 8.794922
7.768800 -13.759200 8.873845
7.815600 -13.759200 8.878921
7.862400 -13.759200 8.941364
7.909200 -13.759200 8.992759
7.956000 -13.759200 9.119320
8.002800 -13.759200 9.127787
8.049600 -13.759200 9.127787
8.096400 -13.759200 9.127787
8.143200 -13.759200 9.207718
8.190000 -13.759200 9.280827
8.236800 -13.759200 9.557165
8.283600 -13.759200 29.385398
8.330400 -13.759200 29.391926
8.377200 -13.759200 29.395356
8.424000 -13.759200 29.399877
8.470800 -13.759200 29.399090
8.517600 -13.759200 29.399090
12.402000 -13.759200 8.029824
12.448800 -13.759200 8.012432
12.495600 -13.759200 8.009469
12.542400 -13.759200 8.009469
12.589200 -13.759200 7.991454
12.636000 -13.759200 7.991319
12.682800 -13.759200 7.991454
12.729600 -13.759200 7.992671
12.776400 -13.759200 7.991319
12.823200 -13.759200 7.990337
12.870000 -13.759200 7.990192
12.916800 -13.759200 7.991319
12.963600 -13.759200 7.990192
13.010400 -13.759200 7.995344
13.057200 -13.759200 7.995344
13.104000 -13.759200 7.995344
13.150800 -13.759200 7.995344
13.197600 -13.759200 8.010847
13.244400 -13.759200 8.010212
13.291200 -13.759200 8.010535
13.338000 -13.759200 8.010212
13.384800 -13.759200 8.010535
13.431600 -13.759200 8.015792
13.478400 -13.759200 8.014010
13.525200 -13.759200 8.010535
13.572000 -13.759200 8.010535
13.618800 -13.759200 8.003244
13.665600 -13.759200 8.014010
13.712400 -13.759200 8.009893
13.759200 -13.759200 8.011071
13.806000 -13.759200 8.018313
13.852800 -13.759200 8.026519
13.899600 -13.759200 8.033057
13.946400 -13.759200 8.033137
13.993200 -13.759200 8.033229
14.040000 -13.759200 8.044572
14.086800 -13.759200 8.047564
14.133600 -13.759200 8.045210
14.180400 -13.759200 8.044572
14.227200 -13.759200 8.036982
14.274000 -13.759200 8.028830
14.320800 -13.759200 8.009577
14.367600 -13.759200 7.980113
15.116400 -13.759200 6.740570
15.163200 -13.759200 6.731079
15.210000 -13.759200 6.723448
15.256800 -13.759200 6.734868
15.303600 -13.759200 6.739727
15.350400 -13.759200 6.748634
15.397200 -13.759200 6.753962
15.537600 -13.759200 6.764551
15.584400 -13.759200 6.748928
15.631200 -13.759200 6.742332
15.678000 -13.759200 6.724209
15.724800 -13.759200 6.687304
16.520400 -13.759200 2.252269
16.614000 -13.759200 1.693596
16.660800 -13.759200 1.324958
-18.720000 -13.712400 0.000000
-18.673200 -13.712400 0.000000
-18.626400 -13.712400 0.000000
-18.579600 -13.712400 -7.010863
-18.532800 -13.712400 -7.000674
-18.486000 -13.712400 -7.010863
-18.439200 -13.712400 -7.010863
-18.392400 -13.712400 -7.012649
-18.345600 -13.712400 -7.012649
-18.298800 -13.712400 -7.012649
-18.252000 -13.712400 -7.012649
-18.205200 -13.712400 -7.011413
-18.158400 -13.712400 -7.001034
-18.111600 -13.712400 -7.001034
-18.064800 -13.712400 -6.995362
-18.018000 -13.712400 -6.970234
-17.971200 -13.712400 -6.968184
-17.924400 -13.712400 -6.964534
-17.877600 -13.712400 -6.963650
-17.830800 -13.712400 -6.958843
-17.784000 -13.712400 -6.955087
-17.737200 -13.712400 -6.947629
-17.690400 -13.712400 -6.944058
-17.643600 -13.712400 -6.947629
-17.596800 -13.712400 -6.938903
-17.550000 -13.712400 -6.923194
-17.503200 -13.712400 -6.915526
-17.456400 -13.712400 -6.898365
-17.409600 -13.712400 -6.895213
-17.362800 -13.712400 -6.895213
-17.316000 -13.712400 -6.895213
-17.269200 -13.712400 -6.867476
-17.222400 -13.712400 -6.843006
-17.175600 -13.712400 -6.821896
-17.128800 -13.712400 -6.819812
-17.082000 -13.712400 -6.795292
-17.035200 -13.712400 -6.775579
-16.988400 -13.712400 -6.734559
-16.941600 -13.712400 -6.712982
-16.894800 -13.712400 -6.621785
-15.303600 -13.712400 6.852958
-15.256800 -13.712400 6.865441
-15.210000 -13.712400 6.871517
-15.163200 -13.712400 6.891394
-15.116400 -13.712400 6.902168
-15.069600 -13.712400 6.924727
-15.022800 -13.712400 6.945279
-14.976000 -13.712400 6.964879
-14.929200 -13.712400 6.978239
-14.882400 -13.712400 7.000803
-14.835600 -13.712400 7.007949
-14.788800 -13.712400 7.018655
-14.742000 -13.712400 7.023391
-14.695200 -13.712400 7.028942
-14.648400 -13.712400 7.034198
-14.601600 -13.712400 7.038201
-14.554800 -13.712400 7.038961
-14.508000 -13.712400 7.035758
-14.461200 -13.712400 7.042079
-14.414400 -13.712400 7.045155
-14.367600 -13.712400 7.047496
-14.320800 -13.712400 7.045155
-14.274000 -13.712400 7.052154
-14.227200 -13.712400 7.052154
-14.180400 -13.712400 7.058559
-14.133600 -13.712400 7.064448
-14.086800 -13.712400 7.065635
-14.040000 -13.712400 7.070079
-13.993200 -13.712400 7.074753
-13.946400 -13.712400 7.076869
-13.899600 -13.712400 7.080466
-13.852800 -13.712400 7.082987
-13.806000 -13.712400 7.090102
-13.759200 -13.712400 7.082355
-13.712400 -13.712400 7.080466
-13.665600 -13.712400 7.076623
-13.618800 -13.712400 7.076623
-13.572000 -13.712400 7.082921
-13.525200 -13.712400 7.085877
-13.478400 -13.712400 7.094459
-13.431600 -13.712400 7.105534
-13.384800 -13.712400 7.120450
-13.338000 -13.712400 7.142364
-13.291200 -13.712400 7.174275
-13.244400 -13.712400 7.244291
-5.943600 -13.712400 12.007670
-5.896800 -13.712400 11.924821
-5.850000 -13.712400 11.702075
-5.803200 -13.712400 9.585750
-5.756400 -13.712400 9.371976
-5.709600 -13.712400 9.246428
-5.662800 -13.712400 9.198562
-5.616000 -13.712400 9.154104
-5.569200 -13.712400 9.129360
-5.522400 -13.712400 9.080052
-5.475600 -13.712400 9.050367
-5.428800 -13.712400 9.024823
-5.382000 -13.712400 8.979381
-5.335200 -13.712400 8.934766
-5.288400 -13.712400 8.921834
-5.241600 -13.712400 8.855079
-5.194800 -13.712400 8.770664
-5.148000 -13.712400 8.715160
-5.101200 -13.712400 8.657645
-5.054400 -13.712400 8.616934
-5.007600 -13.712400 8.539585
-4.960800 -13.712400 8.529389
-4.914000 -13.712400 8.524806
-4.867200 -13.712400 8.488568
-4.820400 -13.712400 8.442835
-4.773600 -13.712400 8.410129
-4.726800 -13.712400 8.390518
-4.680000 -13.712400 8.342631
-4.633200 -13.712400 8.294119
-4.586400 -13.712400 8.261384
-4.539600 -13.712400 8.249617
-4.492800 -13.712400 8.217880
-4.446000 -13.712400 8.197040
-4.399200 -13.712400 8.185167
-4.352400 -13.712400 8.139840
-4.305600 -13.712400 8.128335
-4.258800 -13.712400 8.078828
-4.212000 -13.712400 8.055870
-4.165200 -13.712400 8.039616
-4.118400 -13.712400 8.024592
-4.071600 -13.712400 7.992054
-4.024800 -13.712400 7.956385
-3.978000 -13.712400 7.945950
-3.931200 -13.712400 7.943561
-3.884400 -13.712400 7.941688
-3.837600 -13.712400 7.916230
-3.790800 -13.712400 7.878305
-3.744000 -13.712400 7.846663
-3.697200 -13.712400 7.833189
-3.650400 -13.712400 7.803324
-3.603600 -13.712400 7.774082
-3.556800 -13.712400 7.757665
-3.510000 -13.712400 7.749000
-3.463200 -13.712400 7.747874
-3.416400 -13.712400 7.721729
-3.369600 -13.712400 7.700919
-3.322800 -13.712400 7.674954
-3.276000 -13.712400 7.643264
-3.229200 -13.712400 7.626913
-3.182400 -13.712400 7.610953
-3.135600 -13.712400 7.605973
-3.088800 -13.712400 7.577329
-3.042000 -13.712400 7.551342
-2.995200 -13.712400 7.525688
-2.948400 -13.712400 7.479860
-2.901600 -13.712400 7.457672
-2.854800 -13.712400 7.450518
-2.808000 -13.712400 7.448772
-2.761200 -13.712400 7.438951
-2.714400 -13.712400 7.430691
-2.667600 -13.712400 7.430691
-2.620800 -13.712400 7.434634
-2.574000 -13.712400 7.427660
-2.527200 -13.712400 7.421335
-2.480400 -13.712400 7.417179
-2.433600 -13.712400 7.404048
-2.386800 -13.712400 7.387537
-2.340000 -13.712400 7.385767
-2.293200 -13.712400 7.377478
-2.246400 -13.712400 7.367646
-2.199600 -13.712400 7.363296
-2.152800 -13.712400 7.348218
-2.106000 -13.712400 7.353922
-2.059200 -13.712400 7.338453
-2.012400 -13.712400 7.296522
-1.965600 -13.712400 7.259490
-1.918800 -13.712400 7.246238
-1.872000 -13.712400 7.189294
-1.825200 -13.712400 7.170870
-1.778400 -13.712400 7.163670
-1.731600 -13.712400 7.161324
-1.684800 -13.712400 7.158404
-1.638000 -13.712400 7.158404
-1.591200 -13.712400 7.172396
-1.544400 -13.712400 7.202359
-1.497600 -13.712400 7.190733
-1.450800 -13.712400 7.189932
-1.404000 -13.712400 7.179008
-1.357200 -13.712400 7.175947
-1.310400 -13.712400 7.160520
-1.263600 -13.712400 7.134483
-1.216800 -13.712400 7.125631
-1.170000 -13.712400 7.120751
-1.123200 -13.712400 7.117924
-1.076400 -13.712400 7.119341
-1.029600 -13.712400 7.111754
-0.982800 -13.712400 7.112772
-0.936000 -13.712400 7.120751
-0.889200 -13.712400 7.119341
-0.842400 -13.712400 7.078672
-0.795600 -13.712400 7.082698
-0.748800 -13.712400 7.082698
-0.702000 -13.712400 7.110755
-0.655200 -13.712400 7.083361
-0.608400 -13.712400 7.027723
-0.561600 -13.712400 7.020564
-0.514800 -13.712400 7.023411
-0.468000 -13.712400 7.003533
-0.421200 -13.712400 6.992529
-0.374400 -13.712400 7.004517
-0.327600 -13.712400 6.992529
-0.280800 -13.712400 6.992529
-0.234000 -13.712400 6.984625
-0.187200 -13.712400 6.979489
-0.140400 -13.712400 6.981836
-0.093600 -13.712400 6.964961
-0.046800 -13.712400 6.951850
0.000000 -13.712400 6.956826
0.046800 -13.712400 6.979758
0.093600 -13.712400 6.985849
0.140400 -13.712400 6.993750
0.187200 -13.712400 7.013124
0.234000 -13.712400 7.023595
0.280800 -13.712400 7.023595
0.327600 -13.712400 7.024719
0.374400 -13.712400 7.017616
0.421200 -13.712400 7.008697
0.468000 -13.712400 6.988079
0.514800 -13.712400 6.959427
0.561600 -13.712400 6.940588
0.608400 -13.712400 6.920148
0.655200 -13.712400 6.919997
0.702000 -13.712400 6.912895
0.748800 -13.712400 6.916488
0.795600 -13.712400 6.923091
0.842400 -13.712400 6.936326
0.889200 -13.712400 6.936326
0.936000 -13.712400 6.936326
0.982800 -13.712400 6.933238
1.029600 -13.712400 6.943310
1.076400 -13.712400 6.957522
1.123200 -13.712400 6.973018
1.170000 -13.712400 6.961400
1.216800 -13.712400 6.958365
1.263600 -13.712400 6.957522
1.310400 -13.712400 6.958365
1.357200 -13.712400 6.958365
1.404000 -13.712400 6.956774
1.450800 -13.712400 6.949684
1.497600 -13.712400 6.955123
1.544400 -13.712400 6.956804
1.591200 -13.712400 6.966674
1.638000 -13.712400 6.977727
1.684800 -13.712400 6.977727
1.731600 -13.712400 6.966674
1.778400 -13.712400 6.973943
1.825200 -13.712400 6.983183
1.872000 -13.712400 6.993003
1.918800 -13.712400 6.985027
1.965600 -13.712400 6.971006
2.012400 -13.712400 6.971006
2.059200 -13.712400 6.973601
2.106000 -13.712400 6.982291
2.152800 -13.712400 6.982291
2.199600 -13.712400 6.981603
2.246400 -13.712400 6.972068
2.293200 -13.712400 6.973601
2.340000 -13.712400 6.987689
2.386800 -13.712400 6.993103
2.433600 -13.712400 7.004487
2.480400 -13.712400 7.026268
2.527200 -13.712400 7.004172
2.574000 -13.712400 7.015797
2.620800 -13.712400 7.004172
2.667600 -13.712400 6.999087
2.714400 -13.712400 6.971962
2.761200 -13.712400 6.971962
2.808000 -13.712400 6.971962
2.854800 -13.712400 6.990199
2.901600 -13.712400 7.021347
2.948400 -13.712400 7.035336
2.995200 -13.712400 7.049994
3.042000 -13.712400 7.086641
3.088800 -13.712400 7.091119
3.135600 -13.712400 7.100941
3.182400 -13.712400 7.105081
3.229200 -13.712400 7.108442
3.276000 -13.712400 7.123953
3.322800 -13.712400 7.138171
3.369600 -13.712400 7.159824
3.416400 -13.712400 7.161952
3.463200 -13.712400 7.188265
3.510000 -13.712400 7.188265
3.556800 -13.712400 7.195143
3.603600 -13.712400 7.186950
3.650400 -13.712400 7.158773
3.697200 -13.712400 7.149864
3.744000 -13.712400 7.144300
3.790800 -13.712400 7.143843
3.837600 -13.712400 7.143843
3.884400 -13.712400 7.136823
3.931200 -13.712400 7.144300
3.978000 -13.712400 7.164978
4.024800 -13.712400 7.177806
4.071600 -13.712400 7.182239
4.118400 -13.712400 7.231253
4.165200 -13.712400 7.249509
4.212000 -13.712400 7.269879
4.258800 -13.712400 7.284908
4.305600 -13.712400 7.273187
4.352400 -13.712400 7.256883
4.399200 -13.712400 7.267579
4.446000 -13.712400 7.250343
4.492800 -13.712400 7.245086
4.539600 -13.712400 7.244854
4.586400 -13.712400 7.262230
4.633200 -13.712400 7.295405
4.680000 -13.712400 7.339722
4.726800 -13.712400 7.356587
4.773600 -13.712400 7.392009
4.820400 -13.712400 7.430196
4.867200 -13.712400 7.433620
4.914000 -13.712400 7.440889
4.960800 -13.712400 7.437947
5.007600 -13.712400 7.405942
5.054400 -13.712400 7.382323
5.101200 -13.712400 7.391387
5.148000 -13.712400 7.382323
5.194800 -13.712400 7.400691
5.241600 -13.712400 7.422205
5.288400 -13.712400 7.474215
5.335200 -13.712400 7.540129
5.382000 -13.712400 7.564378
5.428800 -13.712400 7.576191
5.475600 -13.712400 7.576191
5.522400 -13.712400 7.584546
5.569200 -13.712400 7.609645
5.616000 -13.712400 7.619748
5.662800 -13.712400 7.615312
5.709600 -13.712400 7.615439
5.756400 -13.712400 7.621526
5.803200 -13.712400 7.685559
5.850000 -13.712400 7.699956
5.896800 -13.712400 7.702685
5.943600 -13.712400 7.700319
5.990400 -13.712400 7.708099
6.037200 -13.712400 7.708497
6.084000 -13.712400 7.734223
6.130800 -13.712400 7.785536
6.177600 -13.712400 7.799320
6.224400 -13.712400 7.833738
6.271200 -13.712400 7.856869
6.318000 -13.712400 7.859848
6.364800 -13.712400 7.862282
6.411600 -13.712400 7.881240
6.458400 -13.712400 7.882052
6.505200 -13.712400 7.929223
6.552000 -13.712400 7.930874
6.598800 -13.712400 7.930874
6.645600 -13.712400 7.952111
6.692400 -13.712400 7.967523
6.739200 -13.712400 8.006526
6.786000 -13.712400 8.017359
6.832800 -13.712400 8.039183
6.879600 -13.712400 8.064818
6.926400 -13.712400 8.094331
6.973200 -13.712400 8.123395
7.020000 -13.712400 8.198176
7.066800 -13.712400 8.238567
7.113600 -13.712400 8.252283
7.160400 -13.712400 8.272912
7.207200 -13.712400 8.293126
7.254000 -13.712400 8.313880
7.300800 -13.712400 8.315500
7.347600 -13.712400 8.323489
7.394400 -13.712400 8.364913
7.441200 -13.712400 8.403070
7.488000 -13.712400 8.437929
7.534800 -13.712400 8.493030
7.581600 -13.712400 8.597272
7.628400 -13.712400 8.630055
7.675200 -13.712400 8.693406
7.722000 -13.712400 8.774499
7.768800 -13.712400 8.857269
7.815600 -13.712400 8.874458
7.862400 -13.712400 8.989500
7.909200 -13.712400 9.045214
7.956000 -13.712400 9.119320
8.002800 -13.712400 9.128026
8.049600 -13.712400 9.133618
8.096400 -13.712400 9.123559
8.143200 -13.712400 9.207718
8.190000 -13.712400 9.376411
8.236800 -13.712400 9.644186
8.283600 -13.712400 29.391862
8.330400 -13.712400 29.395356
8.377200 -13.712400 29.400150
8.424000 -13.712400 29.405157
8.470800 -13.712400 29.405455
12.495600 -13.712400 8.012432
12.542400 -13.712400 8.011128
12.589200 -13.712400 7.991454
12.636000 -13.712400 7.991319
12.682800 -13.712400 7.991454
12.729600 -13.712400 7.992671
12.776400 -13.712400 7.990337
12.823200 -13.712400 7.990337
12.870000 -13.712400 7.991319
12.916800 -13.712400 7.999146
12.963600 -13.712400 7.999410
13.010400 -13.712400 8.000347
13.057200 -13.712400 7.999656
13.104000 -13.712400 7.999656
13.150800 -13.712400 7.996620
13.197600 -13.712400 8.010212
13.244400 -13.712400 8.000039
13.291200 -13.712400 8.010535
13.338000 -13.712400 8.010212
13.384800 -13.712400 8.010535
13.431600 -13.712400 8.017768
13.478400 -13.712400 8.015792
13.525200 -13.712400 8.014010
13.572000 -13.712400 8.014010
13.618800 -13.712400 8.013469
13.665600 -13.712400 8.019083
13.712400 -13.712400 8.021688
13.759200 -13.712400 8.018313
13.806000 -13.712400 8.030558
13.852800 -13.712400 8.033229
13.899600 -13.712400 8.035638
13.946400 -13.712400 8.044572
13.993200 -13.712400 8.046843
14.040000 -13.712400 8.057674
14.086800 -13.712400 8.060210
14.133600 -13.712400 8.047564
14.180400 -13.712400 8.046091
14.227200 -13.712400 8.039162
14.274000 -13.712400 8.034978
14.320800 -13.712400 8.013251
14.367600 -13.712400 7.988822
15.069600 -13.712400 6.790628
15.116400 -13.712400 6.765322
15.163200 -13.712400 6.763368
15.210000 -13.712400 6.748634
15.256800 -13.712400 6.752277
15.303600 -13.712400 6.748634
15.350400 -13.712400 6.753962
15.444000 -13.712400 6.764551
15.490800 -13.712400 6.764551
15.537600 -13.712400 6.764813
15.584400 -13.712400 6.755307
15.631200 -13.712400 6.751325
15.678000 -13.712400 6.744571
15.724800 -13.712400 6.724209
16.426800 -13.712400 2.907153
16.473600 -13.712400 2.667510
16.567200 -13.712400 2.121400
16.614000 -13.712400 1.848879
16.660800 -13.712400 1.671246
-18.720000 -13.665600 0.000000
-18.673200 -13.665600 0.000000
-18.626400 -13.665600 0.000000
-18.579600 -13.665600 -7.016617
-18.532800 -13.665600 -7.012649
-18.486000 -13.665600 -7.026484
-18.439200 -13.665600 -7.026484
-18.392400 -13.665600 -7.029024
-18.345600 -13.665600 -7.024653
-18.298800 -13.665600 -7.018824
-18.252000 -13.665600 -7.018824
-18.205200 -13.665600 -7.011413
-18.158400 -13.665600 -7.001034
-18.111600 -13.665600 -7.007642
-18.064800 -13.665600 -7.007642
-18.018000 -13.665600 -7.001034
-17.971200 -13.665600 -6.995362
-17.924400 -13.665600 -6.991391
-17.877600 -13.665600 -6.970291
-17.830800 -13.665600 -6.987378
-17.784000 -13.665600 -6.964428
-17.737200 -13.665600 -6.954256
-17.690400 -13.665600 -6.954255
-17.643600 -13.665600 -6.954255
-17.596800 -13.665600 -6.944058
-17.550000 -13.665600 -6.926393
-17.503200 -13.665600 -6.925923
-17.456400 -13.665600 -6.924836
-17.409600 -13.665600 -6.914870
-17.362800 -13.665600 -6.914870
-17.316000 -13.665600 -6.914870
-17.269200 -13.665600 -6.894159
-17.222400 -13.665600 -6.858059
-17.175600 -13.665600 -6.835369
-17.128800 -13.665600 -6.821896
-17.082000 -13.665600 -6.807370
-17.035200 -13.665600 -6.770022
-16.988400 -13.665600 -6.734688
-16.941600 -13.665600 -6.660663
-15.303600 -13.665600 6.869548
-15.256800 -13.665600 6.895907
-15.210000 -13.665600 6.902014
-15.163200 -13.665600 6.905385
-15.116400 -13.665600 6.924725
-15.069600 -13.665600 6.944357
-15.022800 -13.665600 6.956067
-14.976000 -13.665600 6.976778
-14.929200 -13.665600 6.983877
-14.882400 -13.665600 7.004765
-14.835600 -13.665600 7.022848
-14.788800 -13.665600 7.028444
-14.742000 -13.665600 7.030043
-14.695200 -13.665600 7.034198
-14.648400 -13.665600 7.038961
-14.601600 -13.665600 7.044357
-14.554800 -13.665600 7.048248
-14.508000 -13.665600 7.044357
-14.461200 -13.665600 7.048248
-14.414400 -13.665600 7.051872
-14.367600 -13.665600 7.051872
-14.320800 -13.665600 7.050622
-14.274000 -13.665600 7.052819
-14.227200 -13.665600 7.052819
-14.180400 -13.665600 7.058707
-14.133600 -13.665600 7.074753
-14.086800 -13.665600 7.074753
-14.040000 -13.665600 7.076413
-13.993200 -13.665600 7.076869
-13.946400 -13.665600 7.080466
-13.899600 -13.665600 7.080945
-13.852800 -13.665600 7.092800
-13.806000 -13.665600 7.092800
-13.759200 -13.665600 7.085168
-13.712400 -13.665600 7.082355
-13.665600 -13.665600 7.082072
-13.618800 -13.665600 7.090102
-13.572000 -13.665600 7.094543
-13.525200 -13.665600 7.097553
-13.478400 -13.665600 7.106875
-13.431600 -13.665600 7.118994
-13.384800 -13.665600 7.142364
-13.338000 -13.665600 7.171347
-13.291200 -13.665600 7.238138
-5.896800 -13.665600 11.924821
-5.850000 -13.665600 11.702075
-5.803200 -13.665600 9.584560
-5.756400 -13.665600 9.277273
-5.709600 -13.665600 9.198562
-5.662800 -13.665600 9.154104
-5.616000 -13.665600 9.148916
-5.569200 -13.665600 9.115260
-5.522400 -13.665600 9.050367
-5.475600 -13.665600 9.039043
-5.428800 -13.665600 9.024376
-5.382000 -13.665600 8.974443
-5.335200 -13.665600 8.931594
-5.288400 -13.665600 8.900359
-5.241600 -13.665600 8.855079
-5.194800 -13.665600 8.792012
-5.148000 -13.665600 8.708528
-5.101200 -13.665600 8.643276
-5.054400 -13.665600 8.609773
-5.007600 -13.665600 8.539585
-4.960800 -13.665600 8.521080
-4.914000 -13.665600 8.511759
-4.867200 -13.665600 8.486571
-4.820400 -13.665600 8.442835
-4.773600 -13.665600 8.410129
-4.726800 -13.665600 8.390518
-4.680000 -13.665600 8.342631
-4.633200 -13.665600 8.316304
-4.586400 -13.665600 8.276153
-4.539600 -13.665600 8.258066
-4.492800 -13.665600 8.226975
-4.446000 -13.665600 8.197075
-4.399200 -13.665600 8.185167
-4.352400 -13.665600 8.139382
-4.305600 -13.665600 8.128335
-4.258800 -13.665600 8.078828
-4.212000 -13.665600 8.044873
-4.165200 -13.665600 8.037430
-4.118400 -13.665600 8.010385
-4.071600 -13.665600 7.992054
-4.024800 -13.665600 7.961433
-3.978000 -13.665600 7.945950
-3.931200 -13.665600 7.942167
-3.884400 -13.665600 7.916491
-3.837600 -13.665600 7.893655
-3.790800 -13.665600 7.847588
-3.744000 -13.665600 7.839441
-3.697200 -13.665600 7.833189
-3.650400 -13.665600 7.803324
-3.603600 -13.665600 7.788483
-3.556800 -13.665600 7.769239
-3.510000 -13.665600 7.755693
-3.463200 -13.665600 7.754660
-3.416400 -13.665600 7.715333
-3.369600 -13.665600 7.699038
-3.322800 -13.665600 7.656058
-3.276000 -13.665600 7.633118
-3.229200 -13.665600 7.624984
-3.182400 -13.665600 7.610953
-3.135600 -13.665600 7.610377
-3.088800 -13.665600 7.595707
-3.042000 -13.665600 7.551342
-2.995200 -13.665600 7.527749
-2.948400 -13.665600 7.479860
-2.901600 -13.665600 7.450518
-2.854800 -13.665600 7.445611
-2.808000 -13.665600 7.443137
-2.761200 -13.665600 7.423318
-2.714400 -13.665600 7.421335
-2.667600 -13.665600 7.427011
-2.620800 -13.665600 7.427011
-2.574000 -13.665600 7.421335
-2.527200 -13.665600 7.412020
-2.480400 -13.665600 7.405873
-2.433600 -13.665600 7.404048
-2.386800 -13.665600 7.390933
-2.340000 -13.665600 7.385767
-2.293200 -13.665600 7.378172
-2.246400 -13.665600 7.370302
-2.199600 -13.665600 7.349340
-2.152800 -13.665600 7.348218
-2.106000 -13.665600 7.348218
-2.059200 -13.665600 7.314582
-2.012400 -13.665600 7.275155
-1.965600 -13.665600 7.255218
-1.918800 -13.665600 7.217591
-1.872000 -13.665600 7.189294
-1.825200 -13.665600 7.174587
-1.778400 -13.665600 7.168853
-1.731600 -13.665600 7.163670
-1.684800 -13.665600 7.163670
-1.638000 -13.665600 7.159330
-1.591200 -13.665600 7.178154
-1.544400 -13.665600 7.202159
-1.497600 -13.665600 7.179008
-1.450800 -13.665600 7.183538
-1.404000 -13.665600 7.175947
-1.357200 -13.665600 7.171046
-1.310400 -13.665600 7.162664
-1.263600 -13.665600 7.135771
-1.216800 -13.665600 7.133396
-1.170000 -13.665600 7.122681
-1.123200 -13.665600 7.119341
-1.076400 -13.665600 7.120725
-1.029600 -13.665600 7.111754
-0.982800 -13.665600 7.112772
-0.936000 -13.665600 7.119471
-0.889200 -13.665600 7.112772
-0.842400 -13.665600 7.091771
-0.795600 -13.665600 7.109495
-0.748800 -13.665600 7.109495
-0.702000 -13.665600 7.110755
-0.655200 -13.665600 7.082698
-0.608400 -13.665600 7.027723
-0.561600 -13.665600 7.013262
-0.514800 -13.665600 7.019425
-0.468000 -13.665600 6.992529
-0.421200 -13.665600 6.992529
-0.374400 -13.665600 7.004517
-0.327600 -13.665600 6.992529
-0.280800 -13.665600 7.001642
-0.234000 -13.665600 6.992704
-0.187200 -13.665600 6.981836
-0.140400 -13.665600 6.981836
-0.093600 -13.665600 6.966042
-0.046800 -13.665600 6.964961
0.000000 -13.665600 6.966042
0.046800 -13.665600 6.980598
0.093600 -13.665600 6.985849
0.140400 -13.665600 6.993750
0.187200 -13.665600 7.008697
0.234000 -13.665600 7.016731
0.280800 -13.665600 7.016731
0.327600 -13.665600 7.024463
0.374400 -13.665600 7.013124
0.421200 -13.665600 6.999168
0.468000 -13.665600 6.987382
0.514800 -13.665600 6.959427
0.561600 -13.665600 6.951330
0.608400 -13.665600 6.928776
0.655200 -13.665600 6.920148
0.702000 -13.665600 6.918662
0.748800 -13.665600 6.920148
0.795600 -13.665600 6.925541
0.842400 -13.665600 6.936677
0.889200 -13.665600 6.936677
0.936000 -13.665600 6.937415
0.982800 -13.665600 6.938001
1.029600 -13.665600 6.945025
1.076400 -13.665600 6.973018
1.123200 -13.665600 6.977898
1.170000 -13.665600 6.973018
1.216800 -13.665600 6.969960
1.263600 -13.665600 6.964355
1.310400 -13.665600 6.961400
1.357200 -13.665600 6.958365
1.404000 -13.665600 6.955123
1.450800 -13.665600 6.929627
1.497600 -13.665600 6.933093
1.544400 -13.665600 6.951112
1.591200 -13.665600 6.956706
1.638000 -13.665600 6.976058
1.684800 -13.665600 6.977727
1.731600 -13.665600 6.975762
1.778400 -13.665600 6.976058
1.825200 -13.665600 6.983183
1.872000 -13.665600 6.993003
1.918800 -13.665600 6.992422
1.965600 -13.665600 6.972068
2.012400 -13.665600 6.971006
2.059200 -13.665600 6.972373
2.106000 -13.665600 6.973601
2.152800 -13.665600 6.973601
2.199600 -13.665600 6.972373
2.246400 -13.665600 6.966042
2.293200 -13.665600 6.973601
2.340000 -13.665600 6.990485
2.386800 -13.665600 6.995970
2.433600 -13.665600 7.005766
2.480400 -13.665600 7.014533
2.527200 -13.665600 7.014533
2.574000 -13.665600 7.014533
2.620800 -13.665600 7.007795
2.667600 -13.665600 7.006877
2.714400 -13.665600 6.991507
2.761200 -13.665600 6.990199
2.808000 -13.665600 6.990199
2.854800 -13.665600 6.990199
2.901600 -13.665600 7.011117
2.948400 -13.665600 7.024885
2.995200 -13.665600 7.041624
3.042000 -13.665600 7.048531
3.088800 -13.665600 7.083526
3.135600 -13.665600 7.083526
3.182400 -13.665600 7.087973
3.229200 -13.665600 7.104633
3.276000 -13.665600 7.117807
3.322800 -13.665600 7.138634
3.369600 -13.665600 7.164727
3.416400 -13.665600 7.188265
3.463200 -13.665600 7.201759
3.510000 -13.665600 7.203343
3.556800 -13.665600 7.204202
3.603600 -13.665600 7.192734
3.650400 -13.665600 7.158773
3.697200 -13.665600 7.144300
3.744000 -13.665600 7.144300
3.790800 -13.665600 7.144300
3.837600 -13.665600 7.144300
3.884400 -13.665600 7.143843
3.931200 -13.665600 7.159485
3.978000 -13.665600 7.165740
4.024800 -13.665600 7.179289
4.071600 -13.665600 7.213575
4.118400 -13.665600 7.233971
4.165200 -13.665600 7.256883
4.212000 -13.665600 7.284990
4.258800 -13.665600 7.289311
4.305600 -13.665600 7.289020
4.352400 -13.665600 7.273086
4.399200 -13.665600 7.250343
4.446000 -13.665600 7.244854
4.492800 -13.665600 7.233846
4.539600 -13.665600 7.220487
4.586400 -13.665600 7.236569
4.633200 -13.665600 7.262230
4.680000 -13.665600 7.308122
4.726800 -13.665600 7.334374
4.773600 -13.665600 7.366022
4.820400 -13.665600 7.405942
4.867200 -13.665600 7.405942
4.914000 -13.665600 7.433620
4.960800 -13.665600 7.433620
5.007600 -13.665600 7.397788
5.054400 -13.665600 7.378822
5.101200 -13.665600 7.378822
5.148000 -13.665600 7.370057
5.194800 -13.665600 7.378822
5.241600 -13.665600 7.397788
5.288400 -13.665600 7.446346
5.335200 -13.665600 7.501391
5.382000 -13.665600 7.555249
5.428800 -13.665600 7.564061
5.475600 -13.665600 7.555249
5.522400 -13.665600 7.564061
5.569200 -13.665600 7.584546
5.616000 -13.665600 7.590072
5.662800 -13.665600 7.576191
5.709600 -13.665600 7.586257
5.756400 -13.665600 7.594864
5.803200 -13.665600 7.624996
5.850000 -13.665600 7.685559
5.896800 -13.665600 7.685559
5.943600 -13.665600 7.685559
5.990400 -13.665600 7.702685
6.037200 -13.665600 7.704396
6.084000 -13.665600 7.708099
6.130800 -13.665600 7.724495
6.177600 -13.665600 7.763872
6.224400 -13.665600 7.814902
6.271200 -13.665600 7.833738
6.318000 -13.665600 7.856869
6.364800 -13.665600 7.859848
6.411600 -13.665600 7.881240
6.458400 -13.665600 7.881240
6.505200 -13.665600 7.925938
6.552000 -13.665600 7.929223
6.598800 -13.665600 7.900607
6.645600 -13.665600 7.923826
6.692400 -13.665600 7.930874
6.739200 -13.665600 7.931526
6.786000 -13.665600 7.963274
6.832800 -13.665600 8.015106
6.879600 -13.665600 8.017359
6.926400 -13.665600 8.078047
6.973200 -13.665600 8.104233
7.020000 -13.665600 8.122821
7.066800 -13.665600 8.214589
7.113600 -13.665600 8.238567
7.160400 -13.665600 8.252660
7.207200 -13.665600 8.272912
7.254000 -13.665600 8.288439
7.300800 -13.665600 8.275828
7.347600 -13.665600 8.313686
7.394400 -13.665600 8.321851
7.441200 -13.665600 8.366778
7.488000 -13.665600 8.407470
7.534800 -13.665600 8.460961
7.581600 -13.665600 8.573448
7.628400 -13.665600 8.611902
7.675200 -13.665600 8.676609
7.722000 -13.665600 8.794922
7.768800 -13.665600 8.873845
7.815600 -13.665600 8.883926
7.862400 -13.665600 9.027986
7.909200 -13.665600 9.066638
7.956000 -13.665600 9.123045
8.002800 -13.665600 9.143460
8.049600 -13.665600 9.155549
8.096400 -13.665600 9.133618
8.143200 -13.665600 9.231869
8.190000 -13.665600 9.504510
8.236800 -13.665600 9.676829
8.283600 -13.665600 29.395356
8.330400 -13.665600 29.400004
8.377200 -13.665600 29.405266
8.424000 -13.665600 29.407521
12.495600 -13.665600 8.027485
12.542400 -13.665600 8.012432
12.589200 -13.665600 8.003648
12.636000 -13.665600 8.002766
12.682800 -13.665600 8.002922
12.729600 -13.665600 8.003648
12.776400 -13.665600 7.999146
12.823200 -13.665600 7.999146
12.870000 -13.665600 7.999146
12.916800 -13.665600 8.007148
12.963600 -13.665600 8.008798
13.010400 -13.665600 8.017431
13.057200 -13.665600 8.010847
13.104000 -13.665600 8.012545
13.150800 -13.665600 8.010212
13.197600 -13.665600 8.010847
13.244400 -13.665600 8.010212
13.291200 -13.665600 8.010212
13.338000 -13.665600 8.006458
13.384800 -13.665600 8.010212
13.431600 -13.665600 8.015792
13.478400 -13.665600 8.015792
13.525200 -13.665600 8.013469
13.572000 -13.665600 8.013469
13.618800 -13.665600 8.013469
13.665600 -13.665600 8.029387
13.712400 -13.665600 8.021688
13.759200 -13.665600 8.018313
13.806000 -13.665600 8.030558
13.852800 -13.665600 8.035638
13.899600 -13.665600 8.046843
13.946400 -13.665600 8.057674
13.993200 -13.665600 8.060257
14.040000 -13.665600 8.065463
14.086800 -13.665600 8.066337
14.133600 -13.665600 8.066337
14.180400 -13.665600 8.065463
14.227200 -13.665600 8.060210
14.274000 -13.665600 8.045062
14.320800 -13.665600 8.022228
14.367600 -13.665600 8.013251
15.116400 -13.665600 6.796125
15.163200 -13.665600 6.808925
15.210000 -13.665600 6.775789
15.256800 -13.665600 6.764551
15.303600 -13.665600 6.764551
15.350400 -13.665600 6.764551
15.397200 -13.665600 6.764813
15.444000 -13.665600 6.764813
15.490800 -13.665600 6.761289
15.537600 -13.665600 6.764551
15.584400 -13.665600 6.761289
15.631200 -13.665600 6.753018
15.678000 -13.665600 6.748928
15.724800 -13.665600 6.724538
15.771600 -13.665600 6.724012
15.818400 -13.665600 6.703330
15.865200 -13.665600 6.652438
16.567200 -13.665600 2.293680
16.614000 -13.665600 1.985700
16.660800 -13.665600 1.824093
-18.720000 -13.618800 0.000000
-18.673200 -13.618800 0.000000
-18.626400 -13.618800 0.000000
-18.579600 -13.618800 -7.024268
-18.532800 -13.618800 -7.024268
-18.486000 -13.618800 -7.029732
-18.439200 -13.618800 -7.034584
-18.392400 -13.618800 -7.044524
-18.345600 -13.618800 -7.036450
-18.298800 -13.618800 -7.036450
-18.252000 -13.618800 -7.036450
-18.205200 -13.618800 -7.032086
-18.158400 -13.618800 -7.012591
-18.111600 -13.618800 -7.012591
-18.064800 -13.618800 -7.011413
-18.018000 -13.618800 -7.007642
-17.971200 -13.618800 -7.001034
-17.924400 -13.618800 -6.991391
-17.877600 -13.618800 -6.978768
-17.830800 -13.618800 -6.991391
-17.784000 -13.618800 -6.967834
-17.737200 -13.618800 -6.964428
-17.690400 -13.618800 -6.964428
-17.643600 -13.618800 -6.964428
-17.596800 -13.618800 -6.960874
-17.550000 -13.618800 -6.954256
-17.503200 -13.618800 -6.950945
-17.456400 -13.618800 -6.926393
-17.409600 -13.618800 -6.925923
-17.362800 -13.618800 -6.925687
-17.316000 -13.618800 -6.925410
-17.269200 -13.618800 -6.898488
-17.222400 -13.618800 -6.895827
-17.175600 -13.618800 -6.848077
-17.128800 -13.618800 -6.834307
-17.082000 -13.618800 -6.807370
-17.035200 -13.618800 -6.758513
-16.988400 -13.618800 -6.715485
-16.941600 -13.618800 -6.621785
-15.350400 -13.618800 6.865441
-15.303600 -13.618800 6.895907
-15.256800 -13.618800 6.905385
-15.210000 -13.618800 6.907445
-15.163200 -13.618800 6.924727
-15.116400 -13.618800 6.944357
-15.069600 -13.618800 6.955728
-15.022800 -13.618800 6.978261
-14.976000 -13.618800 6.983877
-14.929200 -13.618800 7.001202
-14.882400 -13.618800 7.011252
-14.835600 -13.618800 7.022848
-14.788800 -13.618800 7.026800
-14.742000 -13.618800 7.029074
-14.695200 -13.618800 7.034198
-14.648400 -13.618800 7.038961
-14.601600 -13.618800 7.044357
-14.554800 -13.618800 7.060547
-14.508000 -13.618800 7.056652
-14.461200 -13.618800 7.053873
-14.414400 -13.618800 7.058707
-14.367600 -13.618800 7.057495
-14.320800 -13.618800 7.053873
-14.274000 -13.618800 7.057495
-14.227200 -13.618800 7.053873
-14.180400 -13.618800 7.070079
-14.133600 -13.618800 7.075153
-14.086800 -13.618800 7.075153
-14.040000 -13.618800 7.076413
-13.993200 -13.618800 7.075153
-13.946400 -13.618800 7.075153
-13.899600 -13.618800 7.076869
-13.852800 -13.618800 7.080945
-13.806000 -13.618800 7.083177
-13.759200 -13.618800 7.080953
-13.712400 -13.618800 7.080945
-13.665600 -13.618800 7.080953
-13.618800 -13.618800 7.085168
-13.572000 -13.618800 7.096685
-13.525200 -13.618800 7.103583
-13.478400 -13.618800 7.119258
-13.431600 -13.618800 7.138800
-13.384800 -13.618800 7.174275
-13.338000 -13.618800 7.222961
-13.291200 -13.618800 7.250385
-5.896800 -13.618800 11.921463
-5.850000 -13.618800 11.702075
-5.803200 -13.618800 9.309748
-5.756400 -13.618800 9.233903
-5.709600 -13.618800 9.197999
-5.662800 -13.618800 9.153497
-5.616000 -13.618800 9.129360
-5.569200 -13.618800 9.089764
-5.522400 -13.618800 9.050367
-5.475600 -13.618800 9.040098
-5.428800 -13.618800 9.024376
-5.382000 -13.618800 8.979381
-5.335200 -13.618800 8.934766
-5.288400 -13.618800 8.899939
-5.241600 -13.618800 8.855079
-5.194800 -13.618800 8.795598
-5.148000 -13.618800 8.725269
-5.101200 -13.618800 8.657645
-5.054400 -13.618800 8.609773
-5.007600 -13.618800 8.553764
-4.960800 -13.618800 8.539585
-4.914000 -13.618800 8.511759
-4.867200 -13.618800 8.486571
-4.820400 -13.618800 8.454938
-4.773600 -13.618800 8.417810
-4.726800 -13.618800 8.398721
-4.680000 -13.618800 8.371184
-4.633200 -13.618800 8.333417
-4.586400 -13.618800 8.292040
-4.539600 -13.618800 8.274324
-4.492800 -13.618800 8.248842
-4.446000 -13.618800 8.197075
-4.399200 -13.618800 8.182201
-4.352400 -13.618800 8.139382
-4.305600 -13.618800 8.120414
-4.258800 -13.618800 8.078828
-4.212000 -13.618800 8.046032
-4.165200 -13.618800 8.045912
-4.118400 -13.618800 8.027398
-4.071600 -13.618800 7.993483
-4.024800 -13.618800 7.968704
-3.978000 -13.618800 7.945950
-3.931200 -13.618800 7.941688
-3.884400 -13.618800 7.916230
-3.837600 -13.618800 7.888962
-3.790800 -13.618800 7.846663
-3.744000 -13.618800 7.842022
-3.697200 -13.618800 7.838414
-3.650400 -13.618800 7.823993
-3.603600 -13.618800 7.794066
-3.556800 -13.618800 7.787486
-3.510000 -13.618800 7.757665
-3.463200 -13.618800 7.754660
-3.416400 -13.618800 7.721729
-3.369600 -13.618800 7.703464
-3.322800 -13.618800 7.641668
-3.276000 -13.618800 7.633118
-3.229200 -13.618800 7.629241
-3.182400 -13.618800 7.622614
-3.135600 -13.618800 7.611598
-3.088800 -13.618800 7.599804
-3.042000 -13.618800 7.551342
-2.995200 -13.618800 7.527749
-2.948400 -13.618800 7.474848
-2.901600 -13.618800 7.441593
-2.854800 -13.618800 7.430718
-2.808000 -13.618800 7.430718
-2.761200 -13.618800 7.417043
-2.714400 -13.618800 7.421335
-2.667600 -13.618800 7.430691
-2.620800 -13.618800 7.427011
-2.574000 -13.618800 7.421037
-2.527200 -13.618800 7.412020
-2.480400 -13.618800 7.404048
-2.433600 -13.618800 7.396549
-2.386800 -13.618800 7.387537
-2.340000 -13.618800 7.380403
-2.293200 -13.618800 7.380403
-2.246400 -13.618800 7.367646
-2.199600 -13.618800 7.334481
-2.152800 -13.618800 7.346262
-2.106000 -13.618800 7.338453
-2.059200 -13.618800 7.312415
-2.012400 -13.618800 7.275155
-1.965600 -13.618800 7.257427
-1.918800 -13.618800 7.226576
-1.872000 -13.618800 7.208698
-1.825200 -13.618800 7.189725
-1.778400 -13.618800 7.174587
-1.731600 -13.618800 7.174587
-1.684800 -13.618800 7.178154
-1.638000 -13.618800 7.170971
-1.591200 -13.618800 7.178347
-1.544400 -13.618800 7.190733
-1.497600 -13.618800 7.178347
-1.450800 -13.618800 7.178347
-1.404000 -13.618800 7.171046
-1.357200 -13.618800 7.162664
-1.310400 -13.618800 7.162664
-1.263600 -13.618800 7.135771
-1.216800 -13.618800 7.135771
-1.170000 -13.618800 7.133396
-1.123200 -13.618800 7.121280
-1.076400 -13.618800 7.121280
-1.029600 -13.618800 7.112772
-0.982800 -13.618800 7.119341
-0.936000 -13.618800 7.120751
-0.889200 -13.618800 7.111754
-0.842400 -13.618800 7.090410
-0.795600 -13.618800 7.091771
-0.748800 -13.618800 7.090543
-0.702000 -13.618800 7.090543
-0.655200 -13.618800 7.070979
-0.608400 -13.618800 7.013262
-0.561600 -13.618800 7.002607
-0.514800 -13.618800 6.995524
-0.468000 -13.618800 6.977985
-0.421200 -13.618800 6.977985
-0.374400 -13.618800 6.979041
-0.327600 -13.618800 6.981836
-0.280800 -13.618800 6.984625
-0.234000 -13.618800 6.989333
-0.187200 -13.618800 6.981836
-0.140400 -13.618800 6.982911
-0.093600 -13.618800 6.967459
-0.046800 -13.618800 6.975960
0.000000 -13.618800 6.980598
0.046800 -13.618800 6.982911
0.093600 -13.618800 6.985849
0.140400 -13.618800 6.993750
0.187200 -13.618800 7.003805
0.234000 -13.618800 7.013124
0.280800 -13.618800 7.011398
0.327600 -13.618800 7.011361
0.374400 -13.618800 7.003752
0.421200 -13.618800 6.990261
0.468000 -13.618800 6.985552
0.514800 -13.618800 6.959427
0.561600 -13.618800 6.951330
0.608400 -13.618800 6.938151
0.655200 -13.618800 6.928776
0.702000 -13.618800 6.920836
0.748800 -13.618800 6.923091
0.795600 -13.618800 6.925541
0.842400 -13.618800 6.936326
0.889200 -13.618800 6.936326
0.936000 -13.618800 6.947359
0.982800 -13.618800 6.937415
1.029600 -13.618800 6.961780
1.076400 -13.618800 6.973907
1.123200 -13.618800 6.981560
1.170000 -13.618800 6.964355
1.216800 -13.618800 6.964355
1.263600 -13.618800 6.961400
1.310400 -13.618800 6.964355
1.357200 -13.618800 6.961400
1.404000 -13.618800 6.955123
1.450800 -13.618800 6.929627
1.497600 -13.618800 6.933093
1.544400 -13.618800 6.951112
1.591200 -13.618800 6.955762
1.638000 -13.618800 6.956706
1.684800 -13.618800 6.967187
1.731600 -13.618800 6.966674
1.778400 -13.618800 6.971006
1.825200 -13.618800 6.983183
1.872000 -13.618800 6.992422
1.918800 -13.618800 6.985027
1.965600 -13.618800 6.982002
2.012400 -13.618800 6.972068
2.059200 -13.618800 6.982760
2.106000 -13.618800 6.984185
2.152800 -13.618800 6.983678
2.199600 -13.618800 6.972373
2.246400 -13.618800 6.972068
2.293200 -13.618800 6.985726
2.340000 -13.618800 6.993103
2.386800 -13.618800 6.998850
2.433600 -13.618800 7.006877
2.480400 -13.618800 7.014533
2.527200 -13.618800 7.026268
2.574000 -13.618800 7.015797
2.620800 -13.618800 7.011117
2.667600 -13.618800 7.006877
2.714400 -13.618800 7.001265
2.761200 -13.618800 6.991547
2.808000 -13.618800 6.991547
2.854800 -13.618800 6.991547
2.901600 -13.618800 7.008535
2.948400 -13.618800 7.017266
2.995200 -13.618800 7.028755
3.042000 -13.618800 7.035336
3.088800 -13.618800 7.075420
3.135600 -13.618800 7.049994
3.182400 -13.618800 7.086641
3.229200 -13.618800 7.105081
3.276000 -13.618800 7.118354
3.322800 -13.618800 7.130865
3.369600 -13.618800 7.159824
3.416400 -13.618800 7.188265
3.463200 -13.618800 7.203343
3.510000 -13.618800 7.204202
3.556800 -13.618800 7.205618
3.603600 -13.618800 7.201759
3.650400 -13.618800 7.161083
3.697200 -13.618800 7.144300
3.744000 -13.618800 7.144300
3.790800 -13.618800 7.144300
3.837600 -13.618800 7.144300
3.884400 -13.618800 7.144300
3.931200 -13.618800 7.165740
3.978000 -13.618800 7.182239
4.024800 -13.618800 7.202633
4.071600 -13.618800 7.213950
4.118400 -13.618800 7.233971
4.165200 -13.618800 7.261176
4.212000 -13.618800 7.269879
4.258800 -13.618800 7.283804
4.305600 -13.618800 7.273187
4.352400 -13.618800 7.245086
4.399200 -13.618800 7.243941
4.446000 -13.618800 7.233846
4.492800 -13.618800 7.224342
4.539600 -13.618800 7.220487
4.586400 -13.618800 7.233846
4.633200 -13.618800 7.256306
4.680000 -13.618800 7.308122
4.726800 -13.618800 7.334374
4.773600 -13.618800 7.366022
4.820400 -13.618800 7.417718
4.867200 -13.618800 7.403855
4.914000 -13.618800 7.417718
4.960800 -13.618800 7.417718
5.007600 -13.618800 7.378822
5.054400 -13.618800 7.370057
5.101200 -13.618800 7.366239
5.148000 -13.618800 7.361518
5.194800 -13.618800 7.348903
5.241600 -13.618800 7.370057
5.288400 -13.618800 7.415725
5.335200 -13.618800 7.450197
5.382000 -13.618800 7.526115
5.428800 -13.618800 7.540129
5.475600 -13.618800 7.536063
5.522400 -13.618800 7.540129
5.569200 -13.618800 7.575798
5.616000 -13.618800 7.575798
5.662800 -13.618800 7.562917
5.709600 -13.618800 7.546312
5.756400 -13.618800 7.572804
5.803200 -13.618800 7.589805
5.850000 -13.618800 7.622584
5.896800 -13.618800 7.622584
5.943600 -13.618800 7.622584
5.990400 -13.618800 7.676706
6.037200 -13.618800 7.700319
6.084000 -13.618800 7.702685
6.130800 -13.618800 7.707738
6.177600 -13.618800 7.724495
6.224400 -13.618800 7.812230
6.271200 -13.618800 7.826123
6.318000 -13.618800 7.843722
6.364800 -13.618800 7.856869
6.411600 -13.618800 7.864123
6.458400 -13.618800 7.864123
6.505200 -13.618800 7.882052
6.552000 -13.618800 7.876207
6.598800 -13.618800 7.853943
6.645600 -13.618800 7.871901
6.692400 -13.618800 7.876207
6.739200 -13.618800 7.879944
6.786000 -13.618800 7.900607
6.832800 -13.618800 7.921463
6.879600 -13.618800 7.962843
6.926400 -13.618800 8.037369
6.973200 -13.618800 8.087031
7.020000 -13.618800 8.104233
7.066800 -13.618800 8.132792
7.113600 -13.618800 8.224482
7.160400 -13.618800 8.231257
7.207200 -13.618800 8.252660
7.254000 -13.618800 8.271472
7.300800 -13.618800 8.261320
7.347600 -13.618800 8.272912
7.394400 -13.618800 8.275828
7.441200 -13.618800 8.313880
7.488000 -13.618800 8.364913
7.534800 -13.618800 8.437929
7.581600 -13.618800 8.556410
7.628400 -13.618800 8.573019
7.675200 -13.618800 8.605476
7.722000 -13.618800 8.702349
7.768800 -13.618800 8.820058
7.815600 -13.618800 8.919927
7.862400 -13.618800 8.992759
7.909200 -13.618800 9.080046
7.956000 -13.618800 9.128026
8.002800 -13.618800 9.143460
8.049600 -13.618800 9.194065
8.096400 -13.618800 9.175701
8.143200 -13.618800 9.376411
8.190000 -13.618800 9.533938
8.236800 -13.618800 29.391862
8.283600 -13.618800 29.400004
8.330400 -13.618800 29.405157
8.377200 -13.618800 29.409900
8.424000 -13.618800 29.411891
8.470800 -13.618800 29.411891
12.542400 -13.618800 8.024946
12.589200 -13.618800 8.013818
12.636000 -13.618800 8.013818
12.682800 -13.618800 8.011169
12.729600 -13.618800 8.017431
12.776400 -13.618800 8.008798
12.823200 -13.618800 8.007148
12.870000 -13.618800 8.008609
12.916800 -13.618800 8.017431
12.963600 -13.618800 8.021375
13.010400 -13.618800 8.025402
13.057200 -13.618800 8.021375
13.104000 -13.618800 8.023973
13.150800 -13.618800 8.012545
13.197600 -13.618800 8.021375
13.244400 -13.618800 8.012545
13.291200 -13.618800 8.010847
13.338000 -13.618800 8.012545
13.384800 -13.618800 8.015792
13.431600 -13.618800 8.021072
13.478400 -13.618800 8.030607
13.525200 -13.618800 8.017768
13.572000 -13.618800 8.030137
13.618800 -13.618800 8.030558
13.665600 -13.618800 8.030558
13.712400 -13.618800 8.030137
13.759200 -13.618800 8.029387
13.806000 -13.618800 8.033057
13.852800 -13.618800 8.035638
13.899600 -13.618800 8.035638
13.946400 -13.618800 8.046843
13.993200 -13.618800 8.056944
14.040000 -13.618800 8.060242
14.086800 -13.618800 8.065342
14.133600 -13.618800 8.065463
14.180400 -13.618800 8.066337
14.227200 -13.618800 8.065342
14.274000 -13.618800 8.051528
14.320800 -13.618800 8.042680
14.367600 -13.618800 8.017300
14.414400 -13.618800 7.995744
15.163200 -13.618800 6.819354
15.210000 -13.618800 6.808925
15.256800 -13.618800 6.784788
15.303600 -13.618800 6.767535
15.350400 -13.618800 6.767535
15.397200 -13.618800 6.764813
15.444000 -13.618800 6.764813
15.490800 -13.618800 6.755307
15.537600 -13.618800 6.761289
15.584400 -13.618800 6.755307
15.631200 -13.618800 6.753018
15.678000 -13.618800 6.750501
15.724800 -13.618800 6.744086
15.771600 -13.618800 6.736521
15.865200 -13.618800 6.674454
16.567200 -13.618800 2.521389
-18.720000 -13.572000 0.000000
-18.673200 -13.572000 0.000000
-18.626400 -13.572000 0.000000
-18.579600 -13.572000 -7.038043
-18.532800 -13.572000 -7.057374
-18.486000 -13.572000 -7.075962
-18.439200 -13.572000 -7.075962
-18.392400 -13.572000 -7.076755
-18.345600 -13.572000 -7.058026
-18.298800 -13.572000 -7.057422
-18.252000 -13.572000 -7.055228
-18.205200 -13.572000 -7.044517
-18.158400 -13.572000 -7.024653
-18.111600 -13.572000 -7.021525
-18.064800 -13.572000 -7.014864
-18.018000 -13.572000 -7.018824
-17.971200 -13.572000 -7.014864
-17.924400 -13.572000 -7.021525
-17.877600 -13.572000 -7.021525
-17.830800 -13.572000 -7.011761
-17.784000 -13.572000 -7.003444
-17.737200 -13.572000 -6.967834
-17.690400 -13.572000 -6.967636
-17.643600 -13.572000 -6.967834
-17.596800 -13.572000 -6.964428
-17.550000 -13.572000 -6.955616
-17.503200 -13.572000 -6.959953
-17.456400 -13.572000 -6.943934
-17.409600 -13.572000 -6.943934
-17.362800 -13.572000 -6.930463
-17.316000 -13.572000 -6.925923
-17.269200 -13.572000 -6.915526
-17.222400 -13.572000 -6.897220
-17.175600 -13.572000 -6.876373
-17.128800 -13.572000 -6.848057
-17.082000 -13.572000 -6.821896
-17.035200 -13.572000 -6.758513
-16.988400 -13.572000 -6.690458
-16.567200 -13.572000 -5.069594
-15.397200 -13.572000 6.863730
-15.350400 -13.572000 6.896390
-15.303600 -13.572000 6.924725
-15.256800 -13.572000 6.929276
-15.210000 -13.572000 6.940208
-15.163200 -13.572000 6.945279
-15.116400 -13.572000 6.953945
-15.069600 -13.572000 6.976778
-15.022800 -13.572000 6.988163
-14.976000 -13.572000 7.001202
-14.929200 -13.572000 7.007398
-14.882400 -13.572000 7.018601
-14.835600 -13.572000 7.022848
-14.788800 -13.572000 7.024949
-14.742000 -13.572000 7.029074
-14.695200 -13.572000 7.033611
-14.648400 -13.572000 7.038201
-14.601600 -13.572000 7.041318
-14.554800 -13.572000 7.056652
-14.508000 -13.572000 7.053873
-14.461200 -13.572000 7.056652
-14.414400 -13.572000 7.067440
-14.367600 -13.572000 7.074476
-14.320800 -13.572000 7.058707
-14.274000 -13.572000 7.058707
-14.227200 -13.572000 7.057495
-14.180400 -13.572000 7.074753
-14.133600 -13.572000 7.076869
-14.086800 -13.572000 7.076869
-14.040000 -13.572000 7.076869
-13.993200 -13.572000 7.074753
-13.946400 -13.572000 7.074753
-13.899600 -13.572000 7.076869
-13.852800 -13.572000 7.080466
-13.806000 -13.572000 7.082355
-13.759200 -13.572000 7.080945
-13.712400 -13.572000 7.080945
-13.665600 -13.572000 7.080953
-13.618800 -13.572000 7.088494
-13.572000 -13.572000 7.097553
-13.525200 -13.572000 7.108669
-13.478400 -13.572000 7.120450
-13.431600 -13.572000 7.150194
-13.384800 -13.572000 7.217530
-5.896800 -13.572000 11.856748
-5.850000 -13.572000 9.584869
-5.803200 -13.572000 9.290647
-5.756400 -13.572000 9.211036
-5.709600 -13.572000 9.165366
-5.662800 -13.572000 9.134604
-5.616000 -13.572000 9.115260
-5.569200 -13.572000 9.072814
-5.522400 -13.572000 9.039043
-5.475600 -13.572000 9.026342
-5.428800 -13.572000 9.022660
-5.382000 -13.572000 8.974443
-5.335200 -13.572000 8.938674
-5.288400 -13.572000 8.918977
-5.241600 -13.572000 8.855079
-5.194800 -13.572000 8.795598
-5.148000 -13.572000 8.725841
-5.101200 -13.572000 8.678265
-5.054400 -13.572000 8.616934
-5.007600 -13.572000 8.571495
-4.960800 -13.572000 8.545298
-4.914000 -13.572000 8.524611
-4.867200 -13.572000 8.488568
-4.820400 -13.572000 8.469718
-4.773600 -13.572000 8.453115
-4.726800 -13.572000 8.411764
-4.680000 -13.572000 8.372113
-4.633200 -13.572000 8.340808
-4.586400 -13.572000 8.323408
-4.539600 -13.572000 8.284175
-4.492800 -13.572000 8.248928
-4.446000 -13.572000 8.204931
-4.399200 -13.572000 8.185167
-4.352400 -13.572000 8.156411
-4.305600 -13.572000 8.120414
-4.258800 -13.572000 8.078828
-4.212000 -13.572000 8.048969
-4.165200 -13.572000 8.062981
-4.118400 -13.572000 8.048969
-4.071600 -13.572000 8.024592
-4.024800 -13.572000 7.980092
-3.978000 -13.572000 7.948643
-3.931200 -13.572000 7.928065
-3.884400 -13.572000 7.915286
-3.837600 -13.572000 7.888962
-3.790800 -13.572000 7.864992
-3.744000 -13.572000 7.847588
-3.697200 -13.572000 7.846588
-3.650400 -13.572000 7.842022
-3.603600 -13.572000 7.806251
-3.556800 -13.572000 7.794066
-3.510000 -13.572000 7.770873
-3.463200 -13.572000 7.755059
-3.416400 -13.572000 7.721729
-3.369600 -13.572000 7.703464
-3.322800 -13.572000 7.633266
-3.276000 -13.572000 7.631915
-3.229200 -13.572000 7.629241
-3.182400 -13.572000 7.624984
-3.135600 -13.572000 7.610950
-3.088800 -13.572000 7.595707
-3.042000 -13.572000 7.547461
-2.995200 -13.572000 7.501582
-2.948400 -13.572000 7.472472
-2.901600 -13.572000 7.443137
-2.854800 -13.572000 7.436834
-2.808000 -13.572000 7.436834
-2.761200 -13.572000 7.423318
-2.714400 -13.572000 7.423318
-2.667600 -13.572000 7.430691
-2.620800 -13.572000 7.426457
-2.574000 -13.572000 7.412020
-2.527200 -13.572000 7.404048
-2.480400 -13.572000 7.390933
-2.433600 -13.572000 7.389731
-2.386800 -13.572000 7.380403
-2.340000 -13.572000 7.368074
-2.293200 -13.572000 7.370404
-2.246400 -13.572000 7.355428
-2.199600 -13.572000 7.321730
-2.152800 -13.572000 7.349340
-2.106000 -13.572000 7.348218
-2.059200 -13.572000 7.334481
-2.012400 -13.572000 7.284432
-1.965600 -13.572000 7.266932
-1.918800 -13.572000 7.257048
-1.872000 -13.572000 7.217800
-1.825200 -13.572000 7.208698
-1.778400 -13.572000 7.189294
-1.731600 -13.572000 7.189725
-1.684800 -13.572000 7.190733
-1.638000 -13.572000 7.190733
-1.591200 -13.572000 7.202359
-1.544400 -13.572000 7.205618
-1.497600 -13.572000 7.202359
-1.450800 -13.572000 7.193129
-1.404000 -13.572000 7.179584
-1.357200 -13.572000 7.175947
-1.310400 -13.572000 7.170055
-1.263600 -13.572000 7.135771
-1.216800 -13.572000 7.135771
-1.170000 -13.572000 7.125631
-1.123200 -13.572000 7.117924
-1.076400 -13.572000 7.107409
-1.029600 -13.572000 7.096211
-0.982800 -13.572000 7.096211
-0.936000 -13.572000 7.119341
-0.889200 -13.572000 7.090410
-0.842400 -13.572000 7.082698
-0.795600 -13.572000 7.090543
-0.748800 -13.572000 7.090410
-0.702000 -13.572000 7.080148
-0.655200 -13.572000 7.041924
-0.608400 -13.572000 7.002607
-0.561600 -13.572000 6.995524
-0.514800 -13.572000 6.989333
-0.468000 -13.572000 6.977985
-0.421200 -13.572000 6.974765
-0.374400 -13.572000 6.974765
-0.327600 -13.572000 6.979041
-0.280800 -13.572000 6.982245
-0.234000 -13.572000 6.983729
-0.187200 -13.572000 6.981836
-0.140400 -13.572000 6.981836
-0.093600 -13.572000 6.975960
-0.046800 -13.572000 6.981423
0.000000 -13.572000 6.985849
0.046800 -13.572000 6.986881
0.093600 -13.572000 6.986881
0.140400 -13.572000 7.000458
0.187200 -13.572000 7.004516
0.234000 -13.572000 7.011398
0.280800 -13.572000 7.004516
0.327600 -13.572000 7.003805
0.374400 -13.572000 6.988433
0.421200 -13.572000 6.977599
0.468000 -13.572000 6.970427
0.514800 -13.572000 6.952530
0.561600 -13.572000 6.951330
0.608400 -13.572000 6.940588
0.655200 -13.572000 6.940588
0.702000 -13.572000 6.933238
0.748800 -13.572000 6.936326
0.795600 -13.572000 6.933984
0.842400 -13.572000 6.947359
0.889200 -13.572000 6.947359
0.936000 -13.572000 6.961780
0.982800 -13.572000 6.961780
1.029600 -13.572000 6.964355
1.076400 -13.572000 6.974958
1.123200 -13.572000 6.982837
1.170000 -13.572000 6.973018
1.216800 -13.572000 6.969960
1.263600 -13.572000 6.969960
1.310400 -13.572000 6.979937
1.357200 -13.572000 6.977321
1.404000 -13.572000 6.958365
1.450800 -13.572000 6.951112
1.497600 -13.572000 6.951112
1.544400 -13.572000 6.950891
1.591200 -13.572000 6.951112
1.638000 -13.572000 6.950891
1.684800 -13.572000 6.955089
1.731600 -13.572000 6.950891
1.778400 -13.572000 6.955762
1.825200 -13.572000 6.971006
1.872000 -13.572000 6.983183
1.918800 -13.572000 6.983678
1.965600 -13.572000 6.982002
2.012400 -13.572000 6.971006
2.059200 -13.572000 6.982760
2.106000 -13.572000 6.984185
2.152800 -13.572000 6.984185
2.199600 -13.572000 6.981603
2.246400 -13.572000 6.966042
2.293200 -13.572000 6.981701
2.340000 -13.572000 6.993964
2.386800 -13.572000 7.004172
2.433600 -13.572000 7.014533
2.480400 -13.572000 7.014533
2.527200 -13.572000 7.014533
2.574000 -13.572000 7.014533
2.620800 -13.572000 7.011117
2.667600 -13.572000 7.001586
2.714400 -13.572000 7.000438
2.761200 -13.572000 6.999087
2.808000 -13.572000 7.000438
2.854800 -13.572000 7.000438
2.901600 -13.572000 7.010255
2.948400 -13.572000 7.017266
2.995200 -13.572000 7.028755
3.042000 -13.572000 7.035336
3.088800 -13.572000 7.050375
3.135600 -13.572000 7.037112
3.182400 -13.572000 7.075420
3.229200 -13.572000 7.099935
3.276000 -13.572000 7.117807
3.322800 -13.572000 7.129810
3.369600 -13.572000 7.157017
3.416400 -13.572000 7.172878
3.463200 -13.572000 7.195143
3.510000 -13.572000 7.203343
3.556800 -13.572000 7.204202
3.603600 -13.572000 7.175686
3.650400 -13.572000 7.161083
3.697200 -13.572000 7.156838
3.744000 -13.572000 7.140517
3.790800 -13.572000 7.144300
3.837600 -13.572000 7.144300
3.884400 -13.572000 7.159485
3.931200 -13.572000 7.171440
3.978000 -13.572000 7.182239
4.024800 -13.572000 7.209337
4.071600 -13.572000 7.220137
4.118400 -13.572000 7.233971
4.165200 -13.572000 7.261176
4.212000 -13.572000 7.274798
4.258800 -13.572000 7.283804
4.305600 -13.572000 7.283804
4.352400 -13.572000 7.256883
4.399200 -13.572000 7.244854
4.446000 -13.572000 7.231427
4.492800 -13.572000 7.228708
4.539600 -13.572000 7.221349
4.586400 -13.572000 7.233846
4.633200 -13.572000 7.246149
4.680000 -13.572000 7.297614
4.726800 -13.572000 7.327028
4.773600 -13.572000 7.373651
4.820400 -13.572000 7.422050
4.867200 -13.572000 7.407470
4.914000 -13.572000 7.409482
4.960800 -13.572000 7.407470
5.007600 -13.572000 7.378822
5.054400 -13.572000 7.377793
5.101200 -13.572000 7.364067
5.148000 -13.572000 7.351101
5.194800 -13.572000 7.337746
5.241600 -13.572000 7.366690
5.288400 -13.572000 7.410119
5.335200 -13.572000 7.446346
5.382000 -13.572000 7.489265
5.428800 -13.572000 7.510649
5.475600 -13.572000 7.510649
5.522400 -13.572000 7.526115
5.569200 -13.572000 7.559772
5.616000 -13.572000 7.559772
5.662800 -13.572000 7.559772
5.709600 -13.572000 7.546452
5.756400 -13.572000 7.564061
5.803200 -13.572000 7.586562
5.850000 -13.572000 7.594864
5.896800 -13.572000 7.594864
5.943600 -13.572000 7.594864
5.990400 -13.572000 7.662275
6.037200 -13.572000 7.680947
6.084000 -13.572000 7.683464
6.130800 -13.572000 7.683464
6.177600 -13.572000 7.708497
6.224400 -13.572000 7.734223
6.271200 -13.572000 7.815178
6.318000 -13.572000 7.835613
6.364800 -13.572000 7.843722
6.411600 -13.572000 7.859848
6.458400 -13.572000 7.859848
6.505200 -13.572000 7.876207
6.552000 -13.572000 7.853943
6.598800 -13.572000 7.841495
6.645600 -13.572000 7.853943
6.692400 -13.572000 7.854050
6.739200 -13.572000 7.876207
6.786000 -13.572000 7.900607
6.832800 -13.572000 7.920511
6.879600 -13.572000 7.939070
6.926400 -13.572000 7.962843
6.973200 -13.572000 8.057437
7.020000 -13.572000 8.089697
7.066800 -13.572000 8.123395
7.113600 -13.572000 8.222340
7.160400 -13.572000 8.238567
7.207200 -13.572000 8.252660
7.254000 -13.572000 8.271472
7.300800 -13.572000 8.261320
7.347600 -13.572000 8.262275
7.394400 -13.572000 8.271472
7.441200 -13.572000 8.313880
7.488000 -13.572000 8.364913
7.534800 -13.572000 8.405738
7.581600 -13.572000 8.536606
7.628400 -13.572000 8.556410
7.675200 -13.572000 8.573448
7.722000 -13.572000 8.640203
7.768800 -13.572000 8.820058
7.815600 -13.572000 8.919927
7.862400 -13.572000 9.027986
7.909200 -13.572000 9.064580
7.956000 -13.572000 9.128026
8.002800 -13.572000 9.143726
8.049600 -13.572000 9.194065
8.096400 -13.572000 9.194065
8.143200 -13.572000 9.441036
8.190000 -13.572000 9.545081
8.236800 -13.572000 29.398758
8.283600 -13.572000 29.405157
8.330400 -13.572000 29.408462
8.377200 -13.572000 29.414016
8.424000 -13.572000 29.420780
12.636000 -13.572000 8.020527
12.682800 -13.572000 8.019272
12.729600 -13.572000 8.019683
12.776400 -13.572000 8.010174
12.823200 -13.572000 8.010174
12.870000 -13.572000 8.017786
12.916800 -13.572000 8.020527
12.963600 -13.572000 8.027853
13.010400 -13.572000 8.029995
13.057200 -13.572000 8.029995
13.104000 -13.572000 8.029995
13.150800 -13.572000 8.024664
13.197600 -13.572000 8.033136
13.244400 -13.572000 8.023973
13.291200 -13.572000 8.012545
13.338000 -13.572000 8.017768
13.384800 -13.572000 8.023973
13.431600 -13.572000 8.034690
13.478400 -13.572000 8.037322
13.525200 -13.572000 8.030137
13.572000 -13.572000 8.034690
13.618800 -13.572000 8.035638
13.665600 -13.572000 8.038355
13.712400 -13.572000 8.035638
13.759200 -13.572000 8.035638
13.806000 -13.572000 8.036494
13.852800 -13.572000 8.046843
13.899600 -13.572000 8.039773
13.946400 -13.572000 8.056860
13.993200 -13.572000 8.060242
14.040000 -13.572000 8.065463
14.086800 -13.572000 8.066337
14.133600 -13.572000 8.069203
14.180400 -13.572000 8.080610
14.227200 -13.572000 8.083815
14.274000 -13.572000 8.066337
14.320800 -13.572000 8.051528
14.367600 -13.572000 8.030330
14.414400 -13.572000 8.009577
14.461200 -13.572000 7.981072
15.210000 -13.572000 6.822149
15.256800 -13.572000 6.811338
15.303600 -13.572000 6.784788
15.350400 -13.572000 6.769908
15.397200 -13.572000 6.769908
15.444000 -13.572000 6.767535
15.490800 -13.572000 6.762911
15.537600 -13.572000 6.763051
15.584400 -13.572000 6.763051
15.631200 -13.572000 6.762911
15.678000 -13.572000 6.763051
15.724800 -13.572000 6.753018
15.771600 -13.572000 6.753018
15.818400 -13.572000 6.744571
15.865200 -13.572000 6.703425
15.912000 -13.572000 6.653462
16.192800 -13.572000 4.715139
16.239600 -13.572000 4.555411
16.286400 -13.572000 4.275730
16.333200 -13.572000 4.131709
16.380000 -13.572000 3.798770
-18.720000 -13.525200 0.000000
-18.673200 -13.525200 0.000000
-18.626400 -13.525200 0.000000
-18.579600 -13.525200 -7.098034
-18.532800 -13.525200 -7.098034
-18.486000 -13.525200 -7.100189
-18.439200 -13.525200 -7.092879
-18.392400 -13.525200 -7.091562
-18.345600 -13.525200 -7.081637
-18.298800 -13.525200 -7.059713
-18.252000 -13.525200 -7.058026
-18.205200 -13.525200 -7.055228
-18.158400 -13.525200 -7.044208
-18.111600 -13.525200 -7.041802
-18.064800 -13.525200 -7.039917
-18.018000 -13.525200 -7.044517
-17.971200 -13.525200 -7.044208
-17.924400 -13.525200 -7.047401
-17.877600 -13.525200 -7.047718
-17.830800 -13.525200 -7.039917
-17.784000 -13.525200 -7.024771
-17.737200 -13.525200 -6.994467
-17.690400 -13.525200 -6.971576
-17.643600 -13.525200 -6.970291
-17.596800 -13.525200 -6.965613
-17.550000 -13.525200 -6.955616
-17.503200 -13.525200 -6.959953
-17.456400 -13.525200 -6.950715
-17.409600 -13.525200 -6.950715
-17.362800 -13.525200 -6.943934
-17.316000 -13.525200 -6.926393
-17.269200 -13.525200 -6.925687
-17.222400 -13.525200 -6.914870
-17.175600 -13.525200 -6.893116
-17.128800 -13.525200 -6.872449
-17.082000 -13.525200 -6.835946
-17.035200 -13.525200 -6.758513
-16.988400 -13.525200 -6.660663
-15.444000 -13.525200 6.855894
-15.397200 -13.525200 6.898815
-15.350400 -13.525200 6.907445
-15.303600 -13.525200 6.938507
-15.256800 -13.525200 6.944357
-15.210000 -13.525200 6.953839
-15.163200 -13.525200 6.959174
-15.116400 -13.525200 6.983877
-15.069600 -13.525200 7.000803
-15.022800 -13.525200 7.012168
-14.976000 -13.525200 7.018634
-14.929200 -13.525200 7.018655
-14.882400 -13.525200 7.022322
-14.835600 -13.525200 7.024949
-14.788800 -13.525200 7.029074
-14.742000 -13.525200 7.030889
-14.695200 -13.525200 7.038201
-14.648400 -13.525200 7.040633
-14.601600 -13.525200 7.056652
-14.554800 -13.525200 7.064516
-14.508000 -13.525200 7.067440
-14.461200 -13.525200 7.064516
-14.414400 -13.525200 7.074476
-14.367600 -13.525200 7.079498
-14.320800 -13.525200 7.074476
-14.274000 -13.525200 7.070079
-14.227200 -13.525200 7.068562
-14.180400 -13.525200 7.074753
-14.133600 -13.525200 7.077146
-14.086800 -13.525200 7.080409
-14.040000 -13.525200 7.074753
-13.993200 -13.525200 7.074753
-13.946400 -13.525200 7.074753
-13.899600 -13.525200 7.074753
-13.852800 -13.525200 7.073426
-13.806000 -13.525200 7.083177
-13.759200 -13.525200 7.083177
-13.712400 -13.525200 7.085168
-13.665600 -13.525200 7.085486
-13.618800 -13.525200 7.096947
-13.572000 -13.525200 7.108665
-13.525200 -13.525200 7.117819
-13.478400 -13.525200 7.143310
-13.431600 -13.525200 7.206310
-13.384800 -13.525200 7.250385
-5.896800 -13.525200 11.856748
-5.850000 -13.525200 9.368489
-5.803200 -13.525200 9.259391
-5.756400 -13.525200 9.210044
-5.709600 -13.525200 9.165366
-5.662800 -13.525200 9.129360
-5.616000 -13.525200 9.099034
-5.569200 -13.525200 9.071893
-5.522400 -13.525200 9.039043
-5.475600 -13.525200 9.024875
-5.428800 -13.525200 9.015812
-5.382000 -13.525200 8.968879
-5.335200 -13.525200 8.935894
-5.288400 -13.525200 8.927431
-5.241600 -13.525200 8.855079
-5.194800 -13.525200 8.806828
-5.148000 -13.525200 8.739840
-5.101200 -13.525200 8.708528
-5.054400 -13.525200 8.637479
-5.007600 -13.525200 8.584500
-4.960800 -13.525200 8.545735
-4.914000 -13.525200 8.524611
-4.867200 -13.525200 8.488568
-4.820400 -13.525200 8.469718
-4.773600 -13.525200 8.419545
-4.726800 -13.525200 8.408879
-4.680000 -13.525200 8.371184
-4.633200 -13.525200 8.341180
-4.586400 -13.525200 8.334977
-4.539600 -13.525200 8.292500
-4.492800 -13.525200 8.258066
-4.446000 -13.525200 8.208382
-4.399200 -13.525200 8.197075
-4.352400 -13.525200 8.162034
-4.305600 -13.525200 8.115171
-4.258800 -13.525200 8.073273
-4.212000 -13.525200 8.061829
-4.165200 -13.525200 8.065930
-4.118400 -13.525200 8.055210
-4.071600 -13.525200 8.029731
-4.024800 -13.525200 7.993483
-3.978000 -13.525200 7.948643
-3.931200 -13.525200 7.917415
-3.884400 -13.525200 7.893655
-3.837600 -13.525200 7.878822
-3.790800 -13.525200 7.850955
-3.744000 -13.525200 7.864992
-3.697200 -13.525200 7.847588
-3.650400 -13.525200 7.853375
-3.603600 -13.525200 7.838414
-3.556800 -13.525200 7.806251
-3.510000 -13.525200 7.787486
-3.463200 -13.525200 7.755059
-3.416400 -13.525200 7.721729
-3.369600 -13.525200 7.709093
-3.322800 -13.525200 7.638101
-3.276000 -13.525200 7.633118
-3.229200 -13.525200 7.633266
-3.182400 -13.525200 7.633266
-3.135600 -13.525200 7.622614
-3.088800 -13.525200 7.595707
-3.042000 -13.525200 7.539713
-2.995200 -13.525200 7.495590
-2.948400 -13.525200 7.474848
-2.901600 -13.525200 7.448772
-2.854800 -13.525200 7.443137
-2.808000 -13.525200 7.441593
-2.761200 -13.525200 7.430718
-2.714400 -13.525200 7.430718
-2.667600 -13.525200 7.438951
-2.620800 -13.525200 7.427011
-2.574000 -13.525200 7.417294
-2.527200 -13.525200 7.408411
-2.480400 -13.525200 7.404048
-2.433600 -13.525200 7.393571
-2.386800 -13.525200 7.387537
-2.340000 -13.525200 7.374911
-2.293200 -13.525200 7.374911
-2.246400 -13.525200 7.365670
-2.199600 -13.525200 7.321730
-2.152800 -13.525200 7.348218
-2.106000 -13.525200 7.348218
-2.059200 -13.525200 7.323076
-2.012400 -13.525200 7.296522
-1.965600 -13.525200 7.273229
-1.918800 -13.525200 7.266035
-1.872000 -13.525200 7.257048
-1.825200 -13.525200 7.226576
-1.778400 -13.525200 7.208698
-1.731600 -13.525200 7.217022
-1.684800 -13.525200 7.217800
-1.638000 -13.525200 7.217022
-1.591200 -13.525200 7.211927
-1.544400 -13.525200 7.216714
-1.497600 -13.525200 7.202431
-1.450800 -13.525200 7.202431
-1.404000 -13.525200 7.183538
-1.357200 -13.525200 7.175947
-1.310400 -13.525200 7.170055
-1.263600 -13.525200 7.133525
-1.216800 -13.525200 7.125631
-1.170000 -13.525200 7.117924
-1.123200 -13.525200 7.098152
-1.076400 -13.525200 7.093069
-1.029600 -13.525200 7.082845
-0.982800 -13.525200 7.082845
-0.936000 -13.525200 7.096535
-0.889200 -13.525200 7.090410
-0.842400 -13.525200 7.090410
-0.795600 -13.525200 7.091771
-0.748800 -13.525200 7.090543
-0.702000 -13.525200 7.075728
-0.655200 -13.525200 7.054227
-0.608400 -13.525200 7.007662
-0.561600 -13.525200 6.996036
-0.514800 -13.525200 6.989333
-0.468000 -13.525200 6.974765
-0.421200 -13.525200 6.973643
-0.374400 -13.525200 6.973643
-0.327600 -13.525200 6.973643
-0.280800 -13.525200 6.973643
-0.234000 -13.525200 6.982245
-0.187200 -13.525200 6.979041
-0.140400 -13.525200 6.967459
-0.093600 -13.525200 6.967459
-0.046800 -13.525200 6.982245
0.000000 -13.525200 7.000458
0.046800 -13.525200 7.004516
0.093600 -13.525200 7.004516
0.140400 -13.525200 7.011398
0.187200 -13.525200 7.019425
0.234000 -13.525200 7.019425
0.280800 -13.525200 7.011361
0.327600 -13.525200 6.999168
0.374400 -13.525200 6.988079
0.421200 -13.525200 6.972409
0.468000 -13.525200 6.956555
0.514800 -13.525200 6.944750
0.561600 -13.525200 6.950163
0.608400 -13.525200 6.944149
0.655200 -13.525200 6.944750
0.702000 -13.525200 6.938151
0.748800 -13.525200 6.944149
0.795600 -13.525200 6.936326
0.842400 -13.525200 6.956201
0.889200 -13.525200 6.950016
0.936000 -13.525200 6.971142
0.982800 -13.525200 6.961780
1.029600 -13.525200 6.969960
1.076400 -13.525200 6.973018
1.123200 -13.525200 6.974958
1.170000 -13.525200 6.969960
1.216800 -13.525200 6.969960
1.263600 -13.525200 6.969960
1.310400 -13.525200 6.975510
1.357200 -13.525200 6.966297
1.404000 -13.525200 6.958365
1.450800 -13.525200 6.951112
1.497600 -13.525200 6.933093
1.544400 -13.525200 6.933093
1.591200 -13.525200 6.939010
1.638000 -13.525200 6.933093
1.684800 -13.525200 6.943996
1.731600 -13.525200 6.939010
1.778400 -13.525200 6.950891
1.825200 -13.525200 6.967187
1.872000 -13.525200 6.982002
1.918800 -13.525200 6.982002
1.965600 -13.525200 6.971006
2.012400 -13.525200 6.964393
2.059200 -13.525200 6.965791
2.106000 -13.525200 6.982760
2.152800 -13.525200 6.982760
2.199600 -13.525200 6.964393
2.246400 -13.525200 6.959268
2.293200 -13.525200 6.981603
2.340000 -13.525200 6.993103
2.386800 -13.525200 6.998850
2.433600 -13.525200 7.006877
2.480400 -13.525200 7.007795
2.527200 -13.525200 7.007795
2.574000 -13.525200 7.011630
2.620800 -13.525200 7.011117
2.667600 -13.525200 7.006877
2.714400 -13.525200 7.000840
2.761200 -13.525200 7.000840
2.808000 -13.525200 7.000840
2.854800 -13.525200 7.000438
2.901600 -13.525200 7.008535
2.948400 -13.525200 7.008535
2.995200 -13.525200 7.024885
3.042000 -13.525200 7.028459
3.088800 -13.525200 7.026841
3.135600 -13.525200 7.026841
3.182400 -13.525200 7.037112
3.229200 -13.525200 7.081094
3.276000 -13.525200 7.105081
3.322800 -13.525200 7.127674
3.369600 -13.525200 7.157017
3.416400 -13.525200 7.164727
3.463200 -13.525200 7.172878
3.510000 -13.525200 7.186946
3.556800 -13.525200 7.188206
3.603600 -13.525200 7.162691
3.650400 -13.525200 7.156838
3.697200 -13.525200 7.144300
3.744000 -13.525200 7.138146
3.790800 -13.525200 7.141202
3.837600 -13.525200 7.144300
3.884400 -13.525200 7.162908
3.931200 -13.525200 7.167826
3.978000 -13.525200 7.182239
4.024800 -13.525200 7.209337
4.071600 -13.525200 7.220137
4.118400 -13.525200 7.231253
4.165200 -13.525200 7.258824
4.212000 -13.525200 7.264867
4.258800 -13.525200 7.273187
4.305600 -13.525200 7.264867
4.352400 -13.525200 7.245086
4.399200 -13.525200 7.233971
4.446000 -13.525200 7.231427
4.492800 -13.525200 7.224342
4.539600 -13.525200 7.220487
4.586400 -13.525200 7.231427
4.633200 -13.525200 7.244854
4.680000 -13.525200 7.292663
4.726800 -13.525200 7.313449
4.773600 -13.525200 7.352845
4.820400 -13.525200 7.412459
4.867200 -13.525200 7.409482
4.914000 -13.525200 7.412459
4.960800 -13.525200 7.407470
5.007600 -13.525200 7.377793
5.054400 -13.525200 7.377793
5.101200 -13.525200 7.351101
5.148000 -13.525200 7.351101
5.194800 -13.525200 7.337746
5.241600 -13.525200 7.367493
5.288400 -13.525200 7.410119
5.335200 -13.525200 7.442275
5.382000 -13.525200 7.450197
5.428800 -13.525200 7.489265
5.475600 -13.525200 7.501072
5.522400 -13.525200 7.523242
5.569200 -13.525200 7.546452
5.616000 -13.525200 7.557084
5.662800 -13.525200 7.557084
5.709600 -13.525200 7.546312
5.756400 -13.525200 7.559772
5.803200 -13.525200 7.576870
5.850000 -13.525200 7.587619
5.896800 -13.525200 7.587619
5.943600 -13.525200 7.588116
5.990400 -13.525200 7.639285
6.037200 -13.525200 7.662275
6.084000 -13.525200 7.676706
6.130800 -13.525200 7.676706
6.177600 -13.525200 7.689505
6.224400 -13.525200 7.709438
6.271200 -13.525200 7.807415
6.318000 -13.525200 7.826123
6.364800 -13.525200 7.841495
6.411600 -13.525200 7.853235
6.458400 -13.525200 7.843722
6.505200 -13.525200 7.843722
6.552000 -13.525200 7.841495
6.598800 -13.525200 7.824552
6.645600 -13.525200 7.852960
6.692400 -13.525200 7.853235
6.739200 -13.525200 7.869490
6.786000 -13.525200 7.899990
6.832800 -13.525200 7.900607
6.879600 -13.525200 7.921463
6.926400 -13.525200 7.946755
6.973200 -13.525200 8.020692
7.020000 -13.525200 8.054692
7.066800 -13.525200 8.104233
7.113600 -13.525200 8.203416
7.160400 -13.525200 8.226419
7.207200 -13.525200 8.252660
7.254000 -13.525200 8.262275
7.300800 -13.525200 8.256026
7.347600 -13.525200 8.262275
7.394400 -13.525200 8.270305
7.441200 -13.525200 8.302255
7.488000 -13.525200 8.352152
7.534800 -13.525200 8.403947
7.581600 -13.525200 8.493030
7.628400 -13.525200 8.533739
7.675200 -13.525200 8.556410
7.722000 -13.525200 8.603597
7.768800 -13.525200 8.794922
7.815600 -13.525200 8.891129
7.862400 -13.525200 8.931141
7.909200 -13.525200 9.045214
7.956000 -13.525200 9.156689
8.002800 -13.525200 9.186422
8.049600 -13.525200 9.223980
8.096400 -13.525200 9.298708
8.143200 -13.525200 9.504849
8.190000 -13.525200 9.644186
8.236800 -13.525200 29.402186
8.283600 -13.525200 29.408462
8.330400 -13.525200 29.412556
8.377200 -13.525200 29.422246
8.424000 -13.525200 29.424058
12.589200 -13.525200 8.024946
12.636000 -13.525200 8.024946
12.682800 -13.525200 8.020527
12.729600 -13.525200 8.021087
12.776400 -13.525200 8.017431
12.823200 -13.525200 8.017431
12.870000 -13.525200 8.021087
12.916800 -13.525200 8.027853
12.963600 -13.525200 8.030738
13.010400 -13.525200 8.033136
13.057200 -13.525200 8.033136
13.104000 -13.525200 8.035011
13.150800 -13.525200 8.033136
13.197600 -13.525200 8.044959
13.244400 -13.525200 8.038408
13.291200 -13.525200 8.035011
13.338000 -13.525200 8.037322
13.384800 -13.525200 8.045147
13.431600 -13.525200 8.041419
13.478400 -13.525200 8.045147
13.525200 -13.525200 8.036494
13.572000 -13.525200 8.036494
13.618800 -13.525200 8.035638
13.665600 -13.525200 8.036494
13.712400 -13.525200 8.034908
13.759200 -13.525200 8.036494
13.806000 -13.525200 8.039063
13.852800 -13.525200 8.046843
13.899600 -13.525200 8.039951
13.946400 -13.525200 8.056944
13.993200 -13.525200 8.060242
14.040000 -13.525200 8.069234
14.086800 -13.525200 8.069234
14.133600 -13.525200 8.074118
14.180400 -13.525200 8.084613
14.227200 -13.525200 8.086901
14.274000 -13.525200 8.084613
14.320800 -13.525200 8.064818
14.367600 -13.525200 8.046091
14.414400 -13.525200 8.027227
14.461200 -13.525200 7.995128
14.508000 -13.525200 7.945098
15.256800 -13.525200 6.830738
15.303600 -13.525200 6.816228
15.350400 -13.525200 6.787246
15.397200 -13.525200 6.773381
15.444000 -13.525200 6.767535
15.490800 -13.525200 6.762911
15.537600 -13.525200 6.762911
15.584400 -13.525200 6.767535
15.631200 -13.525200 6.769908
15.678000 -13.525200 6.773494
15.724800 -13.525200 6.763051
15.771600 -13.525200 6.772658
15.818400 -13.525200 6.763051
15.865200 -13.525200 6.746524
15.912000 -13.525200 6.719475
15.958800 -13.525200 6.654810
16.192800 -13.525200 4.906130
16.239600 -13.525200 4.707114
16.286400 -13.525200 4.465817
16.333200 -13.525200 4.254324
-18.720000 -13.478400 0.000000
-18.673200 -13.478400 0.000000
-18.626400 -13.478400 0.000000
-18.579600 -13.478400 -7.106756
-18.532800 -13.478400 -7.106756
-18.486000 -13.478400 -7.109601
-18.439200 -13.478400 -7.106637
-18.392400 -13.478400 -7.106637
-18.345600 -13.478400 -7.092879
-18.298800 -13.478400 -7.091562
-18.252000 -13.478400 -7.064053
-18.205200 -13.478400 -7.059422
-18.158400 -13.478400 -7.055228
-18.111600 -13.478400 -7.047718
-18.064800 -13.478400 -7.051968
-18.018000 -13.478400 -7.057315
-17.971200 -13.478400 -7.051968
-17.924400 -13.478400 -7.062439
-17.877600 -13.478400 -7.066301
-17.830800 -13.478400 -7.064377
-17.784000 -13.478400 -7.053068
-17.737200 -13.478400 -7.001175
-17.690400 -13.478400 -6.975059
-17.643600 -13.478400 -6.975059
-17.596800 -13.478400 -6.967834
-17.550000 -13.478400 -6.964304
-17.503200 -13.478400 -6.964304
-17.456400 -13.478400 -6.954255
-17.409600 -13.478400 -6.959294
-17.362800 -13.478400 -6.945111
-17.316000 -13.478400 -6.941837
-17.269200 -13.478400 -6.925923
-17.222400 -13.478400 -6.916852
-17.175600 -13.478400 -6.897220
-17.128800 -13.478400 -6.872449
-17.082000 -13.478400 -6.838327
-17.035200 -13.478400 -6.757998
-15.444000 -13.478400 6.901603
-15.397200 -13.478400 6.909136
-15.350400 -13.478400 6.934765
-15.303600 -13.478400 6.943432
-15.256800 -13.478400 6.951438
-15.210000 -13.478400 6.955949
-15.163200 -13.478400 6.974893
-15.116400 -13.478400 6.998005
-15.069600 -13.478400 7.011252
-15.022800 -13.478400 7.022322
-14.976000 -13.478400 7.022903
-14.929200 -13.478400 7.023659
-14.882400 -13.478400 7.029074
-14.835600 -13.478400 7.034103
-14.788800 -13.478400 7.036392
-14.742000 -13.478400 7.045077
-14.695200 -13.478400 7.049801
-14.648400 -13.478400 7.060850
-14.601600 -13.478400 7.067440
-14.554800 -13.478400 7.070134
-14.508000 -13.478400 7.071407
-14.461200 -13.478400 7.070134
-14.414400 -13.478400 7.077146
-14.367600 -13.478400 7.081276
-14.320800 -13.478400 7.080226
-14.274000 -13.478400 7.079498
-14.227200 -13.478400 7.074476
-14.180400 -13.478400 7.086371
-14.133600 -13.478400 7.086731
-14.086800 -13.478400 7.089655
-14.040000 -13.478400 7.086731
-13.993200 -13.478400 7.086731
-13.946400 -13.478400 7.085486
-13.899600 -13.478400 7.086731
-13.852800 -13.478400 7.083438
-13.806000 -13.478400 7.085486
-13.759200 -13.478400 7.085486
-13.712400 -13.478400 7.092172
-13.665600 -13.478400 7.095866
-13.618800 -13.478400 7.109611
-13.572000 -13.478400 7.117973
-13.525200 -13.478400 7.143310
-13.478400 -13.478400 7.204068
-13.431600 -13.478400 7.217530
-5.896800 -13.478400 11.750126
-5.850000 -13.478400 9.288716
-5.803200 -13.478400 9.246428
-5.756400 -13.478400 9.203001
-5.709600 -13.478400 9.179371
-5.662800 -13.478400 9.129318
-5.616000 -13.478400 9.099034
-5.569200 -13.478400 9.072814
-5.522400 -13.478400 9.050367
-5.475600 -13.478400 9.026342
-5.428800 -13.478400 9.022660
-5.382000 -13.478400 9.001617
-5.335200 -13.478400 8.945398
-5.288400 -13.478400 8.918977
-5.241600 -13.478400 8.851754
-5.194800 -13.478400 8.804511
-5.148000 -13.478400 8.728887
-5.101200 -13.478400 8.708528
-5.054400 -13.478400 8.652972
-5.007600 -13.478400 8.598813
-4.960800 -13.478400 8.563020
-4.914000 -13.478400 8.524611
-4.867200 -13.478400 8.488568
-4.820400 -13.478400 8.472348
-4.773600 -13.478400 8.453115
-4.726800 -13.478400 8.409165
-4.680000 -13.478400 8.383516
-4.633200 -13.478400 8.342631
-4.586400 -13.478400 8.341708
-4.539600 -13.478400 8.316304
-4.492800 -13.478400 8.276153
-4.446000 -13.478400 8.217699
-4.399200 -13.478400 8.203259
-4.352400 -13.478400 8.133278
-4.305600 -13.478400 8.098452
-4.258800 -13.478400 8.065930
-4.212000 -13.478400 8.061829
-4.165200 -13.478400 8.073273
-4.118400 -13.478400 8.067269
-4.071600 -13.478400 8.055210
-4.024800 -13.478400 8.007817
-3.978000 -13.478400 7.948643
-3.931200 -13.478400 7.928065
-3.884400 -13.478400 7.893655
-3.837600 -13.478400 7.881783
-3.790800 -13.478400 7.867626
-3.744000 -13.478400 7.881783
-3.697200 -13.478400 7.872519
-3.650400 -13.478400 7.872519
-3.603600 -13.478400 7.842022
-3.556800 -13.478400 7.833356
-3.510000 -13.478400 7.776419
-3.463200 -13.478400 7.747874
-3.416400 -13.478400 7.717393
-3.369600 -13.478400 7.709093
-3.322800 -13.478400 7.656058
-3.276000 -13.478400 7.640188
-3.229200 -13.478400 7.643264
-3.182400 -13.478400 7.640188
-3.135600 -13.478400 7.626913
-3.088800 -13.478400 7.595707
-3.042000 -13.478400 7.545677
-2.995200 -13.478400 7.524430
-2.948400 -13.478400 7.482953
-2.901600 -13.478400 7.463844
-2.854800 -13.478400 7.461215
-2.808000 -13.478400 7.459516
-2.761200 -13.478400 7.436834
-2.714400 -13.478400 7.441593
-2.667600 -13.478400 7.448268
-2.620800 -13.478400 7.432413
-2.574000 -13.478400 7.423185
-2.527200 -13.478400 7.412020
-2.480400 -13.478400 7.405873
-2.433600 -13.478400 7.396549
-2.386800 -13.478400 7.389731
-2.340000 -13.478400 7.385767
-2.293200 -13.478400 7.380403
-2.246400 -13.478400 7.370404
-2.199600 -13.478400 7.339426
-2.152800 -13.478400 7.355428
-2.106000 -13.478400 7.354506
-2.059200 -13.478400 7.327790
-2.012400 -13.478400 7.300779
-1.965600 -13.478400 7.277241
-1.918800 -13.478400 7.270312
-1.872000 -13.478400 7.266035
-1.825200 -13.478400 7.258755
-1.778400 -13.478400 7.237470
-1.731600 -13.478400 7.237470
-1.684800 -13.478400 7.233358
-1.638000 -13.478400 7.226576
-1.591200 -13.478400 7.219634
-1.544400 -13.478400 7.219634
-1.497600 -13.478400 7.205618
-1.450800 -13.478400 7.202563
-1.404000 -13.478400 7.183538
-1.357200 -13.478400 7.154367
-1.310400 -13.478400 7.141885
-1.263600 -13.478400 7.125512
-1.216800 -13.478400 7.117924
-1.170000 -13.478400 7.103356
-1.123200 -13.478400 7.096211
-1.076400 -13.478400 7.086663
-1.029600 -13.478400 7.086663
-0.982800 -13.478400 7.081295
-0.936000 -13.478400 7.091771
-0.889200 -13.478400 7.090410
-0.842400 -13.478400 7.090410
-0.795600 -13.478400 7.091771
-0.748800 -13.478400 7.090543
-0.702000 -13.478400 7.075728
-0.655200 -13.478400 7.062995
-0.608400 -13.478400 7.014280
-0.561600 -13.478400 7.002607
-0.514800 -13.478400 6.995524
-0.468000 -13.478400 6.992529
-0.421200 -13.478400 6.988395
-0.374400 -13.478400 6.984503
-0.327600 -13.478400 6.983729
-0.280800 -13.478400 6.980377
-0.234000 -13.478400 6.982245
-0.187200 -13.478400 6.979041
-0.140400 -13.478400 6.967459
-0.093600 -13.478400 6.967459
-0.046800 -13.478400 6.982245
0.000000 -13.478400 7.000458
0.046800 -13.478400 7.006163
0.093600 -13.478400 7.016862
0.140400 -13.478400 7.011398
0.187200 -13.478400 7.011398
0.234000 -13.478400 7.011361
0.280800 -13.478400 7.001078
0.327600 -13.478400 6.983165
0.374400 -13.478400 6.972409
0.421200 -13.478400 6.933296
0.468000 -13.478400 6.938151
0.514800 -13.478400 6.932711
0.561600 -13.478400 6.932878
0.608400 -13.478400 6.932711
0.655200 -13.478400 6.944149
0.702000 -13.478400 6.944149
0.748800 -13.478400 6.945050
0.795600 -13.478400 6.933984
0.842400 -13.478400 6.945050
0.889200 -13.478400 6.945050
0.936000 -13.478400 6.961780
0.982800 -13.478400 6.950016
1.029600 -13.478400 6.955734
1.076400 -13.478400 6.955734
1.123200 -13.478400 6.971142
1.170000 -13.478400 6.969960
1.216800 -13.478400 6.977321
1.263600 -13.478400 6.977321
1.310400 -13.478400 6.977321
1.357200 -13.478400 6.973967
1.404000 -13.478400 6.965497
1.450800 -13.478400 6.956941
1.497600 -13.478400 6.933093
1.544400 -13.478400 6.929627
1.591200 -13.478400 6.929184
1.638000 -13.478400 6.929184
1.684800 -13.478400 6.937446
1.731600 -13.478400 6.939010
1.778400 -13.478400 6.950891
1.825200 -13.478400 6.975013
1.872000 -13.478400 6.982002
1.918800 -13.478400 6.980678
1.965600 -13.478400 6.971006
2.012400 -13.478400 6.965791
2.059200 -13.478400 6.964393
2.106000 -13.478400 6.964393
2.152800 -13.478400 6.964393
2.199600 -13.478400 6.945449
2.246400 -13.478400 6.945449
2.293200 -13.478400 6.966042
2.340000 -13.478400 6.993964
2.386800 -13.478400 7.002850
2.433600 -13.478400 7.005766
2.480400 -13.478400 7.007795
2.527200 -13.478400 7.016102
2.574000 -13.478400 7.016102
2.620800 -13.478400 7.011630
2.667600 -13.478400 7.008944
2.714400 -13.478400 7.001265
2.761200 -13.478400 7.001586
2.808000 -13.478400 7.001265
2.854800 -13.478400 7.000682
2.901600 -13.478400 7.009810
2.948400 -13.478400 7.008535
2.995200 -13.478400 7.024885
3.042000 -13.478400 7.028459
3.088800 -13.478400 7.026841
3.135600 -13.478400 7.028459
3.182400 -13.478400 7.040471
3.229200 -13.478400 7.074160
3.276000 -13.478400 7.099935
3.322800 -13.478400 7.121535
3.369600 -13.478400 7.130865
3.416400 -13.478400 7.162691
3.463200 -13.478400 7.164727
3.510000 -13.478400 7.168121
3.556800 -13.478400 7.174356
3.603600 -13.478400 7.159555
3.650400 -13.478400 7.144300
3.697200 -13.478400 7.138146
3.744000 -13.478400 7.136823
3.790800 -13.478400 7.141202
3.837600 -13.478400 7.144300
3.884400 -13.478400 7.162908
3.931200 -13.478400 7.167826
3.978000 -13.478400 7.182982
4.024800 -13.478400 7.198965
4.071600 -13.478400 7.213638
4.118400 -13.478400 7.229205
4.165200 -13.478400 7.258824
4.212000 -13.478400 7.273187
4.258800 -13.478400 7.283804
4.305600 -13.478400 7.274798
4.352400 -13.478400 7.261176
4.399200 -13.478400 7.249879
4.446000 -13.478400 7.249879
4.492800 -13.478400 7.241853
4.539600 -13.478400 7.231427
4.586400 -13.478400 7.244854
4.633200 -13.478400 7.256306
4.680000 -13.478400 7.302767
4.726800 -13.478400 7.330122
4.773600 -13.478400 7.398598
4.820400 -13.478400 7.422050
4.867200 -13.478400 7.412459
4.914000 -13.478400 7.427331
4.960800 -13.478400 7.412459
5.007600 -13.478400 7.377793
5.054400 -13.478400 7.392545
5.101200 -13.478400 7.366239
5.148000 -13.478400 7.366239
5.194800 -13.478400 7.364067
5.241600 -13.478400 7.380275
5.288400 -13.478400 7.415725
5.335200 -13.478400 7.446346
5.382000 -13.478400 7.454419
5.428800 -13.478400 7.501072
5.475600 -13.478400 7.510649
5.522400 -13.478400 7.536063
5.569200 -13.478400 7.575798
5.616000 -13.478400 7.559772
5.662800 -13.478400 7.567459
5.709600 -13.478400 7.547307
5.756400 -13.478400 7.572093
5.803200 -13.478400 7.584546
5.850000 -13.478400 7.586562
5.896800 -13.478400 7.576870
5.943600 -13.478400 7.587619
5.990400 -13.478400 7.624623
6.037200 -13.478400 7.643180
6.084000 -13.478400 7.662275
6.130800 -13.478400 7.664914
6.177600 -13.478400 7.682209
6.224400 -13.478400 7.709438
6.271200 -13.478400 7.807415
6.318000 -13.478400 7.826123
6.364800 -13.478400 7.841495
6.411600 -13.478400 7.843722
6.458400 -13.478400 7.841495
6.505200 -13.478400 7.843722
6.552000 -13.478400 7.841495
6.598800 -13.478400 7.826011
6.645600 -13.478400 7.839616
6.692400 -13.478400 7.852960
6.739200 -13.478400 7.854050
6.786000 -13.478400 7.890946
6.832800 -13.478400 7.897711
6.879600 -13.478400 7.918955
6.926400 -13.478400 7.935740
6.973200 -13.478400 7.964811
7.020000 -13.478400 8.034699
7.066800 -13.478400 8.110279
7.113600 -13.478400 8.203416
7.160400 -13.478400 8.203679
7.207200 -13.478400 8.222340
7.254000 -13.478400 8.239441
7.300800 -13.478400 8.239441
7.347600 -13.478400 8.245587
7.394400 -13.478400 8.245587
7.441200 -13.478400 8.302255
7.488000 -13.478400 8.354622
7.534800 -13.478400 8.437929
7.581600 -13.478400 8.533991
7.628400 -13.478400 8.536889
7.675200 -13.478400 8.547819
7.722000 -13.478400 8.597272
7.768800 -13.478400 8.711780
7.815600 -13.478400 8.889878
7.862400 -13.478400 8.924251
7.909200 -13.478400 9.034589
7.956000 -13.478400 9.143726
8.002800 -13.478400 9.175701
8.049600 -13.478400 9.198889
8.096400 -13.478400 9.274772
8.143200 -13.478400 9.533938
8.190000 -13.478400 9.676829
8.236800 -13.478400 29.405455
8.283600 -13.478400 29.412556
8.330400 -13.478400 29.422246
8.377200 -13.478400 29.428970
8.424000 -13.478400 29.432741
12.589200 -13.478400 8.040817
12.636000 -13.478400 8.040817
12.682800 -13.478400 8.037171
12.729600 -13.478400 8.034444
12.776400 -13.478400 8.024946
12.823200 -13.478400 8.027423
12.870000 -13.478400 8.034444
12.916800 -13.478400 8.036113
12.963600 -13.478400 8.036113
13.010400 -13.478400 8.036425
13.057200 -13.478400 8.036425
13.104000 -13.478400 8.038408
13.150800 -13.478400 8.038408
13.197600 -13.478400 8.045147
13.244400 -13.478400 8.045147
13.291200 -13.478400 8.041419
13.338000 -13.478400 8.045147
13.384800 -13.478400 8.045147
13.431600 -13.478400 8.041419
13.478400 -13.478400 8.052774
13.525200 -13.478400 8.036494
13.572000 -13.478400 8.034314
13.618800 -13.478400 8.034690
13.665600 -13.478400 8.034908
13.712400 -13.478400 8.034908
13.759200 -13.478400 8.039951
13.806000 -13.478400 8.039951
13.852800 -13.478400 8.056944
13.899600 -13.478400 8.056944
13.946400 -13.478400 8.061332
13.993200 -13.478400 8.064530
14.040000 -13.478400 8.073134
14.086800 -13.478400 8.073134
14.133600 -13.478400 8.074118
14.180400 -13.478400 8.086310
14.227200 -13.478400 8.086901
14.274000 -13.478400 8.084613
14.320800 -13.478400 8.074118
14.367600 -13.478400 8.064588
14.414400 -13.478400 8.051528
14.461200 -13.478400 8.016687
14.508000 -13.478400 7.995128
15.303600 -13.478400 6.816228
15.444000 -13.478400 6.771152
15.490800 -13.478400 6.769908
15.537600 -13.478400 6.764813
15.584400 -13.478400 6.771152
15.631200 -13.478400 6.772549
15.678000 -13.478400 6.776254
15.724800 -13.478400 6.776254
15.771600 -13.478400 6.791319
15.818400 -13.478400 6.776254
15.865200 -13.478400 6.776254
15.912000 -13.478400 6.759578
15.958800 -13.478400 6.744086
16.894800 -13.478400 0.909849
16.941600 -13.478400 0.561880
-18.720000 -13.431600 0.000000
-18.673200 -13.431600 0.000000
-18.626400 -13.431600 0.000000
-18.579600 -13.431600 -7.098034
-18.532800 -13.431600 -7.105931
-18.486000 -13.431600 -7.114370
-18.439200 -13.431600 -7.113919
-18.392400 -13.431600 -7.114370
-18.345600 -13.431600 -7.114370
-18.298800 -13.431600 -7.114370
-18.252000 -13.431600 -7.106637
-18.205200 -13.431600 -7.091562
-18.158400 -13.431600 -7.064053
-18.111600 -13.431600 -7.059422
-18.064800 -13.431600 -7.057422
-18.018000 -13.431600 -7.059422
-17.971200 -13.431600 -7.051968
-17.924400 -13.431600 -7.053068
-17.877600 -13.431600 -7.064377
-17.830800 -13.431600 -7.047718
-17.784000 -13.431600 -7.028999
-17.737200 -13.431600 -7.001175
-17.690400 -13.431600 -6.990454
-17.643600 -13.431600 -6.985460
-17.596800 -13.431600 -6.971576
-17.550000 -13.431600 -6.965613
-17.503200 -13.431600 -6.964011
-17.456400 -13.431600 -6.954255
-17.409600 -13.431600 -6.959278
-17.362800 -13.431600 -6.944479
-17.316000 -13.431600 -6.932782
-17.269200 -13.431600 -6.925507
-17.222400 -13.431600 -6.912500
-17.175600 -13.431600 -6.876373
-17.128800 -13.431600 -6.849209
-17.082000 -13.431600 -6.769328
-15.490800 -13.431600 6.858530
-15.444000 -13.431600 6.902014
-15.397200 -13.431600 6.920618
-15.350400 -13.431600 6.942714
-15.303600 -13.431600 6.951438
-15.256800 -13.431600 6.955549
-15.210000 -13.431600 6.976778
-15.163200 -13.431600 6.989638
-15.116400 -13.431600 7.004427
-15.069600 -13.431600 7.022903
-15.022800 -13.431600 7.030962
-14.976000 -13.431600 7.034270
-14.929200 -13.431600 7.034270
-14.882400 -13.431600 7.045077
-14.835600 -13.431600 7.050979
-14.788800 -13.431600 7.059473
-14.742000 -13.431600 7.061340
-14.695200 -13.431600 7.064155
-14.648400 -13.431600 7.067440
-14.601600 -13.431600 7.067592
-14.554800 -13.431600 7.070583
-14.508000 -13.431600 7.071407
-14.461200 -13.431600 7.074476
-14.414400 -13.431600 7.079498
-14.367600 -13.431600 7.083100
-14.320800 -13.431600 7.083100
-14.274000 -13.431600 7.080409
-14.227200 -13.431600 7.083100
-14.180400 -13.431600 7.090523
-14.133600 -13.431600 7.091285
-14.086800 -13.431600 7.092800
-14.040000 -13.431600 7.091687
-13.993200 -13.431600 7.094581
-13.946400 -13.431600 7.092800
-13.899600 -13.431600 7.092172
-13.852800 -13.431600 7.091687
-13.806000 -13.431600 7.092800
-13.759200 -13.431600 7.094543
-13.712400 -13.431600 7.096947
-13.665600 -13.431600 7.108665
-13.618800 -13.431600 7.134932
-13.572000 -13.431600 7.142912
-13.525200 -13.431600 7.178550
-13.478400 -13.431600 7.226960
-5.896800 -13.431600 11.795377
-5.850000 -13.431600 9.309748
-5.803200 -13.431600 9.246428
-5.756400 -13.431600 9.204378
-5.709600 -13.431600 9.179371
-5.662800 -13.431600 9.129318
-5.616000 -13.431600 9.086764
-5.569200 -13.431600 9.069922
-5.522400 -13.431600 9.042942
-5.475600 -13.431600 9.024631
-5.428800 -13.431600 9.001617
-5.382000 -13.431600 8.981633
-5.335200 -13.431600 8.951179
-5.288400 -13.431600 8.910115
-5.241600 -13.431600 8.856152
-5.194800 -13.431600 8.804511
-5.148000 -13.431600 8.739840
-5.101200 -13.431600 8.710025
-5.054400 -13.431600 8.660929
-5.007600 -13.431600 8.646167
-4.960800 -13.431600 8.590740
-4.914000 -13.431600 8.545298
-4.867200 -13.431600 8.505702
-4.820400 -13.431600 8.475345
-4.773600 -13.431600 8.456663
-4.726800 -13.431600 8.448129
-4.680000 -13.431600 8.398721
-4.633200 -13.431600 8.371184
-4.586400 -13.431600 8.357666
-4.539600 -13.431600 8.326034
-4.492800 -13.431600 8.278207
-4.446000 -13.431600 8.226975
-4.399200 -13.431600 8.204931
-4.352400 -13.431600 8.162034
-4.305600 -13.431600 8.098452
-4.258800 -13.431600 8.065930
-4.212000 -13.431600 8.065930
-4.165200 -13.431600 8.088760
-4.118400 -13.431600 8.083691
-4.071600 -13.431600 8.062981
-4.024800 -13.431600 8.029731
-3.978000 -13.431600 7.957189
-3.931200 -13.431600 7.928065
-3.884400 -13.431600 7.903484
-3.837600 -13.431600 7.878822
-3.790800 -13.431600 7.868025
-3.744000 -13.431600 7.870738
-3.697200 -13.431600 7.871052
-3.650400 -13.431600 7.871052
-3.603600 -13.431600 7.841231
-3.556800 -13.431600 7.797337
-3.510000 -13.431600 7.787486
-3.463200 -13.431600 7.758090
-3.416400 -13.431600 7.721801
-3.369600 -13.431600 7.715224
-3.322800 -13.431600 7.680526
-3.276000 -13.431600 7.660442
-3.229200 -13.431600 7.659231
-3.182400 -13.431600 7.643264
-3.135600 -13.431600 7.629241
-3.088800 -13.431600 7.597221
-3.042000 -13.431600 7.567311
-2.995200 -13.431600 7.540853
-2.948400 -13.431600 7.524430
-2.901600 -13.431600 7.489924
-2.854800 -13.431600 7.479142
-2.808000 -13.431600 7.463844
-2.761200 -13.431600 7.441593
-2.714400 -13.431600 7.448268
-2.667600 -13.431600 7.448268
-2.620800 -13.431600 7.432413
-2.574000 -13.431600 7.426457
-2.527200 -13.431600 7.414143
-2.480400 -13.431600 7.412020
-2.433600 -13.431600 7.396549
-2.386800 -13.431600 7.404980
-2.340000 -13.431600 7.389731
-2.293200 -13.431600 7.385767
-2.246400 -13.431600 7.365670
-2.199600 -13.431600 7.339426
-2.152800 -13.431600 7.350725
-2.106000 -13.431600 7.339426
-2.059200 -13.431600 7.317511
-2.012400 -13.431600 7.284432
-1.965600 -13.431600 7.273229
-1.918800 -13.431600 7.270312
-1.872000 -13.431600 7.267961
-1.825200 -13.431600 7.258755
-1.778400 -13.431600 7.245931
-1.731600 -13.431600 7.245931
-1.684800 -13.431600 7.241935
-1.638000 -13.431600 7.233358
-1.591200 -13.431600 7.223502
-1.544400 -13.431600 7.208682
-1.497600 -13.431600 7.202563
-1.450800 -13.431600 7.196063
-1.404000 -13.431600 7.163670
-1.357200 -13.431600 7.133525
-1.310400 -13.431600 7.133396
-1.263600 -13.431600 7.113173
-1.216800 -13.431600 7.097662
-1.170000 -13.431600 7.093069
-1.123200 -13.431600 7.084274
-1.076400 -13.431600 7.081295
-1.029600 -13.431600 7.081295
-0.982800 -13.431600 7.074592
-0.936000 -13.431600 7.086663
-0.889200 -13.431600 7.090410
-0.842400 -13.431600 7.091771
-0.795600 -13.431600 7.091771
-0.748800 -13.431600 7.090543
-0.702000 -13.431600 7.072325
-0.655200 -13.431600 7.063581
-0.608400 -13.431600 7.052689
-0.561600 -13.431600 7.003533
-0.514800 -13.431600 6.996036
-0.468000 -13.431600 6.994655
-0.421200 -13.431600 6.984503
-0.374400 -13.431600 6.979041
-0.327600 -13.431600 6.979041
-0.280800 -13.431600 6.965297
-0.234000 -13.431600 6.967459
-0.187200 -13.431600 6.979041
-0.140400 -13.431600 6.980514
-0.093600 -13.431600 6.981423
-0.046800 -13.431600 6.985203
0.000000 -13.431600 7.000458
0.046800 -13.431600 7.006163
0.093600 -13.431600 7.016862
0.140400 -13.431600 7.011361
0.187200 -13.431600 7.004516
0.234000 -13.431600 7.001078
0.280800 -13.431600 6.988433
0.327600 -13.431600 6.976956
0.374400 -13.431600 6.932878
0.421200 -13.431600 6.931082
0.468000 -13.431600 6.932567
0.514800 -13.431600 6.914506
0.561600 -13.431600 6.914506
0.608400 -13.431600 6.925785
0.655200 -13.431600 6.928975
0.702000 -13.431600 6.933238
0.748800 -13.431600 6.944149
0.795600 -13.431600 6.933238
0.842400 -13.431600 6.933984
0.889200 -13.431600 6.937415
0.936000 -13.431600 6.956201
0.982800 -13.431600 6.948125
1.029600 -13.431600 6.939498
1.076400 -13.431600 6.926977
1.123200 -13.431600 6.948125
1.170000 -13.431600 6.948125
1.216800 -13.431600 6.948739
1.263600 -13.431600 6.955734
1.310400 -13.431600 6.973967
1.357200 -13.431600 6.965497
1.404000 -13.431600 6.957011
1.450800 -13.431600 6.953409
1.497600 -13.431600 6.933093
1.544400 -13.431600 6.931431
1.591200 -13.431600 6.929184
1.638000 -13.431600 6.926056
1.684800 -13.431600 6.933093
1.731600 -13.431600 6.937446
1.778400 -13.431600 6.939010
1.825200 -13.431600 6.959549
1.872000 -13.431600 6.976058
1.918800 -13.431600 6.975013
1.965600 -13.431600 6.967187
2.012400 -13.431600 6.952797
2.059200 -13.431600 6.931592
2.106000 -13.431600 6.934385
2.152800 -13.431600 6.931592
2.199600 -13.431600 6.925516
2.246400 -13.431600 6.919420
2.293200 -13.431600 6.957471
2.340000 -13.431600 6.998850
2.386800 -13.431600 7.004172
2.433600 -13.431600 7.006877
2.480400 -13.431600 7.014533
2.527200 -13.431600 7.016102
2.574000 -13.431600 7.014533
2.620800 -13.431600 7.011630
2.667600 -13.431600 7.010388
2.714400 -13.431600 7.007795
2.761200 -13.431600 7.009810
2.808000 -13.431600 7.008535
2.854800 -13.431600 7.008535
2.901600 -13.431600 7.009810
2.948400 -13.431600 6.997924
2.995200 -13.431600 7.010255
3.042000 -13.431600 7.025753
3.088800 -13.431600 7.023594
3.135600 -13.431600 7.026841
3.182400 -13.431600 7.040471
3.229200 -13.431600 7.059777
3.276000 -13.431600 7.089694
3.322800 -13.431600 7.098693
3.369600 -13.431600 7.129810
3.416400 -13.431600 7.158319
3.463200 -13.431600 7.159555
3.510000 -13.431600 7.162691
3.556800 -13.431600 7.159555
3.603600 -13.431600 7.158319
3.650400 -13.431600 7.149928
3.697200 -13.431600 7.138146
3.744000 -13.431600 7.136823
3.790800 -13.431600 7.149928
3.837600 -13.431600 7.162908
3.884400 -13.431600 7.169933
3.931200 -13.431600 7.182982
3.978000 -13.431600 7.198965
4.024800 -13.431600 7.213638
4.071600 -13.431600 7.226586
4.118400 -13.431600 7.249236
4.165200 -13.431600 7.264867
4.212000 -13.431600 7.270460
4.258800 -13.431600 7.277939
4.305600 -13.431600 7.277939
4.352400 -13.431600 7.273187
4.399200 -13.431600 7.251937
4.446000 -13.431600 7.253141
4.492800 -13.431600 7.245762
4.539600 -13.431600 7.245762
4.586400 -13.431600 7.246149
4.633200 -13.431600 7.264441
4.680000 -13.431600 7.309206
4.726800 -13.431600 7.337660
4.773600 -13.431600 7.399406
4.820400 -13.431600 7.422050
4.867200 -13.431600 7.412459
4.914000 -13.431600 7.422317
4.960800 -13.431600 7.422317
5.007600 -13.431600 7.392545
5.054400 -13.431600 7.398598
5.101200 -13.431600 7.392039
5.148000 -13.431600 7.392545
5.194800 -13.431600 7.396513
5.241600 -13.431600 7.410868
5.288400 -13.431600 7.421176
5.335200 -13.431600 7.449222
5.382000 -13.431600 7.454419
5.428800 -13.431600 7.504107
5.475600 -13.431600 7.519771
5.522400 -13.431600 7.546452
5.569200 -13.431600 7.579709
5.616000 -13.431600 7.579709
5.662800 -13.431600 7.578924
5.709600 -13.431600 7.567459
5.756400 -13.431600 7.578924
5.803200 -13.431600 7.584546
5.850000 -13.431600 7.586562
5.896800 -13.431600 7.586562
5.943600 -13.431600 7.595382
5.990400 -13.431600 7.624623
6.037200 -13.431600 7.642150
6.084000 -13.431600 7.646393
6.130800 -13.431600 7.664914
6.177600 -13.431600 7.682209
6.224400 -13.431600 7.709438
6.271200 -13.431600 7.745795
6.318000 -13.431600 7.815178
6.364800 -13.431600 7.843722
6.411600 -13.431600 7.843722
6.458400 -13.431600 7.839616
6.505200 -13.431600 7.842330
6.552000 -13.431600 7.842330
6.598800 -13.431600 7.835613
6.645600 -13.431600 7.839616
6.692400 -13.431600 7.848354
6.739200 -13.431600 7.869490
6.786000 -13.431600 7.897711
6.832800 -13.431600 7.900607
6.879600 -13.431600 7.931242
6.926400 -13.431600 7.939070
6.973200 -13.431600 7.976245
7.020000 -13.431600 8.020692
7.066800 -13.431600 8.110279
7.113600 -13.431600 8.197427
7.160400 -13.431600 8.203416
7.207200 -13.431600 8.203416
7.254000 -13.431600 8.226419
7.300800 -13.431600 8.238567
7.347600 -13.431600 8.238567
7.394400 -13.431600 8.239441
7.441200 -13.431600 8.278752
7.488000 -13.431600 8.354622
7.534800 -13.431600 8.406624
7.581600 -13.431600 8.495074
7.628400 -13.431600 8.533739
7.675200 -13.431600 8.536606
7.722000 -13.431600 8.564868
7.768800 -13.431600 8.645865
7.815600 -13.431600 8.891129
7.862400 -13.431600 8.924251
7.909200 -13.431600 9.029145
7.956000 -13.431600 9.165998
8.002800 -13.431600 9.194065
8.049600 -13.431600 9.223980
8.096400 -13.431600 9.373113
8.143200 -13.431600 9.545081
8.190000 -13.431600 9.792901
8.236800 -13.431600 29.412438
8.283600 -13.431600 29.420897
8.330400 -13.431600 29.428970
8.377200 -13.431600 29.434401
8.424000 -13.431600 29.435927
12.682800 -13.431600 8.053172
12.729600 -13.431600 8.053172
12.776400 -13.431600 8.045188
12.823200 -13.431600 8.036425
12.870000 -13.431600 8.045188
12.916800 -13.431600 8.044959
12.963600 -13.431600 8.036425
13.010400 -13.431600 8.038408
13.057200 -13.431600 8.036113
13.104000 -13.431600 8.036113
13.150800 -13.431600 8.035011
13.197600 -13.431600 8.035011
13.244400 -13.431600 8.035011
13.291200 -13.431600 8.035011
13.338000 -13.431600 8.035011
13.384800 -13.431600 8.041419
13.431600 -13.431600 8.034690
13.478400 -13.431600 8.052774
13.525200 -13.431600 8.041419
13.572000 -13.431600 8.036494
13.618800 -13.431600 8.035694
13.665600 -13.431600 8.036494
13.712400 -13.431600 8.039951
13.759200 -13.431600 8.056953
13.806000 -13.431600 8.056944
13.852800 -13.431600 8.056953
13.899600 -13.431600 8.056953
13.946400 -13.431600 8.065342
13.993200 -13.431600 8.070573
14.040000 -13.431600 8.073134
14.086800 -13.431600 8.070573
14.133600 -13.431600 8.073134
14.180400 -13.431600 8.086310
14.227200 -13.431600 8.086901
14.274000 -13.431600 8.076072
14.320800 -13.431600 8.070749
14.367600 -13.431600 8.069203
14.414400 -13.431600 8.062174
14.461200 -13.431600 8.051528
14.508000 -13.431600 8.023744
14.554800 -13.431600 8.016687
14.601600 -13.431600 7.945098
15.350400 -13.431600 6.804274
15.397200 -13.431600 6.798810
15.490800 -13.431600 6.773494
15.537600 -13.431600 6.767535
15.584400 -13.431600 6.771152
15.631200 -13.431600 6.772658
15.678000 -13.431600 6.779008
15.724800 -13.431600 6.779720
15.771600 -13.431600 6.791710
15.818400 -13.431600 6.779720
15.865200 -13.431600 6.786861
15.912000 -13.431600 6.779720
15.958800 -13.431600 6.760689
16.005600 -13.431600 6.736521
-18.720000 -13.384800 0.000000
-18.673200 -13.384800 0.000000
-18.626400 -13.384800 0.000000
-18.579600 -13.384800 -7.094257
-18.532800 -13.384800 -7.094257
-18.486000 -13.384800 -7.098034
-18.439200 -13.384800 -7.092879
-18.392400 -13.384800 -7.106637
-18.345600 -13.384800 -7.106637
-18.298800 -13.384800 -7.113919
-18.252000 -13.384800 -7.106637
-18.205200 -13.384800 -7.092879
-18.158400 -13.384800 -7.082381
-18.111600 -13.384800 -7.073337
-18.064800 -13.384800 -7.071400
-18.018000 -13.384800 -7.072807
-17.971200 -13.384800 -7.064377
-17.924400 -13.384800 -7.071400
-17.877600 -13.384800 -7.071400
-17.830800 -13.384800 -7.064377
-17.784000 -13.384800 -7.028999
-17.737200 -13.384800 -7.001245
-17.690400 -13.384800 -6.990454
-17.643600 -13.384800 -6.981936
-17.596800 -13.384800 -6.966471
-17.550000 -13.384800 -6.954255
-17.503200 -13.384800 -6.950715
-17.456400 -13.384800 -6.939410
-17.409600 -13.384800 -6.939410
-17.362800 -13.384800 -6.928998
-17.316000 -13.384800 -6.916852
-17.269200 -13.384800 -6.906827
-17.222400 -13.384800 -6.876373
-17.175600 -13.384800 -6.838327
-17.128800 -13.384800 -6.810290
-17.082000 -13.384800 -6.719181
-15.490800 -13.384800 6.870136
-15.444000 -13.384800 6.907445
-15.397200 -13.384800 6.934765
-15.350400 -13.384800 6.947918
-15.303600 -13.384800 6.958765
-15.256800 -13.384800 6.978586
-15.210000 -13.384800 6.989638
-15.163200 -13.384800 7.005137
-15.116400 -13.384800 7.024912
-15.069600 -13.384800 7.031938
-15.022800 -13.384800 7.037034
-14.976000 -13.384800 7.045077
-14.929200 -13.384800 7.051802
-14.882400 -13.384800 7.058572
-14.835600 -13.384800 7.063794
-14.788800 -13.384800 7.064155
-14.742000 -13.384800 7.066844
-14.695200 -13.384800 7.067592
-14.648400 -13.384800 7.070583
-14.601600 -13.384800 7.070583
-14.554800 -13.384800 7.071608
-14.508000 -13.384800 7.072450
-14.461200 -13.384800 7.079498
-14.414400 -13.384800 7.081276
-14.367600 -13.384800 7.092568
-14.320800 -13.384800 7.090540
-14.274000 -13.384800 7.090540
-14.227200 -13.384800 7.091285
-14.180400 -13.384800 7.101385
-14.133600 -13.384800 7.102079
-14.086800 -13.384800 7.102186
-14.040000 -13.384800 7.101385
-13.993200 -13.384800 7.102127
-13.946400 -13.384800 7.101385
-13.899600 -13.384800 7.095866
-13.852800 -13.384800 7.095535
-13.806000 -13.384800 7.096947
-13.759200 -13.384800 7.102559
-13.712400 -13.384800 7.108665
-13.665600 -13.384800 7.118994
-13.618800 -13.384800 7.143310
-13.572000 -13.384800 7.181189
-13.525200 -13.384800 7.222961
-5.896800 -13.384800 11.795377
-5.850000 -13.384800 9.377144
-5.803200 -13.384800 9.270978
-5.756400 -13.384800 9.233903
-5.709600 -13.384800 9.198941
-5.662800 -13.384800 9.179371
-5.616000 -13.384800 9.125904
-5.569200 -13.384800 9.072814
-5.522400 -13.384800 9.039043
-5.475600 -13.384800 9.026342
-5.428800 -13.384800 9.001617
-5.382000 -13.384800 8.981633
-5.335200 -13.384800 8.945398
-5.288400 -13.384800 8.902674
-5.241600 -13.384800 8.856152
-5.194800 -13.384800 8.817277
-5.148000 -13.384800 8.772662
-5.101200 -13.384800 8.724949
-5.054400 -13.384800 8.710025
-5.007600 -13.384800 8.659318
-4.960800 -13.384800 8.631566
-4.914000 -13.384800 8.573577
-4.867200 -13.384800 8.545298
-4.820400 -13.384800 8.505702
-4.773600 -13.384800 8.472348
-4.726800 -13.384800 8.456663
-4.680000 -13.384800 8.444664
-4.633200 -13.384800 8.398721
-4.586400 -13.384800 8.384712
-4.539600 -13.384800 8.347799
-4.492800 -13.384800 8.321015
-4.446000 -13.384800 8.240392
-4.399200 -13.384800 8.203259
-4.352400 -13.384800 8.162034
-4.305600 -13.384800 8.101005
-4.258800 -13.384800 8.069363
-4.212000 -13.384800 8.069363
-4.165200 -13.384800 8.098452
-4.118400 -13.384800 8.096943
-4.071600 -13.384800 8.069363
-4.024800 -13.384800 8.055654
-3.978000 -13.384800 7.980092
-3.931200 -13.384800 7.951140
-3.884400 -13.384800 7.917415
-3.837600 -13.384800 7.882565
-3.790800 -13.384800 7.870738
-3.744000 -13.384800 7.868329
-3.697200 -13.384800 7.870738
-3.650400 -13.384800 7.870738
-3.603600 -13.384800 7.841231
-3.556800 -13.384800 7.820458
-3.510000 -13.384800 7.793676
-3.463200 -13.384800 7.769239
-3.416400 -13.384800 7.734962
-3.369600 -13.384800 7.721801
-3.322800 -13.384800 7.705959
-3.276000 -13.384800 7.683658
-3.229200 -13.384800 7.680526
-3.182400 -13.384800 7.660442
-3.135600 -13.384800 7.638101
-3.088800 -13.384800 7.597221
-3.042000 -13.384800 7.578906
-2.995200 -13.384800 7.561469
-2.948400 -13.384800 7.539134
-2.901600 -13.384800 7.509626
-2.854800 -13.384800 7.495590
-2.808000 -13.384800 7.479142
-2.761200 -13.384800 7.459880
-2.714400 -13.384800 7.459880
-2.667600 -13.384800 7.454989
-2.620800 -13.384800 7.432413
-2.574000 -13.384800 7.428831
-2.527200 -13.384800 7.417294
-2.480400 -13.384800 7.415661
-2.433600 -13.384800 7.396549
-2.386800 -13.384800 7.404980
-2.340000 -13.384800 7.399540
-2.293200 -13.384800 7.380403
-2.246400 -13.384800 7.363505
-2.199600 -13.384800 7.342733
-2.152800 -13.384800 7.342733
-2.106000 -13.384800 7.323076
-2.059200 -13.384800 7.306952
-2.012400 -13.384800 7.284432
-1.965600 -13.384800 7.277241
-1.918800 -13.384800 7.270312
-1.872000 -13.384800 7.270312
-1.825200 -13.384800 7.266035
-1.778400 -13.384800 7.258755
-1.731600 -13.384800 7.257048
-1.684800 -13.384800 7.249775
-1.638000 -13.384800 7.237789
-1.591200 -13.384800 7.229722
-1.544400 -13.384800 7.206292
-1.497600 -13.384800 7.196063
-1.450800 -13.384800 7.186361
-1.404000 -13.384800 7.163670
-1.357200 -13.384800 7.130480
-1.310400 -13.384800 7.119402
-1.263600 -13.384800 7.102011
-1.216800 -13.384800 7.093069
-1.170000 -13.384800 7.087883
-1.123200 -13.384800 7.082845
-1.076400 -13.384800 7.082845
-1.029600 -13.384800 7.086663
-0.982800 -13.384800 7.081295
-0.936000 -13.384800 7.091771
-0.889200 -13.384800 7.096535
-0.842400 -13.384800 7.098306
-0.795600 -13.384800 7.091771
-0.748800 -13.384800 7.090543
-0.702000 -13.384800 7.070979
-0.655200 -13.384800 7.063581
-0.608400 -13.384800 7.052746
-0.561600 -13.384800 6.996195
-0.514800 -13.384800 6.994655
-0.468000 -13.384800 6.988395
-0.421200 -13.384800 6.979041
-0.374400 -13.384800 6.974765
-0.327600 -13.384800 6.966848
-0.280800 -13.384800 6.961967
-0.234000 -13.384800 6.965297
-0.187200 -13.384800 6.982245
-0.140400 -13.384800 6.984503
-0.093600 -13.384800 6.985203
-0.046800 -13.384800 6.993199
0.000000 -13.384800 7.011977
0.046800 -13.384800 7.021323
0.093600 -13.384800 7.024698
0.140400 -13.384800 7.011361
0.187200 -13.384800 7.001078
0.234000 -13.384800 6.987031
0.280800 -13.384800 6.985552
0.327600 -13.384800 6.971607
0.374400 -13.384800 6.932711
0.421200 -13.384800 6.928215
0.468000 -13.384800 6.932567
0.514800 -13.384800 6.928215
0.561600 -13.384800 6.928215
0.608400 -13.384800 6.928215
0.655200 -13.384800 6.928975
0.702000 -13.384800 6.935198
0.748800 -13.384800 6.944149
0.795600 -13.384800 6.928975
0.842400 -13.384800 6.928975
0.889200 -13.384800 6.935198
0.936000 -13.384800 6.948125
0.982800 -13.384800 6.937415
1.029600 -13.384800 6.926977
1.076400 -13.384800 6.924119
1.123200 -13.384800 6.930205
1.170000 -13.384800 6.937415
1.216800 -13.384800 6.934178
1.263600 -13.384800 6.934178
1.310400 -13.384800 6.934178
1.357200 -13.384800 6.948739
1.404000 -13.384800 6.953409
1.450800 -13.384800 6.931431
1.497600 -13.384800 6.929627
1.544400 -13.384800 6.929184
1.591200 -13.384800 6.926056
1.638000 -13.384800 6.920166
1.684800 -13.384800 6.930690
1.731600 -13.384800 6.934982
1.778400 -13.384800 6.943996
1.825200 -13.384800 6.952797
1.872000 -13.384800 6.976058
1.918800 -13.384800 6.975013
1.965600 -13.384800 6.967187
2.012400 -13.384800 6.950321
2.059200 -13.384800 6.950321
2.106000 -13.384800 6.950321
2.152800 -13.384800 6.939440
2.199600 -13.384800 6.931592
2.246400 -13.384800 6.934385
2.293200 -13.384800 6.960079
2.340000 -13.384800 6.998850
2.386800 -13.384800 7.024845
2.433600 -13.384800 7.025175
2.480400 -13.384800 7.024845
2.527200 -13.384800 7.024845
2.574000 -13.384800 7.024127
2.620800 -13.384800 7.023510
2.667600 -13.384800 7.011630
2.714400 -13.384800 7.009810
2.761200 -13.384800 7.011117
2.808000 -13.384800 7.010388
2.854800 -13.384800 7.010388
2.901600 -13.384800 7.010255
2.948400 -13.384800 6.997924
2.995200 -13.384800 7.010255
3.042000 -13.384800 7.025753
3.088800 -13.384800 7.025753
3.135600 -13.384800 7.026841
3.182400 -13.384800 7.041444
3.229200 -13.384800 7.074160
3.276000 -13.384800 7.096530
3.322800 -13.384800 7.099935
3.369600 -13.384800 7.127674
3.416400 -13.384800 7.139351
3.463200 -13.384800 7.139351
3.510000 -13.384800 7.158319
3.556800 -13.384800 7.156140
3.603600 -13.384800 7.149928
3.650400 -13.384800 7.131858
3.697200 -13.384800 7.135534
3.744000 -13.384800 7.138900
3.790800 -13.384800 7.159855
3.837600 -13.384800 7.167826
3.884400 -13.384800 7.182982
3.931200 -13.384800 7.198206
3.978000 -13.384800 7.209337
4.024800 -13.384800 7.214215
4.071600 -13.384800 7.224380
4.118400 -13.384800 7.235749
4.165200 -13.384800 7.261176
4.212000 -13.384800 7.267193
4.258800 -13.384800 7.283804
4.305600 -13.384800 7.289311
4.352400 -13.384800 7.289465
4.399200 -13.384800 7.270709
4.446000 -13.384800 7.270709
4.492800 -13.384800 7.256306
4.539600 -13.384800 7.264441
4.586400 -13.384800 7.270709
4.633200 -13.384800 7.292663
4.680000 -13.384800 7.326221
4.726800 -13.384800 7.338837
4.773600 -13.384800 7.369006
4.820400 -13.384800 7.403855
4.867200 -13.384800 7.403855
4.914000 -13.384800 7.407470
4.960800 -13.384800 7.407470
5.007600 -13.384800 7.392545
5.054400 -13.384800 7.406112
5.101200 -13.384800 7.396513
5.148000 -13.384800 7.396513
5.194800 -13.384800 7.410119
5.241600 -13.384800 7.425862
5.288400 -13.384800 7.442275
5.335200 -13.384800 7.453799
5.382000 -13.384800 7.477300
5.428800 -13.384800 7.504849
5.475600 -13.384800 7.525442
5.522400 -13.384800 7.546452
5.569200 -13.384800 7.579709
5.616000 -13.384800 7.578924
5.662800 -13.384800 7.578924
5.709600 -13.384800 7.574987
5.756400 -13.384800 7.586562
5.803200 -13.384800 7.589805
5.850000 -13.384800 7.589805
5.896800 -13.384800 7.586562
5.943600 -13.384800 7.612108
5.990400 -13.384800 7.637765
6.037200 -13.384800 7.646393
6.084000 -13.384800 7.662592
6.130800 -13.384800 7.671542
6.177600 -13.384800 7.694277
6.224400 -13.384800 7.731839
6.271200 -13.384800 7.770330
6.318000 -13.384800 7.815178
6.364800 -13.384800 7.883925
6.411600 -13.384800 7.883925
6.458400 -13.384800 7.851177
6.505200 -13.384800 7.842330
6.552000 -13.384800 7.844505
6.598800 -13.384800 7.839616
6.645600 -13.384800 7.842330
6.692400 -13.384800 7.848354
6.739200 -13.384800 7.873219
6.786000 -13.384800 7.899990
6.832800 -13.384800 7.918955
6.879600 -13.384800 7.946755
6.926400 -13.384800 7.946755
6.973200 -13.384800 7.964811
7.020000 -13.384800 8.020692
7.066800 -13.384800 8.100154
7.113600 -13.384800 8.203416
7.160400 -13.384800 8.203416
7.207200 -13.384800 8.203416
7.254000 -13.384800 8.226419
7.300800 -13.384800 8.226419
7.347600 -13.384800 8.226026
7.394400 -13.384800 8.226419
7.441200 -13.384800 8.278752
7.488000 -13.384800 8.365121
7.534800 -13.384800 8.406624
7.581600 -13.384800 8.460967
7.628400 -13.384800 8.533739
7.675200 -13.384800 8.533991
7.722000 -13.384800 8.536889
7.768800 -13.384800 8.644497
7.815600 -13.384800 8.800080
7.862400 -13.384800 8.891129
7.909200 -13.384800 9.013437
7.956000 -13.384800 9.118253
8.002800 -13.384800 9.186422
8.049600 -13.384800 9.198889
8.096400 -13.384800 9.492643
8.143200 -13.384800 9.626468
8.190000 -13.384800 10.456596
8.236800 -13.384800 29.414203
8.283600 -13.384800 29.428970
8.330400 -13.384800 29.433678
8.377200 -13.384800 29.435927
8.424000 -13.384800 29.441159
12.729600 -13.384800 8.067596
12.776400 -13.384800 8.053197
12.823200 -13.384800 8.051181
12.870000 -13.384800 8.053197
12.916800 -13.384800 8.051181
12.963600 -13.384800 8.041070
13.010400 -13.384800 8.038408
13.057200 -13.384800 8.035011
13.104000 -13.384800 8.036425
13.150800 -13.384800 8.033725
13.197600 -13.384800 8.035011
13.244400 -13.384800 8.038408
13.291200 -13.384800 8.035011
13.338000 -13.384800 8.035011
13.384800 -13.384800 8.045147
13.431600 -13.384800 8.034314
13.478400 -13.384800 8.054644
13.525200 -13.384800 8.041419
13.572000 -13.384800 8.034314
13.618800 -13.384800 8.035694
13.665600 -13.384800 8.036494
13.712400 -13.384800 8.036494
13.759200 -13.384800 8.056944
13.806000 -13.384800 8.044999
13.852800 -13.384800 8.056953
13.899600 -13.384800 8.058258
13.946400 -13.384800 8.069234
13.993200 -13.384800 8.070573
14.040000 -13.384800 8.073134
14.086800 -13.384800 8.070573
14.133600 -13.384800 8.070573
14.180400 -13.384800 8.076072
14.227200 -13.384800 8.074118
14.274000 -13.384800 8.070749
14.320800 -13.384800 8.070749
14.367600 -13.384800 8.070378
14.414400 -13.384800 8.062174
14.461200 -13.384800 8.054470
14.508000 -13.384800 8.030330
14.554800 -13.384800 8.027227
14.601600 -13.384800 7.998521
15.397200 -13.384800 6.802412
15.444000 -13.384800 6.787246
15.490800 -13.384800 6.781151
15.537600 -13.384800 6.771152
15.584400 -13.384800 6.772658
15.631200 -13.384800 6.773494
15.678000 -13.384800 6.779720
15.724800 -13.384800 6.787903
15.771600 -13.384800 6.792228
15.818400 -13.384800 6.779720
15.865200 -13.384800 6.791319
15.912000 -13.384800 6.796183
15.958800 -13.384800 6.775912
16.005600 -13.384800 6.749905
16.286400 -13.384800 4.821030
16.333200 -13.384800 4.646655
16.520400 -13.384800 3.629235
16.567200 -13.384800 3.346904
-18.720000 -13.338000 0.000000
-18.673200 -13.338000 0.000000
-18.626400 -13.338000 0.000000
-18.579600 -13.338000 -7.094257
-18.532800 -13.338000 -7.094257
-18.486000 -13.338000 -7.098034
-18.439200 -13.338000 -7.091562
-18.392400 -13.338000 -7.106637
-18.345600 -13.338000 -7.106637
-18.298800 -13.338000 -7.113919
-18.252000 -13.338000 -7.111283
-18.205200 -13.338000 -7.091562
-18.158400 -13.338000 -7.082381
-18.111600 -13.338000 -7.076077
-18.064800 -13.338000 -7.071400
-18.018000 -13.338000 -7.071400
-17.971200 -13.338000 -7.053068
-17.924400 -13.338000 -7.066301
-17.877600 -13.338000 -7.066301
-17.830800 -13.338000 -7.047401
-17.784000 -13.338000 -7.004543
-17.737200 -13.338000 -6.994467
-17.690400 -13.338000 -6.978372
-17.643600 -13.338000 -6.977101
-17.596800 -13.338000 -6.965613
-17.550000 -13.338000 -6.950715
-17.503200 -13.338000 -6.945835
-17.456400 -13.338000 -6.938783
-17.409600 -13.338000 -6.938913
-17.362800 -13.338000 -6.928998
-17.316000 -13.338000 -6.906827
-17.269200 -13.338000 -6.890102
-17.222400 -13.338000 -6.848245
-17.175600 -13.338000 -6.835946
-17.128800 -13.338000 -6.714324
-15.537600 -13.338000 6.858530
-15.490800 -13.338000 6.901603
-15.444000 -13.338000 6.938005
-15.397200 -13.338000 6.947918
-15.350400 -13.338000 6.962046
-15.303600 -13.338000 6.983141
-15.256800 -13.338000 6.993103
-15.210000 -13.338000 7.005137
-15.163200 -13.338000 7.037034
-15.116400 -13.338000 7.043002
-15.069600 -13.338000 7.043002
-15.022800 -13.338000 7.046573
-14.976000 -13.338000 7.056779
-14.929200 -13.338000 7.061340
-14.882400 -13.338000 7.066097
-14.835600 -13.338000 7.067888
-14.788800 -13.338000 7.070583
-14.742000 -13.338000 7.071407
-14.695200 -13.338000 7.071407
-14.648400 -13.338000 7.073721
-14.601600 -13.338000 7.074360
-14.554800 -13.338000 7.077877
-14.508000 -13.338000 7.083729
-14.461200 -13.338000 7.088378
-14.414400 -13.338000 7.097432
-14.367600 -13.338000 7.102926
-14.320800 -13.338000 7.101812
-14.274000 -13.338000 7.103834
-14.227200 -13.338000 7.102584
-14.180400 -13.338000 7.103732
-14.133600 -13.338000 7.103834
-14.086800 -13.338000 7.110276
-14.040000 -13.338000 7.102584
-13.993200 -13.338000 7.105175
-13.946400 -13.338000 7.102584
-13.899600 -13.338000 7.102559
-13.852800 -13.338000 7.105175
-13.806000 -13.338000 7.107297
-13.759200 -13.338000 7.108809
-13.712400 -13.338000 7.134932
-13.665600 -13.338000 7.143310
-13.618800 -13.338000 7.184926
-13.572000 -13.338000 7.226960
-5.896800 -13.338000 11.795377
-5.850000 -13.338000 9.368489
-5.803200 -13.338000 9.270978
-5.756400 -13.338000 9.234199
-5.709600 -13.338000 9.201254
-5.662800 -13.338000 9.201254
-5.616000 -13.338000 9.134604
-5.569200 -13.338000 9.085077
-5.522400 -13.338000 9.056036
-5.475600 -13.338000 9.029806
-5.428800 -13.338000 9.024313
-5.382000 -13.338000 8.996357
-5.335200 -13.338000 8.950400
-5.288400 -13.338000 8.920687
-5.241600 -13.338000 8.882259
-5.194800 -13.338000 8.839481
-5.148000 -13.338000 8.773877
-5.101200 -13.338000 8.740932
-5.054400 -13.338000 8.724949
-5.007600 -13.338000 8.710025
-4.960800 -13.338000 8.652972
-4.914000 -13.338000 8.602707
-4.867200 -13.338000 8.556911
-4.820400 -13.338000 8.522436
-4.773600 -13.338000 8.490046
-4.726800 -13.338000 8.472348
-4.680000 -13.338000 8.456663
-4.633200 -13.338000 8.444664
-4.586400 -13.338000 8.408879
-4.539600 -13.338000 8.357666
-4.492800 -13.338000 8.321015
-4.446000 -13.338000 8.248842
-4.399200 -13.338000 8.203259
-4.352400 -13.338000 8.162034
-4.305600 -13.338000 8.111348
-4.258800 -13.338000 8.073677
-4.212000 -13.338000 8.080520
-4.165200 -13.338000 8.091082
-4.118400 -13.338000 8.091082
-4.071600 -13.338000 8.068083
-4.024800 -13.338000 8.057854
-3.978000 -13.338000 8.016245
-3.931200 -13.338000 7.958037
-3.884400 -13.338000 7.947654
-3.837600 -13.338000 7.912904
-3.790800 -13.338000 7.882565
-3.744000 -13.338000 7.882565
-3.697200 -13.338000 7.882565
-3.650400 -13.338000 7.871052
-3.603600 -13.338000 7.855754
-3.556800 -13.338000 7.823739
-3.510000 -13.338000 7.800534
-3.463200 -13.338000 7.792034
-3.416400 -13.338000 7.753527
-3.369600 -13.338000 7.746353
-3.322800 -13.338000 7.721801
-3.276000 -13.338000 7.705959
-3.229200 -13.338000 7.683658
-3.182400 -13.338000 7.681517
-3.135600 -13.338000 7.660442
-3.088800 -13.338000 7.617668
-3.042000 -13.338000 7.593210
-2.995200 -13.338000 7.579657
-2.948400 -13.338000 7.566465
-2.901600 -13.338000 7.543137
-2.854800 -13.338000 7.539134
-2.808000 -13.338000 7.517069
-2.761200 -13.338000 7.490395
-2.714400 -13.338000 7.482294
-2.667600 -13.338000 7.459880
-2.620800 -13.338000 7.434973
-2.574000 -13.338000 7.433797
-2.527200 -13.338000 7.426457
-2.480400 -13.338000 7.423518
-2.433600 -13.338000 7.416546
-2.386800 -13.338000 7.410242
-2.340000 -13.338000 7.399540
-2.293200 -13.338000 7.374911
-2.246400 -13.338000 7.363505
-2.199600 -13.338000 7.342733
-2.152800 -13.338000 7.334481
-2.106000 -13.338000 7.317585
-2.059200 -13.338000 7.302983
-2.012400 -13.338000 7.284432
-1.965600 -13.338000 7.278990
-1.918800 -13.338000 7.273229
-1.872000 -13.338000 7.277241
-1.825200 -13.338000 7.267961
-1.778400 -13.338000 7.267961
-1.731600 -13.338000 7.267961
-1.684800 -13.338000 7.264294
-1.638000 -13.338000 7.256130
-1.591200 -13.338000 7.247738
-1.544400 -13.338000 7.229722
-1.497600 -13.338000 7.202563
-1.450800 -13.338000 7.196063
-1.404000 -13.338000 7.179963
-1.357200 -13.338000 7.130480
-1.310400 -13.338000 7.113898
-1.263600 -13.338000 7.096211
-1.216800 -13.338000 7.090892
-1.170000 -13.338000 7.086928
-1.123200 -13.338000 7.082845
-1.076400 -13.338000 7.084274
-1.029600 -13.338000 7.090410
-0.982800 -13.338000 7.086663
-0.936000 -13.338000 7.111142
-0.889200 -13.338000 7.105720
-0.842400 -13.338000 7.101707
-0.795600 -13.338000 7.090410
-0.748800 -13.338000 7.078043
-0.702000 -13.338000 7.064137
-0.655200 -13.338000 7.060938
-0.608400 -13.338000 7.052746
-0.561600 -13.338000 6.996195
-0.514800 -13.338000 6.994655
-0.468000 -13.338000 6.991796
-0.421200 -13.338000 6.984503
-0.374400 -13.338000 6.979041
-0.327600 -13.338000 6.978853
-0.280800 -13.338000 6.963117
-0.234000 -13.338000 6.965297
-0.187200 -13.338000 6.982245
-0.140400 -13.338000 6.984503
-0.093600 -13.338000 6.985203
-0.046800 -13.338000 6.985203
0.000000 -13.338000 7.017779
0.046800 -13.338000 7.035673
0.093600 -13.338000 7.036263
0.140400 -13.338000 7.021323
0.187200 -13.338000 7.003805
0.234000 -13.338000 6.978707
0.280800 -13.338000 6.978707
0.327600 -13.338000 6.947630
0.374400 -13.338000 6.928215
0.421200 -13.338000 6.922270
0.468000 -13.338000 6.928215
0.514800 -13.338000 6.922983
0.561600 -13.338000 6.928215
0.608400 -13.338000 6.928215
0.655200 -13.338000 6.928975
0.702000 -13.338000 6.935198
0.748800 -13.338000 6.945050
0.795600 -13.338000 6.928975
0.842400 -13.338000 6.925785
0.889200 -13.338000 6.928975
0.936000 -13.338000 6.935198
0.982800 -13.338000 6.924119
1.029600 -13.338000 6.919930
1.076400 -13.338000 6.904717
1.123200 -13.338000 6.923023
1.170000 -13.338000 6.926977
1.216800 -13.338000 6.926977
1.263600 -13.338000 6.930205
1.310400 -13.338000 6.945492
1.357200 -13.338000 6.953409
1.404000 -13.338000 6.957011
1.450800 -13.338000 6.953409
1.497600 -13.338000 6.926056
1.544400 -13.338000 6.926056
1.591200 -13.338000 6.926056
1.638000 -13.338000 6.899685
1.684800 -13.338000 6.925622
1.731600 -13.338000 6.930690
1.778400 -13.338000 6.939010
1.825200 -13.338000 6.952797
1.872000 -13.338000 6.963442
1.918800 -13.338000 6.952797
1.965600 -13.338000 6.952797
2.012400 -13.338000 6.950321
2.059200 -13.338000 6.950088
2.106000 -13.338000 6.939440
2.152800 -13.338000 6.934858
2.199600 -13.338000 6.934385
2.246400 -13.338000 6.939440
2.293200 -13.338000 6.957471
2.340000 -13.338000 6.997646
2.386800 -13.338000 7.025175
2.433600 -13.338000 7.030904
2.480400 -13.338000 7.031470
2.527200 -13.338000 7.030904
2.574000 -13.338000 7.032510
2.620800 -13.338000 7.032510
2.667600 -13.338000 7.027804
2.714400 -13.338000 7.024127
2.761200 -13.338000 7.024127
2.808000 -13.338000 7.024127
2.854800 -13.338000 7.025753
2.901600 -13.338000 7.013047
2.948400 -13.338000 6.997924
2.995200 -13.338000 7.010255
3.042000 -13.338000 7.025753
3.088800 -13.338000 7.025753
3.135600 -13.338000 7.026841
3.182400 -13.338000 7.042688
3.229200 -13.338000 7.084269
3.276000 -13.338000 7.097997
3.322800 -13.338000 7.121535
3.369600 -13.338000 7.126843
3.416400 -13.338000 7.130655
3.463200 -13.338000 7.130655
3.510000 -13.338000 7.149928
3.556800 -13.338000 7.131858
3.603600 -13.338000 7.131331
3.650400 -13.338000 7.127173
3.697200 -13.338000 7.131657
3.744000 -13.338000 7.135534
3.790800 -13.338000 7.155679
3.837600 -13.338000 7.167826
3.884400 -13.338000 7.184491
3.931200 -13.338000 7.198206
3.978000 -13.338000 7.206172
4.024800 -13.338000 7.214215
4.071600 -13.338000 7.220675
4.118400 -13.338000 7.234944
4.165200 -13.338000 7.258824
4.212000 -13.338000 7.264867
4.258800 -13.338000 7.274798
4.305600 -13.338000 7.283804
4.352400 -13.338000 7.283804
4.399200 -13.338000 7.270864
4.446000 -13.338000 7.272213
4.492800 -13.338000 7.263377
4.539600 -13.338000 7.272213
4.586400 -13.338000 7.289465
4.633200 -13.338000 7.302767
4.680000 -13.338000 7.328230
4.726800 -13.338000 7.352845
4.773600 -13.338000 7.382809
4.820400 -13.338000 7.403759
4.867200 -13.338000 7.403759
4.914000 -13.338000 7.407470
4.960800 -13.338000 7.407470
5.007600 -13.338000 7.396513
5.054400 -13.338000 7.412459
5.101200 -13.338000 7.417315
5.148000 -13.338000 7.425862
5.194800 -13.338000 7.437153
5.241600 -13.338000 7.447976
5.288400 -13.338000 7.449222
5.335200 -13.338000 7.454419
5.382000 -13.338000 7.488090
5.428800 -13.338000 7.506353
5.475600 -13.338000 7.526530
5.522400 -13.338000 7.568539
5.569200 -13.338000 7.590416
5.616000 -13.338000 7.585028
5.662800 -13.338000 7.589912
5.709600 -13.338000 7.590416
5.756400 -13.338000 7.613804
5.803200 -13.338000 7.613804
5.850000 -13.338000 7.596628
5.896800 -13.338000 7.596628
5.943600 -13.338000 7.631341
5.990400 -13.338000 7.646001
6.037200 -13.338000 7.662275
6.084000 -13.338000 7.680947
6.130800 -13.338000 7.683464
6.177600 -13.338000 7.731690
6.224400 -13.338000 7.756131
6.271200 -13.338000 7.813665
6.318000 -13.338000 7.826123
6.364800 -13.338000 7.907093
6.411600 -13.338000 7.907093
6.458400 -13.338000 7.907093
6.505200 -13.338000 7.905891
6.552000 -13.338000 7.893228
6.598800 -13.338000 7.890643
6.645600 -13.338000 7.890946
6.692400 -13.338000 7.890643
6.739200 -13.338000 7.914750
6.786000 -13.338000 7.939070
6.832800 -13.338000 7.946980
6.879600 -13.338000 7.974893
6.926400 -13.338000 7.974366
6.973200 -13.338000 7.986952
7.020000 -13.338000 8.054692
7.066800 -13.338000 8.171585
7.113600 -13.338000 8.257933
7.160400 -13.338000 8.257933
7.207200 -13.338000 8.269732
7.254000 -13.338000 8.270687
7.300800 -13.338000 8.279538
7.347600 -13.338000 8.257933
7.394400 -13.338000 8.257933
7.441200 -13.338000 8.341542
7.488000 -13.338000 8.375662
7.534800 -13.338000 8.420861
7.581600 -13.338000 8.460967
7.628400 -13.338000 8.533739
7.675200 -13.338000 8.533991
7.722000 -13.338000 8.536889
7.768800 -13.338000 8.644497
7.815600 -13.338000 8.795678
7.862400 -13.338000 8.889878
7.909200 -13.338000 9.013954
7.956000 -13.338000 9.118253
8.002800 -13.338000 9.198889
8.049600 -13.338000 9.198889
8.096400 -13.338000 9.373935
8.143200 -13.338000 9.726242
8.190000 -13.338000 10.560755
8.236800 -13.338000 29.422246
8.283600 -13.338000 29.433167
8.330400 -13.338000 29.435927
8.377200 -13.338000 29.441506
8.424000 -13.338000 29.444252
12.776400 -13.338000 8.059367
12.823200 -13.338000 8.059320
12.870000 -13.338000 8.059367
12.916800 -13.338000 8.053197
12.963600 -13.338000 8.044959
13.010400 -13.338000 8.038408
13.057200 -13.338000 8.028382
13.104000 -13.338000 8.033725
13.150800 -13.338000 8.024664
13.197600 -13.338000 8.024664
13.244400 -13.338000 8.038408
13.291200 -13.338000 8.033725
13.338000 -13.338000 8.041419
13.384800 -13.338000 8.054644
13.431600 -13.338000 8.054644
13.478400 -13.338000 8.062942
13.525200 -13.338000 8.054644
13.572000 -13.338000 8.036494
13.618800 -13.338000 8.035694
13.665600 -13.338000 8.034908
13.712400 -13.338000 8.034908
13.759200 -13.338000 8.039951
13.806000 -13.338000 8.039063
13.852800 -13.338000 8.044999
13.899600 -13.338000 8.056860
13.946400 -13.338000 8.064530
13.993200 -13.338000 8.064530
14.040000 -13.338000 8.064818
14.086800 -13.338000 8.064530
14.133600 -13.338000 8.061492
14.180400 -13.338000 8.069203
14.227200 -13.338000 8.069203
14.274000 -13.338000 8.070378
14.320800 -13.338000 8.070749
14.367600 -13.338000 8.072937
14.414400 -13.338000 8.070749
14.461200 -13.338000 8.070378
14.508000 -13.338000 8.054470
14.554800 -13.338000 8.051528
14.601600 -13.338000 8.023744
14.648400 -13.338000 8.006815
15.397200 -13.338000 6.811793
15.444000 -13.338000 6.802412
15.490800 -13.338000 6.806361
15.537600 -13.338000 6.787903
15.584400 -13.338000 6.784647
15.631200 -13.338000 6.779008
15.678000 -13.338000 6.796375
15.724800 -13.338000 6.804742
15.771600 -13.338000 6.808818
15.865200 -13.338000 6.802412
15.912000 -13.338000 6.807335
15.958800 -13.338000 6.804742
16.005600 -13.338000 6.773255
16.052400 -13.338000 6.760689
16.239600 -13.338000 5.230113
16.286400 -13.338000 4.918111
16.333200 -13.338000 4.809832
16.380000 -13.338000 4.595293
16.426800 -13.338000 4.295179
16.473600 -13.338000 4.119877
16.520400 -13.338000 3.864737
16.567200 -13.338000 3.568034
-18.720000 -13.291200 0.000000
-18.673200 -13.291200 0.000000
-18.626400 -13.291200 0.000000
-18.579600 -13.291200 -7.100194
-18.532800 -13.291200 -7.098034
-18.486000 -13.291200 -7.100194
-18.439200 -13.291200 -7.100194
-18.392400 -13.291200 -7.106637
-18.345600 -13.291200 -7.106637
-18.298800 -13.291200 -7.111283
-18.252000 -13.291200 -7.111283
-18.205200 -13.291200 -7.091562
-18.158400 -13.291200 -7.076934
-18.111600 -13.291200 -7.076934
-18.064800 -13.291200 -7.072807
-18.018000 -13.291200 -7.072807
-17.971200 -13.291200 -7.070712
-17.924400 -13.291200 -7.070712
-17.877600 -13.291200 -7.070712
-17.830800 -13.291200 -7.047401
-17.784000 -13.291200 -7.010876
-17.737200 -13.291200 -7.001175
-17.690400 -13.291200 -6.981936
-17.643600 -13.291200 -6.977101
-17.596800 -13.291200 -6.948196
-17.550000 -13.291200 -6.940576
-17.503200 -13.291200 -6.938783
-17.456400 -13.291200 -6.928998
-17.409600 -13.291200 -6.928998
-17.362800 -13.291200 -6.910265
-17.316000 -13.291200 -6.893116
-17.269200 -13.291200 -6.855186
-17.222400 -13.291200 -6.810692
-17.175600 -13.291200 -6.737669
-17.128800 -13.291200 -6.597928
-16.660800 -13.291200 -5.228469
-15.584400 -13.291200 6.849992
-15.537600 -13.291200 6.898815
-15.490800 -13.291200 6.938005
-15.444000 -13.291200 6.945050
-15.397200 -13.291200 6.974893
-15.350400 -13.291200 6.985574
-15.303600 -13.291200 7.004226
-15.256800 -13.291200 7.017331
-15.210000 -13.291200 7.031938
-15.163200 -13.291200 7.046573
-15.116400 -13.291200 7.056779
-15.069600 -13.291200 7.056779
-15.022800 -13.291200 7.057462
-14.976000 -13.291200 7.063794
-14.929200 -13.291200 7.065067
-14.882400 -13.291200 7.070663
-14.835600 -13.291200 7.073721
-14.788800 -13.291200 7.072450
-14.742000 -13.291200 7.076027
-14.695200 -13.291200 7.073721
-14.648400 -13.291200 7.077877
-14.601600 -13.291200 7.088086
-14.554800 -13.291200 7.085700
-14.508000 -13.291200 7.095900
-14.461200 -13.291200 7.095900
-14.414400 -13.291200 7.101812
-14.367600 -13.291200 7.104184
-14.320800 -13.291200 7.104184
-14.274000 -13.291200 7.105546
-14.227200 -13.291200 7.103732
-14.180400 -13.291200 7.103732
-14.133600 -13.291200 7.103834
-14.086800 -13.291200 7.110276
-14.040000 -13.291200 7.103732
-13.993200 -13.291200 7.110276
-13.946400 -13.291200 7.108809
-13.899600 -13.291200 7.110276
-13.852800 -13.291200 7.116941
-13.806000 -13.291200 7.117973
-13.759200 -13.291200 7.134932
-13.712400 -13.291200 7.163923
-13.665600 -13.291200 7.184926
-13.618800 -13.291200 7.239013
-13.572000 -13.291200 7.284810
-5.896800 -13.291200 13.417783
-5.850000 -13.291200 9.381871
-5.803200 -13.291200 9.297589
-5.756400 -13.291200 9.259391
-5.709600 -13.291200 9.234199
-5.662800 -13.291200 9.245723
-5.616000 -13.291200 9.197365
-5.569200 -13.291200 9.103926
-5.522400 -13.291200 9.066479
-5.475600 -13.291200 9.033549
-5.428800 -13.291200 9.027306
-5.382000 -13.291200 9.001617
-5.335200 -13.291200 8.951179
-5.288400 -13.291200 8.931673
-5.241600 -13.291200 8.900953
-5.194800 -13.291200 8.833703
-5.148000 -13.291200 8.774968
-5.101200 -13.291200 8.748560
-5.054400 -13.291200 8.739840
-5.007600 -13.291200 8.718139
-4.960800 -13.291200 8.659318
-4.914000 -13.291200 8.611754
-4.867200 -13.291200 8.595929
-4.820400 -13.291200 8.555665
-4.773600 -13.291200 8.516997
-4.726800 -13.291200 8.490046
-4.680000 -13.291200 8.469008
-4.633200 -13.291200 8.453115
-4.586400 -13.291200 8.444664
-4.539600 -13.291200 8.381961
-4.492800 -13.291200 8.321206
-4.446000 -13.291200 8.253354
-4.399200 -13.291200 8.217699
-4.352400 -13.291200 8.168230
-4.305600 -13.291200 8.115171
-4.258800 -13.291200 8.081114
-4.212000 -13.291200 8.081114
-4.165200 -13.291200 8.098507
-4.118400 -13.291200 8.096943
-4.071600 -13.291200 8.069363
-4.024800 -13.291200 8.055654
-3.978000 -13.291200 8.015736
-3.931200 -13.291200 7.973513
-3.884400 -13.291200 7.958037
-3.837600 -13.291200 7.943267
-3.790800 -13.291200 7.894296
-3.744000 -13.291200 7.886053
-3.697200 -13.291200 7.883608
-3.650400 -13.291200 7.870738
-3.603600 -13.291200 7.839461
-3.556800 -13.291200 7.800534
-3.510000 -13.291200 7.796515
-3.463200 -13.291200 7.784292
-3.416400 -13.291200 7.758090
-3.369600 -13.291200 7.750383
-3.322800 -13.291200 7.734962
-3.276000 -13.291200 7.707130
-3.229200 -13.291200 7.681517
-3.182400 -13.291200 7.674915
-3.135600 -13.291200 7.659231
-3.088800 -13.291200 7.608651
-3.042000 -13.291200 7.596568
-2.995200 -13.291200 7.595813
-2.948400 -13.291200 7.579657
-2.901600 -13.291200 7.572475
-2.854800 -13.291200 7.545677
-2.808000 -13.291200 7.539134
-2.761200 -13.291200 7.501528
-2.714400 -13.291200 7.495590
-2.667600 -13.291200 7.459880
-2.620800 -13.291200 7.434973
-2.574000 -13.291200 7.434365
-2.527200 -13.291200 7.427363
-2.480400 -13.291200 7.427363
-2.433600 -13.291200 7.421524
-2.386800 -13.291200 7.415661
-2.340000 -13.291200 7.399540
-2.293200 -13.291200 7.366990
-2.246400 -13.291200 7.362337
-2.199600 -13.291200 7.339426
-2.152800 -13.291200 7.317676
-2.106000 -13.291200 7.308373
-2.059200 -13.291200 7.300779
-2.012400 -13.291200 7.288088
-1.965600 -13.291200 7.281533
-1.918800 -13.291200 7.277241
-1.872000 -13.291200 7.281533
-1.825200 -13.291200 7.277241
-1.778400 -13.291200 7.279892
-1.731600 -13.291200 7.277241
-1.684800 -13.291200 7.267961
-1.638000 -13.291200 7.270101
-1.591200 -13.291200 7.251253
-1.544400 -13.291200 7.237470
-1.497600 -13.291200 7.206292
-1.450800 -13.291200 7.196063
-1.404000 -13.291200 7.186361
-1.357200 -13.291200 7.130480
-1.310400 -13.291200 7.102011
-1.263600 -13.291200 7.090892
-1.216800 -13.291200 7.086663
-1.170000 -13.291200 7.084274
-1.123200 -13.291200 7.074592
-1.076400 -13.291200 7.084274
-1.029600 -13.291200 7.090892
-0.982800 -13.291200 7.099917
-0.936000 -13.291200 7.118703
-0.889200 -13.291200 7.114118
-0.842400 -13.291200 7.105720
-0.795600 -13.291200 7.084663
-0.748800 -13.291200 7.078043
-0.702000 -13.291200 7.062995
-0.655200 -13.291200 7.060847
-0.608400 -13.291200 7.052746
-0.561600 -13.291200 7.014280
-0.514800 -13.291200 6.996195
-0.468000 -13.291200 6.994655
-0.421200 -13.291200 6.984503
-0.374400 -13.291200 6.981766
-0.327600 -13.291200 6.972659
-0.280800 -13.291200 6.956339
-0.234000 -13.291200 6.954295
-0.187200 -13.291200 6.978853
-0.140400 -13.291200 6.982245
-0.093600 -13.291200 6.985203
-0.046800 -13.291200 6.985203
0.000000 -13.291200 7.020851
0.046800 -13.291200 7.035673
0.093600 -13.291200 7.039341
0.140400 -13.291200 7.021323
0.187200 -13.291200 6.987031
0.234000 -13.291200 6.936140
0.280800 -13.291200 6.947630
0.327600 -13.291200 6.931082
0.374400 -13.291200 6.907161
0.421200 -13.291200 6.907161
0.468000 -13.291200 6.913835
0.514800 -13.291200 6.914506
0.561600 -13.291200 6.918791
0.608400 -13.291200 6.918791
0.655200 -13.291200 6.922983
0.702000 -13.291200 6.928975
0.748800 -13.291200 6.928975
0.795600 -13.291200 6.924119
0.842400 -13.291200 6.905362
0.889200 -13.291200 6.924540
0.936000 -13.291200 6.924540
0.982800 -13.291200 6.919930
1.029600 -13.291200 6.909487
1.076400 -13.291200 6.904382
1.123200 -13.291200 6.919930
1.170000 -13.291200 6.930205
1.216800 -13.291200 6.928083
1.263600 -13.291200 6.926977
1.310400 -13.291200 6.930205
1.357200 -13.291200 6.948739
1.404000 -13.291200 6.956941
1.450800 -13.291200 6.953409
1.497600 -13.291200 6.943996
1.544400 -13.291200 6.929184
1.591200 -13.291200 6.939010
1.638000 -13.291200 6.929184
1.684800 -13.291200 6.925622
1.731600 -13.291200 6.930690
1.778400 -13.291200 6.934982
1.825200 -13.291200 6.950088
1.872000 -13.291200 6.952797
1.918800 -13.291200 6.934982
1.965600 -13.291200 6.939440
2.012400 -13.291200 6.939440
2.059200 -13.291200 6.943697
2.106000 -13.291200 6.934385
2.152800 -13.291200 6.928768
2.199600 -13.291200 6.928768
2.246400 -13.291200 6.935624
2.293200 -13.291200 6.954280
2.340000 -13.291200 6.997646
2.386800 -13.291200 7.024845
2.433600 -13.291200 7.025900
2.480400 -13.291200 7.030904
2.527200 -13.291200 7.027394
2.574000 -13.291200 7.030904
2.620800 -13.291200 7.027394
2.667600 -13.291200 7.023510
2.714400 -13.291200 7.016102
2.761200 -13.291200 7.023510
2.808000 -13.291200 7.013047
2.854800 -13.291200 7.021710
2.901600 -13.291200 7.013047
2.948400 -13.291200 7.000682
2.995200 -13.291200 7.011651
3.042000 -13.291200 7.021710
3.088800 -13.291200 7.021710
3.135600 -13.291200 7.026841
3.182400 -13.291200 7.042688
3.229200 -13.291200 7.074160
3.276000 -13.291200 7.093282
3.322800 -13.291200 7.097997
3.369600 -13.291200 7.093598
3.416400 -13.291200 7.126843
3.463200 -13.291200 7.126843
3.510000 -13.291200 7.129810
3.556800 -13.291200 7.127173
3.603600 -13.291200 7.127173
3.650400 -13.291200 7.122564
3.697200 -13.291200 7.131331
3.744000 -13.291200 7.135534
3.790800 -13.291200 7.159855
3.837600 -13.291200 7.169933
3.884400 -13.291200 7.184491
3.931200 -13.291200 7.198356
3.978000 -13.291200 7.213638
4.024800 -13.291200 7.220675
4.071600 -13.291200 7.220675
4.118400 -13.291200 7.234855
4.165200 -13.291200 7.250267
4.212000 -13.291200 7.259373
4.258800 -13.291200 7.274798
4.305600 -13.291200 7.285302
4.352400 -13.291200 7.289465
4.399200 -13.291200 7.277939
4.446000 -13.291200 7.289465
4.492800 -13.291200 7.280198
4.539600 -13.291200 7.290867
4.586400 -13.291200 7.293827
4.633200 -13.291200 7.298590
4.680000 -13.291200 7.327028
4.726800 -13.291200 7.338837
4.773600 -13.291200 7.354465
4.820400 -13.291200 7.382809
4.867200 -13.291200 7.398598
4.914000 -13.291200 7.398598
4.960800 -13.291200 7.407470
5.007600 -13.291200 7.407470
5.054400 -13.291200 7.431791
5.101200 -13.291200 7.436044
5.148000 -13.291200 7.437153
5.194800 -13.291200 7.441614
5.241600 -13.291200 7.454419
5.288400 -13.291200 7.454419
5.335200 -13.291200 7.477300
5.382000 -13.291200 7.490072
5.428800 -13.291200 7.510649
5.475600 -13.291200 7.531038
5.522400 -13.291200 7.581069
5.569200 -13.291200 7.604874
5.616000 -13.291200 7.602926
5.662800 -13.291200 7.604874
5.709600 -13.291200 7.620333
5.756400 -13.291200 7.641462
5.803200 -13.291200 7.641462
5.850000 -13.291200 7.620333
5.896800 -13.291200 7.631341
5.943600 -13.291200 7.646001
5.990400 -13.291200 7.662275
6.037200 -13.291200 7.680947
6.084000 -13.291200 7.691724
6.130800 -13.291200 7.694277
6.177600 -13.291200 7.745795
6.224400 -13.291200 7.770330
6.271200 -13.291200 7.821978
6.318000 -13.291200 7.867233
6.364800 -13.291200 7.907093
6.411600 -13.291200 7.911157
6.458400 -13.291200 7.914750
6.505200 -13.291200 7.914750
6.552000 -13.291200 7.914750
6.598800 -13.291200 7.918955
6.645600 -13.291200 7.935998
6.692400 -13.291200 7.935998
6.739200 -13.291200 7.950589
6.786000 -13.291200 7.969769
6.832800 -13.291200 7.974366
6.879600 -13.291200 8.007880
6.926400 -13.291200 8.006820
6.973200 -13.291200 8.051543
7.020000 -13.291200 8.094331
7.066800 -13.291200 8.231257
7.113600 -13.291200 8.269732
7.160400 -13.291200 8.269732
7.207200 -13.291200 8.277283
7.254000 -13.291200 8.277283
7.300800 -13.291200 8.288491
7.347600 -13.291200 8.269732
7.394400 -13.291200 8.283414
7.441200 -13.291200 8.352152
7.488000 -13.291200 8.375662
7.534800 -13.291200 8.420861
7.581600 -13.291200 8.460967
7.628400 -13.291200 8.532784
7.675200 -13.291200 8.533739
7.722000 -13.291200 8.547819
7.768800 -13.291200 8.676244
7.815600 -13.291200 8.800080
7.862400 -13.291200 8.882785
7.909200 -13.291200 9.013437
7.956000 -13.291200 9.038509
8.002800 -13.291200 9.198889
8.049600 -13.291200 9.198889
8.096400 -13.291200 9.491410
8.143200 -13.291200 9.771051
8.190000 -13.291200 10.663517
8.236800 -13.291200 29.428970
8.283600 -13.291200 29.435478
8.330400 -13.291200 29.441159
8.377200 -13.291200 29.444252
8.424000 -13.291200 29.446695
12.776400 -13.291200 8.046656
12.823200 -13.291200 8.052491
12.870000 -13.291200 8.059250
12.916800 -13.291200 8.044959
12.963600 -13.291200 8.031610
13.010400 -13.291200 8.031610
13.057200 -13.291200 8.027853
13.104000 -13.291200 8.033725
13.150800 -13.291200 8.028382
13.197600 -13.291200 8.033725
13.244400 -13.291200 8.046727
13.291200 -13.291200 8.046727
13.338000 -13.291200 8.054644
13.384800 -13.291200 8.058380
13.431600 -13.291200 8.060732
13.478400 -13.291200 8.067107
13.525200 -13.291200 8.060732
13.572000 -13.291200 8.058380
13.618800 -13.291200 8.052774
13.665600 -13.291200 8.051713
13.712400 -13.291200 8.052774
13.759200 -13.291200 8.055085
13.806000 -13.291200 8.051263
13.852800 -13.291200 8.056953
13.899600 -13.291200 8.061492
13.946400 -13.291200 8.069278
13.993200 -13.291200 8.069278
14.040000 -13.291200 8.070573
14.086800 -13.291200 8.065253
14.133600 -13.291200 8.065253
14.180400 -13.291200 8.073134
14.227200 -13.291200 8.073134
14.274000 -13.291200 8.076072
14.320800 -13.291200 8.088133
14.367600 -13.291200 8.088133
14.414400 -13.291200 8.088133
14.461200 -13.291200 8.086901
14.508000 -13.291200 8.067403
14.554800 -13.291200 8.061265
14.601600 -13.291200 8.053741
14.648400 -13.291200 8.033331
15.350400 -13.291200 6.836390
15.397200 -13.291200 6.816353
15.444000 -13.291200 6.806361
15.490800 -13.291200 6.811793
15.537600 -13.291200 6.806361
15.584400 -13.291200 6.791319
15.631200 -13.291200 6.791319
15.678000 -13.291200 6.808027
15.724800 -13.291200 6.808027
15.818400 -13.291200 6.804742
15.865200 -13.291200 6.804742
15.912000 -13.291200 6.808027
15.958800 -13.291200 6.807335
16.005600 -13.291200 6.790360
16.052400 -13.291200 6.789627
16.099200 -13.291200 6.749905
16.380000 -13.291200 4.802824
16.426800 -13.291200 4.537191
16.473600 -13.291200 4.229520
16.520400 -13.291200 4.104992
16.567200 -13.291200 3.670957
16.614000 -13.291200 3.506319
-18.720000 -13.244400 0.000000
-18.673200 -13.244400 0.000000
-18.626400 -13.244400 0.000000
-18.579600 -13.244400 -7.100194
-18.532800 -13.244400 -7.098034
-18.486000 -13.244400 -7.097882
-18.439200 -13.244400 -7.089271
-18.392400 -13.244400 -7.097882
-18.345600 -13.244400 -7.097882
-18.298800 -13.244400 -7.109204
-18.252000 -13.244400 -7.111283
-18.205200 -13.244400 -7.097820
-18.158400 -13.244400 -7.084282
-18.111600 -13.244400 -7.083650
-18.064800 -13.244400 -7.076077
-18.018000 -13.244400 -7.072807
-17.971200 -13.244400 -7.053068
-17.924400 -13.244400 -7.051968
-17.877600 -13.244400 -7.040968
-17.830800 -13.244400 -7.022113
-17.784000 -13.244400 -7.001245
-17.737200 -13.244400 -6.986175
-17.690400 -13.244400 -6.978372
-17.643600 -13.244400 -6.976072
-17.596800 -13.244400 -6.948196
-17.550000 -13.244400 -6.940576
-17.503200 -13.244400 -6.938783
-17.456400 -13.244400 -6.932782
-17.409600 -13.244400 -6.925507
-17.362800 -13.244400 -6.905811
-17.316000 -13.244400 -6.878090
-17.269200 -13.244400 -6.830131
-17.222400 -13.244400 -6.743833
-17.175600 -13.244400 -6.640679
-16.754400 -13.244400 -5.338544
-16.707600 -13.244400 -5.377999
-15.631200 -13.244400 6.827191
-15.584400 -13.244400 6.882961
-15.537600 -13.244400 6.912980
-15.490800 -13.244400 6.943350
-15.444000 -13.244400 6.958765
-15.397200 -13.244400 6.989794
-15.350400 -13.244400 7.004226
-15.303600 -13.244400 7.017331
-15.256800 -13.244400 7.025460
-15.210000 -13.244400 7.031938
-15.163200 -13.244400 7.050580
-15.116400 -13.244400 7.058572
-15.069600 -13.244400 7.064555
-15.022800 -13.244400 7.075653
-14.976000 -13.244400 7.068203
-14.929200 -13.244400 7.070663
-14.882400 -13.244400 7.076172
-14.835600 -13.244400 7.076172
-14.788800 -13.244400 7.076172
-14.742000 -13.244400 7.085107
-14.695200 -13.244400 7.085107
-14.648400 -13.244400 7.088289
-14.601600 -13.244400 7.091413
-14.554800 -13.244400 7.094997
-14.508000 -13.244400 7.096036
-14.461200 -13.244400 7.096036
-14.414400 -13.244400 7.099119
-14.367600 -13.244400 7.103834
-14.320800 -13.244400 7.105546
-14.274000 -13.244400 7.107156
-14.227200 -13.244400 7.107156
-14.180400 -13.244400 7.110276
-14.133600 -13.244400 7.103834
-14.086800 -13.244400 7.110276
-14.040000 -13.244400 7.108809
-13.993200 -13.244400 7.112079
-13.946400 -13.244400 7.112079
-13.899600 -13.244400 7.112306
-13.852800 -13.244400 7.132126
-13.806000 -13.244400 7.140094
-13.759200 -13.244400 7.163923
-13.712400 -13.244400 7.184926
-13.665600 -13.244400 7.231604
-13.618800 -13.244400 7.263125
-5.896800 -13.244400 13.440494
-5.850000 -13.244400 9.402706
-5.803200 -13.244400 9.328731
-5.756400 -13.244400 9.270978
-5.709600 -13.244400 9.259391
-5.662800 -13.244400 9.267142
-5.616000 -13.244400 9.207154
-5.569200 -13.244400 9.112040
-5.522400 -13.244400 9.068021
-5.475600 -13.244400 9.036171
-5.428800 -13.244400 9.033549
-5.382000 -13.244400 9.006939
-5.335200 -13.244400 8.965325
-5.288400 -13.244400 8.935861
-5.241600 -13.244400 8.893166
-5.194800 -13.244400 8.830867
-5.148000 -13.244400 8.772662
-5.101200 -13.244400 8.740932
-5.054400 -13.244400 8.739840
-5.007600 -13.244400 8.721864
-4.960800 -13.244400 8.678723
-4.914000 -13.244400 8.631566
-4.867200 -13.244400 8.598048
-4.820400 -13.244400 8.556911
-4.773600 -13.244400 8.527569
-4.726800 -13.244400 8.502653
-4.680000 -13.244400 8.472084
-4.633200 -13.244400 8.464066
-4.586400 -13.244400 8.455479
-4.539600 -13.244400 8.420844
-4.492800 -13.244400 8.341708
-4.446000 -13.244400 8.294152
-4.399200 -13.244400 8.227546
-4.352400 -13.244400 8.180105
-4.305600 -13.244400 8.133278
-4.258800 -13.244400 8.098507
-4.212000 -13.244400 8.091082
-4.165200 -13.244400 8.098507
-4.118400 -13.244400 8.091082
-4.071600 -13.244400 8.061829
-4.024800 -13.244400 8.030151
-3.978000 -13.244400 8.009529
-3.931200 -13.244400 7.973973
-3.884400 -13.244400 7.959591
-3.837600 -13.244400 7.943267
-3.790800 -13.244400 7.894296
-3.744000 -13.244400 7.882565
-3.697200 -13.244400 7.870738
-3.650400 -13.244400 7.839461
-3.603600 -13.244400 7.809632
-3.556800 -13.244400 7.798121
-3.510000 -13.244400 7.792034
-3.463200 -13.244400 7.784292
-3.416400 -13.244400 7.761396
-3.369600 -13.244400 7.758090
-3.322800 -13.244400 7.750383
-3.276000 -13.244400 7.746353
-3.229200 -13.244400 7.705183
-3.182400 -13.244400 7.680526
-3.135600 -13.244400 7.663226
-3.088800 -13.244400 7.625274
-3.042000 -13.244400 7.604825
-2.995200 -13.244400 7.596568
-2.948400 -13.244400 7.593738
-2.901600 -13.244400 7.593738
-2.854800 -13.244400 7.572475
-2.808000 -13.244400 7.543923
-2.761200 -13.244400 7.502132
-2.714400 -13.244400 7.482294
-2.667600 -13.244400 7.457486
-2.620800 -13.244400 7.434365
-2.574000 -13.244400 7.434365
-2.527200 -13.244400 7.428831
-2.480400 -13.244400 7.427630
-2.433600 -13.244400 7.422072
-2.386800 -13.244400 7.421524
-2.340000 -13.244400 7.410333
-2.293200 -13.244400 7.366990
-2.246400 -13.244400 7.362337
-2.199600 -13.244400 7.321067
-2.152800 -13.244400 7.313428
-2.106000 -13.244400 7.299687
-2.059200 -13.244400 7.288088
-2.012400 -13.244400 7.281098
-1.965600 -13.244400 7.272843
-1.918800 -13.244400 7.266417
-1.872000 -13.244400 7.267961
-1.825200 -13.244400 7.266417
-1.778400 -13.244400 7.267961
-1.731600 -13.244400 7.277241
-1.684800 -13.244400 7.272923
-1.638000 -13.244400 7.272923
-1.591200 -13.244400 7.251750
-1.544400 -13.244400 7.237470
-1.497600 -13.244400 7.201356
-1.450800 -13.244400 7.186361
-1.404000 -13.244400 7.182849
-1.357200 -13.244400 7.119402
-1.310400 -13.244400 7.094126
-1.263600 -13.244400 7.092345
-1.216800 -13.244400 7.086928
-1.170000 -13.244400 7.086928
-1.123200 -13.244400 7.086663
-1.076400 -13.244400 7.093069
-1.029600 -13.244400 7.111142
-0.982800 -13.244400 7.111768
-0.936000 -13.244400 7.124437
-0.889200 -13.244400 7.121344
-0.842400 -13.244400 7.108810
-0.795600 -13.244400 7.098306
-0.748800 -13.244400 7.078043
-0.702000 -13.244400 7.064137
-0.655200 -13.244400 7.060938
-0.608400 -13.244400 7.052746
-0.561600 -13.244400 7.009794
-0.514800 -13.244400 6.994931
-0.468000 -13.244400 6.991796
-0.421200 -13.244400 6.984503
-0.374400 -13.244400 6.984243
-0.327600 -13.244400 6.972659
-0.280800 -13.244400 6.961967
-0.234000 -13.244400 6.963117
-0.187200 -13.244400 6.984503
-0.140400 -13.244400 6.993194
-0.093600 -13.244400 7.006349
-0.046800 -13.244400 6.993194
0.000000 -13.244400 7.020851
0.046800 -13.244400 7.042338
0.093600 -13.244400 7.039341
0.140400 -13.244400 7.020851
0.187200 -13.244400 6.985203
0.234000 -13.244400 6.947630
0.280800 -13.244400 6.947630
0.327600 -13.244400 6.932878
0.374400 -13.244400 6.911763
0.421200 -13.244400 6.918791
0.468000 -13.244400 6.928215
0.514800 -13.244400 6.921109
0.561600 -13.244400 6.922983
0.608400 -13.244400 6.922983
0.655200 -13.244400 6.921109
0.702000 -13.244400 6.922983
0.748800 -13.244400 6.922983
0.795600 -13.244400 6.914506
0.842400 -13.244400 6.893719
0.889200 -13.244400 6.924119
0.936000 -13.244400 6.924119
0.982800 -13.244400 6.924119
1.029600 -13.244400 6.925435
1.076400 -13.244400 6.917885
1.123200 -13.244400 6.926977
1.170000 -13.244400 6.945492
1.216800 -13.244400 6.934178
1.263600 -13.244400 6.928083
1.310400 -13.244400 6.928083
1.357200 -13.244400 6.934178
1.404000 -13.244400 6.934178
1.450800 -13.244400 6.919572
1.497600 -13.244400 6.908209
1.544400 -13.244400 6.920166
1.591200 -13.244400 6.943996
1.638000 -13.244400 6.930690
1.684800 -13.244400 6.925622
1.731600 -13.244400 6.933076
1.778400 -13.244400 6.943996
1.825200 -13.244400 6.952797
1.872000 -13.244400 6.963442
1.918800 -13.244400 6.934982
1.965600 -13.244400 6.939440
2.012400 -13.244400 6.950088
2.059200 -13.244400 6.950088
2.106000 -13.244400 6.935624
2.152800 -13.244400 6.928768
2.199600 -13.244400 6.928768
2.246400 -13.244400 6.936933
2.293200 -13.244400 6.984815
2.340000 -13.244400 7.002850
2.386800 -13.244400 7.024845
2.433600 -13.244400 7.030904
2.480400 -13.244400 7.042098
2.527200 -13.244400 7.042098
2.574000 -13.244400 7.032510
2.620800 -13.244400 7.026922
2.667600 -13.244400 7.025552
2.714400 -13.244400 7.026922
2.761200 -13.244400 7.026922
2.808000 -13.244400 7.025552
2.854800 -13.244400 7.025753
2.901600 -13.244400 7.017521
2.948400 -13.244400 7.002876
2.995200 -13.244400 7.013047
3.042000 -13.244400 7.017521
3.088800 -13.244400 7.021710
3.135600 -13.244400 7.025753
3.182400 -13.244400 7.047867
3.229200 -13.244400 7.074160
3.276000 -13.244400 7.092126
3.322800 -13.244400 7.093282
3.369600 -13.244400 7.092126
3.416400 -13.244400 7.089694
3.463200 -13.244400 7.088819
3.510000 -13.244400 7.091946
3.556800 -13.244400 7.088819
3.603600 -13.244400 7.087244
3.650400 -13.244400 7.078072
3.697200 -13.244400 7.099094
3.744000 -13.244400 7.131657
3.790800 -13.244400 7.135534
3.837600 -13.244400 7.159855
3.884400 -13.244400 7.165894
3.931200 -13.244400 7.187515
3.978000 -13.244400 7.201330
4.024800 -13.244400 7.219782
4.071600 -13.244400 7.219782
4.118400 -13.244400 7.220675
4.165200 -13.244400 7.240350
4.212000 -13.244400 7.259373
4.258800 -13.244400 7.276095
4.305600 -13.244400 7.285302
4.352400 -13.244400 7.293827
4.399200 -13.244400 7.280198
4.446000 -13.244400 7.306672
4.492800 -13.244400 7.302767
4.539600 -13.244400 7.306672
4.586400 -13.244400 7.321014
4.633200 -13.244400 7.326221
4.680000 -13.244400 7.334452
4.726800 -13.244400 7.347858
4.773600 -13.244400 7.354465
4.820400 -13.244400 7.354465
4.867200 -13.244400 7.382809
4.914000 -13.244400 7.384721
4.960800 -13.244400 7.396513
5.007600 -13.244400 7.422317
5.054400 -13.244400 7.434823
5.101200 -13.244400 7.437153
5.148000 -13.244400 7.439810
5.194800 -13.244400 7.442275
5.241600 -13.244400 7.465343
5.288400 -13.244400 7.467666
5.335200 -13.244400 7.488090
5.382000 -13.244400 7.503367
5.428800 -13.244400 7.519771
5.475600 -13.244400 7.568539
5.522400 -13.244400 7.585659
5.569200 -13.244400 7.611808
5.616000 -13.244400 7.604874
5.662800 -13.244400 7.613804
5.709600 -13.244400 7.634454
5.756400 -13.244400 7.645212
5.803200 -13.244400 7.643180
5.850000 -13.244400 7.641462
5.896800 -13.244400 7.643180
5.943600 -13.244400 7.654198
5.990400 -13.244400 7.682108
6.037200 -13.244400 7.693000
6.084000 -13.244400 7.710949
6.130800 -13.244400 7.735556
6.177600 -13.244400 7.762889
6.224400 -13.244400 7.805982
6.271200 -13.244400 7.825018
6.318000 -13.244400 7.895249
6.364800 -13.244400 7.917517
6.411600 -13.244400 7.929819
6.458400 -13.244400 7.950589
6.505200 -13.244400 7.951480
6.552000 -13.244400 7.954146
6.598800 -13.244400 7.971880
6.645600 -13.244400 7.969769
6.692400 -13.244400 7.969769
6.739200 -13.244400 7.974893
6.786000 -13.244400 7.979693
6.832800 -13.244400 7.986952
6.879600 -13.244400 8.020692
6.926400 -13.244400 8.020692
6.973200 -13.244400 8.053984
7.020000 -13.244400 8.114257
7.066800 -13.244400 8.248319
7.113600 -13.244400 8.267070
7.160400 -13.244400 8.269732
7.207200 -13.244400 8.295126
7.254000 -13.244400 8.298445
7.300800 -13.244400 8.307242
7.347600 -13.244400 8.298640
7.394400 -13.244400 8.298640
7.441200 -13.244400 8.356725
7.488000 -13.244400 8.385795
7.534800 -13.244400 8.453489
7.581600 -13.244400 8.465768
7.628400 -13.244400 8.532784
7.675200 -13.244400 8.532784
7.722000 -13.244400 8.547819
7.768800 -13.244400 8.676244
7.815600 -13.244400 8.785662
7.862400 -13.244400 8.800080
7.909200 -13.244400 8.893897
7.956000 -13.244400 8.983557
8.002800 -13.244400 9.118253
8.049600 -13.244400 9.118253
8.096400 -13.244400 9.373935
8.143200 -13.244400 9.792901
8.190000 -13.244400 10.787270
8.236800 -13.244400 29.433678
8.283600 -13.244400 29.440850
8.330400 -13.244400 29.446444
8.377200 -13.244400 29.447857
8.424000 -13.244400 29.450740
12.823200 -13.244400 8.071509
12.870000 -13.244400 8.068943
12.916800 -13.244400 8.059250
12.963600 -13.244400 8.041070
13.010400 -13.244400 8.036425
13.057200 -13.244400 8.036425
13.104000 -13.244400 8.035114
13.150800 -13.244400 8.035039
13.197600 -13.244400 8.035039
13.244400 -13.244400 8.049844
13.291200 -13.244400 8.053958
13.338000 -13.244400 8.058380
13.384800 -13.244400 8.068949
13.431600 -13.244400 8.071454
13.478400 -13.244400 8.079298
13.525200 -13.244400 8.079298
13.572000 -13.244400 8.068949
13.618800 -13.244400 8.060828
13.665600 -13.244400 8.060732
13.712400 -13.244400 8.056953
13.759200 -13.244400 8.058258
13.806000 -13.244400 8.055085
13.852800 -13.244400 8.058258
13.899600 -13.244400 8.069278
13.946400 -13.244400 8.075182
13.993200 -13.244400 8.073134
14.040000 -13.244400 8.074118
14.086800 -13.244400 8.072443
14.133600 -13.244400 8.073134
14.180400 -13.244400 8.076072
14.227200 -13.244400 8.076072
14.274000 -13.244400 8.088133
14.320800 -13.244400 8.104897
14.367600 -13.244400 8.108047
14.414400 -13.244400 8.105935
14.461200 -13.244400 8.091477
14.508000 -13.244400 8.078306
14.554800 -13.244400 8.070378
14.601600 -13.244400 8.062174
14.648400 -13.244400 8.054440
14.695200 -13.244400 8.037032
15.397200 -13.244400 6.852861
15.444000 -13.244400 6.816837
15.490800 -13.244400 6.823038
15.537600 -13.244400 6.816837
15.584400 -13.244400 6.804274
15.631200 -13.244400 6.806361
15.678000 -13.244400 6.816353
15.771600 -13.244400 6.821315
15.818400 -13.244400 6.790360
15.865200 -13.244400 6.796183
15.912000 -13.244400 6.807335
15.958800 -13.244400 6.807335
16.005600 -13.244400 6.796183
16.052400 -13.244400 6.796183
16.099200 -13.244400 6.773255
16.380000 -13.244400 4.867183
16.426800 -13.244400 4.670522
16.473600 -13.244400 4.436857
16.520400 -13.244400 4.130048
16.567200 -13.244400 3.941828
16.614000 -13.244400 3.653889
16.660800 -13.244400 3.376890
16.707600 -13.244400 3.131227
-18.720000 -13.197600 0.000000
-18.673200 -13.197600 0.000000
-18.626400 -13.197600 0.000000
-18.579600 -13.197600 -7.098389
-18.532800 -13.197600 -7.089271
-18.486000 -13.197600 -7.081601
-18.439200 -13.197600 -7.081601
-18.392400 -13.197600 -7.089260
-18.345600 -13.197600 -7.084282
-18.298800 -13.197600 -7.097882
-18.252000 -13.197600 -7.089260
-18.205200 -13.197600 -7.089260
-18.158400 -13.197600 -7.083650
-18.111600 -13.197600 -7.076934
-18.064800 -13.197600 -7.065659
-18.018000 -13.197600 -7.040968
-17.971200 -13.197600 -7.039351
-17.924400 -13.197600 -7.022113
-17.877600 -13.197600 -7.008054
-17.830800 -13.197600 -7.001444
-17.784000 -13.197600 -7.000387
-17.737200 -13.197600 -6.981936
-17.690400 -13.197600 -6.981936
-17.643600 -13.197600 -6.980587
-17.596800 -13.197600 -6.962720
-17.550000 -13.197600 -6.945835
-17.503200 -13.197600 -6.938913
-17.456400 -13.197600 -6.935664
-17.409600 -13.197600 -6.925507
-17.362800 -13.197600 -6.899188
-17.316000 -13.197600 -6.875588
-17.269200 -13.197600 -6.818312
-17.222400 -13.197600 -6.745314
-16.801200 -13.197600 -5.377999
-16.754400 -13.197600 -5.329882
-16.707600 -13.197600 -5.377999
-15.631200 -13.197600 6.883415
-15.584400 -13.197600 6.908689
-15.537600 -13.197600 6.942714
-15.490800 -13.197600 6.962205
-15.444000 -13.197600 6.985748
-15.397200 -13.197600 7.002658
-15.350400 -13.197600 7.012510
-15.303600 -13.197600 7.027460
-15.256800 -13.197600 7.037034
-15.210000 -13.197600 7.050580
-15.163200 -13.197600 7.057462
-15.116400 -13.197600 7.064126
-15.069600 -13.197600 7.065067
-15.022800 -13.197600 7.078943
-14.976000 -13.197600 7.078943
-14.929200 -13.197600 7.078943
-14.882400 -13.197600 7.085107
-14.835600 -13.197600 7.085139
-14.788800 -13.197600 7.085139
-14.742000 -13.197600 7.088289
-14.695200 -13.197600 7.088086
-14.648400 -13.197600 7.088378
-14.601600 -13.197600 7.090602
-14.554800 -13.197600 7.094997
-14.508000 -13.197600 7.096036
-14.461200 -13.197600 7.096947
-14.414400 -13.197600 7.105170
-14.367600 -13.197600 7.107156
-14.320800 -13.197600 7.113510
-14.274000 -13.197600 7.115040
-14.227200 -13.197600 7.115734
-14.180400 -13.197600 7.115040
-14.133600 -13.197600 7.113188
-14.086800 -13.197600 7.115734
-14.040000 -13.197600 7.112306
-13.993200 -13.197600 7.113188
-13.946400 -13.197600 7.115000
-13.899600 -13.197600 7.126434
-13.852800 -13.197600 7.136920
-13.806000 -13.197600 7.163923
-13.759200 -13.197600 7.181406
-13.712400 -13.197600 7.202294
-13.665600 -13.197600 7.256179
-5.896800 -13.197600 13.509319
-5.850000 -13.197600 9.429362
-5.803200 -13.197600 9.377144
-5.756400 -13.197600 9.288716
-5.709600 -13.197600 9.286999
-5.662800 -13.197600 9.286999
-5.616000 -13.197600 9.245723
-5.569200 -13.197600 9.179371
-5.522400 -13.197600 9.075455
-5.475600 -13.197600 9.037269
-5.428800 -13.197600 9.036171
-5.382000 -13.197600 9.010125
-5.335200 -13.197600 8.981148
-5.288400 -13.197600 8.953573
-5.241600 -13.197600 8.910115
-5.194800 -13.197600 8.833703
-5.148000 -13.197600 8.775485
-5.101200 -13.197600 8.755123
-5.054400 -13.197600 8.748560
-5.007600 -13.197600 8.724949
-4.960800 -13.197600 8.686201
-4.914000 -13.197600 8.652972
-4.867200 -13.197600 8.602707
-4.820400 -13.197600 8.573577
-4.773600 -13.197600 8.556911
-4.726800 -13.197600 8.515833
-4.680000 -13.197600 8.473890
-4.633200 -13.197600 8.472084
-4.586400 -13.197600 8.472084
-4.539600 -13.197600 8.432607
-4.492800 -13.197600 8.347799
-4.446000 -13.197600 8.307801
-4.399200 -13.197600 8.217699
-4.352400 -13.197600 8.174554
-4.305600 -13.197600 8.149700
-4.258800 -13.197600 8.111348
-4.212000 -13.197600 8.098507
-4.165200 -13.197600 8.098507
-4.118400 -13.197600 8.091082
-4.071600 -13.197600 8.058786
-4.024800 -13.197600 8.026346
-3.978000 -13.197600 8.011844
-3.931200 -13.197600 7.981443
-3.884400 -13.197600 7.961836
-3.837600 -13.197600 7.947654
-3.790800 -13.197600 7.900553
-3.744000 -13.197600 7.870738
-3.697200 -13.197600 7.858434
-3.650400 -13.197600 7.820458
-3.603600 -13.197600 7.797337
-3.556800 -13.197600 7.790323
-3.510000 -13.197600 7.784292
-3.463200 -13.197600 7.785708
-3.416400 -13.197600 7.762500
-3.369600 -13.197600 7.761396
-3.322800 -13.197600 7.753527
-3.276000 -13.197600 7.719608
-3.229200 -13.197600 7.680526
-3.182400 -13.197600 7.662082
-3.135600 -13.197600 7.636269
-3.088800 -13.197600 7.608651
-3.042000 -13.197600 7.604825
-2.995200 -13.197600 7.597221
-2.948400 -13.197600 7.595813
-2.901600 -13.197600 7.595813
-2.854800 -13.197600 7.568447
-2.808000 -13.197600 7.539134
-2.761200 -13.197600 7.501528
-2.714400 -13.197600 7.472793
-2.667600 -13.197600 7.448339
-2.620800 -13.197600 7.432413
-2.574000 -13.197600 7.433797
-2.527200 -13.197600 7.427849
-2.480400 -13.197600 7.424351
-2.433600 -13.197600 7.415661
-2.386800 -13.197600 7.410422
-2.340000 -13.197600 7.388894
-2.293200 -13.197600 7.363505
-2.246400 -13.197600 7.342733
-2.199600 -13.197600 7.307302
-2.152800 -13.197600 7.300613
-2.106000 -13.197600 7.288088
-2.059200 -13.197600 7.281098
-2.012400 -13.197600 7.259873
-1.965600 -13.197600 7.250248
-1.918800 -13.197600 7.242662
-1.872000 -13.197600 7.244438
-1.825200 -13.197600 7.244438
-1.778400 -13.197600 7.251750
-1.731600 -13.197600 7.260498
-1.684800 -13.197600 7.260498
-1.638000 -13.197600 7.256130
-1.591200 -13.197600 7.247258
-1.544400 -13.197600 7.228890
-1.497600 -13.197600 7.186361
-1.450800 -13.197600 7.174281
-1.404000 -13.197600 7.141885
-1.357200 -13.197600 7.103356
-1.310400 -13.197600 7.092345
-1.263600 -13.197600 7.086928
-1.216800 -13.197600 7.082318
-1.170000 -13.197600 7.082318
-1.123200 -13.197600 7.075955
-1.076400 -13.197600 7.086663
-1.029600 -13.197600 7.105720
-0.982800 -13.197600 7.105720
-0.936000 -13.197600 7.121344
-0.889200 -13.197600 7.111768
-0.842400 -13.197600 7.098298
-0.795600 -13.197600 7.082401
-0.748800 -13.197600 7.064137
-0.702000 -13.197600 7.063842
-0.655200 -13.197600 7.060847
-0.608400 -13.197600 7.045619
-0.561600 -13.197600 7.014280
-0.514800 -13.197600 6.994931
-0.468000 -13.197600 6.990488
-0.421200 -13.197600 6.983369
-0.374400 -13.197600 6.981766
-0.327600 -13.197600 6.972659
-0.280800 -13.197600 6.966848
-0.234000 -13.197600 6.972659
-0.187200 -13.197600 6.984243
-0.140400 -13.197600 6.993199
-0.093600 -13.197600 7.009015
-0.046800 -13.197600 6.993199
0.000000 -13.197600 7.020525
0.046800 -13.197600 7.039341
0.093600 -13.197600 7.021323
0.140400 -13.197600 6.988417
0.187200 -13.197600 6.963656
0.234000 -13.197600 6.922270
0.280800 -13.197600 6.931538
0.327600 -13.197600 6.922270
0.374400 -13.197600 6.904053
0.421200 -13.197600 6.907161
0.468000 -13.197600 6.918791
0.514800 -13.197600 6.918791
0.561600 -13.197600 6.922983
0.608400 -13.197600 6.922983
0.655200 -13.197600 6.921109
0.702000 -13.197600 6.924540
0.748800 -13.197600 6.924540
0.795600 -13.197600 6.924119
0.842400 -13.197600 6.917885
0.889200 -13.197600 6.925746
0.936000 -13.197600 6.925746
0.982800 -13.197600 6.926714
1.029600 -13.197600 6.925746
1.076400 -13.197600 6.925435
1.123200 -13.197600 6.926977
1.170000 -13.197600 6.934171
1.216800 -13.197600 6.928083
1.263600 -13.197600 6.921514
1.310400 -13.197600 6.912493
1.357200 -13.197600 6.912493
1.404000 -13.197600 6.919572
1.450800 -13.197600 6.904362
1.497600 -13.197600 6.899685
1.544400 -13.197600 6.915155
1.591200 -13.197600 6.926708
1.638000 -13.197600 6.930690
1.684800 -13.197600 6.925622
1.731600 -13.197600 6.933076
1.778400 -13.197600 6.944501
1.825200 -13.197600 6.963442
1.872000 -13.197600 6.973536
1.918800 -13.197600 6.950088
1.965600 -13.197600 6.944919
2.012400 -13.197600 6.950321
2.059200 -13.197600 6.952797
2.106000 -13.197600 6.939440
2.152800 -13.197600 6.931592
2.199600 -13.197600 6.934385
2.246400 -13.197600 6.943697
2.293200 -13.197600 6.997646
2.340000 -13.197600 7.025900
2.386800 -13.197600 7.031470
2.433600 -13.197600 7.043856
2.480400 -13.197600 7.052511
2.527200 -13.197600 7.049173
2.574000 -13.197600 7.045609
2.620800 -13.197600 7.031470
2.667600 -13.197600 7.030904
2.714400 -13.197600 7.035704
2.761200 -13.197600 7.031673
2.808000 -13.197600 7.031673
2.854800 -13.197600 7.026922
2.901600 -13.197600 7.017521
2.948400 -13.197600 7.013047
2.995200 -13.197600 7.011651
3.042000 -13.197600 7.011651
3.088800 -13.197600 7.017521
3.135600 -13.197600 7.021710
3.182400 -13.197600 7.046278
3.229200 -13.197600 7.073619
3.276000 -13.197600 7.089694
3.322800 -13.197600 7.089694
3.369600 -13.197600 7.087244
3.416400 -13.197600 7.086163
3.463200 -13.197600 7.075275
3.510000 -13.197600 7.075275
3.556800 -13.197600 7.078072
3.603600 -13.197600 7.075275
3.650400 -13.197600 7.075275
3.697200 -13.197600 7.088819
3.744000 -13.197600 7.127173
3.790800 -13.197600 7.131657
3.837600 -13.197600 7.133942
3.884400 -13.197600 7.159855
3.931200 -13.197600 7.176593
3.978000 -13.197600 7.198356
4.024800 -13.197600 7.212930
4.071600 -13.197600 7.198776
4.118400 -13.197600 7.212930
4.165200 -13.197600 7.234855
4.212000 -13.197600 7.251937
4.258800 -13.197600 7.267193
4.305600 -13.197600 7.280198
4.352400 -13.197600 7.293827
4.399200 -13.197600 7.293780
4.446000 -13.197600 7.307038
4.492800 -13.197600 7.307038
4.539600 -13.197600 7.317293
4.586400 -13.197600 7.323000
4.633200 -13.197600 7.328687
4.680000 -13.197600 7.336053
4.726800 -13.197600 7.352989
4.773600 -13.197600 7.364831
4.820400 -13.197600 7.369006
4.867200 -13.197600 7.392039
4.914000 -13.197600 7.396513
4.960800 -13.197600 7.422317
5.007600 -13.197600 7.436044
5.054400 -13.197600 7.439368
5.101200 -13.197600 7.443249
5.148000 -13.197600 7.441614
5.194800 -13.197600 7.449222
5.241600 -13.197600 7.471546
5.288400 -13.197600 7.477300
5.335200 -13.197600 7.490933
5.382000 -13.197600 7.526530
5.428800 -13.197600 7.560382
5.475600 -13.197600 7.583816
5.522400 -13.197600 7.604874
5.569200 -13.197600 7.614962
5.616000 -13.197600 7.610605
5.662800 -13.197600 7.610605
5.709600 -13.197600 7.634454
5.756400 -13.197600 7.646001
5.803200 -13.197600 7.646001
5.850000 -13.197600 7.646001
5.896800 -13.197600 7.654198
5.943600 -13.197600 7.682275
5.990400 -13.197600 7.710949
6.037200 -13.197600 7.723454
6.084000 -13.197600 7.731690
6.130800 -13.197600 7.745795
6.177600 -13.197600 7.770330
6.224400 -13.197600 7.809642
6.271200 -13.197600 7.838682
6.318000 -13.197600 7.895249
6.364800 -13.197600 7.917517
6.411600 -13.197600 7.940302
6.458400 -13.197600 7.951480
6.505200 -13.197600 7.951480
6.552000 -13.197600 7.969769
6.598800 -13.197600 7.973156
6.645600 -13.197600 7.973156
6.692400 -13.197600 7.979693
6.739200 -13.197600 7.979693
6.786000 -13.197600 8.006820
6.832800 -13.197600 8.018420
6.879600 -13.197600 8.040941
6.926400 -13.197600 8.044959
6.973200 -13.197600 8.082914
7.020000 -13.197600 8.193777
7.066800 -13.197600 8.248319
7.113600 -13.197600 8.257933
7.160400 -13.197600 8.268575
7.207200 -13.197600 8.294368
7.254000 -13.197600 8.282312
7.300800 -13.197600 8.304468
7.347600 -13.197600 8.304468
7.394400 -13.197600 8.307242
7.441200 -13.197600 8.358600
7.488000 -13.197600 8.401572
7.534800 -13.197600 8.460959
7.581600 -13.197600 8.471563
7.628400 -13.197600 8.499379
7.675200 -13.197600 8.529289
7.722000 -13.197600 8.547819
7.768800 -13.197600 8.676244
7.815600 -13.197600 8.752276
7.862400 -13.197600 8.795678
7.909200 -13.197600 8.893897
7.956000 -13.197600 8.998588
8.002800 -13.197600 9.104725
8.049600 -13.197600 9.118253
8.096400 -13.197600 9.427246
8.143200 -13.197600 10.231016
8.190000 -13.197600 11.254310
8.236800 -13.197600 29.435631
8.283600 -13.197600 29.444427
8.330400 -13.197600 29.448848
8.377200 -13.197600 29.450740
8.424000 -13.197600 29.457473
12.823200 -13.197600 8.082801
12.870000 -13.197600 8.080644
12.916800 -13.197600 8.071948
12.963600 -13.197600 8.054489
13.010400 -13.197600 8.041070
13.057200 -13.197600 8.035114
13.104000 -13.197600 8.033725
13.150800 -13.197600 8.031756
13.197600 -13.197600 8.028382
13.244400 -13.197600 8.046727
13.291200 -13.197600 8.053958
13.338000 -13.197600 8.058380
13.384800 -13.197600 8.067107
13.478400 -13.197600 8.078279
13.525200 -13.197600 8.086096
13.572000 -13.197600 8.078279
13.618800 -13.197600 8.071454
13.665600 -13.197600 8.068949
13.712400 -13.197600 8.060828
13.759200 -13.197600 8.068230
13.806000 -13.197600 8.056953
13.852800 -13.197600 8.058258
13.899600 -13.197600 8.074679
13.946400 -13.197600 8.075182
13.993200 -13.197600 8.075182
14.040000 -13.197600 8.075182
14.086800 -13.197600 8.070821
14.133600 -13.197600 8.070821
14.180400 -13.197600 8.076072
14.227200 -13.197600 8.075182
14.274000 -13.197600 8.078306
14.320800 -13.197600 8.098138
14.367600 -13.197600 8.119696
14.414400 -13.197600 8.119696
14.461200 -13.197600 8.110835
14.508000 -13.197600 8.095537
14.554800 -13.197600 8.088133
14.601600 -13.197600 8.076159
14.648400 -13.197600 8.061265
14.695200 -13.197600 8.049797
15.444000 -13.197600 6.836326
15.490800 -13.197600 6.836326
15.537600 -13.197600 6.822933
15.584400 -13.197600 6.816837
15.631200 -13.197600 6.821315
15.678000 -13.197600 6.821315
15.724800 -13.197600 6.824836
15.771600 -13.197600 6.824836
15.818400 -13.197600 6.813860
15.865200 -13.197600 6.812294
15.912000 -13.197600 6.812294
15.958800 -13.197600 6.815431
16.005600 -13.197600 6.812294
16.052400 -13.197600 6.810087
16.099200 -13.197600 6.802412
16.146000 -13.197600 6.782426
16.333200 -13.197600 5.251345
16.380000 -13.197600 4.945949
16.426800 -13.197600 4.803036
16.473600 -13.197600 4.595293
16.520400 -13.197600 4.309581
16.567200 -13.197600 4.117560
16.614000 -13.197600 3.866829
16.660800 -13.197600 3.629235
-18.720000 -13.150800 0.000000
-18.673200 -13.150800 0.000000
-18.626400 -13.150800 0.000000
-18.579600 -13.150800 -7.089271
-18.532800 -13.150800 -7.081601
-18.486000 -13.150800 -7.080405
-18.439200 -13.150800 -7.077779
-18.392400 -13.150800 -7.077779
-18.345600 -13.150800 -7.065659
-18.298800 -13.150800 -7.076310
-18.252000 -13.150800 -7.058171
-18.205200 -13.150800 -7.065659
-18.158400 -13.150800 -7.057964
-18.111600 -13.150800 -7.065659
-18.064800 -13.150800 -7.042649
-18.018000 -13.150800 -7.040968
-17.971200 -13.150800 -7.039351
-17.924400 -13.150800 -7.017081
-17.877600 -13.150800 -7.003331
-17.830800 -13.150800 -6.999676
-17.784000 -13.150800 -6.994083
-17.737200 -13.150800 -6.981716
-17.690400 -13.150800 -6.980587
-17.643600 -13.150800 -6.978372
-17.596800 -13.150800 -6.962720
-17.550000 -13.150800 -6.940576
-17.503200 -13.150800 -6.935664
-17.456400 -13.150800 -6.910698
-17.409600 -13.150800 -6.894905
-17.362800 -13.150800 -6.866237
-17.316000 -13.150800 -6.830131
-17.269200 -13.150800 -6.755117
-17.222400 -13.150800 -6.715360
-16.801200 -13.150800 -5.338544
-16.754400 -13.150800 -5.260112
-16.707600 -13.150800 -5.329882
-15.678000 -13.150800 6.849992
-15.631200 -13.150800 6.903950
-15.584400 -13.150800 6.938005
-15.537600 -13.150800 6.969890
-15.490800 -13.150800 6.983592
-15.444000 -13.150800 7.002841
-15.397200 -13.150800 7.012510
-15.350400 -13.150800 7.025140
-15.303600 -13.150800 7.043181
-15.256800 -13.150800 7.046573
-15.210000 -13.150800 7.056779
-15.163200 -13.150800 7.061661
-15.116400 -13.150800 7.064126
-15.069600 -13.150800 7.065067
-15.022800 -13.150800 7.081294
-14.976000 -13.150800 7.081294
-14.929200 -13.150800 7.077359
-14.882400 -13.150800 7.083830
-14.835600 -13.150800 7.085107
-14.788800 -13.150800 7.085107
-14.742000 -13.150800 7.085139
-14.695200 -13.150800 7.085107
-14.648400 -13.150800 7.088086
-14.601600 -13.150800 7.090602
-14.554800 -13.150800 7.090602
-14.508000 -13.150800 7.095900
-14.461200 -13.150800 7.103094
-14.414400 -13.150800 7.111208
-14.367600 -13.150800 7.114130
-14.320800 -13.150800 7.117736
-14.274000 -13.150800 7.118280
-14.227200 -13.150800 7.119279
-14.180400 -13.150800 7.119331
-14.133600 -13.150800 7.119869
-14.086800 -13.150800 7.120300
-14.040000 -13.150800 7.113188
-13.993200 -13.150800 7.115000
-13.946400 -13.150800 7.126434
-13.899600 -13.150800 7.134974
-13.852800 -13.150800 7.154891
-13.806000 -13.150800 7.181406
-13.759200 -13.150800 7.205867
-13.712400 -13.150800 7.250343
-5.850000 -13.150800 9.440493
-5.803200 -13.150800 9.392847
-5.756400 -13.150800 9.361538
-5.709600 -13.150800 9.326753
-5.662800 -13.150800 9.326753
-5.616000 -13.150800 9.286999
-5.569200 -13.150800 9.211586
-5.522400 -13.150800 9.126925
-5.475600 -13.150800 9.068021
-5.428800 -13.150800 9.043174
-5.382000 -13.150800 9.027306
-5.335200 -13.150800 8.993656
-5.288400 -13.150800 8.966010
-5.241600 -13.150800 8.931673
-5.194800 -13.150800 8.910115
-5.148000 -13.150800 8.781504
-5.101200 -13.150800 8.757448
-5.054400 -13.150800 8.755123
-5.007600 -13.150800 8.739448
-4.960800 -13.150800 8.690327
-4.914000 -13.150800 8.653463
-4.867200 -13.150800 8.602707
-4.820400 -13.150800 8.577036
-4.773600 -13.150800 8.563547
-4.726800 -13.150800 8.523072
-4.680000 -13.150800 8.473890
-4.633200 -13.150800 8.470910
-4.586400 -13.150800 8.458631
-4.539600 -13.150800 8.415853
-4.492800 -13.150800 8.347339
-4.446000 -13.150800 8.307801
-4.399200 -13.150800 8.201482
-4.352400 -13.150800 8.174554
-4.305600 -13.150800 8.150352
-4.258800 -13.150800 8.111348
-4.212000 -13.150800 8.099138
-4.165200 -13.150800 8.092230
-4.118400 -13.150800 8.073677
-4.071600 -13.150800 8.030151
-4.024800 -13.150800 8.015736
-3.978000 -13.150800 7.998344
-3.931200 -13.150800 7.981443
-3.884400 -13.150800 7.963642
-3.837600 -13.150800 7.951140
-3.790800 -13.150800 7.900553
-3.744000 -13.150800 7.844310
-3.697200 -13.150800 7.823739
-3.650400 -13.150800 7.790323
-3.603600 -13.150800 7.790156
-3.556800 -13.150800 7.784292
-3.510000 -13.150800 7.783680
-3.463200 -13.150800 7.784292
-3.416400 -13.150800 7.762500
-3.369600 -13.150800 7.761396
-3.322800 -13.150800 7.747343
-3.276000 -13.150800 7.702995
-3.229200 -13.150800 7.653554
-3.182400 -13.150800 7.623474
-3.135600 -13.150800 7.617668
-3.088800 -13.150800 7.604825
-3.042000 -13.150800 7.597221
-2.995200 -13.150800 7.596568
-2.948400 -13.150800 7.595813
-2.901600 -13.150800 7.595813
-2.854800 -13.150800 7.543923
-2.808000 -13.150800 7.512653
-2.761200 -13.150800 7.472793
-2.714400 -13.150800 7.456585
-2.667600 -13.150800 7.432395
-2.620800 -13.150800 7.427363
-2.574000 -13.150800 7.427849
-2.527200 -13.150800 7.424351
-2.480400 -13.150800 7.421524
-2.433600 -13.150800 7.383046
-2.386800 -13.150800 7.374710
-2.340000 -13.150800 7.366990
-2.293200 -13.150800 7.355724
-2.246400 -13.150800 7.320758
-2.199600 -13.150800 7.303739
-2.152800 -13.150800 7.299687
-2.106000 -13.150800 7.288088
-2.059200 -13.150800 7.281855
-2.012400 -13.150800 7.244438
-1.965600 -13.150800 7.218222
-1.918800 -13.150800 7.218222
-1.872000 -13.150800 7.234428
-1.825200 -13.150800 7.234428
-1.778400 -13.150800 7.247258
-1.731600 -13.150800 7.251750
-1.684800 -13.150800 7.256130
-1.638000 -13.150800 7.256130
-1.591200 -13.150800 7.246754
-1.544400 -13.150800 7.221016
-1.497600 -13.150800 7.182849
-1.450800 -13.150800 7.171076
-1.404000 -13.150800 7.130480
-1.357200 -13.150800 7.092345
-1.310400 -13.150800 7.086928
-1.263600 -13.150800 7.074965
-1.216800 -13.150800 7.071746
-1.170000 -13.150800 7.074965
-1.123200 -13.150800 7.071746
-1.076400 -13.150800 7.075955
-1.029600 -13.150800 7.089205
-0.982800 -13.150800 7.098298
-0.936000 -13.150800 7.118703
-0.889200 -13.150800 7.108810
-0.842400 -13.150800 7.094659
-0.795600 -13.150800 7.081539
-0.748800 -13.150800 7.063842
-0.702000 -13.150800 7.060938
-0.655200 -13.150800 7.053298
-0.608400 -13.150800 7.011630
-0.561600 -13.150800 6.994931
-0.514800 -13.150800 6.981766
-0.468000 -13.150800 6.983369
-0.421200 -13.150800 6.968979
-0.374400 -13.150800 6.968979
-0.327600 -13.150800 6.965855
-0.280800 -13.150800 6.965855
-0.234000 -13.150800 6.967087
-0.187200 -13.150800 6.983369
-0.140400 -13.150800 6.985688
-0.093600 -13.150800 7.011977
-0.046800 -13.150800 6.993199
0.000000 -13.150800 7.026034
0.046800 -13.150800 7.042338
0.093600 -13.150800 7.035309
0.140400 -13.150800 6.995229
0.187200 -13.150800 6.975285
0.234000 -13.150800 6.936140
0.280800 -13.150800 6.937014
0.327600 -13.150800 6.922270
0.374400 -13.150800 6.898500
0.421200 -13.150800 6.898500
0.468000 -13.150800 6.907161
0.514800 -13.150800 6.909816
0.561600 -13.150800 6.921109
0.608400 -13.150800 6.918791
0.655200 -13.150800 6.909816
0.702000 -13.150800 6.918791
0.748800 -13.150800 6.900143
0.795600 -13.150800 6.909816
0.842400 -13.150800 6.896910
0.889200 -13.150800 6.917885
0.936000 -13.150800 6.924119
0.982800 -13.150800 6.924119
1.029600 -13.150800 6.925435
1.076400 -13.150800 6.925435
1.123200 -13.150800 6.928083
1.170000 -13.150800 6.934178
1.216800 -13.150800 6.928083
1.263600 -13.150800 6.912493
1.310400 -13.150800 6.912493
1.357200 -13.150800 6.908209
1.404000 -13.150800 6.912493
1.450800 -13.150800 6.899685
1.497600 -13.150800 6.899685
1.544400 -13.150800 6.903467
1.591200 -13.150800 6.919572
1.638000 -13.150800 6.922474
1.684800 -13.150800 6.922474
1.731600 -13.150800 6.925622
1.778400 -13.150800 6.933076
1.825200 -13.150800 6.950321
1.872000 -13.150800 6.952797
1.918800 -13.150800 6.934858
1.965600 -13.150800 6.939440
2.012400 -13.150800 6.944919
2.059200 -13.150800 6.951637
2.106000 -13.150800 6.943697
2.152800 -13.150800 6.931592
2.199600 -13.150800 6.935624
2.246400 -13.150800 6.946235
2.293200 -13.150800 6.998488
2.340000 -13.150800 7.025900
2.386800 -13.150800 7.030904
2.433600 -13.150800 7.043856
2.480400 -13.150800 7.049173
2.527200 -13.150800 7.047328
2.574000 -13.150800 7.045609
2.620800 -13.150800 7.031530
2.667600 -13.150800 7.030904
2.714400 -13.150800 7.035704
2.761200 -13.150800 7.031530
2.808000 -13.150800 7.031530
2.854800 -13.150800 7.028985
2.901600 -13.150800 7.021710
2.948400 -13.150800 7.013047
2.995200 -13.150800 7.013047
3.042000 -13.150800 7.013047
3.088800 -13.150800 7.017521
3.135600 -13.150800 7.017521
3.182400 -13.150800 7.041377
3.229200 -13.150800 7.062116
3.276000 -13.150800 7.076249
3.322800 -13.150800 7.076249
3.369600 -13.150800 7.064973
3.416400 -13.150800 7.066564
3.463200 -13.150800 7.075275
3.510000 -13.150800 7.075275
3.556800 -13.150800 7.075275
3.603600 -13.150800 7.075275
3.650400 -13.150800 7.078072
3.697200 -13.150800 7.098862
3.744000 -13.150800 7.127173
3.790800 -13.150800 7.127762
3.837600 -13.150800 7.127762
3.884400 -13.150800 7.135534
3.931200 -13.150800 7.165894
3.978000 -13.150800 7.197269
4.024800 -13.150800 7.201330
4.071600 -13.150800 7.192605
4.118400 -13.150800 7.198356
4.165200 -13.150800 7.224060
4.212000 -13.150800 7.235749
4.258800 -13.150800 7.252571
4.305600 -13.150800 7.271047
4.352400 -13.150800 7.290867
4.399200 -13.150800 7.290867
4.446000 -13.150800 7.307038
4.492800 -13.150800 7.307098
4.539600 -13.150800 7.312335
4.586400 -13.150800 7.323000
4.633200 -13.150800 7.328687
4.680000 -13.150800 7.334452
4.726800 -13.150800 7.352586
4.773600 -13.150800 7.354465
4.820400 -13.150800 7.356330
4.867200 -13.150800 7.382809
4.914000 -13.150800 7.384721
4.960800 -13.150800 7.408454
5.007600 -13.150800 7.439368
5.054400 -13.150800 7.441614
5.101200 -13.150800 7.449489
5.148000 -13.150800 7.439810
5.194800 -13.150800 7.449222
5.241600 -13.150800 7.477300
5.288400 -13.150800 7.488289
5.335200 -13.150800 7.503367
5.382000 -13.150800 7.513657
5.428800 -13.150800 7.531038
5.475600 -13.150800 7.560382
5.522400 -13.150800 7.585659
5.569200 -13.150800 7.608372
5.616000 -13.150800 7.585659
5.662800 -13.150800 7.600870
5.709600 -13.150800 7.620333
5.756400 -13.150800 7.638618
5.803200 -13.150800 7.646001
5.850000 -13.150800 7.653964
5.896800 -13.150800 7.682275
5.943600 -13.150800 7.705823
5.990400 -13.150800 7.723454
6.037200 -13.150800 7.738186
6.084000 -13.150800 7.747916
6.130800 -13.150800 7.762889
6.177600 -13.150800 7.803229
6.224400 -13.150800 7.809642
6.271200 -13.150800 7.838682
6.318000 -13.150800 7.895249
6.364800 -13.150800 7.917517
6.411600 -13.150800 7.940302
6.458400 -13.150800 7.950589
6.505200 -13.150800 7.950589
6.552000 -13.150800 7.971880
6.598800 -13.150800 7.973156
6.645600 -13.150800 7.979466
6.692400 -13.150800 8.006820
6.739200 -13.150800 8.012549
6.786000 -13.150800 8.022582
6.832800 -13.150800 8.047108
6.879600 -13.150800 8.055387
6.926400 -13.150800 8.064064
6.973200 -13.150800 8.098756
7.020000 -13.150800 8.169319
7.066800 -13.150800 8.231257
7.113600 -13.150800 8.257933
7.160400 -13.150800 8.269732
7.207200 -13.150800 8.301522
7.254000 -13.150800 8.304468
7.300800 -13.150800 8.307242
7.347600 -13.150800 8.341542
7.394400 -13.150800 8.352901
7.441200 -13.150800 8.365304
7.488000 -13.150800 8.385795
7.534800 -13.150800 8.452778
7.581600 -13.150800 8.460959
7.628400 -13.150800 8.493091
7.675200 -13.150800 8.527623
7.722000 -13.150800 8.587546
7.768800 -13.150800 8.656324
7.815600 -13.150800 8.739002
7.862400 -13.150800 8.785662
7.909200 -13.150800 8.858535
7.956000 -13.150800 8.959348
8.002800 -13.150800 9.013954
8.049600 -13.150800 9.015821
8.096400 -13.150800 9.427246
8.143200 -13.150800 10.451346
8.190000 -13.150800 29.433167
8.236800 -13.150800 29.444067
8.283600 -13.150800 29.448848
8.330400 -13.150800 29.456414
8.377200 -13.150800 29.460839
8.424000 -13.150800 29.466055
12.870000 -13.150800 8.081838
12.916800 -13.150800 8.072573
12.963600 -13.150800 8.059320
13.010400 -13.150800 8.053958
13.057200 -13.150800 8.052491
13.104000 -13.150800 8.037371
13.150800 -13.150800 8.035114
13.197600 -13.150800 8.035114
13.244400 -13.150800 8.056692
13.291200 -13.150800 8.058380
13.338000 -13.150800 8.061419
13.384800 -13.150800 8.071454
13.431600 -13.150800 8.075918
13.478400 -13.150800 8.086096
13.525200 -13.150800 8.087460
13.572000 -13.150800 8.086096
13.618800 -13.150800 8.086096
13.665600 -13.150800 8.078758
13.712400 -13.150800 8.081569
13.759200 -13.150800 8.086863
13.806000 -13.150800 8.068230
13.852800 -13.150800 8.069278
13.899600 -13.150800 8.083397
13.946400 -13.150800 8.079524
13.993200 -13.150800 8.083397
14.040000 -13.150800 8.079524
14.086800 -13.150800 8.070573
14.133600 -13.150800 8.070573
14.180400 -13.150800 8.072443
14.227200 -13.150800 8.075182
14.274000 -13.150800 8.101402
14.320800 -13.150800 8.110835
14.367600 -13.150800 8.120152
14.414400 -13.150800 8.120414
14.461200 -13.150800 8.120414
14.508000 -13.150800 8.115324
14.554800 -13.150800 8.114778
14.601600 -13.150800 8.111138
14.648400 -13.150800 8.083041
14.695200 -13.150800 8.067403
14.742000 -13.150800 8.054440
15.584400 -13.150800 6.829864
15.631200 -13.150800 6.824836
15.678000 -13.150800 6.824731
15.724800 -13.150800 6.829864
15.771600 -13.150800 6.829007
15.818400 -13.150800 6.813860
15.865200 -13.150800 6.808381
15.912000 -13.150800 6.809114
15.958800 -13.150800 6.813860
16.005600 -13.150800 6.809114
16.052400 -13.150800 6.809114
16.099200 -13.150800 6.808279
16.146000 -13.150800 6.802412
16.192800 -13.150800 6.749905
16.520400 -13.150800 4.516137
16.567200 -13.150800 4.193541
-18.720000 -13.104000 0.000000
-18.673200 -13.104000 0.000000
-18.626400 -13.104000 0.000000
-18.579600 -13.104000 -7.102366
-18.532800 -13.104000 -7.097882
-18.486000 -13.104000 -7.091029
-18.439200 -13.104000 -7.089271
-18.392400 -13.104000 -7.089271
-18.345600 -13.104000 -7.076310
-18.298800 -13.104000 -7.065659
-18.252000 -13.104000 -7.057209
-18.205200 -13.104000 -7.057209
-18.158400 -13.104000 -7.041475
-18.111600 -13.104000 -7.041475
-18.064800 -13.104000 -7.031963
-18.018000 -13.104000 -7.028731
-17.971200 -13.104000 -7.022113
-17.924400 -13.104000 -7.017081
-17.877600 -13.104000 -7.003331
-17.830800 -13.104000 -6.998171
-17.784000 -13.104000 -6.994083
-17.737200 -13.104000 -6.986175
-17.690400 -13.104000 -6.986175
-17.643600 -13.104000 -6.978130
-17.596800 -13.104000 -6.962720
-17.550000 -13.104000 -6.938913
-17.503200 -13.104000 -6.933153
-17.456400 -13.104000 -6.899188
-17.409600 -13.104000 -6.857947
-17.362800 -13.104000 -6.836750
-17.316000 -13.104000 -6.783464
-17.269200 -13.104000 -6.733658
-16.848000 -13.104000 -5.338544
-16.801200 -13.104000 -5.329882
-16.754400 -13.104000 -5.260112
-15.724800 -13.104000 6.899355
-15.678000 -13.104000 6.907780
-15.631200 -13.104000 6.938005
-15.584400 -13.104000 6.958765
-15.537600 -13.104000 6.983592
-15.490800 -13.104000 7.002658
-15.444000 -13.104000 7.017331
-15.397200 -13.104000 7.027460
-15.350400 -13.104000 7.043181
-15.303600 -13.104000 7.052103
-15.256800 -13.104000 7.059223
-15.210000 -13.104000 7.062803
-15.163200 -13.104000 7.070093
-15.116400 -13.104000 7.070093
-15.069600 -13.104000 7.076172
-15.022800 -13.104000 7.081294
-14.976000 -13.104000 7.081891
-14.929200 -13.104000 7.081294
-14.882400 -13.104000 7.083830
-14.835600 -13.104000 7.086276
-14.788800 -13.104000 7.086469
-14.742000 -13.104000 7.087640
-14.695200 -13.104000 7.087640
-14.648400 -13.104000 7.088393
-14.601600 -13.104000 7.095900
-14.554800 -13.104000 7.095900
-14.508000 -13.104000 7.096904
-14.461200 -13.104000 7.104250
-14.414400 -13.104000 7.111208
-14.367600 -13.104000 7.113510
-14.320800 -13.104000 7.116455
-14.274000 -13.104000 7.117736
-14.227200 -13.104000 7.118280
-14.180400 -13.104000 7.119331
-14.133600 -13.104000 7.120270
-14.086800 -13.104000 7.120300
-14.040000 -13.104000 7.120270
-13.993200 -13.104000 7.126434
-13.946400 -13.104000 7.135622
-13.899600 -13.104000 7.136920
-13.852800 -13.104000 7.177786
-13.806000 -13.104000 7.198467
-13.759200 -13.104000 7.231604
-5.850000 -13.104000 9.466956
-5.803200 -13.104000 9.410860
-5.756400 -13.104000 9.377144
-5.709600 -13.104000 9.343778
-5.662800 -13.104000 9.343778
-5.616000 -13.104000 9.321257
-5.569200 -13.104000 9.256791
-5.522400 -13.104000 9.197365
-5.475600 -13.104000 9.117034
-5.428800 -13.104000 9.052388
-5.382000 -13.104000 9.033549
-5.335200 -13.104000 9.009343
-5.288400 -13.104000 8.983626
-5.241600 -13.104000 8.944100
-5.194800 -13.104000 8.920687
-5.148000 -13.104000 8.815553
-5.101200 -13.104000 8.759003
-5.054400 -13.104000 8.757448
-5.007600 -13.104000 8.739448
-4.960800 -13.104000 8.690327
-4.914000 -13.104000 8.632517
-4.867200 -13.104000 8.595929
-4.820400 -13.104000 8.567359
-4.773600 -13.104000 8.556911
-4.726800 -13.104000 8.491364
-4.680000 -13.104000 8.470910
-4.633200 -13.104000 8.446804
-4.586400 -13.104000 8.435732
-4.539600 -13.104000 8.395818
-4.492800 -13.104000 8.344372
-4.446000 -13.104000 8.266854
-4.399200 -13.104000 8.209507
-4.352400 -13.104000 8.184829
-4.305600 -13.104000 8.149700
-4.258800 -13.104000 8.111348
-4.212000 -13.104000 8.098507
-4.165200 -13.104000 8.080045
-4.118400 -13.104000 8.032039
-4.071600 -13.104000 8.016245
-4.024800 -13.104000 8.004054
-3.978000 -13.104000 7.995402
-3.931200 -13.104000 7.975729
-3.884400 -13.104000 7.958037
-3.837600 -13.104000 7.941554
-3.790800 -13.104000 7.900553
-3.744000 -13.104000 7.830129
-3.697200 -13.104000 7.790156
-3.650400 -13.104000 7.762822
-3.603600 -13.104000 7.769626
-3.556800 -13.104000 7.769626
-3.510000 -13.104000 7.762500
-3.463200 -13.104000 7.777611
-3.416400 -13.104000 7.761396
-3.369600 -13.104000 7.761396
-3.322800 -13.104000 7.719608
-3.276000 -13.104000 7.674915
-3.229200 -13.104000 7.623474
-3.182400 -13.104000 7.608651
-3.135600 -13.104000 7.608651
-3.088800 -13.104000 7.604825
-3.042000 -13.104000 7.597939
-2.995200 -13.104000 7.597939
-2.948400 -13.104000 7.595813
-2.901600 -13.104000 7.593738
-2.854800 -13.104000 7.527600
-2.808000 -13.104000 7.483426
-2.761200 -13.104000 7.457274
-2.714400 -13.104000 7.435005
-2.667600 -13.104000 7.423492
-2.620800 -13.104000 7.384245
-2.574000 -13.104000 7.423492
-2.527200 -13.104000 7.410333
-2.480400 -13.104000 7.374710
-2.433600 -13.104000 7.366364
-2.386800 -13.104000 7.363760
-2.340000 -13.104000 7.362337
-2.293200 -13.104000 7.322394
-2.246400 -13.104000 7.307302
-2.199600 -13.104000 7.295494
-2.152800 -13.104000 7.288302
-2.106000 -13.104000 7.285267
-2.059200 -13.104000 7.280793
-2.012400 -13.104000 7.221438
-1.965600 -13.104000 7.214708
-1.918800 -13.104000 7.216052
-1.872000 -13.104000 7.218222
-1.825200 -13.104000 7.234428
-1.778400 -13.104000 7.244438
-1.731600 -13.104000 7.246062
-1.684800 -13.104000 7.250446
-1.638000 -13.104000 7.250446
-1.591200 -13.104000 7.245709
-1.544400 -13.104000 7.221016
-1.497600 -13.104000 7.174392
-1.450800 -13.104000 7.171076
-1.404000 -13.104000 7.133539
-1.357200 -13.104000 7.094126
-1.310400 -13.104000 7.086928
-1.263600 -13.104000 7.074965
-1.216800 -13.104000 7.074965
-1.170000 -13.104000 7.082318
-1.123200 -13.104000 7.080677
-1.076400 -13.104000 7.080677
-1.029600 -13.104000 7.080677
-0.982800 -13.104000 7.087806
-0.936000 -13.104000 7.099917
-0.889200 -13.104000 7.089527
-0.842400 -13.104000 7.060938
-0.795600 -13.104000 7.060847
-0.748800 -13.104000 7.051390
-0.702000 -13.104000 7.045619
-0.655200 -13.104000 7.032547
-0.608400 -13.104000 7.003643
-0.561600 -13.104000 6.990488
-0.514800 -13.104000 6.981766
-0.468000 -13.104000 6.983369
-0.421200 -13.104000 6.972659
-0.374400 -13.104000 6.968979
-0.327600 -13.104000 6.958994
-0.280800 -13.104000 6.958994
-0.234000 -13.104000 6.965855
-0.187200 -13.104000 6.978853
-0.140400 -13.104000 6.978853
-0.093600 -13.104000 7.008328
-0.046800 -13.104000 6.995018
0.000000 -13.104000 7.026034
0.046800 -13.104000 7.039341
0.093600 -13.104000 7.034662
0.140400 -13.104000 6.995018
0.187200 -13.104000 6.972961
0.234000 -13.104000 6.932137
0.280800 -13.104000 6.922270
0.327600 -13.104000 6.901227
0.374400 -13.104000 6.891256
0.421200 -13.104000 6.888246
0.468000 -13.104000 6.900785
0.514800 -13.104000 6.909816
0.561600 -13.104000 6.921109
0.608400 -13.104000 6.913835
0.655200 -13.104000 6.900143
0.702000 -13.104000 6.900143
0.748800 -13.104000 6.885978
0.795600 -13.104000 6.885711
0.842400 -13.104000 6.885711
0.889200 -13.104000 6.890619
0.936000 -13.104000 6.900143
0.982800 -13.104000 6.893719
1.029600 -13.104000 6.896910
1.076400 -13.104000 6.917885
1.123200 -13.104000 6.928083
1.170000 -13.104000 6.934171
1.216800 -13.104000 6.912493
1.263600 -13.104000 6.891706
1.310400 -13.104000 6.894629
1.357200 -13.104000 6.903306
1.404000 -13.104000 6.904362
1.450800 -13.104000 6.892985
1.497600 -13.104000 6.903306
1.544400 -13.104000 6.904362
1.591200 -13.104000 6.926708
1.638000 -13.104000 6.922474
1.684800 -13.104000 6.922474
1.731600 -13.104000 6.925622
1.778400 -13.104000 6.929249
1.825200 -13.104000 6.950088
1.872000 -13.104000 6.950088
1.918800 -13.104000 6.929249
1.965600 -13.104000 6.935624
2.012400 -13.104000 6.939440
2.059200 -13.104000 6.951637
2.106000 -13.104000 6.943697
2.152800 -13.104000 6.931860
2.199600 -13.104000 6.939440
2.246400 -13.104000 6.960079
2.293200 -13.104000 6.998488
2.340000 -13.104000 7.021791
2.386800 -13.104000 7.025938
2.433600 -13.104000 7.037057
2.480400 -13.104000 7.043856
2.527200 -13.104000 7.043856
2.574000 -13.104000 7.035704
2.620800 -13.104000 7.028985
2.667600 -13.104000 7.026922
2.714400 -13.104000 7.031673
2.761200 -13.104000 7.026922
2.808000 -13.104000 7.026922
2.854800 -13.104000 7.025552
2.901600 -13.104000 7.013047
2.948400 -13.104000 6.994114
2.995200 -13.104000 7.005293
3.042000 -13.104000 7.005293
3.088800 -13.104000 7.014605
3.135600 -13.104000 7.014605
3.182400 -13.104000 7.025706
3.229200 -13.104000 7.057815
3.276000 -13.104000 7.064861
3.322800 -13.104000 7.064861
3.369600 -13.104000 7.062116
3.416400 -13.104000 7.064861
3.463200 -13.104000 7.064973
3.510000 -13.104000 7.064973
3.556800 -13.104000 7.066564
3.603600 -13.104000 7.066564
3.650400 -13.104000 7.070952
3.697200 -13.104000 7.072814
3.744000 -13.104000 7.088947
3.790800 -13.104000 7.098862
3.837600 -13.104000 7.112254
3.884400 -13.104000 7.126782
3.931200 -13.104000 7.135791
3.978000 -13.104000 7.187515
4.024800 -13.104000 7.192605
4.071600 -13.104000 7.179552
4.118400 -13.104000 7.176593
4.165200 -13.104000 7.198356
4.212000 -13.104000 7.220535
4.258800 -13.104000 7.224060
4.305600 -13.104000 7.243134
4.352400 -13.104000 7.265914
4.399200 -13.104000 7.270864
4.446000 -13.104000 7.293827
4.492800 -13.104000 7.306672
4.539600 -13.104000 7.307098
4.586400 -13.104000 7.323000
4.633200 -13.104000 7.328687
4.680000 -13.104000 7.333834
4.726800 -13.104000 7.347858
4.773600 -13.104000 7.353170
4.820400 -13.104000 7.356330
4.867200 -13.104000 7.369006
4.914000 -13.104000 7.382809
4.960800 -13.104000 7.401527
5.007600 -13.104000 7.440818
5.054400 -13.104000 7.449489
5.101200 -13.104000 7.461236
5.148000 -13.104000 7.439501
5.194800 -13.104000 7.449489
5.241600 -13.104000 7.488289
5.288400 -13.104000 7.490072
5.335200 -13.104000 7.491078
5.382000 -13.104000 7.526530
5.428800 -13.104000 7.531038
5.475600 -13.104000 7.568539
5.522400 -13.104000 7.584593
5.569200 -13.104000 7.585659
5.616000 -13.104000 7.575715
5.662800 -13.104000 7.583550
5.709600 -13.104000 7.604874
5.756400 -13.104000 7.620333
5.803200 -13.104000 7.648271
5.850000 -13.104000 7.656726
5.896800 -13.104000 7.700679
5.943600 -13.104000 7.715099
5.990400 -13.104000 7.738186
6.037200 -13.104000 7.747916
6.084000 -13.104000 7.762889
6.130800 -13.104000 7.768042
6.177600 -13.104000 7.809135
6.224400 -13.104000 7.813665
6.271200 -13.104000 7.825018
6.318000 -13.104000 7.867233
6.364800 -13.104000 7.906460
6.411600 -13.104000 7.917517
6.458400 -13.104000 7.940302
6.505200 -13.104000 7.950589
6.552000 -13.104000 7.983237
6.598800 -13.104000 7.994740
6.645600 -13.104000 8.001041
6.692400 -13.104000 8.009246
6.739200 -13.104000 8.015206
6.786000 -13.104000 8.022582
6.832800 -13.104000 8.053984
6.879600 -13.104000 8.065130
6.926400 -13.104000 8.065130
6.973200 -13.104000 8.098756
7.020000 -13.104000 8.169319
7.066800 -13.104000 8.222295
7.113600 -13.104000 8.248319
7.160400 -13.104000 8.269732
7.207200 -13.104000 8.301522
7.254000 -13.104000 8.307242
7.300800 -13.104000 8.342631
7.347600 -13.104000 8.342631
7.394400 -13.104000 8.357442
7.441200 -13.104000 8.369600
7.488000 -13.104000 8.400891
7.534800 -13.104000 8.437535
7.581600 -13.104000 8.465768
7.628400 -13.104000 8.493091
7.675200 -13.104000 8.543496
7.722000 -13.104000 8.601566
7.768800 -13.104000 8.676244
7.815600 -13.104000 8.730108
7.862400 -13.104000 8.752276
7.909200 -13.104000 8.858535
7.956000 -13.104000 8.927141
8.002800 -13.104000 8.966772
8.049600 -13.104000 9.015821
8.096400 -13.104000 9.491410
8.143200 -13.104000 10.456596
8.190000 -13.104000 29.438910
8.236800 -13.104000 29.448635
8.283600 -13.104000 29.456414
8.330400 -13.104000 29.460839
8.377200 -13.104000 29.466055
8.424000 -13.104000 29.466816
12.916800 -13.104000 8.082801
12.963600 -13.104000 8.071948
13.010400 -13.104000 8.069614
13.057200 -13.104000 8.071509
13.104000 -13.104000 8.072573
13.150800 -13.104000 8.074445
13.197600 -13.104000 8.061419
13.244400 -13.104000 8.066459
13.291200 -13.104000 8.066459
13.338000 -13.104000 8.067107
13.384800 -13.104000 8.075918
13.431600 -13.104000 8.075918
13.478400 -13.104000 8.078279
13.525200 -13.104000 8.080381
13.572000 -13.104000 8.078279
13.618800 -13.104000 8.078279
13.665600 -13.104000 8.078279
13.712400 -13.104000 8.069278
13.759200 -13.104000 8.087360
13.806000 -13.104000 8.060828
13.852800 -13.104000 8.069278
13.899600 -13.104000 8.083397
13.946400 -13.104000 8.075182
13.993200 -13.104000 8.075182
14.040000 -13.104000 8.076374
14.086800 -13.104000 8.070821
14.133600 -13.104000 8.070821
14.180400 -13.104000 8.075182
14.227200 -13.104000 8.093041
14.274000 -13.104000 8.104897
14.320800 -13.104000 8.119209
14.367600 -13.104000 8.121891
14.414400 -13.104000 8.122382
14.461200 -13.104000 8.127846
14.508000 -13.104000 8.122382
14.554800 -13.104000 8.123990
14.601600 -13.104000 8.123990
14.648400 -13.104000 8.115324
14.695200 -13.104000 8.106926
14.742000 -13.104000 8.091490
14.788800 -13.104000 8.068020
15.537600 -13.104000 6.852861
15.584400 -13.104000 6.850508
15.631200 -13.104000 6.836690
15.678000 -13.104000 6.829007
15.724800 -13.104000 6.836690
15.771600 -13.104000 6.833085
15.818400 -13.104000 6.824836
15.865200 -13.104000 6.813860
15.912000 -13.104000 6.813860
15.958800 -13.104000 6.818456
16.005600 -13.104000 6.815431
16.052400 -13.104000 6.815431
16.099200 -13.104000 6.815176
16.146000 -13.104000 6.815176
16.192800 -13.104000 6.778093
16.801200 -13.104000 3.102947
16.988400 -13.104000 1.888597
17.035200 -13.104000 1.637824
-18.720000 -13.057200 0.000000
-18.673200 -13.057200 0.000000
-18.626400 -13.057200 0.000000
-18.579600 -13.057200 -7.109204
-18.532800 -13.057200 -7.101286
-18.486000 -13.057200 -7.100194
-18.439200 -13.057200 -7.100194
-18.392400 -13.057200 -7.100194
-18.345600 -13.057200 -7.089260
-18.298800 -13.057200 -7.085476
-18.252000 -13.057200 -7.062304
-18.205200 -13.057200 -7.058171
-18.158400 -13.057200 -7.043412
-18.111600 -13.057200 -7.041475
-18.064800 -13.057200 -7.028731
-18.018000 -13.057200 -7.023773
-17.971200 -13.057200 -7.014412
-17.924400 -13.057200 -7.008054
-17.877600 -13.057200 -7.000387
-17.830800 -13.057200 -6.999676
-17.784000 -13.057200 -6.998171
-17.737200 -13.057200 -6.994083
-17.690400 -13.057200 -6.994083
-17.643600 -13.057200 -6.986175
-17.596800 -13.057200 -6.966458
-17.550000 -13.057200 -6.956061
-17.503200 -13.057200 -6.933153
-17.456400 -13.057200 -6.899188
-17.409600 -13.057200 -6.857947
-17.362800 -13.057200 -6.836426
-17.316000 -13.057200 -6.755117
-17.269200 -13.057200 -6.700328
-16.848000 -13.057200 -5.329882
-16.801200 -13.057200 -5.269172
-15.724800 -13.057200 6.912980
-15.678000 -13.057200 6.937616
-15.631200 -13.057200 6.957161
-15.584400 -13.057200 6.983592
-15.537600 -13.057200 7.002658
-15.490800 -13.057200 7.011730
-15.444000 -13.057200 7.027460
-15.397200 -13.057200 7.042045
-15.350400 -13.057200 7.049278
-15.303600 -13.057200 7.061661
-15.256800 -13.057200 7.061895
-15.210000 -13.057200 7.065644
-15.163200 -13.057200 7.074195
-15.116400 -13.057200 7.075653
-15.069600 -13.057200 7.084269
-15.022800 -13.057200 7.084269
-14.976000 -13.057200 7.085107
-14.929200 -13.057200 7.084269
-14.882400 -13.057200 7.088393
-14.835600 -13.057200 7.094997
-14.788800 -13.057200 7.095072
-14.742000 -13.057200 7.094997
-14.695200 -13.057200 7.094997
-14.648400 -13.057200 7.094997
-14.601600 -13.057200 7.098478
-14.554800 -13.057200 7.096100
-14.508000 -13.057200 7.096947
-14.461200 -13.057200 7.104250
-14.414400 -13.057200 7.111208
-14.367600 -13.057200 7.112269
-14.320800 -13.057200 7.114130
-14.274000 -13.057200 7.116455
-14.227200 -13.057200 7.119279
-14.180400 -13.057200 7.120300
-14.133600 -13.057200 7.122439
-14.086800 -13.057200 7.122444
-14.040000 -13.057200 7.129451
-13.993200 -13.057200 7.136275
-13.946400 -13.057200 7.152363
-13.899600 -13.057200 7.177786
-13.852800 -13.057200 7.198467
-13.806000 -13.057200 7.232707
-5.850000 -13.057200 9.490729
-5.803200 -13.057200 9.441446
-5.756400 -13.057200 9.410860
-5.709600 -13.057200 9.366161
-5.662800 -13.057200 9.366161
-5.616000 -13.057200 9.330667
-5.569200 -13.057200 9.286999
-5.522400 -13.057200 9.197365
-5.475600 -13.057200 9.117034
-5.428800 -13.057200 9.074700
-5.382000 -13.057200 9.043174
-5.335200 -13.057200 9.010125
-5.288400 -13.057200 8.990258
-5.241600 -13.057200 8.949257
-5.194800 -13.057200 8.919960
-5.148000 -13.057200 8.815553
-5.101200 -13.057200 8.759003
-5.054400 -13.057200 8.756065
-5.007600 -13.057200 8.718139
-4.960800 -13.057200 8.686201
-4.914000 -13.057200 8.636930
-4.867200 -13.057200 8.594702
-4.820400 -13.057200 8.547574
-4.773600 -13.057200 8.527569
-4.726800 -13.057200 8.490272
-4.680000 -13.057200 8.451405
-4.633200 -13.057200 8.435732
-4.586400 -13.057200 8.432504
-4.539600 -13.057200 8.365254
-4.492800 -13.057200 8.307801
-4.446000 -13.057200 8.240257
-4.399200 -13.057200 8.201482
-4.352400 -13.057200 8.180105
-4.305600 -13.057200 8.150352
-4.258800 -13.057200 8.111348
-4.212000 -13.057200 8.092230
-4.165200 -13.057200 8.040140
-4.118400 -13.057200 8.009529
-4.071600 -13.057200 7.990742
-4.024800 -13.057200 7.995402
-3.978000 -13.057200 7.981443
-3.931200 -13.057200 7.973973
-3.884400 -13.057200 7.951804
-3.837600 -13.057200 7.917300
-3.790800 -13.057200 7.897406
-3.744000 -13.057200 7.777611
-3.697200 -13.057200 7.751825
-3.650400 -13.057200 7.743319
-3.603600 -13.057200 7.751825
-3.556800 -13.057200 7.752661
-3.510000 -13.057200 7.754364
-3.463200 -13.057200 7.762500
-3.416400 -13.057200 7.755733
-3.369600 -13.057200 7.754364
-3.322800 -13.057200 7.702995
-3.276000 -13.057200 7.632012
-3.229200 -13.057200 7.599223
-3.182400 -13.057200 7.604170
-3.135600 -13.057200 7.607298
-3.088800 -13.057200 7.604825
-3.042000 -13.057200 7.604825
-2.995200 -13.057200 7.604825
-2.948400 -13.057200 7.596568
-2.901600 -13.057200 7.582337
-2.854800 -13.057200 7.512653
-2.808000 -13.057200 7.460250
-2.761200 -13.057200 7.437729
-2.714400 -13.057200 7.420741
-2.667600 -13.057200 7.371508
-2.620800 -13.057200 7.366364
-2.574000 -13.057200 7.383046
-2.527200 -13.057200 7.383046
-2.480400 -13.057200 7.374710
-2.433600 -13.057200 7.366990
-2.386800 -13.057200 7.363760
-2.340000 -13.057200 7.322394
-2.293200 -13.057200 7.319528
-2.246400 -13.057200 7.295494
-2.199600 -13.057200 7.284167
-2.152800 -13.057200 7.284167
-2.106000 -13.057200 7.280032
-2.059200 -13.057200 7.250248
-2.012400 -13.057200 7.222111
-1.965600 -13.057200 7.216052
-1.918800 -13.057200 7.222111
-1.872000 -13.057200 7.224907
-1.825200 -13.057200 7.234428
-1.778400 -13.057200 7.245709
-1.731600 -13.057200 7.247258
-1.684800 -13.057200 7.247258
-1.638000 -13.057200 7.247258
-1.591200 -13.057200 7.242171
-1.544400 -13.057200 7.182849
-1.497600 -13.057200 7.149278
-1.450800 -13.057200 7.133539
-1.404000 -13.057200 7.119437
-1.357200 -13.057200 7.091923
-1.310400 -13.057200 7.075955
-1.263600 -13.057200 7.070823
-1.216800 -13.057200 7.070609
-1.170000 -13.057200 7.075955
-1.123200 -13.057200 7.075955
-1.076400 -13.057200 7.067221
-1.029600 -13.057200 7.055405
-0.982800 -13.057200 7.076550
-0.936000 -13.057200 7.087806
-0.889200 -13.057200 7.080677
-0.842400 -13.057200 7.052059
-0.795600 -13.057200 7.051390
-0.748800 -13.057200 7.042100
-0.702000 -13.057200 7.042100
-0.655200 -13.057200 7.031849
-0.608400 -13.057200 7.003787
-0.561600 -13.057200 7.001848
-0.514800 -13.057200 6.994931
-0.468000 -13.057200 6.987241
-0.421200 -13.057200 6.983369
-0.374400 -13.057200 6.974674
-0.327600 -13.057200 6.972659
-0.280800 -13.057200 6.967087
-0.234000 -13.057200 6.967087
-0.187200 -13.057200 6.974573
-0.140400 -13.057200 6.967087
-0.093600 -13.057200 6.987743
-0.046800 -13.057200 6.993194
0.000000 -13.057200 7.020851
0.046800 -13.057200 7.034662
0.093600 -13.057200 7.020525
0.140400 -13.057200 6.991887
0.187200 -13.057200 6.955919
0.234000 -13.057200 6.907161
0.280800 -13.057200 6.900785
0.327600 -13.057200 6.891256
0.374400 -13.057200 6.879991
0.421200 -13.057200 6.877536
0.468000 -13.057200 6.887669
0.514800 -13.057200 6.887669
0.561600 -13.057200 6.902906
0.608400 -13.057200 6.899895
0.655200 -13.057200 6.900143
0.702000 -13.057200 6.900143
0.748800 -13.057200 6.899895
0.795600 -13.057200 6.900143
0.842400 -13.057200 6.896910
0.889200 -13.057200 6.901759
0.936000 -13.057200 6.917885
0.982800 -13.057200 6.917885
1.029600 -13.057200 6.930551
1.076400 -13.057200 6.932415
1.123200 -13.057200 6.932415
1.170000 -13.057200 6.934813
1.216800 -13.057200 6.928083
1.263600 -13.057200 6.908209
1.310400 -13.057200 6.911176
1.357200 -13.057200 6.912493
1.404000 -13.057200 6.911176
1.450800 -13.057200 6.908209
1.497600 -13.057200 6.908209
1.544400 -13.057200 6.917343
1.591200 -13.057200 6.935750
1.638000 -13.057200 6.926708
1.684800 -13.057200 6.922474
1.731600 -13.057200 6.925622
1.778400 -13.057200 6.928429
1.825200 -13.057200 6.933076
1.872000 -13.057200 6.929249
1.918800 -13.057200 6.922107
1.965600 -13.057200 6.922107
2.012400 -13.057200 6.928768
2.059200 -13.057200 6.935624
2.106000 -13.057200 6.934858
2.152800 -13.057200 6.928768
2.199600 -13.057200 6.940288
2.246400 -13.057200 6.964430
2.293200 -13.057200 6.987838
2.340000 -13.057200 7.012366
2.386800 -13.057200 7.004935
2.433600 -13.057200 7.025343
2.480400 -13.057200 7.036366
2.527200 -13.057200 7.025938
2.574000 -13.057200 7.025938
2.620800 -13.057200 7.025343
2.667600 -13.057200 7.020630
2.714400 -13.057200 7.026922
2.761200 -13.057200 7.008366
2.808000 -13.057200 7.008366
2.854800 -13.057200 7.006985
2.901600 -13.057200 7.006985
2.948400 -13.057200 6.989435
2.995200 -13.057200 7.005293
3.042000 -13.057200 7.005293
3.088800 -13.057200 7.016871
3.135600 -13.057200 7.017521
3.182400 -13.057200 7.028858
3.229200 -13.057200 7.042569
3.276000 -13.057200 7.038428
3.322800 -13.057200 7.032518
3.369600 -13.057200 7.038559
3.416400 -13.057200 7.032518
3.463200 -13.057200 7.048637
3.510000 -13.057200 7.051419
3.556800 -13.057200 7.064861
3.603600 -13.057200 7.066564
3.650400 -13.057200 7.072814
3.697200 -13.057200 7.075275
3.744000 -13.057200 7.086082
3.790800 -13.057200 7.097468
3.837600 -13.057200 7.098862
3.884400 -13.057200 7.112254
3.931200 -13.057200 7.117737
3.978000 -13.057200 7.156345
4.024800 -13.057200 7.176593
4.071600 -13.057200 7.160648
4.118400 -13.057200 7.160648
4.165200 -13.057200 7.187515
4.212000 -13.057200 7.189608
4.258800 -13.057200 7.221531
4.305600 -13.057200 7.228241
4.352400 -13.057200 7.243134
4.399200 -13.057200 7.250451
4.446000 -13.057200 7.280198
4.492800 -13.057200 7.293827
4.539600 -13.057200 7.307038
4.586400 -13.057200 7.317293
4.633200 -13.057200 7.329904
4.680000 -13.057200 7.333834
4.726800 -13.057200 7.352586
4.773600 -13.057200 7.353790
4.820400 -13.057200 7.358030
4.867200 -13.057200 7.374270
4.914000 -13.057200 7.384721
4.960800 -13.057200 7.408454
5.007600 -13.057200 7.442632
5.054400 -13.057200 7.459147
5.101200 -13.057200 7.461236
5.148000 -13.057200 7.439810
5.194800 -13.057200 7.449489
5.241600 -13.057200 7.490933
5.288400 -13.057200 7.491078
5.335200 -13.057200 7.494535
5.382000 -13.057200 7.513657
5.428800 -13.057200 7.531038
5.475600 -13.057200 7.581069
5.522400 -13.057200 7.585659
5.569200 -13.057200 7.585659
5.616000 -13.057200 7.575715
5.662800 -13.057200 7.583550
5.709600 -13.057200 7.600870
5.756400 -13.057200 7.620333
5.803200 -13.057200 7.654198
5.850000 -13.057200 7.682275
5.896800 -13.057200 7.714416
5.943600 -13.057200 7.729629
5.990400 -13.057200 7.747916
6.037200 -13.057200 7.768042
6.084000 -13.057200 7.786455
6.130800 -13.057200 7.796769
6.177600 -13.057200 7.809642
6.224400 -13.057200 7.821978
6.271200 -13.057200 7.838087
6.318000 -13.057200 7.878932
6.364800 -13.057200 7.906460
6.411600 -13.057200 7.915230
6.458400 -13.057200 7.924544
6.505200 -13.057200 7.940302
6.552000 -13.057200 7.983237
6.598800 -13.057200 7.994740
6.645600 -13.057200 7.999122
6.692400 -13.057200 8.009246
6.739200 -13.057200 8.022582
6.786000 -13.057200 8.039933
6.832800 -13.057200 8.064324
6.879600 -13.057200 8.075149
6.926400 -13.057200 8.098756
6.973200 -13.057200 8.114257
7.020000 -13.057200 8.169319
7.066800 -13.057200 8.213313
7.113600 -13.057200 8.241626
7.160400 -13.057200 8.269732
7.207200 -13.057200 8.301522
7.254000 -13.057200 8.304468
7.300800 -13.057200 8.342631
7.347600 -13.057200 8.350588
7.394400 -13.057200 8.357442
7.441200 -13.057200 8.372729
7.488000 -13.057200 8.417808
7.534800 -13.057200 8.433892
7.581600 -13.057200 8.476699
7.628400 -13.057200 8.494625
7.675200 -13.057200 8.587546
7.722000 -13.057200 8.656324
7.768800 -13.057200 8.701109
7.815600 -13.057200 8.806721
7.862400 -13.057200 8.834598
7.909200 -13.057200 8.858971
7.956000 -13.057200 8.927141
8.002800 -13.057200 8.927141
8.049600 -13.057200 8.959348
8.096400 -13.057200 9.370393
8.143200 -13.057200 10.560755
8.190000 -13.057200 29.446727
8.236800 -13.057200 29.456308
8.283600 -13.057200 29.459144
8.330400 -13.057200 29.466706
8.377200 -13.057200 29.467747
8.424000 -13.057200 29.472312
12.916800 -13.057200 8.121542
12.963600 -13.057200 8.083521
13.010400 -13.057200 8.072573
13.057200 -13.057200 8.076742
13.104000 -13.057200 8.083521
13.150800 -13.057200 8.083521
13.197600 -13.057200 8.076742
13.244400 -13.057200 8.076742
13.291200 -13.057200 8.076742
13.338000 -13.057200 8.076742
13.384800 -13.057200 8.078279
13.431600 -13.057200 8.077912
13.478400 -13.057200 8.078279
13.525200 -13.057200 8.086096
13.572000 -13.057200 8.086096
13.618800 -13.057200 8.086096
13.665600 -13.057200 8.078758
13.712400 -13.057200 8.086096
13.759200 -13.057200 8.099367
13.806000 -13.057200 8.087360
13.852800 -13.057200 8.087360
13.899600 -13.057200 8.087360
13.946400 -13.057200 8.083397
13.993200 -13.057200 8.087360
14.040000 -13.057200 8.087360
14.086800 -13.057200 8.083397
14.133600 -13.057200 8.085341
14.180400 -13.057200 8.102417
14.227200 -13.057200 8.110835
14.274000 -13.057200 8.119696
14.320800 -13.057200 8.121891
14.367600 -13.057200 8.122382
14.414400 -13.057200 8.122382
14.461200 -13.057200 8.127265
14.508000 -13.057200 8.123030
14.554800 -13.057200 8.127725
14.601600 -13.057200 8.127725
14.648400 -13.057200 8.120414
14.695200 -13.057200 8.114814
14.742000 -13.057200 8.106926
14.788800 -13.057200 8.076159
15.537600 -13.057200 6.857617
15.584400 -13.057200 6.857146
15.631200 -13.057200 6.852861
15.678000 -13.057200 6.836690
15.724800 -13.057200 6.836690
15.771600 -13.057200 6.833085
15.818400 -13.057200 6.829007
15.865200 -13.057200 6.824229
15.912000 -13.057200 6.815431
15.958800 -13.057200 6.829007
16.005600 -13.057200 6.815801
16.052400 -13.057200 6.829147
16.099200 -13.057200 6.827448
16.146000 -13.057200 6.815801
16.192800 -13.057200 6.796693
16.239600 -13.057200 6.760709
16.286400 -13.057200 6.686847
16.707600 -13.057200 3.812595
16.754400 -13.057200 3.406205
16.801200 -13.057200 3.291160
17.035200 -13.057200 1.828144
17.082000 -13.057200 1.590999
-18.720000 -13.010400 0.000000
-18.673200 -13.010400 0.000000
-18.626400 -13.010400 0.000000
-18.579600 -13.010400 -7.131691
-18.532800 -13.010400 -7.103086
-18.486000 -13.010400 -7.103086
-18.439200 -13.010400 -7.103086
-18.392400 -13.010400 -7.113001
-18.345600 -13.010400 -7.101286
-18.298800 -13.010400 -7.097882
-18.252000 -13.010400 -7.086501
-18.205200 -13.010400 -7.085476
-18.158400 -13.010400 -7.054825
-18.111600 -13.010400 -7.053686
-18.064800 -13.010400 -7.030054
-18.018000 -13.010400 -7.030054
-17.971200 -13.010400 -7.027324
-17.924400 -13.010400 -7.023912
-17.877600 -13.010400 -7.008054
-17.830800 -13.010400 -7.022113
-17.784000 -13.010400 -7.004366
-17.737200 -13.010400 -6.999676
-17.690400 -13.010400 -6.999676
-17.643600 -13.010400 -6.998864
-17.596800 -13.010400 -6.980961
-17.550000 -13.010400 -6.962720
-17.503200 -13.010400 -6.922582
-17.456400 -13.010400 -6.887596
-17.409600 -13.010400 -6.859621
-17.362800 -13.010400 -6.823595
-17.316000 -13.010400 -6.745314
-16.894800 -13.010400 -5.329882
-15.771600 -13.010400 6.903950
-15.724800 -13.010400 6.927555
-15.678000 -13.010400 6.950700
-15.631200 -13.010400 6.970260
-15.584400 -13.010400 6.988701
-15.537600 -13.010400 7.010700
-15.490800 -13.010400 7.022657
-15.444000 -13.010400 7.032036
-15.397200 -13.010400 7.043181
-15.350400 -13.010400 7.049278
-15.303600 -13.010400 7.059223
-15.256800 -13.010400 7.061661
-15.210000 -13.010400 7.063116
-15.163200 -13.010400 7.077359
-15.116400 -13.010400 7.082106
-15.069600 -13.010400 7.088364
-15.022800 -13.010400 7.089393
-14.976000 -13.010400 7.091091
-14.929200 -13.010400 7.088475
-14.882400 -13.010400 7.098808
-14.835600 -13.010400 7.098808
-14.788800 -13.010400 7.098808
-14.742000 -13.010400 7.096100
-14.695200 -13.010400 7.096036
-14.648400 -13.010400 7.096036
-14.601600 -13.010400 7.099566
-14.554800 -13.010400 7.096904
-14.508000 -13.010400 7.098478
-14.461200 -13.010400 7.109183
-14.414400 -13.010400 7.112269
-14.367600 -13.010400 7.112292
-14.320800 -13.010400 7.112774
-14.274000 -13.010400 7.112774
-14.227200 -13.010400 7.119869
-14.180400 -13.010400 7.122848
-14.133600 -13.010400 7.126434
-14.086800 -13.010400 7.128204
-14.040000 -13.010400 7.135622
-13.993200 -13.010400 7.147993
-13.946400 -13.010400 7.156833
-13.899600 -13.010400 7.185516
-13.852800 -13.010400 7.224931
-13.806000 -13.010400 7.250343
-5.850000 -13.010400 9.613445
-5.803200 -13.010400 9.490729
-5.756400 -13.010400 9.445820
-5.709600 -13.010400 9.411662
-5.662800 -13.010400 9.410860
-5.616000 -13.010400 9.358635
-5.569200 -13.010400 9.319440
-5.522400 -13.010400 9.211586
-5.475600 -13.010400 9.132940
-5.428800 -13.010400 9.099320
-5.382000 -13.010400 9.045225
-5.335200 -13.010400 9.010125
-5.288400 -13.010400 8.987460
-5.241600 -13.010400 8.953573
-5.194800 -13.010400 8.905842
-5.148000 -13.010400 8.830867
-5.101200 -13.010400 8.774350
-5.054400 -13.010400 8.748199
-5.007600 -13.010400 8.715672
-4.960800 -13.010400 8.684042
-4.914000 -13.010400 8.632517
-4.867200 -13.010400 8.595929
-4.820400 -13.010400 8.547574
-4.773600 -13.010400 8.513435
-4.726800 -13.010400 8.470910
-4.680000 -13.010400 8.435732
-4.633200 -13.010400 8.415853
-4.586400 -13.010400 8.399444
-4.539600 -13.010400 8.344372
-4.492800 -13.010400 8.285530
-4.446000 -13.010400 8.234145
-4.399200 -13.010400 8.201482
-4.352400 -13.010400 8.180105
-4.305600 -13.010400 8.154108
-4.258800 -13.010400 8.120196
-4.212000 -13.010400 8.080045
-4.165200 -13.010400 8.024805
-4.118400 -13.010400 7.983278
-4.071600 -13.010400 7.983278
-4.024800 -13.010400 7.984798
-3.978000 -13.010400 7.981443
-3.931200 -13.010400 7.967300
-3.884400 -13.010400 7.923566
-3.837600 -13.010400 7.908769
-3.790800 -13.010400 7.875362
-3.744000 -13.010400 7.773542
-3.697200 -13.010400 7.724062
-3.650400 -13.010400 7.705509
-3.603600 -13.010400 7.724062
-3.556800 -13.010400 7.731861
-3.510000 -13.010400 7.731861
-3.463200 -13.010400 7.733685
-3.416400 -13.010400 7.715514
-3.369600 -13.010400 7.715514
-3.322800 -13.010400 7.653554
-3.276000 -13.010400 7.607298
-3.229200 -13.010400 7.578871
-3.182400 -13.010400 7.597939
-3.135600 -13.010400 7.597939
-3.088800 -13.010400 7.596568
-3.042000 -13.010400 7.597939
-2.995200 -13.010400 7.597939
-2.948400 -13.010400 7.574052
-2.901600 -13.010400 7.527600
-2.854800 -13.010400 7.467622
-2.808000 -13.010400 7.445317
-2.761200 -13.010400 7.427849
-2.714400 -13.010400 7.384245
-2.667600 -13.010400 7.365908
-2.620800 -13.010400 7.364655
-2.574000 -13.010400 7.371508
-2.527200 -13.010400 7.374710
-2.480400 -13.010400 7.366364
-2.433600 -13.010400 7.355724
-2.386800 -13.010400 7.321000
-2.340000 -13.010400 7.315146
-2.293200 -13.010400 7.300613
-2.246400 -13.010400 7.282511
-2.199600 -13.010400 7.280887
-2.152800 -13.010400 7.280887
-2.106000 -13.010400 7.267706
-2.059200 -13.010400 7.246824
-2.012400 -13.010400 7.237029
-1.965600 -13.010400 7.222111
-1.918800 -13.010400 7.239707
-1.872000 -13.010400 7.244438
-1.825200 -13.010400 7.244438
-1.778400 -13.010400 7.245709
-1.731600 -13.010400 7.246062
-1.684800 -13.010400 7.245709
-1.638000 -13.010400 7.243139
-1.591200 -13.010400 7.184194
-1.544400 -13.010400 7.159989
-1.497600 -13.010400 7.122569
-1.450800 -13.010400 7.096627
-1.404000 -13.010400 7.093315
-1.357200 -13.010400 7.082318
-1.310400 -13.010400 7.075955
-1.263600 -13.010400 7.071572
-1.216800 -13.010400 7.070609
-1.170000 -13.010400 7.075955
-1.123200 -13.010400 7.075955
-1.076400 -13.010400 7.067221
-1.029600 -13.010400 7.066169
-0.982800 -13.010400 7.080677
-0.936000 -13.010400 7.081539
-0.889200 -13.010400 7.080677
-0.842400 -13.010400 7.052059
-0.795600 -13.010400 7.047669
-0.748800 -13.010400 7.042100
-0.702000 -13.010400 7.035451
-0.655200 -13.010400 7.019676
-0.608400 -13.010400 7.009094
-0.561600 -13.010400 7.003787
-0.514800 -13.010400 7.001848
-0.468000 -13.010400 6.987241
-0.421200 -13.010400 6.983369
-0.374400 -13.010400 6.974674
-0.327600 -13.010400 6.972659
-0.280800 -13.010400 6.967087
-0.234000 -13.010400 6.965855
-0.187200 -13.010400 6.967087
-0.140400 -13.010400 6.967087
-0.093600 -13.010400 6.987743
-0.046800 -13.010400 6.993194
0.000000 -13.010400 7.020851
0.046800 -13.010400 7.020851
0.093600 -13.010400 7.008328
0.140400 -13.010400 6.987743
0.187200 -13.010400 6.955919
0.234000 -13.010400 6.926216
0.280800 -13.010400 6.898500
0.327600 -13.010400 6.884489
0.374400 -13.010400 6.876772
0.421200 -13.010400 6.869771
0.468000 -13.010400 6.881391
0.514800 -13.010400 6.883051
0.561600 -13.010400 6.895369
0.608400 -13.010400 6.899895
0.655200 -13.010400 6.900143
0.702000 -13.010400 6.900143
0.748800 -13.010400 6.900143
0.795600 -13.010400 6.900143
0.842400 -13.010400 6.897169
0.889200 -13.010400 6.915174
0.936000 -13.010400 6.930551
0.982800 -13.010400 6.934171
1.029600 -13.010400 6.939701
1.076400 -13.010400 6.952827
1.123200 -13.010400 6.939701
1.170000 -13.010400 6.939701
1.216800 -13.010400 6.928083
1.263600 -13.010400 6.911176
1.310400 -13.010400 6.912493
1.357200 -13.010400 6.912493
1.404000 -13.010400 6.908209
1.450800 -13.010400 6.907785
1.497600 -13.010400 6.911302
1.544400 -13.010400 6.919572
1.591200 -13.010400 6.928429
1.638000 -13.010400 6.925012
1.684800 -13.010400 6.922107
1.731600 -13.010400 6.922107
1.778400 -13.010400 6.922107
1.825200 -13.010400 6.922107
1.872000 -13.010400 6.910293
1.918800 -13.010400 6.900465
1.965600 -13.010400 6.896383
2.012400 -13.010400 6.896058
2.059200 -13.010400 6.896058
2.106000 -13.010400 6.916136
2.152800 -13.010400 6.916136
2.199600 -13.010400 6.924167
2.246400 -13.010400 6.951637
2.293200 -13.010400 6.977628
2.340000 -13.010400 6.988491
2.386800 -13.010400 6.984815
2.433600 -13.010400 6.988491
2.480400 -13.010400 7.012887
2.527200 -13.010400 6.991776
2.574000 -13.010400 6.987706
2.620800 -13.010400 6.987706
2.667600 -13.010400 6.981156
2.714400 -13.010400 6.997827
2.761200 -13.010400 6.981156
2.808000 -13.010400 6.989435
2.854800 -13.010400 6.987222
2.901600 -13.010400 6.989435
2.948400 -13.010400 6.989435
2.995200 -13.010400 7.003435
3.042000 -13.010400 7.005293
3.088800 -13.010400 7.021710
3.135600 -13.010400 7.025706
3.182400 -13.010400 7.032518
3.229200 -13.010400 7.042569
3.276000 -13.010400 7.038428
3.322800 -13.010400 7.032518
3.369600 -13.010400 7.038559
3.416400 -13.010400 7.027426
3.463200 -13.010400 7.044348
3.510000 -13.010400 7.048637
3.556800 -13.010400 7.060280
3.603600 -13.010400 7.064973
3.650400 -13.010400 7.074111
3.697200 -13.010400 7.078072
3.744000 -13.010400 7.087453
3.790800 -13.010400 7.098749
3.837600 -13.010400 7.117737
3.884400 -13.010400 7.126782
3.931200 -13.010400 7.129116
3.978000 -13.010400 7.155801
4.024800 -13.010400 7.163638
4.071600 -13.010400 7.160648
4.118400 -13.010400 7.156345
4.165200 -13.010400 7.169097
4.212000 -13.010400 7.180455
4.258800 -13.010400 7.212930
4.305600 -13.010400 7.224060
4.352400 -13.010400 7.228241
4.399200 -13.010400 7.243134
4.446000 -13.010400 7.277947
4.492800 -13.010400 7.294079
4.539600 -13.010400 7.312864
4.586400 -13.010400 7.329904
4.633200 -13.010400 7.334732
4.680000 -13.010400 7.337774
4.726800 -13.010400 7.352989
4.773600 -13.010400 7.355901
4.820400 -13.010400 7.358030
4.867200 -13.010400 7.366038
4.914000 -13.010400 7.401527
4.960800 -13.010400 7.408454
5.007600 -13.010400 7.442628
5.054400 -13.010400 7.459147
5.101200 -13.010400 7.461236
5.148000 -13.010400 7.449489
5.194800 -13.010400 7.491078
5.241600 -13.010400 7.511457
5.288400 -13.010400 7.511457
5.335200 -13.010400 7.506643
5.382000 -13.010400 7.531038
5.428800 -13.010400 7.580518
5.475600 -13.010400 7.584593
5.522400 -13.010400 7.610605
5.569200 -13.010400 7.608372
5.616000 -13.010400 7.580518
5.662800 -13.010400 7.584593
5.709600 -13.010400 7.600870
5.756400 -13.010400 7.638618
5.803200 -13.010400 7.692092
5.850000 -13.010400 7.700679
5.896800 -13.010400 7.723986
5.943600 -13.010400 7.747916
5.990400 -13.010400 7.765828
6.037200 -13.010400 7.774183
6.084000 -13.010400 7.792156
6.130800 -13.010400 7.805982
6.177600 -13.010400 7.809642
6.224400 -13.010400 7.819449
6.271200 -13.010400 7.838682
6.318000 -13.010400 7.878932
6.364800 -13.010400 7.906020
6.411600 -13.010400 7.913545
6.458400 -13.010400 7.915492
6.505200 -13.010400 7.940302
6.552000 -13.010400 7.983237
6.598800 -13.010400 8.001041
6.645600 -13.010400 8.006006
6.692400 -13.010400 8.009246
6.739200 -13.010400 8.031923
6.786000 -13.010400 8.065130
6.832800 -13.010400 8.069735
6.879600 -13.010400 8.108427
6.926400 -13.010400 8.130348
6.973200 -13.010400 8.153501
7.020000 -13.010400 8.181431
7.066800 -13.010400 8.214286
7.113600 -13.010400 8.241626
7.160400 -13.010400 8.279165
7.207200 -13.010400 8.301522
7.254000 -13.010400 8.302032
7.300800 -13.010400 8.350588
7.347600 -13.010400 8.352901
7.394400 -13.010400 8.362729
7.441200 -13.010400 8.417808
7.488000 -13.010400 8.430113
7.534800 -13.010400 8.452778
7.581600 -13.010400 8.493091
7.628400 -13.010400 8.503759
7.675200 -13.010400 8.601566
7.722000 -13.010400 8.681572
7.768800 -13.010400 8.718699
7.815600 -13.010400 8.801827
7.862400 -13.010400 8.831356
7.909200 -13.010400 8.858535
7.956000 -13.010400 8.911522
8.002800 -13.010400 8.911522
8.049600 -13.010400 8.959348
8.096400 -13.010400 9.031830
8.143200 -13.010400 11.002978
8.190000 -13.010400 29.450021
8.236800 -13.010400 29.458163
8.283600 -13.010400 29.466980
8.330400 -13.010400 29.469260
8.377200 -13.010400 29.474404
12.963600 -13.010400 8.121170
13.010400 -13.010400 8.107759
13.057200 -13.010400 8.099902
13.104000 -13.010400 8.094196
13.150800 -13.010400 8.094196
13.197600 -13.010400 8.086547
13.244400 -13.010400 8.080381
13.291200 -13.010400 8.086547
13.338000 -13.010400 8.080381
13.384800 -13.010400 8.087675
13.431600 -13.010400 8.087460
13.478400 -13.010400 8.087460
13.525200 -13.010400 8.087675
13.572000 -13.010400 8.089483
13.618800 -13.010400 8.087675
13.665600 -13.010400 8.087675
13.712400 -13.010400 8.092876
13.759200 -13.010400 8.102597
13.806000 -13.010400 8.092876
13.852800 -13.010400 8.092876
13.899600 -13.010400 8.089627
13.946400 -13.010400 8.085341
13.993200 -13.010400 8.092876
14.040000 -13.010400 8.093041
14.086800 -13.010400 8.089627
14.133600 -13.010400 8.098815
14.180400 -13.010400 8.102417
14.227200 -13.010400 8.110835
14.274000 -13.010400 8.119209
14.320800 -13.010400 8.119696
14.367600 -13.010400 8.120152
14.414400 -13.010400 8.120152
14.461200 -13.010400 8.121644
14.508000 -13.010400 8.122382
14.554800 -13.010400 8.127725
14.601600 -13.010400 8.128523
14.648400 -13.010400 8.128523
14.695200 -13.010400 8.123990
14.742000 -13.010400 8.115324
14.788800 -13.010400 8.091490
14.835600 -13.010400 8.067925
15.537600 -13.010400 6.857146
15.584400 -13.010400 6.852861
15.631200 -13.010400 6.848503
15.678000 -13.010400 6.829007
15.724800 -13.010400 6.836690
15.771600 -13.010400 6.829007
15.818400 -13.010400 6.829007
15.865200 -13.010400 6.824836
15.912000 -13.010400 6.824836
15.958800 -13.010400 6.829276
16.005600 -13.010400 6.827448
16.052400 -13.010400 6.827448
16.099200 -13.010400 6.829147
16.146000 -13.010400 6.827448
16.192800 -13.010400 6.799189
16.239600 -13.010400 6.782426
16.286400 -13.010400 6.723010
16.333200 -13.010400 6.637870
16.614000 -13.010400 4.436857
16.660800 -13.010400 4.130048
16.707600 -13.010400 3.892013
16.754400 -13.010400 3.694554
16.801200 -13.010400 3.380734
16.848000 -13.010400 3.131227
16.988400 -13.010400 2.271526
17.082000 -13.010400 1.659289
-18.720000 -12.963600 0.000000
-18.673200 -12.963600 0.000000
-18.626400 -12.963600 0.000000
-18.579600 -12.963600 -7.149846
-18.532800 -12.963600 -7.136111
-18.486000 -12.963600 -7.132399
-18.439200 -12.963600 -7.136111
-18.392400 -12.963600 -7.137481
-18.345600 -12.963600 -7.127480
-18.298800 -12.963600 -7.127480
-18.252000 -12.963600 -7.120627
-18.205200 -12.963600 -7.120627
-18.158400 -12.963600 -7.086738
-18.111600 -12.963600 -7.085476
-18.064800 -12.963600 -7.054825
-18.018000 -12.963600 -7.053686
-17.971200 -12.963600 -7.041475
-17.924400 -12.963600 -7.050721
-17.877600 -12.963600 -7.027324
-17.830800 -12.963600 -7.042649
-17.784000 -12.963600 -7.031924
-17.737200 -12.963600 -7.027765
-17.690400 -12.963600 -7.027765
-17.643600 -12.963600 -7.013037
-17.596800 -12.963600 -6.998171
-17.550000 -12.963600 -6.980961
-17.503200 -12.963600 -6.959513
-17.456400 -12.963600 -6.921805
-17.409600 -12.963600 -6.870285
-17.362800 -12.963600 -6.818312
-15.818400 -12.963600 6.899481
-15.771600 -12.963600 6.917912
-15.724800 -12.963600 6.944711
-15.678000 -12.963600 6.957161
-15.631200 -12.963600 6.986898
-15.584400 -12.963600 7.010062
-15.537600 -12.963600 7.022657
-15.490800 -12.963600 7.032001
-15.444000 -12.963600 7.043409
-15.397200 -12.963600 7.044721
-15.350400 -12.963600 7.053549
-15.303600 -12.963600 7.055963
-15.256800 -12.963600 7.061895
-15.210000 -12.963600 7.062803
-15.163200 -12.963600 7.064126
-15.116400 -12.963600 7.071587
-15.069600 -12.963600 7.086276
-15.022800 -12.963600 7.088475
-14.976000 -12.963600 7.089393
-14.929200 -12.963600 7.088475
-14.882400 -12.963600 7.097181
-14.835600 -12.963600 7.099480
-14.788800 -12.963600 7.099480
-14.742000 -12.963600 7.096100
-14.695200 -12.963600 7.096100
-14.648400 -12.963600 7.096036
-14.601600 -12.963600 7.098478
-14.554800 -12.963600 7.096947
-14.508000 -12.963600 7.104709
-14.461200 -12.963600 7.106550
-14.414400 -12.963600 7.111208
-14.367600 -12.963600 7.111220
-14.320800 -12.963600 7.111220
-14.274000 -12.963600 7.111220
-14.227200 -12.963600 7.116864
-14.180400 -12.963600 7.119869
-14.133600 -12.963600 7.120300
-14.086800 -12.963600 7.120300
-14.040000 -12.963600 7.129451
-13.993200 -12.963600 7.147993
-13.946400 -12.963600 7.161543
-13.899600 -12.963600 7.198467
-13.852800 -12.963600 7.248436
-5.850000 -12.963600 9.623312
-5.803200 -12.963600 9.554073
-5.756400 -12.963600 9.494979
-5.709600 -12.963600 9.444992
-5.662800 -12.963600 9.428264
-5.616000 -12.963600 9.366161
-5.569200 -12.963600 9.334704
-5.522400 -12.963600 9.243523
-5.475600 -12.963600 9.178127
-5.428800 -12.963600 9.125453
-5.382000 -12.963600 9.060359
-5.335200 -12.963600 9.041935
-5.288400 -12.963600 8.987460
-5.241600 -12.963600 8.953573
-5.194800 -12.963600 8.905842
-5.148000 -12.963600 8.832923
-5.101200 -12.963600 8.756065
-5.054400 -12.963600 8.741363
-5.007600 -12.963600 8.712195
-4.960800 -12.963600 8.678723
-4.914000 -12.963600 8.632517
-4.867200 -12.963600 8.563547
-4.820400 -12.963600 8.527569
-4.773600 -12.963600 8.491364
-4.726800 -12.963600 8.446804
-4.680000 -12.963600 8.414845
-4.633200 -12.963600 8.382791
-4.586400 -12.963600 8.335810
-4.539600 -12.963600 8.285530
-4.492800 -12.963600 8.244911
-4.446000 -12.963600 8.216689
-4.399200 -12.963600 8.196109
-4.352400 -12.963600 8.180105
-4.305600 -12.963600 8.149700
-4.258800 -12.963600 8.099138
-4.212000 -12.963600 8.039729
-4.165200 -12.963600 7.983278
-4.118400 -12.963600 7.935827
-4.071600 -12.963600 7.961836
-4.024800 -12.963600 7.973973
-3.978000 -12.963600 7.975729
-3.931200 -12.963600 7.961836
-3.884400 -12.963600 7.908769
-3.837600 -12.963600 7.905427
-3.790800 -12.963600 7.844636
-3.744000 -12.963600 7.752896
-3.697200 -12.963600 7.701570
-3.650400 -12.963600 7.700563
-3.603600 -12.963600 7.701570
-3.556800 -12.963600 7.705094
-3.510000 -12.963600 7.702995
-3.463200 -12.963600 7.715514
-3.416400 -12.963600 7.701570
-3.369600 -12.963600 7.676407
-3.322800 -12.963600 7.604170
-3.276000 -12.963600 7.574639
-3.229200 -12.963600 7.559016
-3.182400 -12.963600 7.565892
-3.135600 -12.963600 7.574052
-3.088800 -12.963600 7.565892
-3.042000 -12.963600 7.574052
-2.995200 -12.963600 7.574052
-2.948400 -12.963600 7.533513
-2.901600 -12.963600 7.469026
-2.854800 -12.963600 7.457274
-2.808000 -12.963600 7.428908
-2.761200 -12.963600 7.391938
-2.714400 -12.963600 7.365908
-2.667600 -12.963600 7.362285
-2.620800 -12.963600 7.362285
-2.574000 -12.963600 7.366364
-2.527200 -12.963600 7.374710
-2.480400 -12.963600 7.367122
-2.433600 -12.963600 7.365908
-2.386800 -12.963600 7.319528
-2.340000 -12.963600 7.307302
-2.293200 -12.963600 7.292099
-2.246400 -12.963600 7.277110
-2.199600 -12.963600 7.276329
-2.152800 -12.963600 7.269832
-2.106000 -12.963600 7.255774
-2.059200 -12.963600 7.239707
-2.012400 -12.963600 7.239707
-1.965600 -12.963600 7.239707
-1.918800 -12.963600 7.250248
-1.872000 -12.963600 7.255774
-1.825200 -12.963600 7.250248
-1.778400 -12.963600 7.250248
-1.731600 -12.963600 7.251750
-1.684800 -12.963600 7.242171
-1.638000 -12.963600 7.224907
-1.591200 -12.963600 7.169565
-1.544400 -12.963600 7.133539
-1.497600 -12.963600 7.109684
-1.450800 -12.963600 7.093315
-1.404000 -12.963600 7.087289
-1.357200 -12.963600 7.075955
-1.310400 -12.963600 7.074965
-1.263600 -12.963600 7.072399
-1.216800 -12.963600 7.069746
-1.170000 -12.963600 7.074965
-1.123200 -12.963600 7.074965
-1.076400 -12.963600 7.067221
-1.029600 -12.963600 7.047539
-0.982800 -12.963600 7.076550
-0.936000 -12.963600 7.080677
-0.889200 -12.963600 7.080677
-0.842400 -12.963600 7.047423
-0.795600 -12.963600 7.045619
-0.748800 -12.963600 7.034034
-0.702000 -12.963600 7.032547
-0.655200 -12.963600 7.009094
-0.608400 -12.963600 7.003643
-0.561600 -12.963600 7.001848
-0.514800 -12.963600 6.994931
-0.468000 -12.963600 6.983714
-0.421200 -12.963600 6.974674
-0.374400 -12.963600 6.963108
-0.327600 -12.963600 6.963095
-0.280800 -12.963600 6.956868
-0.234000 -12.963600 6.944205
-0.187200 -12.963600 6.943271
-0.140400 -12.963600 6.943271
-0.093600 -12.963600 6.963386
-0.046800 -12.963600 6.986543
0.000000 -12.963600 6.993194
0.046800 -12.963600 6.991887
0.093600 -12.963600 6.988417
0.140400 -12.963600 6.973553
0.187200 -12.963600 6.963656
0.234000 -12.963600 6.943552
0.280800 -12.963600 6.905719
0.327600 -12.963600 6.891256
0.374400 -12.963600 6.885382
0.421200 -12.963600 6.881391
0.468000 -12.963600 6.885382
0.514800 -12.963600 6.883811
0.561600 -12.963600 6.899895
0.608400 -12.963600 6.902906
0.655200 -12.963600 6.911635
0.702000 -12.963600 6.907648
0.748800 -12.963600 6.907648
0.795600 -12.963600 6.911635
0.842400 -12.963600 6.911635
0.889200 -12.963600 6.915174
0.936000 -12.963600 6.924176
0.982800 -12.963600 6.925746
1.029600 -12.963600 6.934171
1.076400 -12.963600 6.934171
1.123200 -12.963600 6.932415
1.170000 -12.963600 6.934171
1.216800 -12.963600 6.914685
1.263600 -12.963600 6.911176
1.310400 -12.963600 6.911176
1.357200 -12.963600 6.911176
1.404000 -12.963600 6.904362
1.450800 -12.963600 6.907435
1.497600 -12.963600 6.907780
1.544400 -12.963600 6.911302
1.591200 -12.963600 6.915155
1.638000 -12.963600 6.911302
1.684800 -12.963600 6.911302
1.731600 -12.963600 6.911302
1.778400 -12.963600 6.910293
1.825200 -12.963600 6.906010
1.872000 -12.963600 6.900465
1.918800 -12.963600 6.897900
1.965600 -12.963600 6.892311
2.012400 -12.963600 6.888382
2.059200 -12.963600 6.888382
2.106000 -12.963600 6.893491
2.152800 -12.963600 6.900465
2.199600 -12.963600 6.916889
2.246400 -12.963600 6.945298
2.293200 -12.963600 6.951637
2.340000 -12.963600 6.964430
2.386800 -12.963600 6.964430
2.433600 -12.963600 6.969617
2.480400 -12.963600 6.987706
2.527200 -12.963600 6.977628
2.574000 -12.963600 6.981156
2.620800 -12.963600 6.987706
2.667600 -12.963600 6.981156
2.714400 -12.963600 6.987706
2.761200 -12.963600 6.971010
2.808000 -12.963600 6.976715
2.854800 -12.963600 6.971010
2.901600 -12.963600 6.971010
2.948400 -12.963600 6.969548
2.995200 -12.963600 6.987222
3.042000 -12.963600 6.989435
3.088800 -12.963600 7.016391
3.135600 -12.963600 7.017521
3.182400 -12.963600 7.027426
3.229200 -12.963600 7.032518
3.276000 -12.963600 7.021220
3.322800 -12.963600 7.014596
3.369600 -12.963600 7.027426
3.416400 -12.963600 7.027426
3.463200 -12.963600 7.048637
3.510000 -12.963600 7.060280
3.556800 -12.963600 7.070887
3.603600 -12.963600 7.074111
3.650400 -12.963600 7.087453
3.697200 -12.963600 7.088947
3.744000 -12.963600 7.098749
3.790800 -12.963600 7.103058
3.837600 -12.963600 7.127762
3.884400 -12.963600 7.148455
3.931200 -12.963600 7.148455
3.978000 -12.963600 7.156263
4.024800 -12.963600 7.169097
4.071600 -12.963600 7.169097
4.118400 -12.963600 7.163638
4.165200 -12.963600 7.189542
4.212000 -12.963600 7.189542
4.258800 -12.963600 7.212930
4.305600 -12.963600 7.228241
4.352400 -12.963600 7.233947
4.399200 -12.963600 7.233975
4.446000 -12.963600 7.281863
4.492800 -12.963600 7.307098
4.539600 -12.963600 7.319005
4.586400 -12.963600 7.330223
4.633200 -12.963600 7.334732
4.680000 -12.963600 7.337774
4.726800 -12.963600 7.355901
4.773600 -12.963600 7.358030
4.820400 -12.963600 7.374270
4.867200 -12.963600 7.366038
4.914000 -12.963600 7.401527
4.960800 -12.963600 7.406799
5.007600 -12.963600 7.440818
5.054400 -12.963600 7.455760
5.101200 -12.963600 7.455760
5.148000 -12.963600 7.449489
5.194800 -12.963600 7.461452
5.241600 -12.963600 7.494535
5.288400 -12.963600 7.506643
5.335200 -12.963600 7.500814
5.382000 -12.963600 7.511457
5.428800 -12.963600 7.574902
5.475600 -12.963600 7.585659
5.522400 -12.963600 7.610605
5.569200 -12.963600 7.584593
5.616000 -12.963600 7.516170
5.662800 -12.963600 7.550595
5.709600 -12.963600 7.584593
5.756400 -12.963600 7.600870
5.803200 -12.963600 7.638618
5.850000 -12.963600 7.714416
5.896800 -12.963600 7.760674
5.943600 -12.963600 7.775784
5.990400 -12.963600 7.774183
6.037200 -12.963600 7.775784
6.084000 -12.963600 7.792156
6.130800 -12.963600 7.805982
6.177600 -12.963600 7.812534
6.224400 -12.963600 7.819449
6.271200 -12.963600 7.829802
6.318000 -12.963600 7.878932
6.364800 -12.963600 7.915230
6.411600 -12.963600 7.924544
6.458400 -12.963600 7.924544
6.505200 -12.963600 7.950533
6.552000 -12.963600 7.999122
6.598800 -12.963600 8.006006
6.645600 -12.963600 8.027814
6.692400 -12.963600 8.016400
6.739200 -12.963600 8.051866
6.786000 -12.963600 8.065130
6.832800 -12.963600 8.068987
6.879600 -12.963600 8.098756
6.926400 -12.963600 8.130348
6.973200 -12.963600 8.146818
7.020000 -12.963600 8.169319
7.066800 -12.963600 8.208974
7.113600 -12.963600 8.241626
7.160400 -12.963600 8.279165
7.207200 -12.963600 8.300449
7.254000 -12.963600 8.303688
7.300800 -12.963600 8.352901
7.347600 -12.963600 8.365304
7.394400 -12.963600 8.381053
7.441200 -12.963600 8.433892
7.488000 -12.963600 8.458821
7.534800 -12.963600 8.476699
7.581600 -12.963600 8.522669
7.628400 -12.963600 8.549484
7.675200 -12.963600 8.603220
7.722000 -12.963600 8.693008
7.768800 -12.963600 8.718699
7.815600 -12.963600 8.801827
7.862400 -12.963600 8.858535
7.909200 -12.963600 8.893897
7.956000 -12.963600 8.927141
8.002800 -12.963600 8.929679
8.049600 -12.963600 8.966772
8.096400 -12.963600 9.427246
8.143200 -12.963600 11.554474
8.190000 -12.963600 29.458163
8.236800 -12.963600 29.466816
8.283600 -12.963600 29.471397
8.330400 -12.963600 29.473097
8.377200 -12.963600 29.477046
12.963600 -12.963600 8.127074
13.010400 -12.963600 8.113456
13.057200 -12.963600 8.111822
13.104000 -12.963600 8.101003
13.150800 -12.963600 8.101003
13.197600 -12.963600 8.094196
13.244400 -12.963600 8.087811
13.291200 -12.963600 8.092484
13.338000 -12.963600 8.087811
13.384800 -12.963600 8.090903
13.431600 -12.963600 8.089483
13.478400 -12.963600 8.087811
13.525200 -12.963600 8.089483
13.572000 -12.963600 8.099367
13.618800 -12.963600 8.099367
13.665600 -12.963600 8.101367
13.712400 -12.963600 8.102710
13.759200 -12.963600 8.104516
13.806000 -12.963600 8.105788
13.852800 -12.963600 8.105788
13.899600 -12.963600 8.103415
13.946400 -12.963600 8.093041
13.993200 -12.963600 8.098815
14.040000 -12.963600 8.093041
14.086800 -12.963600 8.093041
14.133600 -12.963600 8.098815
14.180400 -12.963600 8.101402
14.227200 -12.963600 8.110835
14.274000 -12.963600 8.119696
14.320800 -12.963600 8.120152
14.367600 -12.963600 8.120414
14.414400 -12.963600 8.120414
14.461200 -12.963600 8.123030
14.508000 -12.963600 8.127725
14.554800 -12.963600 8.135447
14.601600 -12.963600 8.137235
14.648400 -12.963600 8.144876
14.695200 -12.963600 8.140911
14.742000 -12.963600 8.127846
14.788800 -12.963600 8.106926
14.835600 -12.963600 8.084892
15.584400 -12.963600 6.864419
15.631200 -12.963600 6.857146
15.678000 -12.963600 6.855782
15.724800 -12.963600 6.855782
15.771600 -12.963600 6.844852
15.818400 -12.963600 6.844852
15.865200 -12.963600 6.833085
15.912000 -12.963600 6.833085
15.958800 -12.963600 6.833085
16.005600 -12.963600 6.829276
16.052400 -12.963600 6.829276
16.099200 -12.963600 6.831265
16.146000 -12.963600 6.829276
16.192800 -12.963600 6.815801
16.239600 -12.963600 6.813009
16.286400 -12.963600 6.782426
16.333200 -12.963600 6.749631
16.567200 -12.963600 4.748307
16.614000 -12.963600 4.514494
16.660800 -12.963600 4.319135
16.707600 -12.963600 4.035019
16.754400 -12.963600 3.819209
16.801200 -12.963600 3.596721
16.848000 -12.963600 3.314581
16.894800 -12.963600 3.073904
16.941600 -12.963600 2.805960
17.082000 -12.963600 1.828144
17.128800 -12.963600 1.602594
-18.720000 -12.916800 0.000000
-18.673200 -12.916800 0.000000
-18.626400 -12.916800 0.000000
-18.579600 -12.916800 -7.181600
-18.532800 -12.916800 -7.158010
-18.486000 -12.916800 -7.158010
-18.439200 -12.916800 -7.147921
-18.392400 -12.916800 -7.150934
-18.345600 -12.916800 -7.141052
-18.298800 -12.916800 -7.137821
-18.252000 -12.916800 -7.132399
-18.205200 -12.916800 -7.132399
-18.158400 -12.916800 -7.121784
-18.111600 -12.916800 -7.114162
-18.064800 -12.916800 -7.085476
-18.018000 -12.916800 -7.086738
-17.971200 -12.916800 -7.083347
-17.924400 -12.916800 -7.089059
-17.877600 -12.916800 -7.063601
-17.830800 -12.916800 -7.063601
-17.784000 -12.916800 -7.059466
-17.737200 -12.916800 -7.050721
-17.690400 -12.916800 -7.045630
-17.643600 -12.916800 -7.042435
-17.596800 -12.916800 -7.013037
-17.550000 -12.916800 -6.998864
-17.503200 -12.916800 -6.975439
-17.456400 -12.916800 -6.922582
-17.409600 -12.916800 -6.875588
-17.362800 -12.916800 -6.823595
-15.818400 -12.916800 6.931143
-15.771600 -12.916800 6.944862
-15.724800 -12.916800 6.957161
-15.678000 -12.916800 6.978206
-15.631200 -12.916800 7.000063
-15.584400 -12.916800 7.012640
-15.537600 -12.916800 7.032001
-15.490800 -12.916800 7.042045
-15.444000 -12.916800 7.045028
-15.397200 -12.916800 7.053549
-15.350400 -12.916800 7.063102
-15.303600 -12.916800 7.063140
-15.256800 -12.916800 7.072720
-15.210000 -12.916800 7.078173
-15.163200 -12.916800 7.084269
-15.116400 -12.916800 7.086188
-15.069600 -12.916800 7.089030
-15.022800 -12.916800 7.089393
-14.976000 -12.916800 7.095200
-14.929200 -12.916800 7.095802
-14.882400 -12.916800 7.099566
-14.835600 -12.916800 7.101371
-14.788800 -12.916800 7.101371
-14.742000 -12.916800 7.101371
-14.695200 -12.916800 7.101371
-14.648400 -12.916800 7.099903
-14.601600 -12.916800 7.103157
-14.554800 -12.916800 7.103157
-14.508000 -12.916800 7.109183
-14.461200 -12.916800 7.111208
-14.414400 -12.916800 7.112292
-14.367600 -12.916800 7.112292
-14.320800 -12.916800 7.111208
-14.274000 -12.916800 7.110356
-14.227200 -12.916800 7.113737
-14.180400 -12.916800 7.118875
-14.133600 -12.916800 7.122444
-14.086800 -12.916800 7.128204
-14.040000 -12.916800 7.136275
-13.993200 -12.916800 7.156334
-13.946400 -12.916800 7.185516
-13.899600 -12.916800 7.219469
-13.852800 -12.916800 7.274306
-5.850000 -12.916800 9.649879
-5.803200 -12.916800 9.581449
-5.756400 -12.916800 9.521424
-5.709600 -12.916800 9.494465
-5.662800 -12.916800 9.466956
-5.616000 -12.916800 9.407115
-5.569200 -12.916800 9.343778
-5.522400 -12.916800 9.243523
-5.475600 -12.916800 9.188018
-5.428800 -12.916800 9.126925
-5.382000 -12.916800 9.067508
-5.335200 -12.916800 9.023974
-5.288400 -12.916800 8.983455
-5.241600 -12.916800 8.947021
-5.194800 -12.916800 8.900775
-5.148000 -12.916800 8.832923
-5.101200 -12.916800 8.748199
-5.054400 -12.916800 8.728582
-5.007600 -12.916800 8.703055
-4.960800 -12.916800 8.659115
-4.914000 -12.916800 8.632517
-4.867200 -12.916800 8.576471
-4.820400 -12.916800 8.518605
-4.773600 -12.916800 8.470910
-4.726800 -12.916800 8.440325
-4.680000 -12.916800 8.366683
-4.633200 -12.916800 8.335810
-4.586400 -12.916800 8.304946
-4.539600 -12.916800 8.244911
-4.492800 -12.916800 8.219564
-4.446000 -12.916800 8.216689
-4.399200 -12.916800 8.196109
-4.352400 -12.916800 8.170450
-4.305600 -12.916800 8.134495
-4.258800 -12.916800 8.080045
-4.212000 -12.916800 8.024805
-4.165200 -12.916800 7.935827
-4.118400 -12.916800 7.918186
-4.071600 -12.916800 7.918186
-4.024800 -12.916800 7.964798
-3.978000 -12.916800 7.975729
-3.931200 -12.916800 7.923566
-3.884400 -12.916800 7.908769
-3.837600 -12.916800 7.905427
-3.790800 -12.916800 7.830129
-3.744000 -12.916800 7.744555
-3.697200 -12.916800 7.700563
-3.650400 -12.916800 7.696749
-3.603600 -12.916800 7.696749
-3.556800 -12.916800 7.700563
-3.510000 -12.916800 7.679615
-3.463200 -12.916800 7.679615
-3.416400 -12.916800 7.676407
-3.369600 -12.916800 7.632012
-3.322800 -12.916800 7.563033
-3.276000 -12.916800 7.555183
-3.229200 -12.916800 7.555183
-3.182400 -12.916800 7.559016
-3.135600 -12.916800 7.563033
-3.088800 -12.916800 7.563033
-3.042000 -12.916800 7.564242
-2.995200 -12.916800 7.564242
-2.948400 -12.916800 7.511021
-2.901600 -12.916800 7.463948
-2.854800 -12.916800 7.448339
-2.808000 -12.916800 7.428908
-2.761200 -12.916800 7.401276
-2.714400 -12.916800 7.371508
-2.667600 -12.916800 7.364655
-2.620800 -12.916800 7.364655
-2.574000 -12.916800 7.365908
-2.527200 -12.916800 7.367122
-2.480400 -12.916800 7.365908
-2.433600 -12.916800 7.325875
-2.386800 -12.916800 7.307302
-2.340000 -12.916800 7.301271
-2.293200 -12.916800 7.292099
-2.246400 -12.916800 7.279685
-2.199600 -12.916800 7.277110
-2.152800 -12.916800 7.277110
-2.106000 -12.916800 7.257695
-2.059200 -12.916800 7.247444
-2.012400 -12.916800 7.239737
-1.965600 -12.916800 7.239737
-1.918800 -12.916800 7.256075
-1.872000 -12.916800 7.256075
-1.825200 -12.916800 7.255774
-1.778400 -12.916800 7.252221
-1.731600 -12.916800 7.247258
-1.684800 -12.916800 7.224907
-1.638000 -12.916800 7.174925
-1.591200 -12.916800 7.160832
-1.544400 -12.916800 7.138951
-1.497600 -12.916800 7.109684
-1.450800 -12.916800 7.087289
-1.404000 -12.916800 7.082318
-1.357200 -12.916800 7.072399
-1.310400 -12.916800 7.070823
-1.263600 -12.916800 7.066169
-1.216800 -12.916800 7.060680
-1.170000 -12.916800 7.062261
-1.123200 -12.916800 7.062995
-1.076400 -12.916800 7.062261
-1.029600 -12.916800 7.047539
-0.982800 -12.916800 7.062261
-0.936000 -12.916800 7.065354
-0.889200 -12.916800 7.081539
-0.842400 -12.916800 7.054469
-0.795600 -12.916800 7.047423
-0.748800 -12.916800 7.034034
-0.702000 -12.916800 7.032547
-0.655200 -12.916800 7.001848
-0.608400 -12.916800 7.001848
-0.561600 -12.916800 6.997034
-0.514800 -12.916800 6.983714
-0.468000 -12.916800 6.974674
-0.421200 -12.916800 6.965855
-0.374400 -12.916800 6.932606
-0.327600 -12.916800 6.919165
-0.280800 -12.916800 6.919165
-0.234000 -12.916800 6.919287
-0.187200 -12.916800 6.924029
-0.140400 -12.916800 6.939157
-0.093600 -12.916800 6.943271
-0.046800 -12.916800 6.965297
0.000000 -12.916800 6.986543
0.046800 -12.916800 6.986543
0.093600 -12.916800 6.967451
0.140400 -12.916800 6.963656
0.187200 -12.916800 6.943552
0.234000 -12.916800 6.932137
0.280800 -12.916800 6.900785
0.327600 -12.916800 6.884843
0.374400 -12.916800 6.881391
0.421200 -12.916800 6.866493
0.468000 -12.916800 6.869771
0.514800 -12.916800 6.869771
0.561600 -12.916800 6.881391
0.608400 -12.916800 6.883811
0.655200 -12.916800 6.900802
0.702000 -12.916800 6.901759
0.748800 -12.916800 6.900802
0.795600 -12.916800 6.907648
0.842400 -12.916800 6.901759
0.889200 -12.916800 6.911635
0.936000 -12.916800 6.924176
0.982800 -12.916800 6.924369
1.029600 -12.916800 6.929594
1.076400 -12.916800 6.930551
1.123200 -12.916800 6.925258
1.170000 -12.916800 6.925258
1.216800 -12.916800 6.911176
1.263600 -12.916800 6.907780
1.310400 -12.916800 6.907780
1.357200 -12.916800 6.903306
1.404000 -12.916800 6.897490
1.450800 -12.916800 6.899136
1.497600 -12.916800 6.899136
1.544400 -12.916800 6.903467
1.591200 -12.916800 6.904362
1.638000 -12.916800 6.903306
1.684800 -12.916800 6.903467
1.731600 -12.916800 6.903467
1.778400 -12.916800 6.901148
1.825200 -12.916800 6.899850
1.872000 -12.916800 6.896268
1.918800 -12.916800 6.896058
1.965600 -12.916800 6.878491
2.012400 -12.916800 6.877898
2.059200 -12.916800 6.877898
2.106000 -12.916800 6.879184
2.152800 -12.916800 6.892501
2.199600 -12.916800 6.893491
2.246400 -12.916800 6.915089
2.293200 -12.916800 6.936542
2.340000 -12.916800 6.950163
2.386800 -12.916800 6.953207
2.433600 -12.916800 6.963958
2.480400 -12.916800 6.964430
2.527200 -12.916800 6.964737
2.574000 -12.916800 6.957874
2.620800 -12.916800 6.971010
2.667600 -12.916800 6.957874
2.714400 -12.916800 6.957874
2.761200 -12.916800 6.950741
2.808000 -12.916800 6.957874
2.854800 -12.916800 6.957874
2.901600 -12.916800 6.969548
2.948400 -12.916800 6.968458
2.995200 -12.916800 6.987222
3.042000 -12.916800 6.992660
3.088800 -12.916800 7.007178
3.135600 -12.916800 7.025706
3.182400 -12.916800 7.027426
3.229200 -12.916800 7.028858
3.276000 -12.916800 7.014596
3.322800 -12.916800 7.014596
3.369600 -12.916800 7.027426
3.416400 -12.916800 7.032518
3.463200 -12.916800 7.048637
3.510000 -12.916800 7.060280
3.556800 -12.916800 7.070919
3.603600 -12.916800 7.082014
3.650400 -12.916800 7.097468
3.697200 -12.916800 7.102734
3.744000 -12.916800 7.117161
3.790800 -12.916800 7.126782
3.837600 -12.916800 7.150875
3.884400 -12.916800 7.155801
3.931200 -12.916800 7.156263
3.978000 -12.916800 7.163638
4.024800 -12.916800 7.169097
4.071600 -12.916800 7.169097
4.118400 -12.916800 7.168574
4.165200 -12.916800 7.204442
4.212000 -12.916800 7.204442
4.258800 -12.916800 7.224060
4.305600 -12.916800 7.247035
4.352400 -12.916800 7.249227
4.399200 -12.916800 7.249669
4.446000 -12.916800 7.281863
4.492800 -12.916800 7.294079
4.539600 -12.916800 7.317293
4.586400 -12.916800 7.329904
4.633200 -12.916800 7.337333
4.680000 -12.916800 7.337560
4.726800 -12.916800 7.357485
4.773600 -12.916800 7.358030
4.820400 -12.916800 7.379144
4.867200 -12.916800 7.379144
4.914000 -12.916800 7.408454
4.960800 -12.916800 7.413154
5.007600 -12.916800 7.442632
5.054400 -12.916800 7.455760
5.101200 -12.916800 7.455760
5.148000 -12.916800 7.455760
5.194800 -12.916800 7.461452
5.241600 -12.916800 7.491078
5.288400 -12.916800 7.504186
5.335200 -12.916800 7.503885
5.382000 -12.916800 7.511457
5.428800 -12.916800 7.574902
5.475600 -12.916800 7.596974
5.522400 -12.916800 7.599648
5.569200 -12.916800 7.580518
5.616000 -12.916800 7.503885
5.662800 -12.916800 7.522010
5.709600 -12.916800 7.584593
5.756400 -12.916800 7.587586
5.803200 -12.916800 7.608372
5.850000 -12.916800 7.703511
5.896800 -12.916800 7.747916
5.943600 -12.916800 7.768042
5.990400 -12.916800 7.774183
6.037200 -12.916800 7.774183
6.084000 -12.916800 7.775784
6.130800 -12.916800 7.807020
6.177600 -12.916800 7.838087
6.224400 -12.916800 7.838087
6.271200 -12.916800 7.838087
6.318000 -12.916800 7.878932
6.364800 -12.916800 7.906460
6.411600 -12.916800 7.913545
6.458400 -12.916800 7.913545
6.505200 -12.916800 7.924544
6.552000 -12.916800 7.999122
6.598800 -12.916800 8.009246
6.645600 -12.916800 8.036993
6.692400 -12.916800 8.029800
6.739200 -12.916800 8.060108
6.786000 -12.916800 8.068020
6.832800 -12.916800 8.079039
6.879600 -12.916800 8.124667
6.926400 -12.916800 8.140807
6.973200 -12.916800 8.153501
7.020000 -12.916800 8.177238
7.066800 -12.916800 8.203608
7.113600 -12.916800 8.267089
7.160400 -12.916800 8.298681
7.207200 -12.916800 8.301522
7.254000 -12.916800 8.304468
7.300800 -12.916800 8.356725
7.347600 -12.916800 8.369600
7.394400 -12.916800 8.407182
7.441200 -12.916800 8.433892
7.488000 -12.916800 8.458397
7.534800 -12.916800 8.476699
7.581600 -12.916800 8.522669
7.628400 -12.916800 8.587546
7.675200 -12.916800 8.640623
7.722000 -12.916800 8.698604
7.768800 -12.916800 8.767140
7.815600 -12.916800 8.806721
7.862400 -12.916800 8.863235
7.909200 -12.916800 8.911522
7.956000 -12.916800 8.943395
8.002800 -12.916800 8.952966
8.049600 -12.916800 8.966772
8.096400 -12.916800 10.231016
8.143200 -12.916800 29.453766
8.190000 -12.916800 29.466734
8.236800 -12.916800 29.470218
8.283600 -12.916800 29.474433
8.330400 -12.916800 29.476902
8.377200 -12.916800 29.480571
13.150800 -12.916800 8.121170
13.197600 -12.916800 8.110843
13.244400 -12.916800 8.096768
13.291200 -12.916800 8.096990
13.338000 -12.916800 8.096768
13.384800 -12.916800 8.108216
13.431600 -12.916800 8.111623
13.478400 -12.916800 8.089572
13.525200 -12.916800 8.087811
13.572000 -12.916800 8.102710
13.618800 -12.916800 8.104516
13.665600 -12.916800 8.104516
13.712400 -12.916800 8.102710
13.759200 -12.916800 8.103167
13.806000 -12.916800 8.104516
13.852800 -12.916800 8.118925
13.899600 -12.916800 8.104471
13.946400 -12.916800 8.093041
13.993200 -12.916800 8.098815
14.040000 -12.916800 8.093041
14.086800 -12.916800 8.098815
14.133600 -12.916800 8.098815
14.180400 -12.916800 8.093041
14.227200 -12.916800 8.116382
14.274000 -12.916800 8.119696
14.320800 -12.916800 8.119696
14.367600 -12.916800 8.121891
14.414400 -12.916800 8.122382
14.461200 -12.916800 8.124522
14.508000 -12.916800 8.131724
14.554800 -12.916800 8.144423
14.601600 -12.916800 8.146522
14.648400 -12.916800 8.157638
14.695200 -12.916800 8.152865
14.742000 -12.916800 8.143135
14.788800 -12.916800 8.128523
14.835600 -12.916800 8.097660
14.882400 -12.916800 8.081736
15.631200 -12.916800 6.863410
15.678000 -12.916800 6.863410
15.724800 -12.916800 6.863410
15.771600 -12.916800 6.863410
15.818400 -12.916800 6.855782
15.865200 -12.916800 6.839894
15.912000 -12.916800 6.839894
15.958800 -12.916800 6.833085
16.005600 -12.916800 6.829276
16.052400 -12.916800 6.831265
16.099200 -12.916800 6.831445
16.146000 -12.916800 6.831445
16.192800 -12.916800 6.829276
16.239600 -12.916800 6.827448
16.286400 -12.916800 6.815801
16.333200 -12.916800 6.796693
16.801200 -12.916800 3.708487
16.848000 -12.916800 3.381787
16.894800 -12.916800 3.158729
16.941600 -12.916800 2.880353
17.035200 -12.916800 2.406357
17.082000 -12.916800 2.002134
17.128800 -12.916800 1.686697
-18.720000 -12.870000 0.000000
-18.673200 -12.870000 0.000000
-18.626400 -12.870000 0.000000
-18.579600 -12.870000 -7.181600
-18.532800 -12.870000 -7.158010
-18.486000 -12.870000 -7.158010
-18.439200 -12.870000 -7.158010
-18.392400 -12.870000 -7.150934
-18.345600 -12.870000 -7.141052
-18.298800 -12.870000 -7.141052
-18.252000 -12.870000 -7.139982
-18.205200 -12.870000 -7.139982
-18.158400 -12.870000 -7.137821
-18.111600 -12.870000 -7.121784
-18.064800 -12.870000 -7.119694
-18.018000 -12.870000 -7.119694
-17.971200 -12.870000 -7.119694
-17.924400 -12.870000 -7.120941
-17.877600 -12.870000 -7.119694
-17.830800 -12.870000 -7.119694
-17.784000 -12.870000 -7.101899
-17.737200 -12.870000 -7.078318
-17.690400 -12.870000 -7.059609
-17.643600 -12.870000 -7.045884
-17.596800 -12.870000 -7.030530
-17.550000 -12.870000 -6.994999
-17.503200 -12.870000 -6.975439
-17.456400 -12.870000 -6.922331
-17.409600 -12.870000 -6.841667
-15.865200 -12.870000 6.937616
-15.818400 -12.870000 6.944862
-15.771600 -12.870000 6.956367
-15.724800 -12.870000 6.967847
-15.678000 -12.870000 6.986898
-15.631200 -12.870000 7.002816
-15.584400 -12.870000 7.030532
-15.537600 -12.870000 7.037536
-15.490800 -12.870000 7.044139
-15.444000 -12.870000 7.055747
-15.397200 -12.870000 7.062258
-15.350400 -12.870000 7.072720
-15.303600 -12.870000 7.078173
-15.256800 -12.870000 7.086188
-15.210000 -12.870000 7.086188
-15.163200 -12.870000 7.088475
-15.116400 -12.870000 7.089012
-15.069600 -12.870000 7.089393
-15.022800 -12.870000 7.092702
-14.976000 -12.870000 7.094629
-14.929200 -12.870000 7.095200
-14.882400 -12.870000 7.101371
-14.835600 -12.870000 7.101383
-14.788800 -12.870000 7.101371
-14.742000 -12.870000 7.101383
-14.695200 -12.870000 7.105078
-14.648400 -12.870000 7.105521
-14.601600 -12.870000 7.109183
-14.554800 -12.870000 7.112292
-14.508000 -12.870000 7.113142
-14.461200 -12.870000 7.113142
-14.414400 -12.870000 7.113142
-14.367600 -12.870000 7.112774
-14.320800 -12.870000 7.111208
-14.274000 -12.870000 7.107774
-14.227200 -12.870000 7.111208
-14.180400 -12.870000 7.116957
-14.133600 -12.870000 7.120270
-14.086800 -12.870000 7.131030
-14.040000 -12.870000 7.148755
-13.993200 -12.870000 7.173599
-13.946400 -12.870000 7.218991
-13.899600 -12.870000 7.250185
-5.850000 -12.870000 9.678505
-5.803200 -12.870000 9.603064
-5.756400 -12.870000 9.559009
-5.709600 -12.870000 9.519659
-5.662800 -12.870000 9.494979
-5.616000 -12.870000 9.428264
-5.569200 -12.870000 9.352409
-5.522400 -12.870000 9.267429
-5.475600 -12.870000 9.188018
-5.428800 -12.870000 9.123424
-5.382000 -12.870000 9.060359
-5.335200 -12.870000 9.015346
-5.288400 -12.870000 8.972090
-5.241600 -12.870000 8.919960
-5.194800 -12.870000 8.879514
-5.148000 -12.870000 8.829364
-5.101200 -12.870000 8.744472
-5.054400 -12.870000 8.715558
-5.007600 -12.870000 8.684042
-4.960800 -12.870000 8.639906
-4.914000 -12.870000 8.617455
-4.867200 -12.870000 8.557475
-4.820400 -12.870000 8.511278
-4.773600 -12.870000 8.455816
-4.726800 -12.870000 8.414845
-4.680000 -12.870000 8.344665
-4.633200 -12.870000 8.311160
-4.586400 -12.870000 8.285530
-4.539600 -12.870000 8.237767
-4.492800 -12.870000 8.219564
-4.446000 -12.870000 8.216689
-4.399200 -12.870000 8.201482
-4.352400 -12.870000 8.181132
-4.305600 -12.870000 8.134447
-4.258800 -12.870000 8.039729
-4.212000 -12.870000 7.953853
-4.165200 -12.870000 7.918186
-4.118400 -12.870000 7.912667
-4.071600 -12.870000 7.912667
-4.024800 -12.870000 7.964798
-3.978000 -12.870000 7.972786
-3.931200 -12.870000 7.923566
-3.884400 -12.870000 7.917300
-3.837600 -12.870000 7.897406
-3.790800 -12.870000 7.836870
-3.744000 -12.870000 7.743319
-3.697200 -12.870000 7.696749
-3.650400 -12.870000 7.696749
-3.603600 -12.870000 7.696749
-3.556800 -12.870000 7.679615
-3.510000 -12.870000 7.665371
-3.463200 -12.870000 7.665371
-3.416400 -12.870000 7.632731
-3.369600 -12.870000 7.604170
-3.322800 -12.870000 7.555657
-3.276000 -12.870000 7.553360
-3.229200 -12.870000 7.553360
-3.182400 -12.870000 7.553360
-3.135600 -12.870000 7.555657
-3.088800 -12.870000 7.554959
-3.042000 -12.870000 7.559016
-2.995200 -12.870000 7.521595
-2.948400 -12.870000 7.483133
-2.901600 -12.870000 7.462048
-2.854800 -12.870000 7.435005
-2.808000 -12.870000 7.428908
-2.761200 -12.870000 7.416163
-2.714400 -12.870000 7.407761
-2.667600 -12.870000 7.374761
-2.620800 -12.870000 7.368851
-2.574000 -12.870000 7.368851
-2.527200 -12.870000 7.368851
-2.480400 -12.870000 7.363871
-2.433600 -12.870000 7.312443
-2.386800 -12.870000 7.295494
-2.340000 -12.870000 7.283771
-2.293200 -12.870000 7.280887
-2.246400 -12.870000 7.275391
-2.199600 -12.870000 7.269832
-2.152800 -12.870000 7.267805
-2.106000 -12.870000 7.257695
-2.059200 -12.870000 7.246824
-2.012400 -12.870000 7.246191
-1.965600 -12.870000 7.239737
-1.918800 -12.870000 7.255774
-1.872000 -12.870000 7.255774
-1.825200 -12.870000 7.246824
-1.778400 -12.870000 7.232363
-1.731600 -12.870000 7.218222
-1.684800 -12.870000 7.184261
-1.638000 -12.870000 7.161767
-1.591200 -12.870000 7.151482
-1.544400 -12.870000 7.128974
-1.497600 -12.870000 7.096627
-1.450800 -12.870000 7.087289
-1.404000 -12.870000 7.074965
-1.357200 -12.870000 7.072399
-1.310400 -12.870000 7.066169
-1.263600 -12.870000 7.062995
-1.216800 -12.870000 7.058301
-1.170000 -12.870000 7.060680
-1.123200 -12.870000 7.062995
-1.076400 -12.870000 7.066169
-1.029600 -12.870000 7.062261
-0.982800 -12.870000 7.065354
-0.936000 -12.870000 7.086808
-0.889200 -12.870000 7.087557
-0.842400 -12.870000 7.065354
-0.795600 -12.870000 7.047669
-0.748800 -12.870000 7.032198
-0.702000 -12.870000 7.023907
-0.655200 -12.870000 6.993111
-0.608400 -12.870000 6.993111
-0.561600 -12.870000 6.979088
-0.514800 -12.870000 6.979088
-0.468000 -12.870000 6.963108
-0.421200 -12.870000 6.963108
-0.374400 -12.870000 6.924029
-0.327600 -12.870000 6.913926
-0.280800 -12.870000 6.897142
-0.234000 -12.870000 6.909214
-0.187200 -12.870000 6.897142
-0.140400 -12.870000 6.919287
-0.093600 -12.870000 6.939157
-0.046800 -12.870000 6.963386
0.000000 -12.870000 6.975089
0.046800 -12.870000 6.975089
0.093600 -12.870000 6.965627
0.140400 -12.870000 6.960063
0.187200 -12.870000 6.940942
0.234000 -12.870000 6.927361
0.280800 -12.870000 6.900020
0.327600 -12.870000 6.862768
0.374400 -12.870000 6.855993
0.421200 -12.870000 6.855993
0.468000 -12.870000 6.856096
0.514800 -12.870000 6.866493
0.561600 -12.870000 6.869771
0.608400 -12.870000 6.881859
0.655200 -12.870000 6.897169
0.702000 -12.870000 6.897169
0.748800 -12.870000 6.896151
0.795600 -12.870000 6.899426
0.842400 -12.870000 6.897169
0.889200 -12.870000 6.907648
0.936000 -12.870000 6.915174
0.982800 -12.870000 6.921878
1.029600 -12.870000 6.929594
1.076400 -12.870000 6.934813
1.123200 -12.870000 6.925258
1.170000 -12.870000 6.925258
1.216800 -12.870000 6.911176
1.263600 -12.870000 6.907780
1.310400 -12.870000 6.907780
1.357200 -12.870000 6.903306
1.404000 -12.870000 6.896817
1.450800 -12.870000 6.899136
1.497600 -12.870000 6.903306
1.544400 -12.870000 6.903467
1.591200 -12.870000 6.903467
1.638000 -12.870000 6.901148
1.684800 -12.870000 6.899850
1.731600 -12.870000 6.899850
1.778400 -12.870000 6.896268
1.825200 -12.870000 6.895178
1.872000 -12.870000 6.883591
1.918800 -12.870000 6.878491
1.965600 -12.870000 6.870895
2.012400 -12.870000 6.866270
2.059200 -12.870000 6.866270
2.106000 -12.870000 6.870381
2.152800 -12.870000 6.877898
2.199600 -12.870000 6.879184
2.246400 -12.870000 6.893491
2.293200 -12.870000 6.915089
2.340000 -12.870000 6.932906
2.386800 -12.870000 6.945298
2.433600 -12.870000 6.953207
2.480400 -12.870000 6.955441
2.527200 -12.870000 6.956094
2.574000 -12.870000 6.957874
2.620800 -12.870000 6.964737
2.667600 -12.870000 6.955441
2.714400 -12.870000 6.943239
2.761200 -12.870000 6.938488
2.808000 -12.870000 6.943239
2.854800 -12.870000 6.947874
2.901600 -12.870000 6.949837
2.948400 -12.870000 6.949837
2.995200 -12.870000 6.968458
3.042000 -12.870000 6.987222
3.088800 -12.870000 6.992660
3.135600 -12.870000 7.003435
3.182400 -12.870000 7.025706
3.229200 -12.870000 7.027426
3.276000 -12.870000 7.026247
3.322800 -12.870000 7.026247
3.369600 -12.870000 7.032518
3.416400 -12.870000 7.048637
3.463200 -12.870000 7.066246
3.510000 -12.870000 7.075397
3.556800 -12.870000 7.087453
3.603600 -12.870000 7.088615
3.650400 -12.870000 7.102734
3.697200 -12.870000 7.117161
3.744000 -12.870000 7.123953
3.790800 -12.870000 7.137614
3.837600 -12.870000 7.155801
3.884400 -12.870000 7.163638
3.931200 -12.870000 7.163638
3.978000 -12.870000 7.164122
4.024800 -12.870000 7.172323
4.071600 -12.870000 7.192605
4.118400 -12.870000 7.214357
4.165200 -12.870000 7.221531
4.212000 -12.870000 7.224060
4.258800 -12.870000 7.249227
4.305600 -12.870000 7.250295
4.352400 -12.870000 7.250295
4.399200 -12.870000 7.249669
4.446000 -12.870000 7.262245
4.492800 -12.870000 7.286246
4.539600 -12.870000 7.312335
4.586400 -12.870000 7.329904
4.633200 -12.870000 7.337560
4.680000 -12.870000 7.337774
4.726800 -12.870000 7.356330
4.773600 -12.870000 7.358030
4.820400 -12.870000 7.379144
4.867200 -12.870000 7.374704
4.914000 -12.870000 7.406799
4.960800 -12.870000 7.408454
5.007600 -12.870000 7.440818
5.054400 -12.870000 7.446133
5.101200 -12.870000 7.446133
5.148000 -12.870000 7.449093
5.194800 -12.870000 7.455760
5.241600 -12.870000 7.464915
5.288400 -12.870000 7.491078
5.335200 -12.870000 7.500814
5.382000 -12.870000 7.506643
5.428800 -12.870000 7.549777
5.475600 -12.870000 7.580836
5.522400 -12.870000 7.593891
5.569200 -12.870000 7.576640
5.616000 -12.870000 7.529478
5.662800 -12.870000 7.568429
5.709600 -12.870000 7.593891
5.756400 -12.870000 7.608372
5.803200 -12.870000 7.628267
5.850000 -12.870000 7.703511
5.896800 -12.870000 7.760674
5.943600 -12.870000 7.768042
5.990400 -12.870000 7.775784
6.037200 -12.870000 7.775784
6.084000 -12.870000 7.775784
6.130800 -12.870000 7.815384
6.177600 -12.870000 7.862178
6.224400 -12.870000 7.852679
6.271200 -12.870000 7.838087
6.318000 -12.870000 7.877045
6.364800 -12.870000 7.906020
6.411600 -12.870000 7.904974
6.458400 -12.870000 7.903756
6.505200 -12.870000 7.916685
6.552000 -12.870000 8.001041
6.598800 -12.870000 8.015219
6.645600 -12.870000 8.047448
6.692400 -12.870000 8.036993
6.739200 -12.870000 8.060108
6.786000 -12.870000 8.068987
6.832800 -12.870000 8.098756
6.879600 -12.870000 8.130348
6.926400 -12.870000 8.140807
6.973200 -12.870000 8.146818
7.020000 -12.870000 8.177321
7.066800 -12.870000 8.209632
7.113600 -12.870000 8.277332
7.160400 -12.870000 8.298935
7.207200 -12.870000 8.320258
7.254000 -12.870000 8.349807
7.300800 -12.870000 8.369600
7.347600 -12.870000 8.381053
7.394400 -12.870000 8.428746
7.441200 -12.870000 8.445009
7.488000 -12.870000 8.458821
7.534800 -12.870000 8.476699
7.581600 -12.870000 8.549484
7.628400 -12.870000 8.603220
7.675200 -12.870000 8.675382
7.722000 -12.870000 8.749071
7.768800 -12.870000 8.770560
7.815600 -12.870000 8.863235
7.862400 -12.870000 8.902862
7.909200 -12.870000 8.911522
7.956000 -12.870000 8.927141
8.002800 -12.870000 8.927141
8.049600 -12.870000 8.957465
8.096400 -12.870000 8.985673
8.143200 -12.870000 29.459144
8.190000 -12.870000 29.469260
8.236800 -12.870000 29.474404
8.283600 -12.870000 29.480571
8.330400 -12.870000 29.481241
8.377200 -12.870000 29.482557
8.424000 -12.870000 29.485143
13.104000 -12.870000 8.133760
13.150800 -12.870000 8.129512
13.197600 -12.870000 8.117747
13.244400 -12.870000 8.106141
13.291200 -12.870000 8.101003
13.338000 -12.870000 8.096768
13.384800 -12.870000 8.111623
13.431600 -12.870000 8.116307
13.478400 -12.870000 8.089572
13.525200 -12.870000 8.082385
13.572000 -12.870000 8.102710
13.618800 -12.870000 8.102710
13.665600 -12.870000 8.102710
13.712400 -12.870000 8.100749
13.759200 -12.870000 8.100749
13.806000 -12.870000 8.104516
13.852800 -12.870000 8.124820
13.899600 -12.870000 8.118925
13.946400 -12.870000 8.104471
13.993200 -12.870000 8.104471
14.040000 -12.870000 8.116382
14.086800 -12.870000 8.122810
14.133600 -12.870000 8.122146
14.180400 -12.870000 8.121692
14.227200 -12.870000 8.121891
14.274000 -12.870000 8.123030
14.320800 -12.870000 8.122382
14.367600 -12.870000 8.123030
14.414400 -12.870000 8.124522
14.461200 -12.870000 8.124522
14.508000 -12.870000 8.142233
14.554800 -12.870000 8.158647
14.601600 -12.870000 8.157902
14.648400 -12.870000 8.161273
14.695200 -12.870000 8.161273
14.742000 -12.870000 8.152865
14.788800 -12.870000 8.144423
14.835600 -12.870000 8.137076
14.882400 -12.870000 8.093572
14.929200 -12.870000 8.081736
15.678000 -12.870000 6.867439
15.724800 -12.870000 6.866854
15.771600 -12.870000 6.866854
15.818400 -12.870000 6.864079
15.865200 -12.870000 6.854183
15.912000 -12.870000 6.845471
15.958800 -12.870000 6.831445
16.005600 -12.870000 6.829147
16.052400 -12.870000 6.831265
16.099200 -12.870000 6.832712
16.146000 -12.870000 6.831445
16.192800 -12.870000 6.831265
16.239600 -12.870000 6.830264
16.286400 -12.870000 6.830264
16.333200 -12.870000 6.813009
16.754400 -12.870000 4.116151
16.801200 -12.870000 3.920819
16.848000 -12.870000 3.610240
16.894800 -12.870000 3.314581
17.035200 -12.870000 2.443820
17.082000 -12.870000 2.297600
-18.720000 -12.823200 0.000000
-18.673200 -12.823200 0.000000
-18.626400 -12.823200 0.000000
-18.579600 -12.823200 -7.177740
-18.532800 -12.823200 -7.149940
-18.486000 -12.823200 -7.149940
-18.439200 -12.823200 -7.146716
-18.392400 -12.823200 -7.150934
-18.345600 -12.823200 -7.141052
-18.298800 -12.823200 -7.150934
-18.252000 -12.823200 -7.158010
-18.205200 -12.823200 -7.164896
-18.158400 -12.823200 -7.154763
-18.111600 -12.823200 -7.154763
-18.064800 -12.823200 -7.131071
-18.018000 -12.823200 -7.131071
-17.971200 -12.823200 -7.129026
-17.924400 -12.823200 -7.129026
-17.877600 -12.823200 -7.129026
-17.830800 -12.823200 -7.124892
-17.784000 -12.823200 -7.110734
-17.737200 -12.823200 -7.085638
-17.690400 -12.823200 -7.065277
-17.643600 -12.823200 -7.057155
-17.596800 -12.823200 -7.031924
-17.550000 -12.823200 -6.978130
-17.503200 -12.823200 -6.959513
-17.456400 -12.823200 -6.922331
-17.409600 -12.823200 -6.836426
-17.082000 -12.823200 -5.369263
-17.035200 -12.823200 -5.288602
-15.912000 -12.823200 6.903104
-15.865200 -12.823200 6.950700
-15.818400 -12.823200 6.957161
-15.771600 -12.823200 6.967847
-15.724800 -12.823200 6.986898
-15.678000 -12.823200 7.000860
-15.631200 -12.823200 7.020821
-15.584400 -12.823200 7.035192
-15.537600 -12.823200 7.045028
-15.490800 -12.823200 7.059256
-15.444000 -12.823200 7.063140
-15.397200 -12.823200 7.072720
-15.350400 -12.823200 7.078173
-15.303600 -12.823200 7.086269
-15.256800 -12.823200 7.089030
-15.210000 -12.823200 7.089012
-15.163200 -12.823200 7.089121
-15.116400 -12.823200 7.094629
-15.069600 -12.823200 7.095200
-15.022800 -12.823200 7.095802
-14.976000 -12.823200 7.097061
-14.929200 -12.823200 7.101383
-14.882400 -12.823200 7.106561
-14.835600 -12.823200 7.106808
-14.788800 -12.823200 7.106561
-14.742000 -12.823200 7.108152
-14.695200 -12.823200 7.112729
-14.648400 -12.823200 7.112729
-14.601600 -12.823200 7.120432
-14.554800 -12.823200 7.120432
-14.508000 -12.823200 7.120432
-14.461200 -12.823200 7.119206
-14.414400 -12.823200 7.117046
-14.367600 -12.823200 7.113142
-14.320800 -12.823200 7.111220
-14.274000 -12.823200 7.107774
-14.227200 -12.823200 7.112774
-14.180400 -12.823200 7.117458
-14.133600 -12.823200 7.131030
-14.086800 -12.823200 7.143470
-14.040000 -12.823200 7.161543
-13.993200 -12.823200 7.198779
-13.946400 -12.823200 7.259337
-13.899600 -12.823200 7.278509
-5.850000 -12.823200 9.693810
-5.803200 -12.823200 9.640918
-5.756400 -12.823200 9.576045
-5.709600 -12.823200 9.530048
-5.662800 -12.823200 9.498071
-5.616000 -12.823200 9.441446
-5.569200 -12.823200 9.343778
-5.522400 -12.823200 9.243523
-5.475600 -12.823200 9.178127
-5.428800 -12.823200 9.114017
-5.382000 -12.823200 9.060359
-5.335200 -12.823200 9.005915
-5.288400 -12.823200 8.951015
-5.241600 -12.823200 8.900775
-5.194800 -12.823200 8.833614
-5.148000 -12.823200 8.774350
-5.101200 -12.823200 8.741363
-5.054400 -12.823200 8.703055
-5.007600 -12.823200 8.664813
-4.960800 -12.823200 8.639906
-4.914000 -12.823200 8.617455
-4.867200 -12.823200 8.534432
-4.820400 -12.823200 8.505702
-4.773600 -12.823200 8.446804
-4.726800 -12.823200 8.414845
-4.680000 -12.823200 8.365254
-4.633200 -12.823200 8.311160
-4.586400 -12.823200 8.281511
-4.539600 -12.823200 8.237767
-4.492800 -12.823200 8.237767
-4.446000 -12.823200 8.219564
-4.399200 -12.823200 8.204246
-4.352400 -12.823200 8.181132
-4.305600 -12.823200 8.134495
-4.258800 -12.823200 8.037631
-4.212000 -12.823200 7.953853
-4.165200 -12.823200 7.926915
-4.118400 -12.823200 7.923566
-4.071600 -12.823200 7.923566
-4.024800 -12.823200 7.964914
-3.978000 -12.823200 7.972786
-3.931200 -12.823200 7.923566
-3.884400 -12.823200 7.919586
-3.837600 -12.823200 7.897406
-3.790800 -12.823200 7.826793
-3.744000 -12.823200 7.740627
-3.697200 -12.823200 7.703624
-3.650400 -12.823200 7.703624
-3.603600 -12.823200 7.703624
-3.556800 -12.823200 7.701938
-3.510000 -12.823200 7.677559
-3.463200 -12.823200 7.665371
-3.416400 -12.823200 7.632731
-3.369600 -12.823200 7.599223
-3.322800 -12.823200 7.559016
-3.276000 -12.823200 7.555657
-3.229200 -12.823200 7.559016
-3.182400 -12.823200 7.559016
-3.135600 -12.823200 7.563033
-3.088800 -12.823200 7.563033
-3.042000 -12.823200 7.564242
-2.995200 -12.823200 7.554959
-2.948400 -12.823200 7.483426
-2.901600 -12.823200 7.462048
-2.854800 -12.823200 7.434823
-2.808000 -12.823200 7.420741
-2.761200 -12.823200 7.414638
-2.714400 -12.823200 7.407761
-2.667600 -12.823200 7.385880
-2.620800 -12.823200 7.384245
-2.574000 -12.823200 7.375582
-2.527200 -12.823200 7.371508
-2.480400 -12.823200 7.366364
-2.433600 -12.823200 7.325875
-2.386800 -12.823200 7.295494
-2.340000 -12.823200 7.280887
-2.293200 -12.823200 7.277110
-2.246400 -12.823200 7.261410
-2.199600 -12.823200 7.259274
-2.152800 -12.823200 7.257753
-2.106000 -12.823200 7.249200
-2.059200 -12.823200 7.239707
-2.012400 -12.823200 7.239707
-1.965600 -12.823200 7.237029
-1.918800 -12.823200 7.246824
-1.872000 -12.823200 7.247444
-1.825200 -12.823200 7.245709
-1.778400 -12.823200 7.222111
-1.731600 -12.823200 7.187627
-1.684800 -12.823200 7.170633
-1.638000 -12.823200 7.161767
-1.591200 -12.823200 7.152839
-1.544400 -12.823200 7.128974
-1.497600 -12.823200 7.096627
-1.450800 -12.823200 7.096100
-1.404000 -12.823200 7.084216
-1.357200 -12.823200 7.072399
-1.310400 -12.823200 7.064515
-1.263600 -12.823200 7.060680
-1.216800 -12.823200 7.060105
-1.170000 -12.823200 7.061193
-1.123200 -12.823200 7.062995
-1.076400 -12.823200 7.087806
-1.029600 -12.823200 7.062995
-0.982800 -12.823200 7.065354
-0.936000 -12.823200 7.086808
-0.889200 -12.823200 7.086808
-0.842400 -12.823200 7.054469
-0.795600 -12.823200 7.039713
-0.748800 -12.823200 7.023266
-0.702000 -12.823200 7.019676
-0.655200 -12.823200 6.987441
-0.608400 -12.823200 6.987441
-0.561600 -12.823200 6.965588
-0.514800 -12.823200 6.965588
-0.468000 -12.823200 6.956868
-0.421200 -12.823200 6.955441
-0.374400 -12.823200 6.913926
-0.327600 -12.823200 6.891775
-0.280800 -12.823200 6.891417
-0.234000 -12.823200 6.891417
-0.187200 -12.823200 6.879495
-0.140400 -12.823200 6.897142
-0.093600 -12.823200 6.925502
-0.046800 -12.823200 6.963386
0.000000 -12.823200 6.975089
0.046800 -12.823200 6.965627
0.093600 -12.823200 6.960063
0.140400 -12.823200 6.943552
0.187200 -12.823200 6.937636
0.234000 -12.823200 6.922205
0.280800 -12.823200 6.899426
0.327600 -12.823200 6.869771
0.374400 -12.823200 6.879327
0.421200 -12.823200 6.866493
0.468000 -12.823200 6.869771
0.514800 -12.823200 6.869771
0.561600 -12.823200 6.866493
0.608400 -12.823200 6.869771
0.655200 -12.823200 6.885745
0.702000 -12.823200 6.885311
0.748800 -12.823200 6.883811
0.795600 -12.823200 6.885745
0.842400 -12.823200 6.882823
0.889200 -12.823200 6.907648
0.936000 -12.823200 6.915174
0.982800 -12.823200 6.921878
1.029600 -12.823200 6.924176
1.076400 -12.823200 6.929594
1.123200 -12.823200 6.914685
1.170000 -12.823200 6.910805
1.216800 -12.823200 6.900080
1.263600 -12.823200 6.897490
1.310400 -12.823200 6.896817
1.357200 -12.823200 6.889887
1.404000 -12.823200 6.883667
1.450800 -12.823200 6.887579
1.497600 -12.823200 6.887579
1.544400 -12.823200 6.892383
1.591200 -12.823200 6.893501
1.638000 -12.823200 6.895178
1.684800 -12.823200 6.893501
1.731600 -12.823200 6.895178
1.778400 -12.823200 6.893501
1.825200 -12.823200 6.888382
1.872000 -12.823200 6.878491
1.918800 -12.823200 6.855978
1.965600 -12.823200 6.857212
2.012400 -12.823200 6.855930
2.059200 -12.823200 6.857212
2.106000 -12.823200 6.857212
2.152800 -12.823200 6.870381
2.199600 -12.823200 6.872922
2.246400 -12.823200 6.881072
2.293200 -12.823200 6.897461
2.340000 -12.823200 6.920967
2.386800 -12.823200 6.924167
2.433600 -12.823200 6.948672
2.480400 -12.823200 6.948672
2.527200 -12.823200 6.964737
2.574000 -12.823200 6.957874
2.620800 -12.823200 6.971010
2.667600 -12.823200 6.936140
2.714400 -12.823200 6.936140
2.761200 -12.823200 6.935384
2.808000 -12.823200 6.936140
2.854800 -12.823200 6.935384
2.901600 -12.823200 6.949270
2.948400 -12.823200 6.949837
2.995200 -12.823200 6.972892
3.042000 -12.823200 6.987222
3.088800 -12.823200 6.992660
3.135600 -12.823200 7.001932
3.182400 -12.823200 7.021220
3.229200 -12.823200 7.027426
3.276000 -12.823200 7.027426
3.322800 -12.823200 7.032518
3.369600 -12.823200 7.044348
3.416400 -12.823200 7.048637
3.463200 -12.823200 7.060280
3.510000 -12.823200 7.070887
3.556800 -12.823200 7.087182
3.603600 -12.823200 7.087182
3.650400 -12.823200 7.102734
3.697200 -12.823200 7.103058
3.744000 -12.823200 7.117161
3.790800 -12.823200 7.137614
3.837600 -12.823200 7.155504
3.884400 -12.823200 7.155504
3.931200 -12.823200 7.155801
3.978000 -12.823200 7.156345
4.024800 -12.823200 7.169097
4.071600 -12.823200 7.204442
4.118400 -12.823200 7.214357
4.165200 -12.823200 7.221531
4.212000 -12.823200 7.243134
4.258800 -12.823200 7.250295
4.305600 -12.823200 7.258707
4.352400 -12.823200 7.255623
4.399200 -12.823200 7.251244
4.446000 -12.823200 7.262442
4.492800 -12.823200 7.280977
4.539600 -12.823200 7.300687
4.586400 -12.823200 7.328336
4.633200 -12.823200 7.337560
4.680000 -12.823200 7.341337
4.726800 -12.823200 7.355901
4.773600 -12.823200 7.357485
4.820400 -12.823200 7.374704
4.867200 -12.823200 7.361857
4.914000 -12.823200 7.398876
4.960800 -12.823200 7.398876
5.007600 -12.823200 7.439026
5.054400 -12.823200 7.440818
5.101200 -12.823200 7.441073
5.148000 -12.823200 7.440509
5.194800 -12.823200 7.453556
5.241600 -12.823200 7.461452
5.288400 -12.823200 7.464915
5.335200 -12.823200 7.491078
5.382000 -12.823200 7.504186
5.428800 -12.823200 7.574902
5.475600 -12.823200 7.585734
5.522400 -12.823200 7.593891
5.569200 -12.823200 7.581327
5.616000 -12.823200 7.568429
5.662800 -12.823200 7.576640
5.709600 -12.823200 7.593891
5.756400 -12.823200 7.624911
5.803200 -12.823200 7.664434
5.850000 -12.823200 7.685954
5.896800 -12.823200 7.725210
5.943600 -12.823200 7.728608
5.990400 -12.823200 7.768042
6.037200 -12.823200 7.768042
6.084000 -12.823200 7.768042
6.130800 -12.823200 7.774183
6.177600 -12.823200 7.819449
6.224400 -12.823200 7.819449
6.271200 -12.823200 7.815384
6.318000 -12.823200 7.855543
6.364800 -12.823200 7.877045
6.411600 -12.823200 7.877045
6.458400 -12.823200 7.889650
6.505200 -12.823200 7.924544
6.552000 -12.823200 8.002658
6.598800 -12.823200 8.027814
6.645600 -12.823200 8.048147
6.692400 -12.823200 8.047448
6.739200 -12.823200 8.060108
6.786000 -12.823200 8.068020
6.832800 -12.823200 8.116880
6.879600 -12.823200 8.134050
6.926400 -12.823200 8.146818
6.973200 -12.823200 8.163953
7.020000 -12.823200 8.181675
7.066800 -12.823200 8.226506
7.113600 -12.823200 8.277332
7.160400 -12.823200 8.298681
7.207200 -12.823200 8.325851
7.254000 -12.823200 8.350588
7.300800 -12.823200 8.371473
7.347600 -12.823200 8.428477
7.394400 -12.823200 8.430113
7.441200 -12.823200 8.455051
7.488000 -12.823200 8.487702
7.534800 -12.823200 8.522669
7.581600 -12.823200 8.618499
7.628400 -12.823200 8.643050
7.675200 -12.823200 8.677304
7.722000 -12.823200 8.750253
7.768800 -12.823200 8.830582
7.815600 -12.823200 8.902862
7.862400 -12.823200 8.914381
7.909200 -12.823200 8.914381
7.956000 -12.823200 8.922924
8.002800 -12.823200 8.923267
8.049600 -12.823200 8.957465
8.096400 -12.823200 9.031830
8.143200 -12.823200 29.468910
8.190000 -12.823200 29.474459
8.236800 -12.823200 29.480813
8.283600 -12.823200 29.482557
8.330400 -12.823200 29.485350
8.377200 -12.823200 29.485211
13.104000 -12.823200 8.157364
13.150800 -12.823200 8.150906
13.197600 -12.823200 8.129512
13.244400 -12.823200 8.113030
13.291200 -12.823200 8.108216
13.431600 -12.823200 8.111623
13.478400 -12.823200 8.087811
13.525200 -12.823200 8.087811
13.572000 -12.823200 8.104812
13.618800 -12.823200 8.099367
13.665600 -12.823200 8.099367
13.712400 -12.823200 8.098332
13.759200 -12.823200 8.100749
13.806000 -12.823200 8.118925
13.852800 -12.823200 8.124908
13.899600 -12.823200 8.118925
13.946400 -12.823200 8.121692
13.993200 -12.823200 8.122810
14.040000 -12.823200 8.121692
14.086800 -12.823200 8.122810
14.133600 -12.823200 8.122810
14.180400 -12.823200 8.122146
14.227200 -12.823200 8.123030
14.274000 -12.823200 8.123930
14.320800 -12.823200 8.124213
14.367600 -12.823200 8.127265
14.414400 -12.823200 8.135447
14.461200 -12.823200 8.129615
14.508000 -12.823200 8.146522
14.554800 -12.823200 8.161656
14.601600 -12.823200 8.161656
14.648400 -12.823200 8.162045
14.695200 -12.823200 8.162134
14.742000 -12.823200 8.158724
14.788800 -12.823200 8.152865
14.835600 -12.823200 8.140911
14.882400 -12.823200 8.128523
14.929200 -12.823200 8.093572
14.976000 -12.823200 8.081736
15.678000 -12.823200 6.867439
15.724800 -12.823200 6.866300
15.771600 -12.823200 6.866300
15.818400 -12.823200 6.863410
15.865200 -12.823200 6.845471
15.912000 -12.823200 6.843773
15.958800 -12.823200 6.831445
16.005600 -12.823200 6.830175
16.052400 -12.823200 6.831445
16.099200 -12.823200 6.831445
16.146000 -12.823200 6.831265
16.192800 -12.823200 6.831265
16.239600 -12.823200 6.832712
16.286400 -12.823200 6.835609
16.333200 -12.823200 6.826421
16.380000 -12.823200 6.800048
16.707600 -12.823200 4.496295
16.754400 -12.823200 4.273772
16.801200 -12.823200 4.035019
16.848000 -12.823200 3.772540
16.988400 -12.823200 2.970816
17.035200 -12.823200 2.706523
17.082000 -12.823200 2.406357
-18.720000 -12.776400 0.000000
-18.673200 -12.776400 0.000000
-18.626400 -12.776400 0.000000
-18.579600 -12.776400 -7.183186
-18.532800 -12.776400 -7.158010
-18.486000 -12.776400 -7.158010
-18.439200 -12.776400 -7.154619
-18.392400 -12.776400 -7.146716
-18.345600 -12.776400 -7.141052
-18.298800 -12.776400 -7.146716
-18.252000 -12.776400 -7.150934
-18.205200 -12.776400 -7.150934
-18.158400 -12.776400 -7.150934
-18.111600 -12.776400 -7.154763
-18.064800 -12.776400 -7.136513
-18.018000 -12.776400 -7.136513
-17.971200 -12.776400 -7.133653
-17.924400 -12.776400 -7.136513
-17.877600 -12.776400 -7.136957
-17.830800 -12.776400 -7.136957
-17.784000 -12.776400 -7.128602
-17.737200 -12.776400 -7.109643
-17.690400 -12.776400 -7.078318
-17.643600 -12.776400 -7.054029
-17.596800 -12.776400 -7.031924
-17.550000 -12.776400 -6.976878
-17.503200 -12.776400 -6.959513
-17.456400 -12.776400 -6.921805
-17.128800 -12.776400 -5.421119
-17.082000 -12.776400 -5.421119
-15.912000 -12.776400 6.937616
-15.865200 -12.776400 6.952781
-15.818400 -12.776400 6.967847
-15.771600 -12.776400 6.978206
-15.724800 -12.776400 7.000063
-15.678000 -12.776400 7.018921
-15.631200 -12.776400 7.033513
-15.584400 -12.776400 7.042824
-15.537600 -12.776400 7.060906
-15.490800 -12.776400 7.063140
-15.444000 -12.776400 7.072720
-15.397200 -12.776400 7.078173
-15.350400 -12.776400 7.085139
-15.303600 -12.776400 7.089087
-15.256800 -12.776400 7.089393
-15.210000 -12.776400 7.089087
-15.163200 -12.776400 7.090071
-15.116400 -12.776400 7.095802
-15.069600 -12.776400 7.096951
-15.022800 -12.776400 7.097223
-14.976000 -12.776400 7.102470
-14.929200 -12.776400 7.106561
-14.882400 -12.776400 7.108152
-14.835600 -12.776400 7.111649
-14.788800 -12.776400 7.108152
-14.742000 -12.776400 7.117092
-14.695200 -12.776400 7.119939
-14.648400 -12.776400 7.119939
-14.601600 -12.776400 7.123854
-14.554800 -12.776400 7.123854
-14.508000 -12.776400 7.126172
-14.461200 -12.776400 7.128704
-14.414400 -12.776400 7.126172
-14.367600 -12.776400 7.122848
-14.320800 -12.776400 7.117458
-14.274000 -12.776400 7.116957
-14.227200 -12.776400 7.122848
-14.180400 -12.776400 7.131030
-14.133600 -12.776400 7.144493
-14.086800 -12.776400 7.156334
-14.040000 -12.776400 7.197445
-13.993200 -12.776400 7.249315
-13.946400 -12.776400 7.278509
-5.850000 -12.776400 9.847539
-5.803200 -12.776400 9.649879
-5.756400 -12.776400 9.594633
-5.709600 -12.776400 9.559009
-5.662800 -12.776400 9.505182
-5.616000 -12.776400 9.407115
-5.569200 -12.776400 9.309347
-5.522400 -12.776400 9.233996
-5.475600 -12.776400 9.156680
-5.428800 -12.776400 9.075131
-5.382000 -12.776400 9.049135
-5.335200 -12.776400 8.987460
-5.288400 -12.776400 8.934242
-5.241600 -12.776400 8.879514
-5.194800 -12.776400 8.829364
-5.148000 -12.776400 8.766632
-5.101200 -12.776400 8.728582
-5.054400 -12.776400 8.688541
-5.007600 -12.776400 8.660653
-4.960800 -12.776400 8.644978
-4.914000 -12.776400 8.617455
-4.867200 -12.776400 8.533892
-4.820400 -12.776400 8.505702
-4.773600 -12.776400 8.455816
-4.726800 -12.776400 8.410241
-4.680000 -12.776400 8.338818
-4.633200 -12.776400 8.304946
-4.586400 -12.776400 8.280093
-4.539600 -12.776400 8.232273
-4.492800 -12.776400 8.248607
-4.446000 -12.776400 8.226448
-4.399200 -12.776400 8.204246
-4.352400 -12.776400 8.181132
-4.305600 -12.776400 8.158792
-4.258800 -12.776400 8.039729
-4.212000 -12.776400 7.964914
-4.165200 -12.776400 7.950755
-4.118400 -12.776400 7.950755
-4.071600 -12.776400 7.958272
-4.024800 -12.776400 7.972786
-3.978000 -12.776400 7.977864
-3.931200 -12.776400 7.958108
-3.884400 -12.776400 7.956446
-3.837600 -12.776400 7.890276
-3.790800 -12.776400 7.826793
-3.744000 -12.776400 7.744555
-3.697200 -12.776400 7.718532
-3.650400 -12.776400 7.718532
-3.603600 -12.776400 7.709500
-3.556800 -12.776400 7.701938
-3.510000 -12.776400 7.677559
-3.463200 -12.776400 7.660814
-3.416400 -12.776400 7.626095
-3.369600 -12.776400 7.597150
-3.322800 -12.776400 7.559016
-3.276000 -12.776400 7.559016
-3.229200 -12.776400 7.559016
-3.182400 -12.776400 7.559016
-3.135600 -12.776400 7.563033
-3.088800 -12.776400 7.563033
-3.042000 -12.776400 7.563033
-2.995200 -12.776400 7.533513
-2.948400 -12.776400 7.483133
-2.901600 -12.776400 7.462048
-2.854800 -12.776400 7.428908
-2.808000 -12.776400 7.419445
-2.761200 -12.776400 7.414638
-2.714400 -12.776400 7.412802
-2.667600 -12.776400 7.404051
-2.620800 -12.776400 7.396827
-2.574000 -12.776400 7.391460
-2.527200 -12.776400 7.391460
-2.480400 -12.776400 7.367122
-2.433600 -12.776400 7.328824
-2.386800 -12.776400 7.301271
-2.340000 -12.776400 7.283771
-2.293200 -12.776400 7.279685
-2.246400 -12.776400 7.263825
-2.199600 -12.776400 7.259274
-2.152800 -12.776400 7.257695
-2.106000 -12.776400 7.246824
-2.059200 -12.776400 7.228233
-2.012400 -12.776400 7.239707
-1.965600 -12.776400 7.232363
-1.918800 -12.776400 7.239737
-1.872000 -12.776400 7.246824
-1.825200 -12.776400 7.222111
-1.778400 -12.776400 7.201408
-1.731600 -12.776400 7.181074
-1.684800 -12.776400 7.167952
-1.638000 -12.776400 7.156110
-1.591200 -12.776400 7.151482
-1.544400 -12.776400 7.132616
-1.497600 -12.776400 7.109684
-1.450800 -12.776400 7.107429
-1.404000 -12.776400 7.089993
-1.357200 -12.776400 7.082826
-1.310400 -12.776400 7.064693
-1.263600 -12.776400 7.061193
-1.216800 -12.776400 7.060105
-1.170000 -12.776400 7.060105
-1.123200 -12.776400 7.060105
-1.076400 -12.776400 7.073542
-1.029600 -12.776400 7.073542
-0.982800 -12.776400 7.073542
-0.936000 -12.776400 7.086808
-0.889200 -12.776400 7.086808
-0.842400 -12.776400 7.065354
-0.795600 -12.776400 7.047669
-0.748800 -12.776400 7.016257
-0.702000 -12.776400 7.005102
-0.655200 -12.776400 6.979088
-0.608400 -12.776400 6.964866
-0.561600 -12.776400 6.963108
-0.514800 -12.776400 6.963095
-0.468000 -12.776400 6.952594
-0.421200 -12.776400 6.924029
-0.374400 -12.776400 6.900962
-0.327600 -12.776400 6.890448
-0.280800 -12.776400 6.874948
-0.234000 -12.776400 6.873638
-0.187200 -12.776400 6.866320
-0.140400 -12.776400 6.890448
-0.093600 -12.776400 6.897243
-0.046800 -12.776400 6.963386
0.000000 -12.776400 6.965627
0.046800 -12.776400 6.963386
0.093600 -12.776400 6.960063
0.140400 -12.776400 6.960063
0.187200 -12.776400 6.940942
0.234000 -12.776400 6.922205
0.280800 -12.776400 6.899426
0.327600 -12.776400 6.879327
0.374400 -12.776400 6.881391
0.421200 -12.776400 6.866493
0.468000 -12.776400 6.855993
0.514800 -12.776400 6.855993
0.561600 -12.776400 6.853815
0.608400 -12.776400 6.866493
0.655200 -12.776400 6.883811
0.702000 -12.776400 6.882823
0.748800 -12.776400 6.881859
0.795600 -12.776400 6.882823
0.842400 -12.776400 6.862342
0.889200 -12.776400 6.900802
0.936000 -12.776400 6.909057
0.982800 -12.776400 6.915719
1.029600 -12.776400 6.924176
1.076400 -12.776400 6.925258
1.123200 -12.776400 6.914685
1.170000 -12.776400 6.910805
1.216800 -12.776400 6.907780
1.263600 -12.776400 6.898107
1.310400 -12.776400 6.889887
1.357200 -12.776400 6.883575
1.404000 -12.776400 6.876209
1.450800 -12.776400 6.876209
1.497600 -12.776400 6.870684
1.544400 -12.776400 6.884339
1.591200 -12.776400 6.884339
1.638000 -12.776400 6.884339
1.684800 -12.776400 6.881648
1.731600 -12.776400 6.883528
1.778400 -12.776400 6.881648
1.825200 -12.776400 6.878491
1.872000 -12.776400 6.860826
1.918800 -12.776400 6.853720
1.965600 -12.776400 6.855930
2.012400 -12.776400 6.855930
2.059200 -12.776400 6.855978
2.106000 -12.776400 6.855930
2.152800 -12.776400 6.859482
2.199600 -12.776400 6.859482
2.246400 -12.776400 6.877631
2.293200 -12.776400 6.892273
2.340000 -12.776400 6.897461
2.386800 -12.776400 6.909120
2.433600 -12.776400 6.935180
2.480400 -12.776400 6.935180
2.527200 -12.776400 6.953207
2.574000 -12.776400 6.957874
2.620800 -12.776400 6.971010
2.667600 -12.776400 6.936140
2.714400 -12.776400 6.933408
2.761200 -12.776400 6.933408
2.808000 -12.776400 6.935384
2.854800 -12.776400 6.931871
2.901600 -12.776400 6.935384
2.948400 -12.776400 6.949270
2.995200 -12.776400 6.966577
3.042000 -12.776400 6.988563
3.088800 -12.776400 6.989832
3.135600 -12.776400 6.998089
3.182400 -12.776400 7.012832
3.229200 -12.776400 7.026247
3.276000 -12.776400 7.027426
3.322800 -12.776400 7.027426
3.369600 -12.776400 7.032518
3.416400 -12.776400 7.059914
3.463200 -12.776400 7.070887
3.510000 -12.776400 7.078678
3.556800 -12.776400 7.087453
3.603600 -12.776400 7.090028
3.650400 -12.776400 7.117737
3.697200 -12.776400 7.117737
3.744000 -12.776400 7.123953
3.790800 -12.776400 7.145619
3.837600 -12.776400 7.155504
3.884400 -12.776400 7.155504
3.931200 -12.776400 7.156263
3.978000 -12.776400 7.156263
4.024800 -12.776400 7.169097
4.071600 -12.776400 7.201339
4.118400 -12.776400 7.214357
4.165200 -12.776400 7.223308
4.212000 -12.776400 7.236223
4.258800 -12.776400 7.255623
4.305600 -12.776400 7.263099
4.352400 -12.776400 7.262245
4.399200 -12.776400 7.262245
4.446000 -12.776400 7.277947
4.492800 -12.776400 7.281863
4.539600 -12.776400 7.293629
4.586400 -12.776400 7.319005
4.633200 -12.776400 7.330223
4.680000 -12.776400 7.337560
4.726800 -12.776400 7.355901
4.773600 -12.776400 7.355901
4.820400 -12.776400 7.360608
4.867200 -12.776400 7.360608
4.914000 -12.776400 7.379971
4.960800 -12.776400 7.379971
5.007600 -12.776400 7.425506
5.054400 -12.776400 7.429700
5.101200 -12.776400 7.440509
5.148000 -12.776400 7.442628
5.194800 -12.776400 7.455760
5.241600 -12.776400 7.461452
5.288400 -12.776400 7.475341
5.335200 -12.776400 7.503885
5.382000 -12.776400 7.511457
5.428800 -12.776400 7.576640
5.475600 -12.776400 7.585734
5.522400 -12.776400 7.593891
5.569200 -12.776400 7.581327
5.616000 -12.776400 7.580518
5.662800 -12.776400 7.587586
5.709600 -12.776400 7.593891
5.756400 -12.776400 7.621767
5.803200 -12.776400 7.664434
5.850000 -12.776400 7.685954
5.896800 -12.776400 7.723138
5.943600 -12.776400 7.723138
5.990400 -12.776400 7.734803
6.037200 -12.776400 7.734803
6.084000 -12.776400 7.734803
6.130800 -12.776400 7.770486
6.177600 -12.776400 7.796769
6.224400 -12.776400 7.774183
6.271200 -12.776400 7.804710
6.318000 -12.776400 7.852679
6.364800 -12.776400 7.869354
6.411600 -12.776400 7.877045
6.458400 -12.776400 7.889650
6.505200 -12.776400 7.930961
6.552000 -12.776400 8.009401
6.598800 -12.776400 8.036993
6.645600 -12.776400 8.048147
6.692400 -12.776400 8.050699
6.739200 -12.776400 8.060108
6.786000 -12.776400 8.067648
6.832800 -12.776400 8.107311
6.879600 -12.776400 8.134050
6.926400 -12.776400 8.146818
6.973200 -12.776400 8.163953
7.020000 -12.776400 8.177321
7.066800 -12.776400 8.214286
7.113600 -12.776400 8.277332
7.160400 -12.776400 8.298681
7.207200 -12.776400 8.325851
7.254000 -12.776400 8.350588
7.300800 -12.776400 8.371473
7.347600 -12.776400 8.428746
7.394400 -12.776400 8.432604
7.441200 -12.776400 8.458397
7.488000 -12.776400 8.522669
7.534800 -12.776400 8.581091
7.581600 -12.776400 8.629111
7.628400 -12.776400 8.677304
7.675200 -12.776400 8.718699
7.722000 -12.776400 8.768972
7.768800 -12.776400 8.850256
7.815600 -12.776400 8.902862
7.862400 -12.776400 8.916669
7.909200 -12.776400 8.923267
7.956000 -12.776400 8.923267
8.002800 -12.776400 8.937905
8.049600 -12.776400 8.964414
8.096400 -12.776400 9.090615
8.143200 -12.776400 29.471397
8.190000 -12.776400 29.481207
8.236800 -12.776400 29.483590
8.283600 -12.776400 29.486128
8.330400 -12.776400 29.488554
8.377200 -12.776400 29.488810
13.150800 -12.776400 8.154605
13.197600 -12.776400 8.131303
13.244400 -12.776400 8.113030
13.291200 -12.776400 8.106141
13.338000 -12.776400 8.101470
13.431600 -12.776400 8.111623
13.478400 -12.776400 8.095662
13.525200 -12.776400 8.099367
13.572000 -12.776400 8.108216
13.618800 -12.776400 8.099367
13.665600 -12.776400 8.099367
13.712400 -12.776400 8.098332
13.759200 -12.776400 8.100749
13.806000 -12.776400 8.124820
13.852800 -12.776400 8.124908
13.899600 -12.776400 8.118925
13.946400 -12.776400 8.122810
13.993200 -12.776400 8.123930
14.040000 -12.776400 8.123930
14.086800 -12.776400 8.123930
14.133600 -12.776400 8.123930
14.180400 -12.776400 8.123930
14.227200 -12.776400 8.124522
14.274000 -12.776400 8.127265
14.320800 -12.776400 8.127265
14.367600 -12.776400 8.129615
14.414400 -12.776400 8.142233
14.461200 -12.776400 8.129615
14.508000 -12.776400 8.143909
14.554800 -12.776400 8.163668
14.601600 -12.776400 8.168307
14.648400 -12.776400 8.168307
14.695200 -12.776400 8.168414
14.742000 -12.776400 8.162045
14.788800 -12.776400 8.158647
14.835600 -12.776400 8.148519
14.882400 -12.776400 8.137076
14.929200 -12.776400 8.112877
14.976000 -12.776400 8.096231
15.678000 -12.776400 6.867439
15.724800 -12.776400 6.867439
15.771600 -12.776400 6.866300
15.818400 -12.776400 6.855782
15.865200 -12.776400 6.845471
15.912000 -12.776400 6.843773
15.958800 -12.776400 6.831445
16.005600 -12.776400 6.830175
16.052400 -12.776400 6.831445
16.099200 -12.776400 6.836992
16.146000 -12.776400 6.836992
16.192800 -12.776400 6.836992
16.239600 -12.776400 6.842869
16.286400 -12.776400 6.836992
16.333200 -12.776400 6.830264
16.380000 -12.776400 6.800048
16.426800 -12.776400 6.782668
16.660800 -12.776400 4.772151
16.707600 -12.776400 4.676183
16.754400 -12.776400 4.456220
16.801200 -12.776400 4.126535
17.035200 -12.776400 2.843543
17.082000 -12.776400 2.486802
-18.720000 -12.729600 0.000000
-18.673200 -12.729600 0.000000
-18.626400 -12.729600 0.000000
-18.579600 -12.729600 -7.183186
-18.532800 -12.729600 -7.165501
-18.486000 -12.729600 -7.158010
-18.439200 -12.729600 -7.146716
-18.392400 -12.729600 -7.142566
-18.345600 -12.729600 -7.139982
-18.298800 -12.729600 -7.141052
-18.252000 -12.729600 -7.141052
-18.205200 -12.729600 -7.141052
-18.158400 -12.729600 -7.142566
-18.111600 -12.729600 -7.150934
-18.064800 -12.729600 -7.136513
-18.018000 -12.729600 -7.136513
-17.971200 -12.729600 -7.133653
-17.924400 -12.729600 -7.136513
-17.877600 -12.729600 -7.131071
-17.830800 -12.729600 -7.131071
-17.784000 -12.729600 -7.113994
-17.737200 -12.729600 -7.101899
-17.690400 -12.729600 -7.063601
-17.643600 -12.729600 -7.044487
-17.596800 -12.729600 -7.028743
-17.550000 -12.729600 -6.981976
-17.503200 -12.729600 -6.952778
-17.456400 -12.729600 -6.903229
-17.082000 -12.729600 -5.544769
-16.426800 -12.729600 5.385059
-16.380000 -12.729600 5.416507
-15.958800 -12.729600 6.931143
-15.912000 -12.729600 6.952781
-15.865200 -12.729600 6.967847
-15.818400 -12.729600 6.980696
-15.771600 -12.729600 6.988260
-15.724800 -12.729600 7.018921
-15.678000 -12.729600 7.031601
-15.631200 -12.729600 7.042300
-15.584400 -12.729600 7.055747
-15.537600 -12.729600 7.063140
-15.490800 -12.729600 7.069741
-15.444000 -12.729600 7.076834
-15.397200 -12.729600 7.081846
-15.350400 -12.729600 7.089012
-15.303600 -12.729600 7.090071
-15.256800 -12.729600 7.092140
-15.210000 -12.729600 7.090071
-15.163200 -12.729600 7.093597
-15.116400 -12.729600 7.097061
-15.069600 -12.729600 7.097223
-15.022800 -12.729600 7.101517
-14.976000 -12.729600 7.104177
-14.929200 -12.729600 7.106561
-14.882400 -12.729600 7.112729
-14.835600 -12.729600 7.114108
-14.788800 -12.729600 7.112729
-14.742000 -12.729600 7.119939
-14.695200 -12.729600 7.120432
-14.648400 -12.729600 7.120432
-14.601600 -12.729600 7.129608
-14.554800 -12.729600 7.129790
-14.508000 -12.729600 7.130252
-14.461200 -12.729600 7.130625
-14.414400 -12.729600 7.130625
-14.367600 -12.729600 7.130625
-14.320800 -12.729600 7.128146
-14.274000 -12.729600 7.126172
-14.227200 -12.729600 7.128704
-14.180400 -12.729600 7.139321
-14.133600 -12.729600 7.156334
-14.086800 -12.729600 7.174041
-14.040000 -12.729600 7.249315
-13.993200 -12.729600 7.267383
-5.850000 -12.729600 9.930085
-5.803200 -12.729600 9.688349
-5.756400 -12.729600 9.603294
-5.709600 -12.729600 9.560759
-5.662800 -12.729600 9.502506
-5.616000 -12.729600 9.383435
-5.569200 -12.729600 9.267429
-5.522400 -12.729600 9.198413
-5.475600 -12.729600 9.156680
-5.428800 -12.729600 9.076566
-5.382000 -12.729600 9.023974
-5.335200 -12.729600 8.983455
-5.288400 -12.729600 8.923472
-5.241600 -12.729600 8.879514
-5.194800 -12.729600 8.827445
-5.148000 -12.729600 8.756291
-5.101200 -12.729600 8.712195
-5.054400 -12.729600 8.688541
-5.007600 -12.729600 8.652972
-4.960800 -12.729600 8.637092
-4.914000 -12.729600 8.610603
-4.867200 -12.729600 8.515625
-4.820400 -12.729600 8.455816
-4.773600 -12.729600 8.440325
-4.726800 -12.729600 8.395725
-4.680000 -12.729600 8.338818
-4.633200 -12.729600 8.304946
-4.586400 -12.729600 8.280093
-4.539600 -12.729600 8.234307
-4.492800 -12.729600 8.272265
-4.446000 -12.729600 8.237767
-4.399200 -12.729600 8.212550
-4.352400 -12.729600 8.192465
-4.305600 -12.729600 8.158792
-4.258800 -12.729600 8.043043
-4.212000 -12.729600 7.981547
-4.165200 -12.729600 7.956446
-4.118400 -12.729600 7.956446
-4.071600 -12.729600 7.972786
-4.024800 -12.729600 7.977864
-3.978000 -12.729600 7.977864
-3.931200 -12.729600 7.958108
-3.884400 -12.729600 7.958272
-3.837600 -12.729600 7.875362
-3.790800 -12.729600 7.828519
-3.744000 -12.729600 7.780486
-3.697200 -12.729600 7.744555
-3.650400 -12.729600 7.744555
-3.603600 -12.729600 7.727463
-3.556800 -12.729600 7.709500
-3.510000 -12.729600 7.701394
-3.463200 -12.729600 7.679615
-3.416400 -12.729600 7.660422
-3.369600 -12.729600 7.608646
-3.322800 -12.729600 7.584371
-3.276000 -12.729600 7.588695
-3.229200 -12.729600 7.584499
-3.182400 -12.729600 7.563033
-3.135600 -12.729600 7.567560
-3.088800 -12.729600 7.567560
-3.042000 -12.729600 7.564242
-2.995200 -12.729600 7.533513
-2.948400 -12.729600 7.478800
-2.901600 -12.729600 7.462048
-2.854800 -12.729600 7.434823
-2.808000 -12.729600 7.428908
-2.761200 -12.729600 7.424518
-2.714400 -12.729600 7.419445
-2.667600 -12.729600 7.416846
-2.620800 -12.729600 7.414638
-2.574000 -12.729600 7.407761
-2.527200 -12.729600 7.404051
-2.480400 -12.729600 7.368851
-2.433600 -12.729600 7.325875
-2.386800 -12.729600 7.304617
-2.340000 -12.729600 7.291562
-2.293200 -12.729600 7.280887
-2.246400 -12.729600 7.266781
-2.199600 -12.729600 7.261410
-2.152800 -12.729600 7.255573
-2.106000 -12.729600 7.240675
-2.059200 -12.729600 7.216649
-2.012400 -12.729600 7.224192
-1.965600 -12.729600 7.221199
-1.918800 -12.729600 7.224192
-1.872000 -12.729600 7.221199
-1.825200 -12.729600 7.184797
-1.778400 -12.729600 7.175918
-1.731600 -12.729600 7.169565
-1.684800 -12.729600 7.163655
-1.638000 -12.729600 7.160680
-1.591200 -12.729600 7.154552
-1.544400 -12.729600 7.146283
-1.497600 -12.729600 7.127218
-1.450800 -12.729600 7.107429
-1.404000 -12.729600 7.087289
-1.357200 -12.729600 7.072405
-1.310400 -12.729600 7.072399
-1.263600 -12.729600 7.064515
-1.216800 -12.729600 7.060680
-1.170000 -12.729600 7.060680
-1.123200 -12.729600 7.062261
-1.076400 -12.729600 7.094732
-1.029600 -12.729600 7.097452
-0.982800 -12.729600 7.094732
-0.936000 -12.729600 7.087557
-0.889200 -12.729600 7.087557
-0.842400 -12.729600 7.065354
-0.795600 -12.729600 7.047423
-0.748800 -12.729600 7.005102
-0.702000 -12.729600 6.982738
-0.655200 -12.729600 6.979088
-0.608400 -12.729600 6.963095
-0.561600 -12.729600 6.956555
-0.514800 -12.729600 6.952594
-0.468000 -12.729600 6.935647
-0.421200 -12.729600 6.913926
-0.374400 -12.729600 6.891520
-0.327600 -12.729600 6.873638
-0.280800 -12.729600 6.868180
-0.234000 -12.729600 6.868180
-0.187200 -12.729600 6.857006
-0.140400 -12.729600 6.871174
-0.093600 -12.729600 6.892796
-0.046800 -12.729600 6.925502
0.000000 -12.729600 6.965297
0.046800 -12.729600 6.963386
0.093600 -12.729600 6.963386
0.140400 -12.729600 6.963386
0.187200 -12.729600 6.943552
0.234000 -12.729600 6.922205
0.280800 -12.729600 6.892401
0.327600 -12.729600 6.879327
0.374400 -12.729600 6.869771
0.421200 -12.729600 6.847230
0.468000 -12.729600 6.845292
0.514800 -12.729600 6.852241
0.561600 -12.729600 6.851922
0.608400 -12.729600 6.852241
0.655200 -12.729600 6.863463
0.702000 -12.729600 6.863463
0.748800 -12.729600 6.862342
0.795600 -12.729600 6.862342
0.842400 -12.729600 6.851903
0.889200 -12.729600 6.866145
0.936000 -12.729600 6.900802
0.982800 -12.729600 6.908845
1.029600 -12.729600 6.910254
1.076400 -12.729600 6.915719
1.123200 -12.729600 6.910254
1.170000 -12.729600 6.909057
1.216800 -12.729600 6.896817
1.263600 -12.729600 6.883575
1.310400 -12.729600 6.876209
1.357200 -12.729600 6.870684
1.404000 -12.729600 6.848149
1.450800 -12.729600 6.845196
1.497600 -12.729600 6.845196
1.544400 -12.729600 6.866886
1.591200 -12.729600 6.866886
1.638000 -12.729600 6.867510
1.684800 -12.729600 6.867510
1.731600 -12.729600 6.881091
1.778400 -12.729600 6.878566
1.825200 -12.729600 6.866270
1.872000 -12.729600 6.849744
1.918800 -12.729600 6.839568
1.965600 -12.729600 6.846441
2.012400 -12.729600 6.855978
2.059200 -12.729600 6.857212
2.106000 -12.729600 6.854997
2.152800 -12.729600 6.857212
2.199600 -12.729600 6.857212
2.246400 -12.729600 6.877631
2.293200 -12.729600 6.881072
2.340000 -12.729600 6.892273
2.386800 -12.729600 6.898807
2.433600 -12.729600 6.915819
2.480400 -12.729600 6.945298
2.527200 -12.729600 6.970835
2.574000 -12.729600 6.997827
2.620800 -12.729600 6.997827
2.667600 -12.729600 6.987706
2.714400 -12.729600 6.935384
2.761200 -12.729600 6.935384
2.808000 -12.729600 6.936140
2.854800 -12.729600 6.931484
2.901600 -12.729600 6.931484
2.948400 -12.729600 6.931871
2.995200 -12.729600 6.949270
3.042000 -12.729600 6.972892
3.088800 -12.729600 6.975470
3.135600 -12.729600 6.976208
3.182400 -12.729600 6.998089
3.229200 -12.729600 7.011297
3.276000 -12.729600 7.026247
3.322800 -12.729600 7.027426
3.369600 -12.729600 7.055516
3.416400 -12.729600 7.066246
3.463200 -12.729600 7.070887
3.510000 -12.729600 7.078678
3.556800 -12.729600 7.087617
3.603600 -12.729600 7.102734
3.650400 -12.729600 7.117161
3.697200 -12.729600 7.117161
3.744000 -12.729600 7.123953
3.790800 -12.729600 7.145619
3.837600 -12.729600 7.150875
3.884400 -12.729600 7.147329
3.931200 -12.729600 7.150875
3.978000 -12.729600 7.146754
4.024800 -12.729600 7.165948
4.071600 -12.729600 7.182370
4.118400 -12.729600 7.214357
4.165200 -12.729600 7.223308
4.212000 -12.729600 7.247035
4.258800 -12.729600 7.255623
4.305600 -12.729600 7.263841
4.352400 -12.729600 7.262245
4.399200 -12.729600 7.262245
4.446000 -12.729600 7.262442
4.492800 -12.729600 7.262442
4.539600 -12.729600 7.286246
4.586400 -12.729600 7.288406
4.633200 -12.729600 7.296143
4.680000 -12.729600 7.330223
4.726800 -12.729600 7.337774
4.773600 -12.729600 7.344313
4.820400 -12.729600 7.360608
4.867200 -12.729600 7.360608
4.914000 -12.729600 7.377749
4.960800 -12.729600 7.374704
5.007600 -12.729600 7.379971
5.054400 -12.729600 7.406799
5.101200 -12.729600 7.426271
5.148000 -12.729600 7.427972
5.194800 -12.729600 7.450631
5.241600 -12.729600 7.460176
5.288400 -12.729600 7.461452
5.335200 -12.729600 7.484981
5.382000 -12.729600 7.508646
5.428800 -12.729600 7.563976
5.475600 -12.729600 7.580539
5.522400 -12.729600 7.585734
5.569200 -12.729600 7.581327
5.616000 -12.729600 7.585734
5.662800 -12.729600 7.603042
5.709600 -12.729600 7.617238
5.756400 -12.729600 7.628267
5.803200 -12.729600 7.657596
5.850000 -12.729600 7.675737
5.896800 -12.729600 7.696820
5.943600 -12.729600 7.705823
5.990400 -12.729600 7.726445
6.037200 -12.729600 7.728608
6.084000 -12.729600 7.728608
6.130800 -12.729600 7.747570
6.177600 -12.729600 7.798279
6.224400 -12.729600 7.804710
6.271200 -12.729600 7.811287
6.318000 -12.729600 7.847663
6.364800 -12.729600 7.855543
6.411600 -12.729600 7.870914
6.458400 -12.729600 7.918903
6.505200 -12.729600 7.969181
6.552000 -12.729600 8.028560
6.598800 -12.729600 8.048147
6.645600 -12.729600 8.052037
6.692400 -12.729600 8.052037
6.739200 -12.729600 8.061569
6.786000 -12.729600 8.068987
6.832800 -12.729600 8.078407
6.879600 -12.729600 8.107311
6.926400 -12.729600 8.107311
6.973200 -12.729600 8.145484
7.020000 -12.729600 8.177238
7.066800 -12.729600 8.209632
7.113600 -12.729600 8.277332
7.160400 -12.729600 8.298935
7.207200 -12.729600 8.349807
7.254000 -12.729600 8.356725
7.300800 -12.729600 8.388286
7.347600 -12.729600 8.432604
7.394400 -12.729600 8.458397
7.441200 -12.729600 8.485839
7.488000 -12.729600 8.620068
7.534800 -12.729600 8.631286
7.581600 -12.729600 8.654688
7.628400 -12.729600 8.698604
7.675200 -12.729600 8.718699
7.722000 -12.729600 8.767140
7.768800 -12.729600 8.841724
7.815600 -12.729600 8.900434
7.862400 -12.729600 8.918717
7.909200 -12.729600 8.937905
7.956000 -12.729600 8.937905
8.002800 -12.729600 8.964414
8.049600 -12.729600 9.048572
8.096400 -12.729600 11.466662
8.143200 -12.729600 29.479526
8.190000 -12.729600 29.483590
8.236800 -12.729600 29.487222
8.283600 -12.729600 29.490776
8.330400 -12.729600 29.491555
8.377200 -12.729600 29.493843
13.197600 -12.729600 8.131964
13.244400 -12.729600 8.113030
13.291200 -12.729600 8.101897
13.338000 -12.729600 8.101897
13.384800 -12.729600 8.111623
13.431600 -12.729600 8.113030
13.478400 -12.729600 8.101897
13.525200 -12.729600 8.108216
13.572000 -12.729600 8.116307
13.618800 -12.729600 8.111623
13.665600 -12.729600 8.101140
13.712400 -12.729600 8.101140
13.759200 -12.729600 8.106149
13.806000 -12.729600 8.124820
13.852800 -12.729600 8.124820
13.899600 -12.729600 8.112028
13.946400 -12.729600 8.122364
13.993200 -12.729600 8.123163
14.040000 -12.729600 8.123163
14.086800 -12.729600 8.123163
14.133600 -12.729600 8.123163
14.180400 -12.729600 8.123163
14.227200 -12.729600 8.135694
14.274000 -12.729600 8.143606
14.320800 -12.729600 8.142490
14.367600 -12.729600 8.142233
14.414400 -12.729600 8.143606
14.461200 -12.729600 8.142233
14.508000 -12.729600 8.146522
14.554800 -12.729600 8.163668
14.601600 -12.729600 8.168307
14.648400 -12.729600 8.168307
14.695200 -12.729600 8.168414
14.742000 -12.729600 8.158724
14.788800 -12.729600 8.158724
14.835600 -12.729600 8.148519
14.882400 -12.729600 8.140911
14.929200 -12.729600 8.132214
14.976000 -12.729600 8.112877
15.022800 -12.729600 8.112877
15.678000 -12.729600 6.870301
15.724800 -12.729600 6.868350
15.771600 -12.729600 6.866300
15.818400 -12.729600 6.863410
15.865200 -12.729600 6.854183
15.912000 -12.729600 6.844583
15.958800 -12.729600 6.830175
16.005600 -12.729600 6.830175
16.052400 -12.729600 6.839894
16.099200 -12.729600 6.839894
16.146000 -12.729600 6.854150
16.192800 -12.729600 6.854150
16.239600 -12.729600 6.855037
16.286400 -12.729600 6.854150
16.333200 -12.729600 6.835609
16.380000 -12.729600 6.829663
16.426800 -12.729600 6.800048
16.473600 -12.729600 6.776072
16.614000 -12.729600 5.303458
16.660800 -12.729600 4.992902
16.707600 -12.729600 4.739698
16.754400 -12.729600 4.514494
-18.720000 -12.682800 0.000000
-18.673200 -12.682800 0.000000
-18.626400 -12.682800 0.000000
-18.579600 -12.682800 -7.220295
-18.532800 -12.682800 -7.181600
-18.486000 -12.682800 -7.177740
-18.439200 -12.682800 -7.158010
-18.392400 -12.682800 -7.142566
-18.345600 -12.682800 -7.131853
-18.298800 -12.682800 -7.141052
-18.252000 -12.682800 -7.141052
-18.205200 -12.682800 -7.142566
-18.158400 -12.682800 -7.142566
-18.111600 -12.682800 -7.154763
-18.064800 -12.682800 -7.136513
-18.018000 -12.682800 -7.136513
-17.971200 -12.682800 -7.136347
-17.924400 -12.682800 -7.136513
-17.877600 -12.682800 -7.136347
-17.830800 -12.682800 -7.136347
-17.784000 -12.682800 -7.110734
-17.737200 -12.682800 -7.079880
-17.690400 -12.682800 -7.054029
-17.643600 -12.682800 -7.030530
-17.596800 -12.682800 -7.023145
-17.550000 -12.682800 -6.953613
-17.503200 -12.682800 -6.949000
-15.958800 -12.682800 6.956367
-15.912000 -12.682800 6.987395
-15.865200 -12.682800 6.988260
-15.818400 -12.682800 6.999137
-15.771600 -12.682800 7.018921
-15.724800 -12.682800 7.021141
-15.678000 -12.682800 7.042300
-15.631200 -12.682800 7.059527
-15.584400 -12.682800 7.061377
-15.537600 -12.682800 7.073247
-15.490800 -12.682800 7.077026
-15.444000 -12.682800 7.081311
-15.397200 -12.682800 7.089012
-15.350400 -12.682800 7.090071
-15.303600 -12.682800 7.096893
-15.256800 -12.682800 7.097061
-15.210000 -12.682800 7.096951
-15.163200 -12.682800 7.097061
-15.116400 -12.682800 7.102469
-15.069600 -12.682800 7.102470
-15.022800 -12.682800 7.103378
-14.976000 -12.682800 7.104590
-14.929200 -12.682800 7.106808
-14.882400 -12.682800 7.112729
-14.835600 -12.682800 7.114108
-14.788800 -12.682800 7.112729
-14.742000 -12.682800 7.120054
-14.695200 -12.682800 7.120432
-14.648400 -12.682800 7.120432
-14.601600 -12.682800 7.129608
-14.554800 -12.682800 7.130252
-14.508000 -12.682800 7.132414
-14.461200 -12.682800 7.132445
-14.414400 -12.682800 7.132445
-14.367600 -12.682800 7.132445
-14.320800 -12.682800 7.132414
-14.274000 -12.682800 7.132414
-14.227200 -12.682800 7.134557
-14.180400 -12.682800 7.149005
-14.133600 -12.682800 7.183765
-14.086800 -12.682800 7.232083
-14.040000 -12.682800 7.267383
-5.803200 -12.682800 9.747764
-5.756400 -12.682800 9.639156
-5.709600 -12.682800 9.559009
-5.662800 -12.682800 9.488946
-5.616000 -12.682800 9.366322
-5.569200 -12.682800 9.257685
-5.522400 -12.682800 9.190307
-5.475600 -12.682800 9.127942
-5.428800 -12.682800 9.067508
-5.382000 -12.682800 9.022690
-5.335200 -12.682800 8.969085
-5.288400 -12.682800 8.916796
-5.241600 -12.682800 8.879514
-5.194800 -12.682800 8.816722
-5.148000 -12.682800 8.745789
-5.101200 -12.682800 8.702379
-5.054400 -12.682800 8.658542
-5.007600 -12.682800 8.639906
-4.960800 -12.682800 8.635825
-4.914000 -12.682800 8.586797
-4.867200 -12.682800 8.515625
-4.820400 -12.682800 8.457090
-4.773600 -12.682800 8.442496
-4.726800 -12.682800 8.395725
-4.680000 -12.682800 8.338818
-4.633200 -12.682800 8.300449
-4.586400 -12.682800 8.281729
-4.539600 -12.682800 8.272265
-4.492800 -12.682800 8.283099
-4.446000 -12.682800 8.272265
-4.399200 -12.682800 8.219564
-4.352400 -12.682800 8.199382
-4.305600 -12.682800 8.169616
-4.258800 -12.682800 8.077850
-4.212000 -12.682800 8.007967
-4.165200 -12.682800 7.964914
-4.118400 -12.682800 7.964914
-4.071600 -12.682800 7.977864
-4.024800 -12.682800 7.990426
-3.978000 -12.682800 7.989557
-3.931200 -12.682800 7.972786
-3.884400 -12.682800 7.958741
-3.837600 -12.682800 7.851713
-3.790800 -12.682800 7.828519
-3.744000 -12.682800 7.801557
-3.697200 -12.682800 7.759674
-3.650400 -12.682800 7.750819
-3.603600 -12.682800 7.740985
-3.556800 -12.682800 7.727265
-3.510000 -12.682800 7.709500
-3.463200 -12.682800 7.701394
-3.416400 -12.682800 7.669959
-3.369600 -12.682800 7.635177
-3.322800 -12.682800 7.597150
-3.276000 -12.682800 7.599606
-3.229200 -12.682800 7.594166
-3.182400 -12.682800 7.566505
-3.135600 -12.682800 7.566505
-3.088800 -12.682800 7.566505
-3.042000 -12.682800 7.563033
-2.995200 -12.682800 7.525443
-2.948400 -12.682800 7.483200
-2.901600 -12.682800 7.462048
-2.854800 -12.682800 7.434713
-2.808000 -12.682800 7.428908
-2.761200 -12.682800 7.426408
-2.714400 -12.682800 7.426408
-2.667600 -12.682800 7.419445
-2.620800 -12.682800 7.415161
-2.574000 -12.682800 7.404051
-2.527200 -12.682800 7.398737
-2.480400 -12.682800 7.367122
-2.433600 -12.682800 7.328824
-2.386800 -12.682800 7.313406
-2.340000 -12.682800 7.301271
-2.293200 -12.682800 7.289955
-2.246400 -12.682800 7.266781
-2.199600 -12.682800 7.259274
-2.152800 -12.682800 7.255573
-2.106000 -12.682800 7.234170
-2.059200 -12.682800 7.216649
-2.012400 -12.682800 7.221199
-1.965600 -12.682800 7.211087
-1.918800 -12.682800 7.212272
-1.872000 -12.682800 7.199029
-1.825200 -12.682800 7.170633
-1.778400 -12.682800 7.165701
-1.731600 -12.682800 7.163815
-1.684800 -12.682800 7.163302
-1.638000 -12.682800 7.160680
-1.591200 -12.682800 7.154552
-1.544400 -12.682800 7.146283
-1.497600 -12.682800 7.127218
-1.450800 -12.682800 7.107429
-1.404000 -12.682800 7.082826
-1.357200 -12.682800 7.072399
-1.310400 -12.682800 7.069976
-1.263600 -12.682800 7.062995
-1.216800 -12.682800 7.060680
-1.170000 -12.682800 7.060105
-1.123200 -12.682800 7.060680
-1.076400 -12.682800 7.073542
-1.029600 -12.682800 7.073542
-0.982800 -12.682800 7.064773
-0.936000 -12.682800 7.065728
-0.889200 -12.682800 7.065728
-0.842400 -12.682800 7.061083
-0.795600 -12.682800 7.034034
-0.748800 -12.682800 6.991090
-0.702000 -12.682800 6.991090
-0.655200 -12.682800 6.979088
-0.608400 -12.682800 6.955441
-0.561600 -12.682800 6.946635
-0.514800 -12.682800 6.935647
-0.468000 -12.682800 6.925100
-0.421200 -12.682800 6.913926
-0.374400 -12.682800 6.894629
-0.327600 -12.682800 6.876149
-0.280800 -12.682800 6.871174
-0.234000 -12.682800 6.873638
-0.187200 -12.682800 6.868180
-0.140400 -12.682800 6.871174
-0.093600 -12.682800 6.891520
-0.046800 -12.682800 6.914720
0.000000 -12.682800 6.938593
0.046800 -12.682800 6.963386
0.093600 -12.682800 6.960063
0.140400 -12.682800 6.960063
0.187200 -12.682800 6.938593
0.234000 -12.682800 6.914720
0.280800 -12.682800 6.892401
0.327600 -12.682800 6.867720
0.374400 -12.682800 6.855993
0.421200 -12.682800 6.838883
0.468000 -12.682800 6.826693
0.514800 -12.682800 6.845292
0.561600 -12.682800 6.847230
0.608400 -12.682800 6.847230
0.655200 -12.682800 6.851922
0.702000 -12.682800 6.852241
0.748800 -12.682800 6.851922
0.795600 -12.682800 6.851903
0.842400 -12.682800 6.842413
0.889200 -12.682800 6.851903
0.936000 -12.682800 6.866145
0.982800 -12.682800 6.888196
1.029600 -12.682800 6.907899
1.076400 -12.682800 6.909431
1.123200 -12.682800 6.888865
1.170000 -12.682800 6.888865
1.216800 -12.682800 6.879416
1.263600 -12.682800 6.876209
1.310400 -12.682800 6.845196
1.357200 -12.682800 6.840849
1.404000 -12.682800 6.828787
1.450800 -12.682800 6.828815
1.497600 -12.682800 6.824886
1.544400 -12.682800 6.840849
1.591200 -12.682800 6.850448
1.638000 -12.682800 6.860902
1.684800 -12.682800 6.866886
1.731600 -12.682800 6.867510
1.778400 -12.682800 6.864266
1.825200 -12.682800 6.850448
1.872000 -12.682800 6.835747
1.918800 -12.682800 6.835456
1.965600 -12.682800 6.835747
2.012400 -12.682800 6.845473
2.059200 -12.682800 6.854997
2.106000 -12.682800 6.845473
2.152800 -12.682800 6.854997
2.199600 -12.682800 6.859482
2.246400 -12.682800 6.873098
2.293200 -12.682800 6.873098
2.340000 -12.682800 6.878494
2.386800 -12.682800 6.893522
2.433600 -12.682800 6.909120
2.480400 -12.682800 6.915819
2.527200 -12.682800 6.970835
2.574000 -12.682800 7.003889
2.620800 -12.682800 7.003889
2.667600 -12.682800 6.958881
2.714400 -12.682800 6.928374
2.761200 -12.682800 6.933408
2.808000 -12.682800 6.933408
2.854800 -12.682800 6.925733
2.901600 -12.682800 6.920836
2.948400 -12.682800 6.924147
2.995200 -12.682800 6.946662
3.042000 -12.682800 6.962939
3.088800 -12.682800 6.958976
3.135600 -12.682800 6.966577
3.182400 -12.682800 6.989832
3.229200 -12.682800 7.008248
3.276000 -12.682800 7.026247
3.322800 -12.682800 7.026247
3.369600 -12.682800 7.042295
3.416400 -12.682800 7.059869
3.463200 -12.682800 7.059914
3.510000 -12.682800 7.070887
3.556800 -12.682800 7.087182
3.603600 -12.682800 7.111747
3.650400 -12.682800 7.117161
3.697200 -12.682800 7.115323
3.744000 -12.682800 7.115323
3.790800 -12.682800 7.126065
3.837600 -12.682800 7.137614
3.884400 -12.682800 7.115323
3.931200 -12.682800 7.107980
3.978000 -12.682800 7.107980
4.024800 -12.682800 7.137614
4.071600 -12.682800 7.165948
4.118400 -12.682800 7.201339
4.165200 -12.682800 7.223308
4.212000 -12.682800 7.248732
4.258800 -12.682800 7.258707
4.305600 -12.682800 7.263841
4.352400 -12.682800 7.263099
4.399200 -12.682800 7.263099
4.446000 -12.682800 7.262245
4.492800 -12.682800 7.249669
4.539600 -12.682800 7.227072
4.586400 -12.682800 7.238054
4.633200 -12.682800 7.250595
4.680000 -12.682800 7.250595
4.726800 -12.682800 7.327839
4.773600 -12.682800 7.332719
4.820400 -12.682800 7.352134
4.867200 -12.682800 7.359915
4.914000 -12.682800 7.377749
4.960800 -12.682800 7.374704
5.007600 -12.682800 7.379971
5.054400 -12.682800 7.405831
5.101200 -12.682800 7.421176
5.148000 -12.682800 7.425506
5.194800 -12.682800 7.426271
5.241600 -12.682800 7.427972
5.288400 -12.682800 7.455760
5.335200 -12.682800 7.469598
5.382000 -12.682800 7.503885
5.428800 -12.682800 7.541315
5.475600 -12.682800 7.574902
5.522400 -12.682800 7.580539
5.569200 -12.682800 7.581327
5.616000 -12.682800 7.592602
5.662800 -12.682800 7.599648
5.709600 -12.682800 7.603042
5.756400 -12.682800 7.628267
5.803200 -12.682800 7.647618
5.850000 -12.682800 7.672607
5.896800 -12.682800 7.692582
5.943600 -12.682800 7.705823
5.990400 -12.682800 7.726445
6.037200 -12.682800 7.734803
6.084000 -12.682800 7.734803
6.130800 -12.682800 7.747570
6.177600 -12.682800 7.815384
6.224400 -12.682800 7.815384
6.271200 -12.682800 7.815384
6.318000 -12.682800 7.843922
6.364800 -12.682800 7.850107
6.411600 -12.682800 7.877045
6.458400 -12.682800 7.919256
6.505200 -12.682800 7.957218
6.552000 -12.682800 8.009401
6.598800 -12.682800 8.047448
6.645600 -12.682800 8.050699
6.692400 -12.682800 8.050699
6.739200 -12.682800 8.051866
6.786000 -12.682800 8.060108
6.832800 -12.682800 8.063788
6.879600 -12.682800 8.076004
6.926400 -12.682800 8.076004
6.973200 -12.682800 8.107311
7.020000 -12.682800 8.169978
7.066800 -12.682800 8.184539
7.113600 -12.682800 8.217673
7.160400 -12.682800 8.298935
7.207200 -12.682800 8.353712
7.254000 -12.682800 8.358164
7.300800 -12.682800 8.414774
7.347600 -12.682800 8.443692
7.394400 -12.682800 8.483569
7.441200 -12.682800 8.522669
7.488000 -12.682800 8.624922
7.534800 -12.682800 8.643050
7.581600 -12.682800 8.677304
7.628400 -12.682800 8.709416
7.675200 -12.682800 8.734781
7.722000 -12.682800 8.816769
7.768800 -12.682800 8.853084
7.815600 -12.682800 8.902862
7.862400 -12.682800 8.923267
7.909200 -12.682800 8.945226
7.956000 -12.682800 8.952966
8.002800 -12.682800 8.983672
8.049600 -12.682800 9.077228
[truncated: 6,124,192 more chars]
