# Supplementary material for: Case study of 3D fingerprints applications
Source: PLoS One. 2017 Apr 11;12(4):e0175261. doi: 10.1371/journal.pone.0175261 (PMC5388323; doi:10.1371/journal.pone.0175261)
Supplement: S1 Database — (ZIP) [file pone.0175261.s001.zip › S1_Database/S1_Database_Session1-3D finger point cloud data/cjr_l1_g_1.txt]

-18.720000 -14.040000 0.000000
-18.673200 -14.040000 0.000000
-18.626400 -14.040000 0.000000
-18.579600 -14.040000 0.000000
-18.532800 -14.040000 0.000000
-18.486000 -14.040000 0.000000
-18.439200 -14.040000 0.000000
-18.392400 -14.040000 0.000000
-18.345600 -14.040000 0.000000
-18.298800 -14.040000 0.000000
-18.252000 -14.040000 0.000000
-18.205200 -14.040000 0.000000
-18.158400 -14.040000 0.000000
-18.111600 -14.040000 0.000000
-18.064800 -14.040000 0.000000
-18.018000 -14.040000 0.000000
-17.971200 -14.040000 0.000000
-17.924400 -14.040000 0.000000
-17.877600 -14.040000 0.000000
-17.830800 -14.040000 0.000000
-17.784000 -14.040000 0.000000
-17.737200 -14.040000 0.000000
-17.690400 -14.040000 0.000000
-17.643600 -14.040000 0.000000
-17.596800 -14.040000 0.000000
-17.550000 -14.040000 0.000000
-17.503200 -14.040000 0.000000
-17.456400 -14.040000 0.000000
-17.409600 -14.040000 0.000000
-17.362800 -14.040000 0.000000
-17.316000 -14.040000 0.000000
-17.269200 -14.040000 0.000000
-17.222400 -14.040000 0.000000
-17.175600 -14.040000 0.000000
-17.128800 -14.040000 0.000000
-17.082000 -14.040000 0.000000
-17.035200 -14.040000 0.000000
-16.988400 -14.040000 0.000000
-16.941600 -14.040000 0.000000
-16.894800 -14.040000 0.000000
-16.848000 -14.040000 0.000000
-16.801200 -14.040000 0.000000
-16.754400 -14.040000 0.000000
-16.707600 -14.040000 0.000000
-16.660800 -14.040000 0.000000
-16.286400 -14.040000 0.000000
-16.239600 -14.040000 0.000000
-15.069600 -14.040000 0.000000
-15.022800 -14.040000 0.000000
-14.976000 -14.040000 0.000000
-14.929200 -14.040000 0.000000
-14.882400 -14.040000 0.000000
-14.835600 -14.040000 0.000000
-14.788800 -14.040000 0.000000
-14.742000 -14.040000 0.000000
-14.695200 -14.040000 0.000000
-14.648400 -14.040000 0.000000
-14.601600 -14.040000 0.000000
-14.554800 -14.040000 0.000000
-14.508000 -14.040000 0.000000
-14.461200 -14.040000 0.000000
-14.414400 -14.040000 0.000000
-14.367600 -14.040000 0.000000
-14.320800 -14.040000 0.000000
-14.274000 -14.040000 0.000000
-14.227200 -14.040000 0.000000
-14.180400 -14.040000 0.000000
-14.133600 -14.040000 0.000000
-14.086800 -14.040000 0.000000
-14.040000 -14.040000 0.000000
-13.993200 -14.040000 0.000000
-13.946400 -14.040000 0.000000
-13.899600 -14.040000 0.000000
-13.852800 -14.040000 0.000000
-13.806000 -14.040000 0.000000
-13.759200 -14.040000 0.000000
-13.712400 -14.040000 0.000000
-13.665600 -14.040000 0.000000
-13.618800 -14.040000 0.000000
-13.572000 -14.040000 0.000000
-13.525200 -14.040000 0.000000
-13.478400 -14.040000 0.000000
-13.431600 -14.040000 0.000000
-13.384800 -14.040000 0.000000
-13.338000 -14.040000 0.000000
-13.291200 -14.040000 0.000000
-13.244400 -14.040000 0.000000
-13.197600 -14.040000 0.000000
-13.150800 -14.040000 0.000000
-13.104000 -14.040000 0.000000
-13.057200 -14.040000 0.000000
-13.010400 -14.040000 0.000000
-12.963600 -14.040000 0.000000
-12.916800 -14.040000 0.000000
-11.746800 -14.040000 0.000000
-11.700000 -14.040000 0.000000
-11.653200 -14.040000 0.000000
-11.606400 -14.040000 0.000000
-11.559600 -14.040000 0.000000
-11.512800 -14.040000 0.000000
-11.466000 -14.040000 0.000000
-11.419200 -14.040000 0.000000
-11.372400 -14.040000 0.000000
-11.325600 -14.040000 0.000000
-11.278800 -14.040000 0.000000
-11.232000 -14.040000 0.000000
-11.185200 -14.040000 0.000000
-11.138400 -14.040000 0.000000
-11.091600 -14.040000 0.000000
-11.044800 -14.040000 0.000000
-10.998000 -14.040000 0.000000
-10.951200 -14.040000 0.000000
-10.904400 -14.040000 0.000000
-10.857600 -14.040000 0.000000
-10.810800 -14.040000 0.000000
-10.764000 -14.040000 0.000000
-10.717200 -14.040000 0.000000
-10.670400 -14.040000 0.000000
-10.623600 -14.040000 0.000000
-10.576800 -14.040000 0.000000
-10.530000 -14.040000 0.000000
-10.483200 -14.040000 0.000000
-10.436400 -14.040000 0.000000
-10.389600 -14.040000 0.000000
-10.342800 -14.040000 0.000000
-10.296000 -14.040000 0.000000
-10.249200 -14.040000 0.000000
-10.202400 -14.040000 0.000000
-10.155600 -14.040000 0.000000
-10.108800 -14.040000 0.000000
-10.062000 -14.040000 0.000000
-10.015200 -14.040000 0.000000
-9.968400 -14.040000 0.000000
-9.921600 -14.040000 0.000000
-9.874800 -14.040000 0.000000
-9.828000 -14.040000 0.000000
-9.781200 -14.040000 0.000000
-9.734400 -14.040000 0.000000
-9.687600 -14.040000 0.000000
-9.640800 -14.040000 0.000000
-9.594000 -14.040000 0.000000
-9.547200 -14.040000 0.000000
-9.500400 -14.040000 0.000000
-9.453600 -14.040000 0.000000
-9.406800 -14.040000 0.000000
-9.360000 -14.040000 0.000000
-9.313200 -14.040000 0.000000
-9.266400 -14.040000 0.000000
-9.219600 -14.040000 0.000000
-9.172800 -14.040000 0.000000
-9.126000 -14.040000 0.000000
-9.079200 -14.040000 0.000000
-9.032400 -14.040000 0.000000
-8.985600 -14.040000 0.000000
-8.938800 -14.040000 0.000000
-8.892000 -14.040000 0.000000
-8.845200 -14.040000 0.000000
-8.798400 -14.040000 0.000000
-8.751600 -14.040000 0.000000
-8.704800 -14.040000 0.000000
-8.658000 -14.040000 0.000000
-8.611200 -14.040000 0.000000
-8.564400 -14.040000 0.000000
-8.517600 -14.040000 0.000000
-8.470800 -14.040000 0.000000
-8.424000 -14.040000 0.000000
-8.377200 -14.040000 0.000000
-8.330400 -14.040000 0.000000
-8.283600 -14.040000 0.000000
-8.236800 -14.040000 0.000000
-8.190000 -14.040000 0.000000
-8.143200 -14.040000 0.000000
-8.096400 -14.040000 0.000000
-8.049600 -14.040000 0.000000
-8.002800 -14.040000 0.000000
-7.956000 -14.040000 0.000000
-7.909200 -14.040000 0.000000
-7.862400 -14.040000 0.000000
-7.815600 -14.040000 0.000000
-7.768800 -14.040000 0.000000
-7.722000 -14.040000 0.000000
-7.675200 -14.040000 0.000000
-7.628400 -14.040000 0.000000
-7.581600 -14.040000 0.000000
-7.534800 -14.040000 0.000000
-7.488000 -14.040000 0.000000
-7.441200 -14.040000 0.000000
-7.394400 -14.040000 0.000000
-7.347600 -14.040000 0.000000
-7.300800 -14.040000 0.000000
-7.254000 -14.040000 0.000000
-7.207200 -14.040000 0.000000
-7.160400 -14.040000 0.000000
-7.113600 -14.040000 0.000000
-7.066800 -14.040000 0.000000
-7.020000 -14.040000 0.000000
-6.973200 -14.040000 0.000000
-6.926400 -14.040000 0.000000
-6.879600 -14.040000 0.000000
-6.832800 -14.040000 0.000000
-6.786000 -14.040000 0.000000
-6.739200 -14.040000 0.000000
-6.692400 -14.040000 0.000000
-6.645600 -14.040000 0.000000
-6.598800 -14.040000 0.000000
-6.552000 -14.040000 0.000000
-6.505200 -14.040000 0.000000
-6.458400 -14.040000 0.000000
-6.411600 -14.040000 0.000000
-6.364800 -14.040000 0.000000
-6.318000 -14.040000 0.000000
-6.271200 -14.040000 0.000000
-6.224400 -14.040000 0.000000
-6.177600 -14.040000 0.000000
-6.130800 -14.040000 0.000000
-6.084000 -14.040000 0.000000
-6.037200 -14.040000 0.000000
-5.990400 -14.040000 0.000000
-5.943600 -14.040000 0.000000
-5.896800 -14.040000 0.000000
-5.850000 -14.040000 0.000000
-5.803200 -14.040000 0.000000
-5.756400 -14.040000 0.000000
-5.709600 -14.040000 0.000000
-5.662800 -14.040000 0.000000
-5.616000 -14.040000 0.000000
-5.569200 -14.040000 0.000000
-5.522400 -14.040000 0.000000
-5.475600 -14.040000 0.000000
-5.428800 -14.040000 0.000000
-5.382000 -14.040000 0.000000
-5.335200 -14.040000 0.000000
-5.288400 -14.040000 0.000000
-5.241600 -14.040000 0.000000
-5.194800 -14.040000 0.000000
-5.148000 -14.040000 0.000000
-5.101200 -14.040000 0.000000
-5.054400 -14.040000 0.000000
-5.007600 -14.040000 0.000000
-4.960800 -14.040000 0.000000
-4.914000 -14.040000 0.000000
-4.867200 -14.040000 0.000000
-4.820400 -14.040000 0.000000
-4.773600 -14.040000 0.000000
-4.726800 -14.040000 0.000000
-4.680000 -14.040000 0.000000
-4.633200 -14.040000 0.000000
-4.586400 -14.040000 0.000000
-4.539600 -14.040000 0.000000
-4.492800 -14.040000 0.000000
-4.446000 -14.040000 0.000000
-4.399200 -14.040000 0.000000
-4.352400 -14.040000 0.000000
-4.305600 -14.040000 0.000000
-4.258800 -14.040000 0.000000
-4.212000 -14.040000 0.000000
-4.165200 -14.040000 0.000000
-4.118400 -14.040000 0.000000
-4.071600 -14.040000 0.000000
-4.024800 -14.040000 0.000000
-3.978000 -14.040000 0.000000
-3.931200 -14.040000 0.000000
-3.884400 -14.040000 0.000000
-3.837600 -14.040000 0.000000
-3.790800 -14.040000 0.000000
-3.744000 -14.040000 0.000000
-3.697200 -14.040000 0.000000
-3.650400 -14.040000 0.000000
-3.603600 -14.040000 0.000000
-3.556800 -14.040000 0.000000
-3.510000 -14.040000 0.000000
-3.463200 -14.040000 0.000000
-3.416400 -14.040000 0.000000
-3.369600 -14.040000 0.000000
-3.322800 -14.040000 0.000000
-3.276000 -14.040000 0.000000
-3.229200 -14.040000 0.000000
-3.182400 -14.040000 0.000000
-3.135600 -14.040000 0.000000
-3.088800 -14.040000 0.000000
-3.042000 -14.040000 0.000000
-2.995200 -14.040000 0.000000
-2.948400 -14.040000 0.000000
-2.901600 -14.040000 0.000000
-2.854800 -14.040000 0.000000
-2.808000 -14.040000 0.000000
-2.761200 -14.040000 0.000000
-2.714400 -14.040000 0.000000
-2.667600 -14.040000 0.000000
-2.620800 -14.040000 0.000000
-2.574000 -14.040000 0.000000
-2.527200 -14.040000 0.000000
-2.480400 -14.040000 0.000000
-2.433600 -14.040000 0.000000
-2.386800 -14.040000 0.000000
-2.340000 -14.040000 0.000000
-2.293200 -14.040000 0.000000
-2.246400 -14.040000 0.000000
-2.199600 -14.040000 0.000000
-2.152800 -14.040000 0.000000
-2.106000 -14.040000 0.000000
-2.059200 -14.040000 0.000000
-2.012400 -14.040000 0.000000
-1.965600 -14.040000 0.000000
-1.918800 -14.040000 0.000000
-1.872000 -14.040000 0.000000
-1.825200 -14.040000 0.000000
-1.778400 -14.040000 0.000000
-1.731600 -14.040000 0.000000
-1.684800 -14.040000 0.000000
-1.638000 -14.040000 0.000000
-1.591200 -14.040000 0.000000
-1.544400 -14.040000 0.000000
-1.497600 -14.040000 0.000000
-1.450800 -14.040000 0.000000
-1.404000 -14.040000 0.000000
-1.357200 -14.040000 0.000000
-1.310400 -14.040000 0.000000
-1.263600 -14.040000 0.000000
-1.216800 -14.040000 0.000000
-1.170000 -14.040000 0.000000
-1.123200 -14.040000 0.000000
-1.076400 -14.040000 0.000000
-1.029600 -14.040000 0.000000
-0.982800 -14.040000 0.000000
-0.936000 -14.040000 0.000000
-0.889200 -14.040000 0.000000
-0.842400 -14.040000 0.000000
-0.795600 -14.040000 0.000000
-0.748800 -14.040000 0.000000
-0.702000 -14.040000 0.000000
-0.655200 -14.040000 0.000000
-0.608400 -14.040000 0.000000
-0.561600 -14.040000 0.000000
-0.514800 -14.040000 0.000000
-0.468000 -14.040000 0.000000
-0.421200 -14.040000 0.000000
-0.374400 -14.040000 0.000000
-0.327600 -14.040000 0.000000
-0.280800 -14.040000 0.000000
-0.234000 -14.040000 0.000000
-0.187200 -14.040000 0.000000
-0.140400 -14.040000 0.000000
-0.093600 -14.040000 0.000000
-0.046800 -14.040000 0.000000
0.000000 -14.040000 0.000000
0.046800 -14.040000 0.000000
0.093600 -14.040000 0.000000
0.140400 -14.040000 0.000000
0.187200 -14.040000 0.000000
0.234000 -14.040000 0.000000
0.280800 -14.040000 0.000000
0.327600 -14.040000 0.000000
0.374400 -14.040000 0.000000
0.421200 -14.040000 0.000000
0.468000 -14.040000 0.000000
0.514800 -14.040000 0.000000
0.561600 -14.040000 0.000000
0.608400 -14.040000 0.000000
0.655200 -14.040000 0.000000
0.702000 -14.040000 0.000000
0.748800 -14.040000 0.000000
0.795600 -14.040000 0.000000
0.842400 -14.040000 0.000000
0.889200 -14.040000 0.000000
0.936000 -14.040000 0.000000
0.982800 -14.040000 0.000000
1.029600 -14.040000 0.000000
1.076400 -14.040000 0.000000
1.123200 -14.040000 0.000000
1.170000 -14.040000 0.000000
1.216800 -14.040000 0.000000
1.263600 -14.040000 0.000000
1.310400 -14.040000 0.000000
1.357200 -14.040000 0.000000
1.404000 -14.040000 0.000000
1.450800 -14.040000 0.000000
1.497600 -14.040000 0.000000
1.544400 -14.040000 0.000000
1.591200 -14.040000 0.000000
1.638000 -14.040000 0.000000
1.684800 -14.040000 0.000000
1.731600 -14.040000 0.000000
1.778400 -14.040000 0.000000
1.825200 -14.040000 0.000000
1.872000 -14.040000 0.000000
1.918800 -14.040000 0.000000
1.965600 -14.040000 0.000000
2.012400 -14.040000 0.000000
2.059200 -14.040000 0.000000
2.106000 -14.040000 0.000000
2.152800 -14.040000 0.000000
2.199600 -14.040000 0.000000
2.246400 -14.040000 0.000000
2.293200 -14.040000 0.000000
2.340000 -14.040000 0.000000
2.386800 -14.040000 0.000000
2.433600 -14.040000 0.000000
2.480400 -14.040000 0.000000
2.527200 -14.040000 0.000000
2.574000 -14.040000 0.000000
2.620800 -14.040000 0.000000
2.667600 -14.040000 0.000000
2.714400 -14.040000 0.000000
2.761200 -14.040000 0.000000
2.808000 -14.040000 0.000000
2.854800 -14.040000 0.000000
2.901600 -14.040000 0.000000
2.948400 -14.040000 0.000000
2.995200 -14.040000 0.000000
3.042000 -14.040000 0.000000
3.088800 -14.040000 0.000000
3.135600 -14.040000 0.000000
3.182400 -14.040000 0.000000
3.229200 -14.040000 0.000000
3.276000 -14.040000 0.000000
3.322800 -14.040000 0.000000
3.369600 -14.040000 0.000000
3.416400 -14.040000 0.000000
3.463200 -14.040000 0.000000
3.510000 -14.040000 0.000000
3.556800 -14.040000 0.000000
3.603600 -14.040000 0.000000
3.650400 -14.040000 0.000000
3.697200 -14.040000 0.000000
3.744000 -14.040000 0.000000
3.790800 -14.040000 0.000000
3.837600 -14.040000 0.000000
3.884400 -14.040000 0.000000
3.931200 -14.040000 0.000000
3.978000 -14.040000 0.000000
4.024800 -14.040000 0.000000
4.071600 -14.040000 0.000000
4.118400 -14.040000 0.000000
4.165200 -14.040000 0.000000
4.212000 -14.040000 0.000000
4.258800 -14.040000 0.000000
4.305600 -14.040000 0.000000
4.352400 -14.040000 0.000000
4.399200 -14.040000 0.000000
4.446000 -14.040000 0.000000
4.492800 -14.040000 0.000000
4.539600 -14.040000 0.000000
4.586400 -14.040000 0.000000
4.633200 -14.040000 0.000000
4.680000 -14.040000 0.000000
4.726800 -14.040000 0.000000
4.773600 -14.040000 0.000000
4.820400 -14.040000 0.000000
4.867200 -14.040000 0.000000
4.914000 -14.040000 0.000000
4.960800 -14.040000 0.000000
5.007600 -14.040000 0.000000
5.054400 -14.040000 0.000000
12.121200 -14.040000 0.000000
12.168000 -14.040000 0.000000
12.214800 -14.040000 0.000000
12.261600 -14.040000 0.000000
12.308400 -14.040000 0.000000
12.355200 -14.040000 0.000000
12.402000 -14.040000 0.000000
12.448800 -14.040000 0.000000
12.495600 -14.040000 0.000000
12.542400 -14.040000 0.000000
12.589200 -14.040000 0.000000
12.636000 -14.040000 0.000000
12.682800 -14.040000 0.000000
12.729600 -14.040000 0.000000
12.776400 -14.040000 0.000000
12.823200 -14.040000 0.000000
12.870000 -14.040000 0.000000
12.916800 -14.040000 0.000000
12.963600 -14.040000 0.000000
13.010400 -14.040000 0.000000
13.057200 -14.040000 0.000000
13.104000 -14.040000 0.000000
13.150800 -14.040000 0.000000
13.197600 -14.040000 0.000000
13.244400 -14.040000 0.000000
13.291200 -14.040000 0.000000
13.338000 -14.040000 0.000000
13.384800 -14.040000 0.000000
13.431600 -14.040000 0.000000
13.478400 -14.040000 0.000000
13.525200 -14.040000 0.000000
13.572000 -14.040000 0.000000
13.618800 -14.040000 0.000000
13.665600 -14.040000 0.000000
13.712400 -14.040000 0.000000
13.759200 -14.040000 0.000000
13.806000 -14.040000 0.000000
13.852800 -14.040000 0.000000
13.899600 -14.040000 0.000000
13.946400 -14.040000 0.000000
13.993200 -14.040000 0.000000
14.040000 -14.040000 0.000000
14.086800 -14.040000 0.000000
14.133600 -14.040000 0.000000
14.882400 -14.040000 0.000000
14.929200 -14.040000 0.000000
14.976000 -14.040000 0.000000
15.022800 -14.040000 0.000000
15.069600 -14.040000 0.000000
15.116400 -14.040000 0.000000
15.163200 -14.040000 0.000000
15.210000 -14.040000 0.000000
15.256800 -14.040000 0.000000
15.303600 -14.040000 0.000000
15.350400 -14.040000 0.000000
15.397200 -14.040000 0.000000
15.444000 -14.040000 0.000000
15.490800 -14.040000 0.000000
15.537600 -14.040000 0.000000
15.818400 -14.040000 0.000000
15.912000 -14.040000 0.000000
15.958800 -14.040000 0.000000
16.473600 -14.040000 0.000000
16.520400 -14.040000 0.000000
-18.720000 -13.993200 0.000000
-18.673200 -13.993200 0.000000
-18.626400 -13.993200 0.000000
-18.579600 -13.993200 0.000000
-18.532800 -13.993200 0.000000
-18.486000 -13.993200 0.000000
-18.439200 -13.993200 0.000000
-18.392400 -13.993200 0.000000
-18.345600 -13.993200 0.000000
-18.298800 -13.993200 0.000000
-18.252000 -13.993200 0.000000
-18.205200 -13.993200 0.000000
-18.158400 -13.993200 0.000000
-18.111600 -13.993200 0.000000
-18.064800 -13.993200 0.000000
-18.018000 -13.993200 0.000000
-17.971200 -13.993200 0.000000
-17.924400 -13.993200 0.000000
-17.877600 -13.993200 0.000000
-17.830800 -13.993200 0.000000
-17.784000 -13.993200 0.000000
-17.737200 -13.993200 0.000000
-17.690400 -13.993200 0.000000
-17.643600 -13.993200 0.000000
-17.596800 -13.993200 0.000000
-17.550000 -13.993200 0.000000
-17.503200 -13.993200 0.000000
-17.456400 -13.993200 0.000000
-17.409600 -13.993200 0.000000
-17.362800 -13.993200 0.000000
-17.316000 -13.993200 0.000000
-17.269200 -13.993200 0.000000
-17.222400 -13.993200 0.000000
-17.175600 -13.993200 0.000000
-17.128800 -13.993200 0.000000
-17.082000 -13.993200 0.000000
-17.035200 -13.993200 0.000000
-16.988400 -13.993200 0.000000
-16.941600 -13.993200 0.000000
-16.894800 -13.993200 0.000000
-16.848000 -13.993200 0.000000
-16.801200 -13.993200 0.000000
-16.754400 -13.993200 0.000000
-16.707600 -13.993200 0.000000
-15.069600 -13.993200 0.000000
-15.022800 -13.993200 0.000000
-14.976000 -13.993200 0.000000
-14.929200 -13.993200 0.000000
-14.882400 -13.993200 0.000000
-14.835600 -13.993200 0.000000
-14.788800 -13.993200 0.000000
-14.742000 -13.993200 0.000000
-14.695200 -13.993200 0.000000
-14.648400 -13.993200 0.000000
-14.601600 -13.993200 0.000000
-14.554800 -13.993200 0.000000
-14.508000 -13.993200 0.000000
-14.461200 -13.993200 0.000000
-14.414400 -13.993200 0.000000
-14.367600 -13.993200 0.000000
-14.320800 -13.993200 0.000000
-14.274000 -13.993200 0.000000
-14.227200 -13.993200 0.000000
-14.180400 -13.993200 0.000000
-14.133600 -13.993200 0.000000
-14.086800 -13.993200 0.000000
-14.040000 -13.993200 0.000000
-13.993200 -13.993200 0.000000
-13.946400 -13.993200 0.000000
-13.899600 -13.993200 0.000000
-13.852800 -13.993200 0.000000
-13.806000 -13.993200 0.000000
-13.759200 -13.993200 0.000000
-13.712400 -13.993200 0.000000
-13.665600 -13.993200 0.000000
-13.618800 -13.993200 0.000000
-13.572000 -13.993200 0.000000
-13.525200 -13.993200 0.000000
-13.478400 -13.993200 0.000000
-13.431600 -13.993200 0.000000
-13.384800 -13.993200 0.000000
-13.338000 -13.993200 0.000000
-13.291200 -13.993200 0.000000
-13.244400 -13.993200 0.000000
-13.197600 -13.993200 0.000000
-13.150800 -13.993200 0.000000
-13.104000 -13.993200 0.000000
-13.057200 -13.993200 0.000000
-13.010400 -13.993200 0.000000
-11.700000 -13.993200 0.000000
-11.653200 -13.993200 0.000000
-11.606400 -13.993200 0.000000
-11.559600 -13.993200 0.000000
-11.512800 -13.993200 0.000000
-11.466000 -13.993200 0.000000
-11.419200 -13.993200 0.000000
-11.372400 -13.993200 0.000000
-11.325600 -13.993200 0.000000
-11.278800 -13.993200 0.000000
-11.232000 -13.993200 0.000000
-11.185200 -13.993200 0.000000
-11.138400 -13.993200 0.000000
-11.091600 -13.993200 0.000000
-11.044800 -13.993200 0.000000
-10.998000 -13.993200 0.000000
-10.951200 -13.993200 0.000000
-10.904400 -13.993200 0.000000
-10.857600 -13.993200 0.000000
-10.810800 -13.993200 0.000000
-10.764000 -13.993200 0.000000
-10.717200 -13.993200 0.000000
-10.670400 -13.993200 0.000000
-10.623600 -13.993200 0.000000
-10.576800 -13.993200 0.000000
-10.530000 -13.993200 0.000000
-10.483200 -13.993200 0.000000
-10.436400 -13.993200 0.000000
-10.389600 -13.993200 0.000000
-10.342800 -13.993200 0.000000
-10.296000 -13.993200 0.000000
-10.249200 -13.993200 0.000000
-10.202400 -13.993200 0.000000
-10.155600 -13.993200 0.000000
-10.108800 -13.993200 0.000000
-10.062000 -13.993200 0.000000
-10.015200 -13.993200 0.000000
-9.968400 -13.993200 0.000000
-9.921600 -13.993200 0.000000
-9.874800 -13.993200 0.000000
-9.828000 -13.993200 0.000000
-9.781200 -13.993200 0.000000
-9.734400 -13.993200 0.000000
-9.687600 -13.993200 0.000000
-9.640800 -13.993200 0.000000
-9.594000 -13.993200 0.000000
-9.547200 -13.993200 0.000000
-9.500400 -13.993200 0.000000
-9.453600 -13.993200 0.000000
-9.406800 -13.993200 0.000000
-9.360000 -13.993200 0.000000
-9.313200 -13.993200 0.000000
-9.266400 -13.993200 0.000000
-9.219600 -13.993200 0.000000
-9.172800 -13.993200 0.000000
-9.126000 -13.993200 0.000000
-9.079200 -13.993200 0.000000
-9.032400 -13.993200 0.000000
-8.985600 -13.993200 0.000000
-8.938800 -13.993200 0.000000
-8.892000 -13.993200 0.000000
-8.845200 -13.993200 0.000000
-8.798400 -13.993200 0.000000
-8.751600 -13.993200 0.000000
-8.704800 -13.993200 0.000000
-8.658000 -13.993200 0.000000
-8.611200 -13.993200 0.000000
-8.564400 -13.993200 0.000000
-8.517600 -13.993200 0.000000
-8.470800 -13.993200 0.000000
-8.424000 -13.993200 0.000000
-8.377200 -13.993200 0.000000
-8.330400 -13.993200 0.000000
-8.283600 -13.993200 0.000000
-8.236800 -13.993200 0.000000
-8.190000 -13.993200 0.000000
-8.143200 -13.993200 0.000000
-8.096400 -13.993200 0.000000
-8.049600 -13.993200 0.000000
-8.002800 -13.993200 0.000000
-7.956000 -13.993200 0.000000
-7.909200 -13.993200 0.000000
-7.862400 -13.993200 0.000000
-7.815600 -13.993200 0.000000
-7.768800 -13.993200 0.000000
-7.722000 -13.993200 0.000000
-7.675200 -13.993200 0.000000
-7.628400 -13.993200 0.000000
-7.581600 -13.993200 0.000000
-7.534800 -13.993200 0.000000
-7.488000 -13.993200 0.000000
-7.441200 -13.993200 0.000000
-7.394400 -13.993200 0.000000
-7.347600 -13.993200 0.000000
-7.300800 -13.993200 0.000000
-7.254000 -13.993200 0.000000
-7.207200 -13.993200 0.000000
-7.160400 -13.993200 0.000000
-7.113600 -13.993200 0.000000
-7.066800 -13.993200 0.000000
-7.020000 -13.993200 0.000000
-6.973200 -13.993200 0.000000
-6.926400 -13.993200 0.000000
-6.879600 -13.993200 0.000000
-6.832800 -13.993200 0.000000
-6.786000 -13.993200 0.000000
-6.739200 -13.993200 0.000000
-6.692400 -13.993200 0.000000
-6.645600 -13.993200 0.000000
-6.598800 -13.993200 0.000000
-6.552000 -13.993200 0.000000
-6.505200 -13.993200 0.000000
-6.458400 -13.993200 0.000000
-6.411600 -13.993200 0.000000
-6.364800 -13.993200 0.000000
-6.318000 -13.993200 0.000000
-6.271200 -13.993200 0.000000
-6.224400 -13.993200 0.000000
-6.177600 -13.993200 0.000000
-6.130800 -13.993200 0.000000
-6.084000 -13.993200 0.000000
-6.037200 -13.993200 0.000000
-5.990400 -13.993200 0.000000
-5.943600 -13.993200 0.000000
-5.896800 -13.993200 0.000000
-5.850000 -13.993200 0.000000
-5.803200 -13.993200 0.000000
-5.756400 -13.993200 0.000000
-5.709600 -13.993200 0.000000
-5.662800 -13.993200 0.000000
-5.616000 -13.993200 0.000000
-5.569200 -13.993200 0.000000
-5.522400 -13.993200 0.000000
-5.475600 -13.993200 0.000000
-5.428800 -13.993200 0.000000
-5.382000 -13.993200 0.000000
-5.335200 -13.993200 0.000000
-5.288400 -13.993200 0.000000
-5.241600 -13.993200 0.000000
-5.194800 -13.993200 0.000000
-5.148000 -13.993200 0.000000
-5.101200 -13.993200 0.000000
-5.054400 -13.993200 0.000000
-5.007600 -13.993200 0.000000
-4.960800 -13.993200 0.000000
-4.914000 -13.993200 0.000000
-4.867200 -13.993200 0.000000
-4.820400 -13.993200 0.000000
-4.773600 -13.993200 0.000000
-4.726800 -13.993200 0.000000
-4.680000 -13.993200 0.000000
-4.633200 -13.993200 0.000000
-4.586400 -13.993200 0.000000
-4.539600 -13.993200 0.000000
-4.492800 -13.993200 0.000000
-4.446000 -13.993200 0.000000
-4.399200 -13.993200 0.000000
-4.352400 -13.993200 0.000000
-4.305600 -13.993200 0.000000
-4.258800 -13.993200 0.000000
-4.212000 -13.993200 0.000000
-4.165200 -13.993200 0.000000
-4.118400 -13.993200 0.000000
-4.071600 -13.993200 0.000000
-4.024800 -13.993200 0.000000
-3.978000 -13.993200 0.000000
-3.931200 -13.993200 0.000000
-3.884400 -13.993200 0.000000
-3.837600 -13.993200 0.000000
-3.790800 -13.993200 0.000000
-3.744000 -13.993200 0.000000
-3.697200 -13.993200 0.000000
-3.650400 -13.993200 0.000000
-3.603600 -13.993200 0.000000
-3.556800 -13.993200 0.000000
-3.510000 -13.993200 0.000000
-3.463200 -13.993200 0.000000
-3.416400 -13.993200 0.000000
-3.369600 -13.993200 0.000000
-3.322800 -13.993200 0.000000
-3.276000 -13.993200 0.000000
-3.229200 -13.993200 0.000000
-3.182400 -13.993200 0.000000
-3.135600 -13.993200 0.000000
-3.088800 -13.993200 0.000000
-3.042000 -13.993200 0.000000
-2.995200 -13.993200 0.000000
-2.948400 -13.993200 0.000000
-2.901600 -13.993200 0.000000
-2.854800 -13.993200 0.000000
-2.808000 -13.993200 0.000000
-2.761200 -13.993200 0.000000
-2.714400 -13.993200 0.000000
-2.667600 -13.993200 0.000000
-2.620800 -13.993200 0.000000
-2.574000 -13.993200 0.000000
-2.527200 -13.993200 0.000000
-2.480400 -13.993200 0.000000
-2.433600 -13.993200 0.000000
-2.386800 -13.993200 0.000000
-2.340000 -13.993200 0.000000
-2.293200 -13.993200 0.000000
-2.246400 -13.993200 0.000000
-2.199600 -13.993200 0.000000
-2.152800 -13.993200 0.000000
-2.106000 -13.993200 0.000000
-2.059200 -13.993200 0.000000
-2.012400 -13.993200 0.000000
-1.965600 -13.993200 0.000000
-1.918800 -13.993200 0.000000
-1.872000 -13.993200 0.000000
-1.825200 -13.993200 0.000000
-1.778400 -13.993200 0.000000
-1.731600 -13.993200 0.000000
-1.684800 -13.993200 0.000000
-1.638000 -13.993200 0.000000
-1.591200 -13.993200 0.000000
-1.544400 -13.993200 0.000000
-1.497600 -13.993200 0.000000
-1.450800 -13.993200 0.000000
-1.404000 -13.993200 0.000000
-1.357200 -13.993200 0.000000
-1.310400 -13.993200 0.000000
-1.263600 -13.993200 0.000000
-1.216800 -13.993200 0.000000
-1.170000 -13.993200 0.000000
-1.123200 -13.993200 0.000000
-1.076400 -13.993200 0.000000
-1.029600 -13.993200 0.000000
-0.982800 -13.993200 0.000000
-0.936000 -13.993200 0.000000
-0.889200 -13.993200 0.000000
-0.842400 -13.993200 0.000000
-0.795600 -13.993200 0.000000
-0.748800 -13.993200 0.000000
-0.702000 -13.993200 0.000000
-0.655200 -13.993200 0.000000
-0.608400 -13.993200 0.000000
-0.561600 -13.993200 0.000000
-0.514800 -13.993200 0.000000
-0.468000 -13.993200 0.000000
-0.421200 -13.993200 0.000000
-0.374400 -13.993200 0.000000
-0.327600 -13.993200 0.000000
-0.280800 -13.993200 0.000000
-0.234000 -13.993200 0.000000
-0.187200 -13.993200 0.000000
-0.140400 -13.993200 0.000000
-0.093600 -13.993200 0.000000
-0.046800 -13.993200 0.000000
0.000000 -13.993200 0.000000
0.046800 -13.993200 0.000000
0.093600 -13.993200 0.000000
0.140400 -13.993200 0.000000
0.187200 -13.993200 0.000000
0.234000 -13.993200 0.000000
0.280800 -13.993200 0.000000
0.327600 -13.993200 0.000000
0.374400 -13.993200 0.000000
0.421200 -13.993200 0.000000
0.468000 -13.993200 0.000000
0.514800 -13.993200 0.000000
0.561600 -13.993200 0.000000
0.608400 -13.993200 0.000000
0.655200 -13.993200 0.000000
0.702000 -13.993200 0.000000
0.748800 -13.993200 0.000000
0.795600 -13.993200 0.000000
0.842400 -13.993200 0.000000
0.889200 -13.993200 0.000000
0.936000 -13.993200 0.000000
0.982800 -13.993200 0.000000
1.029600 -13.993200 0.000000
1.076400 -13.993200 0.000000
1.123200 -13.993200 0.000000
1.170000 -13.993200 0.000000
1.216800 -13.993200 0.000000
1.263600 -13.993200 0.000000
1.310400 -13.993200 0.000000
1.357200 -13.993200 0.000000
1.404000 -13.993200 0.000000
1.450800 -13.993200 0.000000
1.497600 -13.993200 0.000000
1.544400 -13.993200 0.000000
1.591200 -13.993200 0.000000
1.638000 -13.993200 0.000000
1.684800 -13.993200 0.000000
1.731600 -13.993200 0.000000
1.778400 -13.993200 0.000000
1.825200 -13.993200 0.000000
1.872000 -13.993200 0.000000
1.918800 -13.993200 0.000000
1.965600 -13.993200 0.000000
2.012400 -13.993200 0.000000
2.059200 -13.993200 0.000000
2.106000 -13.993200 0.000000
2.152800 -13.993200 0.000000
2.199600 -13.993200 0.000000
2.246400 -13.993200 0.000000
2.293200 -13.993200 0.000000
2.340000 -13.993200 0.000000
2.386800 -13.993200 0.000000
2.433600 -13.993200 0.000000
2.480400 -13.993200 0.000000
2.527200 -13.993200 0.000000
2.574000 -13.993200 0.000000
2.620800 -13.993200 0.000000
2.667600 -13.993200 0.000000
2.714400 -13.993200 0.000000
2.761200 -13.993200 0.000000
2.808000 -13.993200 0.000000
2.854800 -13.993200 0.000000
2.901600 -13.993200 0.000000
2.948400 -13.993200 0.000000
2.995200 -13.993200 0.000000
3.042000 -13.993200 0.000000
3.088800 -13.993200 0.000000
3.135600 -13.993200 0.000000
3.182400 -13.993200 0.000000
3.229200 -13.993200 0.000000
3.276000 -13.993200 0.000000
3.322800 -13.993200 0.000000
3.369600 -13.993200 0.000000
3.416400 -13.993200 0.000000
3.463200 -13.993200 0.000000
3.510000 -13.993200 0.000000
3.556800 -13.993200 0.000000
3.603600 -13.993200 0.000000
3.650400 -13.993200 0.000000
3.697200 -13.993200 0.000000
3.744000 -13.993200 0.000000
3.790800 -13.993200 0.000000
3.837600 -13.993200 0.000000
3.884400 -13.993200 0.000000
3.931200 -13.993200 0.000000
3.978000 -13.993200 0.000000
4.024800 -13.993200 0.000000
4.071600 -13.993200 0.000000
4.118400 -13.993200 0.000000
4.165200 -13.993200 0.000000
4.212000 -13.993200 0.000000
4.258800 -13.993200 0.000000
4.305600 -13.993200 0.000000
4.352400 -13.993200 0.000000
4.399200 -13.993200 0.000000
4.446000 -13.993200 0.000000
4.492800 -13.993200 0.000000
4.539600 -13.993200 0.000000
4.586400 -13.993200 0.000000
4.633200 -13.993200 0.000000
4.680000 -13.993200 0.000000
4.726800 -13.993200 0.000000
4.773600 -13.993200 0.000000
4.820400 -13.993200 0.000000
4.867200 -13.993200 0.000000
4.914000 -13.993200 0.000000
4.960800 -13.993200 0.000000
5.007600 -13.993200 0.000000
5.054400 -13.993200 0.000000
5.101200 -13.993200 0.000000
12.214800 -13.993200 0.000000
12.261600 -13.993200 0.000000
12.308400 -13.993200 0.000000
12.355200 -13.993200 0.000000
12.402000 -13.993200 0.000000
12.448800 -13.993200 0.000000
12.495600 -13.993200 0.000000
12.542400 -13.993200 0.000000
12.589200 -13.993200 0.000000
12.636000 -13.993200 0.000000
12.682800 -13.993200 0.000000
12.729600 -13.993200 0.000000
12.776400 -13.993200 0.000000
12.823200 -13.993200 0.000000
12.870000 -13.993200 0.000000
12.916800 -13.993200 0.000000
12.963600 -13.993200 0.000000
13.010400 -13.993200 0.000000
13.057200 -13.993200 0.000000
13.104000 -13.993200 0.000000
13.150800 -13.993200 0.000000
13.197600 -13.993200 0.000000
13.244400 -13.993200 0.000000
13.291200 -13.993200 0.000000
13.338000 -13.993200 0.000000
13.384800 -13.993200 0.000000
13.431600 -13.993200 0.000000
13.478400 -13.993200 0.000000
13.525200 -13.993200 0.000000
13.572000 -13.993200 0.000000
13.618800 -13.993200 0.000000
13.665600 -13.993200 0.000000
13.712400 -13.993200 0.000000
13.759200 -13.993200 0.000000
13.806000 -13.993200 0.000000
13.852800 -13.993200 0.000000
13.899600 -13.993200 0.000000
13.946400 -13.993200 0.000000
13.993200 -13.993200 0.000000
14.040000 -13.993200 0.000000
14.086800 -13.993200 0.000000
14.133600 -13.993200 0.000000
14.882400 -13.993200 0.000000
14.929200 -13.993200 0.000000
14.976000 -13.993200 0.000000
15.022800 -13.993200 0.000000
15.069600 -13.993200 0.000000
15.116400 -13.993200 0.000000
15.163200 -13.993200 0.000000
15.210000 -13.993200 0.000000
15.256800 -13.993200 0.000000
15.303600 -13.993200 0.000000
15.350400 -13.993200 0.000000
15.397200 -13.993200 0.000000
15.444000 -13.993200 0.000000
15.490800 -13.993200 0.000000
15.537600 -13.993200 0.000000
15.584400 -13.993200 0.000000
-18.720000 -13.946400 0.000000
-18.673200 -13.946400 0.000000
-18.626400 -13.946400 0.000000
-18.579600 -13.946400 0.000000
-18.532800 -13.946400 0.000000
-18.486000 -13.946400 0.000000
-18.439200 -13.946400 0.000000
-18.392400 -13.946400 0.000000
-18.345600 -13.946400 0.000000
-18.298800 -13.946400 0.000000
-18.252000 -13.946400 0.000000
-18.205200 -13.946400 0.000000
-18.158400 -13.946400 0.000000
-18.111600 -13.946400 0.000000
-18.064800 -13.946400 0.000000
-18.018000 -13.946400 0.000000
-17.971200 -13.946400 0.000000
-17.924400 -13.946400 0.000000
-17.877600 -13.946400 0.000000
-17.830800 -13.946400 0.000000
-17.784000 -13.946400 0.000000
-17.737200 -13.946400 0.000000
-17.690400 -13.946400 0.000000
-17.643600 -13.946400 0.000000
-17.596800 -13.946400 0.000000
-17.550000 -13.946400 0.000000
-17.503200 -13.946400 0.000000
-17.456400 -13.946400 0.000000
-17.409600 -13.946400 0.000000
-17.362800 -13.946400 0.000000
-17.316000 -13.946400 0.000000
-17.269200 -13.946400 0.000000
-17.222400 -13.946400 0.000000
-17.175600 -13.946400 0.000000
-17.128800 -13.946400 0.000000
-17.082000 -13.946400 0.000000
-17.035200 -13.946400 0.000000
-16.988400 -13.946400 0.000000
-16.941600 -13.946400 0.000000
-16.894800 -13.946400 0.000000
-16.848000 -13.946400 0.000000
-16.801200 -13.946400 0.000000
-16.754400 -13.946400 0.000000
-15.116400 -13.946400 0.000000
-15.069600 -13.946400 0.000000
-15.022800 -13.946400 0.000000
-14.976000 -13.946400 0.000000
-14.929200 -13.946400 0.000000
-14.882400 -13.946400 0.000000
-14.835600 -13.946400 0.000000
-14.788800 -13.946400 0.000000
-14.742000 -13.946400 0.000000
-14.695200 -13.946400 0.000000
-14.648400 -13.946400 0.000000
-14.601600 -13.946400 0.000000
-14.554800 -13.946400 0.000000
-14.508000 -13.946400 0.000000
-14.461200 -13.946400 0.000000
-14.414400 -13.946400 0.000000
-14.367600 -13.946400 0.000000
-14.320800 -13.946400 0.000000
-14.274000 -13.946400 0.000000
-14.227200 -13.946400 0.000000
-14.180400 -13.946400 0.000000
-14.133600 -13.946400 0.000000
-14.086800 -13.946400 0.000000
-14.040000 -13.946400 0.000000
-13.993200 -13.946400 0.000000
-13.946400 -13.946400 0.000000
-13.899600 -13.946400 0.000000
-13.852800 -13.946400 0.000000
-13.806000 -13.946400 0.000000
-13.759200 -13.946400 0.000000
-13.712400 -13.946400 0.000000
-13.665600 -13.946400 0.000000
-13.618800 -13.946400 0.000000
-13.572000 -13.946400 0.000000
-13.525200 -13.946400 0.000000
-13.478400 -13.946400 0.000000
-13.431600 -13.946400 0.000000
-13.384800 -13.946400 0.000000
-13.338000 -13.946400 0.000000
-13.291200 -13.946400 0.000000
-13.244400 -13.946400 0.000000
-13.197600 -13.946400 0.000000
-13.150800 -13.946400 0.000000
-13.104000 -13.946400 0.000000
-13.057200 -13.946400 0.000000
-13.010400 -13.946400 0.000000
-11.746800 -13.946400 0.000000
-11.700000 -13.946400 0.000000
-11.653200 -13.946400 0.000000
-11.606400 -13.946400 0.000000
-11.559600 -13.946400 0.000000
-11.512800 -13.946400 0.000000
-11.466000 -13.946400 0.000000
-11.419200 -13.946400 0.000000
-11.372400 -13.946400 0.000000
-11.325600 -13.946400 0.000000
-11.278800 -13.946400 0.000000
-11.232000 -13.946400 0.000000
-11.185200 -13.946400 0.000000
-11.138400 -13.946400 0.000000
-11.091600 -13.946400 0.000000
-11.044800 -13.946400 0.000000
-10.998000 -13.946400 0.000000
-10.951200 -13.946400 0.000000
-10.904400 -13.946400 0.000000
-10.857600 -13.946400 0.000000
-10.810800 -13.946400 0.000000
-10.764000 -13.946400 0.000000
-10.717200 -13.946400 0.000000
-10.670400 -13.946400 0.000000
-10.623600 -13.946400 0.000000
-10.576800 -13.946400 0.000000
-10.530000 -13.946400 0.000000
-10.483200 -13.946400 0.000000
-10.436400 -13.946400 0.000000
-10.389600 -13.946400 0.000000
-10.342800 -13.946400 0.000000
-10.296000 -13.946400 0.000000
-10.249200 -13.946400 0.000000
-10.202400 -13.946400 0.000000
-10.155600 -13.946400 0.000000
-10.108800 -13.946400 0.000000
-10.062000 -13.946400 0.000000
-10.015200 -13.946400 0.000000
-9.968400 -13.946400 0.000000
-9.921600 -13.946400 0.000000
-9.874800 -13.946400 0.000000
-9.828000 -13.946400 0.000000
-9.781200 -13.946400 0.000000
-9.734400 -13.946400 0.000000
-9.687600 -13.946400 0.000000
-9.640800 -13.946400 0.000000
-9.594000 -13.946400 0.000000
-9.547200 -13.946400 0.000000
-9.500400 -13.946400 0.000000
-9.453600 -13.946400 0.000000
-9.406800 -13.946400 0.000000
-9.360000 -13.946400 0.000000
-9.313200 -13.946400 0.000000
-9.266400 -13.946400 0.000000
-9.219600 -13.946400 0.000000
-9.172800 -13.946400 0.000000
-9.126000 -13.946400 0.000000
-9.079200 -13.946400 0.000000
-9.032400 -13.946400 0.000000
-8.985600 -13.946400 0.000000
-8.938800 -13.946400 0.000000
-8.892000 -13.946400 0.000000
-8.845200 -13.946400 0.000000
-8.798400 -13.946400 0.000000
-8.751600 -13.946400 0.000000
-8.704800 -13.946400 0.000000
-8.658000 -13.946400 0.000000
-8.611200 -13.946400 0.000000
-8.564400 -13.946400 0.000000
-8.517600 -13.946400 0.000000
-8.470800 -13.946400 0.000000
-8.424000 -13.946400 0.000000
-8.377200 -13.946400 0.000000
-8.330400 -13.946400 0.000000
-8.283600 -13.946400 0.000000
-8.236800 -13.946400 0.000000
-8.190000 -13.946400 0.000000
-8.143200 -13.946400 0.000000
-8.096400 -13.946400 0.000000
-8.049600 -13.946400 0.000000
-8.002800 -13.946400 0.000000
-7.956000 -13.946400 0.000000
-7.909200 -13.946400 0.000000
-7.862400 -13.946400 0.000000
-7.815600 -13.946400 0.000000
-7.768800 -13.946400 0.000000
-7.722000 -13.946400 0.000000
-7.675200 -13.946400 0.000000
-7.628400 -13.946400 0.000000
-7.581600 -13.946400 0.000000
-7.534800 -13.946400 0.000000
-7.488000 -13.946400 0.000000
-7.441200 -13.946400 0.000000
-7.394400 -13.946400 0.000000
-7.347600 -13.946400 0.000000
-7.300800 -13.946400 0.000000
-7.254000 -13.946400 0.000000
-7.207200 -13.946400 0.000000
-7.160400 -13.946400 0.000000
-7.113600 -13.946400 0.000000
-7.066800 -13.946400 0.000000
-7.020000 -13.946400 0.000000
-6.973200 -13.946400 0.000000
-6.926400 -13.946400 0.000000
-6.879600 -13.946400 0.000000
-6.832800 -13.946400 0.000000
-6.786000 -13.946400 0.000000
-6.739200 -13.946400 0.000000
-6.692400 -13.946400 0.000000
-6.645600 -13.946400 0.000000
-6.598800 -13.946400 0.000000
-6.552000 -13.946400 0.000000
-6.505200 -13.946400 0.000000
-6.458400 -13.946400 0.000000
-6.411600 -13.946400 0.000000
-6.364800 -13.946400 0.000000
-6.318000 -13.946400 0.000000
-6.271200 -13.946400 0.000000
-6.224400 -13.946400 0.000000
-6.177600 -13.946400 0.000000
-6.130800 -13.946400 0.000000
-6.084000 -13.946400 0.000000
-6.037200 -13.946400 0.000000
-5.990400 -13.946400 0.000000
-5.943600 -13.946400 0.000000
-5.896800 -13.946400 0.000000
-5.850000 -13.946400 0.000000
-5.803200 -13.946400 0.000000
-5.756400 -13.946400 0.000000
-5.709600 -13.946400 0.000000
-5.662800 -13.946400 0.000000
-5.616000 -13.946400 0.000000
-5.569200 -13.946400 0.000000
-5.522400 -13.946400 0.000000
-5.475600 -13.946400 0.000000
-5.428800 -13.946400 0.000000
-5.382000 -13.946400 0.000000
-5.335200 -13.946400 0.000000
-5.288400 -13.946400 0.000000
-5.241600 -13.946400 0.000000
-5.194800 -13.946400 0.000000
-5.148000 -13.946400 0.000000
-5.101200 -13.946400 0.000000
-5.054400 -13.946400 0.000000
-5.007600 -13.946400 0.000000
-4.960800 -13.946400 0.000000
-4.914000 -13.946400 0.000000
-4.867200 -13.946400 0.000000
-4.820400 -13.946400 0.000000
-4.773600 -13.946400 0.000000
-4.726800 -13.946400 0.000000
-4.680000 -13.946400 0.000000
-4.633200 -13.946400 0.000000
-4.586400 -13.946400 0.000000
-4.539600 -13.946400 0.000000
-4.492800 -13.946400 0.000000
-4.446000 -13.946400 0.000000
-4.399200 -13.946400 0.000000
-4.352400 -13.946400 0.000000
-4.305600 -13.946400 0.000000
-4.258800 -13.946400 0.000000
-4.212000 -13.946400 0.000000
-4.165200 -13.946400 0.000000
-4.118400 -13.946400 0.000000
-4.071600 -13.946400 0.000000
-4.024800 -13.946400 0.000000
-3.978000 -13.946400 0.000000
-3.931200 -13.946400 0.000000
-3.884400 -13.946400 0.000000
-3.837600 -13.946400 0.000000
-3.790800 -13.946400 0.000000
-3.744000 -13.946400 0.000000
-3.697200 -13.946400 0.000000
-3.650400 -13.946400 0.000000
-3.603600 -13.946400 0.000000
-3.556800 -13.946400 0.000000
-3.510000 -13.946400 0.000000
-3.463200 -13.946400 0.000000
-3.416400 -13.946400 0.000000
-3.369600 -13.946400 0.000000
-3.322800 -13.946400 0.000000
-3.276000 -13.946400 0.000000
-3.229200 -13.946400 0.000000
-3.182400 -13.946400 0.000000
-3.135600 -13.946400 0.000000
-3.088800 -13.946400 0.000000
-3.042000 -13.946400 0.000000
-2.995200 -13.946400 0.000000
-2.948400 -13.946400 0.000000
-2.901600 -13.946400 0.000000
-2.854800 -13.946400 0.000000
-2.808000 -13.946400 0.000000
-2.761200 -13.946400 0.000000
-2.714400 -13.946400 0.000000
-2.667600 -13.946400 0.000000
-2.620800 -13.946400 0.000000
-2.574000 -13.946400 0.000000
-2.527200 -13.946400 0.000000
-2.480400 -13.946400 0.000000
-2.433600 -13.946400 0.000000
-2.386800 -13.946400 0.000000
-2.340000 -13.946400 0.000000
-2.293200 -13.946400 0.000000
-2.246400 -13.946400 0.000000
-2.199600 -13.946400 0.000000
-2.152800 -13.946400 0.000000
-2.106000 -13.946400 0.000000
-2.059200 -13.946400 0.000000
-2.012400 -13.946400 0.000000
-1.965600 -13.946400 0.000000
-1.918800 -13.946400 0.000000
-1.872000 -13.946400 0.000000
-1.825200 -13.946400 0.000000
-1.778400 -13.946400 0.000000
-1.731600 -13.946400 0.000000
-1.684800 -13.946400 0.000000
-1.638000 -13.946400 0.000000
-1.591200 -13.946400 0.000000
-1.544400 -13.946400 0.000000
-1.497600 -13.946400 0.000000
-1.450800 -13.946400 0.000000
-1.404000 -13.946400 0.000000
-1.357200 -13.946400 0.000000
-1.310400 -13.946400 0.000000
-1.263600 -13.946400 0.000000
-1.216800 -13.946400 0.000000
-1.170000 -13.946400 0.000000
-1.123200 -13.946400 0.000000
-1.076400 -13.946400 0.000000
-1.029600 -13.946400 0.000000
-0.982800 -13.946400 0.000000
-0.936000 -13.946400 0.000000
-0.889200 -13.946400 0.000000
-0.842400 -13.946400 0.000000
-0.795600 -13.946400 0.000000
-0.748800 -13.946400 0.000000
-0.702000 -13.946400 0.000000
-0.655200 -13.946400 0.000000
-0.608400 -13.946400 0.000000
-0.561600 -13.946400 0.000000
-0.514800 -13.946400 0.000000
-0.468000 -13.946400 0.000000
-0.421200 -13.946400 0.000000
-0.374400 -13.946400 0.000000
-0.327600 -13.946400 0.000000
-0.280800 -13.946400 0.000000
-0.234000 -13.946400 0.000000
-0.187200 -13.946400 0.000000
-0.140400 -13.946400 0.000000
-0.093600 -13.946400 0.000000
-0.046800 -13.946400 0.000000
0.000000 -13.946400 0.000000
0.046800 -13.946400 0.000000
0.093600 -13.946400 0.000000
0.140400 -13.946400 0.000000
0.187200 -13.946400 0.000000
0.234000 -13.946400 0.000000
0.280800 -13.946400 0.000000
0.327600 -13.946400 0.000000
0.374400 -13.946400 0.000000
0.421200 -13.946400 0.000000
0.468000 -13.946400 0.000000
0.514800 -13.946400 0.000000
0.561600 -13.946400 0.000000
0.608400 -13.946400 0.000000
0.655200 -13.946400 0.000000
0.702000 -13.946400 0.000000
0.748800 -13.946400 0.000000
0.795600 -13.946400 0.000000
0.842400 -13.946400 0.000000
0.889200 -13.946400 0.000000
0.936000 -13.946400 0.000000
0.982800 -13.946400 0.000000
1.029600 -13.946400 0.000000
1.076400 -13.946400 0.000000
1.123200 -13.946400 0.000000
1.170000 -13.946400 0.000000
1.216800 -13.946400 0.000000
1.263600 -13.946400 0.000000
1.310400 -13.946400 0.000000
1.357200 -13.946400 0.000000
1.404000 -13.946400 0.000000
1.450800 -13.946400 0.000000
1.497600 -13.946400 0.000000
1.544400 -13.946400 0.000000
1.591200 -13.946400 0.000000
1.638000 -13.946400 0.000000
1.684800 -13.946400 0.000000
1.731600 -13.946400 0.000000
1.778400 -13.946400 0.000000
1.825200 -13.946400 0.000000
1.872000 -13.946400 0.000000
1.918800 -13.946400 0.000000
1.965600 -13.946400 0.000000
2.012400 -13.946400 0.000000
2.059200 -13.946400 0.000000
2.106000 -13.946400 0.000000
2.152800 -13.946400 0.000000
2.199600 -13.946400 0.000000
2.246400 -13.946400 0.000000
2.293200 -13.946400 0.000000
2.340000 -13.946400 0.000000
2.386800 -13.946400 0.000000
2.433600 -13.946400 0.000000
2.480400 -13.946400 0.000000
2.527200 -13.946400 0.000000
2.574000 -13.946400 0.000000
2.620800 -13.946400 0.000000
2.667600 -13.946400 0.000000
2.714400 -13.946400 0.000000
2.761200 -13.946400 0.000000
2.808000 -13.946400 0.000000
2.854800 -13.946400 0.000000
2.901600 -13.946400 0.000000
2.948400 -13.946400 0.000000
2.995200 -13.946400 0.000000
3.042000 -13.946400 0.000000
3.088800 -13.946400 0.000000
3.135600 -13.946400 0.000000
3.182400 -13.946400 0.000000
3.229200 -13.946400 0.000000
3.276000 -13.946400 0.000000
3.322800 -13.946400 0.000000
3.369600 -13.946400 0.000000
3.416400 -13.946400 0.000000
3.463200 -13.946400 0.000000
3.510000 -13.946400 0.000000
3.556800 -13.946400 0.000000
3.603600 -13.946400 0.000000
3.650400 -13.946400 0.000000
3.697200 -13.946400 0.000000
3.744000 -13.946400 0.000000
3.790800 -13.946400 0.000000
3.837600 -13.946400 0.000000
3.884400 -13.946400 0.000000
3.931200 -13.946400 0.000000
3.978000 -13.946400 0.000000
4.024800 -13.946400 0.000000
4.071600 -13.946400 0.000000
4.118400 -13.946400 0.000000
4.165200 -13.946400 0.000000
4.212000 -13.946400 0.000000
4.258800 -13.946400 0.000000
4.305600 -13.946400 0.000000
4.352400 -13.946400 0.000000
4.399200 -13.946400 0.000000
4.446000 -13.946400 0.000000
4.492800 -13.946400 0.000000
4.539600 -13.946400 0.000000
4.586400 -13.946400 0.000000
4.633200 -13.946400 0.000000
4.680000 -13.946400 0.000000
4.726800 -13.946400 0.000000
4.773600 -13.946400 0.000000
4.820400 -13.946400 0.000000
4.867200 -13.946400 0.000000
4.914000 -13.946400 0.000000
4.960800 -13.946400 0.000000
5.007600 -13.946400 0.000000
5.054400 -13.946400 0.000000
5.101200 -13.946400 0.000000
12.214800 -13.946400 0.000000
12.261600 -13.946400 0.000000
12.308400 -13.946400 0.000000
12.355200 -13.946400 0.000000
12.402000 -13.946400 0.000000
12.448800 -13.946400 0.000000
12.495600 -13.946400 0.000000
12.542400 -13.946400 0.000000
12.589200 -13.946400 0.000000
12.636000 -13.946400 0.000000
12.682800 -13.946400 0.000000
12.729600 -13.946400 0.000000
12.776400 -13.946400 0.000000
12.823200 -13.946400 0.000000
12.870000 -13.946400 0.000000
12.916800 -13.946400 0.000000
12.963600 -13.946400 0.000000
13.010400 -13.946400 0.000000
13.057200 -13.946400 0.000000
13.104000 -13.946400 0.000000
13.150800 -13.946400 0.000000
13.197600 -13.946400 0.000000
13.244400 -13.946400 0.000000
13.291200 -13.946400 0.000000
13.338000 -13.946400 0.000000
13.384800 -13.946400 0.000000
13.431600 -13.946400 0.000000
13.478400 -13.946400 0.000000
13.525200 -13.946400 0.000000
13.572000 -13.946400 0.000000
13.618800 -13.946400 0.000000
13.665600 -13.946400 0.000000
13.712400 -13.946400 0.000000
13.759200 -13.946400 0.000000
13.806000 -13.946400 0.000000
13.852800 -13.946400 0.000000
13.899600 -13.946400 0.000000
13.946400 -13.946400 0.000000
13.993200 -13.946400 0.000000
14.040000 -13.946400 0.000000
14.086800 -13.946400 0.000000
14.133600 -13.946400 0.000000
14.180400 -13.946400 0.000000
14.227200 -13.946400 0.000000
14.882400 -13.946400 0.000000
14.929200 -13.946400 0.000000
14.976000 -13.946400 0.000000
15.022800 -13.946400 0.000000
15.069600 -13.946400 0.000000
15.116400 -13.946400 0.000000
15.163200 -13.946400 0.000000
15.210000 -13.946400 0.000000
15.256800 -13.946400 0.000000
15.303600 -13.946400 0.000000
15.350400 -13.946400 0.000000
15.397200 -13.946400 0.000000
15.444000 -13.946400 0.000000
15.490800 -13.946400 0.000000
15.537600 -13.946400 0.000000
15.584400 -13.946400 0.000000
15.631200 -13.946400 0.000000
16.052400 -13.946400 0.000000
-18.720000 -13.899600 0.000000
-18.673200 -13.899600 0.000000
-18.626400 -13.899600 0.000000
-18.579600 -13.899600 -7.152288
-18.532800 -13.899600 -7.116737
-18.486000 -13.899600 -7.116737
-18.439200 -13.899600 -7.108653
-18.392400 -13.899600 -7.098698
-18.345600 -13.899600 -7.090702
-18.298800 -13.899600 -7.078933
-18.252000 -13.899600 -7.078933
-18.205200 -13.899600 -7.067453
-18.158400 -13.899600 -7.062233
-18.111600 -13.899600 -7.047226
-18.064800 -13.899600 -7.047226
-18.018000 -13.899600 -7.040604
-17.971200 -13.899600 -7.040604
-17.924400 -13.899600 -7.040604
-17.877600 -13.899600 -7.033038
-17.830800 -13.899600 -7.029203
-17.784000 -13.899600 -7.033038
-17.737200 -13.899600 -7.045677
-17.690400 -13.899600 -7.033038
-17.643600 -13.899600 -7.025767
-17.596800 -13.899600 -7.004882
-17.550000 -13.899600 -7.004882
-17.503200 -13.899600 -6.998523
-17.456400 -13.899600 -6.992007
-17.409600 -13.899600 -6.966189
-17.362800 -13.899600 -6.954825
-17.316000 -13.899600 -6.947566
-17.269200 -13.899600 -6.936453
-17.222400 -13.899600 -6.926380
-17.175600 -13.899600 -6.921746
-17.128800 -13.899600 -6.904434
-17.082000 -13.899600 -6.874234
-17.035200 -13.899600 -6.852596
-16.988400 -13.899600 -6.849645
-16.941600 -13.899600 -6.841180
-16.894800 -13.899600 -6.834922
-16.848000 -13.899600 -6.800232
-16.801200 -13.899600 -6.696209
-16.754400 -13.899600 -6.682646
-15.163200 -13.899600 6.739909
-15.116400 -13.899600 6.785701
-15.069600 -13.899600 6.806227
-15.022800 -13.899600 6.825591
-14.976000 -13.899600 6.845634
-14.929200 -13.899600 6.865286
-14.882400 -13.899600 6.901319
-14.835600 -13.899600 6.918085
-14.788800 -13.899600 6.929861
-14.742000 -13.899600 6.933766
-14.695200 -13.899600 6.950052
-14.648400 -13.899600 6.961040
-14.601600 -13.899600 6.968049
-14.554800 -13.899600 6.983138
-14.508000 -13.899600 6.990185
-14.461200 -13.899600 6.990868
-14.414400 -13.899600 6.999525
-14.367600 -13.899600 7.001105
-14.320800 -13.899600 7.005908
-14.274000 -13.899600 7.018032
-14.227200 -13.899600 7.019122
-14.180400 -13.899600 7.019122
-14.133600 -13.899600 7.019425
-14.086800 -13.899600 7.020927
-14.040000 -13.899600 7.026041
-13.993200 -13.899600 7.020927
-13.946400 -13.899600 7.020454
-13.899600 -13.899600 7.027707
-13.852800 -13.899600 7.027707
-13.806000 -13.899600 7.031805
-13.759200 -13.899600 7.031805
-13.712400 -13.899600 7.034458
-13.665600 -13.899600 7.038857
-13.618800 -13.899600 7.035898
-13.572000 -13.899600 7.035898
-13.525200 -13.899600 7.034458
-13.478400 -13.899600 7.034458
-13.431600 -13.899600 7.031805
-13.384800 -13.899600 7.031805
-13.338000 -13.899600 7.031805
-13.291200 -13.899600 7.037830
-13.244400 -13.899600 7.049452
-13.197600 -13.899600 7.071818
-13.150800 -13.899600 7.106953
-13.104000 -13.899600 7.159142
-11.700000 -13.899600 7.960356
-11.653200 -13.899600 7.900289
-11.606400 -13.899600 7.877987
-11.559600 -13.899600 7.841892
-11.512800 -13.899600 7.788898
-11.466000 -13.899600 7.769666
-11.419200 -13.899600 7.752211
-11.372400 -13.899600 7.714330
-11.325600 -13.899600 7.684042
-11.278800 -13.899600 7.621094
-11.232000 -13.899600 7.611416
-11.185200 -13.899600 7.591631
-11.138400 -13.899600 7.561700
-11.091600 -13.899600 7.533426
-11.044800 -13.899600 7.491220
-10.998000 -13.899600 7.431928
-10.951200 -13.899600 7.423712
-10.904400 -13.899600 7.392169
-10.857600 -13.899600 7.373354
-10.810800 -13.899600 7.355678
-10.764000 -13.899600 7.313156
-10.717200 -13.899600 7.294888
-10.670400 -13.899600 7.220359
-10.623600 -13.899600 7.178672
-10.576800 -13.899600 7.166643
-10.530000 -13.899600 7.139679
-10.483200 -13.899600 7.092148
-10.436400 -13.899600 7.080454
-10.389600 -13.899600 7.018882
-10.342800 -13.899600 6.992172
-10.296000 -13.899600 6.967138
-10.249200 -13.899600 6.931209
-10.202400 -13.899600 6.914744
-10.155600 -13.899600 6.899786
-10.108800 -13.899600 6.864735
-10.062000 -13.899600 6.829526
-10.015200 -13.899600 6.779839
-9.968400 -13.899600 6.756354
-9.921600 -13.899600 6.737459
-9.874800 -13.899600 6.724509
-9.828000 -13.899600 6.714680
-9.781200 -13.899600 6.707398
-9.734400 -13.899600 6.670242
-9.687600 -13.899600 6.624871
-9.640800 -13.899600 6.612786
-9.594000 -13.899600 6.585253
-9.547200 -13.899600 6.561078
-9.500400 -13.899600 6.512897
-9.453600 -13.899600 6.494438
-9.406800 -13.899600 6.477788
-9.360000 -13.899600 6.458568
-9.313200 -13.899600 6.431810
-9.266400 -13.899600 6.376808
-9.219600 -13.899600 6.361677
-9.172800 -13.899600 6.340566
-9.126000 -13.899600 6.322091
-9.079200 -13.899600 6.289404
-9.032400 -13.899600 6.254347
-8.985600 -13.899600 6.245798
-8.938800 -13.899600 6.240680
-8.892000 -13.899600 6.226299
-8.845200 -13.899600 6.196707
-8.798400 -13.899600 6.185614
-8.751600 -13.899600 6.173461
-8.704800 -13.899600 6.157549
-8.658000 -13.899600 6.105343
-8.611200 -13.899600 6.089974
-8.564400 -13.899600 6.062009
-8.517600 -13.899600 6.051121
-8.470800 -13.899600 6.048553
-8.424000 -13.899600 6.015494
-8.377200 -13.899600 5.997566
-8.330400 -13.899600 5.982084
-8.283600 -13.899600 5.954629
-8.236800 -13.899600 5.931212
-8.190000 -13.899600 5.922390
-8.143200 -13.899600 5.907749
-8.096400 -13.899600 5.882361
-8.049600 -13.899600 5.864895
-8.002800 -13.899600 5.858473
-7.956000 -13.899600 5.823788
-7.909200 -13.899600 5.815371
-7.862400 -13.899600 5.796044
-7.815600 -13.899600 5.775219
-7.768800 -13.899600 5.777379
-7.722000 -13.899600 5.769193
-7.675200 -13.899600 5.764164
-7.628400 -13.899600 5.757428
-7.581600 -13.899600 5.744487
-7.534800 -13.899600 5.711602
-7.488000 -13.899600 5.703211
-7.441200 -13.899600 5.679693
-7.394400 -13.899600 5.671382
-7.347600 -13.899600 5.636919
-7.300800 -13.899600 5.623105
-7.254000 -13.899600 5.612149
-7.207200 -13.899600 5.610547
-7.160400 -13.899600 5.584601
-7.113600 -13.899600 5.560527
-7.066800 -13.899600 5.549962
-7.020000 -13.899600 5.548931
-6.973200 -13.899600 5.531456
-6.926400 -13.899600 5.531456
-6.879600 -13.899600 5.522963
-6.832800 -13.899600 5.521272
-6.786000 -13.899600 5.496162
-6.739200 -13.899600 5.465638
-6.692400 -13.899600 5.458784
-6.645600 -13.899600 5.453390
-6.598800 -13.899600 5.436730
-6.552000 -13.899600 5.432906
-6.505200 -13.899600 5.432765
-6.458400 -13.899600 5.434378
-6.411600 -13.899600 5.433009
-6.364800 -13.899600 5.433009
-6.318000 -13.899600 5.429744
-6.271200 -13.899600 5.411996
-6.224400 -13.899600 5.412252
-6.177600 -13.899600 5.411996
-6.130800 -13.899600 5.411670
-6.084000 -13.899600 5.391762
-6.037200 -13.899600 5.385020
-5.990400 -13.899600 5.381087
-5.943600 -13.899600 5.381087
-5.896800 -13.899600 5.370969
-5.850000 -13.899600 5.361898
-5.803200 -13.899600 5.361898
-5.756400 -13.899600 5.358394
-5.709600 -13.899600 5.354574
-5.662800 -13.899600 5.351794
-5.616000 -13.899600 5.335775
-5.569200 -13.899600 5.325554
-5.522400 -13.899600 5.322019
-5.475600 -13.899600 5.322019
-5.428800 -13.899600 5.319229
-5.382000 -13.899600 5.319229
-5.335200 -13.899600 5.308865
-5.288400 -13.899600 5.295893
-5.241600 -13.899600 5.253541
-5.194800 -13.899600 5.249369
-5.148000 -13.899600 5.241348
-5.101200 -13.899600 5.243113
-5.054400 -13.899600 5.249037
-5.007600 -13.899600 5.249369
-4.960800 -13.899600 5.258405
-4.914000 -13.899600 5.267537
-4.867200 -13.899600 5.265779
-4.820400 -13.899600 5.270405
-4.773600 -13.899600 5.265533
-4.726800 -13.899600 5.247789
-4.680000 -13.899600 5.247789
-4.633200 -13.899600 5.228345
-4.586400 -13.899600 5.220072
-4.539600 -13.899600 5.215153
-4.492800 -13.899600 5.212710
-4.446000 -13.899600 5.212710
-4.399200 -13.899600 5.212150
-4.352400 -13.899600 5.215153
-4.305600 -13.899600 5.231683
-4.258800 -13.899600 5.234721
-4.212000 -13.899600 5.212150
-4.165200 -13.899600 5.212150
-4.118400 -13.899600 5.232972
-4.071600 -13.899600 5.241245
-4.024800 -13.899600 5.232972
-3.978000 -13.899600 5.232972
-3.931200 -13.899600 5.219378
-3.884400 -13.899600 5.219378
-3.837600 -13.899600 5.219378
-3.790800 -13.899600 5.219378
-3.744000 -13.899600 5.218607
-3.697200 -13.899600 5.218607
-3.650400 -13.899600 5.220087
-3.603600 -13.899600 5.230752
-3.556800 -13.899600 5.250634
-3.510000 -13.899600 5.243396
-3.463200 -13.899600 5.239697
-3.416400 -13.899600 5.250096
-3.369600 -13.899600 5.250167
-3.322800 -13.899600 5.250096
-3.276000 -13.899600 5.250167
-3.229200 -13.899600 5.238296
-3.182400 -13.899600 5.238280
-3.135600 -13.899600 5.238280
-3.088800 -13.899600 5.238280
-3.042000 -13.899600 5.230538
-2.995200 -13.899600 5.236727
-2.948400 -13.899600 5.238280
-2.901600 -13.899600 5.243392
-2.854800 -13.899600 5.278534
-2.808000 -13.899600 5.298045
-2.761200 -13.899600 5.301006
-2.714400 -13.899600 5.307102
-2.667600 -13.899600 5.319782
-2.620800 -13.899600 5.324706
-2.574000 -13.899600 5.324706
-2.527200 -13.899600 5.325843
-2.480400 -13.899600 5.336202
-2.433600 -13.899600 5.339447
-2.386800 -13.899600 5.340311
-2.340000 -13.899600 5.340311
-2.293200 -13.899600 5.340837
-2.246400 -13.899600 5.340837
-2.199600 -13.899600 5.363158
-2.152800 -13.899600 5.384329
-2.106000 -13.899600 5.340837
-2.059200 -13.899600 5.389273
-2.012400 -13.899600 5.401267
-1.965600 -13.899600 5.411006
-1.918800 -13.899600 5.424777
-1.872000 -13.899600 5.439714
-1.825200 -13.899600 5.467255
-1.778400 -13.899600 5.477738
-1.731600 -13.899600 5.477256
-1.684800 -13.899600 5.477256
-1.638000 -13.899600 5.470519
-1.591200 -13.899600 5.477292
-1.544400 -13.899600 5.485240
-1.497600 -13.899600 5.500386
-1.450800 -13.899600 5.500386
-1.404000 -13.899600 5.504399
-1.357200 -13.899600 5.505793
-1.310400 -13.899600 5.520013
-1.263600 -13.899600 5.520013
-1.216800 -13.899600 5.520013
-1.170000 -13.899600 5.548348
-1.123200 -13.899600 5.542858
-1.076400 -13.899600 5.559034
-1.029600 -13.899600 5.559034
-0.982800 -13.899600 5.587008
-0.936000 -13.899600 5.575660
-0.889200 -13.899600 5.589860
-0.842400 -13.899600 5.590756
-0.795600 -13.899600 5.608119
-0.748800 -13.899600 5.608119
-0.702000 -13.899600 5.608119
-0.655200 -13.899600 5.628602
-0.608400 -13.899600 5.631007
-0.561600 -13.899600 5.631007
-0.514800 -13.899600 5.631007
-0.468000 -13.899600 5.641847
-0.421200 -13.899600 5.641847
-0.374400 -13.899600 5.653585
-0.327600 -13.899600 5.655429
-0.280800 -13.899600 5.687589
-0.234000 -13.899600 5.709986
-0.187200 -13.899600 5.717409
-0.140400 -13.899600 5.747692
-0.093600 -13.899600 5.763487
-0.046800 -13.899600 5.774630
0.000000 -13.899600 5.786766
0.046800 -13.899600 5.794190
0.093600 -13.899600 5.831111
0.140400 -13.899600 5.838984
0.187200 -13.899600 5.838261
0.234000 -13.899600 5.848623
0.280800 -13.899600 5.843549
0.327600 -13.899600 5.851289
0.374400 -13.899600 5.862101
0.421200 -13.899600 5.856769
0.468000 -13.899600 5.862388
0.514800 -13.899600 5.876730
0.561600 -13.899600 5.907429
0.608400 -13.899600 5.931650
0.655200 -13.899600 5.952690
0.702000 -13.899600 5.964950
0.748800 -13.899600 5.969743
0.795600 -13.899600 5.971352
0.842400 -13.899600 5.975395
0.889200 -13.899600 5.995075
0.936000 -13.899600 6.028252
0.982800 -13.899600 6.055706
1.029600 -13.899600 6.056575
1.076400 -13.899600 6.071629
1.123200 -13.899600 6.091560
1.170000 -13.899600 6.119413
1.216800 -13.899600 6.126192
1.263600 -13.899600 6.180215
1.310400 -13.899600 6.198486
1.357200 -13.899600 6.214847
1.404000 -13.899600 6.229922
1.450800 -13.899600 6.239943
1.497600 -13.899600 6.247044
1.544400 -13.899600 6.259197
1.591200 -13.899600 6.268773
1.638000 -13.899600 6.280316
1.684800 -13.899600 6.334369
1.731600 -13.899600 6.340808
1.778400 -13.899600 6.353650
1.825200 -13.899600 6.360393
1.872000 -13.899600 6.361899
1.918800 -13.899600 6.375592
1.965600 -13.899600 6.396440
2.012400 -13.899600 6.408552
2.059200 -13.899600 6.416577
2.106000 -13.899600 6.441189
2.152800 -13.899600 6.483083
2.199600 -13.899600 6.501917
2.246400 -13.899600 6.515916
2.293200 -13.899600 6.516222
2.340000 -13.899600 6.526159
2.386800 -13.899600 6.544288
2.433600 -13.899600 6.551290
2.480400 -13.899600 6.570717
2.527200 -13.899600 6.573454
2.574000 -13.899600 6.588663
2.620800 -13.899600 6.608341
2.667600 -13.899600 6.639762
2.714400 -13.899600 6.654325
2.761200 -13.899600 6.691280
2.808000 -13.899600 6.717519
2.854800 -13.899600 6.738065
2.901600 -13.899600 6.754786
2.948400 -13.899600 6.762481
2.995200 -13.899600 6.783939
3.042000 -13.899600 6.842438
3.088800 -13.899600 6.879478
3.135600 -13.899600 6.899797
3.182400 -13.899600 6.945516
3.229200 -13.899600 6.996585
3.276000 -13.899600 7.016257
3.322800 -13.899600 7.048404
3.369600 -13.899600 7.131657
3.416400 -13.899600 7.180111
3.463200 -13.899600 7.204422
3.510000 -13.899600 7.234203
3.556800 -13.899600 7.248934
3.603600 -13.899600 7.270574
3.650400 -13.899600 7.283346
3.697200 -13.899600 7.287864
3.744000 -13.899600 7.309649
3.790800 -13.899600 7.309635
3.837600 -13.899600 7.331262
3.884400 -13.899600 7.349886
3.931200 -13.899600 7.416036
3.978000 -13.899600 7.444061
4.024800 -13.899600 7.483442
4.071600 -13.899600 7.531205
4.118400 -13.899600 7.549274
4.165200 -13.899600 7.568750
4.212000 -13.899600 7.603848
4.258800 -13.899600 7.620943
4.305600 -13.899600 7.650178
4.352400 -13.899600 7.705509
4.399200 -13.899600 7.734674
4.446000 -13.899600 7.779307
4.492800 -13.899600 7.857132
4.539600 -13.899600 7.893105
4.586400 -13.899600 7.916396
4.633200 -13.899600 7.970762
4.680000 -13.899600 8.099262
4.726800 -13.899600 8.129512
4.773600 -13.899600 8.163630
4.820400 -13.899600 8.180250
4.867200 -13.899600 8.197253
4.914000 -13.899600 8.197253
4.960800 -13.899600 8.163630
5.007600 -13.899600 8.189583
5.054400 -13.899600 8.206955
5.101200 -13.899600 8.264216
12.261600 -13.899600 8.010215
12.308400 -13.899600 8.000524
12.355200 -13.899600 7.972579
12.402000 -13.899600 7.952283
12.448800 -13.899600 7.944065
12.495600 -13.899600 7.937046
12.542400 -13.899600 7.928086
12.589200 -13.899600 7.932323
12.636000 -13.899600 7.932323
12.682800 -13.899600 7.934464
12.729600 -13.899600 7.932323
12.776400 -13.899600 7.925899
12.823200 -13.899600 7.925540
12.870000 -13.899600 7.926410
12.916800 -13.899600 7.927265
12.963600 -13.899600 7.932905
13.010400 -13.899600 7.932905
13.057200 -13.899600 7.933027
13.104000 -13.899600 7.932905
13.150800 -13.899600 7.940946
13.197600 -13.899600 7.941568
13.244400 -13.899600 7.941568
13.291200 -13.899600 7.944558
13.338000 -13.899600 7.952357
13.384800 -13.899600 7.959891
13.431600 -13.899600 7.967887
13.478400 -13.899600 7.969181
13.525200 -13.899600 7.971383
13.572000 -13.899600 7.971762
13.618800 -13.899600 7.974039
13.665600 -13.899600 7.971765
13.712400 -13.899600 7.971383
13.759200 -13.899600 7.973522
13.806000 -13.899600 7.978128
13.852800 -13.899600 7.983373
13.899600 -13.899600 7.990957
13.946400 -13.899600 8.003961
13.993200 -13.899600 8.007223
14.040000 -13.899600 8.003961
14.086800 -13.899600 7.991913
14.133600 -13.899600 7.974395
14.180400 -13.899600 7.974395
14.227200 -13.899600 7.969528
14.929200 -13.899600 6.715107
14.976000 -13.899600 6.699114
15.022800 -13.899600 6.708058
15.069600 -13.899600 6.688595
15.116400 -13.899600 6.688168
15.163200 -13.899600 6.685006
15.210000 -13.899600 6.680753
15.256800 -13.899600 6.685696
15.303600 -13.899600 6.688595
15.350400 -13.899600 6.687632
15.397200 -13.899600 6.704861
15.444000 -13.899600 6.712015
15.490800 -13.899600 6.717813
15.537600 -13.899600 6.712015
15.584400 -13.899600 6.679248
15.631200 -13.899600 6.651438
15.678000 -13.899600 6.597123
16.005600 -13.899600 4.589598
16.052400 -13.899600 4.258750
-18.720000 -13.852800 0.000000
-18.673200 -13.852800 0.000000
-18.626400 -13.852800 0.000000
-18.579600 -13.852800 -7.132010
-18.532800 -13.852800 -7.108653
-18.486000 -13.852800 -7.099837
-18.439200 -13.852800 -7.099161
-18.392400 -13.852800 -7.091348
-18.345600 -13.852800 -7.090702
-18.298800 -13.852800 -7.086215
-18.252000 -13.852800 -7.090828
-18.205200 -13.852800 -7.090702
-18.158400 -13.852800 -7.078933
-18.111600 -13.852800 -7.067453
-18.064800 -13.852800 -7.062233
-18.018000 -13.852800 -7.050393
-17.971200 -13.852800 -7.062233
-17.924400 -13.852800 -7.057262
-17.877600 -13.852800 -7.050393
-17.830800 -13.852800 -7.050393
-17.784000 -13.852800 -7.067607
-17.737200 -13.852800 -7.082959
-17.690400 -13.852800 -7.082959
-17.643600 -13.852800 -7.064051
-17.596800 -13.852800 -7.011585
-17.550000 -13.852800 -7.010012
-17.503200 -13.852800 -6.999956
-17.456400 -13.852800 -6.994364
-17.409600 -13.852800 -6.991722
-17.362800 -13.852800 -6.973553
-17.316000 -13.852800 -6.966189
-17.269200 -13.852800 -6.953337
-17.222400 -13.852800 -6.946910
-17.175600 -13.852800 -6.936453
-17.128800 -13.852800 -6.912212
-17.082000 -13.852800 -6.868183
-17.035200 -13.852800 -6.866551
-16.988400 -13.852800 -6.852596
-16.941600 -13.852800 -6.841180
-16.894800 -13.852800 -6.826427
-16.848000 -13.852800 -6.793031
-16.801200 -13.852800 -6.682646
-16.473600 -13.852800 -5.310200
-16.426800 -13.852800 -5.158166
-15.210000 -13.852800 6.742276
-15.163200 -13.852800 6.798208
-15.116400 -13.852800 6.813250
-15.069600 -13.852800 6.819939
-15.022800 -13.852800 6.845634
-14.976000 -13.852800 6.864313
-14.929200 -13.852800 6.893573
-14.882400 -13.852800 6.912529
-14.835600 -13.852800 6.923459
-14.788800 -13.852800 6.948935
-14.742000 -13.852800 6.961040
-14.695200 -13.852800 6.968363
-14.648400 -13.852800 6.969579
-14.601600 -13.852800 6.985781
-14.554800 -13.852800 6.987035
-14.508000 -13.852800 6.990556
-14.461200 -13.852800 6.996385
-14.414400 -13.852800 6.999525
-14.367600 -13.852800 6.999525
-14.320800 -13.852800 7.002278
-14.274000 -13.852800 7.018032
-14.227200 -13.852800 7.019785
-14.180400 -13.852800 7.020927
-14.133600 -13.852800 7.022347
-14.086800 -13.852800 7.026041
-14.040000 -13.852800 7.027707
-13.993200 -13.852800 7.027707
-13.946400 -13.852800 7.028250
-13.899600 -13.852800 7.031805
-13.852800 -13.852800 7.031805
-13.806000 -13.852800 7.036300
-13.759200 -13.852800 7.036252
-13.712400 -13.852800 7.040868
-13.665600 -13.852800 7.042907
-13.618800 -13.852800 7.042907
-13.572000 -13.852800 7.041462
-13.525200 -13.852800 7.040868
-13.478400 -13.852800 7.041462
-13.431600 -13.852800 7.042907
-13.384800 -13.852800 7.041462
-13.338000 -13.852800 7.043387
-13.291200 -13.852800 7.049452
-13.244400 -13.852800 7.100501
-13.197600 -13.852800 7.113232
-13.150800 -13.852800 7.160159
-13.104000 -13.852800 7.176100
-11.700000 -13.852800 7.965558
-11.653200 -13.852800 7.960356
-11.606400 -13.852800 7.882942
-11.559600 -13.852800 7.845276
-11.512800 -13.852800 7.830837
-11.466000 -13.852800 7.817241
-11.419200 -13.852800 7.768237
-11.372400 -13.852800 7.732250
-11.325600 -13.852800 7.715482
-11.278800 -13.852800 7.677442
-11.232000 -13.852800 7.637031
-11.185200 -13.852800 7.611416
-11.138400 -13.852800 7.591631
-11.091600 -13.852800 7.547609
-11.044800 -13.852800 7.533426
-10.998000 -13.852800 7.480571
-10.951200 -13.852800 7.433204
-10.904400 -13.852800 7.398001
-10.857600 -13.852800 7.390746
-10.810800 -13.852800 7.373354
-10.764000 -13.852800 7.326555
-10.717200 -13.852800 7.294888
-10.670400 -13.852800 7.220359
-10.623600 -13.852800 7.180840
-10.576800 -13.852800 7.168338
-10.530000 -13.852800 7.097548
-10.483200 -13.852800 7.085778
-10.436400 -13.852800 7.056628
-10.389600 -13.852800 7.003174
-10.342800 -13.852800 6.969594
-10.296000 -13.852800 6.948062
-10.249200 -13.852800 6.930783
-10.202400 -13.852800 6.910287
-10.155600 -13.852800 6.882324
-10.108800 -13.852800 6.852952
-10.062000 -13.852800 6.825436
-10.015200 -13.852800 6.769581
-9.968400 -13.852800 6.756354
-9.921600 -13.852800 6.737459
-9.874800 -13.852800 6.724509
-9.828000 -13.852800 6.719185
-9.781200 -13.852800 6.714236
-9.734400 -13.852800 6.668341
-9.687600 -13.852800 6.623839
-9.640800 -13.852800 6.612176
-9.594000 -13.852800 6.565082
-9.547200 -13.852800 6.523191
-9.500400 -13.852800 6.494438
-9.453600 -13.852800 6.477788
-9.406800 -13.852800 6.448458
-9.360000 -13.852800 6.431810
-9.313200 -13.852800 6.409207
-9.266400 -13.852800 6.373566
-9.219600 -13.852800 6.371788
-9.172800 -13.852800 6.351716
-9.126000 -13.852800 6.344009
-9.079200 -13.852800 6.297477
-9.032400 -13.852800 6.272728
-8.985600 -13.852800 6.257198
-8.938800 -13.852800 6.244887
-8.892000 -13.852800 6.204664
-8.845200 -13.852800 6.184720
-8.798400 -13.852800 6.157549
-8.751600 -13.852800 6.137261
-8.704800 -13.852800 6.105343
-8.658000 -13.852800 6.095988
-8.611200 -13.852800 6.083657
-8.564400 -13.852800 6.054980
-8.517600 -13.852800 6.033983
-8.470800 -13.852800 6.033033
-8.424000 -13.852800 6.008199
-8.377200 -13.852800 5.983454
-8.330400 -13.852800 5.962720
-8.283600 -13.852800 5.945911
-8.236800 -13.852800 5.922390
-8.190000 -13.852800 5.914747
-8.143200 -13.852800 5.904267
-8.096400 -13.852800 5.882361
-8.049600 -13.852800 5.864895
-8.002800 -13.852800 5.848137
-7.956000 -13.852800 5.823788
-7.909200 -13.852800 5.796984
-7.862400 -13.852800 5.789432
-7.815600 -13.852800 5.776803
-7.768800 -13.852800 5.777379
-7.722000 -13.852800 5.769193
-7.675200 -13.852800 5.764164
-7.628400 -13.852800 5.757428
-7.581600 -13.852800 5.744487
-7.534800 -13.852800 5.711602
-7.488000 -13.852800 5.705865
-7.441200 -13.852800 5.682414
-7.394400 -13.852800 5.678029
-7.347600 -13.852800 5.645787
-7.300800 -13.852800 5.623105
-7.254000 -13.852800 5.612149
-7.207200 -13.852800 5.608570
-7.160400 -13.852800 5.575943
-7.113600 -13.852800 5.560527
-7.066800 -13.852800 5.542740
-7.020000 -13.852800 5.522402
-6.973200 -13.852800 5.521272
-6.926400 -13.852800 5.522402
-6.879600 -13.852800 5.518051
-6.832800 -13.852800 5.496162
-6.786000 -13.852800 5.470478
-6.739200 -13.852800 5.465567
-6.692400 -13.852800 5.458784
-6.645600 -13.852800 5.438183
-6.598800 -13.852800 5.434378
-6.552000 -13.852800 5.432082
-6.505200 -13.852800 5.419003
-6.458400 -13.852800 5.425791
-6.411600 -13.852800 5.419003
-6.364800 -13.852800 5.416118
-6.318000 -13.852800 5.416118
-6.271200 -13.852800 5.408518
-6.224400 -13.852800 5.411670
-6.177600 -13.852800 5.404526
-6.130800 -13.852800 5.401876
-6.084000 -13.852800 5.377907
-6.037200 -13.852800 5.377328
-5.990400 -13.852800 5.371943
-5.943600 -13.852800 5.368779
-5.896800 -13.852800 5.362553
-5.850000 -13.852800 5.354896
-5.803200 -13.852800 5.354574
-5.756400 -13.852800 5.351794
-5.709600 -13.852800 5.344789
-5.662800 -13.852800 5.331692
-5.616000 -13.852800 5.312920
-5.569200 -13.852800 5.291916
-5.522400 -13.852800 5.295893
-5.475600 -13.852800 5.295893
-5.428800 -13.852800 5.286291
-5.382000 -13.852800 5.270049
-5.335200 -13.852800 5.255095
-5.288400 -13.852800 5.253665
-5.241600 -13.852800 5.237763
-5.194800 -13.852800 5.237763
-5.148000 -13.852800 5.237626
-5.101200 -13.852800 5.237763
-5.054400 -13.852800 5.233425
-5.007600 -13.852800 5.233425
-4.960800 -13.852800 5.243113
-4.914000 -13.852800 5.253386
-4.867200 -13.852800 5.247789
-4.820400 -13.852800 5.253386
-4.773600 -13.852800 5.245432
-4.726800 -13.852800 5.235449
-4.680000 -13.852800 5.229840
-4.633200 -13.852800 5.221429
-4.586400 -13.852800 5.212710
-4.539600 -13.852800 5.212140
-4.492800 -13.852800 5.211300
-4.446000 -13.852800 5.212089
-4.399200 -13.852800 5.212089
-4.352400 -13.852800 5.212140
-4.305600 -13.852800 5.212150
-4.258800 -13.852800 5.208540
-4.212000 -13.852800 5.199591
-4.165200 -13.852800 5.199591
-4.118400 -13.852800 5.199591
-4.071600 -13.852800 5.207801
-4.024800 -13.852800 5.199591
-3.978000 -13.852800 5.199591
-3.931200 -13.852800 5.194479
-3.884400 -13.852800 5.194479
-3.837600 -13.852800 5.186593
-3.790800 -13.852800 5.186593
-3.744000 -13.852800 5.176749
-3.697200 -13.852800 5.189829
-3.650400 -13.852800 5.196558
-3.603600 -13.852800 5.196558
-3.556800 -13.852800 5.205847
-3.510000 -13.852800 5.220087
-3.463200 -13.852800 5.205847
-3.416400 -13.852800 5.220087
-3.369600 -13.852800 5.228966
-3.322800 -13.852800 5.218732
-3.276000 -13.852800 5.226077
-3.229200 -13.852800 5.226077
-3.182400 -13.852800 5.217501
-3.135600 -13.852800 5.217501
-3.088800 -13.852800 5.219302
-3.042000 -13.852800 5.210577
-2.995200 -13.852800 5.214992
-2.948400 -13.852800 5.227063
-2.901600 -13.852800 5.238160
-2.854800 -13.852800 5.250976
-2.808000 -13.852800 5.273419
-2.761200 -13.852800 5.285680
-2.714400 -13.852800 5.301006
-2.667600 -13.852800 5.313174
-2.620800 -13.852800 5.315090
-2.574000 -13.852800 5.315090
-2.527200 -13.852800 5.319501
-2.480400 -13.852800 5.324706
-2.433600 -13.852800 5.328560
-2.386800 -13.852800 5.328467
-2.340000 -13.852800 5.328467
-2.293200 -13.852800 5.328560
-2.246400 -13.852800 5.330344
-2.199600 -13.852800 5.331588
-2.152800 -13.852800 5.330344
-2.106000 -13.852800 5.321442
-2.059200 -13.852800 5.331588
-2.012400 -13.852800 5.384329
-1.965600 -13.852800 5.394453
-1.918800 -13.852800 5.400292
-1.872000 -13.852800 5.403090
-1.825200 -13.852800 5.438627
-1.778400 -13.852800 5.456305
-1.731600 -13.852800 5.456305
-1.684800 -13.852800 5.456305
-1.638000 -13.852800 5.450227
-1.591200 -13.852800 5.462407
-1.544400 -13.852800 5.470519
-1.497600 -13.852800 5.476205
-1.450800 -13.852800 5.476205
-1.404000 -13.852800 5.474973
-1.357200 -13.852800 5.477292
-1.310400 -13.852800 5.500386
-1.263600 -13.852800 5.504399
-1.216800 -13.852800 5.493314
-1.170000 -13.852800 5.513548
-1.123200 -13.852800 5.513548
-1.076400 -13.852800 5.530474
-1.029600 -13.852800 5.530474
-0.982800 -13.852800 5.548716
-0.936000 -13.852800 5.548716
-0.889200 -13.852800 5.563556
-0.842400 -13.852800 5.563556
-0.795600 -13.852800 5.575660
-0.748800 -13.852800 5.580562
-0.702000 -13.852800 5.589488
-0.655200 -13.852800 5.606181
-0.608400 -13.852800 5.611107
-0.561600 -13.852800 5.611107
-0.514800 -13.852800 5.624066
-0.468000 -13.852800 5.631007
-0.421200 -13.852800 5.635397
-0.374400 -13.852800 5.641847
-0.327600 -13.852800 5.641847
-0.280800 -13.852800 5.682196
-0.234000 -13.852800 5.705310
-0.187200 -13.852800 5.715238
-0.140400 -13.852800 5.736984
-0.093600 -13.852800 5.759004
-0.046800 -13.852800 5.763487
0.000000 -13.852800 5.774630
0.046800 -13.852800 5.774630
0.093600 -13.852800 5.800671
0.140400 -13.852800 5.805760
0.187200 -13.852800 5.805760
0.234000 -13.852800 5.825432
0.280800 -13.852800 5.838261
0.327600 -13.852800 5.850950
0.374400 -13.852800 5.862101
0.421200 -13.852800 5.859343
0.468000 -13.852800 5.864549
0.514800 -13.852800 5.893354
0.561600 -13.852800 5.916475
0.608400 -13.852800 5.931650
0.655200 -13.852800 5.952690
0.702000 -13.852800 5.962053
0.748800 -13.852800 5.969743
0.795600 -13.852800 5.971352
0.842400 -13.852800 5.975395
0.889200 -13.852800 5.995075
0.936000 -13.852800 6.022764
0.982800 -13.852800 6.052708
1.029600 -13.852800 6.056575
1.076400 -13.852800 6.071629
1.123200 -13.852800 6.101799
1.170000 -13.852800 6.119413
1.216800 -13.852800 6.126192
1.263600 -13.852800 6.165368
1.310400 -13.852800 6.189754
1.357200 -13.852800 6.201849
1.404000 -13.852800 6.213083
1.450800 -13.852800 6.230788
1.497600 -13.852800 6.242843
1.544400 -13.852800 6.247106
1.591200 -13.852800 6.247106
1.638000 -13.852800 6.261581
1.684800 -13.852800 6.310720
1.731600 -13.852800 6.334369
1.778400 -13.852800 6.340808
1.825200 -13.852800 6.342835
1.872000 -13.852800 6.354713
1.918800 -13.852800 6.364056
1.965600 -13.852800 6.381528
2.012400 -13.852800 6.406129
2.059200 -13.852800 6.416577
2.106000 -13.852800 6.439125
2.152800 -13.852800 6.477983
2.199600 -13.852800 6.501917
2.246400 -13.852800 6.525484
2.293200 -13.852800 6.521608
2.340000 -13.852800 6.537761
2.386800 -13.852800 6.555666
2.433600 -13.852800 6.564632
2.480400 -13.852800 6.573047
2.527200 -13.852800 6.573454
2.574000 -13.852800 6.588663
2.620800 -13.852800 6.608370
2.667600 -13.852800 6.639762
2.714400 -13.852800 6.642622
2.761200 -13.852800 6.659346
2.808000 -13.852800 6.691280
2.854800 -13.852800 6.729623
2.901600 -13.852800 6.747253
2.948400 -13.852800 6.757777
2.995200 -13.852800 6.763339
3.042000 -13.852800 6.811015
3.088800 -13.852800 6.844824
3.135600 -13.852800 6.868180
3.182400 -13.852800 6.899797
3.229200 -13.852800 6.925174
3.276000 -13.852800 6.977807
3.322800 -13.852800 7.007698
3.369600 -13.852800 7.048404
3.416400 -13.852800 7.108119
3.463200 -13.852800 7.181053
3.510000 -13.852800 7.204422
3.556800 -13.852800 7.223029
3.603600 -13.852800 7.270574
3.650400 -13.852800 7.286381
3.697200 -13.852800 7.309649
3.744000 -13.852800 7.331262
3.790800 -13.852800 7.331262
3.837600 -13.852800 7.349886
3.884400 -13.852800 7.376306
3.931200 -13.852800 7.416782
3.978000 -13.852800 7.444061
4.024800 -13.852800 7.487408
4.071600 -13.852800 7.533624
4.118400 -13.852800 7.563811
4.165200 -13.852800 7.579503
4.212000 -13.852800 7.620943
4.258800 -13.852800 7.650178
4.305600 -13.852800 7.693677
4.352400 -13.852800 7.711307
4.399200 -13.852800 7.745936
4.446000 -13.852800 7.792476
4.492800 -13.852800 7.862962
4.539600 -13.852800 7.898004
4.586400 -13.852800 7.917429
4.633200 -13.852800 7.970762
4.680000 -13.852800 8.117438
4.726800 -13.852800 8.130650
4.773600 -13.852800 8.180250
4.820400 -13.852800 8.222826
4.867200 -13.852800 8.275693
4.914000 -13.852800 8.264216
4.960800 -13.852800 8.264216
5.007600 -13.852800 8.294514
5.054400 -13.852800 8.347203
5.101200 -13.852800 8.405495
12.308400 -13.852800 8.003741
12.355200 -13.852800 8.001901
12.402000 -13.852800 7.981622
12.448800 -13.852800 7.965841
12.495600 -13.852800 7.956446
12.542400 -13.852800 7.949336
12.589200 -13.852800 7.951705
12.636000 -13.852800 7.949336
12.682800 -13.852800 7.949336
12.729600 -13.852800 7.949336
12.776400 -13.852800 7.944196
12.823200 -13.852800 7.933517
12.870000 -13.852800 7.936985
12.916800 -13.852800 7.936985
12.963600 -13.852800 7.944196
13.010400 -13.852800 7.940946
13.057200 -13.852800 7.940946
13.104000 -13.852800 7.940960
13.150800 -13.852800 7.941568
13.197600 -13.852800 7.952357
13.244400 -13.852800 7.951035
13.291200 -13.852800 7.957630
13.338000 -13.852800 7.962560
13.384800 -13.852800 7.970273
13.431600 -13.852800 7.979017
13.478400 -13.852800 7.989885
13.525200 -13.852800 7.983902
13.572000 -13.852800 7.983902
13.618800 -13.852800 7.983902
13.665600 -13.852800 7.983373
13.712400 -13.852800 7.983373
13.759200 -13.852800 7.983902
13.806000 -13.852800 7.983941
13.852800 -13.852800 7.990426
13.899600 -13.852800 8.007223
13.946400 -13.852800 8.011875
13.993200 -13.852800 8.011897
14.040000 -13.852800 8.011875
14.086800 -13.852800 8.011897
14.133600 -13.852800 8.003961
14.180400 -13.852800 8.004805
14.227200 -13.852800 7.975489
14.274000 -13.852800 7.969316
14.976000 -13.852800 6.725160
15.022800 -13.852800 6.725160
15.069600 -13.852800 6.708616
15.116400 -13.852800 6.696106
15.163200 -13.852800 6.688595
15.210000 -13.852800 6.685006
15.256800 -13.852800 6.687632
15.303600 -13.852800 6.696106
15.350400 -13.852800 6.688547
15.444000 -13.852800 6.720367
15.490800 -13.852800 6.720367
15.537600 -13.852800 6.719213
15.584400 -13.852800 6.688547
15.631200 -13.852800 6.668529
15.678000 -13.852800 6.646211
15.724800 -13.852800 6.601088
-18.720000 -13.806000 0.000000
-18.673200 -13.806000 0.000000
-18.626400 -13.806000 0.000000
-18.579600 -13.806000 -7.116737
-18.532800 -13.806000 -7.099837
-18.486000 -13.806000 -7.090828
-18.439200 -13.806000 -7.091348
-18.392400 -13.806000 -7.090828
-18.345600 -13.806000 -7.086215
-18.298800 -13.806000 -7.090702
-18.252000 -13.806000 -7.098177
-18.205200 -13.806000 -7.091348
-18.158400 -13.806000 -7.090702
-18.111600 -13.806000 -7.078933
-18.064800 -13.806000 -7.066880
-18.018000 -13.806000 -7.062233
-17.971200 -13.806000 -7.066880
-17.924400 -13.806000 -7.064051
-17.877600 -13.806000 -7.066880
-17.830800 -13.806000 -7.066880
-17.784000 -13.806000 -7.082959
-17.737200 -13.806000 -7.103621
-17.690400 -13.806000 -7.103621
-17.643600 -13.806000 -7.087010
-17.596800 -13.806000 -7.082320
-17.550000 -13.806000 -7.031278
-17.503200 -13.806000 -7.025767
-17.456400 -13.806000 -7.015030
-17.409600 -13.806000 -7.003815
-17.362800 -13.806000 -7.003815
-17.316000 -13.806000 -6.991722
-17.269200 -13.806000 -6.973553
-17.222400 -13.806000 -6.953337
-17.175600 -13.806000 -6.936660
-17.128800 -13.806000 -6.883157
-17.082000 -13.806000 -6.863141
-17.035200 -13.806000 -6.851721
-16.988400 -13.806000 -6.843983
-16.941600 -13.806000 -6.834922
-16.894800 -13.806000 -6.803824
-16.848000 -13.806000 -6.725767
-16.801200 -13.806000 -6.602371
-16.473600 -13.806000 -5.310200
-16.426800 -13.806000 -5.158166
-15.210000 -13.806000 6.770781
-15.163200 -13.806000 6.813253
-15.116400 -13.806000 6.828401
-15.069600 -13.806000 6.857517
-15.022800 -13.806000 6.873960
-14.976000 -13.806000 6.884983
-14.929200 -13.806000 6.910491
-14.882400 -13.806000 6.923241
-14.835600 -13.806000 6.936140
-14.788800 -13.806000 6.953787
-14.742000 -13.806000 6.967308
-14.695200 -13.806000 6.971819
-14.648400 -13.806000 6.982938
-14.601600 -13.806000 6.990556
-14.554800 -13.806000 6.989489
-14.508000 -13.806000 7.000253
-14.461200 -13.806000 7.001343
-14.414400 -13.806000 7.001343
-14.367600 -13.806000 7.001343
-14.320800 -13.806000 7.002278
-14.274000 -13.806000 7.015223
-14.227200 -13.806000 7.018032
-14.180400 -13.806000 7.019785
-14.133600 -13.806000 7.022347
-14.086800 -13.806000 7.026041
-14.040000 -13.806000 7.027707
-13.993200 -13.806000 7.027707
-13.946400 -13.806000 7.029735
-13.899600 -13.806000 7.036300
-13.852800 -13.806000 7.038683
-13.806000 -13.806000 7.049271
-13.759200 -13.806000 7.040868
-13.712400 -13.806000 7.042907
-13.665600 -13.806000 7.045606
-13.618800 -13.806000 7.045101
-13.572000 -13.806000 7.042907
-13.525200 -13.806000 7.041462
-13.478400 -13.806000 7.042907
-13.431600 -13.806000 7.045113
-13.384800 -13.806000 7.045606
-13.338000 -13.806000 7.049898
-13.291200 -13.806000 7.093708
-13.244400 -13.806000 7.116225
-13.197600 -13.806000 7.161156
-13.150800 -13.806000 7.204795
-11.700000 -13.806000 8.023639
-11.653200 -13.806000 7.961576
-11.606400 -13.806000 7.934834
-11.559600 -13.806000 7.907999
-11.512800 -13.806000 7.900289
-11.466000 -13.806000 7.859581
-11.419200 -13.806000 7.788898
-11.372400 -13.806000 7.756896
-11.325600 -13.806000 7.752211
-11.278800 -13.806000 7.688669
-11.232000 -13.806000 7.648979
-11.185200 -13.806000 7.623955
-11.138400 -13.806000 7.621094
-11.091600 -13.806000 7.585216
-11.044800 -13.806000 7.547609
-10.998000 -13.806000 7.506405
-10.951200 -13.806000 7.446099
-10.904400 -13.806000 7.398001
-10.857600 -13.806000 7.382269
-10.810800 -13.806000 7.367989
-10.764000 -13.806000 7.313156
-10.717200 -13.806000 7.268817
-10.670400 -13.806000 7.224291
-10.623600 -13.806000 7.178311
-10.576800 -13.806000 7.163752
-10.530000 -13.806000 7.092148
-10.483200 -13.806000 7.084415
-10.436400 -13.806000 7.056628
-10.389600 -13.806000 7.003174
-10.342800 -13.806000 6.969763
-10.296000 -13.806000 6.948062
-10.249200 -13.806000 6.930783
-10.202400 -13.806000 6.914744
-10.155600 -13.806000 6.892928
-10.108800 -13.806000 6.855344
-10.062000 -13.806000 6.825436
-10.015200 -13.806000 6.779839
-9.968400 -13.806000 6.768628
-9.921600 -13.806000 6.752694
-9.874800 -13.806000 6.724509
-9.828000 -13.806000 6.714680
-9.781200 -13.806000 6.713760
-9.734400 -13.806000 6.637302
-9.687600 -13.806000 6.623343
-9.640800 -13.806000 6.596333
-9.594000 -13.806000 6.523191
-9.547200 -13.806000 6.512897
-9.500400 -13.806000 6.473389
-9.453600 -13.806000 6.458119
-9.406800 -13.806000 6.431810
-9.360000 -13.806000 6.415993
-9.313200 -13.806000 6.379410
-9.266400 -13.806000 6.369586
-9.219600 -13.806000 6.369586
-9.172800 -13.806000 6.345601
-9.126000 -13.806000 6.339678
-9.079200 -13.806000 6.297477
-9.032400 -13.806000 6.269114
-8.985600 -13.806000 6.254347
-8.938800 -13.806000 6.244571
-8.892000 -13.806000 6.185614
-8.845200 -13.806000 6.157549
-8.798400 -13.806000 6.117537
-8.751600 -13.806000 6.105343
-8.704800 -13.806000 6.089974
-8.658000 -13.806000 6.089974
-8.611200 -13.806000 6.058041
-8.564400 -13.806000 6.028343
-8.517600 -13.806000 6.016232
-8.470800 -13.806000 6.016232
-8.424000 -13.806000 5.999944
-8.377200 -13.806000 5.983454
-8.330400 -13.806000 5.962720
-8.283600 -13.806000 5.934228
-8.236800 -13.806000 5.921119
-8.190000 -13.806000 5.913793
-8.143200 -13.806000 5.897520
-8.096400 -13.806000 5.882221
-8.049600 -13.806000 5.860820
-8.002800 -13.806000 5.848137
-7.956000 -13.806000 5.808090
-7.909200 -13.806000 5.785321
-7.862400 -13.806000 5.777704
-7.815600 -13.806000 5.773981
-7.768800 -13.806000 5.773981
-7.722000 -13.806000 5.765577
-7.675200 -13.806000 5.758874
-7.628400 -13.806000 5.749063
-7.581600 -13.806000 5.739922
-7.534800 -13.806000 5.705865
-7.488000 -13.806000 5.703211
-7.441200 -13.806000 5.664709
-7.394400 -13.806000 5.655706
-7.347600 -13.806000 5.610240
-7.300800 -13.806000 5.584601
-7.254000 -13.806000 5.576436
-7.207200 -13.806000 5.575943
-7.160400 -13.806000 5.568920
-7.113600 -13.806000 5.548931
-7.066800 -13.806000 5.525412
-7.020000 -13.806000 5.521272
-6.973200 -13.806000 5.521272
-6.926400 -13.806000 5.521272
-6.879600 -13.806000 5.508720
-6.832800 -13.806000 5.484141
-6.786000 -13.806000 5.478810
-6.739200 -13.806000 5.478810
-6.692400 -13.806000 5.465567
-6.645600 -13.806000 5.444433
-6.598800 -13.806000 5.434378
-6.552000 -13.806000 5.424526
-6.505200 -13.806000 5.417976
-6.458400 -13.806000 5.419003
-6.411600 -13.806000 5.419003
-6.364800 -13.806000 5.407579
-6.318000 -13.806000 5.401876
-6.271200 -13.806000 5.398469
-6.224400 -13.806000 5.398469
-6.177600 -13.806000 5.392633
-6.130800 -13.806000 5.371269
-6.084000 -13.806000 5.361589
-6.037200 -13.806000 5.361589
-5.990400 -13.806000 5.354896
-5.943600 -13.806000 5.353615
-5.896800 -13.806000 5.353615
-5.850000 -13.806000 5.351794
-5.803200 -13.806000 5.345680
-5.756400 -13.806000 5.344789
-5.709600 -13.806000 5.325554
-5.662800 -13.806000 5.302548
-5.616000 -13.806000 5.284352
-5.569200 -13.806000 5.272774
-5.522400 -13.806000 5.267225
-5.475600 -13.806000 5.267225
-5.428800 -13.806000 5.255095
-5.382000 -13.806000 5.241348
-5.335200 -13.806000 5.237626
-5.288400 -13.806000 5.237763
-5.241600 -13.806000 5.224277
-5.194800 -13.806000 5.225058
-5.148000 -13.806000 5.224277
-5.101200 -13.806000 5.229074
-5.054400 -13.806000 5.214725
-5.007600 -13.806000 5.214266
-4.960800 -13.806000 5.214725
-4.914000 -13.806000 5.233425
-4.867200 -13.806000 5.230875
-4.820400 -13.806000 5.233425
-4.773600 -13.806000 5.227941
-4.726800 -13.806000 5.220072
-4.680000 -13.806000 5.212710
-4.633200 -13.806000 5.211913
-4.586400 -13.806000 5.200787
-4.539600 -13.806000 5.200787
-4.492800 -13.806000 5.189492
-4.446000 -13.806000 5.177528
-4.399200 -13.806000 5.187286
-4.352400 -13.806000 5.187286
-4.305600 -13.806000 5.176544
-4.258800 -13.806000 5.176544
-4.212000 -13.806000 5.170709
-4.165200 -13.806000 5.174961
-4.118400 -13.806000 5.170272
-4.071600 -13.806000 5.154170
-4.024800 -13.806000 5.149154
-3.978000 -13.806000 5.161549
-3.931200 -13.806000 5.148771
-3.884400 -13.806000 5.145913
-3.837600 -13.806000 5.145913
-3.790800 -13.806000 5.148715
-3.744000 -13.806000 5.154622
-3.697200 -13.806000 5.157349
-3.650400 -13.806000 5.181233
-3.603600 -13.806000 5.181233
-3.556800 -13.806000 5.193127
-3.510000 -13.806000 5.195603
-3.463200 -13.806000 5.195603
-3.416400 -13.806000 5.198983
-3.369600 -13.806000 5.218732
-3.322800 -13.806000 5.198983
-3.276000 -13.806000 5.217501
-3.229200 -13.806000 5.210577
-3.182400 -13.806000 5.210577
-3.135600 -13.806000 5.218732
-3.088800 -13.806000 5.219302
-3.042000 -13.806000 5.217501
-2.995200 -13.806000 5.219302
-2.948400 -13.806000 5.227063
-2.901600 -13.806000 5.237629
-2.854800 -13.806000 5.240191
-2.808000 -13.806000 5.252644
-2.761200 -13.806000 5.273481
-2.714400 -13.806000 5.282041
-2.667600 -13.806000 5.285680
-2.620800 -13.806000 5.285680
-2.574000 -13.806000 5.285680
-2.527200 -13.806000 5.292260
-2.480400 -13.806000 5.296655
-2.433600 -13.806000 5.308965
-2.386800 -13.806000 5.308965
-2.340000 -13.806000 5.292260
-2.293200 -13.806000 5.293806
-2.246400 -13.806000 5.314043
-2.199600 -13.806000 5.314043
-2.152800 -13.806000 5.291254
-2.106000 -13.806000 5.307403
-2.059200 -13.806000 5.307403
-2.012400 -13.806000 5.340837
-1.965600 -13.806000 5.385570
-1.918800 -13.806000 5.394453
-1.872000 -13.806000 5.400292
-1.825200 -13.806000 5.410644
-1.778400 -13.806000 5.416928
-1.731600 -13.806000 5.416928
-1.684800 -13.806000 5.416928
-1.638000 -13.806000 5.416928
-1.591200 -13.806000 5.420114
-1.544400 -13.806000 5.450227
-1.497600 -13.806000 5.450227
-1.450800 -13.806000 5.450227
-1.404000 -13.806000 5.439440
-1.357200 -13.806000 5.464003
-1.310400 -13.806000 5.464003
-1.263600 -13.806000 5.456911
-1.216800 -13.806000 5.456911
-1.170000 -13.806000 5.485800
-1.123200 -13.806000 5.493314
-1.076400 -13.806000 5.515399
-1.029600 -13.806000 5.518075
-0.982800 -13.806000 5.523023
-0.936000 -13.806000 5.530474
-0.889200 -13.806000 5.548716
-0.842400 -13.806000 5.554131
-0.795600 -13.806000 5.562298
-0.748800 -13.806000 5.567958
-0.702000 -13.806000 5.580562
-0.655200 -13.806000 5.591238
-0.608400 -13.806000 5.608119
-0.561600 -13.806000 5.608119
-0.514800 -13.806000 5.624066
-0.468000 -13.806000 5.631007
-0.421200 -13.806000 5.633437
-0.374400 -13.806000 5.635397
-0.327600 -13.806000 5.639969
-0.280800 -13.806000 5.671206
-0.234000 -13.806000 5.705310
-0.187200 -13.806000 5.715238
-0.140400 -13.806000 5.736984
-0.093600 -13.806000 5.758678
-0.046800 -13.806000 5.759147
0.000000 -13.806000 5.772943
0.046800 -13.806000 5.772943
0.093600 -13.806000 5.786766
0.140400 -13.806000 5.788339
0.187200 -13.806000 5.786766
0.234000 -13.806000 5.802241
0.280800 -13.806000 5.830350
0.327600 -13.806000 5.850370
0.374400 -13.806000 5.854957
0.421200 -13.806000 5.856769
0.468000 -13.806000 5.864549
0.514800 -13.806000 5.893354
0.561600 -13.806000 5.916475
0.608400 -13.806000 5.926796
0.655200 -13.806000 5.952690
0.702000 -13.806000 5.962053
0.748800 -13.806000 5.969743
0.795600 -13.806000 5.969743
0.842400 -13.806000 5.975395
0.889200 -13.806000 5.979234
0.936000 -13.806000 6.008079
0.982800 -13.806000 6.032113
1.029600 -13.806000 6.055706
1.076400 -13.806000 6.074105
1.123200 -13.806000 6.101932
1.170000 -13.806000 6.127749
1.216800 -13.806000 6.128495
1.263600 -13.806000 6.150238
1.310400 -13.806000 6.189754
1.357200 -13.806000 6.201837
1.404000 -13.806000 6.204636
1.450800 -13.806000 6.214847
1.497600 -13.806000 6.229922
1.544400 -13.806000 6.235567
1.591200 -13.806000 6.230788
1.638000 -13.806000 6.247106
1.684800 -13.806000 6.275065
1.731600 -13.806000 6.310720
1.778400 -13.806000 6.332220
1.825200 -13.806000 6.334369
1.872000 -13.806000 6.339413
1.918800 -13.806000 6.354713
1.965600 -13.806000 6.375592
2.012400 -13.806000 6.393462
2.059200 -13.806000 6.409580
2.106000 -13.806000 6.424667
2.152800 -13.806000 6.440512
2.199600 -13.806000 6.483083
2.246400 -13.806000 6.505569
2.293200 -13.806000 6.516222
2.340000 -13.806000 6.526159
2.386800 -13.806000 6.551290
2.433600 -13.806000 6.564632
2.480400 -13.806000 6.573454
2.527200 -13.806000 6.573454
2.574000 -13.806000 6.605837
2.620800 -13.806000 6.624315
2.667600 -13.806000 6.646408
2.714400 -13.806000 6.654325
2.761200 -13.806000 6.668375
2.808000 -13.806000 6.691280
2.854800 -13.806000 6.729623
2.901600 -13.806000 6.745439
2.948400 -13.806000 6.754879
2.995200 -13.806000 6.780477
3.042000 -13.806000 6.825660
3.088800 -13.806000 6.847371
3.135600 -13.806000 6.855548
3.182400 -13.806000 6.894874
3.229200 -13.806000 6.915593
3.276000 -13.806000 6.929612
3.322800 -13.806000 6.978084
3.369600 -13.806000 7.016668
3.416400 -13.806000 7.101524
3.463200 -13.806000 7.131657
3.510000 -13.806000 7.180111
3.556800 -13.806000 7.194361
3.603600 -13.806000 7.234203
3.650400 -13.806000 7.286381
3.697200 -13.806000 7.309635
3.744000 -13.806000 7.327034
3.790800 -13.806000 7.329938
3.837600 -13.806000 7.349886
3.884400 -13.806000 7.388212
3.931200 -13.806000 7.416782
3.978000 -13.806000 7.441425
4.024800 -13.806000 7.475358
4.071600 -13.806000 7.549274
4.118400 -13.806000 7.568750
4.165200 -13.806000 7.591725
4.212000 -13.806000 7.650178
4.258800 -13.806000 7.684761
4.305600 -13.806000 7.705509
4.352400 -13.806000 7.709013
4.399200 -13.806000 7.761857
4.446000 -13.806000 7.792476
4.492800 -13.806000 7.862833
4.539600 -13.806000 7.888759
4.586400 -13.806000 7.910247
4.633200 -13.806000 7.954278
4.680000 -13.806000 8.063297
4.726800 -13.806000 8.129512
4.773600 -13.806000 8.163630
4.820400 -13.806000 8.249463
4.867200 -13.806000 8.313613
4.914000 -13.806000 8.313613
4.960800 -13.806000 8.294514
5.007600 -13.806000 8.401047
5.054400 -13.806000 8.405495
5.101200 -13.806000 8.448676
12.355200 -13.806000 8.001901
12.402000 -13.806000 7.981622
12.448800 -13.806000 7.981622
12.495600 -13.806000 7.957377
12.542400 -13.806000 7.956446
12.589200 -13.806000 7.952283
12.636000 -13.806000 7.952118
12.682800 -13.806000 7.952118
12.729600 -13.806000 7.952118
12.776400 -13.806000 7.949336
12.823200 -13.806000 7.949336
12.870000 -13.806000 7.949336
12.916800 -13.806000 7.944738
12.963600 -13.806000 7.949336
13.010400 -13.806000 7.944738
13.057200 -13.806000 7.944738
13.104000 -13.806000 7.944738
13.150800 -13.806000 7.951035
13.197600 -13.806000 7.962560
13.244400 -13.806000 7.962560
13.291200 -13.806000 7.963853
13.338000 -13.806000 7.963853
13.384800 -13.806000 7.970273
13.431600 -13.806000 7.985966
13.478400 -13.806000 7.989885
13.525200 -13.806000 7.985966
13.572000 -13.806000 7.985966
13.618800 -13.806000 7.983941
13.665600 -13.806000 7.983941
13.712400 -13.806000 7.989065
13.759200 -13.806000 7.989885
13.806000 -13.806000 7.990426
13.852800 -13.806000 7.993936
13.899600 -13.806000 8.007223
13.946400 -13.806000 8.011897
13.993200 -13.806000 8.011897
14.040000 -13.806000 8.011897
14.086800 -13.806000 8.011897
14.133600 -13.806000 8.003961
14.180400 -13.806000 8.009675
14.227200 -13.806000 7.991695
14.274000 -13.806000 7.977846
14.320800 -13.806000 7.956705
14.976000 -13.806000 6.734328
15.022800 -13.806000 6.727719
15.069600 -13.806000 6.718105
15.116400 -13.806000 6.699114
15.163200 -13.806000 6.696106
15.210000 -13.806000 6.686816
15.256800 -13.806000 6.688595
15.303600 -13.806000 6.704861
15.350400 -13.806000 6.704861
15.444000 -13.806000 6.738317
15.490800 -13.806000 6.742060
15.537600 -13.806000 6.742060
15.584400 -13.806000 6.717813
15.631200 -13.806000 6.688547
15.678000 -13.806000 6.679248
15.724800 -13.806000 6.650995
-18.720000 -13.759200 0.000000
-18.673200 -13.759200 0.000000
-18.626400 -13.759200 0.000000
-18.579600 -13.759200 -7.116737
-18.532800 -13.759200 -7.099837
-18.486000 -13.759200 -7.090828
-18.439200 -13.759200 -7.091348
-18.392400 -13.759200 -7.091348
-18.345600 -13.759200 -7.090828
-18.298800 -13.759200 -7.098177
-18.252000 -13.759200 -7.116748
-18.205200 -13.759200 -7.143919
-18.158400 -13.759200 -7.143919
-18.111600 -13.759200 -7.090702
-18.064800 -13.759200 -7.081047
-18.018000 -13.759200 -7.066880
-17.971200 -13.759200 -7.062233
-17.924400 -13.759200 -7.062233
-17.877600 -13.759200 -7.064051
-17.830800 -13.759200 -7.066880
-17.784000 -13.759200 -7.085303
-17.737200 -13.759200 -7.103621
-17.690400 -13.759200 -7.103621
-17.643600 -13.759200 -7.087010
-17.596800 -13.759200 -7.082320
-17.550000 -13.759200 -7.052805
-17.503200 -13.759200 -7.031278
-17.456400 -13.759200 -7.015030
-17.409600 -13.759200 -7.003815
-17.362800 -13.759200 -7.011585
-17.316000 -13.759200 -6.992007
-17.269200 -13.759200 -6.975722
-17.222400 -13.759200 -6.954825
-17.175600 -13.759200 -6.949338
-17.128800 -13.759200 -6.883817
-17.082000 -13.759200 -6.866551
-17.035200 -13.759200 -6.852596
-16.988400 -13.759200 -6.849645
-16.941600 -13.759200 -6.843983
-16.894800 -13.759200 -6.803824
-16.848000 -13.759200 -6.695314
-15.256800 -13.759200 6.770781
-15.210000 -13.759200 6.807435
-15.163200 -13.759200 6.817376
-15.116400 -13.759200 6.858097
-15.069600 -13.759200 6.876428
-15.022800 -13.759200 6.884983
-14.976000 -13.759200 6.901319
-14.929200 -13.759200 6.918938
-14.882400 -13.759200 6.936051
-14.835600 -13.759200 6.949380
-14.788800 -13.759200 6.958754
-14.742000 -13.759200 6.968363
-14.695200 -13.759200 6.988409
-14.648400 -13.759200 6.992909
-14.601600 -13.759200 6.993851
-14.554800 -13.759200 6.998368
-14.508000 -13.759200 7.000253
-14.461200 -13.759200 7.001105
-14.414400 -13.759200 7.001105
-14.367600 -13.759200 7.001343
-14.320800 -13.759200 7.001343
-14.274000 -13.759200 7.004335
-14.227200 -13.759200 7.015223
-14.180400 -13.759200 7.018032
-14.133600 -13.759200 7.021939
-14.086800 -13.759200 7.026041
-14.040000 -13.759200 7.027707
-13.993200 -13.759200 7.027707
-13.946400 -13.759200 7.029735
-13.899600 -13.759200 7.036300
-13.852800 -13.759200 7.038683
-13.806000 -13.759200 7.040816
-13.759200 -13.759200 7.036300
-13.712400 -13.759200 7.040137
-13.665600 -13.759200 7.040868
-13.618800 -13.759200 7.042907
-13.572000 -13.759200 7.042907
-13.525200 -13.759200 7.043387
-13.478400 -13.759200 7.045101
-13.431600 -13.759200 7.049243
-13.384800 -13.759200 7.055239
-13.338000 -13.759200 7.080869
-13.291200 -13.759200 7.116225
-13.244400 -13.759200 7.170938
-13.197600 -13.759200 7.241330
-11.700000 -13.759200 8.097845
-11.653200 -13.759200 7.996041
-11.606400 -13.759200 7.960356
-11.559600 -13.759200 7.935047
-11.512800 -13.759200 7.917262
-11.466000 -13.759200 7.900289
-11.419200 -13.759200 7.830837
-11.372400 -13.759200 7.774314
-11.325600 -13.759200 7.768237
-11.278800 -13.759200 7.732250
-11.232000 -13.759200 7.684042
-11.185200 -13.759200 7.638984
-11.138400 -13.759200 7.621889
-11.091600 -13.759200 7.585216
-11.044800 -13.759200 7.561700
-10.998000 -13.759200 7.546494
-10.951200 -13.759200 7.446099
-10.904400 -13.759200 7.398001
-10.857600 -13.759200 7.373095
-10.810800 -13.759200 7.318060
-10.764000 -13.759200 7.294888
-10.717200 -13.759200 7.256509
-10.670400 -13.759200 7.220359
-10.623600 -13.759200 7.175093
-10.576800 -13.759200 7.163752
-10.530000 -13.759200 7.097548
-10.483200 -13.759200 7.084415
-10.436400 -13.759200 7.045933
-10.389600 -13.759200 7.003174
-10.342800 -13.759200 6.969763
-10.296000 -13.759200 6.941934
-10.249200 -13.759200 6.918116
-10.202400 -13.759200 6.907322
-10.155600 -13.759200 6.888040
-10.108800 -13.759200 6.855344
-10.062000 -13.759200 6.811098
-10.015200 -13.759200 6.786454
-9.968400 -13.759200 6.779839
-9.921600 -13.759200 6.756718
-9.874800 -13.759200 6.742182
-9.828000 -13.759200 6.714680
-9.781200 -13.759200 6.706821
-9.734400 -13.759200 6.624871
-9.687600 -13.759200 6.615083
-9.640800 -13.759200 6.574646
-9.594000 -13.759200 6.502768
-9.547200 -13.759200 6.464551
-9.500400 -13.759200 6.434576
-9.453600 -13.759200 6.415993
-9.406800 -13.759200 6.409207
-9.360000 -13.759200 6.380677
-9.313200 -13.759200 6.371788
-9.266400 -13.759200 6.359490
-9.219600 -13.759200 6.361677
-9.172800 -13.759200 6.340566
-9.126000 -13.759200 6.330131
-9.079200 -13.759200 6.289404
-9.032400 -13.759200 6.269114
-8.985600 -13.759200 6.250664
-8.938800 -13.759200 6.239032
-8.892000 -13.759200 6.168171
-8.845200 -13.759200 6.117537
-8.798400 -13.759200 6.093327
-8.751600 -13.759200 6.091507
-8.704800 -13.759200 6.087350
-8.658000 -13.759200 6.089622
-8.611200 -13.759200 6.051533
-8.564400 -13.759200 6.028343
-8.517600 -13.759200 6.012650
-8.470800 -13.759200 6.012650
-8.424000 -13.759200 5.982239
-8.377200 -13.759200 5.971544
-8.330400 -13.759200 5.946940
-8.283600 -13.759200 5.931212
-8.236800 -13.759200 5.914747
-8.190000 -13.759200 5.900009
-8.143200 -13.759200 5.865555
-8.096400 -13.759200 5.864895
-8.049600 -13.759200 5.846003
-8.002800 -13.759200 5.832532
-7.956000 -13.759200 5.805638
-7.909200 -13.759200 5.778024
-7.862400 -13.759200 5.776803
-7.815600 -13.759200 5.773546
-7.768800 -13.759200 5.768735
-7.722000 -13.759200 5.758874
-7.675200 -13.759200 5.750438
-7.628400 -13.759200 5.719122
-7.581600 -13.759200 5.712304
-7.534800 -13.759200 5.678029
-7.488000 -13.759200 5.677766
-7.441200 -13.759200 5.636919
-7.394400 -13.759200 5.636253
-7.347600 -13.759200 5.610987
-7.300800 -13.759200 5.589567
-7.254000 -13.759200 5.581824
-7.207200 -13.759200 5.575943
-7.160400 -13.759200 5.565976
-7.113600 -13.759200 5.542740
-7.066800 -13.759200 5.522402
-7.020000 -13.759200 5.520885
-6.973200 -13.759200 5.513208
-6.926400 -13.759200 5.506279
-6.879600 -13.759200 5.504239
-6.832800 -13.759200 5.484036
-6.786000 -13.759200 5.478810
-6.739200 -13.759200 5.479494
-6.692400 -13.759200 5.453390
-6.645600 -13.759200 5.432906
-6.598800 -13.759200 5.424526
-6.552000 -13.759200 5.407579
-6.505200 -13.759200 5.392236
-6.458400 -13.759200 5.398469
-6.411600 -13.759200 5.392236
-6.364800 -13.759200 5.383466
-6.318000 -13.759200 5.383466
-6.271200 -13.759200 5.371943
-6.224400 -13.759200 5.371269
-6.177600 -13.759200 5.368779
-6.130800 -13.759200 5.360901
-6.084000 -13.759200 5.345106
-6.037200 -13.759200 5.342315
-5.990400 -13.759200 5.339815
-5.943600 -13.759200 5.342315
-5.896800 -13.759200 5.345106
-5.850000 -13.759200 5.339815
-5.803200 -13.759200 5.329153
-5.756400 -13.759200 5.291916
-5.709600 -13.759200 5.286291
-5.662800 -13.759200 5.272774
-5.616000 -13.759200 5.262495
-5.569200 -13.759200 5.255883
-5.522400 -13.759200 5.258499
-5.475600 -13.759200 5.255672
-5.428800 -13.759200 5.253665
-5.382000 -13.759200 5.234984
-5.335200 -13.759200 5.232622
-5.288400 -13.759200 5.234984
-5.241600 -13.759200 5.218522
-5.194800 -13.759200 5.214725
-5.148000 -13.759200 5.214725
-5.101200 -13.759200 5.218522
-5.054400 -13.759200 5.210412
-5.007600 -13.759200 5.210999
-4.960800 -13.759200 5.210999
-4.914000 -13.759200 5.214725
-4.867200 -13.759200 5.213088
-4.820400 -13.759200 5.214266
-4.773600 -13.759200 5.211913
-4.726800 -13.759200 5.210999
-4.680000 -13.759200 5.196701
-4.633200 -13.759200 5.192304
-4.586400 -13.759200 5.183109
-4.539600 -13.759200 5.177528
-4.492800 -13.759200 5.176522
-4.446000 -13.759200 5.158509
-4.399200 -13.759200 5.166607
-4.352400 -13.759200 5.158509
-4.305600 -13.759200 5.157409
-4.258800 -13.759200 5.157409
-4.212000 -13.759200 5.148771
-4.165200 -13.759200 5.148771
-4.118400 -13.759200 5.141647
-4.071600 -13.759200 5.132691
-4.024800 -13.759200 5.132691
-3.978000 -13.759200 5.141647
-3.931200 -13.759200 5.134327
-3.884400 -13.759200 5.127208
-3.837600 -13.759200 5.127208
-3.790800 -13.759200 5.129908
-3.744000 -13.759200 5.138360
-3.697200 -13.759200 5.148715
-3.650400 -13.759200 5.154790
-3.603600 -13.759200 5.168677
-3.556800 -13.759200 5.183477
-3.510000 -13.759200 5.189829
-3.463200 -13.759200 5.189829
-3.416400 -13.759200 5.193252
-3.369600 -13.759200 5.197834
-3.322800 -13.759200 5.196279
-3.276000 -13.759200 5.205718
-3.229200 -13.759200 5.198983
-3.182400 -13.759200 5.197834
-3.135600 -13.759200 5.197834
-3.088800 -13.759200 5.210577
-3.042000 -13.759200 5.210577
-2.995200 -13.759200 5.205718
-2.948400 -13.759200 5.219302
-2.901600 -13.759200 5.236636
-2.854800 -13.759200 5.237629
-2.808000 -13.759200 5.243392
-2.761200 -13.759200 5.252644
-2.714400 -13.759200 5.268628
-2.667600 -13.759200 5.278534
-2.620800 -13.759200 5.281313
-2.574000 -13.759200 5.282041
-2.527200 -13.759200 5.284605
-2.480400 -13.759200 5.289810
-2.433600 -13.759200 5.292260
-2.386800 -13.759200 5.300034
-2.340000 -13.759200 5.289810
-2.293200 -13.759200 5.291763
-2.246400 -13.759200 5.291763
-2.199600 -13.759200 5.290871
-2.152800 -13.759200 5.276334
-2.106000 -13.759200 5.291254
-2.059200 -13.759200 5.290871
-2.012400 -13.759200 5.322189
-1.965600 -13.759200 5.327073
-1.918800 -13.759200 5.384329
-1.872000 -13.759200 5.385570
-1.825200 -13.759200 5.394453
-1.778400 -13.759200 5.402397
-1.731600 -13.759200 5.404109
-1.684800 -13.759200 5.404969
-1.638000 -13.759200 5.407727
-1.591200 -13.759200 5.408021
-1.544400 -13.759200 5.414790
-1.497600 -13.759200 5.414790
-1.450800 -13.759200 5.420114
-1.404000 -13.759200 5.420114
-1.357200 -13.759200 5.439440
-1.310400 -13.759200 5.439440
-1.263600 -13.759200 5.441075
-1.216800 -13.759200 5.453194
-1.170000 -13.759200 5.469067
-1.123200 -13.759200 5.469067
-1.076400 -13.759200 5.493314
-1.029600 -13.759200 5.494693
-0.982800 -13.759200 5.515399
-0.936000 -13.759200 5.520558
-0.889200 -13.759200 5.530953
-0.842400 -13.759200 5.550176
-0.795600 -13.759200 5.558752
-0.748800 -13.759200 5.558763
-0.702000 -13.759200 5.580562
-0.655200 -13.759200 5.589860
-0.608400 -13.759200 5.607417
-0.561600 -13.759200 5.608119
-0.514800 -13.759200 5.616765
-0.468000 -13.759200 5.632795
-0.421200 -13.759200 5.635397
-0.374400 -13.759200 5.639969
-0.327600 -13.759200 5.641847
-0.280800 -13.759200 5.682196
-0.234000 -13.759200 5.705310
-0.187200 -13.759200 5.715238
-0.140400 -13.759200 5.734629
-0.093600 -13.759200 5.735895
-0.046800 -13.759200 5.749745
0.000000 -13.759200 5.759147
0.046800 -13.759200 5.759147
0.093600 -13.759200 5.778999
0.140400 -13.759200 5.786766
0.187200 -13.759200 5.786766
0.234000 -13.759200 5.816605
0.280800 -13.759200 5.838261
0.327600 -13.759200 5.854957
0.374400 -13.759200 5.862388
0.421200 -13.759200 5.862388
0.468000 -13.759200 5.870181
0.514800 -13.759200 5.895075
0.561600 -13.759200 5.917001
0.608400 -13.759200 5.926796
0.655200 -13.759200 5.943404
0.702000 -13.759200 5.944762
0.748800 -13.759200 5.952690
0.795600 -13.759200 5.952690
0.842400 -13.759200 5.962053
0.889200 -13.759200 5.968232
0.936000 -13.759200 5.981290
0.982800 -13.759200 6.017561
1.029600 -13.759200 6.036179
1.076400 -13.759200 6.059536
1.123200 -13.759200 6.086011
1.170000 -13.759200 6.119413
1.216800 -13.759200 6.127749
1.263600 -13.759200 6.136787
1.310400 -13.759200 6.176777
1.357200 -13.759200 6.198486
1.404000 -13.759200 6.204073
1.450800 -13.759200 6.205000
1.497600 -13.759200 6.229922
1.544400 -13.759200 6.230788
1.591200 -13.759200 6.229786
1.638000 -13.759200 6.246442
1.684800 -13.759200 6.261581
1.731600 -13.759200 6.274716
1.778400 -13.759200 6.325483
1.825200 -13.759200 6.329866
1.872000 -13.759200 6.336663
1.918800 -13.759200 6.354713
1.965600 -13.759200 6.368153
2.012400 -13.759200 6.378923
2.059200 -13.759200 6.405814
2.106000 -13.759200 6.416577
2.152800 -13.759200 6.424667
2.199600 -13.759200 6.477983
2.246400 -13.759200 6.500395
2.293200 -13.759200 6.505569
2.340000 -13.759200 6.525484
2.386800 -13.759200 6.544288
2.433600 -13.759200 6.555666
2.480400 -13.759200 6.561324
2.527200 -13.759200 6.562264
2.574000 -13.759200 6.605837
2.620800 -13.759200 6.630549
2.667600 -13.759200 6.655842
2.714400 -13.759200 6.668375
2.761200 -13.759200 6.691280
2.808000 -13.759200 6.717519
2.854800 -13.759200 6.726548
2.901600 -13.759200 6.742308
2.948400 -13.759200 6.753708
2.995200 -13.759200 6.761323
3.042000 -13.759200 6.783720
3.088800 -13.759200 6.842438
3.135600 -13.759200 6.853342
3.182400 -13.759200 6.868180
3.229200 -13.759200 6.885212
3.276000 -13.759200 6.895261
3.322800 -13.759200 6.936351
3.369600 -13.759200 6.977807
3.416400 -13.759200 7.012507
3.463200 -13.759200 7.083526
3.510000 -13.759200 7.123365
3.556800 -13.759200 7.181053
3.603600 -13.759200 7.218950
3.650400 -13.759200 7.286381
3.697200 -13.759200 7.304973
3.744000 -13.759200 7.327034
3.790800 -13.759200 7.327034
3.837600 -13.759200 7.341864
3.884400 -13.759200 7.375868
3.931200 -13.759200 7.400656
3.978000 -13.759200 7.419161
4.024800 -13.759200 7.444061
4.071600 -13.759200 7.526955
4.118400 -13.759200 7.549274
4.165200 -13.759200 7.579503
4.212000 -13.759200 7.620943
4.258800 -13.759200 7.671276
4.305600 -13.759200 7.691818
4.352400 -13.759200 7.699840
4.399200 -13.759200 7.709013
4.446000 -13.759200 7.792476
4.492800 -13.759200 7.852058
4.539600 -13.759200 7.874440
4.586400 -13.759200 7.905605
4.633200 -13.759200 7.954278
4.680000 -13.759200 8.024094
4.726800 -13.759200 8.118478
4.773600 -13.759200 8.163463
4.820400 -13.759200 8.222826
4.867200 -13.759200 8.294514
4.914000 -13.759200 8.294514
4.960800 -13.759200 8.294514
5.007600 -13.759200 8.401047
5.054400 -13.759200 8.403324
5.101200 -13.759200 8.522385
12.402000 -13.759200 7.995981
12.448800 -13.759200 7.972579
12.495600 -13.759200 7.956446
12.542400 -13.759200 7.956446
12.589200 -13.759200 7.952118
12.636000 -13.759200 7.956446
12.682800 -13.759200 7.959664
12.729600 -13.759200 7.959153
12.776400 -13.759200 7.959153
12.823200 -13.759200 7.959664
12.870000 -13.759200 7.959664
12.916800 -13.759200 7.959281
12.963600 -13.759200 7.959281
13.010400 -13.759200 7.959153
13.057200 -13.759200 7.972959
13.104000 -13.759200 7.963853
13.150800 -13.759200 7.962560
13.197600 -13.759200 7.972959
13.244400 -13.759200 7.979017
13.291200 -13.759200 7.979017
13.338000 -13.759200 7.972959
13.384800 -13.759200 7.979017
13.431600 -13.759200 7.987913
13.478400 -13.759200 7.990662
13.525200 -13.759200 7.988639
13.572000 -13.759200 7.988639
13.618800 -13.759200 7.990426
13.665600 -13.759200 7.990957
13.712400 -13.759200 7.990426
13.759200 -13.759200 7.990957
13.806000 -13.759200 7.990957
13.852800 -13.759200 8.000792
13.899600 -13.759200 8.009675
13.946400 -13.759200 8.011897
13.993200 -13.759200 8.013048
14.040000 -13.759200 8.017161
14.086800 -13.759200 8.013048
14.133600 -13.759200 8.009675
14.180400 -13.759200 8.022930
14.227200 -13.759200 8.020575
14.274000 -13.759200 7.984134
14.320800 -13.759200 7.972434
15.116400 -13.759200 6.696106
15.163200 -13.759200 6.696106
15.210000 -13.759200 6.685696
15.256800 -13.759200 6.688595
15.303600 -13.759200 6.711979
15.350400 -13.759200 6.718105
15.397200 -13.759200 6.720433
15.537600 -13.759200 6.753962
15.584400 -13.759200 6.742060
15.631200 -13.759200 6.720367
15.678000 -13.759200 6.715114
15.724800 -13.759200 6.702660
16.520400 -13.759200 2.184985
16.614000 -13.759200 1.637721
16.660800 -13.759200 1.369621
-18.720000 -13.712400 0.000000
-18.673200 -13.712400 0.000000
-18.626400 -13.712400 0.000000
-18.579600 -13.712400 -7.109454
-18.532800 -13.712400 -7.089026
-18.486000 -13.712400 -7.099837
-18.439200 -13.712400 -7.116737
-18.392400 -13.712400 -7.107954
-18.345600 -13.712400 -7.102856
-18.298800 -13.712400 -7.127260
-18.252000 -13.712400 -7.144415
-18.205200 -13.712400 -7.155655
-18.158400 -13.712400 -7.144415
-18.111600 -13.712400 -7.107954
-18.064800 -13.712400 -7.101810
-18.018000 -13.712400 -7.082767
-17.971200 -13.712400 -7.080621
-17.924400 -13.712400 -7.067607
-17.877600 -13.712400 -7.066880
-17.830800 -13.712400 -7.064051
-17.784000 -13.712400 -7.067607
-17.737200 -13.712400 -7.085303
-17.690400 -13.712400 -7.085303
-17.643600 -13.712400 -7.074189
-17.596800 -13.712400 -7.071806
-17.550000 -13.712400 -7.057379
-17.503200 -13.712400 -7.046018
-17.456400 -13.712400 -7.015030
-17.409600 -13.712400 -7.003815
-17.362800 -13.712400 -7.014452
-17.316000 -13.712400 -6.992007
-17.269200 -13.712400 -6.979867
-17.222400 -13.712400 -6.954825
-17.175600 -13.712400 -6.949338
-17.128800 -13.712400 -6.883817
-17.082000 -13.712400 -6.866551
-17.035200 -13.712400 -6.852596
-16.988400 -13.712400 -6.826427
-16.941600 -13.712400 -6.800232
-16.894800 -13.712400 -6.696209
-15.303600 -13.712400 6.762523
-15.256800 -13.712400 6.806539
-15.210000 -13.712400 6.817376
-15.163200 -13.712400 6.828401
-15.116400 -13.712400 6.880589
-15.069600 -13.712400 6.884788
-15.022800 -13.712400 6.900957
-14.976000 -13.712400 6.918085
-14.929200 -13.712400 6.933099
-14.882400 -13.712400 6.946728
-14.835600 -13.712400 6.954182
-14.788800 -13.712400 6.965863
-14.742000 -13.712400 6.970166
-14.695200 -13.712400 6.975266
-14.648400 -13.712400 6.992909
-14.601600 -13.712400 6.995046
-14.554800 -13.712400 7.000253
-14.508000 -13.712400 7.000253
-14.461200 -13.712400 7.001105
-14.414400 -13.712400 7.003830
-14.367600 -13.712400 7.005667
-14.320800 -13.712400 7.002278
-14.274000 -13.712400 7.009510
-14.227200 -13.712400 7.015223
-14.180400 -13.712400 7.018032
-14.133600 -13.712400 7.022347
-14.086800 -13.712400 7.023182
-14.040000 -13.712400 7.027269
-13.993200 -13.712400 7.027269
-13.946400 -13.712400 7.028250
-13.899600 -13.712400 7.031805
-13.852800 -13.712400 7.036300
-13.806000 -13.712400 7.039335
-13.759200 -13.712400 7.036300
-13.712400 -13.712400 7.039335
-13.665600 -13.712400 7.040137
-13.618800 -13.712400 7.042907
-13.572000 -13.712400 7.043387
-13.525200 -13.712400 7.045101
-13.478400 -13.712400 7.047051
-13.431600 -13.712400 7.055239
-13.384800 -13.712400 7.080869
-13.338000 -13.712400 7.113503
-13.291200 -13.712400 7.159142
-13.244400 -13.712400 7.229923
-11.653200 -13.712400 8.052566
-11.606400 -13.712400 7.996041
-11.559600 -13.712400 7.960356
-11.512800 -13.712400 7.943186
-11.466000 -13.712400 7.926489
-11.419200 -13.712400 7.889373
-11.372400 -13.712400 7.810651
-11.325600 -13.712400 7.783572
-11.278800 -13.712400 7.752211
-11.232000 -13.712400 7.690907
-11.185200 -13.712400 7.654005
-11.138400 -13.712400 7.638984
-11.091600 -13.712400 7.592258
-11.044800 -13.712400 7.573125
-10.998000 -13.712400 7.557166
-10.951200 -13.712400 7.498498
-10.904400 -13.712400 7.427159
-10.857600 -13.712400 7.382269
-10.810800 -13.712400 7.357028
-10.764000 -13.712400 7.299022
-10.717200 -13.712400 7.247136
-10.670400 -13.712400 7.206398
-10.623600 -13.712400 7.169213
-10.576800 -13.712400 7.161020
-10.530000 -13.712400 7.094927
-10.483200 -13.712400 7.084415
-10.436400 -13.712400 7.056741
-10.389600 -13.712400 7.019716
-10.342800 -13.712400 6.992172
-10.296000 -13.712400 6.941934
-10.249200 -13.712400 6.914744
-10.202400 -13.712400 6.910287
-10.155600 -13.712400 6.892928
-10.108800 -13.712400 6.855344
-10.062000 -13.712400 6.811098
-10.015200 -13.712400 6.787814
-9.968400 -13.712400 6.769581
-9.921600 -13.712400 6.756718
-9.874800 -13.712400 6.719185
-9.828000 -13.712400 6.659359
-9.781200 -13.712400 6.624453
-9.734400 -13.712400 6.596333
-9.687600 -13.712400 6.566340
-9.640800 -13.712400 6.544356
-9.594000 -13.712400 6.498147
-9.547200 -13.712400 6.453083
-9.500400 -13.712400 6.425244
-9.453600 -13.712400 6.412533
-9.406800 -13.712400 6.394619
-9.360000 -13.712400 6.376808
-9.313200 -13.712400 6.368432
-9.266400 -13.712400 6.354508
-9.219600 -13.712400 6.359490
-9.172800 -13.712400 6.331780
-9.126000 -13.712400 6.330131
-9.079200 -13.712400 6.300188
-9.032400 -13.712400 6.257198
-8.985600 -13.712400 6.244571
-8.938800 -13.712400 6.172143
-8.892000 -13.712400 6.137261
-8.845200 -13.712400 6.091749
-8.798400 -13.712400 6.086307
-8.751600 -13.712400 6.074234
-8.704800 -13.712400 6.069690
-8.658000 -13.712400 6.061686
-8.611200 -13.712400 6.042625
-8.564400 -13.712400 6.020775
-8.517600 -13.712400 6.008199
-8.470800 -13.712400 6.008199
-8.424000 -13.712400 5.982109
-8.377200 -13.712400 5.967440
-8.330400 -13.712400 5.945911
-8.283600 -13.712400 5.917995
-8.236800 -13.712400 5.904267
-8.190000 -13.712400 5.887886
-8.143200 -13.712400 5.860820
-8.096400 -13.712400 5.855072
-8.049600 -13.712400 5.803013
-8.002800 -13.712400 5.803013
-7.956000 -13.712400 5.794934
-7.909200 -13.712400 5.776318
-7.862400 -13.712400 5.773546
-7.815600 -13.712400 5.765577
-7.768800 -13.712400 5.765577
-7.722000 -13.712400 5.758874
-7.675200 -13.712400 5.739922
-7.628400 -13.712400 5.716218
-7.581600 -13.712400 5.712304
-7.534800 -13.712400 5.660687
-7.488000 -13.712400 5.653463
-7.441200 -13.712400 5.610987
-7.394400 -13.712400 5.630788
-7.347600 -13.712400 5.612149
-7.300800 -13.712400 5.581824
-7.254000 -13.712400 5.568920
-7.207200 -13.712400 5.565976
-7.160400 -13.712400 5.560527
-7.113600 -13.712400 5.531370
-7.066800 -13.712400 5.520885
-7.020000 -13.712400 5.513208
-6.973200 -13.712400 5.504239
-6.926400 -13.712400 5.501480
-6.879600 -13.712400 5.501480
-6.832800 -13.712400 5.470478
-6.786000 -13.712400 5.465567
-6.739200 -13.712400 5.470478
-6.692400 -13.712400 5.440880
-6.645600 -13.712400 5.424526
-6.598800 -13.712400 5.406658
-6.552000 -13.712400 5.390431
-6.505200 -13.712400 5.364994
-6.458400 -13.712400 5.366048
-6.411600 -13.712400 5.364994
-6.364800 -13.712400 5.358589
-6.318000 -13.712400 5.366048
-6.271200 -13.712400 5.366048
-6.224400 -13.712400 5.366048
-6.177600 -13.712400 5.356466
-6.130800 -13.712400 5.340399
-6.084000 -13.712400 5.337629
-6.037200 -13.712400 5.329153
-5.990400 -13.712400 5.307846
-5.943600 -13.712400 5.298026
-5.896800 -13.712400 5.288965
-5.850000 -13.712400 5.272774
-5.803200 -13.712400 5.266824
-5.756400 -13.712400 5.264337
-5.709600 -13.712400 5.264337
-5.662800 -13.712400 5.255883
-5.616000 -13.712400 5.255672
-5.569200 -13.712400 5.255672
-5.522400 -13.712400 5.255883
-5.475600 -13.712400 5.255672
-5.428800 -13.712400 5.249006
-5.382000 -13.712400 5.237626
-5.335200 -13.712400 5.232622
-5.288400 -13.712400 5.237626
-5.241600 -13.712400 5.218522
-5.194800 -13.712400 5.218522
-5.148000 -13.712400 5.218522
-5.101200 -13.712400 5.214725
-5.054400 -13.712400 5.189067
-5.007600 -13.712400 5.189067
-4.960800 -13.712400 5.181952
-4.914000 -13.712400 5.189067
-4.867200 -13.712400 5.181952
-4.820400 -13.712400 5.183109
-4.773600 -13.712400 5.183109
-4.726800 -13.712400 5.181952
-4.680000 -13.712400 5.166607
-4.633200 -13.712400 5.157497
-4.586400 -13.712400 5.156657
-4.539600 -13.712400 5.156657
-4.492800 -13.712400 5.145727
-4.446000 -13.712400 5.141510
-4.399200 -13.712400 5.149252
-4.352400 -13.712400 5.154170
-4.305600 -13.712400 5.145727
-4.258800 -13.712400 5.138730
-4.212000 -13.712400 5.138730
-4.165200 -13.712400 5.139309
-4.118400 -13.712400 5.123298
-4.071600 -13.712400 5.120602
-4.024800 -13.712400 5.120742
-3.978000 -13.712400 5.129908
-3.931200 -13.712400 5.124710
-3.884400 -13.712400 5.111417
-3.837600 -13.712400 5.104988
-3.790800 -13.712400 5.111417
-3.744000 -13.712400 5.104988
-3.697200 -13.712400 5.104988
-3.650400 -13.712400 5.111417
-3.603600 -13.712400 5.130920
-3.556800 -13.712400 5.177445
-3.510000 -13.712400 5.183477
-3.463200 -13.712400 5.185860
-3.416400 -13.712400 5.189933
-3.369600 -13.712400 5.195140
-3.322800 -13.712400 5.195140
-3.276000 -13.712400 5.198983
-3.229200 -13.712400 5.197834
-3.182400 -13.712400 5.195140
-3.135600 -13.712400 5.194594
-3.088800 -13.712400 5.194064
-3.042000 -13.712400 5.194064
-2.995200 -13.712400 5.193359
-2.948400 -13.712400 5.194064
-2.901600 -13.712400 5.207728
-2.854800 -13.712400 5.224566
-2.808000 -13.712400 5.237629
-2.761200 -13.712400 5.238160
-2.714400 -13.712400 5.252644
-2.667600 -13.712400 5.268628
-2.620800 -13.712400 5.271641
-2.574000 -13.712400 5.273419
-2.527200 -13.712400 5.259410
-2.480400 -13.712400 5.284605
-2.433600 -13.712400 5.281313
-2.386800 -13.712400 5.281313
-2.340000 -13.712400 5.272466
-2.293200 -13.712400 5.289227
-2.246400 -13.712400 5.289227
-2.199600 -13.712400 5.276334
-2.152800 -13.712400 5.253419
-2.106000 -13.712400 5.272251
-2.059200 -13.712400 5.272251
-2.012400 -13.712400 5.290871
-1.965600 -13.712400 5.291254
-1.918800 -13.712400 5.322189
-1.872000 -13.712400 5.349046
-1.825200 -13.712400 5.385570
-1.778400 -13.712400 5.386554
-1.731600 -13.712400 5.391220
-1.684800 -13.712400 5.391310
-1.638000 -13.712400 5.401369
-1.591200 -13.712400 5.402397
-1.544400 -13.712400 5.407727
-1.497600 -13.712400 5.407727
-1.450800 -13.712400 5.407727
-1.404000 -13.712400 5.404869
-1.357200 -13.712400 5.414137
-1.310400 -13.712400 5.414137
-1.263600 -13.712400 5.424683
-1.216800 -13.712400 5.434681
-1.170000 -13.712400 5.453194
-1.123200 -13.712400 5.456911
-1.076400 -13.712400 5.469067
-1.029600 -13.712400 5.485170
-0.982800 -13.712400 5.493724
-0.936000 -13.712400 5.520558
-0.889200 -13.712400 5.530953
-0.842400 -13.712400 5.548716
-0.795600 -13.712400 5.554131
-0.748800 -13.712400 5.558752
-0.702000 -13.712400 5.575660
-0.655200 -13.712400 5.589860
-0.608400 -13.712400 5.606181
-0.561600 -13.712400 5.611107
-0.514800 -13.712400 5.624066
-0.468000 -13.712400 5.633437
-0.421200 -13.712400 5.639969
-0.374400 -13.712400 5.639969
-0.327600 -13.712400 5.641847
-0.280800 -13.712400 5.660378
-0.234000 -13.712400 5.702446
-0.187200 -13.712400 5.715238
-0.140400 -13.712400 5.732851
-0.093600 -13.712400 5.732851
-0.046800 -13.712400 5.740630
0.000000 -13.712400 5.756914
0.046800 -13.712400 5.758678
0.093600 -13.712400 5.776466
0.140400 -13.712400 5.785027
0.187200 -13.712400 5.794190
0.234000 -13.712400 5.816605
0.280800 -13.712400 5.835296
0.327600 -13.712400 5.854957
0.374400 -13.712400 5.872536
0.421200 -13.712400 5.874334
0.468000 -13.712400 5.893354
0.514800 -13.712400 5.900152
0.561600 -13.712400 5.919817
0.608400 -13.712400 5.930822
0.655200 -13.712400 5.935812
0.702000 -13.712400 5.943404
0.748800 -13.712400 5.944676
0.795600 -13.712400 5.944676
0.842400 -13.712400 5.944762
0.889200 -13.712400 5.962051
0.936000 -13.712400 6.002827
0.982800 -13.712400 6.017561
1.029600 -13.712400 6.036179
1.076400 -13.712400 6.059536
1.123200 -13.712400 6.081551
1.170000 -13.712400 6.119413
1.216800 -13.712400 6.127955
1.263600 -13.712400 6.130840
1.310400 -13.712400 6.150238
1.357200 -13.712400 6.194100
1.404000 -13.712400 6.201849
1.450800 -13.712400 6.205000
1.497600 -13.712400 6.223470
1.544400 -13.712400 6.230788
1.591200 -13.712400 6.230788
1.638000 -13.712400 6.246442
1.684800 -13.712400 6.261581
1.731600 -13.712400 6.274716
1.778400 -13.712400 6.322416
1.825200 -13.712400 6.327656
1.872000 -13.712400 6.336663
1.918800 -13.712400 6.358284
1.965600 -13.712400 6.368153
2.012400 -13.712400 6.381528
2.059200 -13.712400 6.405814
2.106000 -13.712400 6.416577
2.152800 -13.712400 6.429079
2.199600 -13.712400 6.463255
2.246400 -13.712400 6.483083
2.293200 -13.712400 6.497990
2.340000 -13.712400 6.521608
2.386800 -13.712400 6.543623
2.433600 -13.712400 6.555666
2.480400 -13.712400 6.562264
2.527200 -13.712400 6.575394
2.574000 -13.712400 6.627855
2.620800 -13.712400 6.655468
2.667600 -13.712400 6.668375
2.714400 -13.712400 6.680458
2.761200 -13.712400 6.724249
2.808000 -13.712400 6.730856
2.854800 -13.712400 6.739821
2.901600 -13.712400 6.747502
2.948400 -13.712400 6.761191
2.995200 -13.712400 6.780477
3.042000 -13.712400 6.781600
3.088800 -13.712400 6.839746
3.135600 -13.712400 6.839746
3.182400 -13.712400 6.862338
3.229200 -13.712400 6.870123
3.276000 -13.712400 6.878141
3.322800 -13.712400 6.929612
3.369600 -13.712400 6.950640
3.416400 -13.712400 6.977807
3.463200 -13.712400 7.011098
3.510000 -13.712400 7.089207
3.556800 -13.712400 7.147033
3.603600 -13.712400 7.185229
3.650400 -13.712400 7.268817
3.697200 -13.712400 7.302360
3.744000 -13.712400 7.327034
3.790800 -13.712400 7.327034
3.837600 -13.712400 7.341864
3.884400 -13.712400 7.375868
3.931200 -13.712400 7.400656
3.978000 -13.712400 7.416782
4.024800 -13.712400 7.441425
4.071600 -13.712400 7.512653
4.118400 -13.712400 7.531205
4.165200 -13.712400 7.579503
4.212000 -13.712400 7.603848
4.258800 -13.712400 7.650178
4.305600 -13.712400 7.684761
4.352400 -13.712400 7.691818
4.399200 -13.712400 7.706494
4.446000 -13.712400 7.783232
4.492800 -13.712400 7.839916
4.539600 -13.712400 7.862833
4.586400 -13.712400 7.874440
4.633200 -13.712400 7.922975
4.680000 -13.712400 7.980891
4.726800 -13.712400 8.117438
4.773600 -13.712400 8.129512
4.820400 -13.712400 8.202674
4.867200 -13.712400 8.283933
4.914000 -13.712400 8.249463
4.960800 -13.712400 8.242062
5.007600 -13.712400 7.989033
5.054400 -13.712400 7.989033
5.101200 -13.712400 8.401047
12.495600 -13.712400 7.972776
12.542400 -13.712400 7.972776
12.589200 -13.712400 7.958577
12.636000 -13.712400 7.962333
12.682800 -13.712400 7.962333
12.729600 -13.712400 7.962333
12.776400 -13.712400 7.962333
12.823200 -13.712400 7.963939
12.870000 -13.712400 7.969789
12.916800 -13.712400 7.971613
12.963600 -13.712400 7.978047
13.010400 -13.712400 7.978047
13.057200 -13.712400 7.981572
13.104000 -13.712400 7.976730
13.150800 -13.712400 7.976730
13.197600 -13.712400 7.987913
13.244400 -13.712400 7.995742
13.291200 -13.712400 7.987913
13.338000 -13.712400 7.985966
13.384800 -13.712400 7.988639
13.431600 -13.712400 7.994074
13.478400 -13.712400 7.995090
13.525200 -13.712400 7.990662
13.572000 -13.712400 7.990662
13.618800 -13.712400 7.990957
13.665600 -13.712400 7.995114
13.712400 -13.712400 7.997174
13.759200 -13.712400 8.005040
13.806000 -13.712400 8.011875
13.852800 -13.712400 8.003961
13.899600 -13.712400 8.011875
13.946400 -13.712400 8.016346
13.993200 -13.712400 8.017161
14.040000 -13.712400 8.030711
14.086800 -13.712400 8.032905
14.133600 -13.712400 8.024645
14.180400 -13.712400 8.032905
14.227200 -13.712400 8.030881
14.274000 -13.712400 8.020575
14.320800 -13.712400 7.991913
14.367600 -13.712400 7.983273
15.116400 -13.712400 6.711979
15.163200 -13.712400 6.705735
15.210000 -13.712400 6.696106
15.256800 -13.712400 6.696106
15.303600 -13.712400 6.705735
15.350400 -13.712400 6.705735
15.397200 -13.712400 6.712015
15.444000 -13.712400 6.746409
15.490800 -13.712400 6.750331
15.537600 -13.712400 6.755909
15.584400 -13.712400 6.743060
15.631200 -13.712400 6.738215
15.678000 -13.712400 6.724209
15.724800 -13.712400 6.724209
15.771600 -13.712400 6.702660
15.818400 -13.712400 6.597123
16.473600 -13.712400 2.602413
16.567200 -13.712400 2.090574
16.614000 -13.712400 1.777912
16.660800 -13.712400 1.488094
-18.720000 -13.665600 0.000000
-18.673200 -13.665600 0.000000
-18.626400 -13.665600 0.000000
-18.579600 -13.665600 -7.122237
-18.532800 -13.665600 -7.102856
-18.486000 -13.665600 -7.116737
-18.439200 -13.665600 -7.132006
-18.392400 -13.665600 -7.132006
-18.345600 -13.665600 -7.127260
-18.298800 -13.665600 -7.143919
-18.252000 -13.665600 -7.144415
-18.205200 -13.665600 -7.159042
-18.158400 -13.665600 -7.155655
-18.111600 -13.665600 -7.135887
-18.064800 -13.665600 -7.120732
-18.018000 -13.665600 -7.113574
-17.971200 -13.665600 -7.105276
-17.924400 -13.665600 -7.107501
-17.877600 -13.665600 -7.100773
-17.830800 -13.665600 -7.085303
-17.784000 -13.665600 -7.109188
-17.737200 -13.665600 -7.109188
-17.690400 -13.665600 -7.085303
-17.643600 -13.665600 -7.074189
-17.596800 -13.665600 -7.065073
-17.550000 -13.665600 -7.065073
-17.503200 -13.665600 -7.062255
-17.456400 -13.665600 -7.046018
-17.409600 -13.665600 -7.026777
-17.362800 -13.665600 -7.026777
-17.316000 -13.665600 -7.022053
-17.269200 -13.665600 -7.009557
-17.222400 -13.665600 -6.985090
-17.175600 -13.665600 -6.950409
-17.128800 -13.665600 -6.883817
-17.082000 -13.665600 -6.856134
-17.035200 -13.665600 -6.827915
-16.988400 -13.665600 -6.797569
-16.941600 -13.665600 -6.755814
-15.303600 -13.665600 6.766313
-15.256800 -13.665600 6.817147
-15.210000 -13.665600 6.831924
-15.163200 -13.665600 6.867697
-15.116400 -13.665600 6.880945
-15.069600 -13.665600 6.893573
-15.022800 -13.665600 6.912185
-14.976000 -13.665600 6.931064
-14.929200 -13.665600 6.936140
-14.882400 -13.665600 6.948646
-14.835600 -13.665600 6.960918
-14.788800 -13.665600 6.969579
-14.742000 -13.665600 6.988409
-14.695200 -13.665600 6.992909
-14.648400 -13.665600 6.996410
-14.601600 -13.665600 7.000253
-14.554800 -13.665600 7.002367
-14.508000 -13.665600 7.007962
-14.461200 -13.665600 7.001343
-14.414400 -13.665600 7.003157
-14.367600 -13.665600 7.005667
-14.320800 -13.665600 7.003157
-14.274000 -13.665600 7.009510
-14.227200 -13.665600 7.017885
-14.180400 -13.665600 7.021939
-14.133600 -13.665600 7.027630
-14.086800 -13.665600 7.029008
-14.040000 -13.665600 7.029008
-13.993200 -13.665600 7.028250
-13.946400 -13.665600 7.029008
-13.899600 -13.665600 7.029735
-13.852800 -13.665600 7.038683
-13.806000 -13.665600 7.044870
-13.759200 -13.665600 7.040868
-13.712400 -13.665600 7.042907
-13.665600 -13.665600 7.044952
-13.618800 -13.665600 7.045606
-13.572000 -13.665600 7.045606
-13.525200 -13.665600 7.051479
-13.478400 -13.665600 7.056993
-13.431600 -13.665600 7.074974
-13.384800 -13.665600 7.109567
-13.338000 -13.665600 7.138736
-13.291200 -13.665600 7.204795
-11.653200 -13.665600 8.114257
-11.606400 -13.665600 8.052566
-11.559600 -13.665600 7.965955
-11.512800 -13.665600 7.965955
-11.466000 -13.665600 7.961576
-11.419200 -13.665600 7.939303
-11.372400 -13.665600 7.885450
-11.325600 -13.665600 7.810651
-11.278800 -13.665600 7.783572
-11.232000 -13.665600 7.707277
-11.185200 -13.665600 7.683119
-11.138400 -13.665600 7.654005
-11.091600 -13.665600 7.621889
-11.044800 -13.665600 7.576572
-10.998000 -13.665600 7.557166
-10.951200 -13.665600 7.475640
-10.904400 -13.665600 7.391154
-10.857600 -13.665600 7.373354
-10.810800 -13.665600 7.355678
-10.764000 -13.665600 7.283597
-10.717200 -13.665600 7.234928
-10.670400 -13.665600 7.206398
-10.623600 -13.665600 7.162037
-10.576800 -13.665600 7.128690
-10.530000 -13.665600 7.092014
-10.483200 -13.665600 7.056741
-10.436400 -13.665600 7.045933
-10.389600 -13.665600 7.003174
-10.342800 -13.665600 6.963700
-10.296000 -13.665600 6.930783
-10.249200 -13.665600 6.910287
-10.202400 -13.665600 6.897700
-10.155600 -13.665600 6.868469
-10.108800 -13.665600 6.829854
-10.062000 -13.665600 6.799645
-10.015200 -13.665600 6.768628
-9.968400 -13.665600 6.758485
-9.921600 -13.665600 6.742182
-9.874800 -13.665600 6.706821
-9.828000 -13.665600 6.639531
-9.781200 -13.665600 6.615083
-9.734400 -13.665600 6.556467
-9.687600 -13.665600 6.514004
-9.640800 -13.665600 6.507632
-9.594000 -13.665600 6.491870
-9.547200 -13.665600 6.439177
-9.500400 -13.665600 6.422095
-9.453600 -13.665600 6.412533
-9.406800 -13.665600 6.402280
-9.360000 -13.665600 6.394619
-9.313200 -13.665600 6.373566
-9.266400 -13.665600 6.361677
-9.219600 -13.665600 6.368432
-9.172800 -13.665600 6.331780
-9.126000 -13.665600 6.330131
-9.079200 -13.665600 6.274076
-9.032400 -13.665600 6.244571
-8.985600 -13.665600 6.194770
-8.938800 -13.665600 6.157549
-8.892000 -13.665600 6.126701
-8.845200 -13.665600 6.091749
-8.798400 -13.665600 6.087350
-8.751600 -13.665600 6.079527
-8.704800 -13.665600 6.069690
-8.658000 -13.665600 6.061686
-8.611200 -13.665600 6.033983
-8.564400 -13.665600 6.016232
-8.517600 -13.665600 5.990552
-8.470800 -13.665600 5.982239
-8.424000 -13.665600 5.954834
-8.377200 -13.665600 5.945911
-8.330400 -13.665600 5.933782
-8.283600 -13.665600 5.903218
-8.236800 -13.665600 5.887886
-8.190000 -13.665600 5.874290
-8.143200 -13.665600 5.838652
-8.096400 -13.665600 5.803013
-8.049600 -13.665600 5.794934
-8.002800 -13.665600 5.794934
-7.956000 -13.665600 5.785321
-7.909200 -13.665600 5.773546
-7.862400 -13.665600 5.768735
-7.815600 -13.665600 5.764164
-7.768800 -13.665600 5.755185
-7.722000 -13.665600 5.719122
-7.675200 -13.665600 5.703211
-7.628400 -13.665600 5.677766
-7.581600 -13.665600 5.675298
-7.534800 -13.665600 5.600387
-7.488000 -13.665600 5.581090
-7.441200 -13.665600 5.575943
-7.394400 -13.665600 5.584601
-7.347600 -13.665600 5.581824
-7.300800 -13.665600 5.567151
-7.254000 -13.665600 5.565976
-7.207200 -13.665600 5.549870
-7.160400 -13.665600 5.539279
-7.113600 -13.665600 5.525412
-7.066800 -13.665600 5.512461
-7.020000 -13.665600 5.503487
-6.973200 -13.665600 5.503487
-6.926400 -13.665600 5.501480
-6.879600 -13.665600 5.484036
-6.832800 -13.665600 5.458240
-6.786000 -13.665600 5.432998
-6.739200 -13.665600 5.440880
-6.692400 -13.665600 5.418184
-6.645600 -13.665600 5.406658
-6.598800 -13.665600 5.350362
-6.552000 -13.665600 5.340629
-6.505200 -13.665600 5.336024
-6.458400 -13.665600 5.340629
-6.411600 -13.665600 5.340399
-6.364800 -13.665600 5.328944
-6.318000 -13.665600 5.337629
-6.271200 -13.665600 5.340399
-6.224400 -13.665600 5.337629
-6.177600 -13.665600 5.323223
-6.130800 -13.665600 5.310214
-6.084000 -13.665600 5.309282
-6.037200 -13.665600 5.298026
-5.990400 -13.665600 5.269567
-5.943600 -13.665600 5.266294
-5.896800 -13.665600 5.254940
-5.850000 -13.665600 5.239747
-5.803200 -13.665600 5.230602
-5.756400 -13.665600 5.217038
-5.709600 -13.665600 5.211822
-5.662800 -13.665600 5.211822
-5.616000 -13.665600 5.201088
-5.569200 -13.665600 5.214712
-5.522400 -13.665600 5.219273
-5.475600 -13.665600 5.219273
-5.428800 -13.665600 5.225058
-5.382000 -13.665600 5.224277
-5.335200 -13.665600 5.225058
-5.288400 -13.665600 5.225058
-5.241600 -13.665600 5.212740
-5.194800 -13.665600 5.212740
-5.148000 -13.665600 5.212740
-5.101200 -13.665600 5.210131
-5.054400 -13.665600 5.184521
-5.007600 -13.665600 5.164938
-4.960800 -13.665600 5.164938
-4.914000 -13.665600 5.163058
-4.867200 -13.665600 5.161928
-4.820400 -13.665600 5.163058
-4.773600 -13.665600 5.164696
-4.726800 -13.665600 5.157497
-4.680000 -13.665600 5.139305
-4.633200 -13.665600 5.135249
-4.586400 -13.665600 5.135249
-4.539600 -13.665600 5.135249
-4.492800 -13.665600 5.135249
-4.446000 -13.665600 5.134245
-4.399200 -13.665600 5.128855
-4.352400 -13.665600 5.128855
-4.305600 -13.665600 5.120742
-4.258800 -13.665600 5.115963
-4.212000 -13.665600 5.124428
-4.165200 -13.665600 5.124428
-4.118400 -13.665600 5.119661
-4.071600 -13.665600 5.104515
-4.024800 -13.665600 5.115697
-3.978000 -13.665600 5.119661
-3.931200 -13.665600 5.119661
-3.884400 -13.665600 5.104958
-3.837600 -13.665600 5.100545
-3.790800 -13.665600 5.103008
-3.744000 -13.665600 5.103008
-3.697200 -13.665600 5.103008
-3.650400 -13.665600 5.103008
-3.603600 -13.665600 5.119663
-3.556800 -13.665600 5.151346
-3.510000 -13.665600 5.167019
-3.463200 -13.665600 5.167019
-3.416400 -13.665600 5.185860
-3.369600 -13.665600 5.189933
-3.322800 -13.665600 5.193252
-3.276000 -13.665600 5.195140
-3.229200 -13.665600 5.194594
-3.182400 -13.665600 5.192606
-3.135600 -13.665600 5.182218
-3.088800 -13.665600 5.182218
-3.042000 -13.665600 5.192606
-2.995200 -13.665600 5.182218
-2.948400 -13.665600 5.192606
-2.901600 -13.665600 5.202714
-2.854800 -13.665600 5.217064
-2.808000 -13.665600 5.224566
-2.761200 -13.665600 5.224566
-2.714400 -13.665600 5.224566
-2.667600 -13.665600 5.236636
-2.620800 -13.665600 5.248349
-2.574000 -13.665600 5.253476
-2.527200 -13.665600 5.249454
-2.480400 -13.665600 5.254632
-2.433600 -13.665600 5.253476
-2.386800 -13.665600 5.253476
-2.340000 -13.665600 5.254745
-2.293200 -13.665600 5.272251
-2.246400 -13.665600 5.253419
-2.199600 -13.665600 5.232043
-2.152800 -13.665600 5.218424
-2.106000 -13.665600 5.225639
-2.059200 -13.665600 5.225639
-2.012400 -13.665600 5.232810
-1.965600 -13.665600 5.265624
-1.918800 -13.665600 5.291254
-1.872000 -13.665600 5.321885
-1.825200 -13.665600 5.352091
-1.778400 -13.665600 5.368191
-1.731600 -13.665600 5.385570
-1.684800 -13.665600 5.385570
-1.638000 -13.665600 5.368191
-1.591200 -13.665600 5.349046
-1.544400 -13.665600 5.386554
-1.497600 -13.665600 5.386554
-1.450800 -13.665600 5.372341
-1.404000 -13.665600 5.393160
-1.357200 -13.665600 5.397066
-1.310400 -13.665600 5.412484
-1.263600 -13.665600 5.422768
-1.216800 -13.665600 5.439440
-1.170000 -13.665600 5.456911
-1.123200 -13.665600 5.456911
-1.076400 -13.665600 5.469067
-1.029600 -13.665600 5.471446
-0.982800 -13.665600 5.485170
-0.936000 -13.665600 5.503007
-0.889200 -13.665600 5.520558
-0.842400 -13.665600 5.537936
-0.795600 -13.665600 5.551307
-0.748800 -13.665600 5.555947
-0.702000 -13.665600 5.573366
-0.655200 -13.665600 5.589040
-0.608400 -13.665600 5.608119
-0.561600 -13.665600 5.612140
-0.514800 -13.665600 5.624066
-0.468000 -13.665600 5.632795
-0.421200 -13.665600 5.633437
-0.374400 -13.665600 5.633437
-0.327600 -13.665600 5.652103
-0.280800 -13.665600 5.657984
-0.234000 -13.665600 5.688745
-0.187200 -13.665600 5.713798
-0.140400 -13.665600 5.729288
-0.093600 -13.665600 5.732851
-0.046800 -13.665600 5.736984
0.000000 -13.665600 5.750534
0.046800 -13.665600 5.758678
0.093600 -13.665600 5.779393
0.140400 -13.665600 5.786766
0.187200 -13.665600 5.800671
0.234000 -13.665600 5.830350
0.280800 -13.665600 5.843549
0.327600 -13.665600 5.854957
0.374400 -13.665600 5.872536
0.421200 -13.665600 5.874334
0.468000 -13.665600 5.894930
0.514800 -13.665600 5.900152
0.561600 -13.665600 5.919817
0.608400 -13.665600 5.930822
0.655200 -13.665600 5.932581
0.702000 -13.665600 5.932581
0.748800 -13.665600 5.942491
0.795600 -13.665600 5.938820
0.842400 -13.665600 5.942491
0.889200 -13.665600 5.944762
0.936000 -13.665600 6.008079
0.982800 -13.665600 6.017561
1.029600 -13.665600 6.036179
1.076400 -13.665600 6.059536
1.123200 -13.665600 6.083200
1.170000 -13.665600 6.127749
1.216800 -13.665600 6.128495
1.263600 -13.665600 6.130840
1.310400 -13.665600 6.150238
1.357200 -13.665600 6.191662
1.404000 -13.665600 6.201828
1.450800 -13.665600 6.204636
1.497600 -13.665600 6.214847
1.544400 -13.665600 6.223470
1.591200 -13.665600 6.223470
1.638000 -13.665600 6.246442
1.684800 -13.665600 6.257973
1.731600 -13.665600 6.264200
1.778400 -13.665600 6.311147
1.825200 -13.665600 6.325483
1.872000 -13.665600 6.342835
1.918800 -13.665600 6.358284
1.965600 -13.665600 6.368153
2.012400 -13.665600 6.375592
2.059200 -13.665600 6.405814
2.106000 -13.665600 6.429079
2.152800 -13.665600 6.440512
2.199600 -13.665600 6.470329
2.246400 -13.665600 6.491407
2.293200 -13.665600 6.512766
2.340000 -13.665600 6.525563
2.386800 -13.665600 6.561324
2.433600 -13.665600 6.566076
2.480400 -13.665600 6.573699
2.527200 -13.665600 6.583680
2.574000 -13.665600 6.649903
2.620800 -13.665600 6.655468
2.667600 -13.665600 6.668375
2.714400 -13.665600 6.680458
2.761200 -13.665600 6.724249
2.808000 -13.665600 6.738065
2.854800 -13.665600 6.740510
2.901600 -13.665600 6.753757
2.948400 -13.665600 6.767261
2.995200 -13.665600 6.781600
3.042000 -13.665600 6.780477
3.088800 -13.665600 6.827828
3.135600 -13.665600 6.808027
3.182400 -13.665600 6.847289
3.229200 -13.665600 6.853342
3.276000 -13.665600 6.866249
3.322800 -13.665600 6.901440
3.369600 -13.665600 6.930415
3.416400 -13.665600 6.950640
3.463200 -13.665600 6.978561
3.510000 -13.665600 7.034797
3.556800 -13.665600 7.101546
3.603600 -13.665600 7.157205
3.650400 -13.665600 7.194361
3.697200 -13.665600 7.250334
3.744000 -13.665600 7.318258
3.790800 -13.665600 7.302360
3.837600 -13.665600 7.332326
3.884400 -13.665600 7.341864
3.931200 -13.665600 7.385756
3.978000 -13.665600 7.416036
4.024800 -13.665600 7.441331
4.071600 -13.665600 7.521950
4.118400 -13.665600 7.549274
4.165200 -13.665600 7.592801
4.212000 -13.665600 7.637691
4.258800 -13.665600 7.673561
4.305600 -13.665600 7.693677
4.352400 -13.665600 7.705793
4.399200 -13.665600 7.714157
4.446000 -13.665600 7.763017
4.492800 -13.665600 7.792476
4.539600 -13.665600 7.839916
4.586400 -13.665600 7.872320
4.633200 -13.665600 7.891298
4.680000 -13.665600 7.970762
4.726800 -13.665600 8.046940
4.773600 -13.665600 8.073515
4.820400 -13.665600 8.125755
4.867200 -13.665600 8.283933
4.914000 -13.665600 8.283933
4.960800 -13.665600 8.244275
5.007600 -13.665600 7.821674
5.054400 -13.665600 7.749326
5.101200 -13.665600 8.242062
12.542400 -13.665600 8.003262
12.589200 -13.665600 7.981932
12.636000 -13.665600 7.986312
12.682800 -13.665600 7.982067
12.729600 -13.665600 7.972776
12.776400 -13.665600 7.981932
12.823200 -13.665600 7.981932
12.870000 -13.665600 7.982067
12.916800 -13.665600 7.984208
12.963600 -13.665600 7.982067
13.010400 -13.665600 7.979190
13.057200 -13.665600 7.981572
13.104000 -13.665600 7.972959
13.150800 -13.665600 7.965676
13.197600 -13.665600 7.972959
13.244400 -13.665600 7.981572
13.291200 -13.665600 7.976730
13.338000 -13.665600 7.975577
13.384800 -13.665600 7.990662
13.431600 -13.665600 7.995742
13.478400 -13.665600 7.999656
13.525200 -13.665600 7.998521
13.572000 -13.665600 7.998521
13.618800 -13.665600 7.998521
13.665600 -13.665600 8.002684
13.712400 -13.665600 8.002684
13.759200 -13.665600 8.005891
13.806000 -13.665600 8.007845
13.852800 -13.665600 8.003961
13.899600 -13.665600 8.009675
13.946400 -13.665600 8.026403
13.993200 -13.665600 8.030541
14.040000 -13.665600 8.033138
14.086800 -13.665600 8.034438
14.133600 -13.665600 8.033138
14.180400 -13.665600 8.035167
14.227200 -13.665600 8.034484
14.274000 -13.665600 8.022205
14.320800 -13.665600 8.003395
14.367600 -13.665600 7.984134
15.163200 -13.665600 6.718105
15.210000 -13.665600 6.705735
15.256800 -13.665600 6.696106
15.303600 -13.665600 6.705735
15.350400 -13.665600 6.712015
15.397200 -13.665600 6.738317
15.444000 -13.665600 6.746409
15.490800 -13.665600 6.750135
15.537600 -13.665600 6.755909
15.631200 -13.665600 6.744017
15.678000 -13.665600 6.744017
15.724800 -13.665600 6.744017
15.771600 -13.665600 6.724209
15.818400 -13.665600 6.696314
16.567200 -13.665600 2.191132
16.614000 -13.665600 1.990744
16.660800 -13.665600 1.676358
-18.720000 -13.618800 0.000000
-18.673200 -13.618800 0.000000
-18.626400 -13.618800 0.000000
-18.579600 -13.618800 -7.143468
-18.532800 -13.618800 -7.137439
-18.486000 -13.618800 -7.149406
-18.439200 -13.618800 -7.153117
-18.392400 -13.618800 -7.149406
-18.345600 -13.618800 -7.153117
-18.298800 -13.618800 -7.159042
-18.252000 -13.618800 -7.155655
-18.205200 -13.618800 -7.164628
-18.158400 -13.618800 -7.162511
-18.111600 -13.618800 -7.158553
-18.064800 -13.618800 -7.143919
-18.018000 -13.618800 -7.132334
-17.971200 -13.618800 -7.120732
-17.924400 -13.618800 -7.121659
-17.877600 -13.618800 -7.107501
-17.830800 -13.618800 -7.100773
-17.784000 -13.618800 -7.114428
-17.737200 -13.618800 -7.114428
-17.690400 -13.618800 -7.109188
-17.643600 -13.618800 -7.087010
-17.596800 -13.618800 -7.074189
-17.550000 -13.618800 -7.071806
-17.503200 -13.618800 -7.071385
-17.456400 -13.618800 -7.050278
-17.409600 -13.618800 -7.050278
-17.362800 -13.618800 -7.036524
-17.316000 -13.618800 -7.029140
-17.269200 -13.618800 -7.022552
-17.222400 -13.618800 -7.014452
-17.175600 -13.618800 -6.985090
-17.128800 -13.618800 -6.943882
-17.082000 -13.618800 -6.867654
-17.035200 -13.618800 -6.826874
-16.988400 -13.618800 -6.793824
-16.941600 -13.618800 -6.725767
-15.350400 -13.618800 6.805936
-15.303600 -13.618800 6.817147
-15.256800 -13.618800 6.824705
-15.210000 -13.618800 6.867697
-15.163200 -13.618800 6.880660
-15.116400 -13.618800 6.892578
-15.069600 -13.618800 6.912529
-15.022800 -13.618800 6.927115
-14.976000 -13.618800 6.936140
-14.929200 -13.618800 6.946728
-14.882400 -13.618800 6.949380
-14.835600 -13.618800 6.965476
-14.788800 -13.618800 6.969579
-14.742000 -13.618800 6.992658
-14.695200 -13.618800 6.995046
-14.648400 -13.618800 7.001674
-14.601600 -13.618800 7.007962
-14.554800 -13.618800 7.007962
-14.508000 -13.618800 7.009043
-14.461200 -13.618800 7.003157
-14.414400 -13.618800 7.003157
-14.367600 -13.618800 7.005667
-14.320800 -13.618800 7.003157
-14.274000 -13.618800 7.009510
-14.227200 -13.618800 7.017885
-14.180400 -13.618800 7.021939
-14.133600 -13.618800 7.027630
-14.086800 -13.618800 7.029008
-14.040000 -13.618800 7.029008
-13.993200 -13.618800 7.028250
-13.946400 -13.618800 7.029008
-13.899600 -13.618800 7.029735
-13.852800 -13.618800 7.036300
-13.806000 -13.618800 7.039335
-13.759200 -13.618800 7.039335
-13.712400 -13.618800 7.040140
-13.665600 -13.618800 7.044666
-13.618800 -13.618800 7.045101
-13.572000 -13.618800 7.049271
-13.525200 -13.618800 7.055239
-13.478400 -13.618800 7.074156
-13.431600 -13.618800 7.109567
-13.384800 -13.618800 7.133541
-13.338000 -13.618800 7.229923
-11.653200 -13.618800 8.240524
-11.606400 -13.618800 8.114257
-11.559600 -13.618800 8.050440
-11.512800 -13.618800 8.032084
-11.466000 -13.618800 7.985757
-11.419200 -13.618800 7.943186
-11.372400 -13.618800 7.903547
-11.325600 -13.618800 7.834512
-11.278800 -13.618800 7.798842
-11.232000 -13.618800 7.752211
-11.185200 -13.618800 7.690907
-11.138400 -13.618800 7.664530
-11.091600 -13.618800 7.642314
-11.044800 -13.618800 7.621889
-10.998000 -13.618800 7.573125
-10.951200 -13.618800 7.475640
-10.904400 -13.618800 7.398001
-10.857600 -13.618800 7.373354
-10.810800 -13.618800 7.350090
-10.764000 -13.618800 7.293695
-10.717200 -13.618800 7.247136
-10.670400 -13.618800 7.206398
-10.623600 -13.618800 7.162037
-10.576800 -13.618800 7.097548
-10.530000 -13.618800 7.080885
-10.483200 -13.618800 7.056741
-10.436400 -13.618800 7.045933
-10.389600 -13.618800 6.992960
-10.342800 -13.618800 6.962879
-10.296000 -13.618800 6.930783
-10.249200 -13.618800 6.910287
-10.202400 -13.618800 6.897700
-10.155600 -13.618800 6.855548
-10.108800 -13.618800 6.805251
-10.062000 -13.618800 6.769581
-10.015200 -13.618800 6.752694
-9.968400 -13.618800 6.746815
-9.921600 -13.618800 6.713760
-9.874800 -13.618800 6.664586
-9.828000 -13.618800 6.618414
-9.781200 -13.618800 6.566340
-9.734400 -13.618800 6.546713
-9.687600 -13.618800 6.544356
-9.640800 -13.618800 6.513932
-9.594000 -13.618800 6.496193
-9.547200 -13.618800 6.439177
-9.500400 -13.618800 6.422095
-9.453600 -13.618800 6.412533
-9.406800 -13.618800 6.402280
-9.360000 -13.618800 6.394619
-9.313200 -13.618800 6.368432
-9.266400 -13.618800 6.333655
-9.219600 -13.618800 6.354508
-9.172800 -13.618800 6.326241
-9.126000 -13.618800 6.300188
-9.079200 -13.618800 6.244571
-9.032400 -13.618800 6.172143
-8.985600 -13.618800 6.156071
-8.938800 -13.618800 6.117537
-8.892000 -13.618800 6.091749
-8.845200 -13.618800 6.089622
-8.798400 -13.618800 6.083657
-8.751600 -13.618800 6.069690
-8.704800 -13.618800 6.033983
-8.658000 -13.618800 6.033983
-8.611200 -13.618800 6.012650
-8.564400 -13.618800 5.991311
-8.517600 -13.618800 5.982239
-8.470800 -13.618800 5.954834
-8.424000 -13.618800 5.939016
-8.377200 -13.618800 5.924339
-8.330400 -13.618800 5.920583
-8.283600 -13.618800 5.902866
-8.236800 -13.618800 5.886222
-8.190000 -13.618800 5.864895
-8.143200 -13.618800 5.838652
-8.096400 -13.618800 5.838652
-8.049600 -13.618800 5.785321
-8.002800 -13.618800 5.776884
-7.956000 -13.618800 5.768735
-7.909200 -13.618800 5.753526
-7.862400 -13.618800 5.746892
-7.815600 -13.618800 5.724291
-7.768800 -13.618800 5.719122
-7.722000 -13.618800 5.705299
-7.675200 -13.618800 5.678474
-7.628400 -13.618800 5.668907
-7.581600 -13.618800 5.642637
-7.534800 -13.618800 5.598944
-7.488000 -13.618800 5.567151
-7.441200 -13.618800 5.567151
-7.394400 -13.618800 5.581090
-7.347600 -13.618800 5.581090
-7.300800 -13.618800 5.567151
-7.254000 -13.618800 5.562572
-7.207200 -13.618800 5.541110
-7.160400 -13.618800 5.531573
-7.113600 -13.618800 5.525412
-7.066800 -13.618800 5.503487
-7.020000 -13.618800 5.483027
-6.973200 -13.618800 5.467886
-6.926400 -13.618800 5.442754
-6.879600 -13.618800 5.427444
-6.832800 -13.618800 5.427444
-6.786000 -13.618800 5.426069
-6.739200 -13.618800 5.426069
-6.692400 -13.618800 5.408768
-6.645600 -13.618800 5.368009
-6.598800 -13.618800 5.344238
-6.552000 -13.618800 5.328944
-6.505200 -13.618800 5.328944
-6.458400 -13.618800 5.328944
-6.411600 -13.618800 5.328760
-6.364800 -13.618800 5.328760
-6.318000 -13.618800 5.324840
-6.271200 -13.618800 5.324840
-6.224400 -13.618800 5.314885
-6.177600 -13.618800 5.309282
-6.130800 -13.618800 5.305665
-6.084000 -13.618800 5.290050
-6.037200 -13.618800 5.278482
-5.990400 -13.618800 5.269567
-5.943600 -13.618800 5.240955
-5.896800 -13.618800 5.239065
-5.850000 -13.618800 5.214295
-5.803200 -13.618800 5.213781
-5.756400 -13.618800 5.211822
-5.709600 -13.618800 5.202256
-5.662800 -13.618800 5.194969
-5.616000 -13.618800 5.194969
-5.569200 -13.618800 5.201088
-5.522400 -13.618800 5.211251
-5.475600 -13.618800 5.197203
-5.428800 -13.618800 5.201088
-5.382000 -13.618800 5.197203
-5.335200 -13.618800 5.197203
-5.288400 -13.618800 5.197203
-5.241600 -13.618800 5.184521
-5.194800 -13.618800 5.180781
-5.148000 -13.618800 5.180781
-5.101200 -13.618800 5.164938
-5.054400 -13.618800 5.163058
-5.007600 -13.618800 5.161928
-4.960800 -13.618800 5.161928
-4.914000 -13.618800 5.158380
-4.867200 -13.618800 5.143254
-4.820400 -13.618800 5.142096
-4.773600 -13.618800 5.161928
-4.726800 -13.618800 5.143254
-4.680000 -13.618800 5.134245
-4.633200 -13.618800 5.128855
-4.586400 -13.618800 5.123475
-4.539600 -13.618800 5.115361
-4.492800 -13.618800 5.094530
-4.446000 -13.618800 5.094530
-4.399200 -13.618800 5.094530
-4.352400 -13.618800 5.097887
-4.305600 -13.618800 5.097887
-4.258800 -13.618800 5.099669
-4.212000 -13.618800 5.123298
-4.165200 -13.618800 5.123298
-4.118400 -13.618800 5.119661
-4.071600 -13.618800 5.104958
-4.024800 -13.618800 5.115697
-3.978000 -13.618800 5.115697
-3.931200 -13.618800 5.113716
-3.884400 -13.618800 5.100545
-3.837600 -13.618800 5.094714
-3.790800 -13.618800 5.097982
-3.744000 -13.618800 5.095619
-3.697200 -13.618800 5.094688
-3.650400 -13.618800 5.095619
-3.603600 -13.618800 5.119663
-3.556800 -13.618800 5.141821
-3.510000 -13.618800 5.143452
-3.463200 -13.618800 5.151346
-3.416400 -13.618800 5.157700
-3.369600 -13.618800 5.151346
-3.322800 -13.618800 5.157700
-3.276000 -13.618800 5.172568
-3.229200 -13.618800 5.172568
-3.182400 -13.618800 5.162179
-3.135600 -13.618800 5.158226
-3.088800 -13.618800 5.170877
-3.042000 -13.618800 5.178789
-2.995200 -13.618800 5.172568
-2.948400 -13.618800 5.182218
-2.901600 -13.618800 5.182218
-2.854800 -13.618800 5.185314
-2.808000 -13.618800 5.205593
-2.761200 -13.618800 5.205593
-2.714400 -13.618800 5.202714
-2.667600 -13.618800 5.201476
-2.620800 -13.618800 5.207728
-2.574000 -13.618800 5.217064
-2.527200 -13.618800 5.205593
-2.480400 -13.618800 5.210732
-2.433600 -13.618800 5.210732
-2.386800 -13.618800 5.218424
-2.340000 -13.618800 5.240983
-2.293200 -13.618800 5.218424
-2.246400 -13.618800 5.213165
-2.199600 -13.618800 5.213165
-2.152800 -13.618800 5.211525
-2.106000 -13.618800 5.211666
-2.059200 -13.618800 5.211525
-2.012400 -13.618800 5.213165
-1.965600 -13.618800 5.224435
-1.918800 -13.618800 5.249980
-1.872000 -13.618800 5.299972
-1.825200 -13.618800 5.342386
-1.778400 -13.618800 5.347593
-1.731600 -13.618800 5.348550
-1.684800 -13.618800 5.349046
-1.638000 -13.618800 5.352924
-1.591200 -13.618800 5.347593
-1.544400 -13.618800 5.347593
-1.497600 -13.618800 5.348550
-1.450800 -13.618800 5.334870
-1.404000 -13.618800 5.353457
-1.357200 -13.618800 5.372341
-1.310400 -13.618800 5.388510
-1.263600 -13.618800 5.412484
-1.216800 -13.618800 5.424683
-1.170000 -13.618800 5.450076
-1.123200 -13.618800 5.450759
-1.076400 -13.618800 5.465689
-1.029600 -13.618800 5.468542
-0.982800 -13.618800 5.469105
-0.936000 -13.618800 5.485170
-0.889200 -13.618800 5.515945
-0.842400 -13.618800 5.530953
-0.795600 -13.618800 5.548810
-0.748800 -13.618800 5.551307
-0.702000 -13.618800 5.564076
-0.655200 -13.618800 5.577470
-0.608400 -13.618800 5.582439
-0.561600 -13.618800 5.611107
-0.514800 -13.618800 5.611107
-0.468000 -13.618800 5.611107
-0.421200 -13.618800 5.612140
-0.374400 -13.618800 5.618726
-0.327600 -13.618800 5.652103
-0.280800 -13.618800 5.660378
-0.234000 -13.618800 5.687444
-0.187200 -13.618800 5.711937
-0.140400 -13.618800 5.718006
-0.093600 -13.618800 5.732851
-0.046800 -13.618800 5.734629
0.000000 -13.618800 5.737063
0.046800 -13.618800 5.748425
0.093600 -13.618800 5.778999
0.140400 -13.618800 5.779393
0.187200 -13.618800 5.800671
0.234000 -13.618800 5.813722
0.280800 -13.618800 5.830350
0.327600 -13.618800 5.841971
0.374400 -13.618800 5.864549
0.421200 -13.618800 5.864669
0.468000 -13.618800 5.889969
0.514800 -13.618800 5.900152
0.561600 -13.618800 5.919817
0.608400 -13.618800 5.926796
0.655200 -13.618800 5.930822
0.702000 -13.618800 5.932581
0.748800 -13.618800 5.934499
0.795600 -13.618800 5.927685
0.842400 -13.618800 5.934499
0.889200 -13.618800 5.944676
0.936000 -13.618800 6.014028
0.982800 -13.618800 6.026860
1.029600 -13.618800 6.051670
1.076400 -13.618800 6.071629
1.123200 -13.618800 6.118221
1.170000 -13.618800 6.127955
1.216800 -13.618800 6.129246
1.263600 -13.618800 6.136109
1.310400 -13.618800 6.148782
1.357200 -13.618800 6.191662
1.404000 -13.618800 6.192633
1.450800 -13.618800 6.204636
1.497600 -13.618800 6.219442
1.544400 -13.618800 6.223470
1.591200 -13.618800 6.223470
1.638000 -13.618800 6.246246
1.684800 -13.618800 6.256893
1.731600 -13.618800 6.274716
1.778400 -13.618800 6.309870
1.825200 -13.618800 6.329866
1.872000 -13.618800 6.342835
1.918800 -13.618800 6.368153
1.965600 -13.618800 6.375592
2.012400 -13.618800 6.387211
2.059200 -13.618800 6.416577
2.106000 -13.618800 6.434997
2.152800 -13.618800 6.463255
2.199600 -13.618800 6.492821
2.246400 -13.618800 6.512766
2.293200 -13.618800 6.525563
2.340000 -13.618800 6.532465
2.386800 -13.618800 6.572395
2.433600 -13.618800 6.573699
2.480400 -13.618800 6.583680
2.527200 -13.618800 6.584670
2.574000 -13.618800 6.635955
2.620800 -13.618800 6.655842
2.667600 -13.618800 6.673987
2.714400 -13.618800 6.690103
2.761200 -13.618800 6.724249
2.808000 -13.618800 6.740510
2.854800 -13.618800 6.745439
2.901600 -13.618800 6.761323
2.948400 -13.618800 6.767852
2.995200 -13.618800 6.780477
3.042000 -13.618800 6.771857
3.088800 -13.618800 6.795403
3.135600 -13.618800 6.797528
3.182400 -13.618800 6.839746
3.229200 -13.618800 6.849717
3.276000 -13.618800 6.862338
3.322800 -13.618800 6.878141
3.369600 -13.618800 6.925238
3.416400 -13.618800 6.950640
3.463200 -13.618800 6.994246
3.510000 -13.618800 7.026259
3.556800 -13.618800 7.053631
3.603600 -13.618800 7.108119
3.650400 -13.618800 7.157205
3.697200 -13.618800 7.179955
3.744000 -13.618800 7.212875
3.790800 -13.618800 7.230012
3.837600 -13.618800 7.299596
3.884400 -13.618800 7.304973
3.931200 -13.618800 7.357987
3.978000 -13.618800 7.416782
4.024800 -13.618800 7.441425
4.071600 -13.618800 7.526689
4.118400 -13.618800 7.557503
4.165200 -13.618800 7.591725
4.212000 -13.618800 7.614086
4.258800 -13.618800 7.668781
4.305600 -13.618800 7.684761
4.352400 -13.618800 7.688241
4.399200 -13.618800 7.689278
4.446000 -13.618800 7.706494
4.492800 -13.618800 7.766160
4.539600 -13.618800 7.783232
4.586400 -13.618800 7.830249
4.633200 -13.618800 7.857132
4.680000 -13.618800 7.922975
4.726800 -13.618800 7.986038
4.773600 -13.618800 8.011296
4.820400 -13.618800 8.063297
4.867200 -13.618800 8.202674
4.914000 -13.618800 8.202674
4.960800 -13.618800 8.176500
5.007600 -13.618800 7.056663
5.054400 -13.618800 6.680707
5.101200 -13.618800 7.056663
12.542400 -13.618800 8.008854
12.589200 -13.618800 8.001288
12.636000 -13.618800 8.001130
12.682800 -13.618800 7.998986
12.729600 -13.618800 7.992447
12.776400 -13.618800 7.994934
12.823200 -13.618800 7.994245
12.870000 -13.618800 7.994245
12.916800 -13.618800 7.996551
12.963600 -13.618800 7.994934
13.010400 -13.618800 7.994245
13.057200 -13.618800 7.994245
13.104000 -13.618800 7.981572
13.150800 -13.618800 7.981572
13.197600 -13.618800 7.996551
13.244400 -13.618800 7.998818
13.291200 -13.618800 7.996976
13.338000 -13.618800 7.996976
13.384800 -13.618800 8.005285
13.431600 -13.618800 8.007943
13.478400 -13.618800 8.007943
13.525200 -13.618800 8.005891
13.572000 -13.618800 8.005285
13.618800 -13.618800 8.005285
13.665600 -13.618800 8.005891
13.712400 -13.618800 8.005040
13.759200 -13.618800 8.005891
13.806000 -13.618800 8.005891
13.852800 -13.618800 7.994566
13.899600 -13.618800 8.001130
13.946400 -13.618800 8.016346
13.993200 -13.618800 8.017161
14.040000 -13.618800 8.032905
14.086800 -13.618800 8.035199
14.133600 -13.618800 8.041937
14.180400 -13.618800 8.041937
14.227200 -13.618800 8.041937
14.274000 -13.618800 8.030770
14.320800 -13.618800 8.020475
14.367600 -13.618800 8.008917
14.414400 -13.618800 7.983273
14.461200 -13.618800 7.973011
15.210000 -13.618800 6.731770
15.256800 -13.618800 6.718105
15.303600 -13.618800 6.711979
15.350400 -13.618800 6.718105
15.397200 -13.618800 6.708001
15.444000 -13.618800 6.738317
15.490800 -13.618800 6.746409
15.537600 -13.618800 6.750135
15.584400 -13.618800 6.744017
15.631200 -13.618800 6.742226
15.678000 -13.618800 6.742226
15.724800 -13.618800 6.742226
15.771600 -13.618800 6.715592
15.818400 -13.618800 6.697665
16.146000 -13.618800 4.790644
16.286400 -13.618800 4.066103
16.567200 -13.618800 2.390507
16.614000 -13.618800 2.172754
-18.720000 -13.572000 0.000000
-18.673200 -13.572000 0.000000
-18.626400 -13.572000 0.000000
-18.579600 -13.572000 -7.184641
-18.532800 -13.572000 -7.169720
-18.486000 -13.572000 -7.184641
-18.439200 -13.572000 -7.184498
-18.392400 -13.572000 -7.177088
-18.345600 -13.572000 -7.175791
-18.298800 -13.572000 -7.175791
-18.252000 -13.572000 -7.172313
-18.205200 -13.572000 -7.177088
-18.158400 -13.572000 -7.174452
-18.111600 -13.572000 -7.171350
-18.064800 -13.572000 -7.159042
-18.018000 -13.572000 -7.158553
-17.971200 -13.572000 -7.135495
-17.924400 -13.572000 -7.135887
-17.877600 -13.572000 -7.121659
-17.830800 -13.572000 -7.120732
-17.784000 -13.572000 -7.120732
-17.737200 -13.572000 -7.120199
-17.690400 -13.572000 -7.116120
-17.643600 -13.572000 -7.105770
-17.596800 -13.572000 -7.085303
-17.550000 -13.572000 -7.084344
-17.503200 -13.572000 -7.082765
-17.456400 -13.572000 -7.071385
-17.409600 -13.572000 -7.062255
-17.362800 -13.572000 -7.050278
-17.316000 -13.572000 -7.036524
-17.269200 -13.572000 -7.026777
-17.222400 -13.572000 -7.022821
-17.175600 -13.572000 -7.014452
-17.128800 -13.572000 -6.973553
-17.082000 -13.572000 -6.867654
-17.035200 -13.572000 -6.799818
-16.988400 -13.572000 -6.755814
-16.567200 -13.572000 -5.059232
-16.520400 -13.572000 -5.033417
-15.397200 -13.572000 6.807780
-15.350400 -13.572000 6.817376
-15.303600 -13.572000 6.842221
-15.256800 -13.572000 6.871938
-15.210000 -13.572000 6.880945
-15.163200 -13.572000 6.897582
-15.116400 -13.572000 6.919952
-15.069600 -13.572000 6.935234
-15.022800 -13.572000 6.936140
-14.976000 -13.572000 6.941817
-14.929200 -13.572000 6.947396
-14.882400 -13.572000 6.955883
-14.835600 -13.572000 6.965476
-14.788800 -13.572000 6.969579
-14.742000 -13.572000 6.976716
-14.695200 -13.572000 6.992658
-14.648400 -13.572000 6.995046
-14.601600 -13.572000 7.000253
-14.554800 -13.572000 7.003157
-14.508000 -13.572000 7.008248
-14.461200 -13.572000 7.007962
-14.414400 -13.572000 7.010079
-14.367600 -13.572000 7.010079
-14.320800 -13.572000 7.009510
-14.274000 -13.572000 7.017885
-14.227200 -13.572000 7.021939
-14.180400 -13.572000 7.022223
-14.133600 -13.572000 7.027269
-14.086800 -13.572000 7.027630
-14.040000 -13.572000 7.029735
-13.993200 -13.572000 7.029008
-13.946400 -13.572000 7.029735
-13.899600 -13.572000 7.035081
-13.852800 -13.572000 7.035213
-13.806000 -13.572000 7.036300
-13.759200 -13.572000 7.036300
-13.712400 -13.572000 7.039335
-13.665600 -13.572000 7.044470
-13.618800 -13.572000 7.045101
-13.572000 -13.572000 7.047183
-13.525200 -13.572000 7.055239
-13.478400 -13.572000 7.083692
-13.431600 -13.572000 7.119048
-13.384800 -13.572000 7.170938
-11.653200 -13.572000 8.312842
-11.606400 -13.572000 8.180914
-11.559600 -13.572000 8.061922
-11.512800 -13.572000 8.050440
-11.466000 -13.572000 8.032084
-11.419200 -13.572000 7.958025
-11.372400 -13.572000 7.933711
-11.325600 -13.572000 7.885450
-11.278800 -13.572000 7.821569
-11.232000 -13.572000 7.763197
-11.185200 -13.572000 7.719727
-11.138400 -13.572000 7.664530
-11.091600 -13.572000 7.638984
-11.044800 -13.572000 7.608256
-10.998000 -13.572000 7.573125
-10.951200 -13.572000 7.480571
-10.904400 -13.572000 7.418853
-10.857600 -13.572000 7.369780
-10.810800 -13.572000 7.312649
-10.764000 -13.572000 7.285081
-10.717200 -13.572000 7.256509
-10.670400 -13.572000 7.213303
-10.623600 -13.572000 7.164604
-10.576800 -13.572000 7.136569
-10.530000 -13.572000 7.094927
-10.483200 -13.572000 7.092014
-10.436400 -13.572000 7.080885
-10.389600 -13.572000 6.992960
-10.342800 -13.572000 6.951650
-10.296000 -13.572000 6.918116
-10.249200 -13.572000 6.897700
-10.202400 -13.572000 6.855548
-10.155600 -13.572000 6.816060
-10.108800 -13.572000 6.789099
-10.062000 -13.572000 6.751296
-10.015200 -13.572000 6.734879
-9.968400 -13.572000 6.701209
-9.921600 -13.572000 6.676514
-9.874800 -13.572000 6.646913
-9.828000 -13.572000 6.566340
-9.781200 -13.572000 6.546713
-9.734400 -13.572000 6.536030
-9.687600 -13.572000 6.517481
-9.640800 -13.572000 6.497116
-9.594000 -13.572000 6.471402
-9.547200 -13.572000 6.427564
-9.500400 -13.572000 6.414854
-9.453600 -13.572000 6.409207
-9.406800 -13.572000 6.402280
-9.360000 -13.572000 6.394619
-9.313200 -13.572000 6.337456
-9.266400 -13.572000 6.331780
-9.219600 -13.572000 6.330131
-9.172800 -13.572000 6.288909
-9.126000 -13.572000 6.274076
-9.079200 -13.572000 6.190073
-9.032400 -13.572000 6.162257
-8.985600 -13.572000 6.126701
-8.938800 -13.572000 6.091749
-8.892000 -13.572000 6.082687
-8.845200 -13.572000 6.079527
-8.798400 -13.572000 6.074523
-8.751600 -13.572000 6.033041
-8.704800 -13.572000 5.992379
-8.658000 -13.572000 5.990552
-8.611200 -13.572000 5.975186
-8.564400 -13.572000 5.962792
-8.517600 -13.572000 5.957848
-8.470800 -13.572000 5.921802
-8.424000 -13.572000 5.917907
-8.377200 -13.572000 5.907420
-8.330400 -13.572000 5.903540
-8.283600 -13.572000 5.901889
-8.236800 -13.572000 5.886222
-8.190000 -13.572000 5.847027
-8.143200 -13.572000 5.838652
-8.096400 -13.572000 5.795089
-8.049600 -13.572000 5.776884
-8.002800 -13.572000 5.775597
-7.956000 -13.572000 5.753526
-7.909200 -13.572000 5.724291
-7.862400 -13.572000 5.718387
-7.815600 -13.572000 5.710987
-7.768800 -13.572000 5.704051
-7.722000 -13.572000 5.677766
-7.675200 -13.572000 5.659309
-7.628400 -13.572000 5.640225
-7.581600 -13.572000 5.598944
-7.534800 -13.572000 5.590623
-7.488000 -13.572000 5.565986
-7.441200 -13.572000 5.567151
-7.394400 -13.572000 5.568920
-7.347600 -13.572000 5.581824
-7.300800 -13.572000 5.568920
-7.254000 -13.572000 5.565986
-7.207200 -13.572000 5.541110
-7.160400 -13.572000 5.531573
-7.113600 -13.572000 5.525412
-7.066800 -13.572000 5.500071
-7.020000 -13.572000 5.455515
-6.973200 -13.572000 5.435798
-6.926400 -13.572000 5.427444
-6.879600 -13.572000 5.412953
-6.832800 -13.572000 5.412059
-6.786000 -13.572000 5.408768
-6.739200 -13.572000 5.406658
-6.692400 -13.572000 5.402348
-6.645600 -13.572000 5.368009
-6.598800 -13.572000 5.344238
-6.552000 -13.572000 5.328944
-6.505200 -13.572000 5.328760
-6.458400 -13.572000 5.324312
-6.411600 -13.572000 5.322672
-6.364800 -13.572000 5.316585
-6.318000 -13.572000 5.308676
-6.271200 -13.572000 5.310214
-6.224400 -13.572000 5.302572
-6.177600 -13.572000 5.297356
-6.130800 -13.572000 5.288788
-6.084000 -13.572000 5.281748
-6.037200 -13.572000 5.276838
-5.990400 -13.572000 5.269567
-5.943600 -13.572000 5.239747
-5.896800 -13.572000 5.215778
-5.850000 -13.572000 5.205953
-5.803200 -13.572000 5.194969
-5.756400 -13.572000 5.194969
-5.709600 -13.572000 5.188587
-5.662800 -13.572000 5.188587
-5.616000 -13.572000 5.189792
-5.569200 -13.572000 5.194258
-5.522400 -13.572000 5.197203
-5.475600 -13.572000 5.189792
-5.428800 -13.572000 5.194258
-5.382000 -13.572000 5.189792
-5.335200 -13.572000 5.184521
-5.288400 -13.572000 5.177516
-5.241600 -13.572000 5.163745
-5.194800 -13.572000 5.152003
-5.148000 -13.572000 5.158380
-5.101200 -13.572000 5.144255
-5.054400 -13.572000 5.142772
-5.007600 -13.572000 5.142096
-4.960800 -13.572000 5.142772
-4.914000 -13.572000 5.131715
-4.867200 -13.572000 5.129690
-4.820400 -13.572000 5.129690
-4.773600 -13.572000 5.129690
-4.726800 -13.572000 5.129690
-4.680000 -13.572000 5.115361
-4.633200 -13.572000 5.111654
-4.586400 -13.572000 5.104275
-4.539600 -13.572000 5.086504
-4.492800 -13.572000 5.081255
-4.446000 -13.572000 5.085642
-4.399200 -13.572000 5.090980
-4.352400 -13.572000 5.094530
-4.305600 -13.572000 5.094976
-4.258800 -13.572000 5.115963
-4.212000 -13.572000 5.124849
-4.165200 -13.572000 5.124849
-4.118400 -13.572000 5.122322
-4.071600 -13.572000 5.113716
-4.024800 -13.572000 5.115697
-3.978000 -13.572000 5.115697
-3.931200 -13.572000 5.113716
-3.884400 -13.572000 5.094714
-3.837600 -13.572000 5.094714
-3.790800 -13.572000 5.100545
-3.744000 -13.572000 5.104988
-3.697200 -13.572000 5.094688
-3.650400 -13.572000 5.095619
-3.603600 -13.572000 5.120232
-3.556800 -13.572000 5.141821
-3.510000 -13.572000 5.130920
-3.463200 -13.572000 5.141821
-3.416400 -13.572000 5.151346
-3.369600 -13.572000 5.144573
-3.322800 -13.572000 5.150939
-3.276000 -13.572000 5.150939
-3.229200 -13.572000 5.150939
-3.182400 -13.572000 5.158226
-3.135600 -13.572000 5.158226
-3.088800 -13.572000 5.170877
-3.042000 -13.572000 5.178789
-2.995200 -13.572000 5.178789
-2.948400 -13.572000 5.182218
-2.901600 -13.572000 5.182218
-2.854800 -13.572000 5.182218
-2.808000 -13.572000 5.185314
-2.761200 -13.572000 5.182967
-2.714400 -13.572000 5.180677
-2.667600 -13.572000 5.180154
-2.620800 -13.572000 5.180677
-2.574000 -13.572000 5.204582
-2.527200 -13.572000 5.204582
-2.480400 -13.572000 5.202872
-2.433600 -13.572000 5.202872
-2.386800 -13.572000 5.209508
-2.340000 -13.572000 5.218424
-2.293200 -13.572000 5.215778
-2.246400 -13.572000 5.213165
-2.199600 -13.572000 5.211525
-2.152800 -13.572000 5.196844
-2.106000 -13.572000 5.209508
-2.059200 -13.572000 5.185920
-2.012400 -13.572000 5.198874
-1.965600 -13.572000 5.213165
-1.918800 -13.572000 5.228549
-1.872000 -13.572000 5.258275
-1.825200 -13.572000 5.308437
-1.778400 -13.572000 5.328940
-1.731600 -13.572000 5.348550
-1.684800 -13.572000 5.352394
-1.638000 -13.572000 5.353457
-1.591200 -13.572000 5.347593
-1.544400 -13.572000 5.334870
-1.497600 -13.572000 5.336937
-1.450800 -13.572000 5.334870
-1.404000 -13.572000 5.345607
-1.357200 -13.572000 5.372341
-1.310400 -13.572000 5.388510
-1.263600 -13.572000 5.418257
-1.216800 -13.572000 5.424683
-1.170000 -13.572000 5.450076
-1.123200 -13.572000 5.450759
-1.076400 -13.572000 5.456911
-1.029600 -13.572000 5.468542
-0.982800 -13.572000 5.468523
-0.936000 -13.572000 5.478294
-0.889200 -13.572000 5.484520
-0.842400 -13.572000 5.515945
-0.795600 -13.572000 5.541686
-0.748800 -13.572000 5.551037
-0.702000 -13.572000 5.571521
-0.655200 -13.572000 5.577470
-0.608400 -13.572000 5.582439
-0.561600 -13.572000 5.605188
-0.514800 -13.572000 5.608111
-0.468000 -13.572000 5.608111
-0.421200 -13.572000 5.605188
-0.374400 -13.572000 5.602401
-0.327600 -13.572000 5.614086
-0.280800 -13.572000 5.656771
-0.234000 -13.572000 5.660457
-0.187200 -13.572000 5.686886
-0.140400 -13.572000 5.699293
-0.093600 -13.572000 5.711937
-0.046800 -13.572000 5.729288
0.000000 -13.572000 5.732851
0.046800 -13.572000 5.740278
0.093600 -13.572000 5.747593
0.140400 -13.572000 5.773890
0.187200 -13.572000 5.779393
0.234000 -13.572000 5.800671
0.280800 -13.572000 5.802892
0.327600 -13.572000 5.813722
0.374400 -13.572000 5.850370
0.421200 -13.572000 5.864669
0.468000 -13.572000 5.889969
0.514800 -13.572000 5.900152
0.561600 -13.572000 5.919817
0.608400 -13.572000 5.930822
0.655200 -13.572000 5.932289
0.702000 -13.572000 5.932289
0.748800 -13.572000 5.933589
0.795600 -13.572000 5.927593
0.842400 -13.572000 5.932581
0.889200 -13.572000 5.942491
0.936000 -13.572000 5.981290
0.982800 -13.572000 6.025500
1.029600 -13.572000 6.041871
1.076400 -13.572000 6.062291
1.123200 -13.572000 6.098692
1.170000 -13.572000 6.122543
1.216800 -13.572000 6.129246
1.263600 -13.572000 6.136109
1.310400 -13.572000 6.148782
1.357200 -13.572000 6.176489
1.404000 -13.572000 6.189085
1.450800 -13.572000 6.192633
1.497600 -13.572000 6.205000
1.544400 -13.572000 6.205000
1.591200 -13.572000 6.219442
1.638000 -13.572000 6.245144
1.684800 -13.572000 6.248150
1.731600 -13.572000 6.264962
1.778400 -13.572000 6.289943
1.825200 -13.572000 6.325483
1.872000 -13.572000 6.347374
1.918800 -13.572000 6.369535
1.965600 -13.572000 6.386050
2.012400 -13.572000 6.404459
2.059200 -13.572000 6.434997
2.106000 -13.572000 6.440512
2.152800 -13.572000 6.476068
2.199600 -13.572000 6.496251
2.246400 -13.572000 6.520361
2.293200 -13.572000 6.528052
2.340000 -13.572000 6.532465
2.386800 -13.572000 6.573699
2.433600 -13.572000 6.576454
2.480400 -13.572000 6.583680
2.527200 -13.572000 6.586247
2.574000 -13.572000 6.628462
2.620800 -13.572000 6.654199
2.667600 -13.572000 6.672037
2.714400 -13.572000 6.682509
2.761200 -13.572000 6.703501
2.808000 -13.572000 6.739821
2.854800 -13.572000 6.740510
2.901600 -13.572000 6.761323
2.948400 -13.572000 6.768674
2.995200 -13.572000 6.780477
3.042000 -13.572000 6.776671
3.088800 -13.572000 6.821993
3.135600 -13.572000 6.808027
3.182400 -13.572000 6.846055
3.229200 -13.572000 6.862338
3.276000 -13.572000 6.870123
3.322800 -13.572000 6.919876
3.369600 -13.572000 6.930415
3.416400 -13.572000 6.963722
3.463200 -13.572000 6.974603
3.510000 -13.572000 7.009991
3.556800 -13.572000 7.011463
3.603600 -13.572000 7.029069
3.650400 -13.572000 7.101524
3.697200 -13.572000 7.136127
3.744000 -13.572000 7.142218
3.790800 -13.572000 7.177021
3.837600 -13.572000 7.199942
3.884400 -13.572000 7.217681
3.931200 -13.572000 7.297975
3.978000 -13.572000 7.357987
4.024800 -13.572000 7.416449
4.071600 -13.572000 7.487374
4.118400 -13.572000 7.549016
4.165200 -13.572000 7.586151
4.212000 -13.572000 7.622579
4.258800 -13.572000 7.673561
4.305600 -13.572000 7.689278
4.352400 -13.572000 7.691818
4.399200 -13.572000 7.691818
4.446000 -13.572000 7.706494
4.492800 -13.572000 7.773252
4.539600 -13.572000 7.782422
4.586400 -13.572000 7.813707
4.633200 -13.572000 7.830249
4.680000 -13.572000 7.891298
4.726800 -13.572000 7.922975
4.773600 -13.572000 7.928235
4.820400 -13.572000 7.988654
4.867200 -13.572000 8.046940
4.914000 -13.572000 7.988654
4.960800 -13.572000 7.743314
5.007600 -13.572000 6.931100
5.054400 -13.572000 6.679492
5.101200 -13.572000 6.679492
12.636000 -13.572000 8.008854
12.682800 -13.572000 8.006886
12.729600 -13.572000 8.005239
12.776400 -13.572000 8.005239
12.823200 -13.572000 7.998986
12.870000 -13.572000 7.994934
12.916800 -13.572000 7.996551
12.963600 -13.572000 7.994245
13.010400 -13.572000 7.994245
13.057200 -13.572000 7.994245
13.104000 -13.572000 7.990345
13.150800 -13.572000 7.996551
13.197600 -13.572000 7.996551
13.244400 -13.572000 7.998983
13.291200 -13.572000 7.999523
13.338000 -13.572000 7.999656
13.384800 -13.572000 8.008949
13.431600 -13.572000 8.009312
13.478400 -13.572000 8.011495
13.525200 -13.572000 8.009312
13.572000 -13.572000 8.009312
13.618800 -13.572000 8.008949
13.665600 -13.572000 8.011495
13.712400 -13.572000 8.008147
13.759200 -13.572000 8.013413
13.806000 -13.572000 8.011875
13.852800 -13.572000 8.007845
13.899600 -13.572000 8.005672
13.946400 -13.572000 8.031909
13.993200 -13.572000 8.030541
14.040000 -13.572000 8.034438
14.086800 -13.572000 8.042011
14.133600 -13.572000 8.055118
14.180400 -13.572000 8.055728
14.227200 -13.572000 8.055728
14.274000 -13.572000 8.034484
14.320800 -13.572000 8.030751
14.367600 -13.572000 8.018376
14.414400 -13.572000 7.987962
14.461200 -13.572000 7.978941
15.210000 -13.572000 6.750331
15.256800 -13.572000 6.738317
15.303600 -13.572000 6.738317
15.350400 -13.572000 6.733487
15.397200 -13.572000 6.708001
15.444000 -13.572000 6.738317
15.490800 -13.572000 6.708001
15.537600 -13.572000 6.753962
15.584400 -13.572000 6.744017
15.631200 -13.572000 6.743060
15.678000 -13.572000 6.743060
15.724800 -13.572000 6.744017
15.771600 -13.572000 6.717480
15.912000 -13.572000 6.594236
16.192800 -13.572000 4.755340
16.239600 -13.572000 4.589996
16.286400 -13.572000 4.355260
16.333200 -13.572000 4.066103
16.380000 -13.572000 3.792795
16.426800 -13.572000 3.509543
-18.720000 -13.525200 0.000000
-18.673200 -13.525200 0.000000
-18.626400 -13.525200 0.000000
-18.579600 -13.525200 -7.251036
-18.532800 -13.525200 -7.234046
-18.486000 -13.525200 -7.234046
-18.439200 -13.525200 -7.221716
-18.392400 -13.525200 -7.213246
-18.345600 -13.525200 -7.184498
-18.298800 -13.525200 -7.184498
-18.252000 -13.525200 -7.177644
-18.205200 -13.525200 -7.177644
-18.158400 -13.525200 -7.177088
-18.111600 -13.525200 -7.171923
-18.064800 -13.525200 -7.171671
-18.018000 -13.525200 -7.164496
-17.971200 -13.525200 -7.135887
-17.924400 -13.525200 -7.139892
-17.877600 -13.525200 -7.123803
-17.830800 -13.525200 -7.121659
-17.784000 -13.525200 -7.120732
-17.737200 -13.525200 -7.120199
-17.690400 -13.525200 -7.114428
-17.643600 -13.525200 -7.108262
-17.596800 -13.525200 -7.099186
-17.550000 -13.525200 -7.087630
-17.503200 -13.525200 -7.087630
-17.456400 -13.525200 -7.074739
-17.409600 -13.525200 -7.071806
-17.362800 -13.525200 -7.062255
-17.316000 -13.525200 -7.048183
-17.269200 -13.525200 -7.036076
-17.222400 -13.525200 -7.028401
-17.175600 -13.525200 -7.022821
-17.128800 -13.525200 -7.009557
-17.082000 -13.525200 -6.869402
-17.035200 -13.525200 -6.799818
-16.988400 -13.525200 -6.725767
-15.444000 -13.525200 6.770781
-15.397200 -13.525200 6.807780
-15.350400 -13.525200 6.823182
-15.303600 -13.525200 6.867697
-15.256800 -13.525200 6.882406
-15.210000 -13.525200 6.900957
-15.163200 -13.525200 6.919952
-15.116400 -13.525200 6.936051
-15.069600 -13.525200 6.940988
-15.022800 -13.525200 6.947396
-14.976000 -13.525200 6.955883
-14.929200 -13.525200 6.960473
-14.882400 -13.525200 6.965476
-14.835600 -13.525200 6.974606
-14.788800 -13.525200 6.979421
-14.742000 -13.525200 6.991489
-14.695200 -13.525200 6.993851
-14.648400 -13.525200 7.001674
-14.601600 -13.525200 7.010079
-14.554800 -13.525200 7.011412
-14.508000 -13.525200 7.017885
-14.461200 -13.525200 7.014287
-14.414400 -13.525200 7.022000
-14.367600 -13.525200 7.022452
-14.320800 -13.525200 7.022000
-14.274000 -13.525200 7.022223
-14.227200 -13.525200 7.022452
-14.180400 -13.525200 7.022452
-14.133600 -13.525200 7.027126
-14.086800 -13.525200 7.027126
-14.040000 -13.525200 7.029008
-13.993200 -13.525200 7.027630
-13.946400 -13.525200 7.027630
-13.899600 -13.525200 7.027630
-13.852800 -13.525200 7.035081
-13.806000 -13.525200 7.035213
-13.759200 -13.525200 7.036562
-13.712400 -13.525200 7.039335
-13.665600 -13.525200 7.044666
-13.618800 -13.525200 7.049263
-13.572000 -13.525200 7.056222
-13.525200 -13.525200 7.070906
-13.478400 -13.525200 7.110042
-13.431600 -13.525200 7.149173
-13.384800 -13.525200 7.204795
-11.653200 -13.525200 8.323755
-11.606400 -13.525200 8.275330
-11.559600 -13.525200 8.171680
-11.512800 -13.525200 8.061922
-11.466000 -13.525200 8.044840
-11.419200 -13.525200 7.980282
-11.372400 -13.525200 7.934834
-11.325600 -13.525200 7.895249
-11.278800 -13.525200 7.828334
-11.232000 -13.525200 7.763197
-11.185200 -13.525200 7.707277
-11.138400 -13.525200 7.654005
-11.091600 -13.525200 7.621889
-11.044800 -13.525200 7.596771
-10.998000 -13.525200 7.557166
-10.951200 -13.525200 7.475640
-10.904400 -13.525200 7.381671
-10.857600 -13.525200 7.357028
-10.810800 -13.525200 7.308500
-10.764000 -13.525200 7.283597
-10.717200 -13.525200 7.256509
-10.670400 -13.525200 7.206398
-10.623600 -13.525200 7.169213
-10.576800 -13.525200 7.141263
-10.530000 -13.525200 7.103297
-10.483200 -13.525200 7.092014
-10.436400 -13.525200 7.045933
-10.389600 -13.525200 6.973018
-10.342800 -13.525200 6.950622
-10.296000 -13.525200 6.918116
-10.249200 -13.525200 6.890316
-10.202400 -13.525200 6.829854
-10.155600 -13.525200 6.811098
-10.108800 -13.525200 6.773239
-10.062000 -13.525200 6.751296
-10.015200 -13.525200 6.699699
-9.968400 -13.525200 6.684850
-9.921600 -13.525200 6.653673
-9.874800 -13.525200 6.572734
-9.828000 -13.525200 6.558152
-9.781200 -13.525200 6.545460
-9.734400 -13.525200 6.517481
-9.687600 -13.525200 6.513932
-9.640800 -13.525200 6.492615
-9.594000 -13.525200 6.461684
-9.547200 -13.525200 6.422095
-9.500400 -13.525200 6.407789
-9.453600 -13.525200 6.402280
-9.406800 -13.525200 6.342193
-9.360000 -13.525200 6.335345
-9.313200 -13.525200 6.324154
-9.266400 -13.525200 6.288909
-9.219600 -13.525200 6.274076
-9.172800 -13.525200 6.249121
-9.126000 -13.525200 6.206104
-9.079200 -13.525200 6.172120
-9.032400 -13.525200 6.139902
-8.985600 -13.525200 6.102626
-8.938800 -13.525200 6.078019
-8.892000 -13.525200 6.073053
-8.845200 -13.525200 6.065416
-8.798400 -13.525200 6.059142
-8.751600 -13.525200 6.028343
-8.704800 -13.525200 5.992379
-8.658000 -13.525200 5.977015
-8.611200 -13.525200 5.962792
-8.564400 -13.525200 5.958027
-8.517600 -13.525200 5.954834
-8.470800 -13.525200 5.920583
-8.424000 -13.525200 5.903540
-8.377200 -13.525200 5.902866
-8.330400 -13.525200 5.901889
-8.283600 -13.525200 5.898460
-8.236800 -13.525200 5.855072
-8.190000 -13.525200 5.838652
-8.143200 -13.525200 5.793394
-8.096400 -13.525200 5.776884
-8.049600 -13.525200 5.753526
-8.002800 -13.525200 5.740738
-7.956000 -13.525200 5.718387
-7.909200 -13.525200 5.710122
-7.862400 -13.525200 5.709157
-7.815600 -13.525200 5.704051
-7.768800 -13.525200 5.685606
-7.722000 -13.525200 5.668907
-7.675200 -13.525200 5.656412
-7.628400 -13.525200 5.624856
-7.581600 -13.525200 5.607848
-7.534800 -13.525200 5.598308
-7.488000 -13.525200 5.567151
-7.441200 -13.525200 5.567650
-7.394400 -13.525200 5.568920
-7.347600 -13.525200 5.581824
-7.300800 -13.525200 5.568920
-7.254000 -13.525200 5.562572
-7.207200 -13.525200 5.531573
-7.160400 -13.525200 5.530837
-7.113600 -13.525200 5.513208
-7.066800 -13.525200 5.478918
-7.020000 -13.525200 5.448304
-6.973200 -13.525200 5.435494
-6.926400 -13.525200 5.420086
-6.879600 -13.525200 5.412059
-6.832800 -13.525200 5.406784
-6.786000 -13.525200 5.399760
-6.739200 -13.525200 5.395984
-6.692400 -13.525200 5.381082
-6.645600 -13.525200 5.368009
-6.598800 -13.525200 5.340629
-6.552000 -13.525200 5.322672
-6.505200 -13.525200 5.321755
-6.458400 -13.525200 5.315340
-6.411600 -13.525200 5.308676
-6.364800 -13.525200 5.304402
-6.318000 -13.525200 5.302572
-6.271200 -13.525200 5.302651
-6.224400 -13.525200 5.298026
-6.177600 -13.525200 5.290050
-6.130800 -13.525200 5.286384
-6.084000 -13.525200 5.278482
-6.037200 -13.525200 5.276338
-5.990400 -13.525200 5.266824
-5.943600 -13.525200 5.239585
-5.896800 -13.525200 5.215778
-5.850000 -13.525200 5.205953
-5.803200 -13.525200 5.188724
-5.756400 -13.525200 5.188587
-5.709600 -13.525200 5.180369
-5.662800 -13.525200 5.187358
-5.616000 -13.525200 5.187358
-5.569200 -13.525200 5.187591
-5.522400 -13.525200 5.188587
-5.475600 -13.525200 5.187591
-5.428800 -13.525200 5.187358
-5.382000 -13.525200 5.177707
-5.335200 -13.525200 5.168721
-5.288400 -13.525200 5.151207
-5.241600 -13.525200 5.151207
-5.194800 -13.525200 5.143083
-5.148000 -13.525200 5.147771
-5.101200 -13.525200 5.142096
-5.054400 -13.525200 5.131715
-5.007600 -13.525200 5.131715
-4.960800 -13.525200 5.132357
-4.914000 -13.525200 5.126717
-4.867200 -13.525200 5.121677
-4.820400 -13.525200 5.116788
-4.773600 -13.525200 5.115361
-4.726800 -13.525200 5.115361
-4.680000 -13.525200 5.104275
-4.633200 -13.525200 5.100570
-4.586400 -13.525200 5.092780
-4.539600 -13.525200 5.077066
-4.492800 -13.525200 5.075549
-4.446000 -13.525200 5.077066
-4.399200 -13.525200 5.081255
-4.352400 -13.525200 5.092780
-4.305600 -13.525200 5.094530
-4.258800 -13.525200 5.099669
-4.212000 -13.525200 5.123298
-4.165200 -13.525200 5.122322
-4.118400 -13.525200 5.115963
-4.071600 -13.525200 5.112523
-4.024800 -13.525200 5.113716
-3.978000 -13.525200 5.114238
-3.931200 -13.525200 5.113716
-3.884400 -13.525200 5.094714
-3.837600 -13.525200 5.109420
-3.790800 -13.525200 5.114238
-3.744000 -13.525200 5.109420
-3.697200 -13.525200 5.103439
-3.650400 -13.525200 5.106022
-3.603600 -13.525200 5.118232
-3.556800 -13.525200 5.127748
-3.510000 -13.525200 5.120232
-3.463200 -13.525200 5.119663
-3.416400 -13.525200 5.127891
-3.369600 -13.525200 5.133622
-3.322800 -13.525200 5.141821
-3.276000 -13.525200 5.144573
-3.229200 -13.525200 5.144573
-3.182400 -13.525200 5.144573
-3.135600 -13.525200 5.148452
-3.088800 -13.525200 5.159055
-3.042000 -13.525200 5.172568
-2.995200 -13.525200 5.182218
-2.948400 -13.525200 5.182218
-2.901600 -13.525200 5.182218
-2.854800 -13.525200 5.182218
-2.808000 -13.525200 5.178789
-2.761200 -13.525200 5.165294
-2.714400 -13.525200 5.165294
-2.667600 -13.525200 5.162680
-2.620800 -13.525200 5.162680
-2.574000 -13.525200 5.177866
-2.527200 -13.525200 5.163886
-2.480400 -13.525200 5.180154
-2.433600 -13.525200 5.183159
-2.386800 -13.525200 5.196844
-2.340000 -13.525200 5.204582
-2.293200 -13.525200 5.204582
-2.246400 -13.525200 5.202872
-2.199600 -13.525200 5.202872
-2.152800 -13.525200 5.196844
-2.106000 -13.525200 5.202655
-2.059200 -13.525200 5.185920
-2.012400 -13.525200 5.198874
-1.965600 -13.525200 5.211525
-1.918800 -13.525200 5.224435
-1.872000 -13.525200 5.249980
-1.825200 -13.525200 5.284924
-1.778400 -13.525200 5.303215
-1.731600 -13.525200 5.322189
-1.684800 -13.525200 5.347593
-1.638000 -13.525200 5.348550
-1.591200 -13.525200 5.328940
-1.544400 -13.525200 5.323596
-1.497600 -13.525200 5.329381
-1.450800 -13.525200 5.329381
-1.404000 -13.525200 5.336937
-1.357200 -13.525200 5.360665
-1.310400 -13.525200 5.378281
-1.263600 -13.525200 5.404869
-1.216800 -13.525200 5.423723
-1.170000 -13.525200 5.433736
-1.123200 -13.525200 5.446144
-1.076400 -13.525200 5.450076
-1.029600 -13.525200 5.456911
-0.982800 -13.525200 5.465689
-0.936000 -13.525200 5.469105
-0.889200 -13.525200 5.471736
-0.842400 -13.525200 5.503007
-0.795600 -13.525200 5.541383
-0.748800 -13.525200 5.551037
-0.702000 -13.525200 5.571521
-0.655200 -13.525200 5.574149
-0.608400 -13.525200 5.577131
-0.561600 -13.525200 5.590554
-0.514800 -13.525200 5.591848
-0.468000 -13.525200 5.599458
-0.421200 -13.525200 5.591848
-0.374400 -13.525200 5.590085
-0.327600 -13.525200 5.614429
-0.280800 -13.525200 5.651829
-0.234000 -13.525200 5.652103
-0.187200 -13.525200 5.660378
-0.140400 -13.525200 5.665544
-0.093600 -13.525200 5.678720
-0.046800 -13.525200 5.687444
0.000000 -13.525200 5.702446
0.046800 -13.525200 5.730735
0.093600 -13.525200 5.737063
0.140400 -13.525200 5.743311
0.187200 -13.525200 5.756914
0.234000 -13.525200 5.778999
0.280800 -13.525200 5.783550
0.327600 -13.525200 5.798257
0.374400 -13.525200 5.810762
0.421200 -13.525200 5.812442
0.468000 -13.525200 5.863237
0.514800 -13.525200 5.874334
0.561600 -13.525200 5.889969
0.608400 -13.525200 5.908880
0.655200 -13.525200 5.925256
0.702000 -13.525200 5.920026
0.748800 -13.525200 5.920026
0.795600 -13.525200 5.916014
0.842400 -13.525200 5.920026
0.889200 -13.525200 5.927685
0.936000 -13.525200 5.941442
0.982800 -13.525200 5.981290
1.029600 -13.525200 6.026860
1.076400 -13.525200 6.060451
1.123200 -13.525200 6.083200
1.170000 -13.525200 6.103890
1.216800 -13.525200 6.122543
1.263600 -13.525200 6.122543
1.310400 -13.525200 6.129246
1.357200 -13.525200 6.150970
1.404000 -13.525200 6.176777
1.450800 -13.525200 6.189085
1.497600 -13.525200 6.190031
1.544400 -13.525200 6.190031
1.591200 -13.525200 6.211482
1.638000 -13.525200 6.244055
1.684800 -13.525200 6.246246
1.731600 -13.525200 6.248150
1.778400 -13.525200 6.283645
1.825200 -13.525200 6.309054
1.872000 -13.525200 6.333328
1.918800 -13.525200 6.353712
1.965600 -13.525200 6.368153
2.012400 -13.525200 6.386050
2.059200 -13.525200 6.418355
2.106000 -13.525200 6.432830
2.152800 -13.525200 6.440512
2.199600 -13.525200 6.476068
2.246400 -13.525200 6.496251
2.293200 -13.525200 6.523299
2.340000 -13.525200 6.528778
2.386800 -13.525200 6.565684
2.433600 -13.525200 6.573647
2.480400 -13.525200 6.579935
2.527200 -13.525200 6.586247
2.574000 -13.525200 6.627855
2.620800 -13.525200 6.651325
2.667600 -13.525200 6.668375
2.714400 -13.525200 6.691489
2.761200 -13.525200 6.714241
2.808000 -13.525200 6.739573
2.854800 -13.525200 6.739573
2.901600 -13.525200 6.747502
2.948400 -13.525200 6.767852
2.995200 -13.525200 6.776671
3.042000 -13.525200 6.771857
3.088800 -13.525200 6.815807
3.135600 -13.525200 6.827393
3.182400 -13.525200 6.847289
3.229200 -13.525200 6.867034
3.276000 -13.525200 6.884247
3.322800 -13.525200 6.925238
3.369600 -13.525200 6.933980
3.416400 -13.525200 6.950640
3.463200 -13.525200 6.966496
3.510000 -13.525200 6.994246
3.556800 -13.525200 7.004725
3.603600 -13.525200 7.013629
3.650400 -13.525200 7.032263
3.697200 -13.525200 7.106203
3.744000 -13.525200 7.125178
3.790800 -13.525200 7.142218
3.837600 -13.525200 7.183494
3.884400 -13.525200 7.199942
3.931200 -13.525200 7.237367
3.978000 -13.525200 7.330607
4.024800 -13.525200 7.389739
4.071600 -13.525200 7.447679
4.118400 -13.525200 7.521950
4.165200 -13.525200 7.557503
4.212000 -13.525200 7.606433
4.258800 -13.525200 7.634397
4.305600 -13.525200 7.680499
4.352400 -13.525200 7.689278
4.399200 -13.525200 7.691818
4.446000 -13.525200 7.705793
4.492800 -13.525200 7.766160
4.539600 -13.525200 7.778915
4.586400 -13.525200 7.790864
4.633200 -13.525200 7.813707
4.680000 -13.525200 7.836659
4.726800 -13.525200 7.886660
4.773600 -13.525200 7.886660
4.820400 -13.525200 7.859402
4.867200 -13.525200 7.827661
4.914000 -13.525200 7.743314
4.960800 -13.525200 7.450978
5.007600 -13.525200 6.931100
5.054400 -13.525200 6.680707
5.101200 -13.525200 6.680707
12.589200 -13.525200 8.010777
12.636000 -13.525200 8.008854
12.682800 -13.525200 8.008854
12.729600 -13.525200 8.008854
12.776400 -13.525200 8.005706
12.823200 -13.525200 7.994934
12.870000 -13.525200 7.991530
12.916800 -13.525200 7.991530
12.963600 -13.525200 7.990345
13.010400 -13.525200 7.994934
13.057200 -13.525200 7.996171
13.104000 -13.525200 7.996551
13.150800 -13.525200 7.999523
13.197600 -13.525200 7.999523
13.244400 -13.525200 8.007943
13.291200 -13.525200 8.012862
13.338000 -13.525200 8.010212
13.384800 -13.525200 8.015061
13.431600 -13.525200 8.015061
13.478400 -13.525200 8.014759
13.525200 -13.525200 8.013469
13.572000 -13.525200 8.013469
13.618800 -13.525200 8.009312
13.665600 -13.525200 8.011495
13.712400 -13.525200 8.008147
13.759200 -13.525200 8.013413
13.806000 -13.525200 8.013413
13.852800 -13.525200 8.003442
13.899600 -13.525200 8.003442
13.946400 -13.525200 8.031909
13.993200 -13.525200 8.031909
14.040000 -13.525200 8.035199
14.086800 -13.525200 8.035928
14.133600 -13.525200 8.041792
14.180400 -13.525200 8.042011
14.227200 -13.525200 8.041792
14.274000 -13.525200 8.034484
14.320800 -13.525200 8.030770
14.367600 -13.525200 8.018376
14.414400 -13.525200 7.996460
14.461200 -13.525200 7.985625
14.508000 -13.525200 7.965491
15.256800 -13.525200 6.748501
15.303600 -13.525200 6.737940
15.397200 -13.525200 6.729691
15.444000 -13.525200 6.729691
15.490800 -13.525200 6.724283
15.537600 -13.525200 6.750135
15.584400 -13.525200 6.744571
15.631200 -13.525200 6.750135
15.678000 -13.525200 6.746524
15.724800 -13.525200 6.755909
15.771600 -13.525200 6.744571
15.818400 -13.525200 6.744017
15.865200 -13.525200 6.715393
15.912000 -13.525200 6.651704
15.958800 -13.525200 6.601462
16.239600 -13.525200 4.677395
16.286400 -13.525200 4.518494
16.333200 -13.525200 4.131709
-18.720000 -13.478400 0.000000
-18.673200 -13.478400 0.000000
-18.626400 -13.478400 0.000000
-18.579600 -13.478400 -7.251036
-18.532800 -13.478400 -7.236465
-18.486000 -13.478400 -7.236465
-18.439200 -13.478400 -7.234046
-18.392400 -13.478400 -7.225293
-18.345600 -13.478400 -7.213246
-18.298800 -13.478400 -7.203282
-18.252000 -13.478400 -7.177644
-18.205200 -13.478400 -7.177290
-18.158400 -13.478400 -7.175791
-18.111600 -13.478400 -7.171923
-18.064800 -13.478400 -7.171923
-18.018000 -13.478400 -7.171671
-17.971200 -13.478400 -7.171350
-17.924400 -13.478400 -7.174452
-17.877600 -13.478400 -7.161259
-17.830800 -13.478400 -7.135887
-17.784000 -13.478400 -7.135495
-17.737200 -13.478400 -7.121659
-17.690400 -13.478400 -7.120199
-17.643600 -13.478400 -7.113530
-17.596800 -13.478400 -7.105770
-17.550000 -13.478400 -7.105770
-17.503200 -13.478400 -7.105770
-17.456400 -13.478400 -7.087630
-17.409600 -13.478400 -7.083986
-17.362800 -13.478400 -7.071806
-17.316000 -13.478400 -7.053215
-17.269200 -13.478400 -7.042742
-17.222400 -13.478400 -7.033445
-17.175600 -13.478400 -7.023108
-17.128800 -13.478400 -7.014452
-17.082000 -13.478400 -6.869402
-17.035200 -13.478400 -6.793824
-15.444000 -13.478400 6.807780
-15.397200 -13.478400 6.831474
-15.350400 -13.478400 6.851337
-15.303600 -13.478400 6.890727
-15.256800 -13.478400 6.902476
-15.210000 -13.478400 6.917678
-15.163200 -13.478400 6.927115
-15.116400 -13.478400 6.940988
-15.069600 -13.478400 6.948646
-15.022800 -13.478400 6.959678
-14.976000 -13.478400 6.960940
-14.929200 -13.478400 6.968355
-14.882400 -13.478400 6.974606
-14.835600 -13.478400 6.980565
-14.788800 -13.478400 6.983172
-14.742000 -13.478400 6.995046
-14.695200 -13.478400 6.996410
-14.648400 -13.478400 7.011412
-14.601600 -13.478400 7.022603
-14.554800 -13.478400 7.022603
-14.508000 -13.478400 7.023026
-14.461200 -13.478400 7.022000
-14.414400 -13.478400 7.022603
-14.367600 -13.478400 7.023205
-14.320800 -13.478400 7.022452
-14.274000 -13.478400 7.023182
-14.227200 -13.478400 7.023182
-14.180400 -13.478400 7.025375
-14.133600 -13.478400 7.029117
-14.086800 -13.478400 7.029008
-14.040000 -13.478400 7.031845
-13.993200 -13.478400 7.029008
-13.946400 -13.478400 7.035081
-13.899600 -13.478400 7.035081
-13.852800 -13.478400 7.035213
-13.806000 -13.478400 7.035213
-13.759200 -13.478400 7.037393
-13.712400 -13.478400 7.040140
-13.665600 -13.478400 7.052309
-13.618800 -13.478400 7.056993
-13.572000 -13.478400 7.067509
-13.525200 -13.478400 7.109567
-13.478400 -13.478400 7.133541
-13.431600 -13.478400 7.189093
-11.653200 -13.478400 8.440066
-11.606400 -13.478400 8.318947
-11.559600 -13.478400 8.203158
-11.512800 -13.478400 8.159624
-11.466000 -13.478400 8.145557
-11.419200 -13.478400 8.032084
-11.372400 -13.478400 7.939303
-11.325600 -13.478400 7.895249
-11.278800 -13.478400 7.861554
-11.232000 -13.478400 7.763197
-11.185200 -13.478400 7.723459
-11.138400 -13.478400 7.654493
-11.091600 -13.478400 7.601211
-11.044800 -13.478400 7.576572
-10.998000 -13.478400 7.549705
-10.951200 -13.478400 7.475640
-10.904400 -13.478400 7.402987
-10.857600 -13.478400 7.362015
-10.810800 -13.478400 7.308500
-10.764000 -13.478400 7.283597
-10.717200 -13.478400 7.239727
-10.670400 -13.478400 7.183422
-10.623600 -13.478400 7.162037
-10.576800 -13.478400 7.123515
-10.530000 -13.478400 7.098805
-10.483200 -13.478400 7.090989
-10.436400 -13.478400 7.005564
-10.389600 -13.478400 6.963700
-10.342800 -13.478400 6.918116
-10.296000 -13.478400 6.885533
-10.249200 -13.478400 6.829854
-10.202400 -13.478400 6.805251
-10.155600 -13.478400 6.787814
-10.108800 -13.478400 6.760210
-10.062000 -13.478400 6.746815
-10.015200 -13.478400 6.684850
-9.968400 -13.478400 6.653673
-9.921600 -13.478400 6.618414
-9.874800 -13.478400 6.568982
-9.828000 -13.478400 6.555521
-9.781200 -13.478400 6.518830
-9.734400 -13.478400 6.514694
-9.687600 -13.478400 6.507632
-9.640800 -13.478400 6.488380
-9.594000 -13.478400 6.461684
-9.547200 -13.478400 6.422095
-9.500400 -13.478400 6.406922
-9.453600 -13.478400 6.389842
-9.406800 -13.478400 6.335345
-9.360000 -13.478400 6.331780
-9.313200 -13.478400 6.286613
-9.266400 -13.478400 6.274076
-9.219600 -13.478400 6.249121
-9.172800 -13.478400 6.206104
-9.126000 -13.478400 6.182184
-9.079200 -13.478400 6.145110
-9.032400 -13.478400 6.115325
-8.985600 -13.478400 6.086646
-8.938800 -13.478400 6.079527
-8.892000 -13.478400 6.074523
-8.845200 -13.478400 6.073053
-8.798400 -13.478400 6.065416
-8.751600 -13.478400 6.044316
-8.704800 -13.478400 6.033041
-8.658000 -13.478400 5.977015
-8.611200 -13.478400 5.958027
-8.564400 -13.478400 5.945234
-8.517600 -13.478400 5.916955
-8.470800 -13.478400 5.903218
-8.424000 -13.478400 5.896976
-8.377200 -13.478400 5.882768
-8.330400 -13.478400 5.898260
-8.283600 -13.478400 5.882768
-8.236800 -13.478400 5.847027
-8.190000 -13.478400 5.824670
-8.143200 -13.478400 5.787978
-8.096400 -13.478400 5.755464
-8.049600 -13.478400 5.737371
-8.002800 -13.478400 5.718474
-7.956000 -13.478400 5.712455
-7.909200 -13.478400 5.704051
-7.862400 -13.478400 5.695492
-7.815600 -13.478400 5.685606
-7.768800 -13.478400 5.675298
-7.722000 -13.478400 5.658847
-7.675200 -13.478400 5.654775
-7.628400 -13.478400 5.624801
-7.581600 -13.478400 5.613553
-7.534800 -13.478400 5.599603
-7.488000 -13.478400 5.567650
-7.441200 -13.478400 5.567650
-7.394400 -13.478400 5.567650
-7.347600 -13.478400 5.567650
-7.300800 -13.478400 5.562572
-7.254000 -13.478400 5.546923
-7.207200 -13.478400 5.530837
-7.160400 -13.478400 5.505937
-7.113600 -13.478400 5.478918
-7.066800 -13.478400 5.448304
-7.020000 -13.478400 5.435494
-6.973200 -13.478400 5.418341
-6.926400 -13.478400 5.412059
-6.879600 -13.478400 5.399657
-6.832800 -13.478400 5.395984
-6.786000 -13.478400 5.376318
-6.739200 -13.478400 5.375873
-6.692400 -13.478400 5.371771
-6.645600 -13.478400 5.356188
-6.598800 -13.478400 5.336024
-6.552000 -13.478400 5.321755
-6.505200 -13.478400 5.321755
-6.458400 -13.478400 5.321080
-6.411600 -13.478400 5.314695
-6.364800 -13.478400 5.308676
-6.318000 -13.478400 5.302476
-6.271200 -13.478400 5.302476
-6.224400 -13.478400 5.290050
-6.177600 -13.478400 5.288788
-6.130800 -13.478400 5.279738
-6.084000 -13.478400 5.276775
-6.037200 -13.478400 5.269567
-5.990400 -13.478400 5.248916
-5.943600 -13.478400 5.236206
-5.896800 -13.478400 5.211822
-5.850000 -13.478400 5.188724
-5.803200 -13.478400 5.178611
-5.756400 -13.478400 5.180369
-5.709600 -13.478400 5.178164
-5.662800 -13.478400 5.178611
-5.616000 -13.478400 5.178164
-5.569200 -13.478400 5.180369
-5.522400 -13.478400 5.181595
-5.475600 -13.478400 5.185258
-5.428800 -13.478400 5.179206
-5.382000 -13.478400 5.177516
-5.335200 -13.478400 5.152003
-5.288400 -13.478400 5.138559
-5.241600 -13.478400 5.137603
-5.194800 -13.478400 5.131272
-5.148000 -13.478400 5.128030
-5.101200 -13.478400 5.128030
-5.054400 -13.478400 5.121764
-5.007600 -13.478400 5.124812
-4.960800 -13.478400 5.125751
-4.914000 -13.478400 5.118836
-4.867200 -13.478400 5.115215
-4.820400 -13.478400 5.110782
-4.773600 -13.478400 5.104687
-4.726800 -13.478400 5.104687
-4.680000 -13.478400 5.093967
-4.633200 -13.478400 5.085651
-4.586400 -13.478400 5.085642
-4.539600 -13.478400 5.066153
-4.492800 -13.478400 5.065041
-4.446000 -13.478400 5.066153
-4.399200 -13.478400 5.075549
-4.352400 -13.478400 5.090980
-4.305600 -13.478400 5.092780
-4.258800 -13.478400 5.112523
-4.212000 -13.478400 5.122322
-4.165200 -13.478400 5.121745
-4.118400 -13.478400 5.121745
-4.071600 -13.478400 5.116390
-4.024800 -13.478400 5.114861
-3.978000 -13.478400 5.115697
-3.931200 -13.478400 5.114861
-3.884400 -13.478400 5.113716
-3.837600 -13.478400 5.115697
-3.790800 -13.478400 5.114861
-3.744000 -13.478400 5.114238
-3.697200 -13.478400 5.103439
-3.650400 -13.478400 5.103439
-3.603600 -13.478400 5.106692
-3.556800 -13.478400 5.118232
-3.510000 -13.478400 5.113189
-3.463200 -13.478400 5.113189
-3.416400 -13.478400 5.116270
-3.369600 -13.478400 5.120232
-3.322800 -13.478400 5.121264
-3.276000 -13.478400 5.121264
-3.229200 -13.478400 5.126322
-3.182400 -13.478400 5.127939
-3.135600 -13.478400 5.131798
-3.088800 -13.478400 5.145903
-3.042000 -13.478400 5.157409
-2.995200 -13.478400 5.158226
-2.948400 -13.478400 5.158226
-2.901600 -13.478400 5.157759
-2.854800 -13.478400 5.162680
-2.808000 -13.478400 5.159055
-2.761200 -13.478400 5.143099
-2.714400 -13.478400 5.136906
-2.667600 -13.478400 5.136906
-2.620800 -13.478400 5.132556
-2.574000 -13.478400 5.147570
-2.527200 -13.478400 5.147570
-2.480400 -13.478400 5.163886
-2.433600 -13.478400 5.180154
-2.386800 -13.478400 5.183159
-2.340000 -13.478400 5.192237
-2.293200 -13.478400 5.202655
-2.246400 -13.478400 5.202655
-2.199600 -13.478400 5.202655
-2.152800 -13.478400 5.196844
-2.106000 -13.478400 5.202655
-2.059200 -13.478400 5.194833
-2.012400 -13.478400 5.202655
-1.965600 -13.478400 5.213165
-1.918800 -13.478400 5.226300
-1.872000 -13.478400 5.247894
-1.825200 -13.478400 5.272206
-1.778400 -13.478400 5.295250
-1.731600 -13.478400 5.316123
-1.684800 -13.478400 5.326525
-1.638000 -13.478400 5.347593
-1.591200 -13.478400 5.323596
-1.544400 -13.478400 5.316309
-1.497600 -13.478400 5.323596
-1.450800 -13.478400 5.320889
-1.404000 -13.478400 5.329381
-1.357200 -13.478400 5.353457
-1.310400 -13.478400 5.381653
-1.263600 -13.478400 5.405727
-1.216800 -13.478400 5.423723
-1.170000 -13.478400 5.433736
-1.123200 -13.478400 5.441220
-1.076400 -13.478400 5.435784
-1.029600 -13.478400 5.446144
-0.982800 -13.478400 5.450759
-0.936000 -13.478400 5.465689
-0.889200 -13.478400 5.466733
-0.842400 -13.478400 5.469105
-0.795600 -13.478400 5.512544
-0.748800 -13.478400 5.547316
-0.702000 -13.478400 5.548852
-0.655200 -13.478400 5.553570
-0.608400 -13.478400 5.564076
-0.561600 -13.478400 5.569062
-0.514800 -13.478400 5.569062
-0.468000 -13.478400 5.569438
-0.421200 -13.478400 5.568009
-0.374400 -13.478400 5.560334
-0.327600 -13.478400 5.590085
-0.280800 -13.478400 5.608111
-0.234000 -13.478400 5.614429
-0.187200 -13.478400 5.623753
-0.140400 -13.478400 5.646393
-0.093600 -13.478400 5.660378
-0.046800 -13.478400 5.665449
0.000000 -13.478400 5.657984
0.046800 -13.478400 5.665544
0.093600 -13.478400 5.678720
0.140400 -13.478400 5.702752
0.187200 -13.478400 5.730735
0.234000 -13.478400 5.740278
0.280800 -13.478400 5.730782
0.327600 -13.478400 5.758861
0.374400 -13.478400 5.786797
0.421200 -13.478400 5.798257
0.468000 -13.478400 5.812442
0.514800 -13.478400 5.833576
0.561600 -13.478400 5.863237
0.608400 -13.478400 5.885185
0.655200 -13.478400 5.894930
0.702000 -13.478400 5.900462
0.748800 -13.478400 5.896065
0.795600 -13.478400 5.891875
0.842400 -13.478400 5.896527
0.889200 -13.478400 5.908880
0.936000 -13.478400 5.922184
0.982800 -13.478400 5.941442
1.029600 -13.478400 6.009294
1.076400 -13.478400 6.028472
1.123200 -13.478400 6.051670
1.170000 -13.478400 6.077198
1.216800 -13.478400 6.093368
1.263600 -13.478400 6.089747
1.310400 -13.478400 6.103890
1.357200 -13.478400 6.120864
1.404000 -13.478400 6.149253
1.450800 -13.478400 6.176777
1.497600 -13.478400 6.185086
1.544400 -13.478400 6.189085
1.591200 -13.478400 6.211482
1.638000 -13.478400 6.238942
1.684800 -13.478400 6.248150
1.731600 -13.478400 6.274716
1.778400 -13.478400 6.286382
1.825200 -13.478400 6.309054
1.872000 -13.478400 6.341181
1.918800 -13.478400 6.353712
1.965600 -13.478400 6.364333
2.012400 -13.478400 6.369535
2.059200 -13.478400 6.404459
2.106000 -13.478400 6.429079
2.152800 -13.478400 6.432830
2.199600 -13.478400 6.468695
2.246400 -13.478400 6.479321
2.293200 -13.478400 6.500395
2.340000 -13.478400 6.512766
2.386800 -13.478400 6.527093
2.433600 -13.478400 6.565684
2.480400 -13.478400 6.579685
2.527200 -13.478400 6.584604
2.574000 -13.478400 6.606177
2.620800 -13.478400 6.635955
2.667600 -13.478400 6.678778
2.714400 -13.478400 6.696404
2.761200 -13.478400 6.706255
2.808000 -13.478400 6.739573
2.854800 -13.478400 6.739573
2.901600 -13.478400 6.742308
2.948400 -13.478400 6.767261
2.995200 -13.478400 6.768674
3.042000 -13.478400 6.768674
3.088800 -13.478400 6.795403
3.135600 -13.478400 6.804322
3.182400 -13.478400 6.829825
3.229200 -13.478400 6.849717
3.276000 -13.478400 6.880002
3.322800 -13.478400 6.925238
3.369600 -13.478400 6.932735
3.416400 -13.478400 6.950640
3.463200 -13.478400 6.966496
3.510000 -13.478400 6.994246
3.556800 -13.478400 7.004725
3.603600 -13.478400 7.013629
3.650400 -13.478400 7.032263
3.697200 -13.478400 7.063539
3.744000 -13.478400 7.100739
3.790800 -13.478400 7.139049
3.837600 -13.478400 7.171499
3.884400 -13.478400 7.179955
3.931200 -13.478400 7.211179
3.978000 -13.478400 7.237063
4.024800 -13.478400 7.338049
4.071600 -13.478400 7.413491
4.118400 -13.478400 7.478800
4.165200 -13.478400 7.531678
4.212000 -13.478400 7.592801
4.258800 -13.478400 7.622579
4.305600 -13.478400 7.672392
4.352400 -13.478400 7.689235
4.399200 -13.478400 7.691818
4.446000 -13.478400 7.705793
4.492800 -13.478400 7.763986
4.539600 -13.478400 7.773252
4.586400 -13.478400 7.813707
4.633200 -13.478400 7.813707
4.680000 -13.478400 7.853044
4.726800 -13.478400 7.883288
4.773600 -13.478400 7.882052
4.820400 -13.478400 7.844346
4.867200 -13.478400 7.773572
4.914000 -13.478400 7.734797
4.960800 -13.478400 7.355611
5.007600 -13.478400 6.931100
5.054400 -13.478400 6.847084
5.101200 -13.478400 6.847084
12.589200 -13.478400 8.014723
12.636000 -13.478400 8.011322
12.682800 -13.478400 8.010174
12.729600 -13.478400 8.010174
12.776400 -13.478400 8.008854
12.823200 -13.478400 8.006359
12.870000 -13.478400 8.001130
12.916800 -13.478400 8.001130
12.963600 -13.478400 8.005706
13.010400 -13.478400 8.005807
13.057200 -13.478400 7.998279
13.104000 -13.478400 7.998279
13.150800 -13.478400 7.999523
13.197600 -13.478400 7.999523
13.244400 -13.478400 8.007943
13.291200 -13.478400 8.010377
13.338000 -13.478400 8.010377
13.384800 -13.478400 8.015061
13.431600 -13.478400 8.023083
13.478400 -13.478400 8.027833
13.525200 -13.478400 8.021753
13.572000 -13.478400 8.017234
13.618800 -13.478400 8.008949
13.665600 -13.478400 8.009312
13.712400 -13.478400 8.007845
13.759200 -13.478400 8.005891
13.806000 -13.478400 8.005891
13.852800 -13.478400 8.003442
13.899600 -13.478400 8.016346
13.946400 -13.478400 8.031909
13.993200 -13.478400 8.032245
14.040000 -13.478400 8.035199
14.086800 -13.478400 8.042011
14.133600 -13.478400 8.044012
14.180400 -13.478400 8.055728
14.227200 -13.478400 8.042011
14.274000 -13.478400 8.041792
14.320800 -13.478400 8.035167
14.367600 -13.478400 8.022205
14.414400 -13.478400 8.018155
14.461200 -13.478400 7.996460
14.508000 -13.478400 7.985625
15.303600 -13.478400 6.773516
15.444000 -13.478400 6.729691
15.490800 -13.478400 6.724283
15.537600 -13.478400 6.739490
15.584400 -13.478400 6.744017
15.631200 -13.478400 6.750135
15.678000 -13.478400 6.751196
15.724800 -13.478400 6.757329
15.771600 -13.478400 6.754111
15.818400 -13.478400 6.754111
15.865200 -13.478400 6.742226
15.912000 -13.478400 6.712667
15.958800 -13.478400 6.690734
16.239600 -13.478400 4.758811
16.894800 -13.478400 0.909849
16.941600 -13.478400 0.588238
-18.720000 -13.431600 0.000000
-18.673200 -13.431600 0.000000
-18.626400 -13.431600 0.000000
-18.579600 -13.431600 -7.223454
-18.532800 -13.431600 -7.235403
-18.486000 -13.431600 -7.235403
-18.439200 -13.431600 -7.234046
-18.392400 -13.431600 -7.234046
-18.345600 -13.431600 -7.219895
-18.298800 -13.431600 -7.216896
-18.252000 -13.431600 -7.213246
-18.205200 -13.431600 -7.183842
-18.158400 -13.431600 -7.177290
-18.111600 -13.431600 -7.175791
-18.064800 -13.431600 -7.174452
-18.018000 -13.431600 -7.174452
-17.971200 -13.431600 -7.174452
-17.924400 -13.431600 -7.174452
-17.877600 -13.431600 -7.164496
-17.830800 -13.431600 -7.145159
-17.784000 -13.431600 -7.145159
-17.737200 -13.431600 -7.144829
-17.690400 -13.431600 -7.120199
-17.643600 -13.431600 -7.108262
-17.596800 -13.431600 -7.105383
-17.550000 -13.431600 -7.105383
-17.503200 -13.431600 -7.105383
-17.456400 -13.431600 -7.099186
-17.409600 -13.431600 -7.099167
-17.362800 -13.431600 -7.074189
-17.316000 -13.431600 -7.051272
-17.269200 -13.431600 -7.036524
-17.222400 -13.431600 -7.028401
-17.175600 -13.431600 -7.022953
-17.128800 -13.431600 -6.890429
-17.082000 -13.431600 -6.802355
-15.490800 -13.431600 6.813293
-15.444000 -13.431600 6.842221
-15.397200 -13.431600 6.876598
-15.350400 -13.431600 6.889789
-15.303600 -13.431600 6.907134
-15.256800 -13.431600 6.917678
-15.210000 -13.431600 6.929082
-15.163200 -13.431600 6.940988
-15.116400 -13.431600 6.950025
-15.069600 -13.431600 6.960473
-15.022800 -13.431600 6.976716
-14.976000 -13.431600 6.977726
-14.929200 -13.431600 6.983172
-14.882400 -13.431600 6.990831
-14.835600 -13.431600 6.995046
-14.788800 -13.431600 6.996987
-14.742000 -13.431600 7.001674
-14.695200 -13.431600 7.004630
-14.648400 -13.431600 7.016519
-14.601600 -13.431600 7.024456
-14.554800 -13.431600 7.028462
-14.508000 -13.431600 7.026881
-14.461200 -13.431600 7.023205
-14.414400 -13.431600 7.026881
-14.367600 -13.431600 7.028462
-14.320800 -13.431600 7.026820
-14.274000 -13.431600 7.026820
-14.227200 -13.431600 7.029117
-14.180400 -13.431600 7.031317
-14.133600 -13.431600 7.042170
-14.086800 -13.431600 7.042170
-14.040000 -13.431600 7.041518
-13.993200 -13.431600 7.040762
-13.946400 -13.431600 7.040762
-13.899600 -13.431600 7.040762
-13.852800 -13.431600 7.040762
-13.806000 -13.431600 7.040762
-13.759200 -13.431600 7.044952
-13.712400 -13.431600 7.049263
-13.665600 -13.431600 7.057883
-13.618800 -13.431600 7.070199
-13.572000 -13.431600 7.109567
-13.525200 -13.431600 7.139443
-13.478400 -13.431600 7.169638
-11.653200 -13.431600 8.483426
-11.606400 -13.431600 8.352534
-11.559600 -13.431600 8.290293
-11.512800 -13.431600 8.189300
-11.466000 -13.431600 8.159624
-11.419200 -13.431600 8.045423
-11.372400 -13.431600 7.942646
-11.325600 -13.431600 7.902906
-11.278800 -13.431600 7.871196
-11.232000 -13.431600 7.766385
-11.185200 -13.431600 7.741114
-11.138400 -13.431600 7.664530
-11.091600 -13.431600 7.608256
-11.044800 -13.431600 7.572324
-10.998000 -13.431600 7.547609
-10.951200 -13.431600 7.505482
-10.904400 -13.431600 7.411587
-10.857600 -13.431600 7.362015
-10.810800 -13.431600 7.307316
-10.764000 -13.431600 7.283597
-10.717200 -13.431600 7.240372
-10.670400 -13.431600 7.183872
-10.623600 -13.431600 7.141263
-10.576800 -13.431600 7.103297
-10.530000 -13.431600 7.092014
-10.483200 -13.431600 7.005564
-10.436400 -13.431600 6.986834
-10.389600 -13.431600 6.951650
-10.342800 -13.431600 6.890316
-10.296000 -13.431600 6.822289
-10.249200 -13.431600 6.811719
-10.202400 -13.431600 6.796125
-10.155600 -13.431600 6.773239
-10.108800 -13.431600 6.754111
-10.062000 -13.431600 6.746734
-10.015200 -13.431600 6.688332
-9.968400 -13.431600 6.665992
-9.921600 -13.431600 6.642912
-9.874800 -13.431600 6.572734
-9.828000 -13.431600 6.558152
-9.781200 -13.431600 6.546713
-9.734400 -13.431600 6.517481
-9.687600 -13.431600 6.507632
-9.640800 -13.431600 6.487301
-9.594000 -13.431600 6.471402
-9.547200 -13.431600 6.427110
-9.500400 -13.431600 6.389842
-9.453600 -13.431600 6.335345
-9.406800 -13.431600 6.330131
-9.360000 -13.431600 6.316456
-9.313200 -13.431600 6.268806
-9.266400 -13.431600 6.257157
-9.219600 -13.431600 6.244887
-9.172800 -13.431600 6.162257
-9.126000 -13.431600 6.167997
-9.079200 -13.431600 6.133870
-9.032400 -13.431600 6.102848
-8.985600 -13.431600 6.086646
-8.938800 -13.431600 6.079527
-8.892000 -13.431600 6.074523
-8.845200 -13.431600 6.073053
-8.798400 -13.431600 6.059142
-8.751600 -13.431600 6.044316
-8.704800 -13.431600 6.033041
-8.658000 -13.431600 5.990084
-8.611200 -13.431600 5.962792
-8.564400 -13.431600 5.920583
-8.517600 -13.431600 5.907420
-8.470800 -13.431600 5.884780
-8.424000 -13.431600 5.875611
-8.377200 -13.431600 5.875517
-8.330400 -13.431600 5.875517
-8.283600 -13.431600 5.855072
-8.236800 -13.431600 5.808431
-8.190000 -13.431600 5.788830
-8.143200 -13.431600 5.766446
-8.096400 -13.431600 5.740738
-8.049600 -13.431600 5.725486
-8.002800 -13.431600 5.710987
-7.956000 -13.431600 5.709776
-7.909200 -13.431600 5.689611
-7.862400 -13.431600 5.689531
-7.815600 -13.431600 5.675340
-7.768800 -13.431600 5.658847
-7.722000 -13.431600 5.652803
-7.675200 -13.431600 5.652803
-7.628400 -13.431600 5.613553
-7.581600 -13.431600 5.607848
-7.534800 -13.431600 5.592123
-7.488000 -13.431600 5.566979
-7.441200 -13.431600 5.566979
-7.394400 -13.431600 5.566979
-7.347600 -13.431600 5.564857
-7.300800 -13.431600 5.546923
-7.254000 -13.431600 5.539279
-7.207200 -13.431600 5.528761
-7.160400 -13.431600 5.500321
-7.113600 -13.431600 5.454066
-7.066800 -13.431600 5.435216
-7.020000 -13.431600 5.420086
-6.973200 -13.431600 5.417211
-6.926400 -13.431600 5.399760
-6.879600 -13.431600 5.381082
-6.832800 -13.431600 5.381082
-6.786000 -13.431600 5.373359
-6.739200 -13.431600 5.361885
-6.692400 -13.431600 5.361885
-6.645600 -13.431600 5.344238
-6.598800 -13.431600 5.332673
-6.552000 -13.431600 5.321755
-6.505200 -13.431600 5.321080
-6.458400 -13.431600 5.316585
-6.411600 -13.431600 5.316585
-6.364800 -13.431600 5.314770
-6.318000 -13.431600 5.302651
-6.271200 -13.431600 5.302476
-6.224400 -13.431600 5.288788
-6.177600 -13.431600 5.281748
-6.130800 -13.431600 5.276451
-6.084000 -13.431600 5.273726
-6.037200 -13.431600 5.239747
-5.990400 -13.431600 5.239065
-5.943600 -13.431600 5.210007
-5.896800 -13.431600 5.193814
-5.850000 -13.431600 5.182034
-5.803200 -13.431600 5.182034
-5.756400 -13.431600 5.181595
-5.709600 -13.431600 5.175762
-5.662800 -13.431600 5.176189
-5.616000 -13.431600 5.176189
-5.569200 -13.431600 5.178164
-5.522400 -13.431600 5.178164
-5.475600 -13.431600 5.176189
-5.428800 -13.431600 5.169527
-5.382000 -13.431600 5.161419
-5.335200 -13.431600 5.143083
-5.288400 -13.431600 5.137603
-5.241600 -13.431600 5.131272
-5.194800 -13.431600 5.121764
-5.148000 -13.431600 5.121764
-5.101200 -13.431600 5.124812
-5.054400 -13.431600 5.118836
-5.007600 -13.431600 5.115215
-4.960800 -13.431600 5.115215
-4.914000 -13.431600 5.107110
-4.867200 -13.431600 5.107110
-4.820400 -13.431600 5.104687
-4.773600 -13.431600 5.104112
-4.726800 -13.431600 5.104112
-4.680000 -13.431600 5.093967
-4.633200 -13.431600 5.077066
-4.586400 -13.431600 5.077066
-4.539600 -13.431600 5.063458
-4.492800 -13.431600 5.053177
-4.446000 -13.431600 5.054961
-4.399200 -13.431600 5.063458
-4.352400 -13.431600 5.085082
-4.305600 -13.431600 5.090980
-4.258800 -13.431600 5.121745
-4.212000 -13.431600 5.124428
-4.165200 -13.431600 5.124428
-4.118400 -13.431600 5.124428
-4.071600 -13.431600 5.119661
-4.024800 -13.431600 5.115697
-3.978000 -13.431600 5.115697
-3.931200 -13.431600 5.114861
-3.884400 -13.431600 5.113716
-3.837600 -13.431600 5.114856
-3.790800 -13.431600 5.109420
-3.744000 -13.431600 5.108837
-3.697200 -13.431600 5.095619
-3.650400 -13.431600 5.095619
-3.603600 -13.431600 5.103416
-3.556800 -13.431600 5.106022
-3.510000 -13.431600 5.106022
-3.463200 -13.431600 5.106022
-3.416400 -13.431600 5.106022
-3.369600 -13.431600 5.110305
-3.322800 -13.431600 5.110679
-3.276000 -13.431600 5.110305
-3.229200 -13.431600 5.110679
-3.182400 -13.431600 5.116253
-3.135600 -13.431600 5.119978
-3.088800 -13.431600 5.126322
-3.042000 -13.431600 5.131798
-2.995200 -13.431600 5.144962
-2.948400 -13.431600 5.145903
-2.901600 -13.431600 5.136906
-2.854800 -13.431600 5.144962
-2.808000 -13.431600 5.143099
-2.761200 -13.431600 5.130400
-2.714400 -13.431600 5.122952
-2.667600 -13.431600 5.122952
-2.620800 -13.431600 5.119581
-2.574000 -13.431600 5.130400
-2.527200 -13.431600 5.130400
-2.480400 -13.431600 5.146409
-2.433600 -13.431600 5.165752
-2.386800 -13.431600 5.165752
-2.340000 -13.431600 5.174309
-2.293200 -13.431600 5.195123
-2.246400 -13.431600 5.202655
-2.199600 -13.431600 5.208137
-2.152800 -13.431600 5.208137
-2.106000 -13.431600 5.208137
-2.059200 -13.431600 5.211525
-2.012400 -13.431600 5.220461
-1.965600 -13.431600 5.226300
-1.918800 -13.431600 5.232810
-1.872000 -13.431600 5.249392
-1.825200 -13.431600 5.273171
-1.778400 -13.431600 5.295698
-1.731600 -13.431600 5.326525
-1.684800 -13.431600 5.334870
-1.638000 -13.431600 5.348441
-1.591200 -13.431600 5.334870
-1.544400 -13.431600 5.334870
-1.497600 -13.431600 5.336937
-1.450800 -13.431600 5.336677
-1.404000 -13.431600 5.336937
-1.357200 -13.431600 5.353457
-1.310400 -13.431600 5.378281
-1.263600 -13.431600 5.401235
-1.216800 -13.431600 5.418257
-1.170000 -13.431600 5.424683
-1.123200 -13.431600 5.429417
-1.076400 -13.431600 5.429417
-1.029600 -13.431600 5.441220
-0.982800 -13.431600 5.446144
-0.936000 -13.431600 5.467293
-0.889200 -13.431600 5.466733
-0.842400 -13.431600 5.469105
-0.795600 -13.431600 5.478294
-0.748800 -13.431600 5.541383
-0.702000 -13.431600 5.543340
-0.655200 -13.431600 5.544196
-0.608400 -13.431600 5.547316
-0.561600 -13.431600 5.553570
-0.514800 -13.431600 5.560334
-0.468000 -13.431600 5.560334
-0.421200 -13.431600 5.560803
-0.374400 -13.431600 5.553441
-0.327600 -13.431600 5.564237
-0.280800 -13.431600 5.568009
-0.234000 -13.431600 5.590085
-0.187200 -13.431600 5.590173
-0.140400 -13.431600 5.581014
-0.093600 -13.431600 5.614086
-0.046800 -13.431600 5.649122
0.000000 -13.431600 5.636818
0.046800 -13.431600 5.645550
0.093600 -13.431600 5.650930
0.140400 -13.431600 5.658592
0.187200 -13.431600 5.673826
0.234000 -13.431600 5.699333
0.280800 -13.431600 5.699333
0.327600 -13.431600 5.715797
0.374400 -13.431600 5.730782
0.421200 -13.431600 5.758861
0.468000 -13.431600 5.786206
0.514800 -13.431600 5.805703
0.561600 -13.431600 5.810762
0.608400 -13.431600 5.838786
0.655200 -13.431600 5.874334
0.702000 -13.431600 5.878929
0.748800 -13.431600 5.878857
0.795600 -13.431600 5.878857
0.842400 -13.431600 5.891875
0.889200 -13.431600 5.894513
0.936000 -13.431600 5.912041
0.982800 -13.431600 5.915285
1.029600 -13.431600 5.971173
1.076400 -13.431600 6.009294
1.123200 -13.431600 6.028122
1.170000 -13.431600 6.045703
1.216800 -13.431600 6.058347
1.263600 -13.431600 6.052855
1.310400 -13.431600 6.089747
1.357200 -13.431600 6.103890
1.404000 -13.431600 6.120050
1.450800 -13.431600 6.148038
1.497600 -13.431600 6.179135
1.544400 -13.431600 6.180248
1.591200 -13.431600 6.192633
1.638000 -13.431600 6.219477
1.684800 -13.431600 6.228516
1.731600 -13.431600 6.248150
1.778400 -13.431600 6.283645
1.825200 -13.431600 6.286382
1.872000 -13.431600 6.322416
1.918800 -13.431600 6.341181
1.965600 -13.431600 6.342330
2.012400 -13.431600 6.364333
2.059200 -13.431600 6.390571
2.106000 -13.431600 6.394328
2.152800 -13.431600 6.422063
2.199600 -13.431600 6.432830
2.246400 -13.431600 6.475001
2.293200 -13.431600 6.491407
2.340000 -13.431600 6.520361
2.386800 -13.431600 6.553962
2.433600 -13.431600 6.565684
2.480400 -13.431600 6.579685
2.527200 -13.431600 6.584670
2.574000 -13.431600 6.618251
2.620800 -13.431600 6.629804
2.667600 -13.431600 6.655611
2.714400 -13.431600 6.682509
2.761200 -13.431600 6.690103
2.808000 -13.431600 6.713760
2.854800 -13.431600 6.736656
2.901600 -13.431600 6.739573
2.948400 -13.431600 6.767261
2.995200 -13.431600 6.768674
3.042000 -13.431600 6.771857
3.088800 -13.431600 6.804322
3.135600 -13.431600 6.805200
3.182400 -13.431600 6.839746
3.229200 -13.431600 6.876923
3.276000 -13.431600 6.895664
3.322800 -13.431600 6.930415
3.369600 -13.431600 6.949845
3.416400 -13.431600 6.975849
3.463200 -13.431600 7.000585
3.510000 -13.431600 7.011098
3.556800 -13.431600 7.004725
3.603600 -13.431600 7.011098
3.650400 -13.431600 7.034797
3.697200 -13.431600 7.053631
3.744000 -13.431600 7.053631
3.790800 -13.431600 7.125178
3.837600 -13.431600 7.139687
3.884400 -13.431600 7.144589
3.931200 -13.431600 7.185392
3.978000 -13.431600 7.224864
4.024800 -13.431600 7.239466
4.071600 -13.431600 7.350556
4.118400 -13.431600 7.436512
4.165200 -13.431600 7.483442
4.212000 -13.431600 7.557503
4.258800 -13.431600 7.614086
4.305600 -13.431600 7.668781
4.352400 -13.431600 7.697143
4.399200 -13.431600 7.701506
4.446000 -13.431600 7.735893
4.492800 -13.431600 7.767361
4.539600 -13.431600 7.778174
4.586400 -13.431600 7.827661
4.633200 -13.431600 7.813707
4.680000 -13.431600 7.859402
4.726800 -13.431600 7.886660
4.773600 -13.431600 7.886660
4.820400 -13.431600 7.853044
4.867200 -13.431600 7.749326
4.914000 -13.431600 7.722432
4.960800 -13.431600 7.450978
5.007600 -13.431600 7.029213
5.054400 -13.431600 7.006873
5.101200 -13.431600 6.936140
12.682800 -13.431600 8.014723
12.729600 -13.431600 8.013459
12.776400 -13.431600 8.010174
12.823200 -13.431600 8.010174
12.870000 -13.431600 8.009506
12.916800 -13.431600 8.006359
12.963600 -13.431600 8.006359
13.010400 -13.431600 8.005807
13.057200 -13.431600 7.996171
13.104000 -13.431600 7.996171
13.150800 -13.431600 7.996551
13.197600 -13.431600 7.996171
13.244400 -13.431600 7.999523
13.291200 -13.431600 8.007943
13.338000 -13.431600 8.010377
13.384800 -13.431600 8.015061
13.431600 -13.431600 8.023083
13.478400 -13.431600 8.025192
13.525200 -13.431600 8.023083
13.572000 -13.431600 8.017234
13.618800 -13.431600 8.008147
13.665600 -13.431600 8.008147
13.712400 -13.431600 8.008147
13.759200 -13.431600 8.007845
13.806000 -13.431600 8.007845
13.852800 -13.431600 8.011494
13.899600 -13.431600 8.030541
13.946400 -13.431600 8.039951
13.993200 -13.431600 8.044012
14.040000 -13.431600 8.056184
14.086800 -13.431600 8.056499
14.133600 -13.431600 8.056184
14.180400 -13.431600 8.056499
14.227200 -13.431600 8.055728
14.274000 -13.431600 8.043288
14.320800 -13.431600 8.042141
14.367600 -13.431600 8.035167
14.414400 -13.431600 8.029254
14.461200 -13.431600 8.018376
14.508000 -13.431600 7.998521
14.554800 -13.431600 7.998521
14.601600 -13.431600 7.983245
15.350400 -13.431600 6.750135
15.397200 -13.431600 6.737940
15.490800 -13.431600 6.697256
15.537600 -13.431600 6.724283
15.584400 -13.431600 6.742226
15.631200 -13.431600 6.744017
15.678000 -13.431600 6.751196
15.724800 -13.431600 6.757329
15.771600 -13.431600 6.751196
15.818400 -13.431600 6.757329
15.865200 -13.431600 6.744017
15.912000 -13.431600 6.715592
15.958800 -13.431600 6.715393
16.005600 -13.431600 6.651704
-18.720000 -13.384800 0.000000
-18.673200 -13.384800 0.000000
-18.626400 -13.384800 0.000000
-18.579600 -13.384800 -7.216896
-18.532800 -13.384800 -7.210905
-18.486000 -13.384800 -7.210905
-18.439200 -13.384800 -7.210905
-18.392400 -13.384800 -7.219895
-18.345600 -13.384800 -7.213246
-18.298800 -13.384800 -7.203282
-18.252000 -13.384800 -7.213246
-18.205200 -13.384800 -7.213246
-18.158400 -13.384800 -7.203282
-18.111600 -13.384800 -7.192704
-18.064800 -13.384800 -7.183842
-18.018000 -13.384800 -7.187960
-17.971200 -13.384800 -7.187960
-17.924400 -13.384800 -7.177290
-17.877600 -13.384800 -7.167957
-17.830800 -13.384800 -7.150590
-17.784000 -13.384800 -7.145159
-17.737200 -13.384800 -7.135495
-17.690400 -13.384800 -7.110547
-17.643600 -13.384800 -7.105383
-17.596800 -13.384800 -7.099167
-17.550000 -13.384800 -7.087630
-17.503200 -13.384800 -7.087630
-17.456400 -13.384800 -7.087630
-17.409600 -13.384800 -7.087630
-17.362800 -13.384800 -7.062255
-17.316000 -13.384800 -7.042742
-17.269200 -13.384800 -7.026452
-17.222400 -13.384800 -7.011775
-17.175600 -13.384800 -6.943882
-17.128800 -13.384800 -6.864800
-15.490800 -13.384800 6.851337
-15.444000 -13.384800 6.880066
-15.397200 -13.384800 6.890727
-15.350400 -13.384800 6.906410
-15.303600 -13.384800 6.919952
-15.256800 -13.384800 6.934547
-15.210000 -13.384800 6.946746
-15.163200 -13.384800 6.956931
-15.116400 -13.384800 6.976318
-15.069600 -13.384800 6.979599
-15.022800 -13.384800 6.989050
-14.976000 -13.384800 6.993816
-14.929200 -13.384800 6.996987
-14.882400 -13.384800 7.001025
-14.835600 -13.384800 7.004314
-14.788800 -13.384800 7.005942
-14.742000 -13.384800 7.022073
-14.695200 -13.384800 7.023489
-14.648400 -13.384800 7.026681
-14.601600 -13.384800 7.028462
-14.554800 -13.384800 7.030770
-14.508000 -13.384800 7.029937
-14.461200 -13.384800 7.028462
-14.414400 -13.384800 7.032766
-14.367600 -13.384800 7.035923
-14.320800 -13.384800 7.040264
-14.274000 -13.384800 7.041436
-14.227200 -13.384800 7.044345
-14.180400 -13.384800 7.046300
-14.133600 -13.384800 7.048837
-14.086800 -13.384800 7.053180
-14.040000 -13.384800 7.049712
-13.993200 -13.384800 7.048837
-13.946400 -13.384800 7.048654
-13.899600 -13.384800 7.048654
-13.852800 -13.384800 7.048654
-13.806000 -13.384800 7.049263
-13.759200 -13.384800 7.051209
-13.712400 -13.384800 7.057315
-13.665600 -13.384800 7.067509
-13.618800 -13.384800 7.107565
-13.572000 -13.384800 7.148926
-13.525200 -13.384800 7.189093
-11.606400 -13.384800 8.478235
-11.559600 -13.384800 8.323755
-11.512800 -13.384800 8.275330
-11.466000 -13.384800 8.162695
-11.419200 -13.384800 8.053186
-11.372400 -13.384800 7.980282
-11.325600 -13.384800 7.918776
-11.278800 -13.384800 7.878978
-11.232000 -13.384800 7.787701
-11.185200 -13.384800 7.761562
-11.138400 -13.384800 7.664530
-11.091600 -13.384800 7.608256
-11.044800 -13.384800 7.572324
-10.998000 -13.384800 7.537210
-10.951200 -13.384800 7.505482
-10.904400 -13.384800 7.408374
-10.857600 -13.384800 7.350090
-10.810800 -13.384800 7.306070
-10.764000 -13.384800 7.277787
-10.717200 -13.384800 7.240372
-10.670400 -13.384800 7.197724
-10.623600 -13.384800 7.128690
-10.576800 -13.384800 7.103030
-10.530000 -13.384800 7.080885
-10.483200 -13.384800 6.992960
-10.436400 -13.384800 6.963700
-10.389600 -13.384800 6.897530
-10.342800 -13.384800 6.855643
-10.296000 -13.384800 6.811872
-10.249200 -13.384800 6.809298
-10.202400 -13.384800 6.775096
-10.155600 -13.384800 6.767461
-10.108800 -13.384800 6.751296
-10.062000 -13.384800 6.706820
-10.015200 -13.384800 6.684850
-9.968400 -13.384800 6.665992
-9.921600 -13.384800 6.642912
-9.874800 -13.384800 6.609657
-9.828000 -13.384800 6.559316
-9.781200 -13.384800 6.546713
-9.734400 -13.384800 6.514694
-9.687600 -13.384800 6.502962
-9.640800 -13.384800 6.461684
-9.594000 -13.384800 6.427564
-9.547200 -13.384800 6.402697
-9.500400 -13.384800 6.335345
-9.453600 -13.384800 6.324154
-9.406800 -13.384800 6.295886
-9.360000 -13.384800 6.285992
-9.313200 -13.384800 6.255108
-9.266400 -13.384800 6.247861
-9.219600 -13.384800 6.206104
-9.172800 -13.384800 6.133870
-9.126000 -13.384800 6.133870
-9.079200 -13.384800 6.114256
-9.032400 -13.384800 6.086646
-8.985600 -13.384800 6.086557
-8.938800 -13.384800 6.079527
-8.892000 -13.384800 6.079527
-8.845200 -13.384800 6.077745
-8.798400 -13.384800 6.071972
-8.751600 -13.384800 6.053187
-8.704800 -13.384800 6.033563
-8.658000 -13.384800 5.990084
-8.611200 -13.384800 5.962792
-8.564400 -13.384800 5.920583
-8.517600 -13.384800 5.907420
-8.470800 -13.384800 5.878945
-8.424000 -13.384800 5.847957
-8.377200 -13.384800 5.834915
-8.330400 -13.384800 5.834915
-8.283600 -13.384800 5.828215
-8.236800 -13.384800 5.793230
-8.190000 -13.384800 5.745386
-8.143200 -13.384800 5.737371
-8.096400 -13.384800 5.729522
-8.049600 -13.384800 5.724291
-8.002800 -13.384800 5.710987
-7.956000 -13.384800 5.710122
-7.909200 -13.384800 5.695910
-7.862400 -13.384800 5.689611
-7.815600 -13.384800 5.675879
-7.768800 -13.384800 5.655483
-7.722000 -13.384800 5.651738
-7.675200 -13.384800 5.650924
-7.628400 -13.384800 5.624801
-7.581600 -13.384800 5.614892
-7.534800 -13.384800 5.599603
-7.488000 -13.384800 5.567650
-7.441200 -13.384800 5.566979
-7.394400 -13.384800 5.562819
-7.347600 -13.384800 5.554785
-7.300800 -13.384800 5.530837
-7.254000 -13.384800 5.515098
-7.207200 -13.384800 5.510840
-7.160400 -13.384800 5.478918
-7.113600 -13.384800 5.452282
-7.066800 -13.384800 5.433569
-7.020000 -13.384800 5.423365
-6.973200 -13.384800 5.417211
-6.926400 -13.384800 5.399760
-6.879600 -13.384800 5.381082
-6.832800 -13.384800 5.381082
-6.786000 -13.384800 5.371771
-6.739200 -13.384800 5.356397
-6.692400 -13.384800 5.356397
-6.645600 -13.384800 5.350362
-6.598800 -13.384800 5.341187
-6.552000 -13.384800 5.334448
-6.505200 -13.384800 5.321755
-6.458400 -13.384800 5.318720
-6.411600 -13.384800 5.316585
-6.364800 -13.384800 5.314770
-6.318000 -13.384800 5.302651
-6.271200 -13.384800 5.302476
-6.224400 -13.384800 5.286384
-6.177600 -13.384800 5.278813
-6.130800 -13.384800 5.276338
-6.084000 -13.384800 5.261040
-6.037200 -13.384800 5.243196
-5.990400 -13.384800 5.239747
-5.943600 -13.384800 5.210007
-5.896800 -13.384800 5.193814
-5.850000 -13.384800 5.192994
-5.803200 -13.384800 5.188724
-5.756400 -13.384800 5.187591
-5.709600 -13.384800 5.175762
-5.662800 -13.384800 5.176189
-5.616000 -13.384800 5.178164
-5.569200 -13.384800 5.177516
-5.522400 -13.384800 5.176189
-5.475600 -13.384800 5.161419
-5.428800 -13.384800 5.140060
-5.382000 -13.384800 5.140009
-5.335200 -13.384800 5.133094
-5.288400 -13.384800 5.121764
-5.241600 -13.384800 5.121764
-5.194800 -13.384800 5.121764
-5.148000 -13.384800 5.121764
-5.101200 -13.384800 5.121764
-5.054400 -13.384800 5.116788
-5.007600 -13.384800 5.107110
-4.960800 -13.384800 5.110782
-4.914000 -13.384800 5.104112
-4.867200 -13.384800 5.106786
-4.820400 -13.384800 5.106786
-4.773600 -13.384800 5.104687
-4.726800 -13.384800 5.104687
-4.680000 -13.384800 5.103150
-4.633200 -13.384800 5.086504
-4.586400 -13.384800 5.085651
-4.539600 -13.384800 5.067902
-4.492800 -13.384800 5.065041
-4.446000 -13.384800 5.066153
-4.399200 -13.384800 5.075040
-4.352400 -13.384800 5.090980
-4.305600 -13.384800 5.114310
-4.258800 -13.384800 5.128333
-4.212000 -13.384800 5.136813
-4.165200 -13.384800 5.146219
-4.118400 -13.384800 5.136813
-4.071600 -13.384800 5.134455
-4.024800 -13.384800 5.122322
-3.978000 -13.384800 5.121745
-3.931200 -13.384800 5.119661
-3.884400 -13.384800 5.117816
-3.837600 -13.384800 5.118232
-3.790800 -13.384800 5.115697
-3.744000 -13.384800 5.114856
-3.697200 -13.384800 5.103416
-3.650400 -13.384800 5.089967
-3.603600 -13.384800 5.089967
-3.556800 -13.384800 5.103416
-3.510000 -13.384800 5.103416
-3.463200 -13.384800 5.101254
-3.416400 -13.384800 5.101254
-3.369600 -13.384800 5.106098
-3.322800 -13.384800 5.107188
-3.276000 -13.384800 5.105330
-3.229200 -13.384800 5.105330
-3.182400 -13.384800 5.104786
-3.135600 -13.384800 5.107331
-3.088800 -13.384800 5.115963
-3.042000 -13.384800 5.117414
-2.995200 -13.384800 5.121276
-2.948400 -13.384800 5.127939
-2.901600 -13.384800 5.127939
-2.854800 -13.384800 5.131668
-2.808000 -13.384800 5.131668
-2.761200 -13.384800 5.122952
-2.714400 -13.384800 5.119581
-2.667600 -13.384800 5.119581
-2.620800 -13.384800 5.115460
-2.574000 -13.384800 5.122952
-2.527200 -13.384800 5.130131
-2.480400 -13.384800 5.142012
-2.433600 -13.384800 5.172604
-2.386800 -13.384800 5.165752
-2.340000 -13.384800 5.172604
-2.293200 -13.384800 5.183159
-2.246400 -13.384800 5.196844
-2.199600 -13.384800 5.202655
-2.152800 -13.384800 5.208137
-2.106000 -13.384800 5.208137
-2.059200 -13.384800 5.215778
-2.012400 -13.384800 5.223240
-1.965600 -13.384800 5.232810
-1.918800 -13.384800 5.242552
-1.872000 -13.384800 5.257573
-1.825200 -13.384800 5.276463
-1.778400 -13.384800 5.302813
-1.731600 -13.384800 5.326490
-1.684800 -13.384800 5.343156
-1.638000 -13.384800 5.348806
-1.591200 -13.384800 5.348441
-1.544400 -13.384800 5.348550
-1.497600 -13.384800 5.348441
-1.450800 -13.384800 5.348738
-1.404000 -13.384800 5.348441
-1.357200 -13.384800 5.358664
-1.310400 -13.384800 5.372341
-1.263600 -13.384800 5.392972
-1.216800 -13.384800 5.403846
-1.170000 -13.384800 5.419167
-1.123200 -13.384800 5.422137
-1.076400 -13.384800 5.419167
-1.029600 -13.384800 5.423723
-0.982800 -13.384800 5.430395
-0.936000 -13.384800 5.446144
-0.889200 -13.384800 5.433707
-0.842400 -13.384800 5.457085
-0.795600 -13.384800 5.470193
-0.748800 -13.384800 5.508587
-0.702000 -13.384800 5.516552
-0.655200 -13.384800 5.528705
-0.608400 -13.384800 5.528705
-0.561600 -13.384800 5.532604
-0.514800 -13.384800 5.536086
-0.468000 -13.384800 5.536086
-0.421200 -13.384800 5.532398
-0.374400 -13.384800 5.532398
-0.327600 -13.384800 5.551347
-0.280800 -13.384800 5.557569
-0.234000 -13.384800 5.565961
-0.187200 -13.384800 5.568009
-0.140400 -13.384800 5.568009
-0.093600 -13.384800 5.590173
-0.046800 -13.384800 5.636818
0.000000 -13.384800 5.604973
0.046800 -13.384800 5.636818
0.093600 -13.384800 5.645550
0.140400 -13.384800 5.650930
0.187200 -13.384800 5.658592
0.234000 -13.384800 5.669328
0.280800 -13.384800 5.677707
0.327600 -13.384800 5.699333
0.374400 -13.384800 5.707180
0.421200 -13.384800 5.717878
0.468000 -13.384800 5.735359
0.514800 -13.384800 5.769223
0.561600 -13.384800 5.786797
0.608400 -13.384800 5.810660
0.655200 -13.384800 5.836806
0.702000 -13.384800 5.865827
0.748800 -13.384800 5.867858
0.795600 -13.384800 5.867858
0.842400 -13.384800 5.876802
0.889200 -13.384800 5.878929
0.936000 -13.384800 5.891463
0.982800 -13.384800 5.896527
1.029600 -13.384800 5.919565
1.076400 -13.384800 5.973947
1.123200 -13.384800 5.998740
1.170000 -13.384800 6.018270
1.216800 -13.384800 6.028472
1.263600 -13.384800 6.028472
1.310400 -13.384800 6.047493
1.357200 -13.384800 6.068646
1.404000 -13.384800 6.081622
1.450800 -13.384800 6.111885
1.497600 -13.384800 6.147100
1.544400 -13.384800 6.150908
1.591200 -13.384800 6.179135
1.638000 -13.384800 6.185086
1.684800 -13.384800 6.196055
1.731600 -13.384800 6.219477
1.778400 -13.384800 6.239125
1.825200 -13.384800 6.260606
1.872000 -13.384800 6.286382
1.918800 -13.384800 6.309054
1.965600 -13.384800 6.333328
2.012400 -13.384800 6.346073
2.059200 -13.384800 6.369430
2.106000 -13.384800 6.386050
2.152800 -13.384800 6.394328
2.199600 -13.384800 6.422063
2.246400 -13.384800 6.468695
2.293200 -13.384800 6.479321
2.340000 -13.384800 6.496251
2.386800 -13.384800 6.536960
2.433600 -13.384800 6.553962
2.480400 -13.384800 6.573647
2.527200 -13.384800 6.584604
2.574000 -13.384800 6.606177
2.620800 -13.384800 6.623521
2.667600 -13.384800 6.635660
2.714400 -13.384800 6.668447
2.761200 -13.384800 6.682509
2.808000 -13.384800 6.690103
2.854800 -13.384800 6.720623
2.901600 -13.384800 6.736656
2.948400 -13.384800 6.766261
2.995200 -13.384800 6.776671
3.042000 -13.384800 6.783966
3.088800 -13.384800 6.804322
3.135600 -13.384800 6.827828
3.182400 -13.384800 6.846055
3.229200 -13.384800 6.876923
3.276000 -13.384800 6.895664
3.322800 -13.384800 6.925238
3.369600 -13.384800 6.933980
3.416400 -13.384800 6.985596
3.463200 -13.384800 7.000585
3.510000 -13.384800 7.011463
3.556800 -13.384800 7.004725
3.603600 -13.384800 7.015854
3.650400 -13.384800 7.042662
3.697200 -13.384800 7.061970
3.744000 -13.384800 7.061970
3.790800 -13.384800 7.128626
3.837600 -13.384800 7.144589
3.884400 -13.384800 7.168989
3.931200 -13.384800 7.199942
3.978000 -13.384800 7.226212
4.024800 -13.384800 7.237367
4.071600 -13.384800 7.350556
4.118400 -13.384800 7.413491
4.165200 -13.384800 7.450608
4.212000 -13.384800 7.513753
4.258800 -13.384800 7.574949
4.305600 -13.384800 7.656364
4.352400 -13.384800 7.697143
4.399200 -13.384800 7.701506
4.446000 -13.384800 7.752341
4.492800 -13.384800 7.770688
4.539600 -13.384800 7.790864
4.586400 -13.384800 7.836659
4.633200 -13.384800 7.836659
4.680000 -13.384800 7.859402
4.726800 -13.384800 7.886660
4.773600 -13.384800 7.886660
4.820400 -13.384800 7.859402
4.867200 -13.384800 7.829901
4.914000 -13.384800 7.749326
4.960800 -13.384800 7.722432
5.007600 -13.384800 7.311036
5.054400 -13.384800 7.169207
5.101200 -13.384800 7.145878
12.729600 -13.384800 8.016802
12.776400 -13.384800 8.010777
12.823200 -13.384800 8.010777
12.870000 -13.384800 8.013459
12.916800 -13.384800 8.010174
12.963600 -13.384800 8.009506
13.010400 -13.384800 8.006359
13.057200 -13.384800 7.996551
13.104000 -13.384800 7.998279
13.150800 -13.384800 7.998279
13.197600 -13.384800 7.996171
13.244400 -13.384800 7.996171
13.291200 -13.384800 8.007943
13.338000 -13.384800 8.010377
13.384800 -13.384800 8.015061
13.431600 -13.384800 8.023790
13.478400 -13.384800 8.033494
13.525200 -13.384800 8.031980
13.572000 -13.384800 8.017948
13.618800 -13.384800 8.009312
13.665600 -13.384800 8.009312
13.712400 -13.384800 8.011494
13.759200 -13.384800 8.007845
13.806000 -13.384800 8.005891
13.852800 -13.384800 8.011494
13.899600 -13.384800 8.031909
13.946400 -13.384800 8.037527
13.993200 -13.384800 8.037527
14.040000 -13.384800 8.043813
14.086800 -13.384800 8.044012
14.133600 -13.384800 8.055728
14.180400 -13.384800 8.056499
14.227200 -13.384800 8.045016
14.274000 -13.384800 8.042141
14.320800 -13.384800 8.042141
14.367600 -13.384800 8.041496
14.414400 -13.384800 8.030751
14.461200 -13.384800 8.018164
14.508000 -13.384800 8.008917
14.554800 -13.384800 8.014000
14.601600 -13.384800 7.996134
15.350400 -13.384800 6.784618
15.397200 -13.384800 6.743453
15.444000 -13.384800 6.739490
15.537600 -13.384800 6.743453
15.584400 -13.384800 6.750135
15.678000 -13.384800 6.751196
15.724800 -13.384800 6.760504
15.771600 -13.384800 6.756378
15.818400 -13.384800 6.773590
15.865200 -13.384800 6.756378
15.912000 -13.384800 6.746089
15.958800 -13.384800 6.746089
16.005600 -13.384800 6.701269
16.286400 -13.384800 4.783222
16.333200 -13.384800 4.658186
16.520400 -13.384800 3.676043
16.567200 -13.384800 3.409207
-18.720000 -13.338000 0.000000
-18.673200 -13.338000 0.000000
-18.626400 -13.338000 0.000000
-18.579600 -13.338000 -7.215217
-18.532800 -13.338000 -7.210905
-18.486000 -13.338000 -7.210905
-18.439200 -13.338000 -7.210905
-18.392400 -13.338000 -7.216896
-18.345600 -13.338000 -7.203088
-18.298800 -13.338000 -7.203282
-18.252000 -13.338000 -7.219895
-18.205200 -13.338000 -7.213246
-18.158400 -13.338000 -7.203282
-18.111600 -13.338000 -7.192704
-18.064800 -13.338000 -7.192704
-18.018000 -13.338000 -7.189831
-17.971200 -13.338000 -7.187960
-17.924400 -13.338000 -7.171671
-17.877600 -13.338000 -7.164496
-17.830800 -13.338000 -7.145159
-17.784000 -13.338000 -7.120602
-17.737200 -13.338000 -7.105383
-17.690400 -13.338000 -7.105695
-17.643600 -13.338000 -7.102003
-17.596800 -13.338000 -7.099167
-17.550000 -13.338000 -7.098181
-17.503200 -13.338000 -7.098181
-17.456400 -13.338000 -7.099167
-17.409600 -13.338000 -7.099167
-17.362800 -13.338000 -7.056197
-17.316000 -13.338000 -7.029573
-17.269200 -13.338000 -7.011775
-17.222400 -13.338000 -6.961165
-17.175600 -13.338000 -6.890429
-17.128800 -13.338000 -6.849762
-16.660800 -13.338000 -5.323724
-15.537600 -13.338000 6.816060
-15.490800 -13.338000 6.880066
-15.444000 -13.338000 6.889789
-15.397200 -13.338000 6.909260
-15.350400 -13.338000 6.921717
-15.303600 -13.338000 6.936140
-15.256800 -13.338000 6.950025
-15.210000 -13.338000 6.961079
-15.163200 -13.338000 6.979599
-15.116400 -13.338000 6.990831
-15.069600 -13.338000 6.998160
-15.022800 -13.338000 6.998638
-14.976000 -13.338000 7.003618
-14.929200 -13.338000 7.004314
-14.882400 -13.338000 7.012764
-14.835600 -13.338000 7.016519
-14.788800 -13.338000 7.022073
-14.742000 -13.338000 7.028373
-14.695200 -13.338000 7.032766
-14.648400 -13.338000 7.032766
-14.601600 -13.338000 7.038227
-14.554800 -13.338000 7.038569
-14.508000 -13.338000 7.038569
-14.461200 -13.338000 7.040264
-14.414400 -13.338000 7.042622
-14.367600 -13.338000 7.043614
-14.320800 -13.338000 7.046300
-14.274000 -13.338000 7.051684
-14.227200 -13.338000 7.055058
-14.180400 -13.338000 7.056323
-14.133600 -13.338000 7.060385
-14.086800 -13.338000 7.060685
-14.040000 -13.338000 7.055058
-13.993200 -13.338000 7.053180
-13.946400 -13.338000 7.051209
-13.899600 -13.338000 7.051209
-13.852800 -13.338000 7.052422
-13.806000 -13.338000 7.055328
-13.759200 -13.338000 7.057315
-13.712400 -13.338000 7.067509
-13.665600 -13.338000 7.107565
-13.618800 -13.338000 7.127929
-13.572000 -13.338000 7.169638
-13.525200 -13.338000 7.219140
-11.606400 -13.338000 8.561224
-11.559600 -13.338000 8.356948
-11.512800 -13.338000 8.312842
-11.466000 -13.338000 8.184356
-11.419200 -13.338000 8.099666
-11.372400 -13.338000 7.981873
-11.325600 -13.338000 7.933711
-11.278800 -13.338000 7.881025
-11.232000 -13.338000 7.776563
-11.185200 -13.338000 7.741114
-11.138400 -13.338000 7.631243
-11.091600 -13.338000 7.596771
-11.044800 -13.338000 7.549705
-10.998000 -13.338000 7.520704
-10.951200 -13.338000 7.505482
-10.904400 -13.338000 7.402987
-10.857600 -13.338000 7.327677
-10.810800 -13.338000 7.296994
-10.764000 -13.338000 7.267834
-10.717200 -13.338000 7.240372
-10.670400 -13.338000 7.197724
-10.623600 -13.338000 7.123515
-10.576800 -13.338000 7.098805
-10.530000 -13.338000 7.042251
-10.483200 -13.338000 6.988737
-10.436400 -13.338000 6.962879
-10.389600 -13.338000 6.881736
-10.342800 -13.338000 6.855643
-10.296000 -13.338000 6.811719
-10.249200 -13.338000 6.796229
-10.202400 -13.338000 6.775096
-10.155600 -13.338000 6.758226
-10.108800 -13.338000 6.746815
-10.062000 -13.338000 6.714939
-10.015200 -13.338000 6.694821
-9.968400 -13.338000 6.665992
-9.921600 -13.338000 6.641650
-9.874800 -13.338000 6.613325
-9.828000 -13.338000 6.568624
-9.781200 -13.338000 6.546713
-9.734400 -13.338000 6.514694
-9.687600 -13.338000 6.492615
-9.640800 -13.338000 6.427110
-9.594000 -13.338000 6.402697
-9.547200 -13.338000 6.360222
-9.500400 -13.338000 6.324154
-9.453600 -13.338000 6.310315
-9.406800 -13.338000 6.285992
-9.360000 -13.338000 6.268806
-9.313200 -13.338000 6.249121
-9.266400 -13.338000 6.245129
-9.219600 -13.338000 6.206104
-9.172800 -13.338000 6.133870
-9.126000 -13.338000 6.142110
-9.079200 -13.338000 6.114256
-9.032400 -13.338000 6.086557
-8.985600 -13.338000 6.086464
-8.938800 -13.338000 6.074523
-8.892000 -13.338000 6.074523
-8.845200 -13.338000 6.072960
-8.798400 -13.338000 6.058649
-8.751600 -13.338000 6.028951
-8.704800 -13.338000 5.990084
-8.658000 -13.338000 5.977015
-8.611200 -13.338000 5.955436
-8.564400 -13.338000 5.907420
-8.517600 -13.338000 5.896976
-8.470800 -13.338000 5.876495
-8.424000 -13.338000 5.851315
-8.377200 -13.338000 5.847957
-8.330400 -13.338000 5.834915
-8.283600 -13.338000 5.828215
-8.236800 -13.338000 5.808431
-8.190000 -13.338000 5.766446
-8.143200 -13.338000 5.743583
-8.096400 -13.338000 5.731876
-8.049600 -13.338000 5.718474
-8.002800 -13.338000 5.710122
-7.956000 -13.338000 5.710122
-7.909200 -13.338000 5.684788
-7.862400 -13.338000 5.678501
-7.815600 -13.338000 5.655483
-7.768800 -13.338000 5.652803
-7.722000 -13.338000 5.651738
-7.675200 -13.338000 5.652803
-7.628400 -13.338000 5.624856
-7.581600 -13.338000 5.619325
-7.534800 -13.338000 5.607848
-7.488000 -13.338000 5.592123
-7.441200 -13.338000 5.567650
-7.394400 -13.338000 5.562819
-7.347600 -13.338000 5.554785
-7.300800 -13.338000 5.532188
-7.254000 -13.338000 5.517360
-7.207200 -13.338000 5.509591
-7.160400 -13.338000 5.478918
-7.113600 -13.338000 5.457552
-7.066800 -13.338000 5.435216
-7.020000 -13.338000 5.420086
-6.973200 -13.338000 5.403070
-6.926400 -13.338000 5.396763
-6.879600 -13.338000 5.377269
-6.832800 -13.338000 5.381082
-6.786000 -13.338000 5.371771
-6.739200 -13.338000 5.371771
-6.692400 -13.338000 5.373359
-6.645600 -13.338000 5.370518
-6.598800 -13.338000 5.377891
-6.552000 -13.338000 5.368009
-6.505200 -13.338000 5.339718
-6.458400 -13.338000 5.323054
-6.411600 -13.338000 5.323054
-6.364800 -13.338000 5.322672
-6.318000 -13.338000 5.314695
-6.271200 -13.338000 5.304018
-6.224400 -13.338000 5.290050
-6.177600 -13.338000 5.278813
-6.130800 -13.338000 5.273726
-6.084000 -13.338000 5.245079
-6.037200 -13.338000 5.239551
-5.990400 -13.338000 5.225285
-5.943600 -13.338000 5.213781
-5.896800 -13.338000 5.206184
-5.850000 -13.338000 5.206184
-5.803200 -13.338000 5.200170
-5.756400 -13.338000 5.192994
-5.709600 -13.338000 5.181595
-5.662800 -13.338000 5.178164
-5.616000 -13.338000 5.181595
-5.569200 -13.338000 5.177516
-5.522400 -13.338000 5.174397
-5.475600 -13.338000 5.140060
-5.428800 -13.338000 5.134658
-5.382000 -13.338000 5.133397
-5.335200 -13.338000 5.131272
-5.288400 -13.338000 5.121747
-5.241600 -13.338000 5.119793
-5.194800 -13.338000 5.124812
-5.148000 -13.338000 5.126717
-5.101200 -13.338000 5.126717
-5.054400 -13.338000 5.124812
-5.007600 -13.338000 5.124812
-4.960800 -13.338000 5.124812
-4.914000 -13.338000 5.122151
-4.867200 -13.338000 5.116788
-4.820400 -13.338000 5.116788
-4.773600 -13.338000 5.110782
-4.726800 -13.338000 5.110782
-4.680000 -13.338000 5.110206
-4.633200 -13.338000 5.104619
-4.586400 -13.338000 5.103150
-4.539600 -13.338000 5.092661
-4.492800 -13.338000 5.085651
-4.446000 -13.338000 5.085651
-4.399200 -13.338000 5.090980
-4.352400 -13.338000 5.128333
-4.305600 -13.338000 5.134455
-4.258800 -13.338000 5.148958
-4.212000 -13.338000 5.152949
-4.165200 -13.338000 5.153163
-4.118400 -13.338000 5.152399
-4.071600 -13.338000 5.137450
-4.024800 -13.338000 5.134455
-3.978000 -13.338000 5.141381
-3.931200 -13.338000 5.125267
-3.884400 -13.338000 5.124487
-3.837600 -13.338000 5.118325
-3.790800 -13.338000 5.118232
-3.744000 -13.338000 5.116713
-3.697200 -13.338000 5.106692
-3.650400 -13.338000 5.103416
-3.603600 -13.338000 5.103416
-3.556800 -13.338000 5.104936
-3.510000 -13.338000 5.103439
-3.463200 -13.338000 5.104936
-3.416400 -13.338000 5.105330
-3.369600 -13.338000 5.113189
-3.322800 -13.338000 5.113189
-3.276000 -13.338000 5.113189
-3.229200 -13.338000 5.110305
-3.182400 -13.338000 5.107331
-3.135600 -13.338000 5.110305
-3.088800 -13.338000 5.121276
-3.042000 -13.338000 5.127939
-2.995200 -13.338000 5.144962
-2.948400 -13.338000 5.145903
-2.901600 -13.338000 5.144962
-2.854800 -13.338000 5.149817
-2.808000 -13.338000 5.149817
-2.761200 -13.338000 5.140241
-2.714400 -13.338000 5.136906
-2.667600 -13.338000 5.136906
-2.620800 -13.338000 5.130400
-2.574000 -13.338000 5.138020
-2.527200 -13.338000 5.142012
-2.480400 -13.338000 5.172604
-2.433600 -13.338000 5.180677
-2.386800 -13.338000 5.174309
-2.340000 -13.338000 5.173250
-2.293200 -13.338000 5.195123
-2.246400 -13.338000 5.202655
-2.199600 -13.338000 5.202655
-2.152800 -13.338000 5.208137
-2.106000 -13.338000 5.208137
-2.059200 -13.338000 5.221842
-2.012400 -13.338000 5.226840
-1.965600 -13.338000 5.241507
-1.918800 -13.338000 5.247894
-1.872000 -13.338000 5.264008
-1.825200 -13.338000 5.285960
-1.778400 -13.338000 5.302813
-1.731600 -13.338000 5.326490
-1.684800 -13.338000 5.346587
-1.638000 -13.338000 5.352394
-1.591200 -13.338000 5.348806
-1.544400 -13.338000 5.353457
-1.497600 -13.338000 5.348738
-1.450800 -13.338000 5.352459
-1.404000 -13.338000 5.348738
-1.357200 -13.338000 5.354772
-1.310400 -13.338000 5.359226
-1.263600 -13.338000 5.378281
-1.216800 -13.338000 5.401235
-1.170000 -13.338000 5.405727
-1.123200 -13.338000 5.410223
-1.076400 -13.338000 5.411579
-1.029600 -13.338000 5.414847
-0.982800 -13.338000 5.419167
-0.936000 -13.338000 5.430395
-0.889200 -13.338000 5.422933
-0.842400 -13.338000 5.432464
-0.795600 -13.338000 5.457085
-0.748800 -13.338000 5.483844
-0.702000 -13.338000 5.508587
-0.655200 -13.338000 5.512207
-0.608400 -13.338000 5.512207
-0.561600 -13.338000 5.516552
-0.514800 -13.338000 5.527607
-0.468000 -13.338000 5.528705
-0.421200 -13.338000 5.527607
-0.374400 -13.338000 5.518991
-0.327600 -13.338000 5.541882
-0.280800 -13.338000 5.557569
-0.234000 -13.338000 5.563943
-0.187200 -13.338000 5.563943
-0.140400 -13.338000 5.568009
-0.093600 -13.338000 5.586651
-0.046800 -13.338000 5.614086
0.000000 -13.338000 5.586651
0.046800 -13.338000 5.604973
0.093600 -13.338000 5.623572
0.140400 -13.338000 5.648321
0.187200 -13.338000 5.650930
0.234000 -13.338000 5.667589
0.280800 -13.338000 5.669328
0.327600 -13.338000 5.695219
0.374400 -13.338000 5.705652
0.421200 -13.338000 5.716236
0.468000 -13.338000 5.719845
0.514800 -13.338000 5.750257
0.561600 -13.338000 5.750257
0.608400 -13.338000 5.798257
0.655200 -13.338000 5.821920
0.702000 -13.338000 5.833761
0.748800 -13.338000 5.836806
0.795600 -13.338000 5.859122
0.842400 -13.338000 5.871742
0.889200 -13.338000 5.876802
0.936000 -13.338000 5.885819
0.982800 -13.338000 5.894513
1.029600 -13.338000 5.904443
1.076400 -13.338000 5.929970
1.123200 -13.338000 5.954951
1.170000 -13.338000 5.963645
1.216800 -13.338000 6.013015
1.263600 -13.338000 6.019323
1.310400 -13.338000 6.034638
1.357200 -13.338000 6.040861
1.404000 -13.338000 6.059046
1.450800 -13.338000 6.078603
1.497600 -13.338000 6.081622
1.544400 -13.338000 6.111885
1.591200 -13.338000 6.125198
1.638000 -13.338000 6.158461
1.684800 -13.338000 6.182057
1.731600 -13.338000 6.200459
1.778400 -13.338000 6.219477
1.825200 -13.338000 6.228516
1.872000 -13.338000 6.264962
1.918800 -13.338000 6.290075
1.965600 -13.338000 6.323079
2.012400 -13.338000 6.341181
2.059200 -13.338000 6.364333
2.106000 -13.338000 6.369430
2.152800 -13.338000 6.392802
2.199600 -13.338000 6.404018
2.246400 -13.338000 6.439870
2.293200 -13.338000 6.461254
2.340000 -13.338000 6.461254
2.386800 -13.338000 6.476452
2.433600 -13.338000 6.536960
2.480400 -13.338000 6.552188
2.527200 -13.338000 6.568464
2.574000 -13.338000 6.594904
2.620800 -13.338000 6.606177
2.667600 -13.338000 6.619027
2.714400 -13.338000 6.635660
2.761200 -13.338000 6.670981
2.808000 -13.338000 6.688853
2.854800 -13.338000 6.720623
2.901600 -13.338000 6.736656
2.948400 -13.338000 6.755291
2.995200 -13.338000 6.776717
3.042000 -13.338000 6.787322
3.088800 -13.338000 6.829729
3.135600 -13.338000 6.840978
3.182400 -13.338000 6.876923
3.229200 -13.338000 6.893591
3.276000 -13.338000 6.919876
3.322800 -13.338000 6.942112
3.369600 -13.338000 6.974339
3.416400 -13.338000 6.998415
3.463200 -13.338000 7.011463
3.510000 -13.338000 7.018663
3.556800 -13.338000 7.013629
3.603600 -13.338000 7.016799
3.650400 -13.338000 7.042662
3.697200 -13.338000 7.061970
3.744000 -13.338000 7.077446
3.790800 -13.338000 7.133043
3.837600 -13.338000 7.155604
3.884400 -13.338000 7.168989
3.931200 -13.338000 7.201330
3.978000 -13.338000 7.226212
4.024800 -13.338000 7.237063
4.071600 -13.338000 7.318242
4.118400 -13.338000 7.382809
4.165200 -13.338000 7.419736
4.212000 -13.338000 7.450608
4.258800 -13.338000 7.487374
4.305600 -13.338000 7.614086
4.352400 -13.338000 7.668781
4.399200 -13.338000 7.689235
4.446000 -13.338000 7.735893
4.492800 -13.338000 7.767361
4.539600 -13.338000 7.790864
4.586400 -13.338000 7.835630
4.633200 -13.338000 7.836659
4.680000 -13.338000 7.859402
4.726800 -13.338000 7.904222
4.773600 -13.338000 7.932878
4.820400 -13.338000 7.875258
4.867200 -13.338000 7.857310
4.914000 -13.338000 7.772706
4.960800 -13.338000 7.679273
5.007600 -13.338000 7.325230
5.054400 -13.338000 7.271147
5.101200 -13.338000 7.169207
5.148000 -13.338000 7.169207
12.776400 -13.338000 8.016224
12.823200 -13.338000 8.016224
12.870000 -13.338000 8.025111
12.916800 -13.338000 8.022106
12.963600 -13.338000 8.016224
13.010400 -13.338000 8.016224
13.057200 -13.338000 8.013780
13.104000 -13.338000 8.013780
13.150800 -13.338000 8.012862
13.197600 -13.338000 7.999523
13.244400 -13.338000 8.007943
13.291200 -13.338000 8.010377
13.338000 -13.338000 8.015061
13.384800 -13.338000 8.020018
13.431600 -13.338000 8.025192
13.478400 -13.338000 8.047595
13.525200 -13.338000 8.046639
13.572000 -13.338000 8.033494
13.618800 -13.338000 8.031547
13.665600 -13.338000 8.017314
13.712400 -13.338000 8.016888
13.759200 -13.338000 8.011494
13.806000 -13.338000 8.003442
13.852800 -13.338000 8.003442
13.899600 -13.338000 8.031547
13.946400 -13.338000 8.033494
13.993200 -13.338000 8.032630
14.040000 -13.338000 8.035928
14.086800 -13.338000 8.041792
14.133600 -13.338000 8.045906
14.180400 -13.338000 8.052946
14.227200 -13.338000 8.045906
14.274000 -13.338000 8.044529
14.320800 -13.338000 8.044529
14.367600 -13.338000 8.045016
14.414400 -13.338000 8.044529
14.461200 -13.338000 8.043288
14.508000 -13.338000 8.026455
14.554800 -13.338000 8.029254
14.601600 -13.338000 8.013884
14.648400 -13.338000 8.008917
15.397200 -13.338000 6.743255
15.444000 -13.338000 6.743453
15.490800 -13.338000 6.743453
15.678000 -13.338000 6.756378
15.724800 -13.338000 6.776175
15.771600 -13.338000 6.773590
15.865200 -13.338000 6.772536
15.912000 -13.338000 6.756378
15.958800 -13.338000 6.756893
16.239600 -13.338000 5.205058
16.286400 -13.338000 4.928419
16.333200 -13.338000 4.783222
16.380000 -13.338000 4.579272
16.426800 -13.338000 4.307120
16.473600 -13.338000 4.072359
16.520400 -13.338000 3.903393
16.567200 -13.338000 3.558420
-18.720000 -13.291200 0.000000
-18.673200 -13.291200 0.000000
-18.626400 -13.291200 0.000000
-18.579600 -13.291200 -7.221826
-18.532800 -13.291200 -7.221826
-18.486000 -13.291200 -7.218642
-18.439200 -13.291200 -7.216896
-18.392400 -13.291200 -7.219895
-18.345600 -13.291200 -7.213246
-18.298800 -13.291200 -7.213246
-18.252000 -13.291200 -7.219895
-18.205200 -13.291200 -7.215084
-18.158400 -13.291200 -7.197278
-18.111600 -13.291200 -7.192704
-18.064800 -13.291200 -7.199210
-18.018000 -13.291200 -7.191611
-17.971200 -13.291200 -7.191611
-17.924400 -13.291200 -7.171671
-17.877600 -13.291200 -7.170509
-17.830800 -13.291200 -7.167957
-17.784000 -13.291200 -7.145159
-17.737200 -13.291200 -7.116120
-17.690400 -13.291200 -7.108262
-17.643600 -13.291200 -7.105695
-17.596800 -13.291200 -7.099186
-17.550000 -13.291200 -7.098181
-17.503200 -13.291200 -7.098181
-17.456400 -13.291200 -7.098181
-17.409600 -13.291200 -7.057840
-17.362800 -13.291200 -7.042742
-17.316000 -13.291200 -7.018305
-17.269200 -13.291200 -6.991259
-17.222400 -13.291200 -6.910630
-17.175600 -13.291200 -6.876275
-17.128800 -13.291200 -6.802355
-15.584400 -13.291200 6.813293
-15.537600 -13.291200 6.874598
-15.490800 -13.291200 6.889789
-15.444000 -13.291200 6.909260
-15.397200 -13.291200 6.934547
-15.350400 -13.291200 6.950025
-15.303600 -13.291200 6.956931
-15.256800 -13.291200 6.960310
-15.210000 -13.291200 6.977982
-15.163200 -13.291200 6.998160
-15.116400 -13.291200 7.003618
-15.069600 -13.291200 7.005942
-15.022800 -13.291200 7.005942
-14.976000 -13.291200 7.012764
-14.929200 -13.291200 7.013026
-14.882400 -13.291200 7.031408
-14.835600 -13.291200 7.035467
-14.788800 -13.291200 7.035467
-14.742000 -13.291200 7.038569
-14.695200 -13.291200 7.039324
-14.648400 -13.291200 7.042052
-14.601600 -13.291200 7.042622
-14.554800 -13.291200 7.042622
-14.508000 -13.291200 7.043667
-14.461200 -13.291200 7.047031
-14.414400 -13.291200 7.050857
-14.367600 -13.291200 7.050857
-14.320800 -13.291200 7.054123
-14.274000 -13.291200 7.060099
-14.227200 -13.291200 7.060099
-14.180400 -13.291200 7.060685
-14.133600 -13.291200 7.065480
-14.086800 -13.291200 7.068627
-14.040000 -13.291200 7.065480
-13.993200 -13.291200 7.057315
-13.946400 -13.291200 7.055058
-13.899600 -13.291200 7.057315
-13.852800 -13.291200 7.058900
-13.806000 -13.291200 7.061002
-13.759200 -13.291200 7.067509
-13.712400 -13.291200 7.105106
-13.665600 -13.291200 7.137815
-13.618800 -13.291200 7.149173
-13.572000 -13.291200 7.219140
-11.606400 -13.291200 8.646012
-11.559600 -13.291200 8.561224
-11.512800 -13.291200 8.478235
-11.466000 -13.291200 8.298203
-11.419200 -13.291200 8.158838
-11.372400 -13.291200 8.029749
-11.325600 -13.291200 7.953087
-11.278800 -13.291200 7.881025
-11.232000 -13.291200 7.766385
-11.185200 -13.291200 7.697469
-11.138400 -13.291200 7.601211
-11.091600 -13.291200 7.537210
-11.044800 -13.291200 7.516154
-10.998000 -13.291200 7.492249
-10.951200 -13.291200 7.408374
-10.904400 -13.291200 7.327677
-10.857600 -13.291200 7.296994
-10.810800 -13.291200 7.266510
-10.764000 -13.291200 7.240372
-10.717200 -13.291200 7.224907
-10.670400 -13.291200 7.176946
-10.623600 -13.291200 7.103030
-10.576800 -13.291200 7.073452
-10.530000 -13.291200 7.030691
-10.483200 -13.291200 6.963124
-10.436400 -13.291200 6.905522
-10.389600 -13.291200 6.859624
-10.342800 -13.291200 6.818072
-10.296000 -13.291200 6.809298
-10.249200 -13.291200 6.796125
-10.202400 -13.291200 6.773838
-10.155600 -13.291200 6.758543
-10.108800 -13.291200 6.751937
-10.062000 -13.291200 6.746317
-10.015200 -13.291200 6.706820
-9.968400 -13.291200 6.684850
-9.921600 -13.291200 6.653096
-9.874800 -13.291200 6.618890
-9.828000 -13.291200 6.597740
-9.781200 -13.291200 6.558152
-9.734400 -13.291200 6.511037
-9.687600 -13.291200 6.486946
-9.640800 -13.291200 6.404330
-9.594000 -13.291200 6.385154
-9.547200 -13.291200 6.333362
-9.500400 -13.291200 6.312799
-9.453600 -13.291200 6.300718
-9.406800 -13.291200 6.271418
-9.360000 -13.291200 6.258809
-9.313200 -13.291200 6.249433
-9.266400 -13.291200 6.244887
-9.219600 -13.291200 6.206104
-9.172800 -13.291200 6.142110
-9.126000 -13.291200 6.145110
-9.079200 -13.291200 6.126426
-9.032400 -13.291200 6.091047
-8.985600 -13.291200 6.086646
-8.938800 -13.291200 6.083327
-8.892000 -13.291200 6.077745
-8.845200 -13.291200 6.073053
-8.798400 -13.291200 6.059142
-8.751600 -13.291200 6.033041
-8.704800 -13.291200 5.990084
-8.658000 -13.291200 5.977015
-8.611200 -13.291200 5.955436
-8.564400 -13.291200 5.907420
-8.517600 -13.291200 5.890128
-8.470800 -13.291200 5.863251
-8.424000 -13.291200 5.851315
-8.377200 -13.291200 5.847957
-8.330400 -13.291200 5.834915
-8.283600 -13.291200 5.802838
-8.236800 -13.291200 5.795089
-8.190000 -13.291200 5.740738
-8.143200 -13.291200 5.731876
-8.096400 -13.291200 5.725486
-8.049600 -13.291200 5.713042
-8.002800 -13.291200 5.709841
-7.956000 -13.291200 5.709776
-7.909200 -13.291200 5.681791
-7.862400 -13.291200 5.678501
-7.815600 -13.291200 5.655483
-7.768800 -13.291200 5.651738
-7.722000 -13.291200 5.651738
-7.675200 -13.291200 5.652803
-7.628400 -13.291200 5.624856
-7.581600 -13.291200 5.615184
-7.534800 -13.291200 5.601175
-7.488000 -13.291200 5.589719
-7.441200 -13.291200 5.574571
-7.394400 -13.291200 5.566979
-7.347600 -13.291200 5.554785
-7.300800 -13.291200 5.524098
-7.254000 -13.291200 5.515014
-7.207200 -13.291200 5.479809
-7.160400 -13.291200 5.468005
-7.113600 -13.291200 5.454066
-7.066800 -13.291200 5.435216
-7.020000 -13.291200 5.420086
-6.973200 -13.291200 5.403070
-6.926400 -13.291200 5.399657
-6.879600 -13.291200 5.389136
-6.832800 -13.291200 5.386712
-6.786000 -13.291200 5.381082
-6.739200 -13.291200 5.381082
-6.692400 -13.291200 5.377891
-6.645600 -13.291200 5.377891
-6.598800 -13.291200 5.381082
-6.552000 -13.291200 5.370518
-6.505200 -13.291200 5.338474
-6.458400 -13.291200 5.323054
-6.411600 -13.291200 5.322672
-6.364800 -13.291200 5.316585
-6.318000 -13.291200 5.304018
-6.271200 -13.291200 5.302476
-6.224400 -13.291200 5.280851
-6.177600 -13.291200 5.263085
-6.130800 -13.291200 5.246626
-6.084000 -13.291200 5.228130
-6.037200 -13.291200 5.201407
-5.990400 -13.291200 5.201407
-5.943600 -13.291200 5.198057
-5.896800 -13.291200 5.193814
-5.850000 -13.291200 5.200170
-5.803200 -13.291200 5.193814
-5.756400 -13.291200 5.187591
-5.709600 -13.291200 5.175762
-5.662800 -13.291200 5.176189
-5.616000 -13.291200 5.176189
-5.569200 -13.291200 5.174397
-5.522400 -13.291200 5.143940
-5.475600 -13.291200 5.138559
-5.428800 -13.291200 5.134658
-5.382000 -13.291200 5.133397
-5.335200 -13.291200 5.133094
-5.288400 -13.291200 5.133397
-5.241600 -13.291200 5.133397
-5.194800 -13.291200 5.138509
-5.148000 -13.291200 5.139526
-5.101200 -13.291200 5.139526
-5.054400 -13.291200 5.143083
-5.007600 -13.291200 5.138509
-4.960800 -13.291200 5.132357
-4.914000 -13.291200 5.124812
-4.867200 -13.291200 5.122151
-4.820400 -13.291200 5.131534
-4.773600 -13.291200 5.122151
-4.726800 -13.291200 5.124906
-4.680000 -13.291200 5.124906
-4.633200 -13.291200 5.124906
-4.586400 -13.291200 5.110713
-4.539600 -13.291200 5.110713
-4.492800 -13.291200 5.114310
-4.446000 -13.291200 5.124906
-4.399200 -13.291200 5.156178
-4.352400 -13.291200 5.166484
-4.305600 -13.291200 5.166484
-4.258800 -13.291200 5.168863
-4.212000 -13.291200 5.168863
-4.165200 -13.291200 5.166484
-4.118400 -13.291200 5.163243
-4.071600 -13.291200 5.146219
-4.024800 -13.291200 5.152949
-3.978000 -13.291200 5.152949
-3.931200 -13.291200 5.134632
-3.884400 -13.291200 5.129977
-3.837600 -13.291200 5.126963
-3.790800 -13.291200 5.125338
-3.744000 -13.291200 5.125338
-3.697200 -13.291200 5.118325
-3.650400 -13.291200 5.118232
-3.603600 -13.291200 5.116270
-3.556800 -13.291200 5.114478
-3.510000 -13.291200 5.113189
-3.463200 -13.291200 5.113189
-3.416400 -13.291200 5.114478
-3.369600 -13.291200 5.119195
-3.322800 -13.291200 5.119195
-3.276000 -13.291200 5.121264
-3.229200 -13.291200 5.121264
-3.182400 -13.291200 5.121264
-3.135600 -13.291200 5.127939
-3.088800 -13.291200 5.150126
-3.042000 -13.291200 5.149817
-2.995200 -13.291200 5.182860
-2.948400 -13.291200 5.177120
-2.901600 -13.291200 5.182860
-2.854800 -13.291200 5.177866
-2.808000 -13.291200 5.165294
-2.761200 -13.291200 5.149817
-2.714400 -13.291200 5.157759
-2.667600 -13.291200 5.157759
-2.620800 -13.291200 5.138730
-2.574000 -13.291200 5.165294
-2.527200 -13.291200 5.165752
-2.480400 -13.291200 5.195123
-2.433600 -13.291200 5.213924
-2.386800 -13.291200 5.209204
-2.340000 -13.291200 5.208137
-2.293200 -13.291200 5.208982
-2.246400 -13.291200 5.210199
-2.199600 -13.291200 5.210199
-2.152800 -13.291200 5.225179
-2.106000 -13.291200 5.226300
-2.059200 -13.291200 5.235136
-2.012400 -13.291200 5.245378
-1.965600 -13.291200 5.250717
-1.918800 -13.291200 5.255983
-1.872000 -13.291200 5.273171
-1.825200 -13.291200 5.290939
-1.778400 -13.291200 5.305638
-1.731600 -13.291200 5.345431
-1.684800 -13.291200 5.348806
-1.638000 -13.291200 5.356111
-1.591200 -13.291200 5.356111
-1.544400 -13.291200 5.366983
-1.497600 -13.291200 5.355670
-1.450800 -13.291200 5.358664
-1.404000 -13.291200 5.355670
-1.357200 -13.291200 5.359226
-1.310400 -13.291200 5.359226
-1.263600 -13.291200 5.386881
-1.216800 -13.291200 5.403790
-1.170000 -13.291200 5.410223
-1.123200 -13.291200 5.405727
-1.076400 -13.291200 5.410223
-1.029600 -13.291200 5.414899
-0.982800 -13.291200 5.419167
-0.936000 -13.291200 5.422933
-0.889200 -13.291200 5.421218
-0.842400 -13.291200 5.425284
-0.795600 -13.291200 5.433707
-0.748800 -13.291200 5.475467
-0.702000 -13.291200 5.483844
-0.655200 -13.291200 5.485649
-0.608400 -13.291200 5.488768
-0.561600 -13.291200 5.499888
-0.514800 -13.291200 5.499888
-0.468000 -13.291200 5.499888
-0.421200 -13.291200 5.504510
-0.374400 -13.291200 5.501516
-0.327600 -13.291200 5.529768
-0.280800 -13.291200 5.541882
-0.234000 -13.291200 5.559232
-0.187200 -13.291200 5.559232
-0.140400 -13.291200 5.568009
-0.093600 -13.291200 5.585636
-0.046800 -13.291200 5.613026
0.000000 -13.291200 5.586651
0.046800 -13.291200 5.613026
0.093600 -13.291200 5.623572
0.140400 -13.291200 5.648321
0.187200 -13.291200 5.649122
0.234000 -13.291200 5.667589
0.280800 -13.291200 5.673826
0.327600 -13.291200 5.695219
0.374400 -13.291200 5.700108
0.421200 -13.291200 5.715797
0.468000 -13.291200 5.719845
0.514800 -13.291200 5.758861
0.561600 -13.291200 5.758159
0.608400 -13.291200 5.786797
0.655200 -13.291200 5.805703
0.702000 -13.291200 5.816006
0.748800 -13.291200 5.820055
0.795600 -13.291200 5.836806
0.842400 -13.291200 5.841929
0.889200 -13.291200 5.847429
0.936000 -13.291200 5.876802
0.982800 -13.291200 5.891463
1.029600 -13.291200 5.894593
1.076400 -13.291200 5.922184
1.123200 -13.291200 5.946728
1.170000 -13.291200 5.946989
1.216800 -13.291200 5.982382
1.263600 -13.291200 5.984311
1.310400 -13.291200 6.020821
1.357200 -13.291200 6.034909
1.404000 -13.291200 6.047030
1.450800 -13.291200 6.061808
1.497600 -13.291200 6.066302
1.544400 -13.291200 6.086414
1.591200 -13.291200 6.120884
1.638000 -13.291200 6.131473
1.684800 -13.291200 6.151610
1.731600 -13.291200 6.177776
1.778400 -13.291200 6.193433
1.825200 -13.291200 6.205358
1.872000 -13.291200 6.228516
1.918800 -13.291200 6.272376
1.965600 -13.291200 6.287619
2.012400 -13.291200 6.303771
2.059200 -13.291200 6.337456
2.106000 -13.291200 6.360829
2.152800 -13.291200 6.386050
2.199600 -13.291200 6.392802
2.246400 -13.291200 6.400518
2.293200 -13.291200 6.432830
2.340000 -13.291200 6.438254
2.386800 -13.291200 6.457989
2.433600 -13.291200 6.476452
2.480400 -13.291200 6.511744
2.527200 -13.291200 6.539291
2.574000 -13.291200 6.576454
2.620800 -13.291200 6.591498
2.667600 -13.291200 6.602657
2.714400 -13.291200 6.628462
2.761200 -13.291200 6.665871
2.808000 -13.291200 6.670981
2.854800 -13.291200 6.720623
2.901600 -13.291200 6.731565
2.948400 -13.291200 6.741740
2.995200 -13.291200 6.776717
3.042000 -13.291200 6.787322
3.088800 -13.291200 6.827393
3.135600 -13.291200 6.840978
3.182400 -13.291200 6.867034
3.229200 -13.291200 6.892674
3.276000 -13.291200 6.913166
3.322800 -13.291200 6.942112
3.369600 -13.291200 6.976772
3.416400 -13.291200 7.001151
3.463200 -13.291200 7.013629
3.510000 -13.291200 7.018743
3.556800 -13.291200 7.028617
3.603600 -13.291200 7.030732
3.650400 -13.291200 7.043318
3.697200 -13.291200 7.063539
3.744000 -13.291200 7.100739
3.790800 -13.291200 7.155604
3.837600 -13.291200 7.197576
3.884400 -13.291200 7.201330
3.931200 -13.291200 7.225942
3.978000 -13.291200 7.231853
4.024800 -13.291200 7.241998
4.071600 -13.291200 7.292033
4.118400 -13.291200 7.372663
4.165200 -13.291200 7.409254
4.212000 -13.291200 7.419736
4.258800 -13.291200 7.465109
4.305600 -13.291200 7.513753
4.352400 -13.291200 7.634397
4.399200 -13.291200 7.689235
4.446000 -13.291200 7.736791
4.492800 -13.291200 7.767361
4.539600 -13.291200 7.813707
4.586400 -13.291200 7.837096
4.633200 -13.291200 7.839786
4.680000 -13.291200 7.864432
4.726800 -13.291200 7.932878
4.773600 -13.291200 7.948844
4.820400 -13.291200 7.899211
4.867200 -13.291200 7.882052
4.914000 -13.291200 7.857310
4.960800 -13.291200 7.793452
5.007600 -13.291200 7.599321
5.054400 -13.291200 7.470054
5.101200 -13.291200 7.380403
5.148000 -13.291200 7.402517
12.776400 -13.291200 8.030705
12.823200 -13.291200 8.030705
12.870000 -13.291200 8.030705
12.916800 -13.291200 8.029027
12.963600 -13.291200 8.025111
13.010400 -13.291200 8.025111
13.057200 -13.291200 8.025111
13.104000 -13.291200 8.025111
13.150800 -13.291200 8.022106
13.197600 -13.291200 8.013780
13.244400 -13.291200 8.020018
13.291200 -13.291200 8.024688
13.338000 -13.291200 8.024688
13.384800 -13.291200 8.024688
13.431600 -13.291200 8.033765
13.478400 -13.291200 8.048252
13.525200 -13.291200 8.048252
13.572000 -13.291200 8.046639
13.618800 -13.291200 8.042118
13.665600 -13.291200 8.033765
13.712400 -13.291200 8.027774
13.759200 -13.291200 8.017314
13.806000 -13.291200 8.011494
13.852800 -13.291200 8.017234
13.899600 -13.291200 8.033494
13.946400 -13.291200 8.037527
13.993200 -13.291200 8.037527
14.040000 -13.291200 8.043813
14.086800 -13.291200 8.044012
14.133600 -13.291200 8.045918
14.180400 -13.291200 8.053210
14.227200 -13.291200 8.047208
14.274000 -13.291200 8.045918
14.320800 -13.291200 8.045918
14.367600 -13.291200 8.053210
14.414400 -13.291200 8.053210
14.461200 -13.291200 8.052946
14.508000 -13.291200 8.043642
14.554800 -13.291200 8.043642
14.601600 -13.291200 8.029254
14.648400 -13.291200 8.026455
15.350400 -13.291200 6.802412
15.397200 -13.291200 6.759083
15.444000 -13.291200 6.773676
15.490800 -13.291200 6.759083
15.537600 -13.291200 6.760504
15.584400 -13.291200 6.760504
15.631200 -13.291200 6.773590
15.678000 -13.291200 6.773810
15.724800 -13.291200 6.795566
15.818400 -13.291200 6.780315
15.865200 -13.291200 6.775912
15.912000 -13.291200 6.771013
15.958800 -13.291200 6.771014
16.005600 -13.291200 6.746089
16.052400 -13.291200 6.701269
16.099200 -13.291200 6.677490
16.333200 -13.291200 4.875292
16.380000 -13.291200 4.670583
16.426800 -13.291200 4.483539
16.473600 -13.291200 4.262954
16.520400 -13.291200 4.045996
16.614000 -13.291200 3.515493
-18.720000 -13.244400 0.000000
-18.673200 -13.244400 0.000000
-18.626400 -13.244400 0.000000
-18.579600 -13.244400 -7.216896
-18.532800 -13.244400 -7.218642
-18.486000 -13.244400 -7.210905
-18.439200 -13.244400 -7.213246
-18.392400 -13.244400 -7.218642
-18.345600 -13.244400 -7.213246
-18.298800 -13.244400 -7.218642
-18.252000 -13.244400 -7.225563
-18.205200 -13.244400 -7.219041
-18.158400 -13.244400 -7.215084
-18.111600 -13.244400 -7.215084
-18.064800 -13.244400 -7.199210
-18.018000 -13.244400 -7.189831
-17.971200 -13.244400 -7.185570
-17.924400 -13.244400 -7.170509
-17.877600 -13.244400 -7.170509
-17.830800 -13.244400 -7.164496
-17.784000 -13.244400 -7.147567
-17.737200 -13.244400 -7.129264
-17.690400 -13.244400 -7.115012
-17.643600 -13.244400 -7.110547
-17.596800 -13.244400 -7.105695
-17.550000 -13.244400 -7.098181
-17.503200 -13.244400 -7.079400
-17.456400 -13.244400 -7.070292
-17.409600 -13.244400 -7.046588
-17.362800 -13.244400 -7.018305
-17.316000 -13.244400 -6.994428
-17.269200 -13.244400 -6.961165
-17.222400 -13.244400 -6.876275
-17.175600 -13.244400 -6.871430
-15.631200 -13.244400 6.800835
-15.584400 -13.244400 6.865442
-15.537600 -13.244400 6.876022
-15.490800 -13.244400 6.891071
-15.444000 -13.244400 6.912977
-15.397200 -13.244400 6.951903
-15.350400 -13.244400 6.959086
-15.303600 -13.244400 6.960891
-15.256800 -13.244400 6.974629
-15.210000 -13.244400 6.987716
-15.163200 -13.244400 7.003618
-15.116400 -13.244400 7.013026
-15.069600 -13.244400 7.015499
-15.022800 -13.244400 7.018271
-14.976000 -13.244400 7.020113
-14.929200 -13.244400 7.031408
-14.882400 -13.244400 7.037453
-14.835600 -13.244400 7.038029
-14.788800 -13.244400 7.038227
-14.742000 -13.244400 7.040592
-14.695200 -13.244400 7.043667
-14.648400 -13.244400 7.045227
-14.601600 -13.244400 7.046392
-14.554800 -13.244400 7.047031
-14.508000 -13.244400 7.052881
-14.461200 -13.244400 7.057257
-14.414400 -13.244400 7.060084
-14.367600 -13.244400 7.057887
-14.320800 -13.244400 7.060099
-14.274000 -13.244400 7.060280
-14.227200 -13.244400 7.060685
-14.180400 -13.244400 7.068269
-14.133600 -13.244400 7.065480
-14.086800 -13.244400 7.068627
-14.040000 -13.244400 7.068627
-13.993200 -13.244400 7.065480
-13.946400 -13.244400 7.065480
-13.899600 -13.244400 7.071006
-13.852800 -13.244400 7.088303
-13.806000 -13.244400 7.107870
-13.759200 -13.244400 7.118394
-13.712400 -13.244400 7.127929
-13.665600 -13.244400 7.149173
-13.618800 -13.244400 7.190276
-11.606400 -13.244400 8.666267
-11.559600 -13.244400 8.610060
-11.512800 -13.244400 8.505990
-11.466000 -13.244400 8.298203
-11.419200 -13.244400 8.159624
-11.372400 -13.244400 8.029749
-11.325600 -13.244400 7.953087
-11.278800 -13.244400 7.881025
-11.232000 -13.244400 7.776563
-11.185200 -13.244400 7.653980
-11.138400 -13.244400 7.549705
-11.091600 -13.244400 7.512153
-11.044800 -13.244400 7.411587
-10.998000 -13.244400 7.394670
-10.951200 -13.244400 7.371022
-10.904400 -13.244400 7.307316
-10.857600 -13.244400 7.281619
-10.810800 -13.244400 7.239727
-10.764000 -13.244400 7.224907
-10.717200 -13.244400 7.178978
-10.670400 -13.244400 7.111906
-10.623600 -13.244400 7.090781
-10.576800 -13.244400 7.038051
-10.530000 -13.244400 6.997986
-10.483200 -13.244400 6.963124
-10.436400 -13.244400 6.910079
-10.389600 -13.244400 6.878536
-10.342800 -13.244400 6.863893
-10.296000 -13.244400 6.811872
-10.249200 -13.244400 6.798665
-10.202400 -13.244400 6.779748
-10.155600 -13.244400 6.758543
-10.108800 -13.244400 6.751192
-10.062000 -13.244400 6.725767
-10.015200 -13.244400 6.698516
-9.968400 -13.244400 6.660303
-9.921600 -13.244400 6.640701
-9.874800 -13.244400 6.609907
-9.828000 -13.244400 6.595976
-9.781200 -13.244400 6.558152
-9.734400 -13.244400 6.498384
-9.687600 -13.244400 6.482171
-9.640800 -13.244400 6.400300
-9.594000 -13.244400 6.377079
-9.547200 -13.244400 6.338331
-9.500400 -13.244400 6.312799
-9.453600 -13.244400 6.295252
-9.406800 -13.244400 6.271120
-9.360000 -13.244400 6.257157
-9.313200 -13.244400 6.248040
-9.266400 -13.244400 6.234114
-9.219600 -13.244400 6.199148
-9.172800 -13.244400 6.133870
-9.126000 -13.244400 6.141811
-9.079200 -13.244400 6.125578
-9.032400 -13.244400 6.091047
-8.985600 -13.244400 6.086646
-8.938800 -13.244400 6.086464
-8.892000 -13.244400 6.073053
-8.845200 -13.244400 6.060673
-8.798400 -13.244400 6.044316
-8.751600 -13.244400 6.006376
-8.704800 -13.244400 5.989052
-8.658000 -13.244400 5.978751
-8.611200 -13.244400 5.968410
-8.564400 -13.244400 5.895922
-8.517600 -13.244400 5.876495
-8.470800 -13.244400 5.854466
-8.424000 -13.244400 5.848346
-8.377200 -13.244400 5.847957
-8.330400 -13.244400 5.825680
-8.283600 -13.244400 5.793230
-8.236800 -13.244400 5.766446
-8.190000 -13.244400 5.731876
-8.143200 -13.244400 5.725486
-8.096400 -13.244400 5.715170
-8.049600 -13.244400 5.710122
-8.002800 -13.244400 5.693448
-7.956000 -13.244400 5.695910
-7.909200 -13.244400 5.689775
-7.862400 -13.244400 5.680984
-7.815600 -13.244400 5.668337
-7.768800 -13.244400 5.655483
-7.722000 -13.244400 5.657442
-7.675200 -13.244400 5.657442
-7.628400 -13.244400 5.643390
-7.581600 -13.244400 5.626139
-7.534800 -13.244400 5.613553
-7.488000 -13.244400 5.608864
-7.441200 -13.244400 5.587708
-7.394400 -13.244400 5.575707
-7.347600 -13.244400 5.554785
-7.300800 -13.244400 5.524098
-7.254000 -13.244400 5.509591
-7.207200 -13.244400 5.471465
-7.160400 -13.244400 5.456492
-7.113600 -13.244400 5.438888
-7.066800 -13.244400 5.420086
-7.020000 -13.244400 5.400568
-6.973200 -13.244400 5.389136
-6.926400 -13.244400 5.377269
-6.879600 -13.244400 5.382763
-6.832800 -13.244400 5.381881
-6.786000 -13.244400 5.368500
-6.739200 -13.244400 5.368500
-6.692400 -13.244400 5.368500
-6.645600 -13.244400 5.368500
-6.598800 -13.244400 5.370518
-6.552000 -13.244400 5.341147
-6.505200 -13.244400 5.336850
-6.458400 -13.244400 5.321080
-6.411600 -13.244400 5.318720
-6.364800 -13.244400 5.314695
-6.318000 -13.244400 5.302651
-6.271200 -13.244400 5.284346
-6.224400 -13.244400 5.261397
-6.177600 -13.244400 5.228130
-6.130800 -13.244400 5.198057
-6.084000 -13.244400 5.192944
-6.037200 -13.244400 5.188852
-5.990400 -13.244400 5.192944
-5.943600 -13.244400 5.188852
-5.896800 -13.244400 5.188852
-5.850000 -13.244400 5.193814
-5.803200 -13.244400 5.193092
-5.756400 -13.244400 5.181595
-5.709600 -13.244400 5.178164
-5.662800 -13.244400 5.178164
-5.616000 -13.244400 5.176189
-5.569200 -13.244400 5.174397
-5.522400 -13.244400 5.143940
-5.475600 -13.244400 5.141383
-5.428800 -13.244400 5.140009
-5.382000 -13.244400 5.137603
-5.335200 -13.244400 5.134658
-5.288400 -13.244400 5.138509
-5.241600 -13.244400 5.139526
-5.194800 -13.244400 5.145158
-5.148000 -13.244400 5.146327
-5.101200 -13.244400 5.151214
-5.054400 -13.244400 5.165194
-5.007600 -13.244400 5.151214
-4.960800 -13.244400 5.165194
-4.914000 -13.244400 5.161939
-4.867200 -13.244400 5.137691
-4.820400 -13.244400 5.132357
-4.773600 -13.244400 5.132290
-4.726800 -13.244400 5.132357
-4.680000 -13.244400 5.145998
-4.633200 -13.244400 5.145998
-4.586400 -13.244400 5.132290
-4.539600 -13.244400 5.131534
-4.492800 -13.244400 5.145998
-4.446000 -13.244400 5.153706
-4.399200 -13.244400 5.156230
-4.352400 -13.244400 5.166484
-4.305600 -13.244400 5.166484
-4.258800 -13.244400 5.166484
-4.212000 -13.244400 5.166484
-4.165200 -13.244400 5.164603
-4.118400 -13.244400 5.161131
-4.071600 -13.244400 5.144081
-4.024800 -13.244400 5.137450
-3.978000 -13.244400 5.141381
-3.931200 -13.244400 5.134632
-3.884400 -13.244400 5.137450
-3.837600 -13.244400 5.129977
-3.790800 -13.244400 5.129977
-3.744000 -13.244400 5.141381
-3.697200 -13.244400 5.126963
-3.650400 -13.244400 5.125338
-3.603600 -13.244400 5.119195
-3.556800 -13.244400 5.118325
-3.510000 -13.244400 5.128995
-3.463200 -13.244400 5.128995
-3.416400 -13.244400 5.128995
-3.369600 -13.244400 5.145685
-3.322800 -13.244400 5.145685
-3.276000 -13.244400 5.150126
-3.229200 -13.244400 5.150126
-3.182400 -13.244400 5.131798
-3.135600 -13.244400 5.150126
-3.088800 -13.244400 5.177120
-3.042000 -13.244400 5.187990
-2.995200 -13.244400 5.195449
-2.948400 -13.244400 5.195449
-2.901600 -13.244400 5.209151
-2.854800 -13.244400 5.209151
-2.808000 -13.244400 5.195449
-2.761200 -13.244400 5.187990
-2.714400 -13.244400 5.211047
-2.667600 -13.244400 5.211047
-2.620800 -13.244400 5.211047
-2.574000 -13.244400 5.177866
-2.527200 -13.244400 5.208982
-2.480400 -13.244400 5.213503
-2.433600 -13.244400 5.229405
-2.386800 -13.244400 5.227439
-2.340000 -13.244400 5.213503
-2.293200 -13.244400 5.213503
-2.246400 -13.244400 5.225179
-2.199600 -13.244400 5.227439
-2.152800 -13.244400 5.242449
-2.106000 -13.244400 5.242449
-2.059200 -13.244400 5.246320
-2.012400 -13.244400 5.255983
-1.965600 -13.244400 5.268390
-1.918800 -13.244400 5.276463
-1.872000 -13.244400 5.295698
-1.825200 -13.244400 5.302813
-1.778400 -13.244400 5.326490
-1.731600 -13.244400 5.347830
-1.684800 -13.244400 5.348806
-1.638000 -13.244400 5.362260
-1.591200 -13.244400 5.368422
-1.544400 -13.244400 5.376156
-1.497600 -13.244400 5.362260
-1.450800 -13.244400 5.359226
-1.404000 -13.244400 5.359226
-1.357200 -13.244400 5.359226
-1.310400 -13.244400 5.358664
-1.263600 -13.244400 5.359226
-1.216800 -13.244400 5.364807
-1.170000 -13.244400 5.386881
-1.123200 -13.244400 5.386881
-1.076400 -13.244400 5.403790
-1.029600 -13.244400 5.405727
-0.982800 -13.244400 5.417690
-0.936000 -13.244400 5.419821
-0.889200 -13.244400 5.421218
-0.842400 -13.244400 5.425284
-0.795600 -13.244400 5.445250
-0.748800 -13.244400 5.475467
-0.702000 -13.244400 5.483844
-0.655200 -13.244400 5.495577
-0.608400 -13.244400 5.499888
-0.561600 -13.244400 5.499888
-0.514800 -13.244400 5.499888
-0.468000 -13.244400 5.499888
-0.421200 -13.244400 5.503040
-0.374400 -13.244400 5.501516
-0.327600 -13.244400 5.508445
-0.280800 -13.244400 5.532398
-0.234000 -13.244400 5.557946
-0.187200 -13.244400 5.557946
-0.140400 -13.244400 5.585636
-0.093600 -13.244400 5.586651
-0.046800 -13.244400 5.604973
0.000000 -13.244400 5.590173
0.046800 -13.244400 5.613026
0.093600 -13.244400 5.621809
0.140400 -13.244400 5.640344
0.187200 -13.244400 5.641465
0.234000 -13.244400 5.658592
0.280800 -13.244400 5.668007
0.327600 -13.244400 5.687083
0.374400 -13.244400 5.705652
0.421200 -13.244400 5.716236
0.468000 -13.244400 5.733369
0.514800 -13.244400 5.763223
0.561600 -13.244400 5.771491
0.608400 -13.244400 5.788156
0.655200 -13.244400 5.801951
0.702000 -13.244400 5.810748
0.748800 -13.244400 5.820055
0.795600 -13.244400 5.824271
0.842400 -13.244400 5.830142
0.889200 -13.244400 5.841929
0.936000 -13.244400 5.864196
0.982800 -13.244400 5.881286
1.029600 -13.244400 5.891463
1.076400 -13.244400 5.904443
1.123200 -13.244400 5.924318
1.170000 -13.244400 5.946728
1.216800 -13.244400 5.963645
1.263600 -13.244400 5.973947
1.310400 -13.244400 6.013015
1.357200 -13.244400 6.034909
1.404000 -13.244400 6.039829
1.450800 -13.244400 6.047030
1.497600 -13.244400 6.060279
1.544400 -13.244400 6.066302
1.591200 -13.244400 6.111885
1.638000 -13.244400 6.130756
1.684800 -13.244400 6.150908
1.731600 -13.244400 6.177776
1.778400 -13.244400 6.198493
1.825200 -13.244400 6.205358
1.872000 -13.244400 6.220508
1.918800 -13.244400 6.237972
1.965600 -13.244400 6.247092
2.012400 -13.244400 6.258208
2.059200 -13.244400 6.289745
2.106000 -13.244400 6.333328
2.152800 -13.244400 6.360829
2.199600 -13.244400 6.376943
2.246400 -13.244400 6.388787
2.293200 -13.244400 6.397915
2.340000 -13.244400 6.404018
2.386800 -13.244400 6.422063
2.433600 -13.244400 6.474876
2.480400 -13.244400 6.496122
2.527200 -13.244400 6.515233
2.574000 -13.244400 6.552188
2.620800 -13.244400 6.579935
2.667600 -13.244400 6.596569
2.714400 -13.244400 6.617666
2.761200 -13.244400 6.641764
2.808000 -13.244400 6.641764
2.854800 -13.244400 6.713760
2.901600 -13.244400 6.726917
2.948400 -13.244400 6.739573
2.995200 -13.244400 6.762538
3.042000 -13.244400 6.783966
3.088800 -13.244400 6.804322
3.135600 -13.244400 6.840110
3.182400 -13.244400 6.843355
3.229200 -13.244400 6.867034
3.276000 -13.244400 6.893591
3.322800 -13.244400 6.925433
3.369600 -13.244400 6.974339
3.416400 -13.244400 7.000585
3.463200 -13.244400 7.018663
3.510000 -13.244400 7.030851
3.556800 -13.244400 7.042662
3.603600 -13.244400 7.043318
3.650400 -13.244400 7.054454
3.697200 -13.244400 7.086521
3.744000 -13.244400 7.131977
3.790800 -13.244400 7.177677
3.837600 -13.244400 7.206748
3.884400 -13.244400 7.217905
3.931200 -13.244400 7.226212
3.978000 -13.244400 7.233624
4.024800 -13.244400 7.251167
4.071600 -13.244400 7.288580
4.118400 -13.244400 7.350556
4.165200 -13.244400 7.388212
4.212000 -13.244400 7.409655
4.258800 -13.244400 7.438832
4.305600 -13.244400 7.513753
4.352400 -13.244400 7.624327
4.399200 -13.244400 7.662824
4.446000 -13.244400 7.735893
4.492800 -13.244400 7.764689
4.539600 -13.244400 7.799194
4.586400 -13.244400 7.841347
4.633200 -13.244400 7.853044
4.680000 -13.244400 7.882052
4.726800 -13.244400 7.944314
4.773600 -13.244400 7.959647
4.820400 -13.244400 7.940970
4.867200 -13.244400 7.940970
4.914000 -13.244400 7.875258
4.960800 -13.244400 7.861338
5.007600 -13.244400 7.744129
5.054400 -13.244400 7.697964
5.101200 -13.244400 7.589088
5.148000 -13.244400 7.599321
12.823200 -13.244400 8.030705
12.870000 -13.244400 8.028452
12.916800 -13.244400 8.030705
12.963600 -13.244400 8.034835
13.010400 -13.244400 8.034835
13.057200 -13.244400 8.034835
13.104000 -13.244400 8.025111
13.150800 -13.244400 8.022106
13.197600 -13.244400 8.016833
13.244400 -13.244400 8.024688
13.291200 -13.244400 8.028701
13.338000 -13.244400 8.028701
13.384800 -13.244400 8.028701
13.431600 -13.244400 8.040982
13.478400 -13.244400 8.055966
13.525200 -13.244400 8.055966
13.572000 -13.244400 8.046846
13.618800 -13.244400 8.047595
13.665600 -13.244400 8.046639
13.712400 -13.244400 8.036143
13.759200 -13.244400 8.031547
13.806000 -13.244400 8.017314
13.852800 -13.244400 8.023399
13.899600 -13.244400 8.036340
13.946400 -13.244400 8.037527
13.993200 -13.244400 8.043813
14.040000 -13.244400 8.047208
14.086800 -13.244400 8.047208
14.133600 -13.244400 8.047309
14.180400 -13.244400 8.052946
14.227200 -13.244400 8.048319
14.274000 -13.244400 8.052946
14.320800 -13.244400 8.053210
14.367600 -13.244400 8.056818
14.414400 -13.244400 8.056133
14.461200 -13.244400 8.053943
14.508000 -13.244400 8.052244
14.554800 -13.244400 8.047955
14.601600 -13.244400 8.041496
14.648400 -13.244400 8.026538
14.695200 -13.244400 8.013884
15.397200 -13.244400 6.782370
15.444000 -13.244400 6.776175
15.490800 -13.244400 6.776175
15.537600 -13.244400 6.773810
15.584400 -13.244400 6.773590
15.631200 -13.244400 6.773810
15.678000 -13.244400 6.776175
15.724800 -13.244400 6.801164
15.771600 -13.244400 6.795566
15.818400 -13.244400 6.788678
15.865200 -13.244400 6.788678
15.912000 -13.244400 6.774177
15.958800 -13.244400 6.772536
16.005600 -13.244400 6.762938
16.052400 -13.244400 6.736759
16.099200 -13.244400 6.719218
16.380000 -13.244400 4.789721
16.426800 -13.244400 4.651065
16.473600 -13.244400 4.350462
16.520400 -13.244400 4.082271
16.567200 -13.244400 3.919821
16.614000 -13.244400 3.591630
16.707600 -13.244400 3.035570
-18.720000 -13.197600 0.000000
-18.673200 -13.197600 0.000000
-18.626400 -13.197600 0.000000
-18.579600 -13.197600 -7.215217
-18.532800 -13.197600 -7.210905
-18.486000 -13.197600 -7.207845
-18.439200 -13.197600 -7.207845
-18.392400 -13.197600 -7.218642
-18.345600 -13.197600 -7.209646
-18.298800 -13.197600 -7.219041
-18.252000 -13.197600 -7.225563
-18.205200 -13.197600 -7.225563
-18.158400 -13.197600 -7.225563
-18.111600 -13.197600 -7.225563
-18.064800 -13.197600 -7.204521
-18.018000 -13.197600 -7.189831
-17.971200 -13.197600 -7.185570
-17.924400 -13.197600 -7.170509
-17.877600 -13.197600 -7.170509
-17.830800 -13.197600 -7.155403
-17.784000 -13.197600 -7.145159
-17.737200 -13.197600 -7.136047
-17.690400 -13.197600 -7.128773
-17.643600 -13.197600 -7.128773
-17.596800 -13.197600 -7.110547
-17.550000 -13.197600 -7.099167
-17.503200 -13.197600 -7.079400
-17.456400 -13.197600 -7.070292
-17.409600 -13.197600 -7.043848
-17.362800 -13.197600 -7.015142
-17.316000 -13.197600 -6.991259
-17.269200 -13.197600 -6.961165
-17.222400 -13.197600 -6.872466
-16.801200 -13.197600 -5.539319
-16.754400 -13.197600 -5.432230
-16.707600 -13.197600 -5.342916
-15.631200 -13.197600 6.864675
-15.584400 -13.197600 6.874598
-15.537600 -13.197600 6.885063
-15.490800 -13.197600 6.909260
-15.444000 -13.197600 6.954046
-15.397200 -13.197600 6.960310
-15.350400 -13.197600 6.965046
-15.303600 -13.197600 6.977348
-15.256800 -13.197600 6.982237
-15.210000 -13.197600 7.003618
-15.163200 -13.197600 7.015499
-15.116400 -13.197600 7.022303
-15.069600 -13.197600 7.022855
-15.022800 -13.197600 7.032376
-14.976000 -13.197600 7.035467
-14.929200 -13.197600 7.037453
-14.882400 -13.197600 7.038227
-14.835600 -13.197600 7.039324
-14.788800 -13.197600 7.038569
-14.742000 -13.197600 7.042052
-14.695200 -13.197600 7.042472
-14.648400 -13.197600 7.044370
-14.601600 -13.197600 7.045227
-14.554800 -13.197600 7.045227
-14.508000 -13.197600 7.050857
-14.461200 -13.197600 7.057257
-14.414400 -13.197600 7.060084
-14.367600 -13.197600 7.058845
-14.320800 -13.197600 7.065527
-14.274000 -13.197600 7.067216
-14.227200 -13.197600 7.068912
-14.180400 -13.197600 7.070326
-14.133600 -13.197600 7.070326
-14.086800 -13.197600 7.071238
-14.040000 -13.197600 7.071238
-13.993200 -13.197600 7.072294
-13.946400 -13.197600 7.072294
-13.899600 -13.197600 7.088303
-13.852800 -13.197600 7.106571
-13.806000 -13.197600 7.128950
-13.759200 -13.197600 7.137815
-13.712400 -13.197600 7.141870
-13.665600 -13.197600 7.219140
-11.559600 -13.197600 8.659842
-11.512800 -13.197600 8.570349
-11.466000 -13.197600 8.409884
-11.419200 -13.197600 8.159624
-11.372400 -13.197600 7.983445
-11.325600 -13.197600 7.923826
-11.278800 -13.197600 7.837305
-11.232000 -13.197600 7.761589
-11.185200 -13.197600 7.623003
-11.138400 -13.197600 7.549705
-11.091600 -13.197600 7.498498
-11.044800 -13.197600 7.394670
-10.998000 -13.197600 7.311651
-10.951200 -13.197600 7.307316
-10.904400 -13.197600 7.282813
-10.857600 -13.197600 7.260876
-10.810800 -13.197600 7.235447
-10.764000 -13.197600 7.210578
-10.717200 -13.197600 7.125699
-10.670400 -13.197600 7.091957
-10.623600 -13.197600 7.042251
-10.576800 -13.197600 7.014142
-10.530000 -13.197600 6.979438
-10.483200 -13.197600 6.928369
-10.436400 -13.197600 6.878697
-10.389600 -13.197600 6.863893
-10.342800 -13.197600 6.859624
-10.296000 -13.197600 6.811872
-10.249200 -13.197600 6.796125
-10.202400 -13.197600 6.775096
-10.155600 -13.197600 6.757254
-10.108800 -13.197600 6.731770
-10.062000 -13.197600 6.714939
-10.015200 -13.197600 6.674791
-9.968400 -13.197600 6.654784
-9.921600 -13.197600 6.616567
-9.874800 -13.197600 6.597740
-9.828000 -13.197600 6.585888
-9.781200 -13.197600 6.515965
-9.734400 -13.197600 6.487301
-9.687600 -13.197600 6.410408
-9.640800 -13.197600 6.388258
-9.594000 -13.197600 6.360222
-9.547200 -13.197600 6.320225
-9.500400 -13.197600 6.301237
-9.453600 -13.197600 6.271120
-9.406800 -13.197600 6.266450
-9.360000 -13.197600 6.257084
-9.313200 -13.197600 6.244887
-9.266400 -13.197600 6.208287
-9.219600 -13.197600 6.191416
-9.172800 -13.197600 6.133706
-9.126000 -13.197600 6.126426
-9.079200 -13.197600 6.113907
-9.032400 -13.197600 6.096543
-8.985600 -13.197600 6.096543
-8.938800 -13.197600 6.091047
-8.892000 -13.197600 6.082578
-8.845200 -13.197600 6.060673
-8.798400 -13.197600 6.028951
-8.751600 -13.197600 6.005955
-8.704800 -13.197600 5.987682
-8.658000 -13.197600 5.978751
-8.611200 -13.197600 5.968410
-8.564400 -13.197600 5.895922
-8.517600 -13.197600 5.881547
-8.470800 -13.197600 5.863251
-8.424000 -13.197600 5.851315
-8.377200 -13.197600 5.847957
-8.330400 -13.197600 5.834915
-8.283600 -13.197600 5.793230
-8.236800 -13.197600 5.772702
-8.190000 -13.197600 5.745386
-8.143200 -13.197600 5.737371
-8.096400 -13.197600 5.725486
-8.049600 -13.197600 5.715170
-8.002800 -13.197600 5.709841
-7.956000 -13.197600 5.704141
-7.909200 -13.197600 5.689775
-7.862400 -13.197600 5.678501
-7.815600 -13.197600 5.672391
-7.768800 -13.197600 5.659827
-7.722000 -13.197600 5.667381
-7.675200 -13.197600 5.659827
-7.628400 -13.197600 5.639216
-7.581600 -13.197600 5.626139
-7.534800 -13.197600 5.608864
-7.488000 -13.197600 5.607174
-7.441200 -13.197600 5.574571
-7.394400 -13.197600 5.560357
-7.347600 -13.197600 5.535404
-7.300800 -13.197600 5.515098
-7.254000 -13.197600 5.509591
-7.207200 -13.197600 5.470810
-7.160400 -13.197600 5.454066
-7.113600 -13.197600 5.429107
-7.066800 -13.197600 5.417211
-7.020000 -13.197600 5.389136
-6.973200 -13.197600 5.377269
-6.926400 -13.197600 5.369340
-6.879600 -13.197600 5.369340
-6.832800 -13.197600 5.366215
-6.786000 -13.197600 5.353026
-6.739200 -13.197600 5.349472
-6.692400 -13.197600 5.353026
-6.645600 -13.197600 5.353026
-6.598800 -13.197600 5.341187
-6.552000 -13.197600 5.338474
-6.505200 -13.197600 5.322645
-6.458400 -13.197600 5.318720
-6.411600 -13.197600 5.314770
-6.364800 -13.197600 5.308289
-6.318000 -13.197600 5.285322
-6.271200 -13.197600 5.261040
-6.224400 -13.197600 5.229801
-6.177600 -13.197600 5.198057
-6.130800 -13.197600 5.187336
-6.084000 -13.197600 5.182034
-6.037200 -13.197600 5.182034
-5.990400 -13.197600 5.166304
-5.943600 -13.197600 5.166304
-5.896800 -13.197600 5.182034
-5.850000 -13.197600 5.189866
-5.803200 -13.197600 5.189866
-5.756400 -13.197600 5.188121
-5.709600 -13.197600 5.178164
-5.662800 -13.197600 5.181595
-5.616000 -13.197600 5.178164
-5.569200 -13.197600 5.174397
-5.522400 -13.197600 5.174397
-5.475600 -13.197600 5.174397
-5.428800 -13.197600 5.174397
-5.382000 -13.197600 5.145158
-5.335200 -13.197600 5.145158
-5.288400 -13.197600 5.151214
-5.241600 -13.197600 5.158797
-5.194800 -13.197600 5.185399
-5.148000 -13.197600 5.185399
-5.101200 -13.197600 5.178118
-5.054400 -13.197600 5.178118
-5.007600 -13.197600 5.151214
-4.960800 -13.197600 5.139526
-4.914000 -13.197600 5.148641
-4.867200 -13.197600 5.127594
-4.820400 -13.197600 5.127594
-4.773600 -13.197600 5.131534
-4.726800 -13.197600 5.131534
-4.680000 -13.197600 5.145998
-4.633200 -13.197600 5.145998
-4.586400 -13.197600 5.145998
-4.539600 -13.197600 5.156178
-4.492800 -13.197600 5.162516
-4.446000 -13.197600 5.156178
-4.399200 -13.197600 5.166484
-4.352400 -13.197600 5.166499
-4.305600 -13.197600 5.166499
-4.258800 -13.197600 5.166484
-4.212000 -13.197600 5.163969
-4.165200 -13.197600 5.164603
-4.118400 -13.197600 5.163243
-4.071600 -13.197600 5.137450
-4.024800 -13.197600 5.137450
-3.978000 -13.197600 5.141381
-3.931200 -13.197600 5.134632
-3.884400 -13.197600 5.134632
-3.837600 -13.197600 5.127251
-3.790800 -13.197600 5.137450
-3.744000 -13.197600 5.154459
-3.697200 -13.197600 5.165882
-3.650400 -13.197600 5.165882
-3.603600 -13.197600 5.165882
-3.556800 -13.197600 5.173904
-3.510000 -13.197600 5.165882
-3.463200 -13.197600 5.149055
-3.416400 -13.197600 5.149055
-3.369600 -13.197600 5.150126
-3.322800 -13.197600 5.162035
-3.276000 -13.197600 5.194184
-3.229200 -13.197600 5.191960
-3.182400 -13.197600 5.206380
-3.135600 -13.197600 5.210878
-3.088800 -13.197600 5.209151
-3.042000 -13.197600 5.206380
-2.995200 -13.197600 5.210878
-2.948400 -13.197600 5.210878
-2.901600 -13.197600 5.211047
-2.854800 -13.197600 5.210878
-2.808000 -13.197600 5.211047
-2.761200 -13.197600 5.237718
-2.714400 -13.197600 5.279197
-2.667600 -13.197600 5.279197
-2.620800 -13.197600 5.277687
-2.574000 -13.197600 5.277687
-2.527200 -13.197600 5.279197
-2.480400 -13.197600 5.277687
-2.433600 -13.197600 5.277687
-2.386800 -13.197600 5.263049
-2.340000 -13.197600 5.248776
-2.293200 -13.197600 5.242449
-2.246400 -13.197600 5.263049
-2.199600 -13.197600 5.263049
-2.152800 -13.197600 5.270535
-2.106000 -13.197600 5.268390
-2.059200 -13.197600 5.270535
-2.012400 -13.197600 5.294792
-1.965600 -13.197600 5.301632
-1.918800 -13.197600 5.301632
-1.872000 -13.197600 5.309064
-1.825200 -13.197600 5.326525
-1.778400 -13.197600 5.356864
-1.731600 -13.197600 5.367123
-1.684800 -13.197600 5.368422
-1.638000 -13.197600 5.378601
-1.591200 -13.197600 5.386223
-1.544400 -13.197600 5.386881
-1.497600 -13.197600 5.380880
-1.450800 -13.197600 5.378601
-1.404000 -13.197600 5.365028
-1.357200 -13.197600 5.365028
-1.310400 -13.197600 5.359226
-1.263600 -13.197600 5.359226
-1.216800 -13.197600 5.361301
-1.170000 -13.197600 5.375201
-1.123200 -13.197600 5.375201
-1.076400 -13.197600 5.383921
-1.029600 -13.197600 5.405042
-0.982800 -13.197600 5.418287
-0.936000 -13.197600 5.422266
-0.889200 -13.197600 5.422933
-0.842400 -13.197600 5.425284
-0.795600 -13.197600 5.445250
-0.748800 -13.197600 5.479637
-0.702000 -13.197600 5.483844
-0.655200 -13.197600 5.495577
-0.608400 -13.197600 5.485649
-0.561600 -13.197600 5.485649
-0.514800 -13.197600 5.483844
-0.468000 -13.197600 5.496024
-0.421200 -13.197600 5.496771
-0.374400 -13.197600 5.496771
-0.327600 -13.197600 5.508445
-0.280800 -13.197600 5.532398
-0.234000 -13.197600 5.557946
-0.187200 -13.197600 5.558030
-0.140400 -13.197600 5.579563
-0.093600 -13.197600 5.586651
-0.046800 -13.197600 5.591971
0.000000 -13.197600 5.590173
0.046800 -13.197600 5.621202
0.093600 -13.197600 5.623572
0.140400 -13.197600 5.644221
0.187200 -13.197600 5.649122
0.234000 -13.197600 5.669872
0.280800 -13.197600 5.681327
0.327600 -13.197600 5.700108
0.374400 -13.197600 5.707180
0.421200 -13.197600 5.719845
0.468000 -13.197600 5.733369
0.514800 -13.197600 5.771491
0.561600 -13.197600 5.773483
0.608400 -13.197600 5.789012
0.655200 -13.197600 5.798064
0.702000 -13.197600 5.805703
0.748800 -13.197600 5.810748
0.795600 -13.197600 5.821920
0.842400 -13.197600 5.824271
0.889200 -13.197600 5.829076
0.936000 -13.197600 5.847429
0.982800 -13.197600 5.864129
1.029600 -13.197600 5.881286
1.076400 -13.197600 5.900843
1.123200 -13.197600 5.907252
1.170000 -13.197600 5.924318
1.216800 -13.197600 5.946728
1.263600 -13.197600 5.953319
1.310400 -13.197600 5.981600
1.357200 -13.197600 6.019323
1.404000 -13.197600 6.034638
1.450800 -13.197600 6.034940
1.497600 -13.197600 6.040861
1.544400 -13.197600 6.061808
1.591200 -13.197600 6.081622
1.638000 -13.197600 6.120884
1.684800 -13.197600 6.136974
1.731600 -13.197600 6.147100
1.778400 -13.197600 6.182057
1.825200 -13.197600 6.200459
1.872000 -13.197600 6.205358
1.918800 -13.197600 6.220508
1.965600 -13.197600 6.237972
2.012400 -13.197600 6.245739
2.059200 -13.197600 6.272937
2.106000 -13.197600 6.317184
2.152800 -13.197600 6.348897
2.199600 -13.197600 6.358284
2.246400 -13.197600 6.368941
2.293200 -13.197600 6.384669
2.340000 -13.197600 6.389725
2.386800 -13.197600 6.399251
2.433600 -13.197600 6.447868
2.480400 -13.197600 6.457989
2.527200 -13.197600 6.495981
2.574000 -13.197600 6.511744
2.620800 -13.197600 6.539291
2.667600 -13.197600 6.572929
2.714400 -13.197600 6.589585
2.761200 -13.197600 6.615512
2.808000 -13.197600 6.621136
2.854800 -13.197600 6.670981
2.901600 -13.197600 6.665871
2.948400 -13.197600 6.735426
2.995200 -13.197600 6.762538
3.042000 -13.197600 6.769172
3.088800 -13.197600 6.787120
3.135600 -13.197600 6.837575
3.182400 -13.197600 6.838287
3.229200 -13.197600 6.862035
3.276000 -13.197600 6.901234
3.322800 -13.197600 6.927551
3.369600 -13.197600 6.958643
3.416400 -13.197600 6.992976
3.463200 -13.197600 7.001151
3.510000 -13.197600 7.030851
3.556800 -13.197600 7.044828
3.603600 -13.197600 7.053514
3.650400 -13.197600 7.063539
3.697200 -13.197600 7.131977
3.744000 -13.197600 7.155604
3.790800 -13.197600 7.206748
3.837600 -13.197600 7.217905
3.884400 -13.197600 7.225942
3.931200 -13.197600 7.230379
3.978000 -13.197600 7.234369
4.024800 -13.197600 7.251167
4.071600 -13.197600 7.288580
4.118400 -13.197600 7.350556
4.165200 -13.197600 7.389250
4.212000 -13.197600 7.409655
4.258800 -13.197600 7.429156
4.305600 -13.197600 7.504278
4.352400 -13.197600 7.562353
4.399200 -13.197600 7.641989
4.446000 -13.197600 7.701506
4.492800 -13.197600 7.760441
4.539600 -13.197600 7.791152
4.586400 -13.197600 7.841347
4.633200 -13.197600 7.854411
4.680000 -13.197600 7.899211
4.726800 -13.197600 7.955996
4.773600 -13.197600 7.975737
4.820400 -13.197600 7.970610
4.867200 -13.197600 7.988605
4.914000 -13.197600 7.955996
4.960800 -13.197600 7.948844
5.007600 -13.197600 7.854228
5.054400 -13.197600 7.772706
5.101200 -13.197600 7.697964
5.148000 -13.197600 7.706532
12.823200 -13.197600 8.054489
12.870000 -13.197600 8.054489
12.916800 -13.197600 8.048717
12.963600 -13.197600 8.044503
13.010400 -13.197600 8.037403
13.057200 -13.197600 8.034835
13.104000 -13.197600 8.022106
13.150800 -13.197600 8.016833
13.197600 -13.197600 8.010377
13.244400 -13.197600 8.013780
13.291200 -13.197600 8.023790
13.338000 -13.197600 8.024949
13.384800 -13.197600 8.028701
13.431600 -13.197600 8.040982
13.478400 -13.197600 8.055966
13.525200 -13.197600 8.055966
13.572000 -13.197600 8.047595
13.618800 -13.197600 8.055691
13.665600 -13.197600 8.055691
13.712400 -13.197600 8.042118
13.759200 -13.197600 8.036143
13.806000 -13.197600 8.024536
13.852800 -13.197600 8.030833
13.899600 -13.197600 8.037527
13.946400 -13.197600 8.037527
13.993200 -13.197600 8.045165
14.040000 -13.197600 8.048319
14.086800 -13.197600 8.048319
14.133600 -13.197600 8.055037
14.180400 -13.197600 8.056956
14.227200 -13.197600 8.062720
14.274000 -13.197600 8.064113
14.320800 -13.197600 8.067668
14.367600 -13.197600 8.073846
14.414400 -13.197600 8.078561
14.461200 -13.197600 8.073298
14.508000 -13.197600 8.067668
14.554800 -13.197600 8.061419
14.601600 -13.197600 8.061265
14.648400 -13.197600 8.052404
14.695200 -13.197600 8.026538
15.490800 -13.197600 6.805417
15.537600 -13.197600 6.782370
15.584400 -13.197600 6.773810
15.631200 -13.197600 6.773810
15.678000 -13.197600 6.780315
15.724800 -13.197600 6.802354
15.771600 -13.197600 6.793350
15.818400 -13.197600 6.780315
15.865200 -13.197600 6.788678
15.912000 -13.197600 6.788678
15.958800 -13.197600 6.774706
16.005600 -13.197600 6.771427
16.052400 -13.197600 6.762938
16.099200 -13.197600 6.749801
16.146000 -13.197600 6.719218
16.333200 -13.197600 5.237507
16.380000 -13.197600 5.004592
16.426800 -13.197600 4.718222
16.520400 -13.197600 4.302705
16.567200 -13.197600 4.045996
-18.720000 -13.150800 0.000000
-18.673200 -13.150800 0.000000
-18.626400 -13.150800 0.000000
-18.579600 -13.150800 -7.223571
-18.532800 -13.150800 -7.221826
-18.486000 -13.150800 -7.207845
-18.439200 -13.150800 -7.203088
-18.392400 -13.150800 -7.209646
-18.345600 -13.150800 -7.207845
-18.298800 -13.150800 -7.209646
-18.252000 -13.150800 -7.218642
-18.205200 -13.150800 -7.215084
-18.158400 -13.150800 -7.215084
-18.111600 -13.150800 -7.215084
-18.064800 -13.150800 -7.192704
-18.018000 -13.150800 -7.185570
-17.971200 -13.150800 -7.177561
-17.924400 -13.150800 -7.167957
-17.877600 -13.150800 -7.167957
-17.830800 -13.150800 -7.152729
-17.784000 -13.150800 -7.147567
-17.737200 -13.150800 -7.142453
-17.690400 -13.150800 -7.128773
-17.643600 -13.150800 -7.128773
-17.596800 -13.150800 -7.105862
-17.550000 -13.150800 -7.079400
-17.503200 -13.150800 -7.076190
-17.456400 -13.150800 -7.056197
-17.409600 -13.150800 -7.018305
-17.362800 -13.150800 -6.993394
-17.316000 -13.150800 -6.973438
-17.269200 -13.150800 -6.914881
-17.222400 -13.150800 -6.871430
-16.801200 -13.150800 -5.418675
-16.754400 -13.150800 -5.322611
-16.707600 -13.150800 -5.179679
-15.678000 -13.150800 6.872297
-15.631200 -13.150800 6.877328
-15.584400 -13.150800 6.889789
-15.537600 -13.150800 6.906410
-15.490800 -13.150800 6.954046
-15.444000 -13.150800 6.961024
-15.397200 -13.150800 6.964684
-15.350400 -13.150800 6.976957
-15.303600 -13.150800 6.989876
-15.256800 -13.150800 6.990937
-15.210000 -13.150800 7.006214
-15.163200 -13.150800 7.017324
-15.116400 -13.150800 7.018271
-15.069600 -13.150800 7.020113
-15.022800 -13.150800 7.021259
-14.976000 -13.150800 7.031408
-14.929200 -13.150800 7.036512
-14.882400 -13.150800 7.038029
-14.835600 -13.150800 7.042052
-14.788800 -13.150800 7.042052
-14.742000 -13.150800 7.042472
-14.695200 -13.150800 7.044370
-14.648400 -13.150800 7.045227
-14.601600 -13.150800 7.045227
-14.554800 -13.150800 7.045227
-14.508000 -13.150800 7.052881
-14.461200 -13.150800 7.058845
-14.414400 -13.150800 7.066471
-14.367600 -13.150800 7.066736
-14.320800 -13.150800 7.068430
-14.274000 -13.150800 7.072886
-14.227200 -13.150800 7.077654
-14.180400 -13.150800 7.077654
-14.133600 -13.150800 7.072886
-14.086800 -13.150800 7.077654
-14.040000 -13.150800 7.072294
-13.993200 -13.150800 7.080175
-13.946400 -13.150800 7.081650
-13.899600 -13.150800 7.089931
-13.852800 -13.150800 7.118394
-13.806000 -13.150800 7.136332
-13.759200 -13.150800 7.148926
-13.712400 -13.150800 7.210559
-11.559600 -13.150800 8.767972
-11.512800 -13.150800 8.617076
-11.466000 -13.150800 8.409884
-11.419200 -13.150800 8.095443
-11.372400 -13.150800 7.975377
-11.325600 -13.150800 7.920268
-11.278800 -13.150800 7.804238
-11.232000 -13.150800 7.697469
-11.185200 -13.150800 7.613035
-11.138400 -13.150800 7.520125
-11.091600 -13.150800 7.482272
-11.044800 -13.150800 7.369924
-10.998000 -13.150800 7.291546
-10.951200 -13.150800 7.296994
-10.904400 -13.150800 7.266900
-10.857600 -13.150800 7.243282
-10.810800 -13.150800 7.210578
-10.764000 -13.150800 7.168638
-10.717200 -13.150800 7.091957
-10.670400 -13.150800 7.042251
-10.623600 -13.150800 7.026707
-10.576800 -13.150800 7.007063
-10.530000 -13.150800 6.958590
-10.483200 -13.150800 6.910079
-10.436400 -13.150800 6.878536
-10.389600 -13.150800 6.863893
-10.342800 -13.150800 6.863893
-10.296000 -13.150800 6.818072
-10.249200 -13.150800 6.796125
-10.202400 -13.150800 6.773838
-10.155600 -13.150800 6.757254
-10.108800 -13.150800 6.722749
-10.062000 -13.150800 6.695414
-10.015200 -13.150800 6.665992
-9.968400 -13.150800 6.641650
-9.921600 -13.150800 6.609907
-9.874800 -13.150800 6.595976
-9.828000 -13.150800 6.585888
-9.781200 -13.150800 6.498384
-9.734400 -13.150800 6.480441
-9.687600 -13.150800 6.403334
-9.640800 -13.150800 6.385154
-9.594000 -13.150800 6.343613
-9.547200 -13.150800 6.301237
-9.500400 -13.150800 6.280161
-9.453600 -13.150800 6.266320
-9.406800 -13.150800 6.255421
-9.360000 -13.150800 6.248040
-9.313200 -13.150800 6.234114
-9.266400 -13.150800 6.166990
-9.219600 -13.150800 6.151792
-9.172800 -13.150800 6.133706
-9.126000 -13.150800 6.114256
-9.079200 -13.150800 6.108439
-9.032400 -13.150800 6.083801
-8.985600 -13.150800 6.083801
-8.938800 -13.150800 6.083791
-8.892000 -13.150800 6.063356
-8.845200 -13.150800 6.037440
-8.798400 -13.150800 6.005955
-8.751600 -13.150800 5.997436
-8.704800 -13.150800 5.980318
-8.658000 -13.150800 5.968410
-8.611200 -13.150800 5.953507
-8.564400 -13.150800 5.895922
-8.517600 -13.150800 5.881547
-8.470800 -13.150800 5.875544
-8.424000 -13.150800 5.851315
-8.377200 -13.150800 5.834915
-8.330400 -13.150800 5.822843
-8.283600 -13.150800 5.793230
-8.236800 -13.150800 5.766446
-8.190000 -13.150800 5.737606
-8.143200 -13.150800 5.729522
-8.096400 -13.150800 5.726216
-8.049600 -13.150800 5.713042
-8.002800 -13.150800 5.699777
-7.956000 -13.150800 5.704141
-7.909200 -13.150800 5.689883
-7.862400 -13.150800 5.681791
-7.815600 -13.150800 5.672391
-7.768800 -13.150800 5.663773
-7.722000 -13.150800 5.667381
-7.675200 -13.150800 5.657442
-7.628400 -13.150800 5.639216
-7.581600 -13.150800 5.626139
-7.534800 -13.150800 5.607174
-7.488000 -13.150800 5.587708
-7.441200 -13.150800 5.555074
-7.394400 -13.150800 5.550522
-7.347600 -13.150800 5.532188
-7.300800 -13.150800 5.515098
-7.254000 -13.150800 5.501395
-7.207200 -13.150800 5.468005
-7.160400 -13.150800 5.454066
-7.113600 -13.150800 5.423365
-7.066800 -13.150800 5.406640
-7.020000 -13.150800 5.389136
-6.973200 -13.150800 5.378926
-6.926400 -13.150800 5.374513
-6.879600 -13.150800 5.374513
-6.832800 -13.150800 5.369682
-6.786000 -13.150800 5.366215
-6.739200 -13.150800 5.363441
-6.692400 -13.150800 5.362382
-6.645600 -13.150800 5.362382
-6.598800 -13.150800 5.341187
-6.552000 -13.150800 5.338474
-6.505200 -13.150800 5.318273
-6.458400 -13.150800 5.314236
-6.411600 -13.150800 5.305520
-6.364800 -13.150800 5.285322
-6.318000 -13.150800 5.261040
-6.271200 -13.150800 5.228130
-6.224400 -13.150800 5.216904
-6.177600 -13.150800 5.198057
-6.130800 -13.150800 5.188852
-6.084000 -13.150800 5.187336
-6.037200 -13.150800 5.187336
-5.990400 -13.150800 5.188852
-5.943600 -13.150800 5.188852
-5.896800 -13.150800 5.189866
-5.850000 -13.150800 5.200170
-5.803200 -13.150800 5.200170
-5.756400 -13.150800 5.200170
-5.709600 -13.150800 5.193092
-5.662800 -13.150800 5.198574
-5.616000 -13.150800 5.200170
-5.569200 -13.150800 5.198574
-5.522400 -13.150800 5.189693
-5.475600 -13.150800 5.183814
-5.428800 -13.150800 5.187242
-5.382000 -13.150800 5.187242
-5.335200 -13.150800 5.195505
-5.288400 -13.150800 5.196084
-5.241600 -13.150800 5.196084
-5.194800 -13.150800 5.227605
-5.148000 -13.150800 5.195505
-5.101200 -13.150800 5.189394
-5.054400 -13.150800 5.187669
-5.007600 -13.150800 5.158797
-4.960800 -13.150800 5.154139
-4.914000 -13.150800 5.150864
-4.867200 -13.150800 5.132290
-4.820400 -13.150800 5.127594
-4.773600 -13.150800 5.131534
-4.726800 -13.150800 5.131534
-4.680000 -13.150800 5.145998
-4.633200 -13.150800 5.145998
-4.586400 -13.150800 5.145998
-4.539600 -13.150800 5.156178
-4.492800 -13.150800 5.156178
-4.446000 -13.150800 5.145998
-4.399200 -13.150800 5.156178
-4.352400 -13.150800 5.156230
-4.305600 -13.150800 5.158430
-4.258800 -13.150800 5.156230
-4.212000 -13.150800 5.156230
-4.165200 -13.150800 5.161131
-4.118400 -13.150800 5.156230
-4.071600 -13.150800 5.134632
-4.024800 -13.150800 5.134632
-3.978000 -13.150800 5.134632
-3.931200 -13.150800 5.124487
-3.884400 -13.150800 5.124487
-3.837600 -13.150800 5.120633
-3.790800 -13.150800 5.125267
-3.744000 -13.150800 5.129977
-3.697200 -13.150800 5.129977
-3.650400 -13.150800 5.129977
-3.603600 -13.150800 5.147816
-3.556800 -13.150800 5.173904
-3.510000 -13.150800 5.165882
-3.463200 -13.150800 5.149055
-3.416400 -13.150800 5.162035
-3.369600 -13.150800 5.162035
-3.322800 -13.150800 5.191960
-3.276000 -13.150800 5.216585
-3.229200 -13.150800 5.206380
-3.182400 -13.150800 5.213986
-3.135600 -13.150800 5.213986
-3.088800 -13.150800 5.210878
-3.042000 -13.150800 5.209151
-2.995200 -13.150800 5.213986
-2.948400 -13.150800 5.210878
-2.901600 -13.150800 5.213986
-2.854800 -13.150800 5.215778
-2.808000 -13.150800 5.237718
-2.761200 -13.150800 5.284685
-2.714400 -13.150800 5.286810
-2.667600 -13.150800 5.288284
-2.620800 -13.150800 5.288284
-2.574000 -13.150800 5.288284
-2.527200 -13.150800 5.300391
-2.480400 -13.150800 5.300391
-2.433600 -13.150800 5.315069
-2.386800 -13.150800 5.315069
-2.340000 -13.150800 5.315069
-2.293200 -13.150800 5.300391
-2.246400 -13.150800 5.307238
-2.199600 -13.150800 5.296519
-2.152800 -13.150800 5.307238
-2.106000 -13.150800 5.307238
-2.059200 -13.150800 5.307238
-2.012400 -13.150800 5.309064
-1.965600 -13.150800 5.313544
-1.918800 -13.150800 5.313744
-1.872000 -13.150800 5.343259
-1.825200 -13.150800 5.381202
-1.778400 -13.150800 5.396927
-1.731600 -13.150800 5.396927
-1.684800 -13.150800 5.395317
-1.638000 -13.150800 5.395317
-1.591200 -13.150800 5.396927
-1.544400 -13.150800 5.399027
-1.497600 -13.150800 5.395317
-1.450800 -13.150800 5.394266
-1.404000 -13.150800 5.386881
-1.357200 -13.150800 5.386223
-1.310400 -13.150800 5.365028
-1.263600 -13.150800 5.364807
-1.216800 -13.150800 5.364807
-1.170000 -13.150800 5.375201
-1.123200 -13.150800 5.375584
-1.076400 -13.150800 5.398941
-1.029600 -13.150800 5.403846
-0.982800 -13.150800 5.419167
-0.936000 -13.150800 5.422266
-0.889200 -13.150800 5.432464
-0.842400 -13.150800 5.445250
-0.795600 -13.150800 5.483789
-0.748800 -13.150800 5.500404
-0.702000 -13.150800 5.495577
-0.655200 -13.150800 5.495577
-0.608400 -13.150800 5.485649
-0.561600 -13.150800 5.483844
-0.514800 -13.150800 5.478451
-0.468000 -13.150800 5.485649
-0.421200 -13.150800 5.496024
-0.374400 -13.150800 5.496771
-0.327600 -13.150800 5.529768
-0.280800 -13.150800 5.541882
-0.234000 -13.150800 5.561137
-0.187200 -13.150800 5.561137
-0.140400 -13.150800 5.585636
-0.093600 -13.150800 5.590173
-0.046800 -13.150800 5.604973
0.000000 -13.150800 5.604973
0.046800 -13.150800 5.626430
0.093600 -13.150800 5.626430
0.140400 -13.150800 5.649122
0.187200 -13.150800 5.669872
0.234000 -13.150800 5.687083
0.280800 -13.150800 5.703883
0.327600 -13.150800 5.715350
0.374400 -13.150800 5.716236
0.421200 -13.150800 5.723129
0.468000 -13.150800 5.735359
0.514800 -13.150800 5.763118
0.561600 -13.150800 5.771491
0.608400 -13.150800 5.780285
0.655200 -13.150800 5.792112
0.702000 -13.150800 5.801951
0.748800 -13.150800 5.820055
0.795600 -13.150800 5.824271
0.842400 -13.150800 5.830142
0.889200 -13.150800 5.839764
0.936000 -13.150800 5.854176
0.982800 -13.150800 5.864129
1.029600 -13.150800 5.870944
1.076400 -13.150800 5.881286
1.123200 -13.150800 5.893181
1.170000 -13.150800 5.900843
1.216800 -13.150800 5.912992
1.263600 -13.150800 5.926953
1.310400 -13.150800 5.950537
1.357200 -13.150800 5.982977
1.404000 -13.150800 6.020821
1.450800 -13.150800 6.026794
1.497600 -13.150800 6.039829
1.544400 -13.150800 6.047030
1.591200 -13.150800 6.066116
1.638000 -13.150800 6.096192
1.684800 -13.150800 6.112363
1.731600 -13.150800 6.131473
1.778400 -13.150800 6.150908
1.825200 -13.150800 6.182057
1.872000 -13.150800 6.198493
1.918800 -13.150800 6.203422
1.965600 -13.150800 6.213470
2.012400 -13.150800 6.232194
2.059200 -13.150800 6.253731
2.106000 -13.150800 6.287619
2.152800 -13.150800 6.323079
2.199600 -13.150800 6.348897
2.246400 -13.150800 6.351371
2.293200 -13.150800 6.368941
2.340000 -13.150800 6.376943
2.386800 -13.150800 6.381663
2.433600 -13.150800 6.402437
2.480400 -13.150800 6.423776
2.527200 -13.150800 6.457989
2.574000 -13.150800 6.494929
2.620800 -13.150800 6.511744
2.667600 -13.150800 6.540547
2.714400 -13.150800 6.568464
2.761200 -13.150800 6.596569
2.808000 -13.150800 6.615512
2.854800 -13.150800 6.633143
2.901600 -13.150800 6.639033
2.948400 -13.150800 6.713613
2.995200 -13.150800 6.746685
3.042000 -13.150800 6.762538
3.088800 -13.150800 6.787120
3.135600 -13.150800 6.837575
3.182400 -13.150800 6.840110
3.229200 -13.150800 6.862035
3.276000 -13.150800 6.907696
3.322800 -13.150800 6.931143
3.369600 -13.150800 6.958643
3.416400 -13.150800 6.982970
3.463200 -13.150800 7.001151
3.510000 -13.150800 7.030851
3.556800 -13.150800 7.053514
3.603600 -13.150800 7.054454
3.650400 -13.150800 7.086521
3.697200 -13.150800 7.139687
3.744000 -13.150800 7.155604
3.790800 -13.150800 7.210432
3.837600 -13.150800 7.229647
3.884400 -13.150800 7.234369
3.931200 -13.150800 7.242465
3.978000 -13.150800 7.251253
4.024800 -13.150800 7.277961
4.071600 -13.150800 7.322047
4.118400 -13.150800 7.366012
4.165200 -13.150800 7.389250
4.212000 -13.150800 7.397395
4.258800 -13.150800 7.409655
4.305600 -13.150800 7.455583
4.352400 -13.150800 7.515209
4.399200 -13.150800 7.577329
4.446000 -13.150800 7.655946
4.492800 -13.150800 7.717693
4.539600 -13.150800 7.775272
4.586400 -13.150800 7.834874
4.633200 -13.150800 7.854411
4.680000 -13.150800 7.897861
4.726800 -13.150800 7.959647
4.773600 -13.150800 8.008540
4.820400 -13.150800 8.008540
4.867200 -13.150800 8.017859
4.914000 -13.150800 8.017859
4.960800 -13.150800 8.003998
5.007600 -13.150800 7.940970
5.054400 -13.150800 7.816116
5.101200 -13.150800 7.744129
5.148000 -13.150800 7.744129
12.870000 -13.150800 8.081706
12.916800 -13.150800 8.068742
12.963600 -13.150800 8.058035
13.010400 -13.150800 8.049760
13.057200 -13.150800 8.044503
13.104000 -13.150800 8.037403
13.150800 -13.150800 8.022106
13.197600 -13.150800 8.016833
13.244400 -13.150800 8.031980
13.291200 -13.150800 8.028701
13.338000 -13.150800 8.031980
13.384800 -13.150800 8.040982
13.431600 -13.150800 8.046846
13.478400 -13.150800 8.056892
13.525200 -13.150800 8.052380
13.572000 -13.150800 8.047595
13.618800 -13.150800 8.056892
13.665600 -13.150800 8.056892
13.712400 -13.150800 8.051484
13.759200 -13.150800 8.052380
13.806000 -13.150800 8.036143
13.852800 -13.150800 8.036143
13.899600 -13.150800 8.037527
13.946400 -13.150800 8.037375
13.993200 -13.150800 8.043813
14.040000 -13.150800 8.048319
14.086800 -13.150800 8.047309
14.133600 -13.150800 8.053210
14.180400 -13.150800 8.056956
14.227200 -13.150800 8.064113
14.274000 -13.150800 8.067668
14.320800 -13.150800 8.078561
14.367600 -13.150800 8.085971
14.414400 -13.150800 8.090093
14.461200 -13.150800 8.092102
14.508000 -13.150800 8.089063
14.554800 -13.150800 8.085971
14.601600 -13.150800 8.074721
14.648400 -13.150800 8.061419
14.695200 -13.150800 8.052404
14.742000 -13.150800 8.026455
15.537600 -13.150800 6.815917
15.584400 -13.150800 6.789072
15.631200 -13.150800 6.780315
15.678000 -13.150800 6.794692
15.724800 -13.150800 6.805205
15.818400 -13.150800 6.784323
15.865200 -13.150800 6.787743
15.912000 -13.150800 6.787743
15.958800 -13.150800 6.784323
16.005600 -13.150800 6.774706
16.052400 -13.150800 6.771427
16.099200 -13.150800 6.771427
16.146000 -13.150800 6.744931
16.473600 -13.150800 4.658350
16.520400 -13.150800 4.423628
16.567200 -13.150800 4.180243
-18.720000 -13.104000 0.000000
-18.673200 -13.104000 0.000000
-18.626400 -13.104000 0.000000
-18.579600 -13.104000 -7.234128
-18.532800 -13.104000 -7.226492
-18.486000 -13.104000 -7.221826
-18.439200 -13.104000 -7.218642
-18.392400 -13.104000 -7.219041
-18.345600 -13.104000 -7.209646
-18.298800 -13.104000 -7.209646
-18.252000 -13.104000 -7.209646
-18.205200 -13.104000 -7.200038
-18.158400 -13.104000 -7.197296
-18.111600 -13.104000 -7.192704
-18.064800 -13.104000 -7.189226
-18.018000 -13.104000 -7.177561
-17.971200 -13.104000 -7.150590
-17.924400 -13.104000 -7.147567
-17.877600 -13.104000 -7.150590
-17.830800 -13.104000 -7.150590
-17.784000 -13.104000 -7.150590
-17.737200 -13.104000 -7.140143
-17.690400 -13.104000 -7.129264
-17.643600 -13.104000 -7.141367
-17.596800 -13.104000 -7.116030
-17.550000 -13.104000 -7.094713
-17.503200 -13.104000 -7.076190
-17.456400 -13.104000 -7.046588
-17.409600 -13.104000 -7.011775
-17.362800 -13.104000 -6.982566
-17.316000 -13.104000 -6.927622
-17.269200 -13.104000 -6.876275
-16.848000 -13.104000 -5.418675
-16.801200 -13.104000 -5.380749
-16.754400 -13.104000 -5.222800
-15.678000 -13.104000 6.881597
-15.631200 -13.104000 6.885116
-15.584400 -13.104000 6.907943
-15.537600 -13.104000 6.938808
-15.490800 -13.104000 6.961024
-15.444000 -13.104000 6.964863
-15.397200 -13.104000 6.977348
-15.350400 -13.104000 6.998502
-15.303600 -13.104000 7.006640
-15.256800 -13.104000 7.017324
-15.210000 -13.104000 7.022303
-15.163200 -13.104000 7.022855
-15.116400 -13.104000 7.028117
-15.069600 -13.104000 7.029264
-15.022800 -13.104000 7.029264
-14.976000 -13.104000 7.031408
-14.929200 -13.104000 7.037453
-14.882400 -13.104000 7.042052
-14.835600 -13.104000 7.042441
-14.788800 -13.104000 7.043127
-14.742000 -13.104000 7.045227
-14.695200 -13.104000 7.046392
-14.648400 -13.104000 7.046392
-14.601600 -13.104000 7.046392
-14.554800 -13.104000 7.046392
-14.508000 -13.104000 7.058845
-14.461200 -13.104000 7.060593
-14.414400 -13.104000 7.068269
-14.367600 -13.104000 7.070518
-14.320800 -13.104000 7.071889
-14.274000 -13.104000 7.074709
-14.227200 -13.104000 7.079037
-14.180400 -13.104000 7.078031
-14.133600 -13.104000 7.072966
-14.086800 -13.104000 7.078031
-14.040000 -13.104000 7.072966
-13.993200 -13.104000 7.081650
-13.946400 -13.104000 7.089661
-13.899600 -13.104000 7.106571
-13.852800 -13.104000 7.137815
-13.806000 -13.104000 7.171047
-13.759200 -13.104000 7.210559
-11.559600 -13.104000 8.988417
-11.512800 -13.104000 8.619454
-11.466000 -13.104000 8.478235
-11.419200 -13.104000 8.043255
-11.372400 -13.104000 7.941249
-11.325600 -13.104000 7.881025
-11.278800 -13.104000 7.721856
-11.232000 -13.104000 7.639575
-11.185200 -13.104000 7.541451
-11.138400 -13.104000 7.408374
-11.091600 -13.104000 7.344119
-11.044800 -13.104000 7.311651
-10.998000 -13.104000 7.274758
-10.951200 -13.104000 7.283460
-10.904400 -13.104000 7.260876
-10.857600 -13.104000 7.235447
-10.810800 -13.104000 7.160658
-10.764000 -13.104000 7.125699
-10.717200 -13.104000 7.048248
-10.670400 -13.104000 7.035334
-10.623600 -13.104000 7.007063
-10.576800 -13.104000 6.988737
-10.530000 -13.104000 6.950203
-10.483200 -13.104000 6.905522
-10.436400 -13.104000 6.867050
-10.389600 -13.104000 6.866893
-10.342800 -13.104000 6.863893
-10.296000 -13.104000 6.825104
-10.249200 -13.104000 6.801467
-10.202400 -13.104000 6.798665
-10.155600 -13.104000 6.758726
-10.108800 -13.104000 6.725767
-10.062000 -13.104000 6.694925
-10.015200 -13.104000 6.613967
-9.968400 -13.104000 6.609907
-9.921600 -13.104000 6.595976
-9.874800 -13.104000 6.585888
-9.828000 -13.104000 6.550704
-9.781200 -13.104000 6.491630
-9.734400 -13.104000 6.471953
-9.687600 -13.104000 6.403334
-9.640800 -13.104000 6.375029
-9.594000 -13.104000 6.341756
-9.547200 -13.104000 6.316669
-9.500400 -13.104000 6.297135
-9.453600 -13.104000 6.271120
-9.406800 -13.104000 6.266450
-9.360000 -13.104000 6.255421
-9.313200 -13.104000 6.249433
-9.266400 -13.104000 6.207516
-9.219600 -13.104000 6.155571
-9.172800 -13.104000 6.114256
-9.126000 -13.104000 6.107905
-9.079200 -13.104000 6.096543
-9.032400 -13.104000 6.083791
-8.985600 -13.104000 6.081037
-8.938800 -13.104000 6.072960
-8.892000 -13.104000 6.060673
-8.845200 -13.104000 6.015804
-8.798400 -13.104000 5.991039
-8.751600 -13.104000 5.983572
-8.704800 -13.104000 5.951717
-8.658000 -13.104000 5.916421
-8.611200 -13.104000 5.907391
-8.564400 -13.104000 5.882991
-8.517600 -13.104000 5.875544
-8.470800 -13.104000 5.863251
-8.424000 -13.104000 5.848346
-8.377200 -13.104000 5.843684
-8.330400 -13.104000 5.834915
-8.283600 -13.104000 5.794587
-8.236800 -13.104000 5.772702
-8.190000 -13.104000 5.751520
-8.143200 -13.104000 5.743583
-8.096400 -13.104000 5.726216
-8.049600 -13.104000 5.713042
-8.002800 -13.104000 5.709841
-7.956000 -13.104000 5.704141
-7.909200 -13.104000 5.689883
-7.862400 -13.104000 5.683506
-7.815600 -13.104000 5.677606
-7.768800 -13.104000 5.673422
-7.722000 -13.104000 5.672937
-7.675200 -13.104000 5.659827
-7.628400 -13.104000 5.643390
-7.581600 -13.104000 5.626139
-7.534800 -13.104000 5.608864
-7.488000 -13.104000 5.575707
-7.441200 -13.104000 5.554785
-7.394400 -13.104000 5.532188
-7.347600 -13.104000 5.509591
-7.300800 -13.104000 5.499865
-7.254000 -13.104000 5.471465
-7.207200 -13.104000 5.456492
-7.160400 -13.104000 5.423365
-7.113600 -13.104000 5.410207
-7.066800 -13.104000 5.389431
-7.020000 -13.104000 5.378926
-6.973200 -13.104000 5.369340
-6.926400 -13.104000 5.369682
-6.879600 -13.104000 5.377269
-6.832800 -13.104000 5.374513
-6.786000 -13.104000 5.368274
-6.739200 -13.104000 5.369682
-6.692400 -13.104000 5.368274
-6.645600 -13.104000 5.363441
-6.598800 -13.104000 5.359448
-6.552000 -13.104000 5.336850
-6.505200 -13.104000 5.314236
-6.458400 -13.104000 5.304759
-6.411600 -13.104000 5.280851
-6.364800 -13.104000 5.251111
-6.318000 -13.104000 5.228130
-6.271200 -13.104000 5.211252
-6.224400 -13.104000 5.207407
-6.177600 -13.104000 5.195419
-6.130800 -13.104000 5.188852
-6.084000 -13.104000 5.188852
-6.037200 -13.104000 5.188852
-5.990400 -13.104000 5.192854
-5.943600 -13.104000 5.192854
-5.896800 -13.104000 5.192854
-5.850000 -13.104000 5.203348
-5.803200 -13.104000 5.203348
-5.756400 -13.104000 5.203348
-5.709600 -13.104000 5.203348
-5.662800 -13.104000 5.215970
-5.616000 -13.104000 5.218594
-5.569200 -13.104000 5.224636
-5.522400 -13.104000 5.218594
-5.475600 -13.104000 5.203854
-5.428800 -13.104000 5.198574
-5.382000 -13.104000 5.198574
-5.335200 -13.104000 5.203854
-5.288400 -13.104000 5.206146
-5.241600 -13.104000 5.203854
-5.194800 -13.104000 5.227605
-5.148000 -13.104000 5.206146
-5.101200 -13.104000 5.189394
-5.054400 -13.104000 5.187669
-5.007600 -13.104000 5.158797
-4.960800 -13.104000 5.154139
-4.914000 -13.104000 5.150864
-4.867200 -13.104000 5.147784
-4.820400 -13.104000 5.127594
-4.773600 -13.104000 5.127594
-4.726800 -13.104000 5.127594
-4.680000 -13.104000 5.137878
-4.633200 -13.104000 5.137878
-4.586400 -13.104000 5.137878
-4.539600 -13.104000 5.145998
-4.492800 -13.104000 5.145998
-4.446000 -13.104000 5.145998
-4.399200 -13.104000 5.145998
-4.352400 -13.104000 5.120998
-4.305600 -13.104000 5.120998
-4.258800 -13.104000 5.111689
-4.212000 -13.104000 5.107831
-4.165200 -13.104000 5.107831
-4.118400 -13.104000 5.106738
-4.071600 -13.104000 5.107831
-4.024800 -13.104000 5.107831
-3.978000 -13.104000 5.106738
-3.931200 -13.104000 5.106738
-3.884400 -13.104000 5.106738
-3.837600 -13.104000 5.103379
-3.790800 -13.104000 5.109540
-3.744000 -13.104000 5.120325
-3.697200 -13.104000 5.125267
-3.650400 -13.104000 5.129977
-3.603600 -13.104000 5.147816
-3.556800 -13.104000 5.173904
-3.510000 -13.104000 5.165882
-3.463200 -13.104000 5.149055
-3.416400 -13.104000 5.162035
-3.369600 -13.104000 5.162035
-3.322800 -13.104000 5.191960
-3.276000 -13.104000 5.216585
-3.229200 -13.104000 5.206380
-3.182400 -13.104000 5.213986
-3.135600 -13.104000 5.213986
-3.088800 -13.104000 5.210878
-3.042000 -13.104000 5.209151
-2.995200 -13.104000 5.213986
-2.948400 -13.104000 5.210878
-2.901600 -13.104000 5.213986
-2.854800 -13.104000 5.215778
-2.808000 -13.104000 5.237718
-2.761200 -13.104000 5.284685
-2.714400 -13.104000 5.286810
-2.667600 -13.104000 5.288284
-2.620800 -13.104000 5.288284
-2.574000 -13.104000 5.288284
-2.527200 -13.104000 5.300391
-2.480400 -13.104000 5.300391
-2.433600 -13.104000 5.315069
-2.386800 -13.104000 5.315069
-2.340000 -13.104000 5.325311
-2.293200 -13.104000 5.330226
-2.246400 -13.104000 5.334390
-2.199600 -13.104000 5.325311
-2.152800 -13.104000 5.316486
-2.106000 -13.104000 5.313744
-2.059200 -13.104000 5.316486
-2.012400 -13.104000 5.342696
-1.965600 -13.104000 5.343259
-1.918800 -13.104000 5.351909
-1.872000 -13.104000 5.367123
-1.825200 -13.104000 5.409347
-1.778400 -13.104000 5.410637
-1.731600 -13.104000 5.410637
-1.684800 -13.104000 5.405257
-1.638000 -13.104000 5.409347
-1.591200 -13.104000 5.412484
-1.544400 -13.104000 5.422410
-1.497600 -13.104000 5.423604
-1.450800 -13.104000 5.428614
-1.404000 -13.104000 5.423604
-1.357200 -13.104000 5.423604
-1.310400 -13.104000 5.391655
-1.263600 -13.104000 5.386881
-1.216800 -13.104000 5.375584
-1.170000 -13.104000 5.386881
-1.123200 -13.104000 5.383921
-1.076400 -13.104000 5.399677
-1.029600 -13.104000 5.418287
-0.982800 -13.104000 5.427567
-0.936000 -13.104000 5.433055
-0.889200 -13.104000 5.437685
-0.842400 -13.104000 5.438627
-0.795600 -13.104000 5.461936
-0.748800 -13.104000 5.494905
-0.702000 -13.104000 5.486505
-0.655200 -13.104000 5.486505
-0.608400 -13.104000 5.485649
-0.561600 -13.104000 5.475467
-0.514800 -13.104000 5.478451
-0.468000 -13.104000 5.485649
-0.421200 -13.104000 5.493965
-0.374400 -13.104000 5.496345
-0.327600 -13.104000 5.529693
-0.280800 -13.104000 5.543165
-0.234000 -13.104000 5.563943
-0.187200 -13.104000 5.565822
-0.140400 -13.104000 5.591971
-0.093600 -13.104000 5.604973
-0.046800 -13.104000 5.616345
0.000000 -13.104000 5.617729
0.046800 -13.104000 5.629389
0.093600 -13.104000 5.636706
0.140400 -13.104000 5.662383
0.187200 -13.104000 5.682011
0.234000 -13.104000 5.702000
0.280800 -13.104000 5.706867
0.327600 -13.104000 5.723660
0.374400 -13.104000 5.723660
0.421200 -13.104000 5.730053
0.468000 -13.104000 5.738288
0.514800 -13.104000 5.763223
0.561600 -13.104000 5.763641
0.608400 -13.104000 5.772882
0.655200 -13.104000 5.784713
0.702000 -13.104000 5.792112
0.748800 -13.104000 5.816006
0.795600 -13.104000 5.824271
0.842400 -13.104000 5.830142
0.889200 -13.104000 5.841929
0.936000 -13.104000 5.854176
0.982800 -13.104000 5.854176
1.029600 -13.104000 5.870944
1.076400 -13.104000 5.880406
1.123200 -13.104000 5.881333
1.170000 -13.104000 5.892600
1.216800 -13.104000 5.900843
1.263600 -13.104000 5.920779
1.310400 -13.104000 5.937429
1.357200 -13.104000 5.971197
1.404000 -13.104000 5.982977
1.450800 -13.104000 5.982977
1.497600 -13.104000 6.028305
1.544400 -13.104000 6.040238
1.591200 -13.104000 6.050974
1.638000 -13.104000 6.066302
1.684800 -13.104000 6.096192
1.731600 -13.104000 6.112363
1.778400 -13.104000 6.131473
1.825200 -13.104000 6.158913
1.872000 -13.104000 6.177776
1.918800 -13.104000 6.192537
1.965600 -13.104000 6.203422
2.012400 -13.104000 6.205244
2.059200 -13.104000 6.237735
2.106000 -13.104000 6.272376
2.152800 -13.104000 6.303771
2.199600 -13.104000 6.311731
2.246400 -13.104000 6.314217
2.293200 -13.104000 6.343280
2.340000 -13.104000 6.355915
2.386800 -13.104000 6.358284
2.433600 -13.104000 6.372016
2.480400 -13.104000 6.391865
2.527200 -13.104000 6.416521
2.574000 -13.104000 6.455897
2.620800 -13.104000 6.486162
2.667600 -13.104000 6.502882
2.714400 -13.104000 6.530619
2.761200 -13.104000 6.568464
2.808000 -13.104000 6.596569
2.854800 -13.104000 6.626016
2.901600 -13.104000 6.633143
2.948400 -13.104000 6.670981
2.995200 -13.104000 6.731565
3.042000 -13.104000 6.746685
3.088800 -13.104000 6.755291
3.135600 -13.104000 6.789404
3.182400 -13.104000 6.820706
3.229200 -13.104000 6.840110
3.276000 -13.104000 6.862160
3.322800 -13.104000 6.916654
3.369600 -13.104000 6.938763
3.416400 -13.104000 6.958643
3.463200 -13.104000 6.965991
3.510000 -13.104000 6.978842
3.556800 -13.104000 7.053514
3.603600 -13.104000 7.058858
3.650400 -13.104000 7.086521
3.697200 -13.104000 7.152452
3.744000 -13.104000 7.172625
3.790800 -13.104000 7.217905
3.837600 -13.104000 7.234369
3.884400 -13.104000 7.251167
3.931200 -13.104000 7.267206
3.978000 -13.104000 7.277961
4.024800 -13.104000 7.318242
4.071600 -13.104000 7.342745
4.118400 -13.104000 7.382809
4.165200 -13.104000 7.404811
4.212000 -13.104000 7.408454
4.258800 -13.104000 7.409932
4.305600 -13.104000 7.465109
4.352400 -13.104000 7.513753
4.399200 -13.104000 7.565209
4.446000 -13.104000 7.595328
4.492800 -13.104000 7.662824
4.539600 -13.104000 7.736791
4.586400 -13.104000 7.799194
4.633200 -13.104000 7.839786
4.680000 -13.104000 7.874699
4.726800 -13.104000 7.948844
4.773600 -13.104000 7.988605
4.820400 -13.104000 8.008540
4.867200 -13.104000 8.014499
4.914000 -13.104000 8.019180
4.960800 -13.104000 8.044447
5.007600 -13.104000 7.978908
5.054400 -13.104000 7.873276
5.101200 -13.104000 7.816116
5.148000 -13.104000 7.790007
12.916800 -13.104000 8.068742
12.963600 -13.104000 8.052386
13.010400 -13.104000 8.049760
13.057200 -13.104000 8.048717
13.104000 -13.104000 8.045468
13.150800 -13.104000 8.045468
13.197600 -13.104000 8.044437
13.244400 -13.104000 8.040443
13.291200 -13.104000 8.044437
13.338000 -13.104000 8.040982
13.384800 -13.104000 8.045194
13.431600 -13.104000 8.045194
13.478400 -13.104000 8.047595
13.525200 -13.104000 8.052380
13.572000 -13.104000 8.051484
13.618800 -13.104000 8.061825
13.665600 -13.104000 8.061825
13.712400 -13.104000 8.055691
13.759200 -13.104000 8.056892
13.806000 -13.104000 8.042118
13.852800 -13.104000 8.036340
13.899600 -13.104000 8.037527
13.946400 -13.104000 8.036143
13.993200 -13.104000 8.033682
14.040000 -13.104000 8.043813
14.086800 -13.104000 8.045906
14.133600 -13.104000 8.047309
14.180400 -13.104000 8.053210
14.227200 -13.104000 8.062039
14.274000 -13.104000 8.067668
14.320800 -13.104000 8.082719
14.367600 -13.104000 8.078561
14.414400 -13.104000 8.089063
14.461200 -13.104000 8.098154
14.508000 -13.104000 8.092102
14.554800 -13.104000 8.092102
14.601600 -13.104000 8.085971
14.648400 -13.104000 8.072654
14.695200 -13.104000 8.068020
14.742000 -13.104000 8.052404
14.788800 -13.104000 8.019577
15.537600 -13.104000 6.820481
15.584400 -13.104000 6.815917
15.631200 -13.104000 6.801164
15.678000 -13.104000 6.805303
15.724800 -13.104000 6.805303
15.771600 -13.104000 6.803610
15.818400 -13.104000 6.787743
15.865200 -13.104000 6.789632
15.912000 -13.104000 6.789632
15.958800 -13.104000 6.788678
16.005600 -13.104000 6.784323
16.052400 -13.104000 6.774357
16.099200 -13.104000 6.772536
16.146000 -13.104000 6.755702
16.192800 -13.104000 6.725829
16.239600 -13.104000 6.692840
17.035200 -13.104000 1.607647
17.082000 -13.104000 1.295507
-18.720000 -13.057200 0.000000
-18.673200 -13.057200 0.000000
-18.626400 -13.057200 0.000000
-18.579600 -13.057200 -7.247354
-18.532800 -13.057200 -7.249658
-18.486000 -13.057200 -7.236979
-18.439200 -13.057200 -7.226492
-18.392400 -13.057200 -7.226791
-18.345600 -13.057200 -7.219041
-18.298800 -13.057200 -7.225563
-18.252000 -13.057200 -7.219041
-18.205200 -13.057200 -7.207845
-18.158400 -13.057200 -7.199097
-18.111600 -13.057200 -7.197296
-18.064800 -13.057200 -7.185570
-18.018000 -13.057200 -7.164848
-17.971200 -13.057200 -7.143271
-17.924400 -13.057200 -7.142453
-17.877600 -13.057200 -7.145183
-17.830800 -13.057200 -7.147567
-17.784000 -13.057200 -7.147567
-17.737200 -13.057200 -7.140184
-17.690400 -13.057200 -7.142453
-17.643600 -13.057200 -7.156491
-17.596800 -13.057200 -7.139123
-17.550000 -13.057200 -7.116664
-17.503200 -13.057200 -7.099676
-17.456400 -13.057200 -7.070292
-17.409600 -13.057200 -7.015142
-17.362800 -13.057200 -6.976464
-17.316000 -13.057200 -6.927622
-17.269200 -13.057200 -6.872466
-16.848000 -13.057200 -5.268406
-16.801200 -13.057200 -5.222800
-15.724800 -13.057200 6.877328
-15.678000 -13.057200 6.899629
-15.631200 -13.057200 6.920707
-15.584400 -13.057200 6.945274
-15.537600 -13.057200 6.961024
-15.490800 -13.057200 6.964863
-15.444000 -13.057200 6.972119
-15.397200 -13.057200 6.989446
-15.350400 -13.057200 7.006214
-15.303600 -13.057200 7.017360
-15.256800 -13.057200 7.022303
-15.210000 -13.057200 7.028117
-15.163200 -13.057200 7.030989
-15.116400 -13.057200 7.031216
-15.069600 -13.057200 7.037453
-15.022800 -13.057200 7.038195
-14.976000 -13.057200 7.038195
-14.929200 -13.057200 7.042838
-14.882400 -13.057200 7.045572
-14.835600 -13.057200 7.046392
-14.788800 -13.057200 7.050729
-14.742000 -13.057200 7.056777
-14.695200 -13.057200 7.056777
-14.648400 -13.057200 7.057257
-14.601600 -13.057200 7.062710
-14.554800 -13.057200 7.057887
-14.508000 -13.057200 7.060593
-14.461200 -13.057200 7.066736
-14.414400 -13.057200 7.072886
-14.367600 -13.057200 7.073662
-14.320800 -13.057200 7.074709
-14.274000 -13.057200 7.077654
-14.227200 -13.057200 7.081251
-14.180400 -13.057200 7.081251
-14.133600 -13.057200 7.079037
-14.086800 -13.057200 7.081251
-14.040000 -13.057200 7.081650
-13.993200 -13.057200 7.089931
-13.946400 -13.057200 7.110516
-13.899600 -13.057200 7.137815
-13.852800 -13.057200 7.171604
-13.806000 -13.057200 7.210559
-11.559600 -13.057200 8.958120
-11.512800 -13.057200 8.619454
-11.466000 -13.057200 8.047548
-11.419200 -13.057200 7.923826
-11.372400 -13.057200 7.881025
-11.325600 -13.057200 7.799207
-11.278800 -13.057200 7.680134
-11.232000 -13.057200 7.660154
-11.185200 -13.057200 7.520125
-11.138400 -13.057200 7.369924
-11.091600 -13.057200 7.329568
-11.044800 -13.057200 7.283460
-10.998000 -13.057200 7.260876
-10.951200 -13.057200 7.266900
-10.904400 -13.057200 7.243282
-10.857600 -13.057200 7.209648
-10.810800 -13.057200 7.160658
-10.764000 -13.057200 7.144302
-10.717200 -13.057200 7.090781
-10.670400 -13.057200 7.035334
-10.623600 -13.057200 7.014142
-10.576800 -13.057200 6.988737
-10.530000 -13.057200 6.950203
-10.483200 -13.057200 6.910079
-10.436400 -13.057200 6.872326
-10.389600 -13.057200 6.867050
-10.342800 -13.057200 6.861283
-10.296000 -13.057200 6.825104
-10.249200 -13.057200 6.801467
-10.202400 -13.057200 6.798665
-10.155600 -13.057200 6.757254
-10.108800 -13.057200 6.725767
-10.062000 -13.057200 6.691089
-10.015200 -13.057200 6.616567
-9.968400 -13.057200 6.598898
-9.921600 -13.057200 6.589227
-9.874800 -13.057200 6.567794
-9.828000 -13.057200 6.550704
-9.781200 -13.057200 6.498384
-9.734400 -13.057200 6.471953
-9.687600 -13.057200 6.402020
-9.640800 -13.057200 6.375029
-9.594000 -13.057200 6.341756
-9.547200 -13.057200 6.317638
-9.500400 -13.057200 6.299329
-9.453600 -13.057200 6.280161
-9.406800 -13.057200 6.270384
-9.360000 -13.057200 6.257084
-9.313200 -13.057200 6.255421
-9.266400 -13.057200 6.208287
-9.219600 -13.057200 6.191416
-9.172800 -13.057200 6.147076
-9.126000 -13.057200 6.088118
-9.079200 -13.057200 6.088118
-9.032400 -13.057200 6.083801
-8.985600 -13.057200 6.081037
-8.938800 -13.057200 6.042957
-8.892000 -13.057200 6.025357
-8.845200 -13.057200 5.993967
-8.798400 -13.057200 5.983572
-8.751600 -13.057200 5.980318
-8.704800 -13.057200 5.946683
-8.658000 -13.057200 5.916421
-8.611200 -13.057200 5.907391
-8.564400 -13.057200 5.893328
-8.517600 -13.057200 5.869622
-8.470800 -13.057200 5.851052
-8.424000 -13.057200 5.844735
-8.377200 -13.057200 5.825680
-8.330400 -13.057200 5.825680
-8.283600 -13.057200 5.802838
-8.236800 -13.057200 5.774700
-8.190000 -13.057200 5.752628
-8.143200 -13.057200 5.749463
-8.096400 -13.057200 5.733545
-8.049600 -13.057200 5.717011
-8.002800 -13.057200 5.709841
-7.956000 -13.057200 5.704141
-7.909200 -13.057200 5.688478
-7.862400 -13.057200 5.677606
-7.815600 -13.057200 5.673422
-7.768800 -13.057200 5.672937
-7.722000 -13.057200 5.667381
-7.675200 -13.057200 5.645101
-7.628400 -13.057200 5.619325
-7.581600 -13.057200 5.608864
-7.534800 -13.057200 5.596603
-7.488000 -13.057200 5.574571
-7.441200 -13.057200 5.535404
-7.394400 -13.057200 5.509591
-7.347600 -13.057200 5.499865
-7.300800 -13.057200 5.496807
-7.254000 -13.057200 5.470810
-7.207200 -13.057200 5.445619
-7.160400 -13.057200 5.424474
-7.113600 -13.057200 5.410207
-7.066800 -13.057200 5.382763
-7.020000 -13.057200 5.378926
-6.973200 -13.057200 5.369340
-6.926400 -13.057200 5.372937
-6.879600 -13.057200 5.382763
-6.832800 -13.057200 5.374513
-6.786000 -13.057200 5.369682
-6.739200 -13.057200 5.374513
-6.692400 -13.057200 5.368274
-6.645600 -13.057200 5.362382
-6.598800 -13.057200 5.338635
-6.552000 -13.057200 5.314648
-6.505200 -13.057200 5.302070
-6.458400 -13.057200 5.270266
-6.411600 -13.057200 5.261397
-6.364800 -13.057200 5.245079
-6.318000 -13.057200 5.215778
-6.271200 -13.057200 5.207407
-6.224400 -13.057200 5.207407
-6.177600 -13.057200 5.198057
-6.130800 -13.057200 5.188852
-6.084000 -13.057200 5.192944
-6.037200 -13.057200 5.188852
-5.990400 -13.057200 5.192944
-5.943600 -13.057200 5.193092
-5.896800 -13.057200 5.192250
-5.850000 -13.057200 5.201407
-5.803200 -13.057200 5.203348
-5.756400 -13.057200 5.203348
-5.709600 -13.057200 5.224636
-5.662800 -13.057200 5.231737
-5.616000 -13.057200 5.231737
-5.569200 -13.057200 5.237382
-5.522400 -13.057200 5.232513
-5.475600 -13.057200 5.232513
-5.428800 -13.057200 5.203854
-5.382000 -13.057200 5.198574
-5.335200 -13.057200 5.203854
-5.288400 -13.057200 5.206146
-5.241600 -13.057200 5.203854
-5.194800 -13.057200 5.227605
-5.148000 -13.057200 5.206146
-5.101200 -13.057200 5.189394
-5.054400 -13.057200 5.187669
-5.007600 -13.057200 5.154139
-4.960800 -13.057200 5.150864
-4.914000 -13.057200 5.147784
-4.867200 -13.057200 5.127594
-4.820400 -13.057200 5.114900
-4.773600 -13.057200 5.074645
-4.726800 -13.057200 5.062075
-4.680000 -13.057200 5.074645
-4.633200 -13.057200 5.074645
-4.586400 -13.057200 5.104581
-4.539600 -13.057200 5.104581
-4.492800 -13.057200 5.104581
-4.446000 -13.057200 5.073521
-4.399200 -13.057200 5.086733
-4.352400 -13.057200 5.073521
-4.305600 -13.057200 5.086733
-4.258800 -13.057200 5.050006
-4.212000 -13.057200 5.050006
-4.165200 -13.057200 5.068022
-4.118400 -13.057200 5.071167
-4.071600 -13.057200 5.071167
-4.024800 -13.057200 5.071167
-3.978000 -13.057200 5.062125
-3.931200 -13.057200 5.068022
-3.884400 -13.057200 5.071167
-3.837600 -13.057200 5.066732
-3.790800 -13.057200 5.081076
-3.744000 -13.057200 5.081076
-3.697200 -13.057200 5.084897
-3.650400 -13.057200 5.129977
-3.603600 -13.057200 5.147816
-3.556800 -13.057200 5.173904
-3.510000 -13.057200 5.165882
-3.463200 -13.057200 5.149055
-3.416400 -13.057200 5.149055
-3.369600 -13.057200 5.149055
-3.322800 -13.057200 5.191960
-3.276000 -13.057200 5.216585
-3.229200 -13.057200 5.206380
-3.182400 -13.057200 5.213986
-3.135600 -13.057200 5.213986
-3.088800 -13.057200 5.210878
-3.042000 -13.057200 5.209151
-2.995200 -13.057200 5.210878
-2.948400 -13.057200 5.210878
-2.901600 -13.057200 5.213986
-2.854800 -13.057200 5.215778
-2.808000 -13.057200 5.283561
-2.761200 -13.057200 5.286810
-2.714400 -13.057200 5.288284
-2.667600 -13.057200 5.288448
-2.620800 -13.057200 5.288284
-2.574000 -13.057200 5.288284
-2.527200 -13.057200 5.300391
-2.480400 -13.057200 5.315069
-2.433600 -13.057200 5.316470
-2.386800 -13.057200 5.317270
-2.340000 -13.057200 5.325311
-2.293200 -13.057200 5.330226
-2.246400 -13.057200 5.334390
-2.199600 -13.057200 5.325311
-2.152800 -13.057200 5.316486
-2.106000 -13.057200 5.313744
-2.059200 -13.057200 5.316486
-2.012400 -13.057200 5.342696
-1.965600 -13.057200 5.343259
-1.918800 -13.057200 5.362934
-1.872000 -13.057200 5.403488
-1.825200 -13.057200 5.412484
-1.778400 -13.057200 5.412484
-1.731600 -13.057200 5.410637
-1.684800 -13.057200 5.405257
-1.638000 -13.057200 5.409347
-1.591200 -13.057200 5.412484
-1.544400 -13.057200 5.425443
-1.497600 -13.057200 5.429835
-1.450800 -13.057200 5.436561
-1.404000 -13.057200 5.439059
-1.357200 -13.057200 5.439059
-1.310400 -13.057200 5.429835
-1.263600 -13.057200 5.428614
-1.216800 -13.057200 5.423604
-1.170000 -13.057200 5.427570
-1.123200 -13.057200 5.422266
-1.076400 -13.057200 5.425443
-1.029600 -13.057200 5.452696
-0.982800 -13.057200 5.445250
-0.936000 -13.057200 5.452696
-0.889200 -13.057200 5.457508
-0.842400 -13.057200 5.461936
-0.795600 -13.057200 5.490470
-0.748800 -13.057200 5.500404
-0.702000 -13.057200 5.494905
-0.655200 -13.057200 5.495577
-0.608400 -13.057200 5.496345
-0.561600 -13.057200 5.486505
-0.514800 -13.057200 5.494905
-0.468000 -13.057200 5.496024
-0.421200 -13.057200 5.496771
-0.374400 -13.057200 5.504510
-0.327600 -13.057200 5.546645
-0.280800 -13.057200 5.558030
-0.234000 -13.057200 5.582268
-0.187200 -13.057200 5.579599
-0.140400 -13.057200 5.611254
-0.093600 -13.057200 5.616345
-0.046800 -13.057200 5.617729
0.000000 -13.057200 5.626430
0.046800 -13.057200 5.627266
0.093600 -13.057200 5.627266
0.140400 -13.057200 5.658993
0.187200 -13.057200 5.679416
0.234000 -13.057200 5.699886
0.280800 -13.057200 5.706867
0.327600 -13.057200 5.723129
0.374400 -13.057200 5.723660
0.421200 -13.057200 5.730053
0.468000 -13.057200 5.761916
0.514800 -13.057200 5.771553
0.561600 -13.057200 5.771553
0.608400 -13.057200 5.780285
0.655200 -13.057200 5.788694
0.702000 -13.057200 5.794402
0.748800 -13.057200 5.816006
0.795600 -13.057200 5.824489
0.842400 -13.057200 5.839822
0.889200 -13.057200 5.854176
0.936000 -13.057200 5.866354
0.982800 -13.057200 5.864196
1.029600 -13.057200 5.870944
1.076400 -13.057200 5.880406
1.123200 -13.057200 5.881286
1.170000 -13.057200 5.880406
1.216800 -13.057200 5.880406
1.263600 -13.057200 5.887857
1.310400 -13.057200 5.916374
1.357200 -13.057200 5.937429
1.404000 -13.057200 5.942892
1.450800 -13.057200 5.959201
1.497600 -13.057200 5.982977
1.544400 -13.057200 6.029679
1.591200 -13.057200 6.039829
1.638000 -13.057200 6.050974
1.684800 -13.057200 6.079591
1.731600 -13.057200 6.102378
1.778400 -13.057200 6.129216
1.825200 -13.057200 6.142306
1.872000 -13.057200 6.142146
1.918800 -13.057200 6.166558
1.965600 -13.057200 6.190083
2.012400 -13.057200 6.192537
2.059200 -13.057200 6.216704
2.106000 -13.057200 6.250986
2.152800 -13.057200 6.284722
2.199600 -13.057200 6.290481
2.246400 -13.057200 6.303771
2.293200 -13.057200 6.319749
2.340000 -13.057200 6.347240
2.386800 -13.057200 6.351371
2.433600 -13.057200 6.355915
2.480400 -13.057200 6.372016
2.527200 -13.057200 6.402437
2.574000 -13.057200 6.447868
2.620800 -13.057200 6.460308
2.667600 -13.057200 6.465194
2.714400 -13.057200 6.496548
2.761200 -13.057200 6.515486
2.808000 -13.057200 6.582965
2.854800 -13.057200 6.615475
2.901600 -13.057200 6.626016
2.948400 -13.057200 6.648915
2.995200 -13.057200 6.713613
3.042000 -13.057200 6.731565
3.088800 -13.057200 6.754837
3.135600 -13.057200 6.783175
3.182400 -13.057200 6.807183
3.229200 -13.057200 6.840110
3.276000 -13.057200 6.862160
3.322800 -13.057200 6.913166
3.369600 -13.057200 6.931143
3.416400 -13.057200 6.946851
3.463200 -13.057200 6.965991
3.510000 -13.057200 6.978842
3.556800 -13.057200 7.038559
3.603600 -13.057200 7.054454
3.650400 -13.057200 7.089386
3.697200 -13.057200 7.158773
3.744000 -13.057200 7.172625
3.790800 -13.057200 7.212253
3.837600 -13.057200 7.242465
3.884400 -13.057200 7.251167
3.931200 -13.057200 7.262560
3.978000 -13.057200 7.268212
4.024800 -13.057200 7.303512
4.071600 -13.057200 7.334394
4.118400 -13.057200 7.370819
4.165200 -13.057200 7.408298
4.212000 -13.057200 7.409254
4.258800 -13.057200 7.420963
4.305600 -13.057200 7.475091
4.352400 -13.057200 7.519368
4.399200 -13.057200 7.577329
4.446000 -13.057200 7.595328
4.492800 -13.057200 7.644233
4.539600 -13.057200 7.736791
4.586400 -13.057200 7.791152
4.633200 -13.057200 7.837855
4.680000 -13.057200 7.881708
4.726800 -13.057200 7.943336
4.773600 -13.057200 7.988605
4.820400 -13.057200 8.008540
4.867200 -13.057200 8.019180
4.914000 -13.057200 8.044447
4.960800 -13.057200 8.084367
5.007600 -13.057200 8.026602
5.054400 -13.057200 8.003998
5.101200 -13.057200 7.931985
5.148000 -13.057200 7.816116
12.916800 -13.057200 8.081706
12.963600 -13.057200 8.064916
13.010400 -13.057200 8.059320
13.057200 -13.057200 8.048808
13.104000 -13.057200 8.048808
13.150800 -13.057200 8.049760
13.197600 -13.057200 8.052386
13.244400 -13.057200 8.049760
13.291200 -13.057200 8.046846
13.338000 -13.057200 8.046846
13.384800 -13.057200 8.047595
13.431600 -13.057200 8.045194
13.478400 -13.057200 8.046846
13.525200 -13.057200 8.046846
13.572000 -13.057200 8.046846
13.618800 -13.057200 8.056892
13.665600 -13.057200 8.062175
13.712400 -13.057200 8.056892
13.759200 -13.057200 8.062956
13.806000 -13.057200 8.051484
13.852800 -13.057200 8.047404
13.899600 -13.057200 8.047309
13.946400 -13.057200 8.037375
13.993200 -13.057200 8.037375
14.040000 -13.057200 8.047208
14.086800 -13.057200 8.047208
14.133600 -13.057200 8.047309
14.180400 -13.057200 8.052946
14.227200 -13.057200 8.062039
14.274000 -13.057200 8.073846
14.320800 -13.057200 8.089063
14.367600 -13.057200 8.089063
14.414400 -13.057200 8.098471
14.461200 -13.057200 8.105935
14.508000 -13.057200 8.105935
14.554800 -13.057200 8.102282
14.601600 -13.057200 8.098471
14.648400 -13.057200 8.098154
14.695200 -13.057200 8.096704
14.742000 -13.057200 8.072362
14.788800 -13.057200 8.058035
15.537600 -13.057200 6.820481
15.584400 -13.057200 6.795448
15.631200 -13.057200 6.795448
15.678000 -13.057200 6.805303
15.724800 -13.057200 6.805303
15.771600 -13.057200 6.805205
15.818400 -13.057200 6.788678
15.865200 -13.057200 6.793101
15.912000 -13.057200 6.793101
15.958800 -13.057200 6.788678
16.005600 -13.057200 6.787743
16.052400 -13.057200 6.784323
16.099200 -13.057200 6.784592
16.146000 -13.057200 6.771427
16.192800 -13.057200 6.754485
16.239600 -13.057200 6.727178
16.754400 -13.057200 3.447065
16.988400 -13.057200 1.978879
17.035200 -13.057200 1.803827
17.082000 -13.057200 1.425899
-18.720000 -13.010400 0.000000
-18.673200 -13.010400 0.000000
-18.626400 -13.010400 0.000000
-18.579600 -13.010400 -7.292771
-18.532800 -13.010400 -7.292482
-18.486000 -13.010400 -7.281629
-18.439200 -13.010400 -7.258104
-18.392400 -13.010400 -7.258104
-18.345600 -13.010400 -7.236979
-18.298800 -13.010400 -7.236918
-18.252000 -13.010400 -7.226791
-18.205200 -13.010400 -7.219739
-18.158400 -13.010400 -7.215084
-18.111600 -13.010400 -7.200038
-18.064800 -13.010400 -7.195466
-18.018000 -13.010400 -7.189226
-17.971200 -13.010400 -7.176029
-17.924400 -13.010400 -7.161701
-17.877600 -13.010400 -7.176029
-17.830800 -13.010400 -7.176029
-17.784000 -13.010400 -7.176029
-17.737200 -13.010400 -7.161701
-17.690400 -13.010400 -7.169181
-17.643600 -13.010400 -7.169181
-17.596800 -13.010400 -7.144885
-17.550000 -13.010400 -7.127147
-17.503200 -13.010400 -7.104369
-17.456400 -13.010400 -7.069491
-17.409600 -13.010400 -6.994030
-17.362800 -13.010400 -6.973717
-17.316000 -13.010400 -6.895005
-16.848000 -13.010400 -5.322611
-16.801200 -13.010400 -5.222800
-15.771600 -13.010400 6.898035
-15.724800 -13.010400 6.899629
-15.678000 -13.010400 6.925892
-15.631200 -13.010400 6.928814
-15.584400 -13.010400 6.954046
-15.537600 -13.010400 6.964863
-15.490800 -13.010400 6.976957
-15.444000 -13.010400 6.979612
-15.397200 -13.010400 6.990307
-15.350400 -13.010400 7.006796
-15.303600 -13.010400 7.018169
-15.256800 -13.010400 7.021226
-15.210000 -13.010400 7.028117
-15.163200 -13.010400 7.030989
-15.116400 -13.010400 7.030989
-15.069600 -13.010400 7.041373
-15.022800 -13.010400 7.043127
-14.976000 -13.010400 7.045580
-14.929200 -13.010400 7.057403
-14.882400 -13.010400 7.057961
-14.835600 -13.010400 7.057961
-14.788800 -13.010400 7.062280
-14.742000 -13.010400 7.057961
-14.695200 -13.010400 7.057961
-14.648400 -13.010400 7.057961
-14.601600 -13.010400 7.066736
-14.554800 -13.010400 7.066736
-14.508000 -13.010400 7.066822
-14.461200 -13.010400 7.073662
-14.414400 -13.010400 7.074368
-14.367600 -13.010400 7.079037
-14.320800 -13.010400 7.079037
-14.274000 -13.010400 7.082093
-14.227200 -13.010400 7.082958
-14.180400 -13.010400 7.082093
-14.133600 -13.010400 7.080345
-14.086800 -13.010400 7.082093
-14.040000 -13.010400 7.086173
-13.993200 -13.010400 7.103086
-13.946400 -13.010400 7.116280
-13.899600 -13.010400 7.146670
-13.852800 -13.010400 7.184722
-13.806000 -13.010400 7.241171
-11.559600 -13.010400 9.051516
-11.512800 -13.010400 8.513959
-11.466000 -13.010400 7.940640
-11.419200 -13.010400 7.880800
-11.372400 -13.010400 7.740212
-11.325600 -13.010400 7.639575
-11.278800 -13.010400 7.593646
-11.232000 -13.010400 7.586022
-11.185200 -13.010400 7.482272
-11.138400 -13.010400 7.369924
-11.091600 -13.010400 7.339404
-11.044800 -13.010400 7.270201
-10.998000 -13.010400 7.260876
-10.951200 -13.010400 7.259217
-10.904400 -13.010400 7.222695
-10.857600 -13.010400 7.178526
-10.810800 -13.010400 7.151563
-10.764000 -13.010400 7.125699
-10.717200 -13.010400 7.091957
-10.670400 -13.010400 7.038051
-10.623600 -13.010400 7.026707
-10.576800 -13.010400 6.968671
-10.530000 -13.010400 6.955285
-10.483200 -13.010400 6.910079
-10.436400 -13.010400 6.872326
-10.389600 -13.010400 6.867050
-10.342800 -13.010400 6.867050
-10.296000 -13.010400 6.839391
-10.249200 -13.010400 6.808752
-10.202400 -13.010400 6.801467
-10.155600 -13.010400 6.757254
-10.108800 -13.010400 6.716254
-10.062000 -13.010400 6.665971
-10.015200 -13.010400 6.598898
-9.968400 -13.010400 6.585888
-9.921600 -13.010400 6.576962
-9.874800 -13.010400 6.548019
-9.828000 -13.010400 6.534941
-9.781200 -13.010400 6.499198
-9.734400 -13.010400 6.479260
-9.687600 -13.010400 6.422054
-9.640800 -13.010400 6.399853
-9.594000 -13.010400 6.347205
-9.547200 -13.010400 6.320225
-9.500400 -13.010400 6.300718
-9.453600 -13.010400 6.277597
-9.406800 -13.010400 6.257084
-9.360000 -13.010400 6.245455
-9.313200 -13.010400 6.234114
-9.266400 -13.010400 6.207516
-9.219600 -13.010400 6.179285
-9.172800 -13.010400 6.147076
-9.126000 -13.010400 6.096543
-9.079200 -13.010400 6.096543
-9.032400 -13.010400 6.087246
-8.985600 -13.010400 6.081037
-8.938800 -13.010400 6.037440
-8.892000 -13.010400 5.994816
-8.845200 -13.010400 5.983572
-8.798400 -13.010400 5.979524
-8.751600 -13.010400 5.964201
-8.704800 -13.010400 5.932988
-8.658000 -13.010400 5.912606
-8.611200 -13.010400 5.895922
-8.564400 -13.010400 5.882991
-8.517600 -13.010400 5.863251
-8.470800 -13.010400 5.840723
-8.424000 -13.010400 5.822818
-8.377200 -13.010400 5.822818
-8.330400 -13.010400 5.822818
-8.283600 -13.010400 5.794587
-8.236800 -13.010400 5.772702
-8.190000 -13.010400 5.753133
-8.143200 -13.010400 5.749463
-8.096400 -13.010400 5.733545
-8.049600 -13.010400 5.726216
-8.002800 -13.010400 5.709841
-7.956000 -13.010400 5.704141
-7.909200 -13.010400 5.689883
-7.862400 -13.010400 5.682466
-7.815600 -13.010400 5.673422
-7.768800 -13.010400 5.668987
-7.722000 -13.010400 5.654787
-7.675200 -13.010400 5.629189
-7.628400 -13.010400 5.610382
-7.581600 -13.010400 5.602131
-7.534800 -13.010400 5.589719
-7.488000 -13.010400 5.574571
-7.441200 -13.010400 5.530900
-7.394400 -13.010400 5.499865
-7.347600 -13.010400 5.496807
-7.300800 -13.010400 5.484714
-7.254000 -13.010400 5.466525
-7.207200 -13.010400 5.429107
-7.160400 -13.010400 5.424474
-7.113600 -13.010400 5.412750
-7.066800 -13.010400 5.389431
-7.020000 -13.010400 5.382858
-6.973200 -13.010400 5.378926
-6.926400 -13.010400 5.382763
-6.879600 -13.010400 5.382858
-6.832800 -13.010400 5.374513
-6.786000 -13.010400 5.363441
-6.739200 -13.010400 5.363441
-6.692400 -13.010400 5.348371
-6.645600 -13.010400 5.336850
-6.598800 -13.010400 5.315268
-6.552000 -13.010400 5.308289
-6.505200 -13.010400 5.291145
-6.458400 -13.010400 5.258569
-6.411600 -13.010400 5.245873
-6.364800 -13.010400 5.235714
-6.318000 -13.010400 5.215393
-6.271200 -13.010400 5.211252
-6.224400 -13.010400 5.215778
-6.177600 -13.010400 5.207407
-6.130800 -13.010400 5.198452
-6.084000 -13.010400 5.201230
-6.037200 -13.010400 5.195419
-5.990400 -13.010400 5.195419
-5.943600 -13.010400 5.192854
-5.896800 -13.010400 5.189866
-5.850000 -13.010400 5.192854
-5.803200 -13.010400 5.193092
-5.756400 -13.010400 5.193092
-5.709600 -13.010400 5.218594
-5.662800 -13.010400 5.224636
-5.616000 -13.010400 5.232513
-5.569200 -13.010400 5.237382
-5.522400 -13.010400 5.232513
-5.475600 -13.010400 5.232513
-5.428800 -13.010400 5.203854
-5.382000 -13.010400 5.198574
-5.335200 -13.010400 5.203854
-5.288400 -13.010400 5.206146
-5.241600 -13.010400 5.187242
-5.194800 -13.010400 5.187242
-5.148000 -13.010400 5.187242
-5.101200 -13.010400 5.154139
-5.054400 -13.010400 5.147784
-5.007600 -13.010400 5.116336
-4.960800 -13.010400 5.069801
-4.914000 -13.010400 5.049670
-4.867200 -13.010400 5.048235
-4.820400 -13.010400 5.034230
-4.773600 -13.010400 5.017966
-4.726800 -13.010400 5.017501
-4.680000 -13.010400 5.026323
-4.633200 -13.010400 5.017501
-4.586400 -13.010400 5.026323
-4.539600 -13.010400 5.025075
-4.492800 -13.010400 5.020776
-4.446000 -13.010400 5.020776
-4.399200 -13.010400 5.020776
-4.352400 -13.010400 5.002418
-4.305600 -13.010400 5.012843
-4.258800 -13.010400 5.011492
-4.212000 -13.010400 5.002418
-4.165200 -13.010400 5.005523
-4.118400 -13.010400 5.005523
-4.071600 -13.010400 5.005523
-4.024800 -13.010400 5.011492
-3.978000 -13.010400 5.021978
-3.931200 -13.010400 5.043925
-3.884400 -13.010400 5.048186
-3.837600 -13.010400 5.043925
-3.790800 -13.010400 5.043925
-3.744000 -13.010400 5.044821
-3.697200 -13.010400 5.044821
-3.650400 -13.010400 5.044821
-3.603600 -13.010400 5.004198
-3.556800 -13.010400 5.004198
-3.510000 -13.010400 5.044821
-3.463200 -13.010400 5.044821
-3.416400 -13.010400 5.032758
-3.369600 -13.010400 5.049070
-3.322800 -13.010400 5.049070
-3.276000 -13.010400 5.050152
-3.229200 -13.010400 5.049070
-3.182400 -13.010400 5.049070
-3.135600 -13.010400 5.048194
-3.088800 -13.010400 5.048194
-3.042000 -13.010400 5.035668
-2.995200 -13.010400 5.035668
-2.948400 -13.010400 5.039527
-2.901600 -13.010400 5.113902
-2.854800 -13.010400 5.147136
-2.808000 -13.010400 5.150361
-2.761200 -13.010400 5.162718
-2.714400 -13.010400 5.203204
-2.667600 -13.010400 5.203204
-2.620800 -13.010400 5.162718
-2.574000 -13.010400 5.162718
-2.527200 -13.010400 5.279197
-2.480400 -13.010400 5.288284
-2.433600 -13.010400 5.300391
-2.386800 -13.010400 5.315069
-2.340000 -13.010400 5.320135
-2.293200 -13.010400 5.325311
-2.246400 -13.010400 5.330226
-2.199600 -13.010400 5.325311
-2.152800 -13.010400 5.320135
-2.106000 -13.010400 5.316486
-2.059200 -13.010400 5.320135
-2.012400 -13.010400 5.342696
-1.965600 -13.010400 5.343259
-1.918800 -13.010400 5.362934
-1.872000 -13.010400 5.403488
-1.825200 -13.010400 5.412484
-1.778400 -13.010400 5.410637
-1.731600 -13.010400 5.409347
-1.684800 -13.010400 5.403716
-1.638000 -13.010400 5.405257
-1.591200 -13.010400 5.410637
-1.544400 -13.010400 5.422410
-1.497600 -13.010400 5.424153
-1.450800 -13.010400 5.435792
-1.404000 -13.010400 5.436561
-1.357200 -13.010400 5.435792
-1.310400 -13.010400 5.429195
-1.263600 -13.010400 5.427570
-1.216800 -13.010400 5.423604
-1.170000 -13.010400 5.427570
-1.123200 -13.010400 5.423350
-1.076400 -13.010400 5.429195
-1.029600 -13.010400 5.454440
-0.982800 -13.010400 5.454440
-0.936000 -13.010400 5.461936
-0.889200 -13.010400 5.467293
-0.842400 -13.010400 5.493841
-0.795600 -13.010400 5.497318
-0.748800 -13.010400 5.509883
-0.702000 -13.010400 5.509883
-0.655200 -13.010400 5.509883
-0.608400 -13.010400 5.509883
-0.561600 -13.010400 5.503040
-0.514800 -13.010400 5.506747
-0.468000 -13.010400 5.506747
-0.421200 -13.010400 5.506949
-0.374400 -13.010400 5.529693
-0.327600 -13.010400 5.576249
-0.280800 -13.010400 5.579770
-0.234000 -13.010400 5.616345
-0.187200 -13.010400 5.595089
-0.140400 -13.010400 5.616911
-0.093600 -13.010400 5.617729
-0.046800 -13.010400 5.626430
0.000000 -13.010400 5.640344
0.046800 -13.010400 5.643364
0.093600 -13.010400 5.641465
0.140400 -13.010400 5.675442
0.187200 -13.010400 5.682011
0.234000 -13.010400 5.699886
0.280800 -13.010400 5.706867
0.327600 -13.010400 5.723129
0.374400 -13.010400 5.723129
0.421200 -13.010400 5.746395
0.468000 -13.010400 5.763118
0.514800 -13.010400 5.773483
0.561600 -13.010400 5.776600
0.608400 -13.010400 5.788156
0.655200 -13.010400 5.791201
0.702000 -13.010400 5.794402
0.748800 -13.010400 5.814432
0.795600 -13.010400 5.824489
0.842400 -13.010400 5.841929
0.889200 -13.010400 5.854176
0.936000 -13.010400 5.866354
0.982800 -13.010400 5.851229
1.029600 -13.010400 5.864129
1.076400 -13.010400 5.866354
1.123200 -13.010400 5.880406
1.170000 -13.010400 5.870944
1.216800 -13.010400 5.878285
1.263600 -13.010400 5.880406
1.310400 -13.010400 5.913047
1.357200 -13.010400 5.926953
1.404000 -13.010400 5.939455
1.450800 -13.010400 5.950854
1.497600 -13.010400 5.971197
1.544400 -13.010400 5.987407
1.591200 -13.010400 6.027201
1.638000 -13.010400 6.040433
1.684800 -13.010400 6.062629
1.731600 -13.010400 6.096192
1.778400 -13.010400 6.105455
1.825200 -13.010400 6.131109
1.872000 -13.010400 6.131109
1.918800 -13.010400 6.139309
1.965600 -13.010400 6.150067
2.012400 -13.010400 6.160054
2.059200 -13.010400 6.192537
2.106000 -13.010400 6.205868
2.152800 -13.010400 6.252866
2.199600 -13.010400 6.261695
2.246400 -13.010400 6.272937
2.293200 -13.010400 6.290481
2.340000 -13.010400 6.307721
2.386800 -13.010400 6.316725
2.433600 -13.010400 6.334478
2.480400 -13.010400 6.366568
2.527200 -13.010400 6.376126
2.574000 -13.010400 6.418201
2.620800 -13.010400 6.447868
2.667600 -13.010400 6.457540
2.714400 -13.010400 6.464965
2.761200 -13.010400 6.488614
2.808000 -13.010400 6.526458
2.854800 -13.010400 6.582452
2.901600 -13.010400 6.590952
2.948400 -13.010400 6.618298
2.995200 -13.010400 6.647355
3.042000 -13.010400 6.693048
3.088800 -13.010400 6.721603
3.135600 -13.010400 6.762538
3.182400 -13.010400 6.787198
3.229200 -13.010400 6.820706
3.276000 -13.010400 6.856100
3.322800 -13.010400 6.887275
3.369600 -13.010400 6.921786
3.416400 -13.010400 6.938763
3.463200 -13.010400 6.948944
3.510000 -13.010400 6.976772
3.556800 -13.010400 7.042271
3.603600 -13.010400 7.058858
3.650400 -13.010400 7.124559
3.697200 -13.010400 7.162666
3.744000 -13.010400 7.177677
3.790800 -13.010400 7.217189
3.837600 -13.010400 7.251253
3.884400 -13.010400 7.268212
3.931200 -13.010400 7.277961
3.978000 -13.010400 7.292033
4.024800 -13.010400 7.346045
4.071600 -13.010400 7.379436
4.118400 -13.010400 7.408454
4.165200 -13.010400 7.420963
4.212000 -13.010400 7.458029
4.258800 -13.010400 7.465109
4.305600 -13.010400 7.504278
4.352400 -13.010400 7.539201
4.399200 -13.010400 7.582010
4.446000 -13.010400 7.595328
4.492800 -13.010400 7.655946
4.539600 -13.010400 7.715927
4.586400 -13.010400 7.791152
4.633200 -13.010400 7.839786
4.680000 -13.010400 7.882823
4.726800 -13.010400 7.943336
4.773600 -13.010400 8.019180
4.820400 -13.010400 8.028191
4.867200 -13.010400 8.089834
4.914000 -13.010400 8.094494
4.960800 -13.010400 8.115982
5.007600 -13.010400 8.084367
5.054400 -13.010400 8.059131
5.101200 -13.010400 8.037106
5.148000 -13.010400 8.003998
12.963600 -13.010400 8.088380
13.010400 -13.010400 8.072877
13.057200 -13.010400 8.064818
13.104000 -13.010400 8.064818
13.150800 -13.010400 8.064266
13.197600 -13.010400 8.064818
13.244400 -13.010400 8.064266
13.291200 -13.010400 8.059973
13.338000 -13.010400 8.064266
13.384800 -13.010400 8.065270
13.431600 -13.010400 8.061825
13.478400 -13.010400 8.056892
13.525200 -13.010400 8.052380
13.572000 -13.010400 8.051484
13.618800 -13.010400 8.061825
13.665600 -13.010400 8.063895
13.712400 -13.010400 8.062175
13.759200 -13.010400 8.063895
13.806000 -13.010400 8.062175
13.852800 -13.010400 8.048689
13.899600 -13.010400 8.048228
13.946400 -13.010400 8.047309
13.993200 -13.010400 8.047309
14.040000 -13.010400 8.048228
14.086800 -13.010400 8.047404
14.133600 -13.010400 8.048319
14.180400 -13.010400 8.058330
14.227200 -13.010400 8.067668
14.274000 -13.010400 8.088771
14.320800 -13.010400 8.092102
14.367600 -13.010400 8.092102
14.414400 -13.010400 8.101112
14.461200 -13.010400 8.110033
14.508000 -13.010400 8.110033
14.554800 -13.010400 8.105043
14.601600 -13.010400 8.102282
14.648400 -13.010400 8.101112
14.695200 -13.010400 8.098471
14.742000 -13.010400 8.075603
14.788800 -13.010400 8.074423
14.835600 -13.010400 8.072362
15.584400 -13.010400 6.815917
15.631200 -13.010400 6.795448
15.678000 -13.010400 6.805303
15.724800 -13.010400 6.803610
15.771600 -13.010400 6.805205
15.818400 -13.010400 6.793350
15.865200 -13.010400 6.787743
15.912000 -13.010400 6.793350
15.958800 -13.010400 6.787743
16.005600 -13.010400 6.787743
16.052400 -13.010400 6.784323
16.099200 -13.010400 6.784323
16.146000 -13.010400 6.771427
16.192800 -13.010400 6.768089
16.239600 -13.010400 6.745944
16.286400 -13.010400 6.727178
16.333200 -13.010400 6.580368
16.614000 -13.010400 4.337162
16.660800 -13.010400 4.094350
16.707600 -13.010400 3.869897
16.754400 -13.010400 3.607765
16.801200 -13.010400 3.280718
16.848000 -13.010400 3.067800
16.894800 -13.010400 2.939729
16.988400 -13.010400 2.163392
-18.720000 -12.963600 0.000000
-18.673200 -12.963600 0.000000
-18.626400 -12.963600 0.000000
-18.579600 -12.963600 -7.313064
-18.532800 -12.963600 -7.312578
-18.486000 -12.963600 -7.302166
-18.439200 -12.963600 -7.294687
-18.392400 -12.963600 -7.292771
-18.345600 -12.963600 -7.271390
-18.298800 -12.963600 -7.270756
-18.252000 -12.963600 -7.256869
-18.205200 -12.963600 -7.251961
-18.158400 -12.963600 -7.233376
-18.111600 -12.963600 -7.228223
-18.064800 -12.963600 -7.200038
-18.018000 -12.963600 -7.197296
-17.971200 -12.963600 -7.189088
-17.924400 -12.963600 -7.189226
-17.877600 -12.963600 -7.187225
-17.830800 -12.963600 -7.187225
-17.784000 -12.963600 -7.187225
-17.737200 -12.963600 -7.179868
-17.690400 -12.963600 -7.179868
-17.643600 -12.963600 -7.179656
-17.596800 -12.963600 -7.159167
-17.550000 -12.963600 -7.139123
-17.503200 -12.963600 -7.115012
-17.456400 -12.963600 -7.077898
-17.409600 -12.963600 -7.024864
-17.362800 -12.963600 -6.986627
-15.818400 -12.963600 6.875577
-15.771600 -12.963600 6.899629
-15.724800 -12.963600 6.920707
-15.678000 -12.963600 6.929889
-15.631200 -12.963600 6.945274
-15.584400 -12.963600 6.961492
-15.537600 -12.963600 6.972119
-15.490800 -12.963600 6.988082
-15.444000 -12.963600 6.990307
-15.397200 -12.963600 7.006640
-15.350400 -12.963600 7.010885
-15.303600 -12.963600 7.018186
-15.256800 -12.963600 7.021226
-15.210000 -12.963600 7.022930
-15.163200 -12.963600 7.029264
-15.116400 -12.963600 7.030989
-15.069600 -12.963600 7.045580
-15.022800 -12.963600 7.045580
-14.976000 -12.963600 7.052062
-14.929200 -12.963600 7.057403
-14.882400 -12.963600 7.057961
-14.835600 -12.963600 7.062280
-14.788800 -12.963600 7.062696
-14.742000 -12.963600 7.057961
-14.695200 -12.963600 7.057961
-14.648400 -12.963600 7.057403
-14.601600 -12.963600 7.066736
-14.554800 -12.963600 7.060593
-14.508000 -12.963600 7.066736
-14.461200 -12.963600 7.066822
-14.414400 -12.963600 7.072886
-14.367600 -12.963600 7.073662
-14.320800 -12.963600 7.073662
-14.274000 -12.963600 7.077654
-14.227200 -12.963600 7.081251
-14.180400 -12.963600 7.080345
-14.133600 -12.963600 7.080175
-14.086800 -12.963600 7.082093
-14.040000 -12.963600 7.089251
-13.993200 -12.963600 7.108323
-13.946400 -12.963600 7.136024
-13.899600 -12.963600 7.165401
-13.852800 -12.963600 7.211143
-11.559600 -12.963600 8.988417
-11.512800 -12.963600 8.148260
-11.466000 -12.963600 7.817223
-11.419200 -12.963600 7.740212
-11.372400 -12.963600 7.715601
-11.325600 -12.963600 7.595383
-11.278800 -12.963600 7.582910
-11.232000 -12.963600 7.561199
-11.185200 -12.963600 7.518087
-11.138400 -12.963600 7.441360
-11.091600 -12.963600 7.390309
-11.044800 -12.963600 7.340761
-10.998000 -12.963600 7.321547
-10.951200 -12.963600 7.270154
-10.904400 -12.963600 7.259217
-10.857600 -12.963600 7.222695
-10.810800 -12.963600 7.202733
-10.764000 -12.963600 7.151563
-10.717200 -12.963600 7.111765
-10.670400 -12.963600 7.051261
-10.623600 -12.963600 7.033840
-10.576800 -12.963600 6.966596
-10.530000 -12.963600 6.953497
-10.483200 -12.963600 6.913719
-10.436400 -12.963600 6.874151
-10.389600 -12.963600 6.872326
-10.342800 -12.963600 6.872326
-10.296000 -12.963600 6.866893
-10.249200 -12.963600 6.831969
-10.202400 -12.963600 6.817989
-10.155600 -12.963600 6.754998
-10.108800 -12.963600 6.691089
-10.062000 -12.963600 6.620880
-10.015200 -12.963600 6.595976
-9.968400 -12.963600 6.582003
-9.921600 -12.963600 6.567794
-9.874800 -12.963600 6.542660
-9.828000 -12.963600 6.517510
-9.781200 -12.963600 6.480441
-9.734400 -12.963600 6.454261
-9.687600 -12.963600 6.403568
-9.640800 -12.963600 6.388345
-9.594000 -12.963600 6.347205
-9.547200 -12.963600 6.334178
-9.500400 -12.963600 6.297135
-9.453600 -12.963600 6.274854
-9.406800 -12.963600 6.266450
-9.360000 -12.963600 6.235413
-9.313200 -12.963600 6.228039
-9.266400 -12.963600 6.207516
-9.219600 -12.963600 6.155571
-9.172800 -12.963600 6.107905
-9.126000 -12.963600 6.087246
-9.079200 -12.963600 6.085694
-9.032400 -12.963600 6.083791
-8.985600 -12.963600 6.039215
-8.938800 -12.963600 6.025357
-8.892000 -12.963600 5.981715
-8.845200 -12.963600 5.964201
-8.798400 -12.963600 5.951060
-8.751600 -12.963600 5.950776
-8.704800 -12.963600 5.918954
-8.658000 -12.963600 5.907391
-8.611200 -12.963600 5.866818
-8.564400 -12.963600 5.864613
-8.517600 -12.963600 5.851052
-8.470800 -12.963600 5.822818
-8.424000 -12.963600 5.798932
-8.377200 -12.963600 5.796665
-8.330400 -12.963600 5.794587
-8.283600 -12.963600 5.764051
-8.236800 -12.963600 5.753892
-8.190000 -12.963600 5.747247
-8.143200 -12.963600 5.747247
-8.096400 -12.963600 5.737606
-8.049600 -12.963600 5.737606
-8.002800 -12.963600 5.711784
-7.956000 -12.963600 5.711784
-7.909200 -12.963600 5.689883
-7.862400 -12.963600 5.675476
-7.815600 -12.963600 5.663773
-7.768800 -12.963600 5.654787
-7.722000 -12.963600 5.629189
-7.675200 -12.963600 5.612570
-7.628400 -12.963600 5.597050
-7.581600 -12.963600 5.566830
-7.534800 -12.963600 5.549184
-7.488000 -12.963600 5.523613
-7.441200 -12.963600 5.500732
-7.394400 -12.963600 5.488556
-7.347600 -12.963600 5.466525
-7.300800 -12.963600 5.466452
-7.254000 -12.963600 5.464387
-7.207200 -12.963600 5.429107
-7.160400 -12.963600 5.422395
-7.113600 -12.963600 5.421545
-7.066800 -12.963600 5.400528
-7.020000 -12.963600 5.397359
-6.973200 -12.963600 5.383135
-6.926400 -12.963600 5.389431
-6.879600 -12.963600 5.389431
-6.832800 -12.963600 5.382763
-6.786000 -12.963600 5.368274
-6.739200 -12.963600 5.363441
-6.692400 -12.963600 5.348371
-6.645600 -12.963600 5.332807
-6.598800 -12.963600 5.314648
-6.552000 -12.963600 5.304759
-6.505200 -12.963600 5.284547
-6.458400 -12.963600 5.258569
-6.411600 -12.963600 5.248567
-6.364800 -12.963600 5.243020
-6.318000 -12.963600 5.227332
-6.271200 -12.963600 5.223090
-6.224400 -12.963600 5.227332
-6.177600 -12.963600 5.216904
-6.130800 -12.963600 5.216849
-6.084000 -12.963600 5.216849
-6.037200 -12.963600 5.207847
-5.990400 -12.963600 5.208474
-5.943600 -12.963600 5.207101
-5.896800 -12.963600 5.192250
-5.850000 -12.963600 5.192854
-5.803200 -12.963600 5.192250
-5.756400 -12.963600 5.192250
-5.709600 -12.963600 5.203348
-5.662800 -12.963600 5.224636
-5.616000 -12.963600 5.232513
-5.569200 -12.963600 5.237382
-5.522400 -12.963600 5.232513
-5.475600 -12.963600 5.227811
-5.428800 -12.963600 5.179683
-5.382000 -12.963600 5.124309
-5.335200 -12.963600 5.124309
-5.288400 -12.963600 5.120048
-5.241600 -12.963600 5.120048
-5.194800 -12.963600 5.058505
-5.148000 -12.963600 5.126383
-5.101200 -12.963600 5.069801
-5.054400 -12.963600 5.058114
-5.007600 -12.963600 5.047797
-4.960800 -12.963600 5.045747
-4.914000 -12.963600 5.038249
-4.867200 -12.963600 5.021636
-4.820400 -12.963600 5.017501
-4.773600 -12.963600 5.014727
-4.726800 -12.963600 5.014727
-4.680000 -12.963600 5.015534
-4.633200 -12.963600 5.014727
-4.586400 -12.963600 5.011881
-4.539600 -12.963600 5.014727
-4.492800 -12.963600 5.011492
-4.446000 -12.963600 5.002418
-4.399200 -12.963600 5.002418
-4.352400 -12.963600 4.999864
-4.305600 -12.963600 4.999864
-4.258800 -12.963600 4.999864
-4.212000 -12.963600 4.992474
-4.165200 -12.963600 4.993488
-4.118400 -12.963600 4.992361
-4.071600 -12.963600 4.987679
-4.024800 -12.963600 4.992361
-3.978000 -12.963600 4.992474
-3.931200 -12.963600 4.992474
-3.884400 -12.963600 5.008496
-3.837600 -12.963600 4.997782
-3.790800 -12.963600 4.997782
-3.744000 -12.963600 4.997782
-3.697200 -12.963600 4.993952
-3.650400 -12.963600 4.993952
-3.603600 -12.963600 4.985859
-3.556800 -12.963600 4.956607
-3.510000 -12.963600 4.947835
-3.463200 -12.963600 4.947835
-3.416400 -12.963600 4.947835
-3.369600 -12.963600 4.963359
-3.322800 -12.963600 4.963359
-3.276000 -12.963600 5.002317
-3.229200 -12.963600 5.002317
-3.182400 -12.963600 5.002317
-3.135600 -12.963600 5.001100
-3.088800 -12.963600 5.002317
-3.042000 -12.963600 5.001100
-2.995200 -12.963600 4.999032
-2.948400 -12.963600 4.999032
-2.901600 -12.963600 4.995759
-2.854800 -12.963600 4.999032
-2.808000 -12.963600 5.024052
-2.761200 -12.963600 5.035668
-2.714400 -12.963600 5.113902
-2.667600 -12.963600 5.121011
-2.620800 -12.963600 5.122823
-2.574000 -12.963600 5.122823
-2.527200 -12.963600 5.141730
-2.480400 -12.963600 5.148762
-2.433600 -12.963600 5.151873
-2.386800 -12.963600 5.201479
-2.340000 -12.963600 5.283266
-2.293200 -12.963600 5.297058
-2.246400 -12.963600 5.317270
-2.199600 -12.963600 5.317270
-2.152800 -12.963600 5.298308
-2.106000 -12.963600 5.298308
-2.059200 -12.963600 5.320135
-2.012400 -12.963600 5.298308
-1.965600 -12.963600 5.329821
-1.918800 -12.963600 5.350463
-1.872000 -12.963600 5.362934
-1.825200 -12.963600 5.402581
-1.778400 -12.963600 5.402581
-1.731600 -12.963600 5.368422
-1.684800 -12.963600 5.368422
-1.638000 -12.963600 5.395317
-1.591200 -12.963600 5.402581
-1.544400 -12.963600 5.410637
-1.497600 -12.963600 5.410637
-1.450800 -12.963600 5.423604
-1.404000 -12.963600 5.424153
-1.357200 -12.963600 5.427570
-1.310400 -12.963600 5.423604
-1.263600 -12.963600 5.423350
-1.216800 -12.963600 5.399677
-1.170000 -12.963600 5.399677
-1.123200 -12.963600 5.399677
-1.076400 -12.963600 5.427570
-1.029600 -12.963600 5.452696
-0.982800 -12.963600 5.454440
-0.936000 -12.963600 5.461936
-0.889200 -12.963600 5.464529
-0.842400 -12.963600 5.483789
-0.795600 -12.963600 5.490470
-0.748800 -12.963600 5.505593
-0.702000 -12.963600 5.508837
-0.655200 -12.963600 5.508837
-0.608400 -12.963600 5.509883
-0.561600 -12.963600 5.506949
-0.514800 -12.963600 5.506949
-0.468000 -12.963600 5.525912
-0.421200 -12.963600 5.529693
-0.374400 -12.963600 5.530511
-0.327600 -12.963600 5.582268
-0.280800 -12.963600 5.593433
-0.234000 -12.963600 5.616345
-0.187200 -12.963600 5.595089
-0.140400 -12.963600 5.616911
-0.093600 -12.963600 5.618854
-0.046800 -12.963600 5.627266
0.000000 -12.963600 5.637592
0.046800 -12.963600 5.641465
0.093600 -12.963600 5.641465
0.140400 -12.963600 5.681705
0.187200 -12.963600 5.686421
0.234000 -12.963600 5.692399
0.280800 -12.963600 5.703883
0.327600 -12.963600 5.715350
0.374400 -12.963600 5.718308
0.421200 -12.963600 5.741059
0.468000 -12.963600 5.746395
0.514800 -12.963600 5.763118
0.561600 -12.963600 5.772512
0.608400 -12.963600 5.780285
0.655200 -12.963600 5.791201
0.702000 -12.963600 5.810748
0.748800 -12.963600 5.823261
0.795600 -12.963600 5.829076
0.842400 -12.963600 5.852699
0.889200 -12.963600 5.864129
0.936000 -12.963600 5.866354
0.982800 -12.963600 5.851229
1.029600 -12.963600 5.851229
1.076400 -12.963600 5.851229
1.123200 -12.963600 5.854176
1.170000 -12.963600 5.854176
1.216800 -12.963600 5.855176
1.263600 -12.963600 5.862333
1.310400 -12.963600 5.882218
1.357200 -12.963600 5.920779
1.404000 -12.963600 5.935371
1.450800 -12.963600 5.939455
1.497600 -12.963600 5.953034
1.544400 -12.963600 5.971659
1.591200 -12.963600 6.016983
1.638000 -12.963600 6.027201
1.684800 -12.963600 6.034940
1.731600 -12.963600 6.061503
1.778400 -12.963600 6.091497
1.825200 -12.963600 6.108790
1.872000 -12.963600 6.107935
1.918800 -12.963600 6.126760
1.965600 -12.963600 6.126760
2.012400 -12.963600 6.133044
2.059200 -12.963600 6.173526
2.106000 -12.963600 6.197164
2.152800 -12.963600 6.205868
2.199600 -12.963600 6.250986
2.246400 -12.963600 6.260464
2.293200 -12.963600 6.277072
2.340000 -12.963600 6.298094
2.386800 -12.963600 6.300492
2.433600 -12.963600 6.300492
2.480400 -12.963600 6.334478
2.527200 -12.963600 6.366770
2.574000 -12.963600 6.380162
2.620800 -12.963600 6.428164
2.667600 -12.963600 6.444903
2.714400 -12.963600 6.460308
2.761200 -12.963600 6.473621
2.808000 -12.963600 6.501111
2.854800 -12.963600 6.527979
2.901600 -12.963600 6.582965
2.948400 -12.963600 6.614087
2.995200 -12.963600 6.644627
3.042000 -12.963600 6.673296
3.088800 -12.963600 6.717958
3.135600 -12.963600 6.744955
3.182400 -12.963600 6.764283
3.229200 -12.963600 6.807183
3.276000 -12.963600 6.824269
3.322800 -12.963600 6.861868
3.369600 -12.963600 6.916590
3.416400 -12.963600 6.927551
3.463200 -12.963600 6.946851
3.510000 -12.963600 6.964464
3.556800 -12.963600 7.028623
3.603600 -12.963600 7.054454
3.650400 -12.963600 7.093298
3.697200 -12.963600 7.136563
3.744000 -12.963600 7.162666
3.790800 -12.963600 7.206748
3.837600 -12.963600 7.227343
3.884400 -12.963600 7.265645
3.931200 -12.963600 7.279393
3.978000 -12.963600 7.331106
4.024800 -12.963600 7.350973
4.071600 -12.963600 7.379436
4.118400 -12.963600 7.408454
4.165200 -12.963600 7.470736
4.212000 -12.963600 7.460246
4.258800 -12.963600 7.475106
4.305600 -12.963600 7.519368
4.352400 -12.963600 7.557892
4.399200 -12.963600 7.586935
4.446000 -12.963600 7.641989
4.492800 -12.963600 7.670684
4.539600 -12.963600 7.708300
4.586400 -12.963600 7.754514
4.633200 -12.963600 7.805795
4.680000 -12.963600 7.882823
4.726800 -12.963600 7.934978
4.773600 -12.963600 8.017859
4.820400 -12.963600 8.017859
4.867200 -12.963600 8.071967
4.914000 -12.963600 8.094625
4.960800 -12.963600 8.169319
5.007600 -12.963600 8.094625
5.054400 -12.963600 8.115982
5.101200 -12.963600 8.094494
5.148000 -12.963600 8.092969
5.194800 -12.963600 8.059131
13.010400 -12.963600 8.094313
13.057200 -12.963600 8.068742
13.104000 -12.963600 8.064818
13.150800 -12.963600 8.059973
13.197600 -12.963600 8.064818
13.244400 -12.963600 8.059973
13.291200 -12.963600 8.059856
13.338000 -12.963600 8.059856
13.384800 -12.963600 8.066459
13.431600 -12.963600 8.066139
13.478400 -12.963600 8.065270
13.525200 -12.963600 8.053114
13.572000 -12.963600 8.052380
13.618800 -12.963600 8.061825
13.665600 -12.963600 8.062175
13.712400 -12.963600 8.060039
13.759200 -12.963600 8.060039
13.806000 -12.963600 8.051634
13.852800 -12.963600 8.051271
13.899600 -12.963600 8.048689
13.946400 -12.963600 8.048228
13.993200 -12.963600 8.048228
14.040000 -12.963600 8.048689
14.086800 -12.963600 8.053180
14.133600 -12.963600 8.056711
14.180400 -12.963600 8.058519
14.227200 -12.963600 8.068553
14.274000 -12.963600 8.082214
14.320800 -12.963600 8.091646
14.367600 -12.963600 8.091646
14.414400 -12.963600 8.099074
14.461200 -12.963600 8.107802
14.508000 -12.963600 8.116474
14.554800 -12.963600 8.118185
14.601600 -12.963600 8.105043
14.648400 -12.963600 8.102282
14.695200 -12.963600 8.102282
14.742000 -12.963600 8.096704
14.788800 -12.963600 8.096704
14.835600 -12.963600 8.075603
15.584400 -12.963600 6.816502
15.631200 -12.963600 6.815917
15.678000 -12.963600 6.805452
15.724800 -12.963600 6.805303
15.771600 -12.963600 6.805205
15.818400 -12.963600 6.795448
15.865200 -12.963600 6.795740
15.912000 -12.963600 6.798616
15.958800 -12.963600 6.791782
16.005600 -12.963600 6.791782
16.052400 -12.963600 6.784323
16.099200 -12.963600 6.784592
16.146000 -12.963600 6.771101
16.192800 -12.963600 6.768293
16.239600 -12.963600 6.754485
16.286400 -12.963600 6.746460
16.333200 -12.963600 6.726989
16.567200 -12.963600 4.777305
16.614000 -12.963600 4.509221
16.660800 -12.963600 4.269618
16.707600 -12.963600 3.999781
16.754400 -12.963600 3.719675
16.801200 -12.963600 3.574909
16.848000 -12.963600 3.221929
16.894800 -12.963600 3.035570
16.941600 -12.963600 2.745778
17.082000 -12.963600 1.846171
17.128800 -12.963600 1.425899
-18.720000 -12.916800 0.000000
-18.673200 -12.916800 0.000000
-18.626400 -12.916800 0.000000
-18.579600 -12.916800 -7.328845
-18.532800 -12.916800 -7.334651
-18.486000 -12.916800 -7.334651
-18.439200 -12.916800 -7.328735
-18.392400 -12.916800 -7.312531
-18.345600 -12.916800 -7.302166
-18.298800 -12.916800 -7.297049
-18.252000 -12.916800 -7.286487
-18.205200 -12.916800 -7.282827
-18.158400 -12.916800 -7.259188
-18.111600 -12.916800 -7.251961
-18.064800 -12.916800 -7.233376
-18.018000 -12.916800 -7.220054
-17.971200 -12.916800 -7.197296
-17.924400 -12.916800 -7.199849
-17.877600 -12.916800 -7.193956
-17.830800 -12.916800 -7.193956
-17.784000 -12.916800 -7.193956
-17.737200 -12.916800 -7.189655
-17.690400 -12.916800 -7.190288
-17.643600 -12.916800 -7.189655
-17.596800 -12.916800 -7.169569
-17.550000 -12.916800 -7.156491
-17.503200 -12.916800 -7.126846
-17.456400 -12.916800 -7.094713
-17.409600 -12.916800 -7.035896
-17.362800 -12.916800 -6.992446
-15.818400 -12.916800 6.897199
-15.771600 -12.916800 6.907943
-15.724800 -12.916800 6.928377
-15.678000 -12.916800 6.943662
-15.631200 -12.916800 6.961024
-15.584400 -12.916800 6.967400
-15.537600 -12.916800 6.985756
-15.490800 -12.916800 6.998796
-15.444000 -12.916800 7.007971
-15.397200 -12.916800 7.011149
-15.350400 -12.916800 7.021305
-15.303600 -12.916800 7.030466
-15.256800 -12.916800 7.030989
-15.210000 -12.916800 7.032191
-15.163200 -12.916800 7.038195
-15.116400 -12.916800 7.041373
-15.069600 -12.916800 7.053511
-15.022800 -12.916800 7.053511
-14.976000 -12.916800 7.062609
-14.929200 -12.916800 7.063987
-14.882400 -12.916800 7.063987
-14.835600 -12.916800 7.065189
-14.788800 -12.916800 7.065408
-14.742000 -12.916800 7.065189
-14.695200 -12.916800 7.065408
-14.648400 -12.916800 7.065189
-14.601600 -12.916800 7.071662
-14.554800 -12.916800 7.071662
-14.508000 -12.916800 7.074368
-14.461200 -12.916800 7.075336
-14.414400 -12.916800 7.075336
-14.367600 -12.916800 7.079037
-14.320800 -12.916800 7.075075
-14.274000 -12.916800 7.075075
-14.227200 -12.916800 7.081251
-14.180400 -12.916800 7.080345
-14.133600 -12.916800 7.081251
-14.086800 -12.916800 7.089251
-14.040000 -12.916800 7.103086
-13.993200 -12.916800 7.116280
-13.946400 -12.916800 7.146670
-13.899600 -12.916800 7.179999
-13.852800 -12.916800 7.251339
-11.512800 -12.916800 7.923826
-11.466000 -12.916800 7.740212
-11.419200 -12.916800 7.715601
-11.372400 -12.916800 7.623759
-11.325600 -12.916800 7.594014
-11.278800 -12.916800 7.537522
-11.232000 -12.916800 7.537522
-11.185200 -12.916800 7.490235
-11.138400 -12.916800 7.457327
-11.091600 -12.916800 7.441360
-11.044800 -12.916800 7.363310
-10.998000 -12.916800 7.313637
-10.951200 -12.916800 7.283767
-10.904400 -12.916800 7.270154
-10.857600 -12.916800 7.244301
-10.810800 -12.916800 7.243282
-10.764000 -12.916800 7.160658
-10.717200 -12.916800 7.116696
-10.670400 -12.916800 7.085075
-10.623600 -12.916800 7.035334
-10.576800 -12.916800 6.957527
-10.530000 -12.916800 6.950203
-10.483200 -12.916800 6.878697
-10.436400 -12.916800 6.872326
-10.389600 -12.916800 6.861283
-10.342800 -12.916800 6.840500
-10.296000 -12.916800 6.831969
-10.249200 -12.916800 6.807627
-10.202400 -12.916800 6.770883
-10.155600 -12.916800 6.735742
-10.108800 -12.916800 6.691089
-10.062000 -12.916800 6.624100
-10.015200 -12.916800 6.598898
-9.968400 -12.916800 6.578194
-9.921600 -12.916800 6.567794
-9.874800 -12.916800 6.542660
-9.828000 -12.916800 6.499198
-9.781200 -12.916800 6.471953
-9.734400 -12.916800 6.414576
-9.687600 -12.916800 6.411321
-9.640800 -12.916800 6.399853
-9.594000 -12.916800 6.347205
-9.547200 -12.916800 6.316669
-9.500400 -12.916800 6.277597
-9.453600 -12.916800 6.270384
-9.406800 -12.916800 6.245455
-9.360000 -12.916800 6.235413
-9.313200 -12.916800 6.228039
-9.266400 -12.916800 6.208287
-9.219600 -12.916800 6.179285
-9.172800 -12.916800 6.153064
-9.126000 -12.916800 6.088118
-9.079200 -12.916800 6.087246
-9.032400 -12.916800 6.083791
-8.985600 -12.916800 6.040156
-8.938800 -12.916800 6.025357
-8.892000 -12.916800 5.989598
-8.845200 -12.916800 5.964201
-8.798400 -12.916800 5.951060
-8.751600 -12.916800 5.946683
-8.704800 -12.916800 5.918453
-8.658000 -12.916800 5.894175
-8.611200 -12.916800 5.864613
-8.564400 -12.916800 5.861823
-8.517600 -12.916800 5.822818
-8.470800 -12.916800 5.796665
-8.424000 -12.916800 5.792348
-8.377200 -12.916800 5.782747
-8.330400 -12.916800 5.764051
-8.283600 -12.916800 5.753892
-8.236800 -12.916800 5.753133
-8.190000 -12.916800 5.746067
-8.143200 -12.916800 5.747247
-8.096400 -12.916800 5.737606
-8.049600 -12.916800 5.737606
-8.002800 -12.916800 5.717011
-7.956000 -12.916800 5.703982
-7.909200 -12.916800 5.677606
-7.862400 -12.916800 5.654787
-7.815600 -12.916800 5.629189
-7.768800 -12.916800 5.619086
-7.722000 -12.916800 5.603897
-7.675200 -12.916800 5.575073
-7.628400 -12.916800 5.556335
-7.581600 -12.916800 5.542254
-7.534800 -12.916800 5.523613
-7.488000 -12.916800 5.504873
-7.441200 -12.916800 5.496807
-7.394400 -12.916800 5.461844
-7.347600 -12.916800 5.458200
-7.300800 -12.916800 5.458200
-7.254000 -12.916800 5.458200
-7.207200 -12.916800 5.445273
-7.160400 -12.916800 5.430969
-7.113600 -12.916800 5.429107
-7.066800 -12.916800 5.416901
-7.020000 -12.916800 5.416901
-6.973200 -12.916800 5.400528
-6.926400 -12.916800 5.399063
-6.879600 -12.916800 5.397359
-6.832800 -12.916800 5.382858
-6.786000 -12.916800 5.375800
-6.739200 -12.916800 5.374513
-6.692400 -12.916800 5.359448
-6.645600 -12.916800 5.338635
-6.598800 -12.916800 5.314236
-6.552000 -12.916800 5.291145
-6.505200 -12.916800 5.263633
-6.458400 -12.916800 5.240230
-6.411600 -12.916800 5.235714
-6.364800 -12.916800 5.235714
-6.318000 -12.916800 5.228436
-6.271200 -12.916800 5.228436
-6.224400 -12.916800 5.229801
-6.177600 -12.916800 5.223090
-6.130800 -12.916800 5.223125
-6.084000 -12.916800 5.223125
-6.037200 -12.916800 5.209740
-5.990400 -12.916800 5.209740
-5.943600 -12.916800 5.207101
-5.896800 -12.916800 5.207101
-5.850000 -12.916800 5.207101
-5.803200 -12.916800 5.192250
-5.756400 -12.916800 5.180197
-5.709600 -12.916800 5.188121
-5.662800 -12.916800 5.188121
-5.616000 -12.916800 5.176852
-5.569200 -12.916800 5.139842
-5.522400 -12.916800 5.132878
-5.475600 -12.916800 5.114042
-5.428800 -12.916800 5.086472
-5.382000 -12.916800 5.082170
-5.335200 -12.916800 5.074753
-5.288400 -12.916800 5.058505
-5.241600 -12.916800 5.058114
-5.194800 -12.916800 5.037088
-5.148000 -12.916800 5.045747
-5.101200 -12.916800 5.039572
-5.054400 -12.916800 5.045747
-5.007600 -12.916800 5.033959
-4.960800 -12.916800 5.033959
-4.914000 -12.916800 5.021636
-4.867200 -12.916800 5.017501
-4.820400 -12.916800 5.007405
-4.773600 -12.916800 4.997545
-4.726800 -12.916800 4.991277
-4.680000 -12.916800 4.998772
-4.633200 -12.916800 4.991277
-4.586400 -12.916800 4.989840
-4.539600 -12.916800 4.989456
-4.492800 -12.916800 4.988354
-4.446000 -12.916800 4.988354
-4.399200 -12.916800 4.988677
-4.352400 -12.916800 4.988354
-4.305600 -12.916800 4.987679
-4.258800 -12.916800 4.987322
-4.212000 -12.916800 4.987322
-4.165200 -12.916800 4.987679
-4.118400 -12.916800 4.985998
-4.071600 -12.916800 4.978455
-4.024800 -12.916800 4.978478
-3.978000 -12.916800 4.979153
-3.931200 -12.916800 4.967180
-3.884400 -12.916800 4.985859
-3.837600 -12.916800 4.979153
-3.790800 -12.916800 4.956607
-3.744000 -12.916800 4.956607
-3.697200 -12.916800 4.935684
-3.650400 -12.916800 4.935684
-3.603600 -12.916800 4.935684
-3.556800 -12.916800 4.917755
-3.510000 -12.916800 4.915903
-3.463200 -12.916800 4.919283
-3.416400 -12.916800 4.915903
-3.369600 -12.916800 4.927919
-3.322800 -12.916800 4.927919
-3.276000 -12.916800 4.939234
-3.229200 -12.916800 4.939749
-3.182400 -12.916800 4.951210
-3.135600 -12.916800 4.969440
-3.088800 -12.916800 4.987446
-3.042000 -12.916800 4.986304
-2.995200 -12.916800 4.960850
-2.948400 -12.916800 4.958489
-2.901600 -12.916800 4.952547
-2.854800 -12.916800 4.986304
-2.808000 -12.916800 4.988032
-2.761200 -12.916800 4.999032
-2.714400 -12.916800 5.008065
-2.667600 -12.916800 5.034897
-2.620800 -12.916800 5.052222
-2.574000 -12.916800 5.082827
-2.527200 -12.916800 5.082827
-2.480400 -12.916800 5.089966
-2.433600 -12.916800 5.108984
-2.386800 -12.916800 5.108984
-2.340000 -12.916800 5.148762
-2.293200 -12.916800 5.148762
-2.246400 -12.916800 5.201479
-2.199600 -12.916800 5.201479
-2.152800 -12.916800 5.203168
-2.106000 -12.916800 5.203168
-2.059200 -12.916800 5.256891
-2.012400 -12.916800 5.182413
-1.965600 -12.916800 5.250695
-1.918800 -12.916800 5.250695
-1.872000 -12.916800 5.256891
-1.825200 -12.916800 5.256891
-1.778400 -12.916800 5.288004
-1.731600 -12.916800 5.277209
-1.684800 -12.916800 5.277209
-1.638000 -12.916800 5.261080
-1.591200 -12.916800 5.261080
-1.544400 -12.916800 5.277209
-1.497600 -12.916800 5.324840
-1.450800 -12.916800 5.324840
-1.404000 -12.916800 5.375584
-1.357200 -12.916800 5.375584
-1.310400 -12.916800 5.386397
-1.263600 -12.916800 5.386397
-1.216800 -12.916800 5.386397
-1.170000 -12.916800 5.399401
-1.123200 -12.916800 5.399401
-1.076400 -12.916800 5.423350
-1.029600 -12.916800 5.433055
-0.982800 -12.916800 5.435238
-0.936000 -12.916800 5.449402
-0.889200 -12.916800 5.453659
-0.842400 -12.916800 5.461936
-0.795600 -12.916800 5.467293
-0.748800 -12.916800 5.485625
-0.702000 -12.916800 5.485625
-0.655200 -12.916800 5.486505
-0.608400 -12.916800 5.486505
-0.561600 -12.916800 5.486505
-0.514800 -12.916800 5.496345
-0.468000 -12.916800 5.502133
-0.421200 -12.916800 5.506747
-0.374400 -12.916800 5.522544
-0.327600 -12.916800 5.558030
-0.280800 -12.916800 5.576249
-0.234000 -12.916800 5.593433
-0.187200 -12.916800 5.582268
-0.140400 -12.916800 5.611254
-0.093600 -12.916800 5.617729
-0.046800 -12.916800 5.626430
0.000000 -12.916800 5.626710
0.046800 -12.916800 5.636706
0.093600 -12.916800 5.659797
0.140400 -12.916800 5.682011
0.187200 -12.916800 5.686421
0.234000 -12.916800 5.691971
0.280800 -12.916800 5.699886
0.327600 -12.916800 5.703883
0.374400 -12.916800 5.706867
0.421200 -12.916800 5.718308
0.468000 -12.916800 5.723129
0.514800 -12.916800 5.747314
0.561600 -12.916800 5.762204
0.608400 -12.916800 5.771553
0.655200 -12.916800 5.776600
0.702000 -12.916800 5.792323
0.748800 -12.916800 5.809559
0.795600 -12.916800 5.829076
0.842400 -12.916800 5.850605
0.889200 -12.916800 5.854176
0.936000 -12.916800 5.866354
0.982800 -12.916800 5.850605
1.029600 -12.916800 5.851229
1.076400 -12.916800 5.851229
1.123200 -12.916800 5.851229
1.170000 -12.916800 5.854176
1.216800 -12.916800 5.858542
1.263600 -12.916800 5.858648
1.310400 -12.916800 5.880406
1.357200 -12.916800 5.911246
1.404000 -12.916800 5.920779
1.450800 -12.916800 5.932081
1.497600 -12.916800 5.942892
1.544400 -12.916800 5.959201
1.591200 -12.916800 5.982977
1.638000 -12.916800 6.016790
1.684800 -12.916800 6.023898
1.731600 -12.916800 6.051095
1.778400 -12.916800 6.056957
1.825200 -12.916800 6.089879
1.872000 -12.916800 6.062629
1.918800 -12.916800 6.067513
1.965600 -12.916800 6.089879
2.012400 -12.916800 6.108790
2.059200 -12.916800 6.140232
2.106000 -12.916800 6.175151
2.152800 -12.916800 6.198546
2.199600 -12.916800 6.225337
2.246400 -12.916800 6.233398
2.293200 -12.916800 6.264032
2.340000 -12.916800 6.273227
2.386800 -12.916800 6.281849
2.433600 -12.916800 6.282223
2.480400 -12.916800 6.314438
2.527200 -12.916800 6.334478
2.574000 -12.916800 6.368391
2.620800 -12.916800 6.395059
2.667600 -12.916800 6.418201
2.714400 -12.916800 6.428164
2.761200 -12.916800 6.444903
2.808000 -12.916800 6.469139
2.854800 -12.916800 6.488614
2.901600 -12.916800 6.527979
2.948400 -12.916800 6.551918
2.995200 -12.916800 6.611931
3.042000 -12.916800 6.648354
3.088800 -12.916800 6.695729
3.135600 -12.916800 6.735426
3.182400 -12.916800 6.746685
3.229200 -12.916800 6.769172
3.276000 -12.916800 6.808263
3.322800 -12.916800 6.834787
3.369600 -12.916800 6.885305
3.416400 -12.916800 6.916654
3.463200 -12.916800 6.941051
3.510000 -12.916800 6.952296
3.556800 -12.916800 7.011700
3.603600 -12.916800 7.065246
3.650400 -12.916800 7.125439
3.697200 -12.916800 7.152452
3.744000 -12.916800 7.162666
3.790800 -12.916800 7.196494
3.837600 -12.916800 7.226405
3.884400 -12.916800 7.265645
3.931200 -12.916800 7.296421
3.978000 -12.916800 7.328731
4.024800 -12.916800 7.343807
4.071600 -12.916800 7.379436
4.118400 -12.916800 7.438176
4.165200 -12.916800 7.475106
4.212000 -12.916800 7.475106
4.258800 -12.916800 7.477638
4.305600 -12.916800 7.525813
4.352400 -12.916800 7.565209
4.399200 -12.916800 7.587783
4.446000 -12.916800 7.616336
4.492800 -12.916800 7.670684
4.539600 -12.916800 7.708300
4.586400 -12.916800 7.743015
4.633200 -12.916800 7.805795
4.680000 -12.916800 7.861338
4.726800 -12.916800 7.915418
4.773600 -12.916800 8.019180
4.820400 -12.916800 8.028545
4.867200 -12.916800 8.094625
4.914000 -12.916800 8.169319
4.960800 -12.916800 8.196442
5.007600 -12.916800 8.196442
5.054400 -12.916800 8.195497
5.101200 -12.916800 8.196442
5.148000 -12.916800 8.196442
13.057200 -12.916800 8.111551
13.104000 -12.916800 8.079749
13.150800 -12.916800 8.068742
13.197600 -12.916800 8.066139
13.244400 -12.916800 8.064916
13.291200 -12.916800 8.066139
13.338000 -12.916800 8.067897
13.384800 -12.916800 8.070165
13.431600 -12.916800 8.070165
13.478400 -12.916800 8.068070
13.525200 -12.916800 8.068070
13.572000 -12.916800 8.060039
13.618800 -12.916800 8.065270
13.665600 -12.916800 8.071089
13.712400 -12.916800 8.062175
13.759200 -12.916800 8.062175
13.806000 -12.916800 8.064275
13.852800 -12.916800 8.064275
13.899600 -12.916800 8.062175
13.946400 -12.916800 8.053264
13.993200 -12.916800 8.058330
14.040000 -12.916800 8.058330
14.086800 -12.916800 8.062720
14.133600 -12.916800 8.062720
14.180400 -12.916800 8.063089
14.227200 -12.916800 8.073846
14.274000 -12.916800 8.088771
14.320800 -12.916800 8.098658
14.367600 -12.916800 8.092102
14.414400 -12.916800 8.101112
14.461200 -12.916800 8.112028
14.508000 -12.916800 8.118870
14.554800 -12.916800 8.118870
14.601600 -12.916800 8.116474
14.648400 -12.916800 8.106077
14.695200 -12.916800 8.116474
14.742000 -12.916800 8.105043
14.788800 -12.916800 8.104925
14.835600 -12.916800 8.098624
14.882400 -12.916800 8.089153
15.631200 -12.916800 6.823296
15.678000 -12.916800 6.816502
15.724800 -12.916800 6.809822
15.771600 -12.916800 6.805389
15.818400 -12.916800 6.805389
15.865200 -12.916800 6.805389
15.912000 -12.916800 6.805389
15.958800 -12.916800 6.791782
16.005600 -12.916800 6.791782
16.052400 -12.916800 6.784592
16.099200 -12.916800 6.784592
16.146000 -12.916800 6.768089
16.192800 -12.916800 6.768089
16.239600 -12.916800 6.754485
16.286400 -12.916800 6.752089
16.333200 -12.916800 6.738576
16.614000 -12.916800 4.677927
16.660800 -12.916800 4.420773
16.707600 -12.916800 4.066230
16.801200 -12.916800 3.634654
16.848000 -12.916800 3.346260
16.894800 -12.916800 3.102887
17.035200 -12.916800 2.288205
17.082000 -12.916800 2.012254
17.128800 -12.916800 1.662004
-18.720000 -12.870000 0.000000
-18.673200 -12.870000 0.000000
-18.626400 -12.870000 0.000000
-18.579600 -12.870000 -7.348877
-18.532800 -12.870000 -7.350951
-18.486000 -12.870000 -7.348877
-18.439200 -12.870000 -7.348793
-18.392400 -12.870000 -7.334651
-18.345600 -12.870000 -7.312531
-18.298800 -12.870000 -7.312531
-18.252000 -12.870000 -7.307385
-18.205200 -12.870000 -7.305588
-18.158400 -12.870000 -7.283677
-18.111600 -12.870000 -7.275093
-18.064800 -12.870000 -7.267836
-18.018000 -12.870000 -7.259188
-17.971200 -12.870000 -7.251961
-17.924400 -12.870000 -7.259188
-17.877600 -12.870000 -7.217736
-17.830800 -12.870000 -7.250989
-17.784000 -12.870000 -7.217817
-17.737200 -12.870000 -7.193956
-17.690400 -12.870000 -7.209892
-17.643600 -12.870000 -7.187225
-17.596800 -12.870000 -7.169181
-17.550000 -12.870000 -7.152729
-17.503200 -12.870000 -7.116030
-17.456400 -12.870000 -7.076128
-17.409600 -12.870000 -6.994030
-15.865200 -12.870000 6.897199
-15.818400 -12.870000 6.922996
-15.771600 -12.870000 6.925892
-15.724800 -12.870000 6.931157
-15.678000 -12.870000 6.944007
-15.631200 -12.870000 6.961492
-15.584400 -12.870000 6.971857
-15.537600 -12.870000 6.997789
-15.490800 -12.870000 7.008685
-15.444000 -12.870000 7.014463
-15.397200 -12.870000 7.016561
-15.350400 -12.870000 7.030466
-15.303600 -12.870000 7.032191
-15.256800 -12.870000 7.033330
-15.210000 -12.870000 7.038195
-15.163200 -12.870000 7.045580
-15.116400 -12.870000 7.046924
-15.069600 -12.870000 7.053511
-15.022800 -12.870000 7.053511
-14.976000 -12.870000 7.055612
-14.929200 -12.870000 7.063987
-14.882400 -12.870000 7.063987
-14.835600 -12.870000 7.065189
-14.788800 -12.870000 7.065408
-14.742000 -12.870000 7.065408
-14.695200 -12.870000 7.071662
-14.648400 -12.870000 7.071812
-14.601600 -12.870000 7.074368
-14.554800 -12.870000 7.075336
-14.508000 -12.870000 7.081949
-14.461200 -12.870000 7.081949
-14.414400 -12.870000 7.080041
-14.367600 -12.870000 7.079475
-14.320800 -12.870000 7.075336
-14.274000 -12.870000 7.075075
-14.227200 -12.870000 7.080175
-14.180400 -12.870000 7.080345
-14.133600 -12.870000 7.089108
-14.086800 -12.870000 7.097213
-14.040000 -12.870000 7.111670
-13.993200 -12.870000 7.146670
-13.946400 -12.870000 7.180433
-13.899600 -12.870000 7.225470
-11.512800 -12.870000 7.825473
-11.466000 -12.870000 7.720068
-11.419200 -12.870000 7.680134
-11.372400 -12.870000 7.623759
-11.325600 -12.870000 7.595383
-11.278800 -12.870000 7.537522
-11.232000 -12.870000 7.537522
-11.185200 -12.870000 7.490235
-11.138400 -12.870000 7.482272
-11.091600 -12.870000 7.457327
-11.044800 -12.870000 7.401536
-10.998000 -12.870000 7.363310
-10.951200 -12.870000 7.313637
-10.904400 -12.870000 7.298986
-10.857600 -12.870000 7.266900
-10.810800 -12.870000 7.252501
-10.764000 -12.870000 7.186763
-10.717200 -12.870000 7.116696
-10.670400 -12.870000 7.087904
-10.623600 -12.870000 7.051261
-10.576800 -12.870000 6.990714
-10.530000 -12.870000 6.966596
-10.483200 -12.870000 6.936795
-10.436400 -12.870000 6.880731
-10.389600 -12.870000 6.872326
-10.342800 -12.870000 6.867050
-10.296000 -12.870000 6.839391
-10.249200 -12.870000 6.824763
-10.202400 -12.870000 6.801467
-10.155600 -12.870000 6.754998
-10.108800 -12.870000 6.714778
-10.062000 -12.870000 6.665971
-10.015200 -12.870000 6.609540
-9.968400 -12.870000 6.582003
-9.921600 -12.870000 6.578194
-9.874800 -12.870000 6.543035
-9.828000 -12.870000 6.504775
-9.781200 -12.870000 6.479260
-9.734400 -12.870000 6.451275
-9.687600 -12.870000 6.427135
-9.640800 -12.870000 6.406680
-9.594000 -12.870000 6.378498
-9.547200 -12.870000 6.334178
-9.500400 -12.870000 6.294567
-9.453600 -12.870000 6.275065
-9.406800 -12.870000 6.245455
-9.360000 -12.870000 6.231816
-9.313200 -12.870000 6.228039
-9.266400 -12.870000 6.219884
-9.219600 -12.870000 6.167236
-9.172800 -12.870000 6.153064
-9.126000 -12.870000 6.088118
-9.079200 -12.870000 6.085694
-9.032400 -12.870000 6.064674
-8.985600 -12.870000 6.032512
-8.938800 -12.870000 5.997436
-8.892000 -12.870000 5.968232
-8.845200 -12.870000 5.951728
-8.798400 -12.870000 5.949285
-8.751600 -12.870000 5.942955
-8.704800 -12.870000 5.918453
-8.658000 -12.870000 5.882663
-8.611200 -12.870000 5.851052
-8.564400 -12.870000 5.843684
-8.517600 -12.870000 5.826143
-8.470800 -12.870000 5.796940
-8.424000 -12.870000 5.792348
-8.377200 -12.870000 5.782382
-8.330400 -12.870000 5.753892
-8.283600 -12.870000 5.737717
-8.236800 -12.870000 5.719766
-8.190000 -12.870000 5.717011
-8.143200 -12.870000 5.707910
-8.096400 -12.870000 5.705122
-8.049600 -12.870000 5.703982
-8.002800 -12.870000 5.683506
-7.956000 -12.870000 5.682466
-7.909200 -12.870000 5.668987
-7.862400 -12.870000 5.630115
-7.815600 -12.870000 5.597050
-7.768800 -12.870000 5.596603
-7.722000 -12.870000 5.558238
-7.675200 -12.870000 5.553386
-7.628400 -12.870000 5.545381
-7.581600 -12.870000 5.529058
-7.534800 -12.870000 5.504873
-7.488000 -12.870000 5.500732
-7.441200 -12.870000 5.485062
-7.394400 -12.870000 5.451509
-7.347600 -12.870000 5.445273
-7.300800 -12.870000 5.439093
-7.254000 -12.870000 5.438217
-7.207200 -12.870000 5.424474
-7.160400 -12.870000 5.421657
-7.113600 -12.870000 5.422395
-7.066800 -12.870000 5.416901
-7.020000 -12.870000 5.421657
-6.973200 -12.870000 5.421730
-6.926400 -12.870000 5.421545
-6.879600 -12.870000 5.421545
-6.832800 -12.870000 5.420916
-6.786000 -12.870000 5.397250
-6.739200 -12.870000 5.384882
-6.692400 -12.870000 5.359448
-6.645600 -12.870000 5.332807
-6.598800 -12.870000 5.304278
-6.552000 -12.870000 5.284547
-6.505200 -12.870000 5.271633
-6.458400 -12.870000 5.240230
-6.411600 -12.870000 5.235714
-6.364800 -12.870000 5.235714
-6.318000 -12.870000 5.228874
-6.271200 -12.870000 5.229690
-6.224400 -12.870000 5.231845
-6.177600 -12.870000 5.223125
-6.130800 -12.870000 5.223125
-6.084000 -12.870000 5.223090
-6.037200 -12.870000 5.208474
-5.990400 -12.870000 5.208474
-5.943600 -12.870000 5.201230
-5.896800 -12.870000 5.192854
-5.850000 -12.870000 5.192250
-5.803200 -12.870000 5.176852
-5.756400 -12.870000 5.151790
-5.709600 -12.870000 5.149719
-5.662800 -12.870000 5.132775
-5.616000 -12.870000 5.132775
-5.569200 -12.870000 5.123551
-5.522400 -12.870000 5.095605
-5.475600 -12.870000 5.074753
-5.428800 -12.870000 5.070909
-5.382000 -12.870000 5.058505
-5.335200 -12.870000 5.043279
-5.288400 -12.870000 5.033416
-5.241600 -12.870000 5.022018
-5.194800 -12.870000 5.014848
-5.148000 -12.870000 5.022018
-5.101200 -12.870000 5.017188
-5.054400 -12.870000 5.017188
-5.007600 -12.870000 5.014848
-4.960800 -12.870000 5.014848
-4.914000 -12.870000 5.017075
-4.867200 -12.870000 5.010090
-4.820400 -12.870000 4.989966
-4.773600 -12.870000 4.989840
-4.726800 -12.870000 4.980714
-4.680000 -12.870000 4.980714
-4.633200 -12.870000 4.986785
-4.586400 -12.870000 4.981554
-4.539600 -12.870000 4.981554
-4.492800 -12.870000 4.967888
-4.446000 -12.870000 4.981554
-4.399200 -12.870000 4.981554
-4.352400 -12.870000 4.967888
-4.305600 -12.870000 4.966469
-4.258800 -12.870000 4.966469
-4.212000 -12.870000 4.966469
-4.165200 -12.870000 4.952147
-4.118400 -12.870000 4.939804
-4.071600 -12.870000 4.937688
-4.024800 -12.870000 4.937688
-3.978000 -12.870000 4.937688
-3.931200 -12.870000 4.929780
-3.884400 -12.870000 4.930801
-3.837600 -12.870000 4.929780
-3.790800 -12.870000 4.925463
-3.744000 -12.870000 4.910103
-3.697200 -12.870000 4.906090
-3.650400 -12.870000 4.904396
-3.603600 -12.870000 4.906090
-3.556800 -12.870000 4.904396
-3.510000 -12.870000 4.897963
-3.463200 -12.870000 4.906225
-3.416400 -12.870000 4.906225
-3.369600 -12.870000 4.905919
-3.322800 -12.870000 4.908818
-3.276000 -12.870000 4.925388
-3.229200 -12.870000 4.928148
-3.182400 -12.870000 4.939234
-3.135600 -12.870000 4.941227
-3.088800 -12.870000 4.951210
-3.042000 -12.870000 4.945302
-2.995200 -12.870000 4.945949
-2.948400 -12.870000 4.945302
-2.901600 -12.870000 4.941227
-2.854800 -12.870000 4.945949
-2.808000 -12.870000 4.952547
-2.761200 -12.870000 4.958489
-2.714400 -12.870000 4.988069
-2.667600 -12.870000 5.006061
-2.620800 -12.870000 5.006061
-2.574000 -12.870000 5.029029
-2.527200 -12.870000 5.031274
-2.480400 -12.870000 5.034897
-2.433600 -12.870000 5.031274
-2.386800 -12.870000 5.029029
-2.340000 -12.870000 5.037631
-2.293200 -12.870000 5.037631
-2.246400 -12.870000 5.037631
-2.199600 -12.870000 5.057606
-2.152800 -12.870000 5.065629
-2.106000 -12.870000 5.057766
-2.059200 -12.870000 5.109607
-2.012400 -12.870000 5.065629
-1.965600 -12.870000 5.105644
-1.918800 -12.870000 5.105644
-1.872000 -12.870000 5.105644
-1.825200 -12.870000 5.100416
-1.778400 -12.870000 5.131831
-1.731600 -12.870000 5.153520
-1.684800 -12.870000 5.220021
-1.638000 -12.870000 5.204501
-1.591200 -12.870000 5.220021
-1.544400 -12.870000 5.221515
-1.497600 -12.870000 5.221515
-1.450800 -12.870000 5.223670
-1.404000 -12.870000 5.227133
-1.357200 -12.870000 5.254560
-1.310400 -12.870000 5.262225
-1.263600 -12.870000 5.280516
-1.216800 -12.870000 5.280516
-1.170000 -12.870000 5.281430
-1.123200 -12.870000 5.358424
-1.076400 -12.870000 5.386397
-1.029600 -12.870000 5.399677
-0.982800 -12.870000 5.422728
-0.936000 -12.870000 5.427567
-0.889200 -12.870000 5.433055
-0.842400 -12.870000 5.449402
-0.795600 -12.870000 5.449402
-0.748800 -12.870000 5.449402
-0.702000 -12.870000 5.453659
-0.655200 -12.870000 5.458933
-0.608400 -12.870000 5.467477
-0.561600 -12.870000 5.470692
-0.514800 -12.870000 5.486505
-0.468000 -12.870000 5.494905
-0.421200 -12.870000 5.502133
-0.374400 -12.870000 5.503275
-0.327600 -12.870000 5.523601
-0.280800 -12.870000 5.536176
-0.234000 -12.870000 5.576249
-0.187200 -12.870000 5.575400
-0.140400 -12.870000 5.582268
-0.093600 -12.870000 5.616329
-0.046800 -12.870000 5.616702
0.000000 -12.870000 5.616911
0.046800 -12.870000 5.626430
0.093600 -12.870000 5.626430
0.140400 -12.870000 5.654487
0.187200 -12.870000 5.669613
0.234000 -12.870000 5.679416
0.280800 -12.870000 5.689321
0.327600 -12.870000 5.691971
0.374400 -12.870000 5.692399
0.421200 -12.870000 5.703883
0.468000 -12.870000 5.708422
0.514800 -12.870000 5.742555
0.561600 -12.870000 5.749606
0.608400 -12.870000 5.761916
0.655200 -12.870000 5.775953
0.702000 -12.870000 5.791201
0.748800 -12.870000 5.798803
0.795600 -12.870000 5.833196
0.842400 -12.870000 5.843248
0.889200 -12.870000 5.852699
0.936000 -12.870000 5.866354
0.982800 -12.870000 5.839822
1.029600 -12.870000 5.838088
1.076400 -12.870000 5.841048
1.123200 -12.870000 5.841356
1.170000 -12.870000 5.858542
1.216800 -12.870000 5.858648
1.263600 -12.870000 5.870944
1.310400 -12.870000 5.882218
1.357200 -12.870000 5.910937
1.404000 -12.870000 5.916374
1.450800 -12.870000 5.932081
1.497600 -12.870000 5.942130
1.544400 -12.870000 5.953034
1.591200 -12.870000 5.980251
1.638000 -12.870000 5.994033
1.684800 -12.870000 6.016790
1.731600 -12.870000 6.048207
1.778400 -12.870000 6.049317
1.825200 -12.870000 6.051507
1.872000 -12.870000 6.051507
1.918800 -12.870000 6.057789
1.965600 -12.870000 6.064853
2.012400 -12.870000 6.095068
2.059200 -12.870000 6.131503
2.106000 -12.870000 6.150067
2.152800 -12.870000 6.193840
2.199600 -12.870000 6.225337
2.246400 -12.870000 6.225553
2.293200 -12.870000 6.248360
2.340000 -12.870000 6.260464
2.386800 -12.870000 6.264032
2.433600 -12.870000 6.273227
2.480400 -12.870000 6.303475
2.527200 -12.870000 6.321594
2.574000 -12.870000 6.343280
2.620800 -12.870000 6.370211
2.667600 -12.870000 6.394637
2.714400 -12.870000 6.418201
2.761200 -12.870000 6.435570
2.808000 -12.870000 6.465194
2.854800 -12.870000 6.485339
2.901600 -12.870000 6.520497
2.948400 -12.870000 6.527979
2.995200 -12.870000 6.590952
3.042000 -12.870000 6.611931
3.088800 -12.870000 6.648354
3.135600 -12.870000 6.713613
3.182400 -12.870000 6.739835
3.229200 -12.870000 6.756227
3.276000 -12.870000 6.791178
3.322800 -12.870000 6.812850
3.369600 -12.870000 6.834787
3.416400 -12.870000 6.890775
3.463200 -12.870000 6.928500
3.510000 -12.870000 6.952296
3.556800 -12.870000 6.999997
3.603600 -12.870000 7.058770
3.650400 -12.870000 7.097295
3.697200 -12.870000 7.131662
3.744000 -12.870000 7.145368
3.790800 -12.870000 7.172625
3.837600 -12.870000 7.210432
3.884400 -12.870000 7.234287
3.931200 -12.870000 7.296421
3.978000 -12.870000 7.328521
4.024800 -12.870000 7.341368
4.071600 -12.870000 7.370819
4.118400 -12.870000 7.413475
4.165200 -12.870000 7.475091
4.212000 -12.870000 7.475106
4.258800 -12.870000 7.490721
4.305600 -12.870000 7.527233
4.352400 -12.870000 7.565209
4.399200 -12.870000 7.591542
4.446000 -12.870000 7.633636
4.492800 -12.870000 7.670684
4.539600 -12.870000 7.708300
4.586400 -12.870000 7.738869
4.633200 -12.870000 7.805448
4.680000 -12.870000 7.882823
4.726800 -12.870000 7.932443
4.773600 -12.870000 8.035394
4.820400 -12.870000 8.071967
4.867200 -12.870000 8.149929
4.914000 -12.870000 8.191823
4.960800 -12.870000 8.247035
5.007600 -12.870000 8.276261
5.054400 -12.870000 8.265586
5.101200 -12.870000 8.288123
5.148000 -12.870000 8.256204
13.104000 -12.870000 8.080387
13.150800 -12.870000 8.070165
13.197600 -12.870000 8.068742
13.244400 -12.870000 8.064916
13.291200 -12.870000 8.062025
13.338000 -12.870000 8.066139
13.384800 -12.870000 8.069584
13.431600 -12.870000 8.069584
13.478400 -12.870000 8.065270
13.525200 -12.870000 8.060830
13.572000 -12.870000 8.060830
13.618800 -12.870000 8.065270
13.665600 -12.870000 8.071089
13.712400 -12.870000 8.064275
13.759200 -12.870000 8.071089
13.806000 -12.870000 8.074252
13.852800 -12.870000 8.074260
13.899600 -12.870000 8.071089
13.946400 -12.870000 8.068553
13.993200 -12.870000 8.068553
14.040000 -12.870000 8.068553
14.086800 -12.870000 8.068553
14.133600 -12.870000 8.063089
14.180400 -12.870000 8.063089
14.227200 -12.870000 8.078567
14.274000 -12.870000 8.088771
14.320800 -12.870000 8.099074
14.367600 -12.870000 8.098658
14.414400 -12.870000 8.112028
14.461200 -12.870000 8.118870
14.508000 -12.870000 8.127659
14.554800 -12.870000 8.139060
14.601600 -12.870000 8.137244
14.648400 -12.870000 8.118185
14.695200 -12.870000 8.132556
14.742000 -12.870000 8.122184
14.788800 -12.870000 8.112445
14.835600 -12.870000 8.103612
14.882400 -12.870000 8.098624
14.929200 -12.870000 8.093289
15.631200 -12.870000 6.839864
15.678000 -12.870000 6.826554
15.724800 -12.870000 6.821238
15.771600 -12.870000 6.816502
15.818400 -12.870000 6.820442
15.865200 -12.870000 6.820442
15.912000 -12.870000 6.805452
15.958800 -12.870000 6.791782
16.005600 -12.870000 6.788441
16.052400 -12.870000 6.784323
16.099200 -12.870000 6.784592
16.146000 -12.870000 6.770237
16.192800 -12.870000 6.771101
16.239600 -12.870000 6.771101
16.286400 -12.870000 6.771101
16.333200 -12.870000 6.770237
16.754400 -12.870000 4.047936
16.801200 -12.870000 3.856874
16.848000 -12.870000 3.607765
16.894800 -12.870000 3.271941
17.082000 -12.870000 2.147246
-18.720000 -12.823200 0.000000
-18.673200 -12.823200 0.000000
-18.626400 -12.823200 0.000000
-18.579600 -12.823200 -7.328845
-18.532800 -12.823200 -7.348040
-18.486000 -12.823200 -7.339927
-18.439200 -12.823200 -7.334651
-18.392400 -12.823200 -7.317103
-18.345600 -12.823200 -7.312531
-18.298800 -12.823200 -7.320010
-18.252000 -12.823200 -7.327714
-18.205200 -12.823200 -7.317103
-18.158400 -12.823200 -7.305588
-18.111600 -12.823200 -7.299747
-18.064800 -12.823200 -7.283677
-18.018000 -12.823200 -7.270470
-17.971200 -12.823200 -7.270470
-17.924400 -12.823200 -7.273912
-17.877600 -12.823200 -7.267836
-17.830800 -12.823200 -7.283114
-17.784000 -12.823200 -7.265770
-17.737200 -12.823200 -7.217817
-17.690400 -12.823200 -7.221772
-17.643600 -12.823200 -7.189198
-17.596800 -12.823200 -7.160928
-17.550000 -12.823200 -7.140184
-17.503200 -12.823200 -7.099676
-17.456400 -12.823200 -7.054599
-17.409600 -12.823200 -6.976108
-17.082000 -12.823200 -5.375492
-17.035200 -12.823200 -5.375492
-15.912000 -12.823200 6.922996
-15.865200 -12.823200 6.924441
-15.818400 -12.823200 6.929995
-15.771600 -12.823200 6.936140
-15.724800 -12.823200 6.951561
-15.678000 -12.823200 6.960583
-15.631200 -12.823200 6.970092
-15.584400 -12.823200 6.993836
-15.537600 -12.823200 7.008685
-15.490800 -12.823200 7.015560
-15.444000 -12.823200 7.030466
-15.397200 -12.823200 7.031623
-15.350400 -12.823200 7.038069
-15.303600 -12.823200 7.046180
-15.256800 -12.823200 7.046924
-15.210000 -12.823200 7.047975
-15.163200 -12.823200 7.050327
-15.116400 -12.823200 7.051690
-15.069600 -12.823200 7.056511
-15.022800 -12.823200 7.057618
-14.976000 -12.823200 7.063216
-14.929200 -12.823200 7.064329
-14.882400 -12.823200 7.065092
-14.835600 -12.823200 7.068843
-14.788800 -12.823200 7.070301
-14.742000 -12.823200 7.071662
-14.695200 -12.823200 7.074950
-14.648400 -12.823200 7.074368
-14.601600 -12.823200 7.081949
-14.554800 -12.823200 7.082269
-14.508000 -12.823200 7.082269
-14.461200 -12.823200 7.081949
-14.414400 -12.823200 7.079475
-14.367600 -12.823200 7.075075
-14.320800 -12.823200 7.074343
-14.274000 -12.823200 7.073907
-14.227200 -12.823200 7.079233
-14.180400 -12.823200 7.084515
-14.133600 -12.823200 7.101696
-14.086800 -12.823200 7.107812
-14.040000 -12.823200 7.119481
-13.993200 -12.823200 7.179999
-13.946400 -12.823200 7.226053
-13.899600 -12.823200 7.268118
-11.512800 -12.823200 7.845431
-11.466000 -12.823200 7.720068
-11.419200 -12.823200 7.680134
-11.372400 -12.823200 7.640330
-11.325600 -12.823200 7.612152
-11.278800 -12.823200 7.593646
-11.232000 -12.823200 7.582910
-11.185200 -12.823200 7.536002
-11.138400 -12.823200 7.495231
-11.091600 -12.823200 7.464915
-11.044800 -12.823200 7.447515
-10.998000 -12.823200 7.394015
-10.951200 -12.823200 7.339404
-10.904400 -12.823200 7.298986
-10.857600 -12.823200 7.270154
-10.810800 -12.823200 7.260920
-10.764000 -12.823200 7.202733
-10.717200 -12.823200 7.150677
-10.670400 -12.823200 7.110052
-10.623600 -12.823200 7.068912
-10.576800 -12.823200 6.990714
-10.530000 -12.823200 6.966596
-10.483200 -12.823200 6.936795
-10.436400 -12.823200 6.889106
-10.389600 -12.823200 6.874151
-10.342800 -12.823200 6.872326
-10.296000 -12.823200 6.850400
-10.249200 -12.823200 6.833401
-10.202400 -12.823200 6.801467
-10.155600 -12.823200 6.738078
-10.108800 -12.823200 6.714778
-10.062000 -12.823200 6.665971
-10.015200 -12.823200 6.614487
-9.968400 -12.823200 6.598819
-9.921600 -12.823200 6.564421
-9.874800 -12.823200 6.548019
-9.828000 -12.823200 6.506146
-9.781200 -12.823200 6.504775
-9.734400 -12.823200 6.431857
-9.687600 -12.823200 6.415967
-9.640800 -12.823200 6.406680
-9.594000 -12.823200 6.362066
-9.547200 -12.823200 6.336382
-9.500400 -12.823200 6.297394
-9.453600 -12.823200 6.277597
-9.406800 -12.823200 6.246952
-9.360000 -12.823200 6.245455
-9.313200 -12.823200 6.231816
-9.266400 -12.823200 6.219884
-9.219600 -12.823200 6.179285
-9.172800 -12.823200 6.153064
-9.126000 -12.823200 6.134550
-9.079200 -12.823200 6.088118
-9.032400 -12.823200 6.077956
-8.985600 -12.823200 6.034404
-8.938800 -12.823200 5.999845
-8.892000 -12.823200 5.968232
-8.845200 -12.823200 5.951060
-8.798400 -12.823200 5.946683
-8.751600 -12.823200 5.932988
-8.704800 -12.823200 5.918453
-8.658000 -12.823200 5.882663
-8.611200 -12.823200 5.837818
-8.564400 -12.823200 5.830400
-8.517600 -12.823200 5.801246
-8.470800 -12.823200 5.794215
-8.424000 -12.823200 5.786840
-8.377200 -12.823200 5.764051
-8.330400 -12.823200 5.750096
-8.283600 -12.823200 5.737717
-8.236800 -12.823200 5.719766
-8.190000 -12.823200 5.717011
-8.143200 -12.823200 5.705122
-8.096400 -12.823200 5.688478
-8.049600 -12.823200 5.683506
-8.002800 -12.823200 5.674472
-7.956000 -12.823200 5.641638
-7.909200 -12.823200 5.630115
-7.862400 -12.823200 5.602139
-7.815600 -12.823200 5.555947
-7.768800 -12.823200 5.555947
-7.722000 -12.823200 5.545381
-7.675200 -12.823200 5.541118
-7.628400 -12.823200 5.532905
-7.581600 -12.823200 5.519560
-7.534800 -12.823200 5.497661
-7.488000 -12.823200 5.489748
-7.441200 -12.823200 5.461844
-7.394400 -12.823200 5.451509
-7.347600 -12.823200 5.445273
-7.300800 -12.823200 5.438217
-7.254000 -12.823200 5.429411
-7.207200 -12.823200 5.424474
-7.160400 -12.823200 5.422395
-7.113600 -12.823200 5.429411
-7.066800 -12.823200 5.421657
-7.020000 -12.823200 5.422395
-6.973200 -12.823200 5.427088
-6.926400 -12.823200 5.421545
-6.879600 -12.823200 5.421545
-6.832800 -12.823200 5.399063
-6.786000 -12.823200 5.383135
-6.739200 -12.823200 5.380682
-6.692400 -12.823200 5.338635
-6.645600 -12.823200 5.331519
-6.598800 -12.823200 5.310078
-6.552000 -12.823200 5.284547
-6.505200 -12.823200 5.279291
-6.458400 -12.823200 5.249846
-6.411600 -12.823200 5.242842
-6.364800 -12.823200 5.240230
-6.318000 -12.823200 5.229690
-6.271200 -12.823200 5.231845
-6.224400 -12.823200 5.228874
-6.177600 -12.823200 5.223090
-6.130800 -12.823200 5.216849
-6.084000 -12.823200 5.213016
-6.037200 -12.823200 5.204594
-5.990400 -12.823200 5.204594
-5.943600 -12.823200 5.192250
-5.896800 -12.823200 5.180197
-5.850000 -12.823200 5.163740
-5.803200 -12.823200 5.149719
-5.756400 -12.823200 5.132775
-5.709600 -12.823200 5.123595
-5.662800 -12.823200 5.106277
-5.616000 -12.823200 5.102413
-5.569200 -12.823200 5.080939
-5.522400 -12.823200 5.074753
-5.475600 -12.823200 5.058505
-5.428800 -12.823200 5.054864
-5.382000 -12.823200 5.040707
-5.335200 -12.823200 5.033416
-5.288400 -12.823200 5.022018
-5.241600 -12.823200 5.015190
-5.194800 -12.823200 5.007326
-5.148000 -12.823200 5.015190
-5.101200 -12.823200 5.014848
-5.054400 -12.823200 5.014848
-5.007600 -12.823200 5.007326
-4.960800 -12.823200 5.001089
-4.914000 -12.823200 4.999553
-4.867200 -12.823200 4.989840
-4.820400 -12.823200 4.980714
-4.773600 -12.823200 4.977118
-4.726800 -12.823200 4.974386
-4.680000 -12.823200 4.961917
-4.633200 -12.823200 4.961917
-4.586400 -12.823200 4.961917
-4.539600 -12.823200 4.962006
-4.492800 -12.823200 4.962006
-4.446000 -12.823200 4.981554
-4.399200 -12.823200 4.986253
-4.352400 -12.823200 4.981554
-4.305600 -12.823200 4.975485
-4.258800 -12.823200 4.967888
-4.212000 -12.823200 4.966469
-4.165200 -12.823200 4.952921
-4.118400 -12.823200 4.934869
-4.071600 -12.823200 4.926443
-4.024800 -12.823200 4.926443
-3.978000 -12.823200 4.925653
-3.931200 -12.823200 4.914498
-3.884400 -12.823200 4.910103
-3.837600 -12.823200 4.903692
-3.790800 -12.823200 4.893258
-3.744000 -12.823200 4.888942
-3.697200 -12.823200 4.886849
-3.650400 -12.823200 4.881773
-3.603600 -12.823200 4.893258
-3.556800 -12.823200 4.889096
-3.510000 -12.823200 4.889096
-3.463200 -12.823200 4.897963
-3.416400 -12.823200 4.897963
-3.369600 -12.823200 4.897963
-3.322800 -12.823200 4.908818
-3.276000 -12.823200 4.915218
-3.229200 -12.823200 4.925916
-3.182400 -12.823200 4.927919
-3.135600 -12.823200 4.937373
-3.088800 -12.823200 4.941227
-3.042000 -12.823200 4.937373
-2.995200 -12.823200 4.939448
-2.948400 -12.823200 4.938487
-2.901600 -12.823200 4.935562
-2.854800 -12.823200 4.938487
-2.808000 -12.823200 4.938487
-2.761200 -12.823200 4.939800
-2.714400 -12.823200 4.957179
-2.667600 -12.823200 4.976848
-2.620800 -12.823200 4.979213
-2.574000 -12.823200 5.008065
[truncated: 6,666,511 more chars]
