# Supplementary material for: Case study of 3D fingerprints applications
Source: PLoS One. 2017 Apr 11;12(4):e0175261. doi: 10.1371/journal.pone.0175261 (PMC5388323; doi:10.1371/journal.pone.0175261)
Supplement: S1 Database — (ZIP) [file pone.0175261.s001.zip › S1_Database/S1_Database_Session1-3D finger point cloud data/cjr_l2_g_1.txt]

-18.720000 -14.040000 0.000000
-18.673200 -14.040000 0.000000
-18.626400 -14.040000 0.000000
-18.579600 -14.040000 0.000000
-18.532800 -14.040000 0.000000
-18.486000 -14.040000 0.000000
-18.439200 -14.040000 0.000000
-18.392400 -14.040000 0.000000
-18.345600 -14.040000 0.000000
-18.298800 -14.040000 0.000000
-18.252000 -14.040000 0.000000
-18.205200 -14.040000 0.000000
-18.158400 -14.040000 0.000000
-18.111600 -14.040000 0.000000
-18.064800 -14.040000 0.000000
-18.018000 -14.040000 0.000000
-17.971200 -14.040000 0.000000
-17.924400 -14.040000 0.000000
-17.877600 -14.040000 0.000000
-17.830800 -14.040000 0.000000
-17.784000 -14.040000 0.000000
-17.737200 -14.040000 0.000000
-17.690400 -14.040000 0.000000
-17.643600 -14.040000 0.000000
-17.596800 -14.040000 0.000000
-17.550000 -14.040000 0.000000
-17.503200 -14.040000 0.000000
-17.456400 -14.040000 0.000000
-17.409600 -14.040000 0.000000
-17.362800 -14.040000 0.000000
-17.316000 -14.040000 0.000000
-17.269200 -14.040000 0.000000
-17.222400 -14.040000 0.000000
-17.175600 -14.040000 0.000000
-17.128800 -14.040000 0.000000
-17.082000 -14.040000 0.000000
-17.035200 -14.040000 0.000000
-16.988400 -14.040000 0.000000
-16.941600 -14.040000 0.000000
-16.894800 -14.040000 0.000000
-16.848000 -14.040000 0.000000
-16.801200 -14.040000 0.000000
-16.754400 -14.040000 0.000000
-16.707600 -14.040000 0.000000
-16.660800 -14.040000 0.000000
-16.286400 -14.040000 0.000000
-15.022800 -14.040000 0.000000
-14.976000 -14.040000 0.000000
-14.929200 -14.040000 0.000000
-14.882400 -14.040000 0.000000
-14.835600 -14.040000 0.000000
-14.788800 -14.040000 0.000000
-14.742000 -14.040000 0.000000
-14.695200 -14.040000 0.000000
-14.648400 -14.040000 0.000000
-14.601600 -14.040000 0.000000
-14.554800 -14.040000 0.000000
-14.508000 -14.040000 0.000000
-14.461200 -14.040000 0.000000
-14.414400 -14.040000 0.000000
-14.367600 -14.040000 0.000000
-14.320800 -14.040000 0.000000
-14.274000 -14.040000 0.000000
-14.227200 -14.040000 0.000000
-14.180400 -14.040000 0.000000
-14.133600 -14.040000 0.000000
-14.086800 -14.040000 0.000000
-14.040000 -14.040000 0.000000
-13.993200 -14.040000 0.000000
-13.946400 -14.040000 0.000000
-13.899600 -14.040000 0.000000
-13.852800 -14.040000 0.000000
-13.806000 -14.040000 0.000000
-13.759200 -14.040000 0.000000
-13.712400 -14.040000 0.000000
-13.665600 -14.040000 0.000000
-13.618800 -14.040000 0.000000
-13.572000 -14.040000 0.000000
-13.525200 -14.040000 0.000000
-13.478400 -14.040000 0.000000
-13.431600 -14.040000 0.000000
-13.384800 -14.040000 0.000000
-13.338000 -14.040000 0.000000
-13.291200 -14.040000 0.000000
-13.244400 -14.040000 0.000000
-13.197600 -14.040000 0.000000
-13.150800 -14.040000 0.000000
-13.104000 -14.040000 0.000000
-13.057200 -14.040000 0.000000
-13.010400 -14.040000 0.000000
-12.963600 -14.040000 0.000000
-10.623600 -14.040000 0.000000
-10.576800 -14.040000 0.000000
-10.530000 -14.040000 0.000000
-10.483200 -14.040000 0.000000
-10.436400 -14.040000 0.000000
-10.389600 -14.040000 0.000000
-10.342800 -14.040000 0.000000
-10.296000 -14.040000 0.000000
-10.249200 -14.040000 0.000000
-10.202400 -14.040000 0.000000
-10.155600 -14.040000 0.000000
-10.108800 -14.040000 0.000000
-10.062000 -14.040000 0.000000
-10.015200 -14.040000 0.000000
-9.968400 -14.040000 0.000000
-9.921600 -14.040000 0.000000
-9.874800 -14.040000 0.000000
-9.828000 -14.040000 0.000000
-9.781200 -14.040000 0.000000
-9.734400 -14.040000 0.000000
-9.687600 -14.040000 0.000000
-9.640800 -14.040000 0.000000
-9.594000 -14.040000 0.000000
-9.547200 -14.040000 0.000000
-9.500400 -14.040000 0.000000
-9.453600 -14.040000 0.000000
-9.406800 -14.040000 0.000000
-9.360000 -14.040000 0.000000
-9.313200 -14.040000 0.000000
-9.266400 -14.040000 0.000000
-9.219600 -14.040000 0.000000
-9.172800 -14.040000 0.000000
-9.126000 -14.040000 0.000000
-9.079200 -14.040000 0.000000
-9.032400 -14.040000 0.000000
-8.985600 -14.040000 0.000000
-8.938800 -14.040000 0.000000
-8.892000 -14.040000 0.000000
-8.845200 -14.040000 0.000000
-8.798400 -14.040000 0.000000
-8.751600 -14.040000 0.000000
-8.704800 -14.040000 0.000000
-8.658000 -14.040000 0.000000
-8.611200 -14.040000 0.000000
-8.564400 -14.040000 0.000000
-8.517600 -14.040000 0.000000
-8.470800 -14.040000 0.000000
-8.424000 -14.040000 0.000000
-8.377200 -14.040000 0.000000
-8.330400 -14.040000 0.000000
-8.283600 -14.040000 0.000000
-8.236800 -14.040000 0.000000
-8.190000 -14.040000 0.000000
-8.143200 -14.040000 0.000000
-8.096400 -14.040000 0.000000
-8.049600 -14.040000 0.000000
-8.002800 -14.040000 0.000000
-7.956000 -14.040000 0.000000
-7.909200 -14.040000 0.000000
-7.862400 -14.040000 0.000000
-7.815600 -14.040000 0.000000
-7.768800 -14.040000 0.000000
-7.722000 -14.040000 0.000000
-7.675200 -14.040000 0.000000
-7.628400 -14.040000 0.000000
-7.581600 -14.040000 0.000000
-7.534800 -14.040000 0.000000
-7.488000 -14.040000 0.000000
-7.441200 -14.040000 0.000000
-7.394400 -14.040000 0.000000
-7.347600 -14.040000 0.000000
-7.300800 -14.040000 0.000000
-7.254000 -14.040000 0.000000
-7.207200 -14.040000 0.000000
-7.160400 -14.040000 0.000000
-7.113600 -14.040000 0.000000
-7.066800 -14.040000 0.000000
-7.020000 -14.040000 0.000000
-6.973200 -14.040000 0.000000
-6.926400 -14.040000 0.000000
-6.879600 -14.040000 0.000000
-6.832800 -14.040000 0.000000
-6.786000 -14.040000 0.000000
-6.739200 -14.040000 0.000000
-6.692400 -14.040000 0.000000
-6.645600 -14.040000 0.000000
-6.598800 -14.040000 0.000000
-6.552000 -14.040000 0.000000
-6.505200 -14.040000 0.000000
-6.458400 -14.040000 0.000000
-6.411600 -14.040000 0.000000
-6.364800 -14.040000 0.000000
-6.318000 -14.040000 0.000000
-6.271200 -14.040000 0.000000
-6.224400 -14.040000 0.000000
-6.177600 -14.040000 0.000000
-6.130800 -14.040000 0.000000
-6.084000 -14.040000 0.000000
-6.037200 -14.040000 0.000000
-5.990400 -14.040000 0.000000
-5.943600 -14.040000 0.000000
-5.896800 -14.040000 0.000000
-5.850000 -14.040000 0.000000
-5.803200 -14.040000 0.000000
-5.756400 -14.040000 0.000000
-5.709600 -14.040000 0.000000
-5.662800 -14.040000 0.000000
-5.616000 -14.040000 0.000000
-5.569200 -14.040000 0.000000
-5.522400 -14.040000 0.000000
-5.475600 -14.040000 0.000000
-5.428800 -14.040000 0.000000
-5.382000 -14.040000 0.000000
-5.335200 -14.040000 0.000000
-5.288400 -14.040000 0.000000
-5.241600 -14.040000 0.000000
-5.194800 -14.040000 0.000000
-5.148000 -14.040000 0.000000
-5.101200 -14.040000 0.000000
-5.054400 -14.040000 0.000000
-5.007600 -14.040000 0.000000
-4.960800 -14.040000 0.000000
-4.914000 -14.040000 0.000000
-4.867200 -14.040000 0.000000
-4.820400 -14.040000 0.000000
-4.773600 -14.040000 0.000000
-4.726800 -14.040000 0.000000
-4.680000 -14.040000 0.000000
-4.633200 -14.040000 0.000000
-4.586400 -14.040000 0.000000
-4.539600 -14.040000 0.000000
-4.492800 -14.040000 0.000000
-4.446000 -14.040000 0.000000
-4.399200 -14.040000 0.000000
-4.352400 -14.040000 0.000000
-4.305600 -14.040000 0.000000
-4.258800 -14.040000 0.000000
-4.212000 -14.040000 0.000000
-4.165200 -14.040000 0.000000
-4.118400 -14.040000 0.000000
-4.071600 -14.040000 0.000000
-4.024800 -14.040000 0.000000
-3.978000 -14.040000 0.000000
-3.931200 -14.040000 0.000000
-3.884400 -14.040000 0.000000
-3.837600 -14.040000 0.000000
-3.790800 -14.040000 0.000000
-3.744000 -14.040000 0.000000
-3.697200 -14.040000 0.000000
-3.650400 -14.040000 0.000000
-3.603600 -14.040000 0.000000
-3.556800 -14.040000 0.000000
-3.510000 -14.040000 0.000000
-3.463200 -14.040000 0.000000
-3.416400 -14.040000 0.000000
-3.369600 -14.040000 0.000000
-3.322800 -14.040000 0.000000
-3.276000 -14.040000 0.000000
-3.229200 -14.040000 0.000000
-3.182400 -14.040000 0.000000
-3.135600 -14.040000 0.000000
-3.088800 -14.040000 0.000000
-3.042000 -14.040000 0.000000
-2.995200 -14.040000 0.000000
-2.948400 -14.040000 0.000000
-2.901600 -14.040000 0.000000
-2.854800 -14.040000 0.000000
-2.808000 -14.040000 0.000000
-2.761200 -14.040000 0.000000
-2.714400 -14.040000 0.000000
-2.667600 -14.040000 0.000000
-2.620800 -14.040000 0.000000
-2.574000 -14.040000 0.000000
-2.527200 -14.040000 0.000000
-2.480400 -14.040000 0.000000
-2.433600 -14.040000 0.000000
-2.386800 -14.040000 0.000000
-2.340000 -14.040000 0.000000
-2.293200 -14.040000 0.000000
-2.246400 -14.040000 0.000000
-2.199600 -14.040000 0.000000
-2.152800 -14.040000 0.000000
-2.106000 -14.040000 0.000000
-2.059200 -14.040000 0.000000
-2.012400 -14.040000 0.000000
-1.965600 -14.040000 0.000000
-1.918800 -14.040000 0.000000
-1.872000 -14.040000 0.000000
-1.825200 -14.040000 0.000000
-1.778400 -14.040000 0.000000
-1.731600 -14.040000 0.000000
-1.684800 -14.040000 0.000000
-1.638000 -14.040000 0.000000
-1.591200 -14.040000 0.000000
-1.544400 -14.040000 0.000000
-1.497600 -14.040000 0.000000
-1.450800 -14.040000 0.000000
-1.404000 -14.040000 0.000000
-1.357200 -14.040000 0.000000
-1.310400 -14.040000 0.000000
-1.263600 -14.040000 0.000000
-1.216800 -14.040000 0.000000
-1.170000 -14.040000 0.000000
-1.123200 -14.040000 0.000000
-1.076400 -14.040000 0.000000
-1.029600 -14.040000 0.000000
-0.982800 -14.040000 0.000000
-0.936000 -14.040000 0.000000
-0.889200 -14.040000 0.000000
-0.842400 -14.040000 0.000000
-0.795600 -14.040000 0.000000
-0.748800 -14.040000 0.000000
-0.702000 -14.040000 0.000000
-0.655200 -14.040000 0.000000
-0.608400 -14.040000 0.000000
-0.561600 -14.040000 0.000000
-0.514800 -14.040000 0.000000
-0.468000 -14.040000 0.000000
-0.421200 -14.040000 0.000000
-0.374400 -14.040000 0.000000
-0.327600 -14.040000 0.000000
-0.280800 -14.040000 0.000000
-0.234000 -14.040000 0.000000
-0.187200 -14.040000 0.000000
-0.140400 -14.040000 0.000000
-0.093600 -14.040000 0.000000
-0.046800 -14.040000 0.000000
0.000000 -14.040000 0.000000
0.046800 -14.040000 0.000000
0.093600 -14.040000 0.000000
0.140400 -14.040000 0.000000
0.187200 -14.040000 0.000000
0.234000 -14.040000 0.000000
0.280800 -14.040000 0.000000
0.327600 -14.040000 0.000000
0.374400 -14.040000 0.000000
0.421200 -14.040000 0.000000
0.468000 -14.040000 0.000000
0.514800 -14.040000 0.000000
0.561600 -14.040000 0.000000
0.608400 -14.040000 0.000000
0.655200 -14.040000 0.000000
0.702000 -14.040000 0.000000
0.748800 -14.040000 0.000000
0.795600 -14.040000 0.000000
0.842400 -14.040000 0.000000
0.889200 -14.040000 0.000000
0.936000 -14.040000 0.000000
0.982800 -14.040000 0.000000
1.029600 -14.040000 0.000000
1.076400 -14.040000 0.000000
1.123200 -14.040000 0.000000
1.170000 -14.040000 0.000000
1.216800 -14.040000 0.000000
1.263600 -14.040000 0.000000
1.310400 -14.040000 0.000000
1.357200 -14.040000 0.000000
1.404000 -14.040000 0.000000
1.450800 -14.040000 0.000000
1.497600 -14.040000 0.000000
1.544400 -14.040000 0.000000
1.591200 -14.040000 0.000000
1.638000 -14.040000 0.000000
1.684800 -14.040000 0.000000
1.731600 -14.040000 0.000000
1.778400 -14.040000 0.000000
1.825200 -14.040000 0.000000
1.872000 -14.040000 0.000000
1.918800 -14.040000 0.000000
1.965600 -14.040000 0.000000
2.012400 -14.040000 0.000000
2.059200 -14.040000 0.000000
2.106000 -14.040000 0.000000
2.152800 -14.040000 0.000000
2.199600 -14.040000 0.000000
2.246400 -14.040000 0.000000
2.293200 -14.040000 0.000000
2.340000 -14.040000 0.000000
2.386800 -14.040000 0.000000
2.433600 -14.040000 0.000000
2.480400 -14.040000 0.000000
2.527200 -14.040000 0.000000
2.574000 -14.040000 0.000000
2.620800 -14.040000 0.000000
2.667600 -14.040000 0.000000
2.714400 -14.040000 0.000000
2.761200 -14.040000 0.000000
2.808000 -14.040000 0.000000
2.854800 -14.040000 0.000000
2.901600 -14.040000 0.000000
2.948400 -14.040000 0.000000
2.995200 -14.040000 0.000000
3.042000 -14.040000 0.000000
3.088800 -14.040000 0.000000
3.135600 -14.040000 0.000000
3.182400 -14.040000 0.000000
3.229200 -14.040000 0.000000
3.276000 -14.040000 0.000000
12.121200 -14.040000 0.000000
12.168000 -14.040000 0.000000
12.214800 -14.040000 0.000000
12.261600 -14.040000 0.000000
12.308400 -14.040000 0.000000
12.355200 -14.040000 0.000000
12.402000 -14.040000 0.000000
12.448800 -14.040000 0.000000
12.495600 -14.040000 0.000000
12.542400 -14.040000 0.000000
12.589200 -14.040000 0.000000
12.636000 -14.040000 0.000000
12.682800 -14.040000 0.000000
12.729600 -14.040000 0.000000
12.776400 -14.040000 0.000000
12.823200 -14.040000 0.000000
12.870000 -14.040000 0.000000
12.916800 -14.040000 0.000000
12.963600 -14.040000 0.000000
13.010400 -14.040000 0.000000
13.057200 -14.040000 0.000000
13.104000 -14.040000 0.000000
13.150800 -14.040000 0.000000
13.197600 -14.040000 0.000000
13.244400 -14.040000 0.000000
13.291200 -14.040000 0.000000
13.338000 -14.040000 0.000000
13.384800 -14.040000 0.000000
13.431600 -14.040000 0.000000
13.478400 -14.040000 0.000000
13.525200 -14.040000 0.000000
13.572000 -14.040000 0.000000
13.618800 -14.040000 0.000000
13.665600 -14.040000 0.000000
13.712400 -14.040000 0.000000
13.759200 -14.040000 0.000000
13.806000 -14.040000 0.000000
13.852800 -14.040000 0.000000
13.899600 -14.040000 0.000000
13.946400 -14.040000 0.000000
13.993200 -14.040000 0.000000
14.040000 -14.040000 0.000000
14.086800 -14.040000 0.000000
14.133600 -14.040000 0.000000
14.882400 -14.040000 0.000000
14.929200 -14.040000 0.000000
14.976000 -14.040000 0.000000
15.022800 -14.040000 0.000000
15.069600 -14.040000 0.000000
15.116400 -14.040000 0.000000
15.163200 -14.040000 0.000000
15.210000 -14.040000 0.000000
15.256800 -14.040000 0.000000
15.303600 -14.040000 0.000000
15.350400 -14.040000 0.000000
15.397200 -14.040000 0.000000
15.444000 -14.040000 0.000000
15.490800 -14.040000 0.000000
15.537600 -14.040000 0.000000
15.818400 -14.040000 0.000000
16.473600 -14.040000 0.000000
16.520400 -14.040000 0.000000
16.567200 -14.040000 0.000000
-18.720000 -13.993200 0.000000
-18.673200 -13.993200 0.000000
-18.626400 -13.993200 0.000000
-18.579600 -13.993200 0.000000
-18.532800 -13.993200 0.000000
-18.486000 -13.993200 0.000000
-18.439200 -13.993200 0.000000
-18.392400 -13.993200 0.000000
-18.345600 -13.993200 0.000000
-18.298800 -13.993200 0.000000
-18.252000 -13.993200 0.000000
-18.205200 -13.993200 0.000000
-18.158400 -13.993200 0.000000
-18.111600 -13.993200 0.000000
-18.064800 -13.993200 0.000000
-18.018000 -13.993200 0.000000
-17.971200 -13.993200 0.000000
-17.924400 -13.993200 0.000000
-17.877600 -13.993200 0.000000
-17.830800 -13.993200 0.000000
-17.784000 -13.993200 0.000000
-17.737200 -13.993200 0.000000
-17.690400 -13.993200 0.000000
-17.643600 -13.993200 0.000000
-17.596800 -13.993200 0.000000
-17.550000 -13.993200 0.000000
-17.503200 -13.993200 0.000000
-17.456400 -13.993200 0.000000
-17.409600 -13.993200 0.000000
-17.362800 -13.993200 0.000000
-17.316000 -13.993200 0.000000
-17.269200 -13.993200 0.000000
-17.222400 -13.993200 0.000000
-17.175600 -13.993200 0.000000
-17.128800 -13.993200 0.000000
-17.082000 -13.993200 0.000000
-17.035200 -13.993200 0.000000
-16.988400 -13.993200 0.000000
-16.941600 -13.993200 0.000000
-16.894800 -13.993200 0.000000
-16.848000 -13.993200 0.000000
-16.801200 -13.993200 0.000000
-16.754400 -13.993200 0.000000
-16.707600 -13.993200 0.000000
-15.069600 -13.993200 0.000000
-15.022800 -13.993200 0.000000
-14.976000 -13.993200 0.000000
-14.929200 -13.993200 0.000000
-14.882400 -13.993200 0.000000
-14.835600 -13.993200 0.000000
-14.788800 -13.993200 0.000000
-14.742000 -13.993200 0.000000
-14.695200 -13.993200 0.000000
-14.648400 -13.993200 0.000000
-14.601600 -13.993200 0.000000
-14.554800 -13.993200 0.000000
-14.508000 -13.993200 0.000000
-14.461200 -13.993200 0.000000
-14.414400 -13.993200 0.000000
-14.367600 -13.993200 0.000000
-14.320800 -13.993200 0.000000
-14.274000 -13.993200 0.000000
-14.227200 -13.993200 0.000000
-14.180400 -13.993200 0.000000
-14.133600 -13.993200 0.000000
-14.086800 -13.993200 0.000000
-14.040000 -13.993200 0.000000
-13.993200 -13.993200 0.000000
-13.946400 -13.993200 0.000000
-13.899600 -13.993200 0.000000
-13.852800 -13.993200 0.000000
-13.806000 -13.993200 0.000000
-13.759200 -13.993200 0.000000
-13.712400 -13.993200 0.000000
-13.665600 -13.993200 0.000000
-13.618800 -13.993200 0.000000
-13.572000 -13.993200 0.000000
-13.525200 -13.993200 0.000000
-13.478400 -13.993200 0.000000
-13.431600 -13.993200 0.000000
-13.384800 -13.993200 0.000000
-13.338000 -13.993200 0.000000
-13.291200 -13.993200 0.000000
-13.244400 -13.993200 0.000000
-13.197600 -13.993200 0.000000
-13.150800 -13.993200 0.000000
-13.104000 -13.993200 0.000000
-13.057200 -13.993200 0.000000
-13.010400 -13.993200 0.000000
-10.576800 -13.993200 0.000000
-10.530000 -13.993200 0.000000
-10.483200 -13.993200 0.000000
-10.436400 -13.993200 0.000000
-10.389600 -13.993200 0.000000
-10.342800 -13.993200 0.000000
-10.296000 -13.993200 0.000000
-10.249200 -13.993200 0.000000
-10.202400 -13.993200 0.000000
-10.155600 -13.993200 0.000000
-10.108800 -13.993200 0.000000
-10.062000 -13.993200 0.000000
-10.015200 -13.993200 0.000000
-9.968400 -13.993200 0.000000
-9.921600 -13.993200 0.000000
-9.874800 -13.993200 0.000000
-9.828000 -13.993200 0.000000
-9.781200 -13.993200 0.000000
-9.734400 -13.993200 0.000000
-9.687600 -13.993200 0.000000
-9.640800 -13.993200 0.000000
-9.594000 -13.993200 0.000000
-9.547200 -13.993200 0.000000
-9.500400 -13.993200 0.000000
-9.453600 -13.993200 0.000000
-9.406800 -13.993200 0.000000
-9.360000 -13.993200 0.000000
-9.313200 -13.993200 0.000000
-9.266400 -13.993200 0.000000
-9.219600 -13.993200 0.000000
-9.172800 -13.993200 0.000000
-9.126000 -13.993200 0.000000
-9.079200 -13.993200 0.000000
-9.032400 -13.993200 0.000000
-8.985600 -13.993200 0.000000
-8.938800 -13.993200 0.000000
-8.892000 -13.993200 0.000000
-8.845200 -13.993200 0.000000
-8.798400 -13.993200 0.000000
-8.751600 -13.993200 0.000000
-8.704800 -13.993200 0.000000
-8.658000 -13.993200 0.000000
-8.611200 -13.993200 0.000000
-8.564400 -13.993200 0.000000
-8.517600 -13.993200 0.000000
-8.470800 -13.993200 0.000000
-8.424000 -13.993200 0.000000
-8.377200 -13.993200 0.000000
-8.330400 -13.993200 0.000000
-8.283600 -13.993200 0.000000
-8.236800 -13.993200 0.000000
-8.190000 -13.993200 0.000000
-8.143200 -13.993200 0.000000
-8.096400 -13.993200 0.000000
-8.049600 -13.993200 0.000000
-8.002800 -13.993200 0.000000
-7.956000 -13.993200 0.000000
-7.909200 -13.993200 0.000000
-7.862400 -13.993200 0.000000
-7.815600 -13.993200 0.000000
-7.768800 -13.993200 0.000000
-7.722000 -13.993200 0.000000
-7.675200 -13.993200 0.000000
-7.628400 -13.993200 0.000000
-7.581600 -13.993200 0.000000
-7.534800 -13.993200 0.000000
-7.488000 -13.993200 0.000000
-7.441200 -13.993200 0.000000
-7.394400 -13.993200 0.000000
-7.347600 -13.993200 0.000000
-7.300800 -13.993200 0.000000
-7.254000 -13.993200 0.000000
-7.207200 -13.993200 0.000000
-7.160400 -13.993200 0.000000
-7.113600 -13.993200 0.000000
-7.066800 -13.993200 0.000000
-7.020000 -13.993200 0.000000
-6.973200 -13.993200 0.000000
-6.926400 -13.993200 0.000000
-6.879600 -13.993200 0.000000
-6.832800 -13.993200 0.000000
-6.786000 -13.993200 0.000000
-6.739200 -13.993200 0.000000
-6.692400 -13.993200 0.000000
-6.645600 -13.993200 0.000000
-6.598800 -13.993200 0.000000
-6.552000 -13.993200 0.000000
-6.505200 -13.993200 0.000000
-6.458400 -13.993200 0.000000
-6.411600 -13.993200 0.000000
-6.364800 -13.993200 0.000000
-6.318000 -13.993200 0.000000
-6.271200 -13.993200 0.000000
-6.224400 -13.993200 0.000000
-6.177600 -13.993200 0.000000
-6.130800 -13.993200 0.000000
-6.084000 -13.993200 0.000000
-6.037200 -13.993200 0.000000
-5.990400 -13.993200 0.000000
-5.943600 -13.993200 0.000000
-5.896800 -13.993200 0.000000
-5.850000 -13.993200 0.000000
-5.803200 -13.993200 0.000000
-5.756400 -13.993200 0.000000
-5.709600 -13.993200 0.000000
-5.662800 -13.993200 0.000000
-5.616000 -13.993200 0.000000
-5.569200 -13.993200 0.000000
-5.522400 -13.993200 0.000000
-5.475600 -13.993200 0.000000
-5.428800 -13.993200 0.000000
-5.382000 -13.993200 0.000000
-5.335200 -13.993200 0.000000
-5.288400 -13.993200 0.000000
-5.241600 -13.993200 0.000000
-5.194800 -13.993200 0.000000
-5.148000 -13.993200 0.000000
-5.101200 -13.993200 0.000000
-5.054400 -13.993200 0.000000
-5.007600 -13.993200 0.000000
-4.960800 -13.993200 0.000000
-4.914000 -13.993200 0.000000
-4.867200 -13.993200 0.000000
-4.820400 -13.993200 0.000000
-4.773600 -13.993200 0.000000
-4.726800 -13.993200 0.000000
-4.680000 -13.993200 0.000000
-4.633200 -13.993200 0.000000
-4.586400 -13.993200 0.000000
-4.539600 -13.993200 0.000000
-4.492800 -13.993200 0.000000
-4.446000 -13.993200 0.000000
-4.399200 -13.993200 0.000000
-4.352400 -13.993200 0.000000
-4.305600 -13.993200 0.000000
-4.258800 -13.993200 0.000000
-4.212000 -13.993200 0.000000
-4.165200 -13.993200 0.000000
-4.118400 -13.993200 0.000000
-4.071600 -13.993200 0.000000
-4.024800 -13.993200 0.000000
-3.978000 -13.993200 0.000000
-3.931200 -13.993200 0.000000
-3.884400 -13.993200 0.000000
-3.837600 -13.993200 0.000000
-3.790800 -13.993200 0.000000
-3.744000 -13.993200 0.000000
-3.697200 -13.993200 0.000000
-3.650400 -13.993200 0.000000
-3.603600 -13.993200 0.000000
-3.556800 -13.993200 0.000000
-3.510000 -13.993200 0.000000
-3.463200 -13.993200 0.000000
-3.416400 -13.993200 0.000000
-3.369600 -13.993200 0.000000
-3.322800 -13.993200 0.000000
-3.276000 -13.993200 0.000000
-3.229200 -13.993200 0.000000
-3.182400 -13.993200 0.000000
-3.135600 -13.993200 0.000000
-3.088800 -13.993200 0.000000
-3.042000 -13.993200 0.000000
-2.995200 -13.993200 0.000000
-2.948400 -13.993200 0.000000
-2.901600 -13.993200 0.000000
-2.854800 -13.993200 0.000000
-2.808000 -13.993200 0.000000
-2.761200 -13.993200 0.000000
-2.714400 -13.993200 0.000000
-2.667600 -13.993200 0.000000
-2.620800 -13.993200 0.000000
-2.574000 -13.993200 0.000000
-2.527200 -13.993200 0.000000
-2.480400 -13.993200 0.000000
-2.433600 -13.993200 0.000000
-2.386800 -13.993200 0.000000
-2.340000 -13.993200 0.000000
-2.293200 -13.993200 0.000000
-2.246400 -13.993200 0.000000
-2.199600 -13.993200 0.000000
-2.152800 -13.993200 0.000000
-2.106000 -13.993200 0.000000
-2.059200 -13.993200 0.000000
-2.012400 -13.993200 0.000000
-1.965600 -13.993200 0.000000
-1.918800 -13.993200 0.000000
-1.872000 -13.993200 0.000000
-1.825200 -13.993200 0.000000
-1.778400 -13.993200 0.000000
-1.731600 -13.993200 0.000000
-1.684800 -13.993200 0.000000
-1.638000 -13.993200 0.000000
-1.591200 -13.993200 0.000000
-1.544400 -13.993200 0.000000
-1.497600 -13.993200 0.000000
-1.450800 -13.993200 0.000000
-1.404000 -13.993200 0.000000
-1.357200 -13.993200 0.000000
-1.310400 -13.993200 0.000000
-1.263600 -13.993200 0.000000
-1.216800 -13.993200 0.000000
-1.170000 -13.993200 0.000000
-1.123200 -13.993200 0.000000
-1.076400 -13.993200 0.000000
-1.029600 -13.993200 0.000000
-0.982800 -13.993200 0.000000
-0.936000 -13.993200 0.000000
-0.889200 -13.993200 0.000000
-0.842400 -13.993200 0.000000
-0.795600 -13.993200 0.000000
-0.748800 -13.993200 0.000000
-0.702000 -13.993200 0.000000
-0.655200 -13.993200 0.000000
-0.608400 -13.993200 0.000000
-0.561600 -13.993200 0.000000
-0.514800 -13.993200 0.000000
-0.468000 -13.993200 0.000000
-0.421200 -13.993200 0.000000
-0.374400 -13.993200 0.000000
-0.327600 -13.993200 0.000000
-0.280800 -13.993200 0.000000
-0.234000 -13.993200 0.000000
-0.187200 -13.993200 0.000000
-0.140400 -13.993200 0.000000
-0.093600 -13.993200 0.000000
-0.046800 -13.993200 0.000000
0.000000 -13.993200 0.000000
0.046800 -13.993200 0.000000
0.093600 -13.993200 0.000000
0.140400 -13.993200 0.000000
0.187200 -13.993200 0.000000
0.234000 -13.993200 0.000000
0.280800 -13.993200 0.000000
0.327600 -13.993200 0.000000
0.374400 -13.993200 0.000000
0.421200 -13.993200 0.000000
0.468000 -13.993200 0.000000
0.514800 -13.993200 0.000000
0.561600 -13.993200 0.000000
0.608400 -13.993200 0.000000
0.655200 -13.993200 0.000000
0.702000 -13.993200 0.000000
0.748800 -13.993200 0.000000
0.795600 -13.993200 0.000000
0.842400 -13.993200 0.000000
0.889200 -13.993200 0.000000
0.936000 -13.993200 0.000000
0.982800 -13.993200 0.000000
1.029600 -13.993200 0.000000
1.076400 -13.993200 0.000000
1.123200 -13.993200 0.000000
1.170000 -13.993200 0.000000
1.216800 -13.993200 0.000000
1.263600 -13.993200 0.000000
1.310400 -13.993200 0.000000
1.357200 -13.993200 0.000000
1.404000 -13.993200 0.000000
1.450800 -13.993200 0.000000
1.497600 -13.993200 0.000000
1.544400 -13.993200 0.000000
1.591200 -13.993200 0.000000
1.638000 -13.993200 0.000000
1.684800 -13.993200 0.000000
1.731600 -13.993200 0.000000
1.778400 -13.993200 0.000000
1.825200 -13.993200 0.000000
1.872000 -13.993200 0.000000
1.918800 -13.993200 0.000000
1.965600 -13.993200 0.000000
2.012400 -13.993200 0.000000
2.059200 -13.993200 0.000000
2.106000 -13.993200 0.000000
2.152800 -13.993200 0.000000
2.199600 -13.993200 0.000000
2.246400 -13.993200 0.000000
2.293200 -13.993200 0.000000
2.340000 -13.993200 0.000000
2.386800 -13.993200 0.000000
2.433600 -13.993200 0.000000
2.480400 -13.993200 0.000000
2.527200 -13.993200 0.000000
2.574000 -13.993200 0.000000
2.620800 -13.993200 0.000000
2.667600 -13.993200 0.000000
2.714400 -13.993200 0.000000
2.761200 -13.993200 0.000000
2.808000 -13.993200 0.000000
2.854800 -13.993200 0.000000
2.901600 -13.993200 0.000000
2.948400 -13.993200 0.000000
2.995200 -13.993200 0.000000
3.042000 -13.993200 0.000000
3.088800 -13.993200 0.000000
3.135600 -13.993200 0.000000
3.182400 -13.993200 0.000000
3.229200 -13.993200 0.000000
3.276000 -13.993200 0.000000
12.214800 -13.993200 0.000000
12.261600 -13.993200 0.000000
12.308400 -13.993200 0.000000
12.355200 -13.993200 0.000000
12.402000 -13.993200 0.000000
12.448800 -13.993200 0.000000
12.495600 -13.993200 0.000000
12.542400 -13.993200 0.000000
12.589200 -13.993200 0.000000
12.636000 -13.993200 0.000000
12.682800 -13.993200 0.000000
12.729600 -13.993200 0.000000
12.776400 -13.993200 0.000000
12.823200 -13.993200 0.000000
12.870000 -13.993200 0.000000
12.916800 -13.993200 0.000000
12.963600 -13.993200 0.000000
13.010400 -13.993200 0.000000
13.057200 -13.993200 0.000000
13.104000 -13.993200 0.000000
13.150800 -13.993200 0.000000
13.197600 -13.993200 0.000000
13.244400 -13.993200 0.000000
13.291200 -13.993200 0.000000
13.338000 -13.993200 0.000000
13.384800 -13.993200 0.000000
13.431600 -13.993200 0.000000
13.478400 -13.993200 0.000000
13.525200 -13.993200 0.000000
13.572000 -13.993200 0.000000
13.618800 -13.993200 0.000000
13.665600 -13.993200 0.000000
13.712400 -13.993200 0.000000
13.759200 -13.993200 0.000000
13.806000 -13.993200 0.000000
13.852800 -13.993200 0.000000
13.899600 -13.993200 0.000000
13.946400 -13.993200 0.000000
13.993200 -13.993200 0.000000
14.040000 -13.993200 0.000000
14.086800 -13.993200 0.000000
14.133600 -13.993200 0.000000
14.882400 -13.993200 0.000000
14.929200 -13.993200 0.000000
14.976000 -13.993200 0.000000
15.022800 -13.993200 0.000000
15.069600 -13.993200 0.000000
15.116400 -13.993200 0.000000
15.163200 -13.993200 0.000000
15.210000 -13.993200 0.000000
15.256800 -13.993200 0.000000
15.303600 -13.993200 0.000000
15.350400 -13.993200 0.000000
15.397200 -13.993200 0.000000
15.444000 -13.993200 0.000000
15.490800 -13.993200 0.000000
15.537600 -13.993200 0.000000
15.584400 -13.993200 0.000000
16.099200 -13.993200 0.000000
-18.720000 -13.946400 0.000000
-18.673200 -13.946400 0.000000
-18.626400 -13.946400 0.000000
-18.579600 -13.946400 0.000000
-18.532800 -13.946400 0.000000
-18.486000 -13.946400 0.000000
-18.439200 -13.946400 0.000000
-18.392400 -13.946400 0.000000
-18.345600 -13.946400 0.000000
-18.298800 -13.946400 0.000000
-18.252000 -13.946400 0.000000
-18.205200 -13.946400 0.000000
-18.158400 -13.946400 0.000000
-18.111600 -13.946400 0.000000
-18.064800 -13.946400 0.000000
-18.018000 -13.946400 0.000000
-17.971200 -13.946400 0.000000
-17.924400 -13.946400 0.000000
-17.877600 -13.946400 0.000000
-17.830800 -13.946400 0.000000
-17.784000 -13.946400 0.000000
-17.737200 -13.946400 0.000000
-17.690400 -13.946400 0.000000
-17.643600 -13.946400 0.000000
-17.596800 -13.946400 0.000000
-17.550000 -13.946400 0.000000
-17.503200 -13.946400 0.000000
-17.456400 -13.946400 0.000000
-17.409600 -13.946400 0.000000
-17.362800 -13.946400 0.000000
-17.316000 -13.946400 0.000000
-17.269200 -13.946400 0.000000
-17.222400 -13.946400 0.000000
-17.175600 -13.946400 0.000000
-17.128800 -13.946400 0.000000
-17.082000 -13.946400 0.000000
-17.035200 -13.946400 0.000000
-16.988400 -13.946400 0.000000
-16.941600 -13.946400 0.000000
-16.894800 -13.946400 0.000000
-16.848000 -13.946400 0.000000
-16.801200 -13.946400 0.000000
-16.754400 -13.946400 0.000000
-15.116400 -13.946400 0.000000
-15.069600 -13.946400 0.000000
-15.022800 -13.946400 0.000000
-14.976000 -13.946400 0.000000
-14.929200 -13.946400 0.000000
-14.882400 -13.946400 0.000000
-14.835600 -13.946400 0.000000
-14.788800 -13.946400 0.000000
-14.742000 -13.946400 0.000000
-14.695200 -13.946400 0.000000
-14.648400 -13.946400 0.000000
-14.601600 -13.946400 0.000000
-14.554800 -13.946400 0.000000
-14.508000 -13.946400 0.000000
-14.461200 -13.946400 0.000000
-14.414400 -13.946400 0.000000
-14.367600 -13.946400 0.000000
-14.320800 -13.946400 0.000000
-14.274000 -13.946400 0.000000
-14.227200 -13.946400 0.000000
-14.180400 -13.946400 0.000000
-14.133600 -13.946400 0.000000
-14.086800 -13.946400 0.000000
-14.040000 -13.946400 0.000000
-13.993200 -13.946400 0.000000
-13.946400 -13.946400 0.000000
-13.899600 -13.946400 0.000000
-13.852800 -13.946400 0.000000
-13.806000 -13.946400 0.000000
-13.759200 -13.946400 0.000000
-13.712400 -13.946400 0.000000
-13.665600 -13.946400 0.000000
-13.618800 -13.946400 0.000000
-13.572000 -13.946400 0.000000
-13.525200 -13.946400 0.000000
-13.478400 -13.946400 0.000000
-13.431600 -13.946400 0.000000
-13.384800 -13.946400 0.000000
-13.338000 -13.946400 0.000000
-13.291200 -13.946400 0.000000
-13.244400 -13.946400 0.000000
-13.197600 -13.946400 0.000000
-13.150800 -13.946400 0.000000
-13.104000 -13.946400 0.000000
-13.057200 -13.946400 0.000000
-10.576800 -13.946400 0.000000
-10.530000 -13.946400 0.000000
-10.483200 -13.946400 0.000000
-10.436400 -13.946400 0.000000
-10.389600 -13.946400 0.000000
-10.342800 -13.946400 0.000000
-10.296000 -13.946400 0.000000
-10.249200 -13.946400 0.000000
-10.202400 -13.946400 0.000000
-10.155600 -13.946400 0.000000
-10.108800 -13.946400 0.000000
-10.062000 -13.946400 0.000000
-10.015200 -13.946400 0.000000
-9.968400 -13.946400 0.000000
-9.921600 -13.946400 0.000000
-9.874800 -13.946400 0.000000
-9.828000 -13.946400 0.000000
-9.781200 -13.946400 0.000000
-9.734400 -13.946400 0.000000
-9.687600 -13.946400 0.000000
-9.640800 -13.946400 0.000000
-9.594000 -13.946400 0.000000
-9.547200 -13.946400 0.000000
-9.500400 -13.946400 0.000000
-9.453600 -13.946400 0.000000
-9.406800 -13.946400 0.000000
-9.360000 -13.946400 0.000000
-9.313200 -13.946400 0.000000
-9.266400 -13.946400 0.000000
-9.219600 -13.946400 0.000000
-9.172800 -13.946400 0.000000
-9.126000 -13.946400 0.000000
-9.079200 -13.946400 0.000000
-9.032400 -13.946400 0.000000
-8.985600 -13.946400 0.000000
-8.938800 -13.946400 0.000000
-8.892000 -13.946400 0.000000
-8.845200 -13.946400 0.000000
-8.798400 -13.946400 0.000000
-8.751600 -13.946400 0.000000
-8.704800 -13.946400 0.000000
-8.658000 -13.946400 0.000000
-8.611200 -13.946400 0.000000
-8.564400 -13.946400 0.000000
-8.517600 -13.946400 0.000000
-8.470800 -13.946400 0.000000
-8.424000 -13.946400 0.000000
-8.377200 -13.946400 0.000000
-8.330400 -13.946400 0.000000
-8.283600 -13.946400 0.000000
-8.236800 -13.946400 0.000000
-8.190000 -13.946400 0.000000
-8.143200 -13.946400 0.000000
-8.096400 -13.946400 0.000000
-8.049600 -13.946400 0.000000
-8.002800 -13.946400 0.000000
-7.956000 -13.946400 0.000000
-7.909200 -13.946400 0.000000
-7.862400 -13.946400 0.000000
-7.815600 -13.946400 0.000000
-7.768800 -13.946400 0.000000
-7.722000 -13.946400 0.000000
-7.675200 -13.946400 0.000000
-7.628400 -13.946400 0.000000
-7.581600 -13.946400 0.000000
-7.534800 -13.946400 0.000000
-7.488000 -13.946400 0.000000
-7.441200 -13.946400 0.000000
-7.394400 -13.946400 0.000000
-7.347600 -13.946400 0.000000
-7.300800 -13.946400 0.000000
-7.254000 -13.946400 0.000000
-7.207200 -13.946400 0.000000
-7.160400 -13.946400 0.000000
-7.113600 -13.946400 0.000000
-7.066800 -13.946400 0.000000
-7.020000 -13.946400 0.000000
-6.973200 -13.946400 0.000000
-6.926400 -13.946400 0.000000
-6.879600 -13.946400 0.000000
-6.832800 -13.946400 0.000000
-6.786000 -13.946400 0.000000
-6.739200 -13.946400 0.000000
-6.692400 -13.946400 0.000000
-6.645600 -13.946400 0.000000
-6.598800 -13.946400 0.000000
-6.552000 -13.946400 0.000000
-6.505200 -13.946400 0.000000
-6.458400 -13.946400 0.000000
-6.411600 -13.946400 0.000000
-6.364800 -13.946400 0.000000
-6.318000 -13.946400 0.000000
-6.271200 -13.946400 0.000000
-6.224400 -13.946400 0.000000
-6.177600 -13.946400 0.000000
-6.130800 -13.946400 0.000000
-6.084000 -13.946400 0.000000
-6.037200 -13.946400 0.000000
-5.990400 -13.946400 0.000000
-5.943600 -13.946400 0.000000
-5.896800 -13.946400 0.000000
-5.850000 -13.946400 0.000000
-5.803200 -13.946400 0.000000
-5.756400 -13.946400 0.000000
-5.709600 -13.946400 0.000000
-5.662800 -13.946400 0.000000
-5.616000 -13.946400 0.000000
-5.569200 -13.946400 0.000000
-5.522400 -13.946400 0.000000
-5.475600 -13.946400 0.000000
-5.428800 -13.946400 0.000000
-5.382000 -13.946400 0.000000
-5.335200 -13.946400 0.000000
-5.288400 -13.946400 0.000000
-5.241600 -13.946400 0.000000
-5.194800 -13.946400 0.000000
-5.148000 -13.946400 0.000000
-5.101200 -13.946400 0.000000
-5.054400 -13.946400 0.000000
-5.007600 -13.946400 0.000000
-4.960800 -13.946400 0.000000
-4.914000 -13.946400 0.000000
-4.867200 -13.946400 0.000000
-4.820400 -13.946400 0.000000
-4.773600 -13.946400 0.000000
-4.726800 -13.946400 0.000000
-4.680000 -13.946400 0.000000
-4.633200 -13.946400 0.000000
-4.586400 -13.946400 0.000000
-4.539600 -13.946400 0.000000
-4.492800 -13.946400 0.000000
-4.446000 -13.946400 0.000000
-4.399200 -13.946400 0.000000
-4.352400 -13.946400 0.000000
-4.305600 -13.946400 0.000000
-4.258800 -13.946400 0.000000
-4.212000 -13.946400 0.000000
-4.165200 -13.946400 0.000000
-4.118400 -13.946400 0.000000
-4.071600 -13.946400 0.000000
-4.024800 -13.946400 0.000000
-3.978000 -13.946400 0.000000
-3.931200 -13.946400 0.000000
-3.884400 -13.946400 0.000000
-3.837600 -13.946400 0.000000
-3.790800 -13.946400 0.000000
-3.744000 -13.946400 0.000000
-3.697200 -13.946400 0.000000
-3.650400 -13.946400 0.000000
-3.603600 -13.946400 0.000000
-3.556800 -13.946400 0.000000
-3.510000 -13.946400 0.000000
-3.463200 -13.946400 0.000000
-3.416400 -13.946400 0.000000
-3.369600 -13.946400 0.000000
-3.322800 -13.946400 0.000000
-3.276000 -13.946400 0.000000
-3.229200 -13.946400 0.000000
-3.182400 -13.946400 0.000000
-3.135600 -13.946400 0.000000
-3.088800 -13.946400 0.000000
-3.042000 -13.946400 0.000000
-2.995200 -13.946400 0.000000
-2.948400 -13.946400 0.000000
-2.901600 -13.946400 0.000000
-2.854800 -13.946400 0.000000
-2.808000 -13.946400 0.000000
-2.761200 -13.946400 0.000000
-2.714400 -13.946400 0.000000
-2.667600 -13.946400 0.000000
-2.620800 -13.946400 0.000000
-2.574000 -13.946400 0.000000
-2.527200 -13.946400 0.000000
-2.480400 -13.946400 0.000000
-2.433600 -13.946400 0.000000
-2.386800 -13.946400 0.000000
-2.340000 -13.946400 0.000000
-2.293200 -13.946400 0.000000
-2.246400 -13.946400 0.000000
-2.199600 -13.946400 0.000000
-2.152800 -13.946400 0.000000
-2.106000 -13.946400 0.000000
-2.059200 -13.946400 0.000000
-2.012400 -13.946400 0.000000
-1.965600 -13.946400 0.000000
-1.918800 -13.946400 0.000000
-1.872000 -13.946400 0.000000
-1.825200 -13.946400 0.000000
-1.778400 -13.946400 0.000000
-1.731600 -13.946400 0.000000
-1.684800 -13.946400 0.000000
-1.638000 -13.946400 0.000000
-1.591200 -13.946400 0.000000
-1.544400 -13.946400 0.000000
-1.497600 -13.946400 0.000000
-1.450800 -13.946400 0.000000
-1.404000 -13.946400 0.000000
-1.357200 -13.946400 0.000000
-1.310400 -13.946400 0.000000
-1.263600 -13.946400 0.000000
-1.216800 -13.946400 0.000000
-1.170000 -13.946400 0.000000
-1.123200 -13.946400 0.000000
-1.076400 -13.946400 0.000000
-1.029600 -13.946400 0.000000
-0.982800 -13.946400 0.000000
-0.936000 -13.946400 0.000000
-0.889200 -13.946400 0.000000
-0.842400 -13.946400 0.000000
-0.795600 -13.946400 0.000000
-0.748800 -13.946400 0.000000
-0.702000 -13.946400 0.000000
-0.655200 -13.946400 0.000000
-0.608400 -13.946400 0.000000
-0.561600 -13.946400 0.000000
-0.514800 -13.946400 0.000000
-0.468000 -13.946400 0.000000
-0.421200 -13.946400 0.000000
-0.374400 -13.946400 0.000000
-0.327600 -13.946400 0.000000
-0.280800 -13.946400 0.000000
-0.234000 -13.946400 0.000000
-0.187200 -13.946400 0.000000
-0.140400 -13.946400 0.000000
-0.093600 -13.946400 0.000000
-0.046800 -13.946400 0.000000
0.000000 -13.946400 0.000000
0.046800 -13.946400 0.000000
0.093600 -13.946400 0.000000
0.140400 -13.946400 0.000000
0.187200 -13.946400 0.000000
0.234000 -13.946400 0.000000
0.280800 -13.946400 0.000000
0.327600 -13.946400 0.000000
0.374400 -13.946400 0.000000
0.421200 -13.946400 0.000000
0.468000 -13.946400 0.000000
0.514800 -13.946400 0.000000
0.561600 -13.946400 0.000000
0.608400 -13.946400 0.000000
0.655200 -13.946400 0.000000
0.702000 -13.946400 0.000000
0.748800 -13.946400 0.000000
0.795600 -13.946400 0.000000
0.842400 -13.946400 0.000000
0.889200 -13.946400 0.000000
0.936000 -13.946400 0.000000
0.982800 -13.946400 0.000000
1.029600 -13.946400 0.000000
1.076400 -13.946400 0.000000
1.123200 -13.946400 0.000000
1.170000 -13.946400 0.000000
1.216800 -13.946400 0.000000
1.263600 -13.946400 0.000000
1.310400 -13.946400 0.000000
1.357200 -13.946400 0.000000
1.404000 -13.946400 0.000000
1.450800 -13.946400 0.000000
1.497600 -13.946400 0.000000
1.544400 -13.946400 0.000000
1.591200 -13.946400 0.000000
1.638000 -13.946400 0.000000
1.684800 -13.946400 0.000000
1.731600 -13.946400 0.000000
1.778400 -13.946400 0.000000
1.825200 -13.946400 0.000000
1.872000 -13.946400 0.000000
1.918800 -13.946400 0.000000
1.965600 -13.946400 0.000000
2.012400 -13.946400 0.000000
2.059200 -13.946400 0.000000
2.106000 -13.946400 0.000000
2.152800 -13.946400 0.000000
2.199600 -13.946400 0.000000
2.246400 -13.946400 0.000000
2.293200 -13.946400 0.000000
2.340000 -13.946400 0.000000
2.386800 -13.946400 0.000000
2.433600 -13.946400 0.000000
2.480400 -13.946400 0.000000
2.527200 -13.946400 0.000000
2.574000 -13.946400 0.000000
2.620800 -13.946400 0.000000
2.667600 -13.946400 0.000000
2.714400 -13.946400 0.000000
2.761200 -13.946400 0.000000
2.808000 -13.946400 0.000000
2.854800 -13.946400 0.000000
2.901600 -13.946400 0.000000
2.948400 -13.946400 0.000000
2.995200 -13.946400 0.000000
3.042000 -13.946400 0.000000
3.088800 -13.946400 0.000000
3.135600 -13.946400 0.000000
3.182400 -13.946400 0.000000
3.229200 -13.946400 0.000000
3.276000 -13.946400 0.000000
12.214800 -13.946400 0.000000
12.261600 -13.946400 0.000000
12.308400 -13.946400 0.000000
12.355200 -13.946400 0.000000
12.402000 -13.946400 0.000000
12.448800 -13.946400 0.000000
12.495600 -13.946400 0.000000
12.542400 -13.946400 0.000000
12.589200 -13.946400 0.000000
12.636000 -13.946400 0.000000
12.682800 -13.946400 0.000000
12.729600 -13.946400 0.000000
12.776400 -13.946400 0.000000
12.823200 -13.946400 0.000000
12.870000 -13.946400 0.000000
12.916800 -13.946400 0.000000
12.963600 -13.946400 0.000000
13.010400 -13.946400 0.000000
13.057200 -13.946400 0.000000
13.104000 -13.946400 0.000000
13.150800 -13.946400 0.000000
13.197600 -13.946400 0.000000
13.244400 -13.946400 0.000000
13.291200 -13.946400 0.000000
13.338000 -13.946400 0.000000
13.384800 -13.946400 0.000000
13.431600 -13.946400 0.000000
13.478400 -13.946400 0.000000
13.525200 -13.946400 0.000000
13.572000 -13.946400 0.000000
13.618800 -13.946400 0.000000
13.665600 -13.946400 0.000000
13.712400 -13.946400 0.000000
13.759200 -13.946400 0.000000
13.806000 -13.946400 0.000000
13.852800 -13.946400 0.000000
13.899600 -13.946400 0.000000
13.946400 -13.946400 0.000000
13.993200 -13.946400 0.000000
14.040000 -13.946400 0.000000
14.086800 -13.946400 0.000000
14.133600 -13.946400 0.000000
14.180400 -13.946400 0.000000
14.882400 -13.946400 0.000000
14.929200 -13.946400 0.000000
14.976000 -13.946400 0.000000
15.022800 -13.946400 0.000000
15.069600 -13.946400 0.000000
15.116400 -13.946400 0.000000
15.163200 -13.946400 0.000000
15.210000 -13.946400 0.000000
15.256800 -13.946400 0.000000
15.303600 -13.946400 0.000000
15.350400 -13.946400 0.000000
15.397200 -13.946400 0.000000
15.444000 -13.946400 0.000000
15.490800 -13.946400 0.000000
15.537600 -13.946400 0.000000
15.584400 -13.946400 0.000000
15.631200 -13.946400 0.000000
15.678000 -13.946400 0.000000
16.052400 -13.946400 0.000000
-18.720000 -13.899600 0.000000
-18.673200 -13.899600 0.000000
-18.626400 -13.899600 0.000000
-18.579600 -13.899600 -7.172496
-18.532800 -13.899600 -7.137662
-18.486000 -13.899600 -7.126529
-18.439200 -13.899600 -7.124095
-18.392400 -13.899600 -7.115068
-18.345600 -13.899600 -7.112358
-18.298800 -13.899600 -7.105448
-18.252000 -13.899600 -7.098286
-18.205200 -13.899600 -7.091337
-18.158400 -13.899600 -7.063243
-18.111600 -13.899600 -7.082045
-18.064800 -13.899600 -7.082293
-18.018000 -13.899600 -7.062545
-17.971200 -13.899600 -7.059362
-17.924400 -13.899600 -7.065762
-17.877600 -13.899600 -7.069430
-17.830800 -13.899600 -7.074871
-17.784000 -13.899600 -7.074273
-17.737200 -13.899600 -7.074273
-17.690400 -13.899600 -7.074273
-17.643600 -13.899600 -7.054958
-17.596800 -13.899600 -7.030051
-17.550000 -13.899600 -7.011885
-17.503200 -13.899600 -6.998523
-17.456400 -13.899600 -6.996348
-17.409600 -13.899600 -6.988122
-17.362800 -13.899600 -6.973645
-17.316000 -13.899600 -6.968332
-17.269200 -13.899600 -6.965813
-17.222400 -13.899600 -6.965813
-17.175600 -13.899600 -6.948198
-17.128800 -13.899600 -6.916687
-17.082000 -13.899600 -6.913201
-17.035200 -13.899600 -6.894596
-16.988400 -13.899600 -6.891404
-16.941600 -13.899600 -6.863829
-16.894800 -13.899600 -6.825654
-16.848000 -13.899600 -6.787030
-16.801200 -13.899600 -6.752280
-15.163200 -13.899600 6.691422
-15.116400 -13.899600 6.759590
-15.069600 -13.899600 6.790254
-15.022800 -13.899600 6.802587
-14.976000 -13.899600 6.835520
-14.929200 -13.899600 6.840220
-14.882400 -13.899600 6.870595
-14.835600 -13.899600 6.885712
-14.788800 -13.899600 6.904185
-14.742000 -13.899600 6.905455
-14.695200 -13.899600 6.914711
-14.648400 -13.899600 6.939708
-14.601600 -13.899600 6.961058
-14.554800 -13.899600 6.973534
-14.508000 -13.899600 6.978151
-14.461200 -13.899600 6.988082
-14.414400 -13.899600 6.991324
-14.367600 -13.899600 6.991769
-14.320800 -13.899600 6.997558
-14.274000 -13.899600 7.000445
-14.227200 -13.899600 7.000445
-14.180400 -13.899600 7.004853
-14.133600 -13.899600 7.012148
-14.086800 -13.899600 7.014711
-14.040000 -13.899600 7.018440
-13.993200 -13.899600 7.020466
-13.946400 -13.899600 7.020466
-13.899600 -13.899600 7.018440
-13.852800 -13.899600 7.018440
-13.806000 -13.899600 7.027147
-13.759200 -13.899600 7.016283
-13.712400 -13.899600 7.016283
-13.665600 -13.899600 7.016283
-13.618800 -13.899600 7.024613
-13.572000 -13.899600 7.027147
-13.525200 -13.899600 7.024398
-13.478400 -13.899600 7.024398
-13.431600 -13.899600 7.024398
-13.384800 -13.899600 7.024398
-13.338000 -13.899600 7.024076
-13.291200 -13.899600 7.024076
-13.244400 -13.899600 7.026748
-13.197600 -13.899600 7.055681
-13.150800 -13.899600 7.092932
-13.104000 -13.899600 7.136577
-10.576800 -13.899600 8.606542
-10.530000 -13.899600 8.537941
-10.483200 -13.899600 8.561416
-10.436400 -13.899600 8.550590
-10.389600 -13.899600 8.492324
-10.342800 -13.899600 8.480946
-10.296000 -13.899600 8.426998
-10.249200 -13.899600 8.387391
-10.202400 -13.899600 8.345234
-10.155600 -13.899600 8.288592
-10.108800 -13.899600 8.245523
-10.062000 -13.899600 8.138601
-10.015200 -13.899600 8.094510
-9.968400 -13.899600 8.079305
-9.921600 -13.899600 8.059297
-9.874800 -13.899600 8.042642
-9.828000 -13.899600 8.005192
-9.781200 -13.899600 7.961083
-9.734400 -13.899600 7.921392
-9.687600 -13.899600 7.888229
-9.640800 -13.899600 7.870695
-9.594000 -13.899600 7.860920
-9.547200 -13.899600 7.845022
-9.500400 -13.899600 7.802134
-9.453600 -13.899600 7.772261
-9.406800 -13.899600 7.738595
-9.360000 -13.899600 7.713846
-9.313200 -13.899600 7.695008
-9.266400 -13.899600 7.673467
-9.219600 -13.899600 7.640604
-9.172800 -13.899600 7.629554
-9.126000 -13.899600 7.613888
-9.079200 -13.899600 7.582213
-9.032400 -13.899600 7.540329
-8.985600 -13.899600 7.505654
-8.938800 -13.899600 7.503164
-8.892000 -13.899600 7.477541
-8.845200 -13.899600 7.460926
-8.798400 -13.899600 7.436444
-8.751600 -13.899600 7.427491
-8.704800 -13.899600 7.427491
-8.658000 -13.899600 7.415097
-8.611200 -13.899600 7.394386
-8.564400 -13.899600 7.384892
-8.517600 -13.899600 7.384892
-8.470800 -13.899600 7.370838
-8.424000 -13.899600 7.346280
-8.377200 -13.899600 7.332841
-8.330400 -13.899600 7.327310
-8.283600 -13.899600 7.323538
-8.236800 -13.899600 7.300009
-8.190000 -13.899600 7.276804
-8.143200 -13.899600 7.268364
-8.096400 -13.899600 7.258993
-8.049600 -13.899600 7.250116
-8.002800 -13.899600 7.235927
-7.956000 -13.899600 7.209624
-7.909200 -13.899600 7.193160
-7.862400 -13.899600 7.186140
-7.815600 -13.899600 7.162676
-7.768800 -13.899600 7.168224
-7.722000 -13.899600 7.143684
-7.675200 -13.899600 7.136662
-7.628400 -13.899600 7.115995
-7.581600 -13.899600 7.114501
-7.534800 -13.899600 7.104387
-7.488000 -13.899600 7.104387
-7.441200 -13.899600 7.092383
-7.394400 -13.899600 7.102971
-7.347600 -13.899600 7.071940
-7.300800 -13.899600 7.071407
-7.254000 -13.899600 7.058848
-7.207200 -13.899600 7.041382
-7.160400 -13.899600 7.039863
-7.113600 -13.899600 7.012092
-7.066800 -13.899600 7.001965
-7.020000 -13.899600 7.001965
-6.973200 -13.899600 7.010628
-6.926400 -13.899600 7.004487
-6.879600 -13.899600 7.009675
-6.832800 -13.899600 7.004487
-6.786000 -13.899600 6.989735
-6.739200 -13.899600 6.961260
-6.692400 -13.899600 6.937988
-6.645600 -13.899600 6.924952
-6.598800 -13.899600 6.912714
-6.552000 -13.899600 6.913872
-6.505200 -13.899600 6.924952
-6.458400 -13.899600 6.913872
-6.411600 -13.899600 6.904088
-6.364800 -13.899600 6.889116
-6.318000 -13.899600 6.885745
-6.271200 -13.899600 6.882769
-6.224400 -13.899600 6.849905
-6.177600 -13.899600 6.836991
-6.130800 -13.899600 6.839962
-6.084000 -13.899600 6.844447
-6.037200 -13.899600 6.844447
-5.990400 -13.899600 6.829581
-5.943600 -13.899600 6.829581
-5.896800 -13.899600 6.791408
-5.850000 -13.899600 6.788603
-5.803200 -13.899600 6.777995
-5.756400 -13.899600 6.763175
-5.709600 -13.899600 6.766000
-5.662800 -13.899600 6.781456
-5.616000 -13.899600 6.791832
-5.569200 -13.899600 6.810415
-5.522400 -13.899600 6.810415
-5.475600 -13.899600 6.819705
-5.428800 -13.899600 6.819705
-5.382000 -13.899600 6.825278
-5.335200 -13.899600 6.816723
-5.288400 -13.899600 6.816723
-5.241600 -13.899600 6.794133
-5.194800 -13.899600 6.794759
-5.148000 -13.899600 6.788358
-5.101200 -13.899600 6.773294
-5.054400 -13.899600 6.748590
-5.007600 -13.899600 6.718932
-4.960800 -13.899600 6.714021
-4.914000 -13.899600 6.712540
-4.867200 -13.899600 6.712540
-4.820400 -13.899600 6.713501
-4.773600 -13.899600 6.718022
-4.726800 -13.899600 6.741679
-4.680000 -13.899600 6.748260
-4.633200 -13.899600 6.756470
-4.586400 -13.899600 6.762266
-4.539600 -13.899600 6.766397
-4.492800 -13.899600 6.755004
-4.446000 -13.899600 6.753537
-4.399200 -13.899600 6.732422
-4.352400 -13.899600 6.719366
-4.305600 -13.899600 6.701385
-4.258800 -13.899600 6.700903
-4.212000 -13.899600 6.700560
-4.165200 -13.899600 6.707956
-4.118400 -13.899600 6.724302
-4.071600 -13.899600 6.749659
-4.024800 -13.899600 6.749659
-3.978000 -13.899600 6.749659
-3.931200 -13.899600 6.718233
-3.884400 -13.899600 6.706287
-3.837600 -13.899600 6.689010
-3.790800 -13.899600 6.688827
-3.744000 -13.899600 6.689010
-3.697200 -13.899600 6.693690
-3.650400 -13.899600 6.708610
-3.603600 -13.899600 6.715948
-3.556800 -13.899600 6.715948
-3.510000 -13.899600 6.715948
-3.463200 -13.899600 6.715771
-3.416400 -13.899600 6.707901
-3.369600 -13.899600 6.699769
-3.322800 -13.899600 6.699719
-3.276000 -13.899600 6.683493
-3.229200 -13.899600 6.702923
-3.182400 -13.899600 6.717998
-3.135600 -13.899600 6.721523
-3.088800 -13.899600 6.734565
-3.042000 -13.899600 6.734565
-2.995200 -13.899600 6.729324
-2.948400 -13.899600 6.741952
-2.901600 -13.899600 6.734565
-2.854800 -13.899600 6.734565
-2.808000 -13.899600 6.745791
-2.761200 -13.899600 6.749459
-2.714400 -13.899600 6.760719
-2.667600 -13.899600 6.760719
-2.620800 -13.899600 6.760719
-2.574000 -13.899600 6.760719
-2.527200 -13.899600 6.760719
-2.480400 -13.899600 6.758197
-2.433600 -13.899600 6.757356
-2.386800 -13.899600 6.751534
-2.340000 -13.899600 6.751534
-2.293200 -13.899600 6.731289
-2.246400 -13.899600 6.745334
-2.199600 -13.899600 6.758747
-2.152800 -13.899600 6.783032
-2.106000 -13.899600 6.787074
-2.059200 -13.899600 6.788823
-2.012400 -13.899600 6.796106
-1.965600 -13.899600 6.800275
-1.918800 -13.899600 6.803120
-1.872000 -13.899600 6.805560
-1.825200 -13.899600 6.826133
-1.778400 -13.899600 6.831022
-1.731600 -13.899600 6.833106
-1.684800 -13.899600 6.847965
-1.638000 -13.899600 6.849732
-1.591200 -13.899600 6.874639
-1.544400 -13.899600 6.874639
-1.497600 -13.899600 6.877358
-1.450800 -13.899600 6.880732
-1.404000 -13.899600 6.887587
-1.357200 -13.899600 6.887587
-1.310400 -13.899600 6.887364
-1.263600 -13.899600 6.887364
-1.216800 -13.899600 6.910095
-1.170000 -13.899600 6.916143
-1.123200 -13.899600 6.917232
-1.076400 -13.899600 6.920704
-1.029600 -13.899600 6.930382
-0.982800 -13.899600 6.935349
-0.936000 -13.899600 6.935349
-0.889200 -13.899600 6.948711
-0.842400 -13.899600 6.957250
-0.795600 -13.899600 6.980824
-0.748800 -13.899600 6.989061
-0.702000 -13.899600 6.995332
-0.655200 -13.899600 7.005195
-0.608400 -13.899600 7.030457
-0.561600 -13.899600 7.037519
-0.514800 -13.899600 7.043763
-0.468000 -13.899600 7.045574
-0.421200 -13.899600 7.043763
-0.374400 -13.899600 7.044497
-0.327600 -13.899600 7.055410
-0.280800 -13.899600 7.065835
-0.234000 -13.899600 7.072978
-0.187200 -13.899600 7.070681
-0.140400 -13.899600 7.076082
-0.093600 -13.899600 7.081283
-0.046800 -13.899600 7.096692
0.000000 -13.899600 7.110075
0.046800 -13.899600 7.124863
0.093600 -13.899600 7.134224
0.140400 -13.899600 7.181542
0.187200 -13.899600 7.186085
0.234000 -13.899600 7.197045
0.280800 -13.899600 7.204415
0.327600 -13.899600 7.204415
0.374400 -13.899600 7.209296
0.421200 -13.899600 7.218301
0.468000 -13.899600 7.218301
0.514800 -13.899600 7.223269
0.561600 -13.899600 7.222167
0.608400 -13.899600 7.226457
0.655200 -13.899600 7.251119
0.702000 -13.899600 7.279138
0.748800 -13.899600 7.307793
0.795600 -13.899600 7.320596
0.842400 -13.899600 7.338433
0.889200 -13.899600 7.364324
0.936000 -13.899600 7.379125
0.982800 -13.899600 7.387257
1.029600 -13.899600 7.397857
1.076400 -13.899600 7.407237
1.123200 -13.899600 7.415358
1.170000 -13.899600 7.451009
1.216800 -13.899600 7.477303
1.263600 -13.899600 7.498247
1.310400 -13.899600 7.535549
1.357200 -13.899600 7.575286
1.404000 -13.899600 7.597643
1.450800 -13.899600 7.618147
1.497600 -13.899600 7.632546
1.544400 -13.899600 7.662872
1.591200 -13.899600 7.669685
1.638000 -13.899600 7.703631
1.684800 -13.899600 7.738112
1.731600 -13.899600 7.760011
1.778400 -13.899600 7.763267
1.825200 -13.899600 7.785428
1.872000 -13.899600 7.795214
1.918800 -13.899600 7.810206
1.965600 -13.899600 7.825248
2.012400 -13.899600 7.875197
2.059200 -13.899600 7.901804
2.106000 -13.899600 7.903985
2.152800 -13.899600 7.930106
2.199600 -13.899600 7.944172
2.246400 -13.899600 7.972647
2.293200 -13.899600 8.012436
2.340000 -13.899600 8.055573
2.386800 -13.899600 8.095155
2.433600 -13.899600 8.139156
2.480400 -13.899600 8.145691
2.527200 -13.899600 8.192119
2.574000 -13.899600 8.256204
2.620800 -13.899600 8.295933
2.667600 -13.899600 8.365547
2.714400 -13.899600 8.464612
2.761200 -13.899600 8.476296
2.808000 -13.899600 8.500733
2.854800 -13.899600 8.539585
2.901600 -13.899600 8.573123
2.948400 -13.899600 8.599711
2.995200 -13.899600 8.600319
3.042000 -13.899600 8.605186
3.088800 -13.899600 8.714535
3.135600 -13.899600 8.753758
3.182400 -13.899600 8.849279
3.229200 -13.899600 11.055822
3.276000 -13.899600 11.517476
12.261600 -13.899600 7.994233
12.308400 -13.899600 7.963318
12.355200 -13.899600 7.956376
12.402000 -13.899600 7.956836
12.448800 -13.899600 7.956836
12.495600 -13.899600 7.942809
12.542400 -13.899600 7.926003
12.589200 -13.899600 7.933557
12.636000 -13.899600 7.933557
12.682800 -13.899600 7.933557
12.729600 -13.899600 7.922020
12.776400 -13.899600 7.920665
12.823200 -13.899600 7.920665
12.870000 -13.899600 7.924202
12.916800 -13.899600 7.934045
12.963600 -13.899600 7.934045
13.010400 -13.899600 7.936633
13.057200 -13.899600 7.925151
13.104000 -13.899600 7.936633
13.150800 -13.899600 7.941035
13.197600 -13.899600 7.942852
13.244400 -13.899600 7.944673
13.291200 -13.899600 7.958044
13.338000 -13.899600 7.960866
13.384800 -13.899600 7.962560
13.431600 -13.899600 7.964906
13.478400 -13.899600 7.964906
13.525200 -13.899600 7.967473
13.572000 -13.899600 7.967473
13.618800 -13.899600 7.967458
13.665600 -13.899600 7.974796
13.712400 -13.899600 7.975276
13.759200 -13.899600 7.982830
13.806000 -13.899600 7.982830
13.852800 -13.899600 7.975193
13.899600 -13.899600 7.985622
13.946400 -13.899600 7.989299
13.993200 -13.899600 7.998115
14.040000 -13.899600 7.989299
14.086800 -13.899600 7.977113
14.133600 -13.899600 7.975748
14.180400 -13.899600 7.950288
14.227200 -13.899600 7.934129
14.929200 -13.899600 6.722550
14.976000 -13.899600 6.717108
15.022800 -13.899600 6.696813
15.069600 -13.899600 6.698294
15.116400 -13.899600 6.686592
15.163200 -13.899600 6.684742
15.210000 -13.899600 6.686592
15.256800 -13.899600 6.680821
15.303600 -13.899600 6.686592
15.350400 -13.899600 6.704287
15.397200 -13.899600 6.707858
15.444000 -13.899600 6.709432
15.490800 -13.899600 6.707858
15.537600 -13.899600 6.684516
15.584400 -13.899600 6.671342
15.631200 -13.899600 6.651438
15.678000 -13.899600 6.590018
16.052400 -13.899600 4.222334
-18.720000 -13.852800 0.000000
-18.673200 -13.852800 0.000000
-18.626400 -13.852800 0.000000
-18.579600 -13.852800 -7.183087
-18.532800 -13.852800 -7.143244
-18.486000 -13.852800 -7.127805
-18.439200 -13.852800 -7.126529
-18.392400 -13.852800 -7.125898
-18.345600 -13.852800 -7.118681
-18.298800 -13.852800 -7.115068
-18.252000 -13.852800 -7.115068
-18.205200 -13.852800 -7.103458
-18.158400 -13.852800 -7.098286
-18.111600 -13.852800 -7.103458
-18.064800 -13.852800 -7.112720
-18.018000 -13.852800 -7.098286
-17.971200 -13.852800 -7.091337
-17.924400 -13.852800 -7.127892
-17.877600 -13.852800 -7.127892
-17.830800 -13.852800 -7.088697
-17.784000 -13.852800 -7.088697
-17.737200 -13.852800 -7.085636
-17.690400 -13.852800 -7.084611
-17.643600 -13.852800 -7.081623
-17.596800 -13.852800 -7.058333
-17.550000 -13.852800 -7.054066
-17.503200 -13.852800 -7.046241
-17.456400 -13.852800 -7.030051
-17.409600 -13.852800 -6.996348
-17.362800 -13.852800 -6.993789
-17.316000 -13.852800 -6.989404
-17.269200 -13.852800 -6.978016
-17.222400 -13.852800 -6.973645
-17.175600 -13.852800 -6.969321
-17.128800 -13.852800 -6.922184
-17.082000 -13.852800 -6.916687
-17.035200 -13.852800 -6.895566
-16.988400 -13.852800 -6.891459
-16.941600 -13.852800 -6.868415
-16.894800 -13.852800 -6.804961
-16.848000 -13.852800 -6.762555
-16.801200 -13.852800 -6.741089
-16.473600 -13.852800 -5.267917
-15.210000 -13.852800 6.749666
-15.163200 -13.852800 6.768410
-15.116400 -13.852800 6.788172
-15.069600 -13.852800 6.818636
-15.022800 -13.852800 6.835410
-14.976000 -13.852800 6.840220
-14.929200 -13.852800 6.870595
-14.882400 -13.852800 6.889814
-14.835600 -13.852800 6.905455
-14.788800 -13.852800 6.930583
-14.742000 -13.852800 6.950104
-14.695200 -13.852800 6.960459
-14.648400 -13.852800 6.961058
-14.601600 -13.852800 6.977818
-14.554800 -13.852800 6.983536
-14.508000 -13.852800 6.983138
-14.461200 -13.852800 6.988082
-14.414400 -13.852800 6.989594
-14.367600 -13.852800 6.989594
-14.320800 -13.852800 6.991769
-14.274000 -13.852800 7.003690
-14.227200 -13.852800 7.000445
-14.180400 -13.852800 7.005041
-14.133600 -13.852800 7.012148
-14.086800 -13.852800 7.018440
-14.040000 -13.852800 7.018440
-13.993200 -13.852800 7.019945
-13.946400 -13.852800 7.018440
-13.899600 -13.852800 7.028350
-13.852800 -13.852800 7.029598
-13.806000 -13.852800 7.028350
-13.759200 -13.852800 7.028350
-13.712400 -13.852800 7.028350
-13.665600 -13.852800 7.027147
-13.618800 -13.852800 7.027147
-13.572000 -13.852800 7.027147
-13.525200 -13.852800 7.019522
-13.478400 -13.852800 7.019522
-13.431600 -13.852800 7.019522
-13.384800 -13.852800 7.021275
-13.338000 -13.852800 7.024613
-13.291200 -13.852800 7.026748
-13.244400 -13.852800 7.063864
-13.197600 -13.852800 7.101295
-13.150800 -13.852800 7.116823
-10.576800 -13.852800 8.606542
-10.530000 -13.852800 8.599770
-10.483200 -13.852800 8.561416
-10.436400 -13.852800 8.554313
-10.389600 -13.852800 8.492324
-10.342800 -13.852800 8.481785
-10.296000 -13.852800 8.426998
-10.249200 -13.852800 8.399113
-10.202400 -13.852800 8.356404
-10.155600 -13.852800 8.288592
-10.108800 -13.852800 8.265642
-10.062000 -13.852800 8.149897
-10.015200 -13.852800 8.111867
-9.968400 -13.852800 8.086534
-9.921600 -13.852800 8.068333
-9.874800 -13.852800 8.049780
-9.828000 -13.852800 8.016876
-9.781200 -13.852800 7.961083
-9.734400 -13.852800 7.927873
-9.687600 -13.852800 7.894866
-9.640800 -13.852800 7.878099
-9.594000 -13.852800 7.861813
-9.547200 -13.852800 7.847850
-9.500400 -13.852800 7.810083
-9.453600 -13.852800 7.795021
-9.406800 -13.852800 7.731939
-9.360000 -13.852800 7.712622
-9.313200 -13.852800 7.693720
-9.266400 -13.852800 7.669060
-9.219600 -13.852800 7.640604
-9.172800 -13.852800 7.629987
-9.126000 -13.852800 7.614880
-9.079200 -13.852800 7.602046
-9.032400 -13.852800 7.544655
-8.985600 -13.852800 7.507735
-8.938800 -13.852800 7.503164
-8.892000 -13.852800 7.475691
-8.845200 -13.852800 7.445620
-8.798400 -13.852800 7.427491
-8.751600 -13.852800 7.426518
-8.704800 -13.852800 7.427491
-8.658000 -13.852800 7.416708
-8.611200 -13.852800 7.393183
-8.564400 -13.852800 7.384051
-8.517600 -13.852800 7.372245
-8.470800 -13.852800 7.361090
-8.424000 -13.852800 7.335010
-8.377200 -13.852800 7.323538
-8.330400 -13.852800 7.319047
-8.283600 -13.852800 7.316814
-8.236800 -13.852800 7.300061
-8.190000 -13.852800 7.286962
-8.143200 -13.852800 7.276804
-8.096400 -13.852800 7.267943
-8.049600 -13.852800 7.256687
-8.002800 -13.852800 7.237669
-7.956000 -13.852800 7.224371
-7.909200 -13.852800 7.194569
-7.862400 -13.852800 7.193160
-7.815600 -13.852800 7.185395
-7.768800 -13.852800 7.169984
-7.722000 -13.852800 7.140268
-7.675200 -13.852800 7.132491
-7.628400 -13.852800 7.110111
-7.581600 -13.852800 7.110111
-7.534800 -13.852800 7.103440
-7.488000 -13.852800 7.096819
-7.441200 -13.852800 7.093470
-7.394400 -13.852800 7.103440
-7.347600 -13.852800 7.093470
-7.300800 -13.852800 7.083292
-7.254000 -13.852800 7.058848
-7.207200 -13.852800 7.039863
-7.160400 -13.852800 7.012092
-7.113600 -13.852800 6.992324
-7.066800 -13.852800 6.983912
-7.020000 -13.852800 6.989735
-6.973200 -13.852800 6.998282
-6.926400 -13.852800 6.996880
-6.879600 -13.852800 7.004487
-6.832800 -13.852800 6.998282
-6.786000 -13.852800 6.990024
-6.739200 -13.852800 6.973820
-6.692400 -13.852800 6.933106
-6.645600 -13.852800 6.912714
-6.598800 -13.852800 6.905227
-6.552000 -13.852800 6.913507
-6.505200 -13.852800 6.913872
-6.458400 -13.852800 6.913507
-6.411600 -13.852800 6.905227
-6.364800 -13.852800 6.905227
-6.318000 -13.852800 6.885745
-6.271200 -13.852800 6.872032
-6.224400 -13.852800 6.840415
-6.177600 -13.852800 6.838132
-6.130800 -13.852800 6.839962
-6.084000 -13.852800 6.839962
-6.037200 -13.852800 6.844447
-5.990400 -13.852800 6.836404
-5.943600 -13.852800 6.836404
-5.896800 -13.852800 6.791832
-5.850000 -13.852800 6.788603
-5.803200 -13.852800 6.777403
-5.756400 -13.852800 6.757528
-5.709600 -13.852800 6.757528
-5.662800 -13.852800 6.774172
-5.616000 -13.852800 6.774172
-5.569200 -13.852800 6.775468
-5.522400 -13.852800 6.794133
-5.475600 -13.852800 6.801712
-5.428800 -13.852800 6.801712
-5.382000 -13.852800 6.810887
-5.335200 -13.852800 6.794759
-5.288400 -13.852800 6.801824
-5.241600 -13.852800 6.789509
-5.194800 -13.852800 6.789509
-5.148000 -13.852800 6.788358
-5.101200 -13.852800 6.773294
-5.054400 -13.852800 6.748590
-5.007600 -13.852800 6.723979
-4.960800 -13.852800 6.714385
-4.914000 -13.852800 6.712540
-4.867200 -13.852800 6.711926
-4.820400 -13.852800 6.711926
-4.773600 -13.852800 6.718022
-4.726800 -13.852800 6.748379
-4.680000 -13.852800 6.751446
-4.633200 -13.852800 6.756470
-4.586400 -13.852800 6.760080
-4.539600 -13.852800 6.764300
-4.492800 -13.852800 6.755004
-4.446000 -13.852800 6.755004
-4.399200 -13.852800 6.732422
-4.352400 -13.852800 6.718163
-4.305600 -13.852800 6.700560
-4.258800 -13.852800 6.700560
-4.212000 -13.852800 6.700405
-4.165200 -13.852800 6.701385
-4.118400 -13.852800 6.717371
-4.071600 -13.852800 6.731985
-4.024800 -13.852800 6.749659
-3.978000 -13.852800 6.749659
-3.931200 -13.852800 6.720817
-3.884400 -13.852800 6.718233
-3.837600 -13.852800 6.705466
-3.790800 -13.852800 6.690919
-3.744000 -13.852800 6.690919
-3.697200 -13.852800 6.704683
-3.650400 -13.852800 6.711543
-3.603600 -13.852800 6.715948
-3.556800 -13.852800 6.715771
-3.510000 -13.852800 6.715771
-3.463200 -13.852800 6.710641
-3.416400 -13.852800 6.707901
-3.369600 -13.852800 6.697292
-3.322800 -13.852800 6.683493
-3.276000 -13.852800 6.680865
-3.229200 -13.852800 6.697003
-3.182400 -13.852800 6.709710
-3.135600 -13.852800 6.713204
-3.088800 -13.852800 6.733153
-3.042000 -13.852800 6.733153
-2.995200 -13.852800 6.727425
-2.948400 -13.852800 6.734565
-2.901600 -13.852800 6.729324
-2.854800 -13.852800 6.727425
-2.808000 -13.852800 6.719027
-2.761200 -13.852800 6.727425
-2.714400 -13.852800 6.729261
-2.667600 -13.852800 6.732407
-2.620800 -13.852800 6.741173
-2.574000 -13.852800 6.750297
-2.527200 -13.852800 6.741173
-2.480400 -13.852800 6.750297
-2.433600 -13.852800 6.744869
-2.386800 -13.852800 6.737980
-2.340000 -13.852800 6.744869
-2.293200 -13.852800 6.723197
-2.246400 -13.852800 6.725408
-2.199600 -13.852800 6.753865
-2.152800 -13.852800 6.763122
-2.106000 -13.852800 6.772442
-2.059200 -13.852800 6.783032
-2.012400 -13.852800 6.779190
-1.965600 -13.852800 6.783032
-1.918800 -13.852800 6.787074
-1.872000 -13.852800 6.790994
-1.825200 -13.852800 6.800299
-1.778400 -13.852800 6.815227
-1.731600 -13.852800 6.815227
-1.684800 -13.852800 6.833106
-1.638000 -13.852800 6.841297
-1.591200 -13.852800 6.857763
-1.544400 -13.852800 6.860278
-1.497600 -13.852800 6.867999
-1.450800 -13.852800 6.874639
-1.404000 -13.852800 6.879805
-1.357200 -13.852800 6.878563
-1.310400 -13.852800 6.877877
-1.263600 -13.852800 6.871587
-1.216800 -13.852800 6.887364
-1.170000 -13.852800 6.885661
-1.123200 -13.852800 6.894392
-1.076400 -13.852800 6.898100
-1.029600 -13.852800 6.916143
-0.982800 -13.852800 6.933183
-0.936000 -13.852800 6.933733
-0.889200 -13.852800 6.933985
-0.842400 -13.852800 6.953504
-0.795600 -13.852800 6.957250
-0.748800 -13.852800 6.984662
-0.702000 -13.852800 6.992239
-0.655200 -13.852800 7.005195
-0.608400 -13.852800 7.020544
-0.561600 -13.852800 7.030457
-0.514800 -13.852800 7.037216
-0.468000 -13.852800 7.038973
-0.421200 -13.852800 7.038973
-0.374400 -13.852800 7.044497
-0.327600 -13.852800 7.051504
-0.280800 -13.852800 7.065354
-0.234000 -13.852800 7.072978
-0.187200 -13.852800 7.065354
-0.140400 -13.852800 7.076082
-0.093600 -13.852800 7.081283
-0.046800 -13.852800 7.110075
0.000000 -13.852800 7.124863
0.046800 -13.852800 7.138590
0.093600 -13.852800 7.148195
0.140400 -13.852800 7.163216
0.187200 -13.852800 7.182337
0.234000 -13.852800 7.187375
0.280800 -13.852800 7.204415
0.327600 -13.852800 7.204084
0.374400 -13.852800 7.206123
0.421200 -13.852800 7.209296
0.468000 -13.852800 7.209296
0.514800 -13.852800 7.223231
0.561600 -13.852800 7.223231
0.608400 -13.852800 7.226457
0.655200 -13.852800 7.251119
0.702000 -13.852800 7.279138
0.748800 -13.852800 7.298075
0.795600 -13.852800 7.317103
0.842400 -13.852800 7.349164
0.889200 -13.852800 7.366046
0.936000 -13.852800 7.385844
0.982800 -13.852800 7.390688
1.029600 -13.852800 7.399444
1.076400 -13.852800 7.407237
1.123200 -13.852800 7.419679
1.170000 -13.852800 7.457188
1.216800 -13.852800 7.467622
1.263600 -13.852800 7.493431
1.310400 -13.852800 7.513119
1.357200 -13.852800 7.557757
1.404000 -13.852800 7.575286
1.450800 -13.852800 7.597643
1.497600 -13.852800 7.619367
1.544400 -13.852800 7.650484
1.591200 -13.852800 7.669685
1.638000 -13.852800 7.703631
1.684800 -13.852800 7.740700
1.731600 -13.852800 7.762199
1.778400 -13.852800 7.763267
1.825200 -13.852800 7.776444
1.872000 -13.852800 7.796993
1.918800 -13.852800 7.823819
1.965600 -13.852800 7.849964
2.012400 -13.852800 7.890987
2.059200 -13.852800 7.903985
2.106000 -13.852800 7.910787
2.152800 -13.852800 7.932402
2.199600 -13.852800 7.946101
2.246400 -13.852800 7.964770
2.293200 -13.852800 7.993943
2.340000 -13.852800 8.050750
2.386800 -13.852800 8.102085
2.433600 -13.852800 8.140420
2.480400 -13.852800 8.150912
2.527200 -13.852800 8.192051
2.574000 -13.852800 8.233006
2.620800 -13.852800 8.280131
2.667600 -13.852800 8.358894
2.714400 -13.852800 8.430393
2.761200 -13.852800 8.474247
2.808000 -13.852800 8.494352
2.854800 -13.852800 8.500733
2.901600 -13.852800 8.570938
2.948400 -13.852800 8.598020
2.995200 -13.852800 8.605186
3.042000 -13.852800 8.647160
3.088800 -13.852800 8.737049
3.135600 -13.852800 8.753758
3.182400 -13.852800 8.800958
3.229200 -13.852800 8.935291
3.276000 -13.852800 11.121690
12.308400 -13.852800 7.994233
12.355200 -13.852800 7.966049
12.402000 -13.852800 7.963318
12.448800 -13.852800 7.962562
12.495600 -13.852800 7.955276
12.542400 -13.852800 7.942809
12.589200 -13.852800 7.943286
12.636000 -13.852800 7.950281
12.682800 -13.852800 7.943286
12.729600 -13.852800 7.938717
12.776400 -13.852800 7.936793
12.823200 -13.852800 7.936793
12.870000 -13.852800 7.944695
12.916800 -13.852800 7.950281
12.963600 -13.852800 7.940960
13.010400 -13.852800 7.946426
13.057200 -13.852800 7.946426
13.104000 -13.852800 7.946426
13.150800 -13.852800 7.949314
13.197600 -13.852800 7.957872
13.244400 -13.852800 7.958044
13.291200 -13.852800 7.963159
13.338000 -13.852800 7.963803
13.384800 -13.852800 7.964906
13.431600 -13.852800 7.967473
13.478400 -13.852800 7.967473
13.525200 -13.852800 7.969547
13.572000 -13.852800 7.969547
13.618800 -13.852800 7.975276
13.665600 -13.852800 7.985622
13.712400 -13.852800 7.991076
13.759200 -13.852800 7.991566
13.806000 -13.852800 7.991566
13.852800 -13.852800 7.985622
13.899600 -13.852800 7.992737
13.946400 -13.852800 7.998115
13.993200 -13.852800 8.003681
14.040000 -13.852800 8.002107
14.086800 -13.852800 7.998115
14.133600 -13.852800 7.996236
14.180400 -13.852800 7.989299
14.227200 -13.852800 7.942728
14.274000 -13.852800 7.916742
14.976000 -13.852800 6.738532
15.022800 -13.852800 6.712341
15.069600 -13.852800 6.717108
15.116400 -13.852800 6.696813
15.163200 -13.852800 6.708058
15.210000 -13.852800 6.708058
15.256800 -13.852800 6.680821
15.303600 -13.852800 6.686592
15.350400 -13.852800 6.714918
15.444000 -13.852800 6.716641
15.490800 -13.852800 6.719679
15.537600 -13.852800 6.704287
15.584400 -13.852800 6.682664
15.631200 -13.852800 6.668758
15.678000 -13.852800 6.647060
15.724800 -13.852800 6.603449
-18.720000 -13.806000 0.000000
-18.673200 -13.806000 0.000000
-18.626400 -13.806000 0.000000
-18.579600 -13.806000 -7.168025
-18.532800 -13.806000 -7.137662
-18.486000 -13.806000 -7.127805
-18.439200 -13.806000 -7.127805
-18.392400 -13.806000 -7.125898
-18.345600 -13.806000 -7.118681
-18.298800 -13.806000 -7.118681
-18.252000 -13.806000 -7.124643
-18.205200 -13.806000 -7.120108
-18.158400 -13.806000 -7.120108
-18.111600 -13.806000 -7.127828
-18.064800 -13.806000 -7.145384
-18.018000 -13.806000 -7.124643
-17.971200 -13.806000 -7.127892
-17.924400 -13.806000 -7.134981
-17.877600 -13.806000 -7.134981
-17.830800 -13.806000 -7.119848
-17.784000 -13.806000 -7.115439
-17.737200 -13.806000 -7.090049
-17.690400 -13.806000 -7.085636
-17.643600 -13.806000 -7.088697
-17.596800 -13.806000 -7.084254
-17.550000 -13.806000 -7.081623
-17.503200 -13.806000 -7.058333
-17.456400 -13.806000 -7.054205
-17.409600 -13.806000 -7.054066
-17.362800 -13.806000 -7.054066
-17.316000 -13.806000 -7.036125
-17.269200 -13.806000 -7.013823
-17.222400 -13.806000 -6.995450
-17.175600 -13.806000 -6.988517
-17.128800 -13.806000 -6.922184
-17.082000 -13.806000 -6.915805
-17.035200 -13.806000 -6.896203
-16.988400 -13.806000 -6.891459
-16.941600 -13.806000 -6.861616
-16.894800 -13.806000 -6.790672
-16.848000 -13.806000 -6.748638
-16.801200 -13.806000 -6.658510
-16.473600 -13.806000 -5.183216
-16.426800 -13.806000 -5.180325
-15.210000 -13.806000 6.768410
-15.163200 -13.806000 6.791887
-15.116400 -13.806000 6.825443
-15.069600 -13.806000 6.836354
-15.022800 -13.806000 6.851639
-14.976000 -13.806000 6.868166
-14.929200 -13.806000 6.885113
-14.882400 -13.806000 6.900260
-14.835600 -13.806000 6.933225
-14.788800 -13.806000 6.946157
-14.742000 -13.806000 6.960459
-14.695200 -13.806000 6.969761
-14.648400 -13.806000 6.969761
-14.601600 -13.806000 6.983536
-14.554800 -13.806000 6.984245
-14.508000 -13.806000 6.984245
-14.461200 -13.806000 6.988373
-14.414400 -13.806000 6.991324
-14.367600 -13.806000 6.991324
-14.320800 -13.806000 6.994587
-14.274000 -13.806000 6.999011
-14.227200 -13.806000 6.997657
-14.180400 -13.806000 7.003690
-14.133600 -13.806000 7.010922
-14.086800 -13.806000 7.016153
-14.040000 -13.806000 7.016153
-13.993200 -13.806000 7.018440
-13.946400 -13.806000 7.018440
-13.899600 -13.806000 7.029598
-13.852800 -13.806000 7.032560
-13.806000 -13.806000 7.032560
-13.759200 -13.806000 7.029598
-13.712400 -13.806000 7.029105
-13.665600 -13.806000 7.029105
-13.618800 -13.806000 7.032788
-13.572000 -13.806000 7.029105
-13.525200 -13.806000 7.026463
-13.478400 -13.806000 7.026463
-13.431600 -13.806000 7.029105
-13.384800 -13.806000 7.039304
-13.338000 -13.806000 7.046505
-13.291200 -13.806000 7.088855
-13.244400 -13.806000 7.104543
-13.197600 -13.806000 7.125411
-10.576800 -13.806000 8.609401
-10.530000 -13.806000 8.609401
-10.483200 -13.806000 8.590553
-10.436400 -13.806000 8.561416
-10.389600 -13.806000 8.492324
-10.342800 -13.806000 8.490867
-10.296000 -13.806000 8.438373
-10.249200 -13.806000 8.404157
-10.202400 -13.806000 8.359089
-10.155600 -13.806000 8.303688
-10.108800 -13.806000 8.267210
-10.062000 -13.806000 8.167852
-10.015200 -13.806000 8.111867
-9.968400 -13.806000 8.086534
-9.921600 -13.806000 8.074852
-9.874800 -13.806000 8.049780
-9.828000 -13.806000 8.012404
-9.781200 -13.806000 7.960571
-9.734400 -13.806000 7.936398
-9.687600 -13.806000 7.898763
-9.640800 -13.806000 7.882327
-9.594000 -13.806000 7.863833
-9.547200 -13.806000 7.850304
-9.500400 -13.806000 7.810083
-9.453600 -13.806000 7.795303
-9.406800 -13.806000 7.751812
-9.360000 -13.806000 7.730285
-9.313200 -13.806000 7.695026
-9.266400 -13.806000 7.669924
-9.219600 -13.806000 7.641027
-9.172800 -13.806000 7.632921
-9.126000 -13.806000 7.620511
-9.079200 -13.806000 7.607343
-9.032400 -13.806000 7.548598
-8.985600 -13.806000 7.508790
-8.938800 -13.806000 7.501234
-8.892000 -13.806000 7.471864
-8.845200 -13.806000 7.445620
-8.798400 -13.806000 7.435081
-8.751600 -13.806000 7.435081
-8.704800 -13.806000 7.443333
-8.658000 -13.806000 7.440147
-8.611200 -13.806000 7.394386
-8.564400 -13.806000 7.384892
-8.517600 -13.806000 7.372245
-8.470800 -13.806000 7.361090
-8.424000 -13.806000 7.335010
-8.377200 -13.806000 7.321320
-8.330400 -13.806000 7.304095
-8.283600 -13.806000 7.303163
-8.236800 -13.806000 7.300009
-8.190000 -13.806000 7.284291
-8.143200 -13.806000 7.268364
-8.096400 -13.806000 7.256687
-8.049600 -13.806000 7.235927
-8.002800 -13.806000 7.213121
-7.956000 -13.806000 7.204989
-7.909200 -13.806000 7.194100
-7.862400 -13.806000 7.192088
-7.815600 -13.806000 7.185395
-7.768800 -13.806000 7.161697
-7.722000 -13.806000 7.132491
-7.675200 -13.806000 7.114728
-7.628400 -13.806000 7.096348
-7.581600 -13.806000 7.093470
-7.534800 -13.806000 7.092383
-7.488000 -13.806000 7.093470
-7.441200 -13.806000 7.092383
-7.394400 -13.806000 7.102971
-7.347600 -13.806000 7.096819
-7.300800 -13.806000 7.093470
-7.254000 -13.806000 7.071940
-7.207200 -13.806000 7.047557
-7.160400 -13.806000 7.012092
-7.113600 -13.806000 6.991863
-7.066800 -13.806000 6.985237
-7.020000 -13.806000 6.988799
-6.973200 -13.806000 6.992324
-6.926400 -13.806000 6.992324
-6.879600 -13.806000 6.992324
-6.832800 -13.806000 6.996880
-6.786000 -13.806000 6.990024
-6.739200 -13.806000 6.974289
-6.692400 -13.806000 6.941134
-6.645600 -13.806000 6.912714
-6.598800 -13.806000 6.903344
-6.552000 -13.806000 6.912714
-6.505200 -13.806000 6.912714
-6.458400 -13.806000 6.903344
-6.411600 -13.806000 6.894484
-6.364800 -13.806000 6.887568
-6.318000 -13.806000 6.880575
-6.271200 -13.806000 6.850940
-6.224400 -13.806000 6.839962
-6.177600 -13.806000 6.832797
-6.130800 -13.806000 6.836404
-6.084000 -13.806000 6.836404
-6.037200 -13.806000 6.839962
-5.990400 -13.806000 6.829581
-5.943600 -13.806000 6.825637
-5.896800 -13.806000 6.791134
-5.850000 -13.806000 6.784351
-5.803200 -13.806000 6.763175
-5.756400 -13.806000 6.756637
-5.709600 -13.806000 6.756637
-5.662800 -13.806000 6.766000
-5.616000 -13.806000 6.774172
-5.569200 -13.806000 6.785398
-5.522400 -13.806000 6.806376
-5.475600 -13.806000 6.806376
-5.428800 -13.806000 6.801712
-5.382000 -13.806000 6.810887
-5.335200 -13.806000 6.794759
-5.288400 -13.806000 6.801824
-5.241600 -13.806000 6.788358
-5.194800 -13.806000 6.778347
-5.148000 -13.806000 6.778347
-5.101200 -13.806000 6.771666
-5.054400 -13.806000 6.748975
-5.007600 -13.806000 6.741201
-4.960800 -13.806000 6.714385
-4.914000 -13.806000 6.711926
-4.867200 -13.806000 6.711926
-4.820400 -13.806000 6.714021
-4.773600 -13.806000 6.724903
-4.726800 -13.806000 6.751446
-4.680000 -13.806000 6.751921
-4.633200 -13.806000 6.756470
-4.586400 -13.806000 6.760100
-4.539600 -13.806000 6.764300
-4.492800 -13.806000 6.752428
-4.446000 -13.806000 6.752428
-4.399200 -13.806000 6.733456
-4.352400 -13.806000 6.724302
-4.305600 -13.806000 6.700405
-4.258800 -13.806000 6.700049
-4.212000 -13.806000 6.700049
-4.165200 -13.806000 6.700560
-4.118400 -13.806000 6.703436
-4.071600 -13.806000 6.718163
-4.024800 -13.806000 6.718233
-3.978000 -13.806000 6.720817
-3.931200 -13.806000 6.718233
-3.884400 -13.806000 6.706287
-3.837600 -13.806000 6.705466
-3.790800 -13.806000 6.693690
-3.744000 -13.806000 6.693690
-3.697200 -13.806000 6.705466
-3.650400 -13.806000 6.718667
-3.603600 -13.806000 6.718667
-3.556800 -13.806000 6.718667
-3.510000 -13.806000 6.715771
-3.463200 -13.806000 6.710641
-3.416400 -13.806000 6.702923
-3.369600 -13.806000 6.680865
-3.322800 -13.806000 6.680782
-3.276000 -13.806000 6.673123
-3.229200 -13.806000 6.680865
-3.182400 -13.806000 6.682164
-3.135600 -13.806000 6.692861
-3.088800 -13.806000 6.709710
-3.042000 -13.806000 6.717998
-2.995200 -13.806000 6.717998
-2.948400 -13.806000 6.731170
-2.901600 -13.806000 6.719027
-2.854800 -13.806000 6.713771
-2.808000 -13.806000 6.704817
-2.761200 -13.806000 6.713771
-2.714400 -13.806000 6.710314
-2.667600 -13.806000 6.710314
-2.620800 -13.806000 6.726352
-2.574000 -13.806000 6.732407
-2.527200 -13.806000 6.730276
-2.480400 -13.806000 6.741173
-2.433600 -13.806000 6.730276
-2.386800 -13.806000 6.729150
-2.340000 -13.806000 6.730276
-2.293200 -13.806000 6.723197
-2.246400 -13.806000 6.725408
-2.199600 -13.806000 6.740173
-2.152800 -13.806000 6.741557
-2.106000 -13.806000 6.745334
-2.059200 -13.806000 6.754551
-2.012400 -13.806000 6.752571
-1.965600 -13.806000 6.752571
-1.918800 -13.806000 6.756079
-1.872000 -13.806000 6.756223
-1.825200 -13.806000 6.768780
-1.778400 -13.806000 6.777684
-1.731600 -13.806000 6.777684
-1.684800 -13.806000 6.815227
-1.638000 -13.806000 6.831022
-1.591200 -13.806000 6.841297
-1.544400 -13.806000 6.843447
-1.497600 -13.806000 6.863962
-1.450800 -13.806000 6.871587
-1.404000 -13.806000 6.874639
-1.357200 -13.806000 6.874639
-1.310400 -13.806000 6.869035
-1.263600 -13.806000 6.869035
-1.216800 -13.806000 6.879805
-1.170000 -13.806000 6.878563
-1.123200 -13.806000 6.879805
-1.076400 -13.806000 6.895433
-1.029600 -13.806000 6.916143
-0.982800 -13.806000 6.925584
-0.936000 -13.806000 6.925584
-0.889200 -13.806000 6.933183
-0.842400 -13.806000 6.947232
-0.795600 -13.806000 6.950504
-0.748800 -13.806000 6.968398
-0.702000 -13.806000 6.984662
-0.655200 -13.806000 6.995446
-0.608400 -13.806000 7.020544
-0.561600 -13.806000 7.030457
-0.514800 -13.806000 7.037519
-0.468000 -13.806000 7.038973
-0.421200 -13.806000 7.038973
-0.374400 -13.806000 7.043813
-0.327600 -13.806000 7.048952
-0.280800 -13.806000 7.052947
-0.234000 -13.806000 7.066637
-0.187200 -13.806000 7.056198
-0.140400 -13.806000 7.074714
-0.093600 -13.806000 7.079672
-0.046800 -13.806000 7.110075
0.000000 -13.806000 7.124863
0.046800 -13.806000 7.143434
0.093600 -13.806000 7.148354
0.140400 -13.806000 7.175035
0.187200 -13.806000 7.182337
0.234000 -13.806000 7.187375
0.280800 -13.806000 7.206123
0.327600 -13.806000 7.204084
0.374400 -13.806000 7.206123
0.421200 -13.806000 7.209296
0.468000 -13.806000 7.209296
0.514800 -13.806000 7.222167
0.561600 -13.806000 7.222167
0.608400 -13.806000 7.224947
0.655200 -13.806000 7.251119
0.702000 -13.806000 7.279138
0.748800 -13.806000 7.285692
0.795600 -13.806000 7.317103
0.842400 -13.806000 7.349164
0.889200 -13.806000 7.365743
0.936000 -13.806000 7.384570
0.982800 -13.806000 7.388330
1.029600 -13.806000 7.397857
1.076400 -13.806000 7.405753
1.123200 -13.806000 7.419509
1.170000 -13.806000 7.447633
1.216800 -13.806000 7.457476
1.263600 -13.806000 7.481734
1.310400 -13.806000 7.505766
1.357200 -13.806000 7.537708
1.404000 -13.806000 7.562865
1.450800 -13.806000 7.575286
1.497600 -13.806000 7.610643
1.544400 -13.806000 7.632546
1.591200 -13.806000 7.650484
1.638000 -13.806000 7.703631
1.684800 -13.806000 7.738112
1.731600 -13.806000 7.762199
1.778400 -13.806000 7.767951
1.825200 -13.806000 7.792440
1.872000 -13.806000 7.810206
1.918800 -13.806000 7.825248
1.965600 -13.806000 7.855632
2.012400 -13.806000 7.890987
2.059200 -13.806000 7.903295
2.106000 -13.806000 7.904545
2.152800 -13.806000 7.924607
2.199600 -13.806000 7.933588
2.246400 -13.806000 7.961404
2.293200 -13.806000 7.975557
2.340000 -13.806000 8.016428
2.386800 -13.806000 8.086853
2.433600 -13.806000 8.131569
2.480400 -13.806000 8.145691
2.527200 -13.806000 8.192051
2.574000 -13.806000 8.219723
2.620800 -13.806000 8.256204
2.667600 -13.806000 8.301414
2.714400 -13.806000 8.365547
2.761200 -13.806000 8.487838
2.808000 -13.806000 8.504006
2.854800 -13.806000 8.526805
2.901600 -13.806000 8.570938
2.948400 -13.806000 8.600319
2.995200 -13.806000 8.605186
3.042000 -13.806000 8.657492
3.088800 -13.806000 8.714535
3.135600 -13.806000 8.745789
3.182400 -13.806000 8.834343
3.229200 -13.806000 8.917155
3.276000 -13.806000 11.055822
12.355200 -13.806000 7.998565
12.402000 -13.806000 7.994233
12.448800 -13.806000 7.979602
12.495600 -13.806000 7.976883
12.542400 -13.806000 7.958179
12.589200 -13.806000 7.975998
12.636000 -13.806000 7.958179
12.682800 -13.806000 7.955276
12.729600 -13.806000 7.953147
12.776400 -13.806000 7.951709
12.823200 -13.806000 7.953147
12.870000 -13.806000 7.953147
12.916800 -13.806000 7.953147
12.963600 -13.806000 7.950970
13.010400 -13.806000 7.957872
13.057200 -13.806000 7.950970
13.104000 -13.806000 7.950970
13.150800 -13.806000 7.950970
13.197600 -13.806000 7.958044
13.244400 -13.806000 7.960187
13.291200 -13.806000 7.963803
13.338000 -13.806000 7.963803
13.384800 -13.806000 7.967458
13.431600 -13.806000 7.969547
13.478400 -13.806000 7.969547
13.525200 -13.806000 7.975808
13.572000 -13.806000 7.969547
13.618800 -13.806000 7.967473
13.665600 -13.806000 7.984214
13.712400 -13.806000 7.987580
13.759200 -13.806000 7.991076
13.806000 -13.806000 7.991566
13.852800 -13.806000 7.985622
13.899600 -13.806000 7.992737
13.946400 -13.806000 8.002107
13.993200 -13.806000 8.005322
14.040000 -13.806000 8.003681
14.086800 -13.806000 8.003681
14.133600 -13.806000 8.003681
14.180400 -13.806000 7.996236
14.227200 -13.806000 7.964558
14.274000 -13.806000 7.934129
14.320800 -13.806000 7.913097
15.022800 -13.806000 6.723690
15.069600 -13.806000 6.723690
15.116400 -13.806000 6.712341
15.163200 -13.806000 6.709432
15.210000 -13.806000 6.709432
15.256800 -13.806000 6.704287
15.303600 -13.806000 6.686592
15.350400 -13.806000 6.709432
15.444000 -13.806000 6.720367
15.490800 -13.806000 6.724180
15.537600 -13.806000 6.723080
15.584400 -13.806000 6.710762
15.631200 -13.806000 6.684516
15.678000 -13.806000 6.677300
15.724800 -13.806000 6.644667
-18.720000 -13.759200 0.000000
-18.673200 -13.759200 0.000000
-18.626400 -13.759200 0.000000
-18.579600 -13.759200 -7.183087
-18.532800 -13.759200 -7.143244
-18.486000 -13.759200 -7.128211
-18.439200 -13.759200 -7.128211
-18.392400 -13.759200 -7.127805
-18.345600 -13.759200 -7.127828
-18.298800 -13.759200 -7.127805
-18.252000 -13.759200 -7.149483
-18.205200 -13.759200 -7.146528
-18.158400 -13.759200 -7.146528
-18.111600 -13.759200 -7.168762
-18.064800 -13.759200 -7.149483
-18.018000 -13.759200 -7.138729
-17.971200 -13.759200 -7.127892
-17.924400 -13.759200 -7.127892
-17.877600 -13.759200 -7.127892
-17.830800 -13.759200 -7.114774
-17.784000 -13.759200 -7.114774
-17.737200 -13.759200 -7.088697
-17.690400 -13.759200 -7.081623
-17.643600 -13.759200 -7.084611
-17.596800 -13.759200 -7.074273
-17.550000 -13.759200 -7.074273
-17.503200 -13.759200 -7.061854
-17.456400 -13.759200 -7.058333
-17.409600 -13.759200 -7.061854
-17.362800 -13.759200 -7.071815
-17.316000 -13.759200 -7.046241
-17.269200 -13.759200 -7.019354
-17.222400 -13.759200 -6.999532
-17.175600 -13.759200 -6.993472
-17.128800 -13.759200 -6.922184
-17.082000 -13.759200 -6.913201
-17.035200 -13.759200 -6.895566
-16.988400 -13.759200 -6.874923
-16.941600 -13.759200 -6.823176
-16.894800 -13.759200 -6.760775
-16.848000 -13.759200 -6.669391
-15.256800 -13.759200 6.767564
-15.210000 -13.759200 6.784258
-15.163200 -13.759200 6.825443
-15.116400 -13.759200 6.837447
-15.069600 -13.759200 6.857720
-15.022800 -13.759200 6.868166
-14.976000 -13.759200 6.885113
-14.929200 -13.759200 6.901853
-14.882400 -13.759200 6.930583
-14.835600 -13.759200 6.946157
-14.788800 -13.759200 6.954522
-14.742000 -13.759200 6.964433
-14.695200 -13.759200 6.974846
-14.648400 -13.759200 6.981386
-14.601600 -13.759200 6.985794
-14.554800 -13.759200 6.987206
-14.508000 -13.759200 6.987206
-14.461200 -13.759200 6.988267
-14.414400 -13.759200 6.991324
-14.367600 -13.759200 6.989902
-14.320800 -13.759200 6.991769
-14.274000 -13.759200 6.997558
-14.227200 -13.759200 6.994587
-14.180400 -13.759200 6.999011
-14.133600 -13.759200 7.010922
-14.086800 -13.759200 7.016153
-14.040000 -13.759200 7.016153
-13.993200 -13.759200 7.018440
-13.946400 -13.759200 7.018440
-13.899600 -13.759200 7.029598
-13.852800 -13.759200 7.032421
-13.806000 -13.759200 7.029598
-13.759200 -13.759200 7.016283
-13.712400 -13.759200 7.026463
-13.665600 -13.759200 7.026463
-13.618800 -13.759200 7.032788
-13.572000 -13.759200 7.032788
-13.525200 -13.759200 7.032788
-13.478400 -13.759200 7.036817
-13.431600 -13.759200 7.046505
-13.384800 -13.759200 7.060188
-13.338000 -13.759200 7.088855
-13.291200 -13.759200 7.116823
-13.244400 -13.759200 7.152887
-13.197600 -13.759200 7.189923
-10.576800 -13.759200 8.682228
-10.530000 -13.759200 8.647160
-10.483200 -13.759200 8.609401
-10.436400 -13.759200 8.590553
-10.389600 -13.759200 8.550590
-10.342800 -13.759200 8.548809
-10.296000 -13.759200 8.449124
-10.249200 -13.759200 8.416844
-10.202400 -13.759200 8.360525
-10.155600 -13.759200 8.317599
-10.108800 -13.759200 8.267210
-10.062000 -13.759200 8.197842
-10.015200 -13.759200 8.138043
-9.968400 -13.759200 8.086534
-9.921600 -13.759200 8.074852
-9.874800 -13.759200 8.049780
-9.828000 -13.759200 8.014865
-9.781200 -13.759200 7.961768
-9.734400 -13.759200 7.939229
-9.687600 -13.759200 7.905341
-9.640800 -13.759200 7.888378
-9.594000 -13.759200 7.867726
-9.547200 -13.759200 7.854137
-9.500400 -13.759200 7.810083
-9.453600 -13.759200 7.795303
-9.406800 -13.759200 7.750577
-9.360000 -13.759200 7.730285
-9.313200 -13.759200 7.693720
-9.266400 -13.759200 7.669924
-9.219600 -13.759200 7.642079
-9.172800 -13.759200 7.640075
-9.126000 -13.759200 7.632921
-9.079200 -13.759200 7.612113
-9.032400 -13.759200 7.571794
-8.985600 -13.759200 7.507735
-8.938800 -13.759200 7.481703
-8.892000 -13.759200 7.448720
-8.845200 -13.759200 7.435081
-8.798400 -13.759200 7.431542
-8.751600 -13.759200 7.435081
-8.704800 -13.759200 7.449375
-8.658000 -13.759200 7.443333
-8.611200 -13.759200 7.420388
-8.564400 -13.759200 7.415097
-8.517600 -13.759200 7.393183
-8.470800 -13.759200 7.374415
-8.424000 -13.759200 7.342617
-8.377200 -13.759200 7.327310
-8.330400 -13.759200 7.314624
-8.283600 -13.759200 7.303163
-8.236800 -13.759200 7.303163
-8.190000 -13.759200 7.286962
-8.143200 -13.759200 7.268243
-8.096400 -13.759200 7.244228
-8.049600 -13.759200 7.229943
-8.002800 -13.759200 7.208941
-7.956000 -13.759200 7.208941
-7.909200 -13.759200 7.188708
-7.862400 -13.759200 7.185395
-7.815600 -13.759200 7.185395
-7.768800 -13.759200 7.169984
-7.722000 -13.759200 7.138270
-7.675200 -13.759200 7.121428
-7.628400 -13.759200 7.096348
-7.581600 -13.759200 7.093470
-7.534800 -13.759200 7.096348
-7.488000 -13.759200 7.096348
-7.441200 -13.759200 7.093470
-7.394400 -13.759200 7.103440
-7.347600 -13.759200 7.096819
-7.300800 -13.759200 7.093470
-7.254000 -13.759200 7.071407
-7.207200 -13.759200 7.039863
-7.160400 -13.759200 6.991753
-7.113600 -13.759200 6.988002
-7.066800 -13.759200 6.979055
-7.020000 -13.759200 6.984215
-6.973200 -13.759200 6.988799
-6.926400 -13.759200 6.988799
-6.879600 -13.759200 6.989735
-6.832800 -13.759200 6.992324
-6.786000 -13.759200 6.989735
-6.739200 -13.759200 6.974289
-6.692400 -13.759200 6.948048
-6.645600 -13.759200 6.929594
-6.598800 -13.759200 6.913507
-6.552000 -13.759200 6.913507
-6.505200 -13.759200 6.912714
-6.458400 -13.759200 6.904088
-6.411600 -13.759200 6.900105
-6.364800 -13.759200 6.896487
-6.318000 -13.759200 6.880911
-6.271200 -13.759200 6.872032
-6.224400 -13.759200 6.840415
-6.177600 -13.759200 6.838126
-6.130800 -13.759200 6.838126
-6.084000 -13.759200 6.836404
-6.037200 -13.759200 6.836404
-5.990400 -13.759200 6.835496
-5.943600 -13.759200 6.825637
-5.896800 -13.759200 6.791134
-5.850000 -13.759200 6.784351
-5.803200 -13.759200 6.763175
-5.756400 -13.759200 6.756637
-5.709600 -13.759200 6.755656
-5.662800 -13.759200 6.763175
-5.616000 -13.759200 6.763175
-5.569200 -13.759200 6.775468
-5.522400 -13.759200 6.800874
-5.475600 -13.759200 6.800874
-5.428800 -13.759200 6.789509
-5.382000 -13.759200 6.800874
-5.335200 -13.759200 6.794133
-5.288400 -13.759200 6.798059
-5.241600 -13.759200 6.784564
-5.194800 -13.759200 6.773294
-5.148000 -13.759200 6.773294
-5.101200 -13.759200 6.771666
-5.054400 -13.759200 6.748590
-5.007600 -13.759200 6.738909
-4.960800 -13.759200 6.714385
-4.914000 -13.759200 6.711926
-4.867200 -13.759200 6.705874
-4.820400 -13.759200 6.708977
-4.773600 -13.759200 6.722252
-4.726800 -13.759200 6.748379
-4.680000 -13.759200 6.751446
-4.633200 -13.759200 6.752428
-4.586400 -13.759200 6.756470
-4.539600 -13.759200 6.756470
-4.492800 -13.759200 6.748260
-4.446000 -13.759200 6.741455
-4.399200 -13.759200 6.729708
-4.352400 -13.759200 6.708391
-4.305600 -13.759200 6.700046
-4.258800 -13.759200 6.698932
-4.212000 -13.759200 6.700046
-4.165200 -13.759200 6.700049
-4.118400 -13.759200 6.700560
-4.071600 -13.759200 6.718163
-4.024800 -13.759200 6.721922
-3.978000 -13.759200 6.721922
-3.931200 -13.759200 6.721922
-3.884400 -13.759200 6.715919
-3.837600 -13.759200 6.705466
-3.790800 -13.759200 6.705466
-3.744000 -13.759200 6.693690
-3.697200 -13.759200 6.704683
-3.650400 -13.759200 6.718667
-3.603600 -13.759200 6.718667
-3.556800 -13.759200 6.718667
-3.510000 -13.759200 6.710802
-3.463200 -13.759200 6.704683
-3.416400 -13.759200 6.682164
-3.369600 -13.759200 6.673246
-3.322800 -13.759200 6.672453
-3.276000 -13.759200 6.668891
-3.229200 -13.759200 6.672453
-3.182400 -13.759200 6.680782
-3.135600 -13.759200 6.682164
-3.088800 -13.759200 6.697003
-3.042000 -13.759200 6.709710
-2.995200 -13.759200 6.709710
-2.948400 -13.759200 6.716605
-2.901600 -13.759200 6.713204
-2.854800 -13.759200 6.701579
-2.808000 -13.759200 6.696533
-2.761200 -13.759200 6.701579
-2.714400 -13.759200 6.701579
-2.667600 -13.759200 6.701579
-2.620800 -13.759200 6.709363
-2.574000 -13.759200 6.726352
-2.527200 -13.759200 6.726322
-2.480400 -13.759200 6.729185
-2.433600 -13.759200 6.726322
-2.386800 -13.759200 6.729150
-2.340000 -13.759200 6.729185
-2.293200 -13.759200 6.723197
-2.246400 -13.759200 6.719041
-2.199600 -13.759200 6.729150
-2.152800 -13.759200 6.733001
-2.106000 -13.759200 6.740173
-2.059200 -13.759200 6.751340
-2.012400 -13.759200 6.741557
-1.965600 -13.759200 6.747730
-1.918800 -13.759200 6.750186
-1.872000 -13.759200 6.752038
-1.825200 -13.759200 6.754370
-1.778400 -13.759200 6.760041
-1.731600 -13.759200 6.760041
-1.684800 -13.759200 6.773748
-1.638000 -13.759200 6.783539
-1.591200 -13.759200 6.800299
-1.544400 -13.759200 6.816523
-1.497600 -13.759200 6.847999
-1.450800 -13.759200 6.867999
-1.404000 -13.759200 6.871587
-1.357200 -13.759200 6.871587
-1.310400 -13.759200 6.868900
-1.263600 -13.759200 6.868900
-1.216800 -13.759200 6.872894
-1.170000 -13.759200 6.871587
-1.123200 -13.759200 6.872894
-1.076400 -13.759200 6.894392
-1.029600 -13.759200 6.898100
-0.982800 -13.759200 6.907470
-0.936000 -13.759200 6.916143
-0.889200 -13.759200 6.923224
-0.842400 -13.759200 6.941282
-0.795600 -13.759200 6.941282
-0.748800 -13.759200 6.947232
-0.702000 -13.759200 6.947987
-0.655200 -13.759200 6.980030
-0.608400 -13.759200 6.991577
-0.561600 -13.759200 7.001656
-0.514800 -13.759200 7.020544
-0.468000 -13.759200 7.027577
-0.421200 -13.759200 7.037100
-0.374400 -13.759200 7.043763
-0.327600 -13.759200 7.045201
-0.280800 -13.759200 7.051504
-0.234000 -13.759200 7.052947
-0.187200 -13.759200 7.052328
-0.140400 -13.759200 7.072189
-0.093600 -13.759200 7.073579
-0.046800 -13.759200 7.083014
0.000000 -13.759200 7.110075
0.046800 -13.759200 7.124331
0.093600 -13.759200 7.143434
0.140400 -13.759200 7.163216
0.187200 -13.759200 7.181542
0.234000 -13.759200 7.182337
0.280800 -13.759200 7.217147
0.327600 -13.759200 7.204415
0.374400 -13.759200 7.220495
0.421200 -13.759200 7.217147
0.468000 -13.759200 7.204084
0.514800 -13.759200 7.222167
0.561600 -13.759200 7.223231
0.608400 -13.759200 7.224947
0.655200 -13.759200 7.251119
0.702000 -13.759200 7.271866
0.748800 -13.759200 7.286020
0.795600 -13.759200 7.311089
0.842400 -13.759200 7.338433
0.889200 -13.759200 7.364129
0.936000 -13.759200 7.369739
0.982800 -13.759200 7.384570
1.029600 -13.759200 7.388330
1.076400 -13.759200 7.399444
1.123200 -13.759200 7.415358
1.170000 -13.759200 7.438951
1.216800 -13.759200 7.457476
1.263600 -13.759200 7.481734
1.310400 -13.759200 7.492961
1.357200 -13.759200 7.528136
1.404000 -13.759200 7.537708
1.450800 -13.759200 7.562865
1.497600 -13.759200 7.600690
1.544400 -13.759200 7.621995
1.591200 -13.759200 7.650079
1.638000 -13.759200 7.719304
1.684800 -13.759200 7.740362
1.731600 -13.759200 7.762199
1.778400 -13.759200 7.768299
1.825200 -13.759200 7.792440
1.872000 -13.759200 7.810206
1.918800 -13.759200 7.825248
1.965600 -13.759200 7.851177
2.012400 -13.759200 7.890987
2.059200 -13.759200 7.910787
2.106000 -13.759200 7.918486
2.152800 -13.759200 7.933588
2.199600 -13.759200 7.961189
2.246400 -13.759200 7.964770
2.293200 -13.759200 7.976745
2.340000 -13.759200 8.016428
2.386800 -13.759200 8.095155
2.433600 -13.759200 8.140420
2.480400 -13.759200 8.150912
2.527200 -13.759200 8.192119
2.574000 -13.759200 8.219723
2.620800 -13.759200 8.255502
2.667600 -13.759200 8.301414
2.714400 -13.759200 8.365547
2.761200 -13.759200 8.464612
2.808000 -13.759200 8.494352
2.854800 -13.759200 8.506155
2.901600 -13.759200 8.539585
2.948400 -13.759200 8.570938
2.995200 -13.759200 8.605186
3.042000 -13.759200 8.651872
3.088800 -13.759200 8.707644
3.135600 -13.759200 8.753157
3.182400 -13.759200 8.834343
3.229200 -13.759200 8.918815
3.276000 -13.759200 9.116913
12.402000 -13.759200 7.998565
12.448800 -13.759200 7.983082
12.495600 -13.759200 7.977914
12.542400 -13.759200 7.958179
12.589200 -13.759200 7.958179
12.636000 -13.759200 7.957548
12.682800 -13.759200 7.955276
12.729600 -13.759200 7.955276
12.776400 -13.759200 7.955276
12.823200 -13.759200 7.959664
12.870000 -13.759200 7.961163
12.916800 -13.759200 7.961163
12.963600 -13.759200 7.961163
13.010400 -13.759200 7.962329
13.057200 -13.759200 7.959281
13.104000 -13.759200 7.958250
13.150800 -13.759200 7.958250
13.197600 -13.759200 7.959281
13.244400 -13.759200 7.962560
13.291200 -13.759200 7.969547
13.338000 -13.759200 7.964906
13.384800 -13.759200 7.967458
13.431600 -13.759200 7.967473
13.478400 -13.759200 7.967473
13.525200 -13.759200 7.969547
13.572000 -13.759200 7.969547
13.618800 -13.759200 7.967473
13.665600 -13.759200 7.987580
13.712400 -13.759200 7.991566
13.759200 -13.759200 7.997634
13.806000 -13.759200 7.997634
13.852800 -13.759200 7.996281
13.899600 -13.759200 8.002107
13.946400 -13.759200 8.008482
13.993200 -13.759200 8.008482
14.040000 -13.759200 8.007664
14.086800 -13.759200 8.007664
14.133600 -13.759200 8.009675
14.180400 -13.759200 8.007240
14.227200 -13.759200 8.000048
14.274000 -13.759200 7.964558
14.320800 -13.759200 7.928544
14.367600 -13.759200 7.916742
15.069600 -13.759200 6.757356
15.116400 -13.759200 6.728574
15.163200 -13.759200 6.724398
15.210000 -13.759200 6.724118
15.256800 -13.759200 6.707858
15.303600 -13.759200 6.704287
15.397200 -13.759200 6.709432
15.584400 -13.759200 6.719679
15.631200 -13.759200 6.710762
15.678000 -13.759200 6.684516
15.724800 -13.759200 6.668758
16.520400 -13.759200 2.163309
16.614000 -13.759200 1.677345
-18.720000 -13.712400 0.000000
-18.673200 -13.712400 0.000000
-18.626400 -13.712400 0.000000
-18.579600 -13.712400 -7.168025
-18.532800 -13.712400 -7.168025
-18.486000 -13.712400 -7.168025
-18.439200 -13.712400 -7.175373
-18.392400 -13.712400 -7.169714
-18.345600 -13.712400 -7.168025
-18.298800 -13.712400 -7.149483
-18.252000 -13.712400 -7.176058
-18.205200 -13.712400 -7.169714
-18.158400 -13.712400 -7.149483
-18.111600 -13.712400 -7.170476
-18.064800 -13.712400 -7.174567
-18.018000 -13.712400 -7.170476
-17.971200 -13.712400 -7.138729
-17.924400 -13.712400 -7.138729
-17.877600 -13.712400 -7.116316
-17.830800 -13.712400 -7.088697
-17.784000 -13.712400 -7.085636
-17.737200 -13.712400 -7.085636
-17.690400 -13.712400 -7.074871
-17.643600 -13.712400 -7.081623
-17.596800 -13.712400 -7.070821
-17.550000 -13.712400 -7.074273
-17.503200 -13.712400 -7.067015
-17.456400 -13.712400 -7.064510
-17.409600 -13.712400 -7.061854
-17.362800 -13.712400 -7.067015
-17.316000 -13.712400 -7.054205
-17.269200 -13.712400 -7.037577
-17.222400 -13.712400 -7.006214
-17.175600 -13.712400 -6.978751
-17.128800 -13.712400 -6.922184
-17.082000 -13.712400 -6.913201
-17.035200 -13.712400 -6.893317
-16.988400 -13.712400 -6.873889
-16.941600 -13.712400 -6.823176
-16.894800 -13.712400 -6.741089
-15.303600 -13.712400 6.750526
-15.256800 -13.712400 6.775091
-15.210000 -13.712400 6.825443
-15.163200 -13.712400 6.839331
-15.116400 -13.712400 6.854291
-15.069600 -13.712400 6.872517
-15.022800 -13.712400 6.888964
-14.976000 -13.712400 6.901853
-14.929200 -13.712400 6.925777
-14.882400 -13.712400 6.946157
-14.835600 -13.712400 6.955544
-14.788800 -13.712400 6.962450
-14.742000 -13.712400 6.968213
-14.695200 -13.712400 6.974846
-14.648400 -13.712400 6.981386
-14.601600 -13.712400 6.987206
-14.554800 -13.712400 6.988267
-14.508000 -13.712400 6.989204
-14.461200 -13.712400 6.991324
-14.414400 -13.712400 6.992650
-14.367600 -13.712400 6.999011
-14.320800 -13.712400 6.999011
-14.274000 -13.712400 6.999011
-14.227200 -13.712400 6.997657
-14.180400 -13.712400 7.000445
-14.133600 -13.712400 7.012148
-14.086800 -13.712400 7.018440
-14.040000 -13.712400 7.018440
-13.993200 -13.712400 7.019945
-13.946400 -13.712400 7.020466
-13.899600 -13.712400 7.029598
-13.852800 -13.712400 7.032421
-13.806000 -13.712400 7.029598
-13.759200 -13.712400 7.016283
-13.712400 -13.712400 7.016283
-13.665600 -13.712400 7.015735
-13.618800 -13.712400 7.029105
-13.572000 -13.712400 7.033992
-13.525200 -13.712400 7.034160
-13.478400 -13.712400 7.046505
-13.431600 -13.712400 7.055687
-13.384800 -13.712400 7.088855
-13.338000 -13.712400 7.112278
-13.291200 -13.712400 7.152887
-13.244400 -13.712400 7.194688
-10.576800 -13.712400 8.618976
-10.530000 -13.712400 8.625199
-10.483200 -13.712400 8.606542
-10.436400 -13.712400 8.599770
-10.389600 -13.712400 8.554313
-10.342800 -13.712400 8.554178
-10.296000 -13.712400 8.470112
-10.249200 -13.712400 8.416844
-10.202400 -13.712400 8.362864
-10.155600 -13.712400 8.318898
-10.108800 -13.712400 8.284338
-10.062000 -13.712400 8.239735
-10.015200 -13.712400 8.154285
-9.968400 -13.712400 8.129479
-9.921600 -13.712400 8.086534
-9.874800 -13.712400 8.059297
-9.828000 -13.712400 8.016912
-9.781200 -13.712400 7.972026
-9.734400 -13.712400 7.940868
-9.687600 -13.712400 7.900278
-9.640800 -13.712400 7.886224
-9.594000 -13.712400 7.860920
-9.547200 -13.712400 7.848775
-9.500400 -13.712400 7.830922
-9.453600 -13.712400 7.808232
-9.406800 -13.712400 7.768309
-9.360000 -13.712400 7.740781
-9.313200 -13.712400 7.695026
-9.266400 -13.712400 7.669924
-9.219600 -13.712400 7.654369
-9.172800 -13.712400 7.640075
-9.126000 -13.712400 7.620511
-9.079200 -13.712400 7.597934
-9.032400 -13.712400 7.571794
-8.985600 -13.712400 7.485544
-8.938800 -13.712400 7.481703
-8.892000 -13.712400 7.442976
-8.845200 -13.712400 7.437668
-8.798400 -13.712400 7.437668
-8.751600 -13.712400 7.443333
-8.704800 -13.712400 7.449311
-8.658000 -13.712400 7.444386
-8.611200 -13.712400 7.429623
-8.564400 -13.712400 7.416708
-8.517600 -13.712400 7.384892
-8.470800 -13.712400 7.374415
-8.424000 -13.712400 7.341120
-8.377200 -13.712400 7.327310
-8.330400 -13.712400 7.308122
-8.283600 -13.712400 7.293657
-8.236800 -13.712400 7.300061
-8.190000 -13.712400 7.274260
-8.143200 -13.712400 7.262230
-8.096400 -13.712400 7.241892
-8.049600 -13.712400 7.227489
-8.002800 -13.712400 7.213121
-7.956000 -13.712400 7.213121
-7.909200 -13.712400 7.208941
-7.862400 -13.712400 7.188708
-7.815600 -13.712400 7.188708
-7.768800 -13.712400 7.185395
-7.722000 -13.712400 7.173140
-7.675200 -13.712400 7.124430
-7.628400 -13.712400 7.105570
-7.581600 -13.712400 7.096348
-7.534800 -13.712400 7.092383
-7.488000 -13.712400 7.091313
-7.441200 -13.712400 7.091313
-7.394400 -13.712400 7.102850
-7.347600 -13.712400 7.071940
-7.300800 -13.712400 7.058848
-7.254000 -13.712400 7.047557
-7.207200 -13.712400 7.017222
-7.160400 -13.712400 7.006532
-7.113600 -13.712400 6.990290
-7.066800 -13.712400 6.981331
-7.020000 -13.712400 6.983912
-6.973200 -13.712400 6.981331
-6.926400 -13.712400 6.984215
-6.879600 -13.712400 6.984215
-6.832800 -13.712400 6.984215
-6.786000 -13.712400 6.984215
-6.739200 -13.712400 6.974289
-6.692400 -13.712400 6.957797
-6.645600 -13.712400 6.931157
-6.598800 -13.712400 6.913507
-6.552000 -13.712400 6.912714
-6.505200 -13.712400 6.904569
-6.458400 -13.712400 6.900105
-6.411600 -13.712400 6.888290
-6.364800 -13.712400 6.888290
-6.318000 -13.712400 6.887568
-6.271200 -13.712400 6.880575
-6.224400 -13.712400 6.852745
-6.177600 -13.712400 6.838419
-6.130800 -13.712400 6.838132
-6.084000 -13.712400 6.838132
-6.037200 -13.712400 6.839962
-5.990400 -13.712400 6.835496
-5.943600 -13.712400 6.826962
-5.896800 -13.712400 6.793958
-5.850000 -13.712400 6.788603
-5.803200 -13.712400 6.760917
-5.756400 -13.712400 6.753809
-5.709600 -13.712400 6.753809
-5.662800 -13.712400 6.761083
-5.616000 -13.712400 6.761083
-5.569200 -13.712400 6.775468
-5.522400 -13.712400 6.794439
-5.475600 -13.712400 6.794439
-5.428800 -13.712400 6.794133
-5.382000 -13.712400 6.800874
-5.335200 -13.712400 6.798059
-5.288400 -13.712400 6.798059
-5.241600 -13.712400 6.773294
-5.194800 -13.712400 6.771666
-5.148000 -13.712400 6.771666
-5.101200 -13.712400 6.764694
-5.054400 -13.712400 6.741201
-5.007600 -13.712400 6.729553
-4.960800 -13.712400 6.718210
-4.914000 -13.712400 6.714385
-4.867200 -13.712400 6.708977
-4.820400 -13.712400 6.705874
-4.773600 -13.712400 6.714385
-4.726800 -13.712400 6.729553
-4.680000 -13.712400 6.724903
-4.633200 -13.712400 6.746879
-4.586400 -13.712400 6.746879
-4.539600 -13.712400 6.746879
-4.492800 -13.712400 6.734311
-4.446000 -13.712400 6.734311
-4.399200 -13.712400 6.727868
-4.352400 -13.712400 6.705698
-4.305600 -13.712400 6.700405
-4.258800 -13.712400 6.700046
-4.212000 -13.712400 6.700046
-4.165200 -13.712400 6.698242
-4.118400 -13.712400 6.700049
-4.071600 -13.712400 6.715919
-4.024800 -13.712400 6.721922
-3.978000 -13.712400 6.721922
-3.931200 -13.712400 6.732402
-3.884400 -13.712400 6.720209
-3.837600 -13.712400 6.732402
-3.790800 -13.712400 6.720975
-3.744000 -13.712400 6.714070
-3.697200 -13.712400 6.714070
-3.650400 -13.712400 6.732402
-3.603600 -13.712400 6.720975
-3.556800 -13.712400 6.720975
-3.510000 -13.712400 6.710641
-3.463200 -13.712400 6.697707
-3.416400 -13.712400 6.682164
-3.369600 -13.712400 6.673373
-3.322800 -13.712400 6.672453
-3.276000 -13.712400 6.668891
-3.229200 -13.712400 6.672453
-3.182400 -13.712400 6.680782
-3.135600 -13.712400 6.680865
-3.088800 -13.712400 6.694445
-3.042000 -13.712400 6.709710
-2.995200 -13.712400 6.709710
-2.948400 -13.712400 6.713204
-2.901600 -13.712400 6.711140
-2.854800 -13.712400 6.702479
-2.808000 -13.712400 6.695154
-2.761200 -13.712400 6.695154
-2.714400 -13.712400 6.693966
-2.667600 -13.712400 6.696533
-2.620800 -13.712400 6.709363
-2.574000 -13.712400 6.729185
-2.527200 -13.712400 6.726322
-2.480400 -13.712400 6.728709
-2.433600 -13.712400 6.728709
-2.386800 -13.712400 6.729150
-2.340000 -13.712400 6.728709
-2.293200 -13.712400 6.719041
-2.246400 -13.712400 6.715267
-2.199600 -13.712400 6.724870
-2.152800 -13.712400 6.724870
-2.106000 -13.712400 6.725408
-2.059200 -13.712400 6.738869
-2.012400 -13.712400 6.733001
-1.965600 -13.712400 6.733001
-1.918800 -13.712400 6.740173
-1.872000 -13.712400 6.738869
-1.825200 -13.712400 6.742739
-1.778400 -13.712400 6.751340
-1.731600 -13.712400 6.752038
-1.684800 -13.712400 6.766182
-1.638000 -13.712400 6.772422
-1.591200 -13.712400 6.783539
-1.544400 -13.712400 6.800299
-1.497600 -13.712400 6.820930
-1.450800 -13.712400 6.847999
-1.404000 -13.712400 6.851135
-1.357200 -13.712400 6.851135
-1.310400 -13.712400 6.851135
-1.263600 -13.712400 6.851135
-1.216800 -13.712400 6.868900
-1.170000 -13.712400 6.862213
-1.123200 -13.712400 6.862213
-1.076400 -13.712400 6.872894
-1.029600 -13.712400 6.894392
-0.982800 -13.712400 6.895303
-0.936000 -13.712400 6.895303
-0.889200 -13.712400 6.902339
-0.842400 -13.712400 6.930382
-0.795600 -13.712400 6.923224
-0.748800 -13.712400 6.924151
-0.702000 -13.712400 6.933183
-0.655200 -13.712400 6.941072
-0.608400 -13.712400 6.953504
-0.561600 -13.712400 6.981935
-0.514800 -13.712400 6.992897
-0.468000 -13.712400 7.006468
-0.421200 -13.712400 7.028610
-0.374400 -13.712400 7.035133
-0.327600 -13.712400 7.039927
-0.280800 -13.712400 7.047778
-0.234000 -13.712400 7.051504
-0.187200 -13.712400 7.047778
-0.140400 -13.712400 7.052947
-0.093600 -13.712400 7.052947
-0.046800 -13.712400 7.076082
0.000000 -13.712400 7.090283
0.046800 -13.712400 7.090908
0.093600 -13.712400 7.110075
0.140400 -13.712400 7.150172
0.187200 -13.712400 7.159015
0.234000 -13.712400 7.180031
0.280800 -13.712400 7.204084
0.327600 -13.712400 7.198140
0.374400 -13.712400 7.206123
0.421200 -13.712400 7.206123
0.468000 -13.712400 7.193727
0.514800 -13.712400 7.214732
0.561600 -13.712400 7.210119
0.608400 -13.712400 7.230508
0.655200 -13.712400 7.257097
0.702000 -13.712400 7.281181
0.748800 -13.712400 7.292467
0.795600 -13.712400 7.311089
0.842400 -13.712400 7.335249
0.889200 -13.712400 7.364129
0.936000 -13.712400 7.375776
0.982800 -13.712400 7.384570
1.029600 -13.712400 7.390688
1.076400 -13.712400 7.402076
1.123200 -13.712400 7.429533
1.170000 -13.712400 7.451009
1.216800 -13.712400 7.465303
1.263600 -13.712400 7.481734
1.310400 -13.712400 7.492760
1.357200 -13.712400 7.504599
1.404000 -13.712400 7.535549
1.450800 -13.712400 7.562865
1.497600 -13.712400 7.600292
1.544400 -13.712400 7.618147
1.591200 -13.712400 7.648862
1.638000 -13.712400 7.693641
1.684800 -13.712400 7.726782
1.731600 -13.712400 7.740362
1.778400 -13.712400 7.763267
1.825200 -13.712400 7.776444
1.872000 -13.712400 7.799312
1.918800 -13.712400 7.812945
1.965600 -13.712400 7.847962
2.012400 -13.712400 7.860704
2.059200 -13.712400 7.910787
2.106000 -13.712400 7.919832
2.152800 -13.712400 7.946101
2.199600 -13.712400 7.961163
2.246400 -13.712400 7.961404
2.293200 -13.712400 7.975557
2.340000 -13.712400 8.016428
2.386800 -13.712400 8.095898
2.433600 -13.712400 8.145691
2.480400 -13.712400 8.187221
2.527200 -13.712400 8.196178
2.574000 -13.712400 8.226170
2.620800 -13.712400 8.256204
2.667600 -13.712400 8.309194
2.714400 -13.712400 8.382505
2.761200 -13.712400 8.487838
2.808000 -13.712400 8.500733
2.854800 -13.712400 8.506155
2.901600 -13.712400 8.539585
2.948400 -13.712400 8.570998
2.995200 -13.712400 8.605186
3.042000 -13.712400 8.620977
3.088800 -13.712400 8.657492
3.135600 -13.712400 8.700442
3.182400 -13.712400 8.776654
3.229200 -13.712400 8.911547
3.276000 -13.712400 9.016071
12.495600 -13.712400 7.979602
12.542400 -13.712400 7.979012
12.589200 -13.712400 7.977914
12.636000 -13.712400 7.975998
12.682800 -13.712400 7.958179
12.729600 -13.712400 7.959692
12.776400 -13.712400 7.959664
12.823200 -13.712400 7.961163
12.870000 -13.712400 7.972378
12.916800 -13.712400 7.975220
12.963600 -13.712400 7.965676
13.010400 -13.712400 7.968324
13.057200 -13.712400 7.965676
13.104000 -13.712400 7.962460
13.150800 -13.712400 7.962460
13.197600 -13.712400 7.961466
13.244400 -13.712400 7.963803
13.291200 -13.712400 7.976657
13.338000 -13.712400 7.969547
13.384800 -13.712400 7.969547
13.431600 -13.712400 7.984214
13.478400 -13.712400 7.978770
13.525200 -13.712400 7.978770
13.572000 -13.712400 7.973584
13.618800 -13.712400 7.973584
13.665600 -13.712400 7.991076
13.712400 -13.712400 7.992720
13.759200 -13.712400 7.999675
13.806000 -13.712400 7.999675
13.852800 -13.712400 7.999675
13.899600 -13.712400 8.007664
13.946400 -13.712400 8.009675
13.993200 -13.712400 8.016208
14.040000 -13.712400 8.016208
14.086800 -13.712400 8.023192
14.133600 -13.712400 8.026576
14.180400 -13.712400 8.026576
14.227200 -13.712400 8.023192
14.274000 -13.712400 8.007240
14.320800 -13.712400 7.964558
14.367600 -13.712400 7.928544
15.069600 -13.712400 6.759255
15.116400 -13.712400 6.729803
15.163200 -13.712400 6.724118
15.210000 -13.712400 6.705188
15.256800 -13.712400 6.705188
15.303600 -13.712400 6.695397
15.350400 -13.712400 6.705188
15.444000 -13.712400 6.710762
15.490800 -13.712400 6.710762
15.537600 -13.712400 6.724180
15.584400 -13.712400 6.710762
15.631200 -13.712400 6.710762
15.678000 -13.712400 6.704231
15.724800 -13.712400 6.671342
16.473600 -13.712400 2.519288
16.520400 -13.712400 2.286976
16.567200 -13.712400 2.107590
16.614000 -13.712400 1.816139
16.660800 -13.712400 1.677345
-18.720000 -13.665600 0.000000
-18.673200 -13.665600 0.000000
-18.626400 -13.665600 0.000000
-18.579600 -13.665600 -7.183087
-18.532800 -13.665600 -7.183087
-18.486000 -13.665600 -7.183087
-18.439200 -13.665600 -7.196296
-18.392400 -13.665600 -7.188718
-18.345600 -13.665600 -7.175373
-18.298800 -13.665600 -7.169714
-18.252000 -13.665600 -7.183696
-18.205200 -13.665600 -7.149483
-18.158400 -13.665600 -7.146528
-18.111600 -13.665600 -7.169714
-18.064800 -13.665600 -7.170476
-18.018000 -13.665600 -7.174567
-17.971200 -13.665600 -7.170476
-17.924400 -13.665600 -7.170476
-17.877600 -13.665600 -7.169448
-17.830800 -13.665600 -7.155859
-17.784000 -13.665600 -7.116316
-17.737200 -13.665600 -7.115439
-17.690400 -13.665600 -7.088045
-17.643600 -13.665600 -7.097728
-17.596800 -13.665600 -7.085636
-17.550000 -13.665600 -7.085636
-17.503200 -13.665600 -7.071815
-17.456400 -13.665600 -7.067015
-17.409600 -13.665600 -7.064510
-17.362800 -13.665600 -7.071815
-17.316000 -13.665600 -7.054205
-17.269200 -13.665600 -7.046241
-17.222400 -13.665600 -7.019354
-17.175600 -13.665600 -6.995450
-17.128800 -13.665600 -6.956360
-17.082000 -13.665600 -6.913201
-17.035200 -13.665600 -6.891459
-16.988400 -13.665600 -6.872124
-16.941600 -13.665600 -6.764427
-15.303600 -13.665600 6.775091
-15.256800 -13.665600 6.825443
-15.210000 -13.665600 6.841708
-15.163200 -13.665600 6.848747
-15.116400 -13.665600 6.872517
-15.069600 -13.665600 6.888964
-15.022800 -13.665600 6.901853
-14.976000 -13.665600 6.914849
-14.929200 -13.665600 6.933278
-14.882400 -13.665600 6.954701
-14.835600 -13.665600 6.963734
-14.788800 -13.665600 6.974846
-14.742000 -13.665600 6.976716
-14.695200 -13.665600 6.987206
-14.648400 -13.665600 6.988267
-14.601600 -13.665600 6.989594
-14.554800 -13.665600 6.991324
-14.508000 -13.665600 6.991538
-14.461200 -13.665600 6.991737
-14.414400 -13.665600 6.992707
-14.367600 -13.665600 6.999301
-14.320800 -13.665600 6.999301
-14.274000 -13.665600 6.999631
-14.227200 -13.665600 6.999631
-14.180400 -13.665600 7.010922
-14.133600 -13.665600 7.021413
-14.086800 -13.665600 7.022272
-14.040000 -13.665600 7.032382
-13.993200 -13.665600 7.029598
-13.946400 -13.665600 7.029598
-13.899600 -13.665600 7.032421
-13.852800 -13.665600 7.036922
-13.806000 -13.665600 7.036730
-13.759200 -13.665600 7.036730
-13.712400 -13.665600 7.036730
-13.665600 -13.665600 7.036730
-13.618800 -13.665600 7.039503
-13.572000 -13.665600 7.043110
-13.525200 -13.665600 7.050233
-13.478400 -13.665600 7.056319
-13.431600 -13.665600 7.079551
-13.384800 -13.665600 7.110027
-13.338000 -13.665600 7.152887
-13.291200 -13.665600 7.189923
-10.576800 -13.665600 8.682228
-10.530000 -13.665600 8.625199
-10.483200 -13.665600 8.606542
-10.436400 -13.665600 8.599770
-10.389600 -13.665600 8.554313
-10.342800 -13.665600 8.550590
-10.296000 -13.665600 8.479639
-10.249200 -13.665600 8.416844
-10.202400 -13.665600 8.365772
-10.155600 -13.665600 8.318898
-10.108800 -13.665600 8.286006
-10.062000 -13.665600 8.239735
-10.015200 -13.665600 8.149897
-9.968400 -13.665600 8.129479
-9.921600 -13.665600 8.089103
-9.874800 -13.665600 8.077404
-9.828000 -13.665600 8.047375
-9.781200 -13.665600 7.989175
-9.734400 -13.665600 7.947703
-9.687600 -13.665600 7.905341
-9.640800 -13.665600 7.889310
-9.594000 -13.665600 7.867726
-9.547200 -13.665600 7.854137
-9.500400 -13.665600 7.830922
-9.453600 -13.665600 7.810083
-9.406800 -13.665600 7.769922
-9.360000 -13.665600 7.747164
-9.313200 -13.665600 7.697714
-9.266400 -13.665600 7.669924
-9.219600 -13.665600 7.654369
-9.172800 -13.665600 7.640604
-9.126000 -13.665600 7.632921
-9.079200 -13.665600 7.604205
-9.032400 -13.665600 7.571794
-8.985600 -13.665600 7.508790
-8.938800 -13.665600 7.494644
-8.892000 -13.665600 7.480741
-8.845200 -13.665600 7.445620
-8.798400 -13.665600 7.445620
-8.751600 -13.665600 7.449375
-8.704800 -13.665600 7.460515
-8.658000 -13.665600 7.450197
-8.611200 -13.665600 7.440147
-8.564400 -13.665600 7.438140
-8.517600 -13.665600 7.398302
-8.470800 -13.665600 7.379936
-8.424000 -13.665600 7.351939
-8.377200 -13.665600 7.342617
-8.330400 -13.665600 7.330849
-8.283600 -13.665600 7.308122
-8.236800 -13.665600 7.305184
-8.190000 -13.665600 7.285356
-8.143200 -13.665600 7.263258
-8.096400 -13.665600 7.237669
-8.049600 -13.665600 7.209638
-8.002800 -13.665600 7.208941
-7.956000 -13.665600 7.209624
-7.909200 -13.665600 7.198452
-7.862400 -13.665600 7.188708
-7.815600 -13.665600 7.188708
-7.768800 -13.665600 7.187229
-7.722000 -13.665600 7.132491
-7.675200 -13.665600 7.121490
-7.628400 -13.665600 7.096348
-7.581600 -13.665600 7.090424
-7.534800 -13.665600 7.087019
-7.488000 -13.665600 7.084271
-7.441200 -13.665600 7.084463
-7.394400 -13.665600 7.098074
-7.347600 -13.665600 7.077399
-7.300800 -13.665600 7.071407
-7.254000 -13.665600 7.047557
-7.207200 -13.665600 7.037845
-7.160400 -13.665600 7.025587
-7.113600 -13.665600 6.992324
-7.066800 -13.665600 6.988002
-7.020000 -13.665600 6.983912
-6.973200 -13.665600 6.981331
-6.926400 -13.665600 6.978636
-6.879600 -13.665600 6.978636
-6.832800 -13.665600 6.975517
-6.786000 -13.665600 6.975302
-6.739200 -13.665600 6.973820
-6.692400 -13.665600 6.949765
-6.645600 -13.665600 6.929594
-6.598800 -13.665600 6.927237
-6.552000 -13.665600 6.922107
-6.505200 -13.665600 6.912714
-6.458400 -13.665600 6.905227
-6.411600 -13.665600 6.904088
-6.364800 -13.665600 6.905227
-6.318000 -13.665600 6.904088
-6.271200 -13.665600 6.886922
-6.224400 -13.665600 6.872032
-6.177600 -13.665600 6.840415
-6.130800 -13.665600 6.838419
-6.084000 -13.665600 6.839962
-6.037200 -13.665600 6.835496
-5.990400 -13.665600 6.826962
-5.943600 -13.665600 6.813735
-5.896800 -13.665600 6.791832
-5.850000 -13.665600 6.788603
-5.803200 -13.665600 6.756637
-5.756400 -13.665600 6.752921
-5.709600 -13.665600 6.753809
-5.662800 -13.665600 6.761083
-5.616000 -13.665600 6.761083
-5.569200 -13.665600 6.768028
-5.522400 -13.665600 6.785398
-5.475600 -13.665600 6.794439
-5.428800 -13.665600 6.785398
-5.382000 -13.665600 6.799686
-5.335200 -13.665600 6.784564
-5.288400 -13.665600 6.794466
-5.241600 -13.665600 6.773294
-5.194800 -13.665600 6.773294
-5.148000 -13.665600 6.773294
-5.101200 -13.665600 6.764694
-5.054400 -13.665600 6.741201
-5.007600 -13.665600 6.729553
-4.960800 -13.665600 6.716141
-4.914000 -13.665600 6.714021
-4.867200 -13.665600 6.705874
-4.820400 -13.665600 6.701913
-4.773600 -13.665600 6.716141
-4.726800 -13.665600 6.724903
-4.680000 -13.665600 6.724903
-4.633200 -13.665600 6.748260
-4.586400 -13.665600 6.746879
-4.539600 -13.665600 6.748260
-4.492800 -13.665600 6.734311
-4.446000 -13.665600 6.733456
-4.399200 -13.665600 6.727441
-4.352400 -13.665600 6.705698
-4.305600 -13.665600 6.700049
-4.258800 -13.665600 6.688523
-4.212000 -13.665600 6.688523
-4.165200 -13.665600 6.689198
-4.118400 -13.665600 6.693073
-4.071600 -13.665600 6.715919
-4.024800 -13.665600 6.727441
-3.978000 -13.665600 6.745952
-3.931200 -13.665600 6.749659
-3.884400 -13.665600 6.733765
-3.837600 -13.665600 6.740209
-3.790800 -13.665600 6.751430
-3.744000 -13.665600 6.720209
-3.697200 -13.665600 6.718667
-3.650400 -13.665600 6.720975
-3.603600 -13.665600 6.720975
-3.556800 -13.665600 6.720975
-3.510000 -13.665600 6.710802
-3.463200 -13.665600 6.697707
-3.416400 -13.665600 6.690927
-3.369600 -13.665600 6.680782
-3.322800 -13.665600 6.673373
-3.276000 -13.665600 6.673373
-3.229200 -13.665600 6.678944
-3.182400 -13.665600 6.680782
-3.135600 -13.665600 6.683088
-3.088800 -13.665600 6.709560
-3.042000 -13.665600 6.718207
-2.995200 -13.665600 6.718207
-2.948400 -13.665600 6.727425
-2.901600 -13.665600 6.715654
-2.854800 -13.665600 6.715654
-2.808000 -13.665600 6.695154
-2.761200 -13.665600 6.693966
-2.714400 -13.665600 6.692476
-2.667600 -13.665600 6.693198
-2.620800 -13.665600 6.704323
-2.574000 -13.665600 6.726352
-2.527200 -13.665600 6.726322
-2.480400 -13.665600 6.729185
-2.433600 -13.665600 6.729150
-2.386800 -13.665600 6.730276
-2.340000 -13.665600 6.729185
-2.293200 -13.665600 6.728709
-2.246400 -13.665600 6.722417
-2.199600 -13.665600 6.725408
-2.152800 -13.665600 6.724870
-2.106000 -13.665600 6.725408
-2.059200 -13.665600 6.738869
-2.012400 -13.665600 6.738869
-1.965600 -13.665600 6.730097
-1.918800 -13.665600 6.740173
-1.872000 -13.665600 6.738869
-1.825200 -13.665600 6.742739
-1.778400 -13.665600 6.751340
-1.731600 -13.665600 6.748454
-1.684800 -13.665600 6.753491
-1.638000 -13.665600 6.770526
-1.591200 -13.665600 6.775234
-1.544400 -13.665600 6.785951
-1.497600 -13.665600 6.820930
-1.450800 -13.665600 6.843447
-1.404000 -13.665600 6.848299
-1.357200 -13.665600 6.851135
-1.310400 -13.665600 6.851135
-1.263600 -13.665600 6.852814
-1.216800 -13.665600 6.860050
-1.170000 -13.665600 6.852814
-1.123200 -13.665600 6.852814
-1.076400 -13.665600 6.868900
-1.029600 -13.665600 6.886585
-0.982800 -13.665600 6.886585
-0.936000 -13.665600 6.875513
-0.889200 -13.665600 6.881888
-0.842400 -13.665600 6.913179
-0.795600 -13.665600 6.913179
-0.748800 -13.665600 6.915243
-0.702000 -13.665600 6.921394
-0.655200 -13.665600 6.924151
-0.608400 -13.665600 6.941072
-0.561600 -13.665600 6.951563
-0.514800 -13.665600 6.980030
-0.468000 -13.665600 6.980536
-0.421200 -13.665600 7.001656
-0.374400 -13.665600 7.006468
-0.327600 -13.665600 7.027577
-0.280800 -13.665600 7.028658
-0.234000 -13.665600 7.028658
-0.187200 -13.665600 7.028658
-0.140400 -13.665600 7.039927
-0.093600 -13.665600 7.045201
-0.046800 -13.665600 7.057743
0.000000 -13.665600 7.090283
0.046800 -13.665600 7.090908
0.093600 -13.665600 7.110075
0.140400 -13.665600 7.148354
0.187200 -13.665600 7.158507
0.234000 -13.665600 7.177416
0.280800 -13.665600 7.204084
0.327600 -13.665600 7.200142
0.374400 -13.665600 7.206123
0.421200 -13.665600 7.214732
0.468000 -13.665600 7.200142
0.514800 -13.665600 7.217147
0.561600 -13.665600 7.224830
0.608400 -13.665600 7.241251
0.655200 -13.665600 7.271480
0.702000 -13.665600 7.285692
0.748800 -13.665600 7.292467
0.795600 -13.665600 7.320654
0.842400 -13.665600 7.338433
0.889200 -13.665600 7.365743
0.936000 -13.665600 7.385844
0.982800 -13.665600 7.390103
1.029600 -13.665600 7.396616
1.076400 -13.665600 7.403430
1.123200 -13.665600 7.440837
1.170000 -13.665600 7.448073
1.216800 -13.665600 7.457188
1.263600 -13.665600 7.467622
1.310400 -13.665600 7.485338
1.357200 -13.665600 7.488651
1.404000 -13.665600 7.528136
1.450800 -13.665600 7.552002
1.497600 -13.665600 7.575286
1.544400 -13.665600 7.600690
1.591200 -13.665600 7.623472
1.638000 -13.665600 7.708249
1.684800 -13.665600 7.725363
1.731600 -13.665600 7.729652
1.778400 -13.665600 7.762199
1.825200 -13.665600 7.763267
1.872000 -13.665600 7.783929
1.918800 -13.665600 7.799312
1.965600 -13.665600 7.826205
2.012400 -13.665600 7.850309
2.059200 -13.665600 7.879982
2.106000 -13.665600 7.918486
2.152800 -13.665600 7.932402
2.199600 -13.665600 7.948304
2.246400 -13.665600 7.961189
2.293200 -13.665600 7.971351
2.340000 -13.665600 8.051291
2.386800 -13.665600 8.095155
2.433600 -13.665600 8.118177
2.480400 -13.665600 8.189626
2.527200 -13.665600 8.207218
2.574000 -13.665600 8.226217
2.620800 -13.665600 8.256204
2.667600 -13.665600 8.301414
2.714400 -13.665600 8.339798
2.761200 -13.665600 8.430393
2.808000 -13.665600 8.487838
2.854800 -13.665600 8.506155
2.901600 -13.665600 8.538209
2.948400 -13.665600 8.570998
2.995200 -13.665600 8.603838
3.042000 -13.665600 8.620977
3.088800 -13.665600 8.673261
3.135600 -13.665600 8.707644
3.182400 -13.665600 8.776654
3.229200 -13.665600 8.899703
3.276000 -13.665600 9.016071
3.322800 -13.665600 11.635753
12.495600 -13.665600 7.998190
12.542400 -13.665600 7.979602
12.589200 -13.665600 7.979602
12.636000 -13.665600 7.979012
12.682800 -13.665600 7.959692
12.729600 -13.665600 7.962329
12.776400 -13.665600 7.962329
12.823200 -13.665600 7.972378
12.870000 -13.665600 7.978326
12.916800 -13.665600 7.978738
12.963600 -13.665600 7.971310
13.010400 -13.665600 7.972378
13.057200 -13.665600 7.978738
13.104000 -13.665600 7.976657
13.150800 -13.665600 7.976657
13.197600 -13.665600 7.965676
13.244400 -13.665600 7.968324
13.291200 -13.665600 7.982755
13.338000 -13.665600 7.982755
13.384800 -13.665600 7.978770
13.431600 -13.665600 7.987580
13.478400 -13.665600 7.987580
13.525200 -13.665600 7.987580
13.572000 -13.665600 7.984214
13.618800 -13.665600 7.984214
13.665600 -13.665600 7.992298
13.712400 -13.665600 7.995082
13.759200 -13.665600 8.000831
13.806000 -13.665600 8.005891
13.852800 -13.665600 8.006359
13.899600 -13.665600 8.008482
13.946400 -13.665600 8.025742
13.993200 -13.665600 8.031000
14.040000 -13.665600 8.032531
14.086800 -13.665600 8.035199
14.133600 -13.665600 8.035643
14.180400 -13.665600 8.035643
14.227200 -13.665600 8.035380
14.274000 -13.665600 8.023192
14.320800 -13.665600 8.000245
14.367600 -13.665600 7.951095
15.116400 -13.665600 6.766671
15.163200 -13.665600 6.757512
15.210000 -13.665600 6.728574
15.256800 -13.665600 6.728574
15.303600 -13.665600 6.724118
15.350400 -13.665600 6.724398
15.397200 -13.665600 6.717282
15.444000 -13.665600 6.720367
15.490800 -13.665600 6.720367
15.537600 -13.665600 6.729509
15.584400 -13.665600 6.720367
15.631200 -13.665600 6.720367
15.678000 -13.665600 6.712480
15.724800 -13.665600 6.704231
15.771600 -13.665600 6.677799
15.818400 -13.665600 6.647965
16.567200 -13.665600 2.252964
16.614000 -13.665600 2.065503
16.660800 -13.665600 1.799206
-18.720000 -13.618800 0.000000
-18.673200 -13.618800 0.000000
-18.626400 -13.618800 0.000000
-18.579600 -13.618800 -7.183087
-18.532800 -13.618800 -7.184859
-18.486000 -13.618800 -7.184859
-18.439200 -13.618800 -7.197805
-18.392400 -13.618800 -7.197805
-18.345600 -13.618800 -7.188718
-18.298800 -13.618800 -7.184859
-18.252000 -13.618800 -7.198776
-18.205200 -13.618800 -7.191601
-18.158400 -13.618800 -7.184985
-18.111600 -13.618800 -7.170476
-18.064800 -13.618800 -7.170476
-18.018000 -13.618800 -7.174567
-17.971200 -13.618800 -7.170476
-17.924400 -13.618800 -7.170476
-17.877600 -13.618800 -7.169448
-17.830800 -13.618800 -7.151062
-17.784000 -13.618800 -7.116316
-17.737200 -13.618800 -7.115439
-17.690400 -13.618800 -7.088045
-17.643600 -13.618800 -7.103154
-17.596800 -13.618800 -7.088045
-17.550000 -13.618800 -7.088045
-17.503200 -13.618800 -7.081209
-17.456400 -13.618800 -7.071815
-17.409600 -13.618800 -7.069487
-17.362800 -13.618800 -7.081209
-17.316000 -13.618800 -7.061854
-17.269200 -13.618800 -7.052673
-17.222400 -13.618800 -7.024157
-17.175600 -13.618800 -7.003783
-17.128800 -13.618800 -6.963308
-17.082000 -13.618800 -6.912500
-17.035200 -13.618800 -6.890508
-16.988400 -13.618800 -6.828562
-15.350400 -13.618800 6.795374
-15.303600 -13.618800 6.835909
-15.256800 -13.618800 6.841582
-15.210000 -13.618800 6.859732
-15.163200 -13.618800 6.872517
-15.116400 -13.618800 6.889928
-15.069600 -13.618800 6.905541
-15.022800 -13.618800 6.914849
-14.976000 -13.618800 6.930122
-14.929200 -13.618800 6.948975
-14.882400 -13.618800 6.961879
-14.835600 -13.618800 6.974846
-14.788800 -13.618800 6.981386
-14.742000 -13.618800 6.987206
-14.695200 -13.618800 6.991731
-14.648400 -13.618800 6.991737
-14.601600 -13.618800 6.992707
-14.554800 -13.618800 6.992707
-14.508000 -13.618800 6.993463
-14.461200 -13.618800 6.997558
-14.414400 -13.618800 6.999301
-14.367600 -13.618800 7.004040
-14.320800 -13.618800 7.004040
-14.274000 -13.618800 7.006413
-14.227200 -13.618800 7.006413
-14.180400 -13.618800 7.011322
-14.133600 -13.618800 7.021413
-14.086800 -13.618800 7.022272
-14.040000 -13.618800 7.032382
-13.993200 -13.618800 7.029598
-13.946400 -13.618800 7.029598
-13.899600 -13.618800 7.032421
-13.852800 -13.618800 7.036730
-13.806000 -13.618800 7.033992
-13.759200 -13.618800 7.033992
-13.712400 -13.618800 7.036730
-13.665600 -13.618800 7.036730
-13.618800 -13.618800 7.039503
-13.572000 -13.618800 7.045386
-13.525200 -13.618800 7.055687
-13.478400 -13.618800 7.076118
-13.431600 -13.618800 7.104543
-13.384800 -13.618800 7.144419
-13.338000 -13.618800 7.182884
-10.530000 -13.618800 8.710127
-10.483200 -13.618800 8.647160
-10.436400 -13.618800 8.631273
-10.389600 -13.618800 8.562108
-10.342800 -13.618800 8.548809
-10.296000 -13.618800 8.487762
-10.249200 -13.618800 8.423834
-10.202400 -13.618800 8.387391
-10.155600 -13.618800 8.338387
-10.108800 -13.618800 8.287670
-10.062000 -13.618800 8.239747
-10.015200 -13.618800 8.158656
-9.968400 -13.618800 8.129479
-9.921600 -13.618800 8.087336
-9.874800 -13.618800 8.077404
-9.828000 -13.618800 8.035694
-9.781200 -13.618800 7.990426
-9.734400 -13.618800 7.950752
-9.687600 -13.618800 7.919279
-9.640800 -13.618800 7.889310
-9.594000 -13.618800 7.863833
-9.547200 -13.618800 7.852257
-9.500400 -13.618800 7.830922
-9.453600 -13.618800 7.811824
-9.406800 -13.618800 7.784196
-9.360000 -13.618800 7.750577
-9.313200 -13.618800 7.704594
-9.266400 -13.618800 7.669924
-9.219600 -13.618800 7.660625
-9.172800 -13.618800 7.654369
-9.126000 -13.618800 7.640075
-9.079200 -13.618800 7.608005
-9.032400 -13.618800 7.578086
-8.985600 -13.618800 7.509682
-8.938800 -13.618800 7.490676
-8.892000 -13.618800 7.480741
-8.845200 -13.618800 7.448720
-8.798400 -13.618800 7.445620
-8.751600 -13.618800 7.449311
-8.704800 -13.618800 7.450499
-8.658000 -13.618800 7.449375
-8.611200 -13.618800 7.438828
-8.564400 -13.618800 7.426661
-8.517600 -13.618800 7.393183
-8.470800 -13.618800 7.379936
-8.424000 -13.618800 7.352600
-8.377200 -13.618800 7.345352
-8.330400 -13.618800 7.330849
-8.283600 -13.618800 7.310413
-8.236800 -13.618800 7.310413
-8.190000 -13.618800 7.294575
-8.143200 -13.618800 7.266039
-8.096400 -13.618800 7.231909
-8.049600 -13.618800 7.203928
-8.002800 -13.618800 7.195492
-7.956000 -13.618800 7.195492
-7.909200 -13.618800 7.195492
-7.862400 -13.618800 7.187229
-7.815600 -13.618800 7.188659
-7.768800 -13.618800 7.187229
-7.722000 -13.618800 7.162568
-7.675200 -13.618800 7.124557
-7.628400 -13.618800 7.108274
-7.581600 -13.618800 7.098074
-7.534800 -13.618800 7.096348
-7.488000 -13.618800 7.096348
-7.441200 -13.618800 7.096819
-7.394400 -13.618800 7.105570
-7.347600 -13.618800 7.092885
-7.300800 -13.618800 7.072621
-7.254000 -13.618800 7.047557
-7.207200 -13.618800 7.028519
-7.160400 -13.618800 7.018972
-7.113600 -13.618800 6.992324
-7.066800 -13.618800 6.988002
-7.020000 -13.618800 6.983912
-6.973200 -13.618800 6.984215
-6.926400 -13.618800 6.978636
-6.879600 -13.618800 6.978636
-6.832800 -13.618800 6.975517
-6.786000 -13.618800 6.975302
-6.739200 -13.618800 6.966263
-6.692400 -13.618800 6.949765
-6.645600 -13.618800 6.941134
-6.598800 -13.618800 6.932969
-6.552000 -13.618800 6.927237
-6.505200 -13.618800 6.922107
-6.458400 -13.618800 6.910079
-6.411600 -13.618800 6.904569
-6.364800 -13.618800 6.905227
-6.318000 -13.618800 6.896487
-6.271200 -13.618800 6.885725
-6.224400 -13.618800 6.872032
-6.177600 -13.618800 6.838419
-6.130800 -13.618800 6.831754
-6.084000 -13.618800 6.826962
-6.037200 -13.618800 6.808941
-5.990400 -13.618800 6.806243
-5.943600 -13.618800 6.793958
-5.896800 -13.618800 6.765998
-5.850000 -13.618800 6.755656
-5.803200 -13.618800 6.755656
-5.756400 -13.618800 6.743920
-5.709600 -13.618800 6.753809
-5.662800 -13.618800 6.755656
-5.616000 -13.618800 6.755656
-5.569200 -13.618800 6.759480
-5.522400 -13.618800 6.785398
-5.475600 -13.618800 6.785398
-5.428800 -13.618800 6.769992
-5.382000 -13.618800 6.784564
-5.335200 -13.618800 6.778831
-5.288400 -13.618800 6.784225
-5.241600 -13.618800 6.763943
-5.194800 -13.618800 6.763943
-5.148000 -13.618800 6.763943
-5.101200 -13.618800 6.755023
-5.054400 -13.618800 6.737930
-5.007600 -13.618800 6.716141
-4.960800 -13.618800 6.710993
-4.914000 -13.618800 6.705874
-4.867200 -13.618800 6.698294
-4.820400 -13.618800 6.698294
-4.773600 -13.618800 6.705874
-4.726800 -13.618800 6.703266
-4.680000 -13.618800 6.697364
-4.633200 -13.618800 6.722252
-4.586400 -13.618800 6.728350
-4.539600 -13.618800 6.734258
-4.492800 -13.618800 6.722252
-4.446000 -13.618800 6.727441
-4.399200 -13.618800 6.712334
-4.352400 -13.618800 6.705698
-4.305600 -13.618800 6.691581
-4.258800 -13.618800 6.688523
-4.212000 -13.618800 6.688523
-4.165200 -13.618800 6.689195
-4.118400 -13.618800 6.688523
-4.071600 -13.618800 6.715919
-4.024800 -13.618800 6.727441
-3.978000 -13.618800 6.745952
-3.931200 -13.618800 6.749659
-3.884400 -13.618800 6.732402
-3.837600 -13.618800 6.745952
-3.790800 -13.618800 6.751430
-3.744000 -13.618800 6.720209
-3.697200 -13.618800 6.714070
-3.650400 -13.618800 6.710641
-3.603600 -13.618800 6.714070
-3.556800 -13.618800 6.720975
-3.510000 -13.618800 6.710802
-3.463200 -13.618800 6.707901
-3.416400 -13.618800 6.691451
-3.369600 -13.618800 6.688850
-3.322800 -13.618800 6.691159
-3.276000 -13.618800 6.688850
-3.229200 -13.618800 6.688850
-3.182400 -13.618800 6.692861
-3.135600 -13.618800 6.697003
-3.088800 -13.618800 6.736648
-3.042000 -13.618800 6.743047
-2.995200 -13.618800 6.743026
-2.948400 -13.618800 6.743047
-2.901600 -13.618800 6.731170
-2.854800 -13.618800 6.729261
-2.808000 -13.618800 6.715654
-2.761200 -13.618800 6.695154
-2.714400 -13.618800 6.692476
-2.667600 -13.618800 6.693198
-2.620800 -13.618800 6.704323
-2.574000 -13.618800 6.729185
-2.527200 -13.618800 6.728709
-2.480400 -13.618800 6.735175
-2.433600 -13.618800 6.729185
-2.386800 -13.618800 6.739152
-2.340000 -13.618800 6.739152
-2.293200 -13.618800 6.737332
-2.246400 -13.618800 6.728709
-2.199600 -13.618800 6.734646
-2.152800 -13.618800 6.733001
-2.106000 -13.618800 6.734646
-2.059200 -13.618800 6.741557
-2.012400 -13.618800 6.740875
-1.965600 -13.618800 6.734646
-1.918800 -13.618800 6.740875
-1.872000 -13.618800 6.740875
-1.825200 -13.618800 6.741311
-1.778400 -13.618800 6.750186
-1.731600 -13.618800 6.750186
-1.684800 -13.618800 6.753491
-1.638000 -13.618800 6.770526
-1.591200 -13.618800 6.775234
-1.544400 -13.618800 6.782976
-1.497600 -13.618800 6.803523
-1.450800 -13.618800 6.839611
-1.404000 -13.618800 6.839611
-1.357200 -13.618800 6.839783
-1.310400 -13.618800 6.851135
-1.263600 -13.618800 6.851135
-1.216800 -13.618800 6.852814
-1.170000 -13.618800 6.852124
-1.123200 -13.618800 6.852124
-1.076400 -13.618800 6.868900
-1.029600 -13.618800 6.872856
-0.982800 -13.618800 6.870140
-0.936000 -13.618800 6.870140
-0.889200 -13.618800 6.878100
-0.842400 -13.618800 6.886585
-0.795600 -13.618800 6.890728
-0.748800 -13.618800 6.901475
-0.702000 -13.618800 6.905661
-0.655200 -13.618800 6.915243
-0.608400 -13.618800 6.921394
-0.561600 -13.618800 6.937606
-0.514800 -13.618800 6.929263
-0.468000 -13.618800 6.941072
-0.421200 -13.618800 6.980030
-0.374400 -13.618800 6.990893
-0.327600 -13.618800 7.001656
-0.280800 -13.618800 7.008519
-0.234000 -13.618800 6.996061
-0.187200 -13.618800 7.023975
-0.140400 -13.618800 7.033985
-0.093600 -13.618800 7.034290
-0.046800 -13.618800 7.035991
0.000000 -13.618800 7.072189
0.046800 -13.618800 7.085333
0.093600 -13.618800 7.093931
0.140400 -13.618800 7.127497
0.187200 -13.618800 7.148354
0.234000 -13.618800 7.155283
0.280800 -13.618800 7.159015
0.327600 -13.618800 7.180031
0.374400 -13.618800 7.198140
0.421200 -13.618800 7.204084
0.468000 -13.618800 7.200142
0.514800 -13.618800 7.217147
0.561600 -13.618800 7.224830
0.608400 -13.618800 7.243687
0.655200 -13.618800 7.277870
0.702000 -13.618800 7.286722
0.748800 -13.618800 7.295919
0.795600 -13.618800 7.333963
0.842400 -13.618800 7.349164
0.889200 -13.618800 7.368035
0.936000 -13.618800 7.390103
0.982800 -13.618800 7.391768
1.029600 -13.618800 7.400023
1.076400 -13.618800 7.415358
1.123200 -13.618800 7.447633
1.170000 -13.618800 7.451009
1.216800 -13.618800 7.453856
1.263600 -13.618800 7.465303
1.310400 -13.618800 7.484318
1.357200 -13.618800 7.486438
1.404000 -13.618800 7.528136
1.450800 -13.618800 7.540068
1.497600 -13.618800 7.557757
1.544400 -13.618800 7.581604
1.591200 -13.618800 7.617296
1.638000 -13.618800 7.666569
1.684800 -13.618800 7.708249
1.731600 -13.618800 7.708249
1.778400 -13.618800 7.714984
1.825200 -13.618800 7.725363
1.872000 -13.618800 7.762199
1.918800 -13.618800 7.768097
1.965600 -13.618800 7.805396
2.012400 -13.618800 7.826205
2.059200 -13.618800 7.860704
2.106000 -13.618800 7.912104
2.152800 -13.618800 7.924607
2.199600 -13.618800 7.948304
2.246400 -13.618800 7.961404
2.293200 -13.618800 7.976745
2.340000 -13.618800 8.058325
2.386800 -13.618800 8.093187
2.433600 -13.618800 8.118177
2.480400 -13.618800 8.187221
2.527200 -13.618800 8.202768
2.574000 -13.618800 8.226217
2.620800 -13.618800 8.254223
2.667600 -13.618800 8.280131
2.714400 -13.618800 8.309194
2.761200 -13.618800 8.382505
2.808000 -13.618800 8.446280
2.854800 -13.618800 8.500733
2.901600 -13.618800 8.530971
2.948400 -13.618800 8.580156
2.995200 -13.618800 8.609578
3.042000 -13.618800 8.643850
3.088800 -13.618800 8.673261
3.135600 -13.618800 8.753157
3.182400 -13.618800 8.788553
3.229200 -13.618800 8.889139
3.276000 -13.618800 8.978285
3.322800 -13.618800 9.197502
12.542400 -13.618800 8.002414
12.589200 -13.618800 8.002414
12.636000 -13.618800 7.991193
12.682800 -13.618800 7.979012
12.729600 -13.618800 7.979602
12.776400 -13.618800 7.978326
12.823200 -13.618800 7.979012
12.870000 -13.618800 7.991193
12.916800 -13.618800 7.998279
12.963600 -13.618800 7.978738
13.010400 -13.618800 7.990312
13.057200 -13.618800 7.992607
13.104000 -13.618800 7.997176
13.150800 -13.618800 7.990312
13.197600 -13.618800 7.982755
13.244400 -13.618800 7.982755
13.291200 -13.618800 7.991562
13.338000 -13.618800 7.991562
13.384800 -13.618800 7.987476
13.431600 -13.618800 7.991562
13.478400 -13.618800 7.992720
13.525200 -13.618800 7.992720
13.572000 -13.618800 7.987580
13.618800 -13.618800 7.987580
13.665600 -13.618800 7.992298
13.712400 -13.618800 7.992720
13.759200 -13.618800 7.995082
13.806000 -13.618800 7.999675
13.852800 -13.618800 8.001624
13.899600 -13.618800 8.008482
13.946400 -13.618800 8.025742
13.993200 -13.618800 8.031000
14.040000 -13.618800 8.034403
14.086800 -13.618800 8.036624
14.133600 -13.618800 8.041937
14.180400 -13.618800 8.041937
14.227200 -13.618800 8.038378
14.274000 -13.618800 8.037814
14.320800 -13.618800 8.026576
14.367600 -13.618800 8.003977
14.414400 -13.618800 7.960771
14.461200 -13.618800 7.943992
15.163200 -13.618800 6.776837
15.210000 -13.618800 6.763502
15.256800 -13.618800 6.752277
15.303600 -13.618800 6.749914
15.350400 -13.618800 6.734868
15.397200 -13.618800 6.724398
15.444000 -13.618800 6.724398
15.490800 -13.618800 6.724180
15.537600 -13.618800 6.734868
15.631200 -13.618800 6.724180
15.678000 -13.618800 6.734576
15.724800 -13.618800 6.734017
15.771600 -13.618800 6.699119
15.818400 -13.618800 6.677799
16.286400 -13.618800 4.094304
16.567200 -13.618800 2.463756
16.614000 -13.618800 2.163309
-18.720000 -13.572000 0.000000
-18.673200 -13.572000 0.000000
-18.626400 -13.572000 0.000000
-18.579600 -13.572000 -7.196296
-18.532800 -13.572000 -7.198776
-18.486000 -13.572000 -7.217126
-18.439200 -13.572000 -7.219206
-18.392400 -13.572000 -7.217126
-18.345600 -13.572000 -7.207828
-18.298800 -13.572000 -7.202824
-18.252000 -13.572000 -7.210377
-18.205200 -13.572000 -7.202824
-18.158400 -13.572000 -7.187287
-18.111600 -13.572000 -7.170476
-18.064800 -13.572000 -7.170476
-18.018000 -13.572000 -7.170476
-17.971200 -13.572000 -7.170330
-17.924400 -13.572000 -7.170476
-17.877600 -13.572000 -7.169448
-17.830800 -13.572000 -7.163198
-17.784000 -13.572000 -7.152388
-17.737200 -13.572000 -7.137796
-17.690400 -13.572000 -7.114774
-17.643600 -13.572000 -7.124514
-17.596800 -13.572000 -7.103154
-17.550000 -13.572000 -7.097172
-17.503200 -13.572000 -7.088045
-17.456400 -13.572000 -7.083916
-17.409600 -13.572000 -7.071815
-17.362800 -13.572000 -7.090546
-17.316000 -13.572000 -7.061854
-17.269200 -13.572000 -7.054198
-17.222400 -13.572000 -7.037577
-17.175600 -13.572000 -7.005675
-17.128800 -13.572000 -6.974258
-17.082000 -13.572000 -6.890508
-17.035200 -13.572000 -6.860054
-16.988400 -13.572000 -6.772507
-16.567200 -13.572000 -5.321128
-16.520400 -13.572000 -5.311473
-15.397200 -13.572000 6.811361
-15.350400 -13.572000 6.835909
-15.303600 -13.572000 6.850072
-15.256800 -13.572000 6.871517
-15.210000 -13.572000 6.884981
-15.163200 -13.572000 6.900845
-15.116400 -13.572000 6.911014
-15.069600 -13.572000 6.925777
-15.022800 -13.572000 6.930122
-14.976000 -13.572000 6.949404
-14.929200 -13.572000 6.963337
-14.882400 -13.572000 6.965751
-14.835600 -13.572000 6.980669
-14.788800 -13.572000 6.987206
-14.742000 -13.572000 6.988925
-14.695200 -13.572000 6.989926
-14.648400 -13.572000 6.991737
-14.601600 -13.572000 6.992707
-14.554800 -13.572000 6.993463
-14.508000 -13.572000 6.999301
-14.461200 -13.572000 7.007766
-14.414400 -13.572000 7.010488
-14.367600 -13.572000 7.011322
-14.320800 -13.572000 7.011322
-14.274000 -13.572000 7.011322
-14.227200 -13.572000 7.010488
-14.180400 -13.572000 7.019945
-14.133600 -13.572000 7.022272
-14.086800 -13.572000 7.031368
-14.040000 -13.572000 7.032382
-13.993200 -13.572000 7.032382
-13.946400 -13.572000 7.032382
-13.899600 -13.572000 7.032421
-13.852800 -13.572000 7.036922
-13.806000 -13.572000 7.036922
-13.759200 -13.572000 7.036817
-13.712400 -13.572000 7.036817
-13.665600 -13.572000 7.036817
-13.618800 -13.572000 7.045386
-13.572000 -13.572000 7.051722
-13.525200 -13.572000 7.068222
-13.478400 -13.572000 7.093032
-13.431600 -13.572000 7.130208
-13.384800 -13.572000 7.175336
-10.530000 -13.572000 8.710127
-10.483200 -13.572000 8.647160
-10.436400 -13.572000 8.646233
-10.389600 -13.572000 8.580922
-10.342800 -13.572000 8.554178
-10.296000 -13.572000 8.499131
-10.249200 -13.572000 8.438373
-10.202400 -13.572000 8.382678
-10.155600 -13.572000 8.338387
-10.108800 -13.572000 8.287670
-10.062000 -13.572000 8.243918
-10.015200 -13.572000 8.170861
-9.968400 -13.572000 8.138052
-9.921600 -13.572000 8.089103
-9.874800 -13.572000 8.073068
-9.828000 -13.572000 8.015026
-9.781200 -13.572000 7.989175
-9.734400 -13.572000 7.947975
-9.687600 -13.572000 7.905341
-9.640800 -13.572000 7.888378
-9.594000 -13.572000 7.858070
-9.547200 -13.572000 7.844460
-9.500400 -13.572000 7.820556
-9.453600 -13.572000 7.805605
-9.406800 -13.572000 7.776116
-9.360000 -13.572000 7.747164
-9.313200 -13.572000 7.704594
-9.266400 -13.572000 7.679841
-9.219600 -13.572000 7.669924
-9.172800 -13.572000 7.660625
-9.126000 -13.572000 7.640075
-9.079200 -13.572000 7.607814
-9.032400 -13.572000 7.577279
-8.985600 -13.572000 7.500000
-8.938800 -13.572000 7.490676
-8.892000 -13.572000 7.481703
-8.845200 -13.572000 7.451539
-8.798400 -13.572000 7.450499
-8.751600 -13.572000 7.450197
-8.704800 -13.572000 7.464003
-8.658000 -13.572000 7.449375
-8.611200 -13.572000 7.438140
-8.564400 -13.572000 7.426052
-8.517600 -13.572000 7.414163
-8.470800 -13.572000 7.379936
-8.424000 -13.572000 7.354366
-8.377200 -13.572000 7.345352
-8.330400 -13.572000 7.331401
-8.283600 -13.572000 7.319311
-8.236800 -13.572000 7.313187
-8.190000 -13.572000 7.300061
-8.143200 -13.572000 7.266039
-8.096400 -13.572000 7.237669
-8.049600 -13.572000 7.216803
-8.002800 -13.572000 7.211166
-7.956000 -13.572000 7.211166
-7.909200 -13.572000 7.202117
-7.862400 -13.572000 7.188708
-7.815600 -13.572000 7.188659
-7.768800 -13.572000 7.171082
-7.722000 -13.572000 7.162832
-7.675200 -13.572000 7.131154
-7.628400 -13.572000 7.124353
-7.581600 -13.572000 7.107671
-7.534800 -13.572000 7.105570
-7.488000 -13.572000 7.102850
-7.441200 -13.572000 7.102850
-7.394400 -13.572000 7.105570
-7.347600 -13.572000 7.093529
-7.300800 -13.572000 7.077399
-7.254000 -13.572000 7.059248
-7.207200 -13.572000 7.049082
-7.160400 -13.572000 7.025587
-7.113600 -13.572000 7.000639
-7.066800 -13.572000 6.988799
-7.020000 -13.572000 6.984215
-6.973200 -13.572000 6.988799
-6.926400 -13.572000 6.984215
-6.879600 -13.572000 6.984215
-6.832800 -13.572000 6.978636
-6.786000 -13.572000 6.976209
-6.739200 -13.572000 6.975302
-6.692400 -13.572000 6.954939
-6.645600 -13.572000 6.941652
-6.598800 -13.572000 6.932969
-6.552000 -13.572000 6.913507
-6.505200 -13.572000 6.913507
-6.458400 -13.572000 6.905227
-6.411600 -13.572000 6.904569
-6.364800 -13.572000 6.904569
-6.318000 -13.572000 6.891043
-6.271200 -13.572000 6.880911
-6.224400 -13.572000 6.877630
-6.177600 -13.572000 6.838132
-6.130800 -13.572000 6.813735
-6.084000 -13.572000 6.816124
-6.037200 -13.572000 6.808941
-5.990400 -13.572000 6.806243
-5.943600 -13.572000 6.797816
-5.896800 -13.572000 6.784873
-5.850000 -13.572000 6.782664
-5.803200 -13.572000 6.760224
-5.756400 -13.572000 6.755656
-5.709600 -13.572000 6.753809
-5.662800 -13.572000 6.753809
-5.616000 -13.572000 6.753809
-5.569200 -13.572000 6.755656
-5.522400 -13.572000 6.759480
-5.475600 -13.572000 6.768028
-5.428800 -13.572000 6.763943
-5.382000 -13.572000 6.763943
-5.335200 -13.572000 6.763943
-5.288400 -13.572000 6.769992
-5.241600 -13.572000 6.758842
-5.194800 -13.572000 6.755023
-5.148000 -13.572000 6.753992
-5.101200 -13.572000 6.737930
-5.054400 -13.572000 6.724734
-5.007600 -13.572000 6.710601
-4.960800 -13.572000 6.706367
-4.914000 -13.572000 6.701913
-4.867200 -13.572000 6.697802
-4.820400 -13.572000 6.694243
-4.773600 -13.572000 6.697364
-4.726800 -13.572000 6.697165
-4.680000 -13.572000 6.695730
-4.633200 -13.572000 6.697364
-4.586400 -13.572000 6.702096
-4.539600 -13.572000 6.705698
-4.492800 -13.572000 6.705698
-4.446000 -13.572000 6.705698
-4.399200 -13.572000 6.702096
-4.352400 -13.572000 6.700837
-4.305600 -13.572000 6.691581
-4.258800 -13.572000 6.688523
-4.212000 -13.572000 6.688523
-4.165200 -13.572000 6.689195
-4.118400 -13.572000 6.677257
-4.071600 -13.572000 6.693073
-4.024800 -13.572000 6.721110
-3.978000 -13.572000 6.733765
-3.931200 -13.572000 6.745952
-3.884400 -13.572000 6.733765
-3.837600 -13.572000 6.748268
-3.790800 -13.572000 6.755148
-3.744000 -13.572000 6.720209
-3.697200 -13.572000 6.720209
-3.650400 -13.572000 6.710641
-3.603600 -13.572000 6.714070
-3.556800 -13.572000 6.720975
-3.510000 -13.572000 6.710641
-3.463200 -13.572000 6.697707
-3.416400 -13.572000 6.691451
-3.369600 -13.572000 6.680865
-3.322800 -13.572000 6.681720
-3.276000 -13.572000 6.680865
-3.229200 -13.572000 6.681720
-3.182400 -13.572000 6.685091
-3.135600 -13.572000 6.694445
-3.088800 -13.572000 6.736648
-3.042000 -13.572000 6.747677
-2.995200 -13.572000 6.743047
-2.948400 -13.572000 6.745427
-2.901600 -13.572000 6.731170
-2.854800 -13.572000 6.721722
-2.808000 -13.572000 6.709363
-2.761200 -13.572000 6.693966
-2.714400 -13.572000 6.680413
-2.667600 -13.572000 6.693198
-2.620800 -13.572000 6.704323
-2.574000 -13.572000 6.729261
-2.527200 -13.572000 6.736286
-2.480400 -13.572000 6.747204
-2.433600 -13.572000 6.739152
-2.386800 -13.572000 6.744571
-2.340000 -13.572000 6.753865
-2.293200 -13.572000 6.737332
-2.246400 -13.572000 6.728709
-2.199600 -13.572000 6.734646
-2.152800 -13.572000 6.733001
-2.106000 -13.572000 6.733001
-2.059200 -13.572000 6.738869
-2.012400 -13.572000 6.738869
-1.965600 -13.572000 6.735097
-1.918800 -13.572000 6.737235
-1.872000 -13.572000 6.730097
-1.825200 -13.572000 6.732445
-1.778400 -13.572000 6.742739
-1.731600 -13.572000 6.742739
-1.684800 -13.572000 6.747882
-1.638000 -13.572000 6.767451
-1.591200 -13.572000 6.772422
-1.544400 -13.572000 6.775234
-1.497600 -13.572000 6.783539
-1.450800 -13.572000 6.818843
-1.404000 -13.572000 6.822913
-1.357200 -13.572000 6.826147
-1.310400 -13.572000 6.842271
-1.263600 -13.572000 6.851135
-1.216800 -13.572000 6.852814
-1.170000 -13.572000 6.852124
-1.123200 -13.572000 6.852124
-1.076400 -13.572000 6.868900
-1.029600 -13.572000 6.872856
-0.982800 -13.572000 6.872856
-0.936000 -13.572000 6.872856
-0.889200 -13.572000 6.878100
-0.842400 -13.572000 6.890728
-0.795600 -13.572000 6.890728
-0.748800 -13.572000 6.893407
-0.702000 -13.572000 6.904986
-0.655200 -13.572000 6.915243
-0.608400 -13.572000 6.916146
-0.561600 -13.572000 6.929263
-0.514800 -13.572000 6.921394
-0.468000 -13.572000 6.931292
-0.421200 -13.572000 6.942923
-0.374400 -13.572000 6.984625
-0.327600 -13.572000 6.990893
-0.280800 -13.572000 7.001656
-0.234000 -13.572000 6.990893
-0.187200 -13.572000 7.008519
-0.140400 -13.572000 7.025216
-0.093600 -13.572000 7.028658
-0.046800 -13.572000 7.033985
0.000000 -13.572000 7.051145
0.046800 -13.572000 7.051145
0.093600 -13.572000 7.089931
0.140400 -13.572000 7.098341
0.187200 -13.572000 7.134870
0.234000 -13.572000 7.148866
0.280800 -13.572000 7.155492
0.327600 -13.572000 7.177416
0.374400 -13.572000 7.180031
0.421200 -13.572000 7.180767
0.468000 -13.572000 7.180767
0.514800 -13.572000 7.198140
0.561600 -13.572000 7.204129
0.608400 -13.572000 7.230508
0.655200 -13.572000 7.271480
0.702000 -13.572000 7.285692
0.748800 -13.572000 7.292467
0.795600 -13.572000 7.324475
0.842400 -13.572000 7.338619
0.889200 -13.572000 7.365743
0.936000 -13.572000 7.390103
0.982800 -13.572000 7.391768
1.029600 -13.572000 7.400023
1.076400 -13.572000 7.419509
1.123200 -13.572000 7.446367
1.170000 -13.572000 7.448073
1.216800 -13.572000 7.457188
1.263600 -13.572000 7.465303
1.310400 -13.572000 7.468403
1.357200 -13.572000 7.484318
1.404000 -13.572000 7.493308
1.450800 -13.572000 7.530277
1.497600 -13.572000 7.555915
1.544400 -13.572000 7.562865
1.591200 -13.572000 7.608545
1.638000 -13.572000 7.658927
1.684800 -13.572000 7.683545
1.731600 -13.572000 7.693641
1.778400 -13.572000 7.714148
1.825200 -13.572000 7.714615
1.872000 -13.572000 7.731944
1.918800 -13.572000 7.736516
1.965600 -13.572000 7.769973
2.012400 -13.572000 7.820670
2.059200 -13.572000 7.851177
2.106000 -13.572000 7.895772
2.152800 -13.572000 7.919832
2.199600 -13.572000 7.961163
2.246400 -13.572000 7.967380
2.293200 -13.572000 7.977167
2.340000 -13.572000 8.015542
2.386800 -13.572000 8.075302
2.433600 -13.572000 8.111332
2.480400 -13.572000 8.149059
2.527200 -13.572000 8.196178
2.574000 -13.572000 8.226170
2.620800 -13.572000 8.249606
2.667600 -13.572000 8.280131
2.714400 -13.572000 8.332024
2.761200 -13.572000 8.382505
2.808000 -13.572000 8.411915
2.854800 -13.572000 8.483975
2.901600 -13.572000 8.529253
2.948400 -13.572000 8.570998
2.995200 -13.572000 8.609578
3.042000 -13.572000 8.646130
3.088800 -13.572000 8.682823
3.135600 -13.572000 8.756053
3.182400 -13.572000 8.794229
3.229200 -13.572000 8.899703
3.276000 -13.572000 8.978285
12.589200 -13.572000 8.023087
12.636000 -13.572000 8.006372
12.682800 -13.572000 7.984046
12.729600 -13.572000 7.989878
12.776400 -13.572000 7.979012
12.823200 -13.572000 7.979012
12.870000 -13.572000 8.001130
12.916800 -13.572000 8.003919
12.963600 -13.572000 7.990312
13.010400 -13.572000 7.990345
13.057200 -13.572000 7.992607
13.104000 -13.572000 7.998279
13.150800 -13.572000 7.992607
13.197600 -13.572000 7.991562
13.244400 -13.572000 7.992607
13.291200 -13.572000 8.002111
13.338000 -13.572000 8.004393
13.384800 -13.572000 8.004666
13.431600 -13.572000 8.004429
13.478400 -13.572000 8.004896
13.525200 -13.572000 8.005891
13.572000 -13.572000 8.000831
13.618800 -13.572000 8.001624
13.665600 -13.572000 8.001624
13.712400 -13.572000 8.001901
13.759200 -13.572000 8.005891
13.806000 -13.572000 8.008111
13.852800 -13.572000 8.008111
13.899600 -13.572000 8.022843
13.946400 -13.572000 8.032531
13.993200 -13.572000 8.032695
14.040000 -13.572000 8.035199
14.086800 -13.572000 8.039956
14.133600 -13.572000 8.043920
14.180400 -13.572000 8.048246
14.227200 -13.572000 8.043920
14.274000 -13.572000 8.043619
14.320800 -13.572000 8.037814
14.367600 -13.572000 8.012836
14.414400 -13.572000 8.000245
14.461200 -13.572000 7.957354
15.210000 -13.572000 6.770267
15.256800 -13.572000 6.766671
15.303600 -13.572000 6.754074
15.350400 -13.572000 6.752277
15.397200 -13.572000 6.729509
15.444000 -13.572000 6.724398
15.490800 -13.572000 6.724180
15.537600 -13.572000 6.735074
15.584400 -13.572000 6.735074
15.631200 -13.572000 6.735074
15.678000 -13.572000 6.742674
15.724800 -13.572000 6.742674
15.771600 -13.572000 6.734576
15.818400 -13.572000 6.712809
15.865200 -13.572000 6.677799
15.912000 -13.572000 6.647965
16.192800 -13.572000 4.649520
16.239600 -13.572000 4.555411
16.286400 -13.572000 4.190408
16.333200 -13.572000 3.972407
16.380000 -13.572000 3.735233
16.426800 -13.572000 3.462877
-18.720000 -13.525200 0.000000
-18.673200 -13.525200 0.000000
-18.626400 -13.525200 0.000000
-18.579600 -13.525200 -7.212944
-18.532800 -13.525200 -7.219276
-18.486000 -13.525200 -7.232758
-18.439200 -13.525200 -7.232758
-18.392400 -13.525200 -7.219206
-18.345600 -13.525200 -7.218412
-18.298800 -13.525200 -7.210377
-18.252000 -13.525200 -7.217126
-18.205200 -13.525200 -7.207828
-18.158400 -13.525200 -7.187287
-18.111600 -13.525200 -7.171671
-18.064800 -13.525200 -7.174567
-18.018000 -13.525200 -7.174567
-17.971200 -13.525200 -7.171671
-17.924400 -13.525200 -7.174567
-17.877600 -13.525200 -7.171671
-17.830800 -13.525200 -7.171274
-17.784000 -13.525200 -7.160988
-17.737200 -13.525200 -7.151062
-17.690400 -13.525200 -7.116316
-17.643600 -13.525200 -7.124514
-17.596800 -13.525200 -7.103880
-17.550000 -13.525200 -7.097172
-17.503200 -13.525200 -7.088045
-17.456400 -13.525200 -7.083916
-17.409600 -13.525200 -7.069487
-17.362800 -13.525200 -7.090546
-17.316000 -13.525200 -7.067015
-17.269200 -13.525200 -7.054198
-17.222400 -13.525200 -7.052637
-17.175600 -13.525200 -7.006214
-17.128800 -13.525200 -6.963308
-17.082000 -13.525200 -6.887301
-17.035200 -13.525200 -6.804707
-16.988400 -13.525200 -6.759825
-15.444000 -13.525200 6.807780
-15.397200 -13.525200 6.835909
-15.350400 -13.525200 6.848336
-15.303600 -13.525200 6.872517
-15.256800 -13.525200 6.885957
-15.210000 -13.525200 6.907621
-15.163200 -13.525200 6.914849
-15.116400 -13.525200 6.930122
-15.069600 -13.525200 6.949404
-15.022800 -13.525200 6.963337
-14.976000 -13.525200 6.974044
-14.929200 -13.525200 6.974673
-14.882400 -13.525200 6.980669
-14.835600 -13.525200 6.988225
-14.788800 -13.525200 6.989926
-14.742000 -13.525200 6.992070
-14.695200 -13.525200 6.991737
-14.648400 -13.525200 6.995125
-14.601600 -13.525200 7.010536
-14.554800 -13.525200 7.020226
-14.508000 -13.525200 7.015518
-14.461200 -13.525200 7.027715
-14.414400 -13.525200 7.027715
-14.367600 -13.525200 7.037195
-14.320800 -13.525200 7.037112
-14.274000 -13.525200 7.027715
-14.227200 -13.525200 7.022148
-14.180400 -13.525200 7.031368
-14.133600 -13.525200 7.032382
-14.086800 -13.525200 7.035309
-14.040000 -13.525200 7.035309
-13.993200 -13.525200 7.037235
-13.946400 -13.525200 7.037235
-13.899600 -13.525200 7.037975
-13.852800 -13.525200 7.043110
-13.806000 -13.525200 7.048891
-13.759200 -13.525200 7.050003
-13.712400 -13.525200 7.052603
-13.665600 -13.525200 7.052603
-13.618800 -13.525200 7.056064
-13.572000 -13.525200 7.066015
-13.525200 -13.525200 7.074563
-13.478400 -13.525200 7.110934
-13.431600 -13.525200 7.151639
-13.384800 -13.525200 7.206594
-10.483200 -13.525200 8.704818
-10.436400 -13.525200 8.647160
-10.389600 -13.525200 8.631273
-10.342800 -13.525200 8.554178
-10.296000 -13.525200 8.511715
-10.249200 -13.525200 8.452390
-10.202400 -13.525200 8.390968
-10.155600 -13.525200 8.338387
-10.108800 -13.525200 8.294291
-10.062000 -13.525200 8.240525
-10.015200 -13.525200 8.158656
-9.968400 -13.525200 8.130410
-9.921600 -13.525200 8.084218
-9.874800 -13.525200 8.040348
-9.828000 -13.525200 8.015026
-9.781200 -13.525200 7.990426
-9.734400 -13.525200 7.947975
-9.687600 -13.525200 7.900967
-9.640800 -13.525200 7.888378
-9.594000 -13.525200 7.852257
-9.547200 -13.525200 7.841823
-9.500400 -13.525200 7.815905
-9.453600 -13.525200 7.795969
-9.406800 -13.525200 7.768841
-9.360000 -13.525200 7.743145
-9.313200 -13.525200 7.698454
-9.266400 -13.525200 7.673835
-9.219600 -13.525200 7.662891
-9.172800 -13.525200 7.657233
-9.126000 -13.525200 7.640075
-9.079200 -13.525200 7.608005
-9.032400 -13.525200 7.572605
-8.985600 -13.525200 7.500000
-8.938800 -13.525200 7.490676
-8.892000 -13.525200 7.483397
-8.845200 -13.525200 7.458173
-8.798400 -13.525200 7.455037
-8.751600 -13.525200 7.450499
-8.704800 -13.525200 7.450499
-8.658000 -13.525200 7.449311
-8.611200 -13.525200 7.427889
-8.564400 -13.525200 7.420388
-8.517600 -13.525200 7.383797
-8.470800 -13.525200 7.370714
-8.424000 -13.525200 7.351939
-8.377200 -13.525200 7.342361
-8.330400 -13.525200 7.329515
-8.283600 -13.525200 7.313187
-8.236800 -13.525200 7.310413
-8.190000 -13.525200 7.293978
-8.143200 -13.525200 7.262230
-8.096400 -13.525200 7.234429
-8.049600 -13.525200 7.203928
-8.002800 -13.525200 7.195492
-7.956000 -13.525200 7.195492
-7.909200 -13.525200 7.193223
-7.862400 -13.525200 7.187229
-7.815600 -13.525200 7.179225
-7.768800 -13.525200 7.165773
-7.722000 -13.525200 7.162832
-7.675200 -13.525200 7.131154
-7.628400 -13.525200 7.124353
-7.581600 -13.525200 7.107671
-7.534800 -13.525200 7.105973
-7.488000 -13.525200 7.098074
-7.441200 -13.525200 7.090424
-7.394400 -13.525200 7.090424
-7.347600 -13.525200 7.078861
-7.300800 -13.525200 7.071094
-7.254000 -13.525200 7.055593
-7.207200 -13.525200 7.037845
-7.160400 -13.525200 7.025587
-7.113600 -13.525200 7.015574
-7.066800 -13.525200 6.997469
-7.020000 -13.525200 6.988002
-6.973200 -13.525200 6.988799
-6.926400 -13.525200 6.984215
-6.879600 -13.525200 6.980032
-6.832800 -13.525200 6.975302
-6.786000 -13.525200 6.975302
-6.739200 -13.525200 6.962095
-6.692400 -13.525200 6.949765
-6.645600 -13.525200 6.941652
-6.598800 -13.525200 6.929634
-6.552000 -13.525200 6.904074
-6.505200 -13.525200 6.904074
-6.458400 -13.525200 6.891043
-6.411600 -13.525200 6.888819
-6.364800 -13.525200 6.888819
-6.318000 -13.525200 6.885725
-6.271200 -13.525200 6.878101
-6.224400 -13.525200 6.875180
-6.177600 -13.525200 6.826962
-6.130800 -13.525200 6.806243
-6.084000 -13.525200 6.806243
-6.037200 -13.525200 6.797816
-5.990400 -13.525200 6.794806
-5.943600 -13.525200 6.793958
-5.896800 -13.525200 6.784873
-5.850000 -13.525200 6.782664
-5.803200 -13.525200 6.760224
-5.756400 -13.525200 6.759480
-5.709600 -13.525200 6.753809
-5.662800 -13.525200 6.753809
-5.616000 -13.525200 6.746123
-5.569200 -13.525200 6.745199
-5.522400 -13.525200 6.752799
-5.475600 -13.525200 6.758842
-5.428800 -13.525200 6.752799
-5.382000 -13.525200 6.752799
-5.335200 -13.525200 6.754903
-5.288400 -13.525200 6.755023
-5.241600 -13.525200 6.754903
-5.194800 -13.525200 6.752758
-5.148000 -13.525200 6.749680
-5.101200 -13.525200 6.726778
-5.054400 -13.525200 6.716141
-5.007600 -13.525200 6.707296
-4.960800 -13.525200 6.698294
-4.914000 -13.525200 6.697802
-4.867200 -13.525200 6.694243
-4.820400 -13.525200 6.688890
-4.773600 -13.525200 6.688890
-4.726800 -13.525200 6.692457
-4.680000 -13.525200 6.692457
-4.633200 -13.525200 6.697165
-4.586400 -13.525200 6.702096
-4.539600 -13.525200 6.702096
-4.492800 -13.525200 6.702096
-4.446000 -13.525200 6.705698
-4.399200 -13.525200 6.705698
-4.352400 -13.525200 6.700837
-4.305600 -13.525200 6.698052
-4.258800 -13.525200 6.690207
-4.212000 -13.525200 6.689198
-4.165200 -13.525200 6.690207
-4.118400 -13.525200 6.689195
-4.071600 -13.525200 6.693073
-4.024800 -13.525200 6.720978
-3.978000 -13.525200 6.721110
-3.931200 -13.525200 6.721110
-3.884400 -13.525200 6.719144
-3.837600 -13.525200 6.719144
-3.790800 -13.525200 6.719144
-3.744000 -13.525200 6.701341
-3.697200 -13.525200 6.706037
-3.650400 -13.525200 6.693108
-3.603600 -13.525200 6.691451
-3.556800 -13.525200 6.693534
-3.510000 -13.525200 6.691159
-3.463200 -13.525200 6.690927
-3.416400 -13.525200 6.673373
-3.369600 -13.525200 6.671703
-3.322800 -13.525200 6.671703
-3.276000 -13.525200 6.665564
-3.229200 -13.525200 6.678590
-3.182400 -13.525200 6.679209
-3.135600 -13.525200 6.692861
-3.088800 -13.525200 6.736551
-3.042000 -13.525200 6.747677
-2.995200 -13.525200 6.746592
-2.948400 -13.525200 6.745427
-2.901600 -13.525200 6.721722
-2.854800 -13.525200 6.716605
-2.808000 -13.525200 6.702479
-2.761200 -13.525200 6.693966
-2.714400 -13.525200 6.680413
-2.667600 -13.525200 6.684778
-2.620800 -13.525200 6.695154
-2.574000 -13.525200 6.729097
-2.527200 -13.525200 6.734395
-2.480400 -13.525200 6.744571
-2.433600 -13.525200 6.734395
-2.386800 -13.525200 6.737332
-2.340000 -13.525200 6.737332
-2.293200 -13.525200 6.728709
-2.246400 -13.525200 6.725767
-2.199600 -13.525200 6.729150
-2.152800 -13.525200 6.725767
-2.106000 -13.525200 6.725767
-2.059200 -13.525200 6.733001
-2.012400 -13.525200 6.735097
-1.965600 -13.525200 6.735097
-1.918800 -13.525200 6.737235
-1.872000 -13.525200 6.730097
-1.825200 -13.525200 6.738869
-1.778400 -13.525200 6.747882
-1.731600 -13.525200 6.750186
-1.684800 -13.525200 6.762518
-1.638000 -13.525200 6.770526
-1.591200 -13.525200 6.772422
-1.544400 -13.525200 6.775234
-1.497600 -13.525200 6.796189
-1.450800 -13.525200 6.818843
-1.404000 -13.525200 6.826147
-1.357200 -13.525200 6.836982
-1.310400 -13.525200 6.852814
-1.263600 -13.525200 6.859884
-1.216800 -13.525200 6.859884
-1.170000 -13.525200 6.853556
-1.123200 -13.525200 6.853556
-1.076400 -13.525200 6.869035
-1.029600 -13.525200 6.872856
-0.982800 -13.525200 6.870140
-0.936000 -13.525200 6.872856
-0.889200 -13.525200 6.881888
-0.842400 -13.525200 6.890728
-0.795600 -13.525200 6.884488
-0.748800 -13.525200 6.893407
-0.702000 -13.525200 6.905661
-0.655200 -13.525200 6.916146
-0.608400 -13.525200 6.916146
-0.561600 -13.525200 6.924805
-0.514800 -13.525200 6.921315
-0.468000 -13.525200 6.926049
-0.421200 -13.525200 6.939917
-0.374400 -13.525200 6.980536
-0.327600 -13.525200 6.985027
-0.280800 -13.525200 6.992529
-0.234000 -13.525200 6.985027
-0.187200 -13.525200 6.996061
-0.140400 -13.525200 7.008869
-0.093600 -13.525200 7.025216
-0.046800 -13.525200 7.027925
0.000000 -13.525200 7.032482
0.046800 -13.525200 7.033985
0.093600 -13.525200 7.059270
0.140400 -13.525200 7.093931
0.187200 -13.525200 7.126140
0.234000 -13.525200 7.144852
0.280800 -13.525200 7.155283
0.327600 -13.525200 7.167881
0.374400 -13.525200 7.175936
0.421200 -13.525200 7.178480
0.468000 -13.525200 7.178480
0.514800 -13.525200 7.180767
0.561600 -13.525200 7.198560
0.608400 -13.525200 7.210829
0.655200 -13.525200 7.243687
0.702000 -13.525200 7.281181
0.748800 -13.525200 7.292467
0.795600 -13.525200 7.320654
0.842400 -13.525200 7.335249
0.889200 -13.525200 7.364129
0.936000 -13.525200 7.390103
0.982800 -13.525200 7.396616
1.029600 -13.525200 7.403430
1.076400 -13.525200 7.419509
1.123200 -13.525200 7.440837
1.170000 -13.525200 7.447633
1.216800 -13.525200 7.453856
1.263600 -13.525200 7.460842
1.310400 -13.525200 7.465303
1.357200 -13.525200 7.468403
1.404000 -13.525200 7.486438
1.450800 -13.525200 7.528136
1.497600 -13.525200 7.540068
1.544400 -13.525200 7.568309
1.591200 -13.525200 7.617296
1.638000 -13.525200 7.655250
1.684800 -13.525200 7.672609
1.731600 -13.525200 7.677606
1.778400 -13.525200 7.708249
1.825200 -13.525200 7.714148
1.872000 -13.525200 7.729652
1.918800 -13.525200 7.732222
1.965600 -13.525200 7.768097
2.012400 -13.525200 7.795244
2.059200 -13.525200 7.838273
2.106000 -13.525200 7.878615
2.152800 -13.525200 7.917495
2.199600 -13.525200 7.949303
2.246400 -13.525200 7.969616
2.293200 -13.525200 7.977167
2.340000 -13.525200 8.015542
2.386800 -13.525200 8.064221
2.433600 -13.525200 8.095898
2.480400 -13.525200 8.149059
2.527200 -13.525200 8.207218
2.574000 -13.525200 8.226536
2.620800 -13.525200 8.254223
2.667600 -13.525200 8.291022
2.714400 -13.525200 8.333718
2.761200 -13.525200 8.382505
2.808000 -13.525200 8.411915
2.854800 -13.525200 8.471018
2.901600 -13.525200 8.522357
2.948400 -13.525200 8.539941
2.995200 -13.525200 8.608296
3.042000 -13.525200 8.646130
3.088800 -13.525200 8.698210
3.135600 -13.525200 8.784349
3.182400 -13.525200 8.863738
3.229200 -13.525200 8.917155
3.276000 -13.525200 8.990288
3.322800 -13.525200 9.197502
12.589200 -13.525200 8.027929
12.636000 -13.525200 8.023933
12.682800 -13.525200 8.001130
12.729600 -13.525200 8.001130
12.776400 -13.525200 7.989878
12.823200 -13.525200 7.989878
12.870000 -13.525200 8.002766
12.916800 -13.525200 8.003919
12.963600 -13.525200 7.989878
13.010400 -13.525200 7.990345
13.057200 -13.525200 7.992607
13.104000 -13.525200 7.998279
13.150800 -13.525200 7.992607
13.197600 -13.525200 7.992601
13.244400 -13.525200 7.997176
13.291200 -13.525200 8.002246
13.338000 -13.525200 8.005891
13.384800 -13.525200 8.007943
13.431600 -13.525200 8.008964
13.478400 -13.525200 8.008964
13.525200 -13.525200 8.007943
13.572000 -13.525200 8.000831
13.618800 -13.525200 8.000831
13.665600 -13.525200 7.998521
13.712400 -13.525200 8.000831
13.759200 -13.525200 8.001624
13.806000 -13.525200 8.006359
13.852800 -13.525200 8.008111
13.899600 -13.525200 8.022843
13.946400 -13.525200 8.032531
13.993200 -13.525200 8.032695
14.040000 -13.525200 8.035199
14.086800 -13.525200 8.039956
14.133600 -13.525200 8.046212
14.180400 -13.525200 8.052412
14.227200 -13.525200 8.051928
14.274000 -13.525200 8.048246
14.320800 -13.525200 8.039956
14.367600 -13.525200 8.020080
14.414400 -13.525200 8.003977
14.461200 -13.525200 7.964558
14.508000 -13.525200 7.949285
15.303600 -13.525200 6.776837
15.350400 -13.525200 6.770786
15.397200 -13.525200 6.752277
15.444000 -13.525200 6.741057
15.490800 -13.525200 6.742674
15.537600 -13.525200 6.749467
15.584400 -13.525200 6.743733
15.631200 -13.525200 6.742674
15.678000 -13.525200 6.746524
15.724800 -13.525200 6.747849
15.771600 -13.525200 6.743733
15.818400 -13.525200 6.734576
15.865200 -13.525200 6.712480
15.912000 -13.525200 6.684176
15.958800 -13.525200 6.660221
16.239600 -13.525200 4.649520
16.286400 -13.525200 4.441803
16.333200 -13.525200 4.148985
16.380000 -13.525200 3.930592
-18.720000 -13.478400 0.000000
-18.673200 -13.478400 0.000000
-18.626400 -13.478400 0.000000
-18.579600 -13.478400 -7.212944
-18.532800 -13.478400 -7.219276
-18.486000 -13.478400 -7.245368
-18.439200 -13.478400 -7.225136
-18.392400 -13.478400 -7.218412
-18.345600 -13.478400 -7.218412
-18.298800 -13.478400 -7.217126
-18.252000 -13.478400 -7.217568
-18.205200 -13.478400 -7.207828
-18.158400 -13.478400 -7.187162
-18.111600 -13.478400 -7.185938
-18.064800 -13.478400 -7.185938
-18.018000 -13.478400 -7.174567
-17.971200 -13.478400 -7.174567
-17.924400 -13.478400 -7.185938
-17.877600 -13.478400 -7.174567
-17.830800 -13.478400 -7.171671
-17.784000 -13.478400 -7.160988
-17.737200 -13.478400 -7.145090
-17.690400 -13.478400 -7.126329
-17.643600 -13.478400 -7.126329
-17.596800 -13.478400 -7.103154
-17.550000 -13.478400 -7.097172
-17.503200 -13.478400 -7.088045
-17.456400 -13.478400 -7.081613
-17.409600 -13.478400 -7.069487
-17.362800 -13.478400 -7.081613
-17.316000 -13.478400 -7.067015
-17.269200 -13.478400 -7.057878
-17.222400 -13.478400 -7.052673
-17.175600 -13.478400 -7.006214
-17.128800 -13.478400 -6.956360
-17.082000 -13.478400 -6.849253
-17.035200 -13.478400 -6.781430
-15.490800 -13.478400 6.807780
-15.444000 -13.478400 6.829984
-15.397200 -13.478400 6.848336
-15.350400 -13.478400 6.872517
-15.303600 -13.478400 6.884981
-15.256800 -13.478400 6.907621
-15.210000 -13.478400 6.920642
-15.163200 -13.478400 6.930729
-15.116400 -13.478400 6.949404
-15.069600 -13.478400 6.961490
-15.022800 -13.478400 6.974673
-14.976000 -13.478400 6.985027
-14.929200 -13.478400 6.988225
-14.882400 -13.478400 6.992070
-14.835600 -13.478400 6.996341
-14.788800 -13.478400 6.997047
-14.742000 -13.478400 7.001151
-14.695200 -13.478400 7.006946
-14.648400 -13.478400 7.010159
-14.601600 -13.478400 7.021669
-14.554800 -13.478400 7.026164
-14.508000 -13.478400 7.027406
-14.461200 -13.478400 7.037112
-14.414400 -13.478400 7.038448
-14.367600 -13.478400 7.039136
-14.320800 -13.478400 7.038448
-14.274000 -13.478400 7.031368
-14.227200 -13.478400 7.031368
-14.180400 -13.478400 7.037112
-14.133600 -13.478400 7.035309
-14.086800 -13.478400 7.037235
-14.040000 -13.478400 7.037975
-13.993200 -13.478400 7.042942
-13.946400 -13.478400 7.042942
-13.899600 -13.478400 7.043378
-13.852800 -13.478400 7.043378
-13.806000 -13.478400 7.050003
-13.759200 -13.478400 7.055513
-13.712400 -13.478400 7.056319
-13.665600 -13.478400 7.058442
-13.618800 -13.478400 7.068747
-13.572000 -13.478400 7.076118
-13.525200 -13.478400 7.107217
-13.478400 -13.478400 7.149977
-13.431600 -13.478400 7.206594
-10.483200 -13.478400 8.682228
-10.436400 -13.478400 8.677296
-10.389600 -13.478400 8.642199
-10.342800 -13.478400 8.520247
-10.296000 -13.478400 8.499131
-10.249200 -13.478400 8.423781
-10.202400 -13.478400 8.375147
-10.155600 -13.478400 8.328298
-10.108800 -13.478400 8.286006
-10.062000 -13.478400 8.240525
-10.015200 -13.478400 8.166013
-9.968400 -13.478400 8.130410
-9.921600 -13.478400 8.077404
-9.874800 -13.478400 8.040348
-9.828000 -13.478400 8.019253
-9.781200 -13.478400 7.995560
-9.734400 -13.478400 7.964775
-9.687600 -13.478400 7.905341
-9.640800 -13.478400 7.889310
-9.594000 -13.478400 7.852257
-9.547200 -13.478400 7.830922
-9.500400 -13.478400 7.816781
-9.453600 -13.478400 7.791134
-9.406800 -13.478400 7.768308
-9.360000 -13.478400 7.730429
-9.313200 -13.478400 7.681880
-9.266400 -13.478400 7.665554
-9.219600 -13.478400 7.657559
-9.172800 -13.478400 7.652255
-9.126000 -13.478400 7.630898
-9.079200 -13.478400 7.611301
-9.032400 -13.478400 7.578086
-8.985600 -13.478400 7.538215
-8.938800 -13.478400 7.500000
-8.892000 -13.478400 7.490676
-8.845200 -13.478400 7.480741
-8.798400 -13.478400 7.458173
-8.751600 -13.478400 7.450499
-8.704800 -13.478400 7.449311
-8.658000 -13.478400 7.442998
-8.611200 -13.478400 7.426661
-8.564400 -13.478400 7.398302
-8.517600 -13.478400 7.371741
-8.470800 -13.478400 7.369029
-8.424000 -13.478400 7.347145
-8.377200 -13.478400 7.331401
-8.330400 -13.478400 7.319311
-8.283600 -13.478400 7.308122
-8.236800 -13.478400 7.305184
-8.190000 -13.478400 7.284019
-8.143200 -13.478400 7.261625
-8.096400 -13.478400 7.234429
-8.049600 -13.478400 7.211166
-8.002800 -13.478400 7.208941
-7.956000 -13.478400 7.208941
-7.909200 -13.478400 7.193223
-7.862400 -13.478400 7.188708
-7.815600 -13.478400 7.185219
-7.768800 -13.478400 7.165773
-7.722000 -13.478400 7.162832
-7.675200 -13.478400 7.129322
-7.628400 -13.478400 7.116502
-7.581600 -13.478400 7.098074
-7.534800 -13.478400 7.090424
-7.488000 -13.478400 7.070872
-7.441200 -13.478400 7.061218
-7.394400 -13.478400 7.061218
-7.347600 -13.478400 7.061218
-7.300800 -13.478400 7.043038
-7.254000 -13.478400 7.031022
-7.207200 -13.478400 7.018087
-7.160400 -13.478400 7.018972
-7.113600 -13.478400 7.008103
-7.066800 -13.478400 6.994057
-7.020000 -13.478400 6.981331
-6.973200 -13.478400 6.980032
-6.926400 -13.478400 6.973078
-6.879600 -13.478400 6.969540
-6.832800 -13.478400 6.959123
-6.786000 -13.478400 6.954939
-6.739200 -13.478400 6.949765
-6.692400 -13.478400 6.946798
-6.645600 -13.478400 6.929634
-6.598800 -13.478400 6.904569
-6.552000 -13.478400 6.888328
-6.505200 -13.478400 6.885725
-6.458400 -13.478400 6.885725
-6.411600 -13.478400 6.885725
-6.364800 -13.478400 6.885725
-6.318000 -13.478400 6.878101
-6.271200 -13.478400 6.858096
-6.224400 -13.478400 6.833238
-6.177600 -13.478400 6.808941
-6.130800 -13.478400 6.794806
-6.084000 -13.478400 6.788890
-6.037200 -13.478400 6.787837
-5.990400 -13.478400 6.769242
-5.943600 -13.478400 6.787837
-5.896800 -13.478400 6.784873
-5.850000 -13.478400 6.777145
-5.803200 -13.478400 6.760224
-5.756400 -13.478400 6.760224
-5.709600 -13.478400 6.746123
-5.662800 -13.478400 6.732716
-5.616000 -13.478400 6.731770
-5.569200 -13.478400 6.726597
-5.522400 -13.478400 6.733220
-5.475600 -13.478400 6.733220
-5.428800 -13.478400 6.733220
-5.382000 -13.478400 6.741892
-5.335200 -13.478400 6.749891
-5.288400 -13.478400 6.752758
-5.241600 -13.478400 6.749891
-5.194800 -13.478400 6.749680
-5.148000 -13.478400 6.730273
-5.101200 -13.478400 6.718142
-5.054400 -13.478400 6.710993
-5.007600 -13.478400 6.706367
-4.960800 -13.478400 6.697380
-4.914000 -13.478400 6.689736
-4.867200 -13.478400 6.685190
-4.820400 -13.478400 6.682384
-4.773600 -13.478400 6.672471
-4.726800 -13.478400 6.682384
-4.680000 -13.478400 6.684307
-4.633200 -13.478400 6.692457
-4.586400 -13.478400 6.695730
-4.539600 -13.478400 6.696306
-4.492800 -13.478400 6.700837
-4.446000 -13.478400 6.700906
-4.399200 -13.478400 6.702096
-4.352400 -13.478400 6.698052
-4.305600 -13.478400 6.694445
-4.258800 -13.478400 6.689198
-4.212000 -13.478400 6.689195
-4.165200 -13.478400 6.689195
-4.118400 -13.478400 6.685728
-4.071600 -13.478400 6.689195
-4.024800 -13.478400 6.706367
-3.978000 -13.478400 6.720978
-3.931200 -13.478400 6.720978
-3.884400 -13.478400 6.719144
-3.837600 -13.478400 6.706037
-3.790800 -13.478400 6.706037
-3.744000 -13.478400 6.693108
-3.697200 -13.478400 6.669486
-3.650400 -13.478400 6.661660
-3.603600 -13.478400 6.661660
-3.556800 -13.478400 6.665935
-3.510000 -13.478400 6.660968
-3.463200 -13.478400 6.660968
-3.416400 -13.478400 6.652512
-3.369600 -13.478400 6.651981
-3.322800 -13.478400 6.651981
-3.276000 -13.478400 6.651981
-3.229200 -13.478400 6.665564
-3.182400 -13.478400 6.678590
-3.135600 -13.478400 6.688850
-3.088800 -13.478400 6.736551
-3.042000 -13.478400 6.748288
-2.995200 -13.478400 6.743047
-2.948400 -13.478400 6.741915
-2.901600 -13.478400 6.716811
-2.854800 -13.478400 6.708613
-2.808000 -13.478400 6.680413
-2.761200 -13.478400 6.674775
-2.714400 -13.478400 6.670837
-2.667600 -13.478400 6.670837
-2.620800 -13.478400 6.684778
-2.574000 -13.478400 6.711140
-2.527200 -13.478400 6.729097
-2.480400 -13.478400 6.729185
-2.433600 -13.478400 6.729185
-2.386800 -13.478400 6.734395
-2.340000 -13.478400 6.729185
-2.293200 -13.478400 6.723267
-2.246400 -13.478400 6.714829
-2.199600 -13.478400 6.717682
-2.152800 -13.478400 6.714829
-2.106000 -13.478400 6.722417
-2.059200 -13.478400 6.727084
-2.012400 -13.478400 6.734646
-1.965600 -13.478400 6.735097
-1.918800 -13.478400 6.734646
-1.872000 -13.478400 6.737235
-1.825200 -13.478400 6.737235
-1.778400 -13.478400 6.742739
-1.731600 -13.478400 6.747882
-1.684800 -13.478400 6.762518
-1.638000 -13.478400 6.770526
-1.591200 -13.478400 6.772422
-1.544400 -13.478400 6.772422
-1.497600 -13.478400 6.801125
-1.450800 -13.478400 6.818843
-1.404000 -13.478400 6.822913
-1.357200 -13.478400 6.836982
-1.310400 -13.478400 6.850432
-1.263600 -13.478400 6.852814
-1.216800 -13.478400 6.852814
-1.170000 -13.478400 6.853556
-1.123200 -13.478400 6.852814
-1.076400 -13.478400 6.853556
-1.029600 -13.478400 6.870140
-0.982800 -13.478400 6.853556
-0.936000 -13.478400 6.870140
-0.889200 -13.478400 6.878100
-0.842400 -13.478400 6.886585
-0.795600 -13.478400 6.881888
-0.748800 -13.478400 6.893407
-0.702000 -13.478400 6.905661
-0.655200 -13.478400 6.915243
-0.608400 -13.478400 6.915243
-0.561600 -13.478400 6.921394
-0.514800 -13.478400 6.916146
-0.468000 -13.478400 6.921516
-0.421200 -13.478400 6.929263
-0.374400 -13.478400 6.942923
-0.327600 -13.478400 6.982189
-0.280800 -13.478400 6.985027
-0.234000 -13.478400 6.984625
-0.187200 -13.478400 6.996830
-0.140400 -13.478400 7.008519
-0.093600 -13.478400 7.025816
-0.046800 -13.478400 7.027925
0.000000 -13.478400 7.027925
0.046800 -13.478400 7.034290
0.093600 -13.478400 7.059270
0.140400 -13.478400 7.085139
0.187200 -13.478400 7.098341
0.234000 -13.478400 7.117322
0.280800 -13.478400 7.134870
0.327600 -13.478400 7.155782
0.374400 -13.478400 7.160490
0.421200 -13.478400 7.160575
0.468000 -13.478400 7.167881
0.514800 -13.478400 7.174427
0.561600 -13.478400 7.194811
0.608400 -13.478400 7.204129
0.655200 -13.478400 7.235819
0.702000 -13.478400 7.259402
0.748800 -13.478400 7.286722
0.795600 -13.478400 7.306743
0.842400 -13.478400 7.335249
0.889200 -13.478400 7.360249
0.936000 -13.478400 7.384585
0.982800 -13.478400 7.396616
1.029600 -13.478400 7.403430
1.076400 -13.478400 7.420714
1.123200 -13.478400 7.433146
1.170000 -13.478400 7.448073
1.216800 -13.478400 7.460842
1.263600 -13.478400 7.465303
1.310400 -13.478400 7.468403
1.357200 -13.478400 7.486438
1.404000 -13.478400 7.490703
1.450800 -13.478400 7.522113
1.497600 -13.478400 7.540068
1.544400 -13.478400 7.568309
1.591200 -13.478400 7.617296
1.638000 -13.478400 7.658927
1.684800 -13.478400 7.673515
1.731600 -13.478400 7.693641
1.778400 -13.478400 7.708249
1.825200 -13.478400 7.714148
1.872000 -13.478400 7.714984
1.918800 -13.478400 7.732222
1.965600 -13.478400 7.767419
2.012400 -13.478400 7.774918
2.059200 -13.478400 7.826781
2.106000 -13.478400 7.878615
2.152800 -13.478400 7.912104
2.199600 -13.478400 7.949303
2.246400 -13.478400 7.975281
2.293200 -13.478400 7.980115
2.340000 -13.478400 8.015542
2.386800 -13.478400 8.068818
2.433600 -13.478400 8.117396
2.480400 -13.478400 8.177296
2.527200 -13.478400 8.220426
2.574000 -13.478400 8.231884
2.620800 -13.478400 8.263897
2.667600 -13.478400 8.291022
2.714400 -13.478400 8.335115
2.761200 -13.478400 8.378251
2.808000 -13.478400 8.402244
2.854800 -13.478400 8.459110
2.901600 -13.478400 8.506155
2.948400 -13.478400 8.570044
2.995200 -13.478400 8.608296
3.042000 -13.478400 8.646130
3.088800 -13.478400 8.717559
3.135600 -13.478400 8.788553
3.182400 -13.478400 8.853742
3.229200 -13.478400 8.946380
3.276000 -13.478400 9.052244
3.322800 -13.478400 9.116913
12.589200 -13.478400 8.023933
12.636000 -13.478400 8.002766
12.682800 -13.478400 7.997824
12.729600 -13.478400 7.997824
12.776400 -13.478400 7.997824
12.823200 -13.478400 8.001130
12.870000 -13.478400 8.003919
12.916800 -13.478400 8.003919
12.963600 -13.478400 7.998279
13.010400 -13.478400 7.992607
13.057200 -13.478400 7.998279
13.104000 -13.478400 7.998279
13.150800 -13.478400 7.993141
13.197600 -13.478400 7.992601
13.244400 -13.478400 7.997176
13.291200 -13.478400 7.993141
13.338000 -13.478400 8.004666
13.384800 -13.478400 8.006122
13.431600 -13.478400 8.018293
13.478400 -13.478400 8.018293
13.525200 -13.478400 8.019567
13.572000 -13.478400 8.001901
13.618800 -13.478400 8.004429
13.665600 -13.478400 8.001624
13.712400 -13.478400 8.001624
13.759200 -13.478400 8.001901
13.806000 -13.478400 8.008111
13.852800 -13.478400 8.009294
13.899600 -13.478400 8.022843
13.946400 -13.478400 8.032531
13.993200 -13.478400 8.032695
14.040000 -13.478400 8.035643
14.086800 -13.478400 8.036624
14.133600 -13.478400 8.040691
14.180400 -13.478400 8.051928
14.227200 -13.478400 8.041070
14.274000 -13.478400 8.040691
14.320800 -13.478400 8.038378
14.367600 -13.478400 8.021304
14.414400 -13.478400 8.012836
14.461200 -13.478400 7.977284
14.508000 -13.478400 7.957923
15.303600 -13.478400 6.807377
15.444000 -13.478400 6.754074
15.490800 -13.478400 6.767065
15.537600 -13.478400 6.754074
15.584400 -13.478400 6.743733
15.631200 -13.478400 6.743733
15.678000 -13.478400 6.747849
15.724800 -13.478400 6.752577
15.771600 -13.478400 6.749467
15.818400 -13.478400 6.740887
15.865200 -13.478400 6.734576
15.912000 -13.478400 6.712809
15.958800 -13.478400 6.699119
16.239600 -13.478400 4.776276
16.286400 -13.478400 4.568075
16.894800 -13.478400 0.832091
16.941600 -13.478400 0.459439
-18.720000 -13.431600 0.000000
-18.673200 -13.431600 0.000000
-18.626400 -13.431600 0.000000
-18.579600 -13.431600 -7.196296
-18.532800 -13.431600 -7.201348
-18.486000 -13.431600 -7.225136
-18.439200 -13.431600 -7.219206
-18.392400 -13.431600 -7.219206
-18.345600 -13.431600 -7.223391
-18.298800 -13.431600 -7.223391
-18.252000 -13.431600 -7.223391
-18.205200 -13.431600 -7.217568
-18.158400 -13.431600 -7.191601
-18.111600 -13.431600 -7.187287
-18.064800 -13.431600 -7.187162
-18.018000 -13.431600 -7.174567
-17.971200 -13.431600 -7.174567
-17.924400 -13.431600 -7.174567
-17.877600 -13.431600 -7.171671
-17.830800 -13.431600 -7.163198
-17.784000 -13.431600 -7.155859
-17.737200 -13.431600 -7.132320
-17.690400 -13.431600 -7.132320
-17.643600 -13.431600 -7.131008
-17.596800 -13.431600 -7.100437
-17.550000 -13.431600 -7.088045
-17.503200 -13.431600 -7.079271
-17.456400 -13.431600 -7.069487
-17.409600 -13.431600 -7.064864
-17.362800 -13.431600 -7.064864
-17.316000 -13.431600 -7.052673
-17.269200 -13.431600 -7.028728
-17.222400 -13.431600 -7.016316
-17.175600 -13.431600 -6.985433
-17.128800 -13.431600 -6.915049
-17.082000 -13.431600 -6.849209
-15.490800 -13.431600 6.829984
-15.444000 -13.431600 6.848336
-15.397200 -13.431600 6.875012
-15.350400 -13.431600 6.884981
-15.303600 -13.431600 6.907621
-15.256800 -13.431600 6.920642
-15.210000 -13.431600 6.930729
-15.163200 -13.431600 6.948696
-15.116400 -13.431600 6.954701
-15.069600 -13.431600 6.976189
-15.022800 -13.431600 6.988225
-14.976000 -13.431600 6.997047
-14.929200 -13.431600 6.997628
-14.882400 -13.431600 6.998526
-14.835600 -13.431600 7.005423
-14.788800 -13.431600 7.006157
-14.742000 -13.431600 7.010159
-14.695200 -13.431600 7.013499
-14.648400 -13.431600 7.016987
-14.601600 -13.431600 7.024606
-14.554800 -13.431600 7.027715
-14.508000 -13.431600 7.030447
-14.461200 -13.431600 7.037112
-14.414400 -13.431600 7.038448
-14.367600 -13.431600 7.040264
-14.320800 -13.431600 7.039136
-14.274000 -13.431600 7.037112
-14.227200 -13.431600 7.037195
-14.180400 -13.431600 7.037235
-14.133600 -13.431600 7.039312
-14.086800 -13.431600 7.042132
-14.040000 -13.431600 7.042627
-13.993200 -13.431600 7.043378
-13.946400 -13.431600 7.044977
-13.899600 -13.431600 7.049535
-13.852800 -13.431600 7.050178
-13.806000 -13.431600 7.055513
-13.759200 -13.431600 7.056645
-13.712400 -13.431600 7.062902
-13.665600 -13.431600 7.068747
-13.618800 -13.431600 7.076118
-13.572000 -13.431600 7.110027
-13.525200 -13.431600 7.149977
-13.478400 -13.431600 7.206594
-10.483200 -13.431600 8.642199
-10.436400 -13.431600 8.646233
-10.389600 -13.431600 8.589628
-10.342800 -13.431600 8.487762
-10.296000 -13.431600 8.487762
-10.249200 -13.431600 8.445050
-10.202400 -13.431600 8.386916
-10.155600 -13.431600 8.331557
-10.108800 -13.431600 8.294291
-10.062000 -13.431600 8.261655
-10.015200 -13.431600 8.167054
-9.968400 -13.431600 8.134992
-9.921600 -13.431600 8.097921
-9.874800 -13.431600 8.060200
-9.828000 -13.431600 8.035740
-9.781200 -13.431600 8.015026
-9.734400 -13.431600 7.980280
-9.687600 -13.431600 7.933908
-9.640800 -13.431600 7.899644
-9.594000 -13.431600 7.873459
-9.547200 -13.431600 7.841823
-9.500400 -13.431600 7.816781
-9.453600 -13.431600 7.801628
-9.406800 -13.431600 7.779106
-9.360000 -13.431600 7.743145
-9.313200 -13.431600 7.698454
-9.266400 -13.431600 7.673835
-9.219600 -13.431600 7.660625
-9.172800 -13.431600 7.652255
-9.126000 -13.431600 7.627050
-9.079200 -13.431600 7.599926
-9.032400 -13.431600 7.572605
-8.985600 -13.431600 7.528496
-8.938800 -13.431600 7.500000
-8.892000 -13.431600 7.491815
-8.845200 -13.431600 7.485544
-8.798400 -13.431600 7.461137
-8.751600 -13.431600 7.449311
-8.704800 -13.431600 7.437668
-8.658000 -13.431600 7.430117
-8.611200 -13.431600 7.414163
-8.564400 -13.431600 7.383797
-8.517600 -13.431600 7.369157
-8.470800 -13.431600 7.356341
-8.424000 -13.431600 7.347145
-8.377200 -13.431600 7.332046
-8.330400 -13.431600 7.319311
-8.283600 -13.431600 7.294575
-8.236800 -13.431600 7.293810
-8.190000 -13.431600 7.271845
-8.143200 -13.431600 7.252852
-8.096400 -13.431600 7.231909
-8.049600 -13.431600 7.211166
-8.002800 -13.431600 7.211166
-7.956000 -13.431600 7.211166
-7.909200 -13.431600 7.198452
-7.862400 -13.431600 7.193223
-7.815600 -13.431600 7.179225
-7.768800 -13.431600 7.162832
-7.722000 -13.431600 7.156975
-7.675200 -13.431600 7.126584
-7.628400 -13.431600 7.098074
-7.581600 -13.431600 7.079122
-7.534800 -13.431600 7.068523
-7.488000 -13.431600 7.061218
-7.441200 -13.431600 7.055593
-7.394400 -13.431600 7.055593
-7.347600 -13.431600 7.067637
-7.300800 -13.431600 7.049082
-7.254000 -13.431600 7.042837
-7.207200 -13.431600 7.031022
-7.160400 -13.431600 7.025587
-7.113600 -13.431600 7.016899
-7.066800 -13.431600 6.997469
-7.020000 -13.431600 6.983628
-6.973200 -13.431600 6.981331
-6.926400 -13.431600 6.980032
-6.879600 -13.431600 6.969540
-6.832800 -13.431600 6.949765
-6.786000 -13.431600 6.945878
-6.739200 -13.431600 6.944672
-6.692400 -13.431600 6.935096
-6.645600 -13.431600 6.922107
-6.598800 -13.431600 6.888328
-6.552000 -13.431600 6.858520
-6.505200 -13.431600 6.858520
-6.458400 -13.431600 6.872190
-6.411600 -13.431600 6.875180
-6.364800 -13.431600 6.875180
-6.318000 -13.431600 6.875180
-6.271200 -13.431600 6.851118
-6.224400 -13.431600 6.826962
-6.177600 -13.431600 6.806243
-6.130800 -13.431600 6.789522
-6.084000 -13.431600 6.774421
-6.037200 -13.431600 6.774421
-5.990400 -13.431600 6.753338
-5.943600 -13.431600 6.763593
-5.896800 -13.431600 6.763593
-5.850000 -13.431600 6.760823
-5.803200 -13.431600 6.759480
-5.756400 -13.431600 6.759480
-5.709600 -13.431600 6.744201
-5.662800 -13.431600 6.735612
-5.616000 -13.431600 6.735612
-5.569200 -13.431600 6.726597
-5.522400 -13.431600 6.732716
-5.475600 -13.431600 6.731770
-5.428800 -13.431600 6.731770
-5.382000 -13.431600 6.726778
-5.335200 -13.431600 6.745199
-5.288400 -13.431600 6.750269
-5.241600 -13.431600 6.749891
-5.194800 -13.431600 6.749680
-5.148000 -13.431600 6.730273
-5.101200 -13.431600 6.719014
-5.054400 -13.431600 6.716141
-5.007600 -13.431600 6.706367
-4.960800 -13.431600 6.689736
-4.914000 -13.431600 6.685190
-4.867200 -13.431600 6.670031
-4.820400 -13.431600 6.657241
-4.773600 -13.431600 6.659743
-4.726800 -13.431600 6.659743
-4.680000 -13.431600 6.672335
-4.633200 -13.431600 6.688890
-4.586400 -13.431600 6.690857
-4.539600 -13.431600 6.692180
-4.492800 -13.431600 6.697165
-4.446000 -13.431600 6.700837
-4.399200 -13.431600 6.700906
-4.352400 -13.431600 6.695933
-4.305600 -13.431600 6.694445
-4.258800 -13.431600 6.689198
-4.212000 -13.431600 6.689195
-4.165200 -13.431600 6.689195
-4.118400 -13.431600 6.671248
-4.071600 -13.431600 6.677374
-4.024800 -13.431600 6.689198
-3.978000 -13.431600 6.690992
-3.931200 -13.431600 6.697911
-3.884400 -13.431600 6.693073
-3.837600 -13.431600 6.671248
-3.790800 -13.431600 6.669486
-3.744000 -13.431600 6.661380
-3.697200 -13.431600 6.647458
-3.650400 -13.431600 6.647458
-3.603600 -13.431600 6.650516
-3.556800 -13.431600 6.650516
-3.510000 -13.431600 6.647458
-3.463200 -13.431600 6.651996
-3.416400 -13.431600 6.650516
-3.369600 -13.431600 6.650516
-3.322800 -13.431600 6.650260
-3.276000 -13.431600 6.650260
-3.229200 -13.431600 6.655338
-3.182400 -13.431600 6.673373
-3.135600 -13.431600 6.685091
-3.088800 -13.431600 6.711140
-3.042000 -13.431600 6.743026
-2.995200 -13.431600 6.743026
-2.948400 -13.431600 6.738950
-2.901600 -13.431600 6.716811
-2.854800 -13.431600 6.706406
-2.808000 -13.431600 6.680413
-2.761200 -13.431600 6.680413
-2.714400 -13.431600 6.670320
-2.667600 -13.431600 6.674775
-2.620800 -13.431600 6.684778
-2.574000 -13.431600 6.709700
-2.527200 -13.431600 6.729097
-2.480400 -13.431600 6.734395
-2.433600 -13.431600 6.739152
-2.386800 -13.431600 6.737332
-2.340000 -13.431600 6.729097
-2.293200 -13.431600 6.723794
-2.246400 -13.431600 6.714829
-2.199600 -13.431600 6.714829
-2.152800 -13.431600 6.711362
-2.106000 -13.431600 6.714829
-2.059200 -13.431600 6.722417
-2.012400 -13.431600 6.729512
-1.965600 -13.431600 6.734646
-1.918800 -13.431600 6.734646
-1.872000 -13.431600 6.737235
-1.825200 -13.431600 6.737235
-1.778400 -13.431600 6.740875
-1.731600 -13.431600 6.750886
-1.684800 -13.431600 6.762670
-1.638000 -13.431600 6.772422
-1.591200 -13.431600 6.779459
-1.544400 -13.431600 6.775775
-1.497600 -13.431600 6.802258
-1.450800 -13.431600 6.818843
-1.404000 -13.431600 6.826147
-1.357200 -13.431600 6.836982
-1.310400 -13.431600 6.842271
-1.263600 -13.431600 6.842271
-1.216800 -13.431600 6.842271
-1.170000 -13.431600 6.852814
-1.123200 -13.431600 6.852124
-1.076400 -13.431600 6.845365
-1.029600 -13.431600 6.870140
-0.982800 -13.431600 6.856989
-0.936000 -13.431600 6.870175
-0.889200 -13.431600 6.878100
-0.842400 -13.431600 6.884488
-0.795600 -13.431600 6.881888
-0.748800 -13.431600 6.893407
-0.702000 -13.431600 6.901475
-0.655200 -13.431600 6.915243
-0.608400 -13.431600 6.915243
-0.561600 -13.431600 6.921394
-0.514800 -13.431600 6.916146
-0.468000 -13.431600 6.924590
-0.421200 -13.431600 6.929263
-0.374400 -13.431600 6.940339
-0.327600 -13.431600 6.954538
-0.280800 -13.431600 6.967459
-0.234000 -13.431600 6.967459
-0.187200 -13.431600 6.996830
-0.140400 -13.431600 7.008869
-0.093600 -13.431600 7.027925
-0.046800 -13.431600 7.032600
0.000000 -13.431600 7.032600
0.046800 -13.431600 7.035991
0.093600 -13.431600 7.051145
0.140400 -13.431600 7.078712
0.187200 -13.431600 7.098341
0.234000 -13.431600 7.117322
0.280800 -13.431600 7.126140
0.327600 -13.431600 7.155146
0.374400 -13.431600 7.158507
0.421200 -13.431600 7.160490
0.468000 -13.431600 7.160575
0.514800 -13.431600 7.169220
0.561600 -13.431600 7.190309
0.608400 -13.431600 7.203225
0.655200 -13.431600 7.219256
0.702000 -13.431600 7.240818
0.748800 -13.431600 7.262115
0.795600 -13.431600 7.286722
0.842400 -13.431600 7.326533
0.889200 -13.431600 7.355742
0.936000 -13.431600 7.384585
0.982800 -13.431600 7.399238
1.029600 -13.431600 7.403430
1.076400 -13.431600 7.420714
1.123200 -13.431600 7.426618
1.170000 -13.431600 7.446367
1.216800 -13.431600 7.453856
1.263600 -13.431600 7.460842
1.310400 -13.431600 7.465303
1.357200 -13.431600 7.468403
1.404000 -13.431600 7.490568
1.450800 -13.431600 7.521760
1.497600 -13.431600 7.545748
1.544400 -13.431600 7.566534
1.591200 -13.431600 7.592053
1.638000 -13.431600 7.652697
1.684800 -13.431600 7.666569
1.731600 -13.431600 7.695131
1.778400 -13.431600 7.699928
1.825200 -13.431600 7.708342
1.872000 -13.431600 7.714148
1.918800 -13.431600 7.729652
1.965600 -13.431600 7.754731
2.012400 -13.431600 7.769973
2.059200 -13.431600 7.801859
2.106000 -13.431600 7.850309
2.152800 -13.431600 7.889249
2.199600 -13.431600 7.948304
2.246400 -13.431600 7.975281
2.293200 -13.431600 7.985089
2.340000 -13.431600 8.015542
2.386800 -13.431600 8.068818
2.433600 -13.431600 8.107172
2.480400 -13.431600 8.177296
2.527200 -13.431600 8.224137
2.574000 -13.431600 8.236232
2.620800 -13.431600 8.278843
2.667600 -13.431600 8.332024
2.714400 -13.431600 8.339237
2.761200 -13.431600 8.372659
2.808000 -13.431600 8.411915
2.854800 -13.431600 8.459110
2.901600 -13.431600 8.514904
2.948400 -13.431600 8.579586
2.995200 -13.431600 8.616326
3.042000 -13.431600 8.673261
3.088800 -13.431600 8.738575
3.135600 -13.431600 8.813668
3.182400 -13.431600 8.853742
3.229200 -13.431600 8.946380
3.276000 -13.431600 9.053040
3.322800 -13.431600 9.197502
12.682800 -13.431600 8.002414
12.729600 -13.431600 8.002414
12.776400 -13.431600 8.002766
12.823200 -13.431600 8.003919
12.870000 -13.431600 8.007471
12.916800 -13.431600 8.003919
12.963600 -13.431600 8.003919
13.010400 -13.431600 7.993141
13.057200 -13.431600 7.998279
13.104000 -13.431600 7.997176
13.150800 -13.431600 7.992601
13.197600 -13.431600 7.989986
13.244400 -13.431600 7.997176
13.291200 -13.431600 7.993141
13.338000 -13.431600 8.004435
13.384800 -13.431600 8.005380
13.431600 -13.431600 8.016229
13.478400 -13.431600 8.018293
13.525200 -13.431600 8.021006
13.572000 -13.431600 8.004429
13.618800 -13.431600 8.005891
13.665600 -13.431600 8.001901
13.712400 -13.431600 8.001624
13.759200 -13.431600 8.001624
13.806000 -13.431600 8.005891
13.852800 -13.431600 8.008111
13.899600 -13.431600 8.022843
13.946400 -13.431600 8.025742
13.993200 -13.431600 8.026602
14.040000 -13.431600 8.032695
14.086800 -13.431600 8.034368
14.133600 -13.431600 8.039956
14.180400 -13.431600 8.039956
14.227200 -13.431600 8.039956
14.274000 -13.431600 8.039956
14.320800 -13.431600 8.039956
14.367600 -13.431600 8.038378
14.414400 -13.431600 8.035896
14.461200 -13.431600 8.000229
14.508000 -13.431600 7.977284
14.554800 -13.431600 7.946292
14.601600 -13.431600 7.899550
15.397200 -13.431600 6.782370
15.444000 -13.431600 6.767065
15.490800 -13.431600 6.767065
15.537600 -13.431600 6.757329
15.584400 -13.431600 6.749467
15.631200 -13.431600 6.749467
15.678000 -13.431600 6.757329
15.724800 -13.431600 6.763290
15.771600 -13.431600 6.760380
15.818400 -13.431600 6.757329
15.865200 -13.431600 6.759578
15.912000 -13.431600 6.740887
15.958800 -13.431600 6.737422
16.005600 -13.431600 6.684176
-18.720000 -13.384800 0.000000
-18.673200 -13.384800 0.000000
-18.626400 -13.384800 0.000000
-18.579600 -13.384800 -7.193639
-18.532800 -13.384800 -7.198776
-18.486000 -13.384800 -7.198776
-18.439200 -13.384800 -7.201348
-18.392400 -13.384800 -7.218412
-18.345600 -13.384800 -7.223391
-18.298800 -13.384800 -7.225136
-18.252000 -13.384800 -7.225393
-18.205200 -13.384800 -7.223391
-18.158400 -13.384800 -7.217568
-18.111600 -13.384800 -7.217568
-18.064800 -13.384800 -7.217223
-18.018000 -13.384800 -7.187287
-17.971200 -13.384800 -7.187162
-17.924400 -13.384800 -7.185938
-17.877600 -13.384800 -7.177447
-17.830800 -13.384800 -7.171274
-17.784000 -13.384800 -7.163198
-17.737200 -13.384800 -7.151062
-17.690400 -13.384800 -7.132822
-17.643600 -13.384800 -7.126329
-17.596800 -13.384800 -7.088045
-17.550000 -13.384800 -7.062902
-17.503200 -13.384800 -7.062067
-17.456400 -13.384800 -7.052637
-17.409600 -13.384800 -7.052637
-17.362800 -13.384800 -7.052637
-17.316000 -13.384800 -7.021810
-17.269200 -13.384800 -7.006001
-17.222400 -13.384800 -6.985433
-17.175600 -13.384800 -6.915049
-17.128800 -13.384800 -6.849209
-15.490800 -13.384800 6.854093
-15.444000 -13.384800 6.874338
-15.397200 -13.384800 6.904718
-15.350400 -13.384800 6.908463
-15.303600 -13.384800 6.925902
-15.256800 -13.384800 6.945959
-15.210000 -13.384800 6.952243
-15.163200 -13.384800 6.959092
-15.116400 -13.384800 6.976189
-15.069600 -13.384800 6.985027
-15.022800 -13.384800 6.997628
-14.976000 -13.384800 6.999386
-14.929200 -13.384800 7.000953
-14.882400 -13.384800 7.006157
-14.835600 -13.384800 7.013642
-14.788800 -13.384800 7.013642
-14.742000 -13.384800 7.015518
-14.695200 -13.384800 7.020226
-14.648400 -13.384800 7.021669
-14.601600 -13.384800 7.026164
-14.554800 -13.384800 7.029529
-14.508000 -13.384800 7.032571
-14.461200 -13.384800 7.039298
-14.414400 -13.384800 7.040648
-14.367600 -13.384800 7.045036
-14.320800 -13.384800 7.045036
-14.274000 -13.384800 7.046221
-14.227200 -13.384800 7.046221
-14.180400 -13.384800 7.045847
-14.133600 -13.384800 7.045847
-14.086800 -13.384800 7.046514
-14.040000 -13.384800 7.046514
-13.993200 -13.384800 7.050178
-13.946400 -13.384800 7.050178
-13.899600 -13.384800 7.055513
-13.852800 -13.384800 7.056937
-13.806000 -13.384800 7.060666
-13.759200 -13.384800 7.064353
-13.712400 -13.384800 7.068747
-13.665600 -13.384800 7.076118
-13.618800 -13.384800 7.107217
-13.572000 -13.384800 7.149977
-13.525200 -13.384800 7.206594
-10.483200 -13.384800 8.647160
-10.436400 -13.384800 8.646233
-10.389600 -13.384800 8.589628
-10.342800 -13.384800 8.491674
-10.296000 -13.384800 8.487762
-10.249200 -13.384800 8.459894
-10.202400 -13.384800 8.386916
-10.155600 -13.384800 8.326705
-10.108800 -13.384800 8.295871
-10.062000 -13.384800 8.261655
-10.015200 -13.384800 8.167054
-9.968400 -13.384800 8.130595
-9.921600 -13.384800 8.097921
-9.874800 -13.384800 8.060200
-9.828000 -13.384800 8.039654
-9.781200 -13.384800 8.021222
-9.734400 -13.384800 7.980280
-9.687600 -13.384800 7.935998
-9.640800 -13.384800 7.932990
-9.594000 -13.384800 7.888236
-9.547200 -13.384800 7.849274
-9.500400 -13.384800 7.820556
-9.453600 -13.384800 7.798252
-9.406800 -13.384800 7.786722
-9.360000 -13.384800 7.761023
-9.313200 -13.384800 7.710490
-9.266400 -13.384800 7.679841
-9.219600 -13.384800 7.667716
-9.172800 -13.384800 7.659623
-9.126000 -13.384800 7.652255
-9.079200 -13.384800 7.627050
-9.032400 -13.384800 7.584790
-8.985600 -13.384800 7.538215
-8.938800 -13.384800 7.517194
-8.892000 -13.384800 7.492463
-8.845200 -13.384800 7.483397
-8.798400 -13.384800 7.456443
-8.751600 -13.384800 7.427889
-8.704800 -13.384800 7.426661
-8.658000 -13.384800 7.426661
-8.611200 -13.384800 7.401568
-8.564400 -13.384800 7.383797
-8.517600 -13.384800 7.370714
-8.470800 -13.384800 7.369029
-8.424000 -13.384800 7.349613
-8.377200 -13.384800 7.331828
-8.330400 -13.384800 7.313187
-8.283600 -13.384800 7.293978
-8.236800 -13.384800 7.292277
-8.190000 -13.384800 7.271845
-8.143200 -13.384800 7.238026
-8.096400 -13.384800 7.225841
-8.049600 -13.384800 7.215668
-8.002800 -13.384800 7.211166
-7.956000 -13.384800 7.211755
-7.909200 -13.384800 7.195492
-7.862400 -13.384800 7.179225
-7.815600 -13.384800 7.167394
-7.768800 -13.384800 7.162281
-7.722000 -13.384800 7.133814
-7.675200 -13.384800 7.115209
-7.628400 -13.384800 7.078026
-7.581600 -13.384800 7.072525
-7.534800 -13.384800 7.068523
-7.488000 -13.384800 7.061218
-7.441200 -13.384800 7.055593
-7.394400 -13.384800 7.055280
-7.347600 -13.384800 7.055593
-7.300800 -13.384800 7.042837
-7.254000 -13.384800 7.037845
-7.207200 -13.384800 7.028495
-7.160400 -13.384800 7.025587
-7.113600 -13.384800 7.015574
-7.066800 -13.384800 6.997469
-7.020000 -13.384800 6.986166
-6.973200 -13.384800 6.983628
-6.926400 -13.384800 6.975517
-6.879600 -13.384800 6.966468
-6.832800 -13.384800 6.942712
-6.786000 -13.384800 6.942712
-6.739200 -13.384800 6.933736
-6.692400 -13.384800 6.929634
-6.645600 -13.384800 6.922107
-6.598800 -13.384800 6.879888
-6.552000 -13.384800 6.869096
-6.505200 -13.384800 6.871919
-6.458400 -13.384800 6.872190
-6.411600 -13.384800 6.875180
-6.364800 -13.384800 6.875180
-6.318000 -13.384800 6.871919
-6.271200 -13.384800 6.851118
-6.224400 -13.384800 6.808095
-6.177600 -13.384800 6.795139
-6.130800 -13.384800 6.788867
-6.084000 -13.384800 6.769242
-6.037200 -13.384800 6.769242
-5.990400 -13.384800 6.757749
-5.943600 -13.384800 6.760823
-5.896800 -13.384800 6.763593
-5.850000 -13.384800 6.761670
-5.803200 -13.384800 6.760224
-5.756400 -13.384800 6.761670
-5.709600 -13.384800 6.746123
-5.662800 -13.384800 6.732716
-5.616000 -13.384800 6.732716
-5.569200 -13.384800 6.722284
-5.522400 -13.384800 6.731770
-5.475600 -13.384800 6.726597
-5.428800 -13.384800 6.726770
-5.382000 -13.384800 6.726778
-5.335200 -13.384800 6.749891
-5.288400 -13.384800 6.754903
-5.241600 -13.384800 6.752758
-5.194800 -13.384800 6.749891
-5.148000 -13.384800 6.730273
-5.101200 -13.384800 6.724734
-5.054400 -13.384800 6.718142
-5.007600 -13.384800 6.706367
-4.960800 -13.384800 6.688234
-4.914000 -13.384800 6.681049
-4.867200 -13.384800 6.667956
-4.820400 -13.384800 6.654764
-4.773600 -13.384800 6.657241
-4.726800 -13.384800 6.647591
-4.680000 -13.384800 6.657426
-4.633200 -13.384800 6.684307
-4.586400 -13.384800 6.690857
-4.539600 -13.384800 6.692180
-4.492800 -13.384800 6.698052
-4.446000 -13.384800 6.699945
-4.399200 -13.384800 6.700906
-4.352400 -13.384800 6.694445
-4.305600 -13.384800 6.691013
-4.258800 -13.384800 6.688523
-4.212000 -13.384800 6.685728
-4.165200 -13.384800 6.677257
-4.118400 -13.384800 6.650772
-4.071600 -13.384800 6.659953
-4.024800 -13.384800 6.685728
-3.978000 -13.384800 6.671248
-3.931200 -13.384800 6.671248
-3.884400 -13.384800 6.671248
-3.837600 -13.384800 6.666364
-3.790800 -13.384800 6.661380
-3.744000 -13.384800 6.647103
-3.697200 -13.384800 6.637694
-3.650400 -13.384800 6.634251
-3.603600 -13.384800 6.633166
-3.556800 -13.384800 6.620523
-3.510000 -13.384800 6.633166
-3.463200 -13.384800 6.633166
-3.416400 -13.384800 6.626911
-3.369600 -13.384800 6.626911
-3.322800 -13.384800 6.616071
-3.276000 -13.384800 6.626911
-3.229200 -13.384800 6.650260
-3.182400 -13.384800 6.665564
-3.135600 -13.384800 6.679209
-3.088800 -13.384800 6.692794
-3.042000 -13.384800 6.738950
-2.995200 -13.384800 6.741915
-2.948400 -13.384800 6.734372
-2.901600 -13.384800 6.706406
-2.854800 -13.384800 6.676063
-2.808000 -13.384800 6.669435
-2.761200 -13.384800 6.670320
-2.714400 -13.384800 6.663919
-2.667600 -13.384800 6.668489
-2.620800 -13.384800 6.668489
-2.574000 -13.384800 6.695096
-2.527200 -13.384800 6.725383
-2.480400 -13.384800 6.747204
-2.433600 -13.384800 6.739152
-2.386800 -13.384800 6.737332
-2.340000 -13.384800 6.737332
-2.293200 -13.384800 6.723794
-2.246400 -13.384800 6.713671
-2.199600 -13.384800 6.713671
-2.152800 -13.384800 6.709734
-2.106000 -13.384800 6.709734
-2.059200 -13.384800 6.716105
-2.012400 -13.384800 6.718252
-1.965600 -13.384800 6.723371
-1.918800 -13.384800 6.727084
-1.872000 -13.384800 6.730586
-1.825200 -13.384800 6.737145
-1.778400 -13.384800 6.740875
-1.731600 -13.384800 6.750886
-1.684800 -13.384800 6.762518
-1.638000 -13.384800 6.769466
-1.591200 -13.384800 6.782976
-1.544400 -13.384800 6.775775
-1.497600 -13.384800 6.801125
-1.450800 -13.384800 6.810029
-1.404000 -13.384800 6.810029
-1.357200 -13.384800 6.836982
-1.310400 -13.384800 6.842219
-1.263600 -13.384800 6.842271
-1.216800 -13.384800 6.842271
-1.170000 -13.384800 6.850881
-1.123200 -13.384800 6.850881
-1.076400 -13.384800 6.850726
-1.029600 -13.384800 6.860050
-0.982800 -13.384800 6.856989
-0.936000 -13.384800 6.872301
-0.889200 -13.384800 6.878100
-0.842400 -13.384800 6.882546
-0.795600 -13.384800 6.880158
-0.748800 -13.384800 6.892090
-0.702000 -13.384800 6.905661
-0.655200 -13.384800 6.916146
-0.608400 -13.384800 6.921394
-0.561600 -13.384800 6.924805
-0.514800 -13.384800 6.924624
-0.468000 -13.384800 6.929263
-0.421200 -13.384800 6.940339
-0.374400 -13.384800 6.942923
-0.327600 -13.384800 6.966138
-0.280800 -13.384800 6.985027
-0.234000 -13.384800 6.985027
-0.187200 -13.384800 7.004206
-0.140400 -13.384800 7.032482
-0.093600 -13.384800 7.034290
-0.046800 -13.384800 7.035991
0.000000 -13.384800 7.034290
0.046800 -13.384800 7.049365
0.093600 -13.384800 7.056644
0.140400 -13.384800 7.079535
0.187200 -13.384800 7.098341
0.234000 -13.384800 7.117322
0.280800 -13.384800 7.126140
0.327600 -13.384800 7.148866
0.374400 -13.384800 7.159264
0.421200 -13.384800 7.155782
0.468000 -13.384800 7.155146
0.514800 -13.384800 7.167881
0.561600 -13.384800 7.180030
0.608400 -13.384800 7.189609
0.655200 -13.384800 7.204129
0.702000 -13.384800 7.223017
0.748800 -13.384800 7.246342
0.795600 -13.384800 7.259402
0.842400 -13.384800 7.290348
0.889200 -13.384800 7.333963
0.936000 -13.384800 7.359484
0.982800 -13.384800 7.384585
1.029600 -13.384800 7.396616
1.076400 -13.384800 7.399238
1.123200 -13.384800 7.402698
1.170000 -13.384800 7.440837
1.216800 -13.384800 7.449964
1.263600 -13.384800 7.460842
1.310400 -13.384800 7.465703
1.357200 -13.384800 7.474334
1.404000 -13.384800 7.490703
1.450800 -13.384800 7.522113
1.497600 -13.384800 7.558249
1.544400 -13.384800 7.570067
1.591200 -13.384800 7.588236
1.638000 -13.384800 7.629111
1.684800 -13.384800 7.665482
1.731600 -13.384800 7.698027
1.778400 -13.384800 7.708174
1.825200 -13.384800 7.709532
1.872000 -13.384800 7.725363
1.918800 -13.384800 7.734235
1.965600 -13.384800 7.750637
2.012400 -13.384800 7.767419
2.059200 -13.384800 7.797034
2.106000 -13.384800 7.838273
2.152800 -13.384800 7.887022
2.199600 -13.384800 7.912104
2.246400 -13.384800 7.967380
2.293200 -13.384800 7.980115
2.340000 -13.384800 7.995573
2.386800 -13.384800 8.028566
2.433600 -13.384800 8.078807
2.480400 -13.384800 8.140186
2.527200 -13.384800 8.224137
2.574000 -13.384800 8.249606
2.620800 -13.384800 8.291022
2.667600 -13.384800 8.333718
2.714400 -13.384800 8.339438
2.761200 -13.384800 8.371861
2.808000 -13.384800 8.402244
2.854800 -13.384800 8.438192
2.901600 -13.384800 8.514904
2.948400 -13.384800 8.579586
2.995200 -13.384800 8.645499
3.042000 -13.384800 8.717559
3.088800 -13.384800 8.779903
3.135600 -13.384800 8.841883
3.182400 -13.384800 8.859703
3.229200 -13.384800 8.978285
3.276000 -13.384800 9.108325
3.322800 -13.384800 9.211312
12.729600 -13.384800 8.015440
12.776400 -13.384800 8.007471
12.823200 -13.384800 8.006359
12.870000 -13.384800 8.013869
12.916800 -13.384800 8.006359
12.963600 -13.384800 8.003919
13.010400 -13.384800 7.998279
13.057200 -13.384800 7.998279
13.104000 -13.384800 7.998279
13.150800 -13.384800 7.993141
13.197600 -13.384800 7.991061
13.244400 -13.384800 7.997176
13.291200 -13.384800 7.992797
13.338000 -13.384800 8.004393
13.384800 -13.384800 8.004435
13.431600 -13.384800 8.007943
13.478400 -13.384800 8.018293
13.525200 -13.384800 8.024176
13.572000 -13.384800 8.005380
13.618800 -13.384800 8.010198
13.665600 -13.384800 8.008111
13.712400 -13.384800 8.002900
13.759200 -13.384800 8.002900
13.806000 -13.384800 8.006359
13.852800 -13.384800 8.017314
13.899600 -13.384800 8.022843
13.946400 -13.384800 8.022843
13.993200 -13.384800 8.022843
14.040000 -13.384800 8.032695
14.086800 -13.384800 8.029053
14.133600 -13.384800 8.034368
14.180400 -13.384800 8.034368
14.227200 -13.384800 8.037814
14.274000 -13.384800 8.037814
14.320800 -13.384800 8.037814
14.367600 -13.384800 8.035896
14.414400 -13.384800 8.030799
14.461200 -13.384800 8.010875
14.508000 -13.384800 8.000121
14.554800 -13.384800 7.959579
14.601600 -13.384800 7.943350
15.350400 -13.384800 6.809034
15.444000 -13.384800 6.782380
15.490800 -13.384800 6.779927
15.584400 -13.384800 6.756476
15.631200 -13.384800 6.761941
15.678000 -13.384800 6.763290
15.724800 -13.384800 6.770075
15.771600 -13.384800 6.767749
15.818400 -13.384800 6.763290
15.865200 -13.384800 6.767749
15.912000 -13.384800 6.767749
15.958800 -13.384800 6.774706
16.005600 -13.384800 6.734017
16.286400 -13.384800 4.847061
16.333200 -13.384800 4.649520
16.520400 -13.384800 3.676268
16.567200 -13.384800 3.398881
-18.720000 -13.338000 0.000000
-18.673200 -13.338000 0.000000
-18.626400 -13.338000 0.000000
-18.579600 -13.338000 -7.188453
-18.532800 -13.338000 -7.184859
-18.486000 -13.338000 -7.184859
-18.439200 -13.338000 -7.193639
-18.392400 -13.338000 -7.207828
-18.345600 -13.338000 -7.223391
-18.298800 -13.338000 -7.225393
-18.252000 -13.338000 -7.229458
-18.205200 -13.338000 -7.225136
-18.158400 -13.338000 -7.218412
-18.111600 -13.338000 -7.218412
-18.064800 -13.338000 -7.217568
-18.018000 -13.338000 -7.187287
-17.971200 -13.338000 -7.185938
-17.924400 -13.338000 -7.177447
-17.877600 -13.338000 -7.171671
-17.830800 -13.338000 -7.170278
-17.784000 -13.338000 -7.163198
-17.737200 -13.338000 -7.131008
-17.690400 -13.338000 -7.131008
-17.643600 -13.338000 -7.124514
-17.596800 -13.338000 -7.085356
-17.550000 -13.338000 -7.062067
-17.503200 -13.338000 -7.062067
-17.456400 -13.338000 -7.051745
-17.409600 -13.338000 -7.051745
-17.362800 -13.338000 -7.028728
-17.316000 -13.338000 -7.006001
-17.269200 -13.338000 -6.980399
-17.222400 -13.338000 -6.950130
-17.175600 -13.338000 -6.881560
-17.128800 -13.338000 -6.817009
-16.660800 -13.338000 -5.363142
-15.537600 -13.338000 6.850072
-15.490800 -13.338000 6.874338
-15.444000 -13.338000 6.890885
-15.397200 -13.338000 6.913944
-15.350400 -13.338000 6.925902
-15.303600 -13.338000 6.948696
-15.256800 -13.338000 6.954584
-15.210000 -13.338000 6.964149
-15.163200 -13.338000 6.983691
-15.116400 -13.338000 6.997628
-15.069600 -13.338000 7.000953
-15.022800 -13.338000 7.004281
-14.976000 -13.338000 7.005423
-14.929200 -13.338000 7.007081
-14.882400 -13.338000 7.013928
-14.835600 -13.338000 7.016987
-14.788800 -13.338000 7.016987
-14.742000 -13.338000 7.018243
-14.695200 -13.338000 7.021669
-14.648400 -13.338000 7.024606
-14.601600 -13.338000 7.030447
-14.554800 -13.338000 7.032571
-14.508000 -13.338000 7.038448
-14.461200 -13.338000 7.039298
-14.414400 -13.338000 7.046499
-14.367600 -13.338000 7.047352
-14.320800 -13.338000 7.048345
-14.274000 -13.338000 7.049857
-14.227200 -13.338000 7.047447
-14.180400 -13.338000 7.049857
-14.133600 -13.338000 7.049857
-14.086800 -13.338000 7.051349
-14.040000 -13.338000 7.050178
-13.993200 -13.338000 7.056645
-13.946400 -13.338000 7.056937
-13.899600 -13.338000 7.063605
-13.852800 -13.338000 7.064246
-13.806000 -13.338000 7.067802
-13.759200 -13.338000 7.072476
-13.712400 -13.338000 7.084858
-13.665600 -13.338000 7.107217
-13.618800 -13.338000 7.147508
-13.572000 -13.338000 7.213440
-13.525200 -13.338000 7.279031
-10.483200 -13.338000 8.647160
-10.436400 -13.338000 8.646233
-10.389600 -13.338000 8.609499
-10.342800 -13.338000 8.531293
-10.296000 -13.338000 8.499131
-10.249200 -13.338000 8.480290
-10.202400 -13.338000 8.390968
-10.155600 -13.338000 8.328298
-10.108800 -13.338000 8.295871
-10.062000 -13.338000 8.261655
-10.015200 -13.338000 8.218596
-9.968400 -13.338000 8.138052
-9.921600 -13.338000 8.114257
-9.874800 -13.338000 8.083076
-9.828000 -13.338000 8.045541
-9.781200 -13.338000 8.035740
-9.734400 -13.338000 7.980280
-9.687600 -13.338000 7.947975
-9.640800 -13.338000 7.932990
-9.594000 -13.338000 7.895249
-9.547200 -13.338000 7.849274
-9.500400 -13.338000 7.821731
-9.453600 -13.338000 7.798252
-9.406800 -13.338000 7.788041
-9.360000 -13.338000 7.768841
-9.313200 -13.338000 7.727379
-9.266400 -13.338000 7.687161
-9.219600 -13.338000 7.671738
-9.172800 -13.338000 7.657643
-9.126000 -13.338000 7.648658
-9.079200 -13.338000 7.630142
-9.032400 -13.338000 7.599926
-8.985600 -13.338000 7.527915
-8.938800 -13.338000 7.517090
-8.892000 -13.338000 7.490676
-8.845200 -13.338000 7.483397
-8.798400 -13.338000 7.455037
-8.751600 -13.338000 7.424659
-8.704800 -13.338000 7.421793
-8.658000 -13.338000 7.420499
-8.611200 -13.338000 7.389147
-8.564400 -13.338000 7.375432
-8.517600 -13.338000 7.358876
-8.470800 -13.338000 7.356753
-8.424000 -13.338000 7.344352
-8.377200 -13.338000 7.322116
-8.330400 -13.338000 7.309384
-8.283600 -13.338000 7.292277
-8.236800 -13.338000 7.285709
-8.190000 -13.338000 7.271845
-8.143200 -13.338000 7.247949
-8.096400 -13.338000 7.225841
-8.049600 -13.338000 7.216957
-8.002800 -13.338000 7.215149
-7.956000 -13.338000 7.215149
-7.909200 -13.338000 7.198731
-7.862400 -13.338000 7.193223
-7.815600 -13.338000 7.167394
-7.768800 -13.338000 7.156975
-7.722000 -13.338000 7.131154
-7.675200 -13.338000 7.107671
-7.628400 -13.338000 7.074087
-7.581600 -13.338000 7.068523
-7.534800 -13.338000 7.068212
-7.488000 -13.338000 7.059535
-7.441200 -13.338000 7.055280
-7.394400 -13.338000 7.049082
-7.347600 -13.338000 7.049082
-7.300800 -13.338000 7.036246
-7.254000 -13.338000 7.028495
-7.207200 -13.338000 7.018972
-7.160400 -13.338000 7.016899
-7.113600 -13.338000 7.000639
-7.066800 -13.338000 6.990815
-7.020000 -13.338000 6.983628
-6.973200 -13.338000 6.969540
-6.926400 -13.338000 6.966468
-6.879600 -13.338000 6.942712
-6.832800 -13.338000 6.931082
-6.786000 -13.338000 6.931082
-6.739200 -13.338000 6.928098
-6.692400 -13.338000 6.912056
-6.645600 -13.338000 6.900412
-6.598800 -13.338000 6.874350
-6.552000 -13.338000 6.866923
-6.505200 -13.338000 6.869096
-6.458400 -13.338000 6.871919
-6.411600 -13.338000 6.872190
-6.364800 -13.338000 6.871919
-6.318000 -13.338000 6.856521
-6.271200 -13.338000 6.833238
-6.224400 -13.338000 6.806243
-6.177600 -13.338000 6.795139
-6.130800 -13.338000 6.788867
-6.084000 -13.338000 6.769242
-6.037200 -13.338000 6.769242
-5.990400 -13.338000 6.760823
-5.943600 -13.338000 6.763593
-5.896800 -13.338000 6.763593
-5.850000 -13.338000 6.760823
-5.803200 -13.338000 6.759735
-5.756400 -13.338000 6.763457
-5.709600 -13.338000 6.746123
-5.662800 -13.338000 6.731770
-5.616000 -13.338000 6.731770
-5.569200 -13.338000 6.726597
-5.522400 -13.338000 6.738749
-5.475600 -13.338000 6.731770
-5.428800 -13.338000 6.726597
-5.382000 -13.338000 6.726778
-5.335200 -13.338000 6.746929
-5.288400 -13.338000 6.753992
-5.241600 -13.338000 6.752758
-5.194800 -13.338000 6.746929
-5.148000 -13.338000 6.730991
-5.101200 -13.338000 6.726778
-5.054400 -13.338000 6.718142
-5.007600 -13.338000 6.704256
-4.960800 -13.338000 6.688234
-4.914000 -13.338000 6.670031
-4.867200 -13.338000 6.655095
-4.820400 -13.338000 6.645044
-4.773600 -13.338000 6.645464
-4.726800 -13.338000 6.645044
-4.680000 -13.338000 6.645044
-4.633200 -13.338000 6.659234
-4.586400 -13.338000 6.668145
-4.539600 -13.338000 6.688890
-4.492800 -13.338000 6.696802
-4.446000 -13.338000 6.698052
-4.399200 -13.338000 6.699945
-4.352400 -13.338000 6.695933
-4.305600 -13.338000 6.691013
-4.258800 -13.338000 6.685728
-4.212000 -13.338000 6.655854
-4.165200 -13.338000 6.650412
-4.118400 -13.338000 6.645849
-4.071600 -13.338000 6.650772
-4.024800 -13.338000 6.671248
-3.978000 -13.338000 6.666364
-3.931200 -13.338000 6.661380
-3.884400 -13.338000 6.671248
-3.837600 -13.338000 6.666364
-3.790800 -13.338000 6.653606
-3.744000 -13.338000 6.639281
-3.697200 -13.338000 6.632208
-3.650400 -13.338000 6.620523
-3.603600 -13.338000 6.614911
-3.556800 -13.338000 6.608952
-3.510000 -13.338000 6.611664
-3.463200 -13.338000 6.611664
-3.416400 -13.338000 6.614087
-3.369600 -13.338000 6.611664
-3.322800 -13.338000 6.597709
-3.276000 -13.338000 6.597709
-3.229200 -13.338000 6.626911
-3.182400 -13.338000 6.637690
-3.135600 -13.338000 6.668174
-3.088800 -13.338000 6.679209
-3.042000 -13.338000 6.716811
-2.995200 -13.338000 6.716811
-2.948400 -13.338000 6.708613
-2.901600 -13.338000 6.693928
-2.854800 -13.338000 6.669435
-2.808000 -13.338000 6.652672
-2.761200 -13.338000 6.656606
-2.714400 -13.338000 6.651640
-2.667600 -13.338000 6.650905
-2.620800 -13.338000 6.650905
-2.574000 -13.338000 6.668489
-2.527200 -13.338000 6.709700
-2.480400 -13.338000 6.725383
-2.433600 -13.338000 6.734395
-2.386800 -13.338000 6.734395
-2.340000 -13.338000 6.737332
-2.293200 -13.338000 6.723267
-2.246400 -13.338000 6.713671
-2.199600 -13.338000 6.711362
-2.152800 -13.338000 6.702644
-2.106000 -13.338000 6.701720
-2.059200 -13.338000 6.702644
-2.012400 -13.338000 6.714829
-1.965600 -13.338000 6.722284
-1.918800 -13.338000 6.722284
-1.872000 -13.338000 6.727084
-1.825200 -13.338000 6.730586
-1.778400 -13.338000 6.734017
-1.731600 -13.338000 6.740875
-1.684800 -13.338000 6.751693
-1.638000 -13.338000 6.762670
-1.591200 -13.338000 6.767451
-1.544400 -13.338000 6.762518
-1.497600 -13.338000 6.786431
-1.450800 -13.338000 6.796189
-1.404000 -13.338000 6.787049
-1.357200 -13.338000 6.801125
-1.310400 -13.338000 6.814992
-1.263600 -13.338000 6.827863
-1.216800 -13.338000 6.836504
-1.170000 -13.338000 6.842271
-1.123200 -13.338000 6.842271
-1.076400 -13.338000 6.845365
-1.029600 -13.338000 6.850881
-0.982800 -13.338000 6.850881
-0.936000 -13.338000 6.870175
-0.889200 -13.338000 6.876678
-0.842400 -13.338000 6.876678
-0.795600 -13.338000 6.878100
-0.748800 -13.338000 6.890728
-0.702000 -13.338000 6.911294
-0.655200 -13.338000 6.921516
-0.608400 -13.338000 6.921516
-0.561600 -13.338000 6.926311
-0.514800 -13.338000 6.926311
-0.468000 -13.338000 6.962016
-0.421200 -13.338000 6.957205
-0.374400 -13.338000 6.962016
-0.327600 -13.338000 6.983048
-0.280800 -13.338000 7.002463
-0.234000 -13.338000 7.004206
-0.187200 -13.338000 7.021911
-0.140400 -13.338000 7.034290
-0.093600 -13.338000 7.038833
-0.046800 -13.338000 7.045225
0.000000 -13.338000 7.035277
0.046800 -13.338000 7.051145
0.093600 -13.338000 7.059270
0.140400 -13.338000 7.079535
0.187200 -13.338000 7.098341
0.234000 -13.338000 7.121480
0.280800 -13.338000 7.134870
0.327600 -13.338000 7.148710
0.374400 -13.338000 7.155782
0.421200 -13.338000 7.154637
0.468000 -13.338000 7.149266
0.514800 -13.338000 7.155146
0.561600 -13.338000 7.159264
0.608400 -13.338000 7.163748
0.655200 -13.338000 7.180030
0.702000 -13.338000 7.203225
0.748800 -13.338000 7.223017
0.795600 -13.338000 7.244519
0.842400 -13.338000 7.277994
0.889200 -13.338000 7.311732
0.936000 -13.338000 7.326533
0.982800 -13.338000 7.339756
1.029600 -13.338000 7.343188
1.076400 -13.338000 7.370680
1.123200 -13.338000 7.391768
1.170000 -13.338000 7.420714
1.216800 -13.338000 7.453856
1.263600 -13.338000 7.466605
1.310400 -13.338000 7.483147
1.357200 -13.338000 7.498715
1.404000 -13.338000 7.522113
1.450800 -13.338000 7.545748
1.497600 -13.338000 7.570067
1.544400 -13.338000 7.581604
1.591200 -13.338000 7.604767
1.638000 -13.338000 7.634368
1.684800 -13.338000 7.655555
1.731600 -13.338000 7.698027
1.778400 -13.338000 7.709532
1.825200 -13.338000 7.723604
1.872000 -13.338000 7.734235
1.918800 -13.338000 7.736516
1.965600 -13.338000 7.767419
2.012400 -13.338000 7.775054
2.059200 -13.338000 7.798735
2.106000 -13.338000 7.818747
2.152800 -13.338000 7.884837
2.199600 -13.338000 7.902533
2.246400 -13.338000 7.967380
2.293200 -13.338000 7.979588
2.340000 -13.338000 7.991724
2.386800 -13.338000 8.012436
2.433600 -13.338000 8.070603
2.480400 -13.338000 8.131715
2.527200 -13.338000 8.224137
2.574000 -13.338000 8.249606
2.620800 -13.338000 8.279336
2.667600 -13.338000 8.335115
2.714400 -13.338000 8.362417
2.761200 -13.338000 8.371861
2.808000 -13.338000 8.389971
2.854800 -13.338000 8.426487
2.901600 -13.338000 8.514904
2.948400 -13.338000 8.574115
2.995200 -13.338000 8.645499
3.042000 -13.338000 8.723746
3.088800 -13.338000 8.788553
3.135600 -13.338000 8.836952
3.182400 -13.338000 8.863738
3.229200 -13.338000 8.946380
3.276000 -13.338000 9.108325
3.322800 -13.338000 9.211312
12.776400 -13.338000 8.023933
12.823200 -13.338000 8.013869
12.870000 -13.338000 8.023933
12.916800 -13.338000 8.007471
12.963600 -13.338000 8.007471
13.010400 -13.338000 8.003919
13.057200 -13.338000 7.997176
13.104000 -13.338000 7.997176
13.150800 -13.338000 7.993141
13.197600 -13.338000 7.991061
13.244400 -13.338000 7.997176
13.291200 -13.338000 7.992797
13.338000 -13.338000 7.997176
13.384800 -13.338000 8.004666
13.431600 -13.338000 8.010295
13.478400 -13.338000 8.018464
13.525200 -13.338000 8.032386
13.572000 -13.338000 8.018464
13.618800 -13.338000 8.019567
13.665600 -13.338000 8.017314
13.712400 -13.338000 8.002900
13.759200 -13.338000 8.002900
13.806000 -13.338000 8.009635
13.852800 -13.338000 8.017314
13.899600 -13.338000 8.020375
13.946400 -13.338000 8.020375
13.993200 -13.338000 8.022843
14.040000 -13.338000 8.032695
14.086800 -13.338000 8.029053
14.133600 -13.338000 8.032695
14.180400 -13.338000 8.034368
14.227200 -13.338000 8.041070
14.274000 -13.338000 8.041070
14.320800 -13.338000 8.041070
14.367600 -13.338000 8.046544
14.414400 -13.338000 8.046544
14.461200 -13.338000 8.030799
14.508000 -13.338000 8.010875
14.554800 -13.338000 7.995068
14.601600 -13.338000 7.958759
14.648400 -13.338000 7.930403
15.397200 -13.338000 6.794546
15.444000 -13.338000 6.782470
15.490800 -13.338000 6.782380
15.537600 -13.338000 6.769581
15.678000 -13.338000 6.767065
15.724800 -13.338000 6.770075
15.771600 -13.338000 6.767749
15.818400 -13.338000 6.764794
15.865200 -13.338000 6.770665
15.912000 -13.338000 6.783375
15.958800 -13.338000 6.792083
16.005600 -13.338000 6.767749
16.239600 -13.338000 5.131831
16.286400 -13.338000 4.927685
16.333200 -13.338000 4.750681
16.380000 -13.338000 4.607588
16.426800 -13.338000 4.331323
16.473600 -13.338000 4.056825
16.520400 -13.338000 3.829080
16.567200 -13.338000 3.631294
-18.720000 -13.291200 0.000000
-18.673200 -13.291200 0.000000
-18.626400 -13.291200 0.000000
-18.579600 -13.291200 -7.247903
-18.532800 -13.291200 -7.250385
-18.486000 -13.291200 -7.236850
-18.439200 -13.291200 -7.228832
-18.392400 -13.291200 -7.228832
-18.345600 -13.291200 -7.228832
-18.298800 -13.291200 -7.230602
-18.252000 -13.291200 -7.231386
-18.205200 -13.291200 -7.225393
-18.158400 -13.291200 -7.218412
-18.111600 -13.291200 -7.223122
-18.064800 -13.291200 -7.229062
-18.018000 -13.291200 -7.211889
-17.971200 -13.291200 -7.185938
-17.924400 -13.291200 -7.187162
-17.877600 -13.291200 -7.187162
-17.830800 -13.291200 -7.177447
-17.784000 -13.291200 -7.175857
-17.737200 -13.291200 -7.153709
-17.690400 -13.291200 -7.152388
-17.643600 -13.291200 -7.126329
-17.596800 -13.291200 -7.091825
-17.550000 -13.291200 -7.062902
-17.503200 -13.291200 -7.048405
-17.456400 -13.291200 -7.032587
-17.409600 -13.291200 -7.028728
-17.362800 -13.291200 -7.021810
-17.316000 -13.291200 -6.986216
-17.269200 -13.291200 -6.957757
-17.222400 -13.291200 -6.925406
-17.175600 -13.291200 -6.859511
-15.584400 -13.291200 6.854093
-15.537600 -13.291200 6.874338
-15.490800 -13.291200 6.893109
-15.444000 -13.291200 6.920638
-15.397200 -13.291200 6.929566
-15.350400 -13.291200 6.938270
-15.303600 -13.291200 6.958832
-15.256800 -13.291200 6.964149
-15.210000 -13.291200 6.981846
-15.163200 -13.291200 6.995843
-15.116400 -13.291200 7.000953
-15.069600 -13.291200 7.004281
-15.022800 -13.291200 7.004281
-14.976000 -13.291200 7.006439
-14.929200 -13.291200 7.013499
-14.882400 -13.291200 7.013928
-14.835600 -13.291200 7.017647
-14.788800 -13.291200 7.017647
-14.742000 -13.291200 7.020896
-14.695200 -13.291200 7.024456
-14.648400 -13.291200 7.026711
-14.601600 -13.291200 7.033976
-14.554800 -13.291200 7.039298
-14.508000 -13.291200 7.039298
-14.461200 -13.291200 7.040264
-14.414400 -13.291200 7.048345
-14.367600 -13.291200 7.049857
-14.320800 -13.291200 7.049857
-14.274000 -13.291200 7.049857
-14.227200 -13.291200 7.047447
-14.180400 -13.291200 7.049857
-14.133600 -13.291200 7.049857
-14.086800 -13.291200 7.051349
-14.040000 -13.291200 7.050178
-13.993200 -13.291200 7.056645
-13.946400 -13.291200 7.056937
-13.899600 -13.291200 7.066908
-13.852800 -13.291200 7.072476
-13.806000 -13.291200 7.075569
-13.759200 -13.291200 7.088805
-13.712400 -13.291200 7.107217
-13.665600 -13.291200 7.147508
-13.618800 -13.291200 7.206594
-10.436400 -13.291200 8.646233
-10.389600 -13.291200 8.642199
-10.342800 -13.291200 8.547188
-10.296000 -13.291200 8.520247
-10.249200 -13.291200 8.468458
-10.202400 -13.291200 8.390968
-10.155600 -13.291200 8.326705
-10.108800 -13.291200 8.295871
-10.062000 -13.291200 8.263339
-10.015200 -13.291200 8.218596
-9.968400 -13.291200 8.151989
-9.921600 -13.291200 8.126174
-9.874800 -13.291200 8.092110
-9.828000 -13.291200 8.058495
-9.781200 -13.291200 8.037659
-9.734400 -13.291200 8.009497
-9.687600 -13.291200 7.968307
-9.640800 -13.291200 7.958077
-9.594000 -13.291200 7.900967
-9.547200 -13.291200 7.879914
-9.500400 -13.291200 7.839095
-9.453600 -13.291200 7.805038
-9.406800 -13.291200 7.789863
-9.360000 -13.291200 7.771848
-9.313200 -13.291200 7.731737
-9.266400 -13.291200 7.698454
-9.219600 -13.291200 7.673835
-9.172800 -13.291200 7.657643
-9.126000 -13.291200 7.643614
-9.079200 -13.291200 7.629955
-9.032400 -13.291200 7.593244
-8.985600 -13.291200 7.527915
-8.938800 -13.291200 7.503412
-8.892000 -13.291200 7.492256
-8.845200 -13.291200 7.487239
-8.798400 -13.291200 7.456443
-8.751600 -13.291200 7.434775
-8.704800 -13.291200 7.428475
-8.658000 -13.291200 7.427889
-8.611200 -13.291200 7.401568
-8.564400 -13.291200 7.382711
-8.517600 -13.291200 7.369157
-8.470800 -13.291200 7.360470
-8.424000 -13.291200 7.344352
-8.377200 -13.291200 7.324988
-8.330400 -13.291200 7.309384
-8.283600 -13.291200 7.284019
-8.236800 -13.291200 7.282987
-8.190000 -13.291200 7.270067
-8.143200 -13.291200 7.249872
-8.096400 -13.291200 7.233740
-8.049600 -13.291200 7.218341
-8.002800 -13.291200 7.216957
-7.956000 -13.291200 7.215754
-7.909200 -13.291200 7.206029
-7.862400 -13.291200 7.193223
-7.815600 -13.291200 7.165538
-7.768800 -13.291200 7.141322
-7.722000 -13.291200 7.128092
-7.675200 -13.291200 7.078026
-7.628400 -13.291200 7.074087
-7.581600 -13.291200 7.068523
-7.534800 -13.291200 7.068212
-7.488000 -13.291200 7.057977
-7.441200 -13.291200 7.049082
-7.394400 -13.291200 7.042837
-7.347600 -13.291200 7.042837
-7.300800 -13.291200 7.031022
-7.254000 -13.291200 7.031022
-7.207200 -13.291200 7.019143
-7.160400 -13.291200 7.016899
-7.113600 -13.291200 6.997198
-7.066800 -13.291200 6.987426
-7.020000 -13.291200 6.980032
-6.973200 -13.291200 6.936443
-6.926400 -13.291200 6.935929
-6.879600 -13.291200 6.931742
-6.832800 -13.291200 6.919969
-6.786000 -13.291200 6.911795
-6.739200 -13.291200 6.911188
-6.692400 -13.291200 6.900412
-6.645600 -13.291200 6.899453
-6.598800 -13.291200 6.874358
-6.552000 -13.291200 6.869096
-6.505200 -13.291200 6.869096
-6.458400 -13.291200 6.871919
-6.411600 -13.291200 6.875180
-6.364800 -13.291200 6.871919
-6.318000 -13.291200 6.863606
-6.271200 -13.291200 6.833238
-6.224400 -13.291200 6.802950
-6.177600 -13.291200 6.795139
-6.130800 -13.291200 6.788890
-6.084000 -13.291200 6.774421
-6.037200 -13.291200 6.774421
-5.990400 -13.291200 6.760823
-5.943600 -13.291200 6.769242
-5.896800 -13.291200 6.775815
-5.850000 -13.291200 6.761670
-5.803200 -13.291200 6.760224
-5.756400 -13.291200 6.761670
-5.709600 -13.291200 6.746123
-5.662800 -13.291200 6.733001
-5.616000 -13.291200 6.732716
-5.569200 -13.291200 6.731770
-5.522400 -13.291200 6.733001
-5.475600 -13.291200 6.732716
-5.428800 -13.291200 6.726770
-5.382000 -13.291200 6.730991
-5.335200 -13.291200 6.738749
-5.288400 -13.291200 6.753992
-5.241600 -13.291200 6.753992
-5.194800 -13.291200 6.752758
-5.148000 -13.291200 6.733311
-5.101200 -13.291200 6.730991
-5.054400 -13.291200 6.724734
-5.007600 -13.291200 6.707296
-4.960800 -13.291200 6.692144
-4.914000 -13.291200 6.679380
-4.867200 -13.291200 6.654493
-4.820400 -13.291200 6.643360
-4.773600 -13.291200 6.645044
-4.726800 -13.291200 6.637376
-4.680000 -13.291200 6.645044
-4.633200 -13.291200 6.645464
-4.586400 -13.291200 6.662880
-4.539600 -13.291200 6.686093
-4.492800 -13.291200 6.695933
-4.446000 -13.291200 6.695933
-4.399200 -13.291200 6.695933
-4.352400 -13.291200 6.690207
-4.305600 -13.291200 6.685728
-4.258800 -13.291200 6.655854
-4.212000 -13.291200 6.650772
-4.165200 -13.291200 6.645849
-4.118400 -13.291200 6.634487
-4.071600 -13.291200 6.645849
-4.024800 -13.291200 6.656825
-3.978000 -13.291200 6.656825
-3.931200 -13.291200 6.650412
-3.884400 -13.291200 6.661380
-3.837600 -13.291200 6.657351
-3.790800 -13.291200 6.639281
-3.744000 -13.291200 6.634251
-3.697200 -13.291200 6.623839
-3.650400 -13.291200 6.611664
-3.603600 -13.291200 6.614087
-3.556800 -13.291200 6.608952
-3.510000 -13.291200 6.611664
-3.463200 -13.291200 6.611664
-3.416400 -13.291200 6.611664
-3.369600 -13.291200 6.604648
-3.322800 -13.291200 6.593950
-3.276000 -13.291200 6.593950
-3.229200 -13.291200 6.613593
-3.182400 -13.291200 6.625792
-3.135600 -13.291200 6.650260
-3.088800 -13.291200 6.657949
-3.042000 -13.291200 6.669435
-2.995200 -13.291200 6.680413
-2.948400 -13.291200 6.678982
-2.901600 -13.291200 6.676063
-2.854800 -13.291200 6.656606
-2.808000 -13.291200 6.651640
-2.761200 -13.291200 6.652672
-2.714400 -13.291200 6.649106
-2.667600 -13.291200 6.642768
-2.620800 -13.291200 6.649106
-2.574000 -13.291200 6.652672
-2.527200 -13.291200 6.690006
-2.480400 -13.291200 6.711140
-2.433600 -13.291200 6.716545
-2.386800 -13.291200 6.713671
-2.340000 -13.291200 6.723267
-2.293200 -13.291200 6.709734
-2.246400 -13.291200 6.702644
-2.199600 -13.291200 6.698683
-2.152800 -13.291200 6.683858
-2.106000 -13.291200 6.681121
-2.059200 -13.291200 6.683858
-2.012400 -13.291200 6.701720
-1.965600 -13.291200 6.708461
-1.918800 -13.291200 6.708644
-1.872000 -13.291200 6.716683
-1.825200 -13.291200 6.716683
-1.778400 -13.291200 6.723371
-1.731600 -13.291200 6.734017
-1.684800 -13.291200 6.735641
-1.638000 -13.291200 6.745245
-1.591200 -13.291200 6.751693
-1.544400 -13.291200 6.745245
-1.497600 -13.291200 6.764163
-1.450800 -13.291200 6.775775
-1.404000 -13.291200 6.775775
-1.357200 -13.291200 6.787049
-1.310400 -13.291200 6.804680
-1.263600 -13.291200 6.811691
-1.216800 -13.291200 6.815105
-1.170000 -13.291200 6.833390
-1.123200 -13.291200 6.836600
-1.076400 -13.291200 6.839709
-1.029600 -13.291200 6.845365
-0.982800 -13.291200 6.845365
-0.936000 -13.291200 6.850508
-0.889200 -13.291200 6.872301
-0.842400 -13.291200 6.873012
-0.795600 -13.291200 6.873012
-0.748800 -13.291200 6.887024
-0.702000 -13.291200 6.913926
-0.655200 -13.291200 6.926795
-0.608400 -13.291200 6.926311
-0.561600 -13.291200 6.940302
-0.514800 -13.291200 6.946505
-0.468000 -13.291200 6.974431
-0.421200 -13.291200 6.966138
-0.374400 -13.291200 6.966138
-0.327600 -13.291200 6.988863
-0.280800 -13.291200 7.006250
-0.234000 -13.291200 7.021911
-0.187200 -13.291200 7.032600
-0.140400 -13.291200 7.038833
-0.093600 -13.291200 7.045225
-0.046800 -13.291200 7.051145
0.000000 -13.291200 7.051145
0.046800 -13.291200 7.060626
0.093600 -13.291200 7.069847
0.140400 -13.291200 7.086167
0.187200 -13.291200 7.107495
0.234000 -13.291200 7.126140
0.280800 -13.291200 7.141709
0.327600 -13.291200 7.157093
0.374400 -13.291200 7.160057
0.421200 -13.291200 7.157093
0.468000 -13.291200 7.154637
0.514800 -13.291200 7.157093
0.561600 -13.291200 7.159264
0.608400 -13.291200 7.160490
0.655200 -13.291200 7.169629
0.702000 -13.291200 7.190832
0.748800 -13.291200 7.216890
0.795600 -13.291200 7.233729
0.842400 -13.291200 7.259402
0.889200 -13.291200 7.300149
0.936000 -13.291200 7.321012
0.982800 -13.291200 7.324821
1.029600 -13.291200 7.328825
1.076400 -13.291200 7.352165
1.123200 -13.291200 7.355742
1.170000 -13.291200 7.402698
1.216800 -13.291200 7.433146
1.263600 -13.291200 7.454905
1.310400 -13.291200 7.474334
1.357200 -13.291200 7.483147
1.404000 -13.291200 7.502260
1.450800 -13.291200 7.547017
1.497600 -13.291200 7.570867
1.544400 -13.291200 7.588236
1.591200 -13.291200 7.608878
1.638000 -13.291200 7.652326
1.684800 -13.291200 7.665482
1.731600 -13.291200 7.699065
1.778400 -13.291200 7.723604
1.825200 -13.291200 7.735285
1.872000 -13.291200 7.736516
1.918800 -13.291200 7.762285
1.965600 -13.291200 7.774918
2.012400 -13.291200 7.801859
2.059200 -13.291200 7.808048
2.106000 -13.291200 7.833082
2.152800 -13.291200 7.884837
2.199600 -13.291200 7.902533
2.246400 -13.291200 7.971821
2.293200 -13.291200 7.979588
2.340000 -13.291200 7.991647
2.386800 -13.291200 7.995573
2.433600 -13.291200 8.047689
2.480400 -13.291200 8.177296
2.527200 -13.291200 8.224137
2.574000 -13.291200 8.272474
2.620800 -13.291200 8.286367
2.667600 -13.291200 8.339438
2.714400 -13.291200 8.372659
2.761200 -13.291200 8.378251
2.808000 -13.291200 8.426487
2.854800 -13.291200 8.459198
2.901600 -13.291200 8.552412
2.948400 -13.291200 8.579586
2.995200 -13.291200 8.645499
3.042000 -13.291200 8.717559
3.088800 -13.291200 8.790483
3.135600 -13.291200 8.844014
3.182400 -13.291200 8.890360
3.229200 -13.291200 8.981591
3.276000 -13.291200 9.127752
3.322800 -13.291200 9.275826
12.776400 -13.291200 8.007471
12.823200 -13.291200 7.997824
12.870000 -13.291200 8.007471
12.916800 -13.291200 7.997824
12.963600 -13.291200 8.003297
13.010400 -13.291200 7.997172
13.057200 -13.291200 7.993141
13.104000 -13.291200 7.992601
13.150800 -13.291200 7.992601
13.197600 -13.291200 7.991061
13.244400 -13.291200 7.998718
13.291200 -13.291200 7.993141
13.338000 -13.291200 7.998744
13.384800 -13.291200 8.010295
13.431600 -13.291200 8.018464
13.478400 -13.291200 8.040131
13.525200 -13.291200 8.049932
13.572000 -13.291200 8.035635
13.618800 -13.291200 8.035625
13.665600 -13.291200 8.030133
13.712400 -13.291200 8.025936
13.759200 -13.291200 8.019567
13.806000 -13.291200 8.017314
13.852800 -13.291200 8.019297
13.899600 -13.291200 8.028579
13.946400 -13.291200 8.028579
13.993200 -13.291200 8.032695
14.040000 -13.291200 8.037527
14.086800 -13.291200 8.034368
14.133600 -13.291200 8.037527
14.180400 -13.291200 8.041070
14.227200 -13.291200 8.045906
14.274000 -13.291200 8.050033
14.320800 -13.291200 8.051928
14.367600 -13.291200 8.052380
14.414400 -13.291200 8.052380
14.461200 -13.291200 8.050033
14.508000 -13.291200 8.030799
14.554800 -13.291200 8.006961
14.601600 -13.291200 7.976328
14.648400 -13.291200 7.947678
15.350400 -13.291200 6.817696
15.397200 -13.291200 6.800267
15.444000 -13.291200 6.788500
15.490800 -13.291200 6.784741
15.537600 -13.291200 6.782370
15.584400 -13.291200 6.770075
15.631200 -13.291200 6.770665
15.678000 -13.291200 6.770629
15.724800 -13.291200 6.770665
15.865200 -13.291200 6.783378
15.912000 -13.291200 6.787635
15.958800 -13.291200 6.794985
16.005600 -13.291200 6.783378
16.052400 -13.291200 6.759578
16.099200 -13.291200 6.718324
16.333200 -13.291200 4.895810
16.380000 -13.291200 4.700459
16.426800 -13.291200 4.537191
16.473600 -13.291200 4.226875
16.520400 -13.291200 3.929586
16.567200 -13.291200 3.761606
16.614000 -13.291200 3.487971
-18.720000 -13.244400 0.000000
-18.673200 -13.244400 0.000000
-18.626400 -13.244400 0.000000
-18.579600 -13.244400 -7.247903
-18.532800 -13.244400 -7.228832
-18.486000 -13.244400 -7.225164
-18.439200 -13.244400 -7.225393
-18.392400 -13.244400 -7.228832
-18.345600 -13.244400 -7.230602
-18.298800 -13.244400 -7.232206
-18.252000 -13.244400 -7.233291
-18.205200 -13.244400 -7.231386
-18.158400 -13.244400 -7.230602
-18.111600 -13.244400 -7.229458
-18.064800 -13.244400 -7.230602
-18.018000 -13.244400 -7.223122
-17.971200 -13.244400 -7.197563
-17.924400 -13.244400 -7.187349
-17.877600 -13.244400 -7.187349
-17.830800 -13.244400 -7.185917
-17.784000 -13.244400 -7.183003
-17.737200 -13.244400 -7.159559
-17.690400 -13.244400 -7.153709
-17.643600 -13.244400 -7.132822
-17.596800 -13.244400 -7.103880
-17.550000 -13.244400 -7.078516
-17.503200 -13.244400 -7.062067
-17.456400 -13.244400 -7.032587
-17.409600 -13.244400 -7.026630
-17.362800 -13.244400 -7.006001
-17.316000 -13.244400 -6.980215
-17.269200 -13.244400 -6.925406
-17.222400 -13.244400 -6.894905
-17.175600 -13.244400 -6.837994
-15.631200 -13.244400 6.854093
-15.584400 -13.244400 6.864317
-15.537600 -13.244400 6.879380
-15.490800 -13.244400 6.908463
-15.444000 -13.244400 6.929551
-15.397200 -13.244400 6.954529
-15.350400 -13.244400 6.958832
-15.303600 -13.244400 6.978586
-15.256800 -13.244400 6.989876
-15.210000 -13.244400 6.996458
-15.163200 -13.244400 7.000953
-15.116400 -13.244400 7.006439
-15.069600 -13.244400 7.014916
-15.022800 -13.244400 7.017651
-14.976000 -13.244400 7.017651
-14.929200 -13.244400 7.018243
-14.882400 -13.244400 7.018243
-14.835600 -13.244400 7.020896
-14.788800 -13.244400 7.024456
-14.742000 -13.244400 7.024606
-14.695200 -13.244400 7.026711
-14.648400 -13.244400 7.029529
-14.601600 -13.244400 7.038448
-14.554800 -13.244400 7.042827
-14.508000 -13.244400 7.042827
-14.461200 -13.244400 7.042827
-14.414400 -13.244400 7.046499
-14.367600 -13.244400 7.048021
-14.320800 -13.244400 7.048345
-14.274000 -13.244400 7.055032
-14.227200 -13.244400 7.049857
-14.180400 -13.244400 7.056217
-14.133600 -13.244400 7.056217
-14.086800 -13.244400 7.057221
-14.040000 -13.244400 7.056217
-13.993200 -13.244400 7.064246
-13.946400 -13.244400 7.064246
-13.899600 -13.244400 7.071365
-13.852800 -13.244400 7.081589
-13.806000 -13.244400 7.102244
-13.759200 -13.244400 7.110934
-13.712400 -13.244400 7.135497
-13.665600 -13.244400 7.203508
-10.436400 -13.244400 10.683819
-10.389600 -13.244400 8.663875
-10.342800 -13.244400 8.589628
-10.296000 -13.244400 8.524089
-10.249200 -13.244400 8.459894
-10.202400 -13.244400 8.391222
-10.155600 -13.244400 8.326705
-10.108800 -13.244400 8.294291
-10.062000 -13.244400 8.263339
-10.015200 -13.244400 8.218596
-9.968400 -13.244400 8.166013
-9.921600 -13.244400 8.130595
-9.874800 -13.244400 8.097657
-9.828000 -13.244400 8.068578
-9.781200 -13.244400 8.045541
-9.734400 -13.244400 8.021222
-9.687600 -13.244400 7.979662
-9.640800 -13.244400 7.968307
-9.594000 -13.244400 7.918528
-9.547200 -13.244400 7.888236
-9.500400 -13.244400 7.844599
-9.453600 -13.244400 7.816781
-9.406800 -13.244400 7.796769
-9.360000 -13.244400 7.784722
-9.313200 -13.244400 7.761023
-9.266400 -13.244400 7.703914
-9.219600 -13.244400 7.670179
-9.172800 -13.244400 7.657559
-9.126000 -13.244400 7.639655
-9.079200 -13.244400 7.617634
-9.032400 -13.244400 7.593244
-8.985600 -13.244400 7.545880
-8.938800 -13.244400 7.517194
-8.892000 -13.244400 7.495780
-8.845200 -13.244400 7.490753
-8.798400 -13.244400 7.466366
-8.751600 -13.244400 7.434775
-8.704800 -13.244400 7.428475
-8.658000 -13.244400 7.428475
-8.611200 -13.244400 7.392119
-8.564400 -13.244400 7.382711
-8.517600 -13.244400 7.375432
-8.470800 -13.244400 7.360470
-8.424000 -13.244400 7.337002
-8.377200 -13.244400 7.325593
-8.330400 -13.244400 7.293978
-8.283600 -13.244400 7.284019
-8.236800 -13.244400 7.284019
-8.190000 -13.244400 7.270067
-8.143200 -13.244400 7.250190
-8.096400 -13.244400 7.233740
-8.049600 -13.244400 7.218363
-8.002800 -13.244400 7.216957
-7.956000 -13.244400 7.216114
-7.909200 -13.244400 7.198731
-7.862400 -13.244400 7.183073
-7.815600 -13.244400 7.165306
-7.768800 -13.244400 7.143347
-7.722000 -13.244400 7.128092
-7.675200 -13.244400 7.099758
-7.628400 -13.244400 7.077119
-7.581600 -13.244400 7.068212
-7.534800 -13.244400 7.066107
-7.488000 -13.244400 7.057456
-7.441200 -13.244400 7.043038
-7.394400 -13.244400 7.038033
-7.347600 -13.244400 7.039590
-7.300800 -13.244400 7.028299
-7.254000 -13.244400 7.027920
-7.207200 -13.244400 7.015520
-7.160400 -13.244400 7.008103
-7.113600 -13.244400 6.989410
-7.066800 -13.244400 6.973328
-7.020000 -13.244400 6.942712
-6.973200 -13.244400 6.931082
-6.926400 -13.244400 6.931742
-6.879600 -13.244400 6.931007
-6.832800 -13.244400 6.911795
-6.786000 -13.244400 6.911795
-6.739200 -13.244400 6.911795
-6.692400 -13.244400 6.899461
-6.645600 -13.244400 6.885023
-6.598800 -13.244400 6.874350
-6.552000 -13.244400 6.869651
-6.505200 -13.244400 6.869096
-6.458400 -13.244400 6.869651
-6.411600 -13.244400 6.871919
-6.364800 -13.244400 6.875180
-6.318000 -13.244400 6.871919
-6.271200 -13.244400 6.856521
-6.224400 -13.244400 6.809416
-6.177600 -13.244400 6.805560
-6.130800 -13.244400 6.789760
-6.084000 -13.244400 6.769242
-6.037200 -13.244400 6.760823
-5.990400 -13.244400 6.757749
-5.943600 -13.244400 6.763270
-5.896800 -13.244400 6.763270
-5.850000 -13.244400 6.761165
-5.803200 -13.244400 6.757749
-5.756400 -13.244400 6.761670
-5.709600 -13.244400 6.744201
-5.662800 -13.244400 6.731770
-5.616000 -13.244400 6.721230
-5.569200 -13.244400 6.721230
-5.522400 -13.244400 6.725767
-5.475600 -13.244400 6.722284
-5.428800 -13.244400 6.719646
-5.382000 -13.244400 6.725767
-5.335200 -13.244400 6.730991
-5.288400 -13.244400 6.746929
-5.241600 -13.244400 6.737211
-5.194800 -13.244400 6.737211
-5.148000 -13.244400 6.728911
-5.101200 -13.244400 6.728911
-5.054400 -13.244400 6.715449
-5.007600 -13.244400 6.682868
-4.960800 -13.244400 6.681049
-4.914000 -13.244400 6.669053
-4.867200 -13.244400 6.643360
-4.820400 -13.244400 6.640602
-4.773600 -13.244400 6.643360
-4.726800 -13.244400 6.632468
-4.680000 -13.244400 6.636760
-4.633200 -13.244400 6.645044
-4.586400 -13.244400 6.663672
-4.539600 -13.244400 6.690857
-4.492800 -13.244400 6.695933
-4.446000 -13.244400 6.696802
-4.399200 -13.244400 6.696802
-4.352400 -13.244400 6.693931
-4.305600 -13.244400 6.662880
-4.258800 -13.244400 6.655854
-4.212000 -13.244400 6.650163
-4.165200 -13.244400 6.644136
-4.118400 -13.244400 6.634395
-4.071600 -13.244400 6.637604
-4.024800 -13.244400 6.650772
-3.978000 -13.244400 6.655881
-3.931200 -13.244400 6.637694
-3.884400 -13.244400 6.645849
-3.837600 -13.244400 6.637694
-3.790800 -13.244400 6.637694
-3.744000 -13.244400 6.632468
-3.697200 -13.244400 6.624955
-3.650400 -13.244400 6.614692
-3.603600 -13.244400 6.614692
-3.556800 -13.244400 6.611664
-3.510000 -13.244400 6.611664
-3.463200 -13.244400 6.611664
-3.416400 -13.244400 6.611664
-3.369600 -13.244400 6.604648
-3.322800 -13.244400 6.587106
-3.276000 -13.244400 6.587106
-3.229200 -13.244400 6.607821
-3.182400 -13.244400 6.624500
-3.135600 -13.244400 6.634425
-3.088800 -13.244400 6.655338
-3.042000 -13.244400 6.668174
-2.995200 -13.244400 6.678982
-2.948400 -13.244400 6.669435
-2.901600 -13.244400 6.669346
-2.854800 -13.244400 6.651640
-2.808000 -13.244400 6.638258
-2.761200 -13.244400 6.643157
-2.714400 -13.244400 6.638258
-2.667600 -13.244400 6.637333
-2.620800 -13.244400 6.642768
-2.574000 -13.244400 6.649106
-2.527200 -13.244400 6.668489
-2.480400 -13.244400 6.690006
-2.433600 -13.244400 6.711140
-2.386800 -13.244400 6.711362
-2.340000 -13.244400 6.723267
-2.293200 -13.244400 6.704004
-2.246400 -13.244400 6.695943
-2.199600 -13.244400 6.681121
-2.152800 -13.244400 6.679339
-2.106000 -13.244400 6.668138
-2.059200 -13.244400 6.679339
-2.012400 -13.244400 6.685888
-1.965600 -13.244400 6.693899
-1.918800 -13.244400 6.704699
-1.872000 -13.244400 6.708461
-1.825200 -13.244400 6.708461
-1.778400 -13.244400 6.716683
-1.731600 -13.244400 6.726240
-1.684800 -13.244400 6.726240
-1.638000 -13.244400 6.731546
-1.591200 -13.244400 6.737145
-1.544400 -13.244400 6.735641
-1.497600 -13.244400 6.747727
-1.450800 -13.244400 6.762518
-1.404000 -13.244400 6.762518
-1.357200 -13.244400 6.786431
-1.310400 -13.244400 6.801125
-1.263600 -13.244400 6.804680
-1.216800 -13.244400 6.810029
-1.170000 -13.244400 6.810029
-1.123200 -13.244400 6.815105
-1.076400 -13.244400 6.833390
-1.029600 -13.244400 6.836504
-0.982800 -13.244400 6.836600
-0.936000 -13.244400 6.842301
-0.889200 -13.244400 6.854785
-0.842400 -13.244400 6.854785
-0.795600 -13.244400 6.871484
-0.748800 -13.244400 6.884488
-0.702000 -13.244400 6.913926
-0.655200 -13.244400 6.926795
-0.608400 -13.244400 6.926311
-0.561600 -13.244400 6.946505
-0.514800 -13.244400 6.944205
-0.468000 -13.244400 6.974431
-0.421200 -13.244400 6.966138
-0.374400 -13.244400 6.966138
-0.327600 -13.244400 6.988863
-0.280800 -13.244400 7.004432
-0.234000 -13.244400 7.025892
-0.187200 -13.244400 7.033570
-0.140400 -13.244400 7.035277
-0.093600 -13.244400 7.038833
-0.046800 -13.244400 7.056905
0.000000 -13.244400 7.056905
0.046800 -13.244400 7.074087
0.093600 -13.244400 7.079535
0.140400 -13.244400 7.104728
0.187200 -13.244400 7.109430
0.234000 -13.244400 7.127370
0.280800 -13.244400 7.141709
0.327600 -13.244400 7.160057
0.374400 -13.244400 7.163748
0.421200 -13.244400 7.160490
0.468000 -13.244400 7.157093
0.514800 -13.244400 7.160575
0.561600 -13.244400 7.160575
0.608400 -13.244400 7.169629
0.655200 -13.244400 7.186827
0.702000 -13.244400 7.189720
0.748800 -13.244400 7.216890
0.795600 -13.244400 7.226411
0.842400 -13.244400 7.257712
0.889200 -13.244400 7.300149
0.936000 -13.244400 7.321012
0.982800 -13.244400 7.322573
1.029600 -13.244400 7.328825
1.076400 -13.244400 7.340731
1.123200 -13.244400 7.347624
1.170000 -13.244400 7.394849
1.216800 -13.244400 7.411675
1.263600 -13.244400 7.454000
1.310400 -13.244400 7.478540
1.357200 -13.244400 7.493608
1.404000 -13.244400 7.515991
1.450800 -13.244400 7.566534
1.497600 -13.244400 7.587135
1.544400 -13.244400 7.601410
1.591200 -13.244400 7.609694
1.638000 -13.244400 7.639011
1.684800 -13.244400 7.658519
1.731600 -13.244400 7.699065
1.778400 -13.244400 7.716124
1.825200 -13.244400 7.734235
1.872000 -13.244400 7.745250
1.918800 -13.244400 7.765614
1.965600 -13.244400 7.774918
2.012400 -13.244400 7.797034
2.059200 -13.244400 7.801859
2.106000 -13.244400 7.818747
2.152800 -13.244400 7.863104
2.199600 -13.244400 7.890160
2.246400 -13.244400 7.971821
2.293200 -13.244400 7.982169
2.340000 -13.244400 7.996961
2.386800 -13.244400 8.026070
2.433600 -13.244400 8.064557
2.480400 -13.244400 8.182005
2.527200 -13.244400 8.229754
2.574000 -13.244400 8.266369
2.620800 -13.244400 8.279336
2.667600 -13.244400 8.336974
2.714400 -13.244400 8.370421
2.761200 -13.244400 8.377782
2.808000 -13.244400 8.426487
2.854800 -13.244400 8.459198
2.901600 -13.244400 8.555088
2.948400 -13.244400 8.572058
2.995200 -13.244400 8.580551
3.042000 -13.244400 8.698210
3.088800 -13.244400 8.790483
3.135600 -13.244400 8.841883
3.182400 -13.244400 8.890360
3.229200 -13.244400 8.981591
3.276000 -13.244400 9.127752
3.322800 -13.244400 9.307869
12.823200 -13.244400 8.016227
12.870000 -13.244400 8.028104
12.916800 -13.244400 8.007471
12.963600 -13.244400 8.007913
13.010400 -13.244400 8.018819
13.057200 -13.244400 8.007471
13.104000 -13.244400 7.998718
13.150800 -13.244400 7.998441
13.197600 -13.244400 7.993141
13.244400 -13.244400 7.998718
13.291200 -13.244400 7.998718
13.338000 -13.244400 8.004435
13.384800 -13.244400 8.011504
13.431600 -13.244400 8.024176
13.478400 -13.244400 8.046253
13.525200 -13.244400 8.052239
13.572000 -13.244400 8.040264
13.618800 -13.244400 8.035635
13.665600 -13.244400 8.035625
13.712400 -13.244400 8.025936
13.759200 -13.244400 8.024616
13.806000 -13.244400 8.012867
13.852800 -13.244400 8.017314
13.899600 -13.244400 8.019595
13.946400 -13.244400 8.020375
13.993200 -13.244400 8.026602
14.040000 -13.244400 8.037527
14.086800 -13.244400 8.037527
14.133600 -13.244400 8.039255
14.180400 -13.244400 8.041296
14.227200 -13.244400 8.045023
14.274000 -13.244400 8.050033
14.320800 -13.244400 8.052244
14.367600 -13.244400 8.053375
14.414400 -13.244400 8.053375
14.461200 -13.244400 8.052380
14.508000 -13.244400 8.047955
14.554800 -13.244400 8.035896
14.601600 -13.244400 8.010875
14.648400 -13.244400 7.996876
14.695200 -13.244400 7.958759
15.350400 -13.244400 6.835545
15.397200 -13.244400 6.826979
15.444000 -13.244400 6.809626
15.490800 -13.244400 6.800267
15.537600 -13.244400 6.784741
15.584400 -13.244400 6.784741
15.631200 -13.244400 6.789404
15.678000 -13.244400 6.793350
15.771600 -13.244400 6.793350
15.818400 -13.244400 6.792083
15.865200 -13.244400 6.792083
15.912000 -13.244400 6.792083
15.958800 -13.244400 6.794985
16.005600 -13.244400 6.783378
16.052400 -13.244400 6.769932
16.099200 -13.244400 6.758661
16.380000 -13.244400 4.849651
16.426800 -13.244400 4.639175
16.473600 -13.244400 4.436857
16.520400 -13.244400 4.149813
16.567200 -13.244400 3.904977
16.614000 -13.244400 3.676268
-18.720000 -13.197600 0.000000
-18.673200 -13.197600 0.000000
-18.626400 -13.197600 0.000000
-18.579600 -13.197600 -7.252312
-18.532800 -13.197600 -7.250385
-18.486000 -13.197600 -7.225164
-18.439200 -13.197600 -7.225393
-18.392400 -13.197600 -7.231386
-18.345600 -13.197600 -7.231386
-18.298800 -13.197600 -7.235802
-18.252000 -13.197600 -7.236850
-18.205200 -13.197600 -7.235802
-18.158400 -13.197600 -7.235802
-18.111600 -13.197600 -7.233291
-18.064800 -13.197600 -7.230620
-18.018000 -13.197600 -7.223122
-17.971200 -13.197600 -7.191993
-17.924400 -13.197600 -7.187349
-17.877600 -13.197600 -7.177447
-17.830800 -13.197600 -7.175857
-17.784000 -13.197600 -7.171256
-17.737200 -13.197600 -7.150449
-17.690400 -13.197600 -7.153709
-17.643600 -13.197600 -7.135616
-17.596800 -13.197600 -7.131008
-17.550000 -13.197600 -7.089131
-17.503200 -13.197600 -7.062067
-17.456400 -13.197600 -7.026630
-17.409600 -13.197600 -7.006936
-17.362800 -13.197600 -6.984989
-17.316000 -13.197600 -6.947096
-17.269200 -13.197600 -6.894905
-17.222400 -13.197600 -6.837994
-16.754400 -13.197600 -5.488900
-16.707600 -13.197600 -5.423807
-15.631200 -13.197600 6.863155
-15.584400 -13.197600 6.877564
-15.537600 -13.197600 6.890885
-15.490800 -13.197600 6.921860
-15.444000 -13.197600 6.942183
-15.397200 -13.197600 6.965269
-15.350400 -13.197600 6.989876
-15.303600 -13.197600 6.993467
-15.256800 -13.197600 7.000744
-15.210000 -13.197600 7.005551
-15.163200 -13.197600 7.005967
-15.116400 -13.197600 7.014916
-15.069600 -13.197600 7.017651
-15.022800 -13.197600 7.022766
-14.976000 -13.197600 7.024842
-14.929200 -13.197600 7.026711
-14.882400 -13.197600 7.026711
-14.835600 -13.197600 7.029529
-14.788800 -13.197600 7.029529
-14.742000 -13.197600 7.030447
-14.695200 -13.197600 7.032571
-14.648400 -13.197600 7.032571
-14.601600 -13.197600 7.035415
-14.554800 -13.197600 7.042827
-14.508000 -13.197600 7.042827
-14.461200 -13.197600 7.046499
-14.414400 -13.197600 7.048345
-14.367600 -13.197600 7.049857
-14.320800 -13.197600 7.052031
-14.274000 -13.197600 7.055032
-14.227200 -13.197600 7.055243
-14.180400 -13.197600 7.059549
-14.133600 -13.197600 7.057221
-14.086800 -13.197600 7.064246
-14.040000 -13.197600 7.067066
-13.993200 -13.197600 7.070940
-13.946400 -13.197600 7.077916
-13.899600 -13.197600 7.085228
-13.852800 -13.197600 7.092689
-13.806000 -13.197600 7.117995
-13.759200 -13.197600 7.131372
-13.712400 -13.197600 7.154838
-13.665600 -13.197600 7.259559
-10.436400 -13.197600 8.677296
-10.389600 -13.197600 8.589628
-10.342800 -13.197600 8.547188
-10.296000 -13.197600 8.480290
-10.249200 -13.197600 8.459894
-10.202400 -13.197600 8.434091
-10.155600 -13.197600 8.342546
-10.108800 -13.197600 8.295871
-10.062000 -13.197600 8.263339
-10.015200 -13.197600 8.218596
-9.968400 -13.197600 8.167054
-9.921600 -13.197600 8.146740
-9.874800 -13.197600 8.115584
-9.828000 -13.197600 8.083076
-9.781200 -13.197600 8.068578
-9.734400 -13.197600 8.039654
-9.687600 -13.197600 7.986851
-9.640800 -13.197600 7.975254
-9.594000 -13.197600 7.955101
-9.547200 -13.197600 7.918528
-9.500400 -13.197600 7.877189
-9.453600 -13.197600 7.823532
-9.406800 -13.197600 7.798252
-9.360000 -13.197600 7.785390
-9.313200 -13.197600 7.761023
-9.266400 -13.197600 7.699095
-9.219600 -13.197600 7.671738
-9.172800 -13.197600 7.643614
-9.126000 -13.197600 7.630142
-9.079200 -13.197600 7.611301
-9.032400 -13.197600 7.588468
-8.985600 -13.197600 7.538215
-8.938800 -13.197600 7.517194
-8.892000 -13.197600 7.495780
-8.845200 -13.197600 7.492256
-8.798400 -13.197600 7.473490
-8.751600 -13.197600 7.444732
-8.704800 -13.197600 7.431119
-8.658000 -13.197600 7.430117
-8.611200 -13.197600 7.424641
-8.564400 -13.197600 7.401568
-8.517600 -13.197600 7.381721
-8.470800 -13.197600 7.375432
-8.424000 -13.197600 7.349613
-8.377200 -13.197600 7.329741
-8.330400 -13.197600 7.309384
-8.283600 -13.197600 7.282381
-8.236800 -13.197600 7.280196
-8.190000 -13.197600 7.261625
-8.143200 -13.197600 7.249872
-8.096400 -13.197600 7.233740
-8.049600 -13.197600 7.224619
-8.002800 -13.197600 7.224619
-7.956000 -13.197600 7.218363
-7.909200 -13.197600 7.206029
-7.862400 -13.197600 7.174443
-7.815600 -13.197600 7.162281
-7.768800 -13.197600 7.143347
-7.722000 -13.197600 7.126584
-7.675200 -13.197600 7.099758
-7.628400 -13.197600 7.078026
-7.581600 -13.197600 7.068212
-7.534800 -13.197600 7.061218
-7.488000 -13.197600 7.052983
-7.441200 -13.197600 7.042837
-7.394400 -13.197600 7.038033
-7.347600 -13.197600 7.038033
-7.300800 -13.197600 7.027920
-7.254000 -13.197600 7.027920
-7.207200 -13.197600 7.015520
-7.160400 -13.197600 7.005684
-7.113600 -13.197600 6.987426
-7.066800 -13.197600 6.963114
-7.020000 -13.197600 6.945878
-6.973200 -13.197600 6.931082
-6.926400 -13.197600 6.931082
-6.879600 -13.197600 6.923182
-6.832800 -13.197600 6.911188
-6.786000 -13.197600 6.906160
-6.739200 -13.197600 6.899461
-6.692400 -13.197600 6.889603
-6.645600 -13.197600 6.874358
-6.598800 -13.197600 6.874350
-6.552000 -13.197600 6.872528
-6.505200 -13.197600 6.863927
-6.458400 -13.197600 6.871919
-6.411600 -13.197600 6.872528
-6.364800 -13.197600 6.879025
-6.318000 -13.197600 6.876345
-6.271200 -13.197600 6.863606
-6.224400 -13.197600 6.814188
-6.177600 -13.197600 6.809416
-6.130800 -13.197600 6.789760
-6.084000 -13.197600 6.778231
-6.037200 -13.197600 6.763135
-5.990400 -13.197600 6.760823
-5.943600 -13.197600 6.763135
-5.896800 -13.197600 6.763270
-5.850000 -13.197600 6.763135
-5.803200 -13.197600 6.761670
-5.756400 -13.197600 6.763270
-5.709600 -13.197600 6.744201
-5.662800 -13.197600 6.731770
-5.616000 -13.197600 6.722284
-5.569200 -13.197600 6.722284
-5.522400 -13.197600 6.725767
-5.475600 -13.197600 6.722284
-5.428800 -13.197600 6.719646
-5.382000 -13.197600 6.722284
-5.335200 -13.197600 6.726770
-5.288400 -13.197600 6.730991
-5.241600 -13.197600 6.726770
-5.194800 -13.197600 6.728911
-5.148000 -13.197600 6.719014
-5.101200 -13.197600 6.719014
-5.054400 -13.197600 6.715449
-5.007600 -13.197600 6.681049
-4.960800 -13.197600 6.679380
-4.914000 -13.197600 6.659538
-4.867200 -13.197600 6.642023
-4.820400 -13.197600 6.632468
-4.773600 -13.197600 6.636760
-4.726800 -13.197600 6.626982
-4.680000 -13.197600 6.626982
-4.633200 -13.197600 6.632468
-4.586400 -13.197600 6.654797
-4.539600 -13.197600 6.659234
-4.492800 -13.197600 6.662880
-4.446000 -13.197600 6.662880
-4.399200 -13.197600 6.681898
-4.352400 -13.197600 6.662880
-4.305600 -13.197600 6.652309
-4.258800 -13.197600 6.652096
-4.212000 -13.197600 6.646568
-4.165200 -13.197600 6.637604
-4.118400 -13.197600 6.622469
-4.071600 -13.197600 6.624030
-4.024800 -13.197600 6.633777
-3.978000 -13.197600 6.637604
-3.931200 -13.197600 6.634251
-3.884400 -13.197600 6.634251
-3.837600 -13.197600 6.633777
-3.790800 -13.197600 6.633777
-3.744000 -13.197600 6.632208
-3.697200 -13.197600 6.632208
-3.650400 -13.197600 6.611664
-3.603600 -13.197600 6.614087
-3.556800 -13.197600 6.614087
-3.510000 -13.197600 6.615124
-3.463200 -13.197600 6.615124
-3.416400 -13.197600 6.615124
-3.369600 -13.197600 6.614692
-3.322800 -13.197600 6.607821
-3.276000 -13.197600 6.607821
-3.229200 -13.197600 6.616071
-3.182400 -13.197600 6.618951
-3.135600 -13.197600 6.633893
-3.088800 -13.197600 6.637690
-3.042000 -13.197600 6.657949
-2.995200 -13.197600 6.662581
-2.948400 -13.197600 6.657949
-2.901600 -13.197600 6.662581
-2.854800 -13.197600 6.638258
-2.808000 -13.197600 6.637053
-2.761200 -13.197600 6.637333
-2.714400 -13.197600 6.621830
-2.667600 -13.197600 6.614681
-2.620800 -13.197600 6.614681
-2.574000 -13.197600 6.634509
-2.527200 -13.197600 6.660147
-2.480400 -13.197600 6.663919
-2.433600 -13.197600 6.676217
-2.386800 -13.197600 6.723794
-2.340000 -13.197600 6.723794
-2.293200 -13.197600 6.695943
-2.246400 -13.197600 6.693909
-2.199600 -13.197600 6.679339
-2.152800 -13.197600 6.681121
-2.106000 -13.197600 6.668138
-2.059200 -13.197600 6.679339
-2.012400 -13.197600 6.685888
-1.965600 -13.197600 6.685888
-1.918800 -13.197600 6.693899
-1.872000 -13.197600 6.698294
-1.825200 -13.197600 6.696099
-1.778400 -13.197600 6.708461
-1.731600 -13.197600 6.709036
-1.684800 -13.197600 6.704699
-1.638000 -13.197600 6.712657
-1.591200 -13.197600 6.726240
-1.544400 -13.197600 6.726533
-1.497600 -13.197600 6.734882
-1.450800 -13.197600 6.743572
-1.404000 -13.197600 6.747515
-1.357200 -13.197600 6.758811
-1.310400 -13.197600 6.784755
-1.263600 -13.197600 6.800797
-1.216800 -13.197600 6.804680
-1.170000 -13.197600 6.804680
-1.123200 -13.197600 6.805437
-1.076400 -13.197600 6.815105
-1.029600 -13.197600 6.821915
-0.982800 -13.197600 6.821915
-0.936000 -13.197600 6.836600
-0.889200 -13.197600 6.850726
-0.842400 -13.197600 6.851668
-0.795600 -13.197600 6.871484
-0.748800 -13.197600 6.879099
-0.702000 -13.197600 6.911294
-0.655200 -13.197600 6.940302
-0.608400 -13.197600 6.926311
-0.561600 -13.197600 6.952232
-0.514800 -13.197600 6.952232
-0.468000 -13.197600 6.977743
-0.421200 -13.197600 6.974493
-0.374400 -13.197600 6.974493
-0.327600 -13.197600 6.974573
-0.280800 -13.197600 7.002463
-0.234000 -13.197600 7.021911
-0.187200 -13.197600 7.032600
-0.140400 -13.197600 7.033570
-0.093600 -13.197600 7.033570
-0.046800 -13.197600 7.045225
0.000000 -13.197600 7.056905
0.046800 -13.197600 7.072417
0.093600 -13.197600 7.078712
0.140400 -13.197600 7.086167
0.187200 -13.197600 7.106112
0.234000 -13.197600 7.121480
0.280800 -13.197600 7.136122
0.327600 -13.197600 7.155146
0.374400 -13.197600 7.160057
0.421200 -13.197600 7.159264
0.468000 -13.197600 7.157093
0.514800 -13.197600 7.174427
0.561600 -13.197600 7.175200
0.608400 -13.197600 7.180030
0.655200 -13.197600 7.189720
0.702000 -13.197600 7.191788
0.748800 -13.197600 7.223017
0.795600 -13.197600 7.239848
0.842400 -13.197600 7.262115
0.889200 -13.197600 7.281728
0.936000 -13.197600 7.305018
0.982800 -13.197600 7.311732
1.029600 -13.197600 7.326234
1.076400 -13.197600 7.337699
1.123200 -13.197600 7.340731
1.170000 -13.197600 7.357750
1.216800 -13.197600 7.399238
1.263600 -13.197600 7.426618
1.310400 -13.197600 7.456546
1.357200 -13.197600 7.478540
1.404000 -13.197600 7.493608
1.450800 -13.197600 7.522113
1.497600 -13.197600 7.570067
1.544400 -13.197600 7.588236
1.591200 -13.197600 7.608878
1.638000 -13.197600 7.635358
1.684800 -13.197600 7.658519
1.731600 -13.197600 7.698027
1.778400 -13.197600 7.709101
1.825200 -13.197600 7.724165
1.872000 -13.197600 7.729289
1.918800 -13.197600 7.749216
1.965600 -13.197600 7.768066
2.012400 -13.197600 7.777870
2.059200 -13.197600 7.802824
2.106000 -13.197600 7.826781
2.152800 -13.197600 7.863104
2.199600 -13.197600 7.897260
2.246400 -13.197600 7.977756
2.293200 -13.197600 7.992165
2.340000 -13.197600 8.005966
2.386800 -13.197600 8.058741
2.433600 -13.197600 8.079140
2.480400 -13.197600 8.188186
2.527200 -13.197600 8.239410
2.574000 -13.197600 8.258477
2.620800 -13.197600 8.273538
2.667600 -13.197600 8.314581
2.714400 -13.197600 8.369817
2.761200 -13.197600 8.371861
2.808000 -13.197600 8.412236
2.854800 -13.197600 8.459679
2.901600 -13.197600 8.552412
2.948400 -13.197600 8.570044
2.995200 -13.197600 8.580467
3.042000 -13.197600 8.695366
3.088800 -13.197600 8.743826
3.135600 -13.197600 8.797082
3.182400 -13.197600 8.841883
3.229200 -13.197600 8.916004
3.276000 -13.197600 9.094435
3.322800 -13.197600 9.247430
12.823200 -13.197600 8.031610
12.870000 -13.197600 8.032750
12.916800 -13.197600 8.018819
12.963600 -13.197600 8.016227
13.010400 -13.197600 8.020192
13.057200 -13.197600 8.007471
13.104000 -13.197600 8.007913
13.150800 -13.197600 7.998718
13.197600 -13.197600 7.998441
13.244400 -13.197600 7.998441
13.291200 -13.197600 7.998718
13.338000 -13.197600 8.003398
13.384800 -13.197600 8.018464
13.431600 -13.197600 8.045223
13.478400 -13.197600 8.055098
13.525200 -13.197600 8.058408
13.572000 -13.197600 8.052239
13.618800 -13.197600 8.052239
13.665600 -13.197600 8.037660
13.712400 -13.197600 8.035625
13.759200 -13.197600 8.035625
13.806000 -13.197600 8.012867
13.852800 -13.197600 8.013112
13.899600 -13.197600 8.019297
13.946400 -13.197600 8.020375
13.993200 -13.197600 8.037527
14.040000 -13.197600 8.039255
14.086800 -13.197600 8.037527
14.133600 -13.197600 8.041070
14.180400 -13.197600 8.045906
14.227200 -13.197600 8.050033
14.274000 -13.197600 8.052244
14.320800 -13.197600 8.052380
14.367600 -13.197600 8.058719
14.414400 -13.197600 8.059253
14.461200 -13.197600 8.058719
14.508000 -13.197600 8.052380
14.554800 -13.197600 8.052244
14.601600 -13.197600 8.048300
14.648400 -13.197600 8.030799
14.695200 -13.197600 8.006961
15.490800 -13.197600 6.789404
15.537600 -13.197600 6.782470
15.584400 -13.197600 6.777537
15.631200 -13.197600 6.788500
15.678000 -13.197600 6.789404
15.724800 -13.197600 6.781323
15.771600 -13.197600 6.770629
15.818400 -13.197600 6.781323
15.865200 -13.197600 6.792083
15.912000 -13.197600 6.793350
15.958800 -13.197600 6.797271
16.005600 -13.197600 6.792083
16.052400 -13.197600 6.783378
16.099200 -13.197600 6.774706
16.146000 -13.197600 6.743125
16.333200 -13.197600 5.279987
16.380000 -13.197600 4.932852
16.426800 -13.197600 4.733190
16.520400 -13.197600 4.320556
16.567200 -13.197600 4.056825
-18.720000 -13.150800 0.000000
-18.673200 -13.150800 0.000000
-18.626400 -13.150800 0.000000
-18.579600 -13.150800 -7.258664
-18.532800 -13.150800 -7.252312
-18.486000 -13.150800 -7.248172
-18.439200 -13.150800 -7.248172
-18.392400 -13.150800 -7.248172
-18.345600 -13.150800 -7.248172
-18.298800 -13.150800 -7.248172
-18.252000 -13.150800 -7.247848
-18.205200 -13.150800 -7.241855
-18.158400 -13.150800 -7.240227
-18.111600 -13.150800 -7.233291
-18.064800 -13.150800 -7.230179
-18.018000 -13.150800 -7.219308
-17.971200 -13.150800 -7.191993
-17.924400 -13.150800 -7.177447
-17.877600 -13.150800 -7.175857
-17.830800 -13.150800 -7.171256
-17.784000 -13.150800 -7.171256
-17.737200 -13.150800 -7.153709
-17.690400 -13.150800 -7.153709
-17.643600 -13.150800 -7.141161
-17.596800 -13.150800 -7.134102
-17.550000 -13.150800 -7.089131
-17.503200 -13.150800 -7.059346
-17.456400 -13.150800 -7.018914
-17.409600 -13.150800 -6.995741
-17.362800 -13.150800 -6.956875
-17.316000 -13.150800 -6.914146
-17.269200 -13.150800 -6.866005
-17.222400 -13.150800 -6.773574
-16.801200 -13.150800 -5.507739
-16.754400 -13.150800 -5.475093
-16.707600 -13.150800 -5.329882
-15.678000 -13.150800 6.863155
-15.631200 -13.150800 6.883415
-15.584400 -13.150800 6.890994
-15.537600 -13.150800 6.918318
-15.490800 -13.150800 6.938001
-15.444000 -13.150800 6.958533
-15.397200 -13.150800 6.972036
-15.350400 -13.150800 6.991347
-15.303600 -13.150800 6.997998
-15.256800 -13.150800 7.001841
-15.210000 -13.150800 7.006439
-15.163200 -13.150800 7.008035
-15.116400 -13.150800 7.014916
-15.069600 -13.150800 7.017896
-15.022800 -13.150800 7.022370
-14.976000 -13.150800 7.022370
-14.929200 -13.150800 7.024842
-14.882400 -13.150800 7.026711
-14.835600 -13.150800 7.034629
-14.788800 -13.150800 7.034629
-14.742000 -13.150800 7.034629
-14.695200 -13.150800 7.035415
-14.648400 -13.150800 7.035415
-14.601600 -13.150800 7.042000
-14.554800 -13.150800 7.042827
-14.508000 -13.150800 7.046221
-14.461200 -13.150800 7.048345
-14.414400 -13.150800 7.053953
-14.367600 -13.150800 7.059549
-14.320800 -13.150800 7.067079
-14.274000 -13.150800 7.072061
-14.227200 -13.150800 7.073390
-14.180400 -13.150800 7.073390
-14.133600 -13.150800 7.072900
-14.086800 -13.150800 7.072900
-14.040000 -13.150800 7.074084
-13.993200 -13.150800 7.081589
-13.946400 -13.150800 7.083192
-13.899600 -13.150800 7.088440
-13.852800 -13.150800 7.115504
-13.806000 -13.150800 7.131372
-13.759200 -13.150800 7.148799
-13.712400 -13.150800 7.207568
-10.436400 -13.150800 10.782735
-10.389600 -13.150800 8.609499
-10.342800 -13.150800 8.575677
-10.296000 -13.150800 8.510748
-10.249200 -13.150800 8.459894
-10.202400 -13.150800 8.445050
-10.155600 -13.150800 8.374969
-10.108800 -13.150800 8.326705
-10.062000 -13.150800 8.277493
-10.015200 -13.150800 8.226486
-9.968400 -13.150800 8.187699
-9.921600 -13.150800 8.149629
-9.874800 -13.150800 8.117782
-9.828000 -13.150800 8.090213
-9.781200 -13.150800 8.077423
-9.734400 -13.150800 8.040277
-9.687600 -13.150800 8.000888
-9.640800 -13.150800 7.975254
-9.594000 -13.150800 7.955101
-9.547200 -13.150800 7.903710
-9.500400 -13.150800 7.873834
-9.453600 -13.150800 7.822702
-9.406800 -13.150800 7.796769
-9.360000 -13.150800 7.784722
-9.313200 -13.150800 7.771848
-9.266400 -13.150800 7.714385
-9.219600 -13.150800 7.687058
-9.172800 -13.150800 7.661916
-9.126000 -13.150800 7.638153
-9.079200 -13.150800 7.600591
-9.032400 -13.150800 7.576408
-8.985600 -13.150800 7.546879
-8.938800 -13.150800 7.521115
-8.892000 -13.150800 7.492463
-8.845200 -13.150800 7.487838
-8.798400 -13.150800 7.466366
-8.751600 -13.150800 7.431119
-8.704800 -13.150800 7.428475
-8.658000 -13.150800 7.428329
-8.611200 -13.150800 7.421816
-8.564400 -13.150800 7.401568
-8.517600 -13.150800 7.389147
-8.470800 -13.150800 7.379529
-8.424000 -13.150800 7.349613
-8.377200 -13.150800 7.329741
-8.330400 -13.150800 7.309384
-8.283600 -13.150800 7.271752
-8.236800 -13.150800 7.270067
-8.190000 -13.150800 7.238034
-8.143200 -13.150800 7.238034
-8.096400 -13.150800 7.236448
-8.049600 -13.150800 7.224619
-8.002800 -13.150800 7.220287
-7.956000 -13.150800 7.216957
-7.909200 -13.150800 7.195861
-7.862400 -13.150800 7.165538
-7.815600 -13.150800 7.155051
-7.768800 -13.150800 7.138531
-7.722000 -13.150800 7.128092
-7.675200 -13.150800 7.115209
-7.628400 -13.150800 7.111143
-7.581600 -13.150800 7.089312
-7.534800 -13.150800 7.068523
-7.488000 -13.150800 7.053644
-7.441200 -13.150800 7.042837
-7.394400 -13.150800 7.036115
-7.347600 -13.150800 7.038033
-7.300800 -13.150800 7.028299
-7.254000 -13.150800 7.027920
-7.207200 -13.150800 7.015520
-7.160400 -13.150800 6.997198
-7.113600 -13.150800 6.984944
-7.066800 -13.150800 6.958302
-7.020000 -13.150800 6.942712
-6.973200 -13.150800 6.931007
-6.926400 -13.150800 6.925793
-6.879600 -13.150800 6.923182
-6.832800 -13.150800 6.919969
-6.786000 -13.150800 6.919969
-6.739200 -13.150800 6.913122
-6.692400 -13.150800 6.899453
-6.645600 -13.150800 6.885023
-6.598800 -13.150800 6.881400
-6.552000 -13.150800 6.881400
-6.505200 -13.150800 6.871919
-6.458400 -13.150800 6.876380
-6.411600 -13.150800 6.876380
-6.364800 -13.150800 6.879025
-6.318000 -13.150800 6.876345
-6.271200 -13.150800 6.863606
-6.224400 -13.150800 6.840249
-6.177600 -13.150800 6.819064
-6.130800 -13.150800 6.802950
-6.084000 -13.150800 6.789447
-6.037200 -13.150800 6.778231
-5.990400 -13.150800 6.766823
-5.943600 -13.150800 6.775815
-5.896800 -13.150800 6.775815
-5.850000 -13.150800 6.771493
-5.803200 -13.150800 6.762237
-5.756400 -13.150800 6.761670
-5.709600 -13.150800 6.744201
-5.662800 -13.150800 6.733001
-5.616000 -13.150800 6.727788
-5.569200 -13.150800 6.722284
-5.522400 -13.150800 6.722284
-5.475600 -13.150800 6.718394
-5.428800 -13.150800 6.716273
-5.382000 -13.150800 6.718394
-5.335200 -13.150800 6.722284
-5.288400 -13.150800 6.719014
-5.241600 -13.150800 6.718394
-5.194800 -13.150800 6.728911
-5.148000 -13.150800 6.728911
-5.101200 -13.150800 6.728911
-5.054400 -13.150800 6.704256
-5.007600 -13.150800 6.669053
-4.960800 -13.150800 6.659538
-4.914000 -13.150800 6.654493
-4.867200 -13.150800 6.633222
-4.820400 -13.150800 6.632468
-4.773600 -13.150800 6.632468
-4.726800 -13.150800 6.625563
-4.680000 -13.150800 6.625563
-4.633200 -13.150800 6.630857
-4.586400 -13.150800 6.633517
-4.539600 -13.150800 6.659234
-4.492800 -13.150800 6.659234
-4.446000 -13.150800 6.659518
-4.399200 -13.150800 6.680130
-4.352400 -13.150800 6.680130
-4.305600 -13.150800 6.652096
-4.258800 -13.150800 6.650772
-4.212000 -13.150800 6.644136
-4.165200 -13.150800 6.636920
-4.118400 -13.150800 6.621794
-4.071600 -13.150800 6.629434
-4.024800 -13.150800 6.633777
-3.978000 -13.150800 6.637604
-3.931200 -13.150800 6.636920
-3.884400 -13.150800 6.634487
-3.837600 -13.150800 6.649860
-3.790800 -13.150800 6.649860
-3.744000 -13.150800 6.634251
-3.697200 -13.150800 6.634251
-3.650400 -13.150800 6.628313
-3.603600 -13.150800 6.624955
-3.556800 -13.150800 6.623839
-3.510000 -13.150800 6.623839
-3.463200 -13.150800 6.622011
-3.416400 -13.150800 6.622011
-3.369600 -13.150800 6.616398
-3.322800 -13.150800 6.615124
-3.276000 -13.150800 6.616398
-3.229200 -13.150800 6.616398
-3.182400 -13.150800 6.618951
-3.135600 -13.150800 6.624500
-3.088800 -13.150800 6.624500
-3.042000 -13.150800 6.657882
-2.995200 -13.150800 6.668174
-2.948400 -13.150800 6.664707
-2.901600 -13.150800 6.668174
-2.854800 -13.150800 6.651640
-2.808000 -13.150800 6.638258
-2.761200 -13.150800 6.638258
-2.714400 -13.150800 6.614681
-2.667600 -13.150800 6.613078
-2.620800 -13.150800 6.606851
-2.574000 -13.150800 6.628936
-2.527200 -13.150800 6.658532
-2.480400 -13.150800 6.658532
-2.433600 -13.150800 6.679925
-2.386800 -13.150800 6.723794
-2.340000 -13.150800 6.725383
-2.293200 -13.150800 6.698370
-2.246400 -13.150800 6.695943
-2.199600 -13.150800 6.673891
-2.152800 -13.150800 6.673891
-2.106000 -13.150800 6.668098
-2.059200 -13.150800 6.668138
-2.012400 -13.150800 6.673725
-1.965600 -13.150800 6.683858
-1.918800 -13.150800 6.688386
-1.872000 -13.150800 6.693899
-1.825200 -13.150800 6.693990
-1.778400 -13.150800 6.700713
-1.731600 -13.150800 6.698709
-1.684800 -13.150800 6.696099
-1.638000 -13.150800 6.701491
-1.591200 -13.150800 6.712384
-1.544400 -13.150800 6.712657
-1.497600 -13.150800 6.731546
-1.450800 -13.150800 6.732593
-1.404000 -13.150800 6.734882
-1.357200 -13.150800 6.743279
-1.310400 -13.150800 6.758811
-1.263600 -13.150800 6.781244
-1.216800 -13.150800 6.794330
-1.170000 -13.150800 6.798387
-1.123200 -13.150800 6.804680
-1.076400 -13.150800 6.806630
-1.029600 -13.150800 6.821915
-0.982800 -13.150800 6.811847
-0.936000 -13.150800 6.824338
-0.889200 -13.150800 6.842401
-0.842400 -13.150800 6.850508
-0.795600 -13.150800 6.863193
-0.748800 -13.150800 6.874364
-0.702000 -13.150800 6.879099
-0.655200 -13.150800 6.913152
-0.608400 -13.150800 6.913152
-0.561600 -13.150800 6.949538
-0.514800 -13.150800 6.952232
-0.468000 -13.150800 6.977743
-0.421200 -13.150800 6.967087
-0.374400 -13.150800 6.974493
-0.327600 -13.150800 6.967087
-0.280800 -13.150800 7.004432
-0.234000 -13.150800 7.021911
-0.187200 -13.150800 7.032600
-0.140400 -13.150800 7.032600
-0.093600 -13.150800 7.032600
-0.046800 -13.150800 7.038833
0.000000 -13.150800 7.056931
0.046800 -13.150800 7.066878
0.093600 -13.150800 7.075531
0.140400 -13.150800 7.093605
0.187200 -13.150800 7.120093
0.234000 -13.150800 7.123303
0.280800 -13.150800 7.136122
0.327600 -13.150800 7.143194
0.374400 -13.150800 7.159264
0.421200 -13.150800 7.150508
0.468000 -13.150800 7.149266
0.514800 -13.150800 7.159264
0.561600 -13.150800 7.163748
0.608400 -13.150800 7.175123
0.655200 -13.150800 7.181429
0.702000 -13.150800 7.190832
0.748800 -13.150800 7.220639
0.795600 -13.150800 7.244519
0.842400 -13.150800 7.262239
0.889200 -13.150800 7.281728
0.936000 -13.150800 7.300149
0.982800 -13.150800 7.310314
1.029600 -13.150800 7.322573
1.076400 -13.150800 7.337699
1.123200 -13.150800 7.347624
1.170000 -13.150800 7.360709
1.216800 -13.150800 7.391047
1.263600 -13.150800 7.405137
1.310400 -13.150800 7.454000
1.357200 -13.150800 7.456546
1.404000 -13.150800 7.484155
1.450800 -13.150800 7.526293
1.497600 -13.150800 7.570028
1.544400 -13.150800 7.587867
1.591200 -13.150800 7.604767
1.638000 -13.150800 7.615677
1.684800 -13.150800 7.639011
1.731600 -13.150800 7.668334
1.778400 -13.150800 7.700846
1.825200 -13.150800 7.723604
1.872000 -13.150800 7.729289
1.918800 -13.150800 7.732087
1.965600 -13.150800 7.762285
2.012400 -13.150800 7.797034
2.059200 -13.150800 7.813109
2.106000 -13.150800 7.831892
2.152800 -13.150800 7.883454
2.199600 -13.150800 7.918809
2.246400 -13.150800 7.977756
2.293200 -13.150800 7.996961
2.340000 -13.150800 8.012436
2.386800 -13.150800 8.058741
2.433600 -13.150800 8.070603
2.480400 -13.150800 8.128326
2.527200 -13.150800 8.215123
2.574000 -13.150800 8.244612
2.620800 -13.150800 8.266369
2.667600 -13.150800 8.298263
2.714400 -13.150800 8.341945
2.761200 -13.150800 8.369817
2.808000 -13.150800 8.411220
2.854800 -13.150800 8.430209
2.901600 -13.150800 8.536039
2.948400 -13.150800 8.556805
2.995200 -13.150800 8.580551
3.042000 -13.150800 8.667337
3.088800 -13.150800 8.728193
3.135600 -13.150800 8.779903
3.182400 -13.150800 8.821047
3.229200 -13.150800 8.916004
3.276000 -13.150800 9.113114
3.322800 -13.150800 9.275826
3.369600 -13.150800 9.364296
12.870000 -13.150800 8.060084
12.916800 -13.150800 8.037124
12.963600 -13.150800 8.031610
13.010400 -13.150800 8.033272
13.057200 -13.150800 8.026796
13.104000 -13.150800 8.026796
13.150800 -13.150800 8.018819
13.197600 -13.150800 8.010295
13.244400 -13.150800 8.007913
13.291200 -13.150800 8.021015
13.338000 -13.150800 8.021015
13.384800 -13.150800 8.045223
13.431600 -13.150800 8.046051
13.478400 -13.150800 8.055098
13.525200 -13.150800 8.058408
13.572000 -13.150800 8.054189
13.618800 -13.150800 8.055098
13.665600 -13.150800 8.052239
13.712400 -13.150800 8.040264
13.759200 -13.150800 8.040264
13.806000 -13.150800 8.032353
13.852800 -13.150800 8.025936
13.899600 -13.150800 8.032353
13.946400 -13.150800 8.032353
13.993200 -13.150800 8.041296
14.040000 -13.150800 8.039255
14.086800 -13.150800 8.041296
14.133600 -13.150800 8.045906
14.180400 -13.150800 8.055851
14.227200 -13.150800 8.055851
14.274000 -13.150800 8.059253
14.320800 -13.150800 8.077455
14.367600 -13.150800 8.080691
14.414400 -13.150800 8.080691
14.461200 -13.150800 8.080691
14.508000 -13.150800 8.061541
14.554800 -13.150800 8.075056
14.601600 -13.150800 8.078000
14.648400 -13.150800 8.061419
14.695200 -13.150800 8.048300
14.742000 -13.150800 8.010658
15.537600 -13.150800 6.788500
15.584400 -13.150800 6.789404
15.631200 -13.150800 6.794431
15.724800 -13.150800 6.793350
15.771600 -13.150800 6.777537
15.818400 -13.150800 6.792083
15.865200 -13.150800 6.794924
15.912000 -13.150800 6.797396
15.958800 -13.150800 6.802182
16.005600 -13.150800 6.797271
16.052400 -13.150800 6.792083
16.099200 -13.150800 6.787924
16.146000 -13.150800 6.769932
16.192800 -13.150800 6.725667
16.520400 -13.150800 4.448900
16.567200 -13.150800 4.226875
-18.720000 -13.104000 0.000000
-18.673200 -13.104000 0.000000
-18.626400 -13.104000 0.000000
-18.579600 -13.104000 -7.281397
-18.532800 -13.104000 -7.271603
-18.486000 -13.104000 -7.264466
-18.439200 -13.104000 -7.267251
-18.392400 -13.104000 -7.258664
-18.345600 -13.104000 -7.250385
-18.298800 -13.104000 -7.241855
-18.252000 -13.104000 -7.236850
-18.205200 -13.104000 -7.235802
-18.158400 -13.104000 -7.231386
-18.111600 -13.104000 -7.223122
-18.064800 -13.104000 -7.219308
-18.018000 -13.104000 -7.210708
-17.971200 -13.104000 -7.191993
-17.924400 -13.104000 -7.187349
-17.877600 -13.104000 -7.177447
-17.830800 -13.104000 -7.177447
-17.784000 -13.104000 -7.187349
-17.737200 -13.104000 -7.175857
-17.690400 -13.104000 -7.171256
-17.643600 -13.104000 -7.171256
-17.596800 -13.104000 -7.161479
-17.550000 -13.104000 -7.113839
-17.503200 -13.104000 -7.089131
-17.456400 -13.104000 -7.026630
-17.409600 -13.104000 -6.986397
-17.362800 -13.104000 -6.947096
-17.316000 -13.104000 -6.879048
-17.269200 -13.104000 -6.789729
-16.848000 -13.104000 -5.534340
-16.801200 -13.104000 -5.507153
-16.754400 -13.104000 -5.475093
-15.678000 -13.104000 6.865876
-15.631200 -13.104000 6.890885
-15.584400 -13.104000 6.910659
-15.537600 -13.104000 6.929551
-15.490800 -13.104000 6.955617
-15.444000 -13.104000 6.975176
-15.397200 -13.104000 6.990772
-15.350400 -13.104000 6.999713
-15.303600 -13.104000 7.004789
-15.256800 -13.104000 7.008966
-15.210000 -13.104000 7.015721
-15.163200 -13.104000 7.019413
-15.116400 -13.104000 7.019784
-15.069600 -13.104000 7.023999
-15.022800 -13.104000 7.024842
-14.976000 -13.104000 7.024842
-14.929200 -13.104000 7.026711
-14.882400 -13.104000 7.029182
-14.835600 -13.104000 7.034629
-14.788800 -13.104000 7.035415
-14.742000 -13.104000 7.042000
-14.695200 -13.104000 7.043863
-14.648400 -13.104000 7.043863
-14.601600 -13.104000 7.044136
-14.554800 -13.104000 7.048345
-14.508000 -13.104000 7.048662
-14.461200 -13.104000 7.055949
-14.414400 -13.104000 7.060783
-14.367600 -13.104000 7.067365
-14.320800 -13.104000 7.067977
-14.274000 -13.104000 7.072900
-14.227200 -13.104000 7.076285
-14.180400 -13.104000 7.077688
-14.133600 -13.104000 7.076285
-14.086800 -13.104000 7.076285
-14.040000 -13.104000 7.080585
-13.993200 -13.104000 7.083974
-13.946400 -13.104000 7.088077
-13.899600 -13.104000 7.099853
-13.852800 -13.104000 7.130075
-13.806000 -13.104000 7.146667
-13.759200 -13.104000 7.154838
-10.436400 -13.104000 11.221875
-10.389600 -13.104000 8.932084
-10.342800 -13.104000 8.609499
-10.296000 -13.104000 8.547188
-10.249200 -13.104000 8.524089
-10.202400 -13.104000 8.468458
-10.155600 -13.104000 8.421654
-10.108800 -13.104000 8.350688
-10.062000 -13.104000 8.295221
-10.015200 -13.104000 8.240243
-9.968400 -13.104000 8.188030
-9.921600 -13.104000 8.146740
-9.874800 -13.104000 8.126174
-9.828000 -13.104000 8.092110
-9.781200 -13.104000 8.077423
-9.734400 -13.104000 8.037659
-9.687600 -13.104000 8.006403
-9.640800 -13.104000 7.987610
-9.594000 -13.104000 7.959724
-9.547200 -13.104000 7.925228
-9.500400 -13.104000 7.877189
-9.453600 -13.104000 7.822702
-9.406800 -13.104000 7.790476
-9.360000 -13.104000 7.781580
-9.313200 -13.104000 7.754106
-9.266400 -13.104000 7.701430
-9.219600 -13.104000 7.675870
-9.172800 -13.104000 7.657643
-9.126000 -13.104000 7.638153
-9.079200 -13.104000 7.616473
-9.032400 -13.104000 7.588468
-8.985600 -13.104000 7.570749
-8.938800 -13.104000 7.527915
-8.892000 -13.104000 7.503412
-8.845200 -13.104000 7.487838
-8.798400 -13.104000 7.469195
-8.751600 -13.104000 7.443737
-8.704800 -13.104000 7.431119
-8.658000 -13.104000 7.428329
-8.611200 -13.104000 7.421816
-8.564400 -13.104000 7.401771
-8.517600 -13.104000 7.382711
-8.470800 -13.104000 7.379529
-8.424000 -13.104000 7.337002
-8.377200 -13.104000 7.325593
-8.330400 -13.104000 7.288939
-8.283600 -13.104000 7.259974
-8.236800 -13.104000 7.259974
-8.190000 -13.104000 7.240593
-8.143200 -13.104000 7.241251
-8.096400 -13.104000 7.236671
-8.049600 -13.104000 7.236448
-8.002800 -13.104000 7.224619
-7.956000 -13.104000 7.218363
-7.909200 -13.104000 7.174600
-7.862400 -13.104000 7.165306
-7.815600 -13.104000 7.155051
-7.768800 -13.104000 7.143347
-7.722000 -13.104000 7.128718
-7.675200 -13.104000 7.123023
-7.628400 -13.104000 7.111143
-7.581600 -13.104000 7.096715
-7.534800 -13.104000 7.072525
-7.488000 -13.104000 7.048173
-7.441200 -13.104000 7.032035
-7.394400 -13.104000 7.028299
-7.347600 -13.104000 7.027920
-7.300800 -13.104000 7.019143
-7.254000 -13.104000 7.015520
-7.207200 -13.104000 7.007004
-7.160400 -13.104000 6.991052
-7.113600 -13.104000 6.968633
-7.066800 -13.104000 6.947162
-7.020000 -13.104000 6.934677
-6.973200 -13.104000 6.925793
-6.926400 -13.104000 6.919969
-6.879600 -13.104000 6.912993
-6.832800 -13.104000 6.911188
-6.786000 -13.104000 6.911188
-6.739200 -13.104000 6.913122
-6.692400 -13.104000 6.899461
-6.645600 -13.104000 6.885023
-6.598800 -13.104000 6.881400
-6.552000 -13.104000 6.885023
-6.505200 -13.104000 6.872528
-6.458400 -13.104000 6.872528
-6.411600 -13.104000 6.869651
-6.364800 -13.104000 6.872528
-6.318000 -13.104000 6.871919
-6.271200 -13.104000 6.856304
-6.224400 -13.104000 6.838394
-6.177600 -13.104000 6.834258
-6.130800 -13.104000 6.814188
-6.084000 -13.104000 6.801927
-6.037200 -13.104000 6.789447
-5.990400 -13.104000 6.778231
-5.943600 -13.104000 6.782950
-5.896800 -13.104000 6.776719
-5.850000 -13.104000 6.774443
-5.803200 -13.104000 6.762237
-5.756400 -13.104000 6.759735
-5.709600 -13.104000 6.746990
-5.662800 -13.104000 6.744729
-5.616000 -13.104000 6.727788
-5.569200 -13.104000 6.727788
-5.522400 -13.104000 6.722284
-5.475600 -13.104000 6.718394
-5.428800 -13.104000 6.716273
-5.382000 -13.104000 6.716921
-5.335200 -13.104000 6.716921
-5.288400 -13.104000 6.716273
-5.241600 -13.104000 6.715256
-5.194800 -13.104000 6.715256
-5.148000 -13.104000 6.701644
-5.101200 -13.104000 6.701644
-5.054400 -13.104000 6.684666
-5.007600 -13.104000 6.679660
-4.960800 -13.104000 6.679380
-4.914000 -13.104000 6.667956
-4.867200 -13.104000 6.644272
-4.820400 -13.104000 6.642023
-4.773600 -13.104000 6.642023
-4.726800 -13.104000 6.632468
-4.680000 -13.104000 6.626982
-4.633200 -13.104000 6.630857
-4.586400 -13.104000 6.632468
-4.539600 -13.104000 6.657886
-4.492800 -13.104000 6.655854
-4.446000 -13.104000 6.655854
-4.399200 -13.104000 6.655854
-4.352400 -13.104000 6.666351
-4.305600 -13.104000 6.655689
-4.258800 -13.104000 6.652096
-4.212000 -13.104000 6.637604
-4.165200 -13.104000 6.635936
-4.118400 -13.104000 6.624030
-4.071600 -13.104000 6.629434
-4.024800 -13.104000 6.630626
-3.978000 -13.104000 6.637604
-3.931200 -13.104000 6.637604
-3.884400 -13.104000 6.655459
-3.837600 -13.104000 6.651754
-3.790800 -13.104000 6.651754
-3.744000 -13.104000 6.647103
-3.697200 -13.104000 6.647103
-3.650400 -13.104000 6.632208
-3.603600 -13.104000 6.632208
-3.556800 -13.104000 6.624955
-3.510000 -13.104000 6.624955
-3.463200 -13.104000 6.624955
-3.416400 -13.104000 6.622011
-3.369600 -13.104000 6.619324
-3.322800 -13.104000 6.616071
-3.276000 -13.104000 6.618951
-3.229200 -13.104000 6.617090
-3.182400 -13.104000 6.618146
-3.135600 -13.104000 6.618146
-3.088800 -13.104000 6.618951
-3.042000 -13.104000 6.654030
-2.995200 -13.104000 6.657949
-2.948400 -13.104000 6.660711
-2.901600 -13.104000 6.664707
-2.854800 -13.104000 6.651640
-2.808000 -13.104000 6.642387
-2.761200 -13.104000 6.637053
-2.714400 -13.104000 6.621971
-2.667600 -13.104000 6.595723
-2.620800 -13.104000 6.603497
-2.574000 -13.104000 6.613078
-2.527200 -13.104000 6.642768
-2.480400 -13.104000 6.648387
-2.433600 -13.104000 6.676217
-2.386800 -13.104000 6.698370
-2.340000 -13.104000 6.706816
-2.293200 -13.104000 6.693909
-2.246400 -13.104000 6.693909
-2.199600 -13.104000 6.673891
-2.152800 -13.104000 6.673891
-2.106000 -13.104000 6.668138
-2.059200 -13.104000 6.668686
-2.012400 -13.104000 6.683858
-1.965600 -13.104000 6.698294
-1.918800 -13.104000 6.693279
-1.872000 -13.104000 6.698294
-1.825200 -13.104000 6.696099
-1.778400 -13.104000 6.702078
-1.731600 -13.104000 6.696099
-1.684800 -13.104000 6.694100
-1.638000 -13.104000 6.700713
-1.591200 -13.104000 6.712384
-1.544400 -13.104000 6.712384
-1.497600 -13.104000 6.726240
-1.450800 -13.104000 6.731546
-1.404000 -13.104000 6.734882
-1.357200 -13.104000 6.741202
-1.310400 -13.104000 6.747515
-1.263600 -13.104000 6.763844
-1.216800 -13.104000 6.794330
-1.170000 -13.104000 6.798387
-1.123200 -13.104000 6.800797
-1.076400 -13.104000 6.804680
-1.029600 -13.104000 6.806630
-0.982800 -13.104000 6.805437
-0.936000 -13.104000 6.821915
-0.889200 -13.104000 6.832127
-0.842400 -13.104000 6.836600
-0.795600 -13.104000 6.850726
-0.748800 -13.104000 6.873012
-0.702000 -13.104000 6.879099
-0.655200 -13.104000 6.913152
-0.608400 -13.104000 6.911431
-0.561600 -13.104000 6.929633
-0.514800 -13.104000 6.943505
-0.468000 -13.104000 6.963106
-0.421200 -13.104000 6.967087
-0.374400 -13.104000 6.977743
-0.327600 -13.104000 6.967087
-0.280800 -13.104000 7.004432
-0.234000 -13.104000 7.012655
-0.187200 -13.104000 7.021911
-0.140400 -13.104000 7.021911
-0.093600 -13.104000 7.019696
-0.046800 -13.104000 7.023132
0.000000 -13.104000 7.049365
0.046800 -13.104000 7.060626
0.093600 -13.104000 7.075531
0.140400 -13.104000 7.086167
0.187200 -13.104000 7.106112
0.234000 -13.104000 7.122731
0.280800 -13.104000 7.135384
0.327600 -13.104000 7.143194
0.374400 -13.104000 7.159264
0.421200 -13.104000 7.157093
0.468000 -13.104000 7.155552
0.514800 -13.104000 7.163748
0.561600 -13.104000 7.163748
0.608400 -13.104000 7.175123
0.655200 -13.104000 7.182756
0.702000 -13.104000 7.190832
0.748800 -13.104000 7.226411
0.795600 -13.104000 7.257712
0.842400 -13.104000 7.270537
0.889200 -13.104000 7.281728
0.936000 -13.104000 7.298961
0.982800 -13.104000 7.304674
1.029600 -13.104000 7.315756
1.076400 -13.104000 7.337699
1.123200 -13.104000 7.347624
1.170000 -13.104000 7.360709
1.216800 -13.104000 7.381664
1.263600 -13.104000 7.401775
1.310400 -13.104000 7.421599
1.357200 -13.104000 7.447515
1.404000 -13.104000 7.483147
1.450800 -13.104000 7.509990
1.497600 -13.104000 7.570028
1.544400 -13.104000 7.577500
1.591200 -13.104000 7.604767
1.638000 -13.104000 7.617272
1.684800 -13.104000 7.634368
1.731600 -13.104000 7.643010
1.778400 -13.104000 7.687552
1.825200 -13.104000 7.716124
1.872000 -13.104000 7.724165
1.918800 -13.104000 7.730571
1.965600 -13.104000 7.762285
2.012400 -13.104000 7.774583
2.059200 -13.104000 7.813109
2.106000 -13.104000 7.829275
2.152800 -13.104000 7.863104
2.199600 -13.104000 7.931887
2.246400 -13.104000 7.978959
2.293200 -13.104000 7.998059
2.340000 -13.104000 8.026070
2.386800 -13.104000 8.059802
2.433600 -13.104000 8.064557
2.480400 -13.104000 8.127136
2.527200 -13.104000 8.193874
2.574000 -13.104000 8.233495
2.620800 -13.104000 8.258477
2.667600 -13.104000 8.279638
2.714400 -13.104000 8.314567
2.761200 -13.104000 8.360893
2.808000 -13.104000 8.411220
2.854800 -13.104000 8.412030
2.901600 -13.104000 8.520085
2.948400 -13.104000 8.552412
2.995200 -13.104000 8.580467
3.042000 -13.104000 8.637065
3.088800 -13.104000 8.728193
3.135600 -13.104000 8.742710
3.182400 -13.104000 8.790483
3.229200 -13.104000 8.890360
3.276000 -13.104000 9.052986
3.322800 -13.104000 9.307869
12.916800 -13.104000 8.061352
12.963600 -13.104000 8.035418
13.010400 -13.104000 8.060084
13.057200 -13.104000 8.042749
13.104000 -13.104000 8.042749
13.150800 -13.104000 8.035418
13.197600 -13.104000 8.030121
13.244400 -13.104000 8.024080
13.291200 -13.104000 8.035760
13.338000 -13.104000 8.035760
13.384800 -13.104000 8.046253
13.431600 -13.104000 8.046253
13.478400 -13.104000 8.058408
13.525200 -13.104000 8.063708
13.572000 -13.104000 8.062738
13.618800 -13.104000 8.062738
13.665600 -13.104000 8.055098
13.712400 -13.104000 8.047455
13.759200 -13.104000 8.047455
13.806000 -13.104000 8.032483
13.852800 -13.104000 8.032353
13.899600 -13.104000 8.032353
13.946400 -13.104000 8.032353
13.993200 -13.104000 8.041296
14.040000 -13.104000 8.037527
14.086800 -13.104000 8.041296
14.133600 -13.104000 8.055037
14.180400 -13.104000 8.077455
14.227200 -13.104000 8.081914
14.274000 -13.104000 8.081914
14.320800 -13.104000 8.081965
14.367600 -13.104000 8.082705
14.414400 -13.104000 8.082382
14.461200 -13.104000 8.085971
14.508000 -13.104000 8.085971
14.554800 -13.104000 8.085971
14.601600 -13.104000 8.087523
14.648400 -13.104000 8.075056
14.695200 -13.104000 8.075056
14.742000 -13.104000 8.030293
14.788800 -13.104000 7.999970
15.537600 -13.104000 6.789404
15.584400 -13.104000 6.794924
15.631200 -13.104000 6.805408
15.678000 -13.104000 6.810544
15.724800 -13.104000 6.794431
15.771600 -13.104000 6.777537
15.818400 -13.104000 6.777537
15.865200 -13.104000 6.793350
15.912000 -13.104000 6.783378
15.958800 -13.104000 6.802182
16.005600 -13.104000 6.783378
16.052400 -13.104000 6.787075
16.099200 -13.104000 6.787075
16.146000 -13.104000 6.769932
16.192800 -13.104000 6.730080
16.239600 -13.104000 6.683541
16.988400 -13.104000 1.862917
17.035200 -13.104000 1.598910
17.082000 -13.104000 1.300029
-18.720000 -13.057200 0.000000
-18.673200 -13.057200 0.000000
-18.626400 -13.057200 0.000000
-18.579600 -13.057200 -7.297508
-18.532800 -13.057200 -7.281397
-18.486000 -13.057200 -7.278787
-18.439200 -13.057200 -7.284463
-18.392400 -13.057200 -7.277370
-18.345600 -13.057200 -7.271603
-18.298800 -13.057200 -7.271952
-18.252000 -13.057200 -7.271603
-18.205200 -13.057200 -7.249172
-18.158400 -13.057200 -7.241855
-18.111600 -13.057200 -7.233291
-18.064800 -13.057200 -7.225960
-18.018000 -13.057200 -7.219308
-17.971200 -13.057200 -7.207518
-17.924400 -13.057200 -7.197563
-17.877600 -13.057200 -7.191993
-17.830800 -13.057200 -7.188367
-17.784000 -13.057200 -7.188367
-17.737200 -13.057200 -7.185758
-17.690400 -13.057200 -7.185758
-17.643600 -13.057200 -7.187900
-17.596800 -13.057200 -7.170281
-17.550000 -13.057200 -7.151946
-17.503200 -13.057200 -7.109661
-17.456400 -13.057200 -7.078516
-17.409600 -13.057200 -7.024864
-17.362800 -13.057200 -6.956875
-17.316000 -13.057200 -6.879048
-17.269200 -13.057200 -6.767592
-16.848000 -13.057200 -5.537143
-16.801200 -13.057200 -5.521380
-15.724800 -13.057200 6.861428
-15.678000 -13.057200 6.889414
-15.631200 -13.057200 6.904702
-15.584400 -13.057200 6.921860
-15.537600 -13.057200 6.951555
-15.490800 -13.057200 6.970694
-15.444000 -13.057200 6.990772
-15.397200 -13.057200 6.999713
-15.350400 -13.057200 7.005551
-15.303600 -13.057200 7.008966
-15.256800 -13.057200 7.019413
-15.210000 -13.057200 7.022766
-15.163200 -13.057200 7.023999
-15.116400 -13.057200 7.031051
-15.069600 -13.057200 7.033704
-15.022800 -13.057200 7.034629
-14.976000 -13.057200 7.037287
-14.929200 -13.057200 7.037181
-14.882400 -13.057200 7.037287
-14.835600 -13.057200 7.042370
-14.788800 -13.057200 7.043286
-14.742000 -13.057200 7.045700
-14.695200 -13.057200 7.048004
-14.648400 -13.057200 7.046499
-14.601600 -13.057200 7.050301
-14.554800 -13.057200 7.055032
-14.508000 -13.057200 7.055032
-14.461200 -13.057200 7.060889
-14.414400 -13.057200 7.067365
-14.367600 -13.057200 7.067977
-14.320800 -13.057200 7.073390
-14.274000 -13.057200 7.076285
-14.227200 -13.057200 7.078162
-14.180400 -13.057200 7.079508
-14.133600 -13.057200 7.080627
-14.086800 -13.057200 7.083057
-14.040000 -13.057200 7.084234
-13.993200 -13.057200 7.090409
-13.946400 -13.057200 7.102244
-13.899600 -13.057200 7.125487
-13.852800 -13.057200 7.147016
-13.806000 -13.057200 7.168022
-10.436400 -13.057200 11.221875
-10.389600 -13.057200 8.740462
-10.342800 -13.057200 8.622745
-10.296000 -13.057200 8.577294
-10.249200 -13.057200 8.547188
-10.202400 -13.057200 8.510748
-10.155600 -13.057200 8.447812
-10.108800 -13.057200 8.371853
-10.062000 -13.057200 8.295221
-10.015200 -13.057200 8.250302
-9.968400 -13.057200 8.209713
-9.921600 -13.057200 8.149658
-9.874800 -13.057200 8.143542
-9.828000 -13.057200 8.109492
-9.781200 -13.057200 8.079564
-9.734400 -13.057200 8.041044
-9.687600 -13.057200 8.009497
-9.640800 -13.057200 7.994682
-9.594000 -13.057200 7.968307
-9.547200 -13.057200 7.930411
-9.500400 -13.057200 7.886587
-9.453600 -13.057200 7.852682
-9.406800 -13.057200 7.798986
-9.360000 -13.057200 7.781580
-9.313200 -13.057200 7.754106
-9.266400 -13.057200 7.699095
-9.219600 -13.057200 7.675870
-9.172800 -13.057200 7.640401
-9.126000 -13.057200 7.624815
-9.079200 -13.057200 7.608748
-9.032400 -13.057200 7.584869
-8.985600 -13.057200 7.574860
-8.938800 -13.057200 7.545880
-8.892000 -13.057200 7.512020
-8.845200 -13.057200 7.487838
-8.798400 -13.057200 7.472509
-8.751600 -13.057200 7.453654
-8.704800 -13.057200 7.432720
-8.658000 -13.057200 7.428543
-8.611200 -13.057200 7.424641
-8.564400 -13.057200 7.413963
-8.517600 -13.057200 7.382711
-8.470800 -13.057200 7.363293
-8.424000 -13.057200 7.343854
-8.377200 -13.057200 7.328032
-8.330400 -13.057200 7.309384
-8.283600 -13.057200 7.271752
-8.236800 -13.057200 7.270067
-8.190000 -13.057200 7.245073
-8.143200 -13.057200 7.249872
-8.096400 -13.057200 7.241251
-8.049600 -13.057200 7.236757
-8.002800 -13.057200 7.228936
-7.956000 -13.057200 7.224619
-7.909200 -13.057200 7.174600
-7.862400 -13.057200 7.165306
-7.815600 -13.057200 7.158477
-7.768800 -13.057200 7.143347
-7.722000 -13.057200 7.129720
-7.675200 -13.057200 7.123023
-7.628400 -13.057200 7.123023
-7.581600 -13.057200 7.108857
-7.534800 -13.057200 7.085459
-7.488000 -13.057200 7.048173
-7.441200 -13.057200 7.032035
-7.394400 -13.057200 7.027920
-7.347600 -13.057200 7.023588
-7.300800 -13.057200 7.018690
-7.254000 -13.057200 7.011458
-7.207200 -13.057200 6.994615
-7.160400 -13.057200 6.984944
-7.113600 -13.057200 6.962553
-7.066800 -13.057200 6.947162
-7.020000 -13.057200 6.934677
-6.973200 -13.057200 6.920035
-6.926400 -13.057200 6.913595
-6.879600 -13.057200 6.913208
-6.832800 -13.057200 6.913208
-6.786000 -13.057200 6.913595
-6.739200 -13.057200 6.919969
-6.692400 -13.057200 6.913122
-6.645600 -13.057200 6.899453
-6.598800 -13.057200 6.897284
-6.552000 -13.057200 6.890918
-6.505200 -13.057200 6.876380
-6.458400 -13.057200 6.876380
-6.411600 -13.057200 6.869651
-6.364800 -13.057200 6.869651
-6.318000 -13.057200 6.875583
-6.271200 -13.057200 6.855448
-6.224400 -13.057200 6.838394
-6.177600 -13.057200 6.838394
-6.130800 -13.057200 6.819064
-6.084000 -13.057200 6.804089
-6.037200 -13.057200 6.789447
-5.990400 -13.057200 6.777372
-5.943600 -13.057200 6.776192
-5.896800 -13.057200 6.776192
-5.850000 -13.057200 6.763270
-5.803200 -13.057200 6.761165
-5.756400 -13.057200 6.759247
-5.709600 -13.057200 6.749061
-5.662800 -13.057200 6.746990
-5.616000 -13.057200 6.734046
-5.569200 -13.057200 6.734046
-5.522400 -13.057200 6.733001
-5.475600 -13.057200 6.721230
-5.428800 -13.057200 6.715256
-5.382000 -13.057200 6.715256
-5.335200 -13.057200 6.704346
-5.288400 -13.057200 6.694277
-5.241600 -13.057200 6.694277
-5.194800 -13.057200 6.694277
-5.148000 -13.057200 6.691613
-5.101200 -13.057200 6.685697
-5.054400 -13.057200 6.682463
-5.007600 -13.057200 6.679380
-4.960800 -13.057200 6.679380
-4.914000 -13.057200 6.662360
-4.867200 -13.057200 6.644272
-4.820400 -13.057200 6.642023
-4.773600 -13.057200 6.636760
-4.726800 -13.057200 6.632468
-4.680000 -13.057200 6.627173
-4.633200 -13.057200 6.627173
-4.586400 -13.057200 6.630857
-4.539600 -13.057200 6.654797
-4.492800 -13.057200 6.654797
-4.446000 -13.057200 6.654797
-4.399200 -13.057200 6.654797
-4.352400 -13.057200 6.659518
-4.305600 -13.057200 6.653186
-4.258800 -13.057200 6.651559
-4.212000 -13.057200 6.637604
-4.165200 -13.057200 6.635936
-4.118400 -13.057200 6.634349
-4.071600 -13.057200 6.633777
-4.024800 -13.057200 6.633777
-3.978000 -13.057200 6.637703
-3.931200 -13.057200 6.651128
-3.884400 -13.057200 6.655881
-3.837600 -13.057200 6.657351
-3.790800 -13.057200 6.651754
-3.744000 -13.057200 6.649860
-3.697200 -13.057200 6.649860
-3.650400 -13.057200 6.633161
-3.603600 -13.057200 6.633161
-3.556800 -13.057200 6.634694
-3.510000 -13.057200 6.628313
-3.463200 -13.057200 6.628313
-3.416400 -13.057200 6.628840
-3.369600 -13.057200 6.623772
-3.322800 -13.057200 6.619606
-3.276000 -13.057200 6.621833
-3.229200 -13.057200 6.618951
-3.182400 -13.057200 6.618146
-3.135600 -13.057200 6.618146
-3.088800 -13.057200 6.621958
-3.042000 -13.057200 6.670402
-2.995200 -13.057200 6.678982
-2.948400 -13.057200 6.671866
-2.901600 -13.057200 6.678982
-2.854800 -13.057200 6.664707
-2.808000 -13.057200 6.651640
-2.761200 -13.057200 6.637053
-2.714400 -13.057200 6.621012
-2.667600 -13.057200 6.592826
-2.620800 -13.057200 6.603497
-2.574000 -13.057200 6.613078
-2.527200 -13.057200 6.640468
-2.480400 -13.057200 6.648387
-2.433600 -13.057200 6.675518
-2.386800 -13.057200 6.679925
-2.340000 -13.057200 6.693909
-2.293200 -13.057200 6.685274
-2.246400 -13.057200 6.691163
-2.199600 -13.057200 6.668686
-2.152800 -13.057200 6.668686
-2.106000 -13.057200 6.659492
-2.059200 -13.057200 6.668098
-2.012400 -13.057200 6.684795
-1.965600 -13.057200 6.693004
-1.918800 -13.057200 6.693004
-1.872000 -13.057200 6.693990
-1.825200 -13.057200 6.698709
-1.778400 -13.057200 6.702078
-1.731600 -13.057200 6.694100
-1.684800 -13.057200 6.688386
-1.638000 -13.057200 6.694100
-1.591200 -13.057200 6.703802
-1.544400 -13.057200 6.708360
-1.497600 -13.057200 6.720211
-1.450800 -13.057200 6.726533
-1.404000 -13.057200 6.734882
-1.357200 -13.057200 6.741202
-1.310400 -13.057200 6.758457
-1.263600 -13.057200 6.777888
-1.216800 -13.057200 6.800797
-1.170000 -13.057200 6.798387
-1.123200 -13.057200 6.800797
-1.076400 -13.057200 6.798387
-1.029600 -13.057200 6.805437
-0.982800 -13.057200 6.798387
-0.936000 -13.057200 6.806630
-0.889200 -13.057200 6.821915
-0.842400 -13.057200 6.836600
-0.795600 -13.057200 6.850508
-0.748800 -13.057200 6.873012
-0.702000 -13.057200 6.876499
-0.655200 -13.057200 6.912403
-0.608400 -13.057200 6.911294
-0.561600 -13.057200 6.929633
-0.514800 -13.057200 6.943505
-0.468000 -13.057200 6.963106
-0.421200 -13.057200 6.967087
-0.374400 -13.057200 6.979400
-0.327600 -13.057200 6.967087
-0.280800 -13.057200 6.974980
-0.234000 -13.057200 6.996335
-0.187200 -13.057200 7.007505
-0.140400 -13.057200 7.006734
-0.093600 -13.057200 7.006734
-0.046800 -13.057200 7.008235
0.000000 -13.057200 7.048642
0.046800 -13.057200 7.060626
0.093600 -13.057200 7.072873
0.140400 -13.057200 7.091591
0.187200 -13.057200 7.110205
0.234000 -13.057200 7.122731
0.280800 -13.057200 7.127370
0.327600 -13.057200 7.139943
0.374400 -13.057200 7.143194
0.421200 -13.057200 7.144870
0.468000 -13.057200 7.149266
0.514800 -13.057200 7.157093
0.561600 -13.057200 7.162064
0.608400 -13.057200 7.175123
0.655200 -13.057200 7.189720
0.702000 -13.057200 7.191788
0.748800 -13.057200 7.232360
0.795600 -13.057200 7.257813
0.842400 -13.057200 7.275416
0.889200 -13.057200 7.293880
0.936000 -13.057200 7.302805
0.982800 -13.057200 7.315756
1.029600 -13.057200 7.340731
1.076400 -13.057200 7.352165
1.123200 -13.057200 7.352165
1.170000 -13.057200 7.360709
1.216800 -13.057200 7.381664
1.263600 -13.057200 7.394849
1.310400 -13.057200 7.411675
1.357200 -13.057200 7.435899
1.404000 -13.057200 7.478540
1.450800 -13.057200 7.509990
1.497600 -13.057200 7.547828
1.544400 -13.057200 7.571642
1.591200 -13.057200 7.603951
1.638000 -13.057200 7.615677
1.684800 -13.057200 7.617272
1.731600 -13.057200 7.634368
1.778400 -13.057200 7.668334
1.825200 -13.057200 7.696522
1.872000 -13.057200 7.716124
1.918800 -13.057200 7.729289
1.965600 -13.057200 7.762285
2.012400 -13.057200 7.774583
2.059200 -13.057200 7.817447
2.106000 -13.057200 7.831892
2.152800 -13.057200 7.863104
2.199600 -13.057200 7.947570
2.246400 -13.057200 7.988090
2.293200 -13.057200 7.998675
2.340000 -13.057200 8.062098
2.386800 -13.057200 8.064557
2.433600 -13.057200 8.065311
2.480400 -13.057200 8.113766
2.527200 -13.057200 8.182005
2.574000 -13.057200 8.219944
2.620800 -13.057200 8.244612
2.667600 -13.057200 8.266369
2.714400 -13.057200 8.305931
2.761200 -13.057200 8.359608
2.808000 -13.057200 8.388741
2.854800 -13.057200 8.406326
2.901600 -13.057200 8.515653
2.948400 -13.057200 8.525973
2.995200 -13.057200 8.573361
3.042000 -13.057200 8.624922
3.088800 -13.057200 8.679329
3.135600 -13.057200 8.729296
3.182400 -13.057200 8.783103
3.229200 -13.057200 8.845517
3.276000 -13.057200 8.946018
3.322800 -13.057200 9.211303
12.916800 -13.057200 8.070557
12.963600 -13.057200 8.066385
13.010400 -13.057200 8.068742
13.057200 -13.057200 8.066385
13.104000 -13.057200 8.066385
13.150800 -13.057200 8.042749
13.197600 -13.057200 8.030121
13.244400 -13.057200 8.024080
13.291200 -13.057200 8.030121
13.338000 -13.057200 8.030121
13.384800 -13.057200 8.038374
13.431600 -13.057200 8.037660
13.478400 -13.057200 8.046253
13.525200 -13.057200 8.055098
13.572000 -13.057200 8.055212
13.618800 -13.057200 8.058408
13.665600 -13.057200 8.055098
13.712400 -13.057200 8.052239
13.759200 -13.057200 8.051263
13.806000 -13.057200 8.043571
13.852800 -13.057200 8.032483
13.899600 -13.057200 8.043571
13.946400 -13.057200 8.039386
13.993200 -13.057200 8.046154
14.040000 -13.057200 8.039255
14.086800 -13.057200 8.046154
14.133600 -13.057200 8.062857
14.180400 -13.057200 8.076448
14.227200 -13.057200 8.076448
14.274000 -13.057200 8.080691
14.320800 -13.057200 8.081914
14.367600 -13.057200 8.082382
14.414400 -13.057200 8.081965
14.461200 -13.057200 8.082382
14.508000 -13.057200 8.085971
14.554800 -13.057200 8.091112
14.601600 -13.057200 8.093857
14.648400 -13.057200 8.091112
14.695200 -13.057200 8.089569
14.742000 -13.057200 8.061737
14.788800 -13.057200 8.060994
15.537600 -13.057200 6.805408
15.584400 -13.057200 6.805408
15.631200 -13.057200 6.813774
15.678000 -13.057200 6.812725
15.724800 -13.057200 6.794924
15.771600 -13.057200 6.770629
15.818400 -13.057200 6.770629
15.865200 -13.057200 6.783378
15.912000 -13.057200 6.781323
15.958800 -13.057200 6.793350
16.005600 -13.057200 6.781323
16.052400 -13.057200 6.783378
16.099200 -13.057200 6.783378
16.146000 -13.057200 6.763002
16.192800 -13.057200 6.735239
16.239600 -13.057200 6.725667
16.754400 -13.057200 3.411681
16.801200 -13.057200 3.251186
16.988400 -13.057200 2.122204
17.035200 -13.057200 1.789044
17.082000 -13.057200 1.535172
-18.720000 -13.010400 0.000000
-18.673200 -13.010400 0.000000
-18.626400 -13.010400 0.000000
-18.579600 -13.010400 -7.319446
-18.532800 -13.010400 -7.291060
-18.486000 -13.010400 -7.298242
-18.439200 -13.010400 -7.302707
-18.392400 -13.010400 -7.289486
-18.345600 -13.010400 -7.277370
-18.298800 -13.010400 -7.278787
-18.252000 -13.010400 -7.275294
-18.205200 -13.010400 -7.264141
-18.158400 -13.010400 -7.249172
-18.111600 -13.010400 -7.240086
-18.064800 -13.010400 -7.226758
-18.018000 -13.010400 -7.225960
-17.971200 -13.010400 -7.219308
-17.924400 -13.010400 -7.219308
-17.877600 -13.010400 -7.216303
-17.830800 -13.010400 -7.204169
-17.784000 -13.010400 -7.216303
-17.737200 -13.010400 -7.199461
-17.690400 -13.010400 -7.199461
-17.643600 -13.010400 -7.199461
-17.596800 -13.010400 -7.185758
-17.550000 -13.010400 -7.162883
-17.503200 -13.010400 -7.137338
-17.456400 -13.010400 -7.089131
-17.409600 -13.010400 -7.045218
-17.362800 -13.010400 -6.956875
-17.316000 -13.010400 -6.842103
-16.801200 -13.010400 -5.480007
-15.771600 -13.010400 6.861428
-15.724800 -13.010400 6.885626
-15.678000 -13.010400 6.908002
-15.631200 -13.010400 6.919157
-15.584400 -13.010400 6.942183
-15.537600 -13.010400 6.961492
-15.490800 -13.010400 6.985311
-15.444000 -13.010400 6.996264
-15.397200 -13.010400 7.004556
-15.350400 -13.010400 7.007326
-15.303600 -13.010400 7.008966
-15.256800 -13.010400 7.017597
-15.210000 -13.010400 7.019978
-15.163200 -13.010400 7.023864
-15.116400 -13.010400 7.029879
-15.069600 -13.010400 7.037287
-15.022800 -13.010400 7.039769
-14.976000 -13.010400 7.042370
-14.929200 -13.010400 7.042773
-14.882400 -13.010400 7.045700
-14.835600 -13.010400 7.045700
-14.788800 -13.010400 7.048004
-14.742000 -13.010400 7.054223
-14.695200 -13.010400 7.054223
-14.648400 -13.010400 7.054223
-14.601600 -13.010400 7.060901
-14.554800 -13.010400 7.060901
-14.508000 -13.010400 7.060889
-14.461200 -13.010400 7.067365
-14.414400 -13.010400 7.072061
-14.367600 -13.010400 7.075204
-14.320800 -13.010400 7.075204
-14.274000 -13.010400 7.076389
-14.227200 -13.010400 7.078383
-14.180400 -13.010400 7.081448
-14.133600 -13.010400 7.084911
-14.086800 -13.010400 7.085228
-14.040000 -13.010400 7.088440
-13.993200 -13.010400 7.099456
-13.946400 -13.010400 7.119177
-13.899600 -13.010400 7.145396
-13.852800 -13.010400 7.154838
-13.806000 -13.010400 7.248665
-10.436400 -13.010400 11.221875
-10.389600 -13.010400 8.752285
-10.342800 -13.010400 8.622745
-10.296000 -13.010400 8.580236
-10.249200 -13.010400 8.567627
-10.202400 -13.010400 8.510748
-10.155600 -13.010400 8.452796
-10.108800 -13.010400 8.409516
-10.062000 -13.010400 8.342546
-10.015200 -13.010400 8.258932
-9.968400 -13.010400 8.225050
-9.921600 -13.010400 8.158026
-9.874800 -13.010400 8.149658
-9.828000 -13.010400 8.117782
-9.781200 -13.010400 8.079564
-9.734400 -13.010400 8.041044
-9.687600 -13.010400 8.009497
-9.640800 -13.010400 7.998989
-9.594000 -13.010400 7.970100
-9.547200 -13.010400 7.951182
-9.500400 -13.010400 7.886587
-9.453600 -13.010400 7.831493
-9.406800 -13.010400 7.785390
-9.360000 -13.010400 7.774674
-9.313200 -13.010400 7.746083
-9.266400 -13.010400 7.699288
-9.219600 -13.010400 7.675870
-9.172800 -13.010400 7.640401
-9.126000 -13.010400 7.624815
-9.079200 -13.010400 7.608748
-9.032400 -13.010400 7.584869
-8.985600 -13.010400 7.574860
-8.938800 -13.010400 7.548305
-8.892000 -13.010400 7.521115
-8.845200 -13.010400 7.488335
-8.798400 -13.010400 7.473490
-8.751600 -13.010400 7.463249
-8.704800 -13.010400 7.444568
-8.658000 -13.010400 7.443737
-8.611200 -13.010400 7.426764
-8.564400 -13.010400 7.414282
-8.517600 -13.010400 7.382247
-8.470800 -13.010400 7.360193
-8.424000 -13.010400 7.337002
-8.377200 -13.010400 7.328450
-8.330400 -13.010400 7.317411
-8.283600 -13.010400 7.280196
-8.236800 -13.010400 7.262495
-8.190000 -13.010400 7.249872
-8.143200 -13.010400 7.250190
-8.096400 -13.010400 7.241740
-8.049600 -13.010400 7.238034
-8.002800 -13.010400 7.225019
-7.956000 -13.010400 7.204016
-7.909200 -13.010400 7.169904
-7.862400 -13.010400 7.164775
-7.815600 -13.010400 7.155051
-7.768800 -13.010400 7.143347
-7.722000 -13.010400 7.129720
-7.675200 -13.010400 7.123023
-7.628400 -13.010400 7.109027
-7.581600 -13.010400 7.103175
-7.534800 -13.010400 7.089312
-7.488000 -13.010400 7.057456
-7.441200 -13.010400 7.036796
-7.394400 -13.010400 7.028299
-7.347600 -13.010400 7.023588
-7.300800 -13.010400 7.028299
-7.254000 -13.010400 7.015520
-7.207200 -13.010400 7.003902
-7.160400 -13.010400 6.986016
-7.113600 -13.010400 6.966572
-7.066800 -13.010400 6.962553
-7.020000 -13.010400 6.945798
-6.973200 -13.010400 6.931007
-6.926400 -13.010400 6.921166
-6.879600 -13.010400 6.919969
-6.832800 -13.010400 6.921166
-6.786000 -13.010400 6.937908
-6.739200 -13.010400 6.937908
-6.692400 -13.010400 6.913595
-6.645600 -13.010400 6.913122
-6.598800 -13.010400 6.897284
-6.552000 -13.010400 6.888101
-6.505200 -13.010400 6.863927
-6.458400 -13.010400 6.853590
-6.411600 -13.010400 6.853590
-6.364800 -13.010400 6.855448
-6.318000 -13.010400 6.863927
-6.271200 -13.010400 6.845636
-6.224400 -13.010400 6.838167
-6.177600 -13.010400 6.834258
-6.130800 -13.010400 6.819064
-6.084000 -13.010400 6.804089
-6.037200 -13.010400 6.791681
-5.990400 -13.010400 6.779346
-5.943600 -13.010400 6.777372
-5.896800 -13.010400 6.776719
-5.850000 -13.010400 6.776719
-5.803200 -13.010400 6.773607
-5.756400 -13.010400 6.762237
-5.709600 -13.010400 6.758851
-5.662800 -13.010400 6.758851
-5.616000 -13.010400 6.746990
-5.569200 -13.010400 6.746990
-5.522400 -13.010400 6.732743
-5.475600 -13.010400 6.718394
-5.428800 -13.010400 6.712533
-5.382000 -13.010400 6.704346
-5.335200 -13.010400 6.694277
-5.288400 -13.010400 6.677799
-5.241600 -13.010400 6.685697
-5.194800 -13.010400 6.689752
-5.148000 -13.010400 6.689752
-5.101200 -13.010400 6.685697
-5.054400 -13.010400 6.682868
-5.007600 -13.010400 6.682463
-4.960800 -13.010400 6.684666
-4.914000 -13.010400 6.669184
-4.867200 -13.010400 6.658864
-4.820400 -13.010400 6.657302
-4.773600 -13.010400 6.644272
-4.726800 -13.010400 6.644272
-4.680000 -13.010400 6.632468
-4.633200 -13.010400 6.632468
-4.586400 -13.010400 6.641799
-4.539600 -13.010400 6.663672
-4.492800 -13.010400 6.659518
-4.446000 -13.010400 6.659518
-4.399200 -13.010400 6.680130
-4.352400 -13.010400 6.680130
-4.305600 -13.010400 6.659518
-4.258800 -13.010400 6.653186
-4.212000 -13.010400 6.638536
-4.165200 -13.010400 6.637703
-4.118400 -13.010400 6.636920
-4.071600 -13.010400 6.636920
-4.024800 -13.010400 6.635936
-3.978000 -13.010400 6.637703
-3.931200 -13.010400 6.637703
-3.884400 -13.010400 6.638194
-3.837600 -13.010400 6.651754
-3.790800 -13.010400 6.649860
-3.744000 -13.010400 6.649860
-3.697200 -13.010400 6.651754
-3.650400 -13.010400 6.640400
-3.603600 -13.010400 6.636747
-3.556800 -13.010400 6.638197
-3.510000 -13.010400 6.633161
-3.463200 -13.010400 6.633161
-3.416400 -13.010400 6.628840
-3.369600 -13.010400 6.625792
-3.322800 -13.010400 6.621958
-3.276000 -13.010400 6.622011
-3.229200 -13.010400 6.619606
-3.182400 -13.010400 6.621958
-3.135600 -13.010400 6.618951
-3.088800 -13.010400 6.628391
-3.042000 -13.010400 6.654302
-2.995200 -13.010400 6.659877
-2.948400 -13.010400 6.660711
-2.901600 -13.010400 6.669346
-2.854800 -13.010400 6.656052
-2.808000 -13.010400 6.654302
-2.761200 -13.010400 6.637053
-2.714400 -13.010400 6.622373
-2.667600 -13.010400 6.613078
-2.620800 -13.010400 6.621971
-2.574000 -13.010400 6.630099
-2.527200 -13.010400 6.648387
-2.480400 -13.010400 6.658532
-2.433600 -13.010400 6.673891
-2.386800 -13.010400 6.679007
-2.340000 -13.010400 6.681492
-2.293200 -13.010400 6.681492
-2.246400 -13.010400 6.684795
-2.199600 -13.010400 6.672890
-2.152800 -13.010400 6.672890
-2.106000 -13.010400 6.668098
-2.059200 -13.010400 6.672890
-2.012400 -13.010400 6.684795
-1.965600 -13.010400 6.693004
-1.918800 -13.010400 6.693004
-1.872000 -13.010400 6.693990
-1.825200 -13.010400 6.698709
-1.778400 -13.010400 6.703384
-1.731600 -13.010400 6.696099
-1.684800 -13.010400 6.693990
-1.638000 -13.010400 6.696099
-1.591200 -13.010400 6.703784
-1.544400 -13.010400 6.708360
-1.497600 -13.010400 6.715502
-1.450800 -13.010400 6.725186
-1.404000 -13.010400 6.732593
-1.357200 -13.010400 6.743279
-1.310400 -13.010400 6.758811
-1.263600 -13.010400 6.784312
-1.216800 -13.010400 6.808698
-1.170000 -13.010400 6.798387
-1.123200 -13.010400 6.798387
-1.076400 -13.010400 6.798387
-1.029600 -13.010400 6.805437
-0.982800 -13.010400 6.802555
-0.936000 -13.010400 6.810495
-0.889200 -13.010400 6.810495
-0.842400 -13.010400 6.831411
-0.795600 -13.010400 6.835119
-0.748800 -13.010400 6.851197
-0.702000 -13.010400 6.871484
-0.655200 -13.010400 6.879099
-0.608400 -13.010400 6.888971
-0.561600 -13.010400 6.925646
-0.514800 -13.010400 6.930718
-0.468000 -13.010400 6.944205
-0.421200 -13.010400 6.952232
-0.374400 -13.010400 6.974493
-0.327600 -13.010400 6.967087
-0.280800 -13.010400 6.979400
-0.234000 -13.010400 6.983732
-0.187200 -13.010400 7.006734
-0.140400 -13.010400 7.006734
-0.093600 -13.010400 7.006734
-0.046800 -13.010400 7.012655
0.000000 -13.010400 7.035458
0.046800 -13.010400 7.048642
0.093600 -13.010400 7.072417
0.140400 -13.010400 7.093605
0.187200 -13.010400 7.112421
0.234000 -13.010400 7.120661
0.280800 -13.010400 7.122731
0.327600 -13.010400 7.135384
0.374400 -13.010400 7.135384
0.421200 -13.010400 7.143194
0.468000 -13.010400 7.171413
0.514800 -13.010400 7.182756
0.561600 -13.010400 7.182756
0.608400 -13.010400 7.189720
0.655200 -13.010400 7.208859
0.702000 -13.010400 7.232360
0.748800 -13.010400 7.247034
0.795600 -13.010400 7.262239
0.842400 -13.010400 7.281728
0.889200 -13.010400 7.293880
0.936000 -13.010400 7.298961
0.982800 -13.010400 7.315756
1.029600 -13.010400 7.345374
1.076400 -13.010400 7.352165
1.123200 -13.010400 7.354787
1.170000 -13.010400 7.360709
1.216800 -13.010400 7.378412
1.263600 -13.010400 7.391924
1.310400 -13.010400 7.406684
1.357200 -13.010400 7.420184
1.404000 -13.010400 7.447515
1.450800 -13.010400 7.493608
1.497600 -13.010400 7.520807
1.544400 -13.010400 7.543325
1.591200 -13.010400 7.579448
1.638000 -13.010400 7.609694
1.684800 -13.010400 7.615677
1.731600 -13.010400 7.617272
1.778400 -13.010400 7.658519
1.825200 -13.010400 7.687552
1.872000 -13.010400 7.700459
1.918800 -13.010400 7.724165
1.965600 -13.010400 7.756564
2.012400 -13.010400 7.774583
2.059200 -13.010400 7.817447
2.106000 -13.010400 7.833082
2.152800 -13.010400 7.879671
2.199600 -13.010400 7.950951
2.246400 -13.010400 7.988090
2.293200 -13.010400 7.998675
2.340000 -13.010400 8.062243
2.386800 -13.010400 8.064557
2.433600 -13.010400 8.065311
2.480400 -13.010400 8.127136
2.527200 -13.010400 8.175663
2.574000 -13.010400 8.213274
2.620800 -13.010400 8.219944
2.667600 -13.010400 8.258477
2.714400 -13.010400 8.295185
2.761200 -13.010400 8.314567
2.808000 -13.010400 8.366683
2.854800 -13.010400 8.393653
2.901600 -13.010400 8.467702
2.948400 -13.010400 8.519596
2.995200 -13.010400 8.572058
3.042000 -13.010400 8.588695
3.088800 -13.010400 8.637065
3.135600 -13.010400 8.687653
3.182400 -13.010400 8.728682
3.229200 -13.010400 8.783103
3.276000 -13.010400 8.946018
3.322800 -13.010400 9.184801
3.369600 -13.010400 9.366161
12.963600 -13.010400 8.070557
13.010400 -13.010400 8.070557
13.057200 -13.010400 8.070557
13.104000 -13.010400 8.070542
13.150800 -13.010400 8.068848
13.197600 -13.010400 8.042749
13.244400 -13.010400 8.035418
13.291200 -13.010400 8.037410
13.338000 -13.010400 8.042749
13.384800 -13.010400 8.058408
13.431600 -13.010400 8.054642
13.478400 -13.010400 8.062738
13.525200 -13.010400 8.062738
13.572000 -13.010400 8.062738
13.618800 -13.010400 8.062738
13.665600 -13.010400 8.061755
13.712400 -13.010400 8.055212
13.759200 -13.010400 8.059170
13.806000 -13.010400 8.047470
13.852800 -13.010400 8.047455
13.899600 -13.010400 8.048800
13.946400 -13.010400 8.045845
13.993200 -13.010400 8.047455
14.040000 -13.010400 8.039386
14.086800 -13.010400 8.048800
14.133600 -13.010400 8.076448
14.180400 -13.010400 8.077455
14.227200 -13.010400 8.077455
14.274000 -13.010400 8.081914
14.320800 -13.010400 8.082382
14.367600 -13.010400 8.084969
14.414400 -13.010400 8.084969
14.461200 -13.010400 8.087523
14.508000 -13.010400 8.098074
14.554800 -13.010400 8.099465
14.601600 -13.010400 8.099638
14.648400 -13.010400 8.099465
14.695200 -13.010400 8.091112
14.742000 -13.010400 8.076243
14.788800 -13.010400 8.075603
14.835600 -13.010400 8.060994
15.537600 -13.010400 6.816210
15.584400 -13.010400 6.813774
15.631200 -13.010400 6.813774
15.678000 -13.010400 6.813735
15.724800 -13.010400 6.805205
15.771600 -13.010400 6.778235
15.818400 -13.010400 6.778235
15.865200 -13.010400 6.793350
15.912000 -13.010400 6.781323
15.958800 -13.010400 6.783378
16.005600 -13.010400 6.781323
16.052400 -13.010400 6.783378
16.099200 -13.010400 6.783378
16.146000 -13.010400 6.769932
16.192800 -13.010400 6.744713
16.239600 -13.010400 6.735239
16.286400 -13.010400 6.704733
16.567200 -13.010400 4.639175
16.614000 -13.010400 4.383963
16.660800 -13.010400 4.047188
16.707600 -13.010400 3.773528
16.801200 -13.010400 3.346260
16.848000 -13.010400 3.141012
16.894800 -13.010400 2.864316
16.988400 -13.010400 2.265645
-18.720000 -12.963600 0.000000
-18.673200 -12.963600 0.000000
-18.626400 -12.963600 0.000000
-18.579600 -12.963600 -7.344115
-18.532800 -12.963600 -7.333337
-18.486000 -12.963600 -7.333337
-18.439200 -12.963600 -7.323109
-18.392400 -12.963600 -7.308331
-18.345600 -12.963600 -7.296023
-18.298800 -12.963600 -7.292226
-18.252000 -12.963600 -7.278787
-18.205200 -12.963600 -7.287316
-18.158400 -12.963600 -7.271952
-18.111600 -12.963600 -7.259967
-18.064800 -12.963600 -7.249172
-18.018000 -12.963600 -7.240227
-17.971200 -12.963600 -7.240086
-17.924400 -12.963600 -7.227662
-17.877600 -12.963600 -7.225960
-17.830800 -12.963600 -7.216303
-17.784000 -12.963600 -7.226744
-17.737200 -12.963600 -7.226492
-17.690400 -12.963600 -7.207090
-17.643600 -12.963600 -7.204169
-17.596800 -12.963600 -7.187900
-17.550000 -12.963600 -7.171080
-17.503200 -12.963600 -7.151946
-17.456400 -12.963600 -7.095735
-17.409600 -12.963600 -7.082030
-17.362800 -12.963600 -6.986397
-15.818400 -12.963600 6.842378
-15.771600 -12.963600 6.881001
-15.724800 -12.963600 6.904237
-15.678000 -12.963600 6.919157
-15.631200 -12.963600 6.942183
-15.584400 -12.963600 6.959479
-15.537600 -12.963600 6.980318
-15.490800 -12.963600 6.990772
-15.444000 -12.963600 7.004012
-15.397200 -12.963600 7.005551
-15.350400 -12.963600 7.013667
-15.303600 -12.963600 7.016533
-15.256800 -12.963600 7.019413
-15.210000 -12.963600 7.020380
-15.163200 -12.963600 7.023999
-15.116400 -12.963600 7.031051
-15.069600 -12.963600 7.038049
-15.022800 -12.963600 7.039769
-14.976000 -12.963600 7.042773
-14.929200 -12.963600 7.048137
-14.882400 -12.963600 7.050301
-14.835600 -12.963600 7.050301
-14.788800 -12.963600 7.050301
-14.742000 -12.963600 7.054885
-14.695200 -12.963600 7.054885
-14.648400 -12.963600 7.054885
-14.601600 -12.963600 7.060901
-14.554800 -12.963600 7.060901
-14.508000 -12.963600 7.060889
-14.461200 -12.963600 7.066387
-14.414400 -12.963600 7.073281
-14.367600 -12.963600 7.075474
-14.320800 -12.963600 7.075474
-14.274000 -12.963600 7.076389
-14.227200 -12.963600 7.078162
-14.180400 -12.963600 7.079508
-14.133600 -12.963600 7.082629
-14.086800 -12.963600 7.085228
-14.040000 -12.963600 7.090409
-13.993200 -12.963600 7.105871
-13.946400 -12.963600 7.125487
-13.899600 -12.963600 7.148799
-13.852800 -12.963600 7.195418
-10.389600 -12.963600 8.932084
-10.342800 -12.963600 8.657175
-10.296000 -12.963600 8.596838
-10.249200 -12.963600 8.580236
-10.202400 -12.963600 8.546566
-10.155600 -12.963600 8.479293
-10.108800 -12.963600 8.421654
-10.062000 -12.963600 8.360569
-10.015200 -12.963600 8.268443
-9.968400 -12.963600 8.225813
-9.921600 -12.963600 8.173395
-9.874800 -12.963600 8.157008
-9.828000 -12.963600 8.132587
-9.781200 -12.963600 8.088112
-9.734400 -12.963600 8.048969
-9.687600 -12.963600 8.017746
-9.640800 -12.963600 7.998989
-9.594000 -12.963600 7.964291
-9.547200 -12.963600 7.922471
-9.500400 -12.963600 7.872043
-9.453600 -12.963600 7.805410
-9.406800 -12.963600 7.781580
-9.360000 -12.963600 7.771718
-9.313200 -12.963600 7.754106
-9.266400 -12.963600 7.699288
-9.219600 -12.963600 7.682021
-9.172800 -12.963600 7.641692
-9.126000 -12.963600 7.630962
-9.079200 -12.963600 7.616335
-9.032400 -12.963600 7.600591
-8.985600 -12.963600 7.577441
-8.938800 -12.963600 7.551461
-8.892000 -12.963600 7.539456
-8.845200 -12.963600 7.490753
-8.798400 -12.963600 7.481900
-8.751600 -12.963600 7.463249
-8.704800 -12.963600 7.444732
-8.658000 -12.963600 7.428329
-8.611200 -12.963600 7.421288
-8.564400 -12.963600 7.398809
-8.517600 -12.963600 7.378214
-8.470800 -12.963600 7.357989
-8.424000 -12.963600 7.343854
-8.377200 -12.963600 7.333950
-8.330400 -12.963600 7.321182
-8.283600 -12.963600 7.297276
-8.236800 -12.963600 7.288939
-8.190000 -12.963600 7.250190
-8.143200 -12.963600 7.258159
-8.096400 -12.963600 7.245073
-8.049600 -12.963600 7.241251
-8.002800 -12.963600 7.228936
-7.956000 -12.963600 7.204016
-7.909200 -12.963600 7.174600
-7.862400 -12.963600 7.164998
-7.815600 -12.963600 7.155051
-7.768800 -12.963600 7.144556
-7.722000 -12.963600 7.129720
-7.675200 -12.963600 7.127521
-7.628400 -12.963600 7.108857
-7.581600 -12.963600 7.096715
-7.534800 -12.963600 7.058542
-7.488000 -12.963600 7.045337
-7.441200 -12.963600 7.028511
-7.394400 -12.963600 7.017049
-7.347600 -12.963600 7.011458
-7.300800 -12.963600 7.011458
-7.254000 -12.963600 7.007004
-7.207200 -12.963600 6.994615
-7.160400 -12.963600 6.979623
-7.113600 -12.963600 6.966572
-7.066800 -12.963600 6.963114
-7.020000 -12.963600 6.945798
-6.973200 -12.963600 6.933772
-6.926400 -12.963600 6.925793
-6.879600 -12.963600 6.921166
-6.832800 -12.963600 6.937908
-6.786000 -12.963600 6.941051
-6.739200 -12.963600 6.938919
-6.692400 -12.963600 6.913595
-6.645600 -12.963600 6.904452
-6.598800 -12.963600 6.889922
-6.552000 -12.963600 6.876380
-6.505200 -12.963600 6.848968
-6.458400 -12.963600 6.848411
-6.411600 -12.963600 6.848411
-6.364800 -12.963600 6.847123
-6.318000 -12.963600 6.850123
-6.271200 -12.963600 6.842622
-6.224400 -12.963600 6.838167
-6.177600 -12.963600 6.832369
-6.130800 -12.963600 6.814188
-6.084000 -12.963600 6.794908
-6.037200 -12.963600 6.781228
-5.990400 -12.963600 6.779346
-5.943600 -12.963600 6.777372
-5.896800 -12.963600 6.776192
-5.850000 -12.963600 6.777860
-5.803200 -12.963600 6.776192
-5.756400 -12.963600 6.768752
-5.709600 -12.963600 6.758851
-5.662800 -12.963600 6.753747
-5.616000 -12.963600 6.744729
-5.569200 -12.963600 6.734046
-5.522400 -12.963600 6.731891
-5.475600 -12.963600 6.716273
-5.428800 -12.963600 6.712533
-5.382000 -12.963600 6.704346
-5.335200 -12.963600 6.705329
-5.288400 -12.963600 6.689752
-5.241600 -12.963600 6.694277
-5.194800 -12.963600 6.689752
-5.148000 -12.963600 6.694277
-5.101200 -12.963600 6.694598
-5.054400 -12.963600 6.685697
-5.007600 -12.963600 6.682463
-4.960800 -12.963600 6.685697
-4.914000 -12.963600 6.669184
-4.867200 -12.963600 6.658864
-4.820400 -12.963600 6.657302
-4.773600 -12.963600 6.644272
-4.726800 -12.963600 6.627173
-4.680000 -12.963600 6.627173
-4.633200 -12.963600 6.627173
-4.586400 -12.963600 6.644346
-4.539600 -12.963600 6.663836
-4.492800 -12.963600 6.654797
-4.446000 -12.963600 6.663836
-4.399200 -12.963600 6.679059
-4.352400 -12.963600 6.679059
-4.305600 -12.963600 6.666351
-4.258800 -12.963600 6.653186
-4.212000 -12.963600 6.638140
-4.165200 -12.963600 6.636920
-4.118400 -12.963600 6.624030
-4.071600 -12.963600 6.624030
-4.024800 -12.963600 6.630626
-3.978000 -12.963600 6.636920
-3.931200 -12.963600 6.636920
-3.884400 -12.963600 6.638194
-3.837600 -12.963600 6.655459
-3.790800 -12.963600 6.651754
-3.744000 -12.963600 6.649860
-3.697200 -12.963600 6.651754
-3.650400 -12.963600 6.640400
-3.603600 -12.963600 6.640334
-3.556800 -12.963600 6.636747
-3.510000 -12.963600 6.628313
-3.463200 -12.963600 6.628840
-3.416400 -12.963600 6.633161
-3.369600 -12.963600 6.625837
-3.322800 -12.963600 6.621833
-3.276000 -12.963600 6.621958
-3.229200 -12.963600 6.618951
-3.182400 -12.963600 6.617717
-3.135600 -12.963600 6.617546
-3.088800 -12.963600 6.618951
-3.042000 -12.963600 6.654030
-2.995200 -12.963600 6.668184
-2.948400 -12.963600 6.660711
-2.901600 -12.963600 6.664707
-2.854800 -12.963600 6.658864
-2.808000 -12.963600 6.654302
-2.761200 -12.963600 6.637053
-2.714400 -12.963600 6.626690
-2.667600 -12.963600 6.595723
-2.620800 -12.963600 6.621971
-2.574000 -12.963600 6.630099
-2.527200 -12.963600 6.658532
-2.480400 -12.963600 6.664752
-2.433600 -12.963600 6.673891
-2.386800 -12.963600 6.679925
-2.340000 -12.963600 6.693909
-2.293200 -12.963600 6.691163
-2.246400 -12.963600 6.691163
-2.199600 -12.963600 6.679007
-2.152800 -12.963600 6.673891
-2.106000 -12.963600 6.672890
-2.059200 -12.963600 6.679339
-2.012400 -12.963600 6.680458
-1.965600 -12.963600 6.684795
-1.918800 -12.963600 6.693279
-1.872000 -12.963600 6.698294
-1.825200 -12.963600 6.701061
-1.778400 -12.963600 6.703419
-1.731600 -12.963600 6.700713
-1.684800 -12.963600 6.699458
-1.638000 -12.963600 6.703784
-1.591200 -12.963600 6.709036
-1.544400 -12.963600 6.712384
-1.497600 -12.963600 6.722736
-1.450800 -12.963600 6.726533
-1.404000 -12.963600 6.741202
-1.357200 -12.963600 6.758457
-1.310400 -12.963600 6.777888
-1.263600 -12.963600 6.796343
-1.216800 -12.963600 6.808698
-1.170000 -12.963600 6.805437
-1.123200 -12.963600 6.798387
-1.076400 -12.963600 6.798387
-1.029600 -12.963600 6.805437
-0.982800 -12.963600 6.798387
-0.936000 -12.963600 6.810495
-0.889200 -12.963600 6.812343
-0.842400 -12.963600 6.831411
-0.795600 -12.963600 6.835327
-0.748800 -12.963600 6.835851
-0.702000 -12.963600 6.851197
-0.655200 -12.963600 6.876499
-0.608400 -12.963600 6.879099
-0.561600 -12.963600 6.911431
-0.514800 -12.963600 6.925646
-0.468000 -12.963600 6.930718
-0.421200 -12.963600 6.944205
-0.374400 -12.963600 6.967087
-0.327600 -12.963600 6.962427
-0.280800 -12.963600 6.974493
-0.234000 -12.963600 6.974493
-0.187200 -12.963600 6.977965
-0.140400 -12.963600 6.987773
-0.093600 -12.963600 6.990528
-0.046800 -12.963600 6.990528
0.000000 -12.963600 7.019696
0.046800 -12.963600 7.044698
0.093600 -12.963600 7.072417
0.140400 -12.963600 7.093605
0.187200 -12.963600 7.119975
0.234000 -12.963600 7.122731
0.280800 -12.963600 7.122731
0.327600 -12.963600 7.135384
0.374400 -12.963600 7.135384
0.421200 -12.963600 7.143194
0.468000 -12.963600 7.159408
0.514800 -12.963600 7.181599
0.561600 -12.963600 7.182756
0.608400 -12.963600 7.208859
0.655200 -12.963600 7.244548
0.702000 -12.963600 7.257813
0.748800 -12.963600 7.262239
0.795600 -12.963600 7.270864
0.842400 -12.963600 7.283460
0.889200 -12.963600 7.292900
0.936000 -12.963600 7.293880
0.982800 -12.963600 7.312818
1.029600 -12.963600 7.340731
1.076400 -12.963600 7.354787
1.123200 -12.963600 7.371475
1.170000 -12.963600 7.371475
1.216800 -12.963600 7.381664
1.263600 -12.963600 7.397813
1.310400 -12.963600 7.417767
1.357200 -12.963600 7.421599
1.404000 -12.963600 7.451049
1.450800 -12.963600 7.493608
1.497600 -12.963600 7.517929
1.544400 -12.963600 7.528142
1.591200 -12.963600 7.570028
1.638000 -12.963600 7.601410
1.684800 -12.963600 7.609694
1.731600 -12.963600 7.615677
1.778400 -12.963600 7.635358
1.825200 -12.963600 7.672134
1.872000 -12.963600 7.696522
1.918800 -12.963600 7.715428
1.965600 -12.963600 7.730571
2.012400 -12.963600 7.772505
2.059200 -12.963600 7.777870
2.106000 -12.963600 7.830040
2.152800 -12.963600 7.870119
2.199600 -12.963600 7.947570
2.246400 -12.963600 7.973983
2.293200 -12.963600 8.005948
2.340000 -12.963600 8.064557
2.386800 -12.963600 8.065311
2.433600 -12.963600 8.080352
2.480400 -12.963600 8.127136
2.527200 -12.963600 8.163155
2.574000 -12.963600 8.200367
2.620800 -12.963600 8.214739
2.667600 -12.963600 8.244612
2.714400 -12.963600 8.297519
2.761200 -12.963600 8.314567
2.808000 -12.963600 8.341945
2.854800 -12.963600 8.367641
2.901600 -12.963600 8.430209
2.948400 -12.963600 8.505475
2.995200 -12.963600 8.555088
3.042000 -12.963600 8.588695
3.088800 -12.963600 8.637065
3.135600 -12.963600 8.687653
3.182400 -12.963600 8.726270
3.229200 -12.963600 8.779592
3.276000 -12.963600 8.849279
3.322800 -12.963600 9.098889
3.369600 -12.963600 9.364296
13.010400 -12.963600 8.095443
13.057200 -12.963600 8.093540
13.104000 -12.963600 8.085432
13.150800 -12.963600 8.078409
13.197600 -12.963600 8.069973
13.244400 -12.963600 8.042749
13.291200 -12.963600 8.042749
13.338000 -12.963600 8.057470
13.384800 -12.963600 8.062738
13.431600 -12.963600 8.057470
13.478400 -12.963600 8.062738
13.525200 -12.963600 8.065270
13.572000 -12.963600 8.065270
13.618800 -12.963600 8.065577
13.665600 -12.963600 8.065270
13.712400 -12.963600 8.061755
13.759200 -12.963600 8.065577
13.806000 -12.963600 8.059240
13.852800 -12.963600 8.059170
13.899600 -12.963600 8.062857
13.946400 -12.963600 8.047470
13.993200 -12.963600 8.047470
14.040000 -12.963600 8.039386
14.086800 -12.963600 8.046154
14.133600 -12.963600 8.062857
14.180400 -12.963600 8.064398
14.227200 -12.963600 8.064398
14.274000 -12.963600 8.072492
14.320800 -12.963600 8.077455
14.367600 -12.963600 8.085971
14.414400 -12.963600 8.084969
14.461200 -12.963600 8.098074
14.508000 -12.963600 8.105732
14.554800 -12.963600 8.118076
14.601600 -12.963600 8.118076
14.648400 -12.963600 8.113612
14.695200 -12.963600 8.099465
14.742000 -12.963600 8.091112
14.788800 -12.963600 8.078000
14.835600 -12.963600 8.069005
15.584400 -12.963600 6.850508
15.631200 -12.963600 6.852124
15.678000 -12.963600 6.823523
15.724800 -12.963600 6.812725
15.771600 -12.963600 6.781323
15.818400 -12.963600 6.781323
15.865200 -12.963600 6.793350
15.912000 -12.963600 6.778235
15.958800 -12.963600 6.781323
16.005600 -12.963600 6.777284
16.052400 -12.963600 6.785259
16.099200 -12.963600 6.785259
16.146000 -12.963600 6.777284
16.192800 -12.963600 6.757633
16.239600 -12.963600 6.757633
16.286400 -12.963600 6.728061
16.333200 -12.963600 6.704733
16.567200 -12.963600 4.688776
16.614000 -12.963600 4.569581
16.660800 -12.963600 4.218918
16.707600 -12.963600 3.973066
16.754400 -12.963600 3.761911
16.801200 -12.963600 3.547933
16.848000 -12.963600 3.292592
16.894800 -12.963600 3.049238
17.082000 -12.963600 1.789044
17.128800 -12.963600 1.535172
-18.720000 -12.916800 0.000000
-18.673200 -12.916800 0.000000
-18.626400 -12.916800 0.000000
-18.579600 -12.916800 -7.355537
-18.532800 -12.916800 -7.340477
-18.486000 -12.916800 -7.344115
-18.439200 -12.916800 -7.340477
-18.392400 -12.916800 -7.340477
-18.345600 -12.916800 -7.333206
-18.298800 -12.916800 -7.316112
-18.252000 -12.916800 -7.296023
-18.205200 -12.916800 -7.309752
-18.158400 -12.916800 -7.289486
-18.111600 -12.916800 -7.276843
-18.064800 -12.916800 -7.263904
-18.018000 -12.916800 -7.259027
-17.971200 -12.916800 -7.248625
-17.924400 -12.916800 -7.242868
-17.877600 -12.916800 -7.236416
-17.830800 -12.916800 -7.231093
-17.784000 -12.916800 -7.236416
-17.737200 -12.916800 -7.231402
-17.690400 -12.916800 -7.231383
-17.643600 -12.916800 -7.226744
-17.596800 -12.916800 -7.199461
-17.550000 -12.916800 -7.185758
-17.503200 -12.916800 -7.155686
-17.456400 -12.916800 -7.116913
-17.409600 -12.916800 -7.084785
-17.362800 -12.916800 -7.024864
-15.818400 -12.916800 6.861428
-15.771600 -12.916800 6.890994
-15.724800 -12.916800 6.910659
-15.678000 -12.916800 6.949218
-15.631200 -12.916800 6.961492
-15.584400 -12.916800 6.978522
-15.537600 -12.916800 6.985311
-15.490800 -12.916800 6.996325
-15.444000 -12.916800 7.007444
-15.397200 -12.916800 7.016533
-15.350400 -12.916800 7.021158
-15.303600 -12.916800 7.025828
-15.256800 -12.916800 7.031051
-15.210000 -12.916800 7.031051
-15.163200 -12.916800 7.031371
-15.116400 -12.916800 7.033190
-15.069600 -12.916800 7.041779
-15.022800 -12.916800 7.042773
-14.976000 -12.916800 7.049801
-14.929200 -12.916800 7.054144
-14.882400 -12.916800 7.054144
-14.835600 -12.916800 7.054223
-14.788800 -12.916800 7.055544
-14.742000 -12.916800 7.060901
-14.695200 -12.916800 7.054223
-14.648400 -12.916800 7.048662
-14.601600 -12.916800 7.066355
-14.554800 -12.916800 7.067365
-14.508000 -12.916800 7.067365
-14.461200 -12.916800 7.073907
-14.414400 -12.916800 7.075474
-14.367600 -12.916800 7.076389
-14.320800 -12.916800 7.076285
-14.274000 -12.916800 7.076389
-14.227200 -12.916800 7.079508
-14.180400 -12.916800 7.082629
-14.133600 -12.916800 7.089251
-14.086800 -12.916800 7.090409
-14.040000 -12.916800 7.098091
-13.993200 -12.916800 7.106389
-13.946400 -12.916800 7.138353
-13.899600 -12.916800 7.190969
-13.852800 -12.916800 7.250343
-10.389600 -12.916800 8.752285
-10.342800 -12.916800 8.657175
-10.296000 -12.916800 8.596838
-10.249200 -12.916800 8.580652
-10.202400 -12.916800 8.546566
-10.155600 -12.916800 8.509599
-10.108800 -12.916800 8.421654
-10.062000 -12.916800 8.360569
-10.015200 -12.916800 8.277602
-9.968400 -12.916800 8.226486
-9.921600 -12.916800 8.181946
-9.874800 -12.916800 8.160134
-9.828000 -12.916800 8.134764
-9.781200 -12.916800 8.090073
-9.734400 -12.916800 8.051744
-9.687600 -12.916800 8.018801
-9.640800 -12.916800 7.994682
-9.594000 -12.916800 7.963490
-9.547200 -12.916800 7.886587
-9.500400 -12.916800 7.852682
-9.453600 -12.916800 7.805410
-9.406800 -12.916800 7.774741
-9.360000 -12.916800 7.764541
-9.313200 -12.916800 7.754106
-9.266400 -12.916800 7.714385
-9.219600 -12.916800 7.696325
-9.172800 -12.916800 7.663614
-9.126000 -12.916800 7.641729
-9.079200 -12.916800 7.630962
-9.032400 -12.916800 7.601103
-8.985600 -12.916800 7.583045
-8.938800 -12.916800 7.551550
-8.892000 -12.916800 7.531846
-8.845200 -12.916800 7.488335
-8.798400 -12.916800 7.473490
-8.751600 -12.916800 7.463249
-8.704800 -12.916800 7.446188
-8.658000 -12.916800 7.428165
-8.611200 -12.916800 7.416423
-8.564400 -12.916800 7.398809
-8.517600 -12.916800 7.375024
-8.470800 -12.916800 7.348050
-8.424000 -12.916800 7.343854
-8.377200 -12.916800 7.328032
-8.330400 -12.916800 7.314873
-8.283600 -12.916800 7.292863
-8.236800 -12.916800 7.262495
-8.190000 -12.916800 7.242328
-8.143200 -12.916800 7.245073
-8.096400 -12.916800 7.242328
-8.049600 -12.916800 7.238034
-8.002800 -12.916800 7.220287
-7.956000 -12.916800 7.192488
-7.909200 -12.916800 7.174600
-7.862400 -12.916800 7.164998
-7.815600 -12.916800 7.155051
-7.768800 -12.916800 7.151537
-7.722000 -12.916800 7.126501
-7.675200 -12.916800 7.112894
-7.628400 -12.916800 7.103175
-7.581600 -12.916800 7.095739
-7.534800 -12.916800 7.058542
-7.488000 -12.916800 7.036796
-7.441200 -12.916800 7.020945
-7.394400 -12.916800 7.011458
-7.347600 -12.916800 7.004366
-7.300800 -12.916800 7.003902
-7.254000 -12.916800 6.991253
-7.207200 -12.916800 6.986016
-7.160400 -12.916800 6.967158
-7.113600 -12.916800 6.958302
-7.066800 -12.916800 6.958302
-7.020000 -12.916800 6.945798
-6.973200 -12.916800 6.937908
-6.926400 -12.916800 6.933772
-6.879600 -12.916800 6.925793
-6.832800 -12.916800 6.940744
-6.786000 -12.916800 6.940744
-6.739200 -12.916800 6.927889
-6.692400 -12.916800 6.913143
-6.645600 -12.916800 6.900780
-6.598800 -12.916800 6.889922
-6.552000 -12.916800 6.876380
-6.505200 -12.916800 6.848968
-6.458400 -12.916800 6.840177
-6.411600 -12.916800 6.848411
-6.364800 -12.916800 6.838394
-6.318000 -12.916800 6.845636
-6.271200 -12.916800 6.838167
-6.224400 -12.916800 6.834258
-6.177600 -12.916800 6.832369
-6.130800 -12.916800 6.811374
-6.084000 -12.916800 6.791681
-6.037200 -12.916800 6.781228
-5.990400 -12.916800 6.779346
-5.943600 -12.916800 6.777860
-5.896800 -12.916800 6.779346
-5.850000 -12.916800 6.781165
-5.803200 -12.916800 6.781228
-5.756400 -12.916800 6.776192
-5.709600 -12.916800 6.768752
-5.662800 -12.916800 6.767521
-5.616000 -12.916800 6.758851
-5.569200 -12.916800 6.749061
-5.522400 -12.916800 6.732504
-5.475600 -12.916800 6.712533
-5.428800 -12.916800 6.700113
-5.382000 -12.916800 6.679716
-5.335200 -12.916800 6.679716
-5.288400 -12.916800 6.677799
-5.241600 -12.916800 6.685697
-5.194800 -12.916800 6.679716
-5.148000 -12.916800 6.690328
-5.101200 -12.916800 6.694598
-5.054400 -12.916800 6.690328
-5.007600 -12.916800 6.685697
-4.960800 -12.916800 6.690328
-4.914000 -12.916800 6.684666
-4.867200 -12.916800 6.659538
-4.820400 -12.916800 6.658864
-4.773600 -12.916800 6.629006
-4.726800 -12.916800 6.626982
-4.680000 -12.916800 6.626498
-4.633200 -12.916800 6.621545
-4.586400 -12.916800 6.626498
-4.539600 -12.916800 6.627173
-4.492800 -12.916800 6.641799
-4.446000 -12.916800 6.650753
-4.399200 -12.916800 6.653186
-4.352400 -12.916800 6.655689
-4.305600 -12.916800 6.653186
-4.258800 -12.916800 6.649513
-4.212000 -12.916800 6.636920
-4.165200 -12.916800 6.634349
-4.118400 -12.916800 6.623523
-4.071600 -12.916800 6.623523
-4.024800 -12.916800 6.624030
-3.978000 -12.916800 6.635936
-3.931200 -12.916800 6.636920
-3.884400 -12.916800 6.651128
-3.837600 -12.916800 6.660175
-3.790800 -12.916800 6.658748
-3.744000 -12.916800 6.655459
-3.697200 -12.916800 6.651754
-3.650400 -12.916800 6.628313
-3.603600 -12.916800 6.621270
-3.556800 -12.916800 6.621833
-3.510000 -12.916800 6.622011
-3.463200 -12.916800 6.625837
-3.416400 -12.916800 6.627565
-3.369600 -12.916800 6.622011
-3.322800 -12.916800 6.620089
-3.276000 -12.916800 6.621958
-3.229200 -12.916800 6.617546
-3.182400 -12.916800 6.613362
-3.135600 -12.916800 6.606736
-3.088800 -12.916800 6.616398
-3.042000 -12.916800 6.620089
-2.995200 -12.916800 6.654030
-2.948400 -12.916800 6.656052
-2.901600 -12.916800 6.660711
-2.854800 -12.916800 6.658864
-2.808000 -12.916800 6.656052
-2.761200 -12.916800 6.639186
-2.714400 -12.916800 6.630099
-2.667600 -12.916800 6.615551
-2.620800 -12.916800 6.615551
-2.574000 -12.916800 6.626690
-2.527200 -12.916800 6.638610
-2.480400 -12.916800 6.661802
-2.433600 -12.916800 6.670303
-2.386800 -12.916800 6.679007
-2.340000 -12.916800 6.693909
-2.293200 -12.916800 6.691163
-2.246400 -12.916800 6.693909
-2.199600 -12.916800 6.681492
-2.152800 -12.916800 6.673725
-2.106000 -12.916800 6.672890
-2.059200 -12.916800 6.680458
-2.012400 -12.916800 6.680458
-1.965600 -12.916800 6.684795
-1.918800 -12.916800 6.693004
-1.872000 -12.916800 6.693990
-1.825200 -12.916800 6.701692
-1.778400 -12.916800 6.703419
-1.731600 -12.916800 6.702078
-1.684800 -12.916800 6.703384
-1.638000 -12.916800 6.709036
-1.591200 -12.916800 6.720211
-1.544400 -12.916800 6.725186
-1.497600 -12.916800 6.732336
-1.450800 -12.916800 6.737506
-1.404000 -12.916800 6.751797
-1.357200 -12.916800 6.758811
-1.310400 -12.916800 6.777888
-1.263600 -12.916800 6.796343
-1.216800 -12.916800 6.805437
-1.170000 -12.916800 6.805437
-1.123200 -12.916800 6.796586
-1.076400 -12.916800 6.796586
-1.029600 -12.916800 6.798387
-0.982800 -12.916800 6.798387
-0.936000 -12.916800 6.797260
-0.889200 -12.916800 6.810495
-0.842400 -12.916800 6.817143
-0.795600 -12.916800 6.832127
-0.748800 -12.916800 6.835119
-0.702000 -12.916800 6.835851
-0.655200 -12.916800 6.843126
-0.608400 -12.916800 6.862431
-0.561600 -12.916800 6.877458
-0.514800 -12.916800 6.910033
-0.468000 -12.916800 6.913163
-0.421200 -12.916800 6.930718
-0.374400 -12.916800 6.949538
-0.327600 -12.916800 6.947027
-0.280800 -12.916800 6.962427
-0.234000 -12.916800 6.962553
-0.187200 -12.916800 6.974980
-0.140400 -12.916800 6.983732
-0.093600 -12.916800 6.983732
-0.046800 -12.916800 6.983998
0.000000 -12.916800 7.002687
0.046800 -12.916800 7.008235
0.093600 -12.916800 7.048642
0.140400 -12.916800 7.072873
0.187200 -12.916800 7.094217
0.234000 -12.916800 7.112421
0.280800 -12.916800 7.115291
0.327600 -12.916800 7.119975
0.374400 -12.916800 7.122731
0.421200 -12.916800 7.131043
0.468000 -12.916800 7.159277
0.514800 -12.916800 7.171514
0.561600 -12.916800 7.173195
0.608400 -12.916800 7.194062
0.655200 -12.916800 7.239848
0.702000 -12.916800 7.257088
0.748800 -12.916800 7.257088
0.795600 -12.916800 7.260175
0.842400 -12.916800 7.276372
0.889200 -12.916800 7.283460
0.936000 -12.916800 7.288188
0.982800 -12.916800 7.311474
1.029600 -12.916800 7.349189
1.076400 -12.916800 7.374887
1.123200 -12.916800 7.381664
1.170000 -12.916800 7.380037
1.216800 -12.916800 7.397813
1.263600 -12.916800 7.402503
1.310400 -12.916800 7.420184
1.357200 -12.916800 7.421599
1.404000 -12.916800 7.445233
1.450800 -12.916800 7.456546
1.497600 -12.916800 7.520807
1.544400 -12.916800 7.528142
1.591200 -12.916800 7.547004
1.638000 -12.916800 7.578712
1.684800 -12.916800 7.594600
1.731600 -12.916800 7.612764
1.778400 -12.916800 7.628333
1.825200 -12.916800 7.671511
1.872000 -12.916800 7.691636
1.918800 -12.916800 7.708994
1.965600 -12.916800 7.730571
2.012400 -12.916800 7.760516
2.059200 -12.916800 7.777040
2.106000 -12.916800 7.836730
2.152800 -12.916800 7.879995
2.199600 -12.916800 7.939869
2.246400 -12.916800 7.961163
2.293200 -12.916800 7.988427
2.340000 -12.916800 8.056039
2.386800 -12.916800 8.062243
2.433600 -12.916800 8.080352
2.480400 -12.916800 8.125683
2.527200 -12.916800 8.154895
2.574000 -12.916800 8.185070
2.620800 -12.916800 8.200367
2.667600 -12.916800 8.246113
2.714400 -12.916800 8.300169
2.761200 -12.916800 8.321703
2.808000 -12.916800 8.330494
2.854800 -12.916800 8.366683
2.901600 -12.916800 8.430209
2.948400 -12.916800 8.519596
2.995200 -12.916800 8.576350
3.042000 -12.916800 8.624922
3.088800 -12.916800 8.648239
3.135600 -12.916800 8.707946
3.182400 -12.916800 8.729296
3.229200 -12.916800 8.836878
3.276000 -12.916800 8.884645
3.322800 -12.916800 9.098889
3.369600 -12.916800 9.211303
13.057200 -12.916800 8.097454
13.104000 -12.916800 8.093540
13.150800 -12.916800 8.081470
13.197600 -12.916800 8.069973
13.244400 -12.916800 8.054494
13.291200 -12.916800 8.046308
13.338000 -12.916800 8.054494
13.384800 -12.916800 8.065270
13.431600 -12.916800 8.065270
13.478400 -12.916800 8.076185
13.525200 -12.916800 8.070384
13.572000 -12.916800 8.065577
13.618800 -12.916800 8.066053
13.665600 -12.916800 8.065270
13.712400 -12.916800 8.061405
13.759200 -12.916800 8.060039
13.806000 -12.916800 8.059170
13.852800 -12.916800 8.059240
13.899600 -12.916800 8.071577
13.946400 -12.916800 8.062857
13.993200 -12.916800 8.062857
14.040000 -12.916800 8.062857
14.086800 -12.916800 8.071669
14.133600 -12.916800 8.072569
14.180400 -12.916800 8.076448
14.227200 -12.916800 8.071669
14.274000 -12.916800 8.076448
14.320800 -12.916800 8.079756
14.367600 -12.916800 8.096403
14.414400 -12.916800 8.098074
14.461200 -12.916800 8.112028
14.508000 -12.916800 8.118076
14.554800 -12.916800 8.121644
14.601600 -12.916800 8.127834
14.648400 -12.916800 8.127834
14.695200 -12.916800 8.121352
14.742000 -12.916800 8.103035
14.788800 -12.916800 8.097827
14.835600 -12.916800 8.076243
14.882400 -12.916800 8.070840
15.631200 -12.916800 6.852124
15.678000 -12.916800 6.826416
15.724800 -12.916800 6.823296
15.771600 -12.916800 6.811019
15.818400 -12.916800 6.811019
15.865200 -12.916800 6.817456
15.912000 -12.916800 6.812725
15.958800 -12.916800 6.810544
16.005600 -12.916800 6.811452
16.052400 -12.916800 6.811452
16.099200 -12.916800 6.816355
16.146000 -12.916800 6.811452
16.192800 -12.916800 6.785259
16.239600 -12.916800 6.785259
16.286400 -12.916800 6.757510
16.333200 -12.916800 6.728061
16.614000 -12.916800 4.640435
16.660800 -12.916800 4.383963
16.707600 -12.916800 4.047188
16.801200 -12.916800 3.751566
16.848000 -12.916800 3.395665
16.894800 -12.916800 3.223514
16.941600 -12.916800 2.864316
17.035200 -12.916800 2.267187
17.082000 -12.916800 2.122204
17.128800 -12.916800 1.662004
-18.720000 -12.870000 0.000000
-18.673200 -12.870000 0.000000
-18.626400 -12.870000 0.000000
-18.579600 -12.870000 -7.344995
-18.532800 -12.870000 -7.337652
-18.486000 -12.870000 -7.344115
-18.439200 -12.870000 -7.337652
-18.392400 -12.870000 -7.333337
-18.345600 -12.870000 -7.325230
-18.298800 -12.870000 -7.325230
-18.252000 -12.870000 -7.300448
-18.205200 -12.870000 -7.316112
-18.158400 -12.870000 -7.300448
-18.111600 -12.870000 -7.288708
-18.064800 -12.870000 -7.268585
-18.018000 -12.870000 -7.263904
-17.971200 -12.870000 -7.259967
-17.924400 -12.870000 -7.249172
-17.877600 -12.870000 -7.244113
-17.830800 -12.870000 -7.242864
-17.784000 -12.870000 -7.242868
-17.737200 -12.870000 -7.239702
-17.690400 -12.870000 -7.238163
-17.643600 -12.870000 -7.209811
-17.596800 -12.870000 -7.199611
-17.550000 -12.870000 -7.186305
-17.503200 -12.870000 -7.160515
-17.456400 -12.870000 -7.116913
-17.409600 -12.870000 -7.084785
-17.035200 -12.870000 -5.415475
-15.865200 -12.870000 6.861428
-15.818400 -12.870000 6.890994
-15.771600 -12.870000 6.916496
-15.724800 -12.870000 6.929948
-15.678000 -12.870000 6.954081
-15.631200 -12.870000 6.968349
-15.584400 -12.870000 6.983143
-15.537600 -12.870000 6.993854
-15.490800 -12.870000 7.010136
-15.444000 -12.870000 7.019299
-15.397200 -12.870000 7.020723
-15.350400 -12.870000 7.025202
-15.303600 -12.870000 7.031371
-15.256800 -12.870000 7.039769
-15.210000 -12.870000 7.044388
-15.163200 -12.870000 7.044388
-15.116400 -12.870000 7.044388
-15.069600 -12.870000 7.048528
-15.022800 -12.870000 7.052832
-14.976000 -12.870000 7.060360
-14.929200 -12.870000 7.060360
-14.882400 -12.870000 7.064170
-14.835600 -12.870000 7.066853
-14.788800 -12.870000 7.067791
-14.742000 -12.870000 7.067926
-14.695200 -12.870000 7.067926
-14.648400 -12.870000 7.066853
-14.601600 -12.870000 7.070147
-14.554800 -12.870000 7.075474
-14.508000 -12.870000 7.079985
-14.461200 -12.870000 7.078162
-14.414400 -12.870000 7.078162
-14.367600 -12.870000 7.078162
-14.320800 -12.870000 7.076285
-14.274000 -12.870000 7.076680
-14.227200 -12.870000 7.081489
-14.180400 -12.870000 7.083709
-14.133600 -12.870000 7.096034
-14.086800 -12.870000 7.098091
-14.040000 -12.870000 7.106389
-13.993200 -12.870000 7.138353
-13.946400 -12.870000 7.155644
-13.899600 -12.870000 7.214791
-10.389600 -12.870000 8.961144
-10.342800 -12.870000 8.737471
-10.296000 -12.870000 8.657175
-10.249200 -12.870000 8.606202
-10.202400 -12.870000 8.577294
-10.155600 -12.870000 8.510177
-10.108800 -12.870000 8.434941
-10.062000 -12.870000 8.371853
-10.015200 -12.870000 8.286445
-9.968400 -12.870000 8.240243
-9.921600 -12.870000 8.185684
-9.874800 -12.870000 8.173395
-9.828000 -12.870000 8.134764
-9.781200 -12.870000 8.090483
-9.734400 -12.870000 8.067053
-9.687600 -12.870000 8.018801
-9.640800 -12.870000 7.994682
-9.594000 -12.870000 7.959616
-9.547200 -12.870000 7.882612
-9.500400 -12.870000 7.831493
-9.453600 -12.870000 7.805267
-9.406800 -12.870000 7.781580
-9.360000 -12.870000 7.771718
-9.313200 -12.870000 7.758941
-9.266400 -12.870000 7.722379
-9.219600 -12.870000 7.687058
-9.172800 -12.870000 7.667091
-9.126000 -12.870000 7.644711
-9.079200 -12.870000 7.641729
-9.032400 -12.870000 7.616335
-8.985600 -12.870000 7.583262
-8.938800 -12.870000 7.560023
-8.892000 -12.870000 7.548305
-8.845200 -12.870000 7.512020
-8.798400 -12.870000 7.483351
-8.751600 -12.870000 7.469195
-8.704800 -12.870000 7.463102
-8.658000 -12.870000 7.447712
-8.611200 -12.870000 7.425641
-8.564400 -12.870000 7.401771
-8.517600 -12.870000 7.380990
-8.470800 -12.870000 7.348050
-8.424000 -12.870000 7.344668
-8.377200 -12.870000 7.328032
-8.330400 -12.870000 7.314873
-8.283600 -12.870000 7.297276
-8.236800 -12.870000 7.262495
-8.190000 -12.870000 7.241251
-8.143200 -12.870000 7.241740
-8.096400 -12.870000 7.241251
-8.049600 -12.870000 7.238034
-8.002800 -12.870000 7.204016
-7.956000 -12.870000 7.192488
-7.909200 -12.870000 7.174600
-7.862400 -12.870000 7.173926
-7.815600 -12.870000 7.151537
-7.768800 -12.870000 7.129720
-7.722000 -12.870000 7.113882
-7.675200 -12.870000 7.111143
-7.628400 -12.870000 7.096715
-7.581600 -12.870000 7.089312
-7.534800 -12.870000 7.058542
-7.488000 -12.870000 7.036796
-7.441200 -12.870000 7.017049
-7.394400 -12.870000 7.008580
-7.347600 -12.870000 7.003902
-7.300800 -12.870000 6.998943
-7.254000 -12.870000 6.994968
-7.207200 -12.870000 6.994615
-7.160400 -12.870000 6.982494
-7.113600 -12.870000 6.966572
-7.066800 -12.870000 6.967158
-7.020000 -12.870000 6.965576
-6.973200 -12.870000 6.954538
-6.926400 -12.870000 6.937908
-6.879600 -12.870000 6.925793
-6.832800 -12.870000 6.937908
-6.786000 -12.870000 6.955497
-6.739200 -12.870000 6.927889
-6.692400 -12.870000 6.913122
-6.645600 -12.870000 6.900780
-6.598800 -12.870000 6.882546
-6.552000 -12.870000 6.864177
-6.505200 -12.870000 6.853590
-6.458400 -12.870000 6.846654
-6.411600 -12.870000 6.847187
-6.364800 -12.870000 6.838167
-6.318000 -12.870000 6.838394
-6.271200 -12.870000 6.834258
-6.224400 -12.870000 6.821606
-6.177600 -12.870000 6.811374
-6.130800 -12.870000 6.805847
-6.084000 -12.870000 6.781165
-6.037200 -12.870000 6.777860
-5.990400 -12.870000 6.771587
-5.943600 -12.870000 6.774443
-5.896800 -12.870000 6.774443
-5.850000 -12.870000 6.777467
-5.803200 -12.870000 6.777467
-5.756400 -12.870000 6.768752
-5.709600 -12.870000 6.762237
-5.662800 -12.870000 6.762237
-5.616000 -12.870000 6.746744
-5.569200 -12.870000 6.732504
-5.522400 -12.870000 6.716273
-5.475600 -12.870000 6.689812
-5.428800 -12.870000 6.680606
-5.382000 -12.870000 6.678977
-5.335200 -12.870000 6.679716
-5.288400 -12.870000 6.678977
-5.241600 -12.870000 6.679716
-5.194800 -12.870000 6.679716
-5.148000 -12.870000 6.690328
-5.101200 -12.870000 6.694598
-5.054400 -12.870000 6.690328
-5.007600 -12.870000 6.690328
-4.960800 -12.870000 6.690328
-4.914000 -12.870000 6.690328
-4.867200 -12.870000 6.674076
-4.820400 -12.870000 6.662360
-4.773600 -12.870000 6.657353
-4.726800 -12.870000 6.654292
-4.680000 -12.870000 6.627173
-4.633200 -12.870000 6.612176
-4.586400 -12.870000 6.626498
-4.539600 -12.870000 6.627173
-4.492800 -12.870000 6.644346
-4.446000 -12.870000 6.651559
-4.399200 -12.870000 6.653186
-4.352400 -12.870000 6.666351
-4.305600 -12.870000 6.666351
-4.258800 -12.870000 6.651559
-4.212000 -12.870000 6.638140
-4.165200 -12.870000 6.635173
-4.118400 -12.870000 6.625136
-4.071600 -12.870000 6.625136
-4.024800 -12.870000 6.635936
-3.978000 -12.870000 6.637703
-3.931200 -12.870000 6.638194
-3.884400 -12.870000 6.668141
-3.837600 -12.870000 6.684607
-3.790800 -12.870000 6.684607
-3.744000 -12.870000 6.660175
-3.697200 -12.870000 6.651754
-3.650400 -12.870000 6.621270
-3.603600 -12.870000 6.608619
-3.556800 -12.870000 6.604565
-3.510000 -12.870000 6.603500
-3.463200 -12.870000 6.619606
-3.416400 -12.870000 6.622011
-3.369600 -12.870000 6.621270
-3.322800 -12.870000 6.611097
-3.276000 -12.870000 6.619606
-3.229200 -12.870000 6.611097
-3.182400 -12.870000 6.606736
-3.135600 -12.870000 6.604403
-3.088800 -12.870000 6.604403
-3.042000 -12.870000 6.606511
-2.995200 -12.870000 6.651032
-2.948400 -12.870000 6.651032
-2.901600 -12.870000 6.658864
-2.854800 -12.870000 6.654302
-2.808000 -12.870000 6.648231
-2.761200 -12.870000 6.639186
-2.714400 -12.870000 6.634084
-2.667600 -12.870000 6.621971
-2.620800 -12.870000 6.621971
-2.574000 -12.870000 6.626690
-2.527200 -12.870000 6.639186
-2.480400 -12.870000 6.661802
-2.433600 -12.870000 6.670303
-2.386800 -12.870000 6.677823
-2.340000 -12.870000 6.681492
-2.293200 -12.870000 6.681492
-2.246400 -12.870000 6.684795
-2.199600 -12.870000 6.670993
-2.152800 -12.870000 6.668098
-2.106000 -12.870000 6.666851
-2.059200 -12.870000 6.668098
-2.012400 -12.870000 6.672890
-1.965600 -12.870000 6.682948
-1.918800 -12.870000 6.687326
-1.872000 -12.870000 6.693004
-1.825200 -12.870000 6.701061
-1.778400 -12.870000 6.702078
-1.731600 -12.870000 6.702078
-1.684800 -12.870000 6.701692
-1.638000 -12.870000 6.703802
-1.591200 -12.870000 6.703802
-1.544400 -12.870000 6.715502
-1.497600 -12.870000 6.725186
-1.450800 -12.870000 6.732336
-1.404000 -12.870000 6.748374
-1.357200 -12.870000 6.758457
-1.310400 -12.870000 6.775284
-1.263600 -12.870000 6.785763
-1.216800 -12.870000 6.796343
-1.170000 -12.870000 6.808698
-1.123200 -12.870000 6.796343
-1.076400 -12.870000 6.796343
-1.029600 -12.870000 6.796586
-0.982800 -12.870000 6.797260
-0.936000 -12.870000 6.796586
-0.889200 -12.870000 6.797260
-0.842400 -12.870000 6.796586
-0.795600 -12.870000 6.805669
-0.748800 -12.870000 6.817143
-0.702000 -12.870000 6.825752
-0.655200 -12.870000 6.835119
-0.608400 -12.870000 6.846050
-0.561600 -12.870000 6.862431
-0.514800 -12.870000 6.883396
-0.468000 -12.870000 6.897671
-0.421200 -12.870000 6.910033
-0.374400 -12.870000 6.930718
-0.327600 -12.870000 6.930718
-0.280800 -12.870000 6.945889
-0.234000 -12.870000 6.961029
-0.187200 -12.870000 6.967087
-0.140400 -12.870000 6.987773
-0.093600 -12.870000 6.994402
-0.046800 -12.870000 6.994402
0.000000 -12.870000 6.997851
0.046800 -12.870000 7.002687
0.093600 -12.870000 7.036872
0.140400 -12.870000 7.069834
0.187200 -12.870000 7.091591
0.234000 -12.870000 7.109396
0.280800 -12.870000 7.115291
0.327600 -12.870000 7.119975
0.374400 -12.870000 7.125392
0.421200 -12.870000 7.134608
0.468000 -12.870000 7.144870
0.514800 -12.870000 7.159408
0.561600 -12.870000 7.166585
0.608400 -12.870000 7.173920
0.655200 -12.870000 7.194752
0.702000 -12.870000 7.229828
0.748800 -12.870000 7.244548
0.795600 -12.870000 7.257088
0.842400 -12.870000 7.270864
0.889200 -12.870000 7.288188
0.936000 -12.870000 7.293880
0.982800 -12.870000 7.312818
1.029600 -12.870000 7.349189
1.076400 -12.870000 7.380037
1.123200 -12.870000 7.391924
1.170000 -12.870000 7.391924
1.216800 -12.870000 7.402503
1.263600 -12.870000 7.419351
1.310400 -12.870000 7.424814
1.357200 -12.870000 7.436912
1.404000 -12.870000 7.453960
1.450800 -12.870000 7.511269
1.497600 -12.870000 7.524195
1.544400 -12.870000 7.528142
1.591200 -12.870000 7.547828
1.638000 -12.870000 7.578610
1.684800 -12.870000 7.591826
1.731600 -12.870000 7.600209
1.778400 -12.870000 7.628333
1.825200 -12.870000 7.672134
1.872000 -12.870000 7.691636
1.918800 -12.870000 7.715428
1.965600 -12.870000 7.756564
2.012400 -12.870000 7.772505
2.059200 -12.870000 7.786581
2.106000 -12.870000 7.843100
2.152800 -12.870000 7.870119
2.199600 -12.870000 7.918809
2.246400 -12.870000 7.939869
2.293200 -12.870000 7.957091
2.340000 -12.870000 7.993590
2.386800 -12.870000 8.057219
2.433600 -12.870000 8.065311
2.480400 -12.870000 8.108601
2.527200 -12.870000 8.148377
2.574000 -12.870000 8.177826
2.620800 -12.870000 8.193120
2.667600 -12.870000 8.248661
2.714400 -12.870000 8.300169
2.761200 -12.870000 8.321703
2.808000 -12.870000 8.336166
2.854800 -12.870000 8.367641
2.901600 -12.870000 8.399903
2.948400 -12.870000 8.519596
2.995200 -12.870000 8.576350
3.042000 -12.870000 8.627026
3.088800 -12.870000 8.707946
3.135600 -12.870000 8.716805
3.182400 -12.870000 8.741931
3.229200 -12.870000 8.844223
3.276000 -12.870000 8.884645
3.322800 -12.870000 9.109802
3.369600 -12.870000 9.308228
13.104000 -12.870000 8.097454
13.150800 -12.870000 8.093540
13.197600 -12.870000 8.078409
13.244400 -12.870000 8.069973
13.291200 -12.870000 8.054494
13.338000 -12.870000 8.057470
13.431600 -12.870000 8.066053
13.478400 -12.870000 8.071679
13.525200 -12.870000 8.071679
13.572000 -12.870000 8.065577
13.618800 -12.870000 8.069211
13.665600 -12.870000 8.069211
13.712400 -12.870000 8.069211
13.759200 -12.870000 8.069211
13.806000 -12.870000 8.069211
13.852800 -12.870000 8.075653
13.899600 -12.870000 8.087153
13.946400 -12.870000 8.082831
13.993200 -12.870000 8.082940
14.040000 -12.870000 8.082831
14.086800 -12.870000 8.082831
14.133600 -12.870000 8.082831
14.180400 -12.870000 8.082940
14.227200 -12.870000 8.076448
14.274000 -12.870000 8.079497
14.320800 -12.870000 8.084969
14.367600 -12.870000 8.097157
14.414400 -12.870000 8.098074
14.461200 -12.870000 8.112028
14.508000 -12.870000 8.118076
14.554800 -12.870000 8.127701
14.601600 -12.870000 8.127991
14.648400 -12.870000 8.128661
14.695200 -12.870000 8.127701
14.742000 -12.870000 8.121644
14.788800 -12.870000 8.102417
14.835600 -12.870000 8.090984
14.882400 -12.870000 8.083507
14.929200 -12.870000 8.075603
15.631200 -12.870000 6.865807
15.678000 -12.870000 6.852744
15.724800 -12.870000 6.826416
15.771600 -12.870000 6.823523
15.818400 -12.870000 6.822830
15.865200 -12.870000 6.823523
15.912000 -12.870000 6.821110
15.958800 -12.870000 6.817456
16.005600 -12.870000 6.817456
16.052400 -12.870000 6.811452
16.099200 -12.870000 6.816355
16.146000 -12.870000 6.811452
16.192800 -12.870000 6.787075
16.239600 -12.870000 6.789081
16.286400 -12.870000 6.785259
16.333200 -12.870000 6.757510
16.754400 -12.870000 3.982048
16.801200 -12.870000 3.773528
16.848000 -12.870000 3.690368
16.894800 -12.870000 3.292592
17.035200 -12.870000 2.506653
17.082000 -12.870000 2.237404
17.128800 -12.870000 1.904189
-18.720000 -12.823200 0.000000
-18.673200 -12.823200 0.000000
-18.626400 -12.823200 0.000000
-18.579600 -12.823200 -7.344995
-18.532800 -12.823200 -7.323109
-18.486000 -12.823200 -7.325230
-18.439200 -12.823200 -7.333206
-18.392400 -12.823200 -7.325230
-18.345600 -12.823200 -7.316112
-18.298800 -12.823200 -7.333206
-18.252000 -12.823200 -7.327032
-18.205200 -12.823200 -7.333206
-18.158400 -12.823200 -7.327032
-18.111600 -12.823200 -7.300448
-18.064800 -12.823200 -7.292953
-18.018000 -12.823200 -7.288708
-17.971200 -12.823200 -7.277800
-17.924400 -12.823200 -7.259274
-17.877600 -12.823200 -7.259027
-17.830800 -12.823200 -7.248625
-17.784000 -12.823200 -7.242868
-17.737200 -12.823200 -7.238163
-17.690400 -12.823200 -7.238163
-17.643600 -12.823200 -7.199611
-17.596800 -12.823200 -7.186305
-17.550000 -12.823200 -7.171080
-17.503200 -12.823200 -7.137338
-17.456400 -12.823200 -7.114204
-17.409600 -12.823200 -7.082030
-17.035200 -12.823200 -5.376016
-15.912000 -12.823200 6.861643
-15.865200 -12.823200 6.885177
-15.818400 -12.823200 6.923057
-15.771600 -12.823200 6.943996
-15.724800 -12.823200 6.956458
-15.678000 -12.823200 6.968349
-15.631200 -12.823200 6.983143
-15.584400 -12.823200 6.993854
-15.537600 -12.823200 7.010136
-15.490800 -12.823200 7.021133
-15.444000 -12.823200 7.025828
-15.397200 -12.823200 7.026344
-15.350400 -12.823200 7.034160
-15.303600 -12.823200 7.047680
-15.256800 -12.823200 7.049812
-15.210000 -12.823200 7.052680
-15.163200 -12.823200 7.049801
-15.116400 -12.823200 7.052832
-15.069600 -12.823200 7.057020
-15.022800 -12.823200 7.058337
-14.976000 -12.823200 7.064170
-14.929200 -12.823200 7.064170
-14.882400 -12.823200 7.067926
-14.835600 -12.823200 7.070147
-14.788800 -12.823200 7.070370
-14.742000 -12.823200 7.070683
-14.695200 -12.823200 7.070880
-14.648400 -12.823200 7.070683
-14.601600 -12.823200 7.075474
-14.554800 -12.823200 7.081658
-14.508000 -12.823200 7.081489
-14.461200 -12.823200 7.079985
-14.414400 -12.823200 7.079985
-14.367600 -12.823200 7.078162
-14.320800 -12.823200 7.075474
-14.274000 -12.823200 7.075204
-14.227200 -12.823200 7.078162
-14.180400 -12.823200 7.086458
-14.133600 -12.823200 7.098615
-14.086800 -12.823200 7.105871
-14.040000 -12.823200 7.138353
-13.993200 -12.823200 7.155644
-13.946400 -12.823200 7.214791
-10.389600 -12.823200 8.961144
-10.342800 -12.823200 8.737471
-10.296000 -12.823200 8.676143
-10.249200 -12.823200 8.657175
-10.202400 -12.823200 8.581158
-10.155600 -12.823200 8.580236
-10.108800 -12.823200 8.461602
-10.062000 -12.823200 8.371853
-10.015200 -12.823200 8.277602
-9.968400 -12.823200 8.249162
-9.921600 -12.823200 8.185684
-9.874800 -12.823200 8.173395
-9.828000 -12.823200 8.143542
-9.781200 -12.823200 8.103102
-9.734400 -12.823200 8.073403
-9.687600 -12.823200 8.034400
-9.640800 -12.823200 8.003703
-9.594000 -12.823200 7.972126
-9.547200 -12.823200 7.922471
-9.500400 -12.823200 7.835966
-9.453600 -12.823200 7.805267
-9.406800 -12.823200 7.774741
-9.360000 -12.823200 7.768624
-9.313200 -12.823200 7.759460
-9.266400 -12.823200 7.746083
-9.219600 -12.823200 7.696975
-9.172800 -12.823200 7.678549
-9.126000 -12.823200 7.654506
-9.079200 -12.823200 7.642696
-9.032400 -12.823200 7.623890
-8.985600 -12.823200 7.584217
-8.938800 -12.823200 7.560023
-8.892000 -12.823200 7.543812
-8.845200 -12.823200 7.511871
-8.798400 -12.823200 7.487603
-8.751600 -12.823200 7.470709
-8.704800 -12.823200 7.461833
-8.658000 -12.823200 7.451516
-8.611200 -12.823200 7.426764
-8.564400 -12.823200 7.406661
-8.517600 -12.823200 7.357989
-8.470800 -12.823200 7.343854
-8.424000 -12.823200 7.331524
-8.377200 -12.823200 7.318486
-8.330400 -12.823200 7.306129
-8.283600 -12.823200 7.294196
-8.236800 -12.823200 7.280822
-8.190000 -12.823200 7.258159
-8.143200 -12.823200 7.245073
-8.096400 -12.823200 7.241251
-8.049600 -12.823200 7.240144
-8.002800 -12.823200 7.197752
-7.956000 -12.823200 7.192488
-7.909200 -12.823200 7.185734
-7.862400 -12.823200 7.177031
-7.815600 -12.823200 7.152045
-7.768800 -12.823200 7.127521
-7.722000 -12.823200 7.109027
-7.675200 -12.823200 7.103175
-7.628400 -12.823200 7.089530
-7.581600 -12.823200 7.067461
-7.534800 -12.823200 7.050018
-7.488000 -12.823200 7.034059
-7.441200 -12.823200 7.013368
-7.394400 -12.823200 7.008580
-7.347600 -12.823200 6.998943
-7.300800 -12.823200 6.995587
-7.254000 -12.823200 6.993300
-7.207200 -12.823200 6.993300
-7.160400 -12.823200 6.982494
-7.113600 -12.823200 6.967973
-7.066800 -12.823200 6.968800
-7.020000 -12.823200 6.971366
-6.973200 -12.823200 6.967471
-6.926400 -12.823200 6.957161
-6.879600 -12.823200 6.940744
-6.832800 -12.823200 6.940744
-6.786000 -12.823200 6.940744
-6.739200 -12.823200 6.925962
-6.692400 -12.823200 6.912993
-6.645600 -12.823200 6.900780
-6.598800 -12.823200 6.879554
-6.552000 -12.823200 6.857969
-6.505200 -12.823200 6.852124
-6.458400 -12.823200 6.846789
-6.411600 -12.823200 6.848411
-6.364800 -12.823200 6.846789
-6.318000 -12.823200 6.846789
-6.271200 -12.823200 6.826757
-6.224400 -12.823200 6.813158
-6.177600 -12.823200 6.804955
-6.130800 -12.823200 6.791681
-6.084000 -12.823200 6.777446
-6.037200 -12.823200 6.771587
-5.990400 -12.823200 6.760784
-5.943600 -12.823200 6.759247
-5.896800 -12.823200 6.760784
-5.850000 -12.823200 6.777467
-5.803200 -12.823200 6.777860
-5.756400 -12.823200 6.777467
-5.709600 -12.823200 6.767521
-5.662800 -12.823200 6.758851
-5.616000 -12.823200 6.746744
-5.569200 -12.823200 6.731891
-5.522400 -12.823200 6.686467
-5.475600 -12.823200 6.682105
-5.428800 -12.823200 6.678977
-5.382000 -12.823200 6.676797
-5.335200 -12.823200 6.678977
-5.288400 -12.823200 6.678977
-5.241600 -12.823200 6.679716
-5.194800 -12.823200 6.685697
-5.148000 -12.823200 6.689752
-5.101200 -12.823200 6.694598
-5.054400 -12.823200 6.685697
-5.007600 -12.823200 6.691541
-4.960800 -12.823200 6.691613
-4.914000 -12.823200 6.691613
-4.867200 -12.823200 6.676266
-4.820400 -12.823200 6.669184
-4.773600 -12.823200 6.657353
-4.726800 -12.823200 6.654292
-4.680000 -12.823200 6.629006
-4.633200 -12.823200 6.622373
-4.586400 -12.823200 6.623343
-4.539600 -12.823200 6.623343
-4.492800 -12.823200 6.627983
-4.446000 -12.823200 6.644346
-4.399200 -12.823200 6.650753
-4.352400 -12.823200 6.655642
-4.305600 -12.823200 6.655689
-4.258800 -12.823200 6.653186
-4.212000 -12.823200 6.635173
-4.165200 -12.823200 6.629633
-4.118400 -12.823200 6.617326
-4.071600 -12.823200 6.623523
-4.024800 -12.823200 6.604318
-3.978000 -12.823200 6.632280
-3.931200 -12.823200 6.637703
-3.884400 -12.823200 6.660175
-3.837600 -12.823200 6.684607
-3.790800 -12.823200 6.671414
-3.744000 -12.823200 6.658748
-3.697200 -12.823200 6.642095
-3.650400 -12.823200 6.608619
-3.603600 -12.823200 6.591038
-3.556800 -12.823200 6.574138
-3.510000 -12.823200 6.574138
-3.463200 -12.823200 6.592514
-3.416400 -12.823200 6.603500
-3.369600 -12.823200 6.603500
-3.322800 -12.823200 6.592514
-3.276000 -12.823200 6.606736
-3.229200 -12.823200 6.585185
-3.182400 -12.823200 6.591192
-3.135600 -12.823200 6.590233
-3.088800 -12.823200 6.591192
-3.042000 -12.823200 6.603136
-2.995200 -12.823200 6.621012
-2.948400 -12.823200 6.639237
-2.901600 -12.823200 6.654302
-2.854800 -12.823200 6.648231
-2.808000 -12.823200 6.645987
-2.761200 -12.823200 6.639604
-2.714400 -12.823200 6.639186
-2.667600 -12.823200 6.626690
-2.620800 -12.823200 6.626690
-2.574000 -12.823200 6.627326
-2.527200 -12.823200 6.639186
-2.480400 -12.823200 6.642378
-2.433600 -12.823200 6.661802
-2.386800 -12.823200 6.670303
-2.340000 -12.823200 6.677823
-2.293200 -12.823200 6.670993
-2.246400 -12.823200 6.681492
-2.199600 -12.823200 6.670993
-2.152800 -12.823200 6.668086
-2.106000 -12.823200 6.661027
-2.059200 -12.823200 6.652796
-2.012400 -12.823200 6.652796
-1.965600 -12.823200 6.667932
-1.918800 -12.823200 6.679895
-1.872000 -12.823200 6.680733
-1.825200 -12.823200 6.684305
-1.778400 -12.823200 6.693004
-1.731600 -12.823200 6.693589
-1.684800 -12.823200 6.699458
-1.638000 -12.823200 6.700969
-1.591200 -12.823200 6.699458
-1.544400 -12.823200 6.700969
-1.497600 -12.823200 6.707693
-1.450800 -12.823200 6.720164
-1.404000 -12.823200 6.737506
-1.357200 -12.823200 6.751797
-1.310400 -12.823200 6.775015
-1.263600 -12.823200 6.783600
-1.216800 -12.823200 6.792509
-1.170000 -12.823200 6.795037
-1.123200 -12.823200 6.792938
-1.076400 -12.823200 6.792938
-1.029600 -12.823200 6.792938
-0.982800 -12.823200 6.796343
-0.936000 -12.823200 6.792938
-0.889200 -12.823200 6.792169
-0.842400 -12.823200 6.789081
-0.795600 -12.823200 6.789382
-0.748800 -12.823200 6.795008
-0.702000 -12.823200 6.805669
-0.655200 -12.823200 6.827790
-0.608400 -12.823200 6.837033
-0.561600 -12.823200 6.846050
-0.514800 -12.823200 6.862431
-0.468000 -12.823200 6.877458
-0.421200 -12.823200 6.883705
-0.374400 -12.823200 6.911969
-0.327600 -12.823200 6.913163
-0.280800 -12.823200 6.920198
-0.234000 -12.823200 6.923624
-0.187200 -12.823200 6.932595
-0.140400 -12.823200 6.977965
-0.093600 -12.823200 6.983732
-0.046800 -12.823200 6.977965
0.000000 -12.823200 6.990528
0.046800 -12.823200 6.997827
0.093600 -12.823200 7.002959
0.140400 -12.823200 7.035458
0.187200 -12.823200 7.053281
0.234000 -12.823200 7.091591
0.280800 -12.823200 7.109396
0.327600 -12.823200 7.109396
0.374400 -12.823200 7.112421
0.421200 -12.823200 7.119975
0.468000 -12.823200 7.144870
0.514800 -12.823200 7.159408
0.561600 -12.823200 7.162064
0.608400 -12.823200 7.173920
0.655200 -12.823200 7.209176
0.702000 -12.823200 7.229828
0.748800 -12.823200 7.244548
0.795600 -12.823200 7.257088
0.842400 -12.823200 7.261415
0.889200 -12.823200 7.286877
0.936000 -12.823200 7.286877
0.982800 -12.823200 7.311474
1.029600 -12.823200 7.328226
1.076400 -12.823200 7.349189
1.123200 -12.823200 7.380037
1.170000 -12.823200 7.380037
1.216800 -12.823200 7.400902
1.263600 -12.823200 7.417767
1.310400 -12.823200 7.421599
1.357200 -12.823200 7.435899
1.404000 -12.823200 7.453921
1.450800 -12.823200 7.504107
1.497600 -12.823200 7.520807
1.544400 -12.823200 7.524195
1.591200 -12.823200 7.543549
1.638000 -12.823200 7.577500
1.684800 -12.823200 7.595922
1.731600 -12.823200 7.607648
1.778400 -12.823200 7.654567
1.825200 -12.823200 7.672214
1.872000 -12.823200 7.694642
1.918800 -12.823200 7.715428
1.965600 -12.823200 7.756564
2.012400 -12.823200 7.772335
2.059200 -12.823200 7.774583
2.106000 -12.823200 7.805186
2.152800 -12.823200 7.833040
2.199600 -12.823200 7.879995
2.246400 -12.823200 7.934514
2.293200 -12.823200 7.950951
2.340000 -12.823200 7.983422
2.386800 -12.823200 8.029594
2.433600 -12.823200 8.059802
2.480400 -12.823200 8.093224
2.527200 -12.823200 8.145691
2.574000 -12.823200 8.183490
2.620800 -12.823200 8.214739
2.667600 -12.823200 8.250840
2.714400 -12.823200 8.305931
2.761200 -12.823200 8.311016
2.808000 -12.823200 8.328187
2.854800 -12.823200 8.371186
2.901600 -12.823200 8.388741
2.948400 -12.823200 8.478827
2.995200 -12.823200 8.555088
3.042000 -12.823200 8.588695
3.088800 -12.823200 8.660249
3.135600 -12.823200 8.696744
3.182400 -12.823200 8.728682
3.229200 -12.823200 8.837007
3.276000 -12.823200 8.859300
3.322800 -12.823200 8.996514
3.369600 -12.823200 9.211303
13.104000 -12.823200 8.111822
13.150800 -12.823200 8.099997
13.197600 -12.823200 8.088189
13.244400 -12.823200 8.081470
13.291200 -12.823200 8.078326
13.431600 -12.823200 8.076185
13.478400 -12.823200 8.076185
13.525200 -12.823200 8.071679
13.572000 -12.823200 8.065577
13.618800 -12.823200 8.066053
13.665600 -12.823200 8.065270
13.712400 -12.823200 8.069211
13.759200 -12.823200 8.069211
13.806000 -12.823200 8.075997
13.852800 -12.823200 8.082831
13.899600 -12.823200 8.091173
13.946400 -12.823200 8.082940
13.993200 -12.823200 8.087153
14.040000 -12.823200 8.082831
14.086800 -12.823200 8.076448
14.133600 -12.823200 8.071669
14.180400 -12.823200 8.071398
14.227200 -12.823200 8.071398
14.274000 -12.823200 8.071669
14.320800 -12.823200 8.073718
14.367600 -12.823200 8.084969
14.414400 -12.823200 8.084969
14.461200 -12.823200 8.105732
14.508000 -12.823200 8.111327
14.554800 -12.823200 8.127701
14.601600 -12.823200 8.128661
14.648400 -12.823200 8.130274
14.695200 -12.823200 8.127701
14.742000 -12.823200 8.126962
14.788800 -12.823200 8.116524
14.835600 -12.823200 8.108567
14.882400 -12.823200 8.100874
14.929200 -12.823200 8.096231
14.976000 -12.823200 8.083507
15.678000 -12.823200 6.865807
15.724800 -12.823200 6.831329
15.771600 -12.823200 6.822830
15.818400 -12.823200 6.813735
15.865200 -12.823200 6.821110
15.912000 -12.823200 6.796022
15.958800 -12.823200 6.797329
16.005600 -12.823200 6.797329
16.052400 -12.823200 6.796501
16.099200 -12.823200 6.816355
16.146000 -12.823200 6.816355
16.192800 -12.823200 6.796501
16.239600 -12.823200 6.816355
16.286400 -12.823200 6.796501
16.333200 -12.823200 6.790365
16.380000 -12.823200 6.752805
16.707600 -12.823200 4.399755
16.754400 -12.823200 4.068405
16.801200 -12.823200 3.961949
16.848000 -12.823200 3.754871
17.035200 -12.823200 2.705694
17.082000 -12.823200 2.372785
-18.720000 -12.776400 0.000000
-18.673200 -12.776400 0.000000
-18.626400 -12.776400 0.000000
-18.579600 -12.776400 -7.344995
-18.532800 -12.776400 -7.319446
-18.486000 -12.776400 -7.313054
-18.439200 -12.776400 -7.316112
-18.392400 -12.776400 -7.316112
-18.345600 -12.776400 -7.313317
-18.298800 -12.776400 -7.325230
-18.252000 -12.776400 -7.316112
-18.205200 -12.776400 -7.329453
-18.158400 -12.776400 -7.329453
-18.111600 -12.776400 -7.327032
-18.064800 -12.776400 -7.313317
-18.018000 -12.776400 -7.291743
-17.971200 -12.776400 -7.288708
-17.924400 -12.776400 -7.277800
-17.877600 -12.776400 -7.259027
-17.830800 -12.776400 -7.247031
-17.784000 -12.776400 -7.242868
-17.737200 -12.776400 -7.236416
-17.690400 -12.776400 -7.231402
-17.643600 -12.776400 -7.195892
-17.596800 -12.776400 -7.175256
-17.550000 -12.776400 -7.153321
-17.503200 -12.776400 -7.096047
-17.456400 -12.776400 -7.084002
-17.128800 -12.776400 -5.682173
-17.082000 -12.776400 -5.535000
-15.958800 -12.776400 6.874732
-15.912000 -12.776400 6.885177
-15.865200 -12.776400 6.915444
-15.818400 -12.776400 6.940471
-15.771600 -12.776400 6.954081
-15.724800 -12.776400 6.968349
-15.678000 -12.776400 6.981030
-15.631200 -12.776400 6.988777
-15.584400 -12.776400 7.015034
-15.537600 -12.776400 7.020687
-15.490800 -12.776400 7.025202
-15.444000 -12.776400 7.032672
-15.397200 -12.776400 7.034160
-15.350400 -12.776400 7.045030
-15.303600 -12.776400 7.047686
-15.256800 -12.776400 7.049812
-15.210000 -12.776400 7.052680
-15.163200 -12.776400 7.052832
-15.116400 -12.776400 7.054071
-15.069600 -12.776400 7.057020
-15.022800 -12.776400 7.058337
-14.976000 -12.776400 7.064170
-14.929200 -12.776400 7.066736
-14.882400 -12.776400 7.070370
-14.835600 -12.776400 7.075092
-14.788800 -12.776400 7.075126
-14.742000 -12.776400 7.080129
-14.695200 -12.776400 7.085024
-14.648400 -12.776400 7.081658
-14.601600 -12.776400 7.090756
-14.554800 -12.776400 7.090756
-14.508000 -12.776400 7.090616
-14.461200 -12.776400 7.086206
-14.414400 -12.776400 7.090175
-14.367600 -12.776400 7.086458
-14.320800 -12.776400 7.082629
-14.274000 -12.776400 7.081850
-14.227200 -12.776400 7.087376
-14.180400 -12.776400 7.097366
-14.133600 -12.776400 7.110105
-14.086800 -12.776400 7.134628
-14.040000 -12.776400 7.155644
-13.993200 -12.776400 7.205618
-13.946400 -12.776400 7.291526
-10.342800 -12.776400 8.737471
-10.296000 -12.776400 8.710686
-10.249200 -12.776400 8.620262
-10.202400 -12.776400 8.580652
-10.155600 -12.776400 8.572721
-10.108800 -12.776400 8.461602
-10.062000 -12.776400 8.331999
-10.015200 -12.776400 8.284963
-9.968400 -12.776400 8.252758
-9.921600 -12.776400 8.187671
-9.874800 -12.776400 8.173395
-9.828000 -12.776400 8.147715
-9.781200 -12.776400 8.107089
-9.734400 -12.776400 8.082612
-9.687600 -12.776400 8.052493
-9.640800 -12.776400 8.004298
-9.594000 -12.776400 7.972126
-9.547200 -12.776400 7.926349
-9.500400 -12.776400 7.852682
-9.453600 -12.776400 7.806913
-9.406800 -12.776400 7.774741
-9.360000 -12.776400 7.769461
-9.313200 -12.776400 7.766449
-9.266400 -12.776400 7.755640
-9.219600 -12.776400 7.701455
-9.172800 -12.776400 7.682021
-9.126000 -12.776400 7.657221
-9.079200 -12.776400 7.644711
-9.032400 -12.776400 7.629346
-8.985600 -12.776400 7.591544
-8.938800 -12.776400 7.560023
-8.892000 -12.776400 7.543812
-8.845200 -12.776400 7.511871
-8.798400 -12.776400 7.487603
-8.751600 -12.776400 7.470709
-8.704800 -12.776400 7.463102
-8.658000 -12.776400 7.457012
-8.611200 -12.776400 7.428165
-8.564400 -12.776400 7.406661
-8.517600 -12.776400 7.368644
-8.470800 -12.776400 7.344668
-8.424000 -12.776400 7.340962
-8.377200 -12.776400 7.328032
-8.330400 -12.776400 7.321182
-8.283600 -12.776400 7.306129
-8.236800 -12.776400 7.294196
-8.190000 -12.776400 7.277883
-8.143200 -12.776400 7.261206
-8.096400 -12.776400 7.245585
-8.049600 -12.776400 7.240144
-8.002800 -12.776400 7.213224
-7.956000 -12.776400 7.197752
-7.909200 -12.776400 7.196034
-7.862400 -12.776400 7.192488
-7.815600 -12.776400 7.152045
-7.768800 -12.776400 7.127521
-7.722000 -12.776400 7.106027
-7.675200 -12.776400 7.090205
-7.628400 -12.776400 7.073833
-7.581600 -12.776400 7.062244
-7.534800 -12.776400 7.050018
-7.488000 -12.776400 7.036796
-7.441200 -12.776400 7.017049
-7.394400 -12.776400 7.013290
-7.347600 -12.776400 7.012319
-7.300800 -12.776400 6.999481
-7.254000 -12.776400 6.996351
-7.207200 -12.776400 6.994968
-7.160400 -12.776400 6.979623
-7.113600 -12.776400 6.968800
-7.066800 -12.776400 6.972394
-7.020000 -12.776400 6.975764
-6.973200 -12.776400 6.971366
-6.926400 -12.776400 6.967973
-6.879600 -12.776400 6.967973
-6.832800 -12.776400 6.968800
-6.786000 -12.776400 6.967471
-6.739200 -12.776400 6.938919
-6.692400 -12.776400 6.913595
-6.645600 -12.776400 6.904452
-6.598800 -12.776400 6.882546
-6.552000 -12.776400 6.863564
-6.505200 -12.776400 6.856775
-6.458400 -12.776400 6.847187
-6.411600 -12.776400 6.852124
-6.364800 -12.776400 6.848968
-6.318000 -12.776400 6.848968
-6.271200 -12.776400 6.832369
-6.224400 -12.776400 6.811374
-6.177600 -12.776400 6.800874
-6.130800 -12.776400 6.777446
-6.084000 -12.776400 6.761351
-6.037200 -12.776400 6.760784
-5.990400 -12.776400 6.749511
-5.943600 -12.776400 6.748634
-5.896800 -12.776400 6.758851
-5.850000 -12.776400 6.774775
-5.803200 -12.776400 6.777467
-5.756400 -12.776400 6.777467
-5.709600 -12.776400 6.758851
-5.662800 -12.776400 6.747680
-5.616000 -12.776400 6.726670
-5.569200 -12.776400 6.693704
-5.522400 -12.776400 6.682105
-5.475600 -12.776400 6.682105
-5.428800 -12.776400 6.679716
-5.382000 -12.776400 6.679716
-5.335200 -12.776400 6.697359
-5.288400 -12.776400 6.689752
-5.241600 -12.776400 6.705329
-5.194800 -12.776400 6.705329
-5.148000 -12.776400 6.705329
-5.101200 -12.776400 6.715229
-5.054400 -12.776400 6.690328
-5.007600 -12.776400 6.690328
-4.960800 -12.776400 6.690328
-4.914000 -12.776400 6.680574
-4.867200 -12.776400 6.669184
-4.820400 -12.776400 6.658864
-4.773600 -12.776400 6.654292
-4.726800 -12.776400 6.638312
-4.680000 -12.776400 6.629006
-4.633200 -12.776400 6.626498
-4.586400 -12.776400 6.627173
-4.539600 -12.776400 6.626498
-4.492800 -12.776400 6.641799
-4.446000 -12.776400 6.651185
-4.399200 -12.776400 6.651185
-4.352400 -12.776400 6.655338
-4.305600 -12.776400 6.655642
-4.258800 -12.776400 6.649513
-4.212000 -12.776400 6.635173
-4.165200 -12.776400 6.617326
-4.118400 -12.776400 6.599707
-4.071600 -12.776400 6.604318
-4.024800 -12.776400 6.604318
-3.978000 -12.776400 6.632280
-3.931200 -12.776400 6.638194
-3.884400 -12.776400 6.660729
-3.837600 -12.776400 6.677683
-3.790800 -12.776400 6.664173
-3.744000 -12.776400 6.658748
-3.697200 -12.776400 6.647212
-3.650400 -12.776400 6.595864
-3.603600 -12.776400 6.568246
-3.556800 -12.776400 6.555717
-3.510000 -12.776400 6.555717
-3.463200 -12.776400 6.572112
-3.416400 -12.776400 6.568246
-3.369600 -12.776400 6.568246
-3.322800 -12.776400 6.572112
-3.276000 -12.776400 6.589338
-3.229200 -12.776400 6.582351
-3.182400 -12.776400 6.582351
-3.135600 -12.776400 6.585058
-3.088800 -12.776400 6.589338
-3.042000 -12.776400 6.591192
-2.995200 -12.776400 6.617717
-2.948400 -12.776400 6.640879
-2.901600 -12.776400 6.654302
-2.854800 -12.776400 6.648231
-2.808000 -12.776400 6.645987
-2.761200 -12.776400 6.640879
-2.714400 -12.776400 6.639186
-2.667600 -12.776400 6.616046
-2.620800 -12.776400 6.615551
-2.574000 -12.776400 6.622729
-2.527200 -12.776400 6.638810
-2.480400 -12.776400 6.640468
-2.433600 -12.776400 6.660719
-2.386800 -12.776400 6.668086
-2.340000 -12.776400 6.670993
-2.293200 -12.776400 6.670944
-2.246400 -12.776400 6.681492
-2.199600 -12.776400 6.670944
-2.152800 -12.776400 6.668086
-2.106000 -12.776400 6.655083
-2.059200 -12.776400 6.632964
-2.012400 -12.776400 6.625496
-1.965600 -12.776400 6.633624
-1.918800 -12.776400 6.666851
-1.872000 -12.776400 6.674172
-1.825200 -12.776400 6.679895
-1.778400 -12.776400 6.682948
-1.731600 -12.776400 6.687077
-1.684800 -12.776400 6.687077
-1.638000 -12.776400 6.693735
-1.591200 -12.776400 6.693589
-1.544400 -12.776400 6.687077
-1.497600 -12.776400 6.699458
-1.450800 -12.776400 6.714573
-1.404000 -12.776400 6.722736
-1.357200 -12.776400 6.748608
-1.310400 -12.776400 6.770470
-1.263600 -12.776400 6.776915
-1.216800 -12.776400 6.792509
-1.170000 -12.776400 6.795037
-1.123200 -12.776400 6.792938
-1.076400 -12.776400 6.795037
-1.029600 -12.776400 6.795037
-0.982800 -12.776400 6.796343
-0.936000 -12.776400 6.792626
-0.889200 -12.776400 6.792169
-0.842400 -12.776400 6.787840
-0.795600 -12.776400 6.789382
-0.748800 -12.776400 6.795008
-0.702000 -12.776400 6.807751
-0.655200 -12.776400 6.823686
-0.608400 -12.776400 6.843126
-0.561600 -12.776400 6.844479
-0.514800 -12.776400 6.856566
-0.468000 -12.776400 6.867047
-0.421200 -12.776400 6.870409
-0.374400 -12.776400 6.883705
-0.327600 -12.776400 6.912453
-0.280800 -12.776400 6.912453
-0.234000 -12.776400 6.913139
-0.187200 -12.776400 6.915937
-0.140400 -12.776400 6.962433
-0.093600 -12.776400 6.977077
-0.046800 -12.776400 6.962433
0.000000 -12.776400 6.966900
0.046800 -12.776400 6.992157
0.093600 -12.776400 6.997851
0.140400 -12.776400 7.020118
0.187200 -12.776400 7.027467
0.234000 -12.776400 7.069983
0.280800 -12.776400 7.074847
0.327600 -12.776400 7.089956
0.374400 -12.776400 7.109501
0.421200 -12.776400 7.112421
0.468000 -12.776400 7.122022
0.514800 -12.776400 7.134608
0.561600 -12.776400 7.134608
0.608400 -12.776400 7.166585
0.655200 -12.776400 7.208859
0.702000 -12.776400 7.225105
0.748800 -12.776400 7.232187
0.795600 -12.776400 7.247034
0.842400 -12.776400 7.257165
0.889200 -12.776400 7.276754
0.936000 -12.776400 7.276754
0.982800 -12.776400 7.308054
1.029600 -12.776400 7.316832
1.076400 -12.776400 7.346393
1.123200 -12.776400 7.352827
1.170000 -12.776400 7.349890
1.216800 -12.776400 7.372202
1.263600 -12.776400 7.390372
1.310400 -12.776400 7.420184
1.357200 -12.776400 7.424814
1.404000 -12.776400 7.436912
1.450800 -12.776400 7.488977
1.497600 -12.776400 7.504107
1.544400 -12.776400 7.504139
1.591200 -12.776400 7.539529
1.638000 -12.776400 7.547004
1.684800 -12.776400 7.595922
1.731600 -12.776400 7.624499
1.778400 -12.776400 7.671230
1.825200 -12.776400 7.679589
1.872000 -12.776400 7.700459
1.918800 -12.776400 7.715428
1.965600 -12.776400 7.755882
2.012400 -12.776400 7.770688
2.059200 -12.776400 7.772817
2.106000 -12.776400 7.786722
2.152800 -12.776400 7.806930
2.199600 -12.776400 7.870119
2.246400 -12.776400 7.883454
2.293200 -12.776400 7.939869
2.340000 -12.776400 7.976921
2.386800 -12.776400 7.988427
2.433600 -12.776400 8.056039
2.480400 -12.776400 8.093224
2.527200 -12.776400 8.135200
2.574000 -12.776400 8.177826
2.620800 -12.776400 8.214739
2.667600 -12.776400 8.250840
2.714400 -12.776400 8.310844
2.761200 -12.776400 8.324874
2.808000 -12.776400 8.330494
2.854800 -12.776400 8.367641
2.901600 -12.776400 8.386114
2.948400 -12.776400 8.452028
2.995200 -12.776400 8.535299
3.042000 -12.776400 8.576350
3.088800 -12.776400 8.611572
3.135600 -12.776400 8.648239
3.182400 -12.776400 8.718802
3.229200 -12.776400 8.817491
3.276000 -12.776400 8.849279
3.322800 -12.776400 8.975532
3.369600 -12.776400 9.189857
13.150800 -12.776400 8.087638
13.197600 -12.776400 8.078409
13.244400 -12.776400 8.069973
13.291200 -12.776400 8.069973
13.338000 -12.776400 8.070475
13.431600 -12.776400 8.076185
13.478400 -12.776400 8.076185
13.525200 -12.776400 8.071679
13.572000 -12.776400 8.066053
13.618800 -12.776400 8.065577
13.665600 -12.776400 8.065270
13.712400 -12.776400 8.069211
13.759200 -12.776400 8.069211
13.806000 -12.776400 8.079743
13.852800 -12.776400 8.082807
13.899600 -12.776400 8.087153
13.946400 -12.776400 8.087153
13.993200 -12.776400 8.091304
14.040000 -12.776400 8.084269
14.086800 -12.776400 8.082940
14.133600 -12.776400 8.071669
14.180400 -12.776400 8.076448
14.227200 -12.776400 8.071669
14.274000 -12.776400 8.071669
14.320800 -12.776400 8.073718
14.367600 -12.776400 8.079497
14.414400 -12.776400 8.079497
14.461200 -12.776400 8.097358
14.508000 -12.776400 8.105732
14.554800 -12.776400 8.127701
14.601600 -12.776400 8.131476
14.648400 -12.776400 8.134386
14.695200 -12.776400 8.127834
14.742000 -12.776400 8.127834
14.788800 -12.776400 8.127701
14.835600 -12.776400 8.126962
14.882400 -12.776400 8.108567
14.929200 -12.776400 8.100874
14.976000 -12.776400 8.086795
15.678000 -12.776400 6.879434
15.724800 -12.776400 6.852124
15.771600 -12.776400 6.845467
15.818400 -12.776400 6.831329
15.865200 -12.776400 6.826416
15.912000 -12.776400 6.822830
15.958800 -12.776400 6.822664
16.005600 -12.776400 6.828489
16.052400 -12.776400 6.805888
16.099200 -12.776400 6.828489
16.146000 -12.776400 6.822437
16.192800 -12.776400 6.820987
16.239600 -12.776400 6.828784
16.286400 -12.776400 6.822437
16.333200 -12.776400 6.816355
16.380000 -12.776400 6.792833
16.426800 -12.776400 6.779424
16.473600 -12.776400 6.711308
16.660800 -12.776400 4.776226
16.707600 -12.776400 4.633795
16.754400 -12.776400 4.350260
16.801200 -12.776400 4.028307
16.848000 -12.776400 3.849089
17.035200 -12.776400 2.750183
17.082000 -12.776400 2.656209
-18.720000 -12.729600 0.000000
-18.673200 -12.729600 0.000000
-18.626400 -12.729600 0.000000
-18.579600 -12.729600 -7.344995
-18.532800 -12.729600 -7.319446
-18.486000 -12.729600 -7.309326
-18.439200 -12.729600 -7.309326
-18.392400 -12.729600 -7.309326
-18.345600 -12.729600 -7.309326
-18.298800 -12.729600 -7.313317
-18.252000 -12.729600 -7.308331
-18.205200 -12.729600 -7.317622
-18.158400 -12.729600 -7.327032
-18.111600 -12.729600 -7.313317
-18.064800 -12.729600 -7.292953
-18.018000 -12.729600 -7.288708
-17.971200 -12.729600 -7.288708
-17.924400 -12.729600 -7.277800
-17.877600 -12.729600 -7.248860
-17.830800 -12.729600 -7.247031
-17.784000 -12.729600 -7.242868
-17.737200 -12.729600 -7.236416
-17.690400 -12.729600 -7.231383
-17.643600 -12.729600 -7.186305
-17.596800 -12.729600 -7.163496
-17.550000 -12.729600 -7.153321
-17.503200 -12.729600 -7.096047
-17.456400 -12.729600 -7.035724
-17.082000 -12.729600 -5.486943
-16.426800 -12.729600 5.302564
-16.380000 -12.729600 5.347722
-15.958800 -12.729600 6.888819
-15.912000 -12.729600 6.915444
-15.865200 -12.729600 6.940119
-15.818400 -12.729600 6.954081
-15.771600 -12.729600 6.971984
-15.724800 -12.729600 6.979968
-15.678000 -12.729600 6.988487
-15.631200 -12.729600 7.010136
-15.584400 -12.729600 7.020687
-15.537600 -12.729600 7.025202
-15.490800 -12.729600 7.042219
-15.444000 -12.729600 7.043897
-15.397200 -12.729600 7.047686
-15.350400 -12.729600 7.048528
-15.303600 -12.729600 7.049812
-15.256800 -12.729600 7.052680
-15.210000 -12.729600 7.052680
-15.163200 -12.729600 7.052832
-15.116400 -12.729600 7.054219
-15.069600 -12.729600 7.057020
-15.022800 -12.729600 7.063578
-14.976000 -12.729600 7.066736
-14.929200 -12.729600 7.070370
-14.882400 -12.729600 7.070370
-14.835600 -12.729600 7.076048
-14.788800 -12.729600 7.078380
-14.742000 -12.729600 7.086925
-14.695200 -12.729600 7.090616
-14.648400 -12.729600 7.090200
-14.601600 -12.729600 7.095400
-14.554800 -12.729600 7.095400
-14.508000 -12.729600 7.095400
-14.461200 -12.729600 7.091864
-14.414400 -12.729600 7.092333
-14.367600 -12.729600 7.091692
-14.320800 -12.729600 7.090175
-14.274000 -12.729600 7.090175
-14.227200 -12.729600 7.097366
-14.180400 -12.729600 7.102630
-14.133600 -12.729600 7.121296
-14.086800 -12.729600 7.161156
-14.040000 -12.729600 7.190969
-13.993200 -12.729600 7.242926
-10.342800 -12.729600 8.752285
-10.296000 -12.729600 8.710686
-10.249200 -12.729600 8.620262
-10.202400 -12.729600 8.572721
-10.155600 -12.729600 8.513345
-10.108800 -12.729600 8.434941
-10.062000 -12.729600 8.329773
-10.015200 -12.729600 8.292866
-9.968400 -12.729600 8.254782
-9.921600 -12.729600 8.192447
-9.874800 -12.729600 8.167544
-9.828000 -12.729600 8.147668
-9.781200 -12.729600 8.106849
-9.734400 -12.729600 8.088112
-9.687600 -12.729600 8.052493
-9.640800 -12.729600 8.004298
-9.594000 -12.729600 7.964608
-9.547200 -12.729600 7.930592
-9.500400 -12.729600 7.831493
-9.453600 -12.729600 7.809153
-9.406800 -12.729600 7.774741
-9.360000 -12.729600 7.769461
-9.313200 -12.729600 7.766704
-9.266400 -12.729600 7.761403
-9.219600 -12.729600 7.748488
-9.172800 -12.729600 7.696975
-9.126000 -12.729600 7.662309
-9.079200 -12.729600 7.644711
-9.032400 -12.729600 7.629346
-8.985600 -12.729600 7.591544
-8.938800 -12.729600 7.560023
-8.892000 -12.729600 7.543812
-8.845200 -12.729600 7.521201
-8.798400 -12.729600 7.488335
-8.751600 -12.729600 7.470709
-8.704800 -12.729600 7.465554
-8.658000 -12.729600 7.461833
-8.611200 -12.729600 7.446188
-8.564400 -12.729600 7.408138
-8.517600 -12.729600 7.386002
-8.470800 -12.729600 7.347483
-8.424000 -12.729600 7.340962
-8.377200 -12.729600 7.335055
-8.330400 -12.729600 7.321394
-8.283600 -12.729600 7.306129
-8.236800 -12.729600 7.294196
-8.190000 -12.729600 7.280822
-8.143200 -12.729600 7.262495
-8.096400 -12.729600 7.245585
-8.049600 -12.729600 7.242328
-8.002800 -12.729600 7.214373
-7.956000 -12.729600 7.198982
-7.909200 -12.729600 7.204016
-7.862400 -12.729600 7.204016
-7.815600 -12.729600 7.173926
-7.768800 -12.729600 7.151537
-7.722000 -12.729600 7.103310
-7.675200 -12.729600 7.089530
-7.628400 -12.729600 7.069916
-7.581600 -12.729600 7.058542
-7.534800 -12.729600 7.037046
-7.488000 -12.729600 7.034059
-7.441200 -12.729600 7.017049
-7.394400 -12.729600 7.013368
-7.347600 -12.729600 7.013290
-7.300800 -12.729600 6.999481
-7.254000 -12.729600 6.996483
-7.207200 -12.729600 6.996351
-7.160400 -12.729600 6.983566
-7.113600 -12.729600 6.976808
-7.066800 -12.729600 6.976808
-7.020000 -12.729600 6.977985
-6.973200 -12.729600 6.975764
-6.926400 -12.729600 6.971366
-6.879600 -12.729600 6.974733
-6.832800 -12.729600 6.974733
-6.786000 -12.729600 6.974733
-6.739200 -12.729600 6.941868
-6.692400 -12.729600 6.907724
-6.645600 -12.729600 6.896860
-6.598800 -12.729600 6.863564
-6.552000 -12.729600 6.856775
-6.505200 -12.729600 6.847187
-6.458400 -12.729600 6.840177
-6.411600 -12.729600 6.846654
-6.364800 -12.729600 6.846654
-6.318000 -12.729600 6.838167
-6.271200 -12.729600 6.807783
-6.224400 -12.729600 6.800874
-6.177600 -12.729600 6.783108
-6.130800 -12.729600 6.774381
-6.084000 -12.729600 6.761351
-6.037200 -12.729600 6.760784
-5.990400 -12.729600 6.749511
-5.943600 -12.729600 6.748634
-5.896800 -12.729600 6.760784
-5.850000 -12.729600 6.774775
-5.803200 -12.729600 6.777467
-5.756400 -12.729600 6.774775
-5.709600 -12.729600 6.742012
-5.662800 -12.729600 6.725002
-5.616000 -12.729600 6.689764
-5.569200 -12.729600 6.680085
-5.522400 -12.729600 6.674477
-5.475600 -12.729600 6.679716
-5.428800 -12.729600 6.674477
-5.382000 -12.729600 6.667865
-5.335200 -12.729600 6.680606
-5.288400 -12.729600 6.680606
-5.241600 -12.729600 6.705329
-5.194800 -12.729600 6.697359
-5.148000 -12.729600 6.694598
-5.101200 -12.729600 6.715229
-5.054400 -12.729600 6.696049
-5.007600 -12.729600 6.690328
-4.960800 -12.729600 6.690328
-4.914000 -12.729600 6.680192
-4.867200 -12.729600 6.669184
-4.820400 -12.729600 6.658864
-4.773600 -12.729600 6.654292
-4.726800 -12.729600 6.638312
-4.680000 -12.729600 6.638312
-4.633200 -12.729600 6.622373
-4.586400 -12.729600 6.628060
-4.539600 -12.729600 6.623343
-4.492800 -12.729600 6.650753
-4.446000 -12.729600 6.669850
-4.399200 -12.729600 6.658203
-4.352400 -12.729600 6.658203
-4.305600 -12.729600 6.669401
-4.258800 -12.729600 6.662453
-4.212000 -12.729600 6.655642
-4.165200 -12.729600 6.629633
-4.118400 -12.729600 6.599707
-4.071600 -12.729600 6.623523
-4.024800 -12.729600 6.598809
-3.978000 -12.729600 6.625136
-3.931200 -12.729600 6.638140
-3.884400 -12.729600 6.658596
-3.837600 -12.729600 6.660729
-3.790800 -12.729600 6.658748
-3.744000 -12.729600 6.653165
-3.697200 -12.729600 6.608619
-3.650400 -12.729600 6.566451
-3.603600 -12.729600 6.551341
-3.556800 -12.729600 6.547711
-3.510000 -12.729600 6.547051
-3.463200 -12.729600 6.554081
-3.416400 -12.729600 6.554215
-3.369600 -12.729600 6.566376
-3.322800 -12.729600 6.568246
-3.276000 -12.729600 6.585185
-3.229200 -12.729600 6.580466
-3.182400 -12.729600 6.582351
-3.135600 -12.729600 6.585058
-3.088800 -12.729600 6.585058
-3.042000 -12.729600 6.590233
-2.995200 -12.729600 6.613362
-2.948400 -12.729600 6.640879
-2.901600 -12.729600 6.654302
-2.854800 -12.729600 6.648231
-2.808000 -12.729600 6.645987
-2.761200 -12.729600 6.639604
-2.714400 -12.729600 6.639186
-2.667600 -12.729600 6.608679
-2.620800 -12.729600 6.592339
-2.574000 -12.729600 6.608494
-2.527200 -12.729600 6.627326
-2.480400 -12.729600 6.638610
-2.433600 -12.729600 6.649565
-2.386800 -12.729600 6.664532
-2.340000 -12.729600 6.670944
-2.293200 -12.729600 6.670993
-2.246400 -12.729600 6.687195
-2.199600 -12.729600 6.670944
-2.152800 -12.729600 6.670944
-2.106000 -12.729600 6.661027
-2.059200 -12.729600 6.628610
-2.012400 -12.729600 6.622031
-1.965600 -12.729600 6.628610
-1.918800 -12.729600 6.663459
-1.872000 -12.729600 6.679895
-1.825200 -12.729600 6.680733
-1.778400 -12.729600 6.693589
-1.731600 -12.729600 6.700969
-1.684800 -12.729600 6.700969
-1.638000 -12.729600 6.700969
-1.591200 -12.729600 6.693589
-1.544400 -12.729600 6.687077
-1.497600 -12.729600 6.699458
-1.450800 -12.729600 6.700969
-1.404000 -12.729600 6.707693
-1.357200 -12.729600 6.742965
-1.310400 -12.729600 6.751797
-1.263600 -12.729600 6.775015
-1.216800 -12.729600 6.776915
-1.170000 -12.729600 6.795037
-1.123200 -12.729600 6.796343
-1.076400 -12.729600 6.802260
-1.029600 -12.729600 6.802260
-0.982800 -12.729600 6.802260
-0.936000 -12.729600 6.796586
-0.889200 -12.729600 6.792938
-0.842400 -12.729600 6.790628
-0.795600 -12.729600 6.790742
-0.748800 -12.729600 6.793991
-0.702000 -12.729600 6.807751
-0.655200 -12.729600 6.823686
-0.608400 -12.729600 6.843126
-0.561600 -12.729600 6.844479
-0.514800 -12.729600 6.856566
-0.468000 -12.729600 6.858291
-0.421200 -12.729600 6.867047
-0.374400 -12.729600 6.882280
-0.327600 -12.729600 6.901308
-0.280800 -12.729600 6.901308
-0.234000 -12.729600 6.912453
-0.187200 -12.729600 6.915937
-0.140400 -12.729600 6.961438
-0.093600 -12.729600 6.963417
-0.046800 -12.729600 6.961438
0.000000 -12.729600 6.964500
0.046800 -12.729600 6.983998
0.093600 -12.729600 6.995691
0.140400 -12.729600 7.018189
0.187200 -12.729600 7.027320
0.234000 -12.729600 7.046839
0.280800 -12.729600 7.072050
0.327600 -12.729600 7.076379
0.374400 -12.729600 7.109396
0.421200 -12.729600 7.112421
0.468000 -12.729600 7.131043
0.514800 -12.729600 7.145178
0.561600 -12.729600 7.158635
0.608400 -12.729600 7.166585
0.655200 -12.729600 7.195733
0.702000 -12.729600 7.219656
0.748800 -12.729600 7.225105
0.795600 -12.729600 7.236323
0.842400 -12.729600 7.250495
0.889200 -12.729600 7.261415
0.936000 -12.729600 7.261415
0.982800 -12.729600 7.276754
1.029600 -12.729600 7.288587
1.076400 -12.729600 7.316832
1.123200 -12.729600 7.347072
1.170000 -12.729600 7.347072
1.216800 -12.729600 7.380037
1.263600 -12.729600 7.414006
1.310400 -12.729600 7.424814
1.357200 -12.729600 7.432716
1.404000 -12.729600 7.436877
1.450800 -12.729600 7.436912
1.497600 -12.729600 7.491465
1.544400 -12.729600 7.502191
1.591200 -12.729600 7.511592
1.638000 -12.729600 7.544562
1.684800 -12.729600 7.590757
1.731600 -12.729600 7.612764
1.778400 -12.729600 7.666178
1.825200 -12.729600 7.679589
1.872000 -12.729600 7.709805
1.918800 -12.729600 7.715428
1.965600 -12.729600 7.755882
2.012400 -12.729600 7.770688
2.059200 -12.729600 7.777040
2.106000 -12.729600 7.786581
2.152800 -12.729600 7.805186
2.199600 -12.729600 7.861281
2.246400 -12.729600 7.883454
2.293200 -12.729600 7.939869
2.340000 -12.729600 7.976921
2.386800 -12.729600 7.983422
2.433600 -12.729600 8.056039
2.480400 -12.729600 8.117755
2.527200 -12.729600 8.133351
2.574000 -12.729600 8.175833
2.620800 -12.729600 8.214739
2.667600 -12.729600 8.250840
2.714400 -12.729600 8.311016
2.761200 -12.729600 8.325121
2.808000 -12.729600 8.328187
2.854800 -12.729600 8.361791
2.901600 -12.729600 8.381653
2.948400 -12.729600 8.420532
2.995200 -12.729600 8.526844
3.042000 -12.729600 8.576350
3.088800 -12.729600 8.628510
3.135600 -12.729600 8.649377
3.182400 -12.729600 8.716805
3.229200 -12.729600 8.765690
3.276000 -12.729600 8.793255
3.322800 -12.729600 8.939185
3.369600 -12.729600 9.109802
13.150800 -12.729600 8.088189
13.197600 -12.729600 8.078409
13.244400 -12.729600 8.077830
13.291200 -12.729600 8.078409
13.338000 -12.729600 8.078409
13.384800 -12.729600 8.078326
13.431600 -12.729600 8.087912
13.478400 -12.729600 8.087912
13.525200 -12.729600 8.083591
13.572000 -12.729600 8.076185
13.618800 -12.729600 8.070027
13.665600 -12.729600 8.069211
13.712400 -12.729600 8.075653
13.759200 -12.729600 8.075653
13.806000 -12.729600 8.077386
13.852800 -12.729600 8.077386
13.899600 -12.729600 8.082807
13.946400 -12.729600 8.087153
13.993200 -12.729600 8.091304
14.040000 -12.729600 8.087153
14.086800 -12.729600 8.087153
14.133600 -12.729600 8.082940
14.180400 -12.729600 8.091304
14.227200 -12.729600 8.091304
14.274000 -12.729600 8.079497
14.320800 -12.729600 8.079497
14.367600 -12.729600 8.105732
14.414400 -12.729600 8.104241
14.461200 -12.729600 8.108772
14.508000 -12.729600 8.111327
14.554800 -12.729600 8.130274
14.601600 -12.729600 8.134386
14.648400 -12.729600 8.136262
14.695200 -12.729600 8.128392
14.742000 -12.729600 8.130675
14.788800 -12.729600 8.128392
14.835600 -12.729600 8.130675
14.882400 -12.729600 8.126962
14.929200 -12.729600 8.121352
14.976000 -12.729600 8.096231
15.022800 -12.729600 8.086795
15.678000 -12.729600 6.879434
15.724800 -12.729600 6.860289
15.771600 -12.729600 6.845701
15.818400 -12.729600 6.845467
15.865200 -12.729600 6.822664
15.912000 -12.729600 6.822664
15.958800 -12.729600 6.809570
16.005600 -12.729600 6.805888
16.052400 -12.729600 6.805888
16.099200 -12.729600 6.816355
16.146000 -12.729600 6.822437
16.192800 -12.729600 6.828784
16.239600 -12.729600 6.830716
16.286400 -12.729600 6.834298
16.333200 -12.729600 6.822437
16.380000 -12.729600 6.798434
16.426800 -12.729600 6.795036
16.473600 -12.729600 6.714780
16.660800 -12.729600 4.907279
16.707600 -12.729600 4.751755
16.754400 -12.729600 4.456220
16.801200 -12.729600 4.122141
-18.720000 -12.682800 0.000000
-18.673200 -12.682800 0.000000
-18.626400 -12.682800 0.000000
-18.579600 -12.682800 -7.365965
-18.532800 -12.682800 -7.325230
-18.486000 -12.682800 -7.309326
-18.439200 -12.682800 -7.308331
-18.392400 -12.682800 -7.308331
-18.345600 -12.682800 -7.309326
-18.298800 -12.682800 -7.313317
-18.252000 -12.682800 -7.313317
-18.205200 -12.682800 -7.329453
-18.158400 -12.682800 -7.329453
-18.111600 -12.682800 -7.300448
-18.064800 -12.682800 -7.291743
-18.018000 -12.682800 -7.263904
-17.971200 -12.682800 -7.277800
-17.924400 -12.682800 -7.259027
-17.877600 -12.682800 -7.246509
-17.830800 -12.682800 -7.246509
-17.784000 -12.682800 -7.241723
-17.737200 -12.682800 -7.231402
-17.690400 -12.682800 -7.197173
-17.643600 -12.682800 -7.175256
-17.596800 -12.682800 -7.151528
-17.550000 -12.682800 -7.136492
-17.503200 -12.682800 -7.084785
-15.958800 -12.682800 6.920568
-15.912000 -12.682800 6.929948
-15.865200 -12.682800 6.954081
-15.818400 -12.682800 6.972354
-15.771600 -12.682800 6.979968
-15.724800 -12.682800 6.991067
-15.678000 -12.682800 7.015034
-15.631200 -12.682800 7.021133
-15.584400 -12.682800 7.025096
-15.537600 -12.682800 7.036116
-15.490800 -12.682800 7.047436
-15.444000 -12.682800 7.049812
-15.397200 -12.682800 7.052680
-15.350400 -12.682800 7.056953
-15.303600 -12.682800 7.057082
-15.256800 -12.682800 7.060315
-15.210000 -12.682800 7.061752
-15.163200 -12.682800 7.065427
-15.116400 -12.682800 7.065427
-15.069600 -12.682800 7.061752
-15.022800 -12.682800 7.066383
-14.976000 -12.682800 7.067951
-14.929200 -12.682800 7.070960
-14.882400 -12.682800 7.070370
-14.835600 -12.682800 7.078380
-14.788800 -12.682800 7.078380
-14.742000 -12.682800 7.081646
-14.695200 -12.682800 7.086925
-14.648400 -12.682800 7.087914
-14.601600 -12.682800 7.091864
-14.554800 -12.682800 7.094320
-14.508000 -12.682800 7.095748
-14.461200 -12.682800 7.095748
-14.414400 -12.682800 7.096603
-14.367600 -12.682800 7.096563
-14.320800 -12.682800 7.095748
-14.274000 -12.682800 7.096563
-14.227200 -12.682800 7.110105
-14.180400 -12.682800 7.121021
-14.133600 -12.682800 7.161156
-14.086800 -12.682800 7.193346
-14.040000 -12.682800 7.224014
-10.342800 -12.682800 8.961144
-10.296000 -12.682800 8.737471
-10.249200 -12.682800 8.596838
-10.202400 -12.682800 8.572721
-10.155600 -12.682800 8.513345
-10.108800 -12.682800 8.452270
-10.062000 -12.682800 8.352884
-10.015200 -12.682800 8.315869
-9.968400 -12.682800 8.260121
-9.921600 -12.682800 8.194397
-9.874800 -12.682800 8.177832
-9.828000 -12.682800 8.147668
-9.781200 -12.682800 8.106849
-9.734400 -12.682800 8.088112
-9.687600 -12.682800 8.052493
-9.640800 -12.682800 8.004298
-9.594000 -12.682800 7.963490
-9.547200 -12.682800 7.926349
-9.500400 -12.682800 7.835966
-9.453600 -12.682800 7.814799
-9.406800 -12.682800 7.788201
-9.360000 -12.682800 7.771187
-9.313200 -12.682800 7.768624
-9.266400 -12.682800 7.766704
-9.219600 -12.682800 7.758941
-9.172800 -12.682800 7.737480
-9.126000 -12.682800 7.695054
-9.079200 -12.682800 7.656013
-9.032400 -12.682800 7.630281
-8.985600 -12.682800 7.591720
-8.938800 -12.682800 7.564361
-8.892000 -12.682800 7.545405
-8.845200 -12.682800 7.531846
-8.798400 -12.682800 7.489702
-8.751600 -12.682800 7.468110
-8.704800 -12.682800 7.463102
-8.658000 -12.682800 7.457012
-8.611200 -12.682800 7.430656
-8.564400 -12.682800 7.408138
-8.517600 -12.682800 7.386438
-8.470800 -12.682800 7.357989
-8.424000 -12.682800 7.348455
-8.377200 -12.682800 7.346507
-8.330400 -12.682800 7.335055
-8.283600 -12.682800 7.306129
-8.236800 -12.682800 7.294196
-8.190000 -12.682800 7.280822
-8.143200 -12.682800 7.255240
-8.096400 -12.682800 7.252021
-8.049600 -12.682800 7.245585
-8.002800 -12.682800 7.226199
-7.956000 -12.682800 7.218277
-7.909200 -12.682800 7.214373
-7.862400 -12.682800 7.213224
-7.815600 -12.682800 7.201061
-7.768800 -12.682800 7.170228
-7.722000 -12.682800 7.112988
-7.675200 -12.682800 7.103052
-7.628400 -12.682800 7.094257
-7.581600 -12.682800 7.062244
-7.534800 -12.682800 7.050018
-7.488000 -12.682800 7.034059
-7.441200 -12.682800 7.017049
-7.394400 -12.682800 7.013368
-7.347600 -12.682800 7.013368
-7.300800 -12.682800 7.002614
-7.254000 -12.682800 7.002614
-7.207200 -12.682800 6.999481
-7.160400 -12.682800 6.994968
-7.113600 -12.682800 6.992843
-7.066800 -12.682800 6.979623
-7.020000 -12.682800 6.981980
-6.973200 -12.682800 6.981980
-6.926400 -12.682800 6.975764
-6.879600 -12.682800 6.978539
-6.832800 -12.682800 6.975764
-6.786000 -12.682800 6.971366
-6.739200 -12.682800 6.940744
-6.692400 -12.682800 6.907724
-6.645600 -12.682800 6.896860
-6.598800 -12.682800 6.863564
-6.552000 -12.682800 6.856775
-6.505200 -12.682800 6.846654
-6.458400 -12.682800 6.840177
-6.411600 -12.682800 6.839360
-6.364800 -12.682800 6.846654
-6.318000 -12.682800 6.813158
-6.271200 -12.682800 6.799262
-6.224400 -12.682800 6.777446
-6.177600 -12.682800 6.768493
-6.130800 -12.682800 6.765552
-6.084000 -12.682800 6.750529
-6.037200 -12.682800 6.750529
-5.990400 -12.682800 6.745881
-5.943600 -12.682800 6.745881
-5.896800 -12.682800 6.750529
-5.850000 -12.682800 6.760784
-5.803200 -12.682800 6.760784
-5.756400 -12.682800 6.742012
-5.709600 -12.682800 6.725002
-5.662800 -12.682800 6.693704
-5.616000 -12.682800 6.680085
-5.569200 -12.682800 6.674477
-5.522400 -12.682800 6.673003
-5.475600 -12.682800 6.679716
-5.428800 -12.682800 6.679332
-5.382000 -12.682800 6.679332
-5.335200 -12.682800 6.700113
-5.288400 -12.682800 6.715229
-5.241600 -12.682800 6.719986
-5.194800 -12.682800 6.711140
-5.148000 -12.682800 6.700549
-5.101200 -12.682800 6.715229
-5.054400 -12.682800 6.690328
-5.007600 -12.682800 6.680192
-4.960800 -12.682800 6.674076
-4.914000 -12.682800 6.671809
-4.867200 -12.682800 6.655720
-4.820400 -12.682800 6.654292
-4.773600 -12.682800 6.629006
-4.726800 -12.682800 6.629006
-4.680000 -12.682800 6.629006
-4.633200 -12.682800 6.607668
-4.586400 -12.682800 6.622373
-4.539600 -12.682800 6.622373
-4.492800 -12.682800 6.627983
-4.446000 -12.682800 6.651185
-4.399200 -12.682800 6.649772
-4.352400 -12.682800 6.650753
-4.305600 -12.682800 6.655338
-4.258800 -12.682800 6.651185
-4.212000 -12.682800 6.640598
-4.165200 -12.682800 6.615756
-4.118400 -12.682800 6.585818
-4.071600 -12.682800 6.596636
-4.024800 -12.682800 6.585818
-3.978000 -12.682800 6.610312
-3.931200 -12.682800 6.625136
-3.884400 -12.682800 6.653165
-3.837600 -12.682800 6.658596
-3.790800 -12.682800 6.653165
-3.744000 -12.682800 6.612176
-3.697200 -12.682800 6.596125
-3.650400 -12.682800 6.556008
-3.603600 -12.682800 6.551341
-3.556800 -12.682800 6.547711
-3.510000 -12.682800 6.544104
-3.463200 -12.682800 6.544104
-3.416400 -12.682800 6.554081
-3.369600 -12.682800 6.559237
-3.322800 -12.682800 6.566376
-3.276000 -12.682800 6.573193
-3.229200 -12.682800 6.566376
-3.182400 -12.682800 6.581811
-3.135600 -12.682800 6.585864
-3.088800 -12.682800 6.585058
-3.042000 -12.682800 6.590233
-2.995200 -12.682800 6.613362
-2.948400 -12.682800 6.639237
-2.901600 -12.682800 6.658864
-2.854800 -12.682800 6.658864
-2.808000 -12.682800 6.648231
-2.761200 -12.682800 6.645987
-2.714400 -12.682800 6.640879
-2.667600 -12.682800 6.615551
-2.620800 -12.682800 6.608494
-2.574000 -12.682800 6.611511
-2.527200 -12.682800 6.634084
-2.480400 -12.682800 6.638810
-2.433600 -12.682800 6.649462
-2.386800 -12.682800 6.660197
-2.340000 -12.682800 6.670993
-2.293200 -12.682800 6.687195
-2.246400 -12.682800 6.687195
-2.199600 -12.682800 6.669104
-2.152800 -12.682800 6.669104
-2.106000 -12.682800 6.655083
-2.059200 -12.682800 6.628610
-2.012400 -12.682800 6.619059
-1.965600 -12.682800 6.628610
-1.918800 -12.682800 6.660857
-1.872000 -12.682800 6.674172
-1.825200 -12.682800 6.680733
-1.778400 -12.682800 6.693589
-1.731600 -12.682800 6.700969
-1.684800 -12.682800 6.700969
-1.638000 -12.682800 6.707203
-1.591200 -12.682800 6.697617
-1.544400 -12.682800 6.690676
-1.497600 -12.682800 6.700969
-1.450800 -12.682800 6.700969
-1.404000 -12.682800 6.714573
-1.357200 -12.682800 6.714573
-1.310400 -12.682800 6.748608
-1.263600 -12.682800 6.770470
-1.216800 -12.682800 6.775015
-1.170000 -12.682800 6.792169
-1.123200 -12.682800 6.792938
-1.076400 -12.682800 6.795037
-1.029600 -12.682800 6.796586
-0.982800 -12.682800 6.796586
-0.936000 -12.682800 6.795037
-0.889200 -12.682800 6.792938
-0.842400 -12.682800 6.790628
-0.795600 -12.682800 6.793991
-0.748800 -12.682800 6.793991
-0.702000 -12.682800 6.817143
-0.655200 -12.682800 6.835084
-0.608400 -12.682800 6.846050
-0.561600 -12.682800 6.846313
-0.514800 -12.682800 6.858291
-0.468000 -12.682800 6.862431
-0.421200 -12.682800 6.867357
-0.374400 -12.682800 6.883705
-0.327600 -12.682800 6.901308
-0.280800 -12.682800 6.897671
-0.234000 -12.682800 6.906964
-0.187200 -12.682800 6.911969
-0.140400 -12.682800 6.924771
-0.093600 -12.682800 6.962433
-0.046800 -12.682800 6.962433
0.000000 -12.682800 6.965514
0.046800 -12.682800 6.987632
0.093600 -12.682800 6.995691
0.140400 -12.682800 7.016601
0.187200 -12.682800 7.023536
0.234000 -12.682800 7.041092
0.280800 -12.682800 7.046839
0.327600 -12.682800 7.069983
0.374400 -12.682800 7.089956
0.421200 -12.682800 7.109396
0.468000 -12.682800 7.116837
0.514800 -12.682800 7.134608
0.561600 -12.682800 7.148711
0.608400 -12.682800 7.158635
0.655200 -12.682800 7.170655
0.702000 -12.682800 7.206467
0.748800 -12.682800 7.208972
0.795600 -12.682800 7.212317
0.842400 -12.682800 7.231814
0.889200 -12.682800 7.250684
0.936000 -12.682800 7.257088
0.982800 -12.682800 7.276754
1.029600 -12.682800 7.288587
1.076400 -12.682800 7.316832
1.123200 -12.682800 7.352827
1.170000 -12.682800 7.359480
1.216800 -12.682800 7.380037
1.263600 -12.682800 7.414006
1.310400 -12.682800 7.431515
1.357200 -12.682800 7.432716
1.404000 -12.682800 7.436877
1.450800 -12.682800 7.436912
1.497600 -12.682800 7.488977
1.544400 -12.682800 7.497828
1.591200 -12.682800 7.511592
1.638000 -12.682800 7.545290
1.684800 -12.682800 7.590757
1.731600 -12.682800 7.612764
1.778400 -12.682800 7.654567
1.825200 -12.682800 7.679589
1.872000 -12.682800 7.725833
1.918800 -12.682800 7.729239
1.965600 -12.682800 7.747534
2.012400 -12.682800 7.770688
2.059200 -12.682800 7.777707
2.106000 -12.682800 7.795247
2.152800 -12.682800 7.806930
2.199600 -12.682800 7.883454
2.246400 -12.682800 7.902154
2.293200 -12.682800 7.939869
2.340000 -12.682800 7.973671
2.386800 -12.682800 7.982067
2.433600 -12.682800 8.045584
2.480400 -12.682800 8.108601
2.527200 -12.682800 8.129512
2.574000 -12.682800 8.162257
2.620800 -12.682800 8.214739
2.667600 -12.682800 8.250840
2.714400 -12.682800 8.317226
2.761200 -12.682800 8.325179
2.808000 -12.682800 8.341503
2.854800 -12.682800 8.380343
2.901600 -12.682800 8.387625
2.948400 -12.682800 8.420532
2.995200 -12.682800 8.526844
3.042000 -12.682800 8.579949
3.088800 -12.682800 8.649377
3.135600 -12.682800 8.655090
3.182400 -12.682800 8.751811
3.229200 -12.682800 8.775981
3.276000 -12.682800 8.809978
3.322800 -12.682800 8.876417
3.369600 -12.682800 9.109802
13.197600 -12.682800 8.079416
13.244400 -12.682800 8.077830
13.291200 -12.682800 8.078326
13.338000 -12.682800 8.070475
13.384800 -12.682800 8.070475
13.431600 -12.682800 8.078326
13.478400 -12.682800 8.077830
13.525200 -12.682800 8.078326
13.572000 -12.682800 8.076185
13.618800 -12.682800 8.071679
13.665600 -12.682800 8.071679
13.712400 -12.682800 8.079743
13.759200 -12.682800 8.077386
13.806000 -12.682800 8.080730
13.852800 -12.682800 8.080730
13.899600 -12.682800 8.082807
13.946400 -12.682800 8.087153
13.993200 -12.682800 8.091145
14.040000 -12.682800 8.084269
14.086800 -12.682800 8.089810
14.133600 -12.682800 8.089810
14.180400 -12.682800 8.091831
14.227200 -12.682800 8.091304
14.274000 -12.682800 8.091304
14.320800 -12.682800 8.079756
14.367600 -12.682800 8.100070
14.414400 -12.682800 8.100070
14.461200 -12.682800 8.108772
14.508000 -12.682800 8.130274
14.554800 -12.682800 8.140310
14.601600 -12.682800 8.140310
14.648400 -12.682800 8.142559
14.695200 -12.682800 8.140674
14.742000 -12.682800 8.140674
14.788800 -12.682800 8.134386
14.835600 -12.682800 8.136078
14.882400 -12.682800 8.128392
14.929200 -12.682800 8.116524
14.976000 -12.682800 8.098176
15.022800 -12.682800 8.097827
15.069600 -12.682800 8.086795
15.771600 -12.682800 6.867853
15.818400 -12.682800 6.845701
15.865200 -12.682800 6.822830
15.912000 -12.682800 6.822664
16.005600 -12.682800 6.805738
16.052400 -12.682800 6.803477
16.146000 -12.682800 6.828784
16.192800 -12.682800 6.834298
16.239600 -12.682800 6.836777
16.333200 -12.682800 6.836777
16.380000 -12.682800 6.822437
16.426800 -12.682800 6.798434
16.473600 -12.682800 6.757510
16.660800 -12.682800 5.105978
16.707600 -12.682800 4.845584
16.754400 -12.682800 4.695886
-18.720000 -12.636000 0.000000
-18.673200 -12.636000 0.000000
-18.626400 -12.636000 0.000000
-18.579600 -12.636000 -7.355537
-18.532800 -12.636000 -7.332757
-18.486000 -12.636000 -7.313054
-18.439200 -12.636000 -7.322834
-18.392400 -12.636000 -7.322834
-18.345600 -12.636000 -7.325230
-18.298800 -12.636000 -7.329453
-18.252000 -12.636000 -7.329453
-18.205200 -12.636000 -7.329453
-18.158400 -12.636000 -7.317622
-18.111600 -12.636000 -7.292953
-18.064800 -12.636000 -7.257686
-18.018000 -12.636000 -7.240359
-17.971200 -12.636000 -7.241723
-17.924400 -12.636000 -7.239702
-17.877600 -12.636000 -7.236416
-17.830800 -12.636000 -7.237888
-17.784000 -12.636000 -7.236416
-17.737200 -12.636000 -7.197173
-17.690400 -12.636000 -7.197173
-17.643600 -12.636000 -7.186305
-17.596800 -12.636000 -7.160893
-17.550000 -12.636000 -7.153321
-17.503200 -12.636000 -7.084785
-16.473600 -12.636000 5.302564
-16.426800 -12.636000 5.425527
-16.005600 -12.636000 6.905889
-15.958800 -12.636000 6.940471
-15.912000 -12.636000 6.951534
-15.865200 -12.636000 6.972354
-15.818400 -12.636000 6.979968
-15.771600 -12.636000 6.991067
-15.724800 -12.636000 7.006305
-15.678000 -12.636000 7.015933
-15.631200 -12.636000 7.026612
-15.584400 -12.636000 7.031347
-15.537600 -12.636000 7.043493
-15.490800 -12.636000 7.051802
-15.444000 -12.636000 7.052680
-15.397200 -12.636000 7.056953
-15.350400 -12.636000 7.057863
-15.303600 -12.636000 7.059705
-15.256800 -12.636000 7.063931
-15.210000 -12.636000 7.066736
-15.163200 -12.636000 7.070206
-15.116400 -12.636000 7.070206
-15.069600 -12.636000 7.070206
-15.022800 -12.636000 7.070370
-14.976000 -12.636000 7.078596
-14.929200 -12.636000 7.079439
-14.882400 -12.636000 7.078596
-14.835600 -12.636000 7.085414
-14.788800 -12.636000 7.085414
-14.742000 -12.636000 7.085024
-14.695200 -12.636000 7.086925
-14.648400 -12.636000 7.086272
-14.601600 -12.636000 7.091864
-14.554800 -12.636000 7.095748
-14.508000 -12.636000 7.096603
-14.461200 -12.636000 7.096603
-14.414400 -12.636000 7.102496
-14.367600 -12.636000 7.103117
-14.320800 -12.636000 7.103969
-14.274000 -12.636000 7.118336
-14.227200 -12.636000 7.121296
-14.180400 -12.636000 7.161156
-14.133600 -12.636000 7.179608
-14.086800 -12.636000 7.233047
-10.342800 -12.636000 9.660278
-10.296000 -12.636000 8.750242
-10.249200 -12.636000 8.580750
-10.202400 -12.636000 8.577865
-10.155600 -12.636000 8.539443
-10.108800 -12.636000 8.452270
-10.062000 -12.636000 8.363589
-10.015200 -12.636000 8.315869
-9.968400 -12.636000 8.265580
-9.921600 -12.636000 8.197684
-9.874800 -12.636000 8.167544
-9.828000 -12.636000 8.134764
-9.781200 -12.636000 8.106849
-9.734400 -12.636000 8.082612
-9.687600 -12.636000 8.048404
-9.640800 -12.636000 8.004298
-9.594000 -12.636000 7.964608
-9.547200 -12.636000 7.926349
-9.500400 -12.636000 7.857564
-9.453600 -12.636000 7.821502
-9.406800 -12.636000 7.809153
-9.360000 -12.636000 7.779760
-9.313200 -12.636000 7.771088
-9.266400 -12.636000 7.769461
-9.219600 -12.636000 7.754447
-9.172800 -12.636000 7.737480
-9.126000 -12.636000 7.684132
-9.079200 -12.636000 7.653391
-9.032400 -12.636000 7.619358
-8.985600 -12.636000 7.591544
-8.938800 -12.636000 7.560023
-8.892000 -12.636000 7.543284
-8.845200 -12.636000 7.527180
-8.798400 -12.636000 7.489702
-8.751600 -12.636000 7.468110
-8.704800 -12.636000 7.464537
-8.658000 -12.636000 7.461833
-8.611200 -12.636000 7.432971
-8.564400 -12.636000 7.422566
-8.517600 -12.636000 7.398332
-8.470800 -12.636000 7.386002
-8.424000 -12.636000 7.358111
-8.377200 -12.636000 7.348455
-8.330400 -12.636000 7.335055
-8.283600 -12.636000 7.301877
-8.236800 -12.636000 7.286736
-8.190000 -12.636000 7.277883
-8.143200 -12.636000 7.253500
-8.096400 -12.636000 7.245585
-8.049600 -12.636000 7.242328
-8.002800 -12.636000 7.227302
-7.956000 -12.636000 7.218277
-7.909200 -12.636000 7.214373
-7.862400 -12.636000 7.213224
-7.815600 -12.636000 7.201061
-7.768800 -12.636000 7.155623
-7.722000 -12.636000 7.112988
-7.675200 -12.636000 7.103052
-7.628400 -12.636000 7.094575
-7.581600 -12.636000 7.067461
-7.534800 -12.636000 7.050870
-7.488000 -12.636000 7.029152
-7.441200 -12.636000 7.013368
-7.394400 -12.636000 7.013368
-7.347600 -12.636000 7.022199
-7.300800 -12.636000 7.003120
-7.254000 -12.636000 7.003120
-7.207200 -12.636000 7.002614
-7.160400 -12.636000 6.999481
-7.113600 -12.636000 7.000606
-7.066800 -12.636000 6.996483
-7.020000 -12.636000 6.986151
-6.973200 -12.636000 6.983566
-6.926400 -12.636000 6.978842
-6.879600 -12.636000 6.978842
-6.832800 -12.636000 6.975764
-6.786000 -12.636000 6.971366
-6.739200 -12.636000 6.938184
-6.692400 -12.636000 6.907441
-6.645600 -12.636000 6.895715
-6.598800 -12.636000 6.862129
-6.552000 -12.636000 6.847187
-6.505200 -12.636000 6.840177
-6.458400 -12.636000 6.829845
-6.411600 -12.636000 6.826757
-6.364800 -12.636000 6.826757
-6.318000 -12.636000 6.792898
-6.271200 -12.636000 6.787041
-6.224400 -12.636000 6.766313
-6.177600 -12.636000 6.765544
-6.130800 -12.636000 6.765544
-6.084000 -12.636000 6.750529
-6.037200 -12.636000 6.748634
-5.990400 -12.636000 6.737556
-5.943600 -12.636000 6.736965
-5.896800 -12.636000 6.742012
-5.850000 -12.636000 6.742012
-5.803200 -12.636000 6.737556
-5.756400 -12.636000 6.727893
-5.709600 -12.636000 6.706030
-5.662800 -12.636000 6.685520
-5.616000 -12.636000 6.671258
-5.569200 -12.636000 6.671258
-5.522400 -12.636000 6.671258
[truncated: 5,835,735 more chars]
