# Supplementary material for: Case study of 3D fingerprints applications
Source: PLoS One. 2017 Apr 11;12(4):e0175261. doi: 10.1371/journal.pone.0175261 (PMC5388323; doi:10.1371/journal.pone.0175261)
Supplement: S1 Database — (ZIP) [file pone.0175261.s001.zip › S1_Database/S1_Database_Session1-3D finger point cloud data/cjr_l3_g_1.txt]

-18.720000 -14.040000 0.000000
-18.673200 -14.040000 0.000000
-18.626400 -14.040000 0.000000
-18.579600 -14.040000 0.000000
-18.532800 -14.040000 0.000000
-18.486000 -14.040000 0.000000
-18.439200 -14.040000 0.000000
-18.392400 -14.040000 0.000000
-18.345600 -14.040000 0.000000
-18.298800 -14.040000 0.000000
-18.252000 -14.040000 0.000000
-18.205200 -14.040000 0.000000
-18.158400 -14.040000 0.000000
-18.111600 -14.040000 0.000000
-18.064800 -14.040000 0.000000
-18.018000 -14.040000 0.000000
-17.971200 -14.040000 0.000000
-17.924400 -14.040000 0.000000
-17.877600 -14.040000 0.000000
-17.830800 -14.040000 0.000000
-17.784000 -14.040000 0.000000
-17.737200 -14.040000 0.000000
-17.690400 -14.040000 0.000000
-17.643600 -14.040000 0.000000
-17.596800 -14.040000 0.000000
-17.550000 -14.040000 0.000000
-17.503200 -14.040000 0.000000
-17.456400 -14.040000 0.000000
-17.409600 -14.040000 0.000000
-17.362800 -14.040000 0.000000
-17.316000 -14.040000 0.000000
-17.269200 -14.040000 0.000000
-17.222400 -14.040000 0.000000
-17.175600 -14.040000 0.000000
-17.128800 -14.040000 0.000000
-17.082000 -14.040000 0.000000
-17.035200 -14.040000 0.000000
-16.988400 -14.040000 0.000000
-16.941600 -14.040000 0.000000
-16.894800 -14.040000 0.000000
-16.848000 -14.040000 0.000000
-16.801200 -14.040000 0.000000
-16.754400 -14.040000 0.000000
-16.707600 -14.040000 0.000000
-16.660800 -14.040000 0.000000
-16.286400 -14.040000 0.000000
-16.239600 -14.040000 0.000000
-15.069600 -14.040000 0.000000
-15.022800 -14.040000 0.000000
-14.976000 -14.040000 0.000000
-14.929200 -14.040000 0.000000
-14.882400 -14.040000 0.000000
-14.835600 -14.040000 0.000000
-14.788800 -14.040000 0.000000
-14.742000 -14.040000 0.000000
-14.695200 -14.040000 0.000000
-14.648400 -14.040000 0.000000
-14.601600 -14.040000 0.000000
-14.554800 -14.040000 0.000000
-14.508000 -14.040000 0.000000
-14.461200 -14.040000 0.000000
-14.414400 -14.040000 0.000000
-14.367600 -14.040000 0.000000
-14.320800 -14.040000 0.000000
-14.274000 -14.040000 0.000000
-14.227200 -14.040000 0.000000
-14.180400 -14.040000 0.000000
-14.133600 -14.040000 0.000000
-14.086800 -14.040000 0.000000
-14.040000 -14.040000 0.000000
-13.993200 -14.040000 0.000000
-13.946400 -14.040000 0.000000
-13.899600 -14.040000 0.000000
-13.852800 -14.040000 0.000000
-13.806000 -14.040000 0.000000
-13.759200 -14.040000 0.000000
-13.712400 -14.040000 0.000000
-13.665600 -14.040000 0.000000
-13.618800 -14.040000 0.000000
-13.572000 -14.040000 0.000000
-13.525200 -14.040000 0.000000
-13.478400 -14.040000 0.000000
-13.431600 -14.040000 0.000000
-13.384800 -14.040000 0.000000
-13.338000 -14.040000 0.000000
-13.291200 -14.040000 0.000000
-13.244400 -14.040000 0.000000
-13.197600 -14.040000 0.000000
-13.150800 -14.040000 0.000000
-13.104000 -14.040000 0.000000
-13.057200 -14.040000 0.000000
-13.010400 -14.040000 0.000000
-12.963600 -14.040000 0.000000
-10.764000 -14.040000 0.000000
-10.717200 -14.040000 0.000000
-10.670400 -14.040000 0.000000
-10.623600 -14.040000 0.000000
-10.576800 -14.040000 0.000000
-10.530000 -14.040000 0.000000
-10.483200 -14.040000 0.000000
-10.436400 -14.040000 0.000000
-10.389600 -14.040000 0.000000
-10.342800 -14.040000 0.000000
-10.296000 -14.040000 0.000000
-10.249200 -14.040000 0.000000
-10.202400 -14.040000 0.000000
-10.155600 -14.040000 0.000000
-10.108800 -14.040000 0.000000
-10.062000 -14.040000 0.000000
-10.015200 -14.040000 0.000000
-9.968400 -14.040000 0.000000
-9.921600 -14.040000 0.000000
-9.874800 -14.040000 0.000000
-9.828000 -14.040000 0.000000
-9.781200 -14.040000 0.000000
-9.734400 -14.040000 0.000000
-9.687600 -14.040000 0.000000
-9.640800 -14.040000 0.000000
-9.594000 -14.040000 0.000000
-9.547200 -14.040000 0.000000
-9.500400 -14.040000 0.000000
-9.453600 -14.040000 0.000000
-9.406800 -14.040000 0.000000
-9.360000 -14.040000 0.000000
-9.313200 -14.040000 0.000000
-9.266400 -14.040000 0.000000
-9.219600 -14.040000 0.000000
-9.172800 -14.040000 0.000000
-9.126000 -14.040000 0.000000
-9.079200 -14.040000 0.000000
-9.032400 -14.040000 0.000000
-8.985600 -14.040000 0.000000
-8.938800 -14.040000 0.000000
-8.892000 -14.040000 0.000000
-8.845200 -14.040000 0.000000
-8.798400 -14.040000 0.000000
-8.751600 -14.040000 0.000000
-8.704800 -14.040000 0.000000
-8.658000 -14.040000 0.000000
-8.611200 -14.040000 0.000000
-8.564400 -14.040000 0.000000
-8.517600 -14.040000 0.000000
-8.470800 -14.040000 0.000000
-8.424000 -14.040000 0.000000
-8.377200 -14.040000 0.000000
-8.330400 -14.040000 0.000000
-8.283600 -14.040000 0.000000
-8.236800 -14.040000 0.000000
-8.190000 -14.040000 0.000000
-8.143200 -14.040000 0.000000
-8.096400 -14.040000 0.000000
-8.049600 -14.040000 0.000000
-8.002800 -14.040000 0.000000
-7.956000 -14.040000 0.000000
-7.909200 -14.040000 0.000000
-7.862400 -14.040000 0.000000
-7.815600 -14.040000 0.000000
-7.768800 -14.040000 0.000000
-7.722000 -14.040000 0.000000
-7.675200 -14.040000 0.000000
-7.628400 -14.040000 0.000000
-7.581600 -14.040000 0.000000
-7.534800 -14.040000 0.000000
-7.488000 -14.040000 0.000000
-7.441200 -14.040000 0.000000
-7.394400 -14.040000 0.000000
-7.347600 -14.040000 0.000000
-7.300800 -14.040000 0.000000
-7.254000 -14.040000 0.000000
-7.207200 -14.040000 0.000000
-7.160400 -14.040000 0.000000
-7.113600 -14.040000 0.000000
-7.066800 -14.040000 0.000000
-7.020000 -14.040000 0.000000
-6.973200 -14.040000 0.000000
-6.926400 -14.040000 0.000000
-6.879600 -14.040000 0.000000
-6.832800 -14.040000 0.000000
-6.786000 -14.040000 0.000000
-6.739200 -14.040000 0.000000
-6.692400 -14.040000 0.000000
-6.645600 -14.040000 0.000000
-6.598800 -14.040000 0.000000
-6.552000 -14.040000 0.000000
-6.505200 -14.040000 0.000000
-6.458400 -14.040000 0.000000
-6.411600 -14.040000 0.000000
-6.364800 -14.040000 0.000000
-6.318000 -14.040000 0.000000
-6.271200 -14.040000 0.000000
-6.224400 -14.040000 0.000000
-6.177600 -14.040000 0.000000
-6.130800 -14.040000 0.000000
-6.084000 -14.040000 0.000000
-6.037200 -14.040000 0.000000
-5.990400 -14.040000 0.000000
-5.943600 -14.040000 0.000000
-5.896800 -14.040000 0.000000
-5.850000 -14.040000 0.000000
-5.803200 -14.040000 0.000000
-5.756400 -14.040000 0.000000
-5.709600 -14.040000 0.000000
-5.662800 -14.040000 0.000000
-5.616000 -14.040000 0.000000
-5.569200 -14.040000 0.000000
-5.522400 -14.040000 0.000000
-5.475600 -14.040000 0.000000
-5.428800 -14.040000 0.000000
-5.382000 -14.040000 0.000000
-5.335200 -14.040000 0.000000
-5.288400 -14.040000 0.000000
-5.241600 -14.040000 0.000000
-5.194800 -14.040000 0.000000
-5.148000 -14.040000 0.000000
-5.101200 -14.040000 0.000000
-5.054400 -14.040000 0.000000
-5.007600 -14.040000 0.000000
-4.960800 -14.040000 0.000000
-4.914000 -14.040000 0.000000
-4.867200 -14.040000 0.000000
-4.820400 -14.040000 0.000000
-4.773600 -14.040000 0.000000
-4.726800 -14.040000 0.000000
-4.680000 -14.040000 0.000000
-4.633200 -14.040000 0.000000
-4.586400 -14.040000 0.000000
-4.539600 -14.040000 0.000000
-4.492800 -14.040000 0.000000
-4.446000 -14.040000 0.000000
-4.399200 -14.040000 0.000000
-4.352400 -14.040000 0.000000
-4.305600 -14.040000 0.000000
-4.258800 -14.040000 0.000000
-4.212000 -14.040000 0.000000
-4.165200 -14.040000 0.000000
-4.118400 -14.040000 0.000000
-4.071600 -14.040000 0.000000
-4.024800 -14.040000 0.000000
-3.978000 -14.040000 0.000000
-3.931200 -14.040000 0.000000
-3.884400 -14.040000 0.000000
-3.837600 -14.040000 0.000000
-3.790800 -14.040000 0.000000
-3.744000 -14.040000 0.000000
-3.697200 -14.040000 0.000000
-3.650400 -14.040000 0.000000
-3.603600 -14.040000 0.000000
-3.556800 -14.040000 0.000000
-3.510000 -14.040000 0.000000
-3.463200 -14.040000 0.000000
-3.416400 -14.040000 0.000000
-3.369600 -14.040000 0.000000
-3.322800 -14.040000 0.000000
-3.276000 -14.040000 0.000000
-3.229200 -14.040000 0.000000
-3.182400 -14.040000 0.000000
-3.135600 -14.040000 0.000000
-3.088800 -14.040000 0.000000
-3.042000 -14.040000 0.000000
-2.995200 -14.040000 0.000000
-2.948400 -14.040000 0.000000
-2.901600 -14.040000 0.000000
-2.854800 -14.040000 0.000000
-2.808000 -14.040000 0.000000
-2.761200 -14.040000 0.000000
-2.714400 -14.040000 0.000000
-2.667600 -14.040000 0.000000
-2.620800 -14.040000 0.000000
-2.574000 -14.040000 0.000000
-2.527200 -14.040000 0.000000
-2.480400 -14.040000 0.000000
-2.433600 -14.040000 0.000000
-2.386800 -14.040000 0.000000
-2.340000 -14.040000 0.000000
-2.293200 -14.040000 0.000000
-2.246400 -14.040000 0.000000
-2.199600 -14.040000 0.000000
-2.152800 -14.040000 0.000000
-2.106000 -14.040000 0.000000
-2.059200 -14.040000 0.000000
-2.012400 -14.040000 0.000000
-1.965600 -14.040000 0.000000
-1.918800 -14.040000 0.000000
-1.872000 -14.040000 0.000000
-1.825200 -14.040000 0.000000
-1.778400 -14.040000 0.000000
-1.731600 -14.040000 0.000000
-1.684800 -14.040000 0.000000
-1.638000 -14.040000 0.000000
-1.591200 -14.040000 0.000000
-1.544400 -14.040000 0.000000
-1.497600 -14.040000 0.000000
-1.450800 -14.040000 0.000000
-1.404000 -14.040000 0.000000
-1.357200 -14.040000 0.000000
-1.310400 -14.040000 0.000000
-1.263600 -14.040000 0.000000
-1.216800 -14.040000 0.000000
-1.170000 -14.040000 0.000000
-1.123200 -14.040000 0.000000
-1.076400 -14.040000 0.000000
-1.029600 -14.040000 0.000000
-0.982800 -14.040000 0.000000
-0.936000 -14.040000 0.000000
-0.889200 -14.040000 0.000000
-0.842400 -14.040000 0.000000
-0.795600 -14.040000 0.000000
-0.748800 -14.040000 0.000000
-0.702000 -14.040000 0.000000
-0.655200 -14.040000 0.000000
-0.608400 -14.040000 0.000000
-0.561600 -14.040000 0.000000
-0.514800 -14.040000 0.000000
-0.468000 -14.040000 0.000000
-0.421200 -14.040000 0.000000
-0.374400 -14.040000 0.000000
-0.327600 -14.040000 0.000000
-0.280800 -14.040000 0.000000
-0.234000 -14.040000 0.000000
-0.187200 -14.040000 0.000000
-0.140400 -14.040000 0.000000
-0.093600 -14.040000 0.000000
-0.046800 -14.040000 0.000000
0.000000 -14.040000 0.000000
0.046800 -14.040000 0.000000
0.093600 -14.040000 0.000000
0.140400 -14.040000 0.000000
0.187200 -14.040000 0.000000
0.234000 -14.040000 0.000000
0.280800 -14.040000 0.000000
0.327600 -14.040000 0.000000
0.374400 -14.040000 0.000000
0.421200 -14.040000 0.000000
0.468000 -14.040000 0.000000
0.514800 -14.040000 0.000000
0.561600 -14.040000 0.000000
0.608400 -14.040000 0.000000
0.655200 -14.040000 0.000000
0.702000 -14.040000 0.000000
0.748800 -14.040000 0.000000
0.795600 -14.040000 0.000000
0.842400 -14.040000 0.000000
0.889200 -14.040000 0.000000
0.936000 -14.040000 0.000000
0.982800 -14.040000 0.000000
1.029600 -14.040000 0.000000
1.076400 -14.040000 0.000000
1.123200 -14.040000 0.000000
1.170000 -14.040000 0.000000
1.216800 -14.040000 0.000000
1.263600 -14.040000 0.000000
1.310400 -14.040000 0.000000
1.357200 -14.040000 0.000000
1.404000 -14.040000 0.000000
1.450800 -14.040000 0.000000
1.497600 -14.040000 0.000000
1.544400 -14.040000 0.000000
1.591200 -14.040000 0.000000
1.638000 -14.040000 0.000000
1.684800 -14.040000 0.000000
1.731600 -14.040000 0.000000
1.778400 -14.040000 0.000000
1.825200 -14.040000 0.000000
1.872000 -14.040000 0.000000
1.918800 -14.040000 0.000000
1.965600 -14.040000 0.000000
2.012400 -14.040000 0.000000
2.059200 -14.040000 0.000000
2.106000 -14.040000 0.000000
2.152800 -14.040000 0.000000
2.199600 -14.040000 0.000000
2.246400 -14.040000 0.000000
2.293200 -14.040000 0.000000
2.340000 -14.040000 0.000000
2.386800 -14.040000 0.000000
2.433600 -14.040000 0.000000
2.480400 -14.040000 0.000000
2.527200 -14.040000 0.000000
2.574000 -14.040000 0.000000
2.620800 -14.040000 0.000000
2.667600 -14.040000 0.000000
2.714400 -14.040000 0.000000
2.761200 -14.040000 0.000000
2.808000 -14.040000 0.000000
2.854800 -14.040000 0.000000
2.901600 -14.040000 0.000000
2.948400 -14.040000 0.000000
2.995200 -14.040000 0.000000
3.042000 -14.040000 0.000000
3.088800 -14.040000 0.000000
3.135600 -14.040000 0.000000
3.182400 -14.040000 0.000000
3.229200 -14.040000 0.000000
3.276000 -14.040000 0.000000
3.322800 -14.040000 0.000000
3.369600 -14.040000 0.000000
3.416400 -14.040000 0.000000
12.121200 -14.040000 0.000000
12.168000 -14.040000 0.000000
12.214800 -14.040000 0.000000
12.261600 -14.040000 0.000000
12.308400 -14.040000 0.000000
12.355200 -14.040000 0.000000
12.402000 -14.040000 0.000000
12.448800 -14.040000 0.000000
12.495600 -14.040000 0.000000
12.542400 -14.040000 0.000000
12.589200 -14.040000 0.000000
12.636000 -14.040000 0.000000
12.682800 -14.040000 0.000000
12.729600 -14.040000 0.000000
12.776400 -14.040000 0.000000
12.823200 -14.040000 0.000000
12.870000 -14.040000 0.000000
12.916800 -14.040000 0.000000
12.963600 -14.040000 0.000000
13.010400 -14.040000 0.000000
13.057200 -14.040000 0.000000
13.104000 -14.040000 0.000000
13.150800 -14.040000 0.000000
13.197600 -14.040000 0.000000
13.244400 -14.040000 0.000000
13.291200 -14.040000 0.000000
13.338000 -14.040000 0.000000
13.384800 -14.040000 0.000000
13.431600 -14.040000 0.000000
13.478400 -14.040000 0.000000
13.525200 -14.040000 0.000000
13.572000 -14.040000 0.000000
13.618800 -14.040000 0.000000
13.665600 -14.040000 0.000000
13.712400 -14.040000 0.000000
13.759200 -14.040000 0.000000
13.806000 -14.040000 0.000000
13.852800 -14.040000 0.000000
13.899600 -14.040000 0.000000
13.946400 -14.040000 0.000000
13.993200 -14.040000 0.000000
14.040000 -14.040000 0.000000
14.086800 -14.040000 0.000000
14.133600 -14.040000 0.000000
14.882400 -14.040000 0.000000
14.929200 -14.040000 0.000000
14.976000 -14.040000 0.000000
15.022800 -14.040000 0.000000
15.069600 -14.040000 0.000000
15.116400 -14.040000 0.000000
15.163200 -14.040000 0.000000
15.256800 -14.040000 0.000000
15.303600 -14.040000 0.000000
15.350400 -14.040000 0.000000
15.397200 -14.040000 0.000000
15.444000 -14.040000 0.000000
15.490800 -14.040000 0.000000
15.537600 -14.040000 0.000000
15.958800 -14.040000 0.000000
16.473600 -14.040000 0.000000
-18.720000 -13.993200 0.000000
-18.673200 -13.993200 0.000000
-18.626400 -13.993200 0.000000
-18.579600 -13.993200 0.000000
-18.532800 -13.993200 0.000000
-18.486000 -13.993200 0.000000
-18.439200 -13.993200 0.000000
-18.392400 -13.993200 0.000000
-18.345600 -13.993200 0.000000
-18.298800 -13.993200 0.000000
-18.252000 -13.993200 0.000000
-18.205200 -13.993200 0.000000
-18.158400 -13.993200 0.000000
-18.111600 -13.993200 0.000000
-18.064800 -13.993200 0.000000
-18.018000 -13.993200 0.000000
-17.971200 -13.993200 0.000000
-17.924400 -13.993200 0.000000
-17.877600 -13.993200 0.000000
-17.830800 -13.993200 0.000000
-17.784000 -13.993200 0.000000
-17.737200 -13.993200 0.000000
-17.690400 -13.993200 0.000000
-17.643600 -13.993200 0.000000
-17.596800 -13.993200 0.000000
-17.550000 -13.993200 0.000000
-17.503200 -13.993200 0.000000
-17.456400 -13.993200 0.000000
-17.409600 -13.993200 0.000000
-17.362800 -13.993200 0.000000
-17.316000 -13.993200 0.000000
-17.269200 -13.993200 0.000000
-17.222400 -13.993200 0.000000
-17.175600 -13.993200 0.000000
-17.128800 -13.993200 0.000000
-17.082000 -13.993200 0.000000
-17.035200 -13.993200 0.000000
-16.988400 -13.993200 0.000000
-16.941600 -13.993200 0.000000
-16.894800 -13.993200 0.000000
-16.848000 -13.993200 0.000000
-16.801200 -13.993200 0.000000
-16.754400 -13.993200 0.000000
-16.707600 -13.993200 0.000000
-16.286400 -13.993200 0.000000
-15.069600 -13.993200 0.000000
-15.022800 -13.993200 0.000000
-14.976000 -13.993200 0.000000
-14.929200 -13.993200 0.000000
-14.882400 -13.993200 0.000000
-14.835600 -13.993200 0.000000
-14.788800 -13.993200 0.000000
-14.742000 -13.993200 0.000000
-14.695200 -13.993200 0.000000
-14.648400 -13.993200 0.000000
-14.601600 -13.993200 0.000000
-14.554800 -13.993200 0.000000
-14.508000 -13.993200 0.000000
-14.461200 -13.993200 0.000000
-14.414400 -13.993200 0.000000
-14.367600 -13.993200 0.000000
-14.320800 -13.993200 0.000000
-14.274000 -13.993200 0.000000
-14.227200 -13.993200 0.000000
-14.180400 -13.993200 0.000000
-14.133600 -13.993200 0.000000
-14.086800 -13.993200 0.000000
-14.040000 -13.993200 0.000000
-13.993200 -13.993200 0.000000
-13.946400 -13.993200 0.000000
-13.899600 -13.993200 0.000000
-13.852800 -13.993200 0.000000
-13.806000 -13.993200 0.000000
-13.759200 -13.993200 0.000000
-13.712400 -13.993200 0.000000
-13.665600 -13.993200 0.000000
-13.618800 -13.993200 0.000000
-13.572000 -13.993200 0.000000
-13.525200 -13.993200 0.000000
-13.478400 -13.993200 0.000000
-13.431600 -13.993200 0.000000
-13.384800 -13.993200 0.000000
-13.338000 -13.993200 0.000000
-13.291200 -13.993200 0.000000
-13.244400 -13.993200 0.000000
-13.197600 -13.993200 0.000000
-13.150800 -13.993200 0.000000
-13.104000 -13.993200 0.000000
-13.057200 -13.993200 0.000000
-13.010400 -13.993200 0.000000
-10.764000 -13.993200 0.000000
-10.717200 -13.993200 0.000000
-10.670400 -13.993200 0.000000
-10.623600 -13.993200 0.000000
-10.576800 -13.993200 0.000000
-10.530000 -13.993200 0.000000
-10.483200 -13.993200 0.000000
-10.436400 -13.993200 0.000000
-10.389600 -13.993200 0.000000
-10.342800 -13.993200 0.000000
-10.296000 -13.993200 0.000000
-10.249200 -13.993200 0.000000
-10.202400 -13.993200 0.000000
-10.155600 -13.993200 0.000000
-10.108800 -13.993200 0.000000
-10.062000 -13.993200 0.000000
-10.015200 -13.993200 0.000000
-9.968400 -13.993200 0.000000
-9.921600 -13.993200 0.000000
-9.874800 -13.993200 0.000000
-9.828000 -13.993200 0.000000
-9.781200 -13.993200 0.000000
-9.734400 -13.993200 0.000000
-9.687600 -13.993200 0.000000
-9.640800 -13.993200 0.000000
-9.594000 -13.993200 0.000000
-9.547200 -13.993200 0.000000
-9.500400 -13.993200 0.000000
-9.453600 -13.993200 0.000000
-9.406800 -13.993200 0.000000
-9.360000 -13.993200 0.000000
-9.313200 -13.993200 0.000000
-9.266400 -13.993200 0.000000
-9.219600 -13.993200 0.000000
-9.172800 -13.993200 0.000000
-9.126000 -13.993200 0.000000
-9.079200 -13.993200 0.000000
-9.032400 -13.993200 0.000000
-8.985600 -13.993200 0.000000
-8.938800 -13.993200 0.000000
-8.892000 -13.993200 0.000000
-8.845200 -13.993200 0.000000
-8.798400 -13.993200 0.000000
-8.751600 -13.993200 0.000000
-8.704800 -13.993200 0.000000
-8.658000 -13.993200 0.000000
-8.611200 -13.993200 0.000000
-8.564400 -13.993200 0.000000
-8.517600 -13.993200 0.000000
-8.470800 -13.993200 0.000000
-8.424000 -13.993200 0.000000
-8.377200 -13.993200 0.000000
-8.330400 -13.993200 0.000000
-8.283600 -13.993200 0.000000
-8.236800 -13.993200 0.000000
-8.190000 -13.993200 0.000000
-8.143200 -13.993200 0.000000
-8.096400 -13.993200 0.000000
-8.049600 -13.993200 0.000000
-8.002800 -13.993200 0.000000
-7.956000 -13.993200 0.000000
-7.909200 -13.993200 0.000000
-7.862400 -13.993200 0.000000
-7.815600 -13.993200 0.000000
-7.768800 -13.993200 0.000000
-7.722000 -13.993200 0.000000
-7.675200 -13.993200 0.000000
-7.628400 -13.993200 0.000000
-7.581600 -13.993200 0.000000
-7.534800 -13.993200 0.000000
-7.488000 -13.993200 0.000000
-7.441200 -13.993200 0.000000
-7.394400 -13.993200 0.000000
-7.347600 -13.993200 0.000000
-7.300800 -13.993200 0.000000
-7.254000 -13.993200 0.000000
-7.207200 -13.993200 0.000000
-7.160400 -13.993200 0.000000
-7.113600 -13.993200 0.000000
-7.066800 -13.993200 0.000000
-7.020000 -13.993200 0.000000
-6.973200 -13.993200 0.000000
-6.926400 -13.993200 0.000000
-6.879600 -13.993200 0.000000
-6.832800 -13.993200 0.000000
-6.786000 -13.993200 0.000000
-6.739200 -13.993200 0.000000
-6.692400 -13.993200 0.000000
-6.645600 -13.993200 0.000000
-6.598800 -13.993200 0.000000
-6.552000 -13.993200 0.000000
-6.505200 -13.993200 0.000000
-6.458400 -13.993200 0.000000
-6.411600 -13.993200 0.000000
-6.364800 -13.993200 0.000000
-6.318000 -13.993200 0.000000
-6.271200 -13.993200 0.000000
-6.224400 -13.993200 0.000000
-6.177600 -13.993200 0.000000
-6.130800 -13.993200 0.000000
-6.084000 -13.993200 0.000000
-6.037200 -13.993200 0.000000
-5.990400 -13.993200 0.000000
-5.943600 -13.993200 0.000000
-5.896800 -13.993200 0.000000
-5.850000 -13.993200 0.000000
-5.803200 -13.993200 0.000000
-5.756400 -13.993200 0.000000
-5.709600 -13.993200 0.000000
-5.662800 -13.993200 0.000000
-5.616000 -13.993200 0.000000
-5.569200 -13.993200 0.000000
-5.522400 -13.993200 0.000000
-5.475600 -13.993200 0.000000
-5.428800 -13.993200 0.000000
-5.382000 -13.993200 0.000000
-5.335200 -13.993200 0.000000
-5.288400 -13.993200 0.000000
-5.241600 -13.993200 0.000000
-5.194800 -13.993200 0.000000
-5.148000 -13.993200 0.000000
-5.101200 -13.993200 0.000000
-5.054400 -13.993200 0.000000
-5.007600 -13.993200 0.000000
-4.960800 -13.993200 0.000000
-4.914000 -13.993200 0.000000
-4.867200 -13.993200 0.000000
-4.820400 -13.993200 0.000000
-4.773600 -13.993200 0.000000
-4.726800 -13.993200 0.000000
-4.680000 -13.993200 0.000000
-4.633200 -13.993200 0.000000
-4.586400 -13.993200 0.000000
-4.539600 -13.993200 0.000000
-4.492800 -13.993200 0.000000
-4.446000 -13.993200 0.000000
-4.399200 -13.993200 0.000000
-4.352400 -13.993200 0.000000
-4.305600 -13.993200 0.000000
-4.258800 -13.993200 0.000000
-4.212000 -13.993200 0.000000
-4.165200 -13.993200 0.000000
-4.118400 -13.993200 0.000000
-4.071600 -13.993200 0.000000
-4.024800 -13.993200 0.000000
-3.978000 -13.993200 0.000000
-3.931200 -13.993200 0.000000
-3.884400 -13.993200 0.000000
-3.837600 -13.993200 0.000000
-3.790800 -13.993200 0.000000
-3.744000 -13.993200 0.000000
-3.697200 -13.993200 0.000000
-3.650400 -13.993200 0.000000
-3.603600 -13.993200 0.000000
-3.556800 -13.993200 0.000000
-3.510000 -13.993200 0.000000
-3.463200 -13.993200 0.000000
-3.416400 -13.993200 0.000000
-3.369600 -13.993200 0.000000
-3.322800 -13.993200 0.000000
-3.276000 -13.993200 0.000000
-3.229200 -13.993200 0.000000
-3.182400 -13.993200 0.000000
-3.135600 -13.993200 0.000000
-3.088800 -13.993200 0.000000
-3.042000 -13.993200 0.000000
-2.995200 -13.993200 0.000000
-2.948400 -13.993200 0.000000
-2.901600 -13.993200 0.000000
-2.854800 -13.993200 0.000000
-2.808000 -13.993200 0.000000
-2.761200 -13.993200 0.000000
-2.714400 -13.993200 0.000000
-2.667600 -13.993200 0.000000
-2.620800 -13.993200 0.000000
-2.574000 -13.993200 0.000000
-2.527200 -13.993200 0.000000
-2.480400 -13.993200 0.000000
-2.433600 -13.993200 0.000000
-2.386800 -13.993200 0.000000
-2.340000 -13.993200 0.000000
-2.293200 -13.993200 0.000000
-2.246400 -13.993200 0.000000
-2.199600 -13.993200 0.000000
-2.152800 -13.993200 0.000000
-2.106000 -13.993200 0.000000
-2.059200 -13.993200 0.000000
-2.012400 -13.993200 0.000000
-1.965600 -13.993200 0.000000
-1.918800 -13.993200 0.000000
-1.872000 -13.993200 0.000000
-1.825200 -13.993200 0.000000
-1.778400 -13.993200 0.000000
-1.731600 -13.993200 0.000000
-1.684800 -13.993200 0.000000
-1.638000 -13.993200 0.000000
-1.591200 -13.993200 0.000000
-1.544400 -13.993200 0.000000
-1.497600 -13.993200 0.000000
-1.450800 -13.993200 0.000000
-1.404000 -13.993200 0.000000
-1.357200 -13.993200 0.000000
-1.310400 -13.993200 0.000000
-1.263600 -13.993200 0.000000
-1.216800 -13.993200 0.000000
-1.170000 -13.993200 0.000000
-1.123200 -13.993200 0.000000
-1.076400 -13.993200 0.000000
-1.029600 -13.993200 0.000000
-0.982800 -13.993200 0.000000
-0.936000 -13.993200 0.000000
-0.889200 -13.993200 0.000000
-0.842400 -13.993200 0.000000
-0.795600 -13.993200 0.000000
-0.748800 -13.993200 0.000000
-0.702000 -13.993200 0.000000
-0.655200 -13.993200 0.000000
-0.608400 -13.993200 0.000000
-0.561600 -13.993200 0.000000
-0.514800 -13.993200 0.000000
-0.468000 -13.993200 0.000000
-0.421200 -13.993200 0.000000
-0.374400 -13.993200 0.000000
-0.327600 -13.993200 0.000000
-0.280800 -13.993200 0.000000
-0.234000 -13.993200 0.000000
-0.187200 -13.993200 0.000000
-0.140400 -13.993200 0.000000
-0.093600 -13.993200 0.000000
-0.046800 -13.993200 0.000000
0.000000 -13.993200 0.000000
0.046800 -13.993200 0.000000
0.093600 -13.993200 0.000000
0.140400 -13.993200 0.000000
0.187200 -13.993200 0.000000
0.234000 -13.993200 0.000000
0.280800 -13.993200 0.000000
0.327600 -13.993200 0.000000
0.374400 -13.993200 0.000000
0.421200 -13.993200 0.000000
0.468000 -13.993200 0.000000
0.514800 -13.993200 0.000000
0.561600 -13.993200 0.000000
0.608400 -13.993200 0.000000
0.655200 -13.993200 0.000000
0.702000 -13.993200 0.000000
0.748800 -13.993200 0.000000
0.795600 -13.993200 0.000000
0.842400 -13.993200 0.000000
0.889200 -13.993200 0.000000
0.936000 -13.993200 0.000000
0.982800 -13.993200 0.000000
1.029600 -13.993200 0.000000
1.076400 -13.993200 0.000000
1.123200 -13.993200 0.000000
1.170000 -13.993200 0.000000
1.216800 -13.993200 0.000000
1.263600 -13.993200 0.000000
1.310400 -13.993200 0.000000
1.357200 -13.993200 0.000000
1.404000 -13.993200 0.000000
1.450800 -13.993200 0.000000
1.497600 -13.993200 0.000000
1.544400 -13.993200 0.000000
1.591200 -13.993200 0.000000
1.638000 -13.993200 0.000000
1.684800 -13.993200 0.000000
1.731600 -13.993200 0.000000
1.778400 -13.993200 0.000000
1.825200 -13.993200 0.000000
1.872000 -13.993200 0.000000
1.918800 -13.993200 0.000000
1.965600 -13.993200 0.000000
2.012400 -13.993200 0.000000
2.059200 -13.993200 0.000000
2.106000 -13.993200 0.000000
2.152800 -13.993200 0.000000
2.199600 -13.993200 0.000000
2.246400 -13.993200 0.000000
2.293200 -13.993200 0.000000
2.340000 -13.993200 0.000000
2.386800 -13.993200 0.000000
2.433600 -13.993200 0.000000
2.480400 -13.993200 0.000000
2.527200 -13.993200 0.000000
2.574000 -13.993200 0.000000
2.620800 -13.993200 0.000000
2.667600 -13.993200 0.000000
2.714400 -13.993200 0.000000
2.761200 -13.993200 0.000000
2.808000 -13.993200 0.000000
2.854800 -13.993200 0.000000
2.901600 -13.993200 0.000000
2.948400 -13.993200 0.000000
2.995200 -13.993200 0.000000
3.042000 -13.993200 0.000000
3.088800 -13.993200 0.000000
3.135600 -13.993200 0.000000
3.182400 -13.993200 0.000000
3.229200 -13.993200 0.000000
3.276000 -13.993200 0.000000
3.322800 -13.993200 0.000000
3.369600 -13.993200 0.000000
3.416400 -13.993200 0.000000
12.214800 -13.993200 0.000000
12.261600 -13.993200 0.000000
12.308400 -13.993200 0.000000
12.355200 -13.993200 0.000000
12.402000 -13.993200 0.000000
12.448800 -13.993200 0.000000
12.495600 -13.993200 0.000000
12.542400 -13.993200 0.000000
12.589200 -13.993200 0.000000
12.636000 -13.993200 0.000000
12.682800 -13.993200 0.000000
12.729600 -13.993200 0.000000
12.776400 -13.993200 0.000000
12.823200 -13.993200 0.000000
12.870000 -13.993200 0.000000
12.916800 -13.993200 0.000000
12.963600 -13.993200 0.000000
13.010400 -13.993200 0.000000
13.057200 -13.993200 0.000000
13.104000 -13.993200 0.000000
13.150800 -13.993200 0.000000
13.197600 -13.993200 0.000000
13.244400 -13.993200 0.000000
13.291200 -13.993200 0.000000
13.338000 -13.993200 0.000000
13.384800 -13.993200 0.000000
13.431600 -13.993200 0.000000
13.478400 -13.993200 0.000000
13.525200 -13.993200 0.000000
13.572000 -13.993200 0.000000
13.618800 -13.993200 0.000000
13.665600 -13.993200 0.000000
13.712400 -13.993200 0.000000
13.759200 -13.993200 0.000000
13.806000 -13.993200 0.000000
13.852800 -13.993200 0.000000
13.899600 -13.993200 0.000000
13.946400 -13.993200 0.000000
13.993200 -13.993200 0.000000
14.040000 -13.993200 0.000000
14.086800 -13.993200 0.000000
14.133600 -13.993200 0.000000
14.882400 -13.993200 0.000000
14.929200 -13.993200 0.000000
14.976000 -13.993200 0.000000
15.022800 -13.993200 0.000000
15.069600 -13.993200 0.000000
15.116400 -13.993200 0.000000
15.163200 -13.993200 0.000000
15.256800 -13.993200 0.000000
15.303600 -13.993200 0.000000
15.350400 -13.993200 0.000000
15.397200 -13.993200 0.000000
15.444000 -13.993200 0.000000
15.490800 -13.993200 0.000000
15.537600 -13.993200 0.000000
15.584400 -13.993200 0.000000
16.052400 -13.993200 0.000000
16.099200 -13.993200 0.000000
-18.720000 -13.946400 0.000000
-18.673200 -13.946400 0.000000
-18.626400 -13.946400 0.000000
-18.579600 -13.946400 0.000000
-18.532800 -13.946400 0.000000
-18.486000 -13.946400 0.000000
-18.439200 -13.946400 0.000000
-18.392400 -13.946400 0.000000
-18.345600 -13.946400 0.000000
-18.298800 -13.946400 0.000000
-18.252000 -13.946400 0.000000
-18.205200 -13.946400 0.000000
-18.158400 -13.946400 0.000000
-18.111600 -13.946400 0.000000
-18.064800 -13.946400 0.000000
-18.018000 -13.946400 0.000000
-17.971200 -13.946400 0.000000
-17.924400 -13.946400 0.000000
-17.877600 -13.946400 0.000000
-17.830800 -13.946400 0.000000
-17.784000 -13.946400 0.000000
-17.737200 -13.946400 0.000000
-17.690400 -13.946400 0.000000
-17.643600 -13.946400 0.000000
-17.596800 -13.946400 0.000000
-17.550000 -13.946400 0.000000
-17.503200 -13.946400 0.000000
-17.456400 -13.946400 0.000000
-17.409600 -13.946400 0.000000
-17.362800 -13.946400 0.000000
-17.316000 -13.946400 0.000000
-17.269200 -13.946400 0.000000
-17.222400 -13.946400 0.000000
-17.175600 -13.946400 0.000000
-17.128800 -13.946400 0.000000
-17.082000 -13.946400 0.000000
-17.035200 -13.946400 0.000000
-16.988400 -13.946400 0.000000
-16.941600 -13.946400 0.000000
-16.894800 -13.946400 0.000000
-16.848000 -13.946400 0.000000
-16.801200 -13.946400 0.000000
-16.754400 -13.946400 0.000000
-15.116400 -13.946400 0.000000
-15.069600 -13.946400 0.000000
-15.022800 -13.946400 0.000000
-14.976000 -13.946400 0.000000
-14.929200 -13.946400 0.000000
-14.882400 -13.946400 0.000000
-14.835600 -13.946400 0.000000
-14.788800 -13.946400 0.000000
-14.742000 -13.946400 0.000000
-14.695200 -13.946400 0.000000
-14.648400 -13.946400 0.000000
-14.601600 -13.946400 0.000000
-14.554800 -13.946400 0.000000
-14.508000 -13.946400 0.000000
-14.461200 -13.946400 0.000000
-14.414400 -13.946400 0.000000
-14.367600 -13.946400 0.000000
-14.320800 -13.946400 0.000000
-14.274000 -13.946400 0.000000
-14.227200 -13.946400 0.000000
-14.180400 -13.946400 0.000000
-14.133600 -13.946400 0.000000
-14.086800 -13.946400 0.000000
-14.040000 -13.946400 0.000000
-13.993200 -13.946400 0.000000
-13.946400 -13.946400 0.000000
-13.899600 -13.946400 0.000000
-13.852800 -13.946400 0.000000
-13.806000 -13.946400 0.000000
-13.759200 -13.946400 0.000000
-13.712400 -13.946400 0.000000
-13.665600 -13.946400 0.000000
-13.618800 -13.946400 0.000000
-13.572000 -13.946400 0.000000
-13.525200 -13.946400 0.000000
-13.478400 -13.946400 0.000000
-13.431600 -13.946400 0.000000
-13.384800 -13.946400 0.000000
-13.338000 -13.946400 0.000000
-13.291200 -13.946400 0.000000
-13.244400 -13.946400 0.000000
-13.197600 -13.946400 0.000000
-13.150800 -13.946400 0.000000
-13.104000 -13.946400 0.000000
-13.057200 -13.946400 0.000000
-13.010400 -13.946400 0.000000
-10.764000 -13.946400 0.000000
-10.717200 -13.946400 0.000000
-10.670400 -13.946400 0.000000
-10.623600 -13.946400 0.000000
-10.576800 -13.946400 0.000000
-10.530000 -13.946400 0.000000
-10.483200 -13.946400 0.000000
-10.436400 -13.946400 0.000000
-10.389600 -13.946400 0.000000
-10.342800 -13.946400 0.000000
-10.296000 -13.946400 0.000000
-10.249200 -13.946400 0.000000
-10.202400 -13.946400 0.000000
-10.155600 -13.946400 0.000000
-10.108800 -13.946400 0.000000
-10.062000 -13.946400 0.000000
-10.015200 -13.946400 0.000000
-9.968400 -13.946400 0.000000
-9.921600 -13.946400 0.000000
-9.874800 -13.946400 0.000000
-9.828000 -13.946400 0.000000
-9.781200 -13.946400 0.000000
-9.734400 -13.946400 0.000000
-9.687600 -13.946400 0.000000
-9.640800 -13.946400 0.000000
-9.594000 -13.946400 0.000000
-9.547200 -13.946400 0.000000
-9.500400 -13.946400 0.000000
-9.453600 -13.946400 0.000000
-9.406800 -13.946400 0.000000
-9.360000 -13.946400 0.000000
-9.313200 -13.946400 0.000000
-9.266400 -13.946400 0.000000
-9.219600 -13.946400 0.000000
-9.172800 -13.946400 0.000000
-9.126000 -13.946400 0.000000
-9.079200 -13.946400 0.000000
-9.032400 -13.946400 0.000000
-8.985600 -13.946400 0.000000
-8.938800 -13.946400 0.000000
-8.892000 -13.946400 0.000000
-8.845200 -13.946400 0.000000
-8.798400 -13.946400 0.000000
-8.751600 -13.946400 0.000000
-8.704800 -13.946400 0.000000
-8.658000 -13.946400 0.000000
-8.611200 -13.946400 0.000000
-8.564400 -13.946400 0.000000
-8.517600 -13.946400 0.000000
-8.470800 -13.946400 0.000000
-8.424000 -13.946400 0.000000
-8.377200 -13.946400 0.000000
-8.330400 -13.946400 0.000000
-8.283600 -13.946400 0.000000
-8.236800 -13.946400 0.000000
-8.190000 -13.946400 0.000000
-8.143200 -13.946400 0.000000
-8.096400 -13.946400 0.000000
-8.049600 -13.946400 0.000000
-8.002800 -13.946400 0.000000
-7.956000 -13.946400 0.000000
-7.909200 -13.946400 0.000000
-7.862400 -13.946400 0.000000
-7.815600 -13.946400 0.000000
-7.768800 -13.946400 0.000000
-7.722000 -13.946400 0.000000
-7.675200 -13.946400 0.000000
-7.628400 -13.946400 0.000000
-7.581600 -13.946400 0.000000
-7.534800 -13.946400 0.000000
-7.488000 -13.946400 0.000000
-7.441200 -13.946400 0.000000
-7.394400 -13.946400 0.000000
-7.347600 -13.946400 0.000000
-7.300800 -13.946400 0.000000
-7.254000 -13.946400 0.000000
-7.207200 -13.946400 0.000000
-7.160400 -13.946400 0.000000
-7.113600 -13.946400 0.000000
-7.066800 -13.946400 0.000000
-7.020000 -13.946400 0.000000
-6.973200 -13.946400 0.000000
-6.926400 -13.946400 0.000000
-6.879600 -13.946400 0.000000
-6.832800 -13.946400 0.000000
-6.786000 -13.946400 0.000000
-6.739200 -13.946400 0.000000
-6.692400 -13.946400 0.000000
-6.645600 -13.946400 0.000000
-6.598800 -13.946400 0.000000
-6.552000 -13.946400 0.000000
-6.505200 -13.946400 0.000000
-6.458400 -13.946400 0.000000
-6.411600 -13.946400 0.000000
-6.364800 -13.946400 0.000000
-6.318000 -13.946400 0.000000
-6.271200 -13.946400 0.000000
-6.224400 -13.946400 0.000000
-6.177600 -13.946400 0.000000
-6.130800 -13.946400 0.000000
-6.084000 -13.946400 0.000000
-6.037200 -13.946400 0.000000
-5.990400 -13.946400 0.000000
-5.943600 -13.946400 0.000000
-5.896800 -13.946400 0.000000
-5.850000 -13.946400 0.000000
-5.803200 -13.946400 0.000000
-5.756400 -13.946400 0.000000
-5.709600 -13.946400 0.000000
-5.662800 -13.946400 0.000000
-5.616000 -13.946400 0.000000
-5.569200 -13.946400 0.000000
-5.522400 -13.946400 0.000000
-5.475600 -13.946400 0.000000
-5.428800 -13.946400 0.000000
-5.382000 -13.946400 0.000000
-5.335200 -13.946400 0.000000
-5.288400 -13.946400 0.000000
-5.241600 -13.946400 0.000000
-5.194800 -13.946400 0.000000
-5.148000 -13.946400 0.000000
-5.101200 -13.946400 0.000000
-5.054400 -13.946400 0.000000
-5.007600 -13.946400 0.000000
-4.960800 -13.946400 0.000000
-4.914000 -13.946400 0.000000
-4.867200 -13.946400 0.000000
-4.820400 -13.946400 0.000000
-4.773600 -13.946400 0.000000
-4.726800 -13.946400 0.000000
-4.680000 -13.946400 0.000000
-4.633200 -13.946400 0.000000
-4.586400 -13.946400 0.000000
-4.539600 -13.946400 0.000000
-4.492800 -13.946400 0.000000
-4.446000 -13.946400 0.000000
-4.399200 -13.946400 0.000000
-4.352400 -13.946400 0.000000
-4.305600 -13.946400 0.000000
-4.258800 -13.946400 0.000000
-4.212000 -13.946400 0.000000
-4.165200 -13.946400 0.000000
-4.118400 -13.946400 0.000000
-4.071600 -13.946400 0.000000
-4.024800 -13.946400 0.000000
-3.978000 -13.946400 0.000000
-3.931200 -13.946400 0.000000
-3.884400 -13.946400 0.000000
-3.837600 -13.946400 0.000000
-3.790800 -13.946400 0.000000
-3.744000 -13.946400 0.000000
-3.697200 -13.946400 0.000000
-3.650400 -13.946400 0.000000
-3.603600 -13.946400 0.000000
-3.556800 -13.946400 0.000000
-3.510000 -13.946400 0.000000
-3.463200 -13.946400 0.000000
-3.416400 -13.946400 0.000000
-3.369600 -13.946400 0.000000
-3.322800 -13.946400 0.000000
-3.276000 -13.946400 0.000000
-3.229200 -13.946400 0.000000
-3.182400 -13.946400 0.000000
-3.135600 -13.946400 0.000000
-3.088800 -13.946400 0.000000
-3.042000 -13.946400 0.000000
-2.995200 -13.946400 0.000000
-2.948400 -13.946400 0.000000
-2.901600 -13.946400 0.000000
-2.854800 -13.946400 0.000000
-2.808000 -13.946400 0.000000
-2.761200 -13.946400 0.000000
-2.714400 -13.946400 0.000000
-2.667600 -13.946400 0.000000
-2.620800 -13.946400 0.000000
-2.574000 -13.946400 0.000000
-2.527200 -13.946400 0.000000
-2.480400 -13.946400 0.000000
-2.433600 -13.946400 0.000000
-2.386800 -13.946400 0.000000
-2.340000 -13.946400 0.000000
-2.293200 -13.946400 0.000000
-2.246400 -13.946400 0.000000
-2.199600 -13.946400 0.000000
-2.152800 -13.946400 0.000000
-2.106000 -13.946400 0.000000
-2.059200 -13.946400 0.000000
-2.012400 -13.946400 0.000000
-1.965600 -13.946400 0.000000
-1.918800 -13.946400 0.000000
-1.872000 -13.946400 0.000000
-1.825200 -13.946400 0.000000
-1.778400 -13.946400 0.000000
-1.731600 -13.946400 0.000000
-1.684800 -13.946400 0.000000
-1.638000 -13.946400 0.000000
-1.591200 -13.946400 0.000000
-1.544400 -13.946400 0.000000
-1.497600 -13.946400 0.000000
-1.450800 -13.946400 0.000000
-1.404000 -13.946400 0.000000
-1.357200 -13.946400 0.000000
-1.310400 -13.946400 0.000000
-1.263600 -13.946400 0.000000
-1.216800 -13.946400 0.000000
-1.170000 -13.946400 0.000000
-1.123200 -13.946400 0.000000
-1.076400 -13.946400 0.000000
-1.029600 -13.946400 0.000000
-0.982800 -13.946400 0.000000
-0.936000 -13.946400 0.000000
-0.889200 -13.946400 0.000000
-0.842400 -13.946400 0.000000
-0.795600 -13.946400 0.000000
-0.748800 -13.946400 0.000000
-0.702000 -13.946400 0.000000
-0.655200 -13.946400 0.000000
-0.608400 -13.946400 0.000000
-0.561600 -13.946400 0.000000
-0.514800 -13.946400 0.000000
-0.468000 -13.946400 0.000000
-0.421200 -13.946400 0.000000
-0.374400 -13.946400 0.000000
-0.327600 -13.946400 0.000000
-0.280800 -13.946400 0.000000
-0.234000 -13.946400 0.000000
-0.187200 -13.946400 0.000000
-0.140400 -13.946400 0.000000
-0.093600 -13.946400 0.000000
-0.046800 -13.946400 0.000000
0.000000 -13.946400 0.000000
0.046800 -13.946400 0.000000
0.093600 -13.946400 0.000000
0.140400 -13.946400 0.000000
0.187200 -13.946400 0.000000
0.234000 -13.946400 0.000000
0.280800 -13.946400 0.000000
0.327600 -13.946400 0.000000
0.374400 -13.946400 0.000000
0.421200 -13.946400 0.000000
0.468000 -13.946400 0.000000
0.514800 -13.946400 0.000000
0.561600 -13.946400 0.000000
0.608400 -13.946400 0.000000
0.655200 -13.946400 0.000000
0.702000 -13.946400 0.000000
0.748800 -13.946400 0.000000
0.795600 -13.946400 0.000000
0.842400 -13.946400 0.000000
0.889200 -13.946400 0.000000
0.936000 -13.946400 0.000000
0.982800 -13.946400 0.000000
1.029600 -13.946400 0.000000
1.076400 -13.946400 0.000000
1.123200 -13.946400 0.000000
1.170000 -13.946400 0.000000
1.216800 -13.946400 0.000000
1.263600 -13.946400 0.000000
1.310400 -13.946400 0.000000
1.357200 -13.946400 0.000000
1.404000 -13.946400 0.000000
1.450800 -13.946400 0.000000
1.497600 -13.946400 0.000000
1.544400 -13.946400 0.000000
1.591200 -13.946400 0.000000
1.638000 -13.946400 0.000000
1.684800 -13.946400 0.000000
1.731600 -13.946400 0.000000
1.778400 -13.946400 0.000000
1.825200 -13.946400 0.000000
1.872000 -13.946400 0.000000
1.918800 -13.946400 0.000000
1.965600 -13.946400 0.000000
2.012400 -13.946400 0.000000
2.059200 -13.946400 0.000000
2.106000 -13.946400 0.000000
2.152800 -13.946400 0.000000
2.199600 -13.946400 0.000000
2.246400 -13.946400 0.000000
2.293200 -13.946400 0.000000
2.340000 -13.946400 0.000000
2.386800 -13.946400 0.000000
2.433600 -13.946400 0.000000
2.480400 -13.946400 0.000000
2.527200 -13.946400 0.000000
2.574000 -13.946400 0.000000
2.620800 -13.946400 0.000000
2.667600 -13.946400 0.000000
2.714400 -13.946400 0.000000
2.761200 -13.946400 0.000000
2.808000 -13.946400 0.000000
2.854800 -13.946400 0.000000
2.901600 -13.946400 0.000000
2.948400 -13.946400 0.000000
2.995200 -13.946400 0.000000
3.042000 -13.946400 0.000000
3.088800 -13.946400 0.000000
3.135600 -13.946400 0.000000
3.182400 -13.946400 0.000000
3.229200 -13.946400 0.000000
3.276000 -13.946400 0.000000
3.322800 -13.946400 0.000000
3.369600 -13.946400 0.000000
3.416400 -13.946400 0.000000
12.214800 -13.946400 0.000000
12.261600 -13.946400 0.000000
12.308400 -13.946400 0.000000
12.355200 -13.946400 0.000000
12.402000 -13.946400 0.000000
12.448800 -13.946400 0.000000
12.495600 -13.946400 0.000000
12.542400 -13.946400 0.000000
12.589200 -13.946400 0.000000
12.636000 -13.946400 0.000000
12.682800 -13.946400 0.000000
12.729600 -13.946400 0.000000
12.776400 -13.946400 0.000000
12.823200 -13.946400 0.000000
12.870000 -13.946400 0.000000
12.916800 -13.946400 0.000000
12.963600 -13.946400 0.000000
13.010400 -13.946400 0.000000
13.057200 -13.946400 0.000000
13.104000 -13.946400 0.000000
13.150800 -13.946400 0.000000
13.197600 -13.946400 0.000000
13.244400 -13.946400 0.000000
13.291200 -13.946400 0.000000
13.338000 -13.946400 0.000000
13.384800 -13.946400 0.000000
13.431600 -13.946400 0.000000
13.478400 -13.946400 0.000000
13.525200 -13.946400 0.000000
13.572000 -13.946400 0.000000
13.618800 -13.946400 0.000000
13.665600 -13.946400 0.000000
13.712400 -13.946400 0.000000
13.759200 -13.946400 0.000000
13.806000 -13.946400 0.000000
13.852800 -13.946400 0.000000
13.899600 -13.946400 0.000000
13.946400 -13.946400 0.000000
13.993200 -13.946400 0.000000
14.040000 -13.946400 0.000000
14.086800 -13.946400 0.000000
14.133600 -13.946400 0.000000
14.180400 -13.946400 0.000000
14.882400 -13.946400 0.000000
14.929200 -13.946400 0.000000
14.976000 -13.946400 0.000000
15.022800 -13.946400 0.000000
15.069600 -13.946400 0.000000
15.116400 -13.946400 0.000000
15.163200 -13.946400 0.000000
15.210000 -13.946400 0.000000
15.256800 -13.946400 0.000000
15.303600 -13.946400 0.000000
15.350400 -13.946400 0.000000
15.397200 -13.946400 0.000000
15.444000 -13.946400 0.000000
15.490800 -13.946400 0.000000
15.537600 -13.946400 0.000000
15.584400 -13.946400 0.000000
15.631200 -13.946400 0.000000
16.005600 -13.946400 0.000000
16.052400 -13.946400 0.000000
16.099200 -13.946400 0.000000
-18.720000 -13.899600 0.000000
-18.673200 -13.899600 0.000000
-18.626400 -13.899600 0.000000
-18.579600 -13.899600 -7.155092
-18.532800 -13.899600 -7.152288
-18.486000 -13.899600 -7.109444
-18.439200 -13.899600 -7.097981
-18.392400 -13.899600 -7.090940
-18.345600 -13.899600 -7.075299
-18.298800 -13.899600 -7.081779
-18.252000 -13.899600 -7.084932
-18.205200 -13.899600 -7.090940
-18.158400 -13.899600 -7.082767
-18.111600 -13.899600 -7.067464
-18.064800 -13.899600 -7.067464
-18.018000 -13.899600 -7.067464
-17.971200 -13.899600 -7.061217
-17.924400 -13.899600 -7.049631
-17.877600 -13.899600 -7.030685
-17.830800 -13.899600 -7.028719
-17.784000 -13.899600 -7.024507
-17.737200 -13.899600 -7.030685
-17.690400 -13.899600 -7.007471
-17.643600 -13.899600 -6.997092
-17.596800 -13.899600 -6.997092
-17.550000 -13.899600 -7.005025
-17.503200 -13.899600 -7.000805
-17.456400 -13.899600 -6.997554
-17.409600 -13.899600 -6.991454
-17.362800 -13.899600 -6.985283
-17.316000 -13.899600 -6.975262
-17.269200 -13.899600 -6.965039
-17.222400 -13.899600 -6.914155
-17.175600 -13.899600 -6.912042
-17.128800 -13.899600 -6.897256
-17.082000 -13.899600 -6.880644
-17.035200 -13.899600 -6.870988
-16.988400 -13.899600 -6.862775
-16.941600 -13.899600 -6.847999
-16.894800 -13.899600 -6.814946
-16.848000 -13.899600 -6.790501
-16.801200 -13.899600 -6.749850
-15.163200 -13.899600 6.768446
-15.116400 -13.899600 6.782056
-15.069600 -13.899600 6.818346
-15.022800 -13.899600 6.835540
-14.976000 -13.899600 6.841196
-14.929200 -13.899600 6.855434
-14.882400 -13.899600 6.885368
-14.835600 -13.899600 6.911662
-14.788800 -13.899600 6.916069
-14.742000 -13.899600 6.924727
-14.695200 -13.899600 6.954440
-14.648400 -13.899600 6.960035
-14.601600 -13.899600 6.977485
-14.554800 -13.899600 6.992263
-14.508000 -13.899600 6.993073
-14.461200 -13.899600 6.993073
-14.414400 -13.899600 6.996424
-14.367600 -13.899600 6.999525
-14.320800 -13.899600 7.004611
-14.274000 -13.899600 7.007829
-14.227200 -13.899600 7.006234
-14.180400 -13.899600 7.007829
-14.133600 -13.899600 7.012514
-14.086800 -13.899600 7.014186
-14.040000 -13.899600 7.014186
-13.993200 -13.899600 7.014711
-13.946400 -13.899600 7.019638
-13.899600 -13.899600 7.019799
-13.852800 -13.899600 7.035384
-13.806000 -13.899600 7.035384
-13.759200 -13.899600 7.029750
-13.712400 -13.899600 7.029750
-13.665600 -13.899600 7.027872
-13.618800 -13.899600 7.029750
-13.572000 -13.899600 7.032737
-13.525200 -13.899600 7.030773
-13.478400 -13.899600 7.029750
-13.431600 -13.899600 7.030773
-13.384800 -13.899600 7.029496
-13.338000 -13.899600 7.030773
-13.291200 -13.899600 7.038218
-13.244400 -13.899600 7.049529
-13.197600 -13.899600 7.092740
-13.150800 -13.899600 7.144453
-13.104000 -13.899600 7.184884
-10.764000 -13.899600 12.898144
-10.717200 -13.899600 10.955187
-10.670400 -13.899600 8.412589
-10.623600 -13.899600 8.255033
-10.576800 -13.899600 8.181791
-10.530000 -13.899600 8.148834
-10.483200 -13.899600 8.100874
-10.436400 -13.899600 8.074232
-10.389600 -13.899600 8.028487
-10.342800 -13.899600 7.972157
-10.296000 -13.899600 7.922717
-10.249200 -13.899600 7.861782
-10.202400 -13.899600 7.807509
-10.155600 -13.899600 7.803773
-10.108800 -13.899600 7.757574
-10.062000 -13.899600 7.732696
-10.015200 -13.899600 7.719482
-9.968400 -13.899600 7.706285
-9.921600 -13.899600 7.640730
-9.874800 -13.899600 7.602990
-9.828000 -13.899600 7.587087
-9.781200 -13.899600 7.532826
-9.734400 -13.899600 7.510948
-9.687600 -13.899600 7.483925
-9.640800 -13.899600 7.476812
-9.594000 -13.899600 7.414916
-9.547200 -13.899600 7.399673
-9.500400 -13.899600 7.359915
-9.453600 -13.899600 7.340987
-9.406800 -13.899600 7.323263
-9.360000 -13.899600 7.305604
-9.313200 -13.899600 7.271094
-9.266400 -13.899600 7.262944
-9.219600 -13.899600 7.243104
-9.172800 -13.899600 7.223923
-9.126000 -13.899600 7.207791
-9.079200 -13.899600 7.194060
-9.032400 -13.899600 7.151150
-8.985600 -13.899600 7.130155
-8.938800 -13.899600 7.104347
-8.892000 -13.899600 7.081891
-8.845200 -13.899600 7.052750
-8.798400 -13.899600 7.040044
-8.751600 -13.899600 7.022342
-8.704800 -13.899600 7.005503
-8.658000 -13.899600 6.994366
-8.611200 -13.899600 6.952212
-8.564400 -13.899600 6.928709
-8.517600 -13.899600 6.887386
-8.470800 -13.899600 6.881556
-8.424000 -13.899600 6.868298
-8.377200 -13.899600 6.838660
-8.330400 -13.899600 6.826735
-8.283600 -13.899600 6.817869
-8.236800 -13.899600 6.807194
-8.190000 -13.899600 6.801033
-8.143200 -13.899600 6.783487
-8.096400 -13.899600 6.763013
-8.049600 -13.899600 6.750484
-8.002800 -13.899600 6.735725
-7.956000 -13.899600 6.714921
-7.909200 -13.899600 6.703855
-7.862400 -13.899600 6.676730
-7.815600 -13.899600 6.673485
-7.768800 -13.899600 6.664599
-7.722000 -13.899600 6.645087
-7.675200 -13.899600 6.637182
-7.628400 -13.899600 6.626699
-7.581600 -13.899600 6.587490
-7.534800 -13.899600 6.573102
-7.488000 -13.899600 6.558379
-7.441200 -13.899600 6.555966
-7.394400 -13.899600 6.555966
-7.347600 -13.899600 6.550079
-7.300800 -13.899600 6.547066
-7.254000 -13.899600 6.535957
-7.207200 -13.899600 6.526014
-7.160400 -13.899600 6.500858
-7.113600 -13.899600 6.464847
-7.066800 -13.899600 6.454369
-7.020000 -13.899600 6.447304
-6.973200 -13.899600 6.444794
-6.926400 -13.899600 6.442839
-6.879600 -13.899600 6.432457
-6.832800 -13.899600 6.409971
-6.786000 -13.899600 6.403115
-6.739200 -13.899600 6.405337
-6.692400 -13.899600 6.385532
-6.645600 -13.899600 6.376293
-6.598800 -13.899600 6.368276
-6.552000 -13.899600 6.357187
-6.505200 -13.899600 6.348993
-6.458400 -13.899600 6.347671
-6.411600 -13.899600 6.323662
-6.364800 -13.899600 6.311616
-6.318000 -13.899600 6.309792
-6.271200 -13.899600 6.280600
-6.224400 -13.899600 6.244254
-6.177600 -13.899600 6.231245
-6.130800 -13.899600 6.216261
-6.084000 -13.899600 6.223557
-6.037200 -13.899600 6.211595
-5.990400 -13.899600 6.203874
-5.943600 -13.899600 6.199986
-5.896800 -13.899600 6.202206
-5.850000 -13.899600 6.202206
-5.803200 -13.899600 6.202206
-5.756400 -13.899600 6.199986
-5.709600 -13.899600 6.202206
-5.662800 -13.899600 6.189855
-5.616000 -13.899600 6.189855
-5.569200 -13.899600 6.179466
-5.522400 -13.899600 6.179466
-5.475600 -13.899600 6.153394
-5.428800 -13.899600 6.152971
-5.382000 -13.899600 6.153394
-5.335200 -13.899600 6.149373
-5.288400 -13.899600 6.144828
-5.241600 -13.899600 6.129829
-5.194800 -13.899600 6.129829
-5.148000 -13.899600 6.138969
-5.101200 -13.899600 6.158371
-5.054400 -13.899600 6.160016
-5.007600 -13.899600 6.155908
-4.960800 -13.899600 6.138969
-4.914000 -13.899600 6.140982
-4.867200 -13.899600 6.126511
-4.820400 -13.899600 6.117065
-4.773600 -13.899600 6.094746
-4.726800 -13.899600 6.085848
-4.680000 -13.899600 6.094746
-4.633200 -13.899600 6.084991
-4.586400 -13.899600 6.072762
-4.539600 -13.899600 6.081384
-4.492800 -13.899600 6.057947
-4.446000 -13.899600 6.057947
-4.399200 -13.899600 6.043025
-4.352400 -13.899600 6.034117
-4.305600 -13.899600 6.030283
-4.258800 -13.899600 6.026661
-4.212000 -13.899600 6.025738
-4.165200 -13.899600 6.033179
-4.118400 -13.899600 6.034117
-4.071600 -13.899600 6.048616
-4.024800 -13.899600 6.049372
-3.978000 -13.899600 6.052507
-3.931200 -13.899600 6.070608
-3.884400 -13.899600 6.094104
-3.837600 -13.899600 6.094759
-3.790800 -13.899600 6.091363
-3.744000 -13.899600 6.074855
-3.697200 -13.899600 6.074855
-3.650400 -13.899600 6.045956
-3.603600 -13.899600 6.027355
-3.556800 -13.899600 6.021622
-3.510000 -13.899600 6.025738
-3.463200 -13.899600 6.029307
-3.416400 -13.899600 6.052772
-3.369600 -13.899600 6.027910
-3.322800 -13.899600 6.047380
-3.276000 -13.899600 6.047380
-3.229200 -13.899600 6.047380
-3.182400 -13.899600 6.032784
-3.135600 -13.899600 6.024899
-3.088800 -13.899600 6.010062
-3.042000 -13.899600 6.024899
-2.995200 -13.899600 6.023492
-2.948400 -13.899600 6.011866
-2.901600 -13.899600 6.027422
-2.854800 -13.899600 6.041797
-2.808000 -13.899600 6.049443
-2.761200 -13.899600 6.049443
-2.714400 -13.899600 6.041797
-2.667600 -13.899600 6.036095
-2.620800 -13.899600 6.030318
-2.574000 -13.899600 6.016895
-2.527200 -13.899600 6.011865
-2.480400 -13.899600 6.007858
-2.433600 -13.899600 6.007858
-2.386800 -13.899600 6.002689
-2.340000 -13.899600 6.007858
-2.293200 -13.899600 6.027631
-2.246400 -13.899600 6.027631
-2.199600 -13.899600 6.038727
-2.152800 -13.899600 6.059925
-2.106000 -13.899600 6.084247
-2.059200 -13.899600 6.091079
-2.012400 -13.899600 6.091313
-1.965600 -13.899600 6.092073
-1.918800 -13.899600 6.091344
-1.872000 -13.899600 6.092073
-1.825200 -13.899600 6.089038
-1.778400 -13.899600 6.087113
-1.731600 -13.899600 6.089038
-1.684800 -13.899600 6.089038
-1.638000 -13.899600 6.079357
-1.591200 -13.899600 6.087113
-1.544400 -13.899600 6.089099
-1.497600 -13.899600 6.114570
-1.450800 -13.899600 6.134076
-1.404000 -13.899600 6.130522
-1.357200 -13.899600 6.137309
-1.310400 -13.899600 6.153344
-1.263600 -13.899600 6.176811
-1.216800 -13.899600 6.188541
-1.170000 -13.899600 6.198202
-1.123200 -13.899600 6.205321
-1.076400 -13.899600 6.209045
-1.029600 -13.899600 6.221153
-0.982800 -13.899600 6.219718
-0.936000 -13.899600 6.219718
-0.889200 -13.899600 6.223716
-0.842400 -13.899600 6.250533
-0.795600 -13.899600 6.276107
-0.748800 -13.899600 6.281532
-0.702000 -13.899600 6.288956
-0.655200 -13.899600 6.300479
-0.608400 -13.899600 6.289238
-0.561600 -13.899600 6.291211
-0.514800 -13.899600 6.291211
-0.468000 -13.899600 6.299946
-0.421200 -13.899600 6.307374
-0.374400 -13.899600 6.312019
-0.327600 -13.899600 6.314478
-0.280800 -13.899600 6.345348
-0.234000 -13.899600 6.349813
-0.187200 -13.899600 6.368821
-0.140400 -13.899600 6.380271
-0.093600 -13.899600 6.397752
-0.046800 -13.899600 6.400149
0.000000 -13.899600 6.405967
0.046800 -13.899600 6.405967
0.093600 -13.899600 6.418126
0.140400 -13.899600 6.423613
0.187200 -13.899600 6.428019
0.234000 -13.899600 6.435359
0.280800 -13.899600 6.442584
0.327600 -13.899600 6.470883
0.374400 -13.899600 6.508931
0.421200 -13.899600 6.526829
0.468000 -13.899600 6.535696
0.514800 -13.899600 6.551424
0.561600 -13.899600 6.573633
0.608400 -13.899600 6.599493
0.655200 -13.899600 6.628759
0.702000 -13.899600 6.636971
0.748800 -13.899600 6.643041
0.795600 -13.899600 6.665451
0.842400 -13.899600 6.674434
0.889200 -13.899600 6.687810
0.936000 -13.899600 6.710442
0.982800 -13.899600 6.730793
1.029600 -13.899600 6.737209
1.076400 -13.899600 6.741210
1.123200 -13.899600 6.751312
1.170000 -13.899600 6.780839
1.216800 -13.899600 6.792229
1.263600 -13.899600 6.807434
1.310400 -13.899600 6.815708
1.357200 -13.899600 6.879432
1.404000 -13.899600 6.896995
1.450800 -13.899600 6.939319
1.497600 -13.899600 6.958150
1.544400 -13.899600 6.973697
1.591200 -13.899600 6.988091
1.638000 -13.899600 6.998053
1.684800 -13.899600 7.013825
1.731600 -13.899600 7.038824
1.778400 -13.899600 7.059525
1.825200 -13.899600 7.091821
1.872000 -13.899600 7.121384
1.918800 -13.899600 7.169426
1.965600 -13.899600 7.178441
2.012400 -13.899600 7.224374
2.059200 -13.899600 7.239897
2.106000 -13.899600 7.282157
2.152800 -13.899600 7.303973
2.199600 -13.899600 7.334499
2.246400 -13.899600 7.365238
2.293200 -13.899600 7.394593
2.340000 -13.899600 7.446790
2.386800 -13.899600 7.464875
2.433600 -13.899600 7.484780
2.480400 -13.899600 7.526631
2.527200 -13.899600 7.588027
2.574000 -13.899600 7.620512
2.620800 -13.899600 7.650789
2.667600 -13.899600 7.703870
2.714400 -13.899600 7.746369
2.761200 -13.899600 7.775068
2.808000 -13.899600 7.807816
2.854800 -13.899600 7.880161
2.901600 -13.899600 7.950937
2.948400 -13.899600 8.010849
2.995200 -13.899600 8.041235
3.042000 -13.899600 8.121486
3.088800 -13.899600 8.148615
3.135600 -13.899600 8.235053
3.182400 -13.899600 8.329944
3.229200 -13.899600 8.394015
3.276000 -13.899600 8.619494
3.322800 -13.899600 8.788888
3.369600 -13.899600 9.153919
3.416400 -13.899600 9.644874
12.261600 -13.899600 8.008680
12.308400 -13.899600 7.977375
12.355200 -13.899600 7.957369
12.402000 -13.899600 7.957369
12.448800 -13.899600 7.945784
12.495600 -13.899600 7.938040
12.542400 -13.899600 7.933733
12.589200 -13.899600 7.935651
12.636000 -13.899600 7.935651
12.682800 -13.899600 7.937046
12.729600 -13.899600 7.937046
12.776400 -13.899600 7.939359
12.823200 -13.899600 7.939359
12.870000 -13.899600 7.942806
12.916800 -13.899600 7.942288
12.963600 -13.899600 7.934716
13.010400 -13.899600 7.942288
13.057200 -13.899600 7.938739
13.104000 -13.899600 7.940890
13.150800 -13.899600 7.941035
13.197600 -13.899600 7.941035
13.244400 -13.899600 7.949921
13.291200 -13.899600 7.957296
13.338000 -13.899600 7.954405
13.384800 -13.899600 7.954802
13.431600 -13.899600 7.954728
13.478400 -13.899600 7.954728
13.525200 -13.899600 7.954802
13.572000 -13.899600 7.957321
13.618800 -13.899600 7.957321
13.665600 -13.899600 7.959250
13.712400 -13.899600 7.963591
13.759200 -13.899600 7.971108
13.806000 -13.899600 7.978898
13.852800 -13.899600 7.994333
13.899600 -13.899600 7.998450
13.946400 -13.899600 7.998450
13.993200 -13.899600 7.998115
14.040000 -13.899600 7.995210
14.086800 -13.899600 7.980777
14.133600 -13.899600 7.981606
14.180400 -13.899600 7.977012
14.227200 -13.899600 7.969475
14.929200 -13.899600 6.738709
14.976000 -13.899600 6.722212
15.022800 -13.899600 6.712034
15.069600 -13.899600 6.693022
15.116400 -13.899600 6.684673
15.163200 -13.899600 6.673770
15.210000 -13.899600 6.673453
15.256800 -13.899600 6.673453
15.303600 -13.899600 6.673453
15.350400 -13.899600 6.684673
15.397200 -13.899600 6.698463
15.444000 -13.899600 6.685329
15.490800 -13.899600 6.698463
15.537600 -13.899600 6.687341
15.584400 -13.899600 6.674378
15.631200 -13.899600 6.667914
15.678000 -13.899600 6.649806
16.005600 -13.899600 4.524805
16.052400 -13.899600 4.288674
-18.720000 -13.852800 0.000000
-18.673200 -13.852800 0.000000
-18.626400 -13.852800 0.000000
-18.579600 -13.852800 -7.152901
-18.532800 -13.852800 -7.146792
-18.486000 -13.852800 -7.109444
-18.439200 -13.852800 -7.105934
-18.392400 -13.852800 -7.097981
-18.345600 -13.852800 -7.081779
-18.298800 -13.852800 -7.079926
-18.252000 -13.852800 -7.082767
-18.205200 -13.852800 -7.087966
-18.158400 -13.852800 -7.079926
-18.111600 -13.852800 -7.069383
-18.064800 -13.852800 -7.075299
-18.018000 -13.852800 -7.079926
-17.971200 -13.852800 -7.082767
-17.924400 -13.852800 -7.069383
-17.877600 -13.852800 -7.056797
-17.830800 -13.852800 -7.056797
-17.784000 -13.852800 -7.076798
-17.737200 -13.852800 -7.074604
-17.690400 -13.852800 -7.053895
-17.643600 -13.852800 -7.009880
-17.596800 -13.852800 -7.009880
-17.550000 -13.852800 -7.023151
-17.503200 -13.852800 -7.017278
-17.456400 -13.852800 -7.011485
-17.409600 -13.852800 -7.004601
-17.362800 -13.852800 -7.000805
-17.316000 -13.852800 -6.992173
-17.269200 -13.852800 -6.985283
-17.222400 -13.852800 -6.965039
-17.175600 -13.852800 -6.912042
-17.128800 -13.852800 -6.886227
-17.082000 -13.852800 -6.880644
-17.035200 -13.852800 -6.870988
-16.988400 -13.852800 -6.862775
-16.941600 -13.852800 -6.820966
-16.894800 -13.852800 -6.802998
-16.848000 -13.852800 -6.789313
-16.801200 -13.852800 -6.693841
-16.473600 -13.852800 -5.382297
-15.210000 -13.852800 6.782056
-15.163200 -13.852800 6.782056
-15.116400 -13.852800 6.827991
-15.069600 -13.852800 6.841196
-15.022800 -13.852800 6.855434
-14.976000 -13.852800 6.858050
-14.929200 -13.852800 6.896636
-14.882400 -13.852800 6.914198
-14.835600 -13.852800 6.942668
-14.788800 -13.852800 6.944646
-14.742000 -13.852800 6.962593
-14.695200 -13.852800 6.978358
-14.648400 -13.852800 6.987918
-14.601600 -13.852800 6.995084
-14.554800 -13.852800 6.996809
-14.508000 -13.852800 6.996239
-14.461200 -13.852800 6.996239
-14.414400 -13.852800 6.996809
-14.367600 -13.852800 7.000683
-14.320800 -13.852800 7.004611
-14.274000 -13.852800 7.004611
-14.227200 -13.852800 7.004611
-14.180400 -13.852800 7.009470
-14.133600 -13.852800 7.014186
-14.086800 -13.852800 7.014695
-14.040000 -13.852800 7.027631
-13.993200 -13.852800 7.036429
-13.946400 -13.852800 7.036429
-13.899600 -13.852800 7.037687
-13.852800 -13.852800 7.045098
-13.806000 -13.852800 7.037687
-13.759200 -13.852800 7.035682
-13.712400 -13.852800 7.035682
-13.665600 -13.852800 7.035682
-13.618800 -13.852800 7.036157
-13.572000 -13.852800 7.040106
-13.525200 -13.852800 7.036157
-13.478400 -13.852800 7.036157
-13.431600 -13.852800 7.036157
-13.384800 -13.852800 7.042578
-13.338000 -13.852800 7.043582
-13.291200 -13.852800 7.057516
-13.244400 -13.852800 7.104641
-13.197600 -13.852800 7.143652
-13.150800 -13.852800 7.220990
-13.104000 -13.852800 7.251680
-10.717200 -13.852800 10.955187
-10.670400 -13.852800 8.412589
-10.623600 -13.852800 8.283869
-10.576800 -13.852800 8.209098
-10.530000 -13.852800 8.179137
-10.483200 -13.852800 8.120877
-10.436400 -13.852800 8.100874
-10.389600 -13.852800 8.069805
-10.342800 -13.852800 7.986744
-10.296000 -13.852800 7.952101
-10.249200 -13.852800 7.883064
-10.202400 -13.852800 7.807509
-10.155600 -13.852800 7.801254
-10.108800 -13.852800 7.747567
-10.062000 -13.852800 7.732714
-10.015200 -13.852800 7.719482
-9.968400 -13.852800 7.695309
-9.921600 -13.852800 7.657055
-9.874800 -13.852800 7.621899
-9.828000 -13.852800 7.597927
-9.781200 -13.852800 7.535331
-9.734400 -13.852800 7.515169
-9.687600 -13.852800 7.497797
-9.640800 -13.852800 7.481092
-9.594000 -13.852800 7.437982
-9.547200 -13.852800 7.393394
-9.500400 -13.852800 7.352981
-9.453600 -13.852800 7.334743
-9.406800 -13.852800 7.322470
-9.360000 -13.852800 7.302897
-9.313200 -13.852800 7.273229
-9.266400 -13.852800 7.263996
-9.219600 -13.852800 7.234071
-9.172800 -13.852800 7.211222
-9.126000 -13.852800 7.207427
-9.079200 -13.852800 7.191031
-9.032400 -13.852800 7.152706
-8.985600 -13.852800 7.128115
-8.938800 -13.852800 7.104347
-8.892000 -13.852800 7.085823
-8.845200 -13.852800 7.052750
-8.798400 -13.852800 7.038350
-8.751600 -13.852800 7.014450
-8.704800 -13.852800 7.003566
-8.658000 -13.852800 6.988502
-8.611200 -13.852800 6.952212
-8.564400 -13.852800 6.943751
-8.517600 -13.852800 6.887386
-8.470800 -13.852800 6.882079
-8.424000 -13.852800 6.868298
-8.377200 -13.852800 6.838660
-8.330400 -13.852800 6.827283
-8.283600 -13.852800 6.817869
-8.236800 -13.852800 6.800423
-8.190000 -13.852800 6.798953
-8.143200 -13.852800 6.763013
-8.096400 -13.852800 6.754997
-8.049600 -13.852800 6.741831
-8.002800 -13.852800 6.735725
-7.956000 -13.852800 6.714921
-7.909200 -13.852800 6.702519
-7.862400 -13.852800 6.673485
-7.815600 -13.852800 6.672078
-7.768800 -13.852800 6.664599
-7.722000 -13.852800 6.643772
-7.675200 -13.852800 6.626699
-7.628400 -13.852800 6.610157
-7.581600 -13.852800 6.582708
-7.534800 -13.852800 6.560326
-7.488000 -13.852800 6.555966
-7.441200 -13.852800 6.550079
-7.394400 -13.852800 6.546892
-7.347600 -13.852800 6.545973
-7.300800 -13.852800 6.542543
-7.254000 -13.852800 6.535957
-7.207200 -13.852800 6.528193
-7.160400 -13.852800 6.506229
-7.113600 -13.852800 6.482498
-7.066800 -13.852800 6.461499
-7.020000 -13.852800 6.454369
-6.973200 -13.852800 6.451424
-6.926400 -13.852800 6.449060
-6.879600 -13.852800 6.442839
-6.832800 -13.852800 6.422023
-6.786000 -13.852800 6.405337
-6.739200 -13.852800 6.405337
-6.692400 -13.852800 6.385532
-6.645600 -13.852800 6.368276
-6.598800 -13.852800 6.359773
-6.552000 -13.852800 6.346777
-6.505200 -13.852800 6.333546
-6.458400 -13.852800 6.316695
-6.411600 -13.852800 6.309792
-6.364800 -13.852800 6.292645
-6.318000 -13.852800 6.285131
-6.271200 -13.852800 6.265080
-6.224400 -13.852800 6.244254
-6.177600 -13.852800 6.244254
-6.130800 -13.852800 6.231245
-6.084000 -13.852800 6.231521
-6.037200 -13.852800 6.213273
-5.990400 -13.852800 6.211595
-5.943600 -13.852800 6.211595
-5.896800 -13.852800 6.203874
-5.850000 -13.852800 6.202206
-5.803200 -13.852800 6.202206
-5.756400 -13.852800 6.202206
-5.709600 -13.852800 6.215432
-5.662800 -13.852800 6.185240
-5.616000 -13.852800 6.184628
-5.569200 -13.852800 6.171616
-5.522400 -13.852800 6.171616
-5.475600 -13.852800 6.152971
-5.428800 -13.852800 6.146709
-5.382000 -13.852800 6.153394
-5.335200 -13.852800 6.153394
-5.288400 -13.852800 6.146709
-5.241600 -13.852800 6.144828
-5.194800 -13.852800 6.129865
-5.148000 -13.852800 6.144828
-5.101200 -13.852800 6.163898
-5.054400 -13.852800 6.145153
-5.007600 -13.852800 6.128634
-4.960800 -13.852800 6.122082
-4.914000 -13.852800 6.125229
-4.867200 -13.852800 6.102651
-4.820400 -13.852800 6.094746
-4.773600 -13.852800 6.085848
-4.726800 -13.852800 6.076739
-4.680000 -13.852800 6.084991
-4.633200 -13.852800 6.074835
-4.586400 -13.852800 6.072762
-4.539600 -13.852800 6.086195
-4.492800 -13.852800 6.057947
-4.446000 -13.852800 6.056125
-4.399200 -13.852800 6.042003
-4.352400 -13.852800 6.042003
-4.305600 -13.852800 6.039347
-4.258800 -13.852800 6.034117
-4.212000 -13.852800 6.033179
-4.165200 -13.852800 6.041487
-4.118400 -13.852800 6.043719
-4.071600 -13.852800 6.048696
-4.024800 -13.852800 6.051102
-3.978000 -13.852800 6.061286
-3.931200 -13.852800 6.090019
-3.884400 -13.852800 6.094759
-3.837600 -13.852800 6.099315
-3.790800 -13.852800 6.096308
-3.744000 -13.852800 6.091363
-3.697200 -13.852800 6.077182
-3.650400 -13.852800 6.070608
-3.603600 -13.852800 6.027672
-3.556800 -13.852800 6.025738
-3.510000 -13.852800 6.027355
-3.463200 -13.852800 6.029307
-3.416400 -13.852800 6.052772
-3.369600 -13.852800 6.033060
-3.322800 -13.852800 6.041627
-3.276000 -13.852800 6.041627
-3.229200 -13.852800 6.033060
-3.182400 -13.852800 6.024899
-3.135600 -13.852800 6.024672
-3.088800 -13.852800 6.024397
-3.042000 -13.852800 6.027422
-2.995200 -13.852800 6.024672
-2.948400 -13.852800 6.023492
-2.901600 -13.852800 6.030318
-2.854800 -13.852800 6.049904
-2.808000 -13.852800 6.049443
-2.761200 -13.852800 6.049443
-2.714400 -13.852800 6.041797
-2.667600 -13.852800 6.046421
-2.620800 -13.852800 6.016983
-2.574000 -13.852800 6.013452
-2.527200 -13.852800 6.000878
-2.480400 -13.852800 6.002580
-2.433600 -13.852800 6.002580
-2.386800 -13.852800 6.000176
-2.340000 -13.852800 5.998977
-2.293200 -13.852800 6.002580
-2.246400 -13.852800 6.013755
-2.199600 -13.852800 6.030787
-2.152800 -13.852800 6.058230
-2.106000 -13.852800 6.081878
-2.059200 -13.852800 6.088663
-2.012400 -13.852800 6.091313
-1.965600 -13.852800 6.091344
-1.918800 -13.852800 6.091344
-1.872000 -13.852800 6.092073
-1.825200 -13.852800 6.088663
-1.778400 -13.852800 6.087113
-1.731600 -13.852800 6.089038
-1.684800 -13.852800 6.089038
-1.638000 -13.852800 6.080606
-1.591200 -13.852800 6.089038
-1.544400 -13.852800 6.096182
-1.497600 -13.852800 6.134076
-1.450800 -13.852800 6.134300
-1.404000 -13.852800 6.134300
-1.357200 -13.852800 6.146807
-1.310400 -13.852800 6.163861
-1.263600 -13.852800 6.180670
-1.216800 -13.852800 6.200596
-1.170000 -13.852800 6.199751
-1.123200 -13.852800 6.209045
-1.076400 -13.852800 6.209045
-1.029600 -13.852800 6.228183
-0.982800 -13.852800 6.218071
-0.936000 -13.852800 6.218071
-0.889200 -13.852800 6.223716
-0.842400 -13.852800 6.240523
-0.795600 -13.852800 6.275224
-0.748800 -13.852800 6.281532
-0.702000 -13.852800 6.281532
-0.655200 -13.852800 6.286130
-0.608400 -13.852800 6.288956
-0.561600 -13.852800 6.288956
-0.514800 -13.852800 6.291211
-0.468000 -13.852800 6.295860
-0.421200 -13.852800 6.299946
-0.374400 -13.852800 6.304145
-0.327600 -13.852800 6.312019
-0.280800 -13.852800 6.325852
-0.234000 -13.852800 6.345348
-0.187200 -13.852800 6.347236
-0.140400 -13.852800 6.358229
-0.093600 -13.852800 6.379239
-0.046800 -13.852800 6.379239
0.000000 -13.852800 6.392275
0.046800 -13.852800 6.396980
0.093600 -13.852800 6.405967
0.140400 -13.852800 6.422688
0.187200 -13.852800 6.428019
0.234000 -13.852800 6.436138
0.280800 -13.852800 6.467226
0.327600 -13.852800 6.468338
0.374400 -13.852800 6.500565
0.421200 -13.852800 6.513786
0.468000 -13.852800 6.529428
0.514800 -13.852800 6.535613
0.561600 -13.852800 6.563695
0.608400 -13.852800 6.588368
0.655200 -13.852800 6.623507
0.702000 -13.852800 6.636971
0.748800 -13.852800 6.643041
0.795600 -13.852800 6.672569
0.842400 -13.852800 6.677092
0.889200 -13.852800 6.687810
0.936000 -13.852800 6.710442
0.982800 -13.852800 6.720305
1.029600 -13.852800 6.730793
1.076400 -13.852800 6.741210
1.123200 -13.852800 6.751671
1.170000 -13.852800 6.781108
1.216800 -13.852800 6.797538
1.263600 -13.852800 6.815214
1.310400 -13.852800 6.860819
1.357200 -13.852800 6.880052
1.404000 -13.852800 6.901166
1.450800 -13.852800 6.939319
1.497600 -13.852800 6.962276
1.544400 -13.852800 6.973697
1.591200 -13.852800 6.994035
1.638000 -13.852800 7.003921
1.684800 -13.852800 7.020782
1.731600 -13.852800 7.044345
1.778400 -13.852800 7.059525
1.825200 -13.852800 7.082723
1.872000 -13.852800 7.117518
1.918800 -13.852800 7.169426
1.965600 -13.852800 7.176211
2.012400 -13.852800 7.206041
2.059200 -13.852800 7.257358
2.106000 -13.852800 7.282300
2.152800 -13.852800 7.306881
2.199600 -13.852800 7.334232
2.246400 -13.852800 7.344106
2.293200 -13.852800 7.374711
2.340000 -13.852800 7.415971
2.386800 -13.852800 7.458372
2.433600 -13.852800 7.477541
2.480400 -13.852800 7.506995
2.527200 -13.852800 7.581055
2.574000 -13.852800 7.599028
2.620800 -13.852800 7.648108
2.667600 -13.852800 7.692409
2.714400 -13.852800 7.731984
2.761200 -13.852800 7.760886
2.808000 -13.852800 7.788384
2.854800 -13.852800 7.839930
2.901600 -13.852800 7.950937
2.948400 -13.852800 8.005118
2.995200 -13.852800 8.032633
3.042000 -13.852800 8.117467
3.088800 -13.852800 8.142946
3.135600 -13.852800 8.230638
3.182400 -13.852800 8.328934
3.229200 -13.852800 8.372800
3.276000 -13.852800 8.582300
3.322800 -13.852800 8.957512
3.369600 -13.852800 9.159912
3.416400 -13.852800 9.403762
12.308400 -13.852800 8.013777
12.355200 -13.852800 7.972892
12.402000 -13.852800 7.972892
12.448800 -13.852800 7.957369
12.495600 -13.852800 7.955738
12.542400 -13.852800 7.937046
12.589200 -13.852800 7.938040
12.636000 -13.852800 7.938040
12.682800 -13.852800 7.938104
12.729600 -13.852800 7.939359
12.776400 -13.852800 7.940934
12.823200 -13.852800 7.942806
12.870000 -13.852800 7.945476
12.916800 -13.852800 7.945909
12.963600 -13.852800 7.942806
13.010400 -13.852800 7.949314
13.057200 -13.852800 7.945909
13.104000 -13.852800 7.945909
13.150800 -13.852800 7.949314
13.197600 -13.852800 7.952381
13.244400 -13.852800 7.952381
13.291200 -13.852800 7.961383
13.338000 -13.852800 7.962515
13.384800 -13.852800 7.962515
13.431600 -13.852800 7.965420
13.478400 -13.852800 7.957943
13.525200 -13.852800 7.959527
13.572000 -13.852800 7.960007
13.618800 -13.852800 7.957943
13.665600 -13.852800 7.959250
13.712400 -13.852800 7.967752
13.759200 -13.852800 7.994333
13.806000 -13.852800 7.998450
13.852800 -13.852800 7.998450
13.899600 -13.852800 8.007223
13.946400 -13.852800 8.016820
13.993200 -13.852800 8.007223
14.040000 -13.852800 7.998450
14.086800 -13.852800 7.995210
14.133600 -13.852800 7.995269
14.180400 -13.852800 7.980386
14.227200 -13.852800 7.973573
14.274000 -13.852800 7.918696
14.976000 -13.852800 6.746414
15.022800 -13.852800 6.719261
15.069600 -13.852800 6.711140
15.116400 -13.852800 6.697995
15.163200 -13.852800 6.684673
15.210000 -13.852800 6.684673
15.256800 -13.852800 6.685329
15.303600 -13.852800 6.684673
15.350400 -13.852800 6.698463
15.397200 -13.852800 6.703888
15.490800 -13.852800 6.708058
15.537600 -13.852800 6.700058
15.584400 -13.852800 6.687341
15.631200 -13.852800 6.676331
15.678000 -13.852800 6.658138
-18.720000 -13.806000 0.000000
-18.673200 -13.806000 0.000000
-18.626400 -13.806000 0.000000
-18.579600 -13.806000 -7.146792
-18.532800 -13.806000 -7.130515
-18.486000 -13.806000 -7.109444
-18.439200 -13.806000 -7.105934
-18.392400 -13.806000 -7.101251
-18.345600 -13.806000 -7.088870
-18.298800 -13.806000 -7.088870
-18.252000 -13.806000 -7.101251
-18.205200 -13.806000 -7.109444
-18.158400 -13.806000 -7.087966
-18.111600 -13.806000 -7.079926
-18.064800 -13.806000 -7.079926
-18.018000 -13.806000 -7.079926
-17.971200 -13.806000 -7.078248
-17.924400 -13.806000 -7.069383
-17.877600 -13.806000 -7.067464
-17.830800 -13.806000 -7.069383
-17.784000 -13.806000 -7.087192
-17.737200 -13.806000 -7.076798
-17.690400 -13.806000 -7.076798
-17.643600 -13.806000 -7.062442
-17.596800 -13.806000 -7.048597
-17.550000 -13.806000 -7.058418
-17.503200 -13.806000 -7.047116
-17.456400 -13.806000 -7.047116
-17.409600 -13.806000 -7.039539
-17.362800 -13.806000 -7.025367
-17.316000 -13.806000 -7.004601
-17.269200 -13.806000 -6.985283
-17.222400 -13.806000 -6.965039
-17.175600 -13.806000 -6.912042
-17.128800 -13.806000 -6.883817
-17.082000 -13.806000 -6.872244
-17.035200 -13.806000 -6.862775
-16.988400 -13.806000 -6.850944
-16.941600 -13.806000 -6.808326
-16.894800 -13.806000 -6.790955
-16.848000 -13.806000 -6.772012
-16.801200 -13.806000 -6.644704
-16.473600 -13.806000 -5.182135
-16.426800 -13.806000 -5.113910
-15.210000 -13.806000 6.787782
-15.163200 -13.806000 6.827991
-15.116400 -13.806000 6.840797
-15.069600 -13.806000 6.856031
-15.022800 -13.806000 6.868399
-14.976000 -13.806000 6.888706
-14.929200 -13.806000 6.911014
-14.882400 -13.806000 6.942668
-14.835600 -13.806000 6.945393
-14.788800 -13.806000 6.954440
-14.742000 -13.806000 6.973920
-14.695200 -13.806000 6.984470
-14.648400 -13.806000 6.992369
-14.601600 -13.806000 6.996239
-14.554800 -13.806000 6.999273
-14.508000 -13.806000 6.996809
-14.461200 -13.806000 6.999273
-14.414400 -13.806000 7.000683
-14.367600 -13.806000 7.003274
-14.320800 -13.806000 7.007926
-14.274000 -13.806000 7.007829
-14.227200 -13.806000 7.008051
-14.180400 -13.806000 7.011658
-14.133600 -13.806000 7.015998
-14.086800 -13.806000 7.027631
-14.040000 -13.806000 7.036429
-13.993200 -13.806000 7.037687
-13.946400 -13.806000 7.037687
-13.899600 -13.806000 7.047159
-13.852800 -13.806000 7.053907
-13.806000 -13.806000 7.052513
-13.759200 -13.806000 7.051992
-13.712400 -13.806000 7.040106
-13.665600 -13.806000 7.040106
-13.618800 -13.806000 7.047589
-13.572000 -13.806000 7.047589
-13.525200 -13.806000 7.042578
-13.478400 -13.806000 7.047589
-13.431600 -13.806000 7.047589
-13.384800 -13.806000 7.056933
-13.338000 -13.806000 7.060730
-13.291200 -13.806000 7.104641
-13.244400 -13.806000 7.143652
-13.197600 -13.806000 7.220990
-13.150800 -13.806000 7.264142
-10.717200 -13.806000 12.827618
-10.670400 -13.806000 8.420210
-10.623600 -13.806000 8.318514
-10.576800 -13.806000 8.217932
-10.530000 -13.806000 8.195151
-10.483200 -13.806000 8.165617
-10.436400 -13.806000 8.120877
-10.389600 -13.806000 8.087787
-10.342800 -13.806000 7.987593
-10.296000 -13.806000 7.954756
-10.249200 -13.806000 7.911165
-10.202400 -13.806000 7.810678
-10.155600 -13.806000 7.805325
-10.108800 -13.806000 7.759897
-10.062000 -13.806000 7.734383
-10.015200 -13.806000 7.719482
-9.968400 -13.806000 7.706285
-9.921600 -13.806000 7.667949
-9.874800 -13.806000 7.637721
-9.828000 -13.806000 7.601567
-9.781200 -13.806000 7.582237
-9.734400 -13.806000 7.533251
-9.687600 -13.806000 7.514531
-9.640800 -13.806000 7.481092
-9.594000 -13.806000 7.460425
-9.547200 -13.806000 7.401185
-9.500400 -13.806000 7.355384
-9.453600 -13.806000 7.334743
-9.406800 -13.806000 7.322470
-9.360000 -13.806000 7.305604
-9.313200 -13.806000 7.279688
-9.266400 -13.806000 7.270942
-9.219600 -13.806000 7.234071
-9.172800 -13.806000 7.207791
-9.126000 -13.806000 7.207427
-9.079200 -13.806000 7.191031
-9.032400 -13.806000 7.150190
-8.985600 -13.806000 7.123953
-8.938800 -13.806000 7.104347
-8.892000 -13.806000 7.085823
-8.845200 -13.806000 7.048301
-8.798400 -13.806000 7.023182
-8.751600 -13.806000 7.004835
-8.704800 -13.806000 6.990525
-8.658000 -13.806000 6.951164
-8.611200 -13.806000 6.928709
-8.564400 -13.806000 6.919723
-8.517600 -13.806000 6.887386
-8.470800 -13.806000 6.881556
-8.424000 -13.806000 6.868610
-8.377200 -13.806000 6.840133
-8.330400 -13.806000 6.827283
-8.283600 -13.806000 6.810263
-8.236800 -13.806000 6.800423
-8.190000 -13.806000 6.796216
-8.143200 -13.806000 6.767369
-8.096400 -13.806000 6.754997
-8.049600 -13.806000 6.749828
-8.002800 -13.806000 6.736337
-7.956000 -13.806000 6.710509
-7.909200 -13.806000 6.702519
-7.862400 -13.806000 6.670134
-7.815600 -13.806000 6.667177
-7.768800 -13.806000 6.645796
-7.722000 -13.806000 6.624246
-7.675200 -13.806000 6.607009
-7.628400 -13.806000 6.584095
-7.581600 -13.806000 6.573612
-7.534800 -13.806000 6.560326
-7.488000 -13.806000 6.555966
-7.441200 -13.806000 6.550079
-7.394400 -13.806000 6.545973
-7.347600 -13.806000 6.542543
-7.300800 -13.806000 6.541283
-7.254000 -13.806000 6.532542
-7.207200 -13.806000 6.503500
-7.160400 -13.806000 6.503500
-7.113600 -13.806000 6.482498
-7.066800 -13.806000 6.458002
-7.020000 -13.806000 6.456392
-6.973200 -13.806000 6.456392
-6.926400 -13.806000 6.451424
-6.879600 -13.806000 6.444794
-6.832800 -13.806000 6.429502
-6.786000 -13.806000 6.407534
-6.739200 -13.806000 6.405337
-6.692400 -13.806000 6.384977
-6.645600 -13.806000 6.368276
-6.598800 -13.806000 6.359773
-6.552000 -13.806000 6.333546
-6.505200 -13.806000 6.317847
-6.458400 -13.806000 6.313506
-6.411600 -13.806000 6.301354
-6.364800 -13.806000 6.280600
-6.318000 -13.806000 6.274629
-6.271200 -13.806000 6.264620
-6.224400 -13.806000 6.248023
-6.177600 -13.806000 6.244254
-6.130800 -13.806000 6.238080
-6.084000 -13.806000 6.237739
-6.037200 -13.806000 6.213273
-5.990400 -13.806000 6.209529
-5.943600 -13.806000 6.209529
-5.896800 -13.806000 6.202206
-5.850000 -13.806000 6.197276
-5.803200 -13.806000 6.197276
-5.756400 -13.806000 6.198386
-5.709600 -13.806000 6.202206
-5.662800 -13.806000 6.185240
-5.616000 -13.806000 6.177333
-5.569200 -13.806000 6.170406
-5.522400 -13.806000 6.171616
-5.475600 -13.806000 6.153394
-5.428800 -13.806000 6.152971
-5.382000 -13.806000 6.168349
-5.335200 -13.806000 6.158371
-5.288400 -13.806000 6.152971
-5.241600 -13.806000 6.144828
-5.194800 -13.806000 6.137246
-5.148000 -13.806000 6.138969
-5.101200 -13.806000 6.147620
-5.054400 -13.806000 6.129829
-5.007600 -13.806000 6.120833
-4.960800 -13.806000 6.113312
-4.914000 -13.806000 6.107197
-4.867200 -13.806000 6.098982
-4.820400 -13.806000 6.094746
-4.773600 -13.806000 6.081622
-4.726800 -13.806000 6.076485
-4.680000 -13.806000 6.081622
-4.633200 -13.806000 6.072762
-4.586400 -13.806000 6.081622
-4.539600 -13.806000 6.086195
-4.492800 -13.806000 6.072762
-4.446000 -13.806000 6.056125
-4.399200 -13.806000 6.039347
-4.352400 -13.806000 6.039347
-4.305600 -13.806000 6.038457
-4.258800 -13.806000 6.034909
-4.212000 -13.806000 6.033179
-4.165200 -13.806000 6.033179
-4.118400 -13.806000 6.034117
-4.071600 -13.806000 6.040206
-4.024800 -13.806000 6.041487
-3.978000 -13.806000 6.061286
-3.931200 -13.806000 6.090019
-3.884400 -13.806000 6.094104
-3.837600 -13.806000 6.096145
-3.790800 -13.806000 6.096145
-3.744000 -13.806000 6.094104
-3.697200 -13.806000 6.077182
-3.650400 -13.806000 6.054217
-3.603600 -13.806000 6.050702
-3.556800 -13.806000 6.027355
-3.510000 -13.806000 6.029307
-3.463200 -13.806000 6.033060
-3.416400 -13.806000 6.033060
-3.369600 -13.806000 6.033060
-3.322800 -13.806000 6.033060
-3.276000 -13.806000 6.032784
-3.229200 -13.806000 6.032784
-3.182400 -13.806000 6.024720
-3.135600 -13.806000 6.024720
-3.088800 -13.806000 6.024720
-3.042000 -13.806000 6.027422
-2.995200 -13.806000 6.024720
-2.948400 -13.806000 6.023492
-2.901600 -13.806000 6.024397
-2.854800 -13.806000 6.044247
-2.808000 -13.806000 6.041797
-2.761200 -13.806000 6.041797
-2.714400 -13.806000 6.036095
-2.667600 -13.806000 6.036095
-2.620800 -13.806000 6.016895
-2.574000 -13.806000 6.013452
-2.527200 -13.806000 6.000878
-2.480400 -13.806000 6.000878
-2.433600 -13.806000 6.000176
-2.386800 -13.806000 5.998977
-2.340000 -13.806000 5.988461
-2.293200 -13.806000 5.991607
-2.246400 -13.806000 5.998977
-2.199600 -13.806000 6.022914
-2.152800 -13.806000 6.033083
-2.106000 -13.806000 6.061735
-2.059200 -13.806000 6.082939
-2.012400 -13.806000 6.091313
-1.965600 -13.806000 6.091313
-1.918800 -13.806000 6.091313
-1.872000 -13.806000 6.091344
-1.825200 -13.806000 6.089038
-1.778400 -13.806000 6.088663
-1.731600 -13.806000 6.089870
-1.684800 -13.806000 6.089038
-1.638000 -13.806000 6.089038
-1.591200 -13.806000 6.089870
-1.544400 -13.806000 6.109278
-1.497600 -13.806000 6.130522
-1.450800 -13.806000 6.134300
-1.404000 -13.806000 6.136437
-1.357200 -13.806000 6.150938
-1.310400 -13.806000 6.166646
-1.263600 -13.806000 6.200167
-1.216800 -13.806000 6.205321
-1.170000 -13.806000 6.205321
-1.123200 -13.806000 6.207795
-1.076400 -13.806000 6.206414
-1.029600 -13.806000 6.209045
-0.982800 -13.806000 6.206414
-0.936000 -13.806000 6.206414
-0.889200 -13.806000 6.211444
-0.842400 -13.806000 6.223716
-0.795600 -13.806000 6.259951
-0.748800 -13.806000 6.271208
-0.702000 -13.806000 6.267047
-0.655200 -13.806000 6.278949
-0.608400 -13.806000 6.286130
-0.561600 -13.806000 6.286130
-0.514800 -13.806000 6.288956
-0.468000 -13.806000 6.295860
-0.421200 -13.806000 6.299946
-0.374400 -13.806000 6.304145
-0.327600 -13.806000 6.312019
-0.280800 -13.806000 6.317208
-0.234000 -13.806000 6.344450
-0.187200 -13.806000 6.347236
-0.140400 -13.806000 6.358229
-0.093600 -13.806000 6.376844
-0.046800 -13.806000 6.376844
0.000000 -13.806000 6.388919
0.046800 -13.806000 6.396980
0.093600 -13.806000 6.398664
0.140400 -13.806000 6.418126
0.187200 -13.806000 6.423613
0.234000 -13.806000 6.435359
0.280800 -13.806000 6.456516
0.327600 -13.806000 6.470883
0.374400 -13.806000 6.506298
0.421200 -13.806000 6.513786
0.468000 -13.806000 6.523097
0.514800 -13.806000 6.535613
0.561600 -13.806000 6.551424
0.608400 -13.806000 6.577914
0.655200 -13.806000 6.617714
0.702000 -13.806000 6.636721
0.748800 -13.806000 6.642526
0.795600 -13.806000 6.650538
0.842400 -13.806000 6.670793
0.889200 -13.806000 6.677304
0.936000 -13.806000 6.700557
0.982800 -13.806000 6.703443
1.029600 -13.806000 6.718407
1.076400 -13.806000 6.730793
1.123200 -13.806000 6.741210
1.170000 -13.806000 6.781108
1.216800 -13.806000 6.792541
1.263600 -13.806000 6.806438
1.310400 -13.806000 6.815708
1.357200 -13.806000 6.867758
1.404000 -13.806000 6.895711
1.450800 -13.806000 6.937978
1.497600 -13.806000 6.947160
1.544400 -13.806000 6.963694
1.591200 -13.806000 6.978718
1.638000 -13.806000 7.003921
1.684800 -13.806000 7.013825
1.731600 -13.806000 7.044345
1.778400 -13.806000 7.059525
1.825200 -13.806000 7.080739
1.872000 -13.806000 7.123365
1.918800 -13.806000 7.171839
1.965600 -13.806000 7.174712
2.012400 -13.806000 7.199512
2.059200 -13.806000 7.234933
2.106000 -13.806000 7.277308
2.152800 -13.806000 7.293863
2.199600 -13.806000 7.327208
2.246400 -13.806000 7.334499
2.293200 -13.806000 7.365238
2.340000 -13.806000 7.420544
2.386800 -13.806000 7.453184
2.433600 -13.806000 7.472388
2.480400 -13.806000 7.485827
2.527200 -13.806000 7.551273
2.574000 -13.806000 7.593752
2.620800 -13.806000 7.620512
2.667600 -13.806000 7.684064
2.714400 -13.806000 7.708396
2.761200 -13.806000 7.731984
2.808000 -13.806000 7.775068
2.854800 -13.806000 7.823249
2.901600 -13.806000 7.898626
2.948400 -13.806000 7.988456
2.995200 -13.806000 8.028028
3.042000 -13.806000 8.083814
3.088800 -13.806000 8.122731
3.135600 -13.806000 8.182004
3.182400 -13.806000 8.283821
3.229200 -13.806000 8.362699
3.276000 -13.806000 8.582300
3.322800 -13.806000 9.153919
3.369600 -13.806000 9.283496
3.416400 -13.806000 9.644874
12.355200 -13.806000 7.980504
12.402000 -13.806000 7.977375
12.448800 -13.806000 7.960397
12.495600 -13.806000 7.955738
12.542400 -13.806000 7.941729
12.589200 -13.806000 7.941729
12.636000 -13.806000 7.939359
12.682800 -13.806000 7.939359
12.729600 -13.806000 7.944196
12.776400 -13.806000 7.945476
12.823200 -13.806000 7.950260
12.870000 -13.806000 7.950260
12.916800 -13.806000 7.960209
12.963600 -13.806000 7.949314
13.010400 -13.806000 7.960209
13.057200 -13.806000 7.958980
13.104000 -13.806000 7.954405
13.150800 -13.806000 7.954405
13.197600 -13.806000 7.961383
13.244400 -13.806000 7.961163
13.291200 -13.806000 7.966024
13.338000 -13.806000 7.966024
13.384800 -13.806000 7.966024
13.431600 -13.806000 7.981314
13.478400 -13.806000 7.965637
13.525200 -13.806000 7.965637
13.572000 -13.806000 7.977976
13.618800 -13.806000 7.960007
13.665600 -13.806000 7.994333
13.712400 -13.806000 8.001768
13.759200 -13.806000 8.002107
13.806000 -13.806000 8.007223
13.852800 -13.806000 8.007223
13.899600 -13.806000 8.016820
13.946400 -13.806000 8.020143
13.993200 -13.806000 8.007603
14.040000 -13.806000 8.002107
14.086800 -13.806000 7.995269
14.133600 -13.806000 7.997885
14.180400 -13.806000 7.981606
14.227200 -13.806000 7.980386
14.274000 -13.806000 7.951853
14.320800 -13.806000 7.918696
14.976000 -13.806000 6.748501
15.022800 -13.806000 6.727990
15.069600 -13.806000 6.713937
15.116400 -13.806000 6.698258
15.163200 -13.806000 6.697995
15.210000 -13.806000 6.698258
15.256800 -13.806000 6.697995
15.303600 -13.806000 6.697230
15.350400 -13.806000 6.698463
15.444000 -13.806000 6.718867
15.490800 -13.806000 6.741249
15.537600 -13.806000 6.718867
15.584400 -13.806000 6.703888
15.631200 -13.806000 6.698463
15.678000 -13.806000 6.679248
15.724800 -13.806000 6.639300
-18.720000 -13.759200 0.000000
-18.673200 -13.759200 0.000000
-18.626400 -13.759200 0.000000
-18.579600 -13.759200 -7.130515
-18.532800 -13.759200 -7.122564
-18.486000 -13.759200 -7.119935
-18.439200 -13.759200 -7.109444
-18.392400 -13.759200 -7.105934
-18.345600 -13.759200 -7.093590
-18.298800 -13.759200 -7.097981
-18.252000 -13.759200 -7.122716
-18.205200 -13.759200 -7.129798
-18.158400 -13.759200 -7.116126
-18.111600 -13.759200 -7.087966
-18.064800 -13.759200 -7.087966
-18.018000 -13.759200 -7.082767
-17.971200 -13.759200 -7.069383
-17.924400 -13.759200 -7.067464
-17.877600 -13.759200 -7.056797
-17.830800 -13.759200 -7.069383
-17.784000 -13.759200 -7.084206
-17.737200 -13.759200 -7.076798
-17.690400 -13.759200 -7.076798
-17.643600 -13.759200 -7.076798
-17.596800 -13.759200 -7.062442
-17.550000 -13.759200 -7.067347
-17.503200 -13.759200 -7.058418
-17.456400 -13.759200 -7.058418
-17.409600 -13.759200 -7.044862
-17.362800 -13.759200 -7.039539
-17.316000 -13.759200 -7.025367
-17.269200 -13.759200 -6.995450
-17.222400 -13.759200 -6.985283
-17.175600 -13.759200 -6.914155
-17.128800 -13.759200 -6.886227
-17.082000 -13.759200 -6.880644
-17.035200 -13.759200 -6.868012
-16.988400 -13.759200 -6.841646
-16.941600 -13.759200 -6.804516
-16.894800 -13.759200 -6.789313
-15.256800 -13.759200 6.769377
-15.210000 -13.759200 6.835540
-15.163200 -13.759200 6.840797
-15.116400 -13.759200 6.857720
-15.069600 -13.759200 6.868782
-15.022800 -13.759200 6.888706
-14.976000 -13.759200 6.910875
-14.929200 -13.759200 6.937200
-14.882400 -13.759200 6.944646
-14.835600 -13.759200 6.954634
-14.788800 -13.759200 6.960462
-14.742000 -13.759200 6.981722
-14.695200 -13.759200 6.987918
-14.648400 -13.759200 6.996239
-14.601600 -13.759200 6.999273
-14.554800 -13.759200 7.001403
-14.508000 -13.759200 7.000179
-14.461200 -13.759200 7.000179
-14.414400 -13.759200 7.003274
-14.367600 -13.759200 7.007829
-14.320800 -13.759200 7.007926
-14.274000 -13.759200 7.007829
-14.227200 -13.759200 7.008051
-14.180400 -13.759200 7.011658
-14.133600 -13.759200 7.015998
-14.086800 -13.759200 7.027631
-14.040000 -13.759200 7.036429
-13.993200 -13.759200 7.037687
-13.946400 -13.759200 7.037687
-13.899600 -13.759200 7.047159
-13.852800 -13.759200 7.052513
-13.806000 -13.759200 7.040106
-13.759200 -13.759200 7.040106
-13.712400 -13.759200 7.036157
-13.665600 -13.759200 7.036157
-13.618800 -13.759200 7.047589
-13.572000 -13.759200 7.048455
-13.525200 -13.759200 7.048455
-13.478400 -13.759200 7.052217
-13.431600 -13.759200 7.053681
-13.384800 -13.759200 7.064407
-13.338000 -13.759200 7.085005
-13.291200 -13.759200 7.120209
-13.244400 -13.759200 7.191764
-13.197600 -13.759200 7.264142
-10.717200 -13.759200 12.929998
-10.670400 -13.759200 8.490226
-10.623600 -13.759200 8.398635
-10.576800 -13.759200 8.285001
-10.530000 -13.759200 8.217932
-10.483200 -13.759200 8.195151
-10.436400 -13.759200 8.151738
-10.389600 -13.759200 8.117357
-10.342800 -13.759200 8.069805
-10.296000 -13.759200 7.979529
-10.249200 -13.759200 7.934175
-10.202400 -13.759200 7.883064
-10.155600 -13.759200 7.808192
-10.108800 -13.759200 7.781595
-10.062000 -13.759200 7.734383
-10.015200 -13.759200 7.716236
-9.968400 -13.759200 7.714078
-9.921600 -13.759200 7.680106
-9.874800 -13.759200 7.657055
-9.828000 -13.759200 7.616691
-9.781200 -13.759200 7.588875
-9.734400 -13.759200 7.536044
-9.687600 -13.759200 7.527930
-9.640800 -13.759200 7.481092
-9.594000 -13.759200 7.463400
-9.547200 -13.759200 7.405765
-9.500400 -13.759200 7.364060
-9.453600 -13.759200 7.344936
-9.406800 -13.759200 7.322962
-9.360000 -13.759200 7.305604
-9.313200 -13.759200 7.284772
-9.266400 -13.759200 7.270942
-9.219600 -13.759200 7.233264
-9.172800 -13.759200 7.194060
-9.126000 -13.759200 7.194060
-9.079200 -13.759200 7.170071
-9.032400 -13.759200 7.141344
-8.985600 -13.759200 7.118453
-8.938800 -13.759200 7.098706
-8.892000 -13.759200 7.079004
-8.845200 -13.759200 7.038350
-8.798400 -13.759200 7.011404
-8.751600 -13.759200 7.000105
-8.704800 -13.759200 6.975843
-8.658000 -13.759200 6.928709
-8.611200 -13.759200 6.919318
-8.564400 -13.759200 6.909809
-8.517600 -13.759200 6.882079
-8.470800 -13.759200 6.881556
-8.424000 -13.759200 6.878755
-8.377200 -13.759200 6.840133
-8.330400 -13.759200 6.823675
-8.283600 -13.759200 6.807194
-8.236800 -13.759200 6.798953
-8.190000 -13.759200 6.782084
-8.143200 -13.759200 6.763013
-8.096400 -13.759200 6.749828
-8.049600 -13.759200 6.748343
-8.002800 -13.759200 6.736649
-7.956000 -13.759200 6.714921
-7.909200 -13.759200 6.703642
-7.862400 -13.759200 6.670134
-7.815600 -13.759200 6.665835
-7.768800 -13.759200 6.645087
-7.722000 -13.759200 6.624246
-7.675200 -13.759200 6.606416
-7.628400 -13.759200 6.584095
-7.581600 -13.759200 6.560326
-7.534800 -13.759200 6.555966
-7.488000 -13.759200 6.555966
-7.441200 -13.759200 6.551885
-7.394400 -13.759200 6.550432
-7.347600 -13.759200 6.547066
-7.300800 -13.759200 6.545973
-7.254000 -13.759200 6.535957
-7.207200 -13.759200 6.500858
-7.160400 -13.759200 6.500858
-7.113600 -13.759200 6.484360
-7.066800 -13.759200 6.472439
-7.020000 -13.759200 6.458002
-6.973200 -13.759200 6.457248
-6.926400 -13.759200 6.456392
-6.879600 -13.759200 6.434310
-6.832800 -13.759200 6.409971
-6.786000 -13.759200 6.398142
-6.739200 -13.759200 6.396872
-6.692400 -13.759200 6.370905
-6.645600 -13.759200 6.353179
-6.598800 -13.759200 6.333546
-6.552000 -13.759200 6.316695
-6.505200 -13.759200 6.301354
-6.458400 -13.759200 6.301354
-6.411600 -13.759200 6.280600
-6.364800 -13.759200 6.267815
-6.318000 -13.759200 6.264620
-6.271200 -13.759200 6.261666
-6.224400 -13.759200 6.249104
-6.177600 -13.759200 6.238961
-6.130800 -13.759200 6.238080
-6.084000 -13.759200 6.237739
-6.037200 -13.759200 6.211595
-5.990400 -13.759200 6.203874
-5.943600 -13.759200 6.203874
-5.896800 -13.759200 6.197276
-5.850000 -13.759200 6.190834
-5.803200 -13.759200 6.177731
-5.756400 -13.759200 6.185240
-5.709600 -13.759200 6.167340
-5.662800 -13.759200 6.167340
-5.616000 -13.759200 6.162014
-5.569200 -13.759200 6.167340
-5.522400 -13.759200 6.170406
-5.475600 -13.759200 6.152971
-5.428800 -13.759200 6.145335
-5.382000 -13.759200 6.168349
-5.335200 -13.759200 6.158371
-5.288400 -13.759200 6.145153
-5.241600 -13.759200 6.137246
-5.194800 -13.759200 6.137246
-5.148000 -13.759200 6.138969
-5.101200 -13.759200 6.147620
-5.054400 -13.759200 6.129829
-5.007600 -13.759200 6.120833
-4.960800 -13.759200 6.122082
-4.914000 -13.759200 6.107197
-4.867200 -13.759200 6.094746
-4.820400 -13.759200 6.094118
-4.773600 -13.759200 6.076739
-4.726800 -13.759200 6.074835
-4.680000 -13.759200 6.072762
-4.633200 -13.759200 6.061192
-4.586400 -13.759200 6.066943
-4.539600 -13.759200 6.081384
-4.492800 -13.759200 6.042003
-4.446000 -13.759200 6.042003
-4.399200 -13.759200 6.035520
-4.352400 -13.759200 6.039347
-4.305600 -13.759200 6.038457
-4.258800 -13.759200 6.034909
-4.212000 -13.759200 6.030666
-4.165200 -13.759200 6.026661
-4.118400 -13.759200 6.038530
-4.071600 -13.759200 6.048036
-4.024800 -13.759200 6.041487
-3.978000 -13.759200 6.061286
-3.931200 -13.759200 6.089763
-3.884400 -13.759200 6.094104
-3.837600 -13.759200 6.099315
-3.790800 -13.759200 6.098737
-3.744000 -13.759200 6.094104
-3.697200 -13.759200 6.077182
-3.650400 -13.759200 6.051920
-3.603600 -13.759200 6.050902
-3.556800 -13.759200 6.035096
-3.510000 -13.759200 6.033060
-3.463200 -13.759200 6.035096
-3.416400 -13.759200 6.033060
-3.369600 -13.759200 6.033060
-3.322800 -13.759200 6.033060
-3.276000 -13.759200 6.032784
-3.229200 -13.759200 6.033060
-3.182400 -13.759200 6.027472
-3.135600 -13.759200 6.024720
-3.088800 -13.759200 6.024720
-3.042000 -13.759200 6.024720
-2.995200 -13.759200 6.024397
-2.948400 -13.759200 6.021572
-2.901600 -13.759200 6.016983
-2.854800 -13.759200 6.023492
-2.808000 -13.759200 6.023492
-2.761200 -13.759200 6.023492
-2.714400 -13.759200 6.016983
-2.667600 -13.759200 6.016983
-2.620800 -13.759200 6.013452
-2.574000 -13.759200 6.013452
-2.527200 -13.759200 6.002689
-2.480400 -13.759200 6.000176
-2.433600 -13.759200 5.999896
-2.386800 -13.759200 5.998977
-2.340000 -13.759200 5.988461
-2.293200 -13.759200 5.988461
-2.246400 -13.759200 5.996714
-2.199600 -13.759200 6.020435
-2.152800 -13.759200 6.030787
-2.106000 -13.759200 6.059925
-2.059200 -13.759200 6.069436
-2.012400 -13.759200 6.079952
-1.965600 -13.759200 6.084247
-1.918800 -13.759200 6.084247
-1.872000 -13.759200 6.075775
-1.825200 -13.759200 6.063686
-1.778400 -13.759200 6.079357
-1.731600 -13.759200 6.089870
-1.684800 -13.759200 6.089038
-1.638000 -13.759200 6.089038
-1.591200 -13.759200 6.096182
-1.544400 -13.759200 6.113861
-1.497600 -13.759200 6.130522
-1.450800 -13.759200 6.134300
-1.404000 -13.759200 6.134076
-1.357200 -13.759200 6.142244
-1.310400 -13.759200 6.172453
-1.263600 -13.759200 6.200167
-1.216800 -13.759200 6.205321
-1.170000 -13.759200 6.200479
-1.123200 -13.759200 6.205321
-1.076400 -13.759200 6.206414
-1.029600 -13.759200 6.214925
-0.982800 -13.759200 6.206414
-0.936000 -13.759200 6.192995
-0.889200 -13.759200 6.209347
-0.842400 -13.759200 6.220192
-0.795600 -13.759200 6.223716
-0.748800 -13.759200 6.236281
-0.702000 -13.759200 6.233414
-0.655200 -13.759200 6.259951
-0.608400 -13.759200 6.261695
-0.561600 -13.759200 6.261695
-0.514800 -13.759200 6.263448
-0.468000 -13.759200 6.267047
-0.421200 -13.759200 6.284722
-0.374400 -13.759200 6.301446
-0.327600 -13.759200 6.305730
-0.280800 -13.759200 6.314140
-0.234000 -13.759200 6.317208
-0.187200 -13.759200 6.334474
-0.140400 -13.759200 6.344450
-0.093600 -13.759200 6.349813
-0.046800 -13.759200 6.358360
0.000000 -13.759200 6.361526
0.046800 -13.759200 6.376844
0.093600 -13.759200 6.387907
0.140400 -13.759200 6.398664
0.187200 -13.759200 6.416348
0.234000 -13.759200 6.430908
0.280800 -13.759200 6.440147
0.327600 -13.759200 6.468338
0.374400 -13.759200 6.500565
0.421200 -13.759200 6.508931
0.468000 -13.759200 6.513786
0.514800 -13.759200 6.520495
0.561600 -13.759200 6.535696
0.608400 -13.759200 6.563695
0.655200 -13.759200 6.588368
0.702000 -13.759200 6.610974
0.748800 -13.759200 6.636721
0.795600 -13.759200 6.647101
0.842400 -13.759200 6.662537
0.889200 -13.759200 6.675629
0.936000 -13.759200 6.679400
0.982800 -13.759200 6.679400
1.029600 -13.759200 6.703443
1.076400 -13.759200 6.720305
1.123200 -13.759200 6.730793
1.170000 -13.759200 6.780839
1.216800 -13.759200 6.792541
1.263600 -13.759200 6.806438
1.310400 -13.759200 6.821244
1.357200 -13.759200 6.861918
1.404000 -13.759200 6.879432
1.450800 -13.759200 6.913549
1.497600 -13.759200 6.947160
1.544400 -13.759200 6.966596
1.591200 -13.759200 6.988091
1.638000 -13.759200 7.011833
1.684800 -13.759200 7.021241
1.731600 -13.759200 7.048587
1.778400 -13.759200 7.060247
1.825200 -13.759200 7.079976
1.872000 -13.759200 7.123365
1.918800 -13.759200 7.174692
1.965600 -13.759200 7.174692
2.012400 -13.759200 7.182336
2.059200 -13.759200 7.232945
2.106000 -13.759200 7.277308
2.152800 -13.759200 7.292111
2.199600 -13.759200 7.311928
2.246400 -13.759200 7.328789
2.293200 -13.759200 7.342116
2.340000 -13.759200 7.385269
2.386800 -13.759200 7.435078
2.433600 -13.759200 7.463873
2.480400 -13.759200 7.484780
2.527200 -13.759200 7.525976
2.574000 -13.759200 7.531087
2.620800 -13.759200 7.601749
2.667600 -13.759200 7.648538
2.714400 -13.759200 7.708396
2.761200 -13.759200 7.731310
2.808000 -13.759200 7.757325
2.854800 -13.759200 7.793199
2.901600 -13.759200 7.873425
2.948400 -13.759200 7.966581
2.995200 -13.759200 8.013333
3.042000 -13.759200 8.032633
3.088800 -13.759200 8.113732
3.135600 -13.759200 8.149819
3.182400 -13.759200 8.231803
3.229200 -13.759200 8.364829
3.276000 -13.759200 8.619494
3.322800 -13.759200 9.163000
3.369600 -13.759200 9.283496
3.416400 -13.759200 9.644874
12.402000 -13.759200 8.018453
12.448800 -13.759200 7.978412
12.495600 -13.759200 7.978412
12.542400 -13.759200 7.942852
12.589200 -13.759200 7.945476
12.636000 -13.759200 7.945476
12.682800 -13.759200 7.944196
12.729600 -13.759200 7.948297
12.776400 -13.759200 7.950260
12.823200 -13.759200 7.952118
12.870000 -13.759200 7.951705
12.916800 -13.759200 7.967754
12.963600 -13.759200 7.971101
13.010400 -13.759200 7.971101
13.057200 -13.759200 7.970691
13.104000 -13.759200 7.962515
13.150800 -13.759200 7.962515
13.197600 -13.759200 7.970691
13.244400 -13.759200 7.966024
13.291200 -13.759200 7.980305
13.338000 -13.759200 7.970691
13.384800 -13.759200 7.980305
13.431600 -13.759200 7.986410
13.478400 -13.759200 7.968376
13.525200 -13.759200 7.978212
13.572000 -13.759200 7.981314
13.618800 -13.759200 7.978212
13.665600 -13.759200 8.002684
13.712400 -13.759200 8.002684
13.759200 -13.759200 8.009200
13.806000 -13.759200 8.016820
13.852800 -13.759200 8.009539
13.899600 -13.759200 8.016820
13.946400 -13.759200 8.017490
13.993200 -13.759200 8.007603
14.040000 -13.759200 8.002107
14.086800 -13.759200 7.997885
14.133600 -13.759200 8.011930
14.180400 -13.759200 8.007603
14.227200 -13.759200 7.995210
14.274000 -13.759200 7.980777
14.320800 -13.759200 7.977012
14.367600 -13.759200 7.922879
15.069600 -13.759200 6.723690
15.116400 -13.759200 6.712034
15.163200 -13.759200 6.710289
15.210000 -13.759200 6.713770
15.256800 -13.759200 6.712034
15.303600 -13.759200 6.713770
15.350400 -13.759200 6.713770
15.397200 -13.759200 6.709412
15.537600 -13.759200 6.741249
15.631200 -13.759200 6.703888
15.678000 -13.759200 6.700058
15.724800 -13.759200 6.674378
16.520400 -13.759200 2.187183
16.614000 -13.759200 1.649638
-18.720000 -13.712400 0.000000
-18.673200 -13.712400 0.000000
-18.626400 -13.712400 0.000000
-18.579600 -13.712400 -7.130186
-18.532800 -13.712400 -7.122564
-18.486000 -13.712400 -7.122564
-18.439200 -13.712400 -7.119935
-18.392400 -13.712400 -7.105934
-18.345600 -13.712400 -7.098282
-18.298800 -13.712400 -7.098282
-18.252000 -13.712400 -7.122716
-18.205200 -13.712400 -7.109444
-18.158400 -13.712400 -7.096425
-18.111600 -13.712400 -7.090609
-18.064800 -13.712400 -7.090609
-18.018000 -13.712400 -7.082767
-17.971200 -13.712400 -7.078248
-17.924400 -13.712400 -7.069383
-17.877600 -13.712400 -7.068989
-17.830800 -13.712400 -7.069383
-17.784000 -13.712400 -7.076798
-17.737200 -13.712400 -7.068989
-17.690400 -13.712400 -7.056868
-17.643600 -13.712400 -7.068989
-17.596800 -13.712400 -7.068989
-17.550000 -13.712400 -7.067607
-17.503200 -13.712400 -7.048597
-17.456400 -13.712400 -7.039539
-17.409600 -13.712400 -7.038017
-17.362800 -13.712400 -7.038017
-17.316000 -13.712400 -7.011485
-17.269200 -13.712400 -6.998625
-17.222400 -13.712400 -6.992173
-17.175600 -13.712400 -6.915829
-17.128800 -13.712400 -6.883817
-17.082000 -13.712400 -6.870988
-17.035200 -13.712400 -6.851721
-16.988400 -13.712400 -6.808326
-16.941600 -13.712400 -6.790501
-15.303600 -13.712400 6.777963
-15.256800 -13.712400 6.798834
-15.210000 -13.712400 6.842346
-15.163200 -13.712400 6.848747
-15.116400 -13.712400 6.867231
-15.069600 -13.712400 6.885561
-15.022800 -13.712400 6.910875
-14.976000 -13.712400 6.930061
-14.929200 -13.712400 6.942965
-14.882400 -13.712400 6.948176
-14.835600 -13.712400 6.962593
-14.788800 -13.712400 6.973920
-14.742000 -13.712400 6.983534
-14.695200 -13.712400 6.985791
-14.648400 -13.712400 6.996809
-14.601600 -13.712400 7.000332
-14.554800 -13.712400 7.004472
-14.508000 -13.712400 7.002056
-14.461200 -13.712400 7.003274
-14.414400 -13.712400 7.009366
-14.367600 -13.712400 7.009470
-14.320800 -13.712400 7.009470
-14.274000 -13.712400 7.003274
-14.227200 -13.712400 7.009470
-14.180400 -13.712400 7.013642
-14.133600 -13.712400 7.019638
-14.086800 -13.712400 7.027631
-14.040000 -13.712400 7.036429
-13.993200 -13.712400 7.038999
-13.946400 -13.712400 7.038999
-13.899600 -13.712400 7.047786
-13.852800 -13.712400 7.052513
-13.806000 -13.712400 7.040106
-13.759200 -13.712400 7.040106
-13.712400 -13.712400 7.035238
-13.665600 -13.712400 7.035238
-13.618800 -13.712400 7.051030
-13.572000 -13.712400 7.051992
-13.525200 -13.712400 7.052217
-13.478400 -13.712400 7.060730
-13.431600 -13.712400 7.067456
-13.384800 -13.712400 7.085005
-13.338000 -13.712400 7.112813
-13.291200 -13.712400 7.143652
-13.244400 -13.712400 7.246132
-10.717200 -13.712400 12.994718
-10.670400 -13.712400 8.506696
-10.623600 -13.712400 8.414382
-10.576800 -13.712400 8.286281
-10.530000 -13.712400 8.228873
-10.483200 -13.712400 8.215004
-10.436400 -13.712400 8.165617
-10.389600 -13.712400 8.138144
-10.342800 -13.712400 8.087787
-10.296000 -13.712400 7.987593
-10.249200 -13.712400 7.952033
-10.202400 -13.712400 7.911165
-10.155600 -13.712400 7.810678
-10.108800 -13.712400 7.781595
-10.062000 -13.712400 7.734383
-10.015200 -13.712400 7.715428
-9.968400 -13.712400 7.709636
-9.921600 -13.712400 7.680106
-9.874800 -13.712400 7.666746
-9.828000 -13.712400 7.633004
-9.781200 -13.712400 7.588875
-9.734400 -13.712400 7.546420
-9.687600 -13.712400 7.509975
-9.640800 -13.712400 7.466930
-9.594000 -13.712400 7.440757
-9.547200 -13.712400 7.392638
-9.500400 -13.712400 7.355443
-9.453600 -13.712400 7.350167
-9.406800 -13.712400 7.322962
-9.360000 -13.712400 7.305604
-9.313200 -13.712400 7.302115
-9.266400 -13.712400 7.266971
-9.219600 -13.712400 7.207427
-9.172800 -13.712400 7.193665
-9.126000 -13.712400 7.181372
-9.079200 -13.712400 7.150190
-9.032400 -13.712400 7.123953
-8.985600 -13.712400 7.094244
-8.938800 -13.712400 7.085800
-8.892000 -13.712400 7.075553
-8.845200 -13.712400 7.028123
-8.798400 -13.712400 7.011404
-8.751600 -13.712400 7.000105
-8.704800 -13.712400 6.975843
-8.658000 -13.712400 6.942181
-8.611200 -13.712400 6.919723
-8.564400 -13.712400 6.919318
-8.517600 -13.712400 6.887386
-8.470800 -13.712400 6.881556
-8.424000 -13.712400 6.879099
-8.377200 -13.712400 6.851449
-8.330400 -13.712400 6.825729
-8.283600 -13.712400 6.810263
-8.236800 -13.712400 6.796216
-8.190000 -13.712400 6.773080
-8.143200 -13.712400 6.753430
-8.096400 -13.712400 6.741831
-8.049600 -13.712400 6.741831
-8.002800 -13.712400 6.736649
-7.956000 -13.712400 6.714275
-7.909200 -13.712400 6.703642
-7.862400 -13.712400 6.667177
-7.815600 -13.712400 6.665017
-7.768800 -13.712400 6.644055
-7.722000 -13.712400 6.626699
-7.675200 -13.712400 6.624246
-7.628400 -13.712400 6.589892
-7.581600 -13.712400 6.581442
-7.534800 -13.712400 6.573102
-7.488000 -13.712400 6.573102
-7.441200 -13.712400 6.560687
-7.394400 -13.712400 6.552960
-7.347600 -13.712400 6.550432
-7.300800 -13.712400 6.545973
-7.254000 -13.712400 6.532542
-7.207200 -13.712400 6.499775
-7.160400 -13.712400 6.503500
-7.113600 -13.712400 6.486359
-7.066800 -13.712400 6.472439
-7.020000 -13.712400 6.468109
-6.973200 -13.712400 6.468109
-6.926400 -13.712400 6.468109
-6.879600 -13.712400 6.450211
-6.832800 -13.712400 6.423757
-6.786000 -13.712400 6.402831
-6.739200 -13.712400 6.396872
-6.692400 -13.712400 6.369825
-6.645600 -13.712400 6.346777
-6.598800 -13.712400 6.327040
-6.552000 -13.712400 6.317196
-6.505200 -13.712400 6.309792
-6.458400 -13.712400 6.309792
-6.411600 -13.712400 6.292645
-6.364800 -13.712400 6.280600
-6.318000 -13.712400 6.268525
-6.271200 -13.712400 6.264620
-6.224400 -13.712400 6.252640
-6.177600 -13.712400 6.238961
-6.130800 -13.712400 6.238080
-6.084000 -13.712400 6.231245
-6.037200 -13.712400 6.207853
-5.990400 -13.712400 6.197276
-5.943600 -13.712400 6.197276
-5.896800 -13.712400 6.191539
-5.850000 -13.712400 6.167645
-5.803200 -13.712400 6.167645
-5.756400 -13.712400 6.167340
-5.709600 -13.712400 6.162014
-5.662800 -13.712400 6.156661
-5.616000 -13.712400 6.149932
-5.569200 -13.712400 6.152971
-5.522400 -13.712400 6.168349
-5.475600 -13.712400 6.152971
-5.428800 -13.712400 6.145335
-5.382000 -13.712400 6.166480
-5.335200 -13.712400 6.152971
-5.288400 -13.712400 6.144828
-5.241600 -13.712400 6.128732
-5.194800 -13.712400 6.128634
-5.148000 -13.712400 6.125229
-5.101200 -13.712400 6.129829
-5.054400 -13.712400 6.125229
-5.007600 -13.712400 6.107197
-4.960800 -13.712400 6.113312
-4.914000 -13.712400 6.107197
-4.867200 -13.712400 6.098982
-4.820400 -13.712400 6.097803
-4.773600 -13.712400 6.076739
-4.726800 -13.712400 6.074835
-4.680000 -13.712400 6.074835
-4.633200 -13.712400 6.062755
-4.586400 -13.712400 6.085437
-4.539600 -13.712400 6.081622
-4.492800 -13.712400 6.042003
-4.446000 -13.712400 6.042003
-4.399200 -13.712400 6.038457
-4.352400 -13.712400 6.042003
-4.305600 -13.712400 6.038457
-4.258800 -13.712400 6.033773
-4.212000 -13.712400 6.033773
-4.165200 -13.712400 6.038530
-4.118400 -13.712400 6.041487
-4.071600 -13.712400 6.048696
-4.024800 -13.712400 6.052507
-3.978000 -13.712400 6.073500
-3.931200 -13.712400 6.090019
-3.884400 -13.712400 6.096145
-3.837600 -13.712400 6.100362
-3.790800 -13.712400 6.099315
-3.744000 -13.712400 6.096145
-3.697200 -13.712400 6.078529
-3.650400 -13.712400 6.051920
-3.603600 -13.712400 6.050702
-3.556800 -13.712400 6.029307
-3.510000 -13.712400 6.027355
-3.463200 -13.712400 6.029307
-3.416400 -13.712400 6.019308
-3.369600 -13.712400 6.029307
-3.322800 -13.712400 6.033060
-3.276000 -13.712400 6.033060
-3.229200 -13.712400 6.033060
-3.182400 -13.712400 6.027472
-3.135600 -13.712400 6.024672
-3.088800 -13.712400 6.024672
-3.042000 -13.712400 6.024672
-2.995200 -13.712400 6.021572
-2.948400 -13.712400 6.005891
-2.901600 -13.712400 5.996905
-2.854800 -13.712400 6.016983
-2.808000 -13.712400 6.015169
-2.761200 -13.712400 6.015169
-2.714400 -13.712400 6.005891
-2.667600 -13.712400 6.013452
-2.620800 -13.712400 6.013452
-2.574000 -13.712400 6.013452
-2.527200 -13.712400 6.000176
-2.480400 -13.712400 6.000176
-2.433600 -13.712400 5.988461
-2.386800 -13.712400 5.998977
-2.340000 -13.712400 5.988461
-2.293200 -13.712400 5.988461
-2.246400 -13.712400 5.998977
-2.199600 -13.712400 6.022914
-2.152800 -13.712400 6.032959
-2.106000 -13.712400 6.044022
-2.059200 -13.712400 6.065926
-2.012400 -13.712400 6.079952
-1.965600 -13.712400 6.075775
-1.918800 -13.712400 6.069436
-1.872000 -13.712400 6.065926
-1.825200 -13.712400 6.062826
-1.778400 -13.712400 6.063686
-1.731600 -13.712400 6.089870
-1.684800 -13.712400 6.079357
-1.638000 -13.712400 6.080606
-1.591200 -13.712400 6.089870
-1.544400 -13.712400 6.099018
-1.497600 -13.712400 6.099018
-1.450800 -13.712400 6.127857
-1.404000 -13.712400 6.106621
-1.357200 -13.712400 6.127857
-1.310400 -13.712400 6.136437
-1.263600 -13.712400 6.165358
-1.216800 -13.712400 6.196090
-1.170000 -13.712400 6.196090
-1.123200 -13.712400 6.200167
-1.076400 -13.712400 6.200479
-1.029600 -13.712400 6.206414
-0.982800 -13.712400 6.192995
-0.936000 -13.712400 6.192995
-0.889200 -13.712400 6.212190
-0.842400 -13.712400 6.220192
-0.795600 -13.712400 6.221449
-0.748800 -13.712400 6.227129
-0.702000 -13.712400 6.232161
-0.655200 -13.712400 6.258695
-0.608400 -13.712400 6.261675
-0.561600 -13.712400 6.261675
-0.514800 -13.712400 6.264881
-0.468000 -13.712400 6.272186
-0.421200 -13.712400 6.274714
-0.374400 -13.712400 6.298481
-0.327600 -13.712400 6.301446
-0.280800 -13.712400 6.305730
-0.234000 -13.712400 6.314860
-0.187200 -13.712400 6.333191
-0.140400 -13.712400 6.338979
-0.093600 -13.712400 6.344826
-0.046800 -13.712400 6.344988
0.000000 -13.712400 6.356324
0.046800 -13.712400 6.363139
0.093600 -13.712400 6.380195
0.140400 -13.712400 6.396980
0.187200 -13.712400 6.415864
0.234000 -13.712400 6.423613
0.280800 -13.712400 6.440147
0.327600 -13.712400 6.467974
0.374400 -13.712400 6.482579
0.421200 -13.712400 6.514002
0.468000 -13.712400 6.520495
0.514800 -13.712400 6.523097
0.561600 -13.712400 6.546959
0.608400 -13.712400 6.551424
0.655200 -13.712400 6.572040
0.702000 -13.712400 6.588368
0.748800 -13.712400 6.611441
0.795600 -13.712400 6.636971
0.842400 -13.712400 6.646071
0.889200 -13.712400 6.652102
0.936000 -13.712400 6.675629
0.982800 -13.712400 6.675050
1.029600 -13.712400 6.678930
1.076400 -13.712400 6.695510
1.123200 -13.712400 6.726587
1.170000 -13.712400 6.751671
1.216800 -13.712400 6.782058
1.263600 -13.712400 6.802238
1.310400 -13.712400 6.821244
1.357200 -13.712400 6.860819
1.404000 -13.712400 6.864767
1.450800 -13.712400 6.903367
1.497600 -13.712400 6.947160
1.544400 -13.712400 6.963694
1.591200 -13.712400 6.997314
1.638000 -13.712400 7.011833
1.684800 -13.712400 7.024410
1.731600 -13.712400 7.071882
1.778400 -13.712400 7.074857
1.825200 -13.712400 7.087832
1.872000 -13.712400 7.109921
1.918800 -13.712400 7.145327
1.965600 -13.712400 7.145327
2.012400 -13.712400 7.181971
2.059200 -13.712400 7.206041
2.106000 -13.712400 7.257358
2.152800 -13.712400 7.284829
2.199600 -13.712400 7.307765
2.246400 -13.712400 7.328789
2.293200 -13.712400 7.342116
2.340000 -13.712400 7.365238
2.386800 -13.712400 7.411601
2.433600 -13.712400 7.450971
2.480400 -13.712400 7.478098
2.527200 -13.712400 7.518601
2.574000 -13.712400 7.518601
2.620800 -13.712400 7.598192
2.667600 -13.712400 7.632793
2.714400 -13.712400 7.692220
2.761200 -13.712400 7.716612
2.808000 -13.712400 7.751719
2.854800 -13.712400 7.793199
2.901600 -13.712400 7.840495
2.948400 -13.712400 7.956446
2.995200 -13.712400 7.986479
3.042000 -13.712400 8.013333
3.088800 -13.712400 8.057891
3.135600 -13.712400 8.122731
3.182400 -13.712400 8.151477
3.229200 -13.712400 8.283821
3.276000 -13.712400 8.518455
3.322800 -13.712400 9.163000
3.369600 -13.712400 9.283496
3.416400 -13.712400 9.702931
12.495600 -13.712400 7.980504
12.542400 -13.712400 7.956640
12.589200 -13.712400 7.947790
12.636000 -13.712400 7.945476
12.682800 -13.712400 7.941729
12.729600 -13.712400 7.947790
12.776400 -13.712400 7.951705
12.823200 -13.712400 7.962457
12.870000 -13.712400 7.974464
12.916800 -13.712400 7.974819
12.963600 -13.712400 7.981066
13.010400 -13.712400 7.983916
13.057200 -13.712400 7.983916
13.104000 -13.712400 7.969171
13.150800 -13.712400 7.965676
13.197600 -13.712400 7.970691
13.244400 -13.712400 7.970691
13.291200 -13.712400 7.979230
13.338000 -13.712400 7.976662
13.384800 -13.712400 7.980305
13.431600 -13.712400 7.989393
13.478400 -13.712400 7.984707
13.525200 -13.712400 7.992969
13.572000 -13.712400 7.992969
13.618800 -13.712400 7.984707
13.665600 -13.712400 8.007722
13.712400 -13.712400 8.007722
13.759200 -13.712400 8.009539
13.806000 -13.712400 8.017490
13.852800 -13.712400 8.009539
13.899600 -13.712400 8.016820
13.946400 -13.712400 8.017490
13.993200 -13.712400 8.007603
14.040000 -13.712400 8.007603
14.086800 -13.712400 8.012239
14.133600 -13.712400 8.020491
14.180400 -13.712400 8.026949
14.227200 -13.712400 8.026945
14.274000 -13.712400 8.006510
14.320800 -13.712400 7.981606
14.367600 -13.712400 7.971729
15.069600 -13.712400 6.763124
15.116400 -13.712400 6.719973
15.163200 -13.712400 6.719261
15.210000 -13.712400 6.738317
15.256800 -13.712400 6.719973
15.303600 -13.712400 6.719973
15.350400 -13.712400 6.738317
15.397200 -13.712400 6.741249
15.490800 -13.712400 6.747455
15.537600 -13.712400 6.747455
15.584400 -13.712400 6.742976
15.631200 -13.712400 6.741669
15.724800 -13.712400 6.687341
15.771600 -13.712400 6.674378
16.473600 -13.712400 2.647066
16.520400 -13.712400 2.401848
16.567200 -13.712400 2.094214
16.614000 -13.712400 1.860105
16.660800 -13.712400 1.633035
-18.720000 -13.665600 0.000000
-18.673200 -13.665600 0.000000
-18.626400 -13.665600 0.000000
-18.579600 -13.665600 -7.130515
-18.532800 -13.665600 -7.122564
-18.486000 -13.665600 -7.122564
-18.439200 -13.665600 -7.122564
-18.392400 -13.665600 -7.119935
-18.345600 -13.665600 -7.109444
-18.298800 -13.665600 -7.109444
-18.252000 -13.665600 -7.122716
-18.205200 -13.665600 -7.109444
-18.158400 -13.665600 -7.098282
-18.111600 -13.665600 -7.092867
-18.064800 -13.665600 -7.096425
-18.018000 -13.665600 -7.092743
-17.971200 -13.665600 -7.090609
-17.924400 -13.665600 -7.090609
-17.877600 -13.665600 -7.090609
-17.830800 -13.665600 -7.090609
-17.784000 -13.665600 -7.096782
-17.737200 -13.665600 -7.084206
-17.690400 -13.665600 -7.084206
-17.643600 -13.665600 -7.084206
-17.596800 -13.665600 -7.084206
-17.550000 -13.665600 -7.084359
-17.503200 -13.665600 -7.058418
-17.456400 -13.665600 -7.052828
-17.409600 -13.665600 -7.048597
-17.362800 -13.665600 -7.052828
-17.316000 -13.665600 -7.042261
-17.269200 -13.665600 -7.011485
-17.222400 -13.665600 -7.004601
-17.175600 -13.665600 -6.926280
-17.128800 -13.665600 -6.885127
-17.082000 -13.665600 -6.880644
-17.035200 -13.665600 -6.862775
-16.988400 -13.665600 -6.804516
-16.941600 -13.665600 -6.767626
-15.303600 -13.665600 6.791875
-15.256800 -13.665600 6.838216
-15.210000 -13.665600 6.855434
-15.163200 -13.665600 6.867231
-15.116400 -13.665600 6.880501
-15.069600 -13.665600 6.902507
-15.022800 -13.665600 6.930061
-14.976000 -13.665600 6.937200
-14.929200 -13.665600 6.945393
-14.882400 -13.665600 6.958561
-14.835600 -13.665600 6.973920
-14.788800 -13.665600 6.982368
-14.742000 -13.665600 6.985791
-14.695200 -13.665600 6.987918
-14.648400 -13.665600 7.000179
-14.601600 -13.665600 7.005656
-14.554800 -13.665600 7.008573
-14.508000 -13.665600 7.010273
-14.461200 -13.665600 7.012453
-14.414400 -13.665600 7.013642
-14.367600 -13.665600 7.013642
-14.320800 -13.665600 7.012453
-14.274000 -13.665600 7.009470
-14.227200 -13.665600 7.015998
-14.180400 -13.665600 7.019375
-14.133600 -13.665600 7.036429
-14.086800 -13.665600 7.038999
-14.040000 -13.665600 7.039850
-13.993200 -13.665600 7.046791
-13.946400 -13.665600 7.046791
-13.899600 -13.665600 7.050189
-13.852800 -13.665600 7.052513
-13.806000 -13.665600 7.050189
-13.759200 -13.665600 7.053907
-13.712400 -13.665600 7.051030
-13.665600 -13.665600 7.056493
-13.618800 -13.665600 7.056989
-13.572000 -13.665600 7.059592
-13.525200 -13.665600 7.064407
-13.478400 -13.665600 7.075065
-13.431600 -13.665600 7.090467
-13.384800 -13.665600 7.106564
-13.338000 -13.665600 7.135550
-13.291200 -13.665600 7.213130
-10.717200 -13.665600 13.045399
-10.670400 -13.665600 8.577349
-10.623600 -13.665600 8.452570
-10.576800 -13.665600 8.392754
-10.530000 -13.665600 8.283869
-10.483200 -13.665600 8.217932
-10.436400 -13.665600 8.171671
-10.389600 -13.665600 8.146212
-10.342800 -13.665600 8.117357
-10.296000 -13.665600 8.051672
-10.249200 -13.665600 7.970942
-10.202400 -13.665600 7.917595
-10.155600 -13.665600 7.843440
-10.108800 -13.665600 7.805325
-10.062000 -13.665600 7.747567
-10.015200 -13.665600 7.715428
-9.968400 -13.665600 7.712481
-9.921600 -13.665600 7.680106
-9.874800 -13.665600 7.666746
-9.828000 -13.665600 7.616691
-9.781200 -13.665600 7.587087
-9.734400 -13.665600 7.528720
-9.687600 -13.665600 7.480922
-9.640800 -13.665600 7.463400
-9.594000 -13.665600 7.422585
-9.547200 -13.665600 7.392638
-9.500400 -13.665600 7.354223
-9.453600 -13.665600 7.344936
-9.406800 -13.665600 7.322962
-9.360000 -13.665600 7.303586
-9.313200 -13.665600 7.302115
-9.266400 -13.665600 7.270942
-9.219600 -13.665600 7.214768
-9.172800 -13.665600 7.183683
-9.126000 -13.665600 7.171849
-9.079200 -13.665600 7.141911
-9.032400 -13.665600 7.113043
-8.985600 -13.665600 7.086001
-8.938800 -13.665600 7.085800
-8.892000 -13.665600 7.064610
-8.845200 -13.665600 7.028123
-8.798400 -13.665600 7.011404
-8.751600 -13.665600 7.000028
-8.704800 -13.665600 6.971451
-8.658000 -13.665600 6.942181
-8.611200 -13.665600 6.928709
-8.564400 -13.665600 6.928709
-8.517600 -13.665600 6.902319
-8.470800 -13.665600 6.882079
-8.424000 -13.665600 6.881556
-8.377200 -13.665600 6.870368
-8.330400 -13.665600 6.838664
-8.283600 -13.665600 6.816837
-8.236800 -13.665600 6.800847
-8.190000 -13.665600 6.773080
-8.143200 -13.665600 6.762249
-8.096400 -13.665600 6.742813
-8.049600 -13.665600 6.741831
-8.002800 -13.665600 6.736759
-7.956000 -13.665600 6.715618
-7.909200 -13.665600 6.709099
-7.862400 -13.665600 6.673311
-7.815600 -13.665600 6.665835
-7.768800 -13.665600 6.644055
-7.722000 -13.665600 6.629626
-7.675200 -13.665600 6.608497
-7.628400 -13.665600 6.596125
-7.581600 -13.665600 6.581442
-7.534800 -13.665600 6.568114
-7.488000 -13.665600 6.568114
-7.441200 -13.665600 6.560687
-7.394400 -13.665600 6.552580
-7.347600 -13.665600 6.545973
-7.300800 -13.665600 6.539275
-7.254000 -13.665600 6.501298
-7.207200 -13.665600 6.496271
-7.160400 -13.665600 6.496580
-7.113600 -13.665600 6.482498
-7.066800 -13.665600 6.468109
-7.020000 -13.665600 6.460444
-6.973200 -13.665600 6.468109
-6.926400 -13.665600 6.468109
-6.879600 -13.665600 6.450211
-6.832800 -13.665600 6.416490
-6.786000 -13.665600 6.395757
-6.739200 -13.665600 6.376635
-6.692400 -13.665600 6.361575
-6.645600 -13.665600 6.333050
-6.598800 -13.665600 6.315902
-6.552000 -13.665600 6.315902
-6.505200 -13.665600 6.304763
-6.458400 -13.665600 6.295466
-6.411600 -13.665600 6.288085
-6.364800 -13.665600 6.278946
-6.318000 -13.665600 6.268525
-6.271200 -13.665600 6.264937
-6.224400 -13.665600 6.252640
-6.177600 -13.665600 6.238961
-6.130800 -13.665600 6.238080
-6.084000 -13.665600 6.231636
-6.037200 -13.665600 6.211595
-5.990400 -13.665600 6.207853
-5.943600 -13.665600 6.207853
-5.896800 -13.665600 6.191539
-5.850000 -13.665600 6.167645
-5.803200 -13.665600 6.167340
-5.756400 -13.665600 6.167340
-5.709600 -13.665600 6.167340
-5.662800 -13.665600 6.162014
-5.616000 -13.665600 6.156661
-5.569200 -13.665600 6.152971
-5.522400 -13.665600 6.170406
-5.475600 -13.665600 6.152971
-5.428800 -13.665600 6.137246
-5.382000 -13.665600 6.137246
-5.335200 -13.665600 6.129829
-5.288400 -13.665600 6.123353
-5.241600 -13.665600 6.113312
-5.194800 -13.665600 6.113312
-5.148000 -13.665600 6.102385
-5.101200 -13.665600 6.125229
-5.054400 -13.665600 6.120833
-5.007600 -13.665600 6.102385
-4.960800 -13.665600 6.103780
-4.914000 -13.665600 6.098982
-4.867200 -13.665600 6.076485
-4.820400 -13.665600 6.076485
-4.773600 -13.665600 6.062755
-4.726800 -13.665600 6.061192
-4.680000 -13.665600 6.062755
-4.633200 -13.665600 6.061192
-4.586400 -13.665600 6.066943
-4.539600 -13.665600 6.066943
-4.492800 -13.665600 6.046887
-4.446000 -13.665600 6.046887
-4.399200 -13.665600 6.035520
-4.352400 -13.665600 6.038457
-4.305600 -13.665600 6.034909
-4.258800 -13.665600 6.033580
-4.212000 -13.665600 6.033179
-4.165200 -13.665600 6.033773
-4.118400 -13.665600 6.040206
-4.071600 -13.665600 6.048036
-4.024800 -13.665600 6.041487
-3.978000 -13.665600 6.061286
-3.931200 -13.665600 6.075275
-3.884400 -13.665600 6.094104
-3.837600 -13.665600 6.096145
-3.790800 -13.665600 6.096145
-3.744000 -13.665600 6.094104
-3.697200 -13.665600 6.078529
-3.650400 -13.665600 6.051920
-3.603600 -13.665600 6.050702
-3.556800 -13.665600 6.027355
-3.510000 -13.665600 6.025144
-3.463200 -13.665600 6.029307
-3.416400 -13.665600 6.029307
-3.369600 -13.665600 6.029307
-3.322800 -13.665600 6.032784
-3.276000 -13.665600 6.032784
-3.229200 -13.665600 6.027472
-3.182400 -13.665600 6.024672
-3.135600 -13.665600 6.021038
-3.088800 -13.665600 6.024523
-3.042000 -13.665600 6.021572
-2.995200 -13.665600 6.016296
-2.948400 -13.665600 6.005891
-2.901600 -13.665600 5.996905
-2.854800 -13.665600 6.011866
-2.808000 -13.665600 5.996905
-2.761200 -13.665600 5.995605
-2.714400 -13.665600 5.992413
-2.667600 -13.665600 6.001399
-2.620800 -13.665600 6.007858
-2.574000 -13.665600 6.007858
-2.527200 -13.665600 5.978421
-2.480400 -13.665600 5.978421
-2.433600 -13.665600 5.978263
-2.386800 -13.665600 5.988461
-2.340000 -13.665600 5.978454
-2.293200 -13.665600 5.979891
-2.246400 -13.665600 5.996714
-2.199600 -13.665600 6.022514
-2.152800 -13.665600 6.032959
-2.106000 -13.665600 6.032959
-2.059200 -13.665600 6.065926
-2.012400 -13.665600 6.073394
-1.965600 -13.665600 6.069436
-1.918800 -13.665600 6.066797
-1.872000 -13.665600 6.062826
-1.825200 -13.665600 6.057455
-1.778400 -13.665600 6.059115
-1.731600 -13.665600 6.089870
-1.684800 -13.665600 6.063686
-1.638000 -13.665600 6.070041
-1.591200 -13.665600 6.093462
-1.544400 -13.665600 6.109278
-1.497600 -13.665600 6.096182
-1.450800 -13.665600 6.110986
-1.404000 -13.665600 6.103838
-1.357200 -13.665600 6.127224
-1.310400 -13.665600 6.134300
-1.263600 -13.665600 6.165358
-1.216800 -13.665600 6.184790
-1.170000 -13.665600 6.196090
-1.123200 -13.665600 6.200167
-1.076400 -13.665600 6.200479
-1.029600 -13.665600 6.192995
-0.982800 -13.665600 6.189399
-0.936000 -13.665600 6.184790
-0.889200 -13.665600 6.201538
-0.842400 -13.665600 6.206414
-0.795600 -13.665600 6.207306
-0.748800 -13.665600 6.214503
-0.702000 -13.665600 6.223716
-0.655200 -13.665600 6.233414
-0.608400 -13.665600 6.257178
-0.561600 -13.665600 6.257178
-0.514800 -13.665600 6.264881
-0.468000 -13.665600 6.266135
-0.421200 -13.665600 6.272186
-0.374400 -13.665600 6.277493
-0.327600 -13.665600 6.284722
-0.280800 -13.665600 6.301446
-0.234000 -13.665600 6.306978
-0.187200 -13.665600 6.314860
-0.140400 -13.665600 6.330672
-0.093600 -13.665600 6.333191
-0.046800 -13.665600 6.334474
0.000000 -13.665600 6.347403
0.046800 -13.665600 6.359545
0.093600 -13.665600 6.376844
0.140400 -13.665600 6.405755
0.187200 -13.665600 6.418735
0.234000 -13.665600 6.426000
0.280800 -13.665600 6.440147
0.327600 -13.665600 6.467974
0.374400 -13.665600 6.506298
0.421200 -13.665600 6.520495
0.468000 -13.665600 6.523097
0.514800 -13.665600 6.527717
0.561600 -13.665600 6.546959
0.608400 -13.665600 6.553652
0.655200 -13.665600 6.553652
0.702000 -13.665600 6.588368
0.748800 -13.665600 6.610974
0.795600 -13.665600 6.636721
0.842400 -13.665600 6.642579
0.889200 -13.665600 6.662537
0.936000 -13.665600 6.675050
0.982800 -13.665600 6.674584
1.029600 -13.665600 6.675629
1.076400 -13.665600 6.687361
1.123200 -13.665600 6.729106
1.170000 -13.665600 6.780839
1.216800 -13.665600 6.792229
1.263600 -13.665600 6.798209
1.310400 -13.665600 6.812871
1.357200 -13.665600 6.845760
1.404000 -13.665600 6.852638
1.450800 -13.665600 6.879432
1.497600 -13.665600 6.913549
1.544400 -13.665600 6.951714
1.591200 -13.665600 6.967595
1.638000 -13.665600 6.997314
1.684800 -13.665600 7.019793
1.731600 -13.665600 7.064678
1.778400 -13.665600 7.071882
1.825200 -13.665600 7.087832
1.872000 -13.665600 7.109921
1.918800 -13.665600 7.140455
1.965600 -13.665600 7.135777
2.012400 -13.665600 7.174712
2.059200 -13.665600 7.199512
2.106000 -13.665600 7.234933
2.152800 -13.665600 7.282300
2.199600 -13.665600 7.306881
2.246400 -13.665600 7.334232
2.293200 -13.665600 7.342116
2.340000 -13.665600 7.360296
2.386800 -13.665600 7.408173
2.433600 -13.665600 7.435078
2.480400 -13.665600 7.478098
2.527200 -13.665600 7.531087
2.574000 -13.665600 7.531087
2.620800 -13.665600 7.586935
2.667600 -13.665600 7.648538
2.714400 -13.665600 7.691015
2.761200 -13.665600 7.716612
2.808000 -13.665600 7.746015
2.854800 -13.665600 7.792471
2.901600 -13.665600 7.840495
2.948400 -13.665600 7.911051
2.995200 -13.665600 7.963755
3.042000 -13.665600 7.986479
3.088800 -13.665600 8.020105
3.135600 -13.665600 8.083109
3.182400 -13.665600 8.125628
3.229200 -13.665600 8.230638
3.276000 -13.665600 8.419756
3.322800 -13.665600 9.163737
3.369600 -13.665600 9.283659
3.416400 -13.665600 9.702931
12.495600 -13.665600 8.013813
12.542400 -13.665600 7.980504
12.589200 -13.665600 7.980039
12.636000 -13.665600 7.966142
12.682800 -13.665600 7.956640
12.729600 -13.665600 7.964853
12.776400 -13.665600 7.975220
12.823200 -13.665600 7.975220
12.870000 -13.665600 7.983916
12.916800 -13.665600 7.986707
12.963600 -13.665600 7.992011
13.010400 -13.665600 7.990426
13.057200 -13.665600 7.990337
13.104000 -13.665600 7.974819
13.150800 -13.665600 7.976662
13.197600 -13.665600 7.979230
13.244400 -13.665600 7.979230
13.291200 -13.665600 7.979230
13.338000 -13.665600 7.979230
13.384800 -13.665600 7.983456
13.431600 -13.665600 7.989393
13.478400 -13.665600 7.984707
13.525200 -13.665600 7.989393
13.572000 -13.665600 7.989393
13.618800 -13.665600 7.983456
13.665600 -13.665600 8.004953
13.712400 -13.665600 8.002684
13.759200 -13.665600 8.009539
13.806000 -13.665600 8.025073
13.852800 -13.665600 8.012239
13.899600 -13.665600 8.016820
13.946400 -13.665600 8.025073
13.993200 -13.665600 8.017490
14.040000 -13.665600 8.025073
14.086800 -13.665600 8.026945
14.133600 -13.665600 8.031740
14.180400 -13.665600 8.042555
14.227200 -13.665600 8.036464
14.274000 -13.665600 8.027741
14.320800 -13.665600 8.006606
14.367600 -13.665600 7.985395
15.116400 -13.665600 6.763790
15.163200 -13.665600 6.748501
15.210000 -13.665600 6.752277
15.256800 -13.665600 6.748501
15.303600 -13.665600 6.752277
15.350400 -13.665600 6.742976
15.397200 -13.665600 6.741249
15.444000 -13.665600 6.742976
15.490800 -13.665600 6.747455
15.537600 -13.665600 6.742976
15.584400 -13.665600 6.720025
15.631200 -13.665600 6.717907
15.678000 -13.665600 6.712480
15.724800 -13.665600 6.692410
15.771600 -13.665600 6.682356
15.818400 -13.665600 6.649806
16.099200 -13.665600 4.819789
16.567200 -13.665600 2.286976
16.614000 -13.665600 2.056000
16.660800 -13.665600 1.750626
-18.720000 -13.618800 0.000000
-18.673200 -13.618800 0.000000
-18.626400 -13.618800 0.000000
-18.579600 -13.618800 -7.145421
-18.532800 -13.618800 -7.130186
-18.486000 -13.618800 -7.122564
-18.439200 -13.618800 -7.138450
-18.392400 -13.618800 -7.138450
-18.345600 -13.618800 -7.138450
-18.298800 -13.618800 -7.141145
-18.252000 -13.618800 -7.164538
-18.205200 -13.618800 -7.177290
-18.158400 -13.618800 -7.141145
-18.111600 -13.618800 -7.126438
-18.064800 -13.618800 -7.124287
-18.018000 -13.618800 -7.105200
-17.971200 -13.618800 -7.105200
-17.924400 -13.618800 -7.105200
-17.877600 -13.618800 -7.105200
-17.830800 -13.618800 -7.092743
-17.784000 -13.618800 -7.101692
-17.737200 -13.618800 -7.096782
-17.690400 -13.618800 -7.096782
-17.643600 -13.618800 -7.096782
-17.596800 -13.618800 -7.096782
-17.550000 -13.618800 -7.084708
-17.503200 -13.618800 -7.066463
-17.456400 -13.618800 -7.062442
-17.409600 -13.618800 -7.058418
-17.362800 -13.618800 -7.058418
-17.316000 -13.618800 -7.042261
-17.269200 -13.618800 -7.029554
-17.222400 -13.618800 -7.007303
-17.175600 -13.618800 -6.995450
-17.128800 -13.618800 -6.912042
-17.082000 -13.618800 -6.870988
-17.035200 -13.618800 -6.854900
-16.988400 -13.618800 -6.804516
-16.941600 -13.618800 -6.714014
-15.350400 -13.618800 6.836684
-15.303600 -13.618800 6.848747
-15.256800 -13.618800 6.867231
-15.210000 -13.618800 6.877324
-15.163200 -13.618800 6.881384
-15.116400 -13.618800 6.902507
-15.069600 -13.618800 6.930061
-15.022800 -13.618800 6.936697
-14.976000 -13.618800 6.942965
-14.929200 -13.618800 6.949368
-14.882400 -13.618800 6.966464
-14.835600 -13.618800 6.975989
-14.788800 -13.618800 6.983534
-14.742000 -13.618800 6.985791
-14.695200 -13.618800 6.992369
-14.648400 -13.618800 7.004472
-14.601600 -13.618800 7.005656
-14.554800 -13.618800 7.006873
-14.508000 -13.618800 7.010273
-14.461200 -13.618800 7.013781
-14.414400 -13.618800 7.014228
-14.367600 -13.618800 7.014228
-14.320800 -13.618800 7.013781
-14.274000 -13.618800 7.013642
-14.227200 -13.618800 7.018398
-14.180400 -13.618800 7.019638
-14.133600 -13.618800 7.038999
-14.086800 -13.618800 7.039850
-14.040000 -13.618800 7.046791
-13.993200 -13.618800 7.047159
-13.946400 -13.618800 7.047159
-13.899600 -13.618800 7.050033
-13.852800 -13.618800 7.050033
-13.806000 -13.618800 7.046791
-13.759200 -13.618800 7.050033
-13.712400 -13.618800 7.050033
-13.665600 -13.618800 7.051030
-13.618800 -13.618800 7.055969
-13.572000 -13.618800 7.056933
-13.525200 -13.618800 7.067456
-13.478400 -13.618800 7.093588
-13.431600 -13.618800 7.106564
-13.384800 -13.618800 7.125867
-13.338000 -13.618800 7.193355
-10.717200 -13.618800 13.080575
-10.670400 -13.618800 8.550940
-10.623600 -13.618800 8.430153
-10.576800 -13.618800 8.318514
-10.530000 -13.618800 8.283821
-10.483200 -13.618800 8.228873
-10.436400 -13.618800 8.187982
-10.389600 -13.618800 8.151738
-10.342800 -13.618800 8.131770
-10.296000 -13.618800 8.065823
-10.249200 -13.618800 7.978561
-10.202400 -13.618800 7.923998
-10.155600 -13.618800 7.877881
-10.108800 -13.618800 7.819843
-10.062000 -13.618800 7.747567
-10.015200 -13.618800 7.715179
-9.968400 -13.618800 7.709667
-9.921600 -13.618800 7.680061
-9.874800 -13.618800 7.655056
-9.828000 -13.618800 7.601567
-9.781200 -13.618800 7.580390
-9.734400 -13.618800 7.511073
-9.687600 -13.618800 7.480922
-9.640800 -13.618800 7.453412
-9.594000 -13.618800 7.422452
-9.547200 -13.618800 7.392523
-9.500400 -13.618800 7.355384
-9.453600 -13.618800 7.344936
-9.406800 -13.618800 7.321392
-9.360000 -13.618800 7.302897
-9.313200 -13.618800 7.302115
-9.266400 -13.618800 7.270942
-9.219600 -13.618800 7.214768
-9.172800 -13.618800 7.170071
-9.126000 -13.618800 7.161469
-9.079200 -13.618800 7.125528
-9.032400 -13.618800 7.094446
-8.985600 -13.618800 7.086794
-8.938800 -13.618800 7.084319
-8.892000 -13.618800 7.064610
-8.845200 -13.618800 7.037488
-8.798400 -13.618800 7.023182
-8.751600 -13.618800 7.001468
-8.704800 -13.618800 6.990525
-8.658000 -13.618800 6.957126
-8.611200 -13.618800 6.947396
-8.564400 -13.618800 6.940234
-8.517600 -13.618800 6.907443
-8.470800 -13.618800 6.890998
-8.424000 -13.618800 6.886893
-8.377200 -13.618800 6.879099
-8.330400 -13.618800 6.862648
-8.283600 -13.618800 6.818523
-8.236800 -13.618800 6.798953
-8.190000 -13.618800 6.767369
-8.143200 -13.618800 6.753430
-8.096400 -13.618800 6.748343
-8.049600 -13.618800 6.741831
-8.002800 -13.618800 6.736649
-7.956000 -13.618800 6.714275
-7.909200 -13.618800 6.706270
-7.862400 -13.618800 6.667177
-7.815600 -13.618800 6.662683
-7.768800 -13.618800 6.640962
-7.722000 -13.618800 6.620994
-7.675200 -13.618800 6.610482
-7.628400 -13.618800 6.607009
-7.581600 -13.618800 6.584095
-7.534800 -13.618800 6.568114
-7.488000 -13.618800 6.564235
-7.441200 -13.618800 6.556651
-7.394400 -13.618800 6.549709
-7.347600 -13.618800 6.541283
-7.300800 -13.618800 6.503500
-7.254000 -13.618800 6.499775
-7.207200 -13.618800 6.492009
-7.160400 -13.618800 6.492009
-7.113600 -13.618800 6.482498
-7.066800 -13.618800 6.469799
-7.020000 -13.618800 6.468109
-6.973200 -13.618800 6.468109
-6.926400 -13.618800 6.467217
-6.879600 -13.618800 6.450211
-6.832800 -13.618800 6.423757
-6.786000 -13.618800 6.391410
-6.739200 -13.618800 6.369825
-6.692400 -13.618800 6.333879
-6.645600 -13.618800 6.320199
-6.598800 -13.618800 6.316695
-6.552000 -13.618800 6.317196
-6.505200 -13.618800 6.309352
-6.458400 -13.618800 6.304763
-6.411600 -13.618800 6.295466
-6.364800 -13.618800 6.285985
-6.318000 -13.618800 6.277605
-6.271200 -13.618800 6.278946
-6.224400 -13.618800 6.260396
-6.177600 -13.618800 6.249104
-6.130800 -13.618800 6.238961
-6.084000 -13.618800 6.238080
-6.037200 -13.618800 6.209529
-5.990400 -13.618800 6.197276
-5.943600 -13.618800 6.182147
-5.896800 -13.618800 6.182147
-5.850000 -13.618800 6.167340
-5.803200 -13.618800 6.167340
-5.756400 -13.618800 6.167340
-5.709600 -13.618800 6.162014
-5.662800 -13.618800 6.162014
-5.616000 -13.618800 6.159569
-5.569200 -13.618800 6.155861
-5.522400 -13.618800 6.155861
-5.475600 -13.618800 6.149932
-5.428800 -13.618800 6.123353
-5.382000 -13.618800 6.123372
-5.335200 -13.618800 6.123372
-5.288400 -13.618800 6.120833
-5.241600 -13.618800 6.109771
-5.194800 -13.618800 6.099535
-5.148000 -13.618800 6.062911
-5.101200 -13.618800 6.078178
-5.054400 -13.618800 6.078178
-5.007600 -13.618800 6.076739
-4.960800 -13.618800 6.076739
-4.914000 -13.618800 6.061192
-4.867200 -13.618800 6.050854
-4.820400 -13.618800 6.061192
-4.773600 -13.618800 6.032028
-4.726800 -13.618800 6.049974
-4.680000 -13.618800 6.050854
-4.633200 -13.618800 6.050854
-4.586400 -13.618800 6.065857
-4.539600 -13.618800 6.065857
-4.492800 -13.618800 6.049974
-4.446000 -13.618800 6.049974
-4.399200 -13.618800 6.034909
-4.352400 -13.618800 6.034909
-4.305600 -13.618800 6.033580
-4.258800 -13.618800 6.026200
-4.212000 -13.618800 6.024011
-4.165200 -13.618800 6.016337
-4.118400 -13.618800 6.033773
-4.071600 -13.618800 6.041487
-4.024800 -13.618800 6.041487
-3.978000 -13.618800 6.061263
-3.931200 -13.618800 6.075275
-3.884400 -13.618800 6.092394
-3.837600 -13.618800 6.094104
-3.790800 -13.618800 6.092394
-3.744000 -13.618800 6.089763
-3.697200 -13.618800 6.068616
-3.650400 -13.618800 6.050902
-3.603600 -13.618800 6.029307
-3.556800 -13.618800 6.025144
-3.510000 -13.618800 6.017910
-3.463200 -13.618800 6.029307
-3.416400 -13.618800 6.033060
-3.369600 -13.618800 6.033060
-3.322800 -13.618800 6.027472
-3.276000 -13.618800 6.027472
-3.229200 -13.618800 6.026626
-3.182400 -13.618800 6.024672
-3.135600 -13.618800 6.020596
-3.088800 -13.618800 6.020596
-3.042000 -13.618800 6.020596
-2.995200 -13.618800 6.015169
-2.948400 -13.618800 6.001475
-2.901600 -13.618800 5.992413
-2.854800 -13.618800 5.996905
-2.808000 -13.618800 5.995605
-2.761200 -13.618800 5.992728
-2.714400 -13.618800 5.992413
-2.667600 -13.618800 6.010569
-2.620800 -13.618800 6.011865
-2.574000 -13.618800 6.011865
-2.527200 -13.618800 6.001399
-2.480400 -13.618800 5.978421
-2.433600 -13.618800 5.978263
-2.386800 -13.618800 5.978454
-2.340000 -13.618800 5.974945
-2.293200 -13.618800 5.978263
-2.246400 -13.618800 5.988461
-2.199600 -13.618800 6.005375
-2.152800 -13.618800 6.031979
-2.106000 -13.618800 6.031979
-2.059200 -13.618800 6.054379
-2.012400 -13.618800 6.067566
-1.965600 -13.618800 6.067566
-1.918800 -13.618800 6.062826
-1.872000 -13.618800 6.054379
-1.825200 -13.618800 6.050446
-1.778400 -13.618800 6.056772
-1.731600 -13.618800 6.062826
-1.684800 -13.618800 6.062826
-1.638000 -13.618800 6.067626
-1.591200 -13.618800 6.079634
-1.544400 -13.618800 6.104798
-1.497600 -13.618800 6.099018
-1.450800 -13.618800 6.108533
-1.404000 -13.618800 6.103838
-1.357200 -13.618800 6.106707
-1.310400 -13.618800 6.127224
-1.263600 -13.618800 6.138994
-1.216800 -13.618800 6.175360
-1.170000 -13.618800 6.196090
-1.123200 -13.618800 6.200167
-1.076400 -13.618800 6.200341
-1.029600 -13.618800 6.200341
-0.982800 -13.618800 6.192995
-0.936000 -13.618800 6.189399
-0.889200 -13.618800 6.206414
-0.842400 -13.618800 6.204020
-0.795600 -13.618800 6.204020
-0.748800 -13.618800 6.211444
-0.702000 -13.618800 6.216382
-0.655200 -13.618800 6.226774
-0.608400 -13.618800 6.229608
-0.561600 -13.618800 6.229608
-0.514800 -13.618800 6.261675
-0.468000 -13.618800 6.261675
-0.421200 -13.618800 6.264881
-0.374400 -13.618800 6.272186
-0.327600 -13.618800 6.284722
-0.280800 -13.618800 6.298481
-0.234000 -13.618800 6.306978
-0.187200 -13.618800 6.317208
-0.140400 -13.618800 6.332982
-0.093600 -13.618800 6.334474
-0.046800 -13.618800 6.344826
0.000000 -13.618800 6.347957
0.046800 -13.618800 6.361526
0.093600 -13.618800 6.397101
0.140400 -13.618800 6.409011
0.187200 -13.618800 6.418735
0.234000 -13.618800 6.426000
0.280800 -13.618800 6.440147
0.327600 -13.618800 6.467974
0.374400 -13.618800 6.513738
0.421200 -13.618800 6.520495
0.468000 -13.618800 6.525993
0.514800 -13.618800 6.529428
0.561600 -13.618800 6.543555
0.608400 -13.618800 6.553652
0.655200 -13.618800 6.553652
0.702000 -13.618800 6.592185
0.748800 -13.618800 6.607209
0.795600 -13.618800 6.620984
0.842400 -13.618800 6.637476
0.889200 -13.618800 6.648310
0.936000 -13.618800 6.670793
0.982800 -13.618800 6.674584
1.029600 -13.618800 6.678930
1.076400 -13.618800 6.695510
1.123200 -13.618800 6.726587
1.170000 -13.618800 6.760564
1.216800 -13.618800 6.792541
1.263600 -13.618800 6.802238
1.310400 -13.618800 6.815214
1.357200 -13.618800 6.847154
1.404000 -13.618800 6.853204
1.450800 -13.618800 6.893819
1.497600 -13.618800 6.943408
1.544400 -13.618800 6.958378
1.591200 -13.618800 6.967595
1.638000 -13.618800 6.994880
1.684800 -13.618800 7.019793
1.731600 -13.618800 7.048587
1.778400 -13.618800 7.060247
1.825200 -13.618800 7.074857
1.872000 -13.618800 7.093106
1.918800 -13.618800 7.095292
1.965600 -13.618800 7.097645
2.012400 -13.618800 7.132397
2.059200 -13.618800 7.180634
2.106000 -13.618800 7.216822
2.152800 -13.618800 7.282300
2.199600 -13.618800 7.320173
2.246400 -13.618800 7.335349
2.293200 -13.618800 7.344106
2.340000 -13.618800 7.374711
2.386800 -13.618800 7.405562
2.433600 -13.618800 7.421409
2.480400 -13.618800 7.454347
2.527200 -13.618800 7.518601
2.574000 -13.618800 7.518601
2.620800 -13.618800 7.581055
2.667600 -13.618800 7.653716
2.714400 -13.618800 7.691015
2.761200 -13.618800 7.714011
2.808000 -13.618800 7.734699
2.854800 -13.618800 7.781345
2.901600 -13.618800 7.837853
2.948400 -13.618800 7.906456
2.995200 -13.618800 7.955101
3.042000 -13.618800 7.966581
3.088800 -13.618800 7.988456
3.135600 -13.618800 8.050537
3.182400 -13.618800 8.053983
3.229200 -13.618800 8.117467
3.276000 -13.618800 8.410671
3.322800 -13.618800 9.163737
3.369600 -13.618800 9.467744
3.416400 -13.618800 10.394871
12.542400 -13.618800 8.005239
12.589200 -13.618800 8.002766
12.636000 -13.618800 7.978412
12.682800 -13.618800 7.975039
12.729600 -13.618800 7.975039
12.776400 -13.618800 7.981066
12.823200 -13.618800 7.981066
12.870000 -13.618800 7.986707
12.916800 -13.618800 7.990192
12.963600 -13.618800 7.995125
13.010400 -13.618800 7.995125
13.057200 -13.618800 7.993271
13.104000 -13.618800 7.990192
13.150800 -13.618800 7.987709
13.197600 -13.618800 7.992011
13.244400 -13.618800 7.990426
13.291200 -13.618800 7.986410
13.338000 -13.618800 7.983456
13.384800 -13.618800 7.989393
13.431600 -13.618800 7.999877
13.478400 -13.618800 7.999877
13.525200 -13.618800 8.001768
13.572000 -13.618800 8.001768
13.618800 -13.618800 7.999877
13.665600 -13.618800 8.005285
13.712400 -13.618800 8.002684
13.759200 -13.618800 8.009539
13.806000 -13.618800 8.025073
13.852800 -13.618800 8.012239
13.899600 -13.618800 8.016820
13.946400 -13.618800 8.025755
13.993200 -13.618800 8.025073
14.040000 -13.618800 8.031740
14.086800 -13.618800 8.032750
14.133600 -13.618800 8.042555
14.180400 -13.618800 8.045344
14.227200 -13.618800 8.042587
14.274000 -13.618800 8.034517
14.320800 -13.618800 8.027741
14.367600 -13.618800 8.006510
14.414400 -13.618800 7.985625
14.461200 -13.618800 7.965342
15.163200 -13.618800 6.763790
15.210000 -13.618800 6.763790
15.256800 -13.618800 6.761315
15.303600 -13.618800 6.763790
15.350400 -13.618800 6.750331
15.397200 -13.618800 6.742976
15.444000 -13.618800 6.742976
15.490800 -13.618800 6.742976
15.537600 -13.618800 6.742976
15.584400 -13.618800 6.717907
15.631200 -13.618800 6.712480
15.678000 -13.618800 6.717907
15.724800 -13.618800 6.711251
15.771600 -13.618800 6.702954
15.818400 -13.618800 6.692410
15.865200 -13.618800 6.660719
16.286400 -13.618800 4.002915
16.333200 -13.618800 3.850947
16.567200 -13.618800 2.419842
16.614000 -13.618800 2.187183
-18.720000 -13.572000 0.000000
-18.673200 -13.572000 0.000000
-18.626400 -13.572000 0.000000
-18.579600 -13.572000 -7.206233
-18.532800 -13.572000 -7.206233
-18.486000 -13.572000 -7.206233
-18.439200 -13.572000 -7.206233
-18.392400 -13.572000 -7.197760
-18.345600 -13.572000 -7.197647
-18.298800 -13.572000 -7.189176
-18.252000 -13.572000 -7.187609
-18.205200 -13.572000 -7.186157
-18.158400 -13.572000 -7.178933
-18.111600 -13.572000 -7.168478
-18.064800 -13.572000 -7.156663
-18.018000 -13.572000 -7.126438
-17.971200 -13.572000 -7.137281
-17.924400 -13.572000 -7.137281
-17.877600 -13.572000 -7.145959
-17.830800 -13.572000 -7.142435
-17.784000 -13.572000 -7.124287
-17.737200 -13.572000 -7.115996
-17.690400 -13.572000 -7.105423
-17.643600 -13.572000 -7.105423
-17.596800 -13.572000 -7.098811
-17.550000 -13.572000 -7.084708
-17.503200 -13.572000 -7.084359
-17.456400 -13.572000 -7.069805
-17.409600 -13.572000 -7.066463
-17.362800 -13.572000 -7.062152
-17.316000 -13.572000 -7.057240
-17.269200 -13.572000 -7.038017
-17.222400 -13.572000 -7.021861
-17.175600 -13.572000 -7.005113
-17.128800 -13.572000 -6.920886
-17.082000 -13.572000 -6.885127
-17.035200 -13.572000 -6.848802
-16.988400 -13.572000 -6.803207
-16.941600 -13.572000 -6.684995
-15.397200 -13.572000 6.836684
-15.350400 -13.572000 6.848747
-15.303600 -13.572000 6.867231
-15.256800 -13.572000 6.877324
-15.210000 -13.572000 6.887603
-15.163200 -13.572000 6.910875
-15.116400 -13.572000 6.930061
-15.069600 -13.572000 6.934679
-15.022800 -13.572000 6.942965
-14.976000 -13.572000 6.946571
-14.929200 -13.572000 6.957306
-14.882400 -13.572000 6.971835
-14.835600 -13.572000 6.981847
-14.788800 -13.572000 6.984470
-14.742000 -13.572000 6.985791
-14.695200 -13.572000 6.987860
-14.648400 -13.572000 7.000179
-14.601600 -13.572000 7.005656
-14.554800 -13.572000 7.006873
-14.508000 -13.572000 7.011098
-14.461200 -13.572000 7.014228
-14.414400 -13.572000 7.014340
-14.367600 -13.572000 7.014340
-14.320800 -13.572000 7.014340
-14.274000 -13.572000 7.013781
-14.227200 -13.572000 7.020948
-14.180400 -13.572000 7.022347
-14.133600 -13.572000 7.035291
-14.086800 -13.572000 7.038877
-14.040000 -13.572000 7.038877
-13.993200 -13.572000 7.038999
-13.946400 -13.572000 7.039850
-13.899600 -13.572000 7.046791
-13.852800 -13.572000 7.039850
-13.806000 -13.572000 7.039531
-13.759200 -13.572000 7.039531
-13.712400 -13.572000 7.039531
-13.665600 -13.572000 7.050033
-13.618800 -13.572000 7.055969
-13.572000 -13.572000 7.060730
-13.525200 -13.572000 7.067456
-13.478400 -13.572000 7.101989
-13.431600 -13.572000 7.120209
-13.384800 -13.572000 7.172741
-10.717200 -13.572000 13.159242
-10.670400 -13.572000 8.550940
-10.623600 -13.572000 8.447080
-10.576800 -13.572000 8.313379
-10.530000 -13.572000 8.283821
-10.483200 -13.572000 8.229815
-10.436400 -13.572000 8.198879
-10.389600 -13.572000 8.152916
-10.342800 -13.572000 8.141040
-10.296000 -13.572000 8.074583
-10.249200 -13.572000 8.012899
-10.202400 -13.572000 7.946528
-10.155600 -13.572000 7.891218
-10.108800 -13.572000 7.827731
-10.062000 -13.572000 7.761761
-10.015200 -13.572000 7.715179
-9.968400 -13.572000 7.695309
-9.921600 -13.572000 7.679267
-9.874800 -13.572000 7.616691
-9.828000 -13.572000 7.580390
-9.781200 -13.572000 7.517127
-9.734400 -13.572000 7.496523
-9.687600 -13.572000 7.463400
-9.640800 -13.572000 7.422515
-9.594000 -13.572000 7.392523
-9.547200 -13.572000 7.380448
-9.500400 -13.572000 7.355384
-9.453600 -13.572000 7.331985
-9.406800 -13.572000 7.320729
-9.360000 -13.572000 7.302897
-9.313200 -13.572000 7.295649
-9.266400 -13.572000 7.266034
-9.219600 -13.572000 7.214768
-9.172800 -13.572000 7.169781
-9.126000 -13.572000 7.141911
-9.079200 -13.572000 7.113485
-9.032400 -13.572000 7.086794
-8.985600 -13.572000 7.085800
-8.938800 -13.572000 7.083702
-8.892000 -13.572000 7.061191
-8.845200 -13.572000 7.044444
-8.798400 -13.572000 7.024268
-8.751600 -13.572000 7.001990
-8.704800 -13.572000 6.985225
-8.658000 -13.572000 6.971451
-8.611200 -13.572000 6.949980
-8.564400 -13.572000 6.940234
-8.517600 -13.572000 6.909809
-8.470800 -13.572000 6.898572
-8.424000 -13.572000 6.886893
-8.377200 -13.572000 6.879099
-8.330400 -13.572000 6.862648
-8.283600 -13.572000 6.823675
-8.236800 -13.572000 6.783761
-8.190000 -13.572000 6.762249
-8.143200 -13.572000 6.748343
-8.096400 -13.572000 6.741831
-8.049600 -13.572000 6.741800
-8.002800 -13.572000 6.733273
-7.956000 -13.572000 6.709099
-7.909200 -13.572000 6.703642
-7.862400 -13.572000 6.665835
-7.815600 -13.572000 6.647427
-7.768800 -13.572000 6.637693
-7.722000 -13.572000 6.629626
-7.675200 -13.572000 6.616677
-7.628400 -13.572000 6.608497
-7.581600 -13.572000 6.584525
-7.534800 -13.572000 6.584095
-7.488000 -13.572000 6.565762
-7.441200 -13.572000 6.560687
-7.394400 -13.572000 6.541768
-7.347600 -13.572000 6.528193
-7.300800 -13.572000 6.503500
-7.254000 -13.572000 6.499775
-7.207200 -13.572000 6.496271
-7.160400 -13.572000 6.496271
-7.113600 -13.572000 6.482498
-7.066800 -13.572000 6.468109
-7.020000 -13.572000 6.460444
-6.973200 -13.572000 6.458002
-6.926400 -13.572000 6.452252
-6.879600 -13.572000 6.434310
-6.832800 -13.572000 6.413925
-6.786000 -13.572000 6.381303
-6.739200 -13.572000 6.370905
-6.692400 -13.572000 6.333914
-6.645600 -13.572000 6.327040
-6.598800 -13.572000 6.320199
-6.552000 -13.572000 6.324828
-6.505200 -13.572000 6.309352
-6.458400 -13.572000 6.309352
-6.411600 -13.572000 6.295466
-6.364800 -13.572000 6.283978
-6.318000 -13.572000 6.277605
-6.271200 -13.572000 6.278946
-6.224400 -13.572000 6.261666
-6.177600 -13.572000 6.249104
-6.130800 -13.572000 6.238685
-6.084000 -13.572000 6.231854
-6.037200 -13.572000 6.207853
-5.990400 -13.572000 6.182147
-5.943600 -13.572000 6.167645
-5.896800 -13.572000 6.164777
-5.850000 -13.572000 6.167340
-5.803200 -13.572000 6.162014
-5.756400 -13.572000 6.162014
-5.709600 -13.572000 6.159569
-5.662800 -13.572000 6.162014
-5.616000 -13.572000 6.156661
-5.569200 -13.572000 6.143079
-5.522400 -13.572000 6.129666
-5.475600 -13.572000 6.123372
-5.428800 -13.572000 6.107673
-5.382000 -13.572000 6.106934
-5.335200 -13.572000 6.102983
-5.288400 -13.572000 6.079984
-5.241600 -13.572000 6.079243
-5.194800 -13.572000 6.079243
-5.148000 -13.572000 6.049525
-5.101200 -13.572000 6.041561
-5.054400 -13.572000 6.034489
-5.007600 -13.572000 6.034489
-4.960800 -13.572000 6.041561
-4.914000 -13.572000 6.032028
-4.867200 -13.572000 6.032028
-4.820400 -13.572000 6.050854
-4.773600 -13.572000 6.032028
-4.726800 -13.572000 6.049974
-4.680000 -13.572000 6.057291
-4.633200 -13.572000 6.050854
-4.586400 -13.572000 6.062009
-4.539600 -13.572000 6.062009
-4.492800 -13.572000 6.049974
-4.446000 -13.572000 6.049974
-4.399200 -13.572000 6.035520
-4.352400 -13.572000 6.033773
-4.305600 -13.572000 6.030666
-4.258800 -13.572000 6.016337
-4.212000 -13.572000 6.004823
-4.165200 -13.572000 5.991382
-4.118400 -13.572000 6.009630
-4.071600 -13.572000 6.033773
-4.024800 -13.572000 6.020306
-3.978000 -13.572000 6.043209
-3.931200 -13.572000 6.061286
-3.884400 -13.572000 6.071884
-3.837600 -13.572000 6.071884
-3.790800 -13.572000 6.073500
-3.744000 -13.572000 6.063200
-3.697200 -13.572000 6.054233
-3.650400 -13.572000 6.050702
-3.603600 -13.572000 6.013177
-3.556800 -13.572000 6.004470
-3.510000 -13.572000 6.000842
-3.463200 -13.572000 6.017910
-3.416400 -13.572000 6.017910
-3.369600 -13.572000 6.027472
-3.322800 -13.572000 6.026626
-3.276000 -13.572000 6.026626
-3.229200 -13.572000 6.024672
-3.182400 -13.572000 6.022863
-3.135600 -13.572000 6.017525
-3.088800 -13.572000 6.017525
-3.042000 -13.572000 6.016296
-2.995200 -13.572000 6.008140
-2.948400 -13.572000 5.989465
-2.901600 -13.572000 5.982554
-2.854800 -13.572000 5.995605
-2.808000 -13.572000 5.992413
-2.761200 -13.572000 5.992413
-2.714400 -13.572000 5.984181
-2.667600 -13.572000 6.001399
-2.620800 -13.572000 6.010948
-2.574000 -13.572000 6.015636
-2.527200 -13.572000 6.001399
-2.480400 -13.572000 5.994159
-2.433600 -13.572000 5.978263
-2.386800 -13.572000 5.994159
-2.340000 -13.572000 5.978263
-2.293200 -13.572000 5.978454
-2.246400 -13.572000 5.996714
-2.199600 -13.572000 6.019929
-2.152800 -13.572000 6.043959
-2.106000 -13.572000 6.058418
-2.059200 -13.572000 6.058418
-2.012400 -13.572000 6.066797
-1.965600 -13.572000 6.065926
-1.918800 -13.572000 6.059115
-1.872000 -13.572000 6.050446
-1.825200 -13.572000 6.046798
-1.778400 -13.572000 6.051327
-1.731600 -13.572000 6.051409
-1.684800 -13.572000 6.059115
-1.638000 -13.572000 6.067626
-1.591200 -13.572000 6.073898
-1.544400 -13.572000 6.079634
-1.497600 -13.572000 6.079614
-1.450800 -13.572000 6.093462
-1.404000 -13.572000 6.093462
-1.357200 -13.572000 6.103838
-1.310400 -13.572000 6.108533
-1.263600 -13.572000 6.138269
-1.216800 -13.572000 6.165358
-1.170000 -13.572000 6.196090
-1.123200 -13.572000 6.200167
-1.076400 -13.572000 6.200479
-1.029600 -13.572000 6.204242
-0.982800 -13.572000 6.189399
-0.936000 -13.572000 6.189399
-0.889200 -13.572000 6.206414
-0.842400 -13.572000 6.189399
-0.795600 -13.572000 6.189399
-0.748800 -13.572000 6.201570
-0.702000 -13.572000 6.207306
-0.655200 -13.572000 6.216382
-0.608400 -13.572000 6.216382
-0.561600 -13.572000 6.218416
-0.514800 -13.572000 6.256718
-0.468000 -13.572000 6.260399
-0.421200 -13.572000 6.264881
-0.374400 -13.572000 6.273685
-0.327600 -13.572000 6.278927
-0.280800 -13.572000 6.296288
-0.234000 -13.572000 6.305730
-0.187200 -13.572000 6.317208
-0.140400 -13.572000 6.332982
-0.093600 -13.572000 6.333191
-0.046800 -13.572000 6.344826
0.000000 -13.572000 6.360726
0.046800 -13.572000 6.360726
0.093600 -13.572000 6.382291
0.140400 -13.572000 6.405755
0.187200 -13.572000 6.419079
0.234000 -13.572000 6.430411
0.280800 -13.572000 6.443138
0.327600 -13.572000 6.482579
0.374400 -13.572000 6.516247
0.421200 -13.572000 6.520495
0.468000 -13.572000 6.520495
0.514800 -13.572000 6.529428
0.561600 -13.572000 6.543422
0.608400 -13.572000 6.553652
0.655200 -13.572000 6.549288
0.702000 -13.572000 6.584812
0.748800 -13.572000 6.598677
0.795600 -13.572000 6.616124
0.842400 -13.572000 6.637476
0.889200 -13.572000 6.649904
0.936000 -13.572000 6.675050
0.982800 -13.572000 6.675050
1.029600 -13.572000 6.686621
1.076400 -13.572000 6.707440
1.123200 -13.572000 6.721034
1.170000 -13.572000 6.751671
1.216800 -13.572000 6.796543
1.263600 -13.572000 6.802238
1.310400 -13.572000 6.812871
1.357200 -13.572000 6.847374
1.404000 -13.572000 6.859194
1.450800 -13.572000 6.893819
1.497600 -13.572000 6.936140
1.544400 -13.572000 6.951714
1.591200 -13.572000 6.963694
1.638000 -13.572000 6.976916
1.684800 -13.572000 7.003921
1.731600 -13.572000 7.048587
1.778400 -13.572000 7.060247
1.825200 -13.572000 7.078604
1.872000 -13.572000 7.093106
1.918800 -13.572000 7.097645
1.965600 -13.572000 7.112632
2.012400 -13.572000 7.123229
2.059200 -13.572000 7.180634
2.106000 -13.572000 7.206041
2.152800 -13.572000 7.267978
2.199600 -13.572000 7.307765
2.246400 -13.572000 7.328789
2.293200 -13.572000 7.347500
2.340000 -13.572000 7.370528
2.386800 -13.572000 7.400471
2.433600 -13.572000 7.420544
2.480400 -13.572000 7.453184
2.527200 -13.572000 7.513663
2.574000 -13.572000 7.525976
2.620800 -13.572000 7.581055
2.667600 -13.572000 7.615008
2.714400 -13.572000 7.660493
2.761200 -13.572000 7.694766
2.808000 -13.572000 7.723723
2.854800 -13.572000 7.781345
2.901600 -13.572000 7.826106
2.948400 -13.572000 7.893095
2.995200 -13.572000 7.911051
3.042000 -13.572000 7.940946
3.088800 -13.572000 7.966581
3.135600 -13.572000 7.991172
3.182400 -13.572000 8.016487
3.229200 -13.572000 8.016487
3.276000 -13.572000 8.410671
3.322800 -13.572000 9.163737
3.369600 -13.572000 9.676739
3.416400 -13.572000 10.738487
12.589200 -13.572000 8.013813
12.636000 -13.572000 8.003648
12.682800 -13.572000 7.992990
12.729600 -13.572000 7.981066
12.776400 -13.572000 7.992990
12.823200 -13.572000 7.981066
12.870000 -13.572000 7.986707
12.916800 -13.572000 7.986707
12.963600 -13.572000 7.998279
13.010400 -13.572000 7.998279
13.057200 -13.572000 8.003138
13.104000 -13.572000 7.993271
13.150800 -13.572000 7.993271
13.197600 -13.572000 8.005891
13.244400 -13.572000 8.005092
13.291200 -13.572000 8.000824
13.338000 -13.572000 7.993271
13.384800 -13.572000 8.002471
13.431600 -13.572000 8.002684
13.478400 -13.572000 8.002471
13.525200 -13.572000 8.002684
13.572000 -13.572000 8.003239
13.618800 -13.572000 8.002684
13.665600 -13.572000 8.007722
13.712400 -13.572000 8.005668
13.759200 -13.572000 8.009539
13.806000 -13.572000 8.012522
13.852800 -13.572000 8.012239
13.899600 -13.572000 8.012522
13.946400 -13.572000 8.025755
13.993200 -13.572000 8.026949
14.040000 -13.572000 8.038386
14.086800 -13.572000 8.046566
14.133600 -13.572000 8.055463
14.180400 -13.572000 8.058018
14.227200 -13.572000 8.056341
14.274000 -13.572000 8.046566
14.320800 -13.572000 8.034517
14.367600 -13.572000 8.006606
14.414400 -13.572000 7.990170
14.461200 -13.572000 7.971729
15.210000 -13.572000 6.760865
15.256800 -13.572000 6.759393
15.303600 -13.572000 6.761315
15.350400 -13.572000 6.747455
15.397200 -13.572000 6.745146
15.444000 -13.572000 6.747455
15.490800 -13.572000 6.742976
15.537600 -13.572000 6.720025
15.584400 -13.572000 6.717907
15.631200 -13.572000 6.717907
15.678000 -13.572000 6.737780
15.724800 -13.572000 6.717907
15.771600 -13.572000 6.711251
15.818400 -13.572000 6.702954
15.865200 -13.572000 6.682495
15.912000 -13.572000 6.638960
16.192800 -13.572000 4.693871
16.239600 -13.572000 4.472231
16.286400 -13.572000 4.164064
16.333200 -13.572000 3.994990
16.380000 -13.572000 3.764887
-18.720000 -13.525200 0.000000
-18.673200 -13.525200 0.000000
-18.626400 -13.525200 0.000000
-18.579600 -13.525200 -7.232465
-18.532800 -13.525200 -7.221110
-18.486000 -13.525200 -7.226492
-18.439200 -13.525200 -7.207276
-18.392400 -13.525200 -7.197760
-18.345600 -13.525200 -7.197760
-18.298800 -13.525200 -7.197647
-18.252000 -13.525200 -7.186157
-18.205200 -13.525200 -7.185293
-18.158400 -13.525200 -7.178933
-18.111600 -13.525200 -7.177290
-18.064800 -13.525200 -7.173012
-18.018000 -13.525200 -7.164936
-17.971200 -13.525200 -7.168478
-17.924400 -13.525200 -7.172519
-17.877600 -13.525200 -7.168478
-17.830800 -13.525200 -7.167197
-17.784000 -13.525200 -7.158536
-17.737200 -13.525200 -7.142435
-17.690400 -13.525200 -7.115996
-17.643600 -13.525200 -7.115076
-17.596800 -13.525200 -7.105423
-17.550000 -13.525200 -7.096782
-17.503200 -13.525200 -7.084708
-17.456400 -13.525200 -7.084423
-17.409600 -13.525200 -7.084359
-17.362800 -13.525200 -7.073598
-17.316000 -13.525200 -7.060556
-17.269200 -13.525200 -7.042261
-17.222400 -13.525200 -7.034207
-17.175600 -13.525200 -7.021438
-17.128800 -13.525200 -6.926280
-17.082000 -13.525200 -6.907002
-17.035200 -13.525200 -6.848245
-16.988400 -13.525200 -6.767626
-16.567200 -13.525200 -5.354797
-15.444000 -13.525200 6.808209
-15.397200 -13.525200 6.848747
-15.350400 -13.525200 6.858995
-15.303600 -13.525200 6.881384
-15.256800 -13.525200 6.895563
-15.210000 -13.525200 6.916868
-15.163200 -13.525200 6.930061
-15.116400 -13.525200 6.937200
-15.069600 -13.525200 6.948760
-15.022800 -13.525200 6.962433
-14.976000 -13.525200 6.974330
-14.929200 -13.525200 6.984075
-14.882400 -13.525200 6.984470
-14.835600 -13.525200 6.986059
-14.788800 -13.525200 6.989511
-14.742000 -13.525200 6.996810
-14.695200 -13.525200 6.998561
-14.648400 -13.525200 7.010273
-14.601600 -13.525200 7.025845
-14.554800 -13.525200 7.026860
-14.508000 -13.525200 7.028462
-14.461200 -13.525200 7.029897
-14.414400 -13.525200 7.034273
-14.367600 -13.525200 7.036934
-14.320800 -13.525200 7.034273
-14.274000 -13.525200 7.020948
-14.227200 -13.525200 7.021836
-14.180400 -13.525200 7.021836
-14.133600 -13.525200 7.035291
-14.086800 -13.525200 7.038877
-14.040000 -13.525200 7.035213
-13.993200 -13.525200 7.035213
-13.946400 -13.525200 7.042909
-13.899600 -13.525200 7.042909
-13.852800 -13.525200 7.039850
-13.806000 -13.525200 7.039531
-13.759200 -13.525200 7.039531
-13.712400 -13.525200 7.046223
-13.665600 -13.525200 7.055969
-13.618800 -13.525200 7.056989
-13.572000 -13.525200 7.063754
-13.525200 -13.525200 7.077266
-13.478400 -13.525200 7.105106
-13.431600 -13.525200 7.125867
-10.717200 -13.525200 13.167464
-10.670400 -13.525200 8.577349
-10.623600 -13.525200 8.459017
-10.576800 -13.525200 8.396505
-10.530000 -13.525200 8.235455
-10.483200 -13.525200 8.228873
-10.436400 -13.525200 8.198879
-10.389600 -13.525200 8.152916
-10.342800 -13.525200 8.138205
-10.296000 -13.525200 8.072220
-10.249200 -13.525200 7.979529
-10.202400 -13.525200 7.929262
-10.155600 -13.525200 7.869765
-10.108800 -13.525200 7.803601
-10.062000 -13.525200 7.722604
-10.015200 -13.525200 7.712481
-9.968400 -13.525200 7.680037
-9.921600 -13.525200 7.633004
-9.874800 -13.525200 7.569206
-9.828000 -13.525200 7.515261
-9.781200 -13.525200 7.491561
-9.734400 -13.525200 7.470351
-9.687600 -13.525200 7.452119
-9.640800 -13.525200 7.419544
-9.594000 -13.525200 7.383407
-9.547200 -13.525200 7.378724
-9.500400 -13.525200 7.365975
-9.453600 -13.525200 7.350167
-9.406800 -13.525200 7.320729
-9.360000 -13.525200 7.303586
-9.313200 -13.525200 7.285679
-9.266400 -13.525200 7.256660
-9.219600 -13.525200 7.204420
-9.172800 -13.525200 7.169941
-9.126000 -13.525200 7.161469
-9.079200 -13.525200 7.125528
-9.032400 -13.525200 7.086001
-8.985600 -13.525200 7.074604
-8.938800 -13.525200 7.061191
-8.892000 -13.525200 7.055725
-8.845200 -13.525200 7.028123
-8.798400 -13.525200 7.023108
-8.751600 -13.525200 7.001990
-8.704800 -13.525200 6.980132
-8.658000 -13.525200 6.947049
-8.611200 -13.525200 6.926110
-8.564400 -13.525200 6.914317
-8.517600 -13.525200 6.908289
-8.470800 -13.525200 6.898572
-8.424000 -13.525200 6.888311
-8.377200 -13.525200 6.878224
-8.330400 -13.525200 6.840622
-8.283600 -13.525200 6.816222
-8.236800 -13.525200 6.774805
-8.190000 -13.525200 6.748343
-8.143200 -13.525200 6.733273
-8.096400 -13.525200 6.726337
-8.049600 -13.525200 6.724622
-8.002800 -13.525200 6.714275
-7.956000 -13.525200 6.698199
-7.909200 -13.525200 6.684745
-7.862400 -13.525200 6.651278
-7.815600 -13.525200 6.640962
-7.768800 -13.525200 6.629954
-7.722000 -13.525200 6.629626
-7.675200 -13.525200 6.620994
-7.628400 -13.525200 6.610482
-7.581600 -13.525200 6.584095
-7.534800 -13.525200 6.584095
-7.488000 -13.525200 6.565762
-7.441200 -13.525200 6.564235
-7.394400 -13.525200 6.541768
-7.347600 -13.525200 6.519983
-7.300800 -13.525200 6.499775
-7.254000 -13.525200 6.496271
-7.207200 -13.525200 6.490466
-7.160400 -13.525200 6.488033
-7.113600 -13.525200 6.478397
-7.066800 -13.525200 6.469799
-7.020000 -13.525200 6.453795
-6.973200 -13.525200 6.452252
-6.926400 -13.525200 6.450423
-6.879600 -13.525200 6.426010
-6.832800 -13.525200 6.391410
-6.786000 -13.525200 6.370211
-6.739200 -13.525200 6.345564
-6.692400 -13.525200 6.327040
-6.645600 -13.525200 6.320199
-6.598800 -13.525200 6.317196
-6.552000 -13.525200 6.320576
-6.505200 -13.525200 6.315902
-6.458400 -13.525200 6.309963
-6.411600 -13.525200 6.295466
-6.364800 -13.525200 6.283978
-6.318000 -13.525200 6.278946
-6.271200 -13.525200 6.278946
-6.224400 -13.525200 6.261666
-6.177600 -13.525200 6.238685
-6.130800 -13.525200 6.225786
-6.084000 -13.525200 6.219590
-6.037200 -13.525200 6.194118
-5.990400 -13.525200 6.171861
-5.943600 -13.525200 6.164777
-5.896800 -13.525200 6.164777
-5.850000 -13.525200 6.167645
-5.803200 -13.525200 6.162014
-5.756400 -13.525200 6.159569
-5.709600 -13.525200 6.156661
-5.662800 -13.525200 6.159569
-5.616000 -13.525200 6.155861
-5.569200 -13.525200 6.129666
-5.522400 -13.525200 6.121913
-5.475600 -13.525200 6.106934
-5.428800 -13.525200 6.079243
-5.382000 -13.525200 6.070734
-5.335200 -13.525200 6.056028
-5.288400 -13.525200 6.034973
-5.241600 -13.525200 6.031568
-5.194800 -13.525200 6.028490
-5.148000 -13.525200 6.011522
-5.101200 -13.525200 6.007237
-5.054400 -13.525200 6.011522
-5.007600 -13.525200 6.019439
-4.960800 -13.525200 6.021112
-4.914000 -13.525200 6.011662
-4.867200 -13.525200 6.019439
-4.820400 -13.525200 6.021499
-4.773600 -13.525200 6.010917
-4.726800 -13.525200 6.011662
-4.680000 -13.525200 6.032028
-4.633200 -13.525200 6.042376
-4.586400 -13.525200 6.057291
-4.539600 -13.525200 6.059113
-4.492800 -13.525200 6.049974
-4.446000 -13.525200 6.049974
-4.399200 -13.525200 6.033580
-4.352400 -13.525200 6.029072
-4.305600 -13.525200 6.016337
-4.258800 -13.525200 5.998831
-4.212000 -13.525200 5.989735
-4.165200 -13.525200 5.989531
-4.118400 -13.525200 5.998649
-4.071600 -13.525200 5.998649
-4.024800 -13.525200 6.005028
-3.978000 -13.525200 6.038530
-3.931200 -13.525200 6.048312
-3.884400 -13.525200 6.061263
-3.837600 -13.525200 6.061263
-3.790800 -13.525200 6.060420
-3.744000 -13.525200 6.050902
-3.697200 -13.525200 6.050702
-3.650400 -13.525200 6.004470
-3.603600 -13.525200 5.995101
-3.556800 -13.525200 5.989041
-3.510000 -13.525200 5.971474
-3.463200 -13.525200 5.991056
-3.416400 -13.525200 5.995101
-3.369600 -13.525200 6.000842
-3.322800 -13.525200 6.016293
-3.276000 -13.525200 6.017525
-3.229200 -13.525200 6.016293
-3.182400 -13.525200 6.016293
-3.135600 -13.525200 6.001475
-3.088800 -13.525200 6.001475
-3.042000 -13.525200 5.993061
-2.995200 -13.525200 5.989465
-2.948400 -13.525200 5.974737
-2.901600 -13.525200 5.968543
-2.854800 -13.525200 5.983317
-2.808000 -13.525200 5.982554
-2.761200 -13.525200 5.983317
-2.714400 -13.525200 5.978421
-2.667600 -13.525200 5.984181
-2.620800 -13.525200 5.995605
-2.574000 -13.525200 6.010569
-2.527200 -13.525200 5.994159
-2.480400 -13.525200 5.978454
-2.433600 -13.525200 5.973771
-2.386800 -13.525200 5.978454
-2.340000 -13.525200 5.976875
-2.293200 -13.525200 5.978454
-2.246400 -13.525200 5.996714
-2.199600 -13.525200 6.005375
-2.152800 -13.525200 6.028479
-2.106000 -13.525200 6.031979
-2.059200 -13.525200 6.046464
-2.012400 -13.525200 6.054379
-1.965600 -13.525200 6.054379
-1.918800 -13.525200 6.057198
-1.872000 -13.525200 6.050446
-1.825200 -13.525200 6.050446
-1.778400 -13.525200 6.051409
-1.731600 -13.525200 6.051327
-1.684800 -13.525200 6.051409
-1.638000 -13.525200 6.062826
-1.591200 -13.525200 6.067228
-1.544400 -13.525200 6.067626
-1.497600 -13.525200 6.062029
-1.450800 -13.525200 6.075807
-1.404000 -13.525200 6.077508
-1.357200 -13.525200 6.079614
-1.310400 -13.525200 6.083723
-1.263600 -13.525200 6.106707
-1.216800 -13.525200 6.138269
-1.170000 -13.525200 6.184790
-1.123200 -13.525200 6.184790
-1.076400 -13.525200 6.200341
-1.029600 -13.525200 6.189399
-0.982800 -13.525200 6.183191
-0.936000 -13.525200 6.175360
-0.889200 -13.525200 6.172000
-0.842400 -13.525200 6.164384
-0.795600 -13.525200 6.169518
-0.748800 -13.525200 6.179971
-0.702000 -13.525200 6.206040
-0.655200 -13.525200 6.214503
-0.608400 -13.525200 6.214503
-0.561600 -13.525200 6.216382
-0.514800 -13.525200 6.245100
-0.468000 -13.525200 6.256718
-0.421200 -13.525200 6.260399
-0.374400 -13.525200 6.272186
-0.327600 -13.525200 6.276685
-0.280800 -13.525200 6.296288
-0.234000 -13.525200 6.309078
-0.187200 -13.525200 6.331741
-0.140400 -13.525200 6.344988
-0.093600 -13.525200 6.347403
-0.046800 -13.525200 6.344988
0.000000 -13.525200 6.361028
0.046800 -13.525200 6.360726
0.093600 -13.525200 6.389646
0.140400 -13.525200 6.400166
0.187200 -13.525200 6.409011
0.234000 -13.525200 6.420512
0.280800 -13.525200 6.431647
0.327600 -13.525200 6.464322
0.374400 -13.525200 6.507661
0.421200 -13.525200 6.507661
0.468000 -13.525200 6.507661
0.514800 -13.525200 6.516247
0.561600 -13.525200 6.527717
0.608400 -13.525200 6.531007
0.655200 -13.525200 6.531007
0.702000 -13.525200 6.549288
0.748800 -13.525200 6.584812
0.795600 -13.525200 6.608678
0.842400 -13.525200 6.616124
0.889200 -13.525200 6.648310
0.936000 -13.525200 6.670662
0.982800 -13.525200 6.675050
1.029600 -13.525200 6.686621
1.076400 -13.525200 6.696138
1.123200 -13.525200 6.716168
1.170000 -13.525200 6.729339
1.216800 -13.525200 6.781052
1.263600 -13.525200 6.797490
1.310400 -13.525200 6.811157
1.357200 -13.525200 6.829462
1.404000 -13.525200 6.845760
1.450800 -13.525200 6.889856
1.497600 -13.525200 6.895711
1.544400 -13.525200 6.943408
1.591200 -13.525200 6.959872
1.638000 -13.525200 6.971317
1.684800 -13.525200 7.007671
1.731600 -13.525200 7.026304
1.778400 -13.525200 7.060247
1.825200 -13.525200 7.078604
1.872000 -13.525200 7.093907
1.918800 -13.525200 7.097645
1.965600 -13.525200 7.114453
2.012400 -13.525200 7.132397
2.059200 -13.525200 7.170063
2.106000 -13.525200 7.216822
2.152800 -13.525200 7.267978
2.199600 -13.525200 7.314080
2.246400 -13.525200 7.343789
2.293200 -13.525200 7.370320
2.340000 -13.525200 7.377669
2.386800 -13.525200 7.405067
2.433600 -13.525200 7.431621
2.480400 -13.525200 7.457090
2.527200 -13.525200 7.492459
2.574000 -13.525200 7.525976
2.620800 -13.525200 7.582883
2.667600 -13.525200 7.606029
2.714400 -13.525200 7.659161
2.761200 -13.525200 7.702469
2.808000 -13.525200 7.717955
2.854800 -13.525200 7.746015
2.901600 -13.525200 7.809609
2.948400 -13.525200 7.875663
2.995200 -13.525200 7.893095
3.042000 -13.525200 7.893095
3.088800 -13.525200 7.938642
3.135600 -13.525200 7.972671
3.182400 -13.525200 7.991172
3.229200 -13.525200 8.001328
3.276000 -13.525200 8.331563
3.322800 -13.525200 9.283496
3.369600 -13.525200 10.541928
3.416400 -13.525200 11.028972
12.589200 -13.525200 8.022487
12.636000 -13.525200 8.005239
12.682800 -13.525200 8.003648
12.729600 -13.525200 7.991093
12.776400 -13.525200 7.995125
12.823200 -13.525200 7.982599
12.870000 -13.525200 7.982599
12.916800 -13.525200 7.982599
12.963600 -13.525200 7.993265
13.010400 -13.525200 7.995125
13.057200 -13.525200 8.003138
13.104000 -13.525200 7.998279
13.150800 -13.525200 8.003138
13.197600 -13.525200 8.009256
13.244400 -13.525200 8.010212
13.291200 -13.525200 8.005891
13.338000 -13.525200 8.003239
13.384800 -13.525200 8.005092
13.431600 -13.525200 8.003239
13.478400 -13.525200 8.003239
13.525200 -13.525200 8.003239
13.572000 -13.525200 8.003239
13.618800 -13.525200 8.002684
13.665600 -13.525200 8.005285
13.712400 -13.525200 8.001624
13.759200 -13.525200 8.008238
13.806000 -13.525200 8.009539
13.852800 -13.525200 8.012239
13.899600 -13.525200 8.012522
13.946400 -13.525200 8.025787
13.993200 -13.525200 8.032145
14.040000 -13.525200 8.042555
14.086800 -13.525200 8.051276
14.133600 -13.525200 8.056341
14.180400 -13.525200 8.058018
14.227200 -13.525200 8.056341
14.274000 -13.525200 8.056279
14.320800 -13.525200 8.039701
14.367600 -13.525200 8.025658
14.414400 -13.525200 8.006510
14.461200 -13.525200 7.988101
15.256800 -13.525200 6.763790
15.303600 -13.525200 6.763636
15.350400 -13.525200 6.752075
15.397200 -13.525200 6.747455
15.444000 -13.525200 6.747455
15.490800 -13.525200 6.742976
15.537600 -13.525200 6.720025
15.584400 -13.525200 6.717907
15.631200 -13.525200 6.724407
15.678000 -13.525200 6.744094
15.724800 -13.525200 6.744094
15.771600 -13.525200 6.717907
15.865200 -13.525200 6.702954
15.912000 -13.525200 6.682495
15.958800 -13.525200 6.638960
16.239600 -13.525200 4.679866
16.286400 -13.525200 4.352654
16.333200 -13.525200 4.148985
-18.720000 -13.478400 0.000000
-18.673200 -13.478400 0.000000
-18.626400 -13.478400 0.000000
-18.579600 -13.478400 -7.232465
-18.532800 -13.478400 -7.232860
-18.486000 -13.478400 -7.232860
-18.439200 -13.478400 -7.217769
-18.392400 -13.478400 -7.216294
-18.345600 -13.478400 -7.217769
-18.298800 -13.478400 -7.216294
-18.252000 -13.478400 -7.187609
-18.205200 -13.478400 -7.186157
-18.158400 -13.478400 -7.178934
-18.111600 -13.478400 -7.178934
-18.064800 -13.478400 -7.177290
-18.018000 -13.478400 -7.164936
-17.971200 -13.478400 -7.173012
-17.924400 -13.478400 -7.177290
-17.877600 -13.478400 -7.182715
-17.830800 -13.478400 -7.182715
-17.784000 -13.478400 -7.182146
-17.737200 -13.478400 -7.158536
-17.690400 -13.478400 -7.133177
-17.643600 -13.478400 -7.115996
-17.596800 -13.478400 -7.105423
-17.550000 -13.478400 -7.090554
-17.503200 -13.478400 -7.084708
-17.456400 -13.478400 -7.084423
-17.409600 -13.478400 -7.084359
-17.362800 -13.478400 -7.081438
-17.316000 -13.478400 -7.061953
-17.269200 -13.478400 -7.044731
-17.222400 -13.478400 -7.034207
-17.175600 -13.478400 -7.021861
-17.128800 -13.478400 -6.968708
-17.082000 -13.478400 -6.907002
-17.035200 -13.478400 -6.848245
-15.490800 -13.478400 6.808209
-15.444000 -13.478400 6.823182
-15.397200 -13.478400 6.870649
-15.350400 -13.478400 6.879595
-15.303600 -13.478400 6.895563
-15.256800 -13.478400 6.914230
-15.210000 -13.478400 6.921960
-15.163200 -13.478400 6.934518
-15.116400 -13.478400 6.948760
-15.069600 -13.478400 6.969017
-15.022800 -13.478400 6.976740
-14.976000 -13.478400 6.984823
-14.929200 -13.478400 6.987860
-14.882400 -13.478400 6.996037
-14.835600 -13.478400 6.998561
-14.788800 -13.478400 6.999761
-14.742000 -13.478400 7.001151
-14.695200 -13.478400 7.007547
-14.648400 -13.478400 7.014228
-14.601600 -13.478400 7.028462
-14.554800 -13.478400 7.028462
-14.508000 -13.478400 7.028462
-14.461200 -13.478400 7.028462
-14.414400 -13.478400 7.036934
-14.367600 -13.478400 7.037166
-14.320800 -13.478400 7.037112
-14.274000 -13.478400 7.027415
-14.227200 -13.478400 7.037112
-14.180400 -13.478400 7.038877
-14.133600 -13.478400 7.044497
-14.086800 -13.478400 7.042909
-14.040000 -13.478400 7.036821
-13.993200 -13.478400 7.039850
-13.946400 -13.478400 7.046119
-13.899600 -13.478400 7.042909
-13.852800 -13.478400 7.039531
-13.806000 -13.478400 7.039850
-13.759200 -13.478400 7.046223
-13.712400 -13.478400 7.053578
-13.665600 -13.478400 7.061883
-13.618800 -13.478400 7.065505
-13.572000 -13.478400 7.077266
-13.525200 -13.478400 7.105106
-13.478400 -13.478400 7.124623
-13.431600 -13.478400 7.165716
-10.717200 -13.478400 13.220354
-10.670400 -13.478400 8.585869
-10.623600 -13.478400 8.459017
-10.576800 -13.478400 8.396505
-10.530000 -13.478400 8.235455
-10.483200 -13.478400 8.228873
-10.436400 -13.478400 8.194400
-10.389600 -13.478400 8.184590
-10.342800 -13.478400 8.138205
-10.296000 -13.478400 8.072220
-10.249200 -13.478400 7.957762
-10.202400 -13.478400 7.923998
-10.155600 -13.478400 7.843440
-10.108800 -13.478400 7.780396
-10.062000 -13.478400 7.715179
-10.015200 -13.478400 7.692232
-9.968400 -13.478400 7.680037
-9.921600 -13.478400 7.633004
-9.874800 -13.478400 7.515261
-9.828000 -13.478400 7.491561
-9.781200 -13.478400 7.487089
-9.734400 -13.478400 7.453412
-9.687600 -13.478400 7.422515
-9.640800 -13.478400 7.392638
-9.594000 -13.478400 7.380448
-9.547200 -13.478400 7.370145
-9.500400 -13.478400 7.362608
-9.453600 -13.478400 7.321392
-9.406800 -13.478400 7.302115
-9.360000 -13.478400 7.289908
-9.313200 -13.478400 7.266034
-9.266400 -13.478400 7.227225
-9.219600 -13.478400 7.202138
-9.172800 -13.478400 7.161469
-9.126000 -13.478400 7.160685
-9.079200 -13.478400 7.113485
-9.032400 -13.478400 7.077095
-8.985600 -13.478400 7.061191
-8.938800 -13.478400 7.058753
-8.892000 -13.478400 7.051533
-8.845200 -13.478400 7.025706
-8.798400 -13.478400 7.016166
-8.751600 -13.478400 7.001990
-8.704800 -13.478400 6.977755
-8.658000 -13.478400 6.947396
-8.611200 -13.478400 6.926110
-8.564400 -13.478400 6.914317
-8.517600 -13.478400 6.907443
-8.470800 -13.478400 6.898572
-8.424000 -13.478400 6.882501
-8.377200 -13.478400 6.876215
-8.330400 -13.478400 6.825729
-8.283600 -13.478400 6.783761
-8.236800 -13.478400 6.749330
-8.190000 -13.478400 6.739862
-8.143200 -13.478400 6.726337
-8.096400 -13.478400 6.716399
-8.049600 -13.478400 6.709099
-8.002800 -13.478400 6.698199
-7.956000 -13.478400 6.684745
-7.909200 -13.478400 6.666388
-7.862400 -13.478400 6.643243
-7.815600 -13.478400 6.632044
-7.768800 -13.478400 6.627102
-7.722000 -13.478400 6.627102
-7.675200 -13.478400 6.616677
-7.628400 -13.478400 6.610482
-7.581600 -13.478400 6.564235
-7.534800 -13.478400 6.564235
-7.488000 -13.478400 6.560841
-7.441200 -13.478400 6.560687
-7.394400 -13.478400 6.523125
-7.347600 -13.478400 6.517428
-7.300800 -13.478400 6.496271
-7.254000 -13.478400 6.492009
-7.207200 -13.478400 6.488033
-7.160400 -13.478400 6.478397
-7.113600 -13.478400 6.469799
-7.066800 -13.478400 6.452252
-7.020000 -13.478400 6.443465
-6.973200 -13.478400 6.443418
-6.926400 -13.478400 6.436680
-6.879600 -13.478400 6.416497
-6.832800 -13.478400 6.381303
-6.786000 -13.478400 6.359788
-6.739200 -13.478400 6.333879
-6.692400 -13.478400 6.324828
-6.645600 -13.478400 6.316173
-6.598800 -13.478400 6.315902
-6.552000 -13.478400 6.320576
-6.505200 -13.478400 6.315902
-6.458400 -13.478400 6.309352
-6.411600 -13.478400 6.288085
-6.364800 -13.478400 6.283978
-6.318000 -13.478400 6.277605
-6.271200 -13.478400 6.266473
-6.224400 -13.478400 6.250777
-6.177600 -13.478400 6.219590
-6.130800 -13.478400 6.194118
-6.084000 -13.478400 6.194118
-6.037200 -13.478400 6.186813
-5.990400 -13.478400 6.167645
-5.943600 -13.478400 6.155024
-5.896800 -13.478400 6.144095
-5.850000 -13.478400 6.144095
-5.803200 -13.478400 6.143196
-5.756400 -13.478400 6.129666
-5.709600 -13.478400 6.140899
-5.662800 -13.478400 6.140899
-5.616000 -13.478400 6.140899
-5.569200 -13.478400 6.121913
-5.522400 -13.478400 6.076558
-5.475600 -13.478400 6.070734
-5.428800 -13.478400 6.055849
-5.382000 -13.478400 6.046016
-5.335200 -13.478400 6.019831
-5.288400 -13.478400 6.002374
-5.241600 -13.478400 5.989593
-5.194800 -13.478400 5.989092
-5.148000 -13.478400 5.989047
-5.101200 -13.478400 5.989047
-5.054400 -13.478400 5.989047
-5.007600 -13.478400 5.997308
-4.960800 -13.478400 6.011522
-4.914000 -13.478400 6.008456
-4.867200 -13.478400 6.008456
-4.820400 -13.478400 6.010917
-4.773600 -13.478400 6.003408
-4.726800 -13.478400 6.003741
-4.680000 -13.478400 6.003408
-4.633200 -13.478400 6.008456
-4.586400 -13.478400 6.042652
-4.539600 -13.478400 6.043055
-4.492800 -13.478400 6.042652
-4.446000 -13.478400 6.043055
-4.399200 -13.478400 6.029072
-4.352400 -13.478400 6.019027
-4.305600 -13.478400 6.004197
-4.258800 -13.478400 5.989531
-4.212000 -13.478400 5.976556
-4.165200 -13.478400 5.976556
-4.118400 -13.478400 5.989735
-4.071600 -13.478400 5.989735
-4.024800 -13.478400 5.998649
-3.978000 -13.478400 6.009630
-3.931200 -13.478400 6.040818
-3.884400 -13.478400 6.060420
-3.837600 -13.478400 6.051920
-3.790800 -13.478400 6.050902
-3.744000 -13.478400 6.022113
-3.697200 -13.478400 6.017206
-3.650400 -13.478400 5.998965
-3.603600 -13.478400 5.989041
-3.556800 -13.478400 5.971474
-3.510000 -13.478400 5.960303
-3.463200 -13.478400 5.964808
-3.416400 -13.478400 5.984606
-3.369600 -13.478400 5.984606
-3.322800 -13.478400 5.984606
-3.276000 -13.478400 5.993061
-3.229200 -13.478400 5.993061
-3.182400 -13.478400 5.998447
-3.135600 -13.478400 5.992386
-3.088800 -13.478400 5.975841
-3.042000 -13.478400 5.968253
-2.995200 -13.478400 5.971021
-2.948400 -13.478400 5.965656
-2.901600 -13.478400 5.964017
-2.854800 -13.478400 5.968346
-2.808000 -13.478400 5.964853
-2.761200 -13.478400 5.968346
-2.714400 -13.478400 5.968346
-2.667600 -13.478400 5.968346
-2.620800 -13.478400 5.983317
-2.574000 -13.478400 5.984181
-2.527200 -13.478400 5.978421
-2.480400 -13.478400 5.978421
-2.433600 -13.478400 5.973771
-2.386800 -13.478400 5.976875
-2.340000 -13.478400 5.976875
-2.293200 -13.478400 5.979891
-2.246400 -13.478400 5.996714
-2.199600 -13.478400 6.001295
-2.152800 -13.478400 6.013192
-2.106000 -13.478400 6.022514
-2.059200 -13.478400 6.028479
-2.012400 -13.478400 6.028479
-1.965600 -13.478400 6.043959
-1.918800 -13.478400 6.046464
-1.872000 -13.478400 6.043959
-1.825200 -13.478400 6.042326
-1.778400 -13.478400 6.042326
-1.731600 -13.478400 6.038548
-1.684800 -13.478400 6.050446
-1.638000 -13.478400 6.062029
-1.591200 -13.478400 6.062029
-1.544400 -13.478400 6.062029
-1.497600 -13.478400 6.054037
-1.450800 -13.478400 6.067626
-1.404000 -13.478400 6.073898
-1.357200 -13.478400 6.075807
-1.310400 -13.478400 6.078943
-1.263600 -13.478400 6.090807
-1.216800 -13.478400 6.121064
-1.170000 -13.478400 6.161669
-1.123200 -13.478400 6.161669
-1.076400 -13.478400 6.183191
-1.029600 -13.478400 6.183191
-0.982800 -13.478400 6.172000
-0.936000 -13.478400 6.169518
-0.889200 -13.478400 6.169302
-0.842400 -13.478400 6.158618
-0.795600 -13.478400 6.161986
-0.748800 -13.478400 6.172000
-0.702000 -13.478400 6.201570
-0.655200 -13.478400 6.212570
-0.608400 -13.478400 6.212190
-0.561600 -13.478400 6.214503
-0.514800 -13.478400 6.223187
-0.468000 -13.478400 6.242346
-0.421200 -13.478400 6.242346
-0.374400 -13.478400 6.245121
-0.327600 -13.478400 6.254375
-0.280800 -13.478400 6.287445
-0.234000 -13.478400 6.296288
-0.187200 -13.478400 6.316644
-0.140400 -13.478400 6.344826
-0.093600 -13.478400 6.347403
-0.046800 -13.478400 6.344988
0.000000 -13.478400 6.360726
0.046800 -13.478400 6.359545
0.093600 -13.478400 6.380195
0.140400 -13.478400 6.400166
0.187200 -13.478400 6.411472
0.234000 -13.478400 6.422931
0.280800 -13.478400 6.436085
0.327600 -13.478400 6.457268
0.374400 -13.478400 6.474152
0.421200 -13.478400 6.474152
0.468000 -13.478400 6.496232
0.514800 -13.478400 6.507661
0.561600 -13.478400 6.520495
0.608400 -13.478400 6.531007
0.655200 -13.478400 6.541461
0.702000 -13.478400 6.553667
0.748800 -13.478400 6.586821
0.795600 -13.478400 6.608678
0.842400 -13.478400 6.616124
0.889200 -13.478400 6.648310
0.936000 -13.478400 6.670365
0.982800 -13.478400 6.685054
1.029600 -13.478400 6.686621
1.076400 -13.478400 6.696138
1.123200 -13.478400 6.716168
1.170000 -13.478400 6.721034
1.216800 -13.478400 6.760564
1.263600 -13.478400 6.779555
1.310400 -13.478400 6.798209
1.357200 -13.478400 6.832275
1.404000 -13.478400 6.845760
1.450800 -13.478400 6.889856
1.497600 -13.478400 6.918584
1.544400 -13.478400 6.943408
1.591200 -13.478400 6.962867
1.638000 -13.478400 6.971317
1.684800 -13.478400 7.007671
1.731600 -13.478400 7.021241
1.778400 -13.478400 7.055504
1.825200 -13.478400 7.078604
1.872000 -13.478400 7.093907
1.918800 -13.478400 7.097645
1.965600 -13.478400 7.114453
2.012400 -13.478400 7.154745
2.059200 -13.478400 7.170063
2.106000 -13.478400 7.235647
2.152800 -13.478400 7.267978
2.199600 -13.478400 7.314080
2.246400 -13.478400 7.351260
2.293200 -13.478400 7.370528
2.340000 -13.478400 7.385269
2.386800 -13.478400 7.408173
2.433600 -13.478400 7.429018
2.480400 -13.478400 7.457090
2.527200 -13.478400 7.504941
2.574000 -13.478400 7.525976
2.620800 -13.478400 7.574041
2.667600 -13.478400 7.606029
2.714400 -13.478400 7.653716
2.761200 -13.478400 7.694766
2.808000 -13.478400 7.719799
2.854800 -13.478400 7.746015
2.901600 -13.478400 7.817960
2.948400 -13.478400 7.888247
2.995200 -13.478400 7.893095
3.042000 -13.478400 7.900630
3.088800 -13.478400 7.955101
3.135600 -13.478400 7.985423
3.182400 -13.478400 8.016487
3.229200 -13.478400 8.016487
3.276000 -13.478400 8.172436
3.322800 -13.478400 9.104948
3.369600 -13.478400 10.541928
3.416400 -13.478400 11.028972
12.636000 -13.478400 8.013813
12.682800 -13.478400 8.003721
12.729600 -13.478400 7.992990
12.776400 -13.478400 7.992990
12.823200 -13.478400 7.981066
12.870000 -13.478400 7.977037
12.916800 -13.478400 7.981066
12.963600 -13.478400 7.992011
13.010400 -13.478400 7.995125
13.057200 -13.478400 8.003138
13.104000 -13.478400 8.003138
13.150800 -13.478400 8.003138
13.197600 -13.478400 8.009256
13.244400 -13.478400 8.010212
13.291200 -13.478400 8.010212
13.338000 -13.478400 8.008596
13.384800 -13.478400 8.005891
13.431600 -13.478400 8.005891
13.478400 -13.478400 8.014161
13.525200 -13.478400 8.014161
13.572000 -13.478400 8.007722
13.618800 -13.478400 8.005285
13.665600 -13.478400 8.005668
13.712400 -13.478400 8.001624
13.759200 -13.478400 8.008238
13.806000 -13.478400 8.008238
13.852800 -13.478400 8.012239
13.899600 -13.478400 8.025073
13.946400 -13.478400 8.032145
13.993200 -13.478400 8.032750
14.040000 -13.478400 8.046566
14.086800 -13.478400 8.056341
14.133600 -13.478400 8.057689
14.180400 -13.478400 8.057689
14.227200 -13.478400 8.056279
14.274000 -13.478400 8.046566
14.320800 -13.478400 8.039701
14.367600 -13.478400 8.025658
14.414400 -13.478400 8.006510
14.461200 -13.478400 7.990170
14.508000 -13.478400 7.985625
15.444000 -13.478400 6.745146
15.490800 -13.478400 6.730472
15.537600 -13.478400 6.714444
15.584400 -13.478400 6.711820
15.631200 -13.478400 6.716542
15.678000 -13.478400 6.724407
15.724800 -13.478400 6.730699
15.771600 -13.478400 6.717907
15.818400 -13.478400 6.717907
15.865200 -13.478400 6.717907
15.912000 -13.478400 6.702954
15.958800 -13.478400 6.678084
16.239600 -13.478400 4.727652
16.894800 -13.478400 0.763004
16.941600 -13.478400 0.307290
16.988400 -13.478400 0.108040
-18.720000 -13.431600 0.000000
-18.673200 -13.431600 0.000000
-18.626400 -13.431600 0.000000
-18.579600 -13.431600 -7.232465
-18.532800 -13.431600 -7.232860
-18.486000 -13.431600 -7.216294
-18.439200 -13.431600 -7.216294
-18.392400 -13.431600 -7.216294
-18.345600 -13.431600 -7.216464
-18.298800 -13.431600 -7.216294
-18.252000 -13.431600 -7.189176
-18.205200 -13.431600 -7.186157
-18.158400 -13.431600 -7.186157
-18.111600 -13.431600 -7.187609
-18.064800 -13.431600 -7.186157
-18.018000 -13.431600 -7.156663
-17.971200 -13.431600 -7.172519
-17.924400 -13.431600 -7.172519
-17.877600 -13.431600 -7.182715
-17.830800 -13.431600 -7.182146
-17.784000 -13.431600 -7.172519
-17.737200 -13.431600 -7.138697
-17.690400 -13.431600 -7.122922
-17.643600 -13.431600 -7.111814
-17.596800 -13.431600 -7.100244
-17.550000 -13.431600 -7.090149
-17.503200 -13.431600 -7.083655
-17.456400 -13.431600 -7.067589
-17.409600 -13.431600 -7.065357
-17.362800 -13.431600 -7.058997
-17.316000 -13.431600 -7.044731
-17.269200 -13.431600 -7.029573
-17.222400 -13.431600 -7.008415
-17.175600 -13.431600 -6.996693
-17.128800 -13.431600 -6.885127
-17.082000 -13.431600 -6.823047
-15.490800 -13.431600 6.811970
-15.444000 -13.431600 6.858995
-15.397200 -13.431600 6.876998
-15.350400 -13.431600 6.899711
-15.303600 -13.431600 6.915708
-15.256800 -13.431600 6.923212
-15.210000 -13.431600 6.934679
-15.163200 -13.431600 6.948760
-15.116400 -13.431600 6.969017
-15.069600 -13.431600 6.982633
-15.022800 -13.431600 6.992330
-14.976000 -13.431600 6.998561
-14.929200 -13.431600 6.999761
-14.882400 -13.431600 7.001250
-14.835600 -13.431600 7.001471
-14.788800 -13.431600 7.003602
-14.742000 -13.431600 7.011098
-14.695200 -13.431600 7.013166
-14.648400 -13.431600 7.025845
-14.601600 -13.431600 7.028691
-14.554800 -13.431600 7.028691
-14.508000 -13.431600 7.028691
-14.461200 -13.431600 7.029897
-14.414400 -13.431600 7.037112
-14.367600 -13.431600 7.043390
-14.320800 -13.431600 7.043390
-14.274000 -13.431600 7.037112
-14.227200 -13.431600 7.044345
-14.180400 -13.431600 7.044497
-14.133600 -13.431600 7.047906
-14.086800 -13.431600 7.046350
-14.040000 -13.431600 7.039850
-13.993200 -13.431600 7.044345
-13.946400 -13.431600 7.046791
-13.899600 -13.431600 7.046223
-13.852800 -13.431600 7.046119
-13.806000 -13.431600 7.046791
-13.759200 -13.431600 7.053578
-13.712400 -13.431600 7.062803
-13.665600 -13.431600 7.070681
-13.618800 -13.431600 7.090467
-13.572000 -13.431600 7.105106
-13.525200 -13.431600 7.125867
-13.478400 -13.431600 7.165716
-10.717200 -13.431600 13.281224
-10.670400 -13.431600 8.577349
-10.623600 -13.431600 8.447080
-10.576800 -13.431600 8.396505
-10.530000 -13.431600 8.229815
-10.483200 -13.431600 8.228319
-10.436400 -13.431600 8.194400
-10.389600 -13.431600 8.152916
-10.342800 -13.431600 8.075048
-10.296000 -13.431600 8.013621
-10.249200 -13.431600 7.935610
-10.202400 -13.431600 7.884370
-10.155600 -13.431600 7.825909
-10.108800 -13.431600 7.780396
-10.062000 -13.431600 7.714958
-10.015200 -13.431600 7.677924
-9.968400 -13.431600 7.647579
-9.921600 -13.431600 7.546396
-9.874800 -13.431600 7.499277
-9.828000 -13.431600 7.487089
-9.781200 -13.431600 7.478182
-9.734400 -13.431600 7.452119
-9.687600 -13.431600 7.422429
-9.640800 -13.431600 7.386268
-9.594000 -13.431600 7.377380
-9.547200 -13.431600 7.362608
-9.500400 -13.431600 7.350167
-9.453600 -13.431600 7.312490
-9.406800 -13.431600 7.285679
-9.360000 -13.431600 7.261422
-9.313200 -13.431600 7.256482
-9.266400 -13.431600 7.204420
-9.219600 -13.431600 7.191490
-9.172800 -13.431600 7.160685
-9.126000 -13.431600 7.160271
-9.079200 -13.431600 7.113485
-9.032400 -13.431600 7.083702
-8.985600 -13.431600 7.059769
-8.938800 -13.431600 7.055725
-8.892000 -13.431600 7.049221
-8.845200 -13.431600 7.025374
-8.798400 -13.431600 7.008872
-8.751600 -13.431600 6.992082
-8.704800 -13.431600 6.973665
-8.658000 -13.431600 6.936140
-8.611200 -13.431600 6.926810
-8.564400 -13.431600 6.920248
-8.517600 -13.431600 6.909436
-8.470800 -13.431600 6.900197
-8.424000 -13.431600 6.882501
-8.377200 -13.431600 6.849043
-8.330400 -13.431600 6.816222
-8.283600 -13.431600 6.792702
-8.236800 -13.431600 6.746630
-8.190000 -13.431600 6.733273
-8.143200 -13.431600 6.726337
-8.096400 -13.431600 6.716399
-8.049600 -13.431600 6.698199
-8.002800 -13.431600 6.698199
-7.956000 -13.431600 6.684745
-7.909200 -13.431600 6.673311
-7.862400 -13.431600 6.632919
-7.815600 -13.431600 6.629626
-7.768800 -13.431600 6.620994
-7.722000 -13.431600 6.616677
-7.675200 -13.431600 6.610482
-7.628400 -13.431600 6.596125
-7.581600 -13.431600 6.560687
-7.534800 -13.431600 6.560687
-7.488000 -13.431600 6.530500
-7.441200 -13.431600 6.525678
-7.394400 -13.431600 6.517428
-7.347600 -13.431600 6.500483
-7.300800 -13.431600 6.488033
-7.254000 -13.431600 6.484941
-7.207200 -13.431600 6.469799
-7.160400 -13.431600 6.465136
-7.113600 -13.431600 6.452252
-7.066800 -13.431600 6.437646
-7.020000 -13.431600 6.437646
-6.973200 -13.431600 6.437646
-6.926400 -13.431600 6.436680
-6.879600 -13.431600 6.420536
-6.832800 -13.431600 6.383390
-6.786000 -13.431600 6.359788
-6.739200 -13.431600 6.324828
-6.692400 -13.431600 6.317806
-6.645600 -13.431600 6.312462
-6.598800 -13.431600 6.309352
-6.552000 -13.431600 6.318610
-6.505200 -13.431600 6.315902
-6.458400 -13.431600 6.309352
-6.411600 -13.431600 6.301453
-6.364800 -13.431600 6.288085
-6.318000 -13.431600 6.283978
-6.271200 -13.431600 6.266473
-6.224400 -13.431600 6.231854
-6.177600 -13.431600 6.207853
-6.130800 -13.431600 6.193112
-6.084000 -13.431600 6.187880
-6.037200 -13.431600 6.182147
-5.990400 -13.431600 6.167645
-5.943600 -13.431600 6.134042
-5.896800 -13.431600 6.124498
-5.850000 -13.431600 6.134042
-5.803200 -13.431600 6.134042
-5.756400 -13.431600 6.120279
-5.709600 -13.431600 6.124498
-5.662800 -13.431600 6.120279
-5.616000 -13.431600 6.106934
-5.569200 -13.431600 6.074596
-5.522400 -13.431600 6.054165
-5.475600 -13.431600 6.046016
-5.428800 -13.431600 6.019831
-5.382000 -13.431600 5.993347
-5.335200 -13.431600 5.989593
-5.288400 -13.431600 5.987105
-5.241600 -13.431600 5.985802
-5.194800 -13.431600 5.987105
-5.148000 -13.431600 5.987414
-5.101200 -13.431600 5.987414
-5.054400 -13.431600 5.987105
-5.007600 -13.431600 5.987414
-4.960800 -13.431600 5.988426
-4.914000 -13.431600 5.989047
-4.867200 -13.431600 6.000956
-4.820400 -13.431600 5.994526
-4.773600 -13.431600 5.983606
-4.726800 -13.431600 5.985496
-4.680000 -13.431600 5.985496
-4.633200 -13.431600 6.003408
-4.586400 -13.431600 6.012052
-4.539600 -13.431600 6.014558
-4.492800 -13.431600 6.029072
-4.446000 -13.431600 6.029072
-4.399200 -13.431600 6.019027
-4.352400 -13.431600 6.003529
-4.305600 -13.431600 5.970979
-4.258800 -13.431600 5.967691
-4.212000 -13.431600 5.967691
-4.165200 -13.431600 5.967691
-4.118400 -13.431600 5.970979
-4.071600 -13.431600 5.970979
-4.024800 -13.431600 5.989735
-3.978000 -13.431600 6.004197
-3.931200 -13.431600 6.005028
-3.884400 -13.431600 6.020306
-3.837600 -13.431600 6.020306
-3.790800 -13.431600 6.017206
-3.744000 -13.431600 5.990416
-3.697200 -13.431600 5.975347
-3.650400 -13.431600 5.971474
-3.603600 -13.431600 5.960303
-3.556800 -13.431600 5.963762
-3.510000 -13.431600 5.953980
-3.463200 -13.431600 5.956815
-3.416400 -13.431600 5.967345
-3.369600 -13.431600 5.963762
-3.322800 -13.431600 5.964808
-3.276000 -13.431600 5.967550
-3.229200 -13.431600 5.965656
-3.182400 -13.431600 5.965656
-3.135600 -13.431600 5.965656
-3.088800 -13.431600 5.962541
-3.042000 -13.431600 5.964853
-2.995200 -13.431600 5.964853
-2.948400 -13.431600 5.964017
-2.901600 -13.431600 5.963845
-2.854800 -13.431600 5.964853
-2.808000 -13.431600 5.963845
-2.761200 -13.431600 5.964017
-2.714400 -13.431600 5.963845
-2.667600 -13.431600 5.963845
-2.620800 -13.431600 5.973892
-2.574000 -13.431600 5.973892
-2.527200 -13.431600 5.960158
-2.480400 -13.431600 5.960158
-2.433600 -13.431600 5.957056
-2.386800 -13.431600 5.970192
-2.340000 -13.431600 5.970192
-2.293200 -13.431600 5.976875
-2.246400 -13.431600 5.985406
-2.199600 -13.431600 5.999172
-2.152800 -13.431600 6.005375
-2.106000 -13.431600 6.028479
-2.059200 -13.431600 6.031979
-2.012400 -13.431600 6.042643
-1.965600 -13.431600 6.042643
-1.918800 -13.431600 6.043959
-1.872000 -13.431600 6.042643
-1.825200 -13.431600 6.038548
-1.778400 -13.431600 6.035377
-1.731600 -13.431600 6.022333
-1.684800 -13.431600 6.035377
-1.638000 -13.431600 6.037037
-1.591200 -13.431600 6.028832
-1.544400 -13.431600 6.037037
-1.497600 -13.431600 6.028832
-1.450800 -13.431600 6.054037
-1.404000 -13.431600 6.061434
-1.357200 -13.431600 6.061434
-1.310400 -13.431600 6.066221
-1.263600 -13.431600 6.077508
-1.216800 -13.431600 6.106707
-1.170000 -13.431600 6.130064
-1.123200 -13.431600 6.138186
-1.076400 -13.431600 6.161986
-1.029600 -13.431600 6.161986
-0.982800 -13.431600 6.161986
-0.936000 -13.431600 6.168309
-0.889200 -13.431600 6.158618
-0.842400 -13.431600 6.155011
-0.795600 -13.431600 6.157344
-0.748800 -13.431600 6.160414
-0.702000 -13.431600 6.201570
-0.655200 -13.431600 6.214503
-0.608400 -13.431600 6.212190
-0.561600 -13.431600 6.216382
-0.514800 -13.431600 6.228325
-0.468000 -13.431600 6.242346
-0.421200 -13.431600 6.238155
-0.374400 -13.431600 6.242346
-0.327600 -13.431600 6.256649
-0.280800 -13.431600 6.287990
-0.234000 -13.431600 6.296288
-0.187200 -13.431600 6.309078
-0.140400 -13.431600 6.331741
-0.093600 -13.431600 6.344826
-0.046800 -13.431600 6.344826
0.000000 -13.431600 6.360726
0.046800 -13.431600 6.359545
0.093600 -13.431600 6.381279
0.140400 -13.431600 6.400143
0.187200 -13.431600 6.409011
0.234000 -13.431600 6.419079
0.280800 -13.431600 6.431647
0.327600 -13.431600 6.437673
0.374400 -13.431600 6.457268
0.421200 -13.431600 6.468282
0.468000 -13.431600 6.495526
0.514800 -13.431600 6.499162
0.561600 -13.431600 6.515103
0.608400 -13.431600 6.534992
0.655200 -13.431600 6.542699
0.702000 -13.431600 6.553652
0.748800 -13.431600 6.584812
0.795600 -13.431600 6.601773
0.842400 -13.431600 6.608859
0.889200 -13.431600 6.642500
0.936000 -13.431600 6.667934
0.982800 -13.431600 6.681001
1.029600 -13.431600 6.686621
1.076400 -13.431600 6.696138
1.123200 -13.431600 6.716085
1.170000 -13.431600 6.717218
1.216800 -13.431600 6.760564
1.263600 -13.431600 6.778249
1.310400 -13.431600 6.787002
1.357200 -13.431600 6.819725
1.404000 -13.431600 6.833941
1.450800 -13.431600 6.886662
1.497600 -13.431600 6.890481
1.544400 -13.431600 6.936140
1.591200 -13.431600 6.955905
1.638000 -13.431600 6.962867
1.684800 -13.431600 6.991899
1.731600 -13.431600 7.010559
1.778400 -13.431600 7.051674
1.825200 -13.431600 7.078604
1.872000 -13.431600 7.093907
1.918800 -13.431600 7.104127
1.965600 -13.431600 7.116771
2.012400 -13.431600 7.154745
2.059200 -13.431600 7.169175
2.106000 -13.431600 7.231184
2.152800 -13.431600 7.262762
2.199600 -13.431600 7.314080
2.246400 -13.431600 7.359805
2.293200 -13.431600 7.373097
2.340000 -13.431600 7.405067
2.386800 -13.431600 7.421409
2.433600 -13.431600 7.442654
2.480400 -13.431600 7.470112
2.527200 -13.431600 7.504941
2.574000 -13.431600 7.548489
2.620800 -13.431600 7.581976
2.667600 -13.431600 7.603707
2.714400 -13.431600 7.632089
2.761200 -13.431600 7.665434
2.808000 -13.431600 7.713762
2.854800 -13.431600 7.740010
2.901600 -13.431600 7.809609
2.948400 -13.431600 7.888247
2.995200 -13.431600 7.888247
3.042000 -13.431600 7.889358
3.088800 -13.431600 7.934371
3.135600 -13.431600 7.956446
3.182400 -13.431600 8.019555
3.229200 -13.431600 8.016525
3.276000 -13.431600 8.066789
3.322800 -13.431600 8.599019
3.369600 -13.431600 10.715146
3.416400 -13.431600 11.028972
3.463200 -13.431600 22.843692
12.682800 -13.431600 8.007806
12.729600 -13.431600 8.003648
12.776400 -13.431600 8.003721
12.823200 -13.431600 7.995125
12.870000 -13.431600 7.986707
12.916800 -13.431600 7.982599
12.963600 -13.431600 7.995125
13.010400 -13.431600 7.997428
13.057200 -13.431600 8.003138
13.104000 -13.431600 8.009256
13.150800 -13.431600 8.009256
13.197600 -13.431600 8.009714
13.244400 -13.431600 8.009714
13.291200 -13.431600 8.009714
13.338000 -13.431600 8.008596
13.384800 -13.431600 8.005891
13.431600 -13.431600 8.005285
13.478400 -13.431600 8.014161
13.525200 -13.431600 8.014161
13.572000 -13.431600 8.008596
13.618800 -13.431600 8.007722
13.665600 -13.431600 8.007722
13.712400 -13.431600 8.005668
13.759200 -13.431600 8.011494
13.806000 -13.431600 8.008238
13.852800 -13.431600 8.025755
13.899600 -13.431600 8.031740
13.946400 -13.431600 8.033306
13.993200 -13.431600 8.042587
14.040000 -13.431600 8.057204
14.086800 -13.431600 8.057689
14.133600 -13.431600 8.058018
14.180400 -13.431600 8.056341
14.227200 -13.431600 8.056279
14.274000 -13.431600 8.056279
14.320800 -13.431600 8.039701
14.367600 -13.431600 8.033670
14.414400 -13.431600 8.020636
14.461200 -13.431600 7.993507
14.508000 -13.431600 7.988101
14.554800 -13.431600 7.981242
14.601600 -13.431600 7.954272
15.350400 -13.431600 6.753443
15.397200 -13.431600 6.747455
15.490800 -13.431600 6.733530
15.537600 -13.431600 6.714444
15.584400 -13.431600 6.710768
15.631200 -13.431600 6.712480
15.678000 -13.431600 6.714444
15.724800 -13.431600 6.716542
15.771600 -13.431600 6.716542
15.818400 -13.431600 6.724407
15.865200 -13.431600 6.730699
15.912000 -13.431600 6.719144
15.958800 -13.431600 6.684176
16.005600 -13.431600 6.654810
-18.720000 -13.384800 0.000000
-18.673200 -13.384800 0.000000
-18.626400 -13.384800 0.000000
-18.579600 -13.384800 -7.179377
-18.532800 -13.384800 -7.178626
-18.486000 -13.384800 -7.164955
-18.439200 -13.384800 -7.180931
-18.392400 -13.384800 -7.207195
-18.345600 -13.384800 -7.214405
-18.298800 -13.384800 -7.214405
-18.252000 -13.384800 -7.207195
-18.205200 -13.384800 -7.207195
-18.158400 -13.384800 -7.207195
-18.111600 -13.384800 -7.205974
-18.064800 -13.384800 -7.205226
-18.018000 -13.384800 -7.196443
-17.971200 -13.384800 -7.196420
-17.924400 -13.384800 -7.188997
-17.877600 -13.384800 -7.196420
-17.830800 -13.384800 -7.182715
-17.784000 -13.384800 -7.158536
-17.737200 -13.384800 -7.117489
-17.690400 -13.384800 -7.111814
-17.643600 -13.384800 -7.106083
-17.596800 -13.384800 -7.084708
-17.550000 -13.384800 -7.078962
-17.503200 -13.384800 -7.073598
-17.456400 -13.384800 -7.066463
-17.409600 -13.384800 -7.061608
-17.362800 -13.384800 -7.045356
-17.316000 -13.384800 -7.036604
-17.269200 -13.384800 -7.021810
-17.222400 -13.384800 -6.972962
-17.175600 -13.384800 -6.910105
-17.128800 -13.384800 -6.859629
-15.490800 -13.384800 6.861161
-15.444000 -13.384800 6.874464
-15.397200 -13.384800 6.902476
-15.350400 -13.384800 6.916868
-15.303600 -13.384800 6.926997
-15.256800 -13.384800 6.934679
-15.210000 -13.384800 6.948760
-15.163200 -13.384800 6.974330
-15.116400 -13.384800 6.984231
-15.069600 -13.384800 6.996037
-15.022800 -13.384800 7.001471
-14.976000 -13.384800 7.003602
-14.929200 -13.384800 7.003787
-14.882400 -13.384800 7.010455
-14.835600 -13.384800 7.013166
-14.788800 -13.384800 7.012954
-14.742000 -13.384800 7.022345
-14.695200 -13.384800 7.027783
-14.648400 -13.384800 7.028691
-14.601600 -13.384800 7.033250
-14.554800 -13.384800 7.035719
-14.508000 -13.384800 7.036562
-14.461200 -13.384800 7.036934
-14.414400 -13.384800 7.043390
-14.367600 -13.384800 7.047906
-14.320800 -13.384800 7.047906
-14.274000 -13.384800 7.047906
-14.227200 -13.384800 7.048238
-14.180400 -13.384800 7.049369
-14.133600 -13.384800 7.052085
-14.086800 -13.384800 7.052085
-14.040000 -13.384800 7.046791
-13.993200 -13.384800 7.048238
-13.946400 -13.384800 7.052061
-13.899600 -13.384800 7.050033
-13.852800 -13.384800 7.055058
-13.806000 -13.384800 7.062803
-13.759200 -13.384800 7.063483
-13.712400 -13.384800 7.070681
-13.665600 -13.384800 7.086147
-13.618800 -13.384800 7.109374
-13.572000 -13.384800 7.151639
-13.525200 -13.384800 7.193355
-10.670400 -13.384800 8.677708
-10.623600 -13.384800 8.459017
-10.576800 -13.384800 8.396505
-10.530000 -13.384800 8.228319
-10.483200 -13.384800 8.194354
-10.436400 -13.384800 8.194354
-10.389600 -13.384800 8.141040
-10.342800 -13.384800 8.072220
-10.296000 -13.384800 7.974169
-10.249200 -13.384800 7.917595
-10.202400 -13.384800 7.877881
-10.155600 -13.384800 7.811757
-10.108800 -13.384800 7.780396
-10.062000 -13.384800 7.714126
-10.015200 -13.384800 7.640144
-9.968400 -13.384800 7.637416
-9.921600 -13.384800 7.543764
-9.874800 -13.384800 7.499277
-9.828000 -13.384800 7.480519
-9.781200 -13.384800 7.477070
-9.734400 -13.384800 7.453412
-9.687600 -13.384800 7.422515
-9.640800 -13.384800 7.397778
-9.594000 -13.384800 7.370145
-9.547200 -13.384800 7.365975
-9.500400 -13.384800 7.321392
-9.453600 -13.384800 7.296636
-9.406800 -13.384800 7.282025
-9.360000 -13.384800 7.261422
-9.313200 -13.384800 7.253771
-9.266400 -13.384800 7.214768
-9.219600 -13.384800 7.183979
-9.172800 -13.384800 7.160271
-9.126000 -13.384800 7.160685
-9.079200 -13.384800 7.130447
-9.032400 -13.384800 7.086794
-8.985600 -13.384800 7.074380
-8.938800 -13.384800 7.055725
-8.892000 -13.384800 7.048825
-8.845200 -13.384800 7.024752
-8.798400 -13.384800 7.002872
-8.751600 -13.384800 6.982101
-8.704800 -13.384800 6.955332
-8.658000 -13.384800 6.936140
-8.611200 -13.384800 6.926810
-8.564400 -13.384800 6.915155
-8.517600 -13.384800 6.908913
-8.470800 -13.384800 6.892828
-8.424000 -13.384800 6.875494
-8.377200 -13.384800 6.819287
-8.330400 -13.384800 6.806877
-8.283600 -13.384800 6.777032
-8.236800 -13.384800 6.749330
-8.190000 -13.384800 6.735972
-8.143200 -13.384800 6.734696
-8.096400 -13.384800 6.726337
-8.049600 -13.384800 6.698199
-8.002800 -13.384800 6.696922
-7.956000 -13.384800 6.683619
-7.909200 -13.384800 6.668145
-7.862400 -13.384800 6.632044
-7.815600 -13.384800 6.621055
-7.768800 -13.384800 6.609799
-7.722000 -13.384800 6.611532
-7.675200 -13.384800 6.605999
-7.628400 -13.384800 6.562132
-7.581600 -13.384800 6.541768
-7.534800 -13.384800 6.536332
-7.488000 -13.384800 6.523125
-7.441200 -13.384800 6.518054
-7.394400 -13.384800 6.495095
-7.347600 -13.384800 6.488033
-7.300800 -13.384800 6.479895
-7.254000 -13.384800 6.467929
-7.207200 -13.384800 6.465505
-7.160400 -13.384800 6.443465
-7.113600 -13.384800 6.440209
-7.066800 -13.384800 6.434906
-7.020000 -13.384800 6.434906
-6.973200 -13.384800 6.434309
-6.926400 -13.384800 6.430709
-6.879600 -13.384800 6.414496
-6.832800 -13.384800 6.373448
-6.786000 -13.384800 6.336490
-6.739200 -13.384800 6.324828
-6.692400 -13.384800 6.317806
-6.645600 -13.384800 6.300063
-6.598800 -13.384800 6.294291
-6.552000 -13.384800 6.300063
-6.505200 -13.384800 6.294291
-6.458400 -13.384800 6.294291
-6.411600 -13.384800 6.278931
-6.364800 -13.384800 6.266473
-6.318000 -13.384800 6.265742
-6.271200 -13.384800 6.264937
-6.224400 -13.384800 6.229451
-6.177600 -13.384800 6.213478
-6.130800 -13.384800 6.187880
-6.084000 -13.384800 6.186813
-6.037200 -13.384800 6.180036
-5.990400 -13.384800 6.134042
-5.943600 -13.384800 6.121269
-5.896800 -13.384800 6.118866
-5.850000 -13.384800 6.124498
-5.803200 -13.384800 6.124498
-5.756400 -13.384800 6.101112
-5.709600 -13.384800 6.104397
-5.662800 -13.384800 6.087985
-5.616000 -13.384800 6.060438
-5.569200 -13.384800 6.053040
-5.522400 -13.384800 6.009815
-5.475600 -13.384800 6.008633
-5.428800 -13.384800 5.985802
-5.382000 -13.384800 5.985802
-5.335200 -13.384800 5.987105
-5.288400 -13.384800 5.982059
-5.241600 -13.384800 5.985802
-5.194800 -13.384800 5.987105
-5.148000 -13.384800 5.987414
-5.101200 -13.384800 5.989593
-5.054400 -13.384800 5.987105
-5.007600 -13.384800 5.973971
-4.960800 -13.384800 5.983606
-4.914000 -13.384800 5.983606
-4.867200 -13.384800 5.994526
-4.820400 -13.384800 5.985496
-4.773600 -13.384800 5.978957
-4.726800 -13.384800 5.979114
-4.680000 -13.384800 5.979114
-4.633200 -13.384800 5.994526
-4.586400 -13.384800 6.003529
-4.539600 -13.384800 6.003529
-4.492800 -13.384800 6.003529
-4.446000 -13.384800 6.012052
-4.399200 -13.384800 6.012052
-4.352400 -13.384800 5.998831
-4.305600 -13.384800 5.969497
-4.258800 -13.384800 5.963928
-4.212000 -13.384800 5.950929
-4.165200 -13.384800 5.940986
-4.118400 -13.384800 5.940986
-4.071600 -13.384800 5.940986
-4.024800 -13.384800 5.950929
-3.978000 -13.384800 5.984841
-3.931200 -13.384800 5.980805
-3.884400 -13.384800 5.990416
-3.837600 -13.384800 5.990416
-3.790800 -13.384800 6.004470
-3.744000 -13.384800 5.989041
-3.697200 -13.384800 5.974039
-3.650400 -13.384800 5.971474
-3.603600 -13.384800 5.964808
-3.556800 -13.384800 5.963762
-3.510000 -13.384800 5.953980
-3.463200 -13.384800 5.943671
-3.416400 -13.384800 5.964808
-3.369600 -13.384800 5.945081
-3.322800 -13.384800 5.943671
-3.276000 -13.384800 5.934483
-3.229200 -13.384800 5.929858
-3.182400 -13.384800 5.922718
-3.135600 -13.384800 5.929858
-3.088800 -13.384800 5.929858
-3.042000 -13.384800 5.934483
-2.995200 -13.384800 5.949813
-2.948400 -13.384800 5.949793
-2.901600 -13.384800 5.949793
-2.854800 -13.384800 5.949813
-2.808000 -13.384800 5.944758
-2.761200 -13.384800 5.949793
-2.714400 -13.384800 5.944758
-2.667600 -13.384800 5.943326
-2.620800 -13.384800 5.944758
-2.574000 -13.384800 5.957056
-2.527200 -13.384800 5.957624
-2.480400 -13.384800 5.937934
-2.433600 -13.384800 5.932395
-2.386800 -13.384800 5.937934
-2.340000 -13.384800 5.936795
-2.293200 -13.384800 5.957056
-2.246400 -13.384800 5.960559
-2.199600 -13.384800 5.976875
-2.152800 -13.384800 5.996810
-2.106000 -13.384800 6.002943
-2.059200 -13.384800 6.013192
-2.012400 -13.384800 6.013192
-1.965600 -13.384800 6.013192
-1.918800 -13.384800 6.027562
-1.872000 -13.384800 6.022083
-1.825200 -13.384800 6.011401
-1.778400 -13.384800 6.011401
-1.731600 -13.384800 6.011401
-1.684800 -13.384800 6.026755
-1.638000 -13.384800 6.037037
-1.591200 -13.384800 6.026755
-1.544400 -13.384800 6.028832
-1.497600 -13.384800 6.028832
-1.450800 -13.384800 6.043035
-1.404000 -13.384800 6.056912
-1.357200 -13.384800 6.054037
-1.310400 -13.384800 6.059450
-1.263600 -13.384800 6.077508
-1.216800 -13.384800 6.090807
-1.170000 -13.384800 6.116303
-1.123200 -13.384800 6.121064
-1.076400 -13.384800 6.150312
-1.029600 -13.384800 6.155011
-0.982800 -13.384800 6.152614
-0.936000 -13.384800 6.155307
-0.889200 -13.384800 6.149032
-0.842400 -13.384800 6.132951
-0.795600 -13.384800 6.146380
-0.748800 -13.384800 6.146380
-0.702000 -13.384800 6.164384
-0.655200 -13.384800 6.201570
-0.608400 -13.384800 6.201570
-0.561600 -13.384800 6.210864
-0.514800 -13.384800 6.214503
-0.468000 -13.384800 6.227716
-0.421200 -13.384800 6.230491
-0.374400 -13.384800 6.235669
-0.327600 -13.384800 6.245121
-0.280800 -13.384800 6.271434
-0.234000 -13.384800 6.287990
-0.187200 -13.384800 6.301235
-0.140400 -13.384800 6.323480
-0.093600 -13.384800 6.327758
-0.046800 -13.384800 6.327758
0.000000 -13.384800 6.332982
0.046800 -13.384800 6.332982
0.093600 -13.384800 6.361899
0.140400 -13.384800 6.381279
0.187200 -13.384800 6.396031
0.234000 -13.384800 6.408356
0.280800 -13.384800 6.422931
0.327600 -13.384800 6.426000
0.374400 -13.384800 6.443138
0.421200 -13.384800 6.457268
0.468000 -13.384800 6.478174
0.514800 -13.384800 6.505183
0.561600 -13.384800 6.524466
0.608400 -13.384800 6.531007
0.655200 -13.384800 6.541461
0.702000 -13.384800 6.553667
0.748800 -13.384800 6.584812
0.795600 -13.384800 6.595962
0.842400 -13.384800 6.608678
0.889200 -13.384800 6.637207
0.936000 -13.384800 6.668206
0.982800 -13.384800 6.688081
1.029600 -13.384800 6.696138
1.076400 -13.384800 6.705329
1.123200 -13.384800 6.716085
1.170000 -13.384800 6.717218
1.216800 -13.384800 6.758726
1.263600 -13.384800 6.771752
1.310400 -13.384800 6.786478
1.357200 -13.384800 6.819725
1.404000 -13.384800 6.833945
1.450800 -13.384800 6.876123
1.497600 -13.384800 6.889856
1.544400 -13.384800 6.918584
1.591200 -13.384800 6.943408
1.638000 -13.384800 6.959872
1.684800 -13.384800 6.990376
1.731600 -13.384800 6.994880
1.778400 -13.384800 7.026304
1.825200 -13.384800 7.059128
1.872000 -13.384800 7.095292
1.918800 -13.384800 7.112632
1.965600 -13.384800 7.116945
2.012400 -13.384800 7.155337
2.059200 -13.384800 7.169175
2.106000 -13.384800 7.237660
2.152800 -13.384800 7.265526
2.199600 -13.384800 7.320173
2.246400 -13.384800 7.366599
2.293200 -13.384800 7.374222
2.340000 -13.384800 7.408173
2.386800 -13.384800 7.426303
2.433600 -13.384800 7.447774
2.480400 -13.384800 7.485186
2.527200 -13.384800 7.520584
2.574000 -13.384800 7.563602
2.620800 -13.384800 7.592532
2.667600 -13.384800 7.612652
2.714400 -13.384800 7.641992
2.761200 -13.384800 7.665434
2.808000 -13.384800 7.708615
2.854800 -13.384800 7.741530
2.901600 -13.384800 7.809609
2.948400 -13.384800 7.863329
2.995200 -13.384800 7.871468
3.042000 -13.384800 7.889358
3.088800 -13.384800 7.955101
3.135600 -13.384800 8.016487
3.182400 -13.384800 8.023286
3.229200 -13.384800 8.019555
3.276000 -13.384800 8.081079
3.322800 -13.384800 8.331563
3.369600 -13.384800 10.715146
3.416400 -13.384800 11.004117
3.463200 -13.384800 21.271747
12.682800 -13.384800 8.021466
12.729600 -13.384800 8.003721
12.776400 -13.384800 8.005239
12.823200 -13.384800 8.003648
12.870000 -13.384800 7.991530
12.916800 -13.384800 7.985178
12.963600 -13.384800 7.997428
13.010400 -13.384800 7.998279
13.057200 -13.384800 8.012862
13.104000 -13.384800 8.009714
13.150800 -13.384800 8.009714
13.197600 -13.384800 8.014491
13.244400 -13.384800 8.014491
13.291200 -13.384800 8.012862
13.338000 -13.384800 8.009714
13.384800 -13.384800 8.009714
13.431600 -13.384800 8.019430
13.478400 -13.384800 8.021769
13.525200 -13.384800 8.020769
13.572000 -13.384800 8.020769
13.618800 -13.384800 8.020769
13.665600 -13.384800 8.020769
13.712400 -13.384800 8.011494
13.759200 -13.384800 8.020769
13.806000 -13.384800 8.012522
13.852800 -13.384800 8.032145
13.899600 -13.384800 8.032198
13.946400 -13.384800 8.039925
13.993200 -13.384800 8.051590
14.040000 -13.384800 8.057204
14.086800 -13.384800 8.056341
14.133600 -13.384800 8.054908
14.180400 -13.384800 8.044307
14.227200 -13.384800 8.042587
14.274000 -13.384800 8.039701
14.320800 -13.384800 8.033670
14.367600 -13.384800 8.033670
14.414400 -13.384800 8.029943
14.461200 -13.384800 8.010791
14.508000 -13.384800 7.990426
14.554800 -13.384800 7.990170
14.601600 -13.384800 7.985625
15.350400 -13.384800 6.760865
15.397200 -13.384800 6.753609
15.444000 -13.384800 6.753609
15.490800 -13.384800 6.733530
15.537600 -13.384800 6.715442
15.584400 -13.384800 6.711251
15.631200 -13.384800 6.714444
15.678000 -13.384800 6.715442
15.724800 -13.384800 6.722558
15.771600 -13.384800 6.716542
15.818400 -13.384800 6.725439
15.865200 -13.384800 6.734530
15.912000 -13.384800 6.732386
15.958800 -13.384800 6.711407
16.005600 -13.384800 6.684176
16.286400 -13.384800 4.737481
16.333200 -13.384800 4.679866
16.520400 -13.384800 3.667762
16.567200 -13.384800 3.309079
-18.720000 -13.338000 0.000000
-18.673200 -13.338000 0.000000
-18.626400 -13.338000 0.000000
-18.579600 -13.338000 -7.179377
-18.532800 -13.338000 -7.206382
-18.486000 -13.338000 -7.180931
-18.439200 -13.338000 -7.206382
-18.392400 -13.338000 -7.209208
-18.345600 -13.338000 -7.214405
-18.298800 -13.338000 -7.215820
-18.252000 -13.338000 -7.214405
-18.205200 -13.338000 -7.214405
-18.158400 -13.338000 -7.207195
-18.111600 -13.338000 -7.214405
-18.064800 -13.338000 -7.205974
-18.018000 -13.338000 -7.201680
-17.971200 -13.338000 -7.200648
-17.924400 -13.338000 -7.188997
-17.877600 -13.338000 -7.200648
-17.830800 -13.338000 -7.164936
-17.784000 -13.338000 -7.117489
-17.737200 -13.338000 -7.106130
-17.690400 -13.338000 -7.106130
-17.643600 -13.338000 -7.106130
-17.596800 -13.338000 -7.090149
-17.550000 -13.338000 -7.075338
-17.503200 -13.338000 -7.073598
-17.456400 -13.338000 -7.065357
-17.409600 -13.338000 -7.061608
-17.362800 -13.338000 -7.036775
-17.316000 -13.338000 -7.021861
-17.269200 -13.338000 -7.021299
-17.222400 -13.338000 -6.951446
-17.175600 -13.338000 -6.888101
-17.128800 -13.338000 -6.848245
-16.660800 -13.338000 -5.342023
-15.537600 -13.338000 6.858995
-15.490800 -13.338000 6.874338
-15.444000 -13.338000 6.902145
-15.397200 -13.338000 6.917880
-15.350400 -13.338000 6.926997
-15.303600 -13.338000 6.938507
-15.256800 -13.338000 6.956818
-15.210000 -13.338000 6.975591
-15.163200 -13.338000 6.988933
-15.116400 -13.338000 7.002472
-15.069600 -13.338000 7.005867
-15.022800 -13.338000 7.010455
-14.976000 -13.338000 7.015754
-14.929200 -13.338000 7.017195
-14.882400 -13.338000 7.022345
-14.835600 -13.338000 7.025845
-14.788800 -13.338000 7.025845
-14.742000 -13.338000 7.027783
-14.695200 -13.338000 7.029897
-14.648400 -13.338000 7.035424
-14.601600 -13.338000 7.035719
-14.554800 -13.338000 7.037166
-14.508000 -13.338000 7.037166
-14.461200 -13.338000 7.037519
-14.414400 -13.338000 7.049379
-14.367600 -13.338000 7.049468
-14.320800 -13.338000 7.049468
-14.274000 -13.338000 7.049468
-14.227200 -13.338000 7.049468
-14.180400 -13.338000 7.052085
-14.133600 -13.338000 7.052480
-14.086800 -13.338000 7.054199
-14.040000 -13.338000 7.052061
-13.993200 -13.338000 7.052061
-13.946400 -13.338000 7.054199
-13.899600 -13.338000 7.054199
-13.852800 -13.338000 7.063754
-13.806000 -13.338000 7.072215
-13.759200 -13.338000 7.074220
-13.712400 -13.338000 7.086147
-13.665600 -13.338000 7.109374
-13.618800 -13.338000 7.151639
-13.572000 -13.338000 7.184657
-13.525200 -13.338000 7.224228
-10.670400 -13.338000 8.753626
-10.623600 -13.338000 8.421993
-10.576800 -13.338000 8.229815
-10.530000 -13.338000 8.075048
-10.483200 -13.338000 8.123265
-10.436400 -13.338000 8.123265
-10.389600 -13.338000 8.072220
-10.342800 -13.338000 8.012899
-10.296000 -13.338000 7.954674
-10.249200 -13.338000 7.915241
-10.202400 -13.338000 7.877881
-10.155600 -13.338000 7.806115
-10.108800 -13.338000 7.749977
-10.062000 -13.338000 7.687970
-10.015200 -13.338000 7.630963
-9.968400 -13.338000 7.569206
-9.921600 -13.338000 7.543188
-9.874800 -13.338000 7.511774
-9.828000 -13.338000 7.489058
-9.781200 -13.338000 7.478182
-9.734400 -13.338000 7.461711
-9.687600 -13.338000 7.449735
-9.640800 -13.338000 7.397778
-9.594000 -13.338000 7.370145
-9.547200 -13.338000 7.365975
-9.500400 -13.338000 7.324132
-9.453600 -13.338000 7.296636
-9.406800 -13.338000 7.282025
-9.360000 -13.338000 7.260593
-9.313200 -13.338000 7.235619
-9.266400 -13.338000 7.202138
-9.219600 -13.338000 7.161469
-9.172800 -13.338000 7.133375
-9.126000 -13.338000 7.140330
-9.079200 -13.338000 7.130447
-9.032400 -13.338000 7.086794
-8.985600 -13.338000 7.074380
-8.938800 -13.338000 7.053604
-8.892000 -13.338000 7.044444
-8.845200 -13.338000 7.023614
-8.798400 -13.338000 7.014095
-8.751600 -13.338000 6.982101
-8.704800 -13.338000 6.955332
-8.658000 -13.338000 6.926810
-8.611200 -13.338000 6.918399
-8.564400 -13.338000 6.911324
-8.517600 -13.338000 6.898572
-8.470800 -13.338000 6.888311
-8.424000 -13.338000 6.838660
-8.377200 -13.338000 6.819287
-8.330400 -13.338000 6.792702
-8.283600 -13.338000 6.763339
-8.236800 -13.338000 6.744882
-8.190000 -13.338000 6.733273
-8.143200 -13.338000 6.733273
-8.096400 -13.338000 6.714498
-8.049600 -13.338000 6.695203
-8.002800 -13.338000 6.691266
-7.956000 -13.338000 6.668145
-7.909200 -13.338000 6.666388
-7.862400 -13.338000 6.630846
-7.815600 -13.338000 6.616677
-7.768800 -13.338000 6.607814
-7.722000 -13.338000 6.609799
-7.675200 -13.338000 6.601792
-7.628400 -13.338000 6.560841
-7.581600 -13.338000 6.536543
-7.534800 -13.338000 6.526632
-7.488000 -13.338000 6.522361
-7.441200 -13.338000 6.501184
-7.394400 -13.338000 6.490466
-7.347600 -13.338000 6.484941
-7.300800 -13.338000 6.472261
-7.254000 -13.338000 6.467929
-7.207200 -13.338000 6.459114
-7.160400 -13.338000 6.439605
-7.113600 -13.338000 6.437646
-7.066800 -13.338000 6.434906
-7.020000 -13.338000 6.433182
-6.973200 -13.338000 6.427385
-6.926400 -13.338000 6.425762
-6.879600 -13.338000 6.414496
-6.832800 -13.338000 6.359788
-6.786000 -13.338000 6.326508
-6.739200 -13.338000 6.318272
-6.692400 -13.338000 6.316173
-6.645600 -13.338000 6.298527
-6.598800 -13.338000 6.294291
-6.552000 -13.338000 6.299966
-6.505200 -13.338000 6.299966
-6.458400 -13.338000 6.294291
-6.411600 -13.338000 6.266634
-6.364800 -13.338000 6.263855
-6.318000 -13.338000 6.263855
-6.271200 -13.338000 6.255036
-6.224400 -13.338000 6.219590
-6.177600 -13.338000 6.213478
-6.130800 -13.338000 6.192701
-6.084000 -13.338000 6.186813
-6.037200 -13.338000 6.175630
-5.990400 -13.338000 6.128701
-5.943600 -13.338000 6.118866
-5.896800 -13.338000 6.115294
-5.850000 -13.338000 6.110863
-5.803200 -13.338000 6.104397
-5.756400 -13.338000 6.093550
-5.709600 -13.338000 6.099776
-5.662800 -13.338000 6.076558
-5.616000 -13.338000 6.055296
-5.569200 -13.338000 6.048430
-5.522400 -13.338000 6.008633
-5.475600 -13.338000 6.009815
-5.428800 -13.338000 5.982059
-5.382000 -13.338000 5.977443
-5.335200 -13.338000 5.985802
-5.288400 -13.338000 5.977443
-5.241600 -13.338000 5.978843
-5.194800 -13.338000 5.983080
-5.148000 -13.338000 5.985802
-5.101200 -13.338000 5.987105
-5.054400 -13.338000 5.978843
-5.007600 -13.338000 5.971324
-4.960800 -13.338000 5.973971
-4.914000 -13.338000 5.983606
-4.867200 -13.338000 5.994526
-4.820400 -13.338000 5.983606
-4.773600 -13.338000 5.978957
-4.726800 -13.338000 5.979114
-4.680000 -13.338000 5.978957
-4.633200 -13.338000 5.979114
-4.586400 -13.338000 5.983841
-4.539600 -13.338000 5.979114
-4.492800 -13.338000 5.976950
-4.446000 -13.338000 5.976950
-4.399200 -13.338000 5.983841
-4.352400 -13.338000 5.976556
-4.305600 -13.338000 5.968331
-4.258800 -13.338000 5.954811
-4.212000 -13.338000 5.946751
-4.165200 -13.338000 5.940986
-4.118400 -13.338000 5.936888
-4.071600 -13.338000 5.940986
-4.024800 -13.338000 5.933158
-3.978000 -13.338000 5.960002
-3.931200 -13.338000 5.955614
-3.884400 -13.338000 5.956251
-3.837600 -13.338000 5.969916
-3.790800 -13.338000 5.971474
-3.744000 -13.338000 5.956251
-3.697200 -13.338000 5.953980
-3.650400 -13.338000 5.942011
-3.603600 -13.338000 5.942011
-3.556800 -13.338000 5.942011
-3.510000 -13.338000 5.938799
-3.463200 -13.338000 5.922686
-3.416400 -13.338000 5.943671
-3.369600 -13.338000 5.938799
-3.322800 -13.338000 5.938799
-3.276000 -13.338000 5.934483
-3.229200 -13.338000 5.930468
-3.182400 -13.338000 5.920735
-3.135600 -13.338000 5.929858
-3.088800 -13.338000 5.922718
-3.042000 -13.338000 5.929858
-2.995200 -13.338000 5.932306
-2.948400 -13.338000 5.943326
-2.901600 -13.338000 5.949813
-2.854800 -13.338000 5.955273
-2.808000 -13.338000 5.947448
-2.761200 -13.338000 5.947448
-2.714400 -13.338000 5.947448
-2.667600 -13.338000 5.943326
-2.620800 -13.338000 5.944758
-2.574000 -13.338000 5.938561
-2.527200 -13.338000 5.957056
-2.480400 -13.338000 5.937934
-2.433600 -13.338000 5.936795
-2.386800 -13.338000 5.937934
-2.340000 -13.338000 5.936795
-2.293200 -13.338000 5.938561
-2.246400 -13.338000 5.945953
-2.199600 -13.338000 5.960559
-2.152800 -13.338000 5.976875
-2.106000 -13.338000 5.997308
-2.059200 -13.338000 6.003824
-2.012400 -13.338000 6.011401
-1.965600 -13.338000 6.011401
-1.918800 -13.338000 6.019273
-1.872000 -13.338000 6.022083
-1.825200 -13.338000 6.016659
-1.778400 -13.338000 6.011401
-1.731600 -13.338000 6.011401
-1.684800 -13.338000 6.022333
-1.638000 -13.338000 6.027562
-1.591200 -13.338000 6.022083
-1.544400 -13.338000 6.019806
-1.497600 -13.338000 6.022333
-1.450800 -13.338000 6.028832
-1.404000 -13.338000 6.043035
-1.357200 -13.338000 6.033143
-1.310400 -13.338000 6.054037
-1.263600 -13.338000 6.077508
-1.216800 -13.338000 6.090807
-1.170000 -13.338000 6.109948
-1.123200 -13.338000 6.116303
-1.076400 -13.338000 6.150312
-1.029600 -13.338000 6.154400
-0.982800 -13.338000 6.152614
-0.936000 -13.338000 6.155307
-0.889200 -13.338000 6.149032
-0.842400 -13.338000 6.138186
-0.795600 -13.338000 6.145867
-0.748800 -13.338000 6.145867
-0.702000 -13.338000 6.155307
-0.655200 -13.338000 6.175443
-0.608400 -13.338000 6.175443
-0.561600 -13.338000 6.202071
-0.514800 -13.338000 6.204813
-0.468000 -13.338000 6.210864
-0.421200 -13.338000 6.213532
-0.374400 -13.338000 6.227716
-0.327600 -13.338000 6.244477
-0.280800 -13.338000 6.260399
-0.234000 -13.338000 6.271434
-0.187200 -13.338000 6.288993
-0.140400 -13.338000 6.301235
-0.093600 -13.338000 6.317593
-0.046800 -13.338000 6.323069
0.000000 -13.338000 6.324314
0.046800 -13.338000 6.324467
0.093600 -13.338000 6.327758
0.140400 -13.338000 6.355973
0.187200 -13.338000 6.371016
0.234000 -13.338000 6.391651
0.280800 -13.338000 6.409011
0.327600 -13.338000 6.415052
0.374400 -13.338000 6.430411
0.421200 -13.338000 6.446101
0.468000 -13.338000 6.468522
0.514800 -13.338000 6.496232
0.561600 -13.338000 6.507661
0.608400 -13.338000 6.523034
0.655200 -13.338000 6.531000
0.702000 -13.338000 6.542699
0.748800 -13.338000 6.582390
0.795600 -13.338000 6.595962
0.842400 -13.338000 6.608678
0.889200 -13.338000 6.620984
0.936000 -13.338000 6.667934
0.982800 -13.338000 6.685054
1.029600 -13.338000 6.695859
1.076400 -13.338000 6.705329
1.123200 -13.338000 6.716000
1.170000 -13.338000 6.716000
1.216800 -13.338000 6.740665
1.263600 -13.338000 6.758726
1.310400 -13.338000 6.771830
1.357200 -13.338000 6.816350
1.404000 -13.338000 6.833945
1.450800 -13.338000 6.886662
1.497600 -13.338000 6.891698
1.544400 -13.338000 6.932500
1.591200 -13.338000 6.958378
1.638000 -13.338000 6.965979
1.684800 -13.338000 6.991660
1.731600 -13.338000 7.003391
1.778400 -13.338000 7.029040
1.825200 -13.338000 7.064809
1.872000 -13.338000 7.100102
1.918800 -13.338000 7.112632
1.965600 -13.338000 7.116945
2.012400 -13.338000 7.156101
2.059200 -13.338000 7.196712
2.106000 -13.338000 7.256920
2.152800 -13.338000 7.265526
2.199600 -13.338000 7.299041
2.246400 -13.338000 7.364966
2.293200 -13.338000 7.374222
2.340000 -13.338000 7.420112
2.386800 -13.338000 7.429018
2.433600 -13.338000 7.451438
2.480400 -13.338000 7.485186
2.527200 -13.338000 7.506676
2.574000 -13.338000 7.563602
2.620800 -13.338000 7.594882
2.667600 -13.338000 7.612877
2.714400 -13.338000 7.645906
2.761200 -13.338000 7.678186
2.808000 -13.338000 7.708615
2.854800 -13.338000 7.768717
2.901600 -13.338000 7.809609
2.948400 -13.338000 7.836804
2.995200 -13.338000 7.871468
3.042000 -13.338000 7.934371
3.088800 -13.338000 8.016487
3.135600 -13.338000 8.047249
3.182400 -13.338000 8.060865
3.229200 -13.338000 8.060865
3.276000 -13.338000 8.125237
3.322800 -13.338000 8.232548
3.369600 -13.338000 10.715146
3.416400 -13.338000 11.004117
3.463200 -13.338000 22.843692
12.776400 -13.338000 8.021466
12.823200 -13.338000 8.008112
12.870000 -13.338000 7.991530
12.916800 -13.338000 7.991304
12.963600 -13.338000 7.997428
13.010400 -13.338000 8.002087
13.057200 -13.338000 8.012862
13.104000 -13.338000 8.012862
13.150800 -13.338000 8.014491
13.197600 -13.338000 8.015071
13.244400 -13.338000 8.017836
13.291200 -13.338000 8.016185
13.338000 -13.338000 8.017836
13.384800 -13.338000 8.021958
13.431600 -13.338000 8.022728
13.478400 -13.338000 8.038066
13.525200 -13.338000 8.022159
13.572000 -13.338000 8.021958
13.618800 -13.338000 8.022159
13.665600 -13.338000 8.020769
13.712400 -13.338000 8.008572
13.759200 -13.338000 8.008572
13.806000 -13.338000 8.008238
13.852800 -13.338000 8.010056
13.899600 -13.338000 8.022700
13.946400 -13.338000 8.032198
13.993200 -13.338000 8.047208
14.040000 -13.338000 8.057204
14.086800 -13.338000 8.056341
14.133600 -13.338000 8.056341
14.180400 -13.338000 8.047208
14.227200 -13.338000 8.044307
14.274000 -13.338000 8.044307
14.320800 -13.338000 8.038875
14.367600 -13.338000 8.043929
14.414400 -13.338000 8.039701
14.461200 -13.338000 8.025658
14.508000 -13.338000 8.010875
14.554800 -13.338000 8.007583
14.601600 -13.338000 7.990426
14.648400 -13.338000 7.980937
15.397200 -13.338000 6.761941
15.444000 -13.338000 6.763834
15.490800 -13.338000 6.759393
15.537600 -13.338000 6.733530
15.584400 -13.338000 6.715442
15.678000 -13.338000 6.730699
15.724800 -13.338000 6.773810
15.771600 -13.338000 6.730897
15.818400 -13.338000 6.732386
15.865200 -13.338000 6.737780
15.912000 -13.338000 6.737780
15.958800 -13.338000 6.725439
16.052400 -13.338000 6.683175
16.239600 -13.338000 5.104988
16.286400 -13.338000 4.896836
16.333200 -13.338000 4.727652
16.380000 -13.338000 4.561727
16.426800 -13.338000 4.270607
16.473600 -13.338000 4.056413
16.520400 -13.338000 3.869847
16.567200 -13.338000 3.641785
-18.720000 -13.291200 0.000000
-18.673200 -13.291200 0.000000
-18.626400 -13.291200 0.000000
-18.579600 -13.291200 -7.215820
-18.532800 -13.291200 -7.215820
-18.486000 -13.291200 -7.216294
-18.439200 -13.291200 -7.216294
-18.392400 -13.291200 -7.216294
-18.345600 -13.291200 -7.216294
-18.298800 -13.291200 -7.217769
-18.252000 -13.291200 -7.216464
-18.205200 -13.291200 -7.216294
-18.158400 -13.291200 -7.208702
-18.111600 -13.291200 -7.230663
-18.064800 -13.291200 -7.230663
-18.018000 -13.291200 -7.205226
-17.971200 -13.291200 -7.200648
-17.924400 -13.291200 -7.200648
-17.877600 -13.291200 -7.205226
-17.830800 -13.291200 -7.200648
-17.784000 -13.291200 -7.161409
-17.737200 -13.291200 -7.106130
-17.690400 -13.291200 -7.106083
-17.643600 -13.291200 -7.106083
-17.596800 -13.291200 -7.083655
-17.550000 -13.291200 -7.067589
-17.503200 -13.291200 -7.065357
-17.456400 -13.291200 -7.058997
-17.409600 -13.291200 -7.056466
-17.362800 -13.291200 -7.036604
-17.316000 -13.291200 -7.021438
-17.269200 -13.291200 -6.974105
-17.222400 -13.291200 -6.907002
-17.175600 -13.291200 -6.871483
-17.128800 -13.291200 -6.802355
-16.660800 -13.291200 -5.410278
-15.584400 -13.291200 6.861161
-15.537600 -13.291200 6.874338
-15.490800 -13.291200 6.899711
-15.444000 -13.291200 6.915708
-15.397200 -13.291200 6.928665
-15.350400 -13.291200 6.945090
-15.303600 -13.291200 6.961214
-15.256800 -13.291200 6.975591
-15.210000 -13.291200 6.984231
-15.163200 -13.291200 6.992330
-15.116400 -13.291200 7.003787
-15.069600 -13.291200 7.013352
-15.022800 -13.291200 7.023890
-14.976000 -13.291200 7.026049
-14.929200 -13.291200 7.026049
-14.882400 -13.291200 7.026112
-14.835600 -13.291200 7.029718
-14.788800 -13.291200 7.029718
-14.742000 -13.291200 7.029897
-14.695200 -13.291200 7.038280
-14.648400 -13.291200 7.038280
-14.601600 -13.291200 7.049789
-14.554800 -13.291200 7.050305
-14.508000 -13.291200 7.048688
-14.461200 -13.291200 7.049789
-14.414400 -13.291200 7.058231
-14.367600 -13.291200 7.062231
-14.320800 -13.291200 7.058231
-14.274000 -13.291200 7.054642
-14.227200 -13.291200 7.052085
-14.180400 -13.291200 7.052085
-14.133600 -13.291200 7.052480
-14.086800 -13.291200 7.055058
-14.040000 -13.291200 7.052061
-13.993200 -13.291200 7.052061
-13.946400 -13.291200 7.055058
-13.899600 -13.291200 7.060979
-13.852800 -13.291200 7.074220
-13.806000 -13.291200 7.076186
-13.759200 -13.291200 7.076774
-13.712400 -13.291200 7.116512
-13.665600 -13.291200 7.155236
-13.618800 -13.291200 7.196969
-13.572000 -13.291200 7.241872
-10.670400 -13.291200 8.813307
-10.623600 -13.291200 8.429536
-10.576800 -13.291200 8.228319
-10.530000 -13.291200 8.086590
-10.483200 -13.291200 8.084703
-10.436400 -13.291200 8.075048
-10.389600 -13.291200 8.050171
-10.342800 -13.291200 7.958958
-10.296000 -13.291200 7.935610
-10.249200 -13.291200 7.909242
-10.202400 -13.291200 7.836818
-10.155600 -13.291200 7.802570
-10.108800 -13.291200 7.743646
-10.062000 -13.291200 7.680037
-10.015200 -13.291200 7.630963
-9.968400 -13.291200 7.605165
-9.921600 -13.291200 7.546396
-9.874800 -13.291200 7.515261
-9.828000 -13.291200 7.496114
-9.781200 -13.291200 7.477070
-9.734400 -13.291200 7.461711
-9.687600 -13.291200 7.449735
-9.640800 -13.291200 7.397778
-9.594000 -13.291200 7.378634
-9.547200 -13.291200 7.380367
-9.500400 -13.291200 7.365975
-9.453600 -13.291200 7.315047
-9.406800 -13.291200 7.289908
-9.360000 -13.291200 7.260593
-9.313200 -13.291200 7.235619
-9.266400 -13.291200 7.201276
-9.219600 -13.291200 7.165910
-9.172800 -13.291200 7.140442
-9.126000 -13.291200 7.140442
-9.079200 -13.291200 7.130447
-9.032400 -13.291200 7.077556
-8.985600 -13.291200 7.059769
-8.938800 -13.291200 7.036919
-8.892000 -13.291200 7.023108
-8.845200 -13.291200 7.020641
-8.798400 -13.291200 7.008872
-8.751600 -13.291200 6.982101
-8.704800 -13.291200 6.963850
-8.658000 -13.291200 6.926810
-8.611200 -13.291200 6.915155
-8.564400 -13.291200 6.911324
-8.517600 -13.291200 6.896705
-8.470800 -13.291200 6.850248
-8.424000 -13.291200 6.824229
-8.377200 -13.291200 6.808374
-8.330400 -13.291200 6.777032
-8.283600 -13.291200 6.759975
-8.236800 -13.291200 6.742317
-8.190000 -13.291200 6.731673
-8.143200 -13.291200 6.730681
-8.096400 -13.291200 6.704234
-8.049600 -13.291200 6.691266
-8.002800 -13.291200 6.684745
-7.956000 -13.291200 6.668145
-7.909200 -13.291200 6.666388
-7.862400 -13.291200 6.631277
-7.815600 -13.291200 6.611842
-7.768800 -13.291200 6.597282
-7.722000 -13.291200 6.597282
-7.675200 -13.291200 6.562778
-7.628400 -13.291200 6.546339
-7.581600 -13.291200 6.530500
-7.534800 -13.291200 6.522361
-7.488000 -13.291200 6.503816
-7.441200 -13.291200 6.495095
-7.394400 -13.291200 6.486227
-7.347600 -13.291200 6.476470
-7.300800 -13.291200 6.467929
-7.254000 -13.291200 6.459114
-7.207200 -13.291200 6.459114
-7.160400 -13.291200 6.436680
-7.113600 -13.291200 6.430709
-7.066800 -13.291200 6.425762
-7.020000 -13.291200 6.425762
-6.973200 -13.291200 6.420536
-6.926400 -13.291200 6.420536
-6.879600 -13.291200 6.398950
-6.832800 -13.291200 6.359644
-6.786000 -13.291200 6.327299
-6.739200 -13.291200 6.318272
-6.692400 -13.291200 6.300063
-6.645600 -13.291200 6.287571
-6.598800 -13.291200 6.282870
-6.552000 -13.291200 6.294291
-6.505200 -13.291200 6.283978
-6.458400 -13.291200 6.284850
-6.411600 -13.291200 6.266473
-6.364800 -13.291200 6.263394
-6.318000 -13.291200 6.248850
-6.271200 -13.291200 6.231854
-6.224400 -13.291200 6.213478
-6.177600 -13.291200 6.192701
-6.130800 -13.291200 6.185999
-6.084000 -13.291200 6.184720
-6.037200 -13.291200 6.171203
-5.990400 -13.291200 6.120203
-5.943600 -13.291200 6.104397
-5.896800 -13.291200 6.099029
-5.850000 -13.291200 6.093550
-5.803200 -13.291200 6.076543
-5.756400 -13.291200 6.068806
-5.709600 -13.291200 6.084791
-5.662800 -13.291200 6.058175
-5.616000 -13.291200 6.054165
-5.569200 -13.291200 6.009815
-5.522400 -13.291200 5.989193
-5.475600 -13.291200 5.994816
-5.428800 -13.291200 5.982059
-5.382000 -13.291200 5.970878
-5.335200 -13.291200 5.978843
-5.288400 -13.291200 5.958270
-5.241600 -13.291200 5.966668
-5.194800 -13.291200 5.978843
-5.148000 -13.291200 5.983080
-5.101200 -13.291200 5.983080
-5.054400 -13.291200 5.978843
-5.007600 -13.291200 5.971908
-4.960800 -13.291200 5.983080
-4.914000 -13.291200 5.987414
-4.867200 -13.291200 5.994526
-4.820400 -13.291200 5.983606
-4.773600 -13.291200 5.979114
-4.726800 -13.291200 5.979114
-4.680000 -13.291200 5.976950
-4.633200 -13.291200 5.976950
-4.586400 -13.291200 5.979045
-4.539600 -13.291200 5.979045
-4.492800 -13.291200 5.964291
-4.446000 -13.291200 5.967691
-4.399200 -13.291200 5.967691
-4.352400 -13.291200 5.969497
-4.305600 -13.291200 5.963928
-4.258800 -13.291200 5.940331
-4.212000 -13.291200 5.923797
-4.165200 -13.291200 5.936413
-4.118400 -13.291200 5.919477
-4.071600 -13.291200 5.930597
-4.024800 -13.291200 5.907415
-3.978000 -13.291200 5.936986
-3.931200 -13.291200 5.933158
-3.884400 -13.291200 5.940721
-3.837600 -13.291200 5.947256
-3.790800 -13.291200 5.955614
-3.744000 -13.291200 5.953980
-3.697200 -13.291200 5.953980
-3.650400 -13.291200 5.940721
-3.603600 -13.291200 5.940476
-3.556800 -13.291200 5.911297
-3.510000 -13.291200 5.922686
-3.463200 -13.291200 5.911297
-3.416400 -13.291200 5.932624
-3.369600 -13.291200 5.922686
-3.322800 -13.291200 5.932624
-3.276000 -13.291200 5.932624
-3.229200 -13.291200 5.929858
-3.182400 -13.291200 5.920492
-3.135600 -13.291200 5.929858
-3.088800 -13.291200 5.929858
-3.042000 -13.291200 5.932306
-2.995200 -13.291200 5.949813
-2.948400 -13.291200 5.943326
-2.901600 -13.291200 5.944758
-2.854800 -13.291200 5.944758
-2.808000 -13.291200 5.935246
-2.761200 -13.291200 5.934992
-2.714400 -13.291200 5.934992
-2.667600 -13.291200 5.932395
-2.620800 -13.291200 5.932306
-2.574000 -13.291200 5.932306
-2.527200 -13.291200 5.947448
-2.480400 -13.291200 5.938561
-2.433600 -13.291200 5.937934
-2.386800 -13.291200 5.945953
-2.340000 -13.291200 5.954602
-2.293200 -13.291200 5.954602
-2.246400 -13.291200 5.958829
-2.199600 -13.291200 5.960559
-2.152800 -13.291200 5.976875
-2.106000 -13.291200 5.996810
-2.059200 -13.291200 6.003824
-2.012400 -13.291200 6.003824
-1.965600 -13.291200 6.011401
-1.918800 -13.291200 6.019273
-1.872000 -13.291200 6.018490
-1.825200 -13.291200 6.011401
-1.778400 -13.291200 6.011099
-1.731600 -13.291200 6.009881
-1.684800 -13.291200 6.016659
-1.638000 -13.291200 6.016659
-1.591200 -13.291200 6.012140
-1.544400 -13.291200 6.011737
-1.497600 -13.291200 6.018880
-1.450800 -13.291200 6.018880
-1.404000 -13.291200 6.022246
-1.357200 -13.291200 6.028832
-1.310400 -13.291200 6.047404
-1.263600 -13.291200 6.074718
-1.216800 -13.291200 6.081340
-1.170000 -13.291200 6.091752
-1.123200 -13.291200 6.116303
-1.076400 -13.291200 6.138186
-1.029600 -13.291200 6.138186
-0.982800 -13.291200 6.136091
-0.936000 -13.291200 6.152614
-0.889200 -13.291200 6.138186
-0.842400 -13.291200 6.129125
-0.795600 -13.291200 6.127538
-0.748800 -13.291200 6.132951
-0.702000 -13.291200 6.137806
-0.655200 -13.291200 6.155024
-0.608400 -13.291200 6.161822
-0.561600 -13.291200 6.202071
-0.514800 -13.291200 6.205807
-0.468000 -13.291200 6.213161
-0.421200 -13.291200 6.223187
-0.374400 -13.291200 6.228866
-0.327600 -13.291200 6.244477
-0.280800 -13.291200 6.256649
-0.234000 -13.291200 6.270813
-0.187200 -13.291200 6.277731
-0.140400 -13.291200 6.292227
-0.093600 -13.291200 6.297695
-0.046800 -13.291200 6.297695
0.000000 -13.291200 6.323069
0.046800 -13.291200 6.323480
0.093600 -13.291200 6.324467
0.140400 -13.291200 6.324467
0.187200 -13.291200 6.355973
0.234000 -13.291200 6.381279
0.280800 -13.291200 6.400143
0.327600 -13.291200 6.401659
0.374400 -13.291200 6.415512
0.421200 -13.291200 6.430411
0.468000 -13.291200 6.441793
0.514800 -13.291200 6.468282
0.561600 -13.291200 6.496232
0.608400 -13.291200 6.507661
0.655200 -13.291200 6.530674
0.702000 -13.291200 6.542699
0.748800 -13.291200 6.565567
0.795600 -13.291200 6.595962
0.842400 -13.291200 6.608678
0.889200 -13.291200 6.628997
0.936000 -13.291200 6.653174
0.982800 -13.291200 6.676181
1.029600 -13.291200 6.681001
1.076400 -13.291200 6.681001
1.123200 -13.291200 6.695859
1.170000 -13.291200 6.700265
1.216800 -13.291200 6.714770
1.263600 -13.291200 6.740665
1.310400 -13.291200 6.750309
1.357200 -13.291200 6.784216
1.404000 -13.291200 6.819725
1.450800 -13.291200 6.855515
1.497600 -13.291200 6.876123
1.544400 -13.291200 6.888393
1.591200 -13.291200 6.932500
1.638000 -13.291200 6.959872
1.684800 -13.291200 6.978120
1.731600 -13.291200 7.010559
1.778400 -13.291200 7.041092
1.825200 -13.291200 7.080524
1.872000 -13.291200 7.107598
1.918800 -13.291200 7.124525
1.965600 -13.291200 7.154745
2.012400 -13.291200 7.176629
2.059200 -13.291200 7.225269
2.106000 -13.291200 7.256920
2.152800 -13.291200 7.263496
2.199600 -13.291200 7.299041
2.246400 -13.291200 7.347500
2.293200 -13.291200 7.374222
2.340000 -13.291200 7.420112
2.386800 -13.291200 7.429018
2.433600 -13.291200 7.472490
2.480400 -13.291200 7.505560
2.527200 -13.291200 7.512691
2.574000 -13.291200 7.563602
2.620800 -13.291200 7.595516
2.667600 -13.291200 7.615008
2.714400 -13.291200 7.645906
2.761200 -13.291200 7.689054
2.808000 -13.291200 7.719799
2.854800 -13.291200 7.793265
2.901600 -13.291200 7.817960
2.948400 -13.291200 7.865858
2.995200 -13.291200 7.888247
3.042000 -13.291200 7.956582
3.088800 -13.291200 8.016525
3.135600 -13.291200 8.057534
3.182400 -13.291200 8.071106
3.229200 -13.291200 8.103544
3.276000 -13.291200 8.137736
3.322800 -13.291200 8.172436
3.369600 -13.291200 10.669368
3.416400 -13.291200 11.004117
3.463200 -13.291200 22.843692
12.776400 -13.291200 8.028276
12.823200 -13.291200 8.025003
12.870000 -13.291200 8.008112
12.916800 -13.291200 8.001081
12.963600 -13.291200 8.001081
13.010400 -13.291200 8.002087
13.057200 -13.291200 8.014491
13.104000 -13.291200 8.016185
13.150800 -13.291200 8.019461
13.197600 -13.291200 8.022728
13.244400 -13.291200 8.023215
13.291200 -13.291200 8.028421
13.338000 -13.291200 8.037864
13.384800 -13.291200 8.054201
13.431600 -13.291200 8.051222
13.478400 -13.291200 8.051222
13.525200 -13.291200 8.048252
13.572000 -13.291200 8.044373
13.618800 -13.291200 8.040144
13.665600 -13.291200 8.022700
13.712400 -13.291200 8.016615
13.759200 -13.291200 8.012522
13.806000 -13.291200 8.011494
13.852800 -13.291200 8.012522
13.899600 -13.291200 8.022700
13.946400 -13.291200 8.032145
13.993200 -13.291200 8.046579
14.040000 -13.291200 8.055851
14.086800 -13.291200 8.055851
14.133600 -13.291200 8.056341
14.180400 -13.291200 8.054908
14.227200 -13.291200 8.055851
14.274000 -13.291200 8.063055
14.320800 -13.291200 8.063055
14.367600 -13.291200 8.056745
14.414400 -13.291200 8.045482
14.461200 -13.291200 8.039701
14.508000 -13.291200 8.033670
14.554800 -13.291200 8.011977
14.601600 -13.291200 8.008498
14.648400 -13.291200 7.993507
15.350400 -13.291200 6.794822
15.397200 -13.291200 6.769867
15.444000 -13.291200 6.769867
15.490800 -13.291200 6.761941
15.537600 -13.291200 6.755956
15.584400 -13.291200 6.745146
15.631200 -13.291200 6.736216
15.678000 -13.291200 6.751899
15.724800 -13.291200 6.773810
15.771600 -13.291200 6.736216
15.865200 -13.291200 6.737780
15.912000 -13.291200 6.736216
15.958800 -13.291200 6.732386
16.005600 -13.291200 6.719144
16.052400 -13.291200 6.711407
16.099200 -13.291200 6.664626
16.333200 -13.291200 4.896622
16.380000 -13.291200 4.704067
16.426800 -13.291200 4.376652
16.473600 -13.291200 4.250663
16.520400 -13.291200 4.017235
16.567200 -13.291200 3.814375
16.614000 -13.291200 3.570330
-18.720000 -13.244400 0.000000
-18.673200 -13.244400 0.000000
-18.626400 -13.244400 0.000000
-18.579600 -13.244400 -7.215495
-18.532800 -13.244400 -7.214282
-18.486000 -13.244400 -7.209950
-18.439200 -13.244400 -7.209208
-18.392400 -13.244400 -7.215495
-18.345600 -13.244400 -7.209950
-18.298800 -13.244400 -7.215820
-18.252000 -13.244400 -7.209208
-18.205200 -13.244400 -7.207195
-18.158400 -13.244400 -7.207195
-18.111600 -13.244400 -7.230663
-18.064800 -13.244400 -7.205226
-18.018000 -13.244400 -7.200648
-17.971200 -13.244400 -7.184478
-17.924400 -13.244400 -7.173510
-17.877600 -13.244400 -7.184478
-17.830800 -13.244400 -7.168611
-17.784000 -13.244400 -7.130572
-17.737200 -13.244400 -7.111814
-17.690400 -13.244400 -7.111814
-17.643600 -13.244400 -7.111814
-17.596800 -13.244400 -7.106266
-17.550000 -13.244400 -7.078962
-17.503200 -13.244400 -7.065357
-17.456400 -13.244400 -7.056466
-17.409600 -13.244400 -7.045356
-17.362800 -13.244400 -7.028097
-17.316000 -13.244400 -7.001420
-17.269200 -13.244400 -6.951446
-17.222400 -13.244400 -6.887676
-17.175600 -13.244400 -6.806864
-16.754400 -13.244400 -5.475551
-15.631200 -13.244400 6.865876
-15.584400 -13.244400 6.882858
-15.537600 -13.244400 6.897581
-15.490800 -13.244400 6.914907
-15.444000 -13.244400 6.930355
-15.397200 -13.244400 6.945314
-15.350400 -13.244400 6.964400
-15.303600 -13.244400 6.971716
-15.256800 -13.244400 6.982633
-15.210000 -13.244400 6.991235
-15.163200 -13.244400 7.002040
-15.116400 -13.244400 7.013352
-15.069600 -13.244400 7.024165
-15.022800 -13.244400 7.026757
-14.976000 -13.244400 7.029718
-14.929200 -13.244400 7.030674
-14.882400 -13.244400 7.030674
-14.835600 -13.244400 7.034383
-14.788800 -13.244400 7.037213
-14.742000 -13.244400 7.037213
-14.695200 -13.244400 7.043420
-14.648400 -13.244400 7.046397
-14.601600 -13.244400 7.057272
-14.554800 -13.244400 7.060850
-14.508000 -13.244400 7.051949
-14.461200 -13.244400 7.060850
-14.414400 -13.244400 7.063917
-14.367600 -13.244400 7.063140
-14.320800 -13.244400 7.063140
-14.274000 -13.244400 7.063140
-14.227200 -13.244400 7.059819
-14.180400 -13.244400 7.060229
-14.133600 -13.244400 7.060979
-14.086800 -13.244400 7.060979
-14.040000 -13.244400 7.060979
-13.993200 -13.244400 7.060979
-13.946400 -13.244400 7.070016
-13.899600 -13.244400 7.074220
-13.852800 -13.244400 7.086147
-13.806000 -13.244400 7.091100
-13.759200 -13.244400 7.118305
-13.712400 -13.244400 7.151639
-13.665600 -13.244400 7.196969
-13.618800 -13.244400 7.224931
-10.670400 -13.244400 13.484281
-10.623600 -13.244400 8.429536
-10.576800 -13.244400 8.197357
-10.530000 -13.244400 8.084703
-10.483200 -13.244400 8.036052
-10.436400 -13.244400 8.035565
-10.389600 -13.244400 7.983862
-10.342800 -13.244400 7.953202
-10.296000 -13.244400 7.916193
-10.249200 -13.244400 7.896813
-10.202400 -13.244400 7.823629
-10.155600 -13.244400 7.781070
-10.108800 -13.244400 7.743646
-10.062000 -13.244400 7.687970
-10.015200 -13.244400 7.637416
-9.968400 -13.244400 7.630963
-9.921600 -13.244400 7.547491
-9.874800 -13.244400 7.513923
-9.828000 -13.244400 7.478182
-9.781200 -13.244400 7.472071
-9.734400 -13.244400 7.461711
-9.687600 -13.244400 7.451122
-9.640800 -13.244400 7.414784
-9.594000 -13.244400 7.383407
-9.547200 -13.244400 7.380367
-9.500400 -13.244400 7.341368
-9.453600 -13.244400 7.310193
-9.406800 -13.244400 7.294085
-9.360000 -13.244400 7.256891
-9.313200 -13.244400 7.234464
-9.266400 -13.244400 7.202138
-9.219600 -13.244400 7.181177
-9.172800 -13.244400 7.160271
-9.126000 -13.244400 7.160271
-9.079200 -13.244400 7.140330
-9.032400 -13.244400 7.077556
-8.985600 -13.244400 7.058525
-8.938800 -13.244400 7.031805
-8.892000 -13.244400 7.018900
-8.845200 -13.244400 7.016655
-8.798400 -13.244400 6.990398
-8.751600 -13.244400 6.963850
-8.704800 -13.244400 6.946644
-8.658000 -13.244400 6.925012
-8.611200 -13.244400 6.911324
-8.564400 -13.244400 6.909214
-8.517600 -13.244400 6.889314
-8.470800 -13.244400 6.849043
-8.424000 -13.244400 6.823841
-8.377200 -13.244400 6.811280
-8.330400 -13.244400 6.770871
-8.283600 -13.244400 6.752553
-8.236800 -13.244400 6.741738
-8.190000 -13.244400 6.730836
-8.143200 -13.244400 6.714498
-8.096400 -13.244400 6.695203
-8.049600 -13.244400 6.683619
-8.002800 -13.244400 6.669110
-7.956000 -13.244400 6.663233
-7.909200 -13.244400 6.653533
-7.862400 -13.244400 6.630846
-7.815600 -13.244400 6.611842
-7.768800 -13.244400 6.587575
-7.722000 -13.244400 6.569843
-7.675200 -13.244400 6.558170
-7.628400 -13.244400 6.546339
-7.581600 -13.244400 6.530500
-7.534800 -13.244400 6.523235
-7.488000 -13.244400 6.513495
-7.441200 -13.244400 6.501184
-7.394400 -13.244400 6.486427
-7.347600 -13.244400 6.476470
-7.300800 -13.244400 6.467929
-7.254000 -13.244400 6.457032
-7.207200 -13.244400 6.440209
-7.160400 -13.244400 6.432099
-7.113600 -13.244400 6.416067
-7.066800 -13.244400 6.414496
-7.020000 -13.244400 6.414496
-6.973200 -13.244400 6.410080
-6.926400 -13.244400 6.414496
-6.879600 -13.244400 6.385636
-6.832800 -13.244400 6.342956
-6.786000 -13.244400 6.327299
-6.739200 -13.244400 6.309601
-6.692400 -13.244400 6.294291
-6.645600 -13.244400 6.282870
-6.598800 -13.244400 6.272186
-6.552000 -13.244400 6.272186
-6.505200 -13.244400 6.266473
-6.458400 -13.244400 6.263394
-6.411600 -13.244400 6.245412
-6.364800 -13.244400 6.236843
-6.318000 -13.244400 6.236843
-6.271200 -13.244400 6.217126
-6.224400 -13.244400 6.193112
-6.177600 -13.244400 6.186813
-6.130800 -13.244400 6.182173
-6.084000 -13.244400 6.181695
-6.037200 -13.244400 6.128701
-5.990400 -13.244400 6.115294
-5.943600 -13.244400 6.096030
-5.896800 -13.244400 6.087927
-5.850000 -13.244400 6.068806
-5.803200 -13.244400 6.055296
-5.756400 -13.244400 6.054165
-5.709600 -13.244400 6.062302
-5.662800 -13.244400 6.054165
-5.616000 -13.244400 6.048647
-5.569200 -13.244400 6.009815
-5.522400 -13.244400 5.994816
-5.475600 -13.244400 6.008633
-5.428800 -13.244400 5.985802
-5.382000 -13.244400 5.982059
-5.335200 -13.244400 5.985802
-5.288400 -13.244400 5.969838
-5.241600 -13.244400 5.969838
-5.194800 -13.244400 5.977726
-5.148000 -13.244400 5.978843
-5.101200 -13.244400 5.983080
-5.054400 -13.244400 5.976494
-5.007600 -13.244400 5.967366
-4.960800 -13.244400 5.976494
-4.914000 -13.244400 5.987414
-4.867200 -13.244400 5.986310
-4.820400 -13.244400 5.979045
-4.773600 -13.244400 5.971324
-4.726800 -13.244400 5.971324
-4.680000 -13.244400 5.956720
-4.633200 -13.244400 5.956720
-4.586400 -13.244400 5.964291
-4.539600 -13.244400 5.964291
-4.492800 -13.244400 5.934554
-4.446000 -13.244400 5.940331
-4.399200 -13.244400 5.936888
-4.352400 -13.244400 5.961854
-4.305600 -13.244400 5.946751
-4.258800 -13.244400 5.934554
-4.212000 -13.244400 5.922024
-4.165200 -13.244400 5.925271
-4.118400 -13.244400 5.921906
-4.071600 -13.244400 5.930597
-4.024800 -13.244400 5.907415
-3.978000 -13.244400 5.932284
-3.931200 -13.244400 5.932284
-3.884400 -13.244400 5.936986
-3.837600 -13.244400 5.936986
-3.790800 -13.244400 5.947256
-3.744000 -13.244400 5.947256
-3.697200 -13.244400 5.947256
-3.650400 -13.244400 5.912546
-3.603600 -13.244400 5.908571
-3.556800 -13.244400 5.897450
-3.510000 -13.244400 5.909009
-3.463200 -13.244400 5.894253
-3.416400 -13.244400 5.895369
-3.369600 -13.244400 5.895369
-3.322800 -13.244400 5.922718
-3.276000 -13.244400 5.932624
-3.229200 -13.244400 5.923143
-3.182400 -13.244400 5.920735
-3.135600 -13.244400 5.934483
-3.088800 -13.244400 5.934483
-3.042000 -13.244400 5.932306
-2.995200 -13.244400 5.932306
-2.948400 -13.244400 5.935246
-2.901600 -13.244400 5.935246
-2.854800 -13.244400 5.934992
-2.808000 -13.244400 5.932306
-2.761200 -13.244400 5.925255
-2.714400 -13.244400 5.932395
-2.667600 -13.244400 5.932306
-2.620800 -13.244400 5.928452
-2.574000 -13.244400 5.932306
-2.527200 -13.244400 5.938561
-2.480400 -13.244400 5.937934
-2.433600 -13.244400 5.934820
-2.386800 -13.244400 5.937934
-2.340000 -13.244400 5.934820
-2.293200 -13.244400 5.934820
-2.246400 -13.244400 5.945953
-2.199600 -13.244400 5.954602
-2.152800 -13.244400 5.964797
-2.106000 -13.244400 5.976875
-2.059200 -13.244400 5.997308
-2.012400 -13.244400 5.998019
-1.965600 -13.244400 5.999172
-1.918800 -13.244400 6.011401
-1.872000 -13.244400 6.010329
-1.825200 -13.244400 6.009881
-1.778400 -13.244400 6.009881
-1.731600 -13.244400 6.009881
-1.684800 -13.244400 6.016659
-1.638000 -13.244400 6.016659
-1.591200 -13.244400 6.012140
-1.544400 -13.244400 6.012140
-1.497600 -13.244400 6.018880
-1.450800 -13.244400 6.018880
-1.404000 -13.244400 6.021145
-1.357200 -13.244400 6.021145
-1.310400 -13.244400 6.035145
-1.263600 -13.244400 6.067812
-1.216800 -13.244400 6.077508
-1.170000 -13.244400 6.088797
-1.123200 -13.244400 6.105106
-1.076400 -13.244400 6.126690
-1.029600 -13.244400 6.140254
-0.982800 -13.244400 6.129810
-0.936000 -13.244400 6.140254
-0.889200 -13.244400 6.129810
-0.842400 -13.244400 6.129125
-0.795600 -13.244400 6.127059
-0.748800 -13.244400 6.129125
-0.702000 -13.244400 6.136118
-0.655200 -13.244400 6.161822
-0.608400 -13.244400 6.189990
-0.561600 -13.244400 6.204813
-0.514800 -13.244400 6.207001
-0.468000 -13.244400 6.225511
-0.421200 -13.244400 6.227716
-0.374400 -13.244400 6.228866
-0.327600 -13.244400 6.232862
-0.280800 -13.244400 6.244381
-0.234000 -13.244400 6.261890
-0.187200 -13.244400 6.271434
-0.140400 -13.244400 6.289511
-0.093600 -13.244400 6.295868
-0.046800 -13.244400 6.309078
0.000000 -13.244400 6.323480
0.046800 -13.244400 6.324467
0.093600 -13.244400 6.324767
0.140400 -13.244400 6.325325
0.187200 -13.244400 6.344910
0.234000 -13.244400 6.371016
0.280800 -13.244400 6.390166
0.327600 -13.244400 6.394308
0.374400 -13.244400 6.400143
0.421200 -13.244400 6.415052
0.468000 -13.244400 6.428237
0.514800 -13.244400 6.437673
0.561600 -13.244400 6.461684
0.608400 -13.244400 6.496658
0.655200 -13.244400 6.523034
0.702000 -13.244400 6.534992
0.748800 -13.244400 6.553424
0.795600 -13.244400 6.582390
0.842400 -13.244400 6.601773
0.889200 -13.244400 6.604224
0.936000 -13.244400 6.632468
0.982800 -13.244400 6.638131
1.029600 -13.244400 6.661267
1.076400 -13.244400 6.667934
1.123200 -13.244400 6.681001
1.170000 -13.244400 6.694235
1.216800 -13.244400 6.710132
1.263600 -13.244400 6.732274
1.310400 -13.244400 6.741075
1.357200 -13.244400 6.771830
1.404000 -13.244400 6.816350
1.450800 -13.244400 6.821813
1.497600 -13.244400 6.865826
1.544400 -13.244400 6.875759
1.591200 -13.244400 6.928916
1.638000 -13.244400 6.953214
1.684800 -13.244400 6.991660
1.731600 -13.244400 7.010559
1.778400 -13.244400 7.041092
1.825200 -13.244400 7.080524
1.872000 -13.244400 7.104127
1.918800 -13.244400 7.124525
1.965600 -13.244400 7.151417
2.012400 -13.244400 7.176629
2.059200 -13.244400 7.230336
2.106000 -13.244400 7.256920
2.152800 -13.244400 7.260077
2.199600 -13.244400 7.291536
2.246400 -13.244400 7.322825
2.293200 -13.244400 7.374222
2.340000 -13.244400 7.424457
2.386800 -13.244400 7.438467
2.433600 -13.244400 7.472490
2.480400 -13.244400 7.506387
2.527200 -13.244400 7.520584
2.574000 -13.244400 7.567311
2.620800 -13.244400 7.603707
2.667600 -13.244400 7.632089
2.714400 -13.244400 7.689054
2.761200 -13.244400 7.717955
2.808000 -13.244400 7.756951
2.854800 -13.244400 7.802321
2.901600 -13.244400 7.863329
2.948400 -13.244400 7.888712
2.995200 -13.244400 7.949955
3.042000 -13.244400 7.999049
3.088800 -13.244400 8.047249
3.135600 -13.244400 8.068831
3.182400 -13.244400 8.103544
3.229200 -13.244400 8.137736
3.276000 -13.244400 8.163108
3.322800 -13.244400 8.255455
3.369600 -13.244400 8.428702
3.416400 -13.244400 10.718832
3.463200 -13.244400 22.843692
12.823200 -13.244400 8.053186
12.870000 -13.244400 8.021230
12.916800 -13.244400 8.008112
12.963600 -13.244400 8.005494
13.010400 -13.244400 8.002087
13.057200 -13.244400 8.005494
13.104000 -13.244400 8.009714
13.150800 -13.244400 8.014491
13.197600 -13.244400 8.023085
13.244400 -13.244400 8.023215
13.291200 -13.244400 8.037864
13.338000 -13.244400 8.038735
13.384800 -13.244400 8.054201
13.431600 -13.244400 8.056431
13.478400 -13.244400 8.056431
13.525200 -13.244400 8.052774
13.572000 -13.244400 8.051222
13.618800 -13.244400 8.036469
13.665600 -13.244400 8.028795
13.712400 -13.244400 8.019982
13.759200 -13.244400 8.022159
13.806000 -13.244400 8.022159
13.852800 -13.244400 8.022700
13.899600 -13.244400 8.035096
13.946400 -13.244400 8.046579
13.993200 -13.244400 8.046579
14.040000 -13.244400 8.054908
14.086800 -13.244400 8.046579
14.133600 -13.244400 8.054908
14.180400 -13.244400 8.046368
14.227200 -13.244400 8.047208
14.274000 -13.244400 8.057483
14.320800 -13.244400 8.063055
14.367600 -13.244400 8.056745
14.414400 -13.244400 8.047456
14.461200 -13.244400 8.043814
14.508000 -13.244400 8.042788
14.554800 -13.244400 8.033670
14.601600 -13.244400 8.016082
14.648400 -13.244400 8.007960
14.695200 -13.244400 7.992408
15.350400 -13.244400 6.809626
15.397200 -13.244400 6.799276
15.444000 -13.244400 6.789404
15.490800 -13.244400 6.773676
15.537600 -13.244400 6.770629
15.584400 -13.244400 6.761941
15.631200 -13.244400 6.753543
15.678000 -13.244400 6.761941
15.724800 -13.244400 6.779153
15.771600 -13.244400 6.770629
15.818400 -13.244400 6.753543
15.865200 -13.244400 6.779153
15.912000 -13.244400 6.779153
15.958800 -13.244400 6.750200
16.005600 -13.244400 6.738744
16.052400 -13.244400 6.734530
16.099200 -13.244400 6.726556
16.380000 -13.244400 4.766088
16.426800 -13.244400 4.552077
16.473600 -13.244400 4.270607
16.520400 -13.244400 4.121255
16.567200 -13.244400 3.938911
16.614000 -13.244400 3.670957
16.707600 -13.244400 3.232665
-18.720000 -13.197600 0.000000
-18.673200 -13.197600 0.000000
-18.626400 -13.197600 0.000000
-18.579600 -13.197600 -7.215495
-18.532800 -13.197600 -7.215495
-18.486000 -13.197600 -7.215495
-18.439200 -13.197600 -7.215495
-18.392400 -13.197600 -7.216294
-18.345600 -13.197600 -7.215820
-18.298800 -13.197600 -7.216464
-18.252000 -13.197600 -7.216464
-18.205200 -13.197600 -7.216464
-18.158400 -13.197600 -7.217436
-18.111600 -13.197600 -7.239518
-18.064800 -13.197600 -7.217436
-18.018000 -13.197600 -7.201680
-17.971200 -13.197600 -7.186701
-17.924400 -13.197600 -7.173510
-17.877600 -13.197600 -7.168611
-17.830800 -13.197600 -7.138697
-17.784000 -13.197600 -7.117489
-17.737200 -13.197600 -7.106130
-17.690400 -13.197600 -7.111814
-17.643600 -13.197600 -7.113066
-17.596800 -13.197600 -7.111814
-17.550000 -13.197600 -7.078962
-17.503200 -13.197600 -7.073582
-17.456400 -13.197600 -7.060541
-17.409600 -13.197600 -7.046981
-17.362800 -13.197600 -7.029573
-17.316000 -13.197600 -6.996693
-17.269200 -13.197600 -6.951446
-17.222400 -13.197600 -6.871483
-16.801200 -13.197600 -5.496598
-16.754400 -13.197600 -5.475551
-16.707600 -13.197600 -5.307373
-15.631200 -13.197600 6.873010
-15.584400 -13.197600 6.897581
-15.537600 -13.197600 6.914907
-15.490800 -13.197600 6.926934
-15.444000 -13.197600 6.945314
-15.397200 -13.197600 6.964400
-15.350400 -13.197600 6.980429
-15.303600 -13.197600 6.985853
-15.256800 -13.197600 6.991235
-15.210000 -13.197600 6.998516
-15.163200 -13.197600 7.005867
-15.116400 -13.197600 7.024165
-15.069600 -13.197600 7.026112
-15.022800 -13.197600 7.030674
-14.976000 -13.197600 7.032926
-14.929200 -13.197600 7.035281
-14.882400 -13.197600 7.037213
-14.835600 -13.197600 7.041725
-14.788800 -13.197600 7.044941
-14.742000 -13.197600 7.043420
-14.695200 -13.197600 7.050305
-14.648400 -13.197600 7.050305
-14.601600 -13.197600 7.051949
-14.554800 -13.197600 7.051949
-14.508000 -13.197600 7.046422
-14.461200 -13.197600 7.051949
-14.414400 -13.197600 7.065256
-14.367600 -13.197600 7.065256
-14.320800 -13.197600 7.066529
-14.274000 -13.197600 7.067079
-14.227200 -13.197600 7.067079
-14.180400 -13.197600 7.068269
-14.133600 -13.197600 7.073348
-14.086800 -13.197600 7.081398
-14.040000 -13.197600 7.081317
-13.993200 -13.197600 7.081317
-13.946400 -13.197600 7.081398
-13.899600 -13.197600 7.087806
-13.852800 -13.197600 7.093827
-13.806000 -13.197600 7.123953
-13.759200 -13.197600 7.140640
-13.712400 -13.197600 7.165716
-13.665600 -13.197600 7.224228
-10.623600 -13.197600 8.364160
-10.576800 -13.197600 8.102650
-10.530000 -13.197600 8.039574
-10.483200 -13.197600 8.035565
-10.436400 -13.197600 8.030265
-10.389600 -13.197600 7.974169
-10.342800 -13.197600 7.953202
-10.296000 -13.197600 7.935610
-10.249200 -13.197600 7.909242
-10.202400 -13.197600 7.835867
-10.155600 -13.197600 7.786855
-10.108800 -13.197600 7.764289
-10.062000 -13.197600 7.731648
-10.015200 -13.197600 7.659972
-9.968400 -13.197600 7.637920
-9.921600 -13.197600 7.604746
-9.874800 -13.197600 7.543764
-9.828000 -13.197600 7.505641
-9.781200 -13.197600 7.477070
-9.734400 -13.197600 7.461711
-9.687600 -13.197600 7.437245
-9.640800 -13.197600 7.414784
-9.594000 -13.197600 7.397778
-9.547200 -13.197600 7.383727
-9.500400 -13.197600 7.341368
-9.453600 -13.197600 7.310332
-9.406800 -13.197600 7.294429
-9.360000 -13.197600 7.256891
-9.313200 -13.197600 7.234464
-9.266400 -13.197600 7.201276
-9.219600 -13.197600 7.160271
-9.172800 -13.197600 7.133375
-9.126000 -13.197600 7.133375
-9.079200 -13.197600 7.101158
-9.032400 -13.197600 7.077095
-8.985600 -13.197600 7.048825
-8.938800 -13.197600 7.022618
-8.892000 -13.197600 6.995202
-8.845200 -13.197600 6.994294
-8.798400 -13.197600 6.983842
-8.751600 -13.197600 6.977256
-8.704800 -13.197600 6.949214
-8.658000 -13.197600 6.927221
-8.611200 -13.197600 6.918399
-8.564400 -13.197600 6.911324
-8.517600 -13.197600 6.870547
-8.470800 -13.197600 6.826865
-8.424000 -13.197600 6.814850
-8.377200 -13.197600 6.792702
-8.330400 -13.197600 6.759975
-8.283600 -13.197600 6.742317
-8.236800 -13.197600 6.739862
-8.190000 -13.197600 6.728061
-8.143200 -13.197600 6.713941
-8.096400 -13.197600 6.691266
-8.049600 -13.197600 6.679228
-8.002800 -13.197600 6.663399
-7.956000 -13.197600 6.651360
-7.909200 -13.197600 6.638183
-7.862400 -13.197600 6.621055
-7.815600 -13.197600 6.611532
-7.768800 -13.197600 6.570338
-7.722000 -13.197600 6.562132
-7.675200 -13.197600 6.552812
-7.628400 -13.197600 6.536543
-7.581600 -13.197600 6.525678
-7.534800 -13.197600 6.511140
-7.488000 -13.197600 6.505695
-7.441200 -13.197600 6.501184
-7.394400 -13.197600 6.486227
-7.347600 -13.197600 6.463672
-7.300800 -13.197600 6.452343
-7.254000 -13.197600 6.434906
-7.207200 -13.197600 6.432099
-7.160400 -13.197600 6.416861
-7.113600 -13.197600 6.410580
-7.066800 -13.197600 6.408122
-7.020000 -13.197600 6.408122
-6.973200 -13.197600 6.398950
-6.926400 -13.197600 6.398950
-6.879600 -13.197600 6.375048
-6.832800 -13.197600 6.354884
-6.786000 -13.197600 6.336490
-6.739200 -13.197600 6.312462
-6.692400 -13.197600 6.294291
-6.645600 -13.197600 6.254229
-6.598800 -13.197600 6.250150
-6.552000 -13.197600 6.245412
-6.505200 -13.197600 6.244653
-6.458400 -13.197600 6.240707
-6.411600 -13.197600 6.236843
-6.364800 -13.197600 6.217766
-6.318000 -13.197600 6.236423
-6.271200 -13.197600 6.216260
-6.224400 -13.197600 6.188239
-6.177600 -13.197600 6.185711
-6.130800 -13.197600 6.175630
-6.084000 -13.197600 6.171463
-6.037200 -13.197600 6.120481
-5.990400 -13.197600 6.101112
-5.943600 -13.197600 6.087927
-5.896800 -13.197600 6.067015
-5.850000 -13.197600 6.062162
-5.803200 -13.197600 6.052846
-5.756400 -13.197600 6.048647
-5.709600 -13.197600 6.055296
-5.662800 -13.197600 6.048647
-5.616000 -13.197600 6.048430
-5.569200 -13.197600 6.022000
-5.522400 -13.197600 6.008633
-5.475600 -13.197600 6.008633
-5.428800 -13.197600 5.977726
-5.382000 -13.197600 5.970878
-5.335200 -13.197600 5.978843
-5.288400 -13.197600 5.969838
-5.241600 -13.197600 5.977726
-5.194800 -13.197600 5.978843
-5.148000 -13.197600 5.983080
-5.101200 -13.197600 5.987414
-5.054400 -13.197600 5.978843
-5.007600 -13.197600 5.971324
-4.960800 -13.197600 5.977920
-4.914000 -13.197600 5.987414
-4.867200 -13.197600 5.986310
-4.820400 -13.197600 5.979045
-4.773600 -13.197600 5.967366
-4.726800 -13.197600 5.956720
-4.680000 -13.197600 5.947100
-4.633200 -13.197600 5.942934
-4.586400 -13.197600 5.934820
-4.539600 -13.197600 5.942934
-4.492800 -13.197600 5.929981
-4.446000 -13.197600 5.930700
-4.399200 -13.197600 5.929981
-4.352400 -13.197600 5.936888
-4.305600 -13.197600 5.927434
-4.258800 -13.197600 5.922024
-4.212000 -13.197600 5.918503
-4.165200 -13.197600 5.918503
-4.118400 -13.197600 5.906295
-4.071600 -13.197600 5.904674
-4.024800 -13.197600 5.875604
-3.978000 -13.197600 5.904674
-3.931200 -13.197600 5.916074
-3.884400 -13.197600 5.926071
-3.837600 -13.197600 5.916074
-3.790800 -13.197600 5.926071
-3.744000 -13.197600 5.926071
-3.697200 -13.197600 5.932284
-3.650400 -13.197600 5.912546
-3.603600 -13.197600 5.894974
-3.556800 -13.197600 5.889033
-3.510000 -13.197600 5.889033
-3.463200 -13.197600 5.874361
-3.416400 -13.197600 5.887533
-3.369600 -13.197600 5.883637
-3.322800 -13.197600 5.922686
-3.276000 -13.197600 5.932624
-3.229200 -13.197600 5.928293
-3.182400 -13.197600 5.923143
-3.135600 -13.197600 5.950246
-3.088800 -13.197600 5.940551
-3.042000 -13.197600 5.925767
-2.995200 -13.197600 5.925767
-2.948400 -13.197600 5.925767
-2.901600 -13.197600 5.934992
-2.854800 -13.197600 5.934992
-2.808000 -13.197600 5.925255
-2.761200 -13.197600 5.918674
-2.714400 -13.197600 5.919720
-2.667600 -13.197600 5.921566
-2.620800 -13.197600 5.928452
-2.574000 -13.197600 5.932395
-2.527200 -13.197600 5.947448
-2.480400 -13.197600 5.938561
-2.433600 -13.197600 5.938561
-2.386800 -13.197600 5.947560
-2.340000 -13.197600 5.938561
-2.293200 -13.197600 5.930571
-2.246400 -13.197600 5.934820
-2.199600 -13.197600 5.930571
-2.152800 -13.197600 5.947560
-2.106000 -13.197600 5.964797
-2.059200 -13.197600 5.995671
-2.012400 -13.197600 5.992114
-1.965600 -13.197600 5.997308
-1.918800 -13.197600 5.998841
-1.872000 -13.197600 6.000794
-1.825200 -13.197600 5.998019
-1.778400 -13.197600 5.990419
-1.731600 -13.197600 6.000794
-1.684800 -13.197600 6.009881
-1.638000 -13.197600 6.009881
-1.591200 -13.197600 6.010329
-1.544400 -13.197600 6.009881
-1.497600 -13.197600 6.010036
-1.450800 -13.197600 6.010036
-1.404000 -13.197600 6.010330
-1.357200 -13.197600 6.010330
-1.310400 -13.197600 6.021145
-1.263600 -13.197600 6.059450
-1.216800 -13.197600 6.077866
-1.170000 -13.197600 6.088797
-1.123200 -13.197600 6.109948
-1.076400 -13.197600 6.117891
-1.029600 -13.197600 6.138462
-0.982800 -13.197600 6.129810
-0.936000 -13.197600 6.129810
-0.889200 -13.197600 6.126690
-0.842400 -13.197600 6.126690
-0.795600 -13.197600 6.104416
-0.748800 -13.197600 6.119513
-0.702000 -13.197600 6.129125
-0.655200 -13.197600 6.155024
-0.608400 -13.197600 6.189990
-0.561600 -13.197600 6.203470
-0.514800 -13.197600 6.204720
-0.468000 -13.197600 6.223187
-0.421200 -13.197600 6.223597
-0.374400 -13.197600 6.225511
-0.327600 -13.197600 6.227716
-0.280800 -13.197600 6.235669
-0.234000 -13.197600 6.256649
-0.187200 -13.197600 6.263490
-0.140400 -13.197600 6.275048
-0.093600 -13.197600 6.289688
-0.046800 -13.197600 6.297695
0.000000 -13.197600 6.321605
0.046800 -13.197600 6.324314
0.093600 -13.197600 6.324314
0.140400 -13.197600 6.324767
0.187200 -13.197600 6.336745
0.234000 -13.197600 6.357554
0.280800 -13.197600 6.371016
0.327600 -13.197600 6.371469
0.374400 -13.197600 6.389389
0.421200 -13.197600 6.400143
0.468000 -13.197600 6.418583
0.514800 -13.197600 6.433896
0.561600 -13.197600 6.441793
0.608400 -13.197600 6.475381
0.655200 -13.197600 6.506796
0.702000 -13.197600 6.530674
0.748800 -13.197600 6.552865
0.795600 -13.197600 6.576896
0.842400 -13.197600 6.584813
0.889200 -13.197600 6.601773
0.936000 -13.197600 6.628997
0.982800 -13.197600 6.637207
1.029600 -13.197600 6.661267
1.076400 -13.197600 6.661267
1.123200 -13.197600 6.670660
1.170000 -13.197600 6.681001
1.216800 -13.197600 6.700549
1.263600 -13.197600 6.714770
1.310400 -13.197600 6.733622
1.357200 -13.197600 6.771752
1.404000 -13.197600 6.789987
1.450800 -13.197600 6.817712
1.497600 -13.197600 6.850897
1.544400 -13.197600 6.875516
1.591200 -13.197600 6.928916
1.638000 -13.197600 6.939226
1.684800 -13.197600 6.975012
1.731600 -13.197600 7.003391
1.778400 -13.197600 7.029040
1.825200 -13.197600 7.068912
1.872000 -13.197600 7.103443
1.918800 -13.197600 7.124525
1.965600 -13.197600 7.139364
2.012400 -13.197600 7.176629
2.059200 -13.197600 7.225269
2.106000 -13.197600 7.242932
2.152800 -13.197600 7.259702
2.199600 -13.197600 7.289616
2.246400 -13.197600 7.308091
2.293200 -13.197600 7.364966
2.340000 -13.197600 7.420172
2.386800 -13.197600 7.429018
2.433600 -13.197600 7.473450
2.480400 -13.197600 7.506387
2.527200 -13.197600 7.528580
2.574000 -13.197600 7.567311
2.620800 -13.197600 7.604937
2.667600 -13.197600 7.643402
2.714400 -13.197600 7.689054
2.761200 -13.197600 7.728548
2.808000 -13.197600 7.795422
2.854800 -13.197600 7.817268
2.901600 -13.197600 7.868387
2.948400 -13.197600 7.892063
2.995200 -13.197600 7.968572
3.042000 -13.197600 8.013939
3.088800 -13.197600 8.047249
3.135600 -13.197600 8.071106
3.182400 -13.197600 8.115719
3.229200 -13.197600 8.142739
3.276000 -13.197600 8.172436
3.322800 -13.197600 8.255455
3.369600 -13.197600 8.428702
3.416400 -13.197600 10.718832
3.463200 -13.197600 21.271747
12.823200 -13.197600 8.079931
12.870000 -13.197600 8.048257
12.916800 -13.197600 8.028276
12.963600 -13.197600 8.023215
13.010400 -13.197600 8.009578
13.057200 -13.197600 8.009578
13.104000 -13.197600 8.009714
13.150800 -13.197600 8.009714
13.197600 -13.197600 8.009714
13.244400 -13.197600 8.016185
13.291200 -13.197600 8.037864
13.338000 -13.197600 8.048963
13.384800 -13.197600 8.059320
13.431600 -13.197600 8.064818
13.478400 -13.197600 8.067107
13.525200 -13.197600 8.065908
13.572000 -13.197600 8.065908
13.618800 -13.197600 8.057311
13.665600 -13.197600 8.055754
13.712400 -13.197600 8.022700
13.759200 -13.197600 8.052774
13.806000 -13.197600 8.022700
13.852800 -13.197600 8.022700
13.899600 -13.197600 8.035096
13.946400 -13.197600 8.035096
13.993200 -13.197600 8.039769
14.040000 -13.197600 8.046579
14.086800 -13.197600 8.035096
14.133600 -13.197600 8.043660
14.180400 -13.197600 8.043660
14.227200 -13.197600 8.054908
14.274000 -13.197600 8.070372
14.320800 -13.197600 8.070822
14.367600 -13.197600 8.070822
14.414400 -13.197600 8.061419
14.461200 -13.197600 8.052293
14.508000 -13.197600 8.056745
14.554800 -13.197600 8.043929
14.601600 -13.197600 8.041549
14.648400 -13.197600 8.021550
14.695200 -13.197600 8.008498
15.397200 -13.197600 6.825646
15.444000 -13.197600 6.816837
15.537600 -13.197600 6.794822
15.584400 -13.197600 6.774006
15.631200 -13.197600 6.773810
15.678000 -13.197600 6.774006
15.724800 -13.197600 6.779153
15.771600 -13.197600 6.774006
15.818400 -13.197600 6.779153
15.865200 -13.197600 6.783378
15.912000 -13.197600 6.783378
15.958800 -13.197600 6.783378
16.005600 -13.197600 6.750200
16.052400 -13.197600 6.750200
16.099200 -13.197600 6.745686
16.146000 -13.197600 6.727738
16.333200 -13.197600 5.251345
16.380000 -13.197600 4.966515
16.426800 -13.197600 4.704067
16.473600 -13.197600 4.439911
16.520400 -13.197600 4.250663
16.567200 -13.197600 4.067980
-18.720000 -13.150800 0.000000
-18.673200 -13.150800 0.000000
-18.626400 -13.150800 0.000000
-18.579600 -13.150800 -7.215820
-18.532800 -13.150800 -7.214282
-18.486000 -13.150800 -7.209208
-18.439200 -13.150800 -7.209208
-18.392400 -13.150800 -7.215495
-18.345600 -13.150800 -7.209950
-18.298800 -13.150800 -7.209950
-18.252000 -13.150800 -7.208702
-18.205200 -13.150800 -7.207195
-18.158400 -13.150800 -7.207195
-18.111600 -13.150800 -7.217436
-18.064800 -13.150800 -7.204464
-18.018000 -13.150800 -7.188543
-17.971200 -13.150800 -7.173510
-17.924400 -13.150800 -7.152605
-17.877600 -13.150800 -7.138697
-17.830800 -13.150800 -7.122246
-17.784000 -13.150800 -7.113066
-17.737200 -13.150800 -7.106130
-17.690400 -13.150800 -7.106130
-17.643600 -13.150800 -7.111814
-17.596800 -13.150800 -7.106130
-17.550000 -13.150800 -7.075338
-17.503200 -13.150800 -7.073582
-17.456400 -13.150800 -7.055503
-17.409600 -13.150800 -7.041753
-17.362800 -13.150800 -7.003263
-17.316000 -13.150800 -6.953678
-17.269200 -13.150800 -6.888101
-17.222400 -13.150800 -6.823047
-16.801200 -13.150800 -5.496598
-16.754400 -13.150800 -5.366730
-15.678000 -13.150800 6.864675
-15.631200 -13.150800 6.883415
-15.584400 -13.150800 6.912491
-15.537600 -13.150800 6.926934
-15.490800 -13.150800 6.937555
-15.444000 -13.150800 6.961214
-15.397200 -13.150800 6.975218
-15.350400 -13.150800 6.985621
-15.303600 -13.150800 6.988356
-15.256800 -13.150800 6.991671
-15.210000 -13.150800 7.002472
-15.163200 -13.150800 7.023890
-15.116400 -13.150800 7.025126
-15.069600 -13.150800 7.026524
-15.022800 -13.150800 7.032926
-14.976000 -13.150800 7.038096
-14.929200 -13.150800 7.039063
-14.882400 -13.150800 7.041725
-14.835600 -13.150800 7.044941
-14.788800 -13.150800 7.044941
-14.742000 -13.150800 7.043420
-14.695200 -13.150800 7.051071
-14.648400 -13.150800 7.051073
-14.601600 -13.150800 7.051073
-14.554800 -13.150800 7.053425
-14.508000 -13.150800 7.053425
-14.461200 -13.150800 7.062231
-14.414400 -13.150800 7.067079
-14.367600 -13.150800 7.068269
-14.320800 -13.150800 7.073348
-14.274000 -13.150800 7.073381
-14.227200 -13.150800 7.074084
-14.180400 -13.150800 7.074084
-14.133600 -13.150800 7.076019
-14.086800 -13.150800 7.081421
-14.040000 -13.150800 7.081421
-13.993200 -13.150800 7.087806
-13.946400 -13.150800 7.088690
-13.899600 -13.150800 7.093827
-13.852800 -13.150800 7.123953
-13.806000 -13.150800 7.140640
-13.759200 -13.150800 7.161718
-13.712400 -13.150800 7.220682
-10.670400 -13.150800 13.762298
-10.623600 -13.150800 8.340178
-10.576800 -13.150800 8.086590
-10.530000 -13.150800 8.013973
-10.483200 -13.150800 7.994252
-10.436400 -13.150800 7.974169
-10.389600 -13.150800 7.951153
-10.342800 -13.150800 7.945846
-10.296000 -13.150800 7.912974
-10.249200 -13.150800 7.896813
-10.202400 -13.150800 7.823629
-10.155600 -13.150800 7.790817
-10.108800 -13.150800 7.758878
-10.062000 -13.150800 7.731648
-10.015200 -13.150800 7.674039
-9.968400 -13.150800 7.632306
-9.921600 -13.150800 7.604746
-9.874800 -13.150800 7.543764
-9.828000 -13.150800 7.511774
-9.781200 -13.150800 7.490514
-9.734400 -13.150800 7.485545
-9.687600 -13.150800 7.460906
-9.640800 -13.150800 7.423030
-9.594000 -13.150800 7.406778
-9.547200 -13.150800 7.394897
-9.500400 -13.150800 7.353538
-9.453600 -13.150800 7.315058
-9.406800 -13.150800 7.294805
-9.360000 -13.150800 7.253771
-9.313200 -13.150800 7.234464
-9.266400 -13.150800 7.213996
-9.219600 -13.150800 7.165910
-9.172800 -13.150800 7.140442
-9.126000 -13.150800 7.133375
-9.079200 -13.150800 7.101158
-9.032400 -13.150800 7.072738
-8.985600 -13.150800 7.037523
-8.938800 -13.150800 7.016655
-8.892000 -13.150800 6.994294
-8.845200 -13.150800 6.990398
-8.798400 -13.150800 6.981290
-8.751600 -13.150800 6.955332
-8.704800 -13.150800 6.938514
-8.658000 -13.150800 6.926810
-8.611200 -13.150800 6.908913
-8.564400 -13.150800 6.892828
-8.517600 -13.150800 6.863880
-8.470800 -13.150800 6.823841
-8.424000 -13.150800 6.811280
-8.377200 -13.150800 6.773018
-8.330400 -13.150800 6.752553
-8.283600 -13.150800 6.739536
-8.236800 -13.150800 6.731770
-8.190000 -13.150800 6.709263
-8.143200 -13.150800 6.700132
-8.096400 -13.150800 6.678372
-8.049600 -13.150800 6.667181
-8.002800 -13.150800 6.653533
-7.956000 -13.150800 6.638189
-7.909200 -13.150800 6.626798
-7.862400 -13.150800 6.607814
-7.815600 -13.150800 6.600694
-7.768800 -13.150800 6.570338
-7.722000 -13.150800 6.559806
-7.675200 -13.150800 6.552812
-7.628400 -13.150800 6.536543
-7.581600 -13.150800 6.523235
-7.534800 -13.150800 6.511140
-7.488000 -13.150800 6.505695
-7.441200 -13.150800 6.486427
-7.394400 -13.150800 6.486227
-7.347600 -13.150800 6.463672
-7.300800 -13.150800 6.452343
-7.254000 -13.150800 6.431421
-7.207200 -13.150800 6.416861
-7.160400 -13.150800 6.408122
-7.113600 -13.150800 6.403125
-7.066800 -13.150800 6.397509
-7.020000 -13.150800 6.397509
-6.973200 -13.150800 6.396964
-6.926400 -13.150800 6.385636
-6.879600 -13.150800 6.364452
-6.832800 -13.150800 6.338498
-6.786000 -13.150800 6.327299
-6.739200 -13.150800 6.309601
-6.692400 -13.150800 6.282870
-6.645600 -13.150800 6.240707
-6.598800 -13.150800 6.239607
-6.552000 -13.150800 6.236423
-6.505200 -13.150800 6.239243
-6.458400 -13.150800 6.236423
-6.411600 -13.150800 6.229206
-6.364800 -13.150800 6.213478
-6.318000 -13.150800 6.226873
-6.271200 -13.150800 6.197482
-6.224400 -13.150800 6.182173
-6.177600 -13.150800 6.171463
-6.130800 -13.150800 6.161707
-6.084000 -13.150800 6.128097
-6.037200 -13.150800 6.115600
-5.990400 -13.150800 6.095095
-5.943600 -13.150800 6.087927
-5.896800 -13.150800 6.067274
-5.850000 -13.150800 6.062162
-5.803200 -13.150800 6.052846
-5.756400 -13.150800 6.048647
-5.709600 -13.150800 6.054165
-5.662800 -13.150800 6.048647
-5.616000 -13.150800 6.040994
-5.569200 -13.150800 6.022000
-5.522400 -13.150800 5.993347
-5.475600 -13.150800 5.992978
-5.428800 -13.150800 5.970878
-5.382000 -13.150800 5.970878
-5.335200 -13.150800 5.978843
-5.288400 -13.150800 5.977726
-5.241600 -13.150800 5.978843
-5.194800 -13.150800 5.984278
-5.148000 -13.150800 5.984278
-5.101200 -13.150800 5.985799
-5.054400 -13.150800 5.978843
-5.007600 -13.150800 5.971324
-4.960800 -13.150800 5.976494
-4.914000 -13.150800 5.979768
-4.867200 -13.150800 5.979768
-4.820400 -13.150800 5.983863
-4.773600 -13.150800 5.979045
-4.726800 -13.150800 5.956720
-4.680000 -13.150800 5.956720
-4.633200 -13.150800 5.947100
-4.586400 -13.150800 5.930700
-4.539600 -13.150800 5.930700
-4.492800 -13.150800 5.927434
-4.446000 -13.150800 5.929981
-4.399200 -13.150800 5.927434
-4.352400 -13.150800 5.934144
-4.305600 -13.150800 5.925271
-4.258800 -13.150800 5.923797
-4.212000 -13.150800 5.918570
-4.165200 -13.150800 5.908880
-4.118400 -13.150800 5.906295
-4.071600 -13.150800 5.903630
-4.024800 -13.150800 5.872758
-3.978000 -13.150800 5.904674
-3.931200 -13.150800 5.907923
-3.884400 -13.150800 5.913164
-3.837600 -13.150800 5.913164
-3.790800 -13.150800 5.913164
-3.744000 -13.150800 5.916074
-3.697200 -13.150800 5.926071
-3.650400 -13.150800 5.909009
-3.603600 -13.150800 5.894762
-3.556800 -13.150800 5.887533
-3.510000 -13.150800 5.887533
-3.463200 -13.150800 5.872716
-3.416400 -13.150800 5.887533
-3.369600 -13.150800 5.887533
-3.322800 -13.150800 5.921019
-3.276000 -13.150800 5.932624
-3.229200 -13.150800 5.928293
-3.182400 -13.150800 5.925767
-3.135600 -13.150800 5.939055
-3.088800 -13.150800 5.940551
-3.042000 -13.150800 5.932182
-2.995200 -13.150800 5.932182
-2.948400 -13.150800 5.925767
-2.901600 -13.150800 5.932182
-2.854800 -13.150800 5.925255
-2.808000 -13.150800 5.925255
-2.761200 -13.150800 5.917044
-2.714400 -13.150800 5.917044
-2.667600 -13.150800 5.918674
-2.620800 -13.150800 5.919720
-2.574000 -13.150800 5.928452
-2.527200 -13.150800 5.938561
-2.480400 -13.150800 5.938561
-2.433600 -13.150800 5.950531
-2.386800 -13.150800 5.954602
-2.340000 -13.150800 5.945953
-2.293200 -13.150800 5.938561
-2.246400 -13.150800 5.945953
-2.199600 -13.150800 5.934820
-2.152800 -13.150800 5.947560
-2.106000 -13.150800 5.963943
-2.059200 -13.150800 5.989284
-2.012400 -13.150800 5.989284
-1.965600 -13.150800 5.989284
-1.918800 -13.150800 5.998019
-1.872000 -13.150800 5.998019
-1.825200 -13.150800 5.988651
-1.778400 -13.150800 5.984657
-1.731600 -13.150800 5.984657
-1.684800 -13.150800 5.990419
-1.638000 -13.150800 5.990419
-1.591200 -13.150800 5.992107
-1.544400 -13.150800 6.008493
-1.497600 -13.150800 6.008493
-1.450800 -13.150800 6.008493
-1.404000 -13.150800 6.009593
-1.357200 -13.150800 6.008937
-1.310400 -13.150800 6.012353
-1.263600 -13.150800 6.035145
-1.216800 -13.150800 6.058700
-1.170000 -13.150800 6.079609
-1.123200 -13.150800 6.109948
-1.076400 -13.150800 6.116303
-1.029600 -13.150800 6.129810
-0.982800 -13.150800 6.129810
-0.936000 -13.150800 6.136091
-0.889200 -13.150800 6.127059
-0.842400 -13.150800 6.126690
-0.795600 -13.150800 6.104416
-0.748800 -13.150800 6.118112
-0.702000 -13.150800 6.127059
-0.655200 -13.150800 6.137806
-0.608400 -13.150800 6.169884
-0.561600 -13.150800 6.189990
-0.514800 -13.150800 6.203019
-0.468000 -13.150800 6.207001
-0.421200 -13.150800 6.210252
-0.374400 -13.150800 6.228866
-0.327600 -13.150800 6.228866
-0.280800 -13.150800 6.235554
-0.234000 -13.150800 6.242458
-0.187200 -13.150800 6.244381
-0.140400 -13.150800 6.261890
-0.093600 -13.150800 6.277731
-0.046800 -13.150800 6.289830
0.000000 -13.150800 6.295868
0.046800 -13.150800 6.315378
0.093600 -13.150800 6.315378
0.140400 -13.150800 6.322121
0.187200 -13.150800 6.324467
0.234000 -13.150800 6.336745
0.280800 -13.150800 6.351398
0.327600 -13.150800 6.365343
0.374400 -13.150800 6.378262
0.421200 -13.150800 6.390166
0.468000 -13.150800 6.400907
0.514800 -13.150800 6.414600
0.561600 -13.150800 6.434212
0.608400 -13.150800 6.461684
0.655200 -13.150800 6.496658
0.702000 -13.150800 6.523162
0.748800 -13.150800 6.531000
0.795600 -13.150800 6.542700
0.842400 -13.150800 6.574220
0.889200 -13.150800 6.576896
0.936000 -13.150800 6.604483
0.982800 -13.150800 6.627292
1.029600 -13.150800 6.638033
1.076400 -13.150800 6.638131
1.123200 -13.150800 6.662130
1.170000 -13.150800 6.681001
1.216800 -13.150800 6.695859
1.263600 -13.150800 6.705329
1.310400 -13.150800 6.732274
1.357200 -13.150800 6.752116
1.404000 -13.150800 6.777565
1.450800 -13.150800 6.789987
1.497600 -13.150800 6.821813
1.544400 -13.150800 6.865826
1.591200 -13.150800 6.888688
1.638000 -13.150800 6.939226
1.684800 -13.150800 6.968800
1.731600 -13.150800 7.004715
1.778400 -13.150800 7.045172
1.825200 -13.150800 7.064809
1.872000 -13.150800 7.099087
1.918800 -13.150800 7.123737
1.965600 -13.150800 7.128524
2.012400 -13.150800 7.168741
2.059200 -13.150800 7.203032
2.106000 -13.150800 7.233237
2.152800 -13.150800 7.242932
2.199600 -13.150800 7.274851
2.246400 -13.150800 7.301490
2.293200 -13.150800 7.351006
2.340000 -13.150800 7.389607
2.386800 -13.150800 7.420172
2.433600 -13.150800 7.468772
2.480400 -13.150800 7.505560
2.527200 -13.150800 7.533583
2.574000 -13.150800 7.563602
2.620800 -13.150800 7.593092
2.667600 -13.150800 7.643402
2.714400 -13.150800 7.701135
2.761200 -13.150800 7.741530
2.808000 -13.150800 7.795422
2.854800 -13.150800 7.817268
2.901600 -13.150800 7.884643
2.948400 -13.150800 7.934371
2.995200 -13.150800 7.989379
3.042000 -13.150800 8.021304
3.088800 -13.150800 8.066789
3.135600 -13.150800 8.103544
3.182400 -13.150800 8.137736
3.229200 -13.150800 8.175923
3.276000 -13.150800 8.233401
3.322800 -13.150800 8.265937
3.369600 -13.150800 8.402302
3.416400 -13.150800 10.718832
3.463200 -13.150800 12.905170
12.870000 -13.150800 8.067011
12.916800 -13.150800 8.048257
12.963600 -13.150800 8.025003
13.010400 -13.150800 8.009578
13.057200 -13.150800 8.008971
13.104000 -13.150800 8.009578
13.150800 -13.150800 8.009714
13.197600 -13.150800 8.009578
13.244400 -13.150800 8.009714
13.291200 -13.150800 8.028421
13.338000 -13.150800 8.048963
13.384800 -13.150800 8.063708
13.431600 -13.150800 8.064818
13.478400 -13.150800 8.067767
13.525200 -13.150800 8.067107
13.572000 -13.150800 8.069218
13.618800 -13.150800 8.063708
13.665600 -13.150800 8.061413
13.712400 -13.150800 8.055754
13.759200 -13.150800 8.058248
13.806000 -13.150800 8.046579
13.852800 -13.150800 8.034840
13.899600 -13.150800 8.034840
13.946400 -13.150800 8.034840
13.993200 -13.150800 8.035096
14.040000 -13.150800 8.039940
14.086800 -13.150800 8.034545
14.133600 -13.150800 8.038875
14.180400 -13.150800 8.039940
14.227200 -13.150800 8.055851
14.274000 -13.150800 8.070822
14.320800 -13.150800 8.072492
14.367600 -13.150800 8.072492
14.414400 -13.150800 8.073571
14.461200 -13.150800 8.072492
14.508000 -13.150800 8.072492
14.554800 -13.150800 8.061419
14.601600 -13.150800 8.056058
14.648400 -13.150800 8.042788
14.695200 -13.150800 8.028968
14.742000 -13.150800 8.008498
15.537600 -13.150800 6.794822
15.584400 -13.150800 6.774006
15.631200 -13.150800 6.774006
15.678000 -13.150800 6.774006
15.724800 -13.150800 6.776765
15.771600 -13.150800 6.776765
15.818400 -13.150800 6.789531
15.865200 -13.150800 6.794924
15.912000 -13.150800 6.799884
15.958800 -13.150800 6.798134
16.005600 -13.150800 6.779153
16.052400 -13.150800 6.783378
16.099200 -13.150800 6.774744
16.146000 -13.150800 6.762357
16.473600 -13.150800 4.608698
16.520400 -13.150800 4.413292
16.567200 -13.150800 4.245076
-18.720000 -13.104000 0.000000
-18.673200 -13.104000 0.000000
-18.626400 -13.104000 0.000000
-18.579600 -13.104000 -7.236979
-18.532800 -13.104000 -7.236979
-18.486000 -13.104000 -7.227122
-18.439200 -13.104000 -7.215820
-18.392400 -13.104000 -7.227122
-18.345600 -13.104000 -7.215495
-18.298800 -13.104000 -7.209950
-18.252000 -13.104000 -7.207195
-18.205200 -13.104000 -7.206760
-18.158400 -13.104000 -7.204464
-18.111600 -13.104000 -7.204464
-18.064800 -13.104000 -7.188997
-18.018000 -13.104000 -7.186701
-17.971200 -13.104000 -7.168611
-17.924400 -13.104000 -7.161409
-17.877600 -13.104000 -7.130572
-17.830800 -13.104000 -7.129261
-17.784000 -13.104000 -7.119655
-17.737200 -13.104000 -7.108731
-17.690400 -13.104000 -7.106130
-17.643600 -13.104000 -7.113066
-17.596800 -13.104000 -7.106130
-17.550000 -13.104000 -7.077682
-17.503200 -13.104000 -7.073816
-17.456400 -13.104000 -7.054148
-17.409600 -13.104000 -7.036775
-17.362800 -13.104000 -6.954298
-17.316000 -13.104000 -6.924062
-17.269200 -13.104000 -6.855854
-16.848000 -13.104000 -5.512310
-16.801200 -13.104000 -5.482727
-16.754400 -13.104000 -5.322611
-15.678000 -13.104000 6.873329
-15.631200 -13.104000 6.902145
-15.584400 -13.104000 6.915400
-15.537600 -13.104000 6.931729
-15.490800 -13.104000 6.951521
-15.444000 -13.104000 6.975218
-15.397200 -13.104000 6.986341
-15.350400 -13.104000 6.997943
-15.303600 -13.104000 7.002472
-15.256800 -13.104000 7.011493
-15.210000 -13.104000 7.025126
-15.163200 -13.104000 7.027166
-15.116400 -13.104000 7.035218
-15.069600 -13.104000 7.038096
-15.022800 -13.104000 7.038823
-14.976000 -13.104000 7.041725
-14.929200 -13.104000 7.041725
-14.882400 -13.104000 7.048822
-14.835600 -13.104000 7.051071
-14.788800 -13.104000 7.053318
-14.742000 -13.104000 7.051071
-14.695200 -13.104000 7.059437
-14.648400 -13.104000 7.058666
-14.601600 -13.104000 7.059437
-14.554800 -13.104000 7.060787
-14.508000 -13.104000 7.059437
-14.461200 -13.104000 7.066529
-14.414400 -13.104000 7.073348
-14.367600 -13.104000 7.074996
-14.320800 -13.104000 7.075301
-14.274000 -13.104000 7.075301
-14.227200 -13.104000 7.077857
-14.180400 -13.104000 7.079052
-14.133600 -13.104000 7.081421
-14.086800 -13.104000 7.085699
-14.040000 -13.104000 7.088282
-13.993200 -13.104000 7.093614
-13.946400 -13.104000 7.101727
-13.899600 -13.104000 7.123953
-13.852800 -13.104000 7.137800
-13.806000 -13.104000 7.159819
-13.759200 -13.104000 7.220682
-10.623600 -13.104000 8.197357
-10.576800 -13.104000 8.039574
-10.530000 -13.104000 7.987440
-10.483200 -13.104000 7.953202
-10.436400 -13.104000 7.954201
-10.389600 -13.104000 7.951153
-10.342800 -13.104000 7.945846
-10.296000 -13.104000 7.912974
-10.249200 -13.104000 7.896813
-10.202400 -13.104000 7.823629
-10.155600 -13.104000 7.786855
-10.108800 -13.104000 7.758878
-10.062000 -13.104000 7.734146
-10.015200 -13.104000 7.674039
-9.968400 -13.104000 7.624438
-9.921600 -13.104000 7.602789
-9.874800 -13.104000 7.543764
-9.828000 -13.104000 7.511774
-9.781200 -13.104000 7.497855
-9.734400 -13.104000 7.487461
-9.687600 -13.104000 7.460513
-9.640800 -13.104000 7.431934
-9.594000 -13.104000 7.406778
-9.547200 -13.104000 7.396092
-9.500400 -13.104000 7.371786
-9.453600 -13.104000 7.324132
-9.406800 -13.104000 7.294805
-9.360000 -13.104000 7.254406
-9.313200 -13.104000 7.235167
-9.266400 -13.104000 7.222298
-9.219600 -13.104000 7.181177
-9.172800 -13.104000 7.158393
-9.126000 -13.104000 7.140330
-9.079200 -13.104000 7.108182
-9.032400 -13.104000 7.077556
-8.985600 -13.104000 7.037523
-8.938800 -13.104000 7.006286
-8.892000 -13.104000 6.991429
-8.845200 -13.104000 6.983842
-8.798400 -13.104000 6.979451
-8.751600 -13.104000 6.949214
-8.704800 -13.104000 6.934909
-8.658000 -13.104000 6.917706
-8.611200 -13.104000 6.896705
-8.564400 -13.104000 6.884236
-8.517600 -13.104000 6.863880
-8.470800 -13.104000 6.823841
-8.424000 -13.104000 6.816452
-8.377200 -13.104000 6.781273
-8.330400 -13.104000 6.763339
-8.283600 -13.104000 6.739536
-8.236800 -13.104000 6.735567
-8.190000 -13.104000 6.707114
-8.143200 -13.104000 6.686197
-8.096400 -13.104000 6.668145
-8.049600 -13.104000 6.656748
-8.002800 -13.104000 6.649447
-7.956000 -13.104000 6.638183
-7.909200 -13.104000 6.626798
-7.862400 -13.104000 6.606737
-7.815600 -13.104000 6.600694
-7.768800 -13.104000 6.570338
-7.722000 -13.104000 6.559806
-7.675200 -13.104000 6.555529
-7.628400 -13.104000 6.542340
-7.581600 -13.104000 6.523235
-7.534800 -13.104000 6.513495
-7.488000 -13.104000 6.505695
-7.441200 -13.104000 6.486227
-7.394400 -13.104000 6.482013
-7.347600 -13.104000 6.459114
-7.300800 -13.104000 6.446872
-7.254000 -13.104000 6.415742
-7.207200 -13.104000 6.408122
-7.160400 -13.104000 6.403699
-7.113600 -13.104000 6.401666
-7.066800 -13.104000 6.396220
-7.020000 -13.104000 6.386987
-6.973200 -13.104000 6.382801
-6.926400 -13.104000 6.364452
-6.879600 -13.104000 6.354884
-6.832800 -13.104000 6.326508
-6.786000 -13.104000 6.309601
-6.739200 -13.104000 6.282993
-6.692400 -13.104000 6.271474
-6.645600 -13.104000 6.244122
-6.598800 -13.104000 6.239606
-6.552000 -13.104000 6.229206
-6.505200 -13.104000 6.239243
-6.458400 -13.104000 6.229643
-6.411600 -13.104000 6.229116
-6.364800 -13.104000 6.203122
-6.318000 -13.104000 6.217766
-6.271200 -13.104000 6.185711
-6.224400 -13.104000 6.175161
-6.177600 -13.104000 6.145492
-6.130800 -13.104000 6.129422
-6.084000 -13.104000 6.120481
-6.037200 -13.104000 6.118140
-5.990400 -13.104000 6.095095
-5.943600 -13.104000 6.085120
-5.896800 -13.104000 6.067274
-5.850000 -13.104000 6.062302
-5.803200 -13.104000 6.050669
-5.756400 -13.104000 6.044459
-5.709600 -13.104000 6.055918
-5.662800 -13.104000 6.055918
-5.616000 -13.104000 6.040994
-5.569200 -13.104000 6.036565
-5.522400 -13.104000 5.994816
-5.475600 -13.104000 5.992978
-5.428800 -13.104000 5.970878
-5.382000 -13.104000 5.970878
-5.335200 -13.104000 5.977726
-5.288400 -13.104000 5.977726
-5.241600 -13.104000 5.985799
-5.194800 -13.104000 5.999077
-5.148000 -13.104000 6.000302
-5.101200 -13.104000 6.000470
-5.054400 -13.104000 5.985799
-5.007600 -13.104000 5.977920
-4.960800 -13.104000 5.983080
-4.914000 -13.104000 5.986310
-4.867200 -13.104000 5.977920
-4.820400 -13.104000 5.979768
-4.773600 -13.104000 5.971324
-4.726800 -13.104000 5.956720
-4.680000 -13.104000 5.956720
-4.633200 -13.104000 5.930700
-4.586400 -13.104000 5.912242
-4.539600 -13.104000 5.929981
-4.492800 -13.104000 5.922024
-4.446000 -13.104000 5.923797
-4.399200 -13.104000 5.923797
-4.352400 -13.104000 5.927434
-4.305600 -13.104000 5.922024
-4.258800 -13.104000 5.918570
-4.212000 -13.104000 5.907415
-4.165200 -13.104000 5.906570
-4.118400 -13.104000 5.891418
-4.071600 -13.104000 5.882120
-4.024800 -13.104000 5.872229
-3.978000 -13.104000 5.875604
-3.931200 -13.104000 5.911944
-3.884400 -13.104000 5.926071
-3.837600 -13.104000 5.926071
-3.790800 -13.104000 5.929182
-3.744000 -13.104000 5.947256
-3.697200 -13.104000 5.929182
-3.650400 -13.104000 5.912739
-3.603600 -13.104000 5.902515
-3.556800 -13.104000 5.887533
-3.510000 -13.104000 5.875239
-3.463200 -13.104000 5.869631
-3.416400 -13.104000 5.872716
-3.369600 -13.104000 5.872716
-3.322800 -13.104000 5.895369
-3.276000 -13.104000 5.916289
-3.229200 -13.104000 5.921019
-3.182400 -13.104000 5.921019
-3.135600 -13.104000 5.923143
-3.088800 -13.104000 5.923143
-3.042000 -13.104000 5.925255
-2.995200 -13.104000 5.925767
-2.948400 -13.104000 5.925255
-2.901600 -13.104000 5.917044
-2.854800 -13.104000 5.916330
-2.808000 -13.104000 5.917044
-2.761200 -13.104000 5.916330
-2.714400 -13.104000 5.908976
-2.667600 -13.104000 5.916330
-2.620800 -13.104000 5.918674
-2.574000 -13.104000 5.928469
-2.527200 -13.104000 5.932306
-2.480400 -13.104000 5.950531
-2.433600 -13.104000 5.951443
-2.386800 -13.104000 5.954602
-2.340000 -13.104000 5.947560
-2.293200 -13.104000 5.930571
-2.246400 -13.104000 5.919806
-2.199600 -13.104000 5.924825
-2.152800 -13.104000 5.924825
-2.106000 -13.104000 5.947560
-2.059200 -13.104000 5.967025
-2.012400 -13.104000 5.972623
-1.965600 -13.104000 5.985671
-1.918800 -13.104000 5.989284
-1.872000 -13.104000 5.989284
-1.825200 -13.104000 5.983577
-1.778400 -13.104000 5.972623
-1.731600 -13.104000 5.972512
-1.684800 -13.104000 5.974475
-1.638000 -13.104000 5.985627
-1.591200 -13.104000 5.985627
-1.544400 -13.104000 5.992107
-1.497600 -13.104000 5.997436
-1.450800 -13.104000 6.003842
-1.404000 -13.104000 6.003842
-1.357200 -13.104000 6.003842
-1.310400 -13.104000 6.010036
-1.263600 -13.104000 6.033143
-1.216800 -13.104000 6.035763
-1.170000 -13.104000 6.077866
-1.123200 -13.104000 6.088797
-1.076400 -13.104000 6.091752
-1.029600 -13.104000 6.118112
-0.982800 -13.104000 6.118112
-0.936000 -13.104000 6.126690
-0.889200 -13.104000 6.119513
-0.842400 -13.104000 6.102810
-0.795600 -13.104000 6.091051
-0.748800 -13.104000 6.102810
-0.702000 -13.104000 6.115134
-0.655200 -13.104000 6.130884
-0.608400 -13.104000 6.167014
-0.561600 -13.104000 6.180925
-0.514800 -13.104000 6.182225
-0.468000 -13.104000 6.203705
-0.421200 -13.104000 6.204914
-0.374400 -13.104000 6.207001
-0.327600 -13.104000 6.218601
-0.280800 -13.104000 6.228866
-0.234000 -13.104000 6.235554
-0.187200 -13.104000 6.241284
-0.140400 -13.104000 6.253758
-0.093600 -13.104000 6.275048
-0.046800 -13.104000 6.289688
0.000000 -13.104000 6.294937
0.046800 -13.104000 6.297695
0.093600 -13.104000 6.317486
0.140400 -13.104000 6.322121
0.187200 -13.104000 6.324467
0.234000 -13.104000 6.333624
0.280800 -13.104000 6.341510
0.327600 -13.104000 6.357554
0.374400 -13.104000 6.371469
0.421200 -13.104000 6.382093
0.468000 -13.104000 6.395978
0.514800 -13.104000 6.414600
0.561600 -13.104000 6.433896
0.608400 -13.104000 6.441548
0.655200 -13.104000 6.468481
0.702000 -13.104000 6.494715
0.748800 -13.104000 6.522045
0.795600 -13.104000 6.523162
0.842400 -13.104000 6.549231
0.889200 -13.104000 6.573868
0.936000 -13.104000 6.604415
0.982800 -13.104000 6.624891
1.029600 -13.104000 6.638131
1.076400 -13.104000 6.653174
1.123200 -13.104000 6.661267
1.170000 -13.104000 6.684631
1.216800 -13.104000 6.699769
1.263600 -13.104000 6.705329
1.310400 -13.104000 6.733416
1.357200 -13.104000 6.741075
1.404000 -13.104000 6.771830
1.450800 -13.104000 6.789987
1.497600 -13.104000 6.817712
1.544400 -13.104000 6.850897
1.591200 -13.104000 6.887235
1.638000 -13.104000 6.932500
1.684800 -13.104000 6.968800
1.731600 -13.104000 7.003391
1.778400 -13.104000 7.047366
1.825200 -13.104000 7.068912
1.872000 -13.104000 7.093511
1.918800 -13.104000 7.103443
1.965600 -13.104000 7.103443
2.012400 -13.104000 7.155644
2.059200 -13.104000 7.189930
2.106000 -13.104000 7.230336
2.152800 -13.104000 7.238101
2.199600 -13.104000 7.282813
2.246400 -13.104000 7.301490
2.293200 -13.104000 7.330187
2.340000 -13.104000 7.377446
2.386800 -13.104000 7.401819
2.433600 -13.104000 7.447413
2.480400 -13.104000 7.504561
2.527200 -13.104000 7.515023
2.574000 -13.104000 7.559028
2.620800 -13.104000 7.604937
2.667600 -13.104000 7.645906
2.714400 -13.104000 7.701938
2.761200 -13.104000 7.741530
2.808000 -13.104000 7.800628
2.854800 -13.104000 7.834472
2.901600 -13.104000 7.915483
2.948400 -13.104000 7.956582
2.995200 -13.104000 8.000543
3.042000 -13.104000 8.055654
3.088800 -13.104000 8.067058
3.135600 -13.104000 8.125237
3.182400 -13.104000 8.157403
3.229200 -13.104000 8.233401
3.276000 -13.104000 8.262994
3.322800 -13.104000 8.364966
3.369600 -13.104000 8.428702
3.416400 -13.104000 11.027943
3.463200 -13.104000 11.268768
12.916800 -13.104000 8.048808
12.963600 -13.104000 8.025003
13.010400 -13.104000 8.008971
13.057200 -13.104000 8.008971
13.104000 -13.104000 8.009578
13.150800 -13.104000 8.021230
13.197600 -13.104000 8.009578
13.244400 -13.104000 8.023085
13.291200 -13.104000 8.033293
13.338000 -13.104000 8.059320
13.384800 -13.104000 8.067011
13.431600 -13.104000 8.064818
13.478400 -13.104000 8.067107
13.525200 -13.104000 8.066696
13.572000 -13.104000 8.068230
13.618800 -13.104000 8.064818
13.665600 -13.104000 8.061413
13.712400 -13.104000 8.054028
13.759200 -13.104000 8.059353
13.806000 -13.104000 8.046579
13.852800 -13.104000 8.035096
13.899600 -13.104000 8.035096
13.946400 -13.104000 8.036878
13.993200 -13.104000 8.039769
14.040000 -13.104000 8.043660
14.086800 -13.104000 8.039769
14.133600 -13.104000 8.043660
14.180400 -13.104000 8.047881
14.227200 -13.104000 8.057483
14.274000 -13.104000 8.070372
14.320800 -13.104000 8.073571
14.367600 -13.104000 8.073571
14.414400 -13.104000 8.074954
14.461200 -13.104000 8.075263
14.508000 -13.104000 8.075263
14.554800 -13.104000 8.074721
14.601600 -13.104000 8.063664
14.648400 -13.104000 8.056058
14.695200 -13.104000 8.056058
14.742000 -13.104000 8.042788
14.788800 -13.104000 8.028568
15.537600 -13.104000 6.826973
15.584400 -13.104000 6.803610
15.631200 -13.104000 6.794822
15.724800 -13.104000 6.779153
15.771600 -13.104000 6.776765
15.818400 -13.104000 6.789531
15.865200 -13.104000 6.784213
15.912000 -13.104000 6.789531
15.958800 -13.104000 6.794033
16.005600 -13.104000 6.783378
16.052400 -13.104000 6.794033
16.099200 -13.104000 6.793606
16.146000 -13.104000 6.774744
16.192800 -13.104000 6.762357
17.035200 -13.104000 1.579580
17.082000 -13.104000 1.294549
-18.720000 -13.057200 0.000000
-18.673200 -13.057200 0.000000
-18.626400 -13.057200 0.000000
-18.579600 -13.057200 -7.245333
-18.532800 -13.057200 -7.245333
-18.486000 -13.057200 -7.236979
-18.439200 -13.057200 -7.236979
-18.392400 -13.057200 -7.231277
-18.345600 -13.057200 -7.215820
-18.298800 -13.057200 -7.215820
-18.252000 -13.057200 -7.208702
-18.205200 -13.057200 -7.207586
-18.158400 -13.057200 -7.204464
-18.111600 -13.057200 -7.204464
-18.064800 -13.057200 -7.186701
-18.018000 -13.057200 -7.184478
-17.971200 -13.057200 -7.168342
-17.924400 -13.057200 -7.161409
-17.877600 -13.057200 -7.147137
-17.830800 -13.057200 -7.147137
-17.784000 -13.057200 -7.130572
-17.737200 -13.057200 -7.129261
-17.690400 -13.057200 -7.130572
-17.643600 -13.057200 -7.138835
-17.596800 -13.057200 -7.118160
-17.550000 -13.057200 -7.077682
-17.503200 -13.057200 -7.073816
-17.456400 -13.057200 -7.046981
-17.409600 -13.057200 -7.028097
-17.362800 -13.057200 -6.954298
-17.316000 -13.057200 -6.895708
-16.848000 -13.057200 -5.482727
-16.801200 -13.057200 -5.366730
-15.724800 -13.057200 6.883415
-15.678000 -13.057200 6.902145
-15.631200 -13.057200 6.916065
-15.584400 -13.057200 6.937555
-15.537600 -13.057200 6.955996
-15.490800 -13.057200 6.972345
-15.444000 -13.057200 6.985579
-15.397200 -13.057200 6.997943
-15.350400 -13.057200 7.011493
-15.303600 -13.057200 7.012163
-15.256800 -13.057200 7.013896
-15.210000 -13.057200 7.029592
-15.163200 -13.057200 7.035281
-15.116400 -13.057200 7.038251
-15.069600 -13.057200 7.041725
-15.022800 -13.057200 7.045700
-14.976000 -13.057200 7.048822
-14.929200 -13.057200 7.050370
-14.882400 -13.057200 7.054365
-14.835600 -13.057200 7.058666
-14.788800 -13.057200 7.059575
-14.742000 -13.057200 7.059575
-14.695200 -13.057200 7.060787
-14.648400 -13.057200 7.062231
-14.601600 -13.057200 7.069335
-14.554800 -13.057200 7.073381
-14.508000 -13.057200 7.066529
-14.461200 -13.057200 7.074996
-14.414400 -13.057200 7.076946
-14.367600 -13.057200 7.076946
-14.320800 -13.057200 7.078070
-14.274000 -13.057200 7.078070
-14.227200 -13.057200 7.081421
-14.180400 -13.057200 7.081642
-14.133600 -13.057200 7.087149
-14.086800 -13.057200 7.089251
-14.040000 -13.057200 7.093827
-13.993200 -13.057200 7.105159
-13.946400 -13.057200 7.126392
-13.899600 -13.057200 7.146403
-13.852800 -13.057200 7.159819
-13.806000 -13.057200 7.217684
-10.623600 -13.057200 8.132092
-10.576800 -13.057200 7.987440
-10.530000 -13.057200 7.954201
-10.483200 -13.057200 7.953202
-10.436400 -13.057200 7.951153
-10.389600 -13.057200 7.949184
-10.342800 -13.057200 7.935483
-10.296000 -13.057200 7.909709
-10.249200 -13.057200 7.882788
-10.202400 -13.057200 7.827778
-10.155600 -13.057200 7.786855
-10.108800 -13.057200 7.758878
-10.062000 -13.057200 7.738227
-10.015200 -13.057200 7.674039
-9.968400 -13.057200 7.624438
-9.921600 -13.057200 7.604746
-9.874800 -13.057200 7.536561
-9.828000 -13.057200 7.510854
-9.781200 -13.057200 7.490514
-9.734400 -13.057200 7.465181
-9.687600 -13.057200 7.451122
-9.640800 -13.057200 7.423010
-9.594000 -13.057200 7.410625
-9.547200 -13.057200 7.394897
-9.500400 -13.057200 7.353538
-9.453600 -13.057200 7.324132
-9.406800 -13.057200 7.294805
-9.360000 -13.057200 7.240872
-9.313200 -13.057200 7.231299
-9.266400 -13.057200 7.222298
-9.219600 -13.057200 7.184922
-9.172800 -13.057200 7.171888
-9.126000 -13.057200 7.140442
-9.079200 -13.057200 7.123750
-9.032400 -13.057200 7.084705
-8.985600 -13.057200 7.043042
-8.938800 -13.057200 7.006286
-8.892000 -13.057200 6.991429
-8.845200 -13.057200 6.983842
-8.798400 -13.057200 6.981290
-8.751600 -13.057200 6.963850
-8.704800 -13.057200 6.946337
-8.658000 -13.057200 6.917706
-8.611200 -13.057200 6.887513
-8.564400 -13.057200 6.870684
-8.517600 -13.057200 6.838845
-8.470800 -13.057200 6.823444
-8.424000 -13.057200 6.814850
-8.377200 -13.057200 6.789495
-8.330400 -13.057200 6.748295
-8.283600 -13.057200 6.728061
-8.236800 -13.057200 6.714498
-8.190000 -13.057200 6.700132
-8.143200 -13.057200 6.663978
-8.096400 -13.057200 6.663399
-8.049600 -13.057200 6.653533
-8.002800 -13.057200 6.653240
-7.956000 -13.057200 6.644133
-7.909200 -13.057200 6.644133
-7.862400 -13.057200 6.619699
-7.815600 -13.057200 6.612964
-7.768800 -13.057200 6.589197
-7.722000 -13.057200 6.569843
-7.675200 -13.057200 6.558170
-7.628400 -13.057200 6.542340
-7.581600 -13.057200 6.525485
-7.534800 -13.057200 6.513495
-7.488000 -13.057200 6.511140
-7.441200 -13.057200 6.482013
-7.394400 -13.057200 6.481711
-7.347600 -13.057200 6.459114
-7.300800 -13.057200 6.442143
-7.254000 -13.057200 6.412798
-7.207200 -13.057200 6.408122
-7.160400 -13.057200 6.403125
-7.113600 -13.057200 6.398950
-7.066800 -13.057200 6.377947
-7.020000 -13.057200 6.371890
-6.973200 -13.057200 6.364452
-6.926400 -13.057200 6.362237
-6.879600 -13.057200 6.335805
-6.832800 -13.057200 6.304486
-6.786000 -13.057200 6.288498
-6.739200 -13.057200 6.278344
-6.692400 -13.057200 6.251016
-6.645600 -13.057200 6.239607
-6.598800 -13.057200 6.229206
-6.552000 -13.057200 6.228555
-6.505200 -13.057200 6.229206
-6.458400 -13.057200 6.223999
-6.411600 -13.057200 6.217766
-6.364800 -13.057200 6.183133
-6.318000 -13.057200 6.197482
-6.271200 -13.057200 6.171463
-6.224400 -13.057200 6.154578
-6.177600 -13.057200 6.115600
-6.130800 -13.057200 6.115600
-6.084000 -13.057200 6.115600
-6.037200 -13.057200 6.114138
-5.990400 -13.057200 6.095062
-5.943600 -13.057200 6.085120
-5.896800 -13.057200 6.074959
-5.850000 -13.057200 6.067015
-5.803200 -13.057200 6.050669
-5.756400 -13.057200 6.043141
-5.709600 -13.057200 6.050669
-5.662800 -13.057200 6.050669
-5.616000 -13.057200 6.043141
-5.569200 -13.057200 6.038590
-5.522400 -13.057200 6.027392
-5.475600 -13.057200 5.994816
-5.428800 -13.057200 5.977726
-5.382000 -13.057200 5.969838
-5.335200 -13.057200 5.984278
-5.288400 -13.057200 5.977726
-5.241600 -13.057200 5.983080
-5.194800 -13.057200 5.992978
-5.148000 -13.057200 5.993847
-5.101200 -13.057200 5.993847
-5.054400 -13.057200 5.979768
-5.007600 -13.057200 5.967366
-4.960800 -13.057200 5.976494
-4.914000 -13.057200 5.976494
-4.867200 -13.057200 5.958832
-4.820400 -13.057200 5.967366
-4.773600 -13.057200 5.958832
-4.726800 -13.057200 5.930700
-4.680000 -13.057200 5.930700
-4.633200 -13.057200 5.908158
-4.586400 -13.057200 5.895823
-4.539600 -13.057200 5.893479
-4.492800 -13.057200 5.888344
-4.446000 -13.057200 5.918503
-4.399200 -13.057200 5.918503
-4.352400 -13.057200 5.918570
-4.305600 -13.057200 5.906295
-4.258800 -13.057200 5.906295
-4.212000 -13.057200 5.906570
-4.165200 -13.057200 5.906295
-4.118400 -13.057200 5.882726
-4.071600 -13.057200 5.872758
-4.024800 -13.057200 5.872758
-3.978000 -13.057200 5.890858
-3.931200 -13.057200 5.913164
-3.884400 -13.057200 5.916074
-3.837600 -13.057200 5.926071
-3.790800 -13.057200 5.929182
-3.744000 -13.057200 5.940321
-3.697200 -13.057200 5.929182
-3.650400 -13.057200 5.913555
-3.603600 -13.057200 5.894974
-3.556800 -13.057200 5.889033
-3.510000 -13.057200 5.872716
-3.463200 -13.057200 5.866352
-3.416400 -13.057200 5.871148
-3.369600 -13.057200 5.871148
-3.322800 -13.057200 5.887533
-3.276000 -13.057200 5.906845
-3.229200 -13.057200 5.906845
-3.182400 -13.057200 5.923143
-3.135600 -13.057200 5.923542
-3.088800 -13.057200 5.923542
-3.042000 -13.057200 5.923542
-2.995200 -13.057200 5.925767
-2.948400 -13.057200 5.923542
-2.901600 -13.057200 5.917044
-2.854800 -13.057200 5.905867
-2.808000 -13.057200 5.905867
-2.761200 -13.057200 5.904443
-2.714400 -13.057200 5.905867
-2.667600 -13.057200 5.905867
-2.620800 -13.057200 5.905867
-2.574000 -13.057200 5.921566
-2.527200 -13.057200 5.928452
-2.480400 -13.057200 5.938561
-2.433600 -13.057200 5.950531
-2.386800 -13.057200 5.951443
-2.340000 -13.057200 5.951443
-2.293200 -13.057200 5.934820
-2.246400 -13.057200 5.930571
-2.199600 -13.057200 5.934820
-2.152800 -13.057200 5.930571
-2.106000 -13.057200 5.947560
-2.059200 -13.057200 5.964797
-2.012400 -13.057200 5.964797
-1.965600 -13.057200 5.972512
-1.918800 -13.057200 5.983577
-1.872000 -13.057200 5.983577
-1.825200 -13.057200 5.972623
-1.778400 -13.057200 5.960751
-1.731600 -13.057200 5.959343
-1.684800 -13.057200 5.965565
-1.638000 -13.057200 5.974475
-1.591200 -13.057200 5.981861
-1.544400 -13.057200 5.985627
-1.497600 -13.057200 5.992107
-1.450800 -13.057200 6.002497
-1.404000 -13.057200 6.009593
-1.357200 -13.057200 6.008937
-1.310400 -13.057200 6.010330
-1.263600 -13.057200 6.033143
-1.216800 -13.057200 6.035763
-1.170000 -13.057200 6.077866
-1.123200 -13.057200 6.089587
-1.076400 -13.057200 6.091752
-1.029600 -13.057200 6.118112
-0.982800 -13.057200 6.117891
-0.936000 -13.057200 6.118148
-0.889200 -13.057200 6.118148
-0.842400 -13.057200 6.118112
-0.795600 -13.057200 6.093643
-0.748800 -13.057200 6.105612
-0.702000 -13.057200 6.107806
-0.655200 -13.057200 6.125924
-0.608400 -13.057200 6.167014
-0.561600 -13.057200 6.169884
-0.514800 -13.057200 6.175443
-0.468000 -13.057200 6.203019
-0.421200 -13.057200 6.203705
-0.374400 -13.057200 6.204720
-0.327600 -13.057200 6.204914
-0.280800 -13.057200 6.207001
-0.234000 -13.057200 6.225511
-0.187200 -13.057200 6.225511
-0.140400 -13.057200 6.237494
-0.093600 -13.057200 6.244477
-0.046800 -13.057200 6.278360
0.000000 -13.057200 6.285171
0.046800 -13.057200 6.285171
0.093600 -13.057200 6.289830
0.140400 -13.057200 6.294937
0.187200 -13.057200 6.315378
0.234000 -13.057200 6.328923
0.280800 -13.057200 6.329335
0.327600 -13.057200 6.351398
0.374400 -13.057200 6.367328
0.421200 -13.057200 6.382093
0.468000 -13.057200 6.395978
0.514800 -13.057200 6.418583
0.561600 -13.057200 6.433896
0.608400 -13.057200 6.441548
0.655200 -13.057200 6.463484
0.702000 -13.057200 6.468481
0.748800 -13.057200 6.494715
0.795600 -13.057200 6.517771
0.842400 -13.057200 6.546049
0.889200 -13.057200 6.553424
0.936000 -13.057200 6.584813
0.982800 -13.057200 6.612176
1.029600 -13.057200 6.635414
1.076400 -13.057200 6.646561
1.123200 -13.057200 6.654491
1.170000 -13.057200 6.674040
1.216800 -13.057200 6.690007
1.263600 -13.057200 6.699769
1.310400 -13.057200 6.725106
1.357200 -13.057200 6.733622
1.404000 -13.057200 6.766170
1.450800 -13.057200 6.789987
1.497600 -13.057200 6.809883
1.544400 -13.057200 6.837893
1.591200 -13.057200 6.879159
1.638000 -13.057200 6.926986
1.684800 -13.057200 6.955018
1.731600 -13.057200 6.983392
1.778400 -13.057200 7.047366
1.825200 -13.057200 7.068363
1.872000 -13.057200 7.078212
1.918800 -13.057200 7.099087
1.965600 -13.057200 7.103443
2.012400 -13.057200 7.131043
2.059200 -13.057200 7.176629
2.106000 -13.057200 7.213313
2.152800 -13.057200 7.230336
2.199600 -13.057200 7.262057
2.246400 -13.057200 7.289616
2.293200 -13.057200 7.312934
2.340000 -13.057200 7.363716
2.386800 -13.057200 7.386489
2.433600 -13.057200 7.444343
2.480400 -13.057200 7.473450
2.527200 -13.057200 7.511761
2.574000 -13.057200 7.531258
2.620800 -13.057200 7.588633
2.667600 -13.057200 7.629484
2.714400 -13.057200 7.701135
2.761200 -13.057200 7.728548
2.808000 -13.057200 7.800628
2.854800 -13.057200 7.860804
2.901600 -13.057200 7.915483
2.948400 -13.057200 7.956582
2.995200 -13.057200 8.003184
3.042000 -13.057200 8.055654
3.088800 -13.057200 8.071106
3.135600 -13.057200 8.137736
3.182400 -13.057200 8.178459
3.229200 -13.057200 8.255455
3.276000 -13.057200 8.269247
3.322800 -13.057200 8.393076
3.369600 -13.057200 8.558183
3.416400 -13.057200 8.694203
3.463200 -13.057200 11.268768
12.916800 -13.057200 8.071806
12.963600 -13.057200 8.048808
13.010400 -13.057200 8.021230
13.057200 -13.057200 8.009578
13.104000 -13.057200 8.021230
13.150800 -13.057200 8.021230
13.197600 -13.057200 8.004241
13.244400 -13.057200 8.004241
13.291200 -13.057200 8.031412
13.338000 -13.057200 8.054201
13.384800 -13.057200 8.059320
13.431600 -13.057200 8.059320
13.478400 -13.057200 8.063708
13.525200 -13.057200 8.063708
13.572000 -13.057200 8.063708
13.618800 -13.057200 8.059353
13.665600 -13.057200 8.055754
13.712400 -13.057200 8.055212
13.759200 -13.057200 8.058248
13.806000 -13.057200 8.053866
13.852800 -13.057200 8.053866
13.899600 -13.057200 8.046579
13.946400 -13.057200 8.046579
13.993200 -13.057200 8.043660
14.040000 -13.057200 8.046579
14.086800 -13.057200 8.043660
14.133600 -13.057200 8.052701
14.180400 -13.057200 8.055851
14.227200 -13.057200 8.070372
14.274000 -13.057200 8.073571
14.320800 -13.057200 8.075263
14.367600 -13.057200 8.075263
14.414400 -13.057200 8.084820
14.461200 -13.057200 8.087523
14.508000 -13.057200 8.090685
14.554800 -13.057200 8.084820
14.601600 -13.057200 8.087523
14.648400 -13.057200 8.074721
14.695200 -13.057200 8.074606
14.742000 -13.057200 8.064818
14.788800 -13.057200 8.038316
15.537600 -13.057200 6.827876
15.584400 -13.057200 6.806085
15.631200 -13.057200 6.794924
15.678000 -13.057200 6.789531
15.724800 -13.057200 6.776765
15.771600 -13.057200 6.774006
15.818400 -13.057200 6.789531
15.865200 -13.057200 6.789531
15.912000 -13.057200 6.798134
15.958800 -13.057200 6.804505
16.005600 -13.057200 6.793606
16.052400 -13.057200 6.798134
16.099200 -13.057200 6.798134
16.146000 -13.057200 6.784213
16.192800 -13.057200 6.773014
16.239600 -13.057200 6.746468
16.754400 -13.057200 3.465451
16.988400 -13.057200 1.956858
17.035200 -13.057200 1.789044
17.082000 -13.057200 1.530754
-18.720000 -13.010400 0.000000
-18.673200 -13.010400 0.000000
-18.626400 -13.010400 0.000000
-18.579600 -13.010400 -7.260624
-18.532800 -13.010400 -7.252658
-18.486000 -13.010400 -7.245333
-18.439200 -13.010400 -7.252314
-18.392400 -13.010400 -7.252314
-18.345600 -13.010400 -7.231277
-18.298800 -13.010400 -7.227122
-18.252000 -13.010400 -7.217436
-18.205200 -13.010400 -7.221503
-18.158400 -13.010400 -7.217436
-18.111600 -13.010400 -7.217436
-18.064800 -13.010400 -7.188543
-18.018000 -13.010400 -7.186701
-17.971200 -13.010400 -7.173510
-17.924400 -13.010400 -7.168611
-17.877600 -13.010400 -7.164571
-17.830800 -13.010400 -7.165992
-17.784000 -13.010400 -7.156905
-17.737200 -13.010400 -7.150183
-17.690400 -13.010400 -7.148293
-17.643600 -13.010400 -7.147137
-17.596800 -13.010400 -7.118160
-17.550000 -13.010400 -7.096399
-17.503200 -13.010400 -7.076534
-17.456400 -13.010400 -7.047226
-17.409600 -13.010400 -7.026572
-17.362800 -13.010400 -6.954298
-17.316000 -13.010400 -6.853616
-16.848000 -13.010400 -5.358733
-16.801200 -13.010400 -5.145678
-15.771600 -13.010400 6.873010
-15.724800 -13.010400 6.894688
-15.678000 -13.010400 6.904537
-15.631200 -13.010400 6.926934
-15.584400 -13.010400 6.954186
-15.537600 -13.010400 6.972345
-15.490800 -13.010400 6.981889
-15.444000 -13.010400 6.996202
-15.397200 -13.010400 7.012113
-15.350400 -13.010400 7.013501
-15.303600 -13.010400 7.014315
-15.256800 -13.010400 7.014315
-15.210000 -13.010400 7.035444
-15.163200 -13.010400 7.038251
-15.116400 -13.010400 7.044517
-15.069600 -13.010400 7.048822
-15.022800 -13.010400 7.051802
-14.976000 -13.010400 7.054365
-14.929200 -13.010400 7.055935
-14.882400 -13.010400 7.059896
-14.835600 -13.010400 7.061818
-14.788800 -13.010400 7.061818
-14.742000 -13.010400 7.063130
-14.695200 -13.010400 7.072623
-14.648400 -13.010400 7.073329
-14.601600 -13.010400 7.076946
-14.554800 -13.010400 7.078070
-14.508000 -13.010400 7.076946
-14.461200 -13.010400 7.078683
-14.414400 -13.010400 7.081079
-14.367600 -13.010400 7.079689
-14.320800 -13.010400 7.081421
-14.274000 -13.010400 7.081642
-14.227200 -13.010400 7.087149
-14.180400 -13.010400 7.089251
-14.133600 -13.010400 7.089437
-14.086800 -13.010400 7.093614
-14.040000 -13.010400 7.105159
-13.993200 -13.010400 7.123218
-13.946400 -13.010400 7.131147
-13.899600 -13.010400 7.157052
-13.852800 -13.010400 7.217684
-13.806000 -13.010400 7.242465
-10.623600 -13.010400 8.132092
-10.576800 -13.010400 7.987440
-10.530000 -13.010400 7.977421
-10.483200 -13.010400 7.951153
-10.436400 -13.010400 7.951153
-10.389600 -13.010400 7.953202
-10.342800 -13.010400 7.935483
-10.296000 -13.010400 7.912974
-10.249200 -13.010400 7.871156
-10.202400 -13.010400 7.821807
-10.155600 -13.010400 7.779895
-10.108800 -13.010400 7.758878
-10.062000 -13.010400 7.740527
-10.015200 -13.010400 7.714680
-9.968400 -13.010400 7.633643
-9.921600 -13.010400 7.607109
-9.874800 -13.010400 7.544318
-9.828000 -13.010400 7.507153
-9.781200 -13.010400 7.460513
-9.734400 -13.010400 7.445424
-9.687600 -13.010400 7.431934
-9.640800 -13.010400 7.417378
-9.594000 -13.010400 7.410625
-9.547200 -13.010400 7.394897
-9.500400 -13.010400 7.353538
-9.453600 -13.010400 7.315058
-9.406800 -13.010400 7.284844
-9.360000 -13.010400 7.254406
-9.313200 -13.010400 7.235167
-9.266400 -13.010400 7.225300
-9.219600 -13.010400 7.213996
-9.172800 -13.010400 7.181177
-9.126000 -13.010400 7.171888
-9.079200 -13.010400 7.140442
-9.032400 -13.010400 7.097303
-8.985600 -13.010400 7.043042
-8.938800 -13.010400 7.014865
-8.892000 -13.010400 6.997692
-8.845200 -13.010400 6.990398
-8.798400 -13.010400 6.983842
-8.751600 -13.010400 6.981290
-8.704800 -13.010400 6.950863
-8.658000 -13.010400 6.934909
-8.611200 -13.010400 6.905480
-8.564400 -13.010400 6.881595
-8.517600 -13.010400 6.861118
-8.470800 -13.010400 6.823642
-8.424000 -13.010400 6.814850
-8.377200 -13.010400 6.793533
-8.330400 -13.010400 6.769435
-8.283600 -13.010400 6.731770
-8.236800 -13.010400 6.728061
-8.190000 -13.010400 6.701565
-8.143200 -13.010400 6.663978
-8.096400 -13.010400 6.663399
-8.049600 -13.010400 6.653240
-8.002800 -13.010400 6.655357
-7.956000 -13.010400 6.653240
-7.909200 -13.010400 6.651256
-7.862400 -13.010400 6.628809
-7.815600 -13.010400 6.614860
-7.768800 -13.010400 6.592685
-7.722000 -13.010400 6.567045
-7.675200 -13.010400 6.555529
-7.628400 -13.010400 6.534858
-7.581600 -13.010400 6.523235
-7.534800 -13.010400 6.511140
-7.488000 -13.010400 6.505695
-7.441200 -13.010400 6.480086
-7.394400 -13.010400 6.476470
-7.347600 -13.010400 6.447150
-7.300800 -13.010400 6.420388
-7.254000 -13.010400 6.407921
-7.207200 -13.010400 6.405822
-7.160400 -13.010400 6.398950
-7.113600 -13.010400 6.378092
-7.066800 -13.010400 6.371604
-7.020000 -13.010400 6.364452
-6.973200 -13.010400 6.345176
-6.926400 -13.010400 6.345176
-6.879600 -13.010400 6.335805
-6.832800 -13.010400 6.296997
-6.786000 -13.010400 6.280355
-6.739200 -13.010400 6.274268
-6.692400 -13.010400 6.239607
-6.645600 -13.010400 6.228555
-6.598800 -13.010400 6.227809
-6.552000 -13.010400 6.216002
-6.505200 -13.010400 6.223999
-6.458400 -13.010400 6.216002
-6.411600 -13.010400 6.183133
-6.364800 -13.010400 6.174431
-6.318000 -13.010400 6.174431
-6.271200 -13.010400 6.160261
-6.224400 -13.010400 6.129422
-6.177600 -13.010400 6.099519
-6.130800 -13.010400 6.106431
-6.084000 -13.010400 6.114138
-6.037200 -13.010400 6.114138
-5.990400 -13.010400 6.095062
-5.943600 -13.010400 6.085120
-5.896800 -13.010400 6.074959
-5.850000 -13.010400 6.067015
-5.803200 -13.010400 6.050669
-5.756400 -13.010400 6.038590
-5.709600 -13.010400 6.043141
-5.662800 -13.010400 6.044459
-5.616000 -13.010400 6.040994
-5.569200 -13.010400 6.036565
-5.522400 -13.010400 6.028254
-5.475600 -13.010400 5.994816
-5.428800 -13.010400 5.990110
-5.382000 -13.010400 5.980832
-5.335200 -13.010400 5.985799
-5.288400 -13.010400 5.984278
-5.241600 -13.010400 5.984278
-5.194800 -13.010400 5.990110
-5.148000 -13.010400 5.985799
-5.101200 -13.010400 5.984278
-5.054400 -13.010400 5.967195
-5.007600 -13.010400 5.953542
-4.960800 -13.010400 5.953542
-4.914000 -13.010400 5.953542
-4.867200 -13.010400 5.911770
-4.820400 -13.010400 5.911770
-4.773600 -13.010400 5.908158
-4.726800 -13.010400 5.898268
-4.680000 -13.010400 5.895823
-4.633200 -13.010400 5.893979
-4.586400 -13.010400 5.878038
-4.539600 -13.010400 5.878038
-4.492800 -13.010400 5.878505
-4.446000 -13.010400 5.878505
-4.399200 -13.010400 5.884057
-4.352400 -13.010400 5.884057
-4.305600 -13.010400 5.882120
-4.258800 -13.010400 5.882120
-4.212000 -13.010400 5.882726
-4.165200 -13.010400 5.880587
-4.118400 -13.010400 5.880587
-4.071600 -13.010400 5.866776
-4.024800 -13.010400 5.868504
-3.978000 -13.010400 5.872229
-3.931200 -13.010400 5.907923
-3.884400 -13.010400 5.911944
-3.837600 -13.010400 5.912739
-3.790800 -13.010400 5.926071
-3.744000 -13.010400 5.929182
-3.697200 -13.010400 5.926071
-3.650400 -13.010400 5.920838
-3.603600 -13.010400 5.894974
-3.556800 -13.010400 5.894762
-3.510000 -13.010400 5.883325
-3.463200 -13.010400 5.872716
-3.416400 -13.010400 5.875333
-3.369600 -13.010400 5.872716
-3.322800 -13.010400 5.877872
-3.276000 -13.010400 5.906845
-3.229200 -13.010400 5.904006
-3.182400 -13.010400 5.917450
-3.135600 -13.010400 5.917450
-3.088800 -13.010400 5.917450
-3.042000 -13.010400 5.919117
-2.995200 -13.010400 5.923143
-2.948400 -13.010400 5.922387
-2.901600 -13.010400 5.907457
-2.854800 -13.010400 5.892606
-2.808000 -13.010400 5.888499
-2.761200 -13.010400 5.892606
-2.714400 -13.010400 5.892606
-2.667600 -13.010400 5.886939
-2.620800 -13.010400 5.886939
-2.574000 -13.010400 5.918674
-2.527200 -13.010400 5.919720
-2.480400 -13.010400 5.947877
-2.433600 -13.010400 5.951443
-2.386800 -13.010400 5.954602
-2.340000 -13.010400 5.954602
-2.293200 -13.010400 5.943706
-2.246400 -13.010400 5.943706
-2.199600 -13.010400 5.943706
-2.152800 -13.010400 5.942640
-2.106000 -13.010400 5.947560
-2.059200 -13.010400 5.963943
-2.012400 -13.010400 5.963943
-1.965600 -13.010400 5.972512
-1.918800 -13.010400 5.972623
-1.872000 -13.010400 5.972623
-1.825200 -13.010400 5.972512
-1.778400 -13.010400 5.956245
-1.731600 -13.010400 5.946722
-1.684800 -13.010400 5.959343
-1.638000 -13.010400 5.963141
-1.591200 -13.010400 5.974475
-1.544400 -13.010400 5.982246
-1.497600 -13.010400 5.986837
-1.450800 -13.010400 5.997436
-1.404000 -13.010400 6.007172
-1.357200 -13.010400 6.008937
-1.310400 -13.010400 6.009593
-1.263600 -13.010400 6.012353
-1.216800 -13.010400 6.019000
-1.170000 -13.010400 6.060128
-1.123200 -13.010400 6.088797
-1.076400 -13.010400 6.111272
-1.029600 -13.010400 6.118112
-0.982800 -13.010400 6.116362
-0.936000 -13.010400 6.117891
-0.889200 -13.010400 6.118148
-0.842400 -13.010400 6.118112
-0.795600 -13.010400 6.102810
-0.748800 -13.010400 6.107806
-0.702000 -13.010400 6.107806
-0.655200 -13.010400 6.119513
-0.608400 -13.010400 6.141335
-0.561600 -13.010400 6.140498
-0.514800 -13.010400 6.162123
-0.468000 -13.010400 6.182225
-0.421200 -13.010400 6.204720
-0.374400 -13.010400 6.204914
-0.327600 -13.010400 6.207001
-0.280800 -13.010400 6.207001
-0.234000 -13.010400 6.225511
-0.187200 -13.010400 6.205830
-0.140400 -13.010400 6.209300
-0.093600 -13.010400 6.237494
-0.046800 -13.010400 6.250124
0.000000 -13.010400 6.260085
0.046800 -13.010400 6.260085
0.093600 -13.010400 6.272676
0.140400 -13.010400 6.278360
0.187200 -13.010400 6.294937
0.234000 -13.010400 6.324767
0.280800 -13.010400 6.326632
0.327600 -13.010400 6.344609
0.374400 -13.010400 6.365343
0.421200 -13.010400 6.374707
0.468000 -13.010400 6.392942
0.514800 -13.010400 6.414600
0.561600 -13.010400 6.434042
0.608400 -13.010400 6.442097
0.655200 -13.010400 6.463484
0.702000 -13.010400 6.464618
0.748800 -13.010400 6.477357
0.795600 -13.010400 6.500413
0.842400 -13.010400 6.518214
0.889200 -13.010400 6.539276
0.936000 -13.010400 6.574220
0.982800 -13.010400 6.612618
1.029600 -13.010400 6.635414
1.076400 -13.010400 6.646561
1.123200 -13.010400 6.662778
1.170000 -13.010400 6.677629
1.216800 -13.010400 6.697873
1.263600 -13.010400 6.699769
1.310400 -13.010400 6.721955
1.357200 -13.010400 6.728309
1.404000 -13.010400 6.759245
1.450800 -13.010400 6.777565
1.497600 -13.010400 6.798391
1.544400 -13.010400 6.819414
1.591200 -13.010400 6.866278
1.638000 -13.010400 6.920918
1.684800 -13.010400 6.939778
1.731600 -13.010400 6.964050
1.778400 -13.010400 7.004715
1.825200 -13.010400 7.057683
1.872000 -13.010400 7.068912
1.918800 -13.010400 7.093511
1.965600 -13.010400 7.099087
2.012400 -13.010400 7.123737
2.059200 -13.010400 7.141359
2.106000 -13.010400 7.212632
2.152800 -13.010400 7.220682
2.199600 -13.010400 7.259702
2.246400 -13.010400 7.280029
2.293200 -13.010400 7.301490
2.340000 -13.010400 7.352621
2.386800 -13.010400 7.377446
2.433600 -13.010400 7.444343
2.480400 -13.010400 7.473450
2.527200 -13.010400 7.511761
2.574000 -13.010400 7.527095
2.620800 -13.010400 7.588633
2.667600 -13.010400 7.625480
2.714400 -13.010400 7.693344
2.761200 -13.010400 7.721516
2.808000 -13.010400 7.794390
2.854800 -13.010400 7.860804
2.901600 -13.010400 7.884643
2.948400 -13.010400 7.949955
2.995200 -13.010400 8.003184
3.042000 -13.010400 8.056362
3.088800 -13.010400 8.093207
3.135600 -13.010400 8.149593
3.182400 -13.010400 8.233401
3.229200 -13.010400 8.265937
3.276000 -13.010400 8.299684
3.322800 -13.010400 8.420339
3.369600 -13.010400 8.558183
3.416400 -13.010400 8.694203
3.463200 -13.010400 11.268768
12.963600 -13.010400 8.111822
13.010400 -13.010400 8.058144
13.057200 -13.010400 8.048963
13.104000 -13.010400 8.031412
13.150800 -13.010400 8.023085
13.197600 -13.010400 8.017895
13.244400 -13.010400 8.017895
13.291200 -13.010400 8.033293
13.338000 -13.010400 8.055546
13.431600 -13.010400 8.067767
13.478400 -13.010400 8.073117
13.525200 -13.010400 8.066696
13.572000 -13.010400 8.066696
13.618800 -13.010400 8.063708
13.665600 -13.010400 8.059353
13.712400 -13.010400 8.058335
13.759200 -13.010400 8.061413
13.806000 -13.010400 8.055754
13.852800 -13.010400 8.058248
13.899600 -13.010400 8.058248
13.946400 -13.010400 8.055754
13.993200 -13.010400 8.053866
14.040000 -13.010400 8.056738
14.086800 -13.010400 8.046579
14.133600 -13.010400 8.052701
14.180400 -13.010400 8.056738
14.227200 -13.010400 8.068553
14.274000 -13.010400 8.072001
14.320800 -13.010400 8.073571
14.367600 -13.010400 8.073571
14.414400 -13.010400 8.075263
14.461200 -13.010400 8.090685
14.508000 -13.010400 8.101112
14.554800 -13.010400 8.091203
14.601600 -13.010400 8.090685
14.648400 -13.010400 8.090539
14.695200 -13.010400 8.084436
14.742000 -13.010400 8.074721
14.788800 -13.010400 8.056058
14.835600 -13.010400 8.024210
15.537600 -13.010400 6.836707
15.584400 -13.010400 6.803610
15.631200 -13.010400 6.793642
15.678000 -13.010400 6.777888
15.724800 -13.010400 6.774006
15.771600 -13.010400 6.776765
15.818400 -13.010400 6.790755
15.865200 -13.010400 6.794924
15.912000 -13.010400 6.804505
15.958800 -13.010400 6.817545
16.005600 -13.010400 6.798134
16.052400 -13.010400 6.807603
16.099200 -13.010400 6.807603
16.146000 -13.010400 6.793606
16.192800 -13.010400 6.793606
16.239600 -13.010400 6.773014
16.286400 -13.010400 6.722334
16.333200 -13.010400 6.674641
16.614000 -13.010400 4.413292
16.660800 -13.010400 4.115781
16.707600 -13.010400 3.854008
16.754400 -13.010400 3.574909
16.801200 -13.010400 3.347747
16.848000 -13.010400 3.111952
16.894800 -13.010400 2.846623
16.941600 -13.010400 2.469897
16.988400 -13.010400 2.141316
-18.720000 -12.963600 0.000000
-18.673200 -12.963600 0.000000
-18.626400 -12.963600 0.000000
-18.579600 -12.963600 -7.293755
-18.532800 -12.963600 -7.281763
-18.486000 -12.963600 -7.273460
-18.439200 -12.963600 -7.273460
-18.392400 -12.963600 -7.273460
-18.345600 -12.963600 -7.252314
-18.298800 -12.963600 -7.241334
-18.252000 -12.963600 -7.233606
-18.205200 -12.963600 -7.237452
-18.158400 -12.963600 -7.233201
-18.111600 -12.963600 -7.225083
-18.064800 -12.963600 -7.217436
-18.018000 -12.963600 -7.214334
-17.971200 -12.963600 -7.204739
-17.924400 -12.963600 -7.189655
-17.877600 -12.963600 -7.184478
-17.830800 -12.963600 -7.178643
-17.784000 -12.963600 -7.165992
-17.737200 -12.963600 -7.164571
-17.690400 -12.963600 -7.156905
-17.643600 -12.963600 -7.149498
-17.596800 -12.963600 -7.145010
-17.550000 -12.963600 -7.109911
-17.503200 -12.963600 -7.092405
-17.456400 -12.963600 -7.069025
-17.409600 -12.963600 -7.040883
-17.362800 -12.963600 -6.974258
-15.818400 -12.963600 6.864767
-15.771600 -12.963600 6.877423
-15.724800 -12.963600 6.904537
-15.678000 -12.963600 6.929889
-15.631200 -12.963600 6.946387
-15.584400 -12.963600 6.968306
-15.537600 -12.963600 6.980628
-15.490800 -12.963600 6.988356
-15.444000 -12.963600 7.005546
-15.397200 -12.963600 7.011493
-15.350400 -12.963600 7.014315
-15.303600 -12.963600 7.016704
-15.256800 -12.963600 7.018653
-15.210000 -12.963600 7.035444
-15.163200 -12.963600 7.038251
-15.116400 -12.963600 7.042067
-15.069600 -12.963600 7.048079
-15.022800 -12.963600 7.050370
-14.976000 -12.963600 7.055935
-14.929200 -12.963600 7.061818
-14.882400 -12.963600 7.069335
-14.835600 -12.963600 7.071342
-14.788800 -12.963600 7.072623
-14.742000 -12.963600 7.073329
-14.695200 -12.963600 7.074054
-14.648400 -12.963600 7.074232
-14.601600 -12.963600 7.078009
-14.554800 -12.963600 7.078683
-14.508000 -12.963600 7.076946
-14.461200 -12.963600 7.078683
-14.414400 -12.963600 7.079689
-14.367600 -12.963600 7.078683
-14.320800 -12.963600 7.079052
-14.274000 -12.963600 7.079052
-14.227200 -12.963600 7.085180
-14.180400 -12.963600 7.087149
-14.133600 -12.963600 7.089251
-14.086800 -12.963600 7.093614
-14.040000 -12.963600 7.105171
-13.993200 -12.963600 7.118933
-13.946400 -12.963600 7.137800
-13.899600 -12.963600 7.165096
-13.852800 -12.963600 7.229768
-10.623600 -12.963600 8.066067
-10.576800 -12.963600 7.963803
-10.530000 -12.963600 7.953202
-10.483200 -12.963600 7.925494
-10.436400 -12.963600 7.953202
-10.389600 -12.963600 7.953202
-10.342800 -12.963600 7.935483
-10.296000 -12.963600 7.916004
-10.249200 -12.963600 7.880952
-10.202400 -12.963600 7.816806
-10.155600 -12.963600 7.774772
-10.108800 -12.963600 7.741054
-10.062000 -12.963600 7.733061
-10.015200 -12.963600 7.689747
-9.968400 -12.963600 7.634374
-9.921600 -12.963600 7.624438
-9.874800 -12.963600 7.544318
-9.828000 -12.963600 7.510099
-9.781200 -12.963600 7.484869
-9.734400 -12.963600 7.449150
-9.687600 -12.963600 7.433457
-9.640800 -12.963600 7.423010
-9.594000 -12.963600 7.414154
-9.547200 -12.963600 7.394897
-9.500400 -12.963600 7.347844
-9.453600 -12.963600 7.310332
-9.406800 -12.963600 7.281492
-9.360000 -12.963600 7.255388
-9.313200 -12.963600 7.236776
-9.266400 -12.963600 7.231098
-9.219600 -12.963600 7.225043
-9.172800 -12.963600 7.204630
-9.126000 -12.963600 7.175391
-9.079200 -12.963600 7.134456
-9.032400 -12.963600 7.119502
-8.985600 -12.963600 7.048279
-8.938800 -12.963600 7.026510
-8.892000 -12.963600 7.004328
-8.845200 -12.963600 6.990398
-8.798400 -12.963600 6.983303
-8.751600 -12.963600 6.967499
-8.704800 -12.963600 6.948154
-8.658000 -12.963600 6.933280
-8.611200 -12.963600 6.907163
-8.564400 -12.963600 6.881595
-8.517600 -12.963600 6.858218
-8.470800 -12.963600 6.822476
-8.424000 -12.963600 6.800752
-8.377200 -12.963600 6.781273
-8.330400 -12.963600 6.741489
-8.283600 -12.963600 6.728061
-8.236800 -12.963600 6.725767
-8.190000 -12.963600 6.700132
-8.143200 -12.963600 6.656748
-8.096400 -12.963600 6.645386
-8.049600 -12.963600 6.645386
-8.002800 -12.963600 6.649447
-7.956000 -12.963600 6.638183
-7.909200 -12.963600 6.628809
-7.862400 -12.963600 6.614860
-7.815600 -12.963600 6.602368
-7.768800 -12.963600 6.587575
-7.722000 -12.963600 6.559806
-7.675200 -12.963600 6.542239
-7.628400 -12.963600 6.527784
-7.581600 -12.963600 6.521412
-7.534800 -12.963600 6.505695
-7.488000 -12.963600 6.505695
-7.441200 -12.963600 6.481711
-7.394400 -12.963600 6.466128
-7.347600 -12.963600 6.442143
-7.300800 -12.963600 6.407921
-7.254000 -12.963600 6.393570
-7.207200 -12.963600 6.391171
-7.160400 -12.963600 6.371604
-7.113600 -12.963600 6.371890
-7.066800 -12.963600 6.354214
-7.020000 -12.963600 6.345176
-6.973200 -12.963600 6.338498
-6.926400 -12.963600 6.338498
-6.879600 -12.963600 6.304486
-6.832800 -12.963600 6.280355
-6.786000 -12.963600 6.267058
-6.739200 -12.963600 6.261931
-6.692400 -12.963600 6.229116
-6.645600 -12.963600 6.223999
-6.598800 -12.963600 6.213873
-6.552000 -12.963600 6.183133
-6.505200 -12.963600 6.195707
-6.458400 -12.963600 6.188308
-6.411600 -12.963600 6.176958
-6.364800 -12.963600 6.172263
-6.318000 -12.963600 6.171816
-6.271200 -12.963600 6.160261
-6.224400 -12.963600 6.125335
-6.177600 -12.963600 6.095095
-6.130800 -12.963600 6.099519
-6.084000 -12.963600 6.095095
-6.037200 -12.963600 6.099519
-5.990400 -12.963600 6.079756
-5.943600 -12.963600 6.079756
-5.896800 -12.963600 6.078557
-5.850000 -12.963600 6.067274
-5.803200 -12.963600 6.055918
-5.756400 -12.963600 6.043141
-5.709600 -12.963600 6.043141
-5.662800 -12.963600 6.044459
-5.616000 -12.963600 6.040994
-5.569200 -12.963600 6.036565
-5.522400 -12.963600 6.027392
-5.475600 -12.963600 5.980832
-5.428800 -12.963600 5.970418
-5.382000 -12.963600 5.967290
-5.335200 -12.963600 5.970418
-5.288400 -12.963600 5.970418
-5.241600 -12.963600 5.967195
-5.194800 -12.963600 5.985799
-5.148000 -12.963600 5.984278
-5.101200 -12.963600 5.967195
-5.054400 -12.963600 5.955632
-5.007600 -12.963600 5.936444
-4.960800 -12.963600 5.936444
-4.914000 -12.963600 5.932277
-4.867200 -12.963600 5.893979
-4.820400 -12.963600 5.893979
-4.773600 -12.963600 5.888950
-4.726800 -12.963600 5.893479
-4.680000 -12.963600 5.888950
-4.633200 -12.963600 5.878038
-4.586400 -12.963600 5.863126
-4.539600 -12.963600 5.863126
-4.492800 -12.963600 5.874785
-4.446000 -12.963600 5.861593
-4.399200 -12.963600 5.861593
-4.352400 -12.963600 5.861593
-4.305600 -12.963600 5.857280
-4.258800 -12.963600 5.860693
-4.212000 -12.963600 5.882120
-4.165200 -12.963600 5.842188
-4.118400 -12.963600 5.868504
-4.071600 -12.963600 5.863748
-4.024800 -12.963600 5.868504
-3.978000 -12.963600 5.872758
-3.931200 -12.963600 5.907923
-3.884400 -12.963600 5.902996
-3.837600 -12.963600 5.908142
-3.790800 -12.963600 5.911944
-3.744000 -12.963600 5.913164
-3.697200 -12.963600 5.912739
-3.650400 -12.963600 5.912739
-3.603600 -12.963600 5.894974
-3.556800 -12.963600 5.887533
-3.510000 -12.963600 5.875333
-3.463200 -12.963600 5.871148
-3.416400 -12.963600 5.871148
-3.369600 -12.963600 5.865582
-3.322800 -12.963600 5.865582
-3.276000 -12.963600 5.896352
-3.229200 -12.963600 5.900246
-3.182400 -12.963600 5.906845
-3.135600 -12.963600 5.904006
-3.088800 -12.963600 5.898872
-3.042000 -12.963600 5.904443
-2.995200 -12.963600 5.912354
-2.948400 -12.963600 5.907457
-2.901600 -12.963600 5.892606
-2.854800 -12.963600 5.888499
-2.808000 -12.963600 5.887155
-2.761200 -12.963600 5.884322
-2.714400 -12.963600 5.884322
-2.667600 -12.963600 5.871753
-2.620800 -12.963600 5.871753
-2.574000 -12.963600 5.918674
-2.527200 -12.963600 5.918674
-2.480400 -12.963600 5.935881
-2.433600 -12.963600 5.947877
-2.386800 -12.963600 5.947877
-2.340000 -12.963600 5.943706
-2.293200 -12.963600 5.928741
-2.246400 -12.963600 5.926287
-2.199600 -12.963600 5.926287
-2.152800 -12.963600 5.926287
-2.106000 -12.963600 5.930453
-2.059200 -12.963600 5.947711
-2.012400 -12.963600 5.947711
-1.965600 -12.963600 5.953063
-1.918800 -12.963600 5.947711
-1.872000 -12.963600 5.953063
-1.825200 -12.963600 5.943442
-1.778400 -12.963600 5.939762
-1.731600 -12.963600 5.930471
-1.684800 -12.963600 5.930471
-1.638000 -12.963600 5.930471
-1.591200 -12.963600 5.949778
-1.544400 -12.963600 5.971296
-1.497600 -12.963600 5.977596
-1.450800 -12.963600 5.985627
-1.404000 -12.963600 5.992107
-1.357200 -12.963600 5.991606
-1.310400 -12.963600 6.003750
-1.263600 -12.963600 6.007172
-1.216800 -12.963600 6.010330
-1.170000 -12.963600 6.019000
-1.123200 -12.963600 6.060128
-1.076400 -12.963600 6.066246
-1.029600 -12.963600 6.083624
-0.982800 -12.963600 6.089587
-0.936000 -12.963600 6.094667
-0.889200 -12.963600 6.109968
-0.842400 -12.963600 6.109968
-0.795600 -12.963600 6.094667
-0.748800 -12.963600 6.107806
-0.702000 -12.963600 6.107806
-0.655200 -12.963600 6.119513
-0.608400 -12.963600 6.140498
-0.561600 -12.963600 6.131905
-0.514800 -12.963600 6.149803
-0.468000 -12.963600 6.162123
-0.421200 -12.963600 6.169884
-0.374400 -12.963600 6.180925
-0.327600 -12.963600 6.187926
-0.280800 -12.963600 6.193784
-0.234000 -12.963600 6.209403
-0.187200 -12.963600 6.204914
-0.140400 -12.963600 6.205830
-0.093600 -12.963600 6.229265
-0.046800 -12.963600 6.238093
0.000000 -12.963600 6.253758
0.046800 -12.963600 6.250124
0.093600 -12.963600 6.259018
0.140400 -12.963600 6.275039
0.187200 -12.963600 6.285171
0.234000 -12.963600 6.313191
0.280800 -12.963600 6.328923
0.327600 -12.963600 6.344910
0.374400 -12.963600 6.365343
0.421200 -12.963600 6.382093
0.468000 -12.963600 6.401329
0.514800 -12.963600 6.432645
0.561600 -12.963600 6.437548
0.608400 -12.963600 6.453392
0.655200 -12.963600 6.463484
0.702000 -12.963600 6.463484
0.748800 -12.963600 6.465346
0.795600 -12.963600 6.493666
0.842400 -12.963600 6.510361
0.889200 -12.963600 6.522045
0.936000 -12.963600 6.573868
0.982800 -12.963600 6.604415
1.029600 -12.963600 6.631393
1.076400 -12.963600 6.662778
1.123200 -12.963600 6.668853
1.170000 -12.963600 6.687842
1.216800 -12.963600 6.699769
1.263600 -12.963600 6.703508
1.310400 -12.963600 6.723610
1.357200 -12.963600 6.728309
1.404000 -12.963600 6.753632
1.450800 -12.963600 6.773290
1.497600 -12.963600 6.798391
1.544400 -12.963600 6.819414
1.591200 -12.963600 6.866278
1.638000 -12.963600 6.920918
1.684800 -12.963600 6.939778
1.731600 -12.963600 6.964050
1.778400 -12.963600 6.997627
1.825200 -12.963600 7.052161
1.872000 -12.963600 7.068100
1.918800 -12.963600 7.074138
1.965600 -12.963600 7.090864
2.012400 -12.963600 7.103118
2.059200 -12.963600 7.131043
2.106000 -12.963600 7.212632
2.152800 -12.963600 7.220682
2.199600 -12.963600 7.262560
2.246400 -12.963600 7.294266
2.293200 -12.963600 7.294821
2.340000 -12.963600 7.332817
2.386800 -12.963600 7.356969
2.433600 -12.963600 7.383407
2.480400 -12.963600 7.454066
2.527200 -12.963600 7.476618
2.574000 -12.963600 7.522473
2.620800 -12.963600 7.567311
2.667600 -12.963600 7.621677
2.714400 -12.963600 7.660196
2.761200 -12.963600 7.718708
2.808000 -12.963600 7.794390
2.854800 -12.963600 7.860804
2.901600 -12.963600 7.893214
2.948400 -12.963600 7.949955
2.995200 -12.963600 8.013939
3.042000 -12.963600 8.067058
3.088800 -12.963600 8.093207
3.135600 -12.963600 8.149593
3.182400 -12.963600 8.233401
3.229200 -12.963600 8.263339
3.276000 -12.963600 8.299684
3.322800 -12.963600 8.402302
3.369600 -12.963600 8.558183
3.416400 -12.963600 8.657382
3.463200 -12.963600 11.159076
12.963600 -12.963600 8.114619
13.010400 -12.963600 8.058144
13.057200 -12.963600 8.048963
13.104000 -12.963600 8.031412
13.150800 -12.963600 8.023794
13.197600 -12.963600 8.023085
13.244400 -12.963600 8.014233
13.291200 -12.963600 8.028198
13.338000 -12.963600 8.044369
13.431600 -12.963600 8.070237
13.478400 -12.963600 8.075002
13.525200 -12.963600 8.070237
13.572000 -12.963600 8.069614
13.618800 -12.963600 8.066696
13.665600 -12.963600 8.066243
13.712400 -12.963600 8.059353
13.759200 -12.963600 8.062139
13.806000 -12.963600 8.058248
13.852800 -12.963600 8.058335
13.899600 -12.963600 8.058335
13.946400 -12.963600 8.058335
13.993200 -12.963600 8.058248
14.040000 -12.963600 8.058248
14.086800 -12.963600 8.056738
14.133600 -12.963600 8.056187
14.180400 -12.963600 8.056738
14.227200 -12.963600 8.068128
14.274000 -12.963600 8.070372
14.320800 -12.963600 8.073571
14.367600 -12.963600 8.075263
14.414400 -12.963600 8.090685
14.461200 -12.963600 8.106351
14.508000 -12.963600 8.113325
14.554800 -12.963600 8.108485
14.601600 -12.963600 8.103585
14.648400 -12.963600 8.106351
14.695200 -12.963600 8.101112
14.742000 -12.963600 8.083786
14.788800 -12.963600 8.074721
14.835600 -12.963600 8.038276
14.882400 -12.963600 8.028568
15.584400 -12.963600 6.822284
15.631200 -12.963600 6.821766
15.678000 -12.963600 6.800723
15.724800 -12.963600 6.791933
15.771600 -12.963600 6.800723
15.818400 -12.963600 6.804505
15.865200 -12.963600 6.815840
15.912000 -12.963600 6.818208
15.958800 -12.963600 6.822156
16.005600 -12.963600 6.818208
16.052400 -12.963600 6.820626
16.099200 -12.963600 6.818208
16.146000 -12.963600 6.793606
16.192800 -12.963600 6.793606
16.239600 -12.963600 6.767593
16.286400 -12.963600 6.732000
16.333200 -12.963600 6.715458
16.567200 -12.963600 4.653218
16.614000 -12.963600 4.462992
16.660800 -12.963600 4.261441
16.707600 -12.963600 3.927211
16.801200 -12.963600 3.489865
16.848000 -12.963600 3.263338
16.894800 -12.963600 3.008611
16.941600 -12.963600 2.641344
17.082000 -12.963600 1.789044
17.128800 -12.963600 1.539094
-18.720000 -12.916800 0.000000
-18.673200 -12.916800 0.000000
-18.626400 -12.916800 0.000000
-18.579600 -12.916800 -7.315032
-18.532800 -12.916800 -7.313199
-18.486000 -12.916800 -7.305391
-18.439200 -12.916800 -7.305391
-18.392400 -12.916800 -7.315032
-18.345600 -12.916800 -7.295316
-18.298800 -12.916800 -7.289196
-18.252000 -12.916800 -7.281763
-18.205200 -12.916800 -7.269577
-18.158400 -12.916800 -7.249181
-18.111600 -12.916800 -7.237452
-18.064800 -12.916800 -7.232816
-18.018000 -12.916800 -7.232816
-17.971200 -12.916800 -7.227418
-17.924400 -12.916800 -7.225083
-17.877600 -12.916800 -7.204739
-17.830800 -12.916800 -7.213616
-17.784000 -12.916800 -7.193871
-17.737200 -12.916800 -7.179775
-17.690400 -12.916800 -7.165992
-17.643600 -12.916800 -7.157250
-17.596800 -12.916800 -7.145010
-17.550000 -12.916800 -7.109911
-17.503200 -12.916800 -7.092405
-17.456400 -12.916800 -7.069025
-17.409600 -12.916800 -7.037518
-17.362800 -12.916800 -6.927622
-15.818400 -12.916800 6.879380
-15.771600 -12.916800 6.902467
-15.724800 -12.916800 6.913778
-15.678000 -12.916800 6.931729
-15.631200 -12.916800 6.955996
-15.584400 -12.916800 6.980628
-15.537600 -12.916800 6.989858
-15.490800 -12.916800 7.005546
-15.444000 -12.916800 7.012113
-15.397200 -12.916800 7.016704
-15.350400 -12.916800 7.032869
-15.303600 -12.916800 7.033460
-15.256800 -12.916800 7.036539
-15.210000 -12.916800 7.042067
-15.163200 -12.916800 7.044612
-15.116400 -12.916800 7.047594
-15.069600 -12.916800 7.051802
-15.022800 -12.916800 7.055036
-14.976000 -12.916800 7.061718
-14.929200 -12.916800 7.063345
-14.882400 -12.916800 7.069335
-14.835600 -12.916800 7.071342
-14.788800 -12.916800 7.069335
-14.742000 -12.916800 7.069335
-14.695200 -12.916800 7.072623
-14.648400 -12.916800 7.069335
-14.601600 -12.916800 7.074232
-14.554800 -12.916800 7.078683
-14.508000 -12.916800 7.078683
-14.461200 -12.916800 7.079689
-14.414400 -12.916800 7.087188
-14.367600 -12.916800 7.084768
-14.320800 -12.916800 7.079689
-14.274000 -12.916800 7.079689
-14.227200 -12.916800 7.086504
-14.180400 -12.916800 7.089251
-14.133600 -12.916800 7.092384
-14.086800 -12.916800 7.105159
-14.040000 -12.916800 7.108820
-13.993200 -12.916800 7.126392
-13.946400 -12.916800 7.146667
-13.899600 -12.916800 7.211463
-13.852800 -12.916800 7.251323
-10.623600 -12.916800 8.066067
-10.576800 -12.916800 7.977421
-10.530000 -12.916800 7.977421
-10.483200 -12.916800 7.960318
-10.436400 -12.916800 7.974251
-10.389600 -12.916800 7.960318
-10.342800 -12.916800 7.919364
-10.296000 -12.916800 7.909709
-10.249200 -12.916800 7.870526
-10.202400 -12.916800 7.819449
-10.155600 -12.916800 7.774772
-10.108800 -12.916800 7.740527
-10.062000 -12.916800 7.727726
-10.015200 -12.916800 7.664310
-9.968400 -12.916800 7.634374
-9.921600 -12.916800 7.624438
-9.874800 -12.916800 7.546796
-9.828000 -12.916800 7.510099
-9.781200 -12.916800 7.488192
-9.734400 -12.916800 7.460513
-9.687600 -12.916800 7.434823
-9.640800 -12.916800 7.431598
-9.594000 -12.916800 7.414154
-9.547200 -12.916800 7.394897
-9.500400 -12.916800 7.351448
-9.453600 -12.916800 7.310332
-9.406800 -12.916800 7.274497
-9.360000 -12.916800 7.250697
-9.313200 -12.916800 7.231098
-9.266400 -12.916800 7.225043
-9.219600 -12.916800 7.222480
-9.172800 -12.916800 7.201140
-9.126000 -12.916800 7.158399
-9.079200 -12.916800 7.129354
-9.032400 -12.916800 7.111082
-8.985600 -12.916800 7.030217
-8.938800 -12.916800 7.006286
-8.892000 -12.916800 6.995202
-8.845200 -12.916800 6.981290
-8.798400 -12.916800 6.967499
-8.751600 -12.916800 6.956099
-8.704800 -12.916800 6.940684
-8.658000 -12.916800 6.914425
-8.611200 -12.916800 6.890938
-8.564400 -12.916800 6.870684
-8.517600 -12.916800 6.835606
-8.470800 -12.916800 6.800752
-8.424000 -12.916800 6.789696
-8.377200 -12.916800 6.785007
-8.330400 -12.916800 6.741736
-8.283600 -12.916800 6.725767
-8.236800 -12.916800 6.700132
-8.190000 -12.916800 6.692582
-8.143200 -12.916800 6.649447
-8.096400 -12.916800 6.632875
-8.049600 -12.916800 6.628809
-8.002800 -12.916800 6.632875
-7.956000 -12.916800 6.628809
-7.909200 -12.916800 6.622629
-7.862400 -12.916800 6.612964
-7.815600 -12.916800 6.600694
-7.768800 -12.916800 6.573000
-7.722000 -12.916800 6.553627
-7.675200 -12.916800 6.527784
-7.628400 -12.916800 6.526394
-7.581600 -12.916800 6.516330
-7.534800 -12.916800 6.502136
-7.488000 -12.916800 6.490147
-7.441200 -12.916800 6.466128
-7.394400 -12.916800 6.442143
-7.347600 -12.916800 6.413216
-7.300800 -12.916800 6.395201
-7.254000 -12.916800 6.371604
-7.207200 -12.916800 6.368391
-7.160400 -12.916800 6.346654
-7.113600 -12.916800 6.345176
-7.066800 -12.916800 6.330964
-7.020000 -12.916800 6.320663
-6.973200 -12.916800 6.304486
-6.926400 -12.916800 6.295024
-6.879600 -12.916800 6.278420
-6.832800 -12.916800 6.271474
-6.786000 -12.916800 6.251016
-6.739200 -12.916800 6.232973
-6.692400 -12.916800 6.223999
-6.645600 -12.916800 6.189417
-6.598800 -12.916800 6.186411
-6.552000 -12.916800 6.171816
-6.505200 -12.916800 6.176958
-6.458400 -12.916800 6.171816
-6.411600 -12.916800 6.166380
-6.364800 -12.916800 6.164092
-6.318000 -12.916800 6.160261
-6.271200 -12.916800 6.137327
-6.224400 -12.916800 6.109685
-6.177600 -12.916800 6.083092
-6.130800 -12.916800 6.082583
-6.084000 -12.916800 6.079756
-6.037200 -12.916800 6.085120
-5.990400 -12.916800 6.073063
-5.943600 -12.916800 6.069473
-5.896800 -12.916800 6.067274
-5.850000 -12.916800 6.042866
-5.803200 -12.916800 6.040994
-5.756400 -12.916800 6.034909
-5.709600 -12.916800 6.034909
-5.662800 -12.916800 6.036565
-5.616000 -12.916800 6.028254
-5.569200 -12.916800 6.027392
-5.522400 -12.916800 5.989085
-5.475600 -12.916800 5.968033
-5.428800 -12.916800 5.960527
-5.382000 -12.916800 5.954608
-5.335200 -12.916800 5.950012
-5.288400 -12.916800 5.963141
-5.241600 -12.916800 5.963141
-5.194800 -12.916800 5.984278
-5.148000 -12.916800 5.967783
-5.101200 -12.916800 5.967783
-5.054400 -12.916800 5.963141
-5.007600 -12.916800 5.944794
-4.960800 -12.916800 5.938219
-4.914000 -12.916800 5.915033
-4.867200 -12.916800 5.874176
-4.820400 -12.916800 5.874176
-4.773600 -12.916800 5.872093
-4.726800 -12.916800 5.874176
-4.680000 -12.916800 5.874176
-4.633200 -12.916800 5.870358
-4.586400 -12.916800 5.861021
-4.539600 -12.916800 5.860350
-4.492800 -12.916800 5.860693
-4.446000 -12.916800 5.860350
-4.399200 -12.916800 5.860350
-4.352400 -12.916800 5.857280
-4.305600 -12.916800 5.843213
-4.258800 -12.916800 5.842188
-4.212000 -12.916800 5.877109
-4.165200 -12.916800 5.842188
-4.118400 -12.916800 5.866776
-4.071600 -12.916800 5.851785
-4.024800 -12.916800 5.866776
-3.978000 -12.916800 5.868504
-3.931200 -12.916800 5.880580
-3.884400 -12.916800 5.877754
-3.837600 -12.916800 5.901566
-3.790800 -12.916800 5.908001
-3.744000 -12.916800 5.911944
-3.697200 -12.916800 5.908142
-3.650400 -12.916800 5.908001
-3.603600 -12.916800 5.888161
-3.556800 -12.916800 5.883325
-3.510000 -12.916800 5.862333
-3.463200 -12.916800 5.853497
-3.416400 -12.916800 5.855257
-3.369600 -12.916800 5.852902
-3.322800 -12.916800 5.849092
-3.276000 -12.916800 5.865582
-3.229200 -12.916800 5.878377
-3.182400 -12.916800 5.896352
-3.135600 -12.916800 5.896352
-3.088800 -12.916800 5.888499
-3.042000 -12.916800 5.898159
-2.995200 -12.916800 5.904006
-2.948400 -12.916800 5.898872
-2.901600 -12.916800 5.888499
-2.854800 -12.916800 5.884322
-2.808000 -12.916800 5.883655
-2.761200 -12.916800 5.862480
-2.714400 -12.916800 5.860480
-2.667600 -12.916800 5.860480
-2.620800 -12.916800 5.862480
-2.574000 -12.916800 5.871753
-2.527200 -12.916800 5.910436
-2.480400 -12.916800 5.921566
-2.433600 -12.916800 5.928741
-2.386800 -12.916800 5.932852
-2.340000 -12.916800 5.928469
-2.293200 -12.916800 5.918827
-2.246400 -12.916800 5.912382
-2.199600 -12.916800 5.908664
-2.152800 -12.916800 5.918827
-2.106000 -12.916800 5.918827
-2.059200 -12.916800 5.930453
-2.012400 -12.916800 5.946722
-1.965600 -12.916800 5.953063
-1.918800 -12.916800 5.947711
-1.872000 -12.916800 5.947711
-1.825200 -12.916800 5.922626
-1.778400 -12.916800 5.922626
-1.731600 -12.916800 5.916232
-1.684800 -12.916800 5.916232
-1.638000 -12.916800 5.916232
-1.591200 -12.916800 5.930471
-1.544400 -12.916800 5.959219
-1.497600 -12.916800 5.962671
-1.450800 -12.916800 5.971296
-1.404000 -12.916800 5.985051
-1.357200 -12.916800 5.985051
-1.310400 -12.916800 5.984188
-1.263600 -12.916800 5.987816
-1.216800 -12.916800 5.991606
-1.170000 -12.916800 6.008937
-1.123200 -12.916800 6.042792
-1.076400 -12.916800 6.059711
-1.029600 -12.916800 6.066246
-0.982800 -12.916800 6.083624
-0.936000 -12.916800 6.083624
-0.889200 -12.916800 6.105612
-0.842400 -12.916800 6.105612
-0.795600 -12.916800 6.094667
-0.748800 -12.916800 6.105865
-0.702000 -12.916800 6.105760
-0.655200 -12.916800 6.114792
-0.608400 -12.916800 6.121893
-0.561600 -12.916800 6.121893
-0.514800 -12.916800 6.131905
-0.468000 -12.916800 6.143436
-0.421200 -12.916800 6.151620
-0.374400 -12.916800 6.162333
-0.327600 -12.916800 6.177527
-0.280800 -12.916800 6.177527
-0.234000 -12.916800 6.196355
-0.187200 -12.916800 6.198970
-0.140400 -12.916800 6.205830
-0.093600 -12.916800 6.232654
-0.046800 -12.916800 6.241284
0.000000 -12.916800 6.251953
0.046800 -12.916800 6.250124
0.093600 -12.916800 6.255230
0.140400 -12.916800 6.264881
0.187200 -12.916800 6.282366
0.234000 -12.916800 6.295466
0.280800 -12.916800 6.307194
0.327600 -12.916800 6.333624
0.374400 -12.916800 6.363786
0.421200 -12.916800 6.382093
0.468000 -12.916800 6.395978
0.514800 -12.916800 6.427352
0.561600 -12.916800 6.434042
0.608400 -12.916800 6.453392
0.655200 -12.916800 6.462205
0.702000 -12.916800 6.462205
0.748800 -12.916800 6.463642
0.795600 -12.916800 6.465346
0.842400 -12.916800 6.500413
0.889200 -12.916800 6.513240
0.936000 -12.916800 6.548374
0.982800 -12.916800 6.604415
1.029600 -12.916800 6.646561
1.076400 -12.916800 6.668853
1.123200 -12.916800 6.668853
1.170000 -12.916800 6.687842
1.216800 -12.916800 6.693016
1.263600 -12.916800 6.697873
1.310400 -12.916800 6.703508
1.357200 -12.916800 6.724038
1.404000 -12.916800 6.744571
1.450800 -12.916800 6.766170
1.497600 -12.916800 6.782693
1.544400 -12.916800 6.808056
1.591200 -12.916800 6.834691
1.638000 -12.916800 6.885332
1.684800 -12.916800 6.920918
1.731600 -12.916800 6.955018
1.778400 -12.916800 6.986304
1.825200 -12.916800 7.036977
1.872000 -12.916800 7.058421
1.918800 -12.916800 7.071391
1.965600 -12.916800 7.083932
2.012400 -12.916800 7.093511
2.059200 -12.916800 7.110141
2.106000 -12.916800 7.203032
2.152800 -12.916800 7.218680
2.199600 -12.916800 7.262560
2.246400 -12.916800 7.294266
2.293200 -12.916800 7.294821
2.340000 -12.916800 7.330886
2.386800 -12.916800 7.352621
2.433600 -12.916800 7.377446
2.480400 -12.916800 7.413436
2.527200 -12.916800 7.473450
2.574000 -12.916800 7.515023
2.620800 -12.916800 7.550915
2.667600 -12.916800 7.607029
2.714400 -12.916800 7.636391
2.761200 -12.916800 7.693344
2.808000 -12.916800 7.763956
2.854800 -12.916800 7.819449
2.901600 -12.916800 7.868466
2.948400 -12.916800 7.940993
2.995200 -12.916800 7.985938
3.042000 -12.916800 8.056362
3.088800 -12.916800 8.091458
3.135600 -12.916800 8.153522
3.182400 -12.916800 8.216175
3.229200 -12.916800 8.263339
3.276000 -12.916800 8.283574
3.322800 -12.916800 8.431438
3.369600 -12.916800 8.569214
3.416400 -12.916800 8.694203
3.463200 -12.916800 11.159076
13.057200 -12.916800 8.083705
13.104000 -12.916800 8.050139
13.150800 -12.916800 8.044369
13.197600 -12.916800 8.033293
13.244400 -12.916800 8.023794
13.291200 -12.916800 8.031412
13.338000 -12.916800 8.070237
13.384800 -12.916800 8.075603
13.431600 -12.916800 8.080119
13.478400 -12.916800 8.083916
13.525200 -12.916800 8.088989
13.572000 -12.916800 8.083916
13.618800 -12.916800 8.082999
13.665600 -12.916800 8.075034
13.712400 -12.916800 8.066696
13.759200 -12.916800 8.069614
13.806000 -12.916800 8.062139
13.852800 -12.916800 8.062139
13.899600 -12.916800 8.062139
13.946400 -12.916800 8.058335
13.993200 -12.916800 8.058335
14.040000 -12.916800 8.062139
14.086800 -12.916800 8.062773
14.133600 -12.916800 8.059021
14.180400 -12.916800 8.065222
14.227200 -12.916800 8.069487
14.274000 -12.916800 8.083705
14.320800 -12.916800 8.084969
14.367600 -12.916800 8.090685
14.414400 -12.916800 8.112028
14.461200 -12.916800 8.116167
14.508000 -12.916800 8.118289
14.554800 -12.916800 8.116474
14.601600 -12.916800 8.114561
14.648400 -12.916800 8.116167
14.695200 -12.916800 8.114561
14.742000 -12.916800 8.103585
14.788800 -12.916800 8.088680
14.835600 -12.916800 8.081164
14.882400 -12.916800 8.074606
15.631200 -12.916800 6.835917
15.678000 -12.916800 6.803610
15.724800 -12.916800 6.800723
15.771600 -12.916800 6.803610
15.818400 -12.916800 6.815840
15.865200 -12.916800 6.818208
15.912000 -12.916800 6.822156
15.958800 -12.916800 6.823954
16.005600 -12.916800 6.822156
16.052400 -12.916800 6.822156
16.099200 -12.916800 6.818208
16.146000 -12.916800 6.798134
16.192800 -12.916800 6.805454
16.239600 -12.916800 6.793606
16.286400 -12.916800 6.755298
16.333200 -12.916800 6.746468
16.614000 -12.916800 4.617097
16.660800 -12.916800 4.413292
16.707600 -12.916800 4.157402
16.801200 -12.916800 3.702132
16.848000 -12.916800 3.347747
16.894800 -12.916800 3.073114
16.941600 -12.916800 2.831577
16.988400 -12.916800 2.491641
17.035200 -12.916800 2.199895
17.082000 -12.916800 1.958115
17.128800 -12.916800 1.639733
-18.720000 -12.870000 0.000000
-18.673200 -12.870000 0.000000
-18.626400 -12.870000 0.000000
-18.579600 -12.870000 -7.313199
-18.532800 -12.870000 -7.306380
-18.486000 -12.870000 -7.303286
-18.439200 -12.870000 -7.303286
-18.392400 -12.870000 -7.312101
-18.345600 -12.870000 -7.295316
-18.298800 -12.870000 -7.289196
-18.252000 -12.870000 -7.286224
-18.205200 -12.870000 -7.286224
-18.158400 -12.870000 -7.255071
-18.111600 -12.870000 -7.253118
-18.064800 -12.870000 -7.237452
-18.018000 -12.870000 -7.252326
-17.971200 -12.870000 -7.252326
-17.924400 -12.870000 -7.240451
-17.877600 -12.870000 -7.233201
-17.830800 -12.870000 -7.240451
-17.784000 -12.870000 -7.238054
-17.737200 -12.870000 -7.224258
-17.690400 -12.870000 -7.178643
-17.643600 -12.870000 -7.175092
-17.596800 -12.870000 -7.149498
-17.550000 -12.870000 -7.110048
-17.503200 -12.870000 -7.096399
-17.456400 -12.870000 -7.040883
-17.409600 -12.870000 -6.974596
-15.865200 -12.870000 6.873152
-15.818400 -12.870000 6.898846
-15.771600 -12.870000 6.911582
-15.724800 -12.870000 6.916578
-15.678000 -12.870000 6.940718
-15.631200 -12.870000 6.968252
-15.584400 -12.870000 6.988356
-15.537600 -12.870000 7.006142
-15.490800 -12.870000 7.011604
-15.444000 -12.870000 7.016704
-15.397200 -12.870000 7.023654
-15.350400 -12.870000 7.033003
-15.303600 -12.870000 7.035900
-15.256800 -12.870000 7.046680
-15.210000 -12.870000 7.047594
-15.163200 -12.870000 7.048822
-15.116400 -12.870000 7.051802
-15.069600 -12.870000 7.055935
-15.022800 -12.870000 7.055935
-14.976000 -12.870000 7.061718
-14.929200 -12.870000 7.063345
-14.882400 -12.870000 7.066192
-14.835600 -12.870000 7.069335
-14.788800 -12.870000 7.063130
-14.742000 -12.870000 7.069335
-14.695200 -12.870000 7.073325
-14.648400 -12.870000 7.074054
-14.601600 -12.870000 7.078257
-14.554800 -12.870000 7.087188
-14.508000 -12.870000 7.087626
-14.461200 -12.870000 7.087626
-14.414400 -12.870000 7.087626
-14.367600 -12.870000 7.079689
-14.320800 -12.870000 7.078683
-14.274000 -12.870000 7.076462
-14.227200 -12.870000 7.079689
-14.180400 -12.870000 7.086504
-14.133600 -12.870000 7.089437
-14.086800 -12.870000 7.105171
-14.040000 -12.870000 7.113890
-13.993200 -12.870000 7.138353
-13.946400 -12.870000 7.165096
-13.899600 -12.870000 7.250343
-10.623600 -12.870000 8.132092
-10.576800 -12.870000 7.987440
-10.530000 -12.870000 7.987440
-10.483200 -12.870000 7.963803
-10.436400 -12.870000 7.974251
-10.389600 -12.870000 7.963803
-10.342800 -12.870000 7.919364
-10.296000 -12.870000 7.886548
-10.249200 -12.870000 7.863914
-10.202400 -12.870000 7.812769
-10.155600 -12.870000 7.774772
-10.108800 -12.870000 7.738227
-10.062000 -12.870000 7.697985
-10.015200 -12.870000 7.653170
-9.968400 -12.870000 7.626669
-9.921600 -12.870000 7.596151
-9.874800 -12.870000 7.546796
-9.828000 -12.870000 7.510099
-9.781200 -12.870000 7.488192
-9.734400 -12.870000 7.463715
-9.687600 -12.870000 7.435281
-9.640800 -12.870000 7.431598
-9.594000 -12.870000 7.416826
-9.547200 -12.870000 7.396092
-9.500400 -12.870000 7.349478
-9.453600 -12.870000 7.312073
-9.406800 -12.870000 7.281257
-9.360000 -12.870000 7.254406
-9.313200 -12.870000 7.231098
-9.266400 -12.870000 7.225043
-9.219600 -12.870000 7.222480
-9.172800 -12.870000 7.201140
-9.126000 -12.870000 7.166410
-9.079200 -12.870000 7.129354
-9.032400 -12.870000 7.097303
-8.985600 -12.870000 7.035068
-8.938800 -12.870000 7.014865
-8.892000 -12.870000 6.984650
-8.845200 -12.870000 6.967499
-8.798400 -12.870000 6.950863
-8.751600 -12.870000 6.942610
-8.704800 -12.870000 6.934739
-8.658000 -12.870000 6.905480
-8.611200 -12.870000 6.875682
-8.564400 -12.870000 6.861996
-8.517600 -12.870000 6.824622
-8.470800 -12.870000 6.793533
-8.424000 -12.870000 6.789696
-8.377200 -12.870000 6.781273
-8.330400 -12.870000 6.741403
-8.283600 -12.870000 6.692582
-8.236800 -12.870000 6.681298
-8.190000 -12.870000 6.663978
-8.143200 -12.870000 6.645697
-8.096400 -12.870000 6.628567
-8.049600 -12.870000 6.626902
-8.002800 -12.870000 6.628809
-7.956000 -12.870000 6.628809
-7.909200 -12.870000 6.622629
-7.862400 -12.870000 6.603873
-7.815600 -12.870000 6.584947
-7.768800 -12.870000 6.567704
-7.722000 -12.870000 6.545046
-7.675200 -12.870000 6.526394
-7.628400 -12.870000 6.504913
-7.581600 -12.870000 6.497392
-7.534800 -12.870000 6.486135
-7.488000 -12.870000 6.468121
-7.441200 -12.870000 6.446937
-7.394400 -12.870000 6.433763
-7.347600 -12.870000 6.413216
-7.300800 -12.870000 6.395201
-7.254000 -12.870000 6.383930
-7.207200 -12.870000 6.368391
-7.160400 -12.870000 6.342921
-7.113600 -12.870000 6.342921
-7.066800 -12.870000 6.342497
-7.020000 -12.870000 6.315050
-6.973200 -12.870000 6.290481
-6.926400 -12.870000 6.280355
-6.879600 -12.870000 6.271474
-6.832800 -12.870000 6.254782
-6.786000 -12.870000 6.227249
-6.739200 -12.870000 6.217983
-6.692400 -12.870000 6.195707
-6.645600 -12.870000 6.184911
-6.598800 -12.870000 6.177627
-6.552000 -12.870000 6.171268
-6.505200 -12.870000 6.171816
-6.458400 -12.870000 6.164092
-6.411600 -12.870000 6.150189
-6.364800 -12.870000 6.150189
-6.318000 -12.870000 6.137327
-6.271200 -12.870000 6.127565
-6.224400 -12.870000 6.089988
-6.177600 -12.870000 6.079756
-6.130800 -12.870000 6.079756
-6.084000 -12.870000 6.073063
-6.037200 -12.870000 6.083092
-5.990400 -12.870000 6.072247
-5.943600 -12.870000 6.069473
-5.896800 -12.870000 6.073063
-5.850000 -12.870000 6.040994
-5.803200 -12.870000 6.036565
-5.756400 -12.870000 6.028254
-5.709600 -12.870000 6.028254
-5.662800 -12.870000 6.028254
-5.616000 -12.870000 6.015491
-5.569200 -12.870000 6.007581
-5.522400 -12.870000 5.989085
-5.475600 -12.870000 5.968033
-5.428800 -12.870000 5.952737
-5.382000 -12.870000 5.932340
-5.335200 -12.870000 5.910234
-5.288400 -12.870000 5.947186
-5.241600 -12.870000 5.938219
-5.194800 -12.870000 5.963141
-5.148000 -12.870000 5.955632
-5.101200 -12.870000 5.953542
-5.054400 -12.870000 5.941806
-5.007600 -12.870000 5.938219
-4.960800 -12.870000 5.916926
-4.914000 -12.870000 5.876758
-4.867200 -12.870000 5.870358
-4.820400 -12.870000 5.870358
-4.773600 -12.870000 5.871050
-4.726800 -12.870000 5.872093
-4.680000 -12.870000 5.876758
-4.633200 -12.870000 5.871050
-4.586400 -12.870000 5.863126
-4.539600 -12.870000 5.860350
-4.492800 -12.870000 5.860350
-4.446000 -12.870000 5.849182
-4.399200 -12.870000 5.857280
-4.352400 -12.870000 5.833965
-4.305600 -12.870000 5.833965
-4.258800 -12.870000 5.833965
-4.212000 -12.870000 5.849816
-4.165200 -12.870000 5.841942
-4.118400 -12.870000 5.849816
-4.071600 -12.870000 5.842188
-4.024800 -12.870000 5.855420
-3.978000 -12.870000 5.855779
-3.931200 -12.870000 5.869545
-3.884400 -12.870000 5.866776
-3.837600 -12.870000 5.881874
-3.790800 -12.870000 5.890545
-3.744000 -12.870000 5.901566
-3.697200 -12.870000 5.901566
-3.650400 -12.870000 5.890545
-3.603600 -12.870000 5.875333
-3.556800 -12.870000 5.862333
-3.510000 -12.870000 5.853497
-3.463200 -12.870000 5.844631
-3.416400 -12.870000 5.842247
-3.369600 -12.870000 5.834648
-3.322800 -12.870000 5.833210
-3.276000 -12.870000 5.841452
-3.229200 -12.870000 5.851682
-3.182400 -12.870000 5.858691
-3.135600 -12.870000 5.858691
-3.088800 -12.870000 5.866256
-3.042000 -12.870000 5.880140
-2.995200 -12.870000 5.887295
-2.948400 -12.870000 5.887155
-2.901600 -12.870000 5.879274
-2.854800 -12.870000 5.859199
-2.808000 -12.870000 5.845394
-2.761200 -12.870000 5.833835
-2.714400 -12.870000 5.833835
-2.667600 -12.870000 5.833835
-2.620800 -12.870000 5.843525
-2.574000 -12.870000 5.852472
-2.527200 -12.870000 5.865157
-2.480400 -12.870000 5.881956
-2.433600 -12.870000 5.902388
-2.386800 -12.870000 5.911985
-2.340000 -12.870000 5.910436
-2.293200 -12.870000 5.906101
-2.246400 -12.870000 5.901671
-2.199600 -12.870000 5.901666
-2.152800 -12.870000 5.901671
-2.106000 -12.870000 5.901666
-2.059200 -12.870000 5.901666
-2.012400 -12.870000 5.922274
-1.965600 -12.870000 5.942640
-1.918800 -12.870000 5.922626
-1.872000 -12.870000 5.917041
-1.825200 -12.870000 5.916232
-1.778400 -12.870000 5.916232
-1.731600 -12.870000 5.914222
-1.684800 -12.870000 5.914222
-1.638000 -12.870000 5.914222
-1.591200 -12.870000 5.929437
-1.544400 -12.870000 5.949778
-1.497600 -12.870000 5.960751
-1.450800 -12.870000 5.961396
-1.404000 -12.870000 5.981763
-1.357200 -12.870000 5.981763
-1.310400 -12.870000 5.979446
-1.263600 -12.870000 5.981763
-1.216800 -12.870000 5.984188
-1.170000 -12.870000 5.991065
-1.123200 -12.870000 6.021995
-1.076400 -12.870000 6.059296
-1.029600 -12.870000 6.061991
-0.982800 -12.870000 6.085307
-0.936000 -12.870000 6.094667
-0.889200 -12.870000 6.116362
-0.842400 -12.870000 6.105760
-0.795600 -12.870000 6.100830
-0.748800 -12.870000 6.105612
-0.702000 -12.870000 6.102733
-0.655200 -12.870000 6.102733
-0.608400 -12.870000 6.107806
-0.561600 -12.870000 6.107806
-0.514800 -12.870000 6.125924
-0.468000 -12.870000 6.129113
-0.421200 -12.870000 6.149803
-0.374400 -12.870000 6.151620
-0.327600 -12.870000 6.162333
-0.280800 -12.870000 6.170309
-0.234000 -12.870000 6.183167
-0.187200 -12.870000 6.187926
-0.140400 -12.870000 6.193948
-0.093600 -12.870000 6.230989
-0.046800 -12.870000 6.238093
0.000000 -12.870000 6.251953
0.046800 -12.870000 6.250124
0.093600 -12.870000 6.253758
0.140400 -12.870000 6.260723
0.187200 -12.870000 6.282366
0.234000 -12.870000 6.294843
0.280800 -12.870000 6.303796
0.327600 -12.870000 6.320963
0.374400 -12.870000 6.355028
0.421200 -12.870000 6.382093
0.468000 -12.870000 6.395978
0.514800 -12.870000 6.408305
0.561600 -12.870000 6.415993
0.608400 -12.870000 6.445716
0.655200 -12.870000 6.460068
0.702000 -12.870000 6.462205
0.748800 -12.870000 6.463389
0.795600 -12.870000 6.465346
0.842400 -12.870000 6.495916
0.889200 -12.870000 6.504827
0.936000 -12.870000 6.527327
0.982800 -12.870000 6.603444
1.029600 -12.870000 6.629801
1.076400 -12.870000 6.652635
1.123200 -12.870000 6.660490
1.170000 -12.870000 6.687842
1.216800 -12.870000 6.693016
1.263600 -12.870000 6.693016
1.310400 -12.870000 6.697873
1.357200 -12.870000 6.723610
1.404000 -12.870000 6.739438
1.450800 -12.870000 6.753632
1.497600 -12.870000 6.766170
1.544400 -12.870000 6.797838
1.591200 -12.870000 6.813281
1.638000 -12.870000 6.876707
1.684800 -12.870000 6.904480
1.731600 -12.870000 6.939778
1.778400 -12.870000 6.966731
1.825200 -12.870000 7.015967
1.872000 -12.870000 7.057683
1.918800 -12.870000 7.069474
1.965600 -12.870000 7.074138
2.012400 -12.870000 7.093511
2.059200 -12.870000 7.105078
2.106000 -12.870000 7.175806
2.152800 -12.870000 7.210339
2.199600 -12.870000 7.235019
2.246400 -12.870000 7.280029
2.293200 -12.870000 7.285446
2.340000 -12.870000 7.320020
2.386800 -12.870000 7.347109
2.433600 -12.870000 7.362847
2.480400 -12.870000 7.383407
2.527200 -12.870000 7.454850
2.574000 -12.870000 7.493569
2.620800 -12.870000 7.533583
2.667600 -12.870000 7.607029
2.714400 -12.870000 7.634987
2.761200 -12.870000 7.693344
2.808000 -12.870000 7.744878
2.854800 -12.870000 7.815168
2.901600 -12.870000 7.866037
2.948400 -12.870000 7.915988
2.995200 -12.870000 7.980781
3.042000 -12.870000 8.062186
3.088800 -12.870000 8.112380
3.135600 -12.870000 8.153522
3.182400 -12.870000 8.199314
3.229200 -12.870000 8.243953
3.276000 -12.870000 8.263339
3.322800 -12.870000 8.420339
3.369600 -12.870000 8.558183
3.416400 -12.870000 8.648364
3.463200 -12.870000 11.040516
13.104000 -12.870000 8.071806
13.150800 -12.870000 8.058144
13.197600 -12.870000 8.050139
13.244400 -12.870000 8.044369
13.291200 -12.870000 8.044369
13.338000 -12.870000 8.055546
13.384800 -12.870000 8.075004
13.431600 -12.870000 8.075004
13.478400 -12.870000 8.075004
13.525200 -12.870000 8.075002
13.572000 -12.870000 8.075002
13.618800 -12.870000 8.082999
13.665600 -12.870000 8.075034
13.712400 -12.870000 8.069614
13.759200 -12.870000 8.069614
13.806000 -12.870000 8.069614
13.852800 -12.870000 8.075034
13.899600 -12.870000 8.075445
13.946400 -12.870000 8.068553
13.993200 -12.870000 8.068128
14.040000 -12.870000 8.068553
14.086800 -12.870000 8.077405
14.133600 -12.870000 8.077405
14.180400 -12.870000 8.083705
14.227200 -12.870000 8.093041
14.274000 -12.870000 8.099441
14.320800 -12.870000 8.108380
14.367600 -12.870000 8.111626
14.414400 -12.870000 8.113325
14.461200 -12.870000 8.114561
14.508000 -12.870000 8.116474
14.554800 -12.870000 8.116167
14.601600 -12.870000 8.114561
14.648400 -12.870000 8.116474
14.695200 -12.870000 8.116167
14.742000 -12.870000 8.108485
14.788800 -12.870000 8.098652
14.835600 -12.870000 8.088680
14.882400 -12.870000 8.086642
14.929200 -12.870000 8.086151
15.678000 -12.870000 6.800723
15.724800 -12.870000 6.800723
15.771600 -12.870000 6.815840
15.818400 -12.870000 6.821766
15.865200 -12.870000 6.821766
15.912000 -12.870000 6.827269
15.958800 -12.870000 6.827269
16.005600 -12.870000 6.827269
16.052400 -12.870000 6.827618
16.099200 -12.870000 6.822156
16.146000 -12.870000 6.805454
16.192800 -12.870000 6.807222
16.239600 -12.870000 6.794033
16.286400 -12.870000 6.767593
16.754400 -12.870000 4.014924
16.801200 -12.870000 3.852705
16.848000 -12.870000 3.501002
16.894800 -12.870000 3.263338
17.035200 -12.870000 2.466171
17.082000 -12.870000 2.141316
-18.720000 -12.823200 0.000000
-18.673200 -12.823200 0.000000
-18.626400 -12.823200 0.000000
-18.579600 -12.823200 -7.313199
-18.532800 -12.823200 -7.303286
-18.486000 -12.823200 -7.292876
-18.439200 -12.823200 -7.292876
-18.392400 -12.823200 -7.295316
-18.345600 -12.823200 -7.295316
-18.298800 -12.823200 -7.305391
-18.252000 -12.823200 -7.305391
-18.205200 -12.823200 -7.305391
-18.158400 -12.823200 -7.300450
-18.111600 -12.823200 -7.300450
-18.064800 -12.823200 -7.256596
-18.018000 -12.823200 -7.262153
-17.971200 -12.823200 -7.269577
-17.924400 -12.823200 -7.262153
-17.877600 -12.823200 -7.252326
-17.830800 -12.823200 -7.262153
-17.784000 -12.823200 -7.252326
-17.737200 -12.823200 -7.234015
-17.690400 -12.823200 -7.189655
-17.643600 -12.823200 -7.178643
-17.596800 -12.823200 -7.147137
-17.550000 -12.823200 -7.110048
-17.503200 -12.823200 -7.076534
-17.456400 -12.823200 -7.038083
-17.409600 -12.823200 -6.974258
-17.035200 -12.823200 -5.477990
-15.912000 -12.823200 6.873152
-15.865200 -12.823200 6.898846
-15.818400 -12.823200 6.913151
-15.771600 -12.823200 6.929889
-15.724800 -12.823200 6.954186
-15.678000 -12.823200 6.960065
-15.631200 -12.823200 6.979531
-15.584400 -12.823200 6.998908
-15.537600 -12.823200 7.020977
-15.490800 -12.823200 7.023654
-15.444000 -12.823200 7.025934
-15.397200 -12.823200 7.033003
-15.350400 -12.823200 7.046054
-15.303600 -12.823200 7.047594
-15.256800 -12.823200 7.048079
-15.210000 -12.823200 7.047982
-15.163200 -12.823200 7.051241
-15.116400 -12.823200 7.051897
-15.069600 -12.823200 7.060691
-15.022800 -12.823200 7.055935
-14.976000 -12.823200 7.061818
-14.929200 -12.823200 7.069716
-14.882400 -12.823200 7.073325
-14.835600 -12.823200 7.078009
-14.788800 -12.823200 7.078009
-14.742000 -12.823200 7.078257
-14.695200 -12.823200 7.079264
-14.648400 -12.823200 7.079226
-14.601600 -12.823200 7.087031
-14.554800 -12.823200 7.088921
-14.508000 -12.823200 7.088921
-14.461200 -12.823200 7.088921
-14.414400 -12.823200 7.088130
-14.367600 -12.823200 7.080692
-14.320800 -12.823200 7.079373
-14.274000 -12.823200 7.079052
-14.227200 -12.823200 7.085180
-14.180400 -12.823200 7.090262
-14.133600 -12.823200 7.105171
-14.086800 -12.823200 7.108903
-14.040000 -12.823200 7.131147
-13.993200 -12.823200 7.157052
-13.946400 -12.823200 7.217684
-10.623600 -12.823200 8.141823
-10.576800 -12.823200 8.050529
-10.530000 -12.823200 8.001666
-10.483200 -12.823200 7.977421
-10.436400 -12.823200 7.987440
-10.389600 -12.823200 7.975614
-10.342800 -12.823200 7.925494
-10.296000 -12.823200 7.907905
-10.249200 -12.823200 7.870526
-10.202400 -12.823200 7.812769
-10.155600 -12.823200 7.773792
-10.108800 -12.823200 7.738227
-10.062000 -12.823200 7.703255
-10.015200 -12.823200 7.656452
-9.968400 -12.823200 7.634374
-9.921600 -12.823200 7.608850
-9.874800 -12.823200 7.551875
-9.828000 -12.823200 7.510099
-9.781200 -12.823200 7.479837
-9.734400 -12.823200 7.445424
-9.687600 -12.823200 7.433457
-9.640800 -12.823200 7.417626
-9.594000 -12.823200 7.410625
-9.547200 -12.823200 7.376732
-9.500400 -12.823200 7.344965
-9.453600 -12.823200 7.312073
-9.406800 -12.823200 7.281492
-9.360000 -12.823200 7.269800
-9.313200 -12.823200 7.242109
-9.266400 -12.823200 7.227029
-9.219600 -12.823200 7.222480
-9.172800 -12.823200 7.178925
-9.126000 -12.823200 7.150558
-9.079200 -12.823200 7.127779
-9.032400 -12.823200 7.056663
-8.985600 -12.823200 7.030217
-8.938800 -12.823200 7.013763
-8.892000 -12.823200 6.983303
-8.845200 -12.823200 6.974518
-8.798400 -12.823200 6.962272
-8.751600 -12.823200 6.950863
-8.704800 -12.823200 6.935471
-8.658000 -12.823200 6.907555
-8.611200 -12.823200 6.881595
-8.564400 -12.823200 6.861996
-8.517600 -12.823200 6.823642
-8.470800 -12.823200 6.789696
-8.424000 -12.823200 6.789495
-8.377200 -12.823200 6.780123
-8.330400 -12.823200 6.734092
-8.283600 -12.823200 6.719485
-8.236800 -12.823200 6.692582
-8.190000 -12.823200 6.685625
-8.143200 -12.823200 6.649447
-8.096400 -12.823200 6.632875
-8.049600 -12.823200 6.628567
-8.002800 -12.823200 6.632875
-7.956000 -12.823200 6.628809
-7.909200 -12.823200 6.628809
-7.862400 -12.823200 6.615341
-7.815600 -12.823200 6.592685
-7.768800 -12.823200 6.573000
-7.722000 -12.823200 6.527784
-7.675200 -12.823200 6.519732
-7.628400 -12.823200 6.497392
-7.581600 -12.823200 6.490147
-7.534800 -12.823200 6.482515
-7.488000 -12.823200 6.433763
-7.441200 -12.823200 6.423868
-7.394400 -12.823200 6.409197
-7.347600 -12.823200 6.395268
-7.300800 -12.823200 6.391171
-7.254000 -12.823200 6.371604
-7.207200 -12.823200 6.353483
-7.160400 -12.823200 6.342921
-7.113600 -12.823200 6.343419
-7.066800 -12.823200 6.342921
-7.020000 -12.823200 6.320663
-6.973200 -12.823200 6.285107
-6.926400 -12.823200 6.275433
-6.879600 -12.823200 6.262866
-6.832800 -12.823200 6.225616
-6.786000 -12.823200 6.210299
-6.739200 -12.823200 6.206441
-6.692400 -12.823200 6.184911
-6.645600 -12.823200 6.177627
-6.598800 -12.823200 6.171425
-6.552000 -12.823200 6.156478
-6.505200 -12.823200 6.164092
-6.458400 -12.823200 6.150189
-6.411600 -12.823200 6.140548
-6.364800 -12.823200 6.133776
-6.318000 -12.823200 6.128572
-6.271200 -12.823200 6.109685
-6.224400 -12.823200 6.079407
-6.177600 -12.823200 6.068636
-6.130800 -12.823200 6.068636
-6.084000 -12.823200 6.066996
-6.037200 -12.823200 6.072247
-5.990400 -12.823200 6.061114
-5.943600 -12.823200 6.057607
-5.896800 -12.823200 6.055605
-5.850000 -12.823200 6.025244
-5.803200 -12.823200 6.025244
-5.756400 -12.823200 6.025244
-5.709600 -12.823200 6.026149
-5.662800 -12.823200 6.026149
-5.616000 -12.823200 6.021091
-5.569200 -12.823200 6.007581
-5.522400 -12.823200 6.013413
-5.475600 -12.823200 5.980832
-5.428800 -12.823200 5.950012
-5.382000 -12.823200 5.910234
-5.335200 -12.823200 5.904412
-5.288400 -12.823200 5.905242
-5.241600 -12.823200 5.909800
-5.194800 -12.823200 5.910861
-5.148000 -12.823200 5.915526
-5.101200 -12.823200 5.915526
-5.054400 -12.823200 5.910861
-5.007600 -12.823200 5.893921
-4.960800 -12.823200 5.893921
-4.914000 -12.823200 5.868442
-4.867200 -12.823200 5.856665
-4.820400 -12.823200 5.861021
-4.773600 -12.823200 5.868442
-4.726800 -12.823200 5.868442
-4.680000 -12.823200 5.870358
-4.633200 -12.823200 5.863763
-4.586400 -12.823200 5.861021
-4.539600 -12.823200 5.823428
-4.492800 -12.823200 5.838101
-4.446000 -12.823200 5.821390
-4.399200 -12.823200 5.833965
-4.352400 -12.823200 5.811684
-4.305600 -12.823200 5.809687
-4.258800 -12.823200 5.820966
-4.212000 -12.823200 5.833965
-4.165200 -12.823200 5.823447
-4.118400 -12.823200 5.823447
-4.071600 -12.823200 5.817875
-4.024800 -12.823200 5.845371
-3.978000 -12.823200 5.845893
-3.931200 -12.823200 5.854794
-3.884400 -12.823200 5.851785
-3.837600 -12.823200 5.856079
-3.790800 -12.823200 5.862333
-3.744000 -12.823200 5.888161
-3.697200 -12.823200 5.888161
-3.650400 -12.823200 5.888161
-3.603600 -12.823200 5.867737
-3.556800 -12.823200 5.863999
-3.510000 -12.823200 5.847850
-3.463200 -12.823200 5.839738
-3.416400 -12.823200 5.830121
-3.369600 -12.823200 5.819168
-3.322800 -12.823200 5.808479
-3.276000 -12.823200 5.819168
-3.229200 -12.823200 5.819168
-3.182400 -12.823200 5.824327
-3.135600 -12.823200 5.824327
-3.088800 -12.823200 5.828821
-3.042000 -12.823200 5.841452
-2.995200 -12.823200 5.878377
-2.948400 -12.823200 5.879274
-2.901600 -12.823200 5.860480
-2.854800 -12.823200 5.837457
-2.808000 -12.823200 5.824430
-2.761200 -12.823200 5.824430
-2.714400 -12.823200 5.824801
-2.667600 -12.823200 5.824430
-2.620800 -12.823200 5.833569
-2.574000 -12.823200 5.842514
-2.527200 -12.823200 5.849678
-2.480400 -12.823200 5.862655
-2.433600 -12.823200 5.879057
-2.386800 -12.823200 5.894172
-2.340000 -12.823200 5.892233
-2.293200 -12.823200 5.890969
-2.246400 -12.823200 5.886485
-2.199600 -12.823200 5.886485
-2.152800 -12.823200 5.890969
-2.106000 -12.823200 5.890969
-2.059200 -12.823200 5.888932
-2.012400 -12.823200 5.891982
-1.965600 -12.823200 5.922274
-1.918800 -12.823200 5.896009
-1.872000 -12.823200 5.892882
-1.825200 -12.823200 5.892882
-1.778400 -12.823200 5.896009
-1.731600 -12.823200 5.895212
-1.684800 -12.823200 5.896009
-1.638000 -12.823200 5.903427
-1.591200 -12.823200 5.916232
-1.544400 -12.823200 5.935199
-1.497600 -12.823200 5.949778
-1.450800 -12.823200 5.947385
-1.404000 -12.823200 5.961396
-1.357200 -12.823200 5.962671
-1.310400 -12.823200 5.966658
-1.263600 -12.823200 5.966658
-1.216800 -12.823200 5.972052
-1.170000 -12.823200 5.975173
-1.123200 -12.823200 5.981763
-1.076400 -12.823200 6.015683
-1.029600 -12.823200 6.057942
-0.982800 -12.823200 6.061133
-0.936000 -12.823200 6.060128
-0.889200 -12.823200 6.081139
-0.842400 -12.823200 6.081139
-0.795600 -12.823200 6.075066
-0.748800 -12.823200 6.077411
-0.702000 -12.823200 6.077411
-0.655200 -12.823200 6.077411
-0.608400 -12.823200 6.096543
-0.561600 -12.823200 6.100830
-0.514800 -12.823200 6.105865
-0.468000 -12.823200 6.114792
-0.421200 -12.823200 6.141622
-0.374400 -12.823200 6.149803
-0.327600 -12.823200 6.160308
-0.280800 -12.823200 6.162123
-0.234000 -12.823200 6.172127
-0.187200 -12.823200 6.185143
-0.140400 -12.823200 6.187926
-0.093600 -12.823200 6.203553
-0.046800 -12.823200 6.232654
0.000000 -12.823200 6.249239
0.046800 -12.823200 6.249299
0.093600 -12.823200 6.251167
0.140400 -12.823200 6.260179
0.187200 -12.823200 6.277634
0.234000 -12.823200 6.294843
0.280800 -12.823200 6.300648
0.327600 -12.823200 6.307194
0.374400 -12.823200 6.349288
0.421200 -12.823200 6.374310
0.468000 -12.823200 6.392942
0.514800 -12.823200 6.408305
0.561600 -12.823200 6.415993
0.608400 -12.823200 6.446592
0.655200 -12.823200 6.458614
0.702000 -12.823200 6.460068
0.748800 -12.823200 6.462205
0.795600 -12.823200 6.464618
0.842400 -12.823200 6.488606
0.889200 -12.823200 6.495916
0.936000 -12.823200 6.513240
0.982800 -12.823200 6.551949
1.029600 -12.823200 6.622713
1.076400 -12.823200 6.646561
1.123200 -12.823200 6.654491
1.170000 -12.823200 6.675027
1.216800 -12.823200 6.689278
1.263600 -12.823200 6.689483
1.310400 -12.823200 6.697873
1.357200 -12.823200 6.717688
1.404000 -12.823200 6.728309
1.450800 -12.823200 6.744571
1.497600 -12.823200 6.753632
1.544400 -12.823200 6.796650
1.591200 -12.823200 6.813281
1.638000 -12.823200 6.867322
1.684800 -12.823200 6.884268
1.731600 -12.823200 6.906842
1.778400 -12.823200 6.926986
1.825200 -12.823200 6.986304
1.872000 -12.823200 7.036977
1.918800 -12.823200 7.068640
1.965600 -12.823200 7.073145
2.012400 -12.823200 7.095213
2.059200 -12.823200 7.095769
2.106000 -12.823200 7.150172
2.152800 -12.823200 7.194761
2.199600 -12.823200 7.220682
2.246400 -12.823200 7.266919
2.293200 -12.823200 7.266919
2.340000 -12.823200 7.298591
2.386800 -12.823200 7.330886
2.433600 -12.823200 7.356969
2.480400 -12.823200 7.380284
2.527200 -12.823200 7.444343
2.574000 -12.823200 7.472476
2.620800 -12.823200 7.539183
2.667600 -12.823200 7.596935
2.714400 -12.823200 7.626299
2.761200 -12.823200 7.660196
2.808000 -12.823200 7.739204
2.854800 -12.823200 7.810034
2.901600 -12.823200 7.858231
2.948400 -12.823200 7.885726
2.995200 -12.823200 7.966010
3.042000 -12.823200 8.033023
3.088800 -12.823200 8.091458
3.135600 -12.823200 8.127190
3.182400 -12.823200 8.178459
3.229200 -12.823200 8.261883
3.276000 -12.823200 8.263339
3.322800 -12.823200 8.339730
3.369600 -12.823200 8.536375
3.416400 -12.823200 8.560393
3.463200 -12.823200 8.760228
13.104000 -12.823200 8.092035
13.150800 -12.823200 8.083705
13.197600 -12.823200 8.075337
13.244400 -12.823200 8.059214
13.291200 -12.823200 8.056499
13.338000 -12.823200 8.059214
13.431600 -12.823200 8.075004
13.478400 -12.823200 8.070237
13.525200 -12.823200 8.066243
13.572000 -12.823200 8.066243
13.618800 -12.823200 8.069614
13.665600 -12.823200 8.066243
13.712400 -12.823200 8.058335
13.759200 -12.823200 8.069614
13.806000 -12.823200 8.075034
13.852800 -12.823200 8.077405
13.899600 -12.823200 8.079551
13.946400 -12.823200 8.077405
13.993200 -12.823200 8.077405
14.040000 -12.823200 8.079551
14.086800 -12.823200 8.081170
14.133600 -12.823200 8.081170
14.180400 -12.823200 8.084020
14.227200 -12.823200 8.093041
14.274000 -12.823200 8.100467
14.320800 -12.823200 8.100467
14.367600 -12.823200 8.108380
14.414400 -12.823200 8.112028
14.461200 -12.823200 8.112028
14.508000 -12.823200 8.116474
14.554800 -12.823200 8.121587
14.601600 -12.823200 8.123583
14.648400 -12.823200 8.125783
14.695200 -12.823200 8.125783
14.742000 -12.823200 8.121352
14.788800 -12.823200 8.116524
14.835600 -12.823200 8.113185
14.882400 -12.823200 8.098652
14.929200 -12.823200 8.086642
15.678000 -12.823200 6.827876
15.724800 -12.823200 6.827269
15.771600 -12.823200 6.827269
15.818400 -12.823200 6.827618
15.865200 -12.823200 6.827269
15.912000 -12.823200 6.835182
15.958800 -12.823200 6.828460
16.005600 -12.823200 6.828460
16.052400 -12.823200 6.837570
16.099200 -12.823200 6.827618
16.146000 -12.823200 6.816164
16.192800 -12.823200 6.814629
16.239600 -12.823200 6.809239
16.286400 -12.823200 6.793606
16.333200 -12.823200 6.789906
16.380000 -12.823200 6.746468
16.707600 -12.823200 4.365704
16.754400 -12.823200 4.112196
16.801200 -12.823200 3.903937
16.848000 -12.823200 3.799467
17.035200 -12.823200 2.632758
17.082000 -12.823200 2.395823
-18.720000 -12.776400 0.000000
-18.673200 -12.776400 0.000000
-18.626400 -12.776400 0.000000
-18.579600 -12.776400 -7.313054
-18.532800 -12.776400 -7.306042
-18.486000 -12.776400 -7.285857
-18.439200 -12.776400 -7.281757
-18.392400 -12.776400 -7.289196
-18.345600 -12.776400 -7.289196
-18.298800 -12.776400 -7.295316
-18.252000 -12.776400 -7.305391
-18.205200 -12.776400 -7.305391
-18.158400 -12.776400 -7.295316
-18.111600 -12.776400 -7.310035
-18.064800 -12.776400 -7.258301
-18.018000 -12.776400 -7.258301
-17.971200 -12.776400 -7.269577
-17.924400 -12.776400 -7.269577
-17.877600 -12.776400 -7.259465
-17.830800 -12.776400 -7.270030
-17.784000 -12.776400 -7.252326
-17.737200 -12.776400 -7.236868
-17.690400 -12.776400 -7.224258
-17.643600 -12.776400 -7.179775
-17.596800 -12.776400 -7.145010
-17.550000 -12.776400 -7.109911
-17.503200 -12.776400 -7.069025
-17.456400 -12.776400 -7.029650
-17.128800 -12.776400 -5.584261
-17.082000 -12.776400 -5.451025
-15.958800 -12.776400 6.864767
-15.912000 -12.776400 6.893653
-15.865200 -12.776400 6.913151
-15.818400 -12.776400 6.937998
-15.771600 -12.776400 6.954186
-15.724800 -12.776400 6.963200
-15.678000 -12.776400 6.977591
-15.631200 -12.776400 6.989858
-15.584400 -12.776400 7.015444
-15.537600 -12.776400 7.024122
-15.490800 -12.776400 7.025934
-15.444000 -12.776400 7.032326
-15.397200 -12.776400 7.035900
-15.350400 -12.776400 7.049799
-15.303600 -12.776400 7.049909
-15.256800 -12.776400 7.049909
-15.210000 -12.776400 7.049799
-15.163200 -12.776400 7.051241
-15.116400 -12.776400 7.053926
-15.069600 -12.776400 7.060691
-15.022800 -12.776400 7.058939
-14.976000 -12.776400 7.063583
-14.929200 -12.776400 7.071342
-14.882400 -12.776400 7.074054
-14.835600 -12.776400 7.080657
-14.788800 -12.776400 7.080657
-14.742000 -12.776400 7.084665
-14.695200 -12.776400 7.086493
-14.648400 -12.776400 7.087031
-14.601600 -12.776400 7.090869
-14.554800 -12.776400 7.093155
-14.508000 -12.776400 7.093155
-14.461200 -12.776400 7.097946
-14.414400 -12.776400 7.097946
-14.367600 -12.776400 7.093155
-14.320800 -12.776400 7.088130
-14.274000 -12.776400 7.088130
-14.227200 -12.776400 7.098447
-14.180400 -12.776400 7.106029
-14.133600 -12.776400 7.113890
-14.086800 -12.776400 7.126352
-14.040000 -12.776400 7.146749
-13.993200 -12.776400 7.180216
-13.946400 -12.776400 7.254806
-10.623600 -12.776400 8.253056
-10.576800 -12.776400 8.076242
-10.530000 -12.776400 8.050529
-10.483200 -12.776400 8.008764
-10.436400 -12.776400 8.011437
-10.389600 -12.776400 8.001666
-10.342800 -12.776400 7.960318
-10.296000 -12.776400 7.938678
-10.249200 -12.776400 7.886548
-10.202400 -12.776400 7.828386
-10.155600 -12.776400 7.790988
-10.108800 -12.776400 7.740770
-10.062000 -12.776400 7.697985
-10.015200 -12.776400 7.664310
-9.968400 -12.776400 7.646338
-9.921600 -12.776400 7.612194
-9.874800 -12.776400 7.585354
-9.828000 -12.776400 7.546796
-9.781200 -12.776400 7.496639
-9.734400 -12.776400 7.463715
-9.687600 -12.776400 7.435281
-9.640800 -12.776400 7.423046
-9.594000 -12.776400 7.414154
-9.547200 -12.776400 7.376732
-9.500400 -12.776400 7.344965
-9.453600 -12.776400 7.312073
-9.406800 -12.776400 7.282428
-9.360000 -12.776400 7.271400
-9.313200 -12.776400 7.247424
-9.266400 -12.776400 7.231299
-9.219600 -12.776400 7.225778
-9.172800 -12.776400 7.201140
-9.126000 -12.776400 7.150558
-9.079200 -12.776400 7.129354
-9.032400 -12.776400 7.081642
-8.985600 -12.776400 7.035068
-8.938800 -12.776400 7.014865
-8.892000 -12.776400 6.984650
-8.845200 -12.776400 6.983303
-8.798400 -12.776400 6.974518
-8.751600 -12.776400 6.956099
-8.704800 -12.776400 6.935471
-8.658000 -12.776400 6.898395
-8.611200 -12.776400 6.881595
-8.564400 -12.776400 6.858415
-8.517600 -12.776400 6.824622
-8.470800 -12.776400 6.789696
-8.424000 -12.776400 6.785007
-8.377200 -12.776400 6.747225
-8.330400 -12.776400 6.728867
-8.283600 -12.776400 6.716970
-8.236800 -12.776400 6.692582
-8.190000 -12.776400 6.685625
-8.143200 -12.776400 6.658442
-8.096400 -12.776400 6.628809
-8.049600 -12.776400 6.625563
-8.002800 -12.776400 6.626902
-7.956000 -12.776400 6.628567
-7.909200 -12.776400 6.619699
-7.862400 -12.776400 6.599983
-7.815600 -12.776400 6.590601
-7.768800 -12.776400 6.573000
-7.722000 -12.776400 6.527784
-7.675200 -12.776400 6.504913
-7.628400 -12.776400 6.496373
-7.581600 -12.776400 6.483431
-7.534800 -12.776400 6.468121
-7.488000 -12.776400 6.433257
-7.441200 -12.776400 6.420388
-7.394400 -12.776400 6.403683
-7.347600 -12.776400 6.393570
-7.300800 -12.776400 6.373667
-7.254000 -12.776400 6.354214
-7.207200 -12.776400 6.346028
-7.160400 -12.776400 6.327988
-7.113600 -12.776400 6.323852
-7.066800 -12.776400 6.320663
-7.020000 -12.776400 6.310392
-6.973200 -12.776400 6.267058
-6.926400 -12.776400 6.265398
-6.879600 -12.776400 6.232953
-6.832800 -12.776400 6.213873
-6.786000 -12.776400 6.184911
-6.739200 -12.776400 6.175845
-6.692400 -12.776400 6.151178
-6.645600 -12.776400 6.146927
-6.598800 -12.776400 6.142058
-6.552000 -12.776400 6.133776
-6.505200 -12.776400 6.140269
-6.458400 -12.776400 6.128572
-6.411600 -12.776400 6.128572
-6.364800 -12.776400 6.118342
-6.318000 -12.776400 6.106597
-6.271200 -12.776400 6.089988
-6.224400 -12.776400 6.070062
-6.177600 -12.776400 6.062397
-6.130800 -12.776400 6.062397
-6.084000 -12.776400 6.057607
-6.037200 -12.776400 6.061114
-5.990400 -12.776400 6.055605
-5.943600 -12.776400 6.044089
-5.896800 -12.776400 6.038925
-5.850000 -12.776400 6.021189
-5.803200 -12.776400 6.015068
-5.756400 -12.776400 6.015068
-5.709600 -12.776400 6.021091
-5.662800 -12.776400 6.013413
-5.616000 -12.776400 6.005433
-5.569200 -12.776400 5.982674
-5.522400 -12.776400 5.985241
-5.475600 -12.776400 5.967290
-5.428800 -12.776400 5.929113
-5.382000 -12.776400 5.904159
-5.335200 -12.776400 5.886911
-5.288400 -12.776400 5.884368
-5.241600 -12.776400 5.883945
-5.194800 -12.776400 5.883945
-5.148000 -12.776400 5.867136
-5.101200 -12.776400 5.867136
-5.054400 -12.776400 5.867934
-5.007600 -12.776400 5.859470
-4.960800 -12.776400 5.859470
-4.914000 -12.776400 5.856665
-4.867200 -12.776400 5.855072
-4.820400 -12.776400 5.847139
-4.773600 -12.776400 5.859470
-4.726800 -12.776400 5.859470
-4.680000 -12.776400 5.868442
-4.633200 -12.776400 5.861021
-4.586400 -12.776400 5.855072
-4.539600 -12.776400 5.831563
-4.492800 -12.776400 5.860693
-4.446000 -12.776400 5.838101
-4.399200 -12.776400 5.838101
-4.352400 -12.776400 5.807320
-4.305600 -12.776400 5.807320
-4.258800 -12.776400 5.808210
-4.212000 -12.776400 5.838101
-4.165200 -12.776400 5.808210
-4.118400 -12.776400 5.808210
-4.071600 -12.776400 5.808210
-4.024800 -12.776400 5.845371
-3.978000 -12.776400 5.845371
-3.931200 -12.776400 5.849199
-3.884400 -12.776400 5.840004
-3.837600 -12.776400 5.845893
-3.790800 -12.776400 5.851785
-3.744000 -12.776400 5.862333
-3.697200 -12.776400 5.863999
-3.650400 -12.776400 5.865152
-3.603600 -12.776400 5.862333
-3.556800 -12.776400 5.862333
-3.510000 -12.776400 5.847850
-3.463200 -12.776400 5.833210
-3.416400 -12.776400 5.818375
-3.369600 -12.776400 5.812742
-3.322800 -12.776400 5.808479
-3.276000 -12.776400 5.812742
-3.229200 -12.776400 5.812742
-3.182400 -12.776400 5.808479
-3.135600 -12.776400 5.814612
-3.088800 -12.776400 5.814612
-3.042000 -12.776400 5.814612
-2.995200 -12.776400 5.816126
-2.948400 -12.776400 5.821736
-2.901600 -12.776400 5.821872
-2.854800 -12.776400 5.808875
-2.808000 -12.776400 5.801463
-2.761200 -12.776400 5.808875
-2.714400 -12.776400 5.809045
-2.667600 -12.776400 5.808875
-2.620800 -12.776400 5.814128
-2.574000 -12.776400 5.833363
-2.527200 -12.776400 5.840580
-2.480400 -12.776400 5.843525
-2.433600 -12.776400 5.852754
-2.386800 -12.776400 5.865157
-2.340000 -12.776400 5.865157
-2.293200 -12.776400 5.879197
-2.246400 -12.776400 5.862380
-2.199600 -12.776400 5.862380
-2.152800 -12.776400 5.886485
-2.106000 -12.776400 5.879033
-2.059200 -12.776400 5.870878
-2.012400 -12.776400 5.886485
-1.965600 -12.776400 5.891982
-1.918800 -12.776400 5.886338
-1.872000 -12.776400 5.886338
-1.825200 -12.776400 5.879033
-1.778400 -12.776400 5.891982
-1.731600 -12.776400 5.892882
-1.684800 -12.776400 5.892882
-1.638000 -12.776400 5.895212
-1.591200 -12.776400 5.915834
-1.544400 -12.776400 5.930571
-1.497600 -12.776400 5.942972
-1.450800 -12.776400 5.937274
-1.404000 -12.776400 5.947385
-1.357200 -12.776400 5.959219
-1.310400 -12.776400 5.947385
-1.263600 -12.776400 5.947385
-1.216800 -12.776400 5.949364
-1.170000 -12.776400 5.957275
-1.123200 -12.776400 5.973792
-1.076400 -12.776400 5.976164
-1.029600 -12.776400 6.010284
-0.982800 -12.776400 6.057444
-0.936000 -12.776400 6.057444
-0.889200 -12.776400 6.081139
-0.842400 -12.776400 6.086547
-0.795600 -12.776400 6.081139
-0.748800 -12.776400 6.081139
-0.702000 -12.776400 6.075593
-0.655200 -12.776400 6.075593
-0.608400 -12.776400 6.087136
-0.561600 -12.776400 6.096543
-0.514800 -12.776400 6.100830
-0.468000 -12.776400 6.104702
-0.421200 -12.776400 6.114792
-0.374400 -12.776400 6.134960
-0.327600 -12.776400 6.144470
-0.280800 -12.776400 6.149803
-0.234000 -12.776400 6.170309
-0.187200 -12.776400 6.170879
-0.140400 -12.776400 6.170879
-0.093600 -12.776400 6.191568
-0.046800 -12.776400 6.214108
0.000000 -12.776400 6.249239
0.046800 -12.776400 6.249239
0.093600 -12.776400 6.250124
0.140400 -12.776400 6.257620
0.187200 -12.776400 6.272289
0.234000 -12.776400 6.277833
0.280800 -12.776400 6.294843
0.327600 -12.776400 6.303796
0.374400 -12.776400 6.326632
0.421200 -12.776400 6.365532
0.468000 -12.776400 6.390671
0.514800 -12.776400 6.406938
0.561600 -12.776400 6.414323
0.608400 -12.776400 6.446592
0.655200 -12.776400 6.458614
0.702000 -12.776400 6.458614
0.748800 -12.776400 6.461858
0.795600 -12.776400 6.463389
0.842400 -12.776400 6.481187
0.889200 -12.776400 6.488606
0.936000 -12.776400 6.495981
0.982800 -12.776400 6.548374
1.029600 -12.776400 6.612689
1.076400 -12.776400 6.636280
1.123200 -12.776400 6.652635
1.170000 -12.776400 6.660490
1.216800 -12.776400 6.686667
1.263600 -12.776400 6.687842
1.310400 -12.776400 6.694445
1.357200 -12.776400 6.717688
1.404000 -12.776400 6.724049
1.450800 -12.776400 6.739438
1.497600 -12.776400 6.741355
1.544400 -12.776400 6.782381
1.591200 -12.776400 6.797838
1.638000 -12.776400 6.838026
1.684800 -12.776400 6.874958
1.731600 -12.776400 6.889183
1.778400 -12.776400 6.918265
1.825200 -12.776400 6.966772
1.872000 -12.776400 6.997357
1.918800 -12.776400 7.063012
1.965600 -12.776400 7.069474
2.012400 -12.776400 7.095213
2.059200 -12.776400 7.103118
2.106000 -12.776400 7.145200
2.152800 -12.776400 7.194761
2.199600 -12.776400 7.226767
2.246400 -12.776400 7.266919
2.293200 -12.776400 7.267026
2.340000 -12.776400 7.294821
2.386800 -12.776400 7.327522
2.433600 -12.776400 7.350293
2.480400 -12.776400 7.380284
2.527200 -12.776400 7.444343
2.574000 -12.776400 7.471219
2.620800 -12.776400 7.539183
2.667600 -12.776400 7.591908
2.714400 -12.776400 7.626299
2.761200 -12.776400 7.660196
2.808000 -12.776400 7.718708
2.854800 -12.776400 7.787116
2.901600 -12.776400 7.845587
2.948400 -12.776400 7.868405
2.995200 -12.776400 7.915988
3.042000 -12.776400 8.012033
3.088800 -12.776400 8.083790
3.135600 -12.776400 8.124819
3.182400 -12.776400 8.178235
3.229200 -12.776400 8.202231
3.276000 -12.776400 8.202231
3.322800 -12.776400 8.286465
3.369600 -12.776400 8.500071
3.416400 -12.776400 8.560393
3.463200 -12.776400 8.760228
13.150800 -12.776400 8.059214
13.197600 -12.776400 8.075337
13.244400 -12.776400 8.059214
13.291200 -12.776400 8.059214
13.431600 -12.776400 8.075004
13.478400 -12.776400 8.072224
13.525200 -12.776400 8.064818
13.572000 -12.776400 8.056807
13.618800 -12.776400 8.056807
13.665600 -12.776400 8.064818
13.712400 -12.776400 8.058335
13.759200 -12.776400 8.067007
13.806000 -12.776400 8.079628
13.852800 -12.776400 8.079628
13.899600 -12.776400 8.079628
13.946400 -12.776400 8.079551
13.993200 -12.776400 8.079551
14.040000 -12.776400 8.079628
14.086800 -12.776400 8.081350
14.133600 -12.776400 8.081350
14.180400 -12.776400 8.084969
14.227200 -12.776400 8.095364
14.274000 -12.776400 8.109996
14.320800 -12.776400 8.112028
14.367600 -12.776400 8.113325
14.414400 -12.776400 8.114561
14.461200 -12.776400 8.114118
14.508000 -12.776400 8.117729
14.554800 -12.776400 8.121587
14.601600 -12.776400 8.123583
14.648400 -12.776400 8.127805
14.695200 -12.776400 8.127805
14.742000 -12.776400 8.125783
14.788800 -12.776400 8.127805
14.835600 -12.776400 8.123095
14.882400 -12.776400 8.121338
14.929200 -12.776400 8.116524
14.976000 -12.776400 8.088680
15.678000 -12.776400 6.840525
15.724800 -12.776400 6.827269
15.771600 -12.776400 6.827269
15.818400 -12.776400 6.827269
15.865200 -12.776400 6.827269
15.912000 -12.776400 6.827618
15.958800 -12.776400 6.827269
16.005600 -12.776400 6.822633
16.052400 -12.776400 6.820006
16.099200 -12.776400 6.819064
16.146000 -12.776400 6.816164
16.192800 -12.776400 6.816164
16.239600 -12.776400 6.816164
16.286400 -12.776400 6.809239
16.333200 -12.776400 6.805454
16.380000 -12.776400 6.789906
16.426800 -12.776400 6.755298
16.473600 -12.776400 6.715458
16.660800 -12.776400 4.695546
16.707600 -12.776400 4.575973
16.754400 -12.776400 4.337162
16.801200 -12.776400 4.046162
17.035200 -12.776400 2.817872
17.082000 -12.776400 2.491641
-18.720000 -12.729600 0.000000
-18.673200 -12.729600 0.000000
-18.626400 -12.729600 0.000000
-18.579600 -12.729600 -7.328985
-18.532800 -12.729600 -7.313199
-18.486000 -12.729600 -7.305391
-18.439200 -12.729600 -7.281757
-18.392400 -12.729600 -7.289196
-18.345600 -12.729600 -7.285857
-18.298800 -12.729600 -7.289196
-18.252000 -12.729600 -7.289196
-18.205200 -12.729600 -7.289196
-18.158400 -12.729600 -7.269577
-18.111600 -12.729600 -7.285485
-18.064800 -12.729600 -7.258301
-18.018000 -12.729600 -7.258301
-17.971200 -12.729600 -7.270030
-17.924400 -12.729600 -7.270030
-17.877600 -12.729600 -7.270030
-17.830800 -12.729600 -7.275993
-17.784000 -12.729600 -7.259465
-17.737200 -12.729600 -7.238054
-17.690400 -12.729600 -7.228515
-17.643600 -12.729600 -7.192380
-17.596800 -12.729600 -7.135402
-17.550000 -12.729600 -7.109911
-17.503200 -12.729600 -7.042975
-17.456400 -12.729600 -7.004798
-17.128800 -12.729600 -5.649468
-17.082000 -12.729600 -5.584261
-16.426800 -12.729600 5.256071
-16.380000 -12.729600 5.310536
-15.958800 -12.729600 6.902467
-15.912000 -12.729600 6.911081
-15.865200 -12.729600 6.937998
-15.818400 -12.729600 6.958996
-15.771600 -12.729600 6.963200
-15.724800 -12.729600 6.980645
-15.678000 -12.729600 6.998908
-15.631200 -12.729600 7.009599
-15.584400 -12.729600 7.023654
-15.537600 -12.729600 7.031831
-15.490800 -12.729600 7.032869
-15.444000 -12.729600 7.043186
-15.397200 -12.729600 7.049909
-15.350400 -12.729600 7.054264
-15.303600 -12.729600 7.054264
-15.256800 -12.729600 7.051241
-15.210000 -12.729600 7.050419
-15.163200 -12.729600 7.053926
-15.116400 -12.729600 7.058939
-15.069600 -12.729600 7.063583
-15.022800 -12.729600 7.059685
-14.976000 -12.729600 7.066192
-14.929200 -12.729600 7.073325
-14.882400 -12.729600 7.080657
-14.835600 -12.729600 7.084665
-14.788800 -12.729600 7.084665
-14.742000 -12.729600 7.087031
-14.695200 -12.729600 7.090869
-14.648400 -12.729600 7.090918
-14.601600 -12.729600 7.093334
-14.554800 -12.729600 7.095027
-14.508000 -12.729600 7.098526
-14.461200 -12.729600 7.100092
-14.414400 -12.729600 7.099183
-14.367600 -12.729600 7.099183
-14.320800 -12.729600 7.099183
-14.274000 -12.729600 7.100092
-14.227200 -12.729600 7.105171
-14.180400 -12.729600 7.108083
-14.133600 -12.729600 7.121296
-14.086800 -12.729600 7.131566
-14.040000 -12.729600 7.172038
-13.993200 -12.729600 7.251323
-10.576800 -12.729600 8.141823
-10.530000 -12.729600 8.073443
-10.483200 -12.729600 8.054265
-10.436400 -12.729600 8.045935
-10.389600 -12.729600 8.011437
-10.342800 -12.729600 7.975614
-10.296000 -12.729600 7.960922
-10.249200 -12.729600 7.919229
-10.202400 -12.729600 7.863914
-10.155600 -12.729600 7.790988
-10.108800 -12.729600 7.741054
-10.062000 -12.729600 7.727726
-10.015200 -12.729600 7.687240
-9.968400 -12.729600 7.658246
-9.921600 -12.729600 7.634552
-9.874800 -12.729600 7.608806
-9.828000 -12.729600 7.562048
-9.781200 -12.729600 7.533481
-9.734400 -12.729600 7.488192
-9.687600 -12.729600 7.478882
-9.640800 -12.729600 7.434823
-9.594000 -12.729600 7.416826
-9.547200 -12.729600 7.397058
-9.500400 -12.729600 7.351448
-9.453600 -12.729600 7.331770
-9.406800 -12.729600 7.287986
-9.360000 -12.729600 7.274497
-9.313200 -12.729600 7.247424
-9.266400 -12.729600 7.238844
-9.219600 -12.729600 7.225778
-9.172800 -12.729600 7.205971
-9.126000 -12.729600 7.145362
-9.079200 -12.729600 7.124314
-9.032400 -12.729600 7.081642
-8.985600 -12.729600 7.031426
-8.938800 -12.729600 7.013763
-8.892000 -12.729600 6.974518
-8.845200 -12.729600 6.962272
-8.798400 -12.729600 6.940684
-8.751600 -12.729600 6.934739
-8.704800 -12.729600 6.927467
-8.658000 -12.729600 6.890938
-8.611200 -12.729600 6.861996
-8.564400 -12.729600 6.835606
-8.517600 -12.729600 6.825400
-8.470800 -12.729600 6.789696
-8.424000 -12.729600 6.783939
-8.377200 -12.729600 6.757200
-8.330400 -12.729600 6.741489
-8.283600 -12.729600 6.729220
-8.236800 -12.729600 6.712048
-8.190000 -12.729600 6.701565
-8.143200 -12.729600 6.663968
-8.096400 -12.729600 6.628809
-8.049600 -12.729600 6.613873
-8.002800 -12.729600 6.613873
-7.956000 -12.729600 6.610505
-7.909200 -12.729600 6.596586
-7.862400 -12.729600 6.578621
-7.815600 -12.729600 6.573000
-7.768800 -12.729600 6.545346
-7.722000 -12.729600 6.518548
-7.675200 -12.729600 6.483431
-7.628400 -12.729600 6.480067
-7.581600 -12.729600 6.463574
-7.534800 -12.729600 6.433384
-7.488000 -12.729600 6.414816
-7.441200 -12.729600 6.403683
-7.394400 -12.729600 6.377490
-7.347600 -12.729600 6.372270
-7.300800 -12.729600 6.354214
-7.254000 -12.729600 6.352682
-7.207200 -12.729600 6.342843
-7.160400 -12.729600 6.323852
-7.113600 -12.729600 6.314211
-7.066800 -12.729600 6.309426
-7.020000 -12.729600 6.275961
-6.973200 -12.729600 6.232953
-6.926400 -12.729600 6.231680
-6.879600 -12.729600 6.219841
-6.832800 -12.729600 6.184329
-6.786000 -12.729600 6.171219
-6.739200 -12.729600 6.161741
-6.692400 -12.729600 6.156478
-6.645600 -12.729600 6.142058
-6.598800 -12.729600 6.120638
-6.552000 -12.729600 6.118342
-6.505200 -12.729600 6.128572
-6.458400 -12.729600 6.118342
-6.411600 -12.729600 6.120638
-6.364800 -12.729600 6.113860
-6.318000 -12.729600 6.099519
-6.271200 -12.729600 6.089988
-6.224400 -12.729600 6.072247
-6.177600 -12.729600 6.062397
-6.130800 -12.729600 6.061114
-6.084000 -12.729600 6.044089
-6.037200 -12.729600 6.038925
-5.990400 -12.729600 6.036895
-5.943600 -12.729600 6.027045
-5.896800 -12.729600 6.015068
-5.850000 -12.729600 6.001100
-5.803200 -12.729600 6.001100
-5.756400 -12.729600 6.000470
-5.709600 -12.729600 6.000470
-5.662800 -12.729600 6.001100
-5.616000 -12.729600 5.982674
-5.569200 -12.729600 5.962966
-5.522400 -12.729600 5.962966
-5.475600 -12.729600 5.933818
-5.428800 -12.729600 5.909800
-5.382000 -12.729600 5.894043
-5.335200 -12.729600 5.884368
-5.288400 -12.729600 5.877176
-5.241600 -12.729600 5.867934
-5.194800 -12.729600 5.867136
-5.148000 -12.729600 5.859393
-5.101200 -12.729600 5.867136
-5.054400 -12.729600 5.880919
-5.007600 -12.729600 5.859470
-4.960800 -12.729600 5.869770
-4.914000 -12.729600 5.868442
-4.867200 -12.729600 5.861021
-4.820400 -12.729600 5.855072
-4.773600 -12.729600 5.861021
-4.726800 -12.729600 5.861021
-4.680000 -12.729600 5.870358
-4.633200 -12.729600 5.861021
-4.586400 -12.729600 5.861021
-4.539600 -12.729600 5.833040
-4.492800 -12.729600 5.860693
-4.446000 -12.729600 5.838101
-4.399200 -12.729600 5.838101
-4.352400 -12.729600 5.811684
-4.305600 -12.729600 5.820966
-4.258800 -12.729600 5.802790
-4.212000 -12.729600 5.825751
-4.165200 -12.729600 5.789526
-4.118400 -12.729600 5.789526
-4.071600 -12.729600 5.799555
-4.024800 -12.729600 5.806166
-3.978000 -12.729600 5.806166
-3.931200 -12.729600 5.817875
-3.884400 -12.729600 5.817875
-3.837600 -12.729600 5.840004
-3.790800 -12.729600 5.849199
-3.744000 -12.729600 5.856079
-3.697200 -12.729600 5.863999
-3.650400 -12.729600 5.863999
-3.603600 -12.729600 5.862333
-3.556800 -12.729600 5.860693
-3.510000 -12.729600 5.839738
-3.463200 -12.729600 5.831003
-3.416400 -12.729600 5.812742
-3.369600 -12.729600 5.806040
-3.322800 -12.729600 5.812742
-3.276000 -12.729600 5.814612
-3.229200 -12.729600 5.812742
-3.182400 -12.729600 5.806040
-3.135600 -12.729600 5.812742
-3.088800 -12.729600 5.795667
-3.042000 -12.729600 5.795667
-2.995200 -12.729600 5.791489
-2.948400 -12.729600 5.791489
-2.901600 -12.729600 5.795667
-2.854800 -12.729600 5.795667
-2.808000 -12.729600 5.795667
-2.761200 -12.729600 5.797961
-2.714400 -12.729600 5.800860
-2.667600 -12.729600 5.797961
-2.620800 -12.729600 5.800860
-2.574000 -12.729600 5.804439
-2.527200 -12.729600 5.824801
-2.480400 -12.729600 5.833835
-2.433600 -12.729600 5.842514
-2.386800 -12.729600 5.852472
-2.340000 -12.729600 5.849678
-2.293200 -12.729600 5.852472
-2.246400 -12.729600 5.835504
-2.199600 -12.729600 5.837186
-2.152800 -12.729600 5.852754
-2.106000 -12.729600 5.846764
-2.059200 -12.729600 5.846764
-2.012400 -12.729600 5.869394
-1.965600 -12.729600 5.870878
-1.918800 -12.729600 5.869394
-1.872000 -12.729600 5.870878
-1.825200 -12.729600 5.866571
-1.778400 -12.729600 5.886338
-1.731600 -12.729600 5.891982
-1.684800 -12.729600 5.886931
-1.638000 -12.729600 5.886338
-1.591200 -12.729600 5.907031
-1.544400 -12.729600 5.921365
-1.497600 -12.729600 5.924108
-1.450800 -12.729600 5.924108
-1.404000 -12.729600 5.942972
-1.357200 -12.729600 5.944650
-1.310400 -12.729600 5.942787
-1.263600 -12.729600 5.933895
-1.216800 -12.729600 5.942787
-1.170000 -12.729600 5.948251
-1.123200 -12.729600 5.965314
-1.076400 -12.729600 5.966125
-1.029600 -12.729600 5.988164
-0.982800 -12.729600 6.042792
-0.936000 -12.729600 6.057444
-0.889200 -12.729600 6.075593
-0.842400 -12.729600 6.087136
-0.795600 -12.729600 6.087136
-0.748800 -12.729600 6.087136
-0.702000 -12.729600 6.077411
-0.655200 -12.729600 6.075593
-0.608400 -12.729600 6.077411
-0.561600 -12.729600 6.090409
-0.514800 -12.729600 6.089637
-0.468000 -12.729600 6.095485
-0.421200 -12.729600 6.103640
-0.374400 -12.729600 6.105735
-0.327600 -12.729600 6.137699
-0.280800 -12.729600 6.141622
-0.234000 -12.729600 6.155457
-0.187200 -12.729600 6.170309
-0.140400 -12.729600 6.155457
-0.093600 -12.729600 6.191019
-0.046800 -12.729600 6.213454
0.000000 -12.729600 6.245217
0.046800 -12.729600 6.249239
0.093600 -12.729600 6.249299
0.140400 -12.729600 6.257620
0.187200 -12.729600 6.272289
0.234000 -12.729600 6.277833
0.280800 -12.729600 6.295466
0.327600 -12.729600 6.306234
0.374400 -12.729600 6.339998
0.421200 -12.729600 6.365532
0.468000 -12.729600 6.389559
0.514800 -12.729600 6.406938
0.561600 -12.729600 6.410925
0.608400 -12.729600 6.429906
0.655200 -12.729600 6.452388
0.702000 -12.729600 6.453392
0.748800 -12.729600 6.456151
0.795600 -12.729600 6.456609
0.842400 -12.729600 6.471351
0.889200 -12.729600 6.481187
0.936000 -12.729600 6.488606
0.982800 -12.729600 6.531030
1.029600 -12.729600 6.615366
1.076400 -12.729600 6.636280
1.123200 -12.729600 6.649986
1.170000 -12.729600 6.660490
1.216800 -12.729600 6.686667
1.263600 -12.729600 6.689278
1.310400 -12.729600 6.712334
1.357200 -12.729600 6.721830
1.404000 -12.729600 6.724049
1.450800 -12.729600 6.739438
1.497600 -12.729600 6.741355
1.544400 -12.729600 6.770965
1.591200 -12.729600 6.794474
1.638000 -12.729600 6.834691
1.684800 -12.729600 6.867322
1.731600 -12.729600 6.880996
1.778400 -12.729600 6.918265
1.825200 -12.729600 6.966731
1.872000 -12.729600 6.988044
1.918800 -12.729600 7.025607
1.965600 -12.729600 7.066016
2.012400 -12.729600 7.079526
2.059200 -12.729600 7.092149
2.106000 -12.729600 7.142725
2.152800 -12.729600 7.190143
2.199600 -12.729600 7.226767
2.246400 -12.729600 7.267026
2.293200 -12.729600 7.266919
2.340000 -12.729600 7.294266
2.386800 -12.729600 7.329320
2.433600 -12.729600 7.350293
2.480400 -12.729600 7.380070
2.527200 -12.729600 7.438613
2.574000 -12.729600 7.472476
2.620800 -12.729600 7.529322
2.667600 -12.729600 7.568750
2.714400 -12.729600 7.629252
2.761200 -12.729600 7.660230
2.808000 -12.729600 7.716846
2.854800 -12.729600 7.787116
2.901600 -12.729600 7.835847
2.948400 -12.729600 7.867951
2.995200 -12.729600 7.915988
3.042000 -12.729600 7.980781
3.088800 -12.729600 8.073206
3.135600 -12.729600 8.117421
3.182400 -12.729600 8.172930
3.229200 -12.729600 8.199314
3.276000 -12.729600 8.199314
3.322800 -12.729600 8.283574
3.369600 -12.729600 8.500071
3.416400 -12.729600 8.569214
3.463200 -12.729600 8.936984
13.197600 -12.729600 8.092035
13.244400 -12.729600 8.075337
13.291200 -12.729600 8.075004
13.338000 -12.729600 8.075004
13.384800 -12.729600 8.075603
13.431600 -12.729600 8.092734
13.478400 -12.729600 8.083916
13.525200 -12.729600 8.077830
13.572000 -12.729600 8.083916
13.618800 -12.729600 8.088989
13.665600 -12.729600 8.083916
13.712400 -12.729600 8.085948
13.759200 -12.729600 8.082900
13.806000 -12.729600 8.085948
13.852800 -12.729600 8.082900
13.899600 -12.729600 8.081170
13.946400 -12.729600 8.079628
13.993200 -12.729600 8.079628
14.040000 -12.729600 8.081170
14.086800 -12.729600 8.083942
14.133600 -12.729600 8.084020
14.180400 -12.729600 8.111073
14.227200 -12.729600 8.110745
14.274000 -12.729600 8.114790
14.320800 -12.729600 8.118478
14.367600 -12.729600 8.117729
14.414400 -12.729600 8.117729
14.461200 -12.729600 8.114561
14.508000 -12.729600 8.118478
14.554800 -12.729600 8.132425
14.601600 -12.729600 8.134872
14.648400 -12.729600 8.142265
14.695200 -12.729600 8.142265
14.742000 -12.729600 8.138178
14.788800 -12.729600 8.140674
14.835600 -12.729600 8.130376
14.882400 -12.729600 8.125783
14.929200 -12.729600 8.121338
14.976000 -12.729600 8.098652
15.022800 -12.729600 8.086390
15.678000 -12.729600 6.846894
15.724800 -12.729600 6.841280
15.771600 -12.729600 6.840525
15.818400 -12.729600 6.838844
15.865200 -12.729600 6.838844
15.912000 -12.729600 6.837570
15.958800 -12.729600 6.827269
16.005600 -12.729600 6.822633
16.052400 -12.729600 6.818208
16.099200 -12.729600 6.809239
16.146000 -12.729600 6.799319
16.192800 -12.729600 6.805454
16.239600 -12.729600 6.805984
16.286400 -12.729600 6.805454
16.333200 -12.729600 6.795036
16.380000 -12.729600 6.793433
16.426800 -12.729600 6.789906
16.473600 -12.729600 6.742069
16.660800 -12.729600 4.944031
16.707600 -12.729600 4.656635
16.754400 -12.729600 4.474256
16.801200 -12.729600 4.190206
-18.720000 -12.682800 0.000000
-18.673200 -12.682800 0.000000
-18.626400 -12.682800 0.000000
-18.579600 -12.682800 -7.347594
-18.532800 -12.682800 -7.321964
-18.486000 -12.682800 -7.306042
-18.439200 -12.682800 -7.285857
-18.392400 -12.682800 -7.293275
-18.345600 -12.682800 -7.293275
-18.298800 -12.682800 -7.305391
-18.252000 -12.682800 -7.305391
-18.205200 -12.682800 -7.305391
-18.158400 -12.682800 -7.269577
-18.111600 -12.682800 -7.269577
-18.064800 -12.682800 -7.251028
-18.018000 -12.682800 -7.251028
-17.971200 -12.682800 -7.258301
-17.924400 -12.682800 -7.256596
-17.877600 -12.682800 -7.252326
-17.830800 -12.682800 -7.256596
-17.784000 -12.682800 -7.256596
-17.737200 -12.682800 -7.236868
-17.690400 -12.682800 -7.231543
-17.643600 -12.682800 -7.198860
-17.596800 -12.682800 -7.135402
-17.550000 -12.682800 -7.103793
-17.503200 -12.682800 -7.040883
-15.958800 -12.682800 6.929237
-15.912000 -12.682800 6.943148
-15.865200 -12.682800 6.959574
-15.818400 -12.682800 6.976844
-15.771600 -12.682800 6.983385
-15.724800 -12.682800 6.989706
-15.678000 -12.682800 7.009599
-15.631200 -12.682800 7.024122
-15.584400 -12.682800 7.029078
-15.537600 -12.682800 7.042388
-15.490800 -12.682800 7.043186
-15.444000 -12.682800 7.047123
-15.397200 -12.682800 7.054264
-15.350400 -12.682800 7.059653
-15.303600 -12.682800 7.060988
-15.256800 -12.682800 7.061300
-15.210000 -12.682800 7.061300
-15.163200 -12.682800 7.065317
-15.116400 -12.682800 7.066192
-15.069600 -12.682800 7.069664
-15.022800 -12.682800 7.065317
-14.976000 -12.682800 7.069664
-14.929200 -12.682800 7.073325
-14.882400 -12.682800 7.081295
-14.835600 -12.682800 7.084781
-14.788800 -12.682800 7.084665
-14.742000 -12.682800 7.086469
-14.695200 -12.682800 7.090158
-14.648400 -12.682800 7.090158
-14.601600 -12.682800 7.093155
-14.554800 -12.682800 7.095027
-14.508000 -12.682800 7.098526
-14.461200 -12.682800 7.102650
-14.414400 -12.682800 7.102496
-14.367600 -12.682800 7.102650
-14.320800 -12.682800 7.104430
-14.274000 -12.682800 7.106029
-14.227200 -12.682800 7.108105
-14.180400 -12.682800 7.112172
-14.133600 -12.682800 7.126352
-14.086800 -12.682800 7.155978
-14.040000 -12.682800 7.230047
-10.576800 -12.682800 8.238275
-10.530000 -12.682800 8.121644
-10.483200 -12.682800 8.077637
-10.436400 -12.682800 8.073443
-10.389600 -12.682800 8.050529
-10.342800 -12.682800 8.011437
-10.296000 -12.682800 7.968173
-10.249200 -12.682800 7.945018
-10.202400 -12.682800 7.900330
-10.155600 -12.682800 7.812769
-10.108800 -12.682800 7.773792
-10.062000 -12.682800 7.732951
-10.015200 -12.682800 7.692133
-9.968400 -12.682800 7.664708
-9.921600 -12.682800 7.649479
-9.874800 -12.682800 7.619154
-9.828000 -12.682800 7.585354
-9.781200 -12.682800 7.554206
-9.734400 -12.682800 7.540899
-9.687600 -12.682800 7.488192
-9.640800 -12.682800 7.463715
-9.594000 -12.682800 7.416826
-9.547200 -12.682800 7.397058
-9.500400 -12.682800 7.365847
-9.453600 -12.682800 7.344048
-9.406800 -12.682800 7.312073
-9.360000 -12.682800 7.282428
-9.313200 -12.682800 7.247424
-9.266400 -12.682800 7.238844
-9.219600 -12.682800 7.220682
-9.172800 -12.682800 7.169621
-9.126000 -12.682800 7.127779
-9.079200 -12.682800 7.111082
-9.032400 -12.682800 7.083292
-8.985600 -12.682800 7.046237
-8.938800 -12.682800 7.013763
-8.892000 -12.682800 6.967499
-8.845200 -12.682800 6.942724
-8.798400 -12.682800 6.934739
-8.751600 -12.682800 6.929508
-8.704800 -12.682800 6.906618
-8.658000 -12.682800 6.887730
-8.611200 -12.682800 6.854954
-8.564400 -12.682800 6.828181
-8.517600 -12.682800 6.812411
-8.470800 -12.682800 6.787887
-8.424000 -12.682800 6.777424
-8.377200 -12.682800 6.746747
-8.330400 -12.682800 6.729220
-8.283600 -12.682800 6.719485
-8.236800 -12.682800 6.701657
-8.190000 -12.682800 6.693343
-8.143200 -12.682800 6.663968
-8.096400 -12.682800 6.629888
-8.049600 -12.682800 6.615341
-8.002800 -12.682800 6.613873
-7.956000 -12.682800 6.602368
-7.909200 -12.682800 6.591038
-7.862400 -12.682800 6.573000
-7.815600 -12.682800 6.565466
-7.768800 -12.682800 6.545346
-7.722000 -12.682800 6.505796
-7.675200 -12.682800 6.482515
-7.628400 -12.682800 6.476950
-7.581600 -12.682800 6.446105
-7.534800 -12.682800 6.433257
-7.488000 -12.682800 6.413216
-7.441200 -12.682800 6.377490
-7.394400 -12.682800 6.362336
-7.347600 -12.682800 6.353483
-7.300800 -12.682800 6.348665
-7.254000 -12.682800 6.348370
-7.207200 -12.682800 6.338047
-7.160400 -12.682800 6.323852
-7.113600 -12.682800 6.314211
-7.066800 -12.682800 6.288603
-7.020000 -12.682800 6.254782
-6.973200 -12.682800 6.224843
-6.926400 -12.682800 6.217856
-6.879600 -12.682800 6.210299
-6.832800 -12.682800 6.168375
-6.786000 -12.682800 6.165330
-6.739200 -12.682800 6.156134
-6.692400 -12.682800 6.156134
-6.645600 -12.682800 6.142058
-6.598800 -12.682800 6.120638
-6.552000 -12.682800 6.113860
-6.505200 -12.682800 6.118342
-6.458400 -12.682800 6.113860
-6.411600 -12.682800 6.118342
-6.364800 -12.682800 6.113805
-6.318000 -12.682800 6.109685
-6.271200 -12.682800 6.109685
-6.224400 -12.682800 6.070062
-6.177600 -12.682800 6.061114
-6.130800 -12.682800 6.055605
-6.084000 -12.682800 6.030033
-6.037200 -12.682800 6.015068
-5.990400 -12.682800 6.014146
-5.943600 -12.682800 6.008776
-5.896800 -12.682800 6.004678
-5.850000 -12.682800 5.978451
-5.803200 -12.682800 5.978451
-5.756400 -12.682800 5.976471
-5.709600 -12.682800 5.976471
-5.662800 -12.682800 5.982674
-5.616000 -12.682800 5.948632
-5.569200 -12.682800 5.945108
-5.522400 -12.682800 5.933818
-5.475600 -12.682800 5.909800
-5.428800 -12.682800 5.900741
-5.382000 -12.682800 5.884368
-5.335200 -12.682800 5.877176
-5.288400 -12.682800 5.870358
-5.241600 -12.682800 5.867136
-5.194800 -12.682800 5.854889
-5.148000 -12.682800 5.856665
-5.101200 -12.682800 5.867934
-5.054400 -12.682800 5.884322
-5.007600 -12.682800 5.869770
-4.960800 -12.682800 5.899186
-4.914000 -12.682800 5.899186
-4.867200 -12.682800 5.893921
-4.820400 -12.682800 5.870358
-4.773600 -12.682800 5.870358
-4.726800 -12.682800 5.870358
-4.680000 -12.682800 5.879389
-4.633200 -12.682800 5.863792
-4.586400 -12.682800 5.863763
-4.539600 -12.682800 5.851601
-4.492800 -12.682800 5.851601
-4.446000 -12.682800 5.851601
-4.399200 -12.682800 5.851601
-4.352400 -12.682800 5.821390
-4.305600 -12.682800 5.821390
-4.258800 -12.682800 5.820966
-4.212000 -12.682800 5.838101
-4.165200 -12.682800 5.817875
-4.118400 -12.682800 5.794870
-4.071600 -12.682800 5.799555
-4.024800 -12.682800 5.806166
-3.978000 -12.682800 5.817875
-3.931200 -12.682800 5.806166
-3.884400 -12.682800 5.807371
-3.837600 -12.682800 5.838301
-3.790800 -12.682800 5.840004
-3.744000 -12.682800 5.849199
-3.697200 -12.682800 5.856079
-3.650400 -12.682800 5.847850
-3.603600 -12.682800 5.840004
-3.556800 -12.682800 5.835315
-3.510000 -12.682800 5.829649
-3.463200 -12.682800 5.818375
-3.416400 -12.682800 5.802976
-3.369600 -12.682800 5.781501
-3.322800 -12.682800 5.799517
-3.276000 -12.682800 5.806040
-3.229200 -12.682800 5.802976
-3.182400 -12.682800 5.799517
-3.135600 -12.682800 5.806040
-3.088800 -12.682800 5.791489
-3.042000 -12.682800 5.795667
-2.995200 -12.682800 5.791489
-2.948400 -12.682800 5.791489
-2.901600 -12.682800 5.791489
-2.854800 -12.682800 5.791489
-2.808000 -12.682800 5.795667
-2.761200 -12.682800 5.797961
-2.714400 -12.682800 5.800860
-2.667600 -12.682800 5.784205
-2.620800 -12.682800 5.798316
-2.574000 -12.682800 5.804439
-2.527200 -12.682800 5.814128
-2.480400 -12.682800 5.814128
-2.433600 -12.682800 5.826624
-2.386800 -12.682800 5.835504
-2.340000 -12.682800 5.840580
-2.293200 -12.682800 5.835504
-2.246400 -12.682800 5.835253
-2.199600 -12.682800 5.835253
-2.152800 -12.682800 5.840991
-2.106000 -12.682800 5.840991
-2.059200 -12.682800 5.840991
-2.012400 -12.682800 5.859873
-1.965600 -12.682800 5.864129
-1.918800 -12.682800 5.860311
-1.872000 -12.682800 5.863018
-1.825200 -12.682800 5.860311
-1.778400 -12.682800 5.866571
-1.731600 -12.682800 5.888730
-1.684800 -12.682800 5.877315
-1.638000 -12.682800 5.868615
-1.591200 -12.682800 5.907031
-1.544400 -12.682800 5.910808
-1.497600 -12.682800 5.922940
-1.450800 -12.682800 5.924108
-1.404000 -12.682800 5.937274
-1.357200 -12.682800 5.937274
-1.310400 -12.682800 5.937274
-1.263600 -12.682800 5.931793
-1.216800 -12.682800 5.934543
-1.170000 -12.682800 5.937274
-1.123200 -12.682800 5.948251
-1.076400 -12.682800 5.957275
-1.029600 -12.682800 5.988164
-0.982800 -12.682800 6.033379
-0.936000 -12.682800 6.056316
-0.889200 -12.682800 6.062902
-0.842400 -12.682800 6.086547
-0.795600 -12.682800 6.089377
-0.748800 -12.682800 6.089377
-0.702000 -12.682800 6.087136
-0.655200 -12.682800 6.077411
-0.608400 -12.682800 6.077411
-0.561600 -12.682800 6.095485
-0.514800 -12.682800 6.090409
-0.468000 -12.682800 6.095485
-0.421200 -12.682800 6.104702
-0.374400 -12.682800 6.110924
-0.327600 -12.682800 6.121002
-0.280800 -12.682800 6.141541
-0.234000 -12.682800 6.141622
-0.187200 -12.682800 6.141541
-0.140400 -12.682800 6.141541
-0.093600 -12.682800 6.163888
-0.046800 -12.682800 6.207715
0.000000 -12.682800 6.238093
0.046800 -12.682800 6.249239
0.093600 -12.682800 6.249299
0.140400 -12.682800 6.260464
0.187200 -12.682800 6.272289
0.234000 -12.682800 6.277833
0.280800 -12.682800 6.295466
0.327600 -12.682800 6.308094
0.374400 -12.682800 6.349364
0.421200 -12.682800 6.365532
0.468000 -12.682800 6.380146
0.514800 -12.682800 6.405354
0.561600 -12.682800 6.408305
0.608400 -12.682800 6.424801
0.655200 -12.682800 6.441743
0.702000 -12.682800 6.452388
0.748800 -12.682800 6.456151
0.795600 -12.682800 6.456609
0.842400 -12.682800 6.476623
0.889200 -12.682800 6.488227
0.936000 -12.682800 6.495916
0.982800 -12.682800 6.520847
1.029600 -12.682800 6.595825
1.076400 -12.682800 6.623821
1.123200 -12.682800 6.637204
1.170000 -12.682800 6.652635
1.216800 -12.682800 6.664586
1.263600 -12.682800 6.683766
1.310400 -12.682800 6.712334
1.357200 -12.682800 6.722774
1.404000 -12.682800 6.727441
1.450800 -12.682800 6.740129
1.497600 -12.682800 6.743980
1.544400 -12.682800 6.782693
1.591200 -12.682800 6.809306
1.638000 -12.682800 6.844735
1.684800 -12.682800 6.880801
1.731600 -12.682800 6.880996
1.778400 -12.682800 6.906267
1.825200 -12.682800 6.966731
1.872000 -12.682800 6.988044
1.918800 -12.682800 7.043239
1.965600 -12.682800 7.068100
2.012400 -12.682800 7.079526
2.059200 -12.682800 7.095213
2.106000 -12.682800 7.142725
2.152800 -12.682800 7.199387
2.199600 -12.682800 7.232526
2.246400 -12.682800 7.264353
2.293200 -12.682800 7.264353
2.340000 -12.682800 7.293971
2.386800 -12.682800 7.329320
2.433600 -12.682800 7.350293
2.480400 -12.682800 7.375868
2.527200 -12.682800 7.435743
2.574000 -12.682800 7.471219
2.620800 -12.682800 7.539183
2.667600 -12.682800 7.568750
2.714400 -12.682800 7.626299
2.761200 -12.682800 7.659894
2.808000 -12.682800 7.715679
2.854800 -12.682800 7.761275
2.901600 -12.682800 7.830763
2.948400 -12.682800 7.868405
2.995200 -12.682800 7.955573
3.042000 -12.682800 7.980781
3.088800 -12.682800 8.073206
3.135600 -12.682800 8.115982
3.182400 -12.682800 8.169486
3.229200 -12.682800 8.198142
3.276000 -12.682800 8.199062
3.322800 -12.682800 8.274122
3.369600 -12.682800 8.496487
3.416400 -12.682800 8.648364
3.463200 -12.682800 9.091504
13.197600 -12.682800 8.113030
13.244400 -12.682800 8.084367
13.291200 -12.682800 8.077830
13.338000 -12.682800 8.075337
13.384800 -12.682800 8.077830
13.431600 -12.682800 8.092734
13.478400 -12.682800 8.075004
13.525200 -12.682800 8.074791
13.572000 -12.682800 8.083916
13.618800 -12.682800 8.089128
13.665600 -12.682800 8.091540
13.712400 -12.682800 8.091540
13.759200 -12.682800 8.083916
13.806000 -12.682800 8.087153
13.852800 -12.682800 8.082900
[truncated: 6,047,625 more chars]
