# Supplementary material for: Case study of 3D fingerprints applications
Source: PLoS One. 2017 Apr 11;12(4):e0175261. doi: 10.1371/journal.pone.0175261 (PMC5388323; doi:10.1371/journal.pone.0175261)
Supplement: S1 Database — (ZIP) [file pone.0175261.s001.zip › S1_Database/S1_Database_Session1-3D finger point cloud data/cjr_l4_g_1.txt]

-18.720000 -14.040000 0.000000
-18.673200 -14.040000 0.000000
-18.626400 -14.040000 0.000000
-18.579600 -14.040000 0.000000
-18.532800 -14.040000 0.000000
-18.486000 -14.040000 0.000000
-18.439200 -14.040000 0.000000
-18.392400 -14.040000 0.000000
-18.345600 -14.040000 0.000000
-18.298800 -14.040000 0.000000
-18.252000 -14.040000 0.000000
-18.205200 -14.040000 0.000000
-18.158400 -14.040000 0.000000
-18.111600 -14.040000 0.000000
-18.064800 -14.040000 0.000000
-18.018000 -14.040000 0.000000
-17.971200 -14.040000 0.000000
-17.924400 -14.040000 0.000000
-17.877600 -14.040000 0.000000
-17.830800 -14.040000 0.000000
-17.784000 -14.040000 0.000000
-17.737200 -14.040000 0.000000
-17.690400 -14.040000 0.000000
-17.643600 -14.040000 0.000000
-17.596800 -14.040000 0.000000
-17.550000 -14.040000 0.000000
-17.503200 -14.040000 0.000000
-17.456400 -14.040000 0.000000
-17.409600 -14.040000 0.000000
-17.362800 -14.040000 0.000000
-17.316000 -14.040000 0.000000
-17.269200 -14.040000 0.000000
-17.222400 -14.040000 0.000000
-17.175600 -14.040000 0.000000
-17.128800 -14.040000 0.000000
-17.082000 -14.040000 0.000000
-17.035200 -14.040000 0.000000
-16.988400 -14.040000 0.000000
-16.941600 -14.040000 0.000000
-16.894800 -14.040000 0.000000
-16.848000 -14.040000 0.000000
-16.801200 -14.040000 0.000000
-16.754400 -14.040000 0.000000
-16.707600 -14.040000 0.000000
-16.660800 -14.040000 0.000000
-16.286400 -14.040000 0.000000
-16.239600 -14.040000 0.000000
-15.022800 -14.040000 0.000000
-14.976000 -14.040000 0.000000
-14.929200 -14.040000 0.000000
-14.882400 -14.040000 0.000000
-14.835600 -14.040000 0.000000
-14.788800 -14.040000 0.000000
-14.742000 -14.040000 0.000000
-14.695200 -14.040000 0.000000
-14.648400 -14.040000 0.000000
-14.601600 -14.040000 0.000000
-14.554800 -14.040000 0.000000
-14.508000 -14.040000 0.000000
-14.461200 -14.040000 0.000000
-14.414400 -14.040000 0.000000
-14.367600 -14.040000 0.000000
-14.320800 -14.040000 0.000000
-14.274000 -14.040000 0.000000
-14.227200 -14.040000 0.000000
-14.180400 -14.040000 0.000000
-14.133600 -14.040000 0.000000
-14.086800 -14.040000 0.000000
-14.040000 -14.040000 0.000000
-13.993200 -14.040000 0.000000
-13.946400 -14.040000 0.000000
-13.899600 -14.040000 0.000000
-13.852800 -14.040000 0.000000
-13.806000 -14.040000 0.000000
-13.759200 -14.040000 0.000000
-13.712400 -14.040000 0.000000
-13.665600 -14.040000 0.000000
-13.618800 -14.040000 0.000000
-13.572000 -14.040000 0.000000
-13.525200 -14.040000 0.000000
-13.478400 -14.040000 0.000000
-13.431600 -14.040000 0.000000
-13.384800 -14.040000 0.000000
-13.338000 -14.040000 0.000000
-13.291200 -14.040000 0.000000
-13.244400 -14.040000 0.000000
-13.197600 -14.040000 0.000000
-13.150800 -14.040000 0.000000
-13.104000 -14.040000 0.000000
-13.057200 -14.040000 0.000000
-13.010400 -14.040000 0.000000
-12.963600 -14.040000 0.000000
-7.815600 -14.040000 0.000000
-7.768800 -14.040000 0.000000
-7.722000 -14.040000 0.000000
-7.675200 -14.040000 0.000000
-7.628400 -14.040000 0.000000
-7.581600 -14.040000 0.000000
-7.534800 -14.040000 0.000000
-7.488000 -14.040000 0.000000
-7.441200 -14.040000 0.000000
-7.394400 -14.040000 0.000000
-7.347600 -14.040000 0.000000
-7.300800 -14.040000 0.000000
-7.254000 -14.040000 0.000000
-7.207200 -14.040000 0.000000
-7.160400 -14.040000 0.000000
-7.113600 -14.040000 0.000000
-7.066800 -14.040000 0.000000
-7.020000 -14.040000 0.000000
-6.973200 -14.040000 0.000000
-6.926400 -14.040000 0.000000
-6.879600 -14.040000 0.000000
-6.832800 -14.040000 0.000000
-6.786000 -14.040000 0.000000
-6.739200 -14.040000 0.000000
-6.692400 -14.040000 0.000000
-6.645600 -14.040000 0.000000
-6.598800 -14.040000 0.000000
-6.552000 -14.040000 0.000000
-6.505200 -14.040000 0.000000
-6.458400 -14.040000 0.000000
-6.411600 -14.040000 0.000000
-6.364800 -14.040000 0.000000
-6.318000 -14.040000 0.000000
-6.271200 -14.040000 0.000000
-6.224400 -14.040000 0.000000
-6.177600 -14.040000 0.000000
-6.130800 -14.040000 0.000000
-6.084000 -14.040000 0.000000
-6.037200 -14.040000 0.000000
-5.990400 -14.040000 0.000000
-5.943600 -14.040000 0.000000
-5.896800 -14.040000 0.000000
-5.850000 -14.040000 0.000000
-5.803200 -14.040000 0.000000
-5.756400 -14.040000 0.000000
-5.709600 -14.040000 0.000000
-5.662800 -14.040000 0.000000
-5.616000 -14.040000 0.000000
-5.569200 -14.040000 0.000000
-5.522400 -14.040000 0.000000
-5.475600 -14.040000 0.000000
-5.428800 -14.040000 0.000000
-5.382000 -14.040000 0.000000
-5.335200 -14.040000 0.000000
-5.288400 -14.040000 0.000000
-5.241600 -14.040000 0.000000
-5.194800 -14.040000 0.000000
-5.148000 -14.040000 0.000000
-5.101200 -14.040000 0.000000
-5.054400 -14.040000 0.000000
-5.007600 -14.040000 0.000000
-4.960800 -14.040000 0.000000
-4.914000 -14.040000 0.000000
-4.867200 -14.040000 0.000000
-4.820400 -14.040000 0.000000
-4.773600 -14.040000 0.000000
-4.726800 -14.040000 0.000000
-4.680000 -14.040000 0.000000
-4.633200 -14.040000 0.000000
-4.586400 -14.040000 0.000000
-4.539600 -14.040000 0.000000
-4.492800 -14.040000 0.000000
-4.446000 -14.040000 0.000000
-4.399200 -14.040000 0.000000
-4.352400 -14.040000 0.000000
-4.305600 -14.040000 0.000000
-4.258800 -14.040000 0.000000
-4.212000 -14.040000 0.000000
-4.165200 -14.040000 0.000000
-4.118400 -14.040000 0.000000
-4.071600 -14.040000 0.000000
-4.024800 -14.040000 0.000000
-3.978000 -14.040000 0.000000
-3.931200 -14.040000 0.000000
-3.884400 -14.040000 0.000000
-3.837600 -14.040000 0.000000
-3.790800 -14.040000 0.000000
-3.744000 -14.040000 0.000000
-3.697200 -14.040000 0.000000
-3.650400 -14.040000 0.000000
-3.603600 -14.040000 0.000000
-3.556800 -14.040000 0.000000
-3.510000 -14.040000 0.000000
-3.463200 -14.040000 0.000000
-3.416400 -14.040000 0.000000
-3.369600 -14.040000 0.000000
-3.322800 -14.040000 0.000000
-3.276000 -14.040000 0.000000
-3.229200 -14.040000 0.000000
-3.182400 -14.040000 0.000000
-3.135600 -14.040000 0.000000
-3.088800 -14.040000 0.000000
-3.042000 -14.040000 0.000000
-2.995200 -14.040000 0.000000
-2.948400 -14.040000 0.000000
-2.901600 -14.040000 0.000000
-2.854800 -14.040000 0.000000
-2.808000 -14.040000 0.000000
-2.761200 -14.040000 0.000000
-2.714400 -14.040000 0.000000
-2.667600 -14.040000 0.000000
-2.620800 -14.040000 0.000000
-2.574000 -14.040000 0.000000
-2.527200 -14.040000 0.000000
-2.480400 -14.040000 0.000000
-2.433600 -14.040000 0.000000
-2.386800 -14.040000 0.000000
-2.340000 -14.040000 0.000000
-2.293200 -14.040000 0.000000
-2.246400 -14.040000 0.000000
-2.199600 -14.040000 0.000000
-2.152800 -14.040000 0.000000
-2.106000 -14.040000 0.000000
-2.059200 -14.040000 0.000000
-2.012400 -14.040000 0.000000
-1.965600 -14.040000 0.000000
-1.918800 -14.040000 0.000000
-1.872000 -14.040000 0.000000
-1.825200 -14.040000 0.000000
-1.778400 -14.040000 0.000000
-1.731600 -14.040000 0.000000
-1.684800 -14.040000 0.000000
-1.638000 -14.040000 0.000000
-1.591200 -14.040000 0.000000
-1.544400 -14.040000 0.000000
-1.497600 -14.040000 0.000000
-1.450800 -14.040000 0.000000
-1.404000 -14.040000 0.000000
-1.357200 -14.040000 0.000000
-1.310400 -14.040000 0.000000
-1.263600 -14.040000 0.000000
-1.216800 -14.040000 0.000000
-1.170000 -14.040000 0.000000
-1.123200 -14.040000 0.000000
-1.076400 -14.040000 0.000000
-1.029600 -14.040000 0.000000
-0.982800 -14.040000 0.000000
-0.936000 -14.040000 0.000000
-0.889200 -14.040000 0.000000
-0.842400 -14.040000 0.000000
-0.795600 -14.040000 0.000000
-0.748800 -14.040000 0.000000
-0.702000 -14.040000 0.000000
-0.655200 -14.040000 0.000000
-0.608400 -14.040000 0.000000
-0.561600 -14.040000 0.000000
-0.514800 -14.040000 0.000000
-0.468000 -14.040000 0.000000
-0.421200 -14.040000 0.000000
-0.374400 -14.040000 0.000000
-0.327600 -14.040000 0.000000
-0.280800 -14.040000 0.000000
-0.234000 -14.040000 0.000000
-0.187200 -14.040000 0.000000
-0.140400 -14.040000 0.000000
-0.093600 -14.040000 0.000000
-0.046800 -14.040000 0.000000
0.000000 -14.040000 0.000000
0.046800 -14.040000 0.000000
0.093600 -14.040000 0.000000
0.140400 -14.040000 0.000000
0.187200 -14.040000 0.000000
0.234000 -14.040000 0.000000
0.280800 -14.040000 0.000000
0.327600 -14.040000 0.000000
0.374400 -14.040000 0.000000
0.421200 -14.040000 0.000000
0.468000 -14.040000 0.000000
0.514800 -14.040000 0.000000
0.561600 -14.040000 0.000000
0.608400 -14.040000 0.000000
0.655200 -14.040000 0.000000
0.702000 -14.040000 0.000000
0.748800 -14.040000 0.000000
0.795600 -14.040000 0.000000
0.842400 -14.040000 0.000000
0.889200 -14.040000 0.000000
0.936000 -14.040000 0.000000
0.982800 -14.040000 0.000000
1.029600 -14.040000 0.000000
1.076400 -14.040000 0.000000
1.123200 -14.040000 0.000000
1.170000 -14.040000 0.000000
1.216800 -14.040000 0.000000
1.263600 -14.040000 0.000000
1.310400 -14.040000 0.000000
1.357200 -14.040000 0.000000
1.404000 -14.040000 0.000000
1.450800 -14.040000 0.000000
1.497600 -14.040000 0.000000
1.544400 -14.040000 0.000000
1.591200 -14.040000 0.000000
1.638000 -14.040000 0.000000
1.684800 -14.040000 0.000000
1.731600 -14.040000 0.000000
1.778400 -14.040000 0.000000
1.825200 -14.040000 0.000000
1.872000 -14.040000 0.000000
1.918800 -14.040000 0.000000
1.965600 -14.040000 0.000000
2.012400 -14.040000 0.000000
2.059200 -14.040000 0.000000
2.106000 -14.040000 0.000000
2.152800 -14.040000 0.000000
2.199600 -14.040000 0.000000
2.246400 -14.040000 0.000000
2.293200 -14.040000 0.000000
2.340000 -14.040000 0.000000
2.386800 -14.040000 0.000000
2.433600 -14.040000 0.000000
2.480400 -14.040000 0.000000
2.527200 -14.040000 0.000000
2.574000 -14.040000 0.000000
2.620800 -14.040000 0.000000
2.667600 -14.040000 0.000000
2.714400 -14.040000 0.000000
2.761200 -14.040000 0.000000
2.808000 -14.040000 0.000000
2.854800 -14.040000 0.000000
2.901600 -14.040000 0.000000
2.948400 -14.040000 0.000000
2.995200 -14.040000 0.000000
3.042000 -14.040000 0.000000
3.088800 -14.040000 0.000000
3.135600 -14.040000 0.000000
3.182400 -14.040000 0.000000
3.229200 -14.040000 0.000000
3.276000 -14.040000 0.000000
3.322800 -14.040000 0.000000
3.369600 -14.040000 0.000000
3.416400 -14.040000 0.000000
3.463200 -14.040000 0.000000
3.510000 -14.040000 0.000000
3.556800 -14.040000 0.000000
3.603600 -14.040000 0.000000
3.650400 -14.040000 0.000000
3.697200 -14.040000 0.000000
3.744000 -14.040000 0.000000
3.790800 -14.040000 0.000000
3.837600 -14.040000 0.000000
3.884400 -14.040000 0.000000
3.931200 -14.040000 0.000000
3.978000 -14.040000 0.000000
4.024800 -14.040000 0.000000
4.071600 -14.040000 0.000000
4.118400 -14.040000 0.000000
4.165200 -14.040000 0.000000
4.212000 -14.040000 0.000000
12.121200 -14.040000 0.000000
12.168000 -14.040000 0.000000
12.214800 -14.040000 0.000000
12.261600 -14.040000 0.000000
12.308400 -14.040000 0.000000
12.355200 -14.040000 0.000000
12.402000 -14.040000 0.000000
12.448800 -14.040000 0.000000
12.495600 -14.040000 0.000000
12.542400 -14.040000 0.000000
12.589200 -14.040000 0.000000
12.636000 -14.040000 0.000000
12.682800 -14.040000 0.000000
12.729600 -14.040000 0.000000
12.776400 -14.040000 0.000000
12.823200 -14.040000 0.000000
12.870000 -14.040000 0.000000
12.916800 -14.040000 0.000000
12.963600 -14.040000 0.000000
13.010400 -14.040000 0.000000
13.057200 -14.040000 0.000000
13.104000 -14.040000 0.000000
13.150800 -14.040000 0.000000
13.197600 -14.040000 0.000000
13.244400 -14.040000 0.000000
13.291200 -14.040000 0.000000
13.338000 -14.040000 0.000000
13.384800 -14.040000 0.000000
13.431600 -14.040000 0.000000
13.478400 -14.040000 0.000000
13.525200 -14.040000 0.000000
13.572000 -14.040000 0.000000
13.618800 -14.040000 0.000000
13.665600 -14.040000 0.000000
13.712400 -14.040000 0.000000
13.759200 -14.040000 0.000000
13.806000 -14.040000 0.000000
13.852800 -14.040000 0.000000
13.899600 -14.040000 0.000000
13.946400 -14.040000 0.000000
13.993200 -14.040000 0.000000
14.040000 -14.040000 0.000000
14.086800 -14.040000 0.000000
14.133600 -14.040000 0.000000
14.882400 -14.040000 0.000000
14.929200 -14.040000 0.000000
14.976000 -14.040000 0.000000
15.022800 -14.040000 0.000000
15.069600 -14.040000 0.000000
15.116400 -14.040000 0.000000
15.163200 -14.040000 0.000000
15.256800 -14.040000 0.000000
15.303600 -14.040000 0.000000
15.350400 -14.040000 0.000000
15.397200 -14.040000 0.000000
15.444000 -14.040000 0.000000
15.490800 -14.040000 0.000000
15.537600 -14.040000 0.000000
15.818400 -14.040000 0.000000
15.865200 -14.040000 0.000000
16.473600 -14.040000 0.000000
16.520400 -14.040000 0.000000
-18.720000 -13.993200 0.000000
-18.673200 -13.993200 0.000000
-18.626400 -13.993200 0.000000
-18.579600 -13.993200 0.000000
-18.532800 -13.993200 0.000000
-18.486000 -13.993200 0.000000
-18.439200 -13.993200 0.000000
-18.392400 -13.993200 0.000000
-18.345600 -13.993200 0.000000
-18.298800 -13.993200 0.000000
-18.252000 -13.993200 0.000000
-18.205200 -13.993200 0.000000
-18.158400 -13.993200 0.000000
-18.111600 -13.993200 0.000000
-18.064800 -13.993200 0.000000
-18.018000 -13.993200 0.000000
-17.971200 -13.993200 0.000000
-17.924400 -13.993200 0.000000
-17.877600 -13.993200 0.000000
-17.830800 -13.993200 0.000000
-17.784000 -13.993200 0.000000
-17.737200 -13.993200 0.000000
-17.690400 -13.993200 0.000000
-17.643600 -13.993200 0.000000
-17.596800 -13.993200 0.000000
-17.550000 -13.993200 0.000000
-17.503200 -13.993200 0.000000
-17.456400 -13.993200 0.000000
-17.409600 -13.993200 0.000000
-17.362800 -13.993200 0.000000
-17.316000 -13.993200 0.000000
-17.269200 -13.993200 0.000000
-17.222400 -13.993200 0.000000
-17.175600 -13.993200 0.000000
-17.128800 -13.993200 0.000000
-17.082000 -13.993200 0.000000
-17.035200 -13.993200 0.000000
-16.988400 -13.993200 0.000000
-16.941600 -13.993200 0.000000
-16.894800 -13.993200 0.000000
-16.848000 -13.993200 0.000000
-16.801200 -13.993200 0.000000
-16.754400 -13.993200 0.000000
-16.707600 -13.993200 0.000000
-15.069600 -13.993200 0.000000
-15.022800 -13.993200 0.000000
-14.976000 -13.993200 0.000000
-14.929200 -13.993200 0.000000
-14.882400 -13.993200 0.000000
-14.835600 -13.993200 0.000000
-14.788800 -13.993200 0.000000
-14.742000 -13.993200 0.000000
-14.695200 -13.993200 0.000000
-14.648400 -13.993200 0.000000
-14.601600 -13.993200 0.000000
-14.554800 -13.993200 0.000000
-14.508000 -13.993200 0.000000
-14.461200 -13.993200 0.000000
-14.414400 -13.993200 0.000000
-14.367600 -13.993200 0.000000
-14.320800 -13.993200 0.000000
-14.274000 -13.993200 0.000000
-14.227200 -13.993200 0.000000
-14.180400 -13.993200 0.000000
-14.133600 -13.993200 0.000000
-14.086800 -13.993200 0.000000
-14.040000 -13.993200 0.000000
-13.993200 -13.993200 0.000000
-13.946400 -13.993200 0.000000
-13.899600 -13.993200 0.000000
-13.852800 -13.993200 0.000000
-13.806000 -13.993200 0.000000
-13.759200 -13.993200 0.000000
-13.712400 -13.993200 0.000000
-13.665600 -13.993200 0.000000
-13.618800 -13.993200 0.000000
-13.572000 -13.993200 0.000000
-13.525200 -13.993200 0.000000
-13.478400 -13.993200 0.000000
-13.431600 -13.993200 0.000000
-13.384800 -13.993200 0.000000
-13.338000 -13.993200 0.000000
-13.291200 -13.993200 0.000000
-13.244400 -13.993200 0.000000
-13.197600 -13.993200 0.000000
-13.150800 -13.993200 0.000000
-13.104000 -13.993200 0.000000
-13.057200 -13.993200 0.000000
-13.010400 -13.993200 0.000000
-7.815600 -13.993200 0.000000
-7.768800 -13.993200 0.000000
-7.722000 -13.993200 0.000000
-7.675200 -13.993200 0.000000
-7.628400 -13.993200 0.000000
-7.581600 -13.993200 0.000000
-7.534800 -13.993200 0.000000
-7.488000 -13.993200 0.000000
-7.441200 -13.993200 0.000000
-7.394400 -13.993200 0.000000
-7.347600 -13.993200 0.000000
-7.300800 -13.993200 0.000000
-7.254000 -13.993200 0.000000
-7.207200 -13.993200 0.000000
-7.160400 -13.993200 0.000000
-7.113600 -13.993200 0.000000
-7.066800 -13.993200 0.000000
-7.020000 -13.993200 0.000000
-6.973200 -13.993200 0.000000
-6.926400 -13.993200 0.000000
-6.879600 -13.993200 0.000000
-6.832800 -13.993200 0.000000
-6.786000 -13.993200 0.000000
-6.739200 -13.993200 0.000000
-6.692400 -13.993200 0.000000
-6.645600 -13.993200 0.000000
-6.598800 -13.993200 0.000000
-6.552000 -13.993200 0.000000
-6.505200 -13.993200 0.000000
-6.458400 -13.993200 0.000000
-6.411600 -13.993200 0.000000
-6.364800 -13.993200 0.000000
-6.318000 -13.993200 0.000000
-6.271200 -13.993200 0.000000
-6.224400 -13.993200 0.000000
-6.177600 -13.993200 0.000000
-6.130800 -13.993200 0.000000
-6.084000 -13.993200 0.000000
-6.037200 -13.993200 0.000000
-5.990400 -13.993200 0.000000
-5.943600 -13.993200 0.000000
-5.896800 -13.993200 0.000000
-5.850000 -13.993200 0.000000
-5.803200 -13.993200 0.000000
-5.756400 -13.993200 0.000000
-5.709600 -13.993200 0.000000
-5.662800 -13.993200 0.000000
-5.616000 -13.993200 0.000000
-5.569200 -13.993200 0.000000
-5.522400 -13.993200 0.000000
-5.475600 -13.993200 0.000000
-5.428800 -13.993200 0.000000
-5.382000 -13.993200 0.000000
-5.335200 -13.993200 0.000000
-5.288400 -13.993200 0.000000
-5.241600 -13.993200 0.000000
-5.194800 -13.993200 0.000000
-5.148000 -13.993200 0.000000
-5.101200 -13.993200 0.000000
-5.054400 -13.993200 0.000000
-5.007600 -13.993200 0.000000
-4.960800 -13.993200 0.000000
-4.914000 -13.993200 0.000000
-4.867200 -13.993200 0.000000
-4.820400 -13.993200 0.000000
-4.773600 -13.993200 0.000000
-4.726800 -13.993200 0.000000
-4.680000 -13.993200 0.000000
-4.633200 -13.993200 0.000000
-4.586400 -13.993200 0.000000
-4.539600 -13.993200 0.000000
-4.492800 -13.993200 0.000000
-4.446000 -13.993200 0.000000
-4.399200 -13.993200 0.000000
-4.352400 -13.993200 0.000000
-4.305600 -13.993200 0.000000
-4.258800 -13.993200 0.000000
-4.212000 -13.993200 0.000000
-4.165200 -13.993200 0.000000
-4.118400 -13.993200 0.000000
-4.071600 -13.993200 0.000000
-4.024800 -13.993200 0.000000
-3.978000 -13.993200 0.000000
-3.931200 -13.993200 0.000000
-3.884400 -13.993200 0.000000
-3.837600 -13.993200 0.000000
-3.790800 -13.993200 0.000000
-3.744000 -13.993200 0.000000
-3.697200 -13.993200 0.000000
-3.650400 -13.993200 0.000000
-3.603600 -13.993200 0.000000
-3.556800 -13.993200 0.000000
-3.510000 -13.993200 0.000000
-3.463200 -13.993200 0.000000
-3.416400 -13.993200 0.000000
-3.369600 -13.993200 0.000000
-3.322800 -13.993200 0.000000
-3.276000 -13.993200 0.000000
-3.229200 -13.993200 0.000000
-3.182400 -13.993200 0.000000
-3.135600 -13.993200 0.000000
-3.088800 -13.993200 0.000000
-3.042000 -13.993200 0.000000
-2.995200 -13.993200 0.000000
-2.948400 -13.993200 0.000000
-2.901600 -13.993200 0.000000
-2.854800 -13.993200 0.000000
-2.808000 -13.993200 0.000000
-2.761200 -13.993200 0.000000
-2.714400 -13.993200 0.000000
-2.667600 -13.993200 0.000000
-2.620800 -13.993200 0.000000
-2.574000 -13.993200 0.000000
-2.527200 -13.993200 0.000000
-2.480400 -13.993200 0.000000
-2.433600 -13.993200 0.000000
-2.386800 -13.993200 0.000000
-2.340000 -13.993200 0.000000
-2.293200 -13.993200 0.000000
-2.246400 -13.993200 0.000000
-2.199600 -13.993200 0.000000
-2.152800 -13.993200 0.000000
-2.106000 -13.993200 0.000000
-2.059200 -13.993200 0.000000
-2.012400 -13.993200 0.000000
-1.965600 -13.993200 0.000000
-1.918800 -13.993200 0.000000
-1.872000 -13.993200 0.000000
-1.825200 -13.993200 0.000000
-1.778400 -13.993200 0.000000
-1.731600 -13.993200 0.000000
-1.684800 -13.993200 0.000000
-1.638000 -13.993200 0.000000
-1.591200 -13.993200 0.000000
-1.544400 -13.993200 0.000000
-1.497600 -13.993200 0.000000
-1.450800 -13.993200 0.000000
-1.404000 -13.993200 0.000000
-1.357200 -13.993200 0.000000
-1.310400 -13.993200 0.000000
-1.263600 -13.993200 0.000000
-1.216800 -13.993200 0.000000
-1.170000 -13.993200 0.000000
-1.123200 -13.993200 0.000000
-1.076400 -13.993200 0.000000
-1.029600 -13.993200 0.000000
-0.982800 -13.993200 0.000000
-0.936000 -13.993200 0.000000
-0.889200 -13.993200 0.000000
-0.842400 -13.993200 0.000000
-0.795600 -13.993200 0.000000
-0.748800 -13.993200 0.000000
-0.702000 -13.993200 0.000000
-0.655200 -13.993200 0.000000
-0.608400 -13.993200 0.000000
-0.561600 -13.993200 0.000000
-0.514800 -13.993200 0.000000
-0.468000 -13.993200 0.000000
-0.421200 -13.993200 0.000000
-0.374400 -13.993200 0.000000
-0.327600 -13.993200 0.000000
-0.280800 -13.993200 0.000000
-0.234000 -13.993200 0.000000
-0.187200 -13.993200 0.000000
-0.140400 -13.993200 0.000000
-0.093600 -13.993200 0.000000
-0.046800 -13.993200 0.000000
0.000000 -13.993200 0.000000
0.046800 -13.993200 0.000000
0.093600 -13.993200 0.000000
0.140400 -13.993200 0.000000
0.187200 -13.993200 0.000000
0.234000 -13.993200 0.000000
0.280800 -13.993200 0.000000
0.327600 -13.993200 0.000000
0.374400 -13.993200 0.000000
0.421200 -13.993200 0.000000
0.468000 -13.993200 0.000000
0.514800 -13.993200 0.000000
0.561600 -13.993200 0.000000
0.608400 -13.993200 0.000000
0.655200 -13.993200 0.000000
0.702000 -13.993200 0.000000
0.748800 -13.993200 0.000000
0.795600 -13.993200 0.000000
0.842400 -13.993200 0.000000
0.889200 -13.993200 0.000000
0.936000 -13.993200 0.000000
0.982800 -13.993200 0.000000
1.029600 -13.993200 0.000000
1.076400 -13.993200 0.000000
1.123200 -13.993200 0.000000
1.170000 -13.993200 0.000000
1.216800 -13.993200 0.000000
1.263600 -13.993200 0.000000
1.310400 -13.993200 0.000000
1.357200 -13.993200 0.000000
1.404000 -13.993200 0.000000
1.450800 -13.993200 0.000000
1.497600 -13.993200 0.000000
1.544400 -13.993200 0.000000
1.591200 -13.993200 0.000000
1.638000 -13.993200 0.000000
1.684800 -13.993200 0.000000
1.731600 -13.993200 0.000000
1.778400 -13.993200 0.000000
1.825200 -13.993200 0.000000
1.872000 -13.993200 0.000000
1.918800 -13.993200 0.000000
1.965600 -13.993200 0.000000
2.012400 -13.993200 0.000000
2.059200 -13.993200 0.000000
2.106000 -13.993200 0.000000
2.152800 -13.993200 0.000000
2.199600 -13.993200 0.000000
2.246400 -13.993200 0.000000
2.293200 -13.993200 0.000000
2.340000 -13.993200 0.000000
2.386800 -13.993200 0.000000
2.433600 -13.993200 0.000000
2.480400 -13.993200 0.000000
2.527200 -13.993200 0.000000
2.574000 -13.993200 0.000000
2.620800 -13.993200 0.000000
2.667600 -13.993200 0.000000
2.714400 -13.993200 0.000000
2.761200 -13.993200 0.000000
2.808000 -13.993200 0.000000
2.854800 -13.993200 0.000000
2.901600 -13.993200 0.000000
2.948400 -13.993200 0.000000
2.995200 -13.993200 0.000000
3.042000 -13.993200 0.000000
3.088800 -13.993200 0.000000
3.135600 -13.993200 0.000000
3.182400 -13.993200 0.000000
3.229200 -13.993200 0.000000
3.276000 -13.993200 0.000000
3.322800 -13.993200 0.000000
3.369600 -13.993200 0.000000
3.416400 -13.993200 0.000000
3.463200 -13.993200 0.000000
3.510000 -13.993200 0.000000
3.556800 -13.993200 0.000000
3.603600 -13.993200 0.000000
3.650400 -13.993200 0.000000
3.697200 -13.993200 0.000000
3.744000 -13.993200 0.000000
3.790800 -13.993200 0.000000
3.837600 -13.993200 0.000000
3.884400 -13.993200 0.000000
3.931200 -13.993200 0.000000
3.978000 -13.993200 0.000000
4.024800 -13.993200 0.000000
4.071600 -13.993200 0.000000
4.118400 -13.993200 0.000000
4.165200 -13.993200 0.000000
4.212000 -13.993200 0.000000
12.214800 -13.993200 0.000000
12.261600 -13.993200 0.000000
12.308400 -13.993200 0.000000
12.355200 -13.993200 0.000000
12.402000 -13.993200 0.000000
12.448800 -13.993200 0.000000
12.495600 -13.993200 0.000000
12.542400 -13.993200 0.000000
12.589200 -13.993200 0.000000
12.636000 -13.993200 0.000000
12.682800 -13.993200 0.000000
12.729600 -13.993200 0.000000
12.776400 -13.993200 0.000000
12.823200 -13.993200 0.000000
12.870000 -13.993200 0.000000
12.916800 -13.993200 0.000000
12.963600 -13.993200 0.000000
13.010400 -13.993200 0.000000
13.057200 -13.993200 0.000000
13.104000 -13.993200 0.000000
13.150800 -13.993200 0.000000
13.197600 -13.993200 0.000000
13.244400 -13.993200 0.000000
13.291200 -13.993200 0.000000
13.338000 -13.993200 0.000000
13.384800 -13.993200 0.000000
13.431600 -13.993200 0.000000
13.478400 -13.993200 0.000000
13.525200 -13.993200 0.000000
13.572000 -13.993200 0.000000
13.618800 -13.993200 0.000000
13.665600 -13.993200 0.000000
13.712400 -13.993200 0.000000
13.759200 -13.993200 0.000000
13.806000 -13.993200 0.000000
13.852800 -13.993200 0.000000
13.899600 -13.993200 0.000000
13.946400 -13.993200 0.000000
13.993200 -13.993200 0.000000
14.040000 -13.993200 0.000000
14.086800 -13.993200 0.000000
14.133600 -13.993200 0.000000
14.180400 -13.993200 0.000000
14.882400 -13.993200 0.000000
14.929200 -13.993200 0.000000
14.976000 -13.993200 0.000000
15.022800 -13.993200 0.000000
15.069600 -13.993200 0.000000
15.116400 -13.993200 0.000000
15.163200 -13.993200 0.000000
15.210000 -13.993200 0.000000
15.256800 -13.993200 0.000000
15.303600 -13.993200 0.000000
15.350400 -13.993200 0.000000
15.397200 -13.993200 0.000000
15.444000 -13.993200 0.000000
15.490800 -13.993200 0.000000
15.537600 -13.993200 0.000000
15.584400 -13.993200 0.000000
-18.720000 -13.946400 0.000000
-18.673200 -13.946400 0.000000
-18.626400 -13.946400 0.000000
-18.579600 -13.946400 0.000000
-18.532800 -13.946400 0.000000
-18.486000 -13.946400 0.000000
-18.439200 -13.946400 0.000000
-18.392400 -13.946400 0.000000
-18.345600 -13.946400 0.000000
-18.298800 -13.946400 0.000000
-18.252000 -13.946400 0.000000
-18.205200 -13.946400 0.000000
-18.158400 -13.946400 0.000000
-18.111600 -13.946400 0.000000
-18.064800 -13.946400 0.000000
-18.018000 -13.946400 0.000000
-17.971200 -13.946400 0.000000
-17.924400 -13.946400 0.000000
-17.877600 -13.946400 0.000000
-17.830800 -13.946400 0.000000
-17.784000 -13.946400 0.000000
-17.737200 -13.946400 0.000000
-17.690400 -13.946400 0.000000
-17.643600 -13.946400 0.000000
-17.596800 -13.946400 0.000000
-17.550000 -13.946400 0.000000
-17.503200 -13.946400 0.000000
-17.456400 -13.946400 0.000000
-17.409600 -13.946400 0.000000
-17.362800 -13.946400 0.000000
-17.316000 -13.946400 0.000000
-17.269200 -13.946400 0.000000
-17.222400 -13.946400 0.000000
-17.175600 -13.946400 0.000000
-17.128800 -13.946400 0.000000
-17.082000 -13.946400 0.000000
-17.035200 -13.946400 0.000000
-16.988400 -13.946400 0.000000
-16.941600 -13.946400 0.000000
-16.894800 -13.946400 0.000000
-16.848000 -13.946400 0.000000
-16.801200 -13.946400 0.000000
-16.754400 -13.946400 0.000000
-15.116400 -13.946400 0.000000
-15.069600 -13.946400 0.000000
-15.022800 -13.946400 0.000000
-14.976000 -13.946400 0.000000
-14.929200 -13.946400 0.000000
-14.882400 -13.946400 0.000000
-14.835600 -13.946400 0.000000
-14.788800 -13.946400 0.000000
-14.742000 -13.946400 0.000000
-14.695200 -13.946400 0.000000
-14.648400 -13.946400 0.000000
-14.601600 -13.946400 0.000000
-14.554800 -13.946400 0.000000
-14.508000 -13.946400 0.000000
-14.461200 -13.946400 0.000000
-14.414400 -13.946400 0.000000
-14.367600 -13.946400 0.000000
-14.320800 -13.946400 0.000000
-14.274000 -13.946400 0.000000
-14.227200 -13.946400 0.000000
-14.180400 -13.946400 0.000000
-14.133600 -13.946400 0.000000
-14.086800 -13.946400 0.000000
-14.040000 -13.946400 0.000000
-13.993200 -13.946400 0.000000
-13.946400 -13.946400 0.000000
-13.899600 -13.946400 0.000000
-13.852800 -13.946400 0.000000
-13.806000 -13.946400 0.000000
-13.759200 -13.946400 0.000000
-13.712400 -13.946400 0.000000
-13.665600 -13.946400 0.000000
-13.618800 -13.946400 0.000000
-13.572000 -13.946400 0.000000
-13.525200 -13.946400 0.000000
-13.478400 -13.946400 0.000000
-13.431600 -13.946400 0.000000
-13.384800 -13.946400 0.000000
-13.338000 -13.946400 0.000000
-13.291200 -13.946400 0.000000
-13.244400 -13.946400 0.000000
-13.197600 -13.946400 0.000000
-13.150800 -13.946400 0.000000
-13.104000 -13.946400 0.000000
-13.057200 -13.946400 0.000000
-7.815600 -13.946400 0.000000
-7.768800 -13.946400 0.000000
-7.722000 -13.946400 0.000000
-7.675200 -13.946400 0.000000
-7.628400 -13.946400 0.000000
-7.581600 -13.946400 0.000000
-7.534800 -13.946400 0.000000
-7.488000 -13.946400 0.000000
-7.441200 -13.946400 0.000000
-7.394400 -13.946400 0.000000
-7.347600 -13.946400 0.000000
-7.300800 -13.946400 0.000000
-7.254000 -13.946400 0.000000
-7.207200 -13.946400 0.000000
-7.160400 -13.946400 0.000000
-7.113600 -13.946400 0.000000
-7.066800 -13.946400 0.000000
-7.020000 -13.946400 0.000000
-6.973200 -13.946400 0.000000
-6.926400 -13.946400 0.000000
-6.879600 -13.946400 0.000000
-6.832800 -13.946400 0.000000
-6.786000 -13.946400 0.000000
-6.739200 -13.946400 0.000000
-6.692400 -13.946400 0.000000
-6.645600 -13.946400 0.000000
-6.598800 -13.946400 0.000000
-6.552000 -13.946400 0.000000
-6.505200 -13.946400 0.000000
-6.458400 -13.946400 0.000000
-6.411600 -13.946400 0.000000
-6.364800 -13.946400 0.000000
-6.318000 -13.946400 0.000000
-6.271200 -13.946400 0.000000
-6.224400 -13.946400 0.000000
-6.177600 -13.946400 0.000000
-6.130800 -13.946400 0.000000
-6.084000 -13.946400 0.000000
-6.037200 -13.946400 0.000000
-5.990400 -13.946400 0.000000
-5.943600 -13.946400 0.000000
-5.896800 -13.946400 0.000000
-5.850000 -13.946400 0.000000
-5.803200 -13.946400 0.000000
-5.756400 -13.946400 0.000000
-5.709600 -13.946400 0.000000
-5.662800 -13.946400 0.000000
-5.616000 -13.946400 0.000000
-5.569200 -13.946400 0.000000
-5.522400 -13.946400 0.000000
-5.475600 -13.946400 0.000000
-5.428800 -13.946400 0.000000
-5.382000 -13.946400 0.000000
-5.335200 -13.946400 0.000000
-5.288400 -13.946400 0.000000
-5.241600 -13.946400 0.000000
-5.194800 -13.946400 0.000000
-5.148000 -13.946400 0.000000
-5.101200 -13.946400 0.000000
-5.054400 -13.946400 0.000000
-5.007600 -13.946400 0.000000
-4.960800 -13.946400 0.000000
-4.914000 -13.946400 0.000000
-4.867200 -13.946400 0.000000
-4.820400 -13.946400 0.000000
-4.773600 -13.946400 0.000000
-4.726800 -13.946400 0.000000
-4.680000 -13.946400 0.000000
-4.633200 -13.946400 0.000000
-4.586400 -13.946400 0.000000
-4.539600 -13.946400 0.000000
-4.492800 -13.946400 0.000000
-4.446000 -13.946400 0.000000
-4.399200 -13.946400 0.000000
-4.352400 -13.946400 0.000000
-4.305600 -13.946400 0.000000
-4.258800 -13.946400 0.000000
-4.212000 -13.946400 0.000000
-4.165200 -13.946400 0.000000
-4.118400 -13.946400 0.000000
-4.071600 -13.946400 0.000000
-4.024800 -13.946400 0.000000
-3.978000 -13.946400 0.000000
-3.931200 -13.946400 0.000000
-3.884400 -13.946400 0.000000
-3.837600 -13.946400 0.000000
-3.790800 -13.946400 0.000000
-3.744000 -13.946400 0.000000
-3.697200 -13.946400 0.000000
-3.650400 -13.946400 0.000000
-3.603600 -13.946400 0.000000
-3.556800 -13.946400 0.000000
-3.510000 -13.946400 0.000000
-3.463200 -13.946400 0.000000
-3.416400 -13.946400 0.000000
-3.369600 -13.946400 0.000000
-3.322800 -13.946400 0.000000
-3.276000 -13.946400 0.000000
-3.229200 -13.946400 0.000000
-3.182400 -13.946400 0.000000
-3.135600 -13.946400 0.000000
-3.088800 -13.946400 0.000000
-3.042000 -13.946400 0.000000
-2.995200 -13.946400 0.000000
-2.948400 -13.946400 0.000000
-2.901600 -13.946400 0.000000
-2.854800 -13.946400 0.000000
-2.808000 -13.946400 0.000000
-2.761200 -13.946400 0.000000
-2.714400 -13.946400 0.000000
-2.667600 -13.946400 0.000000
-2.620800 -13.946400 0.000000
-2.574000 -13.946400 0.000000
-2.527200 -13.946400 0.000000
-2.480400 -13.946400 0.000000
-2.433600 -13.946400 0.000000
-2.386800 -13.946400 0.000000
-2.340000 -13.946400 0.000000
-2.293200 -13.946400 0.000000
-2.246400 -13.946400 0.000000
-2.199600 -13.946400 0.000000
-2.152800 -13.946400 0.000000
-2.106000 -13.946400 0.000000
-2.059200 -13.946400 0.000000
-2.012400 -13.946400 0.000000
-1.965600 -13.946400 0.000000
-1.918800 -13.946400 0.000000
-1.872000 -13.946400 0.000000
-1.825200 -13.946400 0.000000
-1.778400 -13.946400 0.000000
-1.731600 -13.946400 0.000000
-1.684800 -13.946400 0.000000
-1.638000 -13.946400 0.000000
-1.591200 -13.946400 0.000000
-1.544400 -13.946400 0.000000
-1.497600 -13.946400 0.000000
-1.450800 -13.946400 0.000000
-1.404000 -13.946400 0.000000
-1.357200 -13.946400 0.000000
-1.310400 -13.946400 0.000000
-1.263600 -13.946400 0.000000
-1.216800 -13.946400 0.000000
-1.170000 -13.946400 0.000000
-1.123200 -13.946400 0.000000
-1.076400 -13.946400 0.000000
-1.029600 -13.946400 0.000000
-0.982800 -13.946400 0.000000
-0.936000 -13.946400 0.000000
-0.889200 -13.946400 0.000000
-0.842400 -13.946400 0.000000
-0.795600 -13.946400 0.000000
-0.748800 -13.946400 0.000000
-0.702000 -13.946400 0.000000
-0.655200 -13.946400 0.000000
-0.608400 -13.946400 0.000000
-0.561600 -13.946400 0.000000
-0.514800 -13.946400 0.000000
-0.468000 -13.946400 0.000000
-0.421200 -13.946400 0.000000
-0.374400 -13.946400 0.000000
-0.327600 -13.946400 0.000000
-0.280800 -13.946400 0.000000
-0.234000 -13.946400 0.000000
-0.187200 -13.946400 0.000000
-0.140400 -13.946400 0.000000
-0.093600 -13.946400 0.000000
-0.046800 -13.946400 0.000000
0.000000 -13.946400 0.000000
0.046800 -13.946400 0.000000
0.093600 -13.946400 0.000000
0.140400 -13.946400 0.000000
0.187200 -13.946400 0.000000
0.234000 -13.946400 0.000000
0.280800 -13.946400 0.000000
0.327600 -13.946400 0.000000
0.374400 -13.946400 0.000000
0.421200 -13.946400 0.000000
0.468000 -13.946400 0.000000
0.514800 -13.946400 0.000000
0.561600 -13.946400 0.000000
0.608400 -13.946400 0.000000
0.655200 -13.946400 0.000000
0.702000 -13.946400 0.000000
0.748800 -13.946400 0.000000
0.795600 -13.946400 0.000000
0.842400 -13.946400 0.000000
0.889200 -13.946400 0.000000
0.936000 -13.946400 0.000000
0.982800 -13.946400 0.000000
1.029600 -13.946400 0.000000
1.076400 -13.946400 0.000000
1.123200 -13.946400 0.000000
1.170000 -13.946400 0.000000
1.216800 -13.946400 0.000000
1.263600 -13.946400 0.000000
1.310400 -13.946400 0.000000
1.357200 -13.946400 0.000000
1.404000 -13.946400 0.000000
1.450800 -13.946400 0.000000
1.497600 -13.946400 0.000000
1.544400 -13.946400 0.000000
1.591200 -13.946400 0.000000
1.638000 -13.946400 0.000000
1.684800 -13.946400 0.000000
1.731600 -13.946400 0.000000
1.778400 -13.946400 0.000000
1.825200 -13.946400 0.000000
1.872000 -13.946400 0.000000
1.918800 -13.946400 0.000000
1.965600 -13.946400 0.000000
2.012400 -13.946400 0.000000
2.059200 -13.946400 0.000000
2.106000 -13.946400 0.000000
2.152800 -13.946400 0.000000
2.199600 -13.946400 0.000000
2.246400 -13.946400 0.000000
2.293200 -13.946400 0.000000
2.340000 -13.946400 0.000000
2.386800 -13.946400 0.000000
2.433600 -13.946400 0.000000
2.480400 -13.946400 0.000000
2.527200 -13.946400 0.000000
2.574000 -13.946400 0.000000
2.620800 -13.946400 0.000000
2.667600 -13.946400 0.000000
2.714400 -13.946400 0.000000
2.761200 -13.946400 0.000000
2.808000 -13.946400 0.000000
2.854800 -13.946400 0.000000
2.901600 -13.946400 0.000000
2.948400 -13.946400 0.000000
2.995200 -13.946400 0.000000
3.042000 -13.946400 0.000000
3.088800 -13.946400 0.000000
3.135600 -13.946400 0.000000
3.182400 -13.946400 0.000000
3.229200 -13.946400 0.000000
3.276000 -13.946400 0.000000
3.322800 -13.946400 0.000000
3.369600 -13.946400 0.000000
3.416400 -13.946400 0.000000
3.463200 -13.946400 0.000000
3.510000 -13.946400 0.000000
3.556800 -13.946400 0.000000
3.603600 -13.946400 0.000000
3.650400 -13.946400 0.000000
3.697200 -13.946400 0.000000
3.744000 -13.946400 0.000000
3.790800 -13.946400 0.000000
3.837600 -13.946400 0.000000
3.884400 -13.946400 0.000000
3.931200 -13.946400 0.000000
3.978000 -13.946400 0.000000
4.024800 -13.946400 0.000000
4.071600 -13.946400 0.000000
4.118400 -13.946400 0.000000
4.165200 -13.946400 0.000000
4.212000 -13.946400 0.000000
12.214800 -13.946400 0.000000
12.261600 -13.946400 0.000000
12.308400 -13.946400 0.000000
12.355200 -13.946400 0.000000
12.402000 -13.946400 0.000000
12.448800 -13.946400 0.000000
12.495600 -13.946400 0.000000
12.542400 -13.946400 0.000000
12.589200 -13.946400 0.000000
12.636000 -13.946400 0.000000
12.682800 -13.946400 0.000000
12.729600 -13.946400 0.000000
12.776400 -13.946400 0.000000
12.823200 -13.946400 0.000000
12.870000 -13.946400 0.000000
12.916800 -13.946400 0.000000
12.963600 -13.946400 0.000000
13.010400 -13.946400 0.000000
13.057200 -13.946400 0.000000
13.104000 -13.946400 0.000000
13.150800 -13.946400 0.000000
13.197600 -13.946400 0.000000
13.244400 -13.946400 0.000000
13.291200 -13.946400 0.000000
13.338000 -13.946400 0.000000
13.384800 -13.946400 0.000000
13.431600 -13.946400 0.000000
13.478400 -13.946400 0.000000
13.525200 -13.946400 0.000000
13.572000 -13.946400 0.000000
13.618800 -13.946400 0.000000
13.665600 -13.946400 0.000000
13.712400 -13.946400 0.000000
13.759200 -13.946400 0.000000
13.806000 -13.946400 0.000000
13.852800 -13.946400 0.000000
13.899600 -13.946400 0.000000
13.946400 -13.946400 0.000000
13.993200 -13.946400 0.000000
14.040000 -13.946400 0.000000
14.086800 -13.946400 0.000000
14.133600 -13.946400 0.000000
14.180400 -13.946400 0.000000
14.882400 -13.946400 0.000000
14.929200 -13.946400 0.000000
14.976000 -13.946400 0.000000
15.022800 -13.946400 0.000000
15.069600 -13.946400 0.000000
15.116400 -13.946400 0.000000
15.163200 -13.946400 0.000000
15.210000 -13.946400 0.000000
15.256800 -13.946400 0.000000
15.303600 -13.946400 0.000000
15.350400 -13.946400 0.000000
15.397200 -13.946400 0.000000
15.444000 -13.946400 0.000000
15.490800 -13.946400 0.000000
15.537600 -13.946400 0.000000
15.584400 -13.946400 0.000000
15.678000 -13.946400 0.000000
16.005600 -13.946400 0.000000
16.052400 -13.946400 0.000000
-18.720000 -13.899600 0.000000
-18.673200 -13.899600 0.000000
-18.626400 -13.899600 0.000000
-18.579600 -13.899600 -7.150820
-18.532800 -13.899600 -7.142163
-18.486000 -13.899600 -7.140958
-18.439200 -13.899600 -7.129938
-18.392400 -13.899600 -7.092064
-18.345600 -13.899600 -7.081779
-18.298800 -13.899600 -7.081779
-18.252000 -13.899600 -7.074336
-18.205200 -13.899600 -7.052516
-18.158400 -13.899600 -7.038521
-18.111600 -13.899600 -7.048500
-18.064800 -13.899600 -7.049631
-18.018000 -13.899600 -7.052516
-17.971200 -13.899600 -7.049631
-17.924400 -13.899600 -7.038521
-17.877600 -13.899600 -7.031905
-17.830800 -13.899600 -7.047291
-17.784000 -13.899600 -7.026249
-17.737200 -13.899600 -7.052547
-17.690400 -13.899600 -7.026249
-17.643600 -13.899600 -7.015272
-17.596800 -13.899600 -7.014979
-17.550000 -13.899600 -7.015272
-17.503200 -13.899600 -7.014979
-17.456400 -13.899600 -6.975439
-17.409600 -13.899600 -6.972236
-17.362800 -13.899600 -6.969004
-17.316000 -13.899600 -6.969004
-17.269200 -13.899600 -6.951833
-17.222400 -13.899600 -6.917465
-17.175600 -13.899600 -6.912404
-17.128800 -13.899600 -6.909650
-17.082000 -13.899600 -6.894461
-17.035200 -13.899600 -6.881093
-16.988400 -13.899600 -6.833989
-16.941600 -13.899600 -6.830091
-16.894800 -13.899600 -6.807120
-16.848000 -13.899600 -6.785830
-16.801200 -13.899600 -6.764332
-16.754400 -13.899600 -6.643515
-16.380000 -13.899600 -5.345174
-15.163200 -13.899600 6.755625
-15.116400 -13.899600 6.792439
-15.069600 -13.899600 6.825004
-15.022800 -13.899600 6.845002
-14.976000 -13.899600 6.858054
-14.929200 -13.899600 6.879952
-14.882400 -13.899600 6.889146
-14.835600 -13.899600 6.910491
-14.788800 -13.899600 6.934884
-14.742000 -13.899600 6.935313
-14.695200 -13.899600 6.941596
-14.648400 -13.899600 6.953157
-14.601600 -13.899600 6.968691
-14.554800 -13.899600 6.982350
-14.508000 -13.899600 6.992492
-14.461200 -13.899600 6.994145
-14.414400 -13.899600 7.001323
-14.367600 -13.899600 7.006278
-14.320800 -13.899600 7.008776
-14.274000 -13.899600 7.015564
-14.227200 -13.899600 7.017092
-14.180400 -13.899600 7.018774
-14.133600 -13.899600 7.022968
-14.086800 -13.899600 7.024254
-14.040000 -13.899600 7.025771
-13.993200 -13.899600 7.034122
-13.946400 -13.899600 7.034122
-13.899600 -13.899600 7.031071
-13.852800 -13.899600 7.032551
-13.806000 -13.899600 7.036559
-13.759200 -13.899600 7.039872
-13.712400 -13.899600 7.036559
-13.665600 -13.899600 7.039872
-13.618800 -13.899600 7.039872
-13.572000 -13.899600 7.043141
-13.525200 -13.899600 7.043141
-13.478400 -13.899600 7.039872
-13.431600 -13.899600 7.035519
-13.384800 -13.899600 7.040216
-13.338000 -13.899600 7.040246
-13.291200 -13.899600 7.051510
-13.244400 -13.899600 7.062596
-13.197600 -13.899600 7.082890
-13.150800 -13.899600 7.109840
-13.104000 -13.899600 7.192987
-7.815600 -13.899600 12.294295
-7.768800 -13.899600 12.252274
-7.722000 -13.899600 12.203035
-7.675200 -13.899600 12.173784
-7.628400 -13.899600 12.163012
-7.581600 -13.899600 12.087174
-7.534800 -13.899600 11.999271
-7.488000 -13.899600 10.200831
-7.441200 -13.899600 9.870597
-7.394400 -13.899600 9.782347
-7.347600 -13.899600 9.717646
-7.300800 -13.899600 9.680428
-7.254000 -13.899600 9.648201
-7.207200 -13.899600 9.598300
-7.160400 -13.899600 9.560070
-7.113600 -13.899600 9.528163
-7.066800 -13.899600 9.491957
-7.020000 -13.899600 9.466021
-6.973200 -13.899600 9.446920
-6.926400 -13.899600 9.423387
-6.879600 -13.899600 9.391862
-6.832800 -13.899600 9.326488
-6.786000 -13.899600 9.312505
-6.739200 -13.899600 9.274470
-6.692400 -13.899600 9.259760
-6.645600 -13.899600 9.239234
-6.598800 -13.899600 9.226212
-6.552000 -13.899600 9.198145
-6.505200 -13.899600 9.185614
-6.458400 -13.899600 9.174535
-6.411600 -13.899600 9.164336
-6.364800 -13.899600 9.148785
-6.318000 -13.899600 9.109496
-6.271200 -13.899600 9.092660
-6.224400 -13.899600 9.045455
-6.177600 -13.899600 9.006873
-6.130800 -13.899600 8.991354
-6.084000 -13.899600 8.980480
-6.037200 -13.899600 8.960458
-5.990400 -13.899600 8.950191
-5.943600 -13.899600 8.937623
-5.896800 -13.899600 8.916022
-5.850000 -13.899600 8.897153
-5.803200 -13.899600 8.895788
-5.756400 -13.899600 8.894418
-5.709600 -13.899600 8.889139
-5.662800 -13.899600 8.885350
-5.616000 -13.899600 8.859370
-5.569200 -13.899600 8.846154
-5.522400 -13.899600 8.825906
-5.475600 -13.899600 8.794380
-5.428800 -13.899600 8.767131
-5.382000 -13.899600 8.751564
-5.335200 -13.899600 8.734657
-5.288400 -13.899600 8.713855
-5.241600 -13.899600 8.709311
-5.194800 -13.899600 8.712249
-5.148000 -13.899600 8.691105
-5.101200 -13.899600 8.683843
-5.054400 -13.899600 8.678304
-5.007600 -13.899600 8.665242
-4.960800 -13.899600 8.657340
-4.914000 -13.899600 8.637264
-4.867200 -13.899600 8.626575
-4.820400 -13.899600 8.626488
-4.773600 -13.899600 8.625051
-4.726800 -13.899600 8.624338
-4.680000 -13.899600 8.611068
-4.633200 -13.899600 8.597412
-4.586400 -13.899600 8.595282
-4.539600 -13.899600 8.589008
-4.492800 -13.899600 8.588503
-4.446000 -13.899600 8.589008
-4.399200 -13.899600 8.594085
-4.352400 -13.899600 8.590134
-4.305600 -13.899600 8.587524
-4.258800 -13.899600 8.565307
-4.212000 -13.899600 8.575020
-4.165200 -13.899600 8.565307
-4.118400 -13.899600 8.556554
-4.071600 -13.899600 8.551526
-4.024800 -13.899600 8.551822
-3.978000 -13.899600 8.529100
-3.931200 -13.899600 8.494054
-3.884400 -13.899600 8.487574
-3.837600 -13.899600 8.478944
-3.790800 -13.899600 8.471916
-3.744000 -13.899600 8.465397
-3.697200 -13.899600 8.462024
-3.650400 -13.899600 8.461637
-3.603600 -13.899600 8.449426
-3.556800 -13.899600 8.446484
-3.510000 -13.899600 8.446295
-3.463200 -13.899600 8.436390
-3.416400 -13.899600 8.434416
-3.369600 -13.899600 8.446295
-3.322800 -13.899600 8.436227
-3.276000 -13.899600 8.457512
-3.229200 -13.899600 8.457512
-3.182400 -13.899600 8.451274
-3.135600 -13.899600 8.448046
-3.088800 -13.899600 8.448046
-3.042000 -13.899600 8.429014
-2.995200 -13.899600 8.416189
-2.948400 -13.899600 8.412900
-2.901600 -13.899600 8.416189
-2.854800 -13.899600 8.425830
-2.808000 -13.899600 8.436441
-2.761200 -13.899600 8.425840
-2.714400 -13.899600 8.428678
-2.667600 -13.899600 8.437899
-2.620800 -13.899600 8.428678
-2.574000 -13.899600 8.414000
-2.527200 -13.899600 8.407521
-2.480400 -13.899600 8.404436
-2.433600 -13.899600 8.404436
-2.386800 -13.899600 8.405339
-2.340000 -13.899600 8.405339
-2.293200 -13.899600 8.407014
-2.246400 -13.899600 8.407014
-2.199600 -13.899600 8.414135
-2.152800 -13.899600 8.411451
-2.106000 -13.899600 8.414135
-2.059200 -13.899600 8.424873
-2.012400 -13.899600 8.440616
-1.965600 -13.899600 8.447618
-1.918800 -13.899600 8.435422
-1.872000 -13.899600 8.429245
-1.825200 -13.899600 8.434556
-1.778400 -13.899600 8.436541
-1.731600 -13.899600 8.440616
-1.684800 -13.899600 8.435422
-1.638000 -13.899600 8.402579
-1.591200 -13.899600 8.415248
-1.544400 -13.899600 8.442974
-1.497600 -13.899600 8.442974
-1.450800 -13.899600 8.432274
-1.404000 -13.899600 8.439344
-1.357200 -13.899600 8.465630
-1.310400 -13.899600 8.466132
-1.263600 -13.899600 8.503494
-1.216800 -13.899600 8.506018
-1.170000 -13.899600 8.513036
-1.123200 -13.899600 8.538030
-1.076400 -13.899600 8.534844
-1.029600 -13.899600 8.531643
-0.982800 -13.899600 8.538878
-0.936000 -13.899600 8.538878
-0.889200 -13.899600 8.521965
-0.842400 -13.899600 8.521965
-0.795600 -13.899600 8.521965
-0.748800 -13.899600 8.521965
-0.702000 -13.899600 8.532697
-0.655200 -13.899600 8.530533
-0.608400 -13.899600 8.532697
-0.561600 -13.899600 8.552442
-0.514800 -13.899600 8.566306
-0.468000 -13.899600 8.566435
-0.421200 -13.899600 8.613952
-0.374400 -13.899600 8.613952
-0.327600 -13.899600 8.613952
-0.280800 -13.899600 8.613952
-0.234000 -13.899600 8.613952
-0.187200 -13.899600 8.640816
-0.140400 -13.899600 8.651371
-0.093600 -13.899600 8.644983
-0.046800 -13.899600 8.657420
0.000000 -13.899600 8.657420
0.046800 -13.899600 8.654138
0.093600 -13.899600 8.657919
0.140400 -13.899600 8.693763
0.187200 -13.899600 8.707309
0.234000 -13.899600 8.709125
0.280800 -13.899600 8.711336
0.327600 -13.899600 8.722491
0.374400 -13.899600 8.733185
0.421200 -13.899600 8.738471
0.468000 -13.899600 8.751707
0.514800 -13.899600 8.775197
0.561600 -13.899600 8.785437
0.608400 -13.899600 8.796760
0.655200 -13.899600 8.796978
0.702000 -13.899600 8.798689
0.748800 -13.899600 8.801322
0.795600 -13.899600 8.815980
0.842400 -13.899600 8.828237
0.889200 -13.899600 8.843798
0.936000 -13.899600 8.863979
0.982800 -13.899600 8.890897
1.029600 -13.899600 8.903635
1.076400 -13.899600 8.906111
1.123200 -13.899600 8.905194
1.170000 -13.899600 8.900471
1.216800 -13.899600 8.894214
1.263600 -13.899600 8.906259
1.310400 -13.899600 8.928114
1.357200 -13.899600 8.922080
1.404000 -13.899600 8.930990
1.450800 -13.899600 8.958965
1.497600 -13.899600 8.988289
1.544400 -13.899600 9.006499
1.591200 -13.899600 9.018753
1.638000 -13.899600 9.025408
1.684800 -13.899600 9.038469
1.731600 -13.899600 9.046239
1.778400 -13.899600 9.054547
1.825200 -13.899600 9.077013
1.872000 -13.899600 9.098056
1.918800 -13.899600 9.115813
1.965600 -13.899600 9.130169
2.012400 -13.899600 9.140094
2.059200 -13.899600 9.155045
2.106000 -13.899600 9.160720
2.152800 -13.899600 9.197306
2.199600 -13.899600 9.222602
2.246400 -13.899600 9.237956
2.293200 -13.899600 9.254270
2.340000 -13.899600 9.277946
2.386800 -13.899600 9.300362
2.433600 -13.899600 9.317474
2.480400 -13.899600 9.333599
2.527200 -13.899600 9.363812
2.574000 -13.899600 9.376977
2.620800 -13.899600 9.379102
2.667600 -13.899600 9.394980
2.714400 -13.899600 9.390447
2.761200 -13.899600 9.411296
2.808000 -13.899600 9.425946
2.854800 -13.899600 9.451132
2.901600 -13.899600 9.504833
2.948400 -13.899600 9.532295
2.995200 -13.899600 9.560546
3.042000 -13.899600 9.579475
3.088800 -13.899600 9.600580
3.135600 -13.899600 9.635620
3.182400 -13.899600 9.669648
3.229200 -13.899600 9.727219
3.276000 -13.899600 9.754333
3.322800 -13.899600 9.761325
3.369600 -13.899600 9.809558
3.416400 -13.899600 9.830341
3.463200 -13.899600 9.879664
3.510000 -13.899600 9.909107
3.556800 -13.899600 9.915357
3.603600 -13.899600 9.932760
3.650400 -13.899600 9.932760
3.697200 -13.899600 9.983783
3.744000 -13.899600 10.055982
3.790800 -13.899600 10.278140
3.837600 -13.899600 23.196915
3.884400 -13.899600 29.373605
3.931200 -13.899600 29.386242
3.978000 -13.899600 29.396266
4.024800 -13.899600 29.396424
4.071600 -13.899600 29.394542
4.118400 -13.899600 29.393650
4.165200 -13.899600 29.396986
4.212000 -13.899600 29.402037
12.261600 -13.899600 7.988462
12.308400 -13.899600 7.981825
12.355200 -13.899600 7.963546
12.402000 -13.899600 7.958526
12.448800 -13.899600 7.951223
12.495600 -13.899600 7.946308
12.542400 -13.899600 7.946308
12.589200 -13.899600 7.943462
12.636000 -13.899600 7.939345
12.682800 -13.899600 7.942038
12.729600 -13.899600 7.943462
12.776400 -13.899600 7.948118
12.823200 -13.899600 7.943462
12.870000 -13.899600 7.948118
12.916800 -13.899600 7.932207
12.963600 -13.899600 7.932207
13.010400 -13.899600 7.933474
13.057200 -13.899600 7.932207
13.104000 -13.899600 7.933474
13.150800 -13.899600 7.944342
13.197600 -13.899600 7.944526
13.244400 -13.899600 7.950731
13.291200 -13.899600 7.960715
13.338000 -13.899600 7.952265
13.384800 -13.899600 7.960967
13.431600 -13.899600 7.954683
13.478400 -13.899600 7.953421
13.525200 -13.899600 7.954683
13.572000 -13.899600 7.960967
13.618800 -13.899600 7.970865
13.665600 -13.899600 7.980009
13.712400 -13.899600 7.983373
13.759200 -13.899600 7.991036
13.806000 -13.899600 7.997634
13.852800 -13.899600 7.996811
13.899600 -13.899600 7.998450
13.946400 -13.899600 8.001937
13.993200 -13.899600 7.996811
14.040000 -13.899600 7.987713
14.086800 -13.899600 7.978655
14.133600 -13.899600 7.962641
14.180400 -13.899600 7.957541
14.227200 -13.899600 7.951606
14.929200 -13.899600 6.717759
14.976000 -13.899600 6.711917
15.022800 -13.899600 6.696765
15.069600 -13.899600 6.696765
15.116400 -13.899600 6.696765
15.163200 -13.899600 6.696765
15.210000 -13.899600 6.692969
15.256800 -13.899600 6.692969
15.303600 -13.899600 6.692969
15.350400 -13.899600 6.695608
15.397200 -13.899600 6.695608
15.444000 -13.899600 6.694534
15.490800 -13.899600 6.694534
15.537600 -13.899600 6.685868
15.584400 -13.899600 6.682883
15.631200 -13.899600 6.668334
15.678000 -13.899600 6.662920
16.052400 -13.899600 4.172142
-18.720000 -13.852800 0.000000
-18.673200 -13.852800 0.000000
-18.626400 -13.852800 0.000000
-18.579600 -13.852800 -7.144045
-18.532800 -13.852800 -7.129938
-18.486000 -13.852800 -7.129938
-18.439200 -13.852800 -7.129938
-18.392400 -13.852800 -7.110195
-18.345600 -13.852800 -7.081779
-18.298800 -13.852800 -7.081779
-18.252000 -13.852800 -7.081779
-18.205200 -13.852800 -7.074336
-18.158400 -13.852800 -7.052516
-18.111600 -13.852800 -7.070716
-18.064800 -13.852800 -7.074336
-18.018000 -13.852800 -7.074336
-17.971200 -13.852800 -7.055492
-17.924400 -13.852800 -7.055492
-17.877600 -13.852800 -7.055492
-17.830800 -13.852800 -7.071346
-17.784000 -13.852800 -7.065411
-17.737200 -13.852800 -7.062732
-17.690400 -13.852800 -7.062732
-17.643600 -13.852800 -7.059589
-17.596800 -13.852800 -7.032437
-17.550000 -13.852800 -7.032437
-17.503200 -13.852800 -7.024272
-17.456400 -13.852800 -6.990753
-17.409600 -13.852800 -6.974142
-17.362800 -13.852800 -6.973645
-17.316000 -13.852800 -6.974142
-17.269200 -13.852800 -6.973553
-17.222400 -13.852800 -6.968332
-17.175600 -13.852800 -6.959380
-17.128800 -13.852800 -6.912404
-17.082000 -13.852800 -6.895811
-17.035200 -13.852800 -6.877030
-16.988400 -13.852800 -6.832172
-16.941600 -13.852800 -6.828665
-16.894800 -13.852800 -6.803845
-16.848000 -13.852800 -6.775799
-16.801200 -13.852800 -6.734665
-16.473600 -13.852800 -5.345174
-15.210000 -13.852800 6.738753
-15.163200 -13.852800 6.761733
-15.116400 -13.852800 6.810112
-15.069600 -13.852800 6.847657
-15.022800 -13.852800 6.864112
-14.976000 -13.852800 6.870108
-14.929200 -13.852800 6.889146
-14.882400 -13.852800 6.910491
-14.835600 -13.852800 6.920563
-14.788800 -13.852800 6.937949
-14.742000 -13.852800 6.968691
-14.695200 -13.852800 6.981646
-14.648400 -13.852800 6.981646
-14.601600 -13.852800 6.987550
-14.554800 -13.852800 6.988275
-14.508000 -13.852800 6.994116
-14.461200 -13.852800 7.000071
-14.414400 -13.852800 7.001323
-14.367600 -13.852800 7.001343
-14.320800 -13.852800 7.006405
-14.274000 -13.852800 7.015564
-14.227200 -13.852800 7.017092
-14.180400 -13.852800 7.022539
-14.133600 -13.852800 7.022968
-14.086800 -13.852800 7.024254
-14.040000 -13.852800 7.025771
-13.993200 -13.852800 7.036559
-13.946400 -13.852800 7.036559
-13.899600 -13.852800 7.036559
-13.852800 -13.852800 7.036559
-13.806000 -13.852800 7.043475
-13.759200 -13.852800 7.043141
-13.712400 -13.852800 7.034558
-13.665600 -13.852800 7.034558
-13.618800 -13.852800 7.035519
-13.572000 -13.852800 7.038276
-13.525200 -13.852800 7.038276
-13.478400 -13.852800 7.034721
-13.431600 -13.852800 7.034558
-13.384800 -13.852800 7.038276
-13.338000 -13.852800 7.042479
-13.291200 -13.852800 7.062596
-13.244400 -13.852800 7.092841
-13.197600 -13.852800 7.143247
-13.150800 -13.852800 7.192987
-7.815600 -13.852800 12.328702
-7.768800 -13.852800 12.272584
-7.722000 -13.852800 12.231189
-7.675200 -13.852800 12.203035
-7.628400 -13.852800 12.192861
-7.581600 -13.852800 12.151906
-7.534800 -13.852800 12.011462
-7.488000 -13.852800 10.200831
-7.441200 -13.852800 9.870597
-7.394400 -13.852800 9.779726
-7.347600 -13.852800 9.689088
-7.300800 -13.852800 9.679629
-7.254000 -13.852800 9.645833
-7.207200 -13.852800 9.594624
-7.160400 -13.852800 9.556926
-7.113600 -13.852800 9.528163
-7.066800 -13.852800 9.472316
-7.020000 -13.852800 9.468845
-6.973200 -13.852800 9.446920
-6.926400 -13.852800 9.422600
-6.879600 -13.852800 9.390092
-6.832800 -13.852800 9.326488
-6.786000 -13.852800 9.312505
-6.739200 -13.852800 9.281420
-6.692400 -13.852800 9.259760
-6.645600 -13.852800 9.233723
-6.598800 -13.852800 9.208350
-6.552000 -13.852800 9.178263
-6.505200 -13.852800 9.178263
-6.458400 -13.852800 9.164502
-6.411600 -13.852800 9.151287
-6.364800 -13.852800 9.143035
-6.318000 -13.852800 9.098586
-6.271200 -13.852800 9.055545
-6.224400 -13.852800 9.024512
-6.177600 -13.852800 8.983485
-6.130800 -13.852800 8.976499
-6.084000 -13.852800 8.976499
-6.037200 -13.852800 8.967383
-5.990400 -13.852800 8.952900
-5.943600 -13.852800 8.940307
-5.896800 -13.852800 8.916274
-5.850000 -13.852800 8.916022
-5.803200 -13.852800 8.903076
-5.756400 -13.852800 8.896012
-5.709600 -13.852800 8.890122
-5.662800 -13.852800 8.889123
-5.616000 -13.852800 8.857606
-5.569200 -13.852800 8.846154
-5.522400 -13.852800 8.821952
-5.475600 -13.852800 8.797805
-5.428800 -13.852800 8.763233
-5.382000 -13.852800 8.745067
-5.335200 -13.852800 8.713855
-5.288400 -13.852800 8.699633
-5.241600 -13.852800 8.699633
-5.194800 -13.852800 8.700862
-5.148000 -13.852800 8.678304
-5.101200 -13.852800 8.669068
-5.054400 -13.852800 8.658558
-5.007600 -13.852800 8.662652
-4.960800 -13.852800 8.657340
-4.914000 -13.852800 8.654273
-4.867200 -13.852800 8.632312
-4.820400 -13.852800 8.632312
-4.773600 -13.852800 8.624338
-4.726800 -13.852800 8.624338
-4.680000 -13.852800 8.611068
-4.633200 -13.852800 8.598996
-4.586400 -13.852800 8.598068
-4.539600 -13.852800 8.590134
-4.492800 -13.852800 8.589008
-4.446000 -13.852800 8.589008
-4.399200 -13.852800 8.592066
-4.352400 -13.852800 8.563914
-4.305600 -13.852800 8.556554
-4.258800 -13.852800 8.552528
-4.212000 -13.852800 8.551822
-4.165200 -13.852800 8.544514
-4.118400 -13.852800 8.522504
-4.071600 -13.852800 8.503480
-4.024800 -13.852800 8.504517
-3.978000 -13.852800 8.483845
-3.931200 -13.852800 8.479677
-3.884400 -13.852800 8.478944
-3.837600 -13.852800 8.465397
-3.790800 -13.852800 8.463850
-3.744000 -13.852800 8.463455
-3.697200 -13.852800 8.461637
-3.650400 -13.852800 8.461671
-3.603600 -13.852800 8.449426
-3.556800 -13.852800 8.446484
-3.510000 -13.852800 8.436659
-3.463200 -13.852800 8.434416
-3.416400 -13.852800 8.430612
-3.369600 -13.852800 8.439914
-3.322800 -13.852800 8.427178
-3.276000 -13.852800 8.439914
-3.229200 -13.852800 8.452730
-3.182400 -13.852800 8.436227
-3.135600 -13.852800 8.436227
-3.088800 -13.852800 8.436227
-3.042000 -13.852800 8.417280
-2.995200 -13.852800 8.416189
-2.948400 -13.852800 8.416189
-2.901600 -13.852800 8.405998
-2.854800 -13.852800 8.417222
-2.808000 -13.852800 8.425830
-2.761200 -13.852800 8.422869
-2.714400 -13.852800 8.425830
-2.667600 -13.852800 8.425830
-2.620800 -13.852800 8.414000
-2.574000 -13.852800 8.409501
-2.527200 -13.852800 8.398743
-2.480400 -13.852800 8.397885
-2.433600 -13.852800 8.397885
-2.386800 -13.852800 8.397885
-2.340000 -13.852800 8.397885
-2.293200 -13.852800 8.405339
-2.246400 -13.852800 8.405339
-2.199600 -13.852800 8.414135
-2.152800 -13.852800 8.411451
-2.106000 -13.852800 8.413217
-2.059200 -13.852800 8.423237
-2.012400 -13.852800 8.429245
-1.965600 -13.852800 8.429245
-1.918800 -13.852800 8.425267
-1.872000 -13.852800 8.421778
-1.825200 -13.852800 8.424169
-1.778400 -13.852800 8.424873
-1.731600 -13.852800 8.424169
-1.684800 -13.852800 8.394653
-1.638000 -13.852800 8.388435
-1.591200 -13.852800 8.395345
-1.544400 -13.852800 8.415248
-1.497600 -13.852800 8.432274
-1.450800 -13.852800 8.426670
-1.404000 -13.852800 8.426670
-1.357200 -13.852800 8.439280
-1.310400 -13.852800 8.447036
-1.263600 -13.852800 8.470859
-1.216800 -13.852800 8.480671
-1.170000 -13.852800 8.503878
-1.123200 -13.852800 8.518034
-1.076400 -13.852800 8.518034
-1.029600 -13.852800 8.512323
-0.982800 -13.852800 8.518034
-0.936000 -13.852800 8.520020
-0.889200 -13.852800 8.518034
-0.842400 -13.852800 8.520020
-0.795600 -13.852800 8.515829
-0.748800 -13.852800 8.511910
-0.702000 -13.852800 8.521965
-0.655200 -13.852800 8.516633
-0.608400 -13.852800 8.521965
-0.561600 -13.852800 8.532875
-0.514800 -13.852800 8.532875
-0.468000 -13.852800 8.552442
-0.421200 -13.852800 8.612693
-0.374400 -13.852800 8.611336
-0.327600 -13.852800 8.611336
-0.280800 -13.852800 8.611336
-0.234000 -13.852800 8.612693
-0.187200 -13.852800 8.619444
-0.140400 -13.852800 8.640816
-0.093600 -13.852800 8.625667
-0.046800 -13.852800 8.647831
0.000000 -13.852800 8.657420
0.046800 -13.852800 8.657919
0.093600 -13.852800 8.679417
0.140400 -13.852800 8.688959
0.187200 -13.852800 8.688811
0.234000 -13.852800 8.688959
0.280800 -13.852800 8.693763
0.327600 -13.852800 8.711336
0.374400 -13.852800 8.722491
0.421200 -13.852800 8.735760
0.468000 -13.852800 8.739178
0.514800 -13.852800 8.775197
0.561600 -13.852800 8.790174
0.608400 -13.852800 8.797550
0.655200 -13.852800 8.797550
0.702000 -13.852800 8.796978
0.748800 -13.852800 8.797550
0.795600 -13.852800 8.815983
0.842400 -13.852800 8.837987
0.889200 -13.852800 8.848001
0.936000 -13.852800 8.883543
0.982800 -13.852800 8.897620
1.029600 -13.852800 8.909158
1.076400 -13.852800 8.913776
1.123200 -13.852800 8.914542
1.170000 -13.852800 8.905194
1.216800 -13.852800 8.904485
1.263600 -13.852800 8.906259
1.310400 -13.852800 8.923354
1.357200 -13.852800 8.927655
1.404000 -13.852800 8.957138
1.450800 -13.852800 8.963063
1.497600 -13.852800 8.991378
1.544400 -13.852800 9.004634
1.591200 -13.852800 9.018753
1.638000 -13.852800 9.025408
1.684800 -13.852800 9.036721
1.731600 -13.852800 9.040505
1.778400 -13.852800 9.059493
1.825200 -13.852800 9.081308
1.872000 -13.852800 9.097132
1.918800 -13.852800 9.122580
1.965600 -13.852800 9.130906
2.012400 -13.852800 9.140208
2.059200 -13.852800 9.160720
2.106000 -13.852800 9.167423
2.152800 -13.852800 9.199642
2.199600 -13.852800 9.226990
2.246400 -13.852800 9.239314
2.293200 -13.852800 9.252580
2.340000 -13.852800 9.280892
2.386800 -13.852800 9.295099
2.433600 -13.852800 9.317474
2.480400 -13.852800 9.335613
2.527200 -13.852800 9.371189
2.574000 -13.852800 9.376977
2.620800 -13.852800 9.377729
2.667600 -13.852800 9.394980
2.714400 -13.852800 9.394980
2.761200 -13.852800 9.404606
2.808000 -13.852800 9.425946
2.854800 -13.852800 9.467261
2.901600 -13.852800 9.509485
2.948400 -13.852800 9.532295
2.995200 -13.852800 9.561202
3.042000 -13.852800 9.579475
3.088800 -13.852800 9.599512
3.135600 -13.852800 9.635620
3.182400 -13.852800 9.679115
3.229200 -13.852800 9.739454
3.276000 -13.852800 9.759419
3.322800 -13.852800 9.773330
3.369600 -13.852800 9.809558
3.416400 -13.852800 9.830341
3.463200 -13.852800 9.854383
3.510000 -13.852800 9.898474
3.556800 -13.852800 9.915357
3.603600 -13.852800 9.935632
3.650400 -13.852800 9.915357
3.697200 -13.852800 9.969839
3.744000 -13.852800 10.039320
3.790800 -13.852800 10.137244
3.837600 -13.852800 23.196915
3.884400 -13.852800 29.378339
3.931200 -13.852800 29.393650
3.978000 -13.852800 29.399501
4.024800 -13.852800 29.400414
4.071600 -13.852800 29.398709
4.118400 -13.852800 29.398243
4.165200 -13.852800 29.403036
4.212000 -13.852800 29.406239
12.261600 -13.852800 8.003789
12.308400 -13.852800 7.997319
12.355200 -13.852800 7.987719
12.402000 -13.852800 7.981825
12.448800 -13.852800 7.964997
12.495600 -13.852800 7.958990
12.542400 -13.852800 7.958526
12.589200 -13.852800 7.953296
12.636000 -13.852800 7.949336
12.682800 -13.852800 7.949336
12.729600 -13.852800 7.951709
12.776400 -13.852800 7.951709
12.823200 -13.852800 7.951705
12.870000 -13.852800 7.950459
12.916800 -13.852800 7.949314
12.963600 -13.852800 7.933557
13.010400 -13.852800 7.933557
13.057200 -13.852800 7.933557
13.104000 -13.852800 7.940939
13.150800 -13.852800 7.944526
13.197600 -13.852800 7.950731
13.244400 -13.852800 7.951066
13.291200 -13.852800 7.961710
13.338000 -13.852800 7.954683
13.384800 -13.852800 7.960967
13.431600 -13.852800 7.960967
13.478400 -13.852800 7.960967
13.525200 -13.852800 7.969547
13.572000 -13.852800 7.971244
13.618800 -13.852800 7.981505
13.665600 -13.852800 7.983373
13.712400 -13.852800 7.990483
13.759200 -13.852800 7.998450
13.806000 -13.852800 8.001471
13.852800 -13.852800 7.998450
13.899600 -13.852800 8.000645
13.946400 -13.852800 8.002107
13.993200 -13.852800 8.001937
14.040000 -13.852800 8.000645
14.086800 -13.852800 7.990249
14.133600 -13.852800 7.979303
14.180400 -13.852800 7.979303
14.227200 -13.852800 7.962641
14.274000 -13.852800 7.939583
14.976000 -13.852800 6.711917
15.022800 -13.852800 6.698294
15.069600 -13.852800 6.698294
15.116400 -13.852800 6.696765
15.163200 -13.852800 6.698294
15.210000 -13.852800 6.695608
15.256800 -13.852800 6.695608
15.303600 -13.852800 6.695608
15.350400 -13.852800 6.706713
15.397200 -13.852800 6.709578
15.490800 -13.852800 6.699432
15.537600 -13.852800 6.694534
15.584400 -13.852800 6.685420
15.631200 -13.852800 6.681927
15.678000 -13.852800 6.670909
-18.720000 -13.806000 0.000000
-18.673200 -13.806000 0.000000
-18.626400 -13.806000 0.000000
-18.579600 -13.806000 -7.140958
-18.532800 -13.806000 -7.115995
-18.486000 -13.806000 -7.110195
-18.439200 -13.806000 -7.110195
-18.392400 -13.806000 -7.092064
-18.345600 -13.806000 -7.070716
-18.298800 -13.806000 -7.081779
-18.252000 -13.806000 -7.099355
-18.205200 -13.806000 -7.092064
-18.158400 -13.806000 -7.074336
-18.111600 -13.806000 -7.080268
-18.064800 -13.806000 -7.080268
-18.018000 -13.806000 -7.080268
-17.971200 -13.806000 -7.074336
-17.924400 -13.806000 -7.073881
-17.877600 -13.806000 -7.077906
-17.830800 -13.806000 -7.083145
-17.784000 -13.806000 -7.083145
-17.737200 -13.806000 -7.083145
-17.690400 -13.806000 -7.083279
-17.643600 -13.806000 -7.083279
-17.596800 -13.806000 -7.072342
-17.550000 -13.806000 -7.059589
-17.503200 -13.806000 -7.034028
-17.456400 -13.806000 -7.025704
-17.409600 -13.806000 -7.014979
-17.362800 -13.806000 -7.014979
-17.316000 -13.806000 -7.014297
-17.269200 -13.806000 -6.981309
-17.222400 -13.806000 -6.973553
-17.175600 -13.806000 -6.921432
-17.128800 -13.806000 -6.909563
-17.082000 -13.806000 -6.889111
-17.035200 -13.806000 -6.874030
-16.988400 -13.806000 -6.831617
-16.941600 -13.806000 -6.822883
-16.894800 -13.806000 -6.790672
-16.848000 -13.806000 -6.740715
-16.801200 -13.806000 -6.661697
-16.473600 -13.806000 -5.285126
-15.210000 -13.806000 6.755625
-15.163200 -13.806000 6.801270
-15.116400 -13.806000 6.842346
-15.069600 -13.806000 6.864112
-15.022800 -13.806000 6.878192
-14.976000 -13.806000 6.887927
-14.929200 -13.806000 6.895605
-14.882400 -13.806000 6.913813
-14.835600 -13.806000 6.937949
-14.788800 -13.806000 6.953642
-14.742000 -13.806000 6.974787
-14.695200 -13.806000 6.983374
-14.648400 -13.806000 6.985238
-14.601600 -13.806000 6.990607
-14.554800 -13.806000 6.992346
-14.508000 -13.806000 6.993071
-14.461200 -13.806000 6.998748
-14.414400 -13.806000 7.000071
-14.367600 -13.806000 7.000071
-14.320800 -13.806000 7.001343
-14.274000 -13.806000 7.006405
-14.227200 -13.806000 7.009749
-14.180400 -13.806000 7.022539
-14.133600 -13.806000 7.023329
-14.086800 -13.806000 7.025771
-14.040000 -13.806000 7.030719
-13.993200 -13.806000 7.039718
-13.946400 -13.806000 7.043475
-13.899600 -13.806000 7.043799
-13.852800 -13.806000 7.043799
-13.806000 -13.806000 7.045555
-13.759200 -13.806000 7.043141
-13.712400 -13.806000 7.038757
-13.665600 -13.806000 7.038757
-13.618800 -13.806000 7.038276
-13.572000 -13.806000 7.035519
-13.525200 -13.806000 7.035519
-13.478400 -13.806000 7.034721
-13.431600 -13.806000 7.035519
-13.384800 -13.806000 7.042479
-13.338000 -13.806000 7.057025
-13.291200 -13.806000 7.092841
-13.244400 -13.806000 7.143247
-13.197600 -13.806000 7.184364
-13.150800 -13.806000 7.246194
-7.815600 -13.806000 12.376132
-7.768800 -13.806000 12.280977
-7.722000 -13.806000 12.236341
-7.675200 -13.806000 12.209159
-7.628400 -13.806000 12.194080
-7.581600 -13.806000 12.143326
-7.534800 -13.806000 12.011462
-7.488000 -13.806000 10.200831
-7.441200 -13.806000 9.865791
-7.394400 -13.806000 9.773367
-7.347600 -13.806000 9.681222
-7.300800 -13.806000 9.656438
-7.254000 -13.806000 9.594624
-7.207200 -13.806000 9.560278
-7.160400 -13.806000 9.553402
-7.113600 -13.806000 9.528163
-7.066800 -13.806000 9.468845
-7.020000 -13.806000 9.465825
-6.973200 -13.806000 9.440893
-6.926400 -13.806000 9.390092
-6.879600 -13.806000 9.326488
-6.832800 -13.806000 9.308549
-6.786000 -13.806000 9.283659
-6.739200 -13.806000 9.254665
-6.692400 -13.806000 9.239234
-6.645600 -13.806000 9.216925
-6.598800 -13.806000 9.171554
-6.552000 -13.806000 9.170077
-6.505200 -13.806000 9.163007
-6.458400 -13.806000 9.153249
-6.411600 -13.806000 9.144844
-6.364800 -13.806000 9.130011
-6.318000 -13.806000 9.092660
-6.271200 -13.806000 9.055545
-6.224400 -13.806000 9.030368
-6.177600 -13.806000 8.985171
-6.130800 -13.806000 8.980480
-6.084000 -13.806000 8.979042
-6.037200 -13.806000 8.971467
-5.990400 -13.806000 8.952900
-5.943600 -13.806000 8.940307
-5.896800 -13.806000 8.922837
-5.850000 -13.806000 8.916022
-5.803200 -13.806000 8.903076
-5.756400 -13.806000 8.896395
-5.709600 -13.806000 8.889123
-5.662800 -13.806000 8.883584
-5.616000 -13.806000 8.848173
-5.569200 -13.806000 8.833313
-5.522400 -13.806000 8.797805
-5.475600 -13.806000 8.767131
-5.428800 -13.806000 8.745067
-5.382000 -13.806000 8.729329
-5.335200 -13.806000 8.699633
-5.288400 -13.806000 8.683162
-5.241600 -13.806000 8.688686
-5.194800 -13.806000 8.688686
-5.148000 -13.806000 8.658558
-5.101200 -13.806000 8.658558
-5.054400 -13.806000 8.654273
-5.007600 -13.806000 8.661240
-4.960800 -13.806000 8.660884
-4.914000 -13.806000 8.660884
-4.867200 -13.806000 8.632312
-4.820400 -13.806000 8.659912
-4.773600 -13.806000 8.625051
-4.726800 -13.806000 8.624338
-4.680000 -13.806000 8.605303
-4.633200 -13.806000 8.593974
-4.586400 -13.806000 8.593372
-4.539600 -13.806000 8.574284
-4.492800 -13.806000 8.561544
-4.446000 -13.806000 8.559458
-4.399200 -13.806000 8.559458
-4.352400 -13.806000 8.548642
-4.305600 -13.806000 8.551822
-4.258800 -13.806000 8.541020
-4.212000 -13.806000 8.522504
-4.165200 -13.806000 8.516789
-4.118400 -13.806000 8.487574
-4.071600 -13.806000 8.484734
-4.024800 -13.806000 8.483845
-3.978000 -13.806000 8.467433
-3.931200 -13.806000 8.462024
-3.884400 -13.806000 8.459198
-3.837600 -13.806000 8.459198
-3.790800 -13.806000 8.462024
-3.744000 -13.806000 8.461637
-3.697200 -13.806000 8.460123
-3.650400 -13.806000 8.460123
-3.603600 -13.806000 8.448467
-3.556800 -13.806000 8.436390
-3.510000 -13.806000 8.434416
-3.463200 -13.806000 8.427178
-3.416400 -13.806000 8.427102
-3.369600 -13.806000 8.427102
-3.322800 -13.806000 8.420703
-3.276000 -13.806000 8.424495
-3.229200 -13.806000 8.439914
-3.182400 -13.806000 8.426195
-3.135600 -13.806000 8.424495
-3.088800 -13.806000 8.412900
-3.042000 -13.806000 8.412405
-2.995200 -13.806000 8.412900
-2.948400 -13.806000 8.416189
-2.901600 -13.806000 8.411378
-2.854800 -13.806000 8.416189
-2.808000 -13.806000 8.417222
-2.761200 -13.806000 8.416189
-2.714400 -13.806000 8.416189
-2.667600 -13.806000 8.417222
-2.620800 -13.806000 8.407521
-2.574000 -13.806000 8.398743
-2.527200 -13.806000 8.397293
-2.480400 -13.806000 8.395071
-2.433600 -13.806000 8.397293
-2.386800 -13.806000 8.397885
-2.340000 -13.806000 8.397293
-2.293200 -13.806000 8.397293
-2.246400 -13.806000 8.395630
-2.199600 -13.806000 8.411379
-2.152800 -13.806000 8.411379
-2.106000 -13.806000 8.411451
-2.059200 -13.806000 8.414135
-2.012400 -13.806000 8.429245
-1.965600 -13.806000 8.434556
-1.918800 -13.806000 8.429245
-1.872000 -13.806000 8.419285
-1.825200 -13.806000 8.402579
-1.778400 -13.806000 8.402579
-1.731600 -13.806000 8.391157
-1.684800 -13.806000 8.373240
-1.638000 -13.806000 8.371743
-1.591200 -13.806000 8.379412
-1.544400 -13.806000 8.391157
-1.497600 -13.806000 8.415248
-1.450800 -13.806000 8.407749
-1.404000 -13.806000 8.407749
-1.357200 -13.806000 8.429725
-1.310400 -13.806000 8.439280
-1.263600 -13.806000 8.444839
-1.216800 -13.806000 8.447036
-1.170000 -13.806000 8.451498
-1.123200 -13.806000 8.494965
-1.076400 -13.806000 8.485992
-1.029600 -13.806000 8.494965
-0.982800 -13.806000 8.506018
-0.936000 -13.806000 8.495694
-0.889200 -13.806000 8.506062
-0.842400 -13.806000 8.508928
-0.795600 -13.806000 8.509678
-0.748800 -13.806000 8.511873
-0.702000 -13.806000 8.512720
-0.655200 -13.806000 8.511910
-0.608400 -13.806000 8.512720
-0.561600 -13.806000 8.512720
-0.514800 -13.806000 8.512720
-0.468000 -13.806000 8.513814
-0.421200 -13.806000 8.558608
-0.374400 -13.806000 8.574692
-0.327600 -13.806000 8.578945
-0.280800 -13.806000 8.603677
-0.234000 -13.806000 8.607954
-0.187200 -13.806000 8.607954
-0.140400 -13.806000 8.631439
-0.093600 -13.806000 8.625667
-0.046800 -13.806000 8.643225
0.000000 -13.806000 8.649711
0.046800 -13.806000 8.657420
0.093600 -13.806000 8.665582
0.140400 -13.806000 8.679417
0.187200 -13.806000 8.685276
0.234000 -13.806000 8.688959
0.280800 -13.806000 8.693763
0.327600 -13.806000 8.711336
0.374400 -13.806000 8.730905
0.421200 -13.806000 8.735760
0.468000 -13.806000 8.739178
0.514800 -13.806000 8.775197
0.561600 -13.806000 8.788668
0.608400 -13.806000 8.796978
0.655200 -13.806000 8.796978
0.702000 -13.806000 8.796978
0.748800 -13.806000 8.796978
0.795600 -13.806000 8.807183
0.842400 -13.806000 8.816096
0.889200 -13.806000 8.848001
0.936000 -13.806000 8.876498
0.982800 -13.806000 8.891634
1.029600 -13.806000 8.904485
1.076400 -13.806000 8.909158
1.123200 -13.806000 8.906259
1.170000 -13.806000 8.900471
1.216800 -13.806000 8.893279
1.263600 -13.806000 8.893637
1.310400 -13.806000 8.916796
1.357200 -13.806000 8.918564
1.404000 -13.806000 8.935175
1.450800 -13.806000 8.959794
1.497600 -13.806000 8.988289
1.544400 -13.806000 8.999551
1.591200 -13.806000 9.018199
1.638000 -13.806000 9.030823
1.684800 -13.806000 9.040505
1.731600 -13.806000 9.046239
1.778400 -13.806000 9.069030
1.825200 -13.806000 9.087118
1.872000 -13.806000 9.103384
1.918800 -13.806000 9.122476
1.965600 -13.806000 9.129607
2.012400 -13.806000 9.153318
2.059200 -13.806000 9.166491
2.106000 -13.806000 9.182549
2.152800 -13.806000 9.218072
2.199600 -13.806000 9.229203
2.246400 -13.806000 9.239314
2.293200 -13.806000 9.242941
2.340000 -13.806000 9.277946
2.386800 -13.806000 9.300362
2.433600 -13.806000 9.317474
2.480400 -13.806000 9.327251
2.527200 -13.806000 9.371189
2.574000 -13.806000 9.377729
2.620800 -13.806000 9.379102
2.667600 -13.806000 9.401091
2.714400 -13.806000 9.404553
2.761200 -13.806000 9.411296
2.808000 -13.806000 9.448103
2.854800 -13.806000 9.471582
2.901600 -13.806000 9.509485
2.948400 -13.806000 9.545839
2.995200 -13.806000 9.561505
3.042000 -13.806000 9.579475
3.088800 -13.806000 9.599512
3.135600 -13.806000 9.622080
3.182400 -13.806000 9.669361
3.229200 -13.806000 9.724910
3.276000 -13.806000 9.759419
3.322800 -13.806000 9.779793
3.369600 -13.806000 9.798944
3.416400 -13.806000 9.830341
3.463200 -13.806000 9.854383
3.510000 -13.806000 9.897623
3.556800 -13.806000 9.935632
3.603600 -13.806000 9.941221
3.650400 -13.806000 9.929411
3.697200 -13.806000 9.945954
3.744000 -13.806000 10.028777
3.790800 -13.806000 10.067054
3.837600 -13.806000 23.196915
3.884400 -13.806000 29.387592
3.931200 -13.806000 29.396800
3.978000 -13.806000 29.402319
4.024800 -13.806000 29.403900
4.071600 -13.806000 29.402319
4.118400 -13.806000 29.402319
4.165200 -13.806000 29.406129
4.212000 -13.806000 29.413960
12.355200 -13.806000 8.007341
12.402000 -13.806000 7.994628
12.448800 -13.806000 7.987719
12.495600 -13.806000 7.970361
12.542400 -13.806000 7.964997
12.589200 -13.806000 7.958990
12.636000 -13.806000 7.951709
12.682800 -13.806000 7.952118
12.729600 -13.806000 7.952118
12.776400 -13.806000 7.958990
12.823200 -13.806000 7.961522
12.870000 -13.806000 7.961522
12.916800 -13.806000 7.961522
12.963600 -13.806000 7.949485
13.010400 -13.806000 7.949485
13.057200 -13.806000 7.949485
13.104000 -13.806000 7.949485
13.150800 -13.806000 7.949485
13.197600 -13.806000 7.953035
13.244400 -13.806000 7.953035
13.291200 -13.806000 7.969547
13.338000 -13.806000 7.954683
13.384800 -13.806000 7.954683
13.431600 -13.806000 7.954683
13.478400 -13.806000 7.954683
13.525200 -13.806000 7.960967
13.572000 -13.806000 7.970865
13.618800 -13.806000 7.980009
13.665600 -13.806000 7.982988
13.712400 -13.806000 7.996811
13.759200 -13.806000 8.007223
13.806000 -13.806000 8.002107
13.852800 -13.806000 8.001471
13.899600 -13.806000 8.001471
13.946400 -13.806000 8.001937
13.993200 -13.806000 8.001937
14.040000 -13.806000 8.001471
14.086800 -13.806000 7.991851
14.133600 -13.806000 7.985785
14.180400 -13.806000 7.981513
14.227200 -13.806000 7.977496
14.274000 -13.806000 7.951606
14.320800 -13.806000 7.951606
15.022800 -13.806000 6.705732
15.069600 -13.806000 6.705732
15.116400 -13.806000 6.701585
15.163200 -13.806000 6.698294
15.210000 -13.806000 6.695608
15.256800 -13.806000 6.694534
15.303600 -13.806000 6.694534
15.350400 -13.806000 6.705563
15.397200 -13.806000 6.705563
15.444000 -13.806000 6.709578
15.490800 -13.806000 6.710839
15.537600 -13.806000 6.710839
15.584400 -13.806000 6.705563
15.631200 -13.806000 6.690464
15.678000 -13.806000 6.685420
15.724800 -13.806000 6.662920
-18.720000 -13.759200 0.000000
-18.673200 -13.759200 0.000000
-18.626400 -13.759200 0.000000
-18.579600 -13.759200 -7.140958
-18.532800 -13.759200 -7.110195
-18.486000 -13.759200 -7.105471
-18.439200 -13.759200 -7.092064
-18.392400 -13.759200 -7.092064
-18.345600 -13.759200 -7.084676
-18.298800 -13.759200 -7.099355
-18.252000 -13.759200 -7.136853
-18.205200 -13.759200 -7.133664
-18.158400 -13.759200 -7.120091
-18.111600 -13.759200 -7.133664
-18.064800 -13.759200 -7.116413
-18.018000 -13.759200 -7.080268
-17.971200 -13.759200 -7.073881
-17.924400 -13.759200 -7.071346
-17.877600 -13.759200 -7.073881
-17.830800 -13.759200 -7.077906
-17.784000 -13.759200 -7.073881
-17.737200 -13.759200 -7.073881
-17.690400 -13.759200 -7.083279
-17.643600 -13.759200 -7.083279
-17.596800 -13.759200 -7.062732
-17.550000 -13.759200 -7.060093
-17.503200 -13.759200 -7.046489
-17.456400 -13.759200 -7.034028
-17.409600 -13.759200 -7.015272
-17.362800 -13.759200 -7.015338
-17.316000 -13.759200 -7.014297
-17.269200 -13.759200 -6.981309
-17.222400 -13.759200 -6.973553
-17.175600 -13.759200 -6.959310
-17.128800 -13.759200 -6.909650
-17.082000 -13.759200 -6.903926
-17.035200 -13.759200 -6.877030
-16.988400 -13.759200 -6.832462
-16.941600 -13.759200 -6.831617
-16.894800 -13.759200 -6.802998
-16.848000 -13.759200 -6.740715
-15.256800 -13.759200 6.755022
-15.210000 -13.759200 6.762160
-15.163200 -13.759200 6.806635
-15.116400 -13.759200 6.858054
-15.069600 -13.759200 6.869347
-15.022800 -13.759200 6.884619
-14.976000 -13.759200 6.895605
-14.929200 -13.759200 6.912806
-14.882400 -13.759200 6.932408
-14.835600 -13.759200 6.953642
-14.788800 -13.759200 6.968121
-14.742000 -13.759200 6.981646
-14.695200 -13.759200 6.985238
-14.648400 -13.759200 6.990607
-14.601600 -13.759200 6.992611
-14.554800 -13.759200 6.996351
-14.508000 -13.759200 6.992789
-14.461200 -13.759200 6.996351
-14.414400 -13.759200 6.998748
-14.367600 -13.759200 6.998748
-14.320800 -13.759200 6.998748
-14.274000 -13.759200 6.998748
-14.227200 -13.759200 7.001343
-14.180400 -13.759200 7.019233
-14.133600 -13.759200 7.023329
-14.086800 -13.759200 7.025771
-14.040000 -13.759200 7.030719
-13.993200 -13.759200 7.039718
-13.946400 -13.759200 7.043475
-13.899600 -13.759200 7.043799
-13.852800 -13.759200 7.043475
-13.806000 -13.759200 7.043475
-13.759200 -13.759200 7.039872
-13.712400 -13.759200 7.032561
-13.665600 -13.759200 7.032561
-13.618800 -13.759200 7.035519
-13.572000 -13.759200 7.035519
-13.525200 -13.759200 7.039872
-13.478400 -13.759200 7.040246
-13.431600 -13.759200 7.043821
-13.384800 -13.759200 7.062059
-13.338000 -13.759200 7.082890
-13.291200 -13.759200 7.131843
-13.244400 -13.759200 7.193654
-13.197600 -13.759200 7.214402
-7.815600 -13.759200 12.362864
-7.768800 -13.759200 12.293611
-7.722000 -13.759200 12.236341
-7.675200 -13.759200 12.210626
-7.628400 -13.759200 12.194080
-7.581600 -13.759200 12.143326
-7.534800 -13.759200 11.992482
-7.488000 -13.759200 10.200831
-7.441200 -13.759200 9.820823
-7.394400 -13.759200 9.771920
-7.347600 -13.759200 9.681222
-7.300800 -13.759200 9.647653
-7.254000 -13.759200 9.593659
-7.207200 -13.759200 9.556926
-7.160400 -13.759200 9.533200
-7.113600 -13.759200 9.479804
-7.066800 -13.759200 9.466021
-7.020000 -13.759200 9.446920
-6.973200 -13.759200 9.425412
-6.926400 -13.759200 9.375314
-6.879600 -13.759200 9.312505
-6.832800 -13.759200 9.283659
-6.786000 -13.759200 9.274470
-6.739200 -13.759200 9.249288
-6.692400 -13.759200 9.233723
-6.645600 -13.759200 9.208350
-6.598800 -13.759200 9.170077
-6.552000 -13.759200 9.163007
-6.505200 -13.759200 9.156543
-6.458400 -13.759200 9.153249
-6.411600 -13.759200 9.134305
-6.364800 -13.759200 9.109496
-6.318000 -13.759200 9.069150
-6.271200 -13.759200 9.062532
-6.224400 -13.759200 9.030368
-6.177600 -13.759200 8.980480
-6.130800 -13.759200 8.974755
-6.084000 -13.759200 8.974288
-6.037200 -13.759200 8.955613
-5.990400 -13.759200 8.937623
-5.943600 -13.759200 8.916961
-5.896800 -13.759200 8.912046
-5.850000 -13.759200 8.896395
-5.803200 -13.759200 8.889123
-5.756400 -13.759200 8.885874
-5.709600 -13.759200 8.883128
-5.662800 -13.759200 8.868392
-5.616000 -13.759200 8.841677
-5.569200 -13.759200 8.808344
-5.522400 -13.759200 8.763233
-5.475600 -13.759200 8.742258
-5.428800 -13.759200 8.726666
-5.382000 -13.759200 8.704865
-5.335200 -13.759200 8.688686
-5.288400 -13.759200 8.662139
-5.241600 -13.759200 8.662139
-5.194800 -13.759200 8.662450
-5.148000 -13.759200 8.653442
-5.101200 -13.759200 8.653442
-5.054400 -13.759200 8.653396
-5.007600 -13.759200 8.653442
-4.960800 -13.759200 8.631073
-4.914000 -13.759200 8.648216
-4.867200 -13.759200 8.632312
-4.820400 -13.759200 8.639105
-4.773600 -13.759200 8.625051
-4.726800 -13.759200 8.624338
-4.680000 -13.759200 8.605303
-4.633200 -13.759200 8.597412
-4.586400 -13.759200 8.592066
-4.539600 -13.759200 8.561544
-4.492800 -13.759200 8.542345
-4.446000 -13.759200 8.541020
-4.399200 -13.759200 8.548642
-4.352400 -13.759200 8.538123
-4.305600 -13.759200 8.538123
-4.258800 -13.759200 8.523587
-4.212000 -13.759200 8.512646
-4.165200 -13.759200 8.495685
-4.118400 -13.759200 8.483845
-4.071600 -13.759200 8.476882
-4.024800 -13.759200 8.467433
-3.978000 -13.759200 8.456224
-3.931200 -13.759200 8.456224
-3.884400 -13.759200 8.456224
-3.837600 -13.759200 8.451935
-3.790800 -13.759200 8.461637
-3.744000 -13.759200 8.461637
-3.697200 -13.759200 8.461637
-3.650400 -13.759200 8.460123
-3.603600 -13.759200 8.446484
-3.556800 -13.759200 8.436390
-3.510000 -13.759200 8.436390
-3.463200 -13.759200 8.427178
-3.416400 -13.759200 8.427102
-3.369600 -13.759200 8.427102
-3.322800 -13.759200 8.424495
-3.276000 -13.759200 8.426195
-3.229200 -13.759200 8.439914
-3.182400 -13.759200 8.424495
-3.135600 -13.759200 8.412405
-3.088800 -13.759200 8.411378
-3.042000 -13.759200 8.411546
-2.995200 -13.759200 8.411378
-2.948400 -13.759200 8.411378
-2.901600 -13.759200 8.411378
-2.854800 -13.759200 8.412790
-2.808000 -13.759200 8.414810
-2.761200 -13.759200 8.413174
-2.714400 -13.759200 8.416189
-2.667600 -13.759200 8.417222
-2.620800 -13.759200 8.413174
-2.574000 -13.759200 8.407521
-2.527200 -13.759200 8.403770
-2.480400 -13.759200 8.407521
-2.433600 -13.759200 8.404319
-2.386800 -13.759200 8.404319
-2.340000 -13.759200 8.405339
-2.293200 -13.759200 8.407014
-2.246400 -13.759200 8.395630
-2.199600 -13.759200 8.411379
-2.152800 -13.759200 8.407014
-2.106000 -13.759200 8.411451
-2.059200 -13.759200 8.414135
-2.012400 -13.759200 8.424169
-1.965600 -13.759200 8.424169
-1.918800 -13.759200 8.425267
-1.872000 -13.759200 8.411451
-1.825200 -13.759200 8.388435
-1.778400 -13.759200 8.388435
-1.731600 -13.759200 8.379515
-1.684800 -13.759200 8.360752
-1.638000 -13.759200 8.352506
-1.591200 -13.759200 8.362436
-1.544400 -13.759200 8.384687
-1.497600 -13.759200 8.393111
-1.450800 -13.759200 8.383124
-1.404000 -13.759200 8.383124
-1.357200 -13.759200 8.410114
-1.310400 -13.759200 8.429725
-1.263600 -13.759200 8.437590
-1.216800 -13.759200 8.438903
-1.170000 -13.759200 8.448726
-1.123200 -13.759200 8.457983
-1.076400 -13.759200 8.457983
-1.029600 -13.759200 8.466360
-0.982800 -13.759200 8.466360
-0.936000 -13.759200 8.477764
-0.889200 -13.759200 8.478835
-0.842400 -13.759200 8.478835
-0.795600 -13.759200 8.484049
-0.748800 -13.759200 8.506516
-0.702000 -13.759200 8.507670
-0.655200 -13.759200 8.506516
-0.608400 -13.759200 8.506516
-0.561600 -13.759200 8.506516
-0.514800 -13.759200 8.504480
-0.468000 -13.759200 8.502581
-0.421200 -13.759200 8.508688
-0.374400 -13.759200 8.522692
-0.327600 -13.759200 8.558608
-0.280800 -13.759200 8.571379
-0.234000 -13.759200 8.606788
-0.187200 -13.759200 8.619444
-0.140400 -13.759200 8.634263
-0.093600 -13.759200 8.627337
-0.046800 -13.759200 8.644983
0.000000 -13.759200 8.657420
0.046800 -13.759200 8.657919
0.093600 -13.759200 8.663723
0.140400 -13.759200 8.664279
0.187200 -13.759200 8.666267
0.234000 -13.759200 8.676525
0.280800 -13.759200 8.679094
0.327600 -13.759200 8.688959
0.374400 -13.759200 8.702867
0.421200 -13.759200 8.721887
0.468000 -13.759200 8.733185
0.514800 -13.759200 8.740872
0.561600 -13.759200 8.761774
0.608400 -13.759200 8.783837
0.655200 -13.759200 8.788668
0.702000 -13.759200 8.788668
0.748800 -13.759200 8.788668
0.795600 -13.759200 8.796760
0.842400 -13.759200 8.809193
0.889200 -13.759200 8.820623
0.936000 -13.759200 8.848001
0.982800 -13.759200 8.868562
1.029600 -13.759200 8.895089
1.076400 -13.759200 8.905194
1.123200 -13.759200 8.900471
1.170000 -13.759200 8.892634
1.216800 -13.759200 8.891592
1.263600 -13.759200 8.893279
1.310400 -13.759200 8.916796
1.357200 -13.759200 8.922080
1.404000 -13.759200 8.935175
1.450800 -13.759200 8.952427
1.497600 -13.759200 8.981736
1.544400 -13.759200 8.999551
1.591200 -13.759200 9.019810
1.638000 -13.759200 9.030033
1.684800 -13.759200 9.036721
1.731600 -13.759200 9.044773
1.778400 -13.759200 9.061246
1.825200 -13.759200 9.077013
1.872000 -13.759200 9.095264
1.918800 -13.759200 9.115341
1.965600 -13.759200 9.129607
2.012400 -13.759200 9.158099
2.059200 -13.759200 9.177462
2.106000 -13.759200 9.188838
2.152800 -13.759200 9.210469
2.199600 -13.759200 9.222602
2.246400 -13.759200 9.236028
2.293200 -13.759200 9.240208
2.340000 -13.759200 9.252580
2.386800 -13.759200 9.287361
2.433600 -13.759200 9.309841
2.480400 -13.759200 9.335547
2.527200 -13.759200 9.358272
2.574000 -13.759200 9.372905
2.620800 -13.759200 9.379102
2.667600 -13.759200 9.401091
2.714400 -13.759200 9.404553
2.761200 -13.759200 9.411296
2.808000 -13.759200 9.448564
2.854800 -13.759200 9.481876
2.901600 -13.759200 9.519968
2.948400 -13.759200 9.545839
2.995200 -13.759200 9.573197
3.042000 -13.759200 9.587001
3.088800 -13.759200 9.600588
3.135600 -13.759200 9.628184
3.182400 -13.759200 9.679115
3.229200 -13.759200 9.727219
3.276000 -13.759200 9.759419
3.322800 -13.759200 9.777971
3.369600 -13.759200 9.794184
3.416400 -13.759200 9.822590
3.463200 -13.759200 9.879664
3.510000 -13.759200 9.915357
3.556800 -13.759200 9.941221
3.603600 -13.759200 9.945954
3.650400 -13.759200 9.935632
3.697200 -13.759200 9.954437
3.744000 -13.759200 10.010939
3.790800 -13.759200 10.054565
3.837600 -13.759200 23.199754
3.884400 -13.759200 29.390572
3.931200 -13.759200 29.399501
3.978000 -13.759200 29.403900
4.024800 -13.759200 29.408251
4.071600 -13.759200 29.403900
4.118400 -13.759200 29.403900
4.165200 -13.759200 29.409209
4.212000 -13.759200 29.413960
4.258800 -13.759200 29.418390
12.402000 -13.759200 7.997319
12.448800 -13.759200 7.987719
12.495600 -13.759200 7.964571
12.542400 -13.759200 7.958990
12.589200 -13.759200 7.952118
12.636000 -13.759200 7.951705
12.682800 -13.759200 7.952118
12.729600 -13.759200 7.952118
12.776400 -13.759200 7.956251
12.823200 -13.759200 7.965081
12.870000 -13.759200 7.965081
12.916800 -13.759200 7.967062
12.963600 -13.759200 7.967062
13.010400 -13.759200 7.961522
13.057200 -13.759200 7.967062
13.104000 -13.759200 7.967062
13.150800 -13.759200 7.969244
13.197600 -13.759200 7.981572
13.244400 -13.759200 7.982682
13.291200 -13.759200 7.982682
13.338000 -13.759200 7.976565
13.384800 -13.759200 7.967523
13.431600 -13.759200 7.967523
13.478400 -13.759200 7.964601
13.525200 -13.759200 7.967523
13.572000 -13.759200 7.971821
13.618800 -13.759200 7.980009
13.665600 -13.759200 7.982988
13.712400 -13.759200 7.997634
13.759200 -13.759200 8.008890
13.806000 -13.759200 8.008890
13.852800 -13.759200 8.002107
13.899600 -13.759200 8.001937
13.946400 -13.759200 8.005366
13.993200 -13.759200 8.008890
14.040000 -13.759200 8.005366
14.086800 -13.759200 8.005366
14.133600 -13.759200 8.005366
14.180400 -13.759200 8.011053
14.227200 -13.759200 7.988527
14.274000 -13.759200 7.962641
14.320800 -13.759200 7.957251
14.367600 -13.759200 7.947378
15.069600 -13.759200 6.711665
15.116400 -13.759200 6.728882
15.163200 -13.759200 6.711665
15.210000 -13.759200 6.705732
15.256800 -13.759200 6.698294
15.303600 -13.759200 6.705563
15.350400 -13.759200 6.706713
15.397200 -13.759200 6.709578
15.584400 -13.759200 6.724209
15.631200 -13.759200 6.718489
15.678000 -13.759200 6.717907
15.724800 -13.759200 6.677508
16.520400 -13.759200 2.277275
16.614000 -13.759200 1.774659
-18.720000 -13.712400 0.000000
-18.673200 -13.712400 0.000000
-18.626400 -13.712400 0.000000
-18.579600 -13.712400 -7.137506
-18.532800 -13.712400 -7.087957
-18.486000 -13.712400 -7.105471
-18.439200 -13.712400 -7.136853
-18.392400 -13.712400 -7.136853
-18.345600 -13.712400 -7.092064
-18.298800 -13.712400 -7.120091
-18.252000 -13.712400 -7.147476
-18.205200 -13.712400 -7.136853
-18.158400 -13.712400 -7.133664
-18.111600 -13.712400 -7.133664
-18.064800 -13.712400 -7.120091
-18.018000 -13.712400 -7.099496
-17.971200 -13.712400 -7.080268
-17.924400 -13.712400 -7.083279
-17.877600 -13.712400 -7.078933
-17.830800 -13.712400 -7.078933
-17.784000 -13.712400 -7.073881
-17.737200 -13.712400 -7.071346
-17.690400 -13.712400 -7.073881
-17.643600 -13.712400 -7.071346
-17.596800 -13.712400 -7.060093
-17.550000 -13.712400 -7.059589
-17.503200 -13.712400 -7.044707
-17.456400 -13.712400 -7.032437
-17.409600 -13.712400 -7.014297
-17.362800 -13.712400 -7.014297
-17.316000 -13.712400 -7.006271
-17.269200 -13.712400 -6.981309
-17.222400 -13.712400 -6.968332
-17.175600 -13.712400 -6.945678
-17.128800 -13.712400 -6.910580
-17.082000 -13.712400 -6.905007
-17.035200 -13.712400 -6.883491
-16.988400 -13.712400 -6.832462
-16.941600 -13.712400 -6.828665
-15.303600 -13.712400 6.756330
-15.256800 -13.712400 6.762160
-15.210000 -13.712400 6.803642
-15.163200 -13.712400 6.851695
-15.116400 -13.712400 6.864112
-15.069600 -13.712400 6.878192
-15.022800 -13.712400 6.892453
-14.976000 -13.712400 6.910689
-14.929200 -13.712400 6.921604
-14.882400 -13.712400 6.950683
-14.835600 -13.712400 6.966033
-14.788800 -13.712400 6.976939
-14.742000 -13.712400 6.981646
-14.695200 -13.712400 6.985238
-14.648400 -13.712400 6.992346
-14.601600 -13.712400 6.996351
-14.554800 -13.712400 7.000071
-14.508000 -13.712400 6.996351
-14.461200 -13.712400 6.996351
-14.414400 -13.712400 7.000071
-14.367600 -13.712400 7.000071
-14.320800 -13.712400 6.995801
-14.274000 -13.712400 6.995801
-14.227200 -13.712400 6.999163
-14.180400 -13.712400 7.019508
-14.133600 -13.712400 7.023329
-14.086800 -13.712400 7.025771
-14.040000 -13.712400 7.030719
-13.993200 -13.712400 7.039718
-13.946400 -13.712400 7.043475
-13.899600 -13.712400 7.043799
-13.852800 -13.712400 7.043475
-13.806000 -13.712400 7.042326
-13.759200 -13.712400 7.032369
-13.712400 -13.712400 7.029598
-13.665600 -13.712400 7.026379
-13.618800 -13.712400 7.030728
-13.572000 -13.712400 7.032369
-13.525200 -13.712400 7.039872
-13.478400 -13.712400 7.043821
-13.431600 -13.712400 7.052217
-13.384800 -13.712400 7.080869
-13.338000 -13.712400 7.122831
-13.291200 -13.712400 7.184364
-13.244400 -13.712400 7.222639
-7.815600 -13.712400 12.380331
-7.768800 -13.712400 12.329352
-7.722000 -13.712400 12.248146
-7.675200 -13.712400 12.222900
-7.628400 -13.712400 12.194080
-7.581600 -13.712400 12.138716
-7.534800 -13.712400 11.931652
-7.488000 -13.712400 9.969012
-7.441200 -13.712400 9.773367
-7.394400 -13.712400 9.681222
-7.347600 -13.712400 9.675041
-7.300800 -13.712400 9.593659
-7.254000 -13.712400 9.536082
-7.207200 -13.712400 9.532309
-7.160400 -13.712400 9.501522
-7.113600 -13.712400 9.475816
-7.066800 -13.712400 9.466021
-7.020000 -13.712400 9.433362
-6.973200 -13.712400 9.396774
-6.926400 -13.712400 9.308977
-6.879600 -13.712400 9.290508
-6.832800 -13.712400 9.269379
-6.786000 -13.712400 9.252509
-6.739200 -13.712400 9.239234
-6.692400 -13.712400 9.207396
-6.645600 -13.712400 9.181784
-6.598800 -13.712400 9.155194
-6.552000 -13.712400 9.153249
-6.505200 -13.712400 9.143035
-6.458400 -13.712400 9.134305
-6.411600 -13.712400 9.101752
-6.364800 -13.712400 9.085430
-6.318000 -13.712400 9.055545
-6.271200 -13.712400 9.053256
-6.224400 -13.712400 9.012008
-6.177600 -13.712400 8.980480
-6.130800 -13.712400 8.974288
-6.084000 -13.712400 8.955613
-6.037200 -13.712400 8.940307
-5.990400 -13.712400 8.924140
-5.943600 -13.712400 8.909239
-5.896800 -13.712400 8.896395
-5.850000 -13.712400 8.889123
-5.803200 -13.712400 8.885350
-5.756400 -13.712400 8.883584
-5.709600 -13.712400 8.869066
-5.662800 -13.712400 8.844079
-5.616000 -13.712400 8.807024
-5.569200 -13.712400 8.790695
-5.522400 -13.712400 8.759190
-5.475600 -13.712400 8.738505
-5.428800 -13.712400 8.724564
-5.382000 -13.712400 8.700862
-5.335200 -13.712400 8.688686
-5.288400 -13.712400 8.662450
-5.241600 -13.712400 8.662450
-5.194800 -13.712400 8.675256
-5.148000 -13.712400 8.654429
-5.101200 -13.712400 8.654273
-5.054400 -13.712400 8.654273
-5.007600 -13.712400 8.654273
-4.960800 -13.712400 8.648216
-4.914000 -13.712400 8.648216
-4.867200 -13.712400 8.631073
-4.820400 -13.712400 8.632312
-4.773600 -13.712400 8.616177
-4.726800 -13.712400 8.611068
-4.680000 -13.712400 8.598068
-4.633200 -13.712400 8.574284
-4.586400 -13.712400 8.563752
-4.539600 -13.712400 8.542345
-4.492800 -13.712400 8.528927
-4.446000 -13.712400 8.526008
-4.399200 -13.712400 8.526008
-4.352400 -13.712400 8.523587
-4.305600 -13.712400 8.522504
-4.258800 -13.712400 8.488937
-4.212000 -13.712400 8.485873
-4.165200 -13.712400 8.484734
-4.118400 -13.712400 8.474756
-4.071600 -13.712400 8.465328
-4.024800 -13.712400 8.457941
-3.978000 -13.712400 8.445637
-3.931200 -13.712400 8.445637
-3.884400 -13.712400 8.445637
-3.837600 -13.712400 8.447416
-3.790800 -13.712400 8.456224
-3.744000 -13.712400 8.458286
-3.697200 -13.712400 8.448467
-3.650400 -13.712400 8.448467
-3.603600 -13.712400 8.437227
-3.556800 -13.712400 8.427178
-3.510000 -13.712400 8.427102
-3.463200 -13.712400 8.427178
-3.416400 -13.712400 8.426195
-3.369600 -13.712400 8.426195
-3.322800 -13.712400 8.418554
-3.276000 -13.712400 8.418554
-3.229200 -13.712400 8.426195
-3.182400 -13.712400 8.422870
-3.135600 -13.712400 8.397702
-3.088800 -13.712400 8.405998
-3.042000 -13.712400 8.405998
-2.995200 -13.712400 8.391396
-2.948400 -13.712400 8.390244
-2.901600 -13.712400 8.390244
-2.854800 -13.712400 8.391396
-2.808000 -13.712400 8.405998
-2.761200 -13.712400 8.391396
-2.714400 -13.712400 8.403770
-2.667600 -13.712400 8.407521
-2.620800 -13.712400 8.407521
-2.574000 -13.712400 8.403770
-2.527200 -13.712400 8.395071
-2.480400 -13.712400 8.404319
-2.433600 -13.712400 8.404319
-2.386800 -13.712400 8.404319
-2.340000 -13.712400 8.407014
-2.293200 -13.712400 8.407014
-2.246400 -13.712400 8.395630
-2.199600 -13.712400 8.411379
-2.152800 -13.712400 8.407014
-2.106000 -13.712400 8.407014
-2.059200 -13.712400 8.413217
-2.012400 -13.712400 8.413217
-1.965600 -13.712400 8.419285
-1.918800 -13.712400 8.421778
-1.872000 -13.712400 8.405030
-1.825200 -13.712400 8.376705
-1.778400 -13.712400 8.388435
-1.731600 -13.712400 8.384687
-1.684800 -13.712400 8.374040
-1.638000 -13.712400 8.373240
-1.591200 -13.712400 8.375737
-1.544400 -13.712400 8.384687
-1.497600 -13.712400 8.391855
-1.450800 -13.712400 8.384687
-1.404000 -13.712400 8.381952
-1.357200 -13.712400 8.391855
-1.310400 -13.712400 8.410114
-1.263600 -13.712400 8.434360
-1.216800 -13.712400 8.434497
-1.170000 -13.712400 8.434550
-1.123200 -13.712400 8.448726
-1.076400 -13.712400 8.451498
-1.029600 -13.712400 8.457188
-0.982800 -13.712400 8.453607
-0.936000 -13.712400 8.457983
-0.889200 -13.712400 8.467596
-0.842400 -13.712400 8.477366
-0.795600 -13.712400 8.480409
-0.748800 -13.712400 8.487941
-0.702000 -13.712400 8.502581
-0.655200 -13.712400 8.503721
-0.608400 -13.712400 8.503721
-0.561600 -13.712400 8.503721
-0.514800 -13.712400 8.499385
-0.468000 -13.712400 8.497528
-0.421200 -13.712400 8.502581
-0.374400 -13.712400 8.508688
-0.327600 -13.712400 8.522692
-0.280800 -13.712400 8.539571
-0.234000 -13.712400 8.566435
-0.187200 -13.712400 8.603677
-0.140400 -13.712400 8.625667
-0.093600 -13.712400 8.619444
-0.046800 -13.712400 8.643225
0.000000 -13.712400 8.652521
0.046800 -13.712400 8.654138
0.093600 -13.712400 8.657919
0.140400 -13.712400 8.663723
0.187200 -13.712400 8.664279
0.234000 -13.712400 8.666267
0.280800 -13.712400 8.665582
0.327600 -13.712400 8.667541
0.374400 -13.712400 8.685276
0.421200 -13.712400 8.702867
0.468000 -13.712400 8.720010
0.514800 -13.712400 8.735434
0.561600 -13.712400 8.751814
0.608400 -13.712400 8.781706
0.655200 -13.712400 8.781809
0.702000 -13.712400 8.781706
0.748800 -13.712400 8.783837
0.795600 -13.712400 8.788668
0.842400 -13.712400 8.809193
0.889200 -13.712400 8.818857
0.936000 -13.712400 8.837987
0.982800 -13.712400 8.864370
1.029600 -13.712400 8.883543
1.076400 -13.712400 8.895089
1.123200 -13.712400 8.891592
1.170000 -13.712400 8.881640
1.216800 -13.712400 8.881264
1.263600 -13.712400 8.890255
1.310400 -13.712400 8.906259
1.357200 -13.712400 8.922314
1.404000 -13.712400 8.940896
1.450800 -13.712400 8.947587
1.497600 -13.712400 8.963982
1.544400 -13.712400 8.998133
1.591200 -13.712400 9.018199
1.638000 -13.712400 9.024076
1.684800 -13.712400 9.030823
1.731600 -13.712400 9.030823
1.778400 -13.712400 9.059493
1.825200 -13.712400 9.075872
1.872000 -13.712400 9.082043
1.918800 -13.712400 9.103384
1.965600 -13.712400 9.123529
2.012400 -13.712400 9.141816
2.059200 -13.712400 9.167423
2.106000 -13.712400 9.188838
2.152800 -13.712400 9.207550
2.199600 -13.712400 9.221487
2.246400 -13.712400 9.227341
2.293200 -13.712400 9.242941
2.340000 -13.712400 9.252651
2.386800 -13.712400 9.287361
2.433600 -13.712400 9.309841
2.480400 -13.712400 9.327820
2.527200 -13.712400 9.335613
2.574000 -13.712400 9.371189
2.620800 -13.712400 9.371234
2.667600 -13.712400 9.388360
2.714400 -13.712400 9.401091
2.761200 -13.712400 9.410217
2.808000 -13.712400 9.433477
2.854800 -13.712400 9.481876
2.901600 -13.712400 9.519968
2.948400 -13.712400 9.532295
2.995200 -13.712400 9.561202
3.042000 -13.712400 9.587001
3.088800 -13.712400 9.601958
3.135600 -13.712400 9.633896
3.182400 -13.712400 9.669361
3.229200 -13.712400 9.724910
3.276000 -13.712400 9.759419
3.322800 -13.712400 9.777971
3.369600 -13.712400 9.794184
3.416400 -13.712400 9.835679
3.463200 -13.712400 9.895160
3.510000 -13.712400 9.919059
3.556800 -13.712400 9.941221
3.603600 -13.712400 9.952311
3.650400 -13.712400 9.941221
3.697200 -13.712400 9.954437
3.744000 -13.712400 9.969662
3.790800 -13.712400 10.020273
3.837600 -13.712400 23.196915
3.884400 -13.712400 29.394542
3.931200 -13.712400 29.402319
3.978000 -13.712400 29.409209
4.024800 -13.712400 29.413405
4.071600 -13.712400 29.409209
4.118400 -13.712400 29.409209
4.165200 -13.712400 29.413309
4.212000 -13.712400 29.417701
4.258800 -13.712400 29.421871
12.495600 -13.712400 7.988882
12.542400 -13.712400 7.988462
12.589200 -13.712400 7.984116
12.636000 -13.712400 7.964571
12.682800 -13.712400 7.965081
12.729600 -13.712400 7.965081
12.776400 -13.712400 7.969339
12.823200 -13.712400 7.978422
12.870000 -13.712400 7.974912
12.916800 -13.712400 7.978422
12.963600 -13.712400 7.982137
13.010400 -13.712400 7.979662
13.057200 -13.712400 7.979662
13.104000 -13.712400 7.970203
13.150800 -13.712400 7.970203
13.197600 -13.712400 7.981572
13.244400 -13.712400 7.982682
13.291200 -13.712400 7.981572
13.338000 -13.712400 7.976565
13.384800 -13.712400 7.969547
13.431600 -13.712400 7.971821
13.478400 -13.712400 7.969547
13.525200 -13.712400 7.971821
13.572000 -13.712400 7.976565
13.618800 -13.712400 7.980382
13.665600 -13.712400 7.987634
13.712400 -13.712400 8.012449
13.759200 -13.712400 8.008890
13.806000 -13.712400 8.012449
13.852800 -13.712400 8.005366
13.899600 -13.712400 8.002107
13.946400 -13.712400 8.007110
13.993200 -13.712400 8.012449
14.040000 -13.712400 8.007110
14.086800 -13.712400 8.011130
14.133600 -13.712400 8.011130
14.180400 -13.712400 8.017408
14.227200 -13.712400 8.011053
14.274000 -13.712400 7.995744
14.320800 -13.712400 7.987713
14.367600 -13.712400 7.956705
15.069600 -13.712400 6.762771
15.116400 -13.712400 6.763790
15.163200 -13.712400 6.751035
15.210000 -13.712400 6.731079
15.256800 -13.712400 6.711665
15.303600 -13.712400 6.709578
15.350400 -13.712400 6.727636
15.397200 -13.712400 6.709578
15.444000 -13.712400 6.731404
15.490800 -13.712400 6.731602
15.537600 -13.712400 6.731404
15.584400 -13.712400 6.727636
15.631200 -13.712400 6.724209
15.678000 -13.712400 6.717907
15.724800 -13.712400 6.694187
16.426800 -13.712400 2.990919
16.473600 -13.712400 2.771396
16.520400 -13.712400 2.396618
16.567200 -13.712400 2.170843
16.614000 -13.712400 1.824093
16.660800 -13.712400 1.458453
-18.720000 -13.665600 0.000000
-18.673200 -13.665600 0.000000
-18.626400 -13.665600 0.000000
-18.579600 -13.665600 -7.137506
-18.532800 -13.665600 -7.129044
-18.486000 -13.665600 -7.149952
-18.439200 -13.665600 -7.162370
-18.392400 -13.665600 -7.149952
-18.345600 -13.665600 -7.147476
-18.298800 -13.665600 -7.140145
-18.252000 -13.665600 -7.149952
-18.205200 -13.665600 -7.147476
-18.158400 -13.665600 -7.136853
-18.111600 -13.665600 -7.133710
-18.064800 -13.665600 -7.133710
-18.018000 -13.665600 -7.120091
-17.971200 -13.665600 -7.111579
-17.924400 -13.665600 -7.111579
-17.877600 -13.665600 -7.099496
-17.830800 -13.665600 -7.098865
-17.784000 -13.665600 -7.098865
-17.737200 -13.665600 -7.091942
-17.690400 -13.665600 -7.095742
-17.643600 -13.665600 -7.092314
-17.596800 -13.665600 -7.091942
-17.550000 -13.665600 -7.074064
-17.503200 -13.665600 -7.060093
-17.456400 -13.665600 -7.037560
-17.409600 -13.665600 -7.017062
-17.362800 -13.665600 -7.019243
-17.316000 -13.665600 -7.019243
-17.269200 -13.665600 -7.006271
-17.222400 -13.665600 -6.982700
-17.175600 -13.665600 -6.973553
-17.128800 -13.665600 -6.921432
-17.082000 -13.665600 -6.909650
-17.035200 -13.665600 -6.889111
-16.988400 -13.665600 -6.833989
-16.941600 -13.665600 -6.802998
-15.303600 -13.665600 6.793254
-15.256800 -13.665600 6.804852
-15.210000 -13.665600 6.851695
-15.163200 -13.665600 6.864112
-15.116400 -13.665600 6.872407
-15.069600 -13.665600 6.888756
-15.022800 -13.665600 6.898444
-14.976000 -13.665600 6.913813
-14.929200 -13.665600 6.934609
-14.882400 -13.665600 6.956396
-14.835600 -13.665600 6.975989
-14.788800 -13.665600 6.982740
-14.742000 -13.665600 6.986357
-14.695200 -13.665600 6.992611
-14.648400 -13.665600 6.998569
-14.601600 -13.665600 7.000071
-14.554800 -13.665600 7.001657
-14.508000 -13.665600 7.001359
-14.461200 -13.665600 7.001343
-14.414400 -13.665600 7.001343
-14.367600 -13.665600 7.001343
-14.320800 -13.665600 7.000071
-14.274000 -13.665600 7.001343
-14.227200 -13.665600 7.001343
-14.180400 -13.665600 7.019508
-14.133600 -13.665600 7.030443
-14.086800 -13.665600 7.036418
-14.040000 -13.665600 7.039718
-13.993200 -13.665600 7.044241
-13.946400 -13.665600 7.044241
-13.899600 -13.665600 7.045555
-13.852800 -13.665600 7.050499
-13.806000 -13.665600 7.042326
-13.759200 -13.665600 7.038757
-13.712400 -13.665600 7.035700
-13.665600 -13.665600 7.035700
-13.618800 -13.665600 7.039666
-13.572000 -13.665600 7.043821
-13.525200 -13.665600 7.049386
-13.478400 -13.665600 7.054086
-13.431600 -13.665600 7.072075
-13.384800 -13.665600 7.122831
-13.338000 -13.665600 7.165573
-13.291200 -13.665600 7.221581
-7.815600 -13.665600 12.361817
-7.768800 -13.665600 12.328702
-7.722000 -13.665600 12.236341
-7.675200 -13.665600 12.206053
-7.628400 -13.665600 12.163686
-7.581600 -13.665600 12.108612
-7.534800 -13.665600 10.110221
-7.488000 -13.665600 9.772618
-7.441200 -13.665600 9.675439
-7.394400 -13.665600 9.645833
-7.347600 -13.665600 9.593659
-7.300800 -13.665600 9.532309
-7.254000 -13.665600 9.501522
-7.207200 -13.665600 9.479804
-7.160400 -13.665600 9.475816
-7.113600 -13.665600 9.472316
-7.066800 -13.665600 9.433362
-7.020000 -13.665600 9.396774
-6.973200 -13.665600 9.364151
-6.926400 -13.665600 9.308549
-6.879600 -13.665600 9.269379
-6.832800 -13.665600 9.250403
-6.786000 -13.665600 9.241885
-6.739200 -13.665600 9.215163
-6.692400 -13.665600 9.182772
-6.645600 -13.665600 9.170077
-6.598800 -13.665600 9.143035
-6.552000 -13.665600 9.135220
-6.505200 -13.665600 9.130011
-6.458400 -13.665600 9.125372
-6.411600 -13.665600 9.085430
-6.364800 -13.665600 9.074965
-6.318000 -13.665600 9.053256
-6.271200 -13.665600 9.045455
-6.224400 -13.665600 8.988646
-6.177600 -13.665600 8.974755
-6.130800 -13.665600 8.965045
-6.084000 -13.665600 8.955613
-6.037200 -13.665600 8.938470
-5.990400 -13.665600 8.924140
-5.943600 -13.665600 8.898973
-5.896800 -13.665600 8.889123
-5.850000 -13.665600 8.884455
-5.803200 -13.665600 8.874462
-5.756400 -13.665600 8.869066
-5.709600 -13.665600 8.839111
-5.662800 -13.665600 8.795732
-5.616000 -13.665600 8.776310
-5.569200 -13.665600 8.765033
-5.522400 -13.665600 8.748183
-5.475600 -13.665600 8.733875
-5.428800 -13.665600 8.717039
-5.382000 -13.665600 8.698245
-5.335200 -13.665600 8.683162
-5.288400 -13.665600 8.664227
-5.241600 -13.665600 8.688686
-5.194800 -13.665600 8.688686
-5.148000 -13.665600 8.669068
-5.101200 -13.665600 8.654429
-5.054400 -13.665600 8.659155
-5.007600 -13.665600 8.660884
-4.960800 -13.665600 8.654404
-4.914000 -13.665600 8.651360
-4.867200 -13.665600 8.634651
-4.820400 -13.665600 8.639105
-4.773600 -13.665600 8.626939
-4.726800 -13.665600 8.623357
-4.680000 -13.665600 8.603054
-4.633200 -13.665600 8.574284
-4.586400 -13.665600 8.563349
-4.539600 -13.665600 8.541020
-4.492800 -13.665600 8.537127
-4.446000 -13.665600 8.526008
-4.399200 -13.665600 8.524581
-4.352400 -13.665600 8.522504
-4.305600 -13.665600 8.513036
-4.258800 -13.665600 8.488937
-4.212000 -13.665600 8.487507
-4.165200 -13.665600 8.484734
-4.118400 -13.665600 8.469406
-4.071600 -13.665600 8.449303
-4.024800 -13.665600 8.447416
-3.978000 -13.665600 8.437278
-3.931200 -13.665600 8.445637
-3.884400 -13.665600 8.445637
-3.837600 -13.665600 8.445637
-3.790800 -13.665600 8.449133
-3.744000 -13.665600 8.458286
-3.697200 -13.665600 8.445547
-3.650400 -13.665600 8.445547
-3.603600 -13.665600 8.437227
-3.556800 -13.665600 8.427178
-3.510000 -13.665600 8.427178
-3.463200 -13.665600 8.439914
-3.416400 -13.665600 8.427102
-3.369600 -13.665600 8.427102
-3.322800 -13.665600 8.418554
-3.276000 -13.665600 8.412405
-3.229200 -13.665600 8.424495
-3.182400 -13.665600 8.410188
-3.135600 -13.665600 8.390244
-3.088800 -13.665600 8.391622
-3.042000 -13.665600 8.391622
-2.995200 -13.665600 8.391396
-2.948400 -13.665600 8.390244
-2.901600 -13.665600 8.387510
-2.854800 -13.665600 8.391396
-2.808000 -13.665600 8.403770
-2.761200 -13.665600 8.391396
-2.714400 -13.665600 8.409501
-2.667600 -13.665600 8.409501
-2.620800 -13.665600 8.409501
-2.574000 -13.665600 8.403770
-2.527200 -13.665600 8.398513
-2.480400 -13.665600 8.404319
-2.433600 -13.665600 8.398513
-2.386800 -13.665600 8.389914
-2.340000 -13.665600 8.395432
-2.293200 -13.665600 8.395432
-2.246400 -13.665600 8.389629
-2.199600 -13.665600 8.405339
-2.152800 -13.665600 8.405339
-2.106000 -13.665600 8.407014
-2.059200 -13.665600 8.413007
-2.012400 -13.665600 8.413007
-1.965600 -13.665600 8.419285
-1.918800 -13.665600 8.419285
-1.872000 -13.665600 8.405191
-1.825200 -13.665600 8.388435
-1.778400 -13.665600 8.384281
-1.731600 -13.665600 8.384281
-1.684800 -13.665600 8.379515
-1.638000 -13.665600 8.374689
-1.591200 -13.665600 8.379515
-1.544400 -13.665600 8.384847
-1.497600 -13.665600 8.393111
-1.450800 -13.665600 8.391855
-1.404000 -13.665600 8.391855
-1.357200 -13.665600 8.409796
-1.310400 -13.665600 8.426670
-1.263600 -13.665600 8.434360
-1.216800 -13.665600 8.434497
-1.170000 -13.665600 8.436971
-1.123200 -13.665600 8.446630
-1.076400 -13.665600 8.448726
-1.029600 -13.665600 8.457188
-0.982800 -13.665600 8.449743
-0.936000 -13.665600 8.457188
-0.889200 -13.665600 8.462291
-0.842400 -13.665600 8.461136
-0.795600 -13.665600 8.471655
-0.748800 -13.665600 8.478835
-0.702000 -13.665600 8.487941
-0.655200 -13.665600 8.491549
-0.608400 -13.665600 8.502581
-0.561600 -13.665600 8.502581
-0.514800 -13.665600 8.502581
-0.468000 -13.665600 8.499385
-0.421200 -13.665600 8.508045
-0.374400 -13.665600 8.509724
-0.327600 -13.665600 8.514980
-0.280800 -13.665600 8.528549
-0.234000 -13.665600 8.547001
-0.187200 -13.665600 8.556200
-0.140400 -13.665600 8.606788
-0.093600 -13.665600 8.589819
-0.046800 -13.665600 8.625667
0.000000 -13.665600 8.644983
0.046800 -13.665600 8.647831
0.093600 -13.665600 8.652521
0.140400 -13.665600 8.663044
0.187200 -13.665600 8.663044
0.234000 -13.665600 8.660471
0.280800 -13.665600 8.653169
0.327600 -13.665600 8.653169
0.374400 -13.665600 8.660471
0.421200 -13.665600 8.681016
0.468000 -13.665600 8.696221
0.514800 -13.665600 8.720010
0.561600 -13.665600 8.733185
0.608400 -13.665600 8.755538
0.655200 -13.665600 8.757952
0.702000 -13.665600 8.757952
0.748800 -13.665600 8.770787
0.795600 -13.665600 8.781809
0.842400 -13.665600 8.798664
0.889200 -13.665600 8.810350
0.936000 -13.665600 8.837987
0.982800 -13.665600 8.837987
1.029600 -13.665600 8.864631
1.076400 -13.665600 8.885023
1.123200 -13.665600 8.866760
1.170000 -13.665600 8.866760
1.216800 -13.665600 8.866760
1.263600 -13.665600 8.881640
1.310400 -13.665600 8.894214
1.357200 -13.665600 8.922080
1.404000 -13.665600 8.935175
1.450800 -13.665600 8.940896
1.497600 -13.665600 8.954275
1.544400 -13.665600 8.981736
1.591200 -13.665600 9.016144
1.638000 -13.665600 9.024076
1.684800 -13.665600 9.030823
1.731600 -13.665600 9.030823
1.778400 -13.665600 9.056355
1.825200 -13.665600 9.068917
1.872000 -13.665600 9.075872
1.918800 -13.665600 9.098056
1.965600 -13.665600 9.122476
2.012400 -13.665600 9.133033
2.059200 -13.665600 9.153318
2.106000 -13.665600 9.187616
2.152800 -13.665600 9.207550
2.199600 -13.665600 9.214481
2.246400 -13.665600 9.222031
2.293200 -13.665600 9.237956
2.340000 -13.665600 9.252580
2.386800 -13.665600 9.283380
2.433600 -13.665600 9.305914
2.480400 -13.665600 9.322676
2.527200 -13.665600 9.335547
2.574000 -13.665600 9.371189
2.620800 -13.665600 9.371234
2.667600 -13.665600 9.388360
2.714400 -13.665600 9.391852
2.761200 -13.665600 9.409228
2.808000 -13.665600 9.433477
2.854800 -13.665600 9.473689
2.901600 -13.665600 9.502330
2.948400 -13.665600 9.526323
2.995200 -13.665600 9.561505
3.042000 -13.665600 9.587001
3.088800 -13.665600 9.601958
3.135600 -13.665600 9.630363
3.182400 -13.665600 9.666899
3.229200 -13.665600 9.708302
3.276000 -13.665600 9.749245
3.322800 -13.665600 9.772474
3.369600 -13.665600 9.779799
3.416400 -13.665600 9.847089
3.463200 -13.665600 9.901161
3.510000 -13.665600 9.919059
3.556800 -13.665600 9.941221
3.603600 -13.665600 9.954437
3.650400 -13.665600 9.945954
3.697200 -13.665600 9.954437
3.744000 -13.665600 9.969662
3.790800 -13.665600 10.054565
3.837600 -13.665600 23.199754
3.884400 -13.665600 29.398243
3.931200 -13.665600 29.408251
3.978000 -13.665600 29.415265
4.024800 -13.665600 29.416975
4.071600 -13.665600 29.413451
4.118400 -13.665600 29.413451
4.165200 -13.665600 29.416257
4.212000 -13.665600 29.418795
4.258800 -13.665600 29.422596
12.542400 -13.665600 8.001288
12.589200 -13.665600 8.001288
12.636000 -13.665600 7.988882
12.682800 -13.665600 7.984116
12.729600 -13.665600 7.982751
12.776400 -13.665600 7.984116
12.823200 -13.665600 7.988751
12.870000 -13.665600 7.988751
12.916800 -13.665600 7.988751
12.963600 -13.665600 7.994245
13.010400 -13.665600 7.988751
13.057200 -13.665600 7.992011
13.104000 -13.665600 7.978215
13.150800 -13.665600 7.970203
13.197600 -13.665600 7.982682
13.244400 -13.665600 7.987338
13.291200 -13.665600 7.982682
13.338000 -13.665600 7.978215
13.384800 -13.665600 7.969748
13.431600 -13.665600 7.981447
13.478400 -13.665600 7.981447
13.525200 -13.665600 7.981447
13.572000 -13.665600 7.980382
13.618800 -13.665600 7.981505
13.665600 -13.665600 7.990701
13.712400 -13.665600 8.012602
13.759200 -13.665600 8.012449
13.806000 -13.665600 8.012602
13.852800 -13.665600 8.008890
13.899600 -13.665600 8.008890
13.946400 -13.665600 8.013773
13.993200 -13.665600 8.019278
14.040000 -13.665600 8.019278
14.086800 -13.665600 8.025592
14.133600 -13.665600 8.025782
14.180400 -13.665600 8.031285
14.227200 -13.665600 8.025782
14.274000 -13.665600 8.017782
14.320800 -13.665600 7.997727
14.367600 -13.665600 7.962641
15.163200 -13.665600 6.755207
15.210000 -13.665600 6.731602
15.256800 -13.665600 6.730236
15.303600 -13.665600 6.731602
15.350400 -13.665600 6.738317
15.397200 -13.665600 6.738317
15.444000 -13.665600 6.738317
15.490800 -13.665600 6.752277
15.537600 -13.665600 6.747468
15.584400 -13.665600 6.744571
15.631200 -13.665600 6.735742
15.678000 -13.665600 6.717917
15.724800 -13.665600 6.706780
15.771600 -13.665600 6.685420
15.818400 -13.665600 6.677508
16.567200 -13.665600 2.282234
16.614000 -13.665600 1.932567
16.660800 -13.665600 1.784552
-18.720000 -13.618800 0.000000
-18.673200 -13.618800 0.000000
-18.626400 -13.618800 0.000000
-18.579600 -13.618800 -7.157295
-18.532800 -13.618800 -7.140145
-18.486000 -13.618800 -7.162370
-18.439200 -13.618800 -7.175956
-18.392400 -13.618800 -7.175956
-18.345600 -13.618800 -7.165000
-18.298800 -13.618800 -7.157295
-18.252000 -13.618800 -7.162370
-18.205200 -13.618800 -7.173167
-18.158400 -13.618800 -7.152935
-18.111600 -13.618800 -7.151407
-18.064800 -13.618800 -7.151407
-18.018000 -13.618800 -7.137950
-17.971200 -13.618800 -7.137950
-17.924400 -13.618800 -7.133710
-17.877600 -13.618800 -7.111579
-17.830800 -13.618800 -7.109186
-17.784000 -13.618800 -7.099496
-17.737200 -13.618800 -7.093152
-17.690400 -13.618800 -7.095742
-17.643600 -13.618800 -7.095742
-17.596800 -13.618800 -7.093152
-17.550000 -13.618800 -7.091942
-17.503200 -13.618800 -7.087630
-17.456400 -13.618800 -7.046489
-17.409600 -13.618800 -7.043035
-17.362800 -13.618800 -7.037560
-17.316000 -13.618800 -7.036524
-17.269200 -13.618800 -7.014297
-17.222400 -13.618800 -6.995450
-17.175600 -13.618800 -6.982700
-17.128800 -13.618800 -6.960566
-17.082000 -13.618800 -6.921432
-17.035200 -13.618800 -6.900776
-16.988400 -13.618800 -6.860720
-16.941600 -13.618800 -6.802998
-15.350400 -13.618800 6.801992
-15.303600 -13.618800 6.816060
-15.256800 -13.618800 6.856628
-15.210000 -13.618800 6.868399
-15.163200 -13.618800 6.878192
-15.116400 -13.618800 6.889899
-15.069600 -13.618800 6.898444
-15.022800 -13.618800 6.913813
-14.976000 -13.618800 6.926743
-14.929200 -13.618800 6.953642
-14.882400 -13.618800 6.958629
-14.835600 -13.618800 6.976939
-14.788800 -13.618800 6.982740
-14.742000 -13.618800 6.986357
-14.695200 -13.618800 6.988767
-14.648400 -13.618800 6.998569
-14.601600 -13.618800 7.000071
-14.554800 -13.618800 7.001657
-14.508000 -13.618800 7.001657
-14.461200 -13.618800 7.001657
-14.414400 -13.618800 7.001657
-14.367600 -13.618800 7.011080
-14.320800 -13.618800 7.001343
-14.274000 -13.618800 7.003773
-14.227200 -13.618800 7.003773
-14.180400 -13.618800 7.019508
-14.133600 -13.618800 7.030719
-14.086800 -13.618800 7.039718
-14.040000 -13.618800 7.041890
-13.993200 -13.618800 7.042731
-13.946400 -13.618800 7.041890
-13.899600 -13.618800 7.041890
-13.852800 -13.618800 7.041890
-13.806000 -13.618800 7.038757
-13.759200 -13.618800 7.035700
-13.712400 -13.618800 7.035700
-13.665600 -13.618800 7.035700
-13.618800 -13.618800 7.038757
-13.572000 -13.618800 7.045035
-13.525200 -13.618800 7.054086
-13.478400 -13.618800 7.068620
-13.431600 -13.618800 7.116301
-13.384800 -13.618800 7.165573
-13.338000 -13.618800 7.221581
-7.815600 -13.618800 12.361817
-7.768800 -13.618800 12.305587
-7.722000 -13.618800 12.236341
-7.675200 -13.618800 12.202537
-7.628400 -13.618800 12.143326
-7.581600 -13.618800 11.992482
-7.534800 -13.618800 9.779202
-7.488000 -13.618800 9.468526
-7.441200 -13.618800 9.468526
-7.394400 -13.618800 9.468526
-7.347600 -13.618800 9.474626
-7.300800 -13.618800 9.422412
-7.254000 -13.618800 9.468845
-7.207200 -13.618800 9.472316
-7.160400 -13.618800 9.468845
-7.113600 -13.618800 9.422412
-7.066800 -13.618800 9.356684
-7.020000 -13.618800 9.337975
-6.973200 -13.618800 9.328683
-6.926400 -13.618800 9.290508
-6.879600 -13.618800 9.245776
-6.832800 -13.618800 9.231876
-6.786000 -13.618800 9.226905
-6.739200 -13.618800 9.210385
-6.692400 -13.618800 9.181784
-6.645600 -13.618800 9.153249
-6.598800 -13.618800 9.133673
-6.552000 -13.618800 9.128928
-6.505200 -13.618800 9.121218
-6.458400 -13.618800 9.089764
-6.411600 -13.618800 9.081168
-6.364800 -13.618800 9.080139
-6.318000 -13.618800 9.055887
-6.271200 -13.618800 9.053256
-6.224400 -13.618800 8.988646
-6.177600 -13.618800 8.974755
-6.130800 -13.618800 8.974288
-6.084000 -13.618800 8.938470
-6.037200 -13.618800 8.924140
-5.990400 -13.618800 8.912046
-5.943600 -13.618800 8.889123
-5.896800 -13.618800 8.880996
-5.850000 -13.618800 8.883584
-5.803200 -13.618800 8.845395
-5.756400 -13.618800 8.835896
-5.709600 -13.618800 8.802317
-5.662800 -13.618800 8.790695
-5.616000 -13.618800 8.766443
-5.569200 -13.618800 8.761573
-5.522400 -13.618800 8.745652
-5.475600 -13.618800 8.732984
-5.428800 -13.618800 8.717039
-5.382000 -13.618800 8.698505
-5.335200 -13.618800 8.689657
-5.288400 -13.618800 8.688686
-5.241600 -13.618800 8.692765
-5.194800 -13.618800 8.691578
-5.148000 -13.618800 8.688664
-5.101200 -13.618800 8.669068
-5.054400 -13.618800 8.669588
-5.007600 -13.618800 8.660884
-4.960800 -13.618800 8.654404
-4.914000 -13.618800 8.650815
-4.867200 -13.618800 8.639105
-4.820400 -13.618800 8.639105
-4.773600 -13.618800 8.626939
-4.726800 -13.618800 8.618793
-4.680000 -13.618800 8.603054
-4.633200 -13.618800 8.574284
-4.586400 -13.618800 8.563349
-4.539600 -13.618800 8.540805
-4.492800 -13.618800 8.537127
-4.446000 -13.618800 8.527390
-4.399200 -13.618800 8.524581
-4.352400 -13.618800 8.523587
-4.305600 -13.618800 8.522504
-4.258800 -13.618800 8.503192
-4.212000 -13.618800 8.495685
-4.165200 -13.618800 8.485873
-4.118400 -13.618800 8.476882
-4.071600 -13.618800 8.474756
-4.024800 -13.618800 8.459008
-3.978000 -13.618800 8.456224
-3.931200 -13.618800 8.458286
-3.884400 -13.618800 8.458286
-3.837600 -13.618800 8.458286
-3.790800 -13.618800 8.459008
-3.744000 -13.618800 8.459198
-3.697200 -13.618800 8.460123
-3.650400 -13.618800 8.460123
-3.603600 -13.618800 8.442640
-3.556800 -13.618800 8.436659
-3.510000 -13.618800 8.421588
-3.463200 -13.618800 8.427178
-3.416400 -13.618800 8.418554
-3.369600 -13.618800 8.414669
-3.322800 -13.618800 8.400779
-3.276000 -13.618800 8.390272
-3.229200 -13.618800 8.389033
-3.182400 -13.618800 8.387084
-3.135600 -13.618800 8.387084
-3.088800 -13.618800 8.390244
-3.042000 -13.618800 8.390244
-2.995200 -13.618800 8.390244
-2.948400 -13.618800 8.384808
-2.901600 -13.618800 8.384808
-2.854800 -13.618800 8.387510
-2.808000 -13.618800 8.384808
-2.761200 -13.618800 8.374186
-2.714400 -13.618800 8.388447
-2.667600 -13.618800 8.388447
-2.620800 -13.618800 8.388447
-2.574000 -13.618800 8.389914
-2.527200 -13.618800 8.389914
-2.480400 -13.618800 8.398513
-2.433600 -13.618800 8.395432
-2.386800 -13.618800 8.389914
-2.340000 -13.618800 8.395432
-2.293200 -13.618800 8.395630
-2.246400 -13.618800 8.395432
-2.199600 -13.618800 8.405835
-2.152800 -13.618800 8.405835
-2.106000 -13.618800 8.413007
-2.059200 -13.618800 8.413007
-2.012400 -13.618800 8.411451
-1.965600 -13.618800 8.413007
-1.918800 -13.618800 8.413217
-1.872000 -13.618800 8.405191
-1.825200 -13.618800 8.388435
-1.778400 -13.618800 8.379515
-1.731600 -13.618800 8.379515
-1.684800 -13.618800 8.374689
-1.638000 -13.618800 8.373240
-1.591200 -13.618800 8.375737
-1.544400 -13.618800 8.384687
-1.497600 -13.618800 8.393111
-1.450800 -13.618800 8.391855
-1.404000 -13.618800 8.393111
-1.357200 -13.618800 8.409796
-1.310400 -13.618800 8.430785
-1.263600 -13.618800 8.434550
-1.216800 -13.618800 8.434550
-1.170000 -13.618800 8.436971
-1.123200 -13.618800 8.438903
-1.076400 -13.618800 8.440342
-1.029600 -13.618800 8.457188
-0.982800 -13.618800 8.448726
-0.936000 -13.618800 8.453654
-0.889200 -13.618800 8.462291
-0.842400 -13.618800 8.461136
-0.795600 -13.618800 8.471655
-0.748800 -13.618800 8.480409
-0.702000 -13.618800 8.489286
-0.655200 -13.618800 8.502581
-0.608400 -13.618800 8.503721
-0.561600 -13.618800 8.504862
-0.514800 -13.618800 8.503721
-0.468000 -13.618800 8.499385
-0.421200 -13.618800 8.503721
-0.374400 -13.618800 8.509724
-0.327600 -13.618800 8.514980
-0.280800 -13.618800 8.518246
-0.234000 -13.618800 8.541509
-0.187200 -13.618800 8.556200
-0.140400 -13.618800 8.595103
-0.093600 -13.618800 8.589819
-0.046800 -13.618800 8.619444
0.000000 -13.618800 8.623093
0.046800 -13.618800 8.644983
0.093600 -13.618800 8.645723
0.140400 -13.618800 8.652521
0.187200 -13.618800 8.653169
0.234000 -13.618800 8.660471
0.280800 -13.618800 8.649574
0.327600 -13.618800 8.653169
0.374400 -13.618800 8.653169
0.421200 -13.618800 8.667541
0.468000 -13.618800 8.681016
0.514800 -13.618800 8.702769
0.561600 -13.618800 8.702769
0.608400 -13.618800 8.740872
0.655200 -13.618800 8.755538
0.702000 -13.618800 8.757670
0.748800 -13.618800 8.757670
0.795600 -13.618800 8.757952
0.842400 -13.618800 8.782798
0.889200 -13.618800 8.798664
0.936000 -13.618800 8.816096
0.982800 -13.618800 8.810350
1.029600 -13.618800 8.828783
1.076400 -13.618800 8.861233
1.123200 -13.618800 8.853758
1.170000 -13.618800 8.853758
1.216800 -13.618800 8.857211
1.263600 -13.618800 8.857211
1.310400 -13.618800 8.874124
1.357200 -13.618800 8.906259
1.404000 -13.618800 8.925288
1.450800 -13.618800 8.943917
1.497600 -13.618800 8.955994
1.544400 -13.618800 8.990024
1.591200 -13.618800 9.018199
1.638000 -13.618800 9.030033
1.684800 -13.618800 9.040852
1.731600 -13.618800 9.036721
1.778400 -13.618800 9.060809
1.825200 -13.618800 9.073813
1.872000 -13.618800 9.086648
1.918800 -13.618800 9.098056
1.965600 -13.618800 9.122476
2.012400 -13.618800 9.133033
2.059200 -13.618800 9.158099
2.106000 -13.618800 9.175095
2.152800 -13.618800 9.187616
2.199600 -13.618800 9.206794
2.246400 -13.618800 9.218239
2.293200 -13.618800 9.225420
2.340000 -13.618800 9.234203
2.386800 -13.618800 9.273230
2.433600 -13.618800 9.299837
2.480400 -13.618800 9.326439
2.527200 -13.618800 9.337420
2.574000 -13.618800 9.371234
2.620800 -13.618800 9.372905
2.667600 -13.618800 9.391852
2.714400 -13.618800 9.404606
2.761200 -13.618800 9.416400
2.808000 -13.618800 9.438785
2.854800 -13.618800 9.470620
2.901600 -13.618800 9.502226
2.948400 -13.618800 9.522837
2.995200 -13.618800 9.573197
3.042000 -13.618800 9.585934
3.088800 -13.618800 9.601958
3.135600 -13.618800 9.628184
3.182400 -13.618800 9.662471
3.229200 -13.618800 9.681336
3.276000 -13.618800 9.749245
3.322800 -13.618800 9.772474
3.369600 -13.618800 9.779799
3.416400 -13.618800 9.847089
3.463200 -13.618800 9.896493
3.510000 -13.618800 9.917097
3.556800 -13.618800 9.941221
3.603600 -13.618800 9.968129
3.650400 -13.618800 9.954437
3.697200 -13.618800 9.959837
3.744000 -13.618800 9.975948
3.790800 -13.618800 10.041661
3.837600 -13.618800 23.199754
3.884400 -13.618800 29.403036
3.931200 -13.618800 29.413451
3.978000 -13.618800 29.417559
4.024800 -13.618800 29.420893
4.071600 -13.618800 29.417559
4.118400 -13.618800 29.417559
4.165200 -13.618800 29.418795
4.212000 -13.618800 29.420906
12.495600 -13.618800 8.003984
12.542400 -13.618800 8.006372
12.589200 -13.618800 8.003984
12.636000 -13.618800 8.001335
12.682800 -13.618800 7.998355
12.729600 -13.618800 7.990878
12.776400 -13.618800 7.994245
12.823200 -13.618800 7.994413
12.870000 -13.618800 7.994413
12.916800 -13.618800 7.994413
12.963600 -13.618800 8.001932
13.010400 -13.618800 7.994413
13.057200 -13.618800 7.997872
13.104000 -13.618800 7.992011
13.150800 -13.618800 7.986978
13.197600 -13.618800 7.990426
13.244400 -13.618800 7.992011
13.291200 -13.618800 7.989749
13.338000 -13.618800 7.987472
13.384800 -13.618800 7.981447
13.431600 -13.618800 7.987338
13.478400 -13.618800 7.990701
13.525200 -13.618800 7.987472
13.572000 -13.618800 7.984090
13.618800 -13.618800 7.984090
13.665600 -13.618800 7.998961
13.712400 -13.618800 8.015294
13.759200 -13.618800 8.012602
13.806000 -13.618800 8.012602
13.852800 -13.618800 8.007316
13.899600 -13.618800 8.007316
13.946400 -13.618800 8.019278
13.993200 -13.618800 8.028787
14.040000 -13.618800 8.031285
14.086800 -13.618800 8.034403
14.133600 -13.618800 8.044307
14.180400 -13.618800 8.044620
14.227200 -13.618800 8.044307
14.274000 -13.618800 8.029575
14.320800 -13.618800 8.008161
14.367600 -13.618800 7.957852
14.414400 -13.618800 7.946292
15.163200 -13.618800 6.762771
15.210000 -13.618800 6.749480
15.256800 -13.618800 6.748027
15.303600 -13.618800 6.745120
15.350400 -13.618800 6.748027
15.397200 -13.618800 6.741080
15.444000 -13.618800 6.738317
15.490800 -13.618800 6.741080
15.537600 -13.618800 6.724209
15.584400 -13.618800 6.724209
15.631200 -13.618800 6.724209
15.678000 -13.618800 6.717907
15.724800 -13.618800 6.706780
15.771600 -13.618800 6.693795
15.818400 -13.618800 6.684176
15.865200 -13.618800 6.657737
16.286400 -13.618800 4.134470
16.567200 -13.618800 2.590319
16.614000 -13.618800 2.263415
-18.720000 -13.572000 0.000000
-18.673200 -13.572000 0.000000
-18.626400 -13.572000 0.000000
-18.579600 -13.572000 -7.224242
-18.532800 -13.572000 -7.217199
-18.486000 -13.572000 -7.223515
-18.439200 -13.572000 -7.217199
-18.392400 -13.572000 -7.210898
-18.345600 -13.572000 -7.206559
-18.298800 -13.572000 -7.180561
-18.252000 -13.572000 -7.180561
-18.205200 -13.572000 -7.183753
-18.158400 -13.572000 -7.173167
-18.111600 -13.572000 -7.171123
-18.064800 -13.572000 -7.173167
-18.018000 -13.572000 -7.152935
-17.971200 -13.572000 -7.152038
-17.924400 -13.572000 -7.152935
-17.877600 -13.572000 -7.135558
-17.830800 -13.572000 -7.116413
-17.784000 -13.572000 -7.129839
-17.737200 -13.572000 -7.109186
-17.690400 -13.572000 -7.119753
-17.643600 -13.572000 -7.114784
-17.596800 -13.572000 -7.108414
-17.550000 -13.572000 -7.103454
-17.503200 -13.572000 -7.093152
-17.456400 -13.572000 -7.078163
-17.409600 -13.572000 -7.050608
-17.362800 -13.572000 -7.044707
-17.316000 -13.572000 -7.043018
-17.269200 -13.572000 -7.030652
-17.222400 -13.572000 -7.030652
-17.175600 -13.572000 -6.996892
-17.128800 -13.572000 -6.992262
-17.082000 -13.572000 -6.956155
-17.035200 -13.572000 -6.909563
-16.988400 -13.572000 -6.874977
-15.397200 -13.572000 6.817506
-15.350400 -13.572000 6.819821
-15.303600 -13.572000 6.861301
-15.256800 -13.572000 6.878192
-15.210000 -13.572000 6.885957
-15.163200 -13.572000 6.888756
-15.116400 -13.572000 6.899437
-15.069600 -13.572000 6.914309
-15.022800 -13.572000 6.934609
-14.976000 -13.572000 6.953665
-14.929200 -13.572000 6.956146
-14.882400 -13.572000 6.961939
-14.835600 -13.572000 6.976939
-14.788800 -13.572000 6.978022
-14.742000 -13.572000 6.983374
-14.695200 -13.572000 6.986357
-14.648400 -13.572000 6.995140
-14.601600 -13.572000 6.998569
-14.554800 -13.572000 7.000071
-14.508000 -13.572000 7.001343
-14.461200 -13.572000 7.001657
-14.414400 -13.572000 7.011080
-14.367600 -13.572000 7.011247
-14.320800 -13.572000 7.010799
-14.274000 -13.572000 7.010799
-14.227200 -13.572000 7.010799
-14.180400 -13.572000 7.020572
-14.133600 -13.572000 7.030719
-14.086800 -13.572000 7.038063
-14.040000 -13.572000 7.038063
-13.993200 -13.572000 7.039203
-13.946400 -13.572000 7.038063
-13.899600 -13.572000 7.038757
-13.852800 -13.572000 7.038757
-13.806000 -13.572000 7.036283
-13.759200 -13.572000 7.032764
-13.712400 -13.572000 7.035700
-13.665600 -13.572000 7.035700
-13.618800 -13.572000 7.038757
-13.572000 -13.572000 7.045011
-13.525200 -13.572000 7.057001
-13.478400 -13.572000 7.068620
-13.431600 -13.572000 7.126288
-13.384800 -13.572000 7.189339
-7.815600 -13.572000 12.361817
-7.768800 -13.572000 12.305587
-7.722000 -13.572000 12.236341
-7.675200 -13.572000 12.193566
-7.628400 -13.572000 12.138716
-7.581600 -13.572000 9.820823
-7.534800 -13.572000 9.615730
-7.488000 -13.572000 6.852885
-7.441200 -13.572000 6.835034
-7.394400 -13.572000 6.835034
-7.347600 -13.572000 9.311087
-7.300800 -13.572000 9.334516
-7.254000 -13.572000 9.395857
-7.207200 -13.572000 9.433362
-7.160400 -13.572000 9.422412
-7.113600 -13.572000 9.349182
-7.066800 -13.572000 9.334516
-7.020000 -13.572000 9.310948
-6.973200 -13.572000 9.305550
-6.926400 -13.572000 9.245776
-6.879600 -13.572000 9.226378
-6.832800 -13.572000 9.226378
-6.786000 -13.572000 9.215163
-6.739200 -13.572000 9.200946
-6.692400 -13.572000 9.181784
-6.645600 -13.572000 9.149629
-6.598800 -13.572000 9.128928
-6.552000 -13.572000 9.125372
-6.505200 -13.572000 9.120613
-6.458400 -13.572000 9.089096
-6.411600 -13.572000 9.084301
-6.364800 -13.572000 9.076943
-6.318000 -13.572000 9.055545
-6.271200 -13.572000 9.049265
-6.224400 -13.572000 8.979525
-6.177600 -13.572000 8.962510
-6.130800 -13.572000 8.935760
-6.084000 -13.572000 8.916223
-6.037200 -13.572000 8.909239
-5.990400 -13.572000 8.897242
-5.943600 -13.572000 8.872776
-5.896800 -13.572000 8.869066
-5.850000 -13.572000 8.872776
-5.803200 -13.572000 8.839935
-5.756400 -13.572000 8.807024
-5.709600 -13.572000 8.790695
-5.662800 -13.572000 8.786389
-5.616000 -13.572000 8.765033
-5.569200 -13.572000 8.759190
-5.522400 -13.572000 8.742258
-5.475600 -13.572000 8.732984
-5.428800 -13.572000 8.717039
-5.382000 -13.572000 8.698245
-5.335200 -13.572000 8.689657
-5.288400 -13.572000 8.680660
-5.241600 -13.572000 8.691578
-5.194800 -13.572000 8.688664
-5.148000 -13.572000 8.671266
-5.101200 -13.572000 8.669588
-5.054400 -13.572000 8.669588
-5.007600 -13.572000 8.669068
-4.960800 -13.572000 8.660884
-4.914000 -13.572000 8.651360
-4.867200 -13.572000 8.647463
-4.820400 -13.572000 8.647463
-4.773600 -13.572000 8.634651
-4.726800 -13.572000 8.618793
-4.680000 -13.572000 8.594920
-4.633200 -13.572000 8.574284
-4.586400 -13.572000 8.550290
-4.539600 -13.572000 8.533491
-4.492800 -13.572000 8.531518
-4.446000 -13.572000 8.526008
-4.399200 -13.572000 8.513036
-4.352400 -13.572000 8.513036
-4.305600 -13.572000 8.512646
-4.258800 -13.572000 8.503192
-4.212000 -13.572000 8.497905
-4.165200 -13.572000 8.485873
-4.118400 -13.572000 8.476882
-4.071600 -13.572000 8.476860
-4.024800 -13.572000 8.469406
-3.978000 -13.572000 8.459008
-3.931200 -13.572000 8.469406
-3.884400 -13.572000 8.470969
-3.837600 -13.572000 8.463850
-3.790800 -13.572000 8.470969
-3.744000 -13.572000 8.463891
-3.697200 -13.572000 8.463850
-3.650400 -13.572000 8.461671
-3.603600 -13.572000 8.442640
-3.556800 -13.572000 8.427178
-3.510000 -13.572000 8.418554
-3.463200 -13.572000 8.414669
-3.416400 -13.572000 8.413612
-3.369600 -13.572000 8.410188
-3.322800 -13.572000 8.397702
-3.276000 -13.572000 8.387084
-3.229200 -13.572000 8.387472
-3.182400 -13.572000 8.384665
-3.135600 -13.572000 8.386016
-3.088800 -13.572000 8.386016
-3.042000 -13.572000 8.389033
-2.995200 -13.572000 8.377069
-2.948400 -13.572000 8.370677
-2.901600 -13.572000 8.348431
-2.854800 -13.572000 8.362175
-2.808000 -13.572000 8.353522
-2.761200 -13.572000 8.368795
-2.714400 -13.572000 8.374186
-2.667600 -13.572000 8.388447
-2.620800 -13.572000 8.388447
-2.574000 -13.572000 8.398513
-2.527200 -13.572000 8.398513
-2.480400 -13.572000 8.402989
-2.433600 -13.572000 8.395432
-2.386800 -13.572000 8.395432
-2.340000 -13.572000 8.389914
-2.293200 -13.572000 8.389914
-2.246400 -13.572000 8.388859
-2.199600 -13.572000 8.405835
-2.152800 -13.572000 8.395381
-2.106000 -13.572000 8.413007
-2.059200 -13.572000 8.413007
-2.012400 -13.572000 8.413007
-1.965600 -13.572000 8.413007
-1.918800 -13.572000 8.413217
-1.872000 -13.572000 8.405191
-1.825200 -13.572000 8.397902
-1.778400 -13.572000 8.381905
-1.731600 -13.572000 8.381089
-1.684800 -13.572000 8.381089
-1.638000 -13.572000 8.379515
-1.591200 -13.572000 8.384847
-1.544400 -13.572000 8.391855
-1.497600 -13.572000 8.398792
-1.450800 -13.572000 8.398792
-1.404000 -13.572000 8.409796
-1.357200 -13.572000 8.415663
-1.310400 -13.572000 8.430785
-1.263600 -13.572000 8.434550
-1.216800 -13.572000 8.436971
-1.170000 -13.572000 8.446630
-1.123200 -13.572000 8.454490
-1.076400 -13.572000 8.454490
-1.029600 -13.572000 8.462291
-0.982800 -13.572000 8.449743
-0.936000 -13.572000 8.457983
-0.889200 -13.572000 8.465390
-0.842400 -13.572000 8.465390
-0.795600 -13.572000 8.475573
-0.748800 -13.572000 8.484049
-0.702000 -13.572000 8.489286
-0.655200 -13.572000 8.503721
-0.608400 -13.572000 8.504862
-0.561600 -13.572000 8.508918
-0.514800 -13.572000 8.508918
-0.468000 -13.572000 8.508045
-0.421200 -13.572000 8.508918
-0.374400 -13.572000 8.510171
-0.327600 -13.572000 8.516545
-0.280800 -13.572000 8.528549
-0.234000 -13.572000 8.547001
-0.187200 -13.572000 8.560329
-0.140400 -13.572000 8.595103
-0.093600 -13.572000 8.595643
-0.046800 -13.572000 8.619444
0.000000 -13.572000 8.623093
0.046800 -13.572000 8.623093
0.093600 -13.572000 8.643225
0.140400 -13.572000 8.639869
0.187200 -13.572000 8.643225
0.234000 -13.572000 8.645723
0.280800 -13.572000 8.642876
0.327600 -13.572000 8.649574
0.374400 -13.572000 8.653169
0.421200 -13.572000 8.667541
0.468000 -13.572000 8.681016
0.514800 -13.572000 8.702769
0.561600 -13.572000 8.692939
0.608400 -13.572000 8.725022
0.655200 -13.572000 8.730537
0.702000 -13.572000 8.730537
0.748800 -13.572000 8.730537
0.795600 -13.572000 8.757670
0.842400 -13.572000 8.775805
0.889200 -13.572000 8.782798
0.936000 -13.572000 8.803849
0.982800 -13.572000 8.806000
1.029600 -13.572000 8.807506
1.076400 -13.572000 8.818534
1.123200 -13.572000 8.817001
1.170000 -13.572000 8.818534
1.216800 -13.572000 8.849557
1.263600 -13.572000 8.852570
1.310400 -13.572000 8.866760
1.357200 -13.572000 8.896919
1.404000 -13.572000 8.925288
1.450800 -13.572000 8.940896
1.497600 -13.572000 8.955994
1.544400 -13.572000 8.966247
1.591200 -13.572000 9.008778
1.638000 -13.572000 9.023540
1.684800 -13.572000 9.036721
1.731600 -13.572000 9.036721
1.778400 -13.572000 9.068917
1.825200 -13.572000 9.079493
1.872000 -13.572000 9.095264
1.918800 -13.572000 9.103384
1.965600 -13.572000 9.122476
2.012400 -13.572000 9.135888
2.059200 -13.572000 9.158099
2.106000 -13.572000 9.175095
2.152800 -13.572000 9.186613
2.199600 -13.572000 9.202516
2.246400 -13.572000 9.214481
2.293200 -13.572000 9.221927
2.340000 -13.572000 9.222856
2.386800 -13.572000 9.253725
2.433600 -13.572000 9.291294
2.480400 -13.572000 9.322676
2.527200 -13.572000 9.331728
2.574000 -13.572000 9.371189
2.620800 -13.572000 9.371234
2.667600 -13.572000 9.388360
2.714400 -13.572000 9.404736
2.761200 -13.572000 9.418451
2.808000 -13.572000 9.442904
2.854800 -13.572000 9.464326
2.901600 -13.572000 9.490898
2.948400 -13.572000 9.519968
2.995200 -13.572000 9.573197
3.042000 -13.572000 9.593732
3.088800 -13.572000 9.606412
3.135600 -13.572000 9.632909
3.182400 -13.572000 9.662471
3.229200 -13.572000 9.693276
3.276000 -13.572000 9.749245
3.322800 -13.572000 9.772474
3.369600 -13.572000 9.782232
3.416400 -13.572000 9.854383
3.463200 -13.572000 9.901161
3.510000 -13.572000 9.917097
3.556800 -13.572000 9.941221
3.603600 -13.572000 9.968129
3.650400 -13.572000 9.961878
3.697200 -13.572000 9.968129
3.744000 -13.572000 9.975948
3.790800 -13.572000 10.047119
3.837600 -13.572000 23.199754
3.884400 -13.572000 29.411059
3.931200 -13.572000 29.416257
3.978000 -13.572000 29.420893
4.024800 -13.572000 29.424110
4.071600 -13.572000 29.420893
4.118400 -13.572000 29.419961
4.165200 -13.572000 29.421590
4.212000 -13.572000 29.422596
4.258800 -13.572000 29.424611
12.589200 -13.572000 8.023941
12.636000 -13.572000 8.006372
12.682800 -13.572000 8.006372
12.729600 -13.572000 8.009373
12.776400 -13.572000 8.006359
12.823200 -13.572000 8.002116
12.870000 -13.572000 8.001932
12.916800 -13.572000 8.001932
12.963600 -13.572000 8.003138
13.010400 -13.572000 7.997872
13.057200 -13.572000 7.997872
13.104000 -13.572000 7.992011
13.150800 -13.572000 7.987538
13.197600 -13.572000 7.991751
13.244400 -13.572000 7.993478
13.291200 -13.572000 7.991751
13.338000 -13.572000 7.991751
13.384800 -13.572000 7.990426
13.431600 -13.572000 7.991751
13.478400 -13.572000 8.000410
13.525200 -13.572000 8.000039
13.572000 -13.572000 7.998521
13.618800 -13.572000 7.998521
13.665600 -13.572000 8.007316
13.712400 -13.572000 8.012602
13.759200 -13.572000 8.008890
13.806000 -13.572000 8.012602
13.852800 -13.572000 8.006122
13.899600 -13.572000 8.007110
13.946400 -13.572000 8.019278
13.993200 -13.572000 8.029575
14.040000 -13.572000 8.034403
14.086800 -13.572000 8.044529
14.133600 -13.572000 8.051303
14.180400 -13.572000 8.055378
14.227200 -13.572000 8.045902
14.274000 -13.572000 8.033773
14.320800 -13.572000 8.027206
14.367600 -13.572000 7.995744
14.414400 -13.572000 7.973366
14.461200 -13.572000 7.946292
15.210000 -13.572000 6.752277
15.256800 -13.572000 6.749480
15.303600 -13.572000 6.745120
15.350400 -13.572000 6.745120
15.397200 -13.572000 6.738317
15.444000 -13.572000 6.735466
15.490800 -13.572000 6.746469
15.537600 -13.572000 6.746469
15.584400 -13.572000 6.735466
15.631200 -13.572000 6.744571
15.678000 -13.572000 6.735742
15.724800 -13.572000 6.726794
15.771600 -13.572000 6.707075
15.818400 -13.572000 6.694474
15.865200 -13.572000 6.662550
15.912000 -13.572000 6.639596
16.239600 -13.572000 4.449827
16.286400 -13.572000 4.286811
16.333200 -13.572000 4.066103
16.754400 -13.572000 1.417729
-18.720000 -13.525200 0.000000
-18.673200 -13.525200 0.000000
-18.626400 -13.525200 0.000000
-18.579600 -13.525200 -7.243208
-18.532800 -13.525200 -7.227216
-18.486000 -13.525200 -7.232509
-18.439200 -13.525200 -7.232509
-18.392400 -13.525200 -7.230322
-18.345600 -13.525200 -7.214405
-18.298800 -13.525200 -7.210912
-18.252000 -13.525200 -7.203912
-18.205200 -13.525200 -7.198680
-18.158400 -13.525200 -7.171123
-18.111600 -13.525200 -7.168714
-18.064800 -13.525200 -7.171123
-18.018000 -13.525200 -7.152935
-17.971200 -13.525200 -7.152935
-17.924400 -13.525200 -7.166665
-17.877600 -13.525200 -7.147003
-17.830800 -13.525200 -7.129839
-17.784000 -13.525200 -7.145090
-17.737200 -13.525200 -7.121284
-17.690400 -13.525200 -7.119753
-17.643600 -13.525200 -7.119753
-17.596800 -13.525200 -7.108414
-17.550000 -13.525200 -7.095742
-17.503200 -13.525200 -7.093152
-17.456400 -13.525200 -7.087630
-17.409600 -13.525200 -7.078163
-17.362800 -13.525200 -7.060093
-17.316000 -13.525200 -7.070976
-17.269200 -13.525200 -7.043018
-17.222400 -13.525200 -7.036524
-17.175600 -13.525200 -7.030652
-17.128800 -13.525200 -6.996190
-17.082000 -13.525200 -6.960566
-17.035200 -13.525200 -6.921432
-16.988400 -13.525200 -6.874977
-15.444000 -13.525200 6.807780
-15.397200 -13.525200 6.817506
-15.350400 -13.525200 6.820253
-15.303600 -13.525200 6.864958
-15.256800 -13.525200 6.887704
-15.210000 -13.525200 6.898134
-15.163200 -13.525200 6.913813
-15.116400 -13.525200 6.921516
-15.069600 -13.525200 6.954173
-15.022800 -13.525200 6.970264
-14.976000 -13.525200 6.970264
-14.929200 -13.525200 6.973643
-14.882400 -13.525200 6.975989
-14.835600 -13.525200 6.978022
-14.788800 -13.525200 6.982740
-14.742000 -13.525200 6.988767
-14.695200 -13.525200 6.992611
-14.648400 -13.525200 6.998283
-14.601600 -13.525200 7.001657
-14.554800 -13.525200 7.011247
-14.508000 -13.525200 7.013734
-14.461200 -13.525200 7.018667
-14.414400 -13.525200 7.021904
-14.367600 -13.525200 7.024057
-14.320800 -13.525200 7.023501
-14.274000 -13.525200 7.023216
-14.227200 -13.525200 7.023216
-14.180400 -13.525200 7.023501
-14.133600 -13.525200 7.030719
-14.086800 -13.525200 7.037040
-14.040000 -13.525200 7.030719
-13.993200 -13.525200 7.037040
-13.946400 -13.525200 7.035700
-13.899600 -13.525200 7.036283
-13.852800 -13.525200 7.036283
-13.806000 -13.525200 7.036283
-13.759200 -13.525200 7.036283
-13.712400 -13.525200 7.042326
-13.665600 -13.525200 7.042326
-13.618800 -13.525200 7.052217
-13.572000 -13.525200 7.057272
-13.525200 -13.525200 7.063761
-13.478400 -13.525200 7.111280
-13.431600 -13.525200 7.136061
-13.384800 -13.525200 7.221581
-7.815600 -13.525200 12.362864
-7.768800 -13.525200 12.310897
-7.722000 -13.525200 12.241028
-7.675200 -13.525200 12.193566
-7.628400 -13.525200 12.090483
-7.581600 -13.525200 9.772618
-7.534800 -13.525200 9.496763
-7.488000 -13.525200 6.852885
-7.441200 -13.525200 6.835034
-7.394400 -13.525200 6.835034
-7.347600 -13.525200 9.381227
-7.300800 -13.525200 9.334516
-7.254000 -13.525200 9.381227
-7.207200 -13.525200 9.408250
-7.160400 -13.525200 9.381227
-7.113600 -13.525200 9.340088
-7.066800 -13.525200 9.328683
-7.020000 -13.525200 9.305550
-6.973200 -13.525200 9.268394
-6.926400 -13.525200 9.226905
-6.879600 -13.525200 9.215163
-6.832800 -13.525200 9.222829
-6.786000 -13.525200 9.210385
-6.739200 -13.525200 9.197014
-6.692400 -13.525200 9.181784
-6.645600 -13.525200 9.149629
-6.598800 -13.525200 9.133673
-6.552000 -13.525200 9.125447
-6.505200 -13.525200 9.100109
-6.458400 -13.525200 9.085569
-6.411600 -13.525200 9.076943
-6.364800 -13.525200 9.057937
-6.318000 -13.525200 9.045564
-6.271200 -13.525200 9.045080
-6.224400 -13.525200 8.979525
-6.177600 -13.525200 8.939386
-6.130800 -13.525200 8.933001
-6.084000 -13.525200 8.916223
-6.037200 -13.525200 8.907868
-5.990400 -13.525200 8.896395
-5.943600 -13.525200 8.874050
-5.896800 -13.525200 8.872776
-5.850000 -13.525200 8.869066
-5.803200 -13.525200 8.835545
-5.756400 -13.525200 8.795732
-5.709600 -13.525200 8.788342
-5.662800 -13.525200 8.776310
-5.616000 -13.525200 8.765033
-5.569200 -13.525200 8.753652
-5.522400 -13.525200 8.742258
-5.475600 -13.525200 8.741908
-5.428800 -13.525200 8.732984
-5.382000 -13.525200 8.712987
-5.335200 -13.525200 8.698245
-5.288400 -13.525200 8.691578
-5.241600 -13.525200 8.698505
-5.194800 -13.525200 8.697321
-5.148000 -13.525200 8.675256
-5.101200 -13.525200 8.669588
-5.054400 -13.525200 8.669588
-5.007600 -13.525200 8.660106
-4.960800 -13.525200 8.651360
-4.914000 -13.525200 8.648216
-4.867200 -13.525200 8.644356
-4.820400 -13.525200 8.639105
-4.773600 -13.525200 8.638335
-4.726800 -13.525200 8.623357
-4.680000 -13.525200 8.594920
-4.633200 -13.525200 8.572283
-4.586400 -13.525200 8.552056
-4.539600 -13.525200 8.537127
-4.492800 -13.525200 8.531518
-4.446000 -13.525200 8.523587
-4.399200 -13.525200 8.511683
-4.352400 -13.525200 8.513036
-4.305600 -13.525200 8.513036
-4.258800 -13.525200 8.513036
-4.212000 -13.525200 8.503584
-4.165200 -13.525200 8.497905
-4.118400 -13.525200 8.484734
-4.071600 -13.525200 8.477153
-4.024800 -13.525200 8.476860
-3.978000 -13.525200 8.467066
-3.931200 -13.525200 8.476860
-3.884400 -13.525200 8.479700
-3.837600 -13.525200 8.470969
-3.790800 -13.525200 8.479700
-3.744000 -13.525200 8.460666
-3.697200 -13.525200 8.460666
-3.650400 -13.525200 8.448659
-3.603600 -13.525200 8.440664
-3.556800 -13.525200 8.418554
-3.510000 -13.525200 8.413612
-3.463200 -13.525200 8.413002
-3.416400 -13.525200 8.413002
-3.369600 -13.525200 8.400779
-3.322800 -13.525200 8.396088
-3.276000 -13.525200 8.386016
-3.229200 -13.525200 8.387084
-3.182400 -13.525200 8.383221
-3.135600 -13.525200 8.383221
-3.088800 -13.525200 8.383221
-3.042000 -13.525200 8.386016
-2.995200 -13.525200 8.373543
-2.948400 -13.525200 8.370677
-2.901600 -13.525200 8.353522
-2.854800 -13.525200 8.362175
-2.808000 -13.525200 8.353522
-2.761200 -13.525200 8.362175
-2.714400 -13.525200 8.374186
-2.667600 -13.525200 8.388447
-2.620800 -13.525200 8.388447
-2.574000 -13.525200 8.389914
-2.527200 -13.525200 8.389914
-2.480400 -13.525200 8.395432
-2.433600 -13.525200 8.390010
-2.386800 -13.525200 8.389914
-2.340000 -13.525200 8.388859
-2.293200 -13.525200 8.386851
-2.246400 -13.525200 8.379269
-2.199600 -13.525200 8.386851
-2.152800 -13.525200 8.386851
-2.106000 -13.525200 8.386872
-2.059200 -13.525200 8.386872
-2.012400 -13.525200 8.395381
-1.965600 -13.525200 8.403690
-1.918800 -13.525200 8.403690
-1.872000 -13.525200 8.397708
-1.825200 -13.525200 8.392120
-1.778400 -13.525200 8.384281
-1.731600 -13.525200 8.381905
-1.684800 -13.525200 8.384847
-1.638000 -13.525200 8.390797
-1.591200 -13.525200 8.392703
-1.544400 -13.525200 8.409796
-1.497600 -13.525200 8.409796
-1.450800 -13.525200 8.410114
-1.404000 -13.525200 8.422896
-1.357200 -13.525200 8.429046
-1.310400 -13.525200 8.430785
-1.263600 -13.525200 8.436971
-1.216800 -13.525200 8.438480
-1.170000 -13.525200 8.451611
-1.123200 -13.525200 8.457188
-1.076400 -13.525200 8.457188
-1.029600 -13.525200 8.462291
-0.982800 -13.525200 8.457188
-0.936000 -13.525200 8.462291
-0.889200 -13.525200 8.465390
-0.842400 -13.525200 8.465390
-0.795600 -13.525200 8.475573
-0.748800 -13.525200 8.484049
-0.702000 -13.525200 8.487941
-0.655200 -13.525200 8.493099
-0.608400 -13.525200 8.502581
-0.561600 -13.525200 8.503721
-0.514800 -13.525200 8.502989
-0.468000 -13.525200 8.502581
-0.421200 -13.525200 8.502581
-0.374400 -13.525200 8.508045
-0.327600 -13.525200 8.509724
-0.280800 -13.525200 8.516572
-0.234000 -13.525200 8.529967
-0.187200 -13.525200 8.547103
-0.140400 -13.525200 8.560329
-0.093600 -13.525200 8.578506
-0.046800 -13.525200 8.595643
0.000000 -13.525200 8.595643
0.046800 -13.525200 8.587632
0.093600 -13.525200 8.581601
0.140400 -13.525200 8.587632
0.187200 -13.525200 8.619621
0.234000 -13.525200 8.629826
0.280800 -13.525200 8.633030
0.327600 -13.525200 8.639869
0.374400 -13.525200 8.642876
0.421200 -13.525200 8.655693
0.468000 -13.525200 8.677229
0.514800 -13.525200 8.681016
0.561600 -13.525200 8.678997
0.608400 -13.525200 8.681016
0.655200 -13.525200 8.702769
0.702000 -13.525200 8.711861
0.748800 -13.525200 8.722004
0.795600 -13.525200 8.726477
0.842400 -13.525200 8.748454
0.889200 -13.525200 8.757952
0.936000 -13.525200 8.764618
0.982800 -13.525200 8.775805
1.029600 -13.525200 8.803849
1.076400 -13.525200 8.806715
1.123200 -13.525200 8.810350
1.170000 -13.525200 8.817001
1.216800 -13.525200 8.826124
1.263600 -13.525200 8.851557
1.310400 -13.525200 8.861144
1.357200 -13.525200 8.890255
1.404000 -13.525200 8.903715
1.450800 -13.525200 8.918564
1.497600 -13.525200 8.947592
1.544400 -13.525200 8.966247
1.591200 -13.525200 8.993481
1.638000 -13.525200 9.016144
1.684800 -13.525200 9.018199
1.731600 -13.525200 9.020936
1.778400 -13.525200 9.046311
1.825200 -13.525200 9.075872
1.872000 -13.525200 9.095264
1.918800 -13.525200 9.103548
1.965600 -13.525200 9.122476
2.012400 -13.525200 9.135888
2.059200 -13.525200 9.173677
2.106000 -13.525200 9.177462
2.152800 -13.525200 9.188838
2.199600 -13.525200 9.202516
2.246400 -13.525200 9.214481
2.293200 -13.525200 9.221927
2.340000 -13.525200 9.227341
2.386800 -13.525200 9.253725
2.433600 -13.525200 9.299837
2.480400 -13.525200 9.326439
2.527200 -13.525200 9.337420
2.574000 -13.525200 9.354379
2.620800 -13.525200 9.357525
2.667600 -13.525200 9.380060
2.714400 -13.525200 9.403825
2.761200 -13.525200 9.416400
2.808000 -13.525200 9.438785
2.854800 -13.525200 9.463517
2.901600 -13.525200 9.502226
2.948400 -13.525200 9.526323
2.995200 -13.525200 9.576951
3.042000 -13.525200 9.601853
3.088800 -13.525200 9.620343
3.135600 -13.525200 9.633896
3.182400 -13.525200 9.662471
3.229200 -13.525200 9.684840
3.276000 -13.525200 9.729820
3.322800 -13.525200 9.753659
3.369600 -13.525200 9.772474
3.416400 -13.525200 9.850189
3.463200 -13.525200 9.901161
3.510000 -13.525200 9.917097
3.556800 -13.525200 9.936689
3.603600 -13.525200 9.972480
3.650400 -13.525200 9.972480
3.697200 -13.525200 9.972480
3.744000 -13.525200 9.982856
3.790800 -13.525200 10.047119
3.837600 -13.525200 10.159790
3.884400 -13.525200 29.411151
3.931200 -13.525200 29.416975
3.978000 -13.525200 29.424110
4.024800 -13.525200 29.428030
4.071600 -13.525200 29.428030
4.118400 -13.525200 29.428030
4.165200 -13.525200 29.428030
4.212000 -13.525200 29.428658
4.258800 -13.525200 29.426309
12.589200 -13.525200 8.023941
12.636000 -13.525200 8.013279
12.682800 -13.525200 8.019188
12.729600 -13.525200 8.019188
12.776400 -13.525200 8.007029
12.823200 -13.525200 8.001932
12.870000 -13.525200 8.001932
12.916800 -13.525200 8.001932
12.963600 -13.525200 8.007029
13.010400 -13.525200 8.003138
13.057200 -13.525200 8.001932
13.104000 -13.525200 7.994413
13.150800 -13.525200 7.993478
13.197600 -13.525200 7.999874
13.244400 -13.525200 8.009477
13.291200 -13.525200 7.999874
13.338000 -13.525200 7.999874
13.384800 -13.525200 7.999874
13.431600 -13.525200 7.999874
13.478400 -13.525200 8.015481
13.525200 -13.525200 8.012809
13.572000 -13.525200 7.998961
13.618800 -13.525200 7.998961
13.665600 -13.525200 8.007316
13.712400 -13.525200 8.007316
13.759200 -13.525200 8.007316
13.806000 -13.525200 8.015932
13.852800 -13.525200 8.007316
13.899600 -13.525200 8.008890
13.946400 -13.525200 8.031632
13.993200 -13.525200 8.034438
14.040000 -13.525200 8.040616
14.086800 -13.525200 8.057692
14.133600 -13.525200 8.057692
14.180400 -13.525200 8.065132
14.227200 -13.525200 8.055378
14.274000 -13.525200 8.044529
14.320800 -13.525200 8.036365
14.367600 -13.525200 8.010529
14.414400 -13.525200 7.995744
14.461200 -13.525200 7.957852
15.256800 -13.525200 6.748027
15.303600 -13.525200 6.735466
15.350400 -13.525200 6.736677
15.397200 -13.525200 6.736677
15.444000 -13.525200 6.736677
15.490800 -13.525200 6.746469
15.537600 -13.525200 6.746469
15.584400 -13.525200 6.744571
15.631200 -13.525200 6.748928
15.678000 -13.525200 6.746469
15.724800 -13.525200 6.740434
15.771600 -13.525200 6.727270
15.865200 -13.525200 6.706780
15.912000 -13.525200 6.683263
15.958800 -13.525200 6.647965
16.239600 -13.525200 4.677395
16.286400 -13.525200 4.423866
16.333200 -13.525200 4.171753
-18.720000 -13.478400 0.000000
-18.673200 -13.478400 0.000000
-18.626400 -13.478400 0.000000
-18.579600 -13.478400 -7.251712
-18.532800 -13.478400 -7.251712
-18.486000 -13.478400 -7.251712
-18.439200 -13.478400 -7.251712
-18.392400 -13.478400 -7.239503
-18.345600 -13.478400 -7.230322
-18.298800 -13.478400 -7.227216
-18.252000 -13.478400 -7.213340
-18.205200 -13.478400 -7.208069
-18.158400 -13.478400 -7.175956
-18.111600 -13.478400 -7.168714
-18.064800 -13.478400 -7.171123
-18.018000 -13.478400 -7.153703
-17.971200 -13.478400 -7.153703
-17.924400 -13.478400 -7.166665
-17.877600 -13.478400 -7.152935
-17.830800 -13.478400 -7.162630
-17.784000 -13.478400 -7.174573
-17.737200 -13.478400 -7.132733
-17.690400 -13.478400 -7.130588
-17.643600 -13.478400 -7.130588
-17.596800 -13.478400 -7.112516
-17.550000 -13.478400 -7.103454
-17.503200 -13.478400 -7.095742
-17.456400 -13.478400 -7.092346
-17.409600 -13.478400 -7.079764
-17.362800 -13.478400 -7.070976
-17.316000 -13.478400 -7.074064
-17.269200 -13.478400 -7.043018
-17.222400 -13.478400 -7.036524
-17.175600 -13.478400 -7.034862
-17.128800 -13.478400 -6.996892
-17.082000 -13.478400 -6.970110
-17.035200 -13.478400 -6.942618
-15.444000 -13.478400 6.817506
-15.397200 -13.478400 6.842870
-15.350400 -13.478400 6.867834
-15.303600 -13.478400 6.886513
-15.256800 -13.478400 6.898134
-15.210000 -13.478400 6.919429
-15.163200 -13.478400 6.921725
-15.116400 -13.478400 6.954173
-15.069600 -13.478400 6.970264
-15.022800 -13.478400 6.977686
-14.976000 -13.478400 6.978022
-14.929200 -13.478400 6.981940
-14.882400 -13.478400 6.983928
-14.835600 -13.478400 6.988639
-14.788800 -13.478400 6.992611
-14.742000 -13.478400 6.994396
-14.695200 -13.478400 6.995580
-14.648400 -13.478400 7.001359
-14.601600 -13.478400 7.015728
-14.554800 -13.478400 7.018667
-14.508000 -13.478400 7.018667
-14.461200 -13.478400 7.023216
-14.414400 -13.478400 7.024417
-14.367600 -13.478400 7.033580
-14.320800 -13.478400 7.033580
-14.274000 -13.478400 7.033580
-14.227200 -13.478400 7.030443
-14.180400 -13.478400 7.035552
-14.133600 -13.478400 7.039203
-14.086800 -13.478400 7.039462
-14.040000 -13.478400 7.037040
-13.993200 -13.478400 7.037040
-13.946400 -13.478400 7.037040
-13.899600 -13.478400 7.039929
-13.852800 -13.478400 7.036283
-13.806000 -13.478400 7.039666
-13.759200 -13.478400 7.039929
-13.712400 -13.478400 7.057001
-13.665600 -13.478400 7.058440
-13.618800 -13.478400 7.060638
-13.572000 -13.478400 7.069756
-13.525200 -13.478400 7.111280
-13.478400 -13.478400 7.147341
-13.431600 -13.478400 7.203499
-7.815600 -13.478400 12.358211
-7.768800 -13.478400 12.305587
-7.722000 -13.478400 12.222900
-7.675200 -13.478400 12.138716
-7.628400 -13.478400 11.954346
-7.581600 -13.478400 9.719494
-7.534800 -13.478400 9.544672
-7.488000 -13.478400 9.336878
-7.441200 -13.478400 9.381227
-7.394400 -13.478400 9.381227
-7.347600 -13.478400 9.425982
-7.300800 -13.478400 9.381227
-7.254000 -13.478400 9.381227
-7.207200 -13.478400 9.408250
-7.160400 -13.478400 9.372864
-7.113600 -13.478400 9.337975
-7.066800 -13.478400 9.326553
-7.020000 -13.478400 9.308977
-6.973200 -13.478400 9.290508
-6.926400 -13.478400 9.252509
-6.879600 -13.478400 9.226905
-6.832800 -13.478400 9.226378
-6.786000 -13.478400 9.208663
-6.739200 -13.478400 9.197014
-6.692400 -13.478400 9.193333
-6.645600 -13.478400 9.148528
-6.598800 -13.478400 9.128704
-6.552000 -13.478400 9.123083
-6.505200 -13.478400 9.089764
-6.458400 -13.478400 9.084301
-6.411600 -13.478400 9.074965
-6.364800 -13.478400 9.055887
-6.318000 -13.478400 9.037569
-6.271200 -13.478400 9.022927
-6.224400 -13.478400 8.979525
-6.177600 -13.478400 8.951031
-6.130800 -13.478400 8.933001
-6.084000 -13.478400 8.913402
-6.037200 -13.478400 8.898973
-5.990400 -13.478400 8.881808
-5.943600 -13.478400 8.864172
-5.896800 -13.478400 8.853968
-5.850000 -13.478400 8.848847
-5.803200 -13.478400 8.823264
-5.756400 -13.478400 8.791369
-5.709600 -13.478400 8.786389
-5.662800 -13.478400 8.778118
-5.616000 -13.478400 8.765033
-5.569200 -13.478400 8.759190
-5.522400 -13.478400 8.745652
-5.475600 -13.478400 8.742258
-5.428800 -13.478400 8.741908
-5.382000 -13.478400 8.719276
-5.335200 -13.478400 8.716940
-5.288400 -13.478400 8.716940
-5.241600 -13.478400 8.714135
-5.194800 -13.478400 8.712987
-5.148000 -13.478400 8.697321
-5.101200 -13.478400 8.671266
-5.054400 -13.478400 8.668889
-5.007600 -13.478400 8.654404
-4.960800 -13.478400 8.650368
-4.914000 -13.478400 8.638335
-4.867200 -13.478400 8.638335
-4.820400 -13.478400 8.634249
-4.773600 -13.478400 8.618793
-4.726800 -13.478400 8.603054
-4.680000 -13.478400 8.568429
-4.633200 -13.478400 8.568429
-4.586400 -13.478400 8.563349
-4.539600 -13.478400 8.543767
-4.492800 -13.478400 8.544846
-4.446000 -13.478400 8.544846
-4.399200 -13.478400 8.526008
-4.352400 -13.478400 8.529654
-4.305600 -13.478400 8.529248
-4.258800 -13.478400 8.526008
-4.212000 -13.478400 8.515173
-4.165200 -13.478400 8.503584
-4.118400 -13.478400 8.492652
-4.071600 -13.478400 8.492652
-4.024800 -13.478400 8.483257
-3.978000 -13.478400 8.476860
-3.931200 -13.478400 8.476882
-3.884400 -13.478400 8.479700
-3.837600 -13.478400 8.458286
-3.790800 -13.478400 8.460666
-3.744000 -13.478400 8.449133
-3.697200 -13.478400 8.441484
-3.650400 -13.478400 8.440664
-3.603600 -13.478400 8.423060
-3.556800 -13.478400 8.412935
-3.510000 -13.478400 8.413002
-3.463200 -13.478400 8.412935
-3.416400 -13.478400 8.407668
-3.369600 -13.478400 8.391394
-3.322800 -13.478400 8.387472
-3.276000 -13.478400 8.375643
-3.229200 -13.478400 8.377069
-3.182400 -13.478400 8.370677
-3.135600 -13.478400 8.370677
-3.088800 -13.478400 8.370677
-3.042000 -13.478400 8.367935
-2.995200 -13.478400 8.354584
-2.948400 -13.478400 8.366683
-2.901600 -13.478400 8.366683
-2.854800 -13.478400 8.366683
-2.808000 -13.478400 8.353522
-2.761200 -13.478400 8.367935
-2.714400 -13.478400 8.374691
-2.667600 -13.478400 8.374691
-2.620800 -13.478400 8.368795
-2.574000 -13.478400 8.350532
-2.527200 -13.478400 8.336007
-2.480400 -13.478400 8.350532
-2.433600 -13.478400 8.350532
-2.386800 -13.478400 8.357374
-2.340000 -13.478400 8.360491
-2.293200 -13.478400 8.373172
-2.246400 -13.478400 8.373172
-2.199600 -13.478400 8.377682
-2.152800 -13.478400 8.377682
-2.106000 -13.478400 8.378261
-2.059200 -13.478400 8.380115
-2.012400 -13.478400 8.381905
-1.965600 -13.478400 8.386872
-1.918800 -13.478400 8.392120
-1.872000 -13.478400 8.386872
-1.825200 -13.478400 8.381905
-1.778400 -13.478400 8.384281
-1.731600 -13.478400 8.384281
-1.684800 -13.478400 8.398792
-1.638000 -13.478400 8.409796
-1.591200 -13.478400 8.409796
-1.544400 -13.478400 8.421998
-1.497600 -13.478400 8.422896
-1.450800 -13.478400 8.427796
-1.404000 -13.478400 8.429046
-1.357200 -13.478400 8.430785
-1.310400 -13.478400 8.437590
-1.263600 -13.478400 8.451611
-1.216800 -13.478400 8.451611
-1.170000 -13.478400 8.470165
-1.123200 -13.478400 8.466402
-1.076400 -13.478400 8.465543
-1.029600 -13.478400 8.465543
-0.982800 -13.478400 8.457188
-0.936000 -13.478400 8.457983
-0.889200 -13.478400 8.462938
-0.842400 -13.478400 8.462291
-0.795600 -13.478400 8.464308
-0.748800 -13.478400 8.471655
-0.702000 -13.478400 8.487941
-0.655200 -13.478400 8.492194
-0.608400 -13.478400 8.502581
-0.561600 -13.478400 8.504499
-0.514800 -13.478400 8.503721
-0.468000 -13.478400 8.508045
-0.421200 -13.478400 8.508045
-0.374400 -13.478400 8.508918
-0.327600 -13.478400 8.510171
-0.280800 -13.478400 8.516545
-0.234000 -13.478400 8.516572
-0.187200 -13.478400 8.528704
-0.140400 -13.478400 8.549164
-0.093600 -13.478400 8.562110
-0.046800 -13.478400 8.571241
0.000000 -13.478400 8.567520
0.046800 -13.478400 8.561914
0.093600 -13.478400 8.564537
0.140400 -13.478400 8.567520
0.187200 -13.478400 8.587632
0.234000 -13.478400 8.597675
0.280800 -13.478400 8.597675
0.327600 -13.478400 8.614751
0.374400 -13.478400 8.629826
0.421200 -13.478400 8.649574
0.468000 -13.478400 8.650909
0.514800 -13.478400 8.673119
0.561600 -13.478400 8.673119
0.608400 -13.478400 8.677229
0.655200 -13.478400 8.678997
0.702000 -13.478400 8.678580
0.748800 -13.478400 8.672817
0.795600 -13.478400 8.680149
0.842400 -13.478400 8.689854
0.889200 -13.478400 8.743444
0.936000 -13.478400 8.751806
0.982800 -13.478400 8.760285
1.029600 -13.478400 8.777955
1.076400 -13.478400 8.806000
1.123200 -13.478400 8.810350
1.170000 -13.478400 8.817001
1.216800 -13.478400 8.828783
1.263600 -13.478400 8.851557
1.310400 -13.478400 8.858553
1.357200 -13.478400 8.874124
1.404000 -13.478400 8.896919
1.450800 -13.478400 8.911146
1.497600 -13.478400 8.938839
1.544400 -13.478400 8.949990
1.591200 -13.478400 8.970972
1.638000 -13.478400 8.986329
1.684800 -13.478400 8.993481
1.731600 -13.478400 9.007871
1.778400 -13.478400 9.023540
1.825200 -13.478400 9.056355
1.872000 -13.478400 9.071698
1.918800 -13.478400 9.086648
1.965600 -13.478400 9.103548
2.012400 -13.478400 9.128675
2.059200 -13.478400 9.139332
2.106000 -13.478400 9.152269
2.152800 -13.478400 9.182273
2.199600 -13.478400 9.198369
2.246400 -13.478400 9.207882
2.293200 -13.478400 9.218239
2.340000 -13.478400 9.227341
2.386800 -13.478400 9.256780
2.433600 -13.478400 9.299837
2.480400 -13.478400 9.326664
2.527200 -13.478400 9.331728
2.574000 -13.478400 9.348442
2.620800 -13.478400 9.354379
2.667600 -13.478400 9.365306
2.714400 -13.478400 9.388360
2.761200 -13.478400 9.404736
2.808000 -13.478400 9.416400
2.854800 -13.478400 9.454776
2.901600 -13.478400 9.481928
2.948400 -13.478400 9.519968
2.995200 -13.478400 9.561555
3.042000 -13.478400 9.585934
3.088800 -13.478400 9.620343
3.135600 -13.478400 9.633896
3.182400 -13.478400 9.662469
3.229200 -13.478400 9.676152
3.276000 -13.478400 9.708719
3.322800 -13.478400 9.745075
3.369600 -13.478400 9.753659
3.416400 -13.478400 9.810710
3.463200 -13.478400 9.895160
3.510000 -13.478400 9.901161
3.556800 -13.478400 9.936228
3.603600 -13.478400 9.969662
3.650400 -13.478400 9.969662
3.697200 -13.478400 9.969662
3.744000 -13.478400 9.975948
3.790800 -13.478400 10.047119
3.837600 -13.478400 10.124357
3.884400 -13.478400 29.411151
3.931200 -13.478400 29.419008
3.978000 -13.478400 29.428319
4.024800 -13.478400 29.429335
4.071600 -13.478400 29.429258
4.118400 -13.478400 29.429258
4.165200 -13.478400 29.429687
4.212000 -13.478400 29.429687
4.258800 -13.478400 29.428658
12.589200 -13.478400 8.019188
12.636000 -13.478400 8.003984
12.682800 -13.478400 8.013279
12.729600 -13.478400 8.013279
12.776400 -13.478400 8.009373
12.823200 -13.478400 8.001335
12.870000 -13.478400 8.001335
12.916800 -13.478400 7.997872
12.963600 -13.478400 8.009373
13.010400 -13.478400 8.006359
13.057200 -13.478400 8.002067
13.104000 -13.478400 7.993851
13.150800 -13.478400 7.993478
13.197600 -13.478400 7.993851
13.244400 -13.478400 7.999874
13.291200 -13.478400 7.999874
13.338000 -13.478400 7.999874
13.384800 -13.478400 7.999874
13.431600 -13.478400 7.999874
13.478400 -13.478400 8.015481
13.525200 -13.478400 8.013412
13.572000 -13.478400 7.998961
13.618800 -13.478400 7.998521
13.665600 -13.478400 8.007316
13.712400 -13.478400 8.007316
13.759200 -13.478400 8.007316
13.806000 -13.478400 8.008890
13.852800 -13.478400 8.008890
13.899600 -13.478400 8.026669
13.946400 -13.478400 8.034403
13.993200 -13.478400 8.035928
14.040000 -13.478400 8.044529
14.086800 -13.478400 8.051303
14.133600 -13.478400 8.055378
14.180400 -13.478400 8.057750
14.227200 -13.478400 8.057551
14.274000 -13.478400 8.051303
14.320800 -13.478400 8.044307
14.367600 -13.478400 8.028886
14.414400 -13.478400 8.027206
14.461200 -13.478400 7.995744
14.508000 -13.478400 7.957313
15.303600 -13.478400 6.736677
15.444000 -13.478400 6.735466
15.537600 -13.478400 6.740434
15.584400 -13.478400 6.740434
15.631200 -13.478400 6.754517
15.678000 -13.478400 6.754517
15.724800 -13.478400 6.754517
15.771600 -13.478400 6.754517
15.818400 -13.478400 6.756929
15.865200 -13.478400 6.754517
15.912000 -13.478400 6.727270
15.958800 -13.478400 6.706780
16.239600 -13.478400 4.805956
16.894800 -13.478400 0.879703
16.941600 -13.478400 0.433357
-18.720000 -13.431600 0.000000
-18.673200 -13.431600 0.000000
-18.626400 -13.431600 0.000000
-18.579600 -13.431600 -7.223515
-18.532800 -13.431600 -7.223515
-18.486000 -13.431600 -7.227515
-18.439200 -13.431600 -7.251712
-18.392400 -13.431600 -7.251712
-18.345600 -13.431600 -7.232509
-18.298800 -13.431600 -7.232509
-18.252000 -13.431600 -7.214405
-18.205200 -13.431600 -7.212911
-18.158400 -13.431600 -7.207585
-18.111600 -13.431600 -7.171123
-18.064800 -13.431600 -7.171123
-18.018000 -13.431600 -7.162630
-17.971200 -13.431600 -7.153703
-17.924400 -13.431600 -7.166665
-17.877600 -13.431600 -7.152935
-17.830800 -13.431600 -7.162630
-17.784000 -13.431600 -7.174573
-17.737200 -13.431600 -7.132733
-17.690400 -13.431600 -7.132733
-17.643600 -13.431600 -7.137747
-17.596800 -13.431600 -7.117979
-17.550000 -13.431600 -7.110528
-17.503200 -13.431600 -7.093152
-17.456400 -13.431600 -7.092346
-17.409600 -13.431600 -7.080483
-17.362800 -13.431600 -7.068696
-17.316000 -13.431600 -7.055889
-17.269200 -13.431600 -7.036010
-17.222400 -13.431600 -7.034808
-17.175600 -13.431600 -7.017062
-17.128800 -13.431600 -6.970110
-17.082000 -13.431600 -6.942618
-15.490800 -13.431600 6.817506
-15.444000 -13.431600 6.860223
-15.397200 -13.431600 6.867844
-15.350400 -13.431600 6.886646
-15.303600 -13.431600 6.896716
-15.256800 -13.431600 6.921725
-15.210000 -13.431600 6.938106
-15.163200 -13.431600 6.952319
-15.116400 -13.431600 6.971293
-15.069600 -13.431600 6.978022
-15.022800 -13.431600 6.988639
-14.976000 -13.431600 6.988639
-14.929200 -13.431600 6.991161
-14.882400 -13.431600 6.993772
-14.835600 -13.431600 6.994396
-14.788800 -13.431600 6.995580
-14.742000 -13.431600 6.998569
-14.695200 -13.431600 6.999779
-14.648400 -13.431600 7.013734
-14.601600 -13.431600 7.021904
-14.554800 -13.431600 7.021904
-14.508000 -13.431600 7.021904
-14.461200 -13.431600 7.024417
-14.414400 -13.431600 7.033580
-14.367600 -13.431600 7.038880
-14.320800 -13.431600 7.038880
-14.274000 -13.431600 7.038880
-14.227200 -13.431600 7.038880
-14.180400 -13.431600 7.039462
-14.133600 -13.431600 7.043238
-14.086800 -13.431600 7.044173
-14.040000 -13.431600 7.040520
-13.993200 -13.431600 7.042567
-13.946400 -13.431600 7.043238
-13.899600 -13.431600 7.043238
-13.852800 -13.431600 7.043238
-13.806000 -13.431600 7.056044
-13.759200 -13.431600 7.056044
-13.712400 -13.431600 7.061754
-13.665600 -13.431600 7.063761
-13.618800 -13.431600 7.072542
-13.572000 -13.431600 7.112388
-13.525200 -13.431600 7.147341
-13.478400 -13.431600 7.250237
-7.815600 -13.431600 12.357905
-7.768800 -13.431600 12.289686
-7.722000 -13.431600 12.202537
-7.675200 -13.431600 12.090483
-7.628400 -13.431600 9.840582
-7.581600 -13.431600 9.703524
-7.534800 -13.431600 9.603294
-7.488000 -13.431600 9.480238
-7.441200 -13.431600 9.468526
-7.394400 -13.431600 9.465832
-7.347600 -13.431600 9.456723
-7.300800 -13.431600 9.425982
-7.254000 -13.431600 9.408250
-7.207200 -13.431600 9.411953
-7.160400 -13.431600 9.381227
-7.113600 -13.431600 9.340088
-7.066800 -13.431600 9.326553
-7.020000 -13.431600 9.285569
-6.973200 -13.431600 9.268394
-6.926400 -13.431600 9.252509
-6.879600 -13.431600 9.227327
-6.832800 -13.431600 9.226378
-6.786000 -13.431600 9.202037
-6.739200 -13.431600 9.196219
-6.692400 -13.431600 9.181784
-6.645600 -13.431600 9.139284
-6.598800 -13.431600 9.125372
-6.552000 -13.431600 9.121218
-6.505200 -13.431600 9.089124
-6.458400 -13.431600 9.081168
-6.411600 -13.431600 9.057937
-6.364800 -13.431600 9.055131
-6.318000 -13.431600 9.029876
-6.271200 -13.431600 8.997752
-6.224400 -13.431600 8.975040
-6.177600 -13.431600 8.953830
-6.130800 -13.431600 8.939386
-6.084000 -13.431600 8.919144
-6.037200 -13.431600 8.907868
-5.990400 -13.431600 8.882382
-5.943600 -13.431600 8.864172
-5.896800 -13.431600 8.860990
-5.850000 -13.431600 8.848847
-5.803200 -13.431600 8.808850
-5.756400 -13.431600 8.790695
-5.709600 -13.431600 8.788342
-5.662800 -13.431600 8.786389
-5.616000 -13.431600 8.773238
-5.569200 -13.431600 8.770726
-5.522400 -13.431600 8.759190
-5.475600 -13.431600 8.753652
-5.428800 -13.431600 8.753652
-5.382000 -13.431600 8.742482
-5.335200 -13.431600 8.737611
-5.288400 -13.431600 8.719276
-5.241600 -13.431600 8.714135
-5.194800 -13.431600 8.712987
-5.148000 -13.431600 8.697321
-5.101200 -13.431600 8.671266
-5.054400 -13.431600 8.668889
-5.007600 -13.431600 8.654404
-4.960800 -13.431600 8.650368
-4.914000 -13.431600 8.634651
-4.867200 -13.431600 8.638335
-4.820400 -13.431600 8.634249
-4.773600 -13.431600 8.628077
-4.726800 -13.431600 8.616177
-4.680000 -13.431600 8.575508
-4.633200 -13.431600 8.573253
-4.586400 -13.431600 8.567096
-4.539600 -13.431600 8.550290
-4.492800 -13.431600 8.552056
-4.446000 -13.431600 8.559241
-4.399200 -13.431600 8.541841
-4.352400 -13.431600 8.541841
-4.305600 -13.431600 8.541841
-4.258800 -13.431600 8.539022
-4.212000 -13.431600 8.516564
-4.165200 -13.431600 8.503584
-4.118400 -13.431600 8.485549
-4.071600 -13.431600 8.492652
-4.024800 -13.431600 8.483257
-3.978000 -13.431600 8.470612
-3.931200 -13.431600 8.476860
-3.884400 -13.431600 8.459008
-3.837600 -13.431600 8.453460
-3.790800 -13.431600 8.453460
-3.744000 -13.431600 8.441484
-3.697200 -13.431600 8.426502
-3.650400 -13.431600 8.425309
-3.603600 -13.431600 8.414669
-3.556800 -13.431600 8.400779
-3.510000 -13.431600 8.407668
-3.463200 -13.431600 8.395437
-3.416400 -13.431600 8.391394
-3.369600 -13.431600 8.387517
-3.322800 -13.431600 8.387084
-3.276000 -13.431600 8.377069
-3.229200 -13.431600 8.383221
-3.182400 -13.431600 8.377069
-3.135600 -13.431600 8.377069
-3.088800 -13.431600 8.375643
-3.042000 -13.431600 8.370677
-2.995200 -13.431600 8.366683
-2.948400 -13.431600 8.366683
-2.901600 -13.431600 8.355905
-2.854800 -13.431600 8.340955
-2.808000 -13.431600 8.340706
-2.761200 -13.431600 8.340706
-2.714400 -13.431600 8.346680
-2.667600 -13.431600 8.340706
-2.620800 -13.431600 8.335268
-2.574000 -13.431600 8.333265
-2.527200 -13.431600 8.320801
-2.480400 -13.431600 8.319442
-2.433600 -13.431600 8.320801
-2.386800 -13.431600 8.332679
-2.340000 -13.431600 8.345341
-2.293200 -13.431600 8.359443
-2.246400 -13.431600 8.360491
-2.199600 -13.431600 8.373172
-2.152800 -13.431600 8.373172
-2.106000 -13.431600 8.360491
-2.059200 -13.431600 8.373172
-2.012400 -13.431600 8.376086
-1.965600 -13.431600 8.381905
-1.918800 -13.431600 8.381905
-1.872000 -13.431600 8.381905
-1.825200 -13.431600 8.381089
-1.778400 -13.431600 8.381905
-1.731600 -13.431600 8.381089
-1.684800 -13.431600 8.397135
-1.638000 -13.431600 8.397135
-1.591200 -13.431600 8.398792
-1.544400 -13.431600 8.409796
-1.497600 -13.431600 8.415663
-1.450800 -13.431600 8.427796
-1.404000 -13.431600 8.430182
-1.357200 -13.431600 8.432249
-1.310400 -13.431600 8.441988
-1.263600 -13.431600 8.470165
-1.216800 -13.431600 8.465062
-1.170000 -13.431600 8.485574
-1.123200 -13.431600 8.485574
-1.076400 -13.431600 8.485679
-1.029600 -13.431600 8.479724
-0.982800 -13.431600 8.465543
-0.936000 -13.431600 8.461862
-0.889200 -13.431600 8.462938
-0.842400 -13.431600 8.461862
-0.795600 -13.431600 8.462938
-0.748800 -13.431600 8.464308
-0.702000 -13.431600 8.475573
-0.655200 -13.431600 8.491878
-0.608400 -13.431600 8.504499
-0.561600 -13.431600 8.509516
-0.514800 -13.431600 8.509588
-0.468000 -13.431600 8.512125
-0.421200 -13.431600 8.509724
-0.374400 -13.431600 8.509724
-0.327600 -13.431600 8.512490
-0.280800 -13.431600 8.516387
-0.234000 -13.431600 8.512490
-0.187200 -13.431600 8.516387
-0.140400 -13.431600 8.516545
-0.093600 -13.431600 8.537706
-0.046800 -13.431600 8.553920
0.000000 -13.431600 8.554669
0.046800 -13.431600 8.549164
0.093600 -13.431600 8.554669
0.140400 -13.431600 8.561914
0.187200 -13.431600 8.576598
0.234000 -13.431600 8.576598
0.280800 -13.431600 8.576598
0.327600 -13.431600 8.597675
0.374400 -13.431600 8.612201
0.421200 -13.431600 8.634885
0.468000 -13.431600 8.644206
0.514800 -13.431600 8.650189
0.561600 -13.431600 8.650189
0.608400 -13.431600 8.650189
0.655200 -13.431600 8.673119
0.702000 -13.431600 8.652632
0.748800 -13.431600 8.656883
0.795600 -13.431600 8.672817
0.842400 -13.431600 8.678292
0.889200 -13.431600 8.722004
0.936000 -13.431600 8.751806
0.982800 -13.431600 8.760285
1.029600 -13.431600 8.775805
1.076400 -13.431600 8.791208
1.123200 -13.431600 8.808906
1.170000 -13.431600 8.817001
1.216800 -13.431600 8.849557
1.263600 -13.431600 8.852570
1.310400 -13.431600 8.857211
1.357200 -13.431600 8.865925
1.404000 -13.431600 8.890255
1.450800 -13.431600 8.896919
1.497600 -13.431600 8.911146
1.544400 -13.431600 8.927405
1.591200 -13.431600 8.947592
1.638000 -13.431600 8.954275
1.684800 -13.431600 8.966247
1.731600 -13.431600 8.993626
1.778400 -13.431600 9.008230
1.825200 -13.431600 9.026974
1.872000 -13.431600 9.059748
1.918800 -13.431600 9.060809
1.965600 -13.431600 9.067010
2.012400 -13.431600 9.112163
2.059200 -13.431600 9.128675
2.106000 -13.431600 9.133522
2.152800 -13.431600 9.169166
2.199600 -13.431600 9.186613
2.246400 -13.431600 9.200169
2.293200 -13.431600 9.214481
2.340000 -13.431600 9.221927
2.386800 -13.431600 9.253725
2.433600 -13.431600 9.310700
2.480400 -13.431600 9.326664
2.527200 -13.431600 9.329837
2.574000 -13.431600 9.337420
2.620800 -13.431600 9.351145
2.667600 -13.431600 9.358623
2.714400 -13.431600 9.388360
2.761200 -13.431600 9.404736
2.808000 -13.431600 9.425829
2.854800 -13.431600 9.454776
2.901600 -13.431600 9.482176
2.948400 -13.431600 9.517946
2.995200 -13.431600 9.530129
3.042000 -13.431600 9.562573
3.088800 -13.431600 9.585934
3.135600 -13.431600 9.630363
3.182400 -13.431600 9.647004
3.229200 -13.431600 9.662471
3.276000 -13.431600 9.689540
3.322800 -13.431600 9.740422
3.369600 -13.431600 9.749245
3.416400 -13.431600 9.810710
3.463200 -13.431600 9.892925
3.510000 -13.431600 9.896493
3.556800 -13.431600 9.926081
3.603600 -13.431600 9.975948
3.650400 -13.431600 9.975948
3.697200 -13.431600 9.975948
3.744000 -13.431600 10.025553
3.790800 -13.431600 10.058814
3.837600 -13.431600 10.124357
3.884400 -13.431600 23.211388
3.931200 -13.431600 29.420906
3.978000 -13.431600 29.429258
4.024800 -13.431600 29.430404
4.071600 -13.431600 29.433186
4.118400 -13.431600 29.433186
4.165200 -13.431600 29.434076
4.212000 -13.431600 29.437911
4.258800 -13.431600 29.434076
12.682800 -13.431600 8.002414
12.729600 -13.431600 8.019188
12.776400 -13.431600 8.019188
12.823200 -13.431600 8.006359
12.870000 -13.431600 8.003138
12.916800 -13.431600 8.003138
12.963600 -13.431600 8.009645
13.010400 -13.431600 8.006359
13.057200 -13.431600 7.992011
13.104000 -13.431600 7.987538
13.150800 -13.431600 7.989749
13.197600 -13.431600 7.990426
13.244400 -13.431600 7.992011
13.291200 -13.431600 7.993851
13.338000 -13.431600 7.993851
13.384800 -13.431600 7.999874
13.431600 -13.431600 7.999874
13.478400 -13.431600 8.016448
13.525200 -13.431600 8.016448
13.572000 -13.431600 8.000410
13.618800 -13.431600 7.998961
13.665600 -13.431600 8.007316
13.712400 -13.431600 8.007316
13.759200 -13.431600 8.006122
13.806000 -13.431600 8.006122
13.852800 -13.431600 8.006122
13.899600 -13.431600 8.026669
13.946400 -13.431600 8.029406
13.993200 -13.431600 8.040616
14.040000 -13.431600 8.044567
14.086800 -13.431600 8.049647
14.133600 -13.431600 8.051303
14.180400 -13.431600 8.057551
14.227200 -13.431600 8.053621
14.274000 -13.431600 8.051235
14.320800 -13.431600 8.048781
14.367600 -13.431600 8.045902
14.414400 -13.431600 8.036365
14.461200 -13.431600 8.010529
14.508000 -13.431600 7.973366
14.554800 -13.431600 7.957852
15.397200 -13.431600 6.736677
15.490800 -13.431600 6.739141
15.537600 -13.431600 6.736677
15.584400 -13.431600 6.735466
15.631200 -13.431600 6.748882
15.678000 -13.431600 6.754517
15.724800 -13.431600 6.770665
15.771600 -13.431600 6.775123
15.818400 -13.431600 6.770665
15.865200 -13.431600 6.770665
15.912000 -13.431600 6.768491
15.958800 -13.431600 6.727270
16.005600 -13.431600 6.661882
-18.720000 -13.384800 0.000000
-18.673200 -13.384800 0.000000
-18.626400 -13.384800 0.000000
-18.579600 -13.384800 -7.201481
-18.532800 -13.384800 -7.197231
-18.486000 -13.384800 -7.203912
-18.439200 -13.384800 -7.210898
-18.392400 -13.384800 -7.214405
-18.345600 -13.384800 -7.214405
-18.298800 -13.384800 -7.214405
-18.252000 -13.384800 -7.213340
-18.205200 -13.384800 -7.210912
-18.158400 -13.384800 -7.207585
-18.111600 -13.384800 -7.190215
-18.064800 -13.384800 -7.188997
-18.018000 -13.384800 -7.171123
-17.971200 -13.384800 -7.166665
-17.924400 -13.384800 -7.166665
-17.877600 -13.384800 -7.152935
-17.830800 -13.384800 -7.146236
-17.784000 -13.384800 -7.137747
-17.737200 -13.384800 -7.099856
-17.690400 -13.384800 -7.112516
-17.643600 -13.384800 -7.123347
-17.596800 -13.384800 -7.099856
-17.550000 -13.384800 -7.087630
-17.503200 -13.384800 -7.079764
-17.456400 -13.384800 -7.079764
-17.409600 -13.384800 -7.072774
-17.362800 -13.384800 -7.049471
-17.316000 -13.384800 -7.046636
-17.269200 -13.384800 -7.034588
-17.222400 -13.384800 -7.002167
-17.175600 -13.384800 -6.970110
-17.128800 -13.384800 -6.943032
-15.490800 -13.384800 6.826093
-15.444000 -13.384800 6.867844
-15.397200 -13.384800 6.891416
-15.350400 -13.384800 6.910817
-15.303600 -13.384800 6.923559
-15.256800 -13.384800 6.943350
-15.210000 -13.384800 6.954173
-15.163200 -13.384800 6.975591
-15.116400 -13.384800 6.986875
-15.069600 -13.384800 6.993172
-15.022800 -13.384800 6.999359
-14.976000 -13.384800 6.997574
-14.929200 -13.384800 6.997574
-14.882400 -13.384800 7.007214
-14.835600 -13.384800 7.007655
-14.788800 -13.384800 7.009087
-14.742000 -13.384800 7.015728
-14.695200 -13.384800 7.018667
-14.648400 -13.384800 7.023344
-14.601600 -13.384800 7.024589
-14.554800 -13.384800 7.024589
-14.508000 -13.384800 7.024589
-14.461200 -13.384800 7.028452
-14.414400 -13.384800 7.035552
-14.367600 -13.384800 7.041903
-14.320800 -13.384800 7.041836
-14.274000 -13.384800 7.041903
-14.227200 -13.384800 7.042916
-14.180400 -13.384800 7.044366
-14.133600 -13.384800 7.047614
-14.086800 -13.384800 7.050499
-14.040000 -13.384800 7.044241
-13.993200 -13.384800 7.050499
-13.946400 -13.384800 7.051864
-13.899600 -13.384800 7.058440
-13.852800 -13.384800 7.058893
-13.806000 -13.384800 7.062815
-13.759200 -13.384800 7.062803
-13.712400 -13.384800 7.069756
-13.665600 -13.384800 7.075546
-13.618800 -13.384800 7.097267
-13.572000 -13.384800 7.154018
-13.525200 -13.384800 7.259559
-7.815600 -13.384800 12.333879
-7.768800 -13.384800 12.266339
-7.722000 -13.384800 12.175660
-7.675200 -13.384800 10.090283
-7.628400 -13.384800 9.829839
-7.581600 -13.384800 9.719494
-7.534800 -13.384800 9.630130
-7.488000 -13.384800 9.556529
-7.441200 -13.384800 9.539638
-7.394400 -13.384800 9.496763
-7.347600 -13.384800 9.476107
-7.300800 -13.384800 9.459544
-7.254000 -13.384800 9.425982
-7.207200 -13.384800 9.425982
-7.160400 -13.384800 9.408250
-7.113600 -13.384800 9.340088
-7.066800 -13.384800 9.326553
-7.020000 -13.384800 9.288690
-6.973200 -13.384800 9.288690
-6.926400 -13.384800 9.280201
-6.879600 -13.384800 9.245776
-6.832800 -13.384800 9.227327
-6.786000 -13.384800 9.226378
-6.739200 -13.384800 9.208663
-6.692400 -13.384800 9.196219
-6.645600 -13.384800 9.148528
-6.598800 -13.384800 9.121649
-6.552000 -13.384800 9.119064
-6.505200 -13.384800 9.100109
-6.458400 -13.384800 9.087691
-6.411600 -13.384800 9.084786
-6.364800 -13.384800 9.076943
-6.318000 -13.384800 9.045080
-6.271200 -13.384800 9.022927
-6.224400 -13.384800 8.987776
-6.177600 -13.384800 8.953830
-6.130800 -13.384800 8.945794
-6.084000 -13.384800 8.919144
-6.037200 -13.384800 8.907868
-5.990400 -13.384800 8.891780
-5.943600 -13.384800 8.862653
-5.896800 -13.384800 8.853968
-5.850000 -13.384800 8.830046
-5.803200 -13.384800 8.808850
-5.756400 -13.384800 8.792994
-5.709600 -13.384800 8.788991
-5.662800 -13.384800 8.788342
-5.616000 -13.384800 8.783358
-5.569200 -13.384800 8.781230
-5.522400 -13.384800 8.777149
-5.475600 -13.384800 8.769761
-5.428800 -13.384800 8.769761
-5.382000 -13.384800 8.758431
-5.335200 -13.384800 8.751670
-5.288400 -13.384800 8.751670
-5.241600 -13.384800 8.737611
-5.194800 -13.384800 8.719276
-5.148000 -13.384800 8.705114
-5.101200 -13.384800 8.671363
-5.054400 -13.384800 8.668889
-5.007600 -13.384800 8.652972
-4.960800 -13.384800 8.644356
-4.914000 -13.384800 8.638335
-4.867200 -13.384800 8.643264
-4.820400 -13.384800 8.628326
-4.773600 -13.384800 8.628077
-4.726800 -13.384800 8.594920
-4.680000 -13.384800 8.575508
-4.633200 -13.384800 8.575508
-4.586400 -13.384800 8.573253
-4.539600 -13.384800 8.558284
-4.492800 -13.384800 8.559241
-4.446000 -13.384800 8.563349
-4.399200 -13.384800 8.559241
-4.352400 -13.384800 8.548820
-4.305600 -13.384800 8.544846
-4.258800 -13.384800 8.548820
-4.212000 -13.384800 8.529248
-4.165200 -13.384800 8.516564
-4.118400 -13.384800 8.497905
-4.071600 -13.384800 8.497905
-4.024800 -13.384800 8.492652
-3.978000 -13.384800 8.476860
-3.931200 -13.384800 8.476860
-3.884400 -13.384800 8.473045
-3.837600 -13.384800 8.451972
-3.790800 -13.384800 8.453460
-3.744000 -13.384800 8.440025
-3.697200 -13.384800 8.426265
-3.650400 -13.384800 8.425309
-3.603600 -13.384800 8.410865
-3.556800 -13.384800 8.395437
-3.510000 -13.384800 8.407668
-3.463200 -13.384800 8.391394
-3.416400 -13.384800 8.391394
-3.369600 -13.384800 8.388979
-3.322800 -13.384800 8.387084
-3.276000 -13.384800 8.375643
-3.229200 -13.384800 8.387084
-3.182400 -13.384800 8.383221
-3.135600 -13.384800 8.383221
-3.088800 -13.384800 8.375487
-3.042000 -13.384800 8.366683
-2.995200 -13.384800 8.359406
-2.948400 -13.384800 8.366683
-2.901600 -13.384800 8.358057
-2.854800 -13.384800 8.353522
-2.808000 -13.384800 8.353522
-2.761200 -13.384800 8.355905
-2.714400 -13.384800 8.355905
-2.667600 -13.384800 8.346680
-2.620800 -13.384800 8.336007
-2.574000 -13.384800 8.326534
-2.527200 -13.384800 8.319442
-2.480400 -13.384800 8.313819
-2.433600 -13.384800 8.313819
-2.386800 -13.384800 8.318882
-2.340000 -13.384800 8.338663
-2.293200 -13.384800 8.359443
-2.246400 -13.384800 8.364701
-2.199600 -13.384800 8.373172
-2.152800 -13.384800 8.364718
-2.106000 -13.384800 8.364718
-2.059200 -13.384800 8.378261
-2.012400 -13.384800 8.378261
-1.965600 -13.384800 8.384281
-1.918800 -13.384800 8.384281
-1.872000 -13.384800 8.381089
-1.825200 -13.384800 8.381089
-1.778400 -13.384800 8.381089
-1.731600 -13.384800 8.371489
-1.684800 -13.384800 8.384281
-1.638000 -13.384800 8.383928
-1.591200 -13.384800 8.392703
-1.544400 -13.384800 8.401827
-1.497600 -13.384800 8.415663
-1.450800 -13.384800 8.430182
-1.404000 -13.384800 8.432249
-1.357200 -13.384800 8.438480
-1.310400 -13.384800 8.465062
-1.263600 -13.384800 8.472884
-1.216800 -13.384800 8.471191
-1.170000 -13.384800 8.486950
-1.123200 -13.384800 8.495750
-1.076400 -13.384800 8.509507
-1.029600 -13.384800 8.485679
-0.982800 -13.384800 8.479887
-0.936000 -13.384800 8.465543
-0.889200 -13.384800 8.465543
-0.842400 -13.384800 8.465390
-0.795600 -13.384800 8.465543
-0.748800 -13.384800 8.471655
-0.702000 -13.384800 8.492194
-0.655200 -13.384800 8.502989
-0.608400 -13.384800 8.512125
-0.561600 -13.384800 8.512979
-0.514800 -13.384800 8.512979
-0.468000 -13.384800 8.516572
-0.421200 -13.384800 8.512490
-0.374400 -13.384800 8.512125
-0.327600 -13.384800 8.516387
-0.280800 -13.384800 8.516387
-0.234000 -13.384800 8.513623
-0.187200 -13.384800 8.516387
-0.140400 -13.384800 8.528704
-0.093600 -13.384800 8.544044
-0.046800 -13.384800 8.549164
0.000000 -13.384800 8.553920
0.046800 -13.384800 8.544044
0.093600 -13.384800 8.554669
0.140400 -13.384800 8.561914
0.187200 -13.384800 8.572563
0.234000 -13.384800 8.576598
0.280800 -13.384800 8.581601
0.327600 -13.384800 8.600399
0.374400 -13.384800 8.612201
0.421200 -13.384800 8.633030
0.468000 -13.384800 8.643597
0.514800 -13.384800 8.646601
0.561600 -13.384800 8.646601
0.608400 -13.384800 8.646209
0.655200 -13.384800 8.646601
0.702000 -13.384800 8.646601
0.748800 -13.384800 8.652632
0.795600 -13.384800 8.656055
0.842400 -13.384800 8.672817
0.889200 -13.384800 8.699522
0.936000 -13.384800 8.726477
0.982800 -13.384800 8.751806
1.029600 -13.384800 8.764618
1.076400 -13.384800 8.777955
1.123200 -13.384800 8.808906
1.170000 -13.384800 8.817001
1.216800 -13.384800 8.846236
1.263600 -13.384800 8.852570
1.310400 -13.384800 8.854572
1.357200 -13.384800 8.861233
1.404000 -13.384800 8.874124
1.450800 -13.384800 8.881692
1.497600 -13.384800 8.890375
1.544400 -13.384800 8.900543
1.591200 -13.384800 8.926544
1.638000 -13.384800 8.948815
1.684800 -13.384800 8.956282
1.731600 -13.384800 8.990024
1.778400 -13.384800 9.007871
1.825200 -13.384800 9.026974
1.872000 -13.384800 9.047999
1.918800 -13.384800 9.058835
1.965600 -13.384800 9.065827
2.012400 -13.384800 9.070542
2.059200 -13.384800 9.118533
2.106000 -13.384800 9.123341
2.152800 -13.384800 9.139332
2.199600 -13.384800 9.169444
2.246400 -13.384800 9.199767
2.293200 -13.384800 9.214481
2.340000 -13.384800 9.222856
2.386800 -13.384800 9.270573
2.433600 -13.384800 9.291294
2.480400 -13.384800 9.310700
2.527200 -13.384800 9.326809
2.574000 -13.384800 9.329808
2.620800 -13.384800 9.348442
2.667600 -13.384800 9.352989
2.714400 -13.384800 9.365408
2.761200 -13.384800 9.391852
2.808000 -13.384800 9.433979
2.854800 -13.384800 9.454776
2.901600 -13.384800 9.502226
2.948400 -13.384800 9.519356
2.995200 -13.384800 9.544868
3.042000 -13.384800 9.561555
3.088800 -13.384800 9.585002
3.135600 -13.384800 9.623531
3.182400 -13.384800 9.647004
3.229200 -13.384800 9.666486
3.276000 -13.384800 9.693276
3.322800 -13.384800 9.740683
3.369600 -13.384800 9.753659
3.416400 -13.384800 9.788035
3.463200 -13.384800 9.859554
3.510000 -13.384800 9.894860
3.556800 -13.384800 9.926081
3.603600 -13.384800 9.975948
3.650400 -13.384800 9.975948
3.697200 -13.384800 9.975948
3.744000 -13.384800 10.038972
3.790800 -13.384800 10.076326
3.837600 -13.384800 10.124357
3.884400 -13.384800 23.209669
3.931200 -13.384800 29.428319
3.978000 -13.384800 29.430404
4.024800 -13.384800 29.434076
4.071600 -13.384800 29.436035
4.118400 -13.384800 29.437700
4.165200 -13.384800 29.439477
4.212000 -13.384800 29.443049
4.258800 -13.384800 29.442925
12.682800 -13.384800 8.040188
12.729600 -13.384800 8.033601
12.776400 -13.384800 8.029679
12.823200 -13.384800 8.023941
12.870000 -13.384800 8.009645
12.916800 -13.384800 8.009645
12.963600 -13.384800 8.017343
13.010400 -13.384800 8.006359
13.057200 -13.384800 7.993851
13.104000 -13.384800 7.993851
13.150800 -13.384800 7.993478
13.197600 -13.384800 7.993478
13.244400 -13.384800 7.993851
13.291200 -13.384800 7.999874
13.338000 -13.384800 8.001037
13.384800 -13.384800 8.007020
13.431600 -13.384800 8.001037
13.478400 -13.384800 8.016448
13.525200 -13.384800 8.017687
13.572000 -13.384800 8.015481
13.618800 -13.384800 8.011344
13.665600 -13.384800 8.007316
13.712400 -13.384800 8.007316
13.759200 -13.384800 8.007316
13.806000 -13.384800 8.006122
13.852800 -13.384800 8.006122
13.899600 -13.384800 8.027037
13.946400 -13.384800 8.031632
13.993200 -13.384800 8.047146
14.040000 -13.384800 8.049647
14.086800 -13.384800 8.049746
14.133600 -13.384800 8.055378
14.180400 -13.384800 8.064370
14.227200 -13.384800 8.055378
14.274000 -13.384800 8.053621
14.320800 -13.384800 8.052707
14.367600 -13.384800 8.051235
14.414400 -13.384800 8.050033
14.461200 -13.384800 8.035795
14.508000 -13.384800 8.002273
14.554800 -13.384800 7.990426
14.601600 -13.384800 7.973366
15.350400 -13.384800 6.736677
15.397200 -13.384800 6.739141
15.444000 -13.384800 6.735466
15.537600 -13.384800 6.735466
15.584400 -13.384800 6.740434
15.631200 -13.384800 6.755582
15.678000 -13.384800 6.770665
15.724800 -13.384800 6.795396
15.771600 -13.384800 6.796692
15.818400 -13.384800 6.792228
15.865200 -13.384800 6.780223
15.912000 -13.384800 6.777170
15.958800 -13.384800 6.774051
16.005600 -13.384800 6.720746
16.286400 -13.384800 4.870525
16.333200 -13.384800 4.680617
16.520400 -13.384800 3.641318
16.567200 -13.384800 3.337367
-18.720000 -13.338000 0.000000
-18.673200 -13.338000 0.000000
-18.626400 -13.338000 0.000000
-18.579600 -13.338000 -7.201481
-18.532800 -13.338000 -7.184632
-18.486000 -13.338000 -7.197231
-18.439200 -13.338000 -7.203912
-18.392400 -13.338000 -7.208734
-18.345600 -13.338000 -7.213340
-18.298800 -13.338000 -7.214405
-18.252000 -13.338000 -7.214405
-18.205200 -13.338000 -7.212911
-18.158400 -13.338000 -7.212911
-18.111600 -13.338000 -7.210912
-18.064800 -13.338000 -7.210912
-18.018000 -13.338000 -7.181901
-17.971200 -13.338000 -7.166665
-17.924400 -13.338000 -7.166665
-17.877600 -13.338000 -7.156631
-17.830800 -13.338000 -7.146236
-17.784000 -13.338000 -7.121284
-17.737200 -13.338000 -7.095698
-17.690400 -13.338000 -7.099856
-17.643600 -13.338000 -7.123347
-17.596800 -13.338000 -7.099856
-17.550000 -13.338000 -7.087630
-17.503200 -13.338000 -7.079764
-17.456400 -13.338000 -7.079764
-17.409600 -13.338000 -7.072774
-17.362800 -13.338000 -7.049471
-17.316000 -13.338000 -7.036010
-17.269200 -13.338000 -7.006558
-17.222400 -13.338000 -6.967387
-17.175600 -13.338000 -6.956155
-17.128800 -13.338000 -6.903019
-16.660800 -13.338000 -5.356368
-15.537600 -13.338000 6.854932
-15.490800 -13.338000 6.867844
-15.444000 -13.338000 6.896044
-15.397200 -13.338000 6.922539
-15.350400 -13.338000 6.925902
-15.303600 -13.338000 6.943350
-15.256800 -13.338000 6.971773
-15.210000 -13.338000 6.981940
-15.163200 -13.338000 6.991198
-15.116400 -13.338000 7.002187
-15.069600 -13.338000 7.009087
-15.022800 -13.338000 7.011497
-14.976000 -13.338000 7.011497
-14.929200 -13.338000 7.011497
-14.882400 -13.338000 7.032492
-14.835600 -13.338000 7.033541
-14.788800 -13.338000 7.033541
-14.742000 -13.338000 7.033541
-14.695200 -13.338000 7.033153
-14.648400 -13.338000 7.033560
-14.601600 -13.338000 7.035563
-14.554800 -13.338000 7.032752
-14.508000 -13.338000 7.032752
-14.461200 -13.338000 7.035563
-14.414400 -13.338000 7.041836
-14.367600 -13.338000 7.048434
-14.320800 -13.338000 7.044366
-14.274000 -13.338000 7.046714
-14.227200 -13.338000 7.048587
-14.180400 -13.338000 7.054293
-14.133600 -13.338000 7.054659
-14.086800 -13.338000 7.056580
-14.040000 -13.338000 7.051864
-13.993200 -13.338000 7.058457
-13.946400 -13.338000 7.061050
-13.899600 -13.338000 7.062803
-13.852800 -13.338000 7.072570
-13.806000 -13.338000 7.072570
-13.759200 -13.338000 7.072570
-13.712400 -13.338000 7.078102
-13.665600 -13.338000 7.094474
-13.618800 -13.338000 7.137442
-13.572000 -13.338000 7.174686
-7.815600 -13.338000 12.389069
-7.768800 -13.338000 12.289686
-7.722000 -13.338000 12.120335
-7.675200 -13.338000 10.010828
-7.628400 -13.338000 9.816124
-7.581600 -13.338000 9.764395
-7.534800 -13.338000 9.651822
-7.488000 -13.338000 9.615730
-7.441200 -13.338000 9.563686
-7.394400 -13.338000 9.544672
-7.347600 -13.338000 9.504809
-7.300800 -13.338000 9.467180
-7.254000 -13.338000 9.456723
-7.207200 -13.338000 9.456723
-7.160400 -13.338000 9.408250
-7.113600 -13.338000 9.337975
-7.066800 -13.338000 9.305550
-7.020000 -13.338000 9.288690
-6.973200 -13.338000 9.288690
-6.926400 -13.338000 9.285446
-6.879600 -13.338000 9.262946
-6.832800 -13.338000 9.245122
-6.786000 -13.338000 9.233053
-6.739200 -13.338000 9.227327
-6.692400 -13.338000 9.208663
-6.645600 -13.338000 9.171130
-6.598800 -13.338000 9.131471
-6.552000 -13.338000 9.121218
-6.505200 -13.338000 9.103622
-6.458400 -13.338000 9.085569
-6.411600 -13.338000 9.084786
-6.364800 -13.338000 9.077914
-6.318000 -13.338000 9.045564
-6.271200 -13.338000 9.025475
-6.224400 -13.338000 8.997752
-6.177600 -13.338000 8.973158
-6.130800 -13.338000 8.951031
-6.084000 -13.338000 8.930140
-6.037200 -13.338000 8.913402
-5.990400 -13.338000 8.912285
-5.943600 -13.338000 8.874050
-5.896800 -13.338000 8.872776
-5.850000 -13.338000 8.855163
-5.803200 -13.338000 8.821199
-5.756400 -13.338000 8.810028
-5.709600 -13.338000 8.802317
-5.662800 -13.338000 8.795243
-5.616000 -13.338000 8.792613
-5.569200 -13.338000 8.788991
-5.522400 -13.338000 8.786389
-5.475600 -13.338000 8.784157
-5.428800 -13.338000 8.782377
-5.382000 -13.338000 8.770726
-5.335200 -13.338000 8.755664
-5.288400 -13.338000 8.753652
-5.241600 -13.338000 8.745142
-5.194800 -13.338000 8.722391
-5.148000 -13.338000 8.703807
-5.101200 -13.338000 8.697961
-5.054400 -13.338000 8.668889
-5.007600 -13.338000 8.652972
-4.960800 -13.338000 8.639941
-4.914000 -13.338000 8.634249
-4.867200 -13.338000 8.638335
-4.820400 -13.338000 8.628326
-4.773600 -13.338000 8.626932
-4.726800 -13.338000 8.586603
-4.680000 -13.338000 8.575508
-4.633200 -13.338000 8.586603
-4.586400 -13.338000 8.575168
-4.539600 -13.338000 8.558284
-4.492800 -13.338000 8.557082
-4.446000 -13.338000 8.558284
-4.399200 -13.338000 8.549812
-4.352400 -13.338000 8.548820
-4.305600 -13.338000 8.544846
-4.258800 -13.338000 8.549812
-4.212000 -13.338000 8.548820
-4.165200 -13.338000 8.526741
-4.118400 -13.338000 8.524161
-4.071600 -13.338000 8.525574
-4.024800 -13.338000 8.483257
-3.978000 -13.338000 8.474783
-3.931200 -13.338000 8.470612
-3.884400 -13.338000 8.454377
-3.837600 -13.338000 8.451686
-3.790800 -13.338000 8.451686
-3.744000 -13.338000 8.425309
-3.697200 -13.338000 8.425309
-3.650400 -13.338000 8.423060
-3.603600 -13.338000 8.408849
-3.556800 -13.338000 8.400779
-3.510000 -13.338000 8.412935
-3.463200 -13.338000 8.395437
-3.416400 -13.338000 8.399045
-3.369600 -13.338000 8.388979
-3.322800 -13.338000 8.382931
-3.276000 -13.338000 8.375643
-3.229200 -13.338000 8.383221
-3.182400 -13.338000 8.383221
-3.135600 -13.338000 8.383221
-3.088800 -13.338000 8.375643
-3.042000 -13.338000 8.366683
-2.995200 -13.338000 8.366683
-2.948400 -13.338000 8.367935
-2.901600 -13.338000 8.366683
-2.854800 -13.338000 8.359406
-2.808000 -13.338000 8.359406
-2.761200 -13.338000 8.358057
-2.714400 -13.338000 8.353522
-2.667600 -13.338000 8.342512
-2.620800 -13.338000 8.336925
-2.574000 -13.338000 8.335268
-2.527200 -13.338000 8.319442
-2.480400 -13.338000 8.304787
-2.433600 -13.338000 8.313819
-2.386800 -13.338000 8.318882
-2.340000 -13.338000 8.336925
-2.293200 -13.338000 8.360491
-2.246400 -13.338000 8.364701
-2.199600 -13.338000 8.373172
-2.152800 -13.338000 8.373172
-2.106000 -13.338000 8.373172
-2.059200 -13.338000 8.378261
-2.012400 -13.338000 8.368630
-1.965600 -13.338000 8.368630
-1.918800 -13.338000 8.381089
-1.872000 -13.338000 8.368630
-1.825200 -13.338000 8.368630
-1.778400 -13.338000 8.368574
-1.731600 -13.338000 8.365956
-1.684800 -13.338000 8.371614
-1.638000 -13.338000 8.371614
-1.591200 -13.338000 8.383928
-1.544400 -13.338000 8.397135
-1.497600 -13.338000 8.402364
-1.450800 -13.338000 8.429046
-1.404000 -13.338000 8.430182
-1.357200 -13.338000 8.441988
-1.310400 -13.338000 8.465062
-1.263600 -13.338000 8.479724
-1.216800 -13.338000 8.479724
-1.170000 -13.338000 8.495750
-1.123200 -13.338000 8.495750
-1.076400 -13.338000 8.509507
-1.029600 -13.338000 8.490493
-0.982800 -13.338000 8.484757
-0.936000 -13.338000 8.465543
-0.889200 -13.338000 8.465390
-0.842400 -13.338000 8.465390
-0.795600 -13.338000 8.475573
-0.748800 -13.338000 8.484227
-0.702000 -13.338000 8.493099
-0.655200 -13.338000 8.502190
-0.608400 -13.338000 8.512598
-0.561600 -13.338000 8.520286
-0.514800 -13.338000 8.518574
-0.468000 -13.338000 8.518574
-0.421200 -13.338000 8.516387
-0.374400 -13.338000 8.512490
-0.327600 -13.338000 8.518246
-0.280800 -13.338000 8.516387
-0.234000 -13.338000 8.513623
-0.187200 -13.338000 8.528704
-0.140400 -13.338000 8.544044
-0.093600 -13.338000 8.553920
-0.046800 -13.338000 8.561111
0.000000 -13.338000 8.561111
0.046800 -13.338000 8.554669
0.093600 -13.338000 8.561111
0.140400 -13.338000 8.564537
0.187200 -13.338000 8.576598
0.234000 -13.338000 8.576598
0.280800 -13.338000 8.581162
0.327600 -13.338000 8.600399
0.374400 -13.338000 8.609744
0.421200 -13.338000 8.640715
0.468000 -13.338000 8.646209
0.514800 -13.338000 8.650909
0.561600 -13.338000 8.650189
0.608400 -13.338000 8.646209
0.655200 -13.338000 8.646601
0.702000 -13.338000 8.646601
0.748800 -13.338000 8.656055
0.795600 -13.338000 8.656055
0.842400 -13.338000 8.662970
0.889200 -13.338000 8.678292
0.936000 -13.338000 8.701689
0.982800 -13.338000 8.743444
1.029600 -13.338000 8.756328
1.076400 -13.338000 8.760564
1.123200 -13.338000 8.808906
1.170000 -13.338000 8.818707
1.216800 -13.338000 8.846236
1.263600 -13.338000 8.852570
1.310400 -13.338000 8.854572
1.357200 -13.338000 8.861144
1.404000 -13.338000 8.867711
1.450800 -13.338000 8.867711
1.497600 -13.338000 8.868397
1.544400 -13.338000 8.890575
1.591200 -13.338000 8.900543
1.638000 -13.338000 8.927405
1.684800 -13.338000 8.938802
1.731600 -13.338000 8.956282
1.778400 -13.338000 8.998516
1.825200 -13.338000 9.017252
1.872000 -13.338000 9.026974
1.918800 -13.338000 9.026974
1.965600 -13.338000 9.030247
2.012400 -13.338000 9.058835
2.059200 -13.338000 9.066838
2.106000 -13.338000 9.088204
2.152800 -13.338000 9.123341
2.199600 -13.338000 9.148371
2.246400 -13.338000 9.169444
2.293200 -13.338000 9.199767
2.340000 -13.338000 9.214778
2.386800 -13.338000 9.239082
2.433600 -13.338000 9.282377
2.480400 -13.338000 9.285489
2.527200 -13.338000 9.326664
2.574000 -13.338000 9.326809
2.620800 -13.338000 9.337420
2.667600 -13.338000 9.350355
2.714400 -13.338000 9.365408
2.761200 -13.338000 9.391057
2.808000 -13.338000 9.433979
2.854800 -13.338000 9.451885
2.901600 -13.338000 9.516138
2.948400 -13.338000 9.524377
2.995200 -13.338000 9.544868
3.042000 -13.338000 9.556680
3.088800 -13.338000 9.571719
3.135600 -13.338000 9.621417
3.182400 -13.338000 9.654546
3.229200 -13.338000 9.676152
3.276000 -13.338000 9.708719
3.322800 -13.338000 9.745075
3.369600 -13.338000 9.770752
3.416400 -13.338000 9.810710
3.463200 -13.338000 9.876694
3.510000 -13.338000 9.893998
3.556800 -13.338000 9.921712
3.603600 -13.338000 9.964205
3.650400 -13.338000 9.961878
3.697200 -13.338000 9.960763
3.744000 -13.338000 9.975948
3.790800 -13.338000 10.063660
3.837600 -13.338000 10.124357
3.884400 -13.338000 23.209669
3.931200 -13.338000 29.429592
3.978000 -13.338000 29.433775
4.024800 -13.338000 29.436226
4.071600 -13.338000 29.438194
4.118400 -13.338000 29.442099
4.165200 -13.338000 29.443049
4.212000 -13.338000 29.447419
4.258800 -13.338000 29.447556
12.776400 -13.338000 8.031610
12.823200 -13.338000 8.023941
12.870000 -13.338000 8.009645
12.916800 -13.338000 8.023033
12.963600 -13.338000 8.025085
13.010400 -13.338000 8.011008
13.057200 -13.338000 7.996833
13.104000 -13.338000 8.009645
13.150800 -13.338000 8.009645
13.197600 -13.338000 8.002067
13.244400 -13.338000 8.007020
13.291200 -13.338000 8.016448
13.338000 -13.338000 8.016448
13.384800 -13.338000 8.021718
13.431600 -13.338000 8.013412
13.478400 -13.338000 8.021718
13.525200 -13.338000 8.024176
13.572000 -13.338000 8.016448
13.618800 -13.338000 8.011344
13.665600 -13.338000 8.002755
13.712400 -13.338000 8.002648
13.759200 -13.338000 8.007316
13.806000 -13.338000 8.005192
13.852800 -13.338000 8.005192
13.899600 -13.338000 8.027037
13.946400 -13.338000 8.029406
13.993200 -13.338000 8.049746
14.040000 -13.338000 8.049746
14.086800 -13.338000 8.049647
14.133600 -13.338000 8.051303
14.180400 -13.338000 8.055378
14.227200 -13.338000 8.052946
14.274000 -13.338000 8.052946
14.320800 -13.338000 8.052707
14.367600 -13.338000 8.052946
14.414400 -13.338000 8.052946
14.461200 -13.338000 8.050022
14.508000 -13.338000 8.018908
14.554800 -13.338000 8.007845
14.601600 -13.338000 7.993845
14.648400 -13.338000 7.959830
15.397200 -13.338000 6.736677
15.444000 -13.338000 6.736677
15.490800 -13.338000 6.735466
15.537600 -13.338000 6.736677
15.584400 -13.338000 6.748882
15.631200 -13.338000 6.768371
15.678000 -13.338000 6.789166
15.724800 -13.338000 6.797764
15.771600 -13.338000 6.800121
15.818400 -13.338000 6.797076
15.865200 -13.338000 6.797076
15.912000 -13.338000 6.780223
15.958800 -13.338000 6.780149
16.052400 -13.338000 6.713562
16.239600 -13.338000 5.207518
16.286400 -13.338000 5.006455
16.333200 -13.338000 4.851757
16.380000 -13.338000 4.534488
16.426800 -13.338000 4.260982
16.473600 -13.338000 4.125252
16.520400 -13.338000 3.695137
16.567200 -13.338000 3.487971
-18.720000 -13.291200 0.000000
-18.673200 -13.291200 0.000000
-18.626400 -13.291200 0.000000
-18.579600 -13.291200 -7.210646
-18.532800 -13.291200 -7.210646
-18.486000 -13.291200 -7.210646
-18.439200 -13.291200 -7.217864
-18.392400 -13.291200 -7.217864
-18.345600 -13.291200 -7.217864
-18.298800 -13.291200 -7.227583
-18.252000 -13.291200 -7.227583
-18.205200 -13.291200 -7.210912
-18.158400 -13.291200 -7.190415
-18.111600 -13.291200 -7.190415
-18.064800 -13.291200 -7.192659
-18.018000 -13.291200 -7.181901
-17.971200 -13.291200 -7.166692
-17.924400 -13.291200 -7.166692
-17.877600 -13.291200 -7.166665
-17.830800 -13.291200 -7.162630
-17.784000 -13.291200 -7.135538
-17.737200 -13.291200 -7.121284
-17.690400 -13.291200 -7.123347
-17.643600 -13.291200 -7.127317
-17.596800 -13.291200 -7.099856
-17.550000 -13.291200 -7.078015
-17.503200 -13.291200 -7.068696
-17.456400 -13.291200 -7.061920
-17.409600 -13.291200 -7.049471
-17.362800 -13.291200 -7.036010
-17.316000 -13.291200 -7.034588
-17.269200 -13.291200 -6.996023
-17.222400 -13.291200 -6.907205
-17.175600 -13.291200 -6.881560
-15.584400 -13.291200 6.862873
-15.537600 -13.291200 6.867844
-15.490800 -13.291200 6.896044
-15.444000 -13.291200 6.929701
-15.397200 -13.291200 6.938106
-15.350400 -13.291200 6.950659
-15.303600 -13.291200 6.975176
-15.256800 -13.291200 6.983714
-15.210000 -13.291200 6.988975
-15.163200 -13.291200 7.004451
-15.116400 -13.291200 7.012066
-15.069600 -13.291200 7.024700
-15.022800 -13.291200 7.026433
-14.976000 -13.291200 7.032838
-14.929200 -13.291200 7.033560
-14.882400 -13.291200 7.040370
-14.835600 -13.291200 7.041580
-14.788800 -13.291200 7.041580
-14.742000 -13.291200 7.041826
-14.695200 -13.291200 7.041580
-14.648400 -13.291200 7.041826
-14.601600 -13.291200 7.048228
-14.554800 -13.291200 7.040819
-14.508000 -13.291200 7.040819
-14.461200 -13.291200 7.040819
-14.414400 -13.291200 7.044366
-14.367600 -13.291200 7.054293
-14.320800 -13.291200 7.048434
-14.274000 -13.291200 7.048587
-14.227200 -13.291200 7.051864
-14.180400 -13.291200 7.054293
-14.133600 -13.291200 7.054659
-14.086800 -13.291200 7.058893
-14.040000 -13.291200 7.054659
-13.993200 -13.291200 7.058893
-13.946400 -13.291200 7.064170
-13.899600 -13.291200 7.072570
-13.852800 -13.291200 7.077055
-13.806000 -13.291200 7.080956
-13.759200 -13.291200 7.084664
-13.712400 -13.291200 7.112388
-13.665600 -13.291200 7.137442
-13.618800 -13.291200 7.165080
-13.572000 -13.291200 7.220137
-7.815600 -13.291200 13.824506
-7.768800 -13.291200 12.289686
-7.722000 -13.291200 11.987991
-7.675200 -13.291200 9.882069
-7.628400 -13.291200 9.806760
-7.581600 -13.291200 9.769274
-7.534800 -13.291200 9.706430
-7.488000 -13.291200 9.650311
-7.441200 -13.291200 9.597748
-7.394400 -13.291200 9.563686
-7.347600 -13.291200 9.527264
-7.300800 -13.291200 9.480238
-7.254000 -13.291200 9.465832
-7.207200 -13.291200 9.459544
-7.160400 -13.291200 9.425982
-7.113600 -13.291200 9.400485
-7.066800 -13.291200 9.321010
-7.020000 -13.291200 9.304372
-6.973200 -13.291200 9.305550
-6.926400 -13.291200 9.304372
-6.879600 -13.291200 9.282234
-6.832800 -13.291200 9.266094
-6.786000 -13.291200 9.245122
-6.739200 -13.291200 9.233195
-6.692400 -13.291200 9.202037
-6.645600 -13.291200 9.181743
-6.598800 -13.291200 9.148528
-6.552000 -13.291200 9.123083
-6.505200 -13.291200 9.120110
-6.458400 -13.291200 9.085569
-6.411600 -13.291200 9.084786
-6.364800 -13.291200 9.077524
-6.318000 -13.291200 9.045564
-6.271200 -13.291200 9.025475
-6.224400 -13.291200 9.002450
-6.177600 -13.291200 8.983990
-6.130800 -13.291200 8.973158
-6.084000 -13.291200 8.951031
-6.037200 -13.291200 8.928645
-5.990400 -13.291200 8.917290
-5.943600 -13.291200 8.882382
-5.896800 -13.291200 8.876943
-5.850000 -13.291200 8.862653
-5.803200 -13.291200 8.848847
-5.756400 -13.291200 8.813810
-5.709600 -13.291200 8.807952
-5.662800 -13.291200 8.796873
-5.616000 -13.291200 8.795820
-5.569200 -13.291200 8.788991
-5.522400 -13.291200 8.786389
-5.475600 -13.291200 8.783901
-5.428800 -13.291200 8.782024
-5.382000 -13.291200 8.769761
-5.335200 -13.291200 8.758431
-5.288400 -13.291200 8.753046
-5.241600 -13.291200 8.725754
-5.194800 -13.291200 8.714135
-5.148000 -13.291200 8.697961
-5.101200 -13.291200 8.672851
-5.054400 -13.291200 8.657376
-5.007600 -13.291200 8.650368
-4.960800 -13.291200 8.628077
-4.914000 -13.291200 8.620253
-4.867200 -13.291200 8.626932
-4.820400 -13.291200 8.590184
-4.773600 -13.291200 8.590184
-4.726800 -13.291200 8.575508
-4.680000 -13.291200 8.573253
-4.633200 -13.291200 8.575168
-4.586400 -13.291200 8.572283
-4.539600 -13.291200 8.557082
-4.492800 -13.291200 8.551849
-4.446000 -13.291200 8.545366
-4.399200 -13.291200 8.539171
-4.352400 -13.291200 8.539171
-4.305600 -13.291200 8.538907
-4.258800 -13.291200 8.541841
-4.212000 -13.291200 8.529248
-4.165200 -13.291200 8.516564
-4.118400 -13.291200 8.503584
-4.071600 -13.291200 8.497261
-4.024800 -13.291200 8.473045
-3.978000 -13.291200 8.467066
-3.931200 -13.291200 8.459407
-3.884400 -13.291200 8.451686
-3.837600 -13.291200 8.426265
-3.790800 -13.291200 8.426265
-3.744000 -13.291200 8.414098
-3.697200 -13.291200 8.410865
-3.650400 -13.291200 8.399045
-3.603600 -13.291200 8.399045
-3.556800 -13.291200 8.399045
-3.510000 -13.291200 8.413612
-3.463200 -13.291200 8.407668
-3.416400 -13.291200 8.412935
-3.369600 -13.291200 8.400763
-3.322800 -13.291200 8.396088
-3.276000 -13.291200 8.394918
-3.229200 -13.291200 8.394918
-3.182400 -13.291200 8.387517
-3.135600 -13.291200 8.375643
-3.088800 -13.291200 8.375487
-3.042000 -13.291200 8.366683
-2.995200 -13.291200 8.366683
-2.948400 -13.291200 8.366683
-2.901600 -13.291200 8.366067
-2.854800 -13.291200 8.359406
-2.808000 -13.291200 8.367750
-2.761200 -13.291200 8.359406
-2.714400 -13.291200 8.353522
-2.667600 -13.291200 8.349999
-2.620800 -13.291200 8.346680
-2.574000 -13.291200 8.340706
-2.527200 -13.291200 8.320801
-2.480400 -13.291200 8.313819
-2.433600 -13.291200 8.316506
-2.386800 -13.291200 8.320801
-2.340000 -13.291200 8.336925
-2.293200 -13.291200 8.345195
-2.246400 -13.291200 8.345195
-2.199600 -13.291200 8.357501
-2.152800 -13.291200 8.357896
-2.106000 -13.291200 8.357501
-2.059200 -13.291200 8.357896
-2.012400 -13.291200 8.358843
-1.965600 -13.291200 8.368574
-1.918800 -13.291200 8.378261
-1.872000 -13.291200 8.368574
-1.825200 -13.291200 8.368574
-1.778400 -13.291200 8.368630
-1.731600 -13.291200 8.368574
-1.684800 -13.291200 8.381089
-1.638000 -13.291200 8.381089
-1.591200 -13.291200 8.385828
-1.544400 -13.291200 8.401827
-1.497600 -13.291200 8.415663
-1.450800 -13.291200 8.422623
-1.404000 -13.291200 8.427733
-1.357200 -13.291200 8.441988
-1.310400 -13.291200 8.450843
-1.263600 -13.291200 8.466728
-1.216800 -13.291200 8.465062
-1.170000 -13.291200 8.484757
-1.123200 -13.291200 8.485574
-1.076400 -13.291200 8.503050
-1.029600 -13.291200 8.484757
-0.982800 -13.291200 8.466728
-0.936000 -13.291200 8.459220
-0.889200 -13.291200 8.458564
-0.842400 -13.291200 8.458564
-0.795600 -13.291200 8.462938
-0.748800 -13.291200 8.462938
-0.702000 -13.291200 8.480960
-0.655200 -13.291200 8.491878
-0.608400 -13.291200 8.504499
-0.561600 -13.291200 8.518574
-0.514800 -13.291200 8.506607
-0.468000 -13.291200 8.518574
-0.421200 -13.291200 8.518574
-0.374400 -13.291200 8.510171
-0.327600 -13.291200 8.517924
-0.280800 -13.291200 8.510829
-0.234000 -13.291200 8.510829
-0.187200 -13.291200 8.517924
-0.140400 -13.291200 8.543508
-0.093600 -13.291200 8.549164
-0.046800 -13.291200 8.561111
0.000000 -13.291200 8.561111
0.046800 -13.291200 8.564537
0.093600 -13.291200 8.570593
0.140400 -13.291200 8.578506
0.187200 -13.291200 8.587632
0.234000 -13.291200 8.581601
0.280800 -13.291200 8.606161
0.327600 -13.291200 8.608699
0.374400 -13.291200 8.627195
0.421200 -13.291200 8.643597
0.468000 -13.291200 8.646209
0.514800 -13.291200 8.646601
0.561600 -13.291200 8.646601
0.608400 -13.291200 8.644206
0.655200 -13.291200 8.644206
0.702000 -13.291200 8.640680
0.748800 -13.291200 8.640680
0.795600 -13.291200 8.646601
0.842400 -13.291200 8.660934
0.889200 -13.291200 8.666262
0.936000 -13.291200 8.678292
0.982800 -13.291200 8.726477
1.029600 -13.291200 8.755624
1.076400 -13.291200 8.758863
1.123200 -13.291200 8.795970
1.170000 -13.291200 8.818707
1.216800 -13.291200 8.832053
1.263600 -13.291200 8.846236
1.310400 -13.291200 8.851557
1.357200 -13.291200 8.855032
1.404000 -13.291200 8.855495
1.450800 -13.291200 8.855032
1.497600 -13.291200 8.855495
1.544400 -13.291200 8.881692
1.591200 -13.291200 8.898616
1.638000 -13.291200 8.900543
1.684800 -13.291200 8.909987
1.731600 -13.291200 8.938802
1.778400 -13.291200 8.956282
1.825200 -13.291200 8.979297
1.872000 -13.291200 9.008230
1.918800 -13.291200 9.012834
1.965600 -13.291200 9.012834
2.012400 -13.291200 9.022088
2.059200 -13.291200 9.057625
2.106000 -13.291200 9.066838
2.152800 -13.291200 9.086888
2.199600 -13.291200 9.126673
2.246400 -13.291200 9.148371
2.293200 -13.291200 9.198369
2.340000 -13.291200 9.205472
2.386800 -13.291200 9.236598
2.433600 -13.291200 9.279906
2.480400 -13.291200 9.279906
2.527200 -13.291200 9.285489
2.574000 -13.291200 9.300268
2.620800 -13.291200 9.326664
2.667600 -13.291200 9.336919
2.714400 -13.291200 9.354379
2.761200 -13.291200 9.381034
2.808000 -13.291200 9.441298
2.854800 -13.291200 9.496711
2.901600 -13.291200 9.519356
2.948400 -13.291200 9.530129
2.995200 -13.291200 9.546368
3.042000 -13.291200 9.555168
3.088800 -13.291200 9.562573
3.135600 -13.291200 9.610362
3.182400 -13.291200 9.647004
3.229200 -13.291200 9.662469
3.276000 -13.291200 9.691502
3.322800 -13.291200 9.740422
3.369600 -13.291200 9.746386
3.416400 -13.291200 9.795272
3.463200 -13.291200 9.847945
3.510000 -13.291200 9.892925
3.556800 -13.291200 9.926081
3.603600 -13.291200 9.964205
3.650400 -13.291200 9.961878
3.697200 -13.291200 9.960763
3.744000 -13.291200 10.001776
3.790800 -13.291200 10.063660
3.837600 -13.291200 10.124357
3.884400 -13.291200 23.209349
3.931200 -13.291200 29.430404
3.978000 -13.291200 29.436035
4.024800 -13.291200 29.439477
4.071600 -13.291200 29.442099
4.118400 -13.291200 29.444403
4.165200 -13.291200 29.447246
4.212000 -13.291200 29.449919
4.258800 -13.291200 29.451887
12.776400 -13.291200 8.046656
12.823200 -13.291200 8.040188
12.870000 -13.291200 8.029679
12.916800 -13.291200 8.040188
12.963600 -13.291200 8.031610
13.010400 -13.291200 8.023033
13.057200 -13.291200 8.002067
13.104000 -13.291200 8.017343
13.150800 -13.291200 8.017343
13.197600 -13.291200 8.007020
13.244400 -13.291200 8.006775
13.291200 -13.291200 8.013412
13.338000 -13.291200 8.013412
13.384800 -13.291200 8.025897
13.431600 -13.291200 8.013412
13.478400 -13.291200 8.021718
13.525200 -13.291200 8.024176
13.572000 -13.291200 8.017687
13.618800 -13.291200 8.017687
13.665600 -13.291200 8.015286
13.712400 -13.291200 8.015286
13.759200 -13.291200 8.017687
13.806000 -13.291200 8.013837
13.852800 -13.291200 8.013837
13.899600 -13.291200 8.035694
13.946400 -13.291200 8.029406
13.993200 -13.291200 8.047146
14.040000 -13.291200 8.047146
14.086800 -13.291200 8.044567
14.133600 -13.291200 8.049647
14.180400 -13.291200 8.057551
14.227200 -13.291200 8.050033
14.274000 -13.291200 8.057551
14.320800 -13.291200 8.057551
14.367600 -13.291200 8.058719
14.414400 -13.291200 8.057551
14.461200 -13.291200 8.052707
14.508000 -13.291200 8.048781
14.554800 -13.291200 8.046725
14.601600 -13.291200 8.002273
14.648400 -13.291200 7.993004
15.350400 -13.291200 6.757526
15.397200 -13.291200 6.757526
15.444000 -13.291200 6.757526
15.490800 -13.291200 6.746469
15.537600 -13.291200 6.757526
15.584400 -13.291200 6.789166
15.631200 -13.291200 6.789166
15.678000 -13.291200 6.797076
15.724800 -13.291200 6.799755
15.865200 -13.291200 6.797076
15.912000 -13.291200 6.796692
15.958800 -13.291200 6.795748
16.005600 -13.291200 6.774051
16.052400 -13.291200 6.743119
16.380000 -13.291200 4.715815
16.426800 -13.291200 4.476296
16.473600 -13.291200 4.230719
16.520400 -13.291200 3.919821
16.567200 -13.291200 3.687255
16.614000 -13.291200 3.482045
-18.720000 -13.244400 0.000000
-18.673200 -13.244400 0.000000
-18.626400 -13.244400 0.000000
-18.579600 -13.244400 -7.206518
-18.532800 -13.244400 -7.201481
-18.486000 -13.244400 -7.201481
-18.439200 -13.244400 -7.208734
-18.392400 -13.244400 -7.210646
-18.345600 -13.244400 -7.210646
-18.298800 -13.244400 -7.217864
-18.252000 -13.244400 -7.222993
-18.205200 -13.244400 -7.204526
-18.158400 -13.244400 -7.190415
-18.111600 -13.244400 -7.190415
-18.064800 -13.244400 -7.188997
-18.018000 -13.244400 -7.168149
-17.971200 -13.244400 -7.162630
-17.924400 -13.244400 -7.152347
-17.877600 -13.244400 -7.152347
-17.830800 -13.244400 -7.146236
-17.784000 -13.244400 -7.135538
-17.737200 -13.244400 -7.108026
-17.690400 -13.244400 -7.123347
-17.643600 -13.244400 -7.123347
-17.596800 -13.244400 -7.099856
-17.550000 -13.244400 -7.078015
-17.503200 -13.244400 -7.068696
-17.456400 -13.244400 -7.046636
-17.409600 -13.244400 -7.046636
-17.362800 -13.244400 -7.022147
-17.316000 -13.244400 -6.996023
-17.269200 -13.244400 -6.943032
-17.222400 -13.244400 -6.872466
-17.175600 -13.244400 -6.784892
-16.754400 -13.244400 -5.652521
-16.707600 -13.244400 -5.576109
-15.631200 -13.244400 6.867580
-15.584400 -13.244400 6.886136
-15.537600 -13.244400 6.887704
-15.490800 -13.244400 6.922539
-15.444000 -13.244400 6.938106
-15.397200 -13.244400 6.954067
-15.350400 -13.244400 6.975176
-15.303600 -13.244400 6.983287
-15.256800 -13.244400 6.986875
-15.210000 -13.244400 6.988975
-15.163200 -13.244400 7.009033
-15.116400 -13.244400 7.020435
-15.069600 -13.244400 7.032838
-15.022800 -13.244400 7.038953
-14.976000 -13.244400 7.040197
-14.929200 -13.244400 7.041391
-14.882400 -13.244400 7.041580
-14.835600 -13.244400 7.043006
-14.788800 -13.244400 7.043608
-14.742000 -13.244400 7.044685
-14.695200 -13.244400 7.043006
-14.648400 -13.244400 7.048503
-14.601600 -13.244400 7.051802
-14.554800 -13.244400 7.053740
-14.508000 -13.244400 7.048228
-14.461200 -13.244400 7.041903
-14.414400 -13.244400 7.059926
-14.367600 -13.244400 7.062346
-14.320800 -13.244400 7.059926
-14.274000 -13.244400 7.059926
-14.227200 -13.244400 7.059926
-14.180400 -13.244400 7.059926
-14.133600 -13.244400 7.064330
-14.086800 -13.244400 7.066745
-14.040000 -13.244400 7.064330
-13.993200 -13.244400 7.072996
-13.946400 -13.244400 7.074163
-13.899600 -13.244400 7.082431
-13.852800 -13.244400 7.086583
-13.806000 -13.244400 7.101072
-13.759200 -13.244400 7.119872
-13.712400 -13.244400 7.141357
-13.665600 -13.244400 7.163655
-7.815600 -13.244400 13.873096
-7.768800 -13.244400 12.261784
-7.722000 -13.244400 10.047318
-7.675200 -13.244400 9.840582
-7.628400 -13.244400 9.784952
-7.581600 -13.244400 9.764395
-7.534800 -13.244400 9.706430
-7.488000 -13.244400 9.651822
-7.441200 -13.244400 9.619263
-7.394400 -13.244400 9.587615
-7.347600 -13.244400 9.536403
-7.300800 -13.244400 9.494976
-7.254000 -13.244400 9.477598
-7.207200 -13.244400 9.467180
-7.160400 -13.244400 9.445319
-7.113600 -13.244400 9.412055
-7.066800 -13.244400 9.343648
-7.020000 -13.244400 9.326553
-6.973200 -13.244400 9.337575
-6.926400 -13.244400 9.321678
-6.879600 -13.244400 9.296901
-6.832800 -13.244400 9.285569
-6.786000 -13.244400 9.268394
-6.739200 -13.244400 9.251731
-6.692400 -13.244400 9.218656
-6.645600 -13.244400 9.196219
-6.598800 -13.244400 9.171130
-6.552000 -13.244400 9.148528
-6.505200 -13.244400 9.126355
-6.458400 -13.244400 9.089124
-6.411600 -13.244400 9.087691
-6.364800 -13.244400 9.077524
-6.318000 -13.244400 9.037569
-6.271200 -13.244400 9.022927
-6.224400 -13.244400 9.002908
-6.177600 -13.244400 8.985515
-6.130800 -13.244400 8.980812
-6.084000 -13.244400 8.955647
-6.037200 -13.244400 8.945794
-5.990400 -13.244400 8.919144
-5.943600 -13.244400 8.902454
-5.896800 -13.244400 8.882382
-5.850000 -13.244400 8.855163
-5.803200 -13.244400 8.846894
-5.756400 -13.244400 8.813810
-5.709600 -13.244400 8.807952
-5.662800 -13.244400 8.795820
-5.616000 -13.244400 8.794386
-5.569200 -13.244400 8.789964
-5.522400 -13.244400 8.791369
-5.475600 -13.244400 8.788575
-5.428800 -13.244400 8.783358
-5.382000 -13.244400 8.770726
-5.335200 -13.244400 8.762081
-5.288400 -13.244400 8.751670
-5.241600 -13.244400 8.703807
-5.194800 -13.244400 8.697961
-5.148000 -13.244400 8.671363
-5.101200 -13.244400 8.656447
-5.054400 -13.244400 8.639941
-5.007600 -13.244400 8.628264
-4.960800 -13.244400 8.620253
-4.914000 -13.244400 8.612396
-4.867200 -13.244400 8.592154
-4.820400 -13.244400 8.579143
-4.773600 -13.244400 8.580846
-4.726800 -13.244400 8.575488
-4.680000 -13.244400 8.560785
-4.633200 -13.244400 8.572131
-4.586400 -13.244400 8.560785
-4.539600 -13.244400 8.556549
-4.492800 -13.244400 8.541841
-4.446000 -13.244400 8.539171
-4.399200 -13.244400 8.538907
-4.352400 -13.244400 8.538907
-4.305600 -13.244400 8.538878
-4.258800 -13.244400 8.539022
-4.212000 -13.244400 8.515173
-4.165200 -13.244400 8.507448
-4.118400 -13.244400 8.483257
-4.071600 -13.244400 8.479700
-4.024800 -13.244400 8.466971
-3.978000 -13.244400 8.451972
-3.931200 -13.244400 8.446281
-3.884400 -13.244400 8.426265
-3.837600 -13.244400 8.388598
-3.790800 -13.244400 8.391162
-3.744000 -13.244400 8.380708
-3.697200 -13.244400 8.380708
-3.650400 -13.244400 8.380708
-3.603600 -13.244400 8.376130
-3.556800 -13.244400 8.376130
-3.510000 -13.244400 8.413573
-3.463200 -13.244400 8.407668
-3.416400 -13.244400 8.413573
-3.369600 -13.244400 8.413573
-3.322800 -13.244400 8.413573
-3.276000 -13.244400 8.414497
-3.229200 -13.244400 8.413573
-3.182400 -13.244400 8.396088
-3.135600 -13.244400 8.378650
-3.088800 -13.244400 8.375487
-3.042000 -13.244400 8.366459
-2.995200 -13.244400 8.366459
-2.948400 -13.244400 8.359406
-2.901600 -13.244400 8.359406
-2.854800 -13.244400 8.358057
-2.808000 -13.244400 8.359406
-2.761200 -13.244400 8.355905
-2.714400 -13.244400 8.346680
-2.667600 -13.244400 8.342512
-2.620800 -13.244400 8.342512
-2.574000 -13.244400 8.336007
-2.527200 -13.244400 8.318866
-2.480400 -13.244400 8.300588
-2.433600 -13.244400 8.304787
-2.386800 -13.244400 8.315971
-2.340000 -13.244400 8.336925
-2.293200 -13.244400 8.349096
-2.246400 -13.244400 8.345195
-2.199600 -13.244400 8.364701
-2.152800 -13.244400 8.364701
-2.106000 -13.244400 8.357896
-2.059200 -13.244400 8.357896
-2.012400 -13.244400 8.358843
-1.965600 -13.244400 8.362611
-1.918800 -13.244400 8.365956
-1.872000 -13.244400 8.358843
-1.825200 -13.244400 8.362611
-1.778400 -13.244400 8.363904
-1.731600 -13.244400 8.362611
-1.684800 -13.244400 8.362506
-1.638000 -13.244400 8.356352
-1.591200 -13.244400 8.363904
-1.544400 -13.244400 8.385828
-1.497600 -13.244400 8.402364
-1.450800 -13.244400 8.421998
-1.404000 -13.244400 8.422623
-1.357200 -13.244400 8.434360
-1.310400 -13.244400 8.449951
-1.263600 -13.244400 8.462923
-1.216800 -13.244400 8.462923
-1.170000 -13.244400 8.464225
-1.123200 -13.244400 8.466728
-1.076400 -13.244400 8.485574
-1.029600 -13.244400 8.464225
-0.982800 -13.244400 8.459220
-0.936000 -13.244400 8.446371
-0.889200 -13.244400 8.446371
-0.842400 -13.244400 8.446371
-0.795600 -13.244400 8.456537
-0.748800 -13.244400 8.458564
-0.702000 -13.244400 8.491878
-0.655200 -13.244400 8.492194
-0.608400 -13.244400 8.504499
-0.561600 -13.244400 8.509516
-0.514800 -13.244400 8.504536
-0.468000 -13.244400 8.504536
-0.421200 -13.244400 8.504536
-0.374400 -13.244400 8.486858
-0.327600 -13.244400 8.489258
-0.280800 -13.244400 8.489258
-0.234000 -13.244400 8.489258
-0.187200 -13.244400 8.499294
-0.140400 -13.244400 8.513623
-0.093600 -13.244400 8.517924
-0.046800 -13.244400 8.534315
0.000000 -13.244400 8.548373
0.046800 -13.244400 8.554669
0.093600 -13.244400 8.562218
0.140400 -13.244400 8.572563
0.187200 -13.244400 8.581162
0.234000 -13.244400 8.572563
0.280800 -13.244400 8.581601
0.327600 -13.244400 8.606161
0.374400 -13.244400 8.612201
0.421200 -13.244400 8.643597
0.468000 -13.244400 8.646569
0.514800 -13.244400 8.646601
0.561600 -13.244400 8.649956
0.608400 -13.244400 8.646209
0.655200 -13.244400 8.646209
0.702000 -13.244400 8.640715
0.748800 -13.244400 8.640680
0.795600 -13.244400 8.639882
0.842400 -13.244400 8.656055
0.889200 -13.244400 8.660934
0.936000 -13.244400 8.666262
0.982800 -13.244400 8.685539
1.029600 -13.244400 8.753313
1.076400 -13.244400 8.758863
1.123200 -13.244400 8.809138
1.170000 -13.244400 8.830817
1.216800 -13.244400 8.845566
1.263600 -13.244400 8.846236
1.310400 -13.244400 8.851925
1.357200 -13.244400 8.854572
1.404000 -13.244400 8.855032
1.450800 -13.244400 8.855032
1.497600 -13.244400 8.855495
1.544400 -13.244400 8.868397
1.591200 -13.244400 8.898616
1.638000 -13.244400 8.898616
1.684800 -13.244400 8.902969
1.731600 -13.244400 8.927405
1.778400 -13.244400 8.948815
1.825200 -13.244400 8.972005
1.872000 -13.244400 9.001880
1.918800 -13.244400 9.012525
1.965600 -13.244400 9.017252
2.012400 -13.244400 9.021687
2.059200 -13.244400 9.057625
2.106000 -13.244400 9.059748
2.152800 -13.244400 9.086888
2.199600 -13.244400 9.114505
2.246400 -13.244400 9.126673
2.293200 -13.244400 9.158388
2.340000 -13.244400 9.195682
2.386800 -13.244400 9.214778
2.433600 -13.244400 9.270573
2.480400 -13.244400 9.267600
2.527200 -13.244400 9.282377
2.574000 -13.244400 9.285489
2.620800 -13.244400 9.300268
2.667600 -13.244400 9.326664
2.714400 -13.244400 9.336919
2.761200 -13.244400 9.351145
2.808000 -13.244400 9.391057
2.854800 -13.244400 9.477796
2.901600 -13.244400 9.516519
2.948400 -13.244400 9.527779
2.995200 -13.244400 9.540336
3.042000 -13.244400 9.553835
3.088800 -13.244400 9.559078
3.135600 -13.244400 9.584939
3.182400 -13.244400 9.619327
3.229200 -13.244400 9.654546
3.276000 -13.244400 9.669742
3.322800 -13.244400 9.737490
3.369600 -13.244400 9.740683
3.416400 -13.244400 9.783834
3.463200 -13.244400 9.840096
3.510000 -13.244400 9.859554
3.556800 -13.244400 9.896529
3.603600 -13.244400 9.932765
3.650400 -13.244400 9.927877
3.697200 -13.244400 9.909653
3.744000 -13.244400 9.981510
3.790800 -13.244400 10.043205
3.837600 -13.244400 10.124357
3.884400 -13.244400 23.209669
3.931200 -13.244400 29.433775
3.978000 -13.244400 29.438255
4.024800 -13.244400 29.442390
4.071600 -13.244400 29.444727
4.118400 -13.244400 29.447556
4.165200 -13.244400 29.450464
4.212000 -13.244400 29.459976
4.258800 -13.244400 29.460076
12.823200 -13.244400 8.041464
12.870000 -13.244400 8.031610
12.916800 -13.244400 8.040188
12.963600 -13.244400 8.040188
13.010400 -13.244400 8.027510
13.057200 -13.244400 8.023033
13.104000 -13.244400 8.032052
13.150800 -13.244400 8.032052
13.197600 -13.244400 8.031556
13.244400 -13.244400 8.025371
13.291200 -13.244400 8.025897
13.338000 -13.244400 8.021718
13.384800 -13.244400 8.025371
13.431600 -13.244400 8.013412
13.478400 -13.244400 8.021718
13.525200 -13.244400 8.021718
13.572000 -13.244400 8.015481
13.618800 -13.244400 8.017687
13.665600 -13.244400 8.015481
13.712400 -13.244400 8.017687
13.759200 -13.244400 8.033872
13.806000 -13.244400 8.032622
13.852800 -13.244400 8.033872
13.899600 -13.244400 8.036340
13.946400 -13.244400 8.035928
13.993200 -13.244400 8.046441
14.040000 -13.244400 8.046441
14.086800 -13.244400 8.044567
14.133600 -13.244400 8.049647
14.180400 -13.244400 8.055400
14.227200 -13.244400 8.055400
14.274000 -13.244400 8.064370
14.320800 -13.244400 8.064370
14.367600 -13.244400 8.070822
14.414400 -13.244400 8.079846
14.461200 -13.244400 8.057551
14.508000 -13.244400 8.051235
14.554800 -13.244400 8.046901
14.601600 -13.244400 8.007845
14.648400 -13.244400 7.993845
14.695200 -13.244400 7.993045
15.350400 -13.244400 6.802412
15.397200 -13.244400 6.813962
15.444000 -13.244400 6.799755
15.490800 -13.244400 6.796128
15.537600 -13.244400 6.796128
15.584400 -13.244400 6.810363
15.631200 -13.244400 6.801939
15.678000 -13.244400 6.799755
15.771600 -13.244400 6.801939
15.818400 -13.244400 6.797076
15.865200 -13.244400 6.796692
15.912000 -13.244400 6.796692
15.958800 -13.244400 6.780223
16.005600 -13.244400 6.779966
16.052400 -13.244400 6.761123
16.099200 -13.244400 6.720746
16.380000 -13.244400 4.875548
16.426800 -13.244400 4.563569
16.473600 -13.244400 4.260982
16.520400 -13.244400 4.125252
16.567200 -13.244400 3.845565
16.614000 -13.244400 3.641318
16.660800 -13.244400 3.421539
-18.720000 -13.197600 0.000000
-18.673200 -13.197600 0.000000
-18.626400 -13.197600 0.000000
-18.579600 -13.197600 -7.208712
-18.532800 -13.197600 -7.206518
-18.486000 -13.197600 -7.206518
-18.439200 -13.197600 -7.206518
-18.392400 -13.197600 -7.208734
-18.345600 -13.197600 -7.206518
-18.298800 -13.197600 -7.217864
-18.252000 -13.197600 -7.222993
-18.205200 -13.197600 -7.204526
-18.158400 -13.197600 -7.204526
-18.111600 -13.197600 -7.192659
-18.064800 -13.197600 -7.190415
-18.018000 -13.197600 -7.176681
-17.971200 -13.197600 -7.152347
-17.924400 -13.197600 -7.143059
-17.877600 -13.197600 -7.140561
-17.830800 -13.197600 -7.135538
-17.784000 -13.197600 -7.123347
-17.737200 -13.197600 -7.108026
-17.690400 -13.197600 -7.127317
-17.643600 -13.197600 -7.127317
-17.596800 -13.197600 -7.117979
-17.550000 -13.197600 -7.087000
-17.503200 -13.197600 -7.072774
-17.456400 -13.197600 -7.042344
-17.409600 -13.197600 -7.024864
-17.362800 -13.197600 -6.996023
-17.316000 -13.197600 -6.943032
-17.269200 -13.197600 -6.903019
-17.222400 -13.197600 -6.784892
-16.754400 -13.197600 -5.599992
-16.707600 -13.197600 -5.571285
-15.631200 -13.197600 6.868015
-15.584400 -13.197600 6.886171
-15.537600 -13.197600 6.904080
-15.490800 -13.197600 6.933040
-15.444000 -13.197600 6.949784
-15.397200 -13.197600 6.973547
-15.350400 -13.197600 6.988419
-15.303600 -13.197600 6.996842
-15.256800 -13.197600 7.008652
-15.210000 -13.197600 7.009368
-15.163200 -13.197600 7.017133
-15.116400 -13.197600 7.026433
-15.069600 -13.197600 7.033887
-15.022800 -13.197600 7.040370
-14.976000 -13.197600 7.041391
-14.929200 -13.197600 7.043006
-14.882400 -13.197600 7.043608
-14.835600 -13.197600 7.044685
-14.788800 -13.197600 7.044685
-14.742000 -13.197600 7.048228
-14.695200 -13.197600 7.043006
-14.648400 -13.197600 7.041903
-14.601600 -13.197600 7.041903
-14.554800 -13.197600 7.040819
-14.508000 -13.197600 7.041903
-14.461200 -13.197600 7.041903
-14.414400 -13.197600 7.059926
-14.367600 -13.197600 7.064234
-14.320800 -13.197600 7.064234
-14.274000 -13.197600 7.066745
-14.227200 -13.197600 7.070326
-14.180400 -13.197600 7.070432
-14.133600 -13.197600 7.075785
-14.086800 -13.197600 7.078990
-14.040000 -13.197600 7.078990
-13.993200 -13.197600 7.079090
-13.946400 -13.197600 7.086583
-13.899600 -13.197600 7.089202
-13.852800 -13.197600 7.100080
-13.806000 -13.197600 7.125487
-13.759200 -13.197600 7.144796
-13.712400 -13.197600 7.163655
-13.665600 -13.197600 7.184657
-7.768800 -13.197600 12.107783
-7.722000 -13.197600 9.882069
-7.675200 -13.197600 9.806760
-7.628400 -13.197600 9.777442
-7.581600 -13.197600 9.763514
-7.534800 -13.197600 9.706066
-7.488000 -13.197600 9.654564
-7.441200 -13.197600 9.619263
-7.394400 -13.197600 9.601838
-7.347600 -13.197600 9.560035
-7.300800 -13.197600 9.496499
-7.254000 -13.197600 9.480491
-7.207200 -13.197600 9.480238
-7.160400 -13.197600 9.462583
-7.113600 -13.197600 9.431909
-7.066800 -13.197600 9.375458
-7.020000 -13.197600 9.352505
-6.973200 -13.197600 9.352505
-6.926400 -13.197600 9.342454
-6.879600 -13.197600 9.321010
-6.832800 -13.197600 9.300970
-6.786000 -13.197600 9.282234
-6.739200 -13.197600 9.266094
-6.692400 -13.197600 9.241089
-6.645600 -13.197600 9.199833
-6.598800 -13.197600 9.177320
-6.552000 -13.197600 9.131471
-6.505200 -13.197600 9.120110
-6.458400 -13.197600 9.102675
-6.411600 -13.197600 9.089124
-6.364800 -13.197600 9.079557
-6.318000 -13.197600 9.053783
-6.271200 -13.197600 9.022927
-6.224400 -13.197600 9.007408
-6.177600 -13.197600 8.988458
-6.130800 -13.197600 8.981664
-6.084000 -13.197600 8.953830
-6.037200 -13.197600 8.930140
-5.990400 -13.197600 8.917290
-5.943600 -13.197600 8.902436
-5.896800 -13.197600 8.874023
-5.850000 -13.197600 8.853968
-5.803200 -13.197600 8.846894
-5.756400 -13.197600 8.822245
-5.709600 -13.197600 8.807952
-5.662800 -13.197600 8.807952
-5.616000 -13.197600 8.799035
-5.569200 -13.197600 8.799035
-5.522400 -13.197600 8.799035
-5.475600 -13.197600 8.791369
-5.428800 -13.197600 8.783901
-5.382000 -13.197600 8.767724
-5.335200 -13.197600 8.758431
-5.288400 -13.197600 8.719276
-5.241600 -13.197600 8.672851
-5.194800 -13.197600 8.658259
-5.148000 -13.197600 8.650899
-5.101200 -13.197600 8.639441
-5.054400 -13.197600 8.628836
-5.007600 -13.197600 8.626932
-4.960800 -13.197600 8.612682
-4.914000 -13.197600 8.597331
-4.867200 -13.197600 8.583150
-4.820400 -13.197600 8.576249
-4.773600 -13.197600 8.575508
-4.726800 -13.197600 8.560785
-4.680000 -13.197600 8.556549
-4.633200 -13.197600 8.557082
-4.586400 -13.197600 8.551849
-4.539600 -13.197600 8.539022
-4.492800 -13.197600 8.538525
-4.446000 -13.197600 8.535139
-4.399200 -13.197600 8.535139
-4.352400 -13.197600 8.535139
-4.305600 -13.197600 8.535139
-4.258800 -13.197600 8.538878
-4.212000 -13.197600 8.507448
-4.165200 -13.197600 8.483257
-4.118400 -13.197600 8.470612
-4.071600 -13.197600 8.466971
-4.024800 -13.197600 8.451686
-3.978000 -13.197600 8.446281
-3.931200 -13.197600 8.437345
-3.884400 -13.197600 8.419076
-3.837600 -13.197600 8.387466
-3.790800 -13.197600 8.387466
-3.744000 -13.197600 8.380708
-3.697200 -13.197600 8.380708
-3.650400 -13.197600 8.380708
-3.603600 -13.197600 8.376130
-3.556800 -13.197600 8.376130
-3.510000 -13.197600 8.399045
-3.463200 -13.197600 8.399045
-3.416400 -13.197600 8.409582
-3.369600 -13.197600 8.409582
-3.322800 -13.197600 8.409582
-3.276000 -13.197600 8.413573
-3.229200 -13.197600 8.409582
-3.182400 -13.197600 8.394918
-3.135600 -13.197600 8.375487
-3.088800 -13.197600 8.366683
-3.042000 -13.197600 8.361370
-2.995200 -13.197600 8.359406
-2.948400 -13.197600 8.341419
-2.901600 -13.197600 8.353102
-2.854800 -13.197600 8.353102
-2.808000 -13.197600 8.353102
-2.761200 -13.197600 8.346680
-2.714400 -13.197600 8.336007
-2.667600 -13.197600 8.334720
-2.620800 -13.197600 8.336925
-2.574000 -13.197600 8.326534
-2.527200 -13.197600 8.312901
-2.480400 -13.197600 8.300588
-2.433600 -13.197600 8.297561
-2.386800 -13.197600 8.312319
-2.340000 -13.197600 8.331938
-2.293200 -13.197600 8.345195
-2.246400 -13.197600 8.338663
-2.199600 -13.197600 8.364701
-2.152800 -13.197600 8.364701
-2.106000 -13.197600 8.357896
-2.059200 -13.197600 8.357896
-2.012400 -13.197600 8.358843
-1.965600 -13.197600 8.358843
-1.918800 -13.197600 8.362611
-1.872000 -13.197600 8.357896
-1.825200 -13.197600 8.362611
-1.778400 -13.197600 8.362611
-1.731600 -13.197600 8.362506
-1.684800 -13.197600 8.352884
-1.638000 -13.197600 8.346745
-1.591200 -13.197600 8.356352
-1.544400 -13.197600 8.364243
-1.497600 -13.197600 8.385828
-1.450800 -13.197600 8.404771
-1.404000 -13.197600 8.414628
-1.357200 -13.197600 8.421998
-1.310400 -13.197600 8.434360
-1.263600 -13.197600 8.450843
-1.216800 -13.197600 8.462923
-1.170000 -13.197600 8.459220
-1.123200 -13.197600 8.459220
-1.076400 -13.197600 8.465543
-1.029600 -13.197600 8.452625
-0.982800 -13.197600 8.452625
-0.936000 -13.197600 8.435625
-0.889200 -13.197600 8.435625
-0.842400 -13.197600 8.435625
-0.795600 -13.197600 8.445129
-0.748800 -13.197600 8.446371
-0.702000 -13.197600 8.458878
-0.655200 -13.197600 8.469258
-0.608400 -13.197600 8.491878
-0.561600 -13.197600 8.498072
-0.514800 -13.197600 8.492194
-0.468000 -13.197600 8.493164
-0.421200 -13.197600 8.504536
-0.374400 -13.197600 8.498072
-0.327600 -13.197600 8.506607
-0.280800 -13.197600 8.504536
-0.234000 -13.197600 8.490991
-0.187200 -13.197600 8.510829
-0.140400 -13.197600 8.517924
-0.093600 -13.197600 8.517924
-0.046800 -13.197600 8.534315
0.000000 -13.197600 8.548373
0.046800 -13.197600 8.549164
0.093600 -13.197600 8.554669
0.140400 -13.197600 8.564537
0.187200 -13.197600 8.572563
0.234000 -13.197600 8.572563
0.280800 -13.197600 8.577067
0.327600 -13.197600 8.601767
0.374400 -13.197600 8.615231
0.421200 -13.197600 8.640715
0.468000 -13.197600 8.646209
0.514800 -13.197600 8.646209
0.561600 -13.197600 8.646569
0.608400 -13.197600 8.646209
0.655200 -13.197600 8.649956
0.702000 -13.197600 8.649956
0.748800 -13.197600 8.649956
0.795600 -13.197600 8.649956
0.842400 -13.197600 8.662970
0.889200 -13.197600 8.666262
0.936000 -13.197600 8.678292
0.982800 -13.197600 8.685539
1.029600 -13.197600 8.753313
1.076400 -13.197600 8.755624
1.123200 -13.197600 8.809084
1.170000 -13.197600 8.830808
1.216800 -13.197600 8.833168
1.263600 -13.197600 8.839785
1.310400 -13.197600 8.839785
1.357200 -13.197600 8.841777
1.404000 -13.197600 8.843746
1.450800 -13.197600 8.845544
1.497600 -13.197600 8.845566
1.544400 -13.197600 8.864415
1.591200 -13.197600 8.890575
1.638000 -13.197600 8.896878
1.684800 -13.197600 8.898616
1.731600 -13.197600 8.902969
1.778400 -13.197600 8.945772
1.825200 -13.197600 8.956236
1.872000 -13.197600 8.993626
1.918800 -13.197600 9.006572
1.965600 -13.197600 9.010837
2.012400 -13.197600 9.011288
2.059200 -13.197600 9.032762
2.106000 -13.197600 9.042379
2.152800 -13.197600 9.066838
2.199600 -13.197600 9.109031
2.246400 -13.197600 9.114505
2.293200 -13.197600 9.148371
2.340000 -13.197600 9.168671
2.386800 -13.197600 9.192273
2.433600 -13.197600 9.214778
2.480400 -13.197600 9.240239
2.527200 -13.197600 9.267600
2.574000 -13.197600 9.271662
2.620800 -13.197600 9.274835
2.667600 -13.197600 9.310596
2.714400 -13.197600 9.333578
2.761200 -13.197600 9.358623
2.808000 -13.197600 9.391057
2.854800 -13.197600 9.450801
2.901600 -13.197600 9.509136
2.948400 -13.197600 9.519356
2.995200 -13.197600 9.524974
3.042000 -13.197600 9.536601
3.088800 -13.197600 9.536601
3.135600 -13.197600 9.559078
3.182400 -13.197600 9.581838
3.229200 -13.197600 9.619835
3.276000 -13.197600 9.644683
3.322800 -13.197600 9.711296
3.369600 -13.197600 9.737490
3.416400 -13.197600 9.777433
3.463200 -13.197600 9.813123
3.510000 -13.197600 9.851624
3.556800 -13.197600 9.876694
3.603600 -13.197600 9.915382
3.650400 -13.197600 9.901022
3.697200 -13.197600 9.876694
3.744000 -13.197600 9.927877
3.790800 -13.197600 10.043205
3.837600 -13.197600 10.097214
3.884400 -13.197600 23.209669
3.931200 -13.197600 29.434577
3.978000 -13.197600 29.441929
4.024800 -13.197600 29.444727
4.071600 -13.197600 29.448872
4.118400 -13.197600 29.451887
4.165200 -13.197600 29.459976
4.212000 -13.197600 29.464279
4.258800 -13.197600 29.464775
12.823200 -13.197600 8.058035
12.870000 -13.197600 8.051237
12.916800 -13.197600 8.051237
12.963600 -13.197600 8.044500
13.010400 -13.197600 8.031610
13.057200 -13.197600 8.026375
13.104000 -13.197600 8.027510
13.150800 -13.197600 8.023033
13.197600 -13.197600 8.020424
13.244400 -13.197600 8.011008
13.291200 -13.197600 8.013412
13.338000 -13.197600 8.013076
13.384800 -13.197600 8.021718
13.431600 -13.197600 8.013412
13.478400 -13.197600 8.028140
13.525200 -13.197600 8.028140
13.572000 -13.197600 8.036929
13.618800 -13.197600 8.036929
13.665600 -13.197600 8.035694
13.712400 -13.197600 8.037803
13.759200 -13.197600 8.046441
13.806000 -13.197600 8.037803
13.852800 -13.197600 8.035694
13.899600 -13.197600 8.037803
13.946400 -13.197600 8.034666
13.993200 -13.197600 8.047146
14.040000 -13.197600 8.046441
14.086800 -13.197600 8.036340
14.133600 -13.197600 8.047146
14.180400 -13.197600 8.052946
14.227200 -13.197600 8.055400
14.274000 -13.197600 8.070822
14.320800 -13.197600 8.089063
14.367600 -13.197600 8.090360
14.414400 -13.197600 8.092756
14.461200 -13.197600 8.085602
14.508000 -13.197600 8.063226
14.554800 -13.197600 8.051999
14.601600 -13.197600 8.046725
14.648400 -13.197600 8.032940
14.695200 -13.197600 8.018908
15.444000 -13.197600 6.813962
15.490800 -13.197600 6.797764
15.537600 -13.197600 6.796128
15.584400 -13.197600 6.801939
15.631200 -13.197600 6.796692
15.678000 -13.197600 6.796692
15.724800 -13.197600 6.795748
15.771600 -13.197600 6.797764
15.818400 -13.197600 6.796692
15.865200 -13.197600 6.796692
15.912000 -13.197600 6.796692
15.958800 -13.197600 6.795748
16.005600 -13.197600 6.785281
16.052400 -13.197600 6.774051
16.099200 -13.197600 6.743119
16.146000 -13.197600 6.709681
16.333200 -13.197600 5.207518
16.380000 -13.197600 4.994349
16.426800 -13.197600 4.749953
16.473600 -13.197600 4.534488
16.520400 -13.197600 4.247002
16.567200 -13.197600 4.024353
16.614000 -13.197600 3.728268
16.660800 -13.197600 3.502467
-18.720000 -13.150800 0.000000
-18.673200 -13.150800 0.000000
-18.626400 -13.150800 0.000000
-18.579600 -13.150800 -7.208734
-18.532800 -13.150800 -7.206518
-18.486000 -13.150800 -7.206518
-18.439200 -13.150800 -7.206518
-18.392400 -13.150800 -7.208734
-18.345600 -13.150800 -7.206518
-18.298800 -13.150800 -7.210646
-18.252000 -13.150800 -7.204526
-18.205200 -13.150800 -7.190415
-18.158400 -13.150800 -7.190415
-18.111600 -13.150800 -7.192659
-18.064800 -13.150800 -7.188997
-18.018000 -13.150800 -7.177122
-17.971200 -13.150800 -7.152347
-17.924400 -13.150800 -7.137944
-17.877600 -13.150800 -7.133833
-17.830800 -13.150800 -7.127317
-17.784000 -13.150800 -7.121839
-17.737200 -13.150800 -7.117942
-17.690400 -13.150800 -7.123347
-17.643600 -13.150800 -7.127317
-17.596800 -13.150800 -7.117942
-17.550000 -13.150800 -7.078015
-17.503200 -13.150800 -7.059346
-17.456400 -13.150800 -7.024864
-17.409600 -13.150800 -6.993351
-17.362800 -13.150800 -6.943032
-17.316000 -13.150800 -6.903755
-17.269200 -13.150800 -6.848497
-17.222400 -13.150800 -6.710521
-16.801200 -13.150800 -5.610488
-16.754400 -13.150800 -5.582706
-15.678000 -13.150800 6.868015
-15.631200 -13.150800 6.886171
-15.584400 -13.150800 6.904080
-15.537600 -13.150800 6.924623
-15.490800 -13.150800 6.949170
-15.444000 -13.150800 6.971914
-15.397200 -13.150800 6.988419
-15.350400 -13.150800 6.995052
-15.303600 -13.150800 7.008652
-15.256800 -13.150800 7.008938
-15.210000 -13.150800 7.012066
-15.163200 -13.150800 7.020182
-15.116400 -13.150800 7.025196
-15.069600 -13.150800 7.038919
-15.022800 -13.150800 7.042731
-14.976000 -13.150800 7.043006
-14.929200 -13.150800 7.043891
-14.882400 -13.150800 7.044633
-14.835600 -13.150800 7.044685
-14.788800 -13.150800 7.044633
-14.742000 -13.150800 7.046095
-14.695200 -13.150800 7.044685
-14.648400 -13.150800 7.046095
-14.601600 -13.150800 7.046095
-14.554800 -13.150800 7.041903
-14.508000 -13.150800 7.047081
-14.461200 -13.150800 7.059926
-14.414400 -13.150800 7.070332
-14.367600 -13.150800 7.075725
-14.320800 -13.150800 7.070332
-14.274000 -13.150800 7.078990
-14.227200 -13.150800 7.085954
-14.180400 -13.150800 7.079033
-14.133600 -13.150800 7.079033
-14.086800 -13.150800 7.079090
-14.040000 -13.150800 7.079033
-13.993200 -13.150800 7.086583
-13.946400 -13.150800 7.092633
-13.899600 -13.150800 7.092994
-13.852800 -13.150800 7.101072
-13.806000 -13.150800 7.139254
-13.759200 -13.150800 7.150172
-13.712400 -13.150800 7.163655
-7.768800 -13.150800 10.090283
-7.722000 -13.150800 9.838180
-7.675200 -13.150800 9.778109
-7.628400 -13.150800 9.758502
-7.581600 -13.150800 9.748160
-7.534800 -13.150800 9.723438
-7.488000 -13.150800 9.703524
-7.441200 -13.150800 9.636048
-7.394400 -13.150800 9.625537
-7.347600 -13.150800 9.587615
-7.300800 -13.150800 9.544209
-7.254000 -13.150800 9.509414
-7.207200 -13.150800 9.506518
-7.160400 -13.150800 9.477598
-7.113600 -13.150800 9.447190
-7.066800 -13.150800 9.425776
-7.020000 -13.150800 9.409390
-6.973200 -13.150800 9.375458
-6.926400 -13.150800 9.352505
-6.879600 -13.150800 9.321053
-6.832800 -13.150800 9.303691
-6.786000 -13.150800 9.282234
-6.739200 -13.150800 9.271557
-6.692400 -13.150800 9.222159
-6.645600 -13.150800 9.202037
-6.598800 -13.150800 9.174215
-6.552000 -13.150800 9.154097
-6.505200 -13.150800 9.120110
-6.458400 -13.150800 9.103622
-6.411600 -13.150800 9.084786
-6.364800 -13.150800 9.072123
-6.318000 -13.150800 9.051779
-6.271200 -13.150800 9.020795
-6.224400 -13.150800 9.003885
-6.177600 -13.150800 8.985515
-6.130800 -13.150800 8.975276
-6.084000 -13.150800 8.945794
-6.037200 -13.150800 8.928645
-5.990400 -13.150800 8.914861
-5.943600 -13.150800 8.898824
-5.896800 -13.150800 8.888160
-5.850000 -13.150800 8.864263
-5.803200 -13.150800 8.849279
-5.756400 -13.150800 8.835949
-5.709600 -13.150800 8.810744
-5.662800 -13.150800 8.811937
-5.616000 -13.150800 8.803394
-5.569200 -13.150800 8.803038
-5.522400 -13.150800 8.801817
-5.475600 -13.150800 8.784157
-5.428800 -13.150800 8.777090
-5.382000 -13.150800 8.758690
-5.335200 -13.150800 8.725754
-5.288400 -13.150800 8.684321
-5.241600 -13.150800 8.658259
-5.194800 -13.150800 8.650899
-5.148000 -13.150800 8.639941
-5.101200 -13.150800 8.628836
-5.054400 -13.150800 8.625943
-5.007600 -13.150800 8.616199
-4.960800 -13.150800 8.612396
-4.914000 -13.150800 8.590443
-4.867200 -13.150800 8.576296
-4.820400 -13.150800 8.576249
-4.773600 -13.150800 8.576249
-4.726800 -13.150800 8.572131
-4.680000 -13.150800 8.556857
-4.633200 -13.150800 8.556549
-4.586400 -13.150800 8.535139
-4.539600 -13.150800 8.535139
-4.492800 -13.150800 8.508439
-4.446000 -13.150800 8.504087
-4.399200 -13.150800 8.504087
-4.352400 -13.150800 8.504087
-4.305600 -13.150800 8.504087
-4.258800 -13.150800 8.483353
-4.212000 -13.150800 8.479137
-4.165200 -13.150800 8.470612
-4.118400 -13.150800 8.463705
-4.071600 -13.150800 8.459407
-4.024800 -13.150800 8.446281
-3.978000 -13.150800 8.445382
-3.931200 -13.150800 8.437345
-3.884400 -13.150800 8.410198
-3.837600 -13.150800 8.387738
-3.790800 -13.150800 8.387738
-3.744000 -13.150800 8.387738
-3.697200 -13.150800 8.387738
-3.650400 -13.150800 8.382043
-3.603600 -13.150800 8.382043
-3.556800 -13.150800 8.391676
-3.510000 -13.150800 8.399045
-3.463200 -13.150800 8.400763
-3.416400 -13.150800 8.409582
-3.369600 -13.150800 8.414497
-3.322800 -13.150800 8.426630
-3.276000 -13.150800 8.432009
-3.229200 -13.150800 8.409582
-3.182400 -13.150800 8.400763
-3.135600 -13.150800 8.387502
-3.088800 -13.150800 8.366459
-3.042000 -13.150800 8.355979
-2.995200 -13.150800 8.354408
-2.948400 -13.150800 8.328414
-2.901600 -13.150800 8.329442
-2.854800 -13.150800 8.328414
-2.808000 -13.150800 8.334720
-2.761200 -13.150800 8.329442
-2.714400 -13.150800 8.328314
-2.667600 -13.150800 8.328153
-2.620800 -13.150800 8.332206
-2.574000 -13.150800 8.326534
-2.527200 -13.150800 8.313819
-2.480400 -13.150800 8.307605
-2.433600 -13.150800 8.312901
-2.386800 -13.150800 8.331938
-2.340000 -13.150800 8.345195
-2.293200 -13.150800 8.353715
-2.246400 -13.150800 8.349096
-2.199600 -13.150800 8.364701
-2.152800 -13.150800 8.364298
-2.106000 -13.150800 8.357896
-2.059200 -13.150800 8.354047
-2.012400 -13.150800 8.358843
-1.965600 -13.150800 8.360799
-1.918800 -13.150800 8.360799
-1.872000 -13.150800 8.357896
-1.825200 -13.150800 8.358843
-1.778400 -13.150800 8.356352
-1.731600 -13.150800 8.348286
-1.684800 -13.150800 8.343970
-1.638000 -13.150800 8.337465
-1.591200 -13.150800 8.344226
-1.544400 -13.150800 8.356352
-1.497600 -13.150800 8.368979
-1.450800 -13.150800 8.385828
-1.404000 -13.150800 8.397135
-1.357200 -13.150800 8.404771
-1.310400 -13.150800 8.427733
-1.263600 -13.150800 8.435537
-1.216800 -13.150800 8.447164
-1.170000 -13.150800 8.449951
-1.123200 -13.150800 8.452625
-1.076400 -13.150800 8.462923
-1.029600 -13.150800 8.446981
-0.982800 -13.150800 8.447164
-0.936000 -13.150800 8.435625
-0.889200 -13.150800 8.423519
-0.842400 -13.150800 8.429742
-0.795600 -13.150800 8.435625
-0.748800 -13.150800 8.445551
-0.702000 -13.150800 8.456026
-0.655200 -13.150800 8.456537
-0.608400 -13.150800 8.464110
-0.561600 -13.150800 8.480960
-0.514800 -13.150800 8.466211
-0.468000 -13.150800 8.466211
-0.421200 -13.150800 8.480960
-0.374400 -13.150800 8.469258
-0.327600 -13.150800 8.489258
-0.280800 -13.150800 8.489258
-0.234000 -13.150800 8.467910
-0.187200 -13.150800 8.490991
-0.140400 -13.150800 8.499638
-0.093600 -13.150800 8.513623
-0.046800 -13.150800 8.527623
0.000000 -13.150800 8.548373
0.046800 -13.150800 8.554669
0.093600 -13.150800 8.561111
0.140400 -13.150800 8.567077
0.187200 -13.150800 8.570593
0.234000 -13.150800 8.572563
0.280800 -13.150800 8.577067
0.327600 -13.150800 8.581162
0.374400 -13.150800 8.615231
0.421200 -13.150800 8.631777
0.468000 -13.150800 8.644206
0.514800 -13.150800 8.640715
0.561600 -13.150800 8.640715
0.608400 -13.150800 8.640715
0.655200 -13.150800 8.649956
0.702000 -13.150800 8.649956
0.748800 -13.150800 8.650251
0.795600 -13.150800 8.657015
0.842400 -13.150800 8.666262
0.889200 -13.150800 8.674140
0.936000 -13.150800 8.679548
0.982800 -13.150800 8.685539
1.029600 -13.150800 8.750127
1.076400 -13.150800 8.754602
1.123200 -13.150800 8.776633
1.170000 -13.150800 8.814318
1.216800 -13.150800 8.830817
1.263600 -13.150800 8.832053
1.310400 -13.150800 8.830808
1.357200 -13.150800 8.830808
1.404000 -13.150800 8.832053
1.450800 -13.150800 8.832053
1.497600 -13.150800 8.843621
1.544400 -13.150800 8.848790
1.591200 -13.150800 8.877300
1.638000 -13.150800 8.887014
1.684800 -13.150800 8.897075
1.731600 -13.150800 8.899282
1.778400 -13.150800 8.931597
1.825200 -13.150800 8.947588
1.872000 -13.150800 8.983935
1.918800 -13.150800 8.993626
1.965600 -13.150800 9.001617
2.012400 -13.150800 9.001617
2.059200 -13.150800 9.020918
2.106000 -13.150800 9.029022
2.152800 -13.150800 9.058835
2.199600 -13.150800 9.094910
2.246400 -13.150800 9.109031
2.293200 -13.150800 9.148371
2.340000 -13.150800 9.163007
2.386800 -13.150800 9.172692
2.433600 -13.150800 9.195682
2.480400 -13.150800 9.214778
2.527200 -13.150800 9.236598
2.574000 -13.150800 9.257265
2.620800 -13.150800 9.259258
2.667600 -13.150800 9.274835
2.714400 -13.150800 9.322919
2.761200 -13.150800 9.323269
2.808000 -13.150800 9.378415
2.854800 -13.150800 9.441298
2.901600 -13.150800 9.500045
2.948400 -13.150800 9.519356
2.995200 -13.150800 9.524974
3.042000 -13.150800 9.544868
3.088800 -13.150800 9.544372
3.135600 -13.150800 9.560286
3.182400 -13.150800 9.584939
3.229200 -13.150800 9.619835
3.276000 -13.150800 9.640126
3.322800 -13.150800 9.709578
3.369600 -13.150800 9.744949
3.416400 -13.150800 9.783834
3.463200 -13.150800 9.813123
3.510000 -13.150800 9.851624
3.556800 -13.150800 9.886762
3.603600 -13.150800 9.932765
3.650400 -13.150800 9.932765
3.697200 -13.150800 9.927877
3.744000 -13.150800 10.001776
3.790800 -13.150800 10.076326
3.837600 -13.150800 10.149340
3.884400 -13.150800 23.211042
3.931200 -13.150800 29.439477
3.978000 -13.150800 29.444403
4.024800 -13.150800 29.448872
4.071600 -13.150800 29.458366
4.118400 -13.150800 29.460076
4.165200 -13.150800 29.463589
4.212000 -13.150800 29.466797
4.258800 -13.150800 29.468416
12.870000 -13.150800 8.050678
12.916800 -13.150800 8.051237
12.963600 -13.150800 8.043920
13.010400 -13.150800 8.031610
13.057200 -13.150800 8.023033
13.104000 -13.150800 8.027510
13.150800 -13.150800 8.020424
13.197600 -13.150800 8.020424
13.244400 -13.150800 8.011008
13.291200 -13.150800 8.025371
13.338000 -13.150800 8.025371
13.384800 -13.150800 8.028140
13.431600 -13.150800 8.028140
13.478400 -13.150800 8.038768
13.525200 -13.150800 8.039058
13.572000 -13.150800 8.045194
13.618800 -13.150800 8.045194
13.665600 -13.150800 8.042814
13.712400 -13.150800 8.045087
13.759200 -13.150800 8.046441
13.806000 -13.150800 8.045087
13.852800 -13.150800 8.037803
13.899600 -13.150800 8.045598
13.946400 -13.150800 8.037803
13.993200 -13.150800 8.050757
14.040000 -13.150800 8.049746
14.086800 -13.150800 8.044567
14.133600 -13.150800 8.051854
14.180400 -13.150800 8.055400
14.227200 -13.150800 8.064370
14.274000 -13.150800 8.083017
14.320800 -13.150800 8.091278
14.367600 -13.150800 8.092296
14.414400 -13.150800 8.096061
14.461200 -13.150800 8.092756
14.508000 -13.150800 8.090360
14.554800 -13.150800 8.063226
14.601600 -13.150800 8.056489
14.648400 -13.150800 8.046901
14.695200 -13.150800 8.046725
14.742000 -13.150800 8.035606
15.537600 -13.150800 6.810677
15.584400 -13.150800 6.816335
15.631200 -13.150800 6.810677
15.678000 -13.150800 6.797764
15.724800 -13.150800 6.789166
15.771600 -13.150800 6.796692
15.818400 -13.150800 6.796692
15.865200 -13.150800 6.808211
15.912000 -13.150800 6.808211
15.958800 -13.150800 6.795748
16.005600 -13.150800 6.795748
16.052400 -13.150800 6.779966
16.099200 -13.150800 6.750769
16.146000 -13.150800 6.715915
16.520400 -13.150800 4.380035
16.567200 -13.150800 4.127571
-18.720000 -13.104000 0.000000
-18.673200 -13.104000 0.000000
-18.626400 -13.104000 0.000000
-18.579600 -13.104000 -7.216423
-18.532800 -13.104000 -7.222993
-18.486000 -13.104000 -7.210646
-18.439200 -13.104000 -7.210646
-18.392400 -13.104000 -7.210646
-18.345600 -13.104000 -7.206518
-18.298800 -13.104000 -7.204526
-18.252000 -13.104000 -7.190415
-18.205200 -13.104000 -7.181901
-18.158400 -13.104000 -7.188997
-18.111600 -13.104000 -7.190415
-18.064800 -13.104000 -7.180080
-18.018000 -13.104000 -7.168149
-17.971200 -13.104000 -7.150112
-17.924400 -13.104000 -7.137944
-17.877600 -13.104000 -7.133833
-17.830800 -13.104000 -7.128099
-17.784000 -13.104000 -7.127317
-17.737200 -13.104000 -7.123347
-17.690400 -13.104000 -7.127317
-17.643600 -13.104000 -7.127317
-17.596800 -13.104000 -7.120082
-17.550000 -13.104000 -7.072774
-17.503200 -13.104000 -7.042344
-17.456400 -13.104000 -7.017430
-17.409600 -13.104000 -6.958488
-17.362800 -13.104000 -6.914038
-17.316000 -13.104000 -6.872466
-17.269200 -13.104000 -6.764116
-16.848000 -13.104000 -5.599992
-16.801200 -13.104000 -5.582706
-16.754400 -13.104000 -5.536770
-15.678000 -13.104000 6.884164
-15.631200 -13.104000 6.892273
-15.584400 -13.104000 6.923559
-15.537600 -13.104000 6.944376
-15.490800 -13.104000 6.965348
-15.444000 -13.104000 6.987568
-15.397200 -13.104000 6.996842
-15.350400 -13.104000 7.008938
-15.303600 -13.104000 7.014193
-15.256800 -13.104000 7.009368
-15.210000 -13.104000 7.020182
-15.163200 -13.104000 7.028031
-15.116400 -13.104000 7.033212
-15.069600 -13.104000 7.040370
-15.022800 -13.104000 7.043608
-14.976000 -13.104000 7.043608
-14.929200 -13.104000 7.046485
-14.882400 -13.104000 7.047771
-14.835600 -13.104000 7.048503
-14.788800 -13.104000 7.049725
-14.742000 -13.104000 7.049725
-14.695200 -13.104000 7.049725
-14.648400 -13.104000 7.049725
-14.601600 -13.104000 7.051073
-14.554800 -13.104000 7.047081
-14.508000 -13.104000 7.056935
-14.461200 -13.104000 7.064234
-14.414400 -13.104000 7.081457
-14.367600 -13.104000 7.087254
-14.320800 -13.104000 7.086090
-14.274000 -13.104000 7.086090
-14.227200 -13.104000 7.088021
-14.180400 -13.104000 7.088021
-14.133600 -13.104000 7.086583
-14.086800 -13.104000 7.086583
-14.040000 -13.104000 7.085954
-13.993200 -13.104000 7.090112
-13.946400 -13.104000 7.095677
-13.899600 -13.104000 7.107348
-13.852800 -13.104000 7.125487
-13.806000 -13.104000 7.148799
-13.759200 -13.104000 7.160603
-7.768800 -13.104000 10.006650
-7.722000 -13.104000 9.792043
-7.675200 -13.104000 9.758263
-7.628400 -13.104000 9.756098
-7.581600 -13.104000 9.756098
-7.534800 -13.104000 9.742952
-7.488000 -13.104000 9.723438
-7.441200 -13.104000 9.654564
-7.394400 -13.104000 9.636048
-7.347600 -13.104000 9.590054
-7.300800 -13.104000 9.556529
-7.254000 -13.104000 9.509414
-7.207200 -13.104000 9.506518
-7.160400 -13.104000 9.483797
-7.113600 -13.104000 9.454140
-7.066800 -13.104000 9.435143
-7.020000 -13.104000 9.423861
-6.973200 -13.104000 9.386205
-6.926400 -13.104000 9.361605
-6.879600 -13.104000 9.342454
-6.832800 -13.104000 9.321053
-6.786000 -13.104000 9.298788
-6.739200 -13.104000 9.278174
-6.692400 -13.104000 9.241089
-6.645600 -13.104000 9.215050
-6.598800 -13.104000 9.177320
-6.552000 -13.104000 9.154576
-6.505200 -13.104000 9.127626
-6.458400 -13.104000 9.119064
-6.411600 -13.104000 9.079557
-6.364800 -13.104000 9.058990
-6.318000 -13.104000 9.031007
-6.271200 -13.104000 9.017310
-6.224400 -13.104000 9.003885
-6.177600 -13.104000 8.985187
-6.130800 -13.104000 8.963228
-6.084000 -13.104000 8.933543
-6.037200 -13.104000 8.919854
-5.990400 -13.104000 8.910038
-5.943600 -13.104000 8.896507
-5.896800 -13.104000 8.888160
-5.850000 -13.104000 8.874023
-5.803200 -13.104000 8.849279
-5.756400 -13.104000 8.835949
-5.709600 -13.104000 8.810744
-5.662800 -13.104000 8.810744
-5.616000 -13.104000 8.799035
-5.569200 -13.104000 8.794386
-5.522400 -13.104000 8.793436
-5.475600 -13.104000 8.779179
-5.428800 -13.104000 8.762081
-5.382000 -13.104000 8.734923
-5.335200 -13.104000 8.684321
-5.288400 -13.104000 8.656447
-5.241600 -13.104000 8.634596
-5.194800 -13.104000 8.629464
-5.148000 -13.104000 8.620936
-5.101200 -13.104000 8.620936
-5.054400 -13.104000 8.616199
-5.007600 -13.104000 8.612396
-4.960800 -13.104000 8.597331
-4.914000 -13.104000 8.576296
-4.867200 -13.104000 8.568659
-4.820400 -13.104000 8.573421
-4.773600 -13.104000 8.560785
-4.726800 -13.104000 8.556549
-4.680000 -13.104000 8.534700
-4.633200 -13.104000 8.531339
-4.586400 -13.104000 8.531288
-4.539600 -13.104000 8.504087
-4.492800 -13.104000 8.493049
-4.446000 -13.104000 8.490136
-4.399200 -13.104000 8.490136
-4.352400 -13.104000 8.481092
-4.305600 -13.104000 8.478736
-4.258800 -13.104000 8.478013
-4.212000 -13.104000 8.478013
-4.165200 -13.104000 8.465435
-4.118400 -13.104000 8.463705
-4.071600 -13.104000 8.458128
-4.024800 -13.104000 8.445382
-3.978000 -13.104000 8.436935
-3.931200 -13.104000 8.423763
-3.884400 -13.104000 8.391958
-3.837600 -13.104000 8.387738
-3.790800 -13.104000 8.387466
-3.744000 -13.104000 8.382043
-3.697200 -13.104000 8.387738
-3.650400 -13.104000 8.385780
-3.603600 -13.104000 8.382043
-3.556800 -13.104000 8.391676
-3.510000 -13.104000 8.399045
-3.463200 -13.104000 8.400763
-3.416400 -13.104000 8.400763
-3.369600 -13.104000 8.409582
-3.322800 -13.104000 8.414497
-3.276000 -13.104000 8.414497
-3.229200 -13.104000 8.378731
-3.182400 -13.104000 8.372473
-3.135600 -13.104000 8.355979
-3.088800 -13.104000 8.352327
-3.042000 -13.104000 8.338535
-2.995200 -13.104000 8.337435
-2.948400 -13.104000 8.326647
-2.901600 -13.104000 8.328314
-2.854800 -13.104000 8.328314
-2.808000 -13.104000 8.329442
-2.761200 -13.104000 8.328414
-2.714400 -13.104000 8.328153
-2.667600 -13.104000 8.327305
-2.620800 -13.104000 8.329442
-2.574000 -13.104000 8.320627
-2.527200 -13.104000 8.312319
-2.480400 -13.104000 8.300588
-2.433600 -13.104000 8.307605
-2.386800 -13.104000 8.312901
-2.340000 -13.104000 8.331857
-2.293200 -13.104000 8.331938
-2.246400 -13.104000 8.337291
-2.199600 -13.104000 8.354047
-2.152800 -13.104000 8.357896
-2.106000 -13.104000 8.354047
-2.059200 -13.104000 8.354047
-2.012400 -13.104000 8.360799
-1.965600 -13.104000 8.375379
-1.918800 -13.104000 8.368630
-1.872000 -13.104000 8.357896
-1.825200 -13.104000 8.348286
-1.778400 -13.104000 8.347878
-1.731600 -13.104000 8.343509
-1.684800 -13.104000 8.334353
-1.638000 -13.104000 8.324480
-1.591200 -13.104000 8.334633
-1.544400 -13.104000 8.349288
-1.497600 -13.104000 8.362929
-1.450800 -13.104000 8.376174
-1.404000 -13.104000 8.383928
-1.357200 -13.104000 8.394227
-1.310400 -13.104000 8.404771
-1.263600 -13.104000 8.424169
-1.216800 -13.104000 8.433084
-1.170000 -13.104000 8.433084
-1.123200 -13.104000 8.435855
-1.076400 -13.104000 8.445974
-1.029600 -13.104000 8.433084
-0.982800 -13.104000 8.445974
-0.936000 -13.104000 8.422270
-0.889200 -13.104000 8.414526
-0.842400 -13.104000 8.414526
-0.795600 -13.104000 8.414526
-0.748800 -13.104000 8.429742
-0.702000 -13.104000 8.446644
-0.655200 -13.104000 8.452211
-0.608400 -13.104000 8.460484
-0.561600 -13.104000 8.463938
-0.514800 -13.104000 8.460484
-0.468000 -13.104000 8.464110
-0.421200 -13.104000 8.469258
-0.374400 -13.104000 8.467910
-0.327600 -13.104000 8.483773
-0.280800 -13.104000 8.483773
-0.234000 -13.104000 8.483773
-0.187200 -13.104000 8.510829
-0.140400 -13.104000 8.514199
-0.093600 -13.104000 8.523216
-0.046800 -13.104000 8.534315
0.000000 -13.104000 8.544044
0.046800 -13.104000 8.549225
0.093600 -13.104000 8.561111
0.140400 -13.104000 8.562218
0.187200 -13.104000 8.567077
0.234000 -13.104000 8.577067
0.280800 -13.104000 8.581162
0.327600 -13.104000 8.587930
0.374400 -13.104000 8.615231
0.421200 -13.104000 8.631777
0.468000 -13.104000 8.646209
0.514800 -13.104000 8.640715
0.561600 -13.104000 8.640715
0.608400 -13.104000 8.640715
0.655200 -13.104000 8.649956
0.702000 -13.104000 8.640715
0.748800 -13.104000 8.638311
0.795600 -13.104000 8.649956
0.842400 -13.104000 8.662139
0.889200 -13.104000 8.662970
0.936000 -13.104000 8.674034
0.982800 -13.104000 8.680607
1.029600 -13.104000 8.723678
1.076400 -13.104000 8.753313
1.123200 -13.104000 8.776633
1.170000 -13.104000 8.798032
1.216800 -13.104000 8.814318
1.263600 -13.104000 8.814318
1.310400 -13.104000 8.809084
1.357200 -13.104000 8.814318
1.404000 -13.104000 8.830808
1.450800 -13.104000 8.827698
1.497600 -13.104000 8.843746
1.544400 -13.104000 8.850090
1.591200 -13.104000 8.865090
1.638000 -13.104000 8.877300
1.684800 -13.104000 8.895944
1.731600 -13.104000 8.898527
1.778400 -13.104000 8.920996
1.825200 -13.104000 8.945772
1.872000 -13.104000 8.965131
1.918800 -13.104000 8.978074
1.965600 -13.104000 8.983935
2.012400 -13.104000 8.978056
2.059200 -13.104000 9.001617
2.106000 -13.104000 9.012525
2.152800 -13.104000 9.022088
2.199600 -13.104000 9.067144
2.246400 -13.104000 9.069737
2.293200 -13.104000 9.098487
2.340000 -13.104000 9.144362
2.386800 -13.104000 9.161839
2.433600 -13.104000 9.186442
2.480400 -13.104000 9.193852
2.527200 -13.104000 9.195682
2.574000 -13.104000 9.245710
2.620800 -13.104000 9.253427
2.667600 -13.104000 9.265674
2.714400 -13.104000 9.295214
2.761200 -13.104000 9.310596
2.808000 -13.104000 9.354577
2.854800 -13.104000 9.421112
2.901600 -13.104000 9.459940
2.948400 -13.104000 9.509136
2.995200 -13.104000 9.521815
3.042000 -13.104000 9.544868
3.088800 -13.104000 9.540336
3.135600 -13.104000 9.559078
3.182400 -13.104000 9.581838
3.229200 -13.104000 9.619327
3.276000 -13.104000 9.640126
3.322800 -13.104000 9.696681
3.369600 -13.104000 9.737490
3.416400 -13.104000 9.777356
3.463200 -13.104000 9.804370
3.510000 -13.104000 9.849366
3.556800 -13.104000 9.866821
3.603600 -13.104000 9.920071
3.650400 -13.104000 9.920071
3.697200 -13.104000 9.866902
3.744000 -13.104000 9.932630
3.790800 -13.104000 10.027632
3.837600 -13.104000 10.097214
3.884400 -13.104000 23.209669
3.931200 -13.104000 29.442099
3.978000 -13.104000 29.446200
4.024800 -13.104000 29.458010
4.071600 -13.104000 29.462349
4.118400 -13.104000 29.463017
4.165200 -13.104000 29.464575
4.212000 -13.104000 29.468416
4.258800 -13.104000 29.469027
12.916800 -13.104000 8.055154
12.963600 -13.104000 8.044621
13.010400 -13.104000 8.032052
13.057200 -13.104000 8.026718
13.104000 -13.104000 8.044621
13.150800 -13.104000 8.029204
13.197600 -13.104000 8.027522
13.244400 -13.104000 8.021718
13.291200 -13.104000 8.027522
13.338000 -13.104000 8.028140
13.384800 -13.104000 8.036929
13.431600 -13.104000 8.031556
13.478400 -13.104000 8.045194
13.525200 -13.104000 8.056184
13.572000 -13.104000 8.056184
13.618800 -13.104000 8.054644
13.665600 -13.104000 8.045194
13.712400 -13.104000 8.045194
13.759200 -13.104000 8.050723
13.806000 -13.104000 8.045598
13.852800 -13.104000 8.045087
13.899600 -13.104000 8.050723
13.946400 -13.104000 8.046441
13.993200 -13.104000 8.051854
14.040000 -13.104000 8.051854
14.086800 -13.104000 8.044520
14.133600 -13.104000 8.052427
14.180400 -13.104000 8.055400
14.227200 -13.104000 8.070822
14.274000 -13.104000 8.089063
14.320800 -13.104000 8.092756
14.367600 -13.104000 8.092890
14.414400 -13.104000 8.099513
14.461200 -13.104000 8.096061
14.508000 -13.104000 8.092756
14.554800 -13.104000 8.085602
14.601600 -13.104000 8.075761
14.648400 -13.104000 8.056489
14.695200 -13.104000 8.056489
14.742000 -13.104000 8.047071
14.788800 -13.104000 8.046725
15.537600 -13.104000 6.816195
15.584400 -13.104000 6.818833
15.631200 -13.104000 6.810677
15.678000 -13.104000 6.810677
15.724800 -13.104000 6.789030
15.771600 -13.104000 6.796692
15.818400 -13.104000 6.795748
15.865200 -13.104000 6.795748
15.912000 -13.104000 6.784213
15.958800 -13.104000 6.784213
16.005600 -13.104000 6.784213
16.052400 -13.104000 6.784213
16.099200 -13.104000 6.770355
16.146000 -13.104000 6.752556
16.192800 -13.104000 6.739084
16.239600 -13.104000 6.699493
17.035200 -13.104000 1.709980
-18.720000 -13.057200 0.000000
-18.673200 -13.057200 0.000000
-18.626400 -13.057200 0.000000
-18.579600 -13.057200 -7.276958
-18.532800 -13.057200 -7.268311
-18.486000 -13.057200 -7.228610
-18.439200 -13.057200 -7.224918
-18.392400 -13.057200 -7.224918
-18.345600 -13.057200 -7.222993
-18.298800 -13.057200 -7.222993
-18.252000 -13.057200 -7.222993
-18.205200 -13.057200 -7.218417
-18.158400 -13.057200 -7.204526
-18.111600 -13.057200 -7.197685
-18.064800 -13.057200 -7.181280
-18.018000 -13.057200 -7.176681
-17.971200 -13.057200 -7.151381
-17.924400 -13.057200 -7.143059
-17.877600 -13.057200 -7.140561
-17.830800 -13.057200 -7.140561
-17.784000 -13.057200 -7.140561
-17.737200 -13.057200 -7.135538
-17.690400 -13.057200 -7.135538
-17.643600 -13.057200 -7.135538
-17.596800 -13.057200 -7.135538
-17.550000 -13.057200 -7.093399
-17.503200 -13.057200 -7.069046
-17.456400 -13.057200 -7.036902
-17.409600 -13.057200 -6.958488
-17.362800 -13.057200 -6.903755
-17.316000 -13.057200 -6.789966
-17.269200 -13.057200 -6.710521
-16.848000 -13.057200 -5.576109
-16.801200 -13.057200 -5.537143
-15.724800 -13.057200 6.871250
-15.678000 -13.057200 6.888529
-15.631200 -13.057200 6.918694
-15.584400 -13.057200 6.942975
-15.537600 -13.057200 6.961492
-15.490800 -13.057200 6.975176
-15.444000 -13.057200 6.996842
-15.397200 -13.057200 7.008938
-15.350400 -13.057200 7.014434
-15.303600 -13.057200 7.020960
-15.256800 -13.057200 7.023711
-15.210000 -13.057200 7.028031
-15.163200 -13.057200 7.033212
-15.116400 -13.057200 7.040370
-15.069600 -13.057200 7.043891
-15.022800 -13.057200 7.046485
-14.976000 -13.057200 7.052024
-14.929200 -13.057200 7.055246
-14.882400 -13.057200 7.055246
-14.835600 -13.057200 7.055246
-14.788800 -13.057200 7.055246
-14.742000 -13.057200 7.056321
-14.695200 -13.057200 7.056321
-14.648400 -13.057200 7.056649
-14.601600 -13.057200 7.076251
-14.554800 -13.057200 7.070332
-14.508000 -13.057200 7.070332
-14.461200 -13.057200 7.077457
-14.414400 -13.057200 7.088544
-14.367600 -13.057200 7.088662
-14.320800 -13.057200 7.087638
-14.274000 -13.057200 7.087638
-14.227200 -13.057200 7.094303
-14.180400 -13.057200 7.094518
-14.133600 -13.057200 7.090112
-14.086800 -13.057200 7.090112
-14.040000 -13.057200 7.090112
-13.993200 -13.057200 7.101072
-13.946400 -13.057200 7.112958
-13.899600 -13.057200 7.139254
-13.852800 -13.057200 7.150172
-13.806000 -13.057200 7.163655
-7.768800 -13.057200 9.963680
-7.722000 -13.057200 9.742952
-7.675200 -13.057200 9.683183
-7.628400 -13.057200 9.683183
-7.581600 -13.057200 9.723438
-7.534800 -13.057200 9.706066
-7.488000 -13.057200 9.697166
-7.441200 -13.057200 9.683183
-7.394400 -13.057200 9.653283
-7.347600 -13.057200 9.614749
-7.300800 -13.057200 9.563705
-7.254000 -13.057200 9.543369
-7.207200 -13.057200 9.506518
-7.160400 -13.057200 9.491748
-7.113600 -13.057200 9.462583
-7.066800 -13.057200 9.445319
-7.020000 -13.057200 9.423861
-6.973200 -13.057200 9.391561
-6.926400 -13.057200 9.366130
-6.879600 -13.057200 9.342454
-6.832800 -13.057200 9.323640
-6.786000 -13.057200 9.282234
-6.739200 -13.057200 9.259641
-6.692400 -13.057200 9.222159
-6.645600 -13.057200 9.212848
-6.598800 -13.057200 9.181743
-6.552000 -13.057200 9.154576
-6.505200 -13.057200 9.131471
-6.458400 -13.057200 9.120110
-6.411600 -13.057200 9.076307
-6.364800 -13.057200 9.051779
-6.318000 -13.057200 9.028546
-6.271200 -13.057200 9.007408
-6.224400 -13.057200 8.988597
-6.177600 -13.057200 8.975276
-6.130800 -13.057200 8.950478
-6.084000 -13.057200 8.936637
-6.037200 -13.057200 8.917290
-5.990400 -13.057200 8.902436
-5.943600 -13.057200 8.886390
-5.896800 -13.057200 8.886390
-5.850000 -13.057200 8.874023
-5.803200 -13.057200 8.849279
-5.756400 -13.057200 8.833229
-5.709600 -13.057200 8.810744
-5.662800 -13.057200 8.810744
-5.616000 -13.057200 8.794386
-5.569200 -13.057200 8.782024
-5.522400 -13.057200 8.774122
-5.475600 -13.057200 8.760659
-5.428800 -13.057200 8.721968
-5.382000 -13.057200 8.687828
-5.335200 -13.057200 8.658259
-5.288400 -13.057200 8.634596
-5.241600 -13.057200 8.629464
-5.194800 -13.057200 8.629248
-5.148000 -13.057200 8.619907
-5.101200 -13.057200 8.619907
-5.054400 -13.057200 8.612661
-5.007600 -13.057200 8.605612
-4.960800 -13.057200 8.597331
-4.914000 -13.057200 8.576296
-4.867200 -13.057200 8.556857
-4.820400 -13.057200 8.573421
-4.773600 -13.057200 8.549298
-4.726800 -13.057200 8.526008
-4.680000 -13.057200 8.516933
-4.633200 -13.057200 8.508439
-4.586400 -13.057200 8.495483
-4.539600 -13.057200 8.493049
-4.492800 -13.057200 8.476262
-4.446000 -13.057200 8.476262
-4.399200 -13.057200 8.478013
-4.352400 -13.057200 8.476262
-4.305600 -13.057200 8.469534
-4.258800 -13.057200 8.459603
-4.212000 -13.057200 8.459407
-4.165200 -13.057200 8.441809
-4.118400 -13.057200 8.441809
-4.071600 -13.057200 8.426240
-4.024800 -13.057200 8.426240
-3.978000 -13.057200 8.419076
-3.931200 -13.057200 8.418396
-3.884400 -13.057200 8.390072
-3.837600 -13.057200 8.384585
-3.790800 -13.057200 8.382043
-3.744000 -13.057200 8.382043
-3.697200 -13.057200 8.382043
-3.650400 -13.057200 8.385780
-3.603600 -13.057200 8.385780
-3.556800 -13.057200 8.391676
-3.510000 -13.057200 8.391676
-3.463200 -13.057200 8.395088
-3.416400 -13.057200 8.391676
-3.369600 -13.057200 8.399045
-3.322800 -13.057200 8.409582
-3.276000 -13.057200 8.409582
-3.229200 -13.057200 8.378731
-3.182400 -13.057200 8.366533
-3.135600 -13.057200 8.352327
-3.088800 -13.057200 8.352327
-3.042000 -13.057200 8.337704
-2.995200 -13.057200 8.328414
-2.948400 -13.057200 8.317271
-2.901600 -13.057200 8.326647
-2.854800 -13.057200 8.328153
-2.808000 -13.057200 8.328314
-2.761200 -13.057200 8.321466
-2.714400 -13.057200 8.321466
-2.667600 -13.057200 8.320627
-2.620800 -13.057200 8.328153
-2.574000 -13.057200 8.312901
-2.527200 -13.057200 8.307433
-2.480400 -13.057200 8.305838
-2.433600 -13.057200 8.307605
-2.386800 -13.057200 8.311792
-2.340000 -13.057200 8.331857
-2.293200 -13.057200 8.312901
-2.246400 -13.057200 8.323109
-2.199600 -13.057200 8.337291
-2.152800 -13.057200 8.337291
-2.106000 -13.057200 8.335598
-2.059200 -13.057200 8.337291
-2.012400 -13.057200 8.344074
-1.965600 -13.057200 8.347196
-1.918800 -13.057200 8.344074
-1.872000 -13.057200 8.343509
-1.825200 -13.057200 8.343509
-1.778400 -13.057200 8.343509
-1.731600 -13.057200 8.337465
-1.684800 -13.057200 8.334353
-1.638000 -13.057200 8.324480
-1.591200 -13.057200 8.335689
-1.544400 -13.057200 8.349288
-1.497600 -13.057200 8.352884
-1.450800 -13.057200 8.362506
-1.404000 -13.057200 8.367411
-1.357200 -13.057200 8.370225
-1.310400 -13.057200 8.396349
-1.263600 -13.057200 8.411596
-1.216800 -13.057200 8.424169
-1.170000 -13.057200 8.429817
-1.123200 -13.057200 8.433084
-1.076400 -13.057200 8.433084
-1.029600 -13.057200 8.430179
-0.982800 -13.057200 8.430179
-0.936000 -13.057200 8.416664
-0.889200 -13.057200 8.414483
-0.842400 -13.057200 8.403970
-0.795600 -13.057200 8.403970
-0.748800 -13.057200 8.415895
-0.702000 -13.057200 8.429742
-0.655200 -13.057200 8.446644
-0.608400 -13.057200 8.451549
-0.561600 -13.057200 8.460484
-0.514800 -13.057200 8.460484
-0.468000 -13.057200 8.464110
-0.421200 -13.057200 8.480192
-0.374400 -13.057200 8.467910
-0.327600 -13.057200 8.464110
-0.280800 -13.057200 8.467910
-0.234000 -13.057200 8.462222
-0.187200 -13.057200 8.486547
-0.140400 -13.057200 8.499574
-0.093600 -13.057200 8.517924
-0.046800 -13.057200 8.527623
0.000000 -13.057200 8.534923
0.046800 -13.057200 8.549225
0.093600 -13.057200 8.558738
0.140400 -13.057200 8.561111
0.187200 -13.057200 8.562218
0.234000 -13.057200 8.562218
0.280800 -13.057200 8.580067
0.327600 -13.057200 8.581162
0.374400 -13.057200 8.608040
0.421200 -13.057200 8.631777
0.468000 -13.057200 8.646569
0.514800 -13.057200 8.640715
0.561600 -13.057200 8.640680
0.608400 -13.057200 8.640680
0.655200 -13.057200 8.649956
0.702000 -13.057200 8.637773
0.748800 -13.057200 8.636054
0.795600 -13.057200 8.638157
0.842400 -13.057200 8.653703
0.889200 -13.057200 8.660225
0.936000 -13.057200 8.666262
0.982800 -13.057200 8.680114
1.029600 -13.057200 8.723575
1.076400 -13.057200 8.753313
1.123200 -13.057200 8.769404
1.170000 -13.057200 8.789152
1.216800 -13.057200 8.799554
1.263600 -13.057200 8.806321
1.310400 -13.057200 8.799554
1.357200 -13.057200 8.806321
1.404000 -13.057200 8.819105
1.450800 -13.057200 8.825718
1.497600 -13.057200 8.839785
1.544400 -13.057200 8.843621
1.591200 -13.057200 8.855495
1.638000 -13.057200 8.863233
1.684800 -13.057200 8.896878
1.731600 -13.057200 8.898616
1.778400 -13.057200 8.922447
1.825200 -13.057200 8.947588
1.872000 -13.057200 8.951280
1.918800 -13.057200 8.974674
1.965600 -13.057200 8.983935
2.012400 -13.057200 8.983935
2.059200 -13.057200 9.001617
2.106000 -13.057200 9.011288
2.152800 -13.057200 9.020918
2.199600 -13.057200 9.042379
2.246400 -13.057200 9.067144
2.293200 -13.057200 9.083590
2.340000 -13.057200 9.109031
2.386800 -13.057200 9.122866
2.433600 -13.057200 9.144360
2.480400 -13.057200 9.168671
2.527200 -13.057200 9.177490
2.574000 -13.057200 9.213784
2.620800 -13.057200 9.245710
2.667600 -13.057200 9.259258
2.714400 -13.057200 9.294520
2.761200 -13.057200 9.310596
2.808000 -13.057200 9.335224
2.854800 -13.057200 9.378415
2.901600 -13.057200 9.421112
2.948400 -13.057200 9.461444
2.995200 -13.057200 9.509136
3.042000 -13.057200 9.524974
3.088800 -13.057200 9.518172
3.135600 -13.057200 9.540336
3.182400 -13.057200 9.564508
3.229200 -13.057200 9.585136
3.276000 -13.057200 9.619835
3.322800 -13.057200 9.650493
3.369600 -13.057200 9.713875
3.416400 -13.057200 9.746386
3.463200 -13.057200 9.797263
3.510000 -13.057200 9.847945
3.556800 -13.057200 9.860575
3.603600 -13.057200 9.909653
3.650400 -13.057200 9.909653
3.697200 -13.057200 9.866902
3.744000 -13.057200 9.932630
3.790800 -13.057200 10.009929
3.837600 -13.057200 10.149340
3.884400 -13.057200 23.207621
3.931200 -13.057200 29.444403
3.978000 -13.057200 29.449919
4.024800 -13.057200 29.460801
4.071600 -13.057200 29.464766
4.118400 -13.057200 29.468416
4.165200 -13.057200 29.468416
4.212000 -13.057200 29.469045
4.258800 -13.057200 29.472398
12.916800 -13.057200 8.059363
12.963600 -13.057200 8.051237
13.010400 -13.057200 8.050678
13.057200 -13.057200 8.044621
13.104000 -13.057200 8.045793
13.150800 -13.057200 8.045181
13.197600 -13.057200 8.032052
13.244400 -13.057200 8.027522
13.291200 -13.057200 8.028377
13.338000 -13.057200 8.028377
13.384800 -13.057200 8.031556
13.431600 -13.057200 8.031556
13.478400 -13.057200 8.043362
13.525200 -13.057200 8.053274
13.572000 -13.057200 8.056184
13.618800 -13.057200 8.056184
13.665600 -13.057200 8.050723
13.712400 -13.057200 8.053274
13.759200 -13.057200 8.057961
13.806000 -13.057200 8.050723
13.852800 -13.057200 8.046441
13.899600 -13.057200 8.051854
13.946400 -13.057200 8.052427
13.993200 -13.057200 8.052534
14.040000 -13.057200 8.051854
14.086800 -13.057200 8.051854
14.133600 -13.057200 8.052427
14.180400 -13.057200 8.052946
14.227200 -13.057200 8.055400
14.274000 -13.057200 8.070822
14.320800 -13.057200 8.084112
14.367600 -13.057200 8.089063
14.414400 -13.057200 8.094404
14.461200 -13.057200 8.094404
14.508000 -13.057200 8.091278
14.554800 -13.057200 8.088928
14.601600 -13.057200 8.085602
14.648400 -13.057200 8.060730
14.695200 -13.057200 8.066033
14.742000 -13.057200 8.054032
14.788800 -13.057200 8.046725
15.537600 -13.057200 6.818833
15.584400 -13.057200 6.828501
15.631200 -13.057200 6.810677
15.678000 -13.057200 6.810677
15.724800 -13.057200 6.785281
15.771600 -13.057200 6.795748
15.818400 -13.057200 6.795748
15.865200 -13.057200 6.795748
15.912000 -13.057200 6.787700
15.958800 -13.057200 6.795748
16.005600 -13.057200 6.795748
16.052400 -13.057200 6.787075
16.099200 -13.057200 6.771193
16.146000 -13.057200 6.763738
16.192800 -13.057200 6.743255
16.239600 -13.057200 6.715915
16.567200 -13.057200 4.521822
16.707600 -13.057200 3.587182
16.754400 -13.057200 3.421539
16.801200 -13.057200 3.285247
16.988400 -13.057200 1.911468
17.035200 -13.057200 1.771373
-18.720000 -13.010400 0.000000
-18.673200 -13.010400 0.000000
-18.626400 -13.010400 0.000000
-18.579600 -13.010400 -7.293569
-18.532800 -13.010400 -7.291307
-18.486000 -13.010400 -7.260651
-18.439200 -13.010400 -7.255067
-18.392400 -13.010400 -7.255067
-18.345600 -13.010400 -7.240965
-18.298800 -13.010400 -7.229370
-18.252000 -13.010400 -7.228610
-18.205200 -13.010400 -7.224918
-18.158400 -13.010400 -7.218417
-18.111600 -13.010400 -7.197685
-18.064800 -13.010400 -7.180932
-18.018000 -13.010400 -7.177122
-17.971200 -13.010400 -7.162938
-17.924400 -13.010400 -7.152347
-17.877600 -13.010400 -7.151638
-17.830800 -13.010400 -7.152347
-17.784000 -13.010400 -7.152347
-17.737200 -13.010400 -7.151381
-17.690400 -13.010400 -7.146732
-17.643600 -13.010400 -7.140287
-17.596800 -13.010400 -7.128099
-17.550000 -13.010400 -7.105637
-17.503200 -13.010400 -7.069046
-17.456400 -13.010400 -7.042344
-17.409600 -13.010400 -6.956676
-17.362800 -13.010400 -6.903755
-17.316000 -13.010400 -6.819378
-16.848000 -13.010400 -5.536690
-16.801200 -13.010400 -5.536690
-15.771600 -13.010400 6.846431
-15.724800 -13.010400 6.884164
-15.678000 -13.010400 6.906988
-15.631200 -13.010400 6.933317
-15.584400 -13.010400 6.945825
-15.537600 -13.010400 6.969025
-15.490800 -13.010400 6.988419
-15.444000 -13.010400 7.008938
-15.397200 -13.010400 7.011238
-15.350400 -13.010400 7.017720
-15.303600 -13.010400 7.027521
-15.256800 -13.010400 7.027521
-15.210000 -13.010400 7.031285
-15.163200 -13.010400 7.039041
-15.116400 -13.010400 7.041335
-15.069600 -13.010400 7.046042
-15.022800 -13.010400 7.047028
-14.976000 -13.010400 7.055246
-14.929200 -13.010400 7.056649
-14.882400 -13.010400 7.060122
-14.835600 -13.010400 7.060122
-14.788800 -13.010400 7.060122
-14.742000 -13.010400 7.060122
-14.695200 -13.010400 7.060122
-14.648400 -13.010400 7.060122
-14.601600 -13.010400 7.077257
-14.554800 -13.010400 7.077257
-14.508000 -13.010400 7.077457
-14.461200 -13.010400 7.087638
-14.414400 -13.010400 7.090416
-14.367600 -13.010400 7.094303
-14.320800 -13.010400 7.090416
-14.274000 -13.010400 7.090416
-14.227200 -13.010400 7.094518
-14.180400 -13.010400 7.095458
-14.133600 -13.010400 7.094565
-14.086800 -13.010400 7.094518
-14.040000 -13.010400 7.094518
-13.993200 -13.010400 7.108323
-13.946400 -13.010400 7.125487
-13.899600 -13.010400 7.150172
-13.852800 -13.010400 7.160603
-13.806000 -13.010400 7.202077
-7.815600 -13.010400 13.922861
-7.768800 -13.010400 9.864980
-7.722000 -13.010400 9.735748
-7.675200 -13.010400 9.667797
-7.628400 -13.010400 9.539457
-7.581600 -13.010400 9.676589
-7.534800 -13.010400 9.691915
-7.488000 -13.010400 9.683183
-7.441200 -13.010400 9.654564
-7.394400 -13.010400 9.636048
-7.347600 -13.010400 9.614749
-7.300800 -13.010400 9.578347
-7.254000 -13.010400 9.577452
-7.207200 -13.010400 9.520219
-7.160400 -13.010400 9.494523
-7.113600 -13.010400 9.477598
-7.066800 -13.010400 9.447924
-7.020000 -13.010400 9.445319
-6.973200 -13.010400 9.409390
-6.926400 -13.010400 9.369763
-6.879600 -13.010400 9.345436
-6.832800 -13.010400 9.323640
-6.786000 -13.010400 9.281034
-6.739200 -13.010400 9.241089
-6.692400 -13.010400 9.215630
-6.645600 -13.010400 9.210989
-6.598800 -13.010400 9.183022
-6.552000 -13.010400 9.154576
-6.505200 -13.010400 9.123919
-6.458400 -13.010400 9.118458
-6.411600 -13.010400 9.072123
-6.364800 -13.010400 9.051779
-6.318000 -13.010400 9.029790
-6.271200 -13.010400 9.005737
-6.224400 -13.010400 8.988597
-6.177600 -13.010400 8.965513
-6.130800 -13.010400 8.946611
-6.084000 -13.010400 8.928195
-6.037200 -13.010400 8.910038
-5.990400 -13.010400 8.896857
-5.943600 -13.010400 8.883757
-5.896800 -13.010400 8.886390
-5.850000 -13.010400 8.867950
-5.803200 -13.010400 8.839197
-5.756400 -13.010400 8.811937
-5.709600 -13.010400 8.799035
-5.662800 -13.010400 8.799035
-5.616000 -13.010400 8.783105
-5.569200 -13.010400 8.768092
-5.522400 -13.010400 8.760659
-5.475600 -13.010400 8.734923
-5.428800 -13.010400 8.715226
-5.382000 -13.010400 8.687828
-5.335200 -13.010400 8.650899
-5.288400 -13.010400 8.629464
-5.241600 -13.010400 8.623816
-5.194800 -13.010400 8.623816
-5.148000 -13.010400 8.619907
-5.101200 -13.010400 8.619268
-5.054400 -13.010400 8.612661
-5.007600 -13.010400 8.605433
-4.960800 -13.010400 8.592154
-4.914000 -13.010400 8.576296
-4.867200 -13.010400 8.549298
-4.820400 -13.010400 8.549298
-4.773600 -13.010400 8.520854
-4.726800 -13.010400 8.513194
-4.680000 -13.010400 8.497266
-4.633200 -13.010400 8.495483
-4.586400 -13.010400 8.493427
-4.539600 -13.010400 8.476262
-4.492800 -13.010400 8.472640
-4.446000 -13.010400 8.472640
-4.399200 -13.010400 8.472669
-4.352400 -13.010400 8.469534
-4.305600 -13.010400 8.452004
-4.258800 -13.010400 8.443943
-4.212000 -13.010400 8.443943
-4.165200 -13.010400 8.426965
-4.118400 -13.010400 8.426240
-4.071600 -13.010400 8.423763
-4.024800 -13.010400 8.423763
-3.978000 -13.010400 8.410198
-3.931200 -13.010400 8.418396
-3.884400 -13.010400 8.390072
-3.837600 -13.010400 8.387466
-3.790800 -13.010400 8.382043
-3.744000 -13.010400 8.382043
-3.697200 -13.010400 8.382043
-3.650400 -13.010400 8.387738
-3.603600 -13.010400 8.391162
-3.556800 -13.010400 8.391676
-3.510000 -13.010400 8.390518
-3.463200 -13.010400 8.393888
-3.416400 -13.010400 8.391676
-3.369600 -13.010400 8.399216
-3.322800 -13.010400 8.400763
-3.276000 -13.010400 8.390518
-3.229200 -13.010400 8.372473
-3.182400 -13.010400 8.358300
-3.135600 -13.010400 8.338535
-3.088800 -13.010400 8.338535
-3.042000 -13.010400 8.330693
-2.995200 -13.010400 8.317271
-2.948400 -13.010400 8.295298
-2.901600 -13.010400 8.317271
-2.854800 -13.010400 8.326118
-2.808000 -13.010400 8.321466
-2.761200 -13.010400 8.317271
-2.714400 -13.010400 8.317271
-2.667600 -13.010400 8.312319
-2.620800 -13.010400 8.320627
-2.574000 -13.010400 8.307433
-2.527200 -13.010400 8.300588
-2.480400 -13.010400 8.294161
-2.433600 -13.010400 8.305838
-2.386800 -13.010400 8.306145
-2.340000 -13.010400 8.305838
-2.293200 -13.010400 8.305838
-2.246400 -13.010400 8.307605
-2.199600 -13.010400 8.325689
-2.152800 -13.010400 8.326671
-2.106000 -13.010400 8.323109
-2.059200 -13.010400 8.326671
-2.012400 -13.010400 8.337291
-1.965600 -13.010400 8.341748
-1.918800 -13.010400 8.339966
-1.872000 -13.010400 8.336106
-1.825200 -13.010400 8.322963
-1.778400 -13.010400 8.341748
-1.731600 -13.010400 8.337465
-1.684800 -13.010400 8.334353
-1.638000 -13.010400 8.324480
-1.591200 -13.010400 8.334353
-1.544400 -13.010400 8.335689
-1.497600 -13.010400 8.337465
-1.450800 -13.010400 8.337465
-1.404000 -13.010400 8.340218
-1.357200 -13.010400 8.349288
-1.310400 -13.010400 8.377895
-1.263600 -13.010400 8.381031
-1.216800 -13.010400 8.411596
-1.170000 -13.010400 8.416490
-1.123200 -13.010400 8.430179
-1.076400 -13.010400 8.430179
-1.029600 -13.010400 8.424169
-0.982800 -13.010400 8.416664
-0.936000 -13.010400 8.414526
-0.889200 -13.010400 8.398563
-0.842400 -13.010400 8.394653
-0.795600 -13.010400 8.394653
-0.748800 -13.010400 8.411471
-0.702000 -13.010400 8.425215
-0.655200 -13.010400 8.438990
-0.608400 -13.010400 8.445551
-0.561600 -13.010400 8.458290
-0.514800 -13.010400 8.458290
-0.468000 -13.010400 8.463305
-0.421200 -13.010400 8.464110
-0.374400 -13.010400 8.463611
-0.327600 -13.010400 8.464110
-0.280800 -13.010400 8.464115
-0.234000 -13.010400 8.461008
-0.187200 -13.010400 8.483773
-0.140400 -13.010400 8.499294
-0.093600 -13.010400 8.513436
-0.046800 -13.010400 8.523341
0.000000 -13.010400 8.530636
0.046800 -13.010400 8.530636
0.093600 -13.010400 8.534315
0.140400 -13.010400 8.556638
0.187200 -13.010400 8.562218
0.234000 -13.010400 8.577067
0.280800 -13.010400 8.587930
0.327600 -13.010400 8.587930
0.374400 -13.010400 8.609775
0.421200 -13.010400 8.640222
0.468000 -13.010400 8.646569
0.514800 -13.010400 8.640222
0.561600 -13.010400 8.640222
0.608400 -13.010400 8.640680
0.655200 -13.010400 8.650002
0.702000 -13.010400 8.637773
0.748800 -13.010400 8.636054
0.795600 -13.010400 8.638157
0.842400 -13.010400 8.653703
0.889200 -13.010400 8.657825
0.936000 -13.010400 8.660225
0.982800 -13.010400 8.674140
1.029600 -13.010400 8.681052
1.076400 -13.010400 8.748687
1.123200 -13.010400 8.767934
1.170000 -13.010400 8.769404
1.216800 -13.010400 8.794290
1.263600 -13.010400 8.795220
1.310400 -13.010400 8.794290
1.357200 -13.010400 8.794290
1.404000 -13.010400 8.806108
1.450800 -13.010400 8.806321
1.497600 -13.010400 8.834301
1.544400 -13.010400 8.839611
1.591200 -13.010400 8.843621
1.638000 -13.010400 8.850090
1.684800 -13.010400 8.865090
1.731600 -13.010400 8.897075
1.778400 -13.010400 8.920996
1.825200 -13.010400 8.931759
1.872000 -13.010400 8.949207
1.918800 -13.010400 8.960720
1.965600 -13.010400 8.960720
2.012400 -13.010400 8.949207
2.059200 -13.010400 8.990681
2.106000 -13.010400 9.010837
2.152800 -13.010400 9.023486
2.199600 -13.010400 9.067144
2.246400 -13.010400 9.069737
2.293200 -13.010400 9.082594
2.340000 -13.010400 9.100685
2.386800 -13.010400 9.125523
2.433600 -13.010400 9.139419
2.480400 -13.010400 9.163007
2.527200 -13.010400 9.168671
2.574000 -13.010400 9.187747
2.620800 -13.010400 9.207782
2.667600 -13.010400 9.253427
2.714400 -13.010400 9.271052
2.761200 -13.010400 9.295214
2.808000 -13.010400 9.322919
2.854800 -13.010400 9.356889
2.901600 -13.010400 9.394981
2.948400 -13.010400 9.459940
2.995200 -13.010400 9.504542
3.042000 -13.010400 9.521815
3.088800 -13.010400 9.518172
3.135600 -13.010400 9.531607
3.182400 -13.010400 9.564508
3.229200 -13.010400 9.581838
3.276000 -13.010400 9.619835
3.322800 -13.010400 9.647671
3.369600 -13.010400 9.709994
3.416400 -13.010400 9.737490
3.463200 -13.010400 9.777356
3.510000 -13.010400 9.847288
3.556800 -13.010400 9.851624
3.603600 -13.010400 9.915382
3.650400 -13.010400 9.932630
3.697200 -13.010400 9.904223
3.744000 -13.010400 9.981510
3.790800 -13.010400 10.027632
3.837600 -13.010400 10.149340
3.884400 -13.010400 23.207621
3.931200 -13.010400 29.445968
3.978000 -13.010400 29.459063
4.024800 -13.010400 29.464766
4.071600 -13.010400 29.469404
4.118400 -13.010400 29.469045
4.165200 -13.010400 29.469045
4.212000 -13.010400 29.472951
4.258800 -13.010400 29.474948
4.305600 -13.010400 29.475022
12.963600 -13.010400 8.059363
13.010400 -13.010400 8.058681
13.057200 -13.010400 8.051237
13.104000 -13.010400 8.051237
13.150800 -13.010400 8.045181
13.197600 -13.010400 8.043362
13.244400 -13.010400 8.028377
13.291200 -13.010400 8.028377
13.338000 -13.010400 8.036929
13.431600 -13.010400 8.043362
13.478400 -13.010400 8.057961
13.525200 -13.010400 8.070460
13.572000 -13.010400 8.070460
13.618800 -13.010400 8.068594
13.665600 -13.010400 8.056184
13.712400 -13.010400 8.056184
13.759200 -13.010400 8.068594
13.806000 -13.010400 8.046441
13.852800 -13.010400 8.046441
13.899600 -13.010400 8.050723
13.946400 -13.010400 8.051854
13.993200 -13.010400 8.051964
14.040000 -13.010400 8.051476
14.086800 -13.010400 8.051476
14.133600 -13.010400 8.051854
14.180400 -13.010400 8.052427
14.227200 -13.010400 8.056508
14.274000 -13.010400 8.086353
14.320800 -13.010400 8.089063
14.367600 -13.010400 8.091278
14.414400 -13.010400 8.100141
14.461200 -13.010400 8.102282
14.508000 -13.010400 8.102282
14.554800 -13.010400 8.101112
14.601600 -13.010400 8.096061
14.648400 -13.010400 8.088799
14.695200 -13.010400 8.086147
14.742000 -13.010400 8.070840
14.788800 -13.010400 8.051999
14.835600 -13.010400 8.049223
15.584400 -13.010400 6.832229
15.631200 -13.010400 6.813735
15.678000 -13.010400 6.813735
15.724800 -13.010400 6.785281
15.771600 -13.010400 6.798440
15.818400 -13.010400 6.807587
15.865200 -13.010400 6.795748
15.912000 -13.010400 6.787700
15.958800 -13.010400 6.797143
16.005600 -13.010400 6.796257
16.052400 -13.010400 6.796257
16.099200 -13.010400 6.779966
16.146000 -13.010400 6.770355
16.192800 -13.010400 6.763738
16.239600 -13.010400 6.741374
16.286400 -13.010400 6.699493
16.520400 -13.010400 4.749612
16.567200 -13.010400 4.642320
16.614000 -13.010400 4.370723
16.660800 -13.010400 4.041958
16.707600 -13.010400 3.793483
16.801200 -13.010400 3.322130
16.848000 -13.010400 3.219844
16.894800 -13.010400 2.786309
16.988400 -13.010400 2.202694
17.082000 -13.010400 1.735342
-18.720000 -12.963600 0.000000
-18.673200 -12.963600 0.000000
-18.626400 -12.963600 0.000000
-18.579600 -12.963600 -7.313237
-18.532800 -12.963600 -7.313237
-18.486000 -12.963600 -7.302216
-18.439200 -12.963600 -7.292876
-18.392400 -12.963600 -7.281763
-18.345600 -12.963600 -7.276294
-18.298800 -12.963600 -7.267965
-18.252000 -12.963600 -7.260848
-18.205200 -12.963600 -7.260106
-18.158400 -12.963600 -7.260106
-18.111600 -12.963600 -7.223335
-18.064800 -12.963600 -7.218417
-18.018000 -12.963600 -7.196859
-17.971200 -12.963600 -7.181426
-17.924400 -12.963600 -7.181280
-17.877600 -12.963600 -7.177122
-17.830800 -12.963600 -7.179866
-17.784000 -12.963600 -7.181431
-17.737200 -12.963600 -7.173892
-17.690400 -12.963600 -7.173892
-17.643600 -12.963600 -7.153102
-17.596800 -12.963600 -7.140287
-17.550000 -12.963600 -7.120082
-17.503200 -12.963600 -7.082530
-17.456400 -12.963600 -7.049756
-17.409600 -12.963600 -6.952086
-17.362800 -12.963600 -6.872466
-15.818400 -12.963600 6.851266
-15.771600 -12.963600 6.861145
-15.724800 -12.963600 6.884164
-15.678000 -12.963600 6.920939
-15.631200 -12.963600 6.944376
-15.584400 -12.963600 6.961492
-15.537600 -12.963600 6.987568
-15.490800 -12.963600 6.997955
-15.444000 -12.963600 7.008938
-15.397200 -12.963600 7.009168
-15.350400 -12.963600 7.017720
-15.303600 -12.963600 7.027521
-15.256800 -12.963600 7.028031
-15.210000 -12.963600 7.031285
-15.163200 -12.963600 7.033212
-15.116400 -12.963600 7.040278
-15.069600 -12.963600 7.043313
-15.022800 -12.963600 7.046485
-14.976000 -12.963600 7.053225
-14.929200 -12.963600 7.059847
-14.882400 -12.963600 7.061085
-14.835600 -12.963600 7.061085
-14.788800 -12.963600 7.061085
-14.742000 -12.963600 7.061085
-14.695200 -12.963600 7.061085
-14.648400 -12.963600 7.074194
-14.601600 -12.963600 7.076251
-14.554800 -12.963600 7.075725
-14.508000 -12.963600 7.075725
-14.461200 -12.963600 7.081457
-14.414400 -12.963600 7.084712
-14.367600 -12.963600 7.087638
-14.320800 -12.963600 7.084712
-14.274000 -12.963600 7.084712
-14.227200 -12.963600 7.088031
-14.180400 -12.963600 7.090416
-14.133600 -12.963600 7.088031
-14.086800 -12.963600 7.090112
-14.040000 -12.963600 7.092633
-13.993200 -12.963600 7.108323
-13.946400 -12.963600 7.135967
-13.899600 -12.963600 7.159553
-13.852800 -12.963600 7.184655
-7.768800 -12.963600 9.864980
-7.722000 -12.963600 9.742952
-7.675200 -12.963600 9.676589
-7.628400 -12.963600 9.539457
-7.581600 -12.963600 9.691915
-7.534800 -12.963600 9.723438
-7.488000 -12.963600 9.723438
-7.441200 -12.963600 9.697166
-7.394400 -12.963600 9.653283
-7.347600 -12.963600 9.614749
-7.300800 -12.963600 9.590054
-7.254000 -12.963600 9.577452
-7.207200 -12.963600 9.546214
-7.160400 -12.963600 9.495242
-7.113600 -12.963600 9.477598
-7.066800 -12.963600 9.447924
-7.020000 -12.963600 9.443143
-6.973200 -12.963600 9.409390
-6.926400 -12.963600 9.369763
-6.879600 -12.963600 9.345436
-6.832800 -12.963600 9.323640
-6.786000 -12.963600 9.281034
-6.739200 -12.963600 9.250295
-6.692400 -12.963600 9.215630
-6.645600 -12.963600 9.209971
-6.598800 -12.963600 9.174215
-6.552000 -12.963600 9.147293
-6.505200 -12.963600 9.123919
-6.458400 -12.963600 9.105118
-6.411600 -12.963600 9.058990
-6.364800 -12.963600 9.029790
-6.318000 -12.963600 9.017310
-6.271200 -12.963600 9.004373
-6.224400 -12.963600 8.966193
-6.177600 -12.963600 8.943134
-6.130800 -12.963600 8.933543
-6.084000 -12.963600 8.920979
-6.037200 -12.963600 8.905777
-5.990400 -12.963600 8.896857
-5.943600 -12.963600 8.886390
-5.896800 -12.963600 8.888160
-5.850000 -12.963600 8.867950
-5.803200 -12.963600 8.839197
-5.756400 -12.963600 8.819993
-5.709600 -12.963600 8.803038
-5.662800 -12.963600 8.799035
-5.616000 -12.963600 8.783105
-5.569200 -12.963600 8.760659
-5.522400 -12.963600 8.746246
-5.475600 -12.963600 8.731945
-5.428800 -12.963600 8.712686
-5.382000 -12.963600 8.683015
-5.335200 -12.963600 8.650901
-5.288400 -12.963600 8.631372
-5.241600 -12.963600 8.629248
-5.194800 -12.963600 8.623875
-5.148000 -12.963600 8.620936
-5.101200 -12.963600 8.619907
-5.054400 -12.963600 8.619268
-5.007600 -12.963600 8.612661
-4.960800 -12.963600 8.612661
-4.914000 -12.963600 8.588165
-4.867200 -12.963600 8.576296
-4.820400 -12.963600 8.576296
-4.773600 -12.963600 8.534700
-4.726800 -12.963600 8.520854
-4.680000 -12.963600 8.509398
-4.633200 -12.963600 8.495420
-4.586400 -12.963600 8.493049
-4.539600 -12.963600 8.475485
-4.492800 -12.963600 8.471779
-4.446000 -12.963600 8.470270
-4.399200 -12.963600 8.469534
-4.352400 -12.963600 8.452004
-4.305600 -12.963600 8.441783
-4.258800 -12.963600 8.441205
-4.212000 -12.963600 8.433505
-4.165200 -12.963600 8.425560
-4.118400 -12.963600 8.419076
-4.071600 -12.963600 8.410198
-4.024800 -12.963600 8.403741
-3.978000 -12.963600 8.393380
-3.931200 -12.963600 8.393380
-3.884400 -12.963600 8.387738
-3.837600 -12.963600 8.384585
-3.790800 -12.963600 8.381885
-3.744000 -12.963600 8.381885
-3.697200 -12.963600 8.379306
-3.650400 -12.963600 8.387738
-3.603600 -12.963600 8.379306
-3.556800 -12.963600 8.379306
-3.510000 -12.963600 8.372340
-3.463200 -12.963600 8.388840
-3.416400 -12.963600 8.372473
-3.369600 -12.963600 8.385780
-3.322800 -12.963600 8.378731
-3.276000 -12.963600 8.358300
-3.229200 -12.963600 8.354795
-3.182400 -12.963600 8.338535
-3.135600 -12.963600 8.331425
-3.088800 -12.963600 8.331384
-3.042000 -12.963600 8.296962
-2.995200 -12.963600 8.295298
-2.948400 -12.963600 8.283198
-2.901600 -12.963600 8.295298
-2.854800 -12.963600 8.296962
-2.808000 -12.963600 8.298745
-2.761200 -12.963600 8.276419
-2.714400 -12.963600 8.282194
-2.667600 -12.963600 8.288832
-2.620800 -12.963600 8.294161
-2.574000 -12.963600 8.288832
-2.527200 -12.963600 8.285173
-2.480400 -12.963600 8.285173
-2.433600 -12.963600 8.288832
-2.386800 -12.963600 8.287461
-2.340000 -12.963600 8.285173
-2.293200 -12.963600 8.287461
-2.246400 -12.963600 8.294485
-2.199600 -12.963600 8.302981
-2.152800 -12.963600 8.302981
-2.106000 -12.963600 8.298935
-2.059200 -12.963600 8.302981
-2.012400 -12.963600 8.323109
-1.965600 -12.963600 8.325689
-1.918800 -12.963600 8.325689
-1.872000 -12.963600 8.291077
-1.825200 -12.963600 8.291077
-1.778400 -12.963600 8.322806
-1.731600 -12.963600 8.322963
-1.684800 -12.963600 8.322963
-1.638000 -12.963600 8.322806
-1.591200 -12.963600 8.330664
-1.544400 -12.963600 8.334633
-1.497600 -12.963600 8.334633
-1.450800 -12.963600 8.334633
-1.404000 -12.963600 8.334633
-1.357200 -12.963600 8.330918
-1.310400 -12.963600 8.366535
-1.263600 -12.963600 8.370225
-1.216800 -12.963600 8.381031
-1.170000 -12.963600 8.390119
-1.123200 -12.963600 8.416490
-1.076400 -12.963600 8.416490
-1.029600 -12.963600 8.414526
-0.982800 -12.963600 8.402243
-0.936000 -12.963600 8.398563
-0.889200 -12.963600 8.394653
-0.842400 -12.963600 8.393045
-0.795600 -12.963600 8.393045
-0.748800 -12.963600 8.394653
-0.702000 -12.963600 8.411238
-0.655200 -12.963600 8.415895
-0.608400 -12.963600 8.415895
-0.561600 -12.963600 8.444848
-0.514800 -12.963600 8.446644
-0.468000 -12.963600 8.452962
-0.421200 -12.963600 8.460484
-0.374400 -12.963600 8.460484
-0.327600 -12.963600 8.458701
-0.280800 -12.963600 8.458701
-0.234000 -12.963600 8.461008
-0.187200 -12.963600 8.483773
-0.140400 -12.963600 8.499294
-0.093600 -12.963600 8.501238
-0.046800 -12.963600 8.513436
0.000000 -12.963600 8.523216
0.046800 -12.963600 8.523341
0.093600 -12.963600 8.527623
0.140400 -12.963600 8.530636
0.187200 -12.963600 8.547272
0.234000 -12.963600 8.549225
0.280800 -12.963600 8.550390
0.327600 -12.963600 8.550390
0.374400 -12.963600 8.596550
0.421200 -12.963600 8.615231
0.468000 -12.963600 8.625772
0.514800 -12.963600 8.618642
0.561600 -12.963600 8.613693
0.608400 -12.963600 8.625772
0.655200 -12.963600 8.657015
0.702000 -12.963600 8.649956
0.748800 -12.963600 8.638157
0.795600 -12.963600 8.638311
0.842400 -12.963600 8.653703
0.889200 -12.963600 8.657529
0.936000 -12.963600 8.658259
0.982800 -12.963600 8.662139
1.029600 -12.963600 8.680114
1.076400 -12.963600 8.723575
1.123200 -12.963600 8.751044
1.170000 -12.963600 8.751044
1.216800 -12.963600 8.762645
1.263600 -12.963600 8.766531
1.310400 -12.963600 8.766531
1.357200 -12.963600 8.789152
1.404000 -12.963600 8.790360
1.450800 -12.963600 8.798032
1.497600 -12.963600 8.825718
1.544400 -12.963600 8.830084
1.591200 -12.963600 8.840311
1.638000 -12.963600 8.843621
1.684800 -12.963600 8.850090
1.731600 -12.963600 8.887646
1.778400 -12.963600 8.919838
1.825200 -12.963600 8.926673
1.872000 -12.963600 8.946292
1.918800 -12.963600 8.960720
1.965600 -12.963600 8.960720
2.012400 -12.963600 8.961973
2.059200 -12.963600 8.990681
2.106000 -12.963600 9.005824
2.152800 -12.963600 9.015857
2.199600 -12.963600 9.059819
2.246400 -12.963600 9.069737
2.293200 -12.963600 9.090077
2.340000 -12.963600 9.109739
2.386800 -12.963600 9.123411
2.433600 -12.963600 9.125658
2.480400 -12.963600 9.144360
2.527200 -12.963600 9.144360
2.574000 -12.963600 9.171878
2.620800 -12.963600 9.183607
2.667600 -12.963600 9.239076
2.714400 -12.963600 9.259800
2.761200 -12.963600 9.295214
2.808000 -12.963600 9.315089
2.854800 -12.963600 9.354577
2.901600 -12.963600 9.364344
2.948400 -12.963600 9.424458
2.995200 -12.963600 9.441123
3.042000 -12.963600 9.473763
3.088800 -12.963600 9.504542
3.135600 -12.963600 9.518172
3.182400 -12.963600 9.560901
3.229200 -12.963600 9.570500
3.276000 -12.963600 9.620077
3.322800 -12.963600 9.659001
3.369600 -12.963600 9.697722
3.416400 -12.963600 9.735812
3.463200 -12.963600 9.777356
3.510000 -12.963600 9.831746
3.556800 -12.963600 9.851624
3.603600 -12.963600 9.877334
3.650400 -12.963600 9.904223
3.697200 -12.963600 9.877334
3.744000 -12.963600 9.908894
3.790800 -12.963600 9.995475
3.837600 -12.963600 10.110497
3.884400 -12.963600 23.207621
3.931200 -12.963600 29.454554
3.978000 -12.963600 29.463017
4.024800 -12.963600 29.469890
4.071600 -12.963600 29.478476
4.118400 -12.963600 29.475022
4.165200 -12.963600 29.474948
4.212000 -12.963600 29.477487
4.258800 -12.963600 29.481494
4.305600 -12.963600 29.482390
12.963600 -12.963600 8.081970
13.010400 -12.963600 8.081970
13.057200 -12.963600 8.059363
13.104000 -12.963600 8.050678
13.150800 -12.963600 8.035730
13.197600 -12.963600 8.035730
13.244400 -12.963600 8.028377
13.291200 -12.963600 8.029204
13.338000 -12.963600 8.039058
13.384800 -12.963600 8.055122
13.431600 -12.963600 8.057469
13.478400 -12.963600 8.069152
13.525200 -12.963600 8.071270
13.572000 -12.963600 8.071270
13.618800 -12.963600 8.070672
13.665600 -12.963600 8.070460
13.712400 -12.963600 8.069392
13.759200 -12.963600 8.070672
13.806000 -12.963600 8.069392
13.852800 -12.963600 8.051854
13.899600 -12.963600 8.052534
13.946400 -12.963600 8.056818
13.993200 -12.963600 8.056818
14.040000 -12.963600 8.052427
14.086800 -12.963600 8.052427
14.133600 -12.963600 8.053868
14.180400 -12.963600 8.055400
14.227200 -12.963600 8.084112
14.274000 -12.963600 8.087153
14.320800 -12.963600 8.091278
14.367600 -12.963600 8.092890
14.414400 -12.963600 8.102055
14.461200 -12.963600 8.102689
14.508000 -12.963600 8.105732
14.554800 -12.963600 8.103147
14.601600 -12.963600 8.112223
14.648400 -12.963600 8.102282
14.695200 -12.963600 8.101112
14.742000 -12.963600 8.086147
14.788800 -12.963600 8.075108
14.835600 -12.963600 8.070840
15.584400 -12.963600 6.836216
15.631200 -12.963600 6.823296
15.678000 -12.963600 6.823296
15.724800 -12.963600 6.804054
15.771600 -12.963600 6.813735
15.818400 -12.963600 6.815213
15.865200 -12.963600 6.808211
15.912000 -12.963600 6.808211
15.958800 -12.963600 6.814041
16.005600 -12.963600 6.807587
16.052400 -12.963600 6.807587
16.099200 -12.963600 6.787075
16.146000 -12.963600 6.779966
16.192800 -12.963600 6.775222
16.239600 -12.963600 6.763738
16.286400 -12.963600 6.740165
16.333200 -12.963600 6.699493
16.567200 -12.963600 4.737123
16.614000 -12.963600 4.563569
16.660800 -12.963600 4.128442
16.707600 -12.963600 3.981605
16.754400 -12.963600 3.760118
16.801200 -12.963600 3.499113
16.848000 -12.963600 3.275708
16.894800 -12.963600 3.026151
17.128800 -12.963600 1.638464
-18.720000 -12.916800 0.000000
-18.673200 -12.916800 0.000000
-18.626400 -12.916800 0.000000
-18.579600 -12.916800 -7.337591
-18.532800 -12.916800 -7.333560
-18.486000 -12.916800 -7.329827
-18.439200 -12.916800 -7.324450
-18.392400 -12.916800 -7.324450
-18.345600 -12.916800 -7.313237
-18.298800 -12.916800 -7.298246
-18.252000 -12.916800 -7.281763
-18.205200 -12.916800 -7.276294
-18.158400 -12.916800 -7.271952
-18.111600 -12.916800 -7.267965
-18.064800 -12.916800 -7.246437
-18.018000 -12.916800 -7.227568
-17.971200 -12.916800 -7.221746
-17.924400 -12.916800 -7.211351
-17.877600 -12.916800 -7.196859
-17.830800 -12.916800 -7.197194
-17.784000 -12.916800 -7.200698
-17.737200 -12.916800 -7.194905
-17.690400 -12.916800 -7.194905
-17.643600 -12.916800 -7.173892
-17.596800 -12.916800 -7.146732
-17.550000 -12.916800 -7.125974
-17.503200 -12.916800 -7.082530
-17.456400 -12.916800 -7.049756
-17.409600 -12.916800 -6.952086
-17.362800 -12.916800 -6.819378
-15.818400 -12.916800 6.878637
-15.771600 -12.916800 6.878637
-15.724800 -12.916800 6.900535
-15.678000 -12.916800 6.934395
-15.631200 -12.916800 6.957361
-15.584400 -12.916800 6.970474
-15.537600 -12.916800 6.992918
-15.490800 -12.916800 7.000658
-15.444000 -12.916800 7.014193
-15.397200 -12.916800 7.017720
-15.350400 -12.916800 7.028680
-15.303600 -12.916800 7.039000
-15.256800 -12.916800 7.042213
-15.210000 -12.916800 7.041335
-15.163200 -12.916800 7.043313
-15.116400 -12.916800 7.045583
-15.069600 -12.916800 7.047028
-15.022800 -12.916800 7.053225
-14.976000 -12.916800 7.060808
-14.929200 -12.916800 7.061582
-14.882400 -12.916800 7.065776
-14.835600 -12.916800 7.063417
-14.788800 -12.916800 7.063417
-14.742000 -12.916800 7.061582
-14.695200 -12.916800 7.061085
-14.648400 -12.916800 7.058217
-14.601600 -12.916800 7.062183
-14.554800 -12.916800 7.062183
-14.508000 -12.916800 7.062183
-14.461200 -12.916800 7.077457
-14.414400 -12.916800 7.083770
-14.367600 -12.916800 7.086626
-14.320800 -12.916800 7.082455
-14.274000 -12.916800 7.084712
-14.227200 -12.916800 7.088021
-14.180400 -12.916800 7.090112
-14.133600 -12.916800 7.090112
-14.086800 -12.916800 7.094565
-14.040000 -12.916800 7.095677
-13.993200 -12.916800 7.121287
-13.946400 -12.916800 7.150172
-13.899600 -12.916800 7.164875
-13.852800 -12.916800 7.239645
-7.768800 -12.916800 9.930151
-7.722000 -12.916800 9.758263
-7.675200 -12.916800 9.727547
-7.628400 -12.916800 9.683183
-7.581600 -12.916800 9.727547
-7.534800 -12.916800 9.742952
-7.488000 -12.916800 9.742952
-7.441200 -12.916800 9.713033
-7.394400 -12.916800 9.672830
-7.347600 -12.916800 9.653283
-7.300800 -12.916800 9.601838
-7.254000 -12.916800 9.590054
-7.207200 -12.916800 9.576848
-7.160400 -12.916800 9.506617
-7.113600 -12.916800 9.480491
-7.066800 -12.916800 9.447190
-7.020000 -12.916800 9.438906
-6.973200 -12.916800 9.398012
-6.926400 -12.916800 9.365927
-6.879600 -12.916800 9.342095
-6.832800 -12.916800 9.302857
-6.786000 -12.916800 9.260062
-6.739200 -12.916800 9.215355
-6.692400 -12.916800 9.210988
-6.645600 -12.916800 9.174215
-6.598800 -12.916800 9.152704
-6.552000 -12.916800 9.132155
-6.505200 -12.916800 9.109955
-6.458400 -12.916800 9.089839
-6.411600 -12.916800 9.060371
-6.364800 -12.916800 9.031007
-6.318000 -12.916800 9.013437
-6.271200 -12.916800 8.985187
-6.224400 -12.916800 8.946611
-6.177600 -12.916800 8.938888
-6.130800 -12.916800 8.933543
-6.084000 -12.916800 8.919854
-6.037200 -12.916800 8.899052
-5.990400 -12.916800 8.888160
-5.943600 -12.916800 8.884942
-5.896800 -12.916800 8.886390
-5.850000 -12.916800 8.867950
-5.803200 -12.916800 8.833229
-5.756400 -12.916800 8.811937
-5.709600 -12.916800 8.803038
-5.662800 -12.916800 8.799035
-5.616000 -12.916800 8.760659
-5.569200 -12.916800 8.747638
-5.522400 -12.916800 8.732811
-5.475600 -12.916800 8.726243
-5.428800 -12.916800 8.711403
-5.382000 -12.916800 8.676984
-5.335200 -12.916800 8.650609
-5.288400 -12.916800 8.631372
-5.241600 -12.916800 8.629248
-5.194800 -12.916800 8.623875
-5.148000 -12.916800 8.620936
-5.101200 -12.916800 8.619907
-5.054400 -12.916800 8.615860
-5.007600 -12.916800 8.605612
-4.960800 -12.916800 8.585186
-4.914000 -12.916800 8.578693
-4.867200 -12.916800 8.568659
-4.820400 -12.916800 8.573421
-4.773600 -12.916800 8.520854
-4.726800 -12.916800 8.509398
-4.680000 -12.916800 8.495420
-4.633200 -12.916800 8.493049
-4.586400 -12.916800 8.489959
-4.539600 -12.916800 8.471779
-4.492800 -12.916800 8.470270
-4.446000 -12.916800 8.465768
-4.399200 -12.916800 8.462153
-4.352400 -12.916800 8.449743
-4.305600 -12.916800 8.441205
-4.258800 -12.916800 8.426965
-4.212000 -12.916800 8.426965
-4.165200 -12.916800 8.410198
-4.118400 -12.916800 8.403741
-4.071600 -12.916800 8.390281
-4.024800 -12.916800 8.393380
-3.978000 -12.916800 8.393380
-3.931200 -12.916800 8.393380
-3.884400 -12.916800 8.387633
-3.837600 -12.916800 8.384585
-3.790800 -12.916800 8.376560
-3.744000 -12.916800 8.377415
-3.697200 -12.916800 8.372340
-3.650400 -12.916800 8.377415
-3.603600 -12.916800 8.372340
-3.556800 -12.916800 8.372340
-3.510000 -12.916800 8.339202
-3.463200 -12.916800 8.358300
-3.416400 -12.916800 8.341125
-3.369600 -12.916800 8.354795
-3.322800 -12.916800 8.331667
-3.276000 -12.916800 8.330693
-3.229200 -12.916800 8.330204
-3.182400 -12.916800 8.330204
-3.135600 -12.916800 8.313954
-3.088800 -12.916800 8.302511
-3.042000 -12.916800 8.283198
-2.995200 -12.916800 8.283198
-2.948400 -12.916800 8.271600
-2.901600 -12.916800 8.272766
-2.854800 -12.916800 8.276419
-2.808000 -12.916800 8.276419
-2.761200 -12.916800 8.261320
-2.714400 -12.916800 8.271600
-2.667600 -12.916800 8.271600
-2.620800 -12.916800 8.261320
-2.574000 -12.916800 8.274375
-2.527200 -12.916800 8.272191
-2.480400 -12.916800 8.274375
-2.433600 -12.916800 8.272712
-2.386800 -12.916800 8.272712
-2.340000 -12.916800 8.272712
-2.293200 -12.916800 8.275877
-2.246400 -12.916800 8.279482
-2.199600 -12.916800 8.287461
-2.152800 -12.916800 8.287461
-2.106000 -12.916800 8.287461
-2.059200 -12.916800 8.293221
-2.012400 -12.916800 8.294485
-1.965600 -12.916800 8.299191
-1.918800 -12.916800 8.288771
-1.872000 -12.916800 8.279631
-1.825200 -12.916800 8.279631
-1.778400 -12.916800 8.291077
-1.731600 -12.916800 8.304112
-1.684800 -12.916800 8.319171
-1.638000 -12.916800 8.299850
-1.591200 -12.916800 8.322806
-1.544400 -12.916800 8.330664
-1.497600 -12.916800 8.330664
-1.450800 -12.916800 8.330498
-1.404000 -12.916800 8.330918
-1.357200 -12.916800 8.320258
-1.310400 -12.916800 8.334556
-1.263600 -12.916800 8.330918
-1.216800 -12.916800 8.366346
-1.170000 -12.916800 8.378832
-1.123200 -12.916800 8.395573
-1.076400 -12.916800 8.402243
-1.029600 -12.916800 8.403424
-0.982800 -12.916800 8.402243
-0.936000 -12.916800 8.402243
-0.889200 -12.916800 8.394653
-0.842400 -12.916800 8.393691
-0.795600 -12.916800 8.393045
-0.748800 -12.916800 8.387039
-0.702000 -12.916800 8.404566
-0.655200 -12.916800 8.411238
-0.608400 -12.916800 8.411238
-0.561600 -12.916800 8.433200
-0.514800 -12.916800 8.433697
-0.468000 -12.916800 8.447653
-0.421200 -12.916800 8.458290
-0.374400 -12.916800 8.463305
-0.327600 -12.916800 8.463305
-0.280800 -12.916800 8.461595
-0.234000 -12.916800 8.461595
-0.187200 -12.916800 8.486547
-0.140400 -12.916800 8.491976
-0.093600 -12.916800 8.499574
-0.046800 -12.916800 8.501238
0.000000 -12.916800 8.514199
0.046800 -12.916800 8.522749
0.093600 -12.916800 8.523040
0.140400 -12.916800 8.523216
0.187200 -12.916800 8.534849
0.234000 -12.916800 8.534923
0.280800 -12.916800 8.547272
0.327600 -12.916800 8.541072
0.374400 -12.916800 8.565744
0.421200 -12.916800 8.609775
0.468000 -12.916800 8.607782
0.514800 -12.916800 8.604461
0.561600 -12.916800 8.602259
0.608400 -12.916800 8.613693
0.655200 -12.916800 8.651252
0.702000 -12.916800 8.642530
0.748800 -12.916800 8.638157
0.795600 -12.916800 8.642530
0.842400 -12.916800 8.655022
0.889200 -12.916800 8.658259
0.936000 -12.916800 8.660225
0.982800 -12.916800 8.678997
1.029600 -12.916800 8.705184
1.076400 -12.916800 8.715025
1.123200 -12.916800 8.731768
1.170000 -12.916800 8.729688
1.216800 -12.916800 8.748687
1.263600 -12.916800 8.750127
1.310400 -12.916800 8.751044
1.357200 -12.916800 8.758341
1.404000 -12.916800 8.772407
1.450800 -12.916800 8.790360
1.497600 -12.916800 8.815098
1.544400 -12.916800 8.828687
1.591200 -12.916800 8.839611
1.638000 -12.916800 8.840424
1.684800 -12.916800 8.840424
1.731600 -12.916800 8.855562
1.778400 -12.916800 8.895829
1.825200 -12.916800 8.916912
1.872000 -12.916800 8.931759
1.918800 -12.916800 8.942002
1.965600 -12.916800 8.942002
2.012400 -12.916800 8.945797
2.059200 -12.916800 8.965096
2.106000 -12.916800 9.000842
2.152800 -12.916800 9.005483
2.199600 -12.916800 9.034562
2.246400 -12.916800 9.069623
2.293200 -12.916800 9.083590
2.340000 -12.916800 9.109739
2.386800 -12.916800 9.123411
2.433600 -12.916800 9.127953
2.480400 -12.916800 9.144362
2.527200 -12.916800 9.144360
2.574000 -12.916800 9.171878
2.620800 -12.916800 9.183409
2.667600 -12.916800 9.222907
2.714400 -12.916800 9.259800
2.761200 -12.916800 9.284378
2.808000 -12.916800 9.315089
2.854800 -12.916800 9.335224
2.901600 -12.916800 9.364157
2.948400 -12.916800 9.399719
2.995200 -12.916800 9.433792
3.042000 -12.916800 9.444154
3.088800 -12.916800 9.484137
3.135600 -12.916800 9.516575
3.182400 -12.916800 9.560901
3.229200 -12.916800 9.570500
3.276000 -12.916800 9.619835
3.322800 -12.916800 9.659001
3.369600 -12.916800 9.694047
3.416400 -12.916800 9.724253
3.463200 -12.916800 9.771909
3.510000 -12.916800 9.809017
3.556800 -12.916800 9.849892
3.603600 -12.916800 9.877334
3.650400 -12.916800 9.908894
3.697200 -12.916800 9.886090
3.744000 -12.916800 9.946911
3.790800 -12.916800 10.001719
3.837600 -12.916800 10.110497
3.884400 -12.916800 23.207621
3.931200 -12.916800 29.458010
3.978000 -12.916800 29.468105
4.024800 -12.916800 29.475022
4.071600 -12.916800 29.481494
4.118400 -12.916800 29.478476
4.165200 -12.916800 29.477331
4.212000 -12.916800 29.480444
4.258800 -12.916800 29.482390
4.305600 -12.916800 29.482390
13.010400 -12.916800 8.083705
13.057200 -12.916800 8.060290
13.104000 -12.916800 8.045793
13.150800 -12.916800 8.035730
13.197600 -12.916800 8.035730
13.244400 -12.916800 8.027522
13.291200 -12.916800 8.035730
13.338000 -12.916800 8.045793
13.384800 -12.916800 8.075248
13.431600 -12.916800 8.082321
13.478400 -12.916800 8.089712
13.525200 -12.916800 8.089712
13.572000 -12.916800 8.089712
13.618800 -12.916800 8.083255
13.665600 -12.916800 8.082321
13.712400 -12.916800 8.071382
13.759200 -12.916800 8.073861
13.806000 -12.916800 8.073150
13.852800 -12.916800 8.071382
13.899600 -12.916800 8.071382
13.946400 -12.916800 8.072694
13.993200 -12.916800 8.069392
14.040000 -12.916800 8.057624
14.086800 -12.916800 8.056818
14.133600 -12.916800 8.056818
14.180400 -12.916800 8.056818
14.227200 -12.916800 8.084112
14.274000 -12.916800 8.086353
14.320800 -12.916800 8.087153
14.367600 -12.916800 8.093345
14.414400 -12.916800 8.102055
14.461200 -12.916800 8.103147
14.508000 -12.916800 8.111366
14.554800 -12.916800 8.114561
14.601600 -12.916800 8.116474
14.648400 -12.916800 8.115728
14.695200 -12.916800 8.115728
14.742000 -12.916800 8.112397
14.788800 -12.916800 8.089406
14.835600 -12.916800 8.086147
14.882400 -12.916800 8.079390
15.631200 -12.916800 6.823296
15.678000 -12.916800 6.834007
15.724800 -12.916800 6.815213
15.771600 -12.916800 6.816502
15.818400 -12.916800 6.816502
15.865200 -12.916800 6.814041
15.912000 -12.916800 6.808211
15.958800 -12.916800 6.808211
16.005600 -12.916800 6.797329
16.052400 -12.916800 6.807587
16.099200 -12.916800 6.791689
16.146000 -12.916800 6.784737
16.192800 -12.916800 6.783991
16.239600 -12.916800 6.783991
16.286400 -12.916800 6.752556
16.333200 -12.916800 6.741374
16.614000 -12.916800 4.667349
16.660800 -12.916800 4.493440
16.707600 -12.916800 4.041958
16.801200 -12.916800 3.617997
16.848000 -12.916800 3.366264
16.894800 -12.916800 3.219844
16.941600 -12.916800 2.876655
17.035200 -12.916800 2.283236
17.082000 -12.916800 1.914182
17.128800 -12.916800 1.732009
-18.720000 -12.870000 0.000000
-18.673200 -12.870000 0.000000
-18.626400 -12.870000 0.000000
-18.579600 -12.870000 -7.344558
-18.532800 -12.870000 -7.337591
-18.486000 -12.870000 -7.333892
-18.439200 -12.870000 -7.331627
-18.392400 -12.870000 -7.329827
-18.345600 -12.870000 -7.320623
-18.298800 -12.870000 -7.300610
-18.252000 -12.870000 -7.296353
-18.205200 -12.870000 -7.296353
-18.158400 -12.870000 -7.276294
-18.111600 -12.870000 -7.269921
-18.064800 -12.870000 -7.260848
-18.018000 -12.870000 -7.246437
-17.971200 -12.870000 -7.240071
-17.924400 -12.870000 -7.237369
-17.877600 -12.870000 -7.221746
-17.830800 -12.870000 -7.221746
-17.784000 -12.870000 -7.221772
-17.737200 -12.870000 -7.208242
-17.690400 -12.870000 -7.208242
-17.643600 -12.870000 -7.190076
-17.596800 -12.870000 -7.173892
-17.550000 -12.870000 -7.139694
-17.503200 -12.870000 -7.093399
-17.456400 -12.870000 -7.055887
-17.409600 -12.870000 -6.952086
-15.865200 -12.870000 6.897199
-15.818400 -12.870000 6.900535
-15.771600 -12.870000 6.901015
-15.724800 -12.870000 6.920939
-15.678000 -12.870000 6.945825
-15.631200 -12.870000 6.961492
-15.584400 -12.870000 6.980483
-15.537600 -12.870000 6.999959
-15.490800 -12.870000 7.008766
-15.444000 -12.870000 7.017571
-15.397200 -12.870000 7.028031
-15.350400 -12.870000 7.038051
-15.303600 -12.870000 7.042213
-15.256800 -12.870000 7.044454
-15.210000 -12.870000 7.043328
-15.163200 -12.870000 7.044454
-15.116400 -12.870000 7.047028
-15.069600 -12.870000 7.047028
-15.022800 -12.870000 7.053225
-14.976000 -12.870000 7.059683
-14.929200 -12.870000 7.060808
-14.882400 -12.870000 7.061582
-14.835600 -12.870000 7.061085
-14.788800 -12.870000 7.061085
-14.742000 -12.870000 7.061582
-14.695200 -12.870000 7.063417
-14.648400 -12.870000 7.065129
-14.601600 -12.870000 7.077899
-14.554800 -12.870000 7.078604
-14.508000 -12.870000 7.078604
-14.461200 -12.870000 7.081775
-14.414400 -12.870000 7.083539
-14.367600 -12.870000 7.082455
-14.320800 -12.870000 7.077535
-14.274000 -12.870000 7.077535
-14.227200 -12.870000 7.084712
-14.180400 -12.870000 7.088021
-14.133600 -12.870000 7.088031
-14.086800 -12.870000 7.095677
-14.040000 -12.870000 7.113596
-13.993200 -12.870000 7.148799
-13.946400 -12.870000 7.164875
-13.899600 -12.870000 7.261787
-7.768800 -12.870000 10.096179
-7.722000 -12.870000 9.761470
-7.675200 -12.870000 9.742952
-7.628400 -12.870000 9.727547
-7.581600 -12.870000 9.744285
-7.534800 -12.870000 9.754273
-7.488000 -12.870000 9.756098
-7.441200 -12.870000 9.741573
-7.394400 -12.870000 9.702134
-7.347600 -12.870000 9.663966
-7.300800 -12.870000 9.629843
-7.254000 -12.870000 9.610083
-7.207200 -12.870000 9.576848
-7.160400 -12.870000 9.507103
-7.113600 -12.870000 9.467618
-7.066800 -12.870000 9.445740
-7.020000 -12.870000 9.423861
-6.973200 -12.870000 9.370495
-6.926400 -12.870000 9.342852
-6.879600 -12.870000 9.306306
-6.832800 -12.870000 9.278174
-6.786000 -12.870000 9.215630
-6.739200 -12.870000 9.212848
-6.692400 -12.870000 9.209971
-6.645600 -12.870000 9.162469
-6.598800 -12.870000 9.147293
-6.552000 -12.870000 9.128756
-6.505200 -12.870000 9.106096
-6.458400 -12.870000 9.085040
-6.411600 -12.870000 9.058990
-6.364800 -12.870000 9.031007
-6.318000 -12.870000 9.004373
-6.271200 -12.870000 8.966193
-6.224400 -12.870000 8.942099
-6.177600 -12.870000 8.929555
-6.130800 -12.870000 8.933543
-6.084000 -12.870000 8.924946
-6.037200 -12.870000 8.899052
-5.990400 -12.870000 8.896507
-5.943600 -12.870000 8.888160
-5.896800 -12.870000 8.895542
-5.850000 -12.870000 8.867950
-5.803200 -12.870000 8.807572
-5.756400 -12.870000 8.803870
-5.709600 -12.870000 8.788389
-5.662800 -12.870000 8.765564
-5.616000 -12.870000 8.746246
-5.569200 -12.870000 8.729661
-5.522400 -12.870000 8.724796
-5.475600 -12.870000 8.715226
-5.428800 -12.870000 8.684331
-5.382000 -12.870000 8.675121
-5.335200 -12.870000 8.650609
-5.288400 -12.870000 8.631372
-5.241600 -12.870000 8.629248
-5.194800 -12.870000 8.623816
-5.148000 -12.870000 8.619268
-5.101200 -12.870000 8.617139
-5.054400 -12.870000 8.605612
-5.007600 -12.870000 8.593575
-4.960800 -12.870000 8.574918
-4.914000 -12.870000 8.545650
-4.867200 -12.870000 8.545650
-4.820400 -12.870000 8.537375
-4.773600 -12.870000 8.518216
-4.726800 -12.870000 8.497266
-4.680000 -12.870000 8.495420
-4.633200 -12.870000 8.493049
-4.586400 -12.870000 8.489959
-4.539600 -12.870000 8.471779
-4.492800 -12.870000 8.464203
-4.446000 -12.870000 8.459603
-4.399200 -12.870000 8.452004
-4.352400 -12.870000 8.441783
-4.305600 -12.870000 8.426965
-4.258800 -12.870000 8.403476
-4.212000 -12.870000 8.403476
-4.165200 -12.870000 8.399875
-4.118400 -12.870000 8.381673
-4.071600 -12.870000 8.380786
-4.024800 -12.870000 8.384585
-3.978000 -12.870000 8.381885
-3.931200 -12.870000 8.384585
-3.884400 -12.870000 8.374628
-3.837600 -12.870000 8.362772
-3.790800 -12.870000 8.347280
-3.744000 -12.870000 8.352709
-3.697200 -12.870000 8.347068
-3.650400 -12.870000 8.349218
-3.603600 -12.870000 8.344759
-3.556800 -12.870000 8.308844
-3.510000 -12.870000 8.302914
-3.463200 -12.870000 8.317891
-3.416400 -12.870000 8.313954
-3.369600 -12.870000 8.317891
-3.322800 -12.870000 8.325688
-3.276000 -12.870000 8.325688
-3.229200 -12.870000 8.329457
-3.182400 -12.870000 8.325688
-3.135600 -12.870000 8.313954
-3.088800 -12.870000 8.300808
-3.042000 -12.870000 8.283198
-2.995200 -12.870000 8.264793
-2.948400 -12.870000 8.264793
-2.901600 -12.870000 8.264793
-2.854800 -12.870000 8.264793
-2.808000 -12.870000 8.257479
-2.761200 -12.870000 8.249260
-2.714400 -12.870000 8.252008
-2.667600 -12.870000 8.249945
-2.620800 -12.870000 8.248088
-2.574000 -12.870000 8.249945
-2.527200 -12.870000 8.253683
-2.480400 -12.870000 8.253768
-2.433600 -12.870000 8.253768
-2.386800 -12.870000 8.256791
-2.340000 -12.870000 8.256791
-2.293200 -12.870000 8.270470
-2.246400 -12.870000 8.270470
-2.199600 -12.870000 8.275877
-2.152800 -12.870000 8.272712
-2.106000 -12.870000 8.273549
-2.059200 -12.870000 8.273549
-2.012400 -12.870000 8.278399
-1.965600 -12.870000 8.275730
-1.918800 -12.870000 8.270236
-1.872000 -12.870000 8.268327
-1.825200 -12.870000 8.268327
-1.778400 -12.870000 8.269401
-1.731600 -12.870000 8.279631
-1.684800 -12.870000 8.279631
-1.638000 -12.870000 8.279631
-1.591200 -12.870000 8.282518
-1.544400 -12.870000 8.304112
-1.497600 -12.870000 8.313750
-1.450800 -12.870000 8.307688
-1.404000 -12.870000 8.313750
-1.357200 -12.870000 8.320086
-1.310400 -12.870000 8.330498
-1.263600 -12.870000 8.330498
-1.216800 -12.870000 8.334556
-1.170000 -12.870000 8.366346
-1.123200 -12.870000 8.390119
-1.076400 -12.870000 8.398082
-1.029600 -12.870000 8.398563
-0.982800 -12.870000 8.398082
-0.936000 -12.870000 8.395573
-0.889200 -12.870000 8.390119
-0.842400 -12.870000 8.385530
-0.795600 -12.870000 8.383399
-0.748800 -12.870000 8.378009
-0.702000 -12.870000 8.387039
-0.655200 -12.870000 8.410856
-0.608400 -12.870000 8.415895
-0.561600 -12.870000 8.433697
-0.514800 -12.870000 8.437866
-0.468000 -12.870000 8.451549
-0.421200 -12.870000 8.460994
-0.374400 -12.870000 8.463305
-0.327600 -12.870000 8.463305
-0.280800 -12.870000 8.461595
-0.234000 -12.870000 8.461595
-0.187200 -12.870000 8.463305
-0.140400 -12.870000 8.464115
-0.093600 -12.870000 8.486547
-0.046800 -12.870000 8.486547
0.000000 -12.870000 8.499574
0.046800 -12.870000 8.507908
0.093600 -12.870000 8.514152
0.140400 -12.870000 8.518064
0.187200 -12.870000 8.519560
0.234000 -12.870000 8.523040
0.280800 -12.870000 8.528698
0.327600 -12.870000 8.528676
0.374400 -12.870000 8.550390
0.421200 -12.870000 8.565744
0.468000 -12.870000 8.564873
0.514800 -12.870000 8.565885
0.561600 -12.870000 8.580765
0.608400 -12.870000 8.585216
0.655200 -12.870000 8.618642
0.702000 -12.870000 8.608972
0.748800 -12.870000 8.608972
0.795600 -12.870000 8.639378
0.842400 -12.870000 8.653703
0.889200 -12.870000 8.655022
0.936000 -12.870000 8.653905
0.982800 -12.870000 8.662139
1.029600 -12.870000 8.705847
1.076400 -12.870000 8.714873
1.123200 -12.870000 8.721083
1.170000 -12.870000 8.719027
1.216800 -12.870000 8.748687
1.263600 -12.870000 8.762645
1.310400 -12.870000 8.769576
1.357200 -12.870000 8.774433
1.404000 -12.870000 8.789152
1.450800 -12.870000 8.790360
1.497600 -12.870000 8.801138
1.544400 -12.870000 8.815098
1.591200 -12.870000 8.830017
1.638000 -12.870000 8.830017
1.684800 -12.870000 8.834301
1.731600 -12.870000 8.855562
1.778400 -12.870000 8.879320
1.825200 -12.870000 8.896927
1.872000 -12.870000 8.920936
1.918800 -12.870000 8.928274
1.965600 -12.870000 8.928274
2.012400 -12.870000 8.933892
2.059200 -12.870000 8.945797
2.106000 -12.870000 8.967660
2.152800 -12.870000 8.983530
2.199600 -12.870000 9.012314
2.246400 -12.870000 9.059819
2.293200 -12.870000 9.072490
2.340000 -12.870000 9.094390
2.386800 -12.870000 9.109739
2.433600 -12.870000 9.127953
2.480400 -12.870000 9.146061
2.527200 -12.870000 9.144261
2.574000 -12.870000 9.163385
2.620800 -12.870000 9.177490
2.667600 -12.870000 9.213784
2.714400 -12.870000 9.256135
2.761200 -12.870000 9.280129
2.808000 -12.870000 9.299921
2.854800 -12.870000 9.331271
2.901600 -12.870000 9.356889
2.948400 -12.870000 9.394981
2.995200 -12.870000 9.425084
3.042000 -12.870000 9.441123
3.088800 -12.870000 9.473763
3.135600 -12.870000 9.502856
3.182400 -12.870000 9.552448
3.229200 -12.870000 9.564892
3.276000 -12.870000 9.607781
3.322800 -12.870000 9.650493
3.369600 -12.870000 9.684330
3.416400 -12.870000 9.724253
3.463200 -12.870000 9.761505
3.510000 -12.870000 9.790295
3.556800 -12.870000 9.849892
3.603600 -12.870000 9.877334
3.650400 -12.870000 9.932630
3.697200 -12.870000 9.908894
3.744000 -12.870000 9.970421
3.790800 -12.870000 10.001719
3.837600 -12.870000 10.110497
3.884400 -12.870000 23.207621
3.931200 -12.870000 29.454554
3.978000 -12.870000 29.468105
4.024800 -12.870000 29.475619
4.071600 -12.870000 29.482620
4.118400 -12.870000 29.482390
4.165200 -12.870000 29.482390
4.212000 -12.870000 29.484555
4.258800 -12.870000 29.486162
4.305600 -12.870000 29.486162
13.150800 -12.870000 8.057471
13.197600 -12.870000 8.059363
13.244400 -12.870000 8.045793
13.291200 -12.870000 8.057471
13.338000 -12.870000 8.069152
13.384800 -12.870000 8.075248
13.431600 -12.870000 8.075248
13.478400 -12.870000 8.075248
13.525200 -12.870000 8.075248
13.572000 -12.870000 8.071679
13.618800 -12.870000 8.071679
13.665600 -12.870000 8.071382
13.712400 -12.870000 8.070672
13.759200 -12.870000 8.073150
13.806000 -12.870000 8.082683
13.852800 -12.870000 8.077405
13.899600 -12.870000 8.083157
13.946400 -12.870000 8.088002
13.993200 -12.870000 8.082683
14.040000 -12.870000 8.082683
14.086800 -12.870000 8.084112
14.133600 -12.870000 8.077405
14.180400 -12.870000 8.068238
14.227200 -12.870000 8.084112
14.274000 -12.870000 8.086353
14.320800 -12.870000 8.087153
14.367600 -12.870000 8.093345
14.414400 -12.870000 8.102417
14.461200 -12.870000 8.111366
14.508000 -12.870000 8.116474
14.554800 -12.870000 8.125673
14.601600 -12.870000 8.125673
14.648400 -12.870000 8.125673
14.695200 -12.870000 8.121277
14.742000 -12.870000 8.117453
14.788800 -12.870000 8.109488
14.835600 -12.870000 8.088503
14.882400 -12.870000 8.085297
14.929200 -12.870000 8.070840
15.678000 -12.870000 6.854975
15.724800 -12.870000 6.834051
15.771600 -12.870000 6.832512
15.818400 -12.870000 6.832512
15.865200 -12.870000 6.817440
15.912000 -12.870000 6.817314
15.958800 -12.870000 6.817314
16.005600 -12.870000 6.814041
16.052400 -12.870000 6.814441
16.099200 -12.870000 6.796257
16.146000 -12.870000 6.791689
16.192800 -12.870000 6.791689
16.239600 -12.870000 6.791689
16.286400 -12.870000 6.777147
16.333200 -12.870000 6.776774
16.754400 -12.870000 4.016417
16.801200 -12.870000 3.801087
16.848000 -12.870000 3.542026
16.894800 -12.870000 3.275708
17.035200 -12.870000 2.500403
17.082000 -12.870000 2.172659
-18.720000 -12.823200 0.000000
-18.673200 -12.823200 0.000000
-18.626400 -12.823200 0.000000
-18.579600 -12.823200 -7.333892
-18.532800 -12.823200 -7.329827
-18.486000 -12.823200 -7.310225
-18.439200 -12.823200 -7.310225
-18.392400 -12.823200 -7.310225
-18.345600 -12.823200 -7.307595
-18.298800 -12.823200 -7.307595
-18.252000 -12.823200 -7.307595
-18.205200 -12.823200 -7.314775
-18.158400 -12.823200 -7.307595
-18.111600 -12.823200 -7.286459
-18.064800 -12.823200 -7.270470
-18.018000 -12.823200 -7.260848
-17.971200 -12.823200 -7.260106
-17.924400 -12.823200 -7.246032
-17.877600 -12.823200 -7.240071
-17.830800 -12.823200 -7.238777
-17.784000 -12.823200 -7.238777
-17.737200 -12.823200 -7.221772
-17.690400 -12.823200 -7.221772
-17.643600 -12.823200 -7.199611
-17.596800 -12.823200 -7.178335
-17.550000 -12.823200 -7.125974
-17.503200 -12.823200 -7.093399
-17.456400 -12.823200 -7.055887
-17.409600 -12.823200 -6.956676
-17.082000 -12.823200 -5.691446
-17.035200 -12.823200 -5.623158
-15.912000 -12.823200 6.888249
-15.865200 -12.823200 6.906988
-15.818400 -12.823200 6.912634
-15.771600 -12.823200 6.923883
-15.724800 -12.823200 6.935077
-15.678000 -12.823200 6.958787
-15.631200 -12.823200 6.969025
-15.584400 -12.823200 6.998483
-15.537600 -12.823200 7.012360
-15.490800 -12.823200 7.017720
-15.444000 -12.823200 7.028031
-15.397200 -12.823200 7.039000
-15.350400 -12.823200 7.046650
-15.303600 -12.823200 7.049021
-15.256800 -12.823200 7.051770
-15.210000 -12.823200 7.046650
-15.163200 -12.823200 7.055571
-15.116400 -12.823200 7.059847
-15.069600 -12.823200 7.060808
-15.022800 -12.823200 7.061423
-14.976000 -12.823200 7.065776
-14.929200 -12.823200 7.065776
-14.882400 -12.823200 7.070289
-14.835600 -12.823200 7.070289
-14.788800 -12.823200 7.070289
-14.742000 -12.823200 7.074346
-14.695200 -12.823200 7.076251
-14.648400 -12.823200 7.078983
-14.601600 -12.823200 7.083539
-14.554800 -12.823200 7.083539
-14.508000 -12.823200 7.083539
-14.461200 -12.823200 7.083770
-14.414400 -12.823200 7.083890
-14.367600 -12.823200 7.083539
-14.320800 -12.823200 7.078604
-14.274000 -12.823200 7.081455
-14.227200 -12.823200 7.086626
-14.180400 -12.823200 7.090416
-14.133600 -12.823200 7.100384
-14.086800 -12.823200 7.113596
-14.040000 -12.823200 7.127594
-13.993200 -12.823200 7.164875
-13.946400 -12.823200 7.261787
-7.768800 -12.823200 10.105317
-7.722000 -12.823200 9.899236
-7.675200 -12.823200 9.761470
-7.628400 -12.823200 9.744285
-7.581600 -12.823200 9.758263
-7.534800 -12.823200 9.758263
-7.488000 -12.823200 9.761470
-7.441200 -12.823200 9.727547
-7.394400 -12.823200 9.672830
-7.347600 -12.823200 9.650035
-7.300800 -12.823200 9.610083
-7.254000 -12.823200 9.578347
-7.207200 -12.823200 9.540800
-7.160400 -12.823200 9.494523
-7.113600 -12.823200 9.445740
-7.066800 -12.823200 9.409939
-7.020000 -12.823200 9.370495
-6.973200 -12.823200 9.347587
-6.926400 -12.823200 9.318797
-6.879600 -12.823200 9.289519
-6.832800 -12.823200 9.249420
-6.786000 -12.823200 9.215630
-6.739200 -12.823200 9.209971
-6.692400 -12.823200 9.192633
-6.645600 -12.823200 9.147293
-6.598800 -12.823200 9.139382
-6.552000 -12.823200 9.109955
-6.505200 -12.823200 9.105118
-6.458400 -12.823200 9.076307
-6.411600 -12.823200 9.058350
-6.364800 -12.823200 9.019656
-6.318000 -12.823200 9.005737
-6.271200 -12.823200 8.975673
-6.224400 -12.823200 8.944079
-6.177600 -12.823200 8.938888
-6.130800 -12.823200 8.942099
-6.084000 -12.823200 8.929555
-6.037200 -12.823200 8.899964
-5.990400 -12.823200 8.899052
-5.943600 -12.823200 8.895542
-5.896800 -12.823200 8.895542
-5.850000 -12.823200 8.867950
-5.803200 -12.823200 8.791714
-5.756400 -12.823200 8.771795
-5.709600 -12.823200 8.760659
-5.662800 -12.823200 8.752615
-5.616000 -12.823200 8.739854
-5.569200 -12.823200 8.726243
-5.522400 -12.823200 8.724407
-5.475600 -12.823200 8.712686
-5.428800 -12.823200 8.675306
-5.382000 -12.823200 8.652676
-5.335200 -12.823200 8.631372
-5.288400 -12.823200 8.623325
-5.241600 -12.823200 8.621141
-5.194800 -12.823200 8.617139
-5.148000 -12.823200 8.605433
-5.101200 -12.823200 8.605612
-5.054400 -12.823200 8.605433
-5.007600 -12.823200 8.593575
-4.960800 -12.823200 8.574918
-4.914000 -12.823200 8.537375
-4.867200 -12.823200 8.537375
-4.820400 -12.823200 8.536763
-4.773600 -12.823200 8.497266
-4.726800 -12.823200 8.493833
-4.680000 -12.823200 8.493833
-4.633200 -12.823200 8.489959
-4.586400 -12.823200 8.473105
-4.539600 -12.823200 8.462699
-4.492800 -12.823200 8.457564
-4.446000 -12.823200 8.449743
-4.399200 -12.823200 8.441783
-4.352400 -12.823200 8.433505
-4.305600 -12.823200 8.403476
-4.258800 -12.823200 8.380251
-4.212000 -12.823200 8.380786
-4.165200 -12.823200 8.361946
-4.118400 -12.823200 8.344905
-4.071600 -12.823200 8.327412
-4.024800 -12.823200 8.368515
-3.978000 -12.823200 8.359481
-3.931200 -12.823200 8.374628
-3.884400 -12.823200 8.347280
-3.837600 -12.823200 8.347280
-3.790800 -12.823200 8.328041
-3.744000 -12.823200 8.344759
-3.697200 -12.823200 8.328041
-3.650400 -12.823200 8.339202
-3.603600 -12.823200 8.320205
-3.556800 -12.823200 8.297687
-3.510000 -12.823200 8.297687
-3.463200 -12.823200 8.302914
-3.416400 -12.823200 8.302914
-3.369600 -12.823200 8.313006
-3.322800 -12.823200 8.313006
-3.276000 -12.823200 8.313954
-3.229200 -12.823200 8.317891
-3.182400 -12.823200 8.313954
-3.135600 -12.823200 8.302511
-3.088800 -12.823200 8.296962
-3.042000 -12.823200 8.283198
-2.995200 -12.823200 8.272766
-2.948400 -12.823200 8.262354
-2.901600 -12.823200 8.261039
-2.854800 -12.823200 8.250568
-2.808000 -12.823200 8.249260
-2.761200 -12.823200 8.244005
-2.714400 -12.823200 8.245628
-2.667600 -12.823200 8.245560
-2.620800 -12.823200 8.245560
-2.574000 -12.823200 8.245560
-2.527200 -12.823200 8.245628
-2.480400 -12.823200 8.245628
-2.433600 -12.823200 8.246426
-2.386800 -12.823200 8.238494
-2.340000 -12.823200 8.237516
-2.293200 -12.823200 8.241542
-2.246400 -12.823200 8.241542
-2.199600 -12.823200 8.250599
-2.152800 -12.823200 8.248893
-2.106000 -12.823200 8.255931
-2.059200 -12.823200 8.259639
-2.012400 -12.823200 8.275730
-1.965600 -12.823200 8.259639
-1.918800 -12.823200 8.258536
-1.872000 -12.823200 8.251410
-1.825200 -12.823200 8.252636
-1.778400 -12.823200 8.251410
-1.731600 -12.823200 8.266900
-1.684800 -12.823200 8.269401
-1.638000 -12.823200 8.271707
-1.591200 -12.823200 8.272547
-1.544400 -12.823200 8.280585
-1.497600 -12.823200 8.281716
-1.450800 -12.823200 8.281716
-1.404000 -12.823200 8.309366
-1.357200 -12.823200 8.313750
-1.310400 -12.823200 8.321510
-1.263600 -12.823200 8.327666
-1.216800 -12.823200 8.330498
-1.170000 -12.823200 8.334556
-1.123200 -12.823200 8.381031
-1.076400 -12.823200 8.381031
-1.029600 -12.823200 8.394933
-0.982800 -12.823200 8.393691
-0.936000 -12.823200 8.393691
-0.889200 -12.823200 8.383399
-0.842400 -12.823200 8.383399
-0.795600 -12.823200 8.374908
-0.748800 -12.823200 8.372340
-0.702000 -12.823200 8.374908
-0.655200 -12.823200 8.403330
-0.608400 -12.823200 8.410856
-0.561600 -12.823200 8.428331
-0.514800 -12.823200 8.436742
-0.468000 -12.823200 8.447653
-0.421200 -12.823200 8.460994
-0.374400 -12.823200 8.463305
-0.327600 -12.823200 8.461595
-0.280800 -12.823200 8.460994
-0.234000 -12.823200 8.460994
-0.187200 -12.823200 8.459679
-0.140400 -12.823200 8.444664
-0.093600 -12.823200 8.444664
-0.046800 -12.823200 8.444664
0.000000 -12.823200 8.459679
0.046800 -12.823200 8.492935
0.093600 -12.823200 8.499574
0.140400 -12.823200 8.506469
0.187200 -12.823200 8.514291
0.234000 -12.823200 8.518064
0.280800 -12.823200 8.522749
0.327600 -12.823200 8.528676
0.374400 -12.823200 8.551182
0.421200 -12.823200 8.562831
0.468000 -12.823200 8.564873
0.514800 -12.823200 8.565885
0.561600 -12.823200 8.585216
0.608400 -12.823200 8.587701
0.655200 -12.823200 8.613693
0.702000 -12.823200 8.609342
0.748800 -12.823200 8.609342
0.795600 -12.823200 8.628409
0.842400 -12.823200 8.652310
0.889200 -12.823200 8.653703
0.936000 -12.823200 8.653676
0.982800 -12.823200 8.660225
1.029600 -12.823200 8.705184
1.076400 -12.823200 8.712291
1.123200 -12.823200 8.718023
1.170000 -12.823200 8.717939
1.216800 -12.823200 8.722183
1.263600 -12.823200 8.731768
1.310400 -12.823200 8.748687
1.357200 -12.823200 8.769576
1.404000 -12.823200 8.788115
1.450800 -12.823200 8.790360
1.497600 -12.823200 8.800629
1.544400 -12.823200 8.815098
1.591200 -12.823200 8.830084
1.638000 -12.823200 8.834301
1.684800 -12.823200 8.850090
1.731600 -12.823200 8.855032
1.778400 -12.823200 8.879320
1.825200 -12.823200 8.891060
1.872000 -12.823200 8.895829
1.918800 -12.823200 8.911231
1.965600 -12.823200 8.917529
2.012400 -12.823200 8.928274
2.059200 -12.823200 8.940361
2.106000 -12.823200 8.958611
2.152800 -12.823200 8.967660
2.199600 -12.823200 9.005483
2.246400 -12.823200 9.041455
2.293200 -12.823200 9.072490
2.340000 -12.823200 9.092062
2.386800 -12.823200 9.100685
2.433600 -12.823200 9.125658
2.480400 -12.823200 9.144261
2.527200 -12.823200 9.144261
2.574000 -12.823200 9.163385
2.620800 -12.823200 9.181504
2.667600 -12.823200 9.207782
2.714400 -12.823200 9.259800
2.761200 -12.823200 9.281122
2.808000 -12.823200 9.299921
2.854800 -12.823200 9.331271
2.901600 -12.823200 9.356889
2.948400 -12.823200 9.381426
2.995200 -12.823200 9.411822
3.042000 -12.823200 9.433792
3.088800 -12.823200 9.461444
3.135600 -12.823200 9.489483
3.182400 -12.823200 9.531607
3.229200 -12.823200 9.560901
3.276000 -12.823200 9.578518
3.322800 -12.823200 9.635555
3.369600 -12.823200 9.671825
3.416400 -12.823200 9.694047
3.463200 -12.823200 9.739120
3.510000 -12.823200 9.761505
3.556800 -12.823200 9.825983
3.603600 -12.823200 9.855260
3.650400 -12.823200 9.904223
3.697200 -12.823200 9.886090
3.744000 -12.823200 9.908894
3.790800 -12.823200 9.995475
3.837600 -12.823200 10.195750
3.884400 -12.823200 23.205407
3.931200 -12.823200 23.277349
3.978000 -12.823200 29.473845
4.024800 -12.823200 29.481494
4.071600 -12.823200 29.485745
4.118400 -12.823200 29.485745
4.165200 -12.823200 29.485745
4.212000 -12.823200 29.486226
4.258800 -12.823200 29.490707
4.305600 -12.823200 29.486626
13.104000 -12.823200 8.086565
13.150800 -12.823200 8.081970
13.197600 -12.823200 8.083705
13.244400 -12.823200 8.081970
13.291200 -12.823200 8.083705
13.338000 -12.823200 8.084606
13.431600 -12.823200 8.075248
13.478400 -12.823200 8.075248
13.525200 -12.823200 8.074096
13.572000 -12.823200 8.071270
13.618800 -12.823200 8.071679
13.665600 -12.823200 8.071382
13.712400 -12.823200 8.071382
13.759200 -12.823200 8.078969
13.806000 -12.823200 8.082683
13.852800 -12.823200 8.082683
13.899600 -12.823200 8.083157
13.946400 -12.823200 8.082683
13.993200 -12.823200 8.077405
14.040000 -12.823200 8.073150
14.086800 -12.823200 8.083157
14.133600 -12.823200 8.077405
14.180400 -12.823200 8.068238
14.227200 -12.823200 8.086353
14.274000 -12.823200 8.087153
14.320800 -12.823200 8.096104
14.367600 -12.823200 8.100141
14.414400 -12.823200 8.103147
14.461200 -12.823200 8.111366
14.508000 -12.823200 8.115105
14.554800 -12.823200 8.124540
14.601600 -12.823200 8.124540
14.648400 -12.823200 8.125673
14.695200 -12.823200 8.123583
14.742000 -12.823200 8.122248
14.788800 -12.823200 8.120083
14.835600 -12.823200 8.115728
14.882400 -12.823200 8.092751
14.929200 -12.823200 8.085297
14.976000 -12.823200 8.069223
15.678000 -12.823200 6.856256
15.724800 -12.823200 6.856256
15.771600 -12.823200 6.834270
15.818400 -12.823200 6.834007
15.865200 -12.823200 6.832512
15.912000 -12.823200 6.832512
15.958800 -12.823200 6.834270
16.005600 -12.823200 6.832512
16.052400 -12.823200 6.832512
16.099200 -12.823200 6.797329
16.146000 -12.823200 6.797143
16.192800 -12.823200 6.797143
16.239600 -12.823200 6.795036
16.286400 -12.823200 6.785379
16.333200 -12.823200 6.787075
16.380000 -12.823200 6.763738
16.707600 -12.823200 4.521822
16.754400 -12.823200 4.211733
16.801200 -12.823200 3.852705
16.848000 -12.823200 3.662844
17.035200 -12.823200 2.622425
17.082000 -12.823200 2.352360
-18.720000 -12.776400 0.000000
-18.673200 -12.776400 0.000000
-18.626400 -12.776400 0.000000
-18.579600 -12.776400 -7.333892
-18.532800 -12.776400 -7.308048
-18.486000 -12.776400 -7.304542
-18.439200 -12.776400 -7.307595
-18.392400 -12.776400 -7.312444
-18.345600 -12.776400 -7.307595
-18.298800 -12.776400 -7.312444
-18.252000 -12.776400 -7.314775
-18.205200 -12.776400 -7.316278
-18.158400 -12.776400 -7.314775
-18.111600 -12.776400 -7.314775
-18.064800 -12.776400 -7.276324
-18.018000 -12.776400 -7.262953
-17.971200 -12.776400 -7.262953
-17.924400 -12.776400 -7.262953
-17.877600 -12.776400 -7.262953
-17.830800 -12.776400 -7.246437
-17.784000 -12.776400 -7.241955
-17.737200 -12.776400 -7.237369
-17.690400 -12.776400 -7.214601
-17.643600 -12.776400 -7.182841
-17.596800 -12.776400 -7.153102
-17.550000 -12.776400 -7.110238
-17.503200 -12.776400 -7.080818
-17.456400 -12.776400 -7.042473
-17.082000 -12.776400 -5.723171
-16.380000 -12.776400 5.385059
-15.912000 -12.776400 6.901015
-15.865200 -12.776400 6.923883
-15.818400 -12.776400 6.935077
-15.771600 -12.776400 6.946520
-15.724800 -12.776400 6.961398
-15.678000 -12.776400 6.968160
-15.631200 -12.776400 6.998483
-15.584400 -12.776400 7.005311
-15.537600 -12.776400 7.017720
-15.490800 -12.776400 7.025813
-15.444000 -12.776400 7.039000
-15.397200 -12.776400 7.044454
-15.350400 -12.776400 7.050420
-15.303600 -12.776400 7.051770
-15.256800 -12.776400 7.052006
-15.210000 -12.776400 7.050419
-15.163200 -12.776400 7.058526
-15.116400 -12.776400 7.060942
-15.069600 -12.776400 7.060994
-15.022800 -12.776400 7.061582
-14.976000 -12.776400 7.070289
-14.929200 -12.776400 7.070289
-14.882400 -12.776400 7.073995
-14.835600 -12.776400 7.074194
-14.788800 -12.776400 7.074346
-14.742000 -12.776400 7.077540
-14.695200 -12.776400 7.078020
-14.648400 -12.776400 7.083539
-14.601600 -12.776400 7.086450
-14.554800 -12.776400 7.087793
-14.508000 -12.776400 7.086450
-14.461200 -12.776400 7.087793
-14.414400 -12.776400 7.086626
-14.367600 -12.776400 7.086626
-14.320800 -12.776400 7.083633
-14.274000 -12.776400 7.086342
-14.227200 -12.776400 7.090416
-14.180400 -12.776400 7.097120
-14.133600 -12.776400 7.121287
-14.086800 -12.776400 7.127594
-14.040000 -12.776400 7.162347
-13.993200 -12.776400 7.218692
-13.946400 -12.776400 7.299082
-7.768800 -12.776400 10.105317
-7.722000 -12.776400 9.916038
-7.675200 -12.776400 9.857514
-7.628400 -12.776400 9.787087
-7.581600 -12.776400 9.787087
-7.534800 -12.776400 9.761470
-7.488000 -12.776400 9.763531
-7.441200 -12.776400 9.727547
-7.394400 -12.776400 9.680440
-7.347600 -12.776400 9.653283
-7.300800 -12.776400 9.613836
-7.254000 -12.776400 9.596256
-7.207200 -12.776400 9.546214
-7.160400 -12.776400 9.498544
-7.113600 -12.776400 9.421686
-7.066800 -12.776400 9.390394
-7.020000 -12.776400 9.348929
-6.973200 -12.776400 9.342095
-6.926400 -12.776400 9.302857
-6.879600 -12.776400 9.285043
-6.832800 -12.776400 9.246448
-6.786000 -12.776400 9.215355
-6.739200 -12.776400 9.192633
-6.692400 -12.776400 9.153999
-6.645600 -12.776400 9.143021
-6.598800 -12.776400 9.123919
-6.552000 -12.776400 9.099316
-6.505200 -12.776400 9.085040
-6.458400 -12.776400 9.068518
-6.411600 -12.776400 9.058350
-6.364800 -12.776400 9.019656
-6.318000 -12.776400 9.005737
-6.271200 -12.776400 8.975673
-6.224400 -12.776400 8.943134
-6.177600 -12.776400 8.938888
-6.130800 -12.776400 8.942099
-6.084000 -12.776400 8.929555
-6.037200 -12.776400 8.903860
-5.990400 -12.776400 8.899964
-5.943600 -12.776400 8.895542
-5.896800 -12.776400 8.887936
-5.850000 -12.776400 8.819993
-5.803200 -12.776400 8.791714
-5.756400 -12.776400 8.771795
-5.709600 -12.776400 8.754092
-5.662800 -12.776400 8.746246
-5.616000 -12.776400 8.732811
-5.569200 -12.776400 8.723823
-5.522400 -12.776400 8.718874
-5.475600 -12.776400 8.683882
-5.428800 -12.776400 8.662796
-5.382000 -12.776400 8.646934
-5.335200 -12.776400 8.627720
-5.288400 -12.776400 8.623325
-5.241600 -12.776400 8.621141
-5.194800 -12.776400 8.617139
-5.148000 -12.776400 8.615860
-5.101200 -12.776400 8.610189
-5.054400 -12.776400 8.605612
-5.007600 -12.776400 8.593575
-4.960800 -12.776400 8.566814
-4.914000 -12.776400 8.537375
-4.867200 -12.776400 8.536763
-4.820400 -12.776400 8.531861
-4.773600 -12.776400 8.509398
-4.726800 -12.776400 8.494484
-4.680000 -12.776400 8.489959
-4.633200 -12.776400 8.479294
-4.586400 -12.776400 8.465768
-4.539600 -12.776400 8.457564
-4.492800 -12.776400 8.449743
-4.446000 -12.776400 8.440864
-4.399200 -12.776400 8.431913
-4.352400 -12.776400 8.426965
-4.305600 -12.776400 8.402325
-4.258800 -12.776400 8.361946
-4.212000 -12.776400 8.361946
-4.165200 -12.776400 8.318904
-4.118400 -12.776400 8.315579
-4.071600 -12.776400 8.315579
-4.024800 -12.776400 8.317063
-3.978000 -12.776400 8.317063
-3.931200 -12.776400 8.327412
-3.884400 -12.776400 8.326174
-3.837600 -12.776400 8.317724
-3.790800 -12.776400 8.320334
-3.744000 -12.776400 8.325494
-3.697200 -12.776400 8.320205
-3.650400 -12.776400 8.320205
-3.603600 -12.776400 8.288491
-3.556800 -12.776400 8.273229
-3.510000 -12.776400 8.279707
-3.463200 -12.776400 8.277348
-3.416400 -12.776400 8.279707
-3.369600 -12.776400 8.297687
-3.322800 -12.776400 8.297687
-3.276000 -12.776400 8.297687
-3.229200 -12.776400 8.302511
-3.182400 -12.776400 8.296292
-3.135600 -12.776400 8.291212
-3.088800 -12.776400 8.291212
-3.042000 -12.776400 8.272766
-2.995200 -12.776400 8.261039
-2.948400 -12.776400 8.250568
-2.901600 -12.776400 8.250568
-2.854800 -12.776400 8.248088
-2.808000 -12.776400 8.241821
-2.761200 -12.776400 8.239029
-2.714400 -12.776400 8.241821
-2.667600 -12.776400 8.244005
-2.620800 -12.776400 8.241821
-2.574000 -12.776400 8.241821
-2.527200 -12.776400 8.241821
-2.480400 -12.776400 8.245628
-2.433600 -12.776400 8.249666
-2.386800 -12.776400 8.238258
-2.340000 -12.776400 8.236337
-2.293200 -12.776400 8.237516
-2.246400 -12.776400 8.237516
-2.199600 -12.776400 8.241542
-2.152800 -12.776400 8.239081
-2.106000 -12.776400 8.248893
-2.059200 -12.776400 8.252636
-2.012400 -12.776400 8.255931
-1.965600 -12.776400 8.251286
-1.918800 -12.776400 8.251410
-1.872000 -12.776400 8.242587
-1.825200 -12.776400 8.237193
-1.778400 -12.776400 8.233134
-1.731600 -12.776400 8.237193
-1.684800 -12.776400 8.235697
-1.638000 -12.776400 8.258536
-1.591200 -12.776400 8.266152
-1.544400 -12.776400 8.269401
-1.497600 -12.776400 8.272547
-1.450800 -12.776400 8.275763
-1.404000 -12.776400 8.288648
-1.357200 -12.776400 8.310038
-1.310400 -12.776400 8.318514
-1.263600 -12.776400 8.320258
-1.216800 -12.776400 8.328804
-1.170000 -12.776400 8.334556
-1.123200 -12.776400 8.376307
-1.076400 -12.776400 8.366346
-1.029600 -12.776400 8.378832
-0.982800 -12.776400 8.376307
-0.936000 -12.776400 8.376307
-0.889200 -12.776400 8.364092
-0.842400 -12.776400 8.364092
-0.795600 -12.776400 8.359329
-0.748800 -12.776400 8.359329
-0.702000 -12.776400 8.363315
-0.655200 -12.776400 8.374908
-0.608400 -12.776400 8.385164
-0.561600 -12.776400 8.410856
-0.514800 -12.776400 8.431490
-0.468000 -12.776400 8.436742
-0.421200 -12.776400 8.438181
-0.374400 -12.776400 8.447653
-0.327600 -12.776400 8.444664
-0.280800 -12.776400 8.436742
-0.234000 -12.776400 8.430319
-0.187200 -12.776400 8.428659
-0.140400 -12.776400 8.430319
-0.093600 -12.776400 8.430319
-0.046800 -12.776400 8.432255
0.000000 -12.776400 8.434137
0.046800 -12.776400 8.451500
0.093600 -12.776400 8.459679
0.140400 -12.776400 8.461790
0.187200 -12.776400 8.492935
0.234000 -12.776400 8.497974
0.280800 -12.776400 8.514152
0.327600 -12.776400 8.518064
0.374400 -12.776400 8.528676
0.421200 -12.776400 8.551182
0.468000 -12.776400 8.555924
0.514800 -12.776400 8.565744
0.561600 -12.776400 8.571542
0.608400 -12.776400 8.572891
0.655200 -12.776400 8.607782
0.702000 -12.776400 8.608972
0.748800 -12.776400 8.608972
0.795600 -12.776400 8.609342
0.842400 -12.776400 8.642530
0.889200 -12.776400 8.653676
0.936000 -12.776400 8.645418
0.982800 -12.776400 8.653703
1.029600 -12.776400 8.688710
1.076400 -12.776400 8.705184
1.123200 -12.776400 8.714873
1.170000 -12.776400 8.706804
1.216800 -12.776400 8.706804
1.263600 -12.776400 8.720351
1.310400 -12.776400 8.731768
1.357200 -12.776400 8.758341
1.404000 -12.776400 8.772407
1.450800 -12.776400 8.772407
1.497600 -12.776400 8.795820
1.544400 -12.776400 8.804685
1.591200 -12.776400 8.823161
1.638000 -12.776400 8.830084
1.684800 -12.776400 8.840311
1.731600 -12.776400 8.853519
1.778400 -12.776400 8.872809
1.825200 -12.776400 8.884714
1.872000 -12.776400 8.893827
1.918800 -12.776400 8.895829
1.965600 -12.776400 8.911231
2.012400 -12.776400 8.926451
2.059200 -12.776400 8.939769
2.106000 -12.776400 8.945797
2.152800 -12.776400 8.967660
2.199600 -12.776400 9.005824
2.246400 -12.776400 9.041455
2.293200 -12.776400 9.069623
2.340000 -12.776400 9.092062
2.386800 -12.776400 9.099753
2.433600 -12.776400 9.109739
2.480400 -12.776400 9.125216
2.527200 -12.776400 9.125658
2.574000 -12.776400 9.146061
2.620800 -12.776400 9.174407
2.667600 -12.776400 9.207782
2.714400 -12.776400 9.259800
2.761200 -12.776400 9.280129
2.808000 -12.776400 9.298847
2.854800 -12.776400 9.329694
2.901600 -12.776400 9.344256
2.948400 -12.776400 9.360031
2.995200 -12.776400 9.399719
3.042000 -12.776400 9.425084
3.088800 -12.776400 9.441123
3.135600 -12.776400 9.460562
3.182400 -12.776400 9.513185
3.229200 -12.776400 9.541108
3.276000 -12.776400 9.562801
3.322800 -12.776400 9.614762
3.369600 -12.776400 9.635555
3.416400 -12.776400 9.672818
3.463200 -12.776400 9.712882
3.510000 -12.776400 9.740260
3.556800 -12.776400 9.793140
3.603600 -12.776400 9.850982
3.650400 -12.776400 9.904223
3.697200 -12.776400 9.904223
3.744000 -12.776400 9.908894
3.790800 -12.776400 10.001719
3.837600 -12.776400 10.229871
3.884400 -12.776400 12.235523
3.931200 -12.776400 23.277349
3.978000 -12.776400 29.479963
4.024800 -12.776400 29.485745
4.071600 -12.776400 29.490035
4.118400 -12.776400 29.490707
4.165200 -12.776400 29.490707
4.212000 -12.776400 29.493356
4.258800 -12.776400 29.495800
4.305600 -12.776400 29.500546
13.150800 -12.776400 8.084728
13.197600 -12.776400 8.085787
13.244400 -12.776400 8.084606
13.291200 -12.776400 8.084606
13.338000 -12.776400 8.084728
13.431600 -12.776400 8.077193
13.478400 -12.776400 8.077193
13.525200 -12.776400 8.076853
13.572000 -12.776400 8.075248
13.618800 -12.776400 8.077193
13.665600 -12.776400 8.079413
13.712400 -12.776400 8.079670
13.759200 -12.776400 8.087139
13.806000 -12.776400 8.088916
13.852800 -12.776400 8.088916
13.899600 -12.776400 8.087139
13.946400 -12.776400 8.087139
13.993200 -12.776400 8.082683
14.040000 -12.776400 8.083157
14.086800 -12.776400 8.087153
14.133600 -12.776400 8.086353
14.180400 -12.776400 8.086353
14.227200 -12.776400 8.093692
14.274000 -12.776400 8.096266
14.320800 -12.776400 8.096266
14.367600 -12.776400 8.096266
14.414400 -12.776400 8.105732
14.461200 -12.776400 8.111366
14.508000 -12.776400 8.114561
14.554800 -12.776400 8.124540
14.601600 -12.776400 8.124540
14.648400 -12.776400 8.127701
14.695200 -12.776400 8.127701
14.742000 -12.776400 8.123583
14.788800 -12.776400 8.120083
14.835600 -12.776400 8.115728
14.882400 -12.776400 8.108083
14.929200 -12.776400 8.086151
14.976000 -12.776400 8.070840
15.678000 -12.776400 6.863410
15.724800 -12.776400 6.857834
15.771600 -12.776400 6.854975
15.818400 -12.776400 6.834270
15.865200 -12.776400 6.834270
15.912000 -12.776400 6.834270
15.958800 -12.776400 6.840215
16.005600 -12.776400 6.832512
16.052400 -12.776400 6.834270
16.099200 -12.776400 6.817314
16.146000 -12.776400 6.812545
16.192800 -12.776400 6.797329
16.239600 -12.776400 6.797143
16.286400 -12.776400 6.785379
16.333200 -12.776400 6.790365
16.380000 -12.776400 6.776774
16.426800 -12.776400 6.748047
16.614000 -12.776400 4.938488
16.660800 -12.776400 4.749612
16.707600 -12.776400 4.652109
16.754400 -12.776400 4.339220
16.801200 -12.776400 4.078420
17.035200 -12.776400 2.797803
17.082000 -12.776400 2.500403
17.128800 -12.776400 2.172659
-18.720000 -12.729600 0.000000
-18.673200 -12.729600 0.000000
-18.626400 -12.729600 0.000000
-18.579600 -12.729600 -7.337591
-18.532800 -12.729600 -7.308048
-18.486000 -12.729600 -7.304542
-18.439200 -12.729600 -7.304542
-18.392400 -12.729600 -7.312444
-18.345600 -12.729600 -7.307595
-18.298800 -12.729600 -7.307595
-18.252000 -12.729600 -7.312444
-18.205200 -12.729600 -7.314775
-18.158400 -12.729600 -7.312444
-18.111600 -12.729600 -7.278645
-18.064800 -12.729600 -7.270470
-18.018000 -12.729600 -7.260848
-17.971200 -12.729600 -7.262953
-17.924400 -12.729600 -7.270470
-17.877600 -12.729600 -7.270470
-17.830800 -12.729600 -7.262953
-17.784000 -12.729600 -7.246437
-17.737200 -12.729600 -7.237369
-17.690400 -12.729600 -7.230678
-17.643600 -12.729600 -7.178335
-17.596800 -12.729600 -7.148807
-17.550000 -12.729600 -7.115589
-17.503200 -12.729600 -7.060534
-17.456400 -12.729600 -6.981976
-17.128800 -12.729600 -5.636544
-17.082000 -12.729600 -5.636544
-16.426800 -12.729600 5.382836
-16.380000 -12.729600 5.429129
-15.958800 -12.729600 6.897199
-15.912000 -12.729600 6.912634
-15.865200 -12.729600 6.935524
-15.818400 -12.729600 6.952102
-15.771600 -12.729600 6.961398
-15.724800 -12.729600 6.980483
-15.678000 -12.729600 6.998483
-15.631200 -12.729600 7.012360
-15.584400 -12.729600 7.015804
-15.537600 -12.729600 7.032206
-15.490800 -12.729600 7.040326
-15.444000 -12.729600 7.045030
-15.397200 -12.729600 7.050420
-15.350400 -12.729600 7.053219
-15.303600 -12.729600 7.053219
-15.256800 -12.729600 7.058526
-15.210000 -12.729600 7.053219
-15.163200 -12.729600 7.059738
-15.116400 -12.729600 7.060942
-15.069600 -12.729600 7.060994
-15.022800 -12.729600 7.063816
-14.976000 -12.729600 7.070289
-14.929200 -12.729600 7.068516
-14.882400 -12.729600 7.074194
-14.835600 -12.729600 7.074346
-14.788800 -12.729600 7.074435
-14.742000 -12.729600 7.077899
-14.695200 -12.729600 7.081775
-14.648400 -12.729600 7.083770
-14.601600 -12.729600 7.086450
-14.554800 -12.729600 7.090227
-14.508000 -12.729600 7.090330
-14.461200 -12.729600 7.090416
-14.414400 -12.729600 7.090416
-14.367600 -12.729600 7.097120
-14.320800 -12.729600 7.094407
-14.274000 -12.729600 7.095458
-14.227200 -12.729600 7.097120
-14.180400 -12.729600 7.113596
-14.133600 -12.729600 7.125449
-14.086800 -12.729600 7.147305
-14.040000 -12.729600 7.207868
-13.993200 -12.729600 7.286967
-7.768800 -12.729600 10.183597
-7.722000 -12.729600 10.000143
-7.675200 -12.729600 9.898719
-7.628400 -12.729600 9.854221
-7.581600 -12.729600 9.839491
-7.534800 -12.729600 9.807516
-7.488000 -12.729600 9.787087
-7.441200 -12.729600 9.754273
-7.394400 -12.729600 9.697382
-7.347600 -12.729600 9.663966
-7.300800 -12.729600 9.628140
-7.254000 -12.729600 9.576848
-7.207200 -12.729600 9.521766
-7.160400 -12.729600 9.467618
-7.113600 -12.729600 9.407675
-7.066800 -12.729600 9.372705
-7.020000 -12.729600 9.344922
-6.973200 -12.729600 9.318797
-6.926400 -12.729600 9.289519
-6.879600 -12.729600 9.273439
-6.832800 -12.729600 9.238604
-6.786000 -12.729600 9.216465
-6.739200 -12.729600 9.192633
-6.692400 -12.729600 9.158526
-6.645600 -12.729600 9.132155
-6.598800 -12.729600 9.113419
-6.552000 -12.729600 9.085040
-6.505200 -12.729600 9.081477
-6.458400 -12.729600 9.062051
-6.411600 -12.729600 9.048087
-6.364800 -12.729600 9.019656
-6.318000 -12.729600 9.005737
-6.271200 -12.729600 8.993673
-6.224400 -12.729600 8.947536
-6.177600 -12.729600 8.938888
-6.130800 -12.729600 8.942099
-6.084000 -12.729600 8.929555
-6.037200 -12.729600 8.903860
-5.990400 -12.729600 8.899052
-5.943600 -12.729600 8.895542
-5.896800 -12.729600 8.887936
-5.850000 -12.729600 8.811151
-5.803200 -12.729600 8.793066
-5.756400 -12.729600 8.771795
-5.709600 -12.729600 8.754092
-5.662800 -12.729600 8.746246
-5.616000 -12.729600 8.732811
-5.569200 -12.729600 8.723823
-5.522400 -12.729600 8.709012
-5.475600 -12.729600 8.669222
-5.428800 -12.729600 8.650660
-5.382000 -12.729600 8.640593
-5.335200 -12.729600 8.627177
-5.288400 -12.729600 8.621141
-5.241600 -12.729600 8.610591
-5.194800 -12.729600 8.601611
-5.148000 -12.729600 8.593575
-5.101200 -12.729600 8.583844
-5.054400 -12.729600 8.593247
-5.007600 -12.729600 8.574918
-4.960800 -12.729600 8.552863
-4.914000 -12.729600 8.537375
-4.867200 -12.729600 8.537375
-4.820400 -12.729600 8.536313
-4.773600 -12.729600 8.518216
-4.726800 -12.729600 8.494486
-4.680000 -12.729600 8.494484
-4.633200 -12.729600 8.474623
-4.586400 -12.729600 8.463039
-4.539600 -12.729600 8.444863
-4.492800 -12.729600 8.440864
-4.446000 -12.729600 8.426996
-4.399200 -12.729600 8.408472
-4.352400 -12.729600 8.406711
-4.305600 -12.729600 8.369043
-4.258800 -12.729600 8.349149
-4.212000 -12.729600 8.349149
-4.165200 -12.729600 8.320334
-4.118400 -12.729600 8.318904
-4.071600 -12.729600 8.316614
-4.024800 -12.729600 8.318904
-3.978000 -12.729600 8.317724
-3.931200 -12.729600 8.327412
-3.884400 -12.729600 8.326174
-3.837600 -12.729600 8.317724
-3.790800 -12.729600 8.317724
-3.744000 -12.729600 8.317724
-3.697200 -12.729600 8.308893
-3.650400 -12.729600 8.288491
-3.603600 -12.729600 8.273229
-3.556800 -12.729600 8.264169
-3.510000 -12.729600 8.266432
-3.463200 -12.729600 8.266432
-3.416400 -12.729600 8.277348
-3.369600 -12.729600 8.280813
-3.322800 -12.729600 8.296830
-3.276000 -12.729600 8.296830
-3.229200 -12.729600 8.302511
-3.182400 -12.729600 8.304607
-3.135600 -12.729600 8.299761
-3.088800 -12.729600 8.296292
-3.042000 -12.729600 8.262354
-2.995200 -12.729600 8.250568
-2.948400 -12.729600 8.244064
-2.901600 -12.729600 8.244064
-2.854800 -12.729600 8.239029
-2.808000 -12.729600 8.239029
-2.761200 -12.729600 8.233299
-2.714400 -12.729600 8.241479
-2.667600 -12.729600 8.242660
-2.620800 -12.729600 8.239029
-2.574000 -12.729600 8.239029
-2.527200 -12.729600 8.236864
-2.480400 -12.729600 8.237516
-2.433600 -12.729600 8.236864
-2.386800 -12.729600 8.228361
-2.340000 -12.729600 8.228361
-2.293200 -12.729600 8.230277
-2.246400 -12.729600 8.230277
-2.199600 -12.729600 8.237516
-2.152800 -12.729600 8.235895
-2.106000 -12.729600 8.251286
-2.059200 -12.729600 8.255931
-2.012400 -12.729600 8.258711
-1.965600 -12.729600 8.251286
-1.918800 -12.729600 8.251286
-1.872000 -12.729600 8.238046
-1.825200 -12.729600 8.235697
-1.778400 -12.729600 8.227528
-1.731600 -12.729600 8.233134
-1.684800 -12.729600 8.223985
-1.638000 -12.729600 8.233134
-1.591200 -12.729600 8.235697
-1.544400 -12.729600 8.242765
-1.497600 -12.729600 8.269401
-1.450800 -12.729600 8.271707
-1.404000 -12.729600 8.284808
-1.357200 -12.729600 8.288648
-1.310400 -12.729600 8.297080
-1.263600 -12.729600 8.313750
-1.216800 -12.729600 8.321510
-1.170000 -12.729600 8.325157
-1.123200 -12.729600 8.359392
-1.076400 -12.729600 8.335713
-1.029600 -12.729600 8.359392
-0.982800 -12.729600 8.361244
-0.936000 -12.729600 8.361244
-0.889200 -12.729600 8.359392
-0.842400 -12.729600 8.359392
-0.795600 -12.729600 8.358734
-0.748800 -12.729600 8.358734
-0.702000 -12.729600 8.358734
-0.655200 -12.729600 8.367262
-0.608400 -12.729600 8.368198
-0.561600 -12.729600 8.385164
-0.514800 -12.729600 8.407143
-0.468000 -12.729600 8.422344
-0.421200 -12.729600 8.433697
-0.374400 -12.729600 8.436742
-0.327600 -12.729600 8.438181
-0.280800 -12.729600 8.435333
-0.234000 -12.729600 8.424512
-0.187200 -12.729600 8.419017
-0.140400 -12.729600 8.428404
-0.093600 -12.729600 8.424512
-0.046800 -12.729600 8.424512
0.000000 -12.729600 8.428404
0.046800 -12.729600 8.434137
0.093600 -12.729600 8.434540
0.140400 -12.729600 8.448218
0.187200 -12.729600 8.456424
0.234000 -12.729600 8.466360
0.280800 -12.729600 8.492935
0.327600 -12.729600 8.498966
0.374400 -12.729600 8.514291
0.421200 -12.729600 8.528676
0.468000 -12.729600 8.545412
0.514800 -12.729600 8.565744
0.561600 -12.729600 8.566609
0.608400 -12.729600 8.571542
0.655200 -12.729600 8.595107
0.702000 -12.729600 8.609342
0.748800 -12.729600 8.628409
0.795600 -12.729600 8.609342
0.842400 -12.729600 8.636643
0.889200 -12.729600 8.642530
0.936000 -12.729600 8.641376
0.982800 -12.729600 8.645418
1.029600 -12.729600 8.678997
1.076400 -12.729600 8.705184
1.123200 -12.729600 8.715025
1.170000 -12.729600 8.714873
1.216800 -12.729600 8.706804
1.263600 -12.729600 8.720351
1.310400 -12.729600 8.731768
1.357200 -12.729600 8.755691
1.404000 -12.729600 8.772407
1.450800 -12.729600 8.772407
1.497600 -12.729600 8.788503
1.544400 -12.729600 8.797015
1.591200 -12.729600 8.801138
1.638000 -12.729600 8.823161
1.684800 -12.729600 8.828019
1.731600 -12.729600 8.829508
1.778400 -12.729600 8.855562
1.825200 -12.729600 8.872809
1.872000 -12.729600 8.884714
1.918800 -12.729600 8.892834
1.965600 -12.729600 8.895162
2.012400 -12.729600 8.915840
2.059200 -12.729600 8.928274
2.106000 -12.729600 8.940361
2.152800 -12.729600 8.961973
2.199600 -12.729600 9.005483
2.246400 -12.729600 9.045002
2.293200 -12.729600 9.069623
2.340000 -12.729600 9.099753
2.386800 -12.729600 9.109606
2.433600 -12.729600 9.127620
2.480400 -12.729600 9.144261
2.527200 -12.729600 9.136192
2.574000 -12.729600 9.147680
2.620800 -12.729600 9.181504
2.667600 -12.729600 9.216662
2.714400 -12.729600 9.259800
2.761200 -12.729600 9.272035
2.808000 -12.729600 9.299921
2.854800 -12.729600 9.331271
2.901600 -12.729600 9.360031
2.948400 -12.729600 9.381426
2.995200 -12.729600 9.406610
3.042000 -12.729600 9.431392
3.088800 -12.729600 9.460562
3.135600 -12.729600 9.484710
3.182400 -12.729600 9.513185
3.229200 -12.729600 9.539701
3.276000 -12.729600 9.556008
3.322800 -12.729600 9.607781
3.369600 -12.729600 9.635555
3.416400 -12.729600 9.656335
3.463200 -12.729600 9.697447
3.510000 -12.729600 9.739120
3.556800 -12.729600 9.771909
3.603600 -12.729600 9.847288
3.650400 -12.729600 9.908894
3.697200 -12.729600 9.946911
3.744000 -12.729600 9.946911
3.790800 -12.729600 10.001719
3.837600 -12.729600 10.286477
3.884400 -12.729600 12.235523
3.931200 -12.729600 23.279926
3.978000 -12.729600 29.481494
4.024800 -12.729600 29.490805
4.071600 -12.729600 29.495317
4.118400 -12.729600 29.495783
4.165200 -12.729600 29.495800
4.212000 -12.729600 29.501072
4.258800 -12.729600 29.504740
4.305600 -12.729600 29.505371
13.197600 -12.729600 8.092106
13.244400 -12.729600 8.091548
13.291200 -12.729600 8.091548
13.338000 -12.729600 8.089481
13.384800 -12.729600 8.085050
13.431600 -12.729600 8.084606
13.478400 -12.729600 8.084606
13.525200 -12.729600 8.081588
13.572000 -12.729600 8.080572
13.618800 -12.729600 8.081588
13.665600 -12.729600 8.087139
13.712400 -12.729600 8.087139
13.759200 -12.729600 8.089131
13.806000 -12.729600 8.091173
13.852800 -12.729600 8.088916
13.899600 -12.729600 8.087139
13.946400 -12.729600 8.087139
13.993200 -12.729600 8.083157
14.040000 -12.729600 8.096104
14.086800 -12.729600 8.096104
14.133600 -12.729600 8.089005
14.180400 -12.729600 8.096104
14.227200 -12.729600 8.102055
14.274000 -12.729600 8.102472
14.320800 -12.729600 8.102472
14.367600 -12.729600 8.105732
14.414400 -12.729600 8.109972
14.461200 -12.729600 8.112223
14.508000 -12.729600 8.116474
14.554800 -12.729600 8.124540
14.601600 -12.729600 8.124540
14.648400 -12.729600 8.128454
14.695200 -12.729600 8.128454
14.742000 -12.729600 8.127701
14.788800 -12.729600 8.127701
14.835600 -12.729600 8.120083
14.882400 -12.729600 8.114930
14.929200 -12.729600 8.107364
14.976000 -12.729600 8.085297
15.022800 -12.729600 8.065517
15.678000 -12.729600 6.874989
15.724800 -12.729600 6.869756
15.771600 -12.729600 6.857834
15.818400 -12.729600 6.855375
15.865200 -12.729600 6.840215
15.912000 -12.729600 6.834007
15.958800 -12.729600 6.840215
16.005600 -12.729600 6.834270
16.052400 -12.729600 6.834270
16.146000 -12.729600 6.798268
16.192800 -12.729600 6.797329
16.239600 -12.729600 6.811872
16.286400 -12.729600 6.795036
16.333200 -12.729600 6.804543
16.380000 -12.729600 6.784275
16.426800 -12.729600 6.785379
16.473600 -12.729600 6.743070
16.614000 -12.729600 5.189242
16.660800 -12.729600 4.907757
16.707600 -12.729600 4.744639
16.754400 -12.729600 4.584412
16.801200 -12.729600 4.269287
-18.720000 -12.682800 0.000000
-18.673200 -12.682800 0.000000
-18.626400 -12.682800 0.000000
-18.579600 -12.682800 -7.341764
-18.532800 -12.682800 -7.333497
-18.486000 -12.682800 -7.306042
-18.439200 -12.682800 -7.304542
-18.392400 -12.682800 -7.307595
-18.345600 -12.682800 -7.304542
-18.298800 -12.682800 -7.307595
-18.252000 -12.682800 -7.312444
-18.205200 -12.682800 -7.314775
-18.158400 -12.682800 -7.312444
-18.111600 -12.682800 -7.278645
-18.064800 -12.682800 -7.260848
-18.018000 -12.682800 -7.260106
-17.971200 -12.682800 -7.260106
-17.924400 -12.682800 -7.262953
-17.877600 -12.682800 -7.262953
-17.830800 -12.682800 -7.246437
-17.784000 -12.682800 -7.240071
-17.737200 -12.682800 -7.237369
-17.690400 -12.682800 -7.231259
-17.643600 -12.682800 -7.178335
-17.596800 -12.682800 -7.148807
-17.550000 -12.682800 -7.105025
-17.503200 -12.682800 -7.042473
-16.005600 -12.682800 6.862551
-15.958800 -12.682800 6.905664
-15.912000 -12.682800 6.935524
-15.865200 -12.682800 6.948951
-15.818400 -12.682800 6.965350
-15.771600 -12.682800 6.969312
-15.724800 -12.682800 6.999959
-15.678000 -12.682800 7.012360
-15.631200 -12.682800 7.020206
-15.584400 -12.682800 7.025006
-15.537600 -12.682800 7.040326
-15.490800 -12.682800 7.045030
-15.444000 -12.682800 7.051464
-15.397200 -12.682800 7.053219
-15.350400 -12.682800 7.059310
-15.303600 -12.682800 7.061423
-15.256800 -12.682800 7.062959
-15.210000 -12.682800 7.061423
-15.163200 -12.682800 7.066192
-15.116400 -12.682800 7.066192
-15.069600 -12.682800 7.070289
-15.022800 -12.682800 7.068516
-14.976000 -12.682800 7.074435
-14.929200 -12.682800 7.068516
-14.882400 -12.682800 7.071227
-14.835600 -12.682800 7.073995
-14.788800 -12.682800 7.074435
-14.742000 -12.682800 7.077798
-14.695200 -12.682800 7.078983
-14.648400 -12.682800 7.081775
-14.601600 -12.682800 7.085335
-14.554800 -12.682800 7.089754
-14.508000 -12.682800 7.094407
-14.461200 -12.682800 7.098118
-14.414400 -12.682800 7.101094
-14.367600 -12.682800 7.101094
-14.320800 -12.682800 7.101094
-14.274000 -12.682800 7.103360
-14.227200 -12.682800 7.111186
-14.180400 -12.682800 7.117431
-14.133600 -12.682800 7.135679
-14.086800 -12.682800 7.162347
-14.040000 -12.682800 7.218692
-7.768800 -12.682800 10.189904
-7.722000 -12.682800 10.006139
-7.675200 -12.682800 9.910763
-7.628400 -12.682800 9.861107
-7.581600 -12.682800 9.843475
-7.534800 -12.682800 9.812717
-7.488000 -12.682800 9.792998
-7.441200 -12.682800 9.763531
-7.394400 -12.682800 9.727547
-7.347600 -12.682800 9.663966
-7.300800 -12.682800 9.628140
-7.254000 -12.682800 9.540800
-7.207200 -12.682800 9.498544
-7.160400 -12.682800 9.438906
-7.113600 -12.682800 9.407675
-7.066800 -12.682800 9.372705
-7.020000 -12.682800 9.344922
-6.973200 -12.682800 9.318797
-6.926400 -12.682800 9.289519
-6.879600 -12.682800 9.273439
-6.832800 -12.682800 9.238604
-6.786000 -12.682800 9.221251
-6.739200 -12.682800 9.188454
-6.692400 -12.682800 9.158526
-6.645600 -12.682800 9.133250
-6.598800 -12.682800 9.113419
-6.552000 -12.682800 9.081477
-6.505200 -12.682800 9.073422
-6.458400 -12.682800 9.062051
-6.411600 -12.682800 9.044407
-6.364800 -12.682800 9.019656
-6.318000 -12.682800 9.001189
-6.271200 -12.682800 8.972495
-6.224400 -12.682800 8.947536
-6.177600 -12.682800 8.938888
-6.130800 -12.682800 8.942099
-6.084000 -12.682800 8.934737
-6.037200 -12.682800 8.908477
-5.990400 -12.682800 8.899964
-5.943600 -12.682800 8.887936
-5.896800 -12.682800 8.884942
-5.850000 -12.682800 8.807572
-5.803200 -12.682800 8.794367
-5.756400 -12.682800 8.793066
-5.709600 -12.682800 8.765564
-5.662800 -12.682800 8.739854
-5.616000 -12.682800 8.724407
-5.569200 -12.682800 8.709012
-5.522400 -12.682800 8.697869
-5.475600 -12.682800 8.662796
-5.428800 -12.682800 8.646934
-5.382000 -12.682800 8.633586
-5.335200 -12.682800 8.617220
-5.288400 -12.682800 8.610591
-5.241600 -12.682800 8.591952
-5.194800 -12.682800 8.572540
-5.148000 -12.682800 8.572540
-5.101200 -12.682800 8.554484
-5.054400 -12.682800 8.561686
-5.007600 -12.682800 8.552584
-4.960800 -12.682800 8.552584
-4.914000 -12.682800 8.536763
-4.867200 -12.682800 8.536763
-4.820400 -12.682800 8.531861
-4.773600 -12.682800 8.500424
-4.726800 -12.682800 8.480627
-4.680000 -12.682800 8.472387
-4.633200 -12.682800 8.462699
-4.586400 -12.682800 8.440864
-4.539600 -12.682800 8.427172
-4.492800 -12.682800 8.420088
-4.446000 -12.682800 8.408472
-4.399200 -12.682800 8.395630
-4.352400 -12.682800 8.371242
-4.305600 -12.682800 8.350425
-4.258800 -12.682800 8.347724
-4.212000 -12.682800 8.341170
-4.165200 -12.682800 8.320334
-4.118400 -12.682800 8.316614
-4.071600 -12.682800 8.316153
-4.024800 -12.682800 8.321874
-3.978000 -12.682800 8.327412
-3.931200 -12.682800 8.327412
-3.884400 -12.682800 8.326174
-3.837600 -12.682800 8.327412
-3.790800 -12.682800 8.327412
-3.744000 -12.682800 8.328041
-3.697200 -12.682800 8.320205
-3.650400 -12.682800 8.286588
-3.603600 -12.682800 8.273229
-3.556800 -12.682800 8.264169
-3.510000 -12.682800 8.265358
-3.463200 -12.682800 8.265358
-3.416400 -12.682800 8.271653
-3.369600 -12.682800 8.279652
-3.322800 -12.682800 8.279707
-3.276000 -12.682800 8.279707
-3.229200 -12.682800 8.288893
-3.182400 -12.682800 8.302511
-3.135600 -12.682800 8.296830
-3.088800 -12.682800 8.280566
-3.042000 -12.682800 8.258621
-2.995200 -12.682800 8.244064
-2.948400 -12.682800 8.244064
-2.901600 -12.682800 8.244005
-2.854800 -12.682800 8.232414
-2.808000 -12.682800 8.239029
-2.761200 -12.682800 8.239029
-2.714400 -12.682800 8.244005
-2.667600 -12.682800 8.245628
-2.620800 -12.682800 8.241479
-2.574000 -12.682800 8.242660
-2.527200 -12.682800 8.241479
-2.480400 -12.682800 8.249010
-2.433600 -12.682800 8.238258
-2.386800 -12.682800 8.228361
-2.340000 -12.682800 8.228549
-2.293200 -12.682800 8.235895
-2.246400 -12.682800 8.228851
-2.199600 -12.682800 8.241542
-2.152800 -12.682800 8.235895
-2.106000 -12.682800 8.251286
-2.059200 -12.682800 8.254554
-2.012400 -12.682800 8.255931
-1.965600 -12.682800 8.248893
-1.918800 -12.682800 8.247933
-1.872000 -12.682800 8.242587
-1.825200 -12.682800 8.227528
-1.778400 -12.682800 8.221097
-1.731600 -12.682800 8.218485
-1.684800 -12.682800 8.221097
-1.638000 -12.682800 8.228024
-1.591200 -12.682800 8.228024
-1.544400 -12.682800 8.235697
-1.497600 -12.682800 8.262798
-1.450800 -12.682800 8.269530
-1.404000 -12.682800 8.280206
-1.357200 -12.682800 8.280206
-1.310400 -12.682800 8.280324
-1.263600 -12.682800 8.286482
-1.216800 -12.682800 8.297080
-1.170000 -12.682800 8.302996
-1.123200 -12.682800 8.328804
-1.076400 -12.682800 8.325157
-1.029600 -12.682800 8.328804
-0.982800 -12.682800 8.336488
-0.936000 -12.682800 8.343778
-0.889200 -12.682800 8.346897
-0.842400 -12.682800 8.346897
-0.795600 -12.682800 8.344523
-0.748800 -12.682800 8.344523
-0.702000 -12.682800 8.346897
-0.655200 -12.682800 8.349847
-0.608400 -12.682800 8.358504
-0.561600 -12.682800 8.367873
-0.514800 -12.682800 8.375779
-0.468000 -12.682800 8.378949
-0.421200 -12.682800 8.407664
-0.374400 -12.682800 8.422344
-0.327600 -12.682800 8.406127
-0.280800 -12.682800 8.409833
-0.234000 -12.682800 8.418299
-0.187200 -12.682800 8.406127
-0.140400 -12.682800 8.419017
-0.093600 -12.682800 8.419017
-0.046800 -12.682800 8.421073
0.000000 -12.682800 8.421073
0.046800 -12.682800 8.432255
0.093600 -12.682800 8.432255
0.140400 -12.682800 8.434887
0.187200 -12.682800 8.453858
0.234000 -12.682800 8.454670
0.280800 -12.682800 8.478644
0.327600 -12.682800 8.497974
0.374400 -12.682800 8.505332
0.421200 -12.682800 8.522239
0.468000 -12.682800 8.534459
0.514800 -12.682800 8.562831
0.561600 -12.682800 8.566077
0.608400 -12.682800 8.566609
0.655200 -12.682800 8.573549
0.702000 -12.682800 8.595840
0.748800 -12.682800 8.607782
0.795600 -12.682800 8.603304
0.842400 -12.682800 8.611775
0.889200 -12.682800 8.632082
0.936000 -12.682800 8.634945
0.982800 -12.682800 8.642530
1.029600 -12.682800 8.685296
1.076400 -12.682800 8.705847
1.123200 -12.682800 8.717939
1.170000 -12.682800 8.717076
1.216800 -12.682800 8.717939
1.263600 -12.682800 8.726443
1.310400 -12.682800 8.735756
1.357200 -12.682800 8.755691
1.404000 -12.682800 8.769576
1.450800 -12.682800 8.772407
1.497600 -12.682800 8.779813
1.544400 -12.682800 8.792041
1.591200 -12.682800 8.797180
1.638000 -12.682800 8.813589
1.684800 -12.682800 8.829508
1.731600 -12.682800 8.852040
1.778400 -12.682800 8.855562
1.825200 -12.682800 8.864980
1.872000 -12.682800 8.883792
1.918800 -12.682800 8.888785
1.965600 -12.682800 8.895162
2.012400 -12.682800 8.914107
2.059200 -12.682800 8.926451
2.106000 -12.682800 8.937051
2.152800 -12.682800 8.946002
2.199600 -12.682800 8.983530
2.246400 -12.682800 9.010719
2.293200 -12.682800 9.037569
2.340000 -12.682800 9.092062
2.386800 -12.682800 9.099753
2.433600 -12.682800 9.123411
2.480400 -12.682800 9.125216
2.527200 -12.682800 9.125216
2.574000 -12.682800 9.144969
2.620800 -12.682800 9.181504
2.667600 -12.682800 9.222664
2.714400 -12.682800 9.265436
2.761200 -12.682800 9.281122
2.808000 -12.682800 9.316737
2.854800 -12.682800 9.331271
2.901600 -12.682800 9.365927
2.948400 -12.682800 9.376451
2.995200 -12.682800 9.397514
3.042000 -12.682800 9.417447
3.088800 -12.682800 9.441123
3.135600 -12.682800 9.451316
3.182400 -12.682800 9.495765
3.229200 -12.682800 9.518574
3.276000 -12.682800 9.554631
3.322800 -12.682800 9.580208
3.369600 -12.682800 9.632641
3.416400 -12.682800 9.634696
3.463200 -12.682800 9.680205
3.510000 -12.682800 9.721233
3.556800 -12.682800 9.759450
3.603600 -12.682800 9.843843
3.650400 -12.682800 9.908894
3.697200 -12.682800 9.970421
3.744000 -12.682800 9.932938
3.790800 -12.682800 10.045262
3.837600 -12.682800 10.286477
3.884400 -12.682800 12.234431
3.931200 -12.682800 23.277349
3.978000 -12.682800 29.483556
4.024800 -12.682800 29.492581
4.071600 -12.682800 29.500228
4.118400 -12.682800 29.503649
4.165200 -12.682800 29.503649
4.212000 -12.682800 29.505035
4.258800 -12.682800 29.507151
4.305600 -12.682800 29.511768
13.197600 -12.682800 8.112028
13.244400 -12.682800 8.100845
13.291200 -12.682800 8.092106
13.338000 -12.682800 8.089481
13.384800 -12.682800 8.084606
13.431600 -12.682800 8.082293
13.478400 -12.682800 8.081588
13.525200 -12.682800 8.081588
13.572000 -12.682800 8.082293
13.618800 -12.682800 8.090190
13.665600 -12.682800 8.090190
13.712400 -12.682800 8.093305
13.759200 -12.682800 8.096950
13.806000 -12.682800 8.099809
13.852800 -12.682800 8.091173
13.899600 -12.682800 8.089131
13.946400 -12.682800 8.089810
13.993200 -12.682800 8.099809
14.040000 -12.682800 8.101383
14.086800 -12.682800 8.101383
14.133600 -12.682800 8.096266
14.180400 -12.682800 8.101383
14.227200 -12.682800 8.102472
14.274000 -12.682800 8.102472
14.320800 -12.682800 8.103147
14.367600 -12.682800 8.108772
14.414400 -12.682800 8.112223
14.461200 -12.682800 8.123708
14.508000 -12.682800 8.124540
14.554800 -12.682800 8.127701
14.601600 -12.682800 8.133682
14.648400 -12.682800 8.134173
14.695200 -12.682800 8.134173
14.742000 -12.682800 8.136835
14.788800 -12.682800 8.136835
14.835600 -12.682800 8.136238
14.882400 -12.682800 8.128454
14.929200 -12.682800 8.114930
14.976000 -12.682800 8.108083
15.022800 -12.682800 8.107364
15.069600 -12.682800 8.086151
15.771600 -12.682800 6.869756
15.818400 -12.682800 6.855375
15.865200 -12.682800 6.843096
15.958800 -12.682800 6.843096
16.005600 -12.682800 6.837739
16.052400 -12.682800 6.832512
16.146000 -12.682800 6.798268
16.192800 -12.682800 6.811872
16.239600 -12.682800 6.814441
16.333200 -12.682800 6.811872
16.380000 -12.682800 6.785379
16.426800 -12.682800 6.795272
16.473600 -12.682800 6.784275
16.660800 -12.682800 5.172686
16.707600 -12.682800 4.899885
16.754400 -12.682800 4.723952
16.801200 -12.682800 4.421510
16.848000 -12.682800 4.211733
-18.720000 -12.636000 0.000000
-18.673200 -12.636000 0.000000
-18.626400 -12.636000 0.000000
-18.579600 -12.636000 -7.339309
-18.532800 -12.636000 -7.307441
-18.486000 -12.636000 -7.300573
-18.439200 -12.636000 -7.289884
-18.392400 -12.636000 -7.300610
-18.345600 -12.636000 -7.300610
-18.298800 -12.636000 -7.307595
-18.252000 -12.636000 -7.307595
-18.205200 -12.636000 -7.316278
-18.158400 -12.636000 -7.316278
-18.111600 -12.636000 -7.278645
-18.064800 -12.636000 -7.270470
-18.018000 -12.636000 -7.256772
-17.971200 -12.636000 -7.256772
-17.924400 -12.636000 -7.256772
-17.877600 -12.636000 -7.256772
-17.830800 -12.636000 -7.256772
-17.784000 -12.636000 -7.231259
-17.737200 -12.636000 -7.230678
-17.690400 -12.636000 -7.227849
-17.643600 -12.636000 -7.178335
-17.596800 -12.636000 -7.145187
-17.550000 -12.636000 -7.100870
-17.503200 -12.636000 -7.038373
-16.520400 -12.636000 5.306488
-16.473600 -12.636000 5.326859
-16.426800 -12.636000 5.382836
-16.005600 -12.636000 6.899230
-15.958800 -12.636000 6.935524
-15.912000 -12.636000 6.956934
-15.865200 -12.636000 6.965350
-15.818400 -12.636000 6.993423
-15.771600 -12.636000 6.994946
-15.724800 -12.636000 7.012305
-15.678000 -12.636000 7.017095
-15.631200 -12.636000 7.025950
-15.584400 -12.636000 7.031787
-15.537600 -12.636000 7.038734
-15.490800 -12.636000 7.045030
-15.444000 -12.636000 7.055974
-15.397200 -12.636000 7.062922
-15.350400 -12.636000 7.063469
-15.303600 -12.636000 7.064734
-15.256800 -12.636000 7.071970
-15.210000 -12.636000 7.074580
-15.163200 -12.636000 7.078580
-15.116400 -12.636000 7.075997
-15.069600 -12.636000 7.074580
-15.022800 -12.636000 7.074580
-14.976000 -12.636000 7.080127
-14.929200 -12.636000 7.074435
-14.882400 -12.636000 7.077798
-14.835600 -12.636000 7.078020
-14.788800 -12.636000 7.078020
-14.742000 -12.636000 7.078020
-14.695200 -12.636000 7.085335
-14.648400 -12.636000 7.083539
-14.601600 -12.636000 7.089239
-14.554800 -12.636000 7.098118
-14.508000 -12.636000 7.102562
-14.461200 -12.636000 7.103360
-14.414400 -12.636000 7.106607
-14.367600 -12.636000 7.111569
-14.320800 -12.636000 7.115838
-14.274000 -12.636000 7.116729
-14.227200 -12.636000 7.124297
-14.180400 -12.636000 7.135671
-14.133600 -12.636000 7.185355
-14.086800 -12.636000 7.207868
-7.768800 -12.636000 10.189904
-7.722000 -12.636000 10.007783
-7.675200 -12.636000 9.922563
-7.628400 -12.636000 9.862257
-7.581600 -12.636000 9.836688
-7.534800 -12.636000 9.807516
-7.488000 -12.636000 9.781201
-7.441200 -12.636000 9.739367
-7.394400 -12.636000 9.672830
-7.347600 -12.636000 9.630481
-7.300800 -12.636000 9.587151
-7.254000 -12.636000 9.519679
-7.207200 -12.636000 9.498544
-7.160400 -12.636000 9.409939
-7.113600 -12.636000 9.395699
-7.066800 -12.636000 9.366433
-7.020000 -12.636000 9.337214
-6.973200 -12.636000 9.297494
-6.926400 -12.636000 9.273439
-6.879600 -12.636000 9.262211
-6.832800 -12.636000 9.229937
-6.786000 -12.636000 9.215355
-6.739200 -12.636000 9.178197
-6.692400 -12.636000 9.161179
-6.645600 -12.636000 9.143021
-6.598800 -12.636000 9.101231
-6.552000 -12.636000 9.073422
-6.505200 -12.636000 9.067058
-6.458400 -12.636000 9.050246
-6.411600 -12.636000 9.028419
-6.364800 -12.636000 9.003606
-6.318000 -12.636000 8.996458
-6.271200 -12.636000 8.971089
-6.224400 -12.636000 8.947536
-6.177600 -12.636000 8.942099
-6.130800 -12.636000 8.947306
-6.084000 -12.636000 8.934737
-6.037200 -12.636000 8.899964
-5.990400 -12.636000 8.887936
-5.943600 -12.636000 8.884942
-5.896800 -12.636000 8.847723
-5.850000 -12.636000 8.806959
-5.803200 -12.636000 8.793066
-5.756400 -12.636000 8.769917
-5.709600 -12.636000 8.752615
-5.662800 -12.636000 8.728820
-5.616000 -12.636000 8.718874
-5.569200 -12.636000 8.689127
-5.522400 -12.636000 8.665341
-5.475600 -12.636000 8.648368
-5.428800 -12.636000 8.638265
-5.382000 -12.636000 8.621006
-5.335200 -12.636000 8.610591
-5.288400 -12.636000 8.591952
-5.241600 -12.636000 8.583080
-5.194800 -12.636000 8.561686
-5.148000 -12.636000 8.554484
-5.101200 -12.636000 8.551500
-5.054400 -12.636000 8.549907
-5.007600 -12.636000 8.529278
-4.960800 -12.636000 8.536313
-4.914000 -12.636000 8.531861
-4.867200 -12.636000 8.531861
-4.820400 -12.636000 8.519757
-4.773600 -12.636000 8.494486
-4.726800 -12.636000 8.472387
-4.680000 -12.636000 8.468111
-4.633200 -12.636000 8.444863
-4.586400 -12.636000 8.428757
-4.539600 -12.636000 8.412501
-4.492800 -12.636000 8.407182
-4.446000 -12.636000 8.406711
-4.399200 -12.636000 8.382562
-4.352400 -12.636000 8.361946
-4.305600 -12.636000 8.346861
-4.258800 -12.636000 8.341055
-4.212000 -12.636000 8.338189
-4.165200 -12.636000 8.321874
-4.118400 -12.636000 8.320334
-4.071600 -12.636000 8.320334
-4.024800 -12.636000 8.327714
-3.978000 -12.636000 8.330298
-3.931200 -12.636000 8.335154
-3.884400 -12.636000 8.328041
-3.837600 -12.636000 8.328041
-3.790800 -12.636000 8.328041
-3.744000 -12.636000 8.328041
-3.697200 -12.636000 8.320334
-3.650400 -12.636000 8.318663
-3.603600 -12.636000 8.279022
-3.556800 -12.636000 8.270588
-3.510000 -12.636000 8.275074
-3.463200 -12.636000 8.273229
-3.416400 -12.636000 8.277348
-3.369600 -12.636000 8.280813
-3.322800 -12.636000 8.296830
-3.276000 -12.636000 8.291212
-3.229200 -12.636000 8.296830
-3.182400 -12.636000 8.304607
-3.135600 -12.636000 8.296830
-3.088800 -12.636000 8.290251
-3.042000 -12.636000 8.259543
-2.995200 -12.636000 8.250568
-2.948400 -12.636000 8.244064
-2.901600 -12.636000 8.244064
-2.854800 -12.636000 8.242660
-2.808000 -12.636000 8.244005
-2.761200 -12.636000 8.248060
-2.714400 -12.636000 8.249010
-2.667600 -12.636000 8.249010
-2.620800 -12.636000 8.249010
-2.574000 -12.636000 8.249010
-2.527200 -12.636000 8.246579
-2.480400 -12.636000 8.246579
-2.433600 -12.636000 8.236864
-2.386800 -12.636000 8.228361
-2.340000 -12.636000 8.228638
-2.293200 -12.636000 8.235895
-2.246400 -12.636000 8.235895
-2.199600 -12.636000 8.247769
-2.152800 -12.636000 8.248893
-2.106000 -12.636000 8.255931
-2.059200 -12.636000 8.258711
-2.012400 -12.636000 8.258711
-1.965600 -12.636000 8.253694
-1.918800 -12.636000 8.251286
-1.872000 -12.636000 8.251286
-1.825200 -12.636000 8.244125
-1.778400 -12.636000 8.233634
-1.731600 -12.636000 8.235697
-1.684800 -12.636000 8.227598
-1.638000 -12.636000 8.233634
-1.591200 -12.636000 8.233634
-1.544400 -12.636000 8.233634
-1.497600 -12.636000 8.257043
-1.450800 -12.636000 8.269530
-1.404000 -12.636000 8.280206
-1.357200 -12.636000 8.280206
-1.310400 -12.636000 8.280324
-1.263600 -12.636000 8.286482
-1.216800 -12.636000 8.297080
-1.170000 -12.636000 8.305720
-1.123200 -12.636000 8.325157
-1.076400 -12.636000 8.322702
-1.029600 -12.636000 8.322702
-0.982800 -12.636000 8.328804
-0.936000 -12.636000 8.335713
-0.889200 -12.636000 8.327066
-0.842400 -12.636000 8.325883
-0.795600 -12.636000 8.325883
-0.748800 -12.636000 8.314496
-0.702000 -12.636000 8.329575
-0.655200 -12.636000 8.341119
-0.608400 -12.636000 8.344523
-0.561600 -12.636000 8.363315
-0.514800 -12.636000 8.367262
-0.468000 -12.636000 8.375616
-0.421200 -12.636000 8.379354
-0.374400 -12.636000 8.402722
-0.327600 -12.636000 8.401623
-0.280800 -12.636000 8.406127
-0.234000 -12.636000 8.419017
-0.187200 -12.636000 8.406127
-0.140400 -12.636000 8.424512
-0.093600 -12.636000 8.424512
-0.046800 -12.636000 8.424512
0.000000 -12.636000 8.428404
0.046800 -12.636000 8.432255
0.093600 -12.636000 8.432255
0.140400 -12.636000 8.434887
0.187200 -12.636000 8.449546
0.234000 -12.636000 8.453009
0.280800 -12.636000 8.456424
0.327600 -12.636000 8.487125
0.374400 -12.636000 8.497131
0.421200 -12.636000 8.518494
0.468000 -12.636000 8.533302
0.514800 -12.636000 8.560380
0.561600 -12.636000 8.565744
0.608400 -12.636000 8.566077
0.655200 -12.636000 8.571542
0.702000 -12.636000 8.595107
0.748800 -12.636000 8.607782
0.795600 -12.636000 8.603304
0.842400 -12.636000 8.609342
0.889200 -12.636000 8.628409
0.936000 -12.636000 8.632082
0.982800 -12.636000 8.637695
1.029600 -12.636000 8.662852
1.076400 -12.636000 8.686583
1.123200 -12.636000 8.715025
1.170000 -12.636000 8.715025
1.216800 -12.636000 8.718023
1.263600 -12.636000 8.731768
1.310400 -12.636000 8.748649
1.357200 -12.636000 8.758341
1.404000 -12.636000 8.774433
1.450800 -12.636000 8.774297
1.497600 -12.636000 8.788503
1.544400 -12.636000 8.794668
1.591200 -12.636000 8.800629
1.638000 -12.636000 8.820476
1.684800 -12.636000 8.829508
1.731600 -12.636000 8.852040
1.778400 -12.636000 8.855562
1.825200 -12.636000 8.859057
1.872000 -12.636000 8.864980
1.918800 -12.636000 8.883530
1.965600 -12.636000 8.892834
2.012400 -12.636000 8.902454
2.059200 -12.636000 8.916004
2.106000 -12.636000 8.927611
2.152800 -12.636000 8.945797
2.199600 -12.636000 8.979842
2.246400 -12.636000 9.010719
2.293200 -12.636000 9.027384
2.340000 -12.636000 9.051921
2.386800 -12.636000 9.088385
2.433600 -12.636000 9.099753
2.480400 -12.636000 9.102671
2.527200 -12.636000 9.104065
2.574000 -12.636000 9.146061
2.620800 -12.636000 9.177946
2.667600 -12.636000 9.222664
2.714400 -12.636000 9.252894
2.761200 -12.636000 9.272035
2.808000 -12.636000 9.295859
2.854800 -12.636000 9.316737
2.901600 -12.636000 9.332925
2.948400 -12.636000 9.346543
2.995200 -12.636000 9.371253
3.042000 -12.636000 9.413717
3.088800 -12.636000 9.441668
3.135600 -12.636000 9.472994
3.182400 -12.636000 9.509047
3.229200 -12.636000 9.540409
3.276000 -12.636000 9.562801
3.322800 -12.636000 9.584638
3.369600 -12.636000 9.607781
3.416400 -12.636000 9.622117
3.463200 -12.636000 9.672365
3.510000 -12.636000 9.721233
3.556800 -12.636000 9.759450
3.603600 -12.636000 9.825983
3.650400 -12.636000 9.970421
3.697200 -12.636000 9.997393
3.744000 -12.636000 9.997393
3.790800 -12.636000 10.090029
3.837600 -12.636000 12.128583
3.884400 -12.636000 12.235523
3.931200 -12.636000 23.276461
3.978000 -12.636000 29.483556
4.024800 -12.636000 29.493356
4.071600 -12.636000 29.503649
4.118400 -12.636000 29.507921
4.165200 -12.636000 29.507921
4.212000 -12.636000 29.511768
4.258800 -12.636000 29.512232
4.305600 -12.636000 29.513202
13.244400 -12.636000 8.106814
13.291200 -12.636000 8.102411
13.384800 -12.636000 8.090190
13.431600 -12.636000 8.085050
13.478400 -12.636000 8.084606
13.525200 -12.636000 8.084606
13.572000 -12.636000 8.090190
13.618800 -12.636000 8.094318
13.665600 -12.636000 8.091173
13.712400 -12.636000 8.097468
13.759200 -12.636000 8.105838
13.806000 -12.636000 8.115542
13.852800 -12.636000 8.105838
13.899600 -12.636000 8.091173
13.946400 -12.636000 8.097468
13.993200 -12.636000 8.104812
14.040000 -12.636000 8.101096
14.086800 -12.636000 8.096266
14.133600 -12.636000 8.096104
14.180400 -12.636000 8.101096
14.227200 -12.636000 8.107392
14.274000 -12.636000 8.102472
14.320800 -12.636000 8.108380
14.367600 -12.636000 8.109972
14.414400 -12.636000 8.123708
14.461200 -12.636000 8.124540
14.508000 -12.636000 8.124540
14.554800 -12.636000 8.132802
14.601600 -12.636000 8.138032
14.648400 -12.636000 8.146240
14.695200 -12.636000 8.148340
14.742000 -12.636000 8.155057
14.788800 -12.636000 8.158545
14.835600 -12.636000 8.161360
14.882400 -12.636000 8.158545
14.929200 -12.636000 8.134173
14.976000 -12.636000 8.116890
15.022800 -12.636000 8.114930
15.069600 -12.636000 8.114930
15.116400 -12.636000 8.069223
15.818400 -12.636000 6.856352
15.865200 -12.636000 6.844681
15.912000 -12.636000 6.830440
15.958800 -12.636000 6.837739
16.005600 -12.636000 6.818191
16.052400 -12.636000 6.798268
16.099200 -12.636000 6.788646
16.192800 -12.636000 6.797329
16.239600 -12.636000 6.814441
16.333200 -12.636000 6.826504
16.380000 -12.636000 6.811872
16.426800 -12.636000 6.826504
16.473600 -12.636000 6.800048
17.035200 -12.636000 3.153646
-18.720000 -12.589200 0.000000
-18.673200 -12.589200 0.000000
-18.626400 -12.589200 0.000000
-18.579600 -12.589200 -7.341764
-18.532800 -12.589200 -7.307441
-18.486000 -12.589200 -7.300573
-18.439200 -12.589200 -7.289884
-18.392400 -12.589200 -7.300610
-18.345600 -12.589200 -7.289884
-18.298800 -12.589200 -7.305813
-18.252000 -12.589200 -7.300610
-18.205200 -12.589200 -7.305813
-18.158400 -12.589200 -7.307595
-18.111600 -12.589200 -7.277553
-18.064800 -12.589200 -7.270470
-18.018000 -12.589200 -7.256772
-17.971200 -12.589200 -7.246771
-17.924400 -12.589200 -7.256772
-17.877600 -12.589200 -7.248831
-17.830800 -12.589200 -7.231259
-17.784000 -12.589200 -7.227401
-17.737200 -12.589200 -7.207149
-17.690400 -12.589200 -7.199765
-17.643600 -12.589200 -7.178335
-17.596800 -12.589200 -7.141649
-17.550000 -12.589200 -7.079659
-16.520400 -12.589200 5.318977
-16.473600 -12.589200 5.336714
-16.052400 -12.589200 6.899230
-16.005600 -12.589200 6.928948
-15.958800 -12.589200 6.956934
-15.912000 -12.589200 6.979199
-15.865200 -12.589200 6.997235
-15.818400 -12.589200 7.005676
-15.771600 -12.589200 7.009036
-15.724800 -12.589200 7.017095
-15.678000 -12.589200 7.021434
-15.631200 -12.589200 7.032206
-15.584400 -12.589200 7.034723
-15.537600 -12.589200 7.038734
-15.490800 -12.589200 7.049021
-15.444000 -12.589200 7.055974
-15.397200 -12.589200 7.062338
-15.350400 -12.589200 7.062922
-15.303600 -12.589200 7.062959
-15.256800 -12.589200 7.071309
-15.210000 -12.589200 7.071970
-15.163200 -12.589200 7.078580
-15.116400 -12.589200 7.078580
-15.069600 -12.589200 7.078580
-15.022800 -12.589200 7.079287
-14.976000 -12.589200 7.081839
-14.929200 -12.589200 7.079287
-14.882400 -12.589200 7.081839
-14.835600 -12.589200 7.089754
-14.788800 -12.589200 7.087778
-14.742000 -12.589200 7.086046
-14.695200 -12.589200 7.089239
-14.648400 -12.589200 7.089754
-14.601600 -12.589200 7.096719
-14.554800 -12.589200 7.100659
-14.508000 -12.589200 7.103360
-14.461200 -12.589200 7.111186
-14.414400 -12.589200 7.117230
-14.367600 -12.589200 7.122133
-14.320800 -12.589200 7.126790
-14.274000 -12.589200 7.135671
-14.227200 -12.589200 7.140933
-14.180400 -12.589200 7.179120
-14.133600 -12.589200 7.207868
-14.086800 -12.589200 7.234901
-7.768800 -12.589200 10.183597
-7.722000 -12.589200 10.047257
-7.675200 -12.589200 9.925935
-7.628400 -12.589200 9.862257
-7.581600 -12.589200 9.836688
-7.534800 -12.589200 9.792998
-7.488000 -12.589200 9.777517
-7.441200 -12.589200 9.739367
-7.394400 -12.589200 9.630481
-7.347600 -12.589200 9.613836
-7.300800 -12.589200 9.569199
-7.254000 -12.589200 9.517638
-7.207200 -12.589200 9.494329
-7.160400 -12.589200 9.407675
-7.113600 -12.589200 9.395699
-7.066800 -12.589200 9.366433
-7.020000 -12.589200 9.337214
-6.973200 -12.589200 9.294888
-6.926400 -12.589200 9.273439
-6.879600 -12.589200 9.269538
-6.832800 -12.589200 9.246448
-6.786000 -12.589200 9.221251
-6.739200 -12.589200 9.178197
-6.692400 -12.589200 9.161179
-6.645600 -12.589200 9.133250
-6.598800 -12.589200 9.067058
-6.552000 -12.589200 9.050795
-6.505200 -12.589200 9.044407
-6.458400 -12.589200 9.030323
-6.411600 -12.589200 9.013570
-6.364800 -12.589200 8.999277
-6.318000 -12.589200 8.993673
-6.271200 -12.589200 8.968924
-6.224400 -12.589200 8.947536
-6.177600 -12.589200 8.934737
-6.130800 -12.589200 8.931070
-6.084000 -12.589200 8.929555
-6.037200 -12.589200 8.899964
-5.990400 -12.589200 8.887936
-5.943600 -12.589200 8.860348
-5.896800 -12.589200 8.832886
-5.850000 -12.589200 8.798299
-5.803200 -12.589200 8.780309
-5.756400 -12.589200 8.767357
-5.709600 -12.589200 8.751189
-5.662800 -12.589200 8.723952
-5.616000 -12.589200 8.709012
-5.569200 -12.589200 8.683882
-5.522400 -12.589200 8.662796
-5.475600 -12.589200 8.639306
-5.428800 -12.589200 8.617220
-5.382000 -12.589200 8.605175
-5.335200 -12.589200 8.591952
-5.288400 -12.589200 8.572540
-5.241600 -12.589200 8.572540
-5.194800 -12.589200 8.559637
-5.148000 -12.589200 8.558538
-5.101200 -12.589200 8.552881
-5.054400 -12.589200 8.552584
-5.007600 -12.589200 8.529278
-4.960800 -12.589200 8.536313
-4.914000 -12.589200 8.529278
-4.867200 -12.589200 8.519757
-4.820400 -12.589200 8.519757
-4.773600 -12.589200 8.494486
-4.726800 -12.589200 8.462699
-4.680000 -12.589200 8.444863
-4.633200 -12.589200 8.427172
-4.586400 -12.589200 8.420088
-4.539600 -12.589200 8.409301
-4.492800 -12.589200 8.395646
-4.446000 -12.589200 8.395630
-4.399200 -12.589200 8.379397
-4.352400 -12.589200 8.371242
-4.305600 -12.589200 8.355217
-4.258800 -12.589200 8.349149
-4.212000 -12.589200 8.342466
-4.165200 -12.589200 8.330298
-4.118400 -12.589200 8.329356
-4.071600 -12.589200 8.327714
-4.024800 -12.589200 8.347512
-3.978000 -12.589200 8.347512
-3.931200 -12.589200 8.347512
-3.884400 -12.589200 8.334360
-3.837600 -12.589200 8.335110
-3.790800 -12.589200 8.335110
-3.744000 -12.589200 8.329944
-3.697200 -12.589200 8.326174
-3.650400 -12.589200 8.320205
-3.603600 -12.589200 8.284295
-3.556800 -12.589200 8.280813
-3.510000 -12.589200 8.280813
-3.463200 -12.589200 8.277348
-3.416400 -12.589200 8.279707
-3.369600 -12.589200 8.284295
-3.322800 -12.589200 8.296830
-3.276000 -12.589200 8.288893
-3.229200 -12.589200 8.288893
-3.182400 -12.589200 8.288893
-3.135600 -12.589200 8.286304
-3.088800 -12.589200 8.280566
-3.042000 -12.589200 8.258872
-2.995200 -12.589200 8.244064
-2.948400 -12.589200 8.244064
-2.901600 -12.589200 8.244064
-2.854800 -12.589200 8.242660
-2.808000 -12.589200 8.242660
-2.761200 -12.589200 8.241379
-2.714400 -12.589200 8.248088
-2.667600 -12.589200 8.249010
-2.620800 -12.589200 8.249666
-2.574000 -12.589200 8.249666
-2.527200 -12.589200 8.249010
-2.480400 -12.589200 8.249010
-2.433600 -12.589200 8.246579
-2.386800 -12.589200 8.228851
-2.340000 -12.589200 8.238258
-2.293200 -12.589200 8.241542
-2.246400 -12.589200 8.241542
-2.199600 -12.589200 8.254554
-2.152800 -12.589200 8.255931
-2.106000 -12.589200 8.258711
-2.059200 -12.589200 8.268327
-2.012400 -12.589200 8.268327
-1.965600 -12.589200 8.253694
-1.918800 -12.589200 8.251286
-1.872000 -12.589200 8.251286
-1.825200 -12.589200 8.244125
-1.778400 -12.589200 8.238046
-1.731600 -12.589200 8.242383
-1.684800 -12.589200 8.232997
-1.638000 -12.589200 8.247933
-1.591200 -12.589200 8.252119
-1.544400 -12.589200 8.242383
-1.497600 -12.589200 8.259495
-1.450800 -12.589200 8.272045
-1.404000 -12.589200 8.280206
-1.357200 -12.589200 8.279690
-1.310400 -12.589200 8.275763
-1.263600 -12.589200 8.284968
-1.216800 -12.589200 8.297080
-1.170000 -12.589200 8.305720
-1.123200 -12.589200 8.316012
-1.076400 -12.589200 8.316012
-1.029600 -12.589200 8.322027
-0.982800 -12.589200 8.327066
-0.936000 -12.589200 8.327066
-0.889200 -12.589200 8.325883
-0.842400 -12.589200 8.313647
-0.795600 -12.589200 8.322702
-0.748800 -12.589200 8.314496
-0.702000 -12.589200 8.329142
-0.655200 -12.589200 8.340100
-0.608400 -12.589200 8.341119
-0.561600 -12.589200 8.345783
-0.514800 -12.589200 8.363802
-0.468000 -12.589200 8.367873
-0.421200 -12.589200 8.375779
-0.374400 -12.589200 8.390313
-0.327600 -12.589200 8.390313
-0.280800 -12.589200 8.402321
-0.234000 -12.589200 8.405520
-0.187200 -12.589200 8.402722
-0.140400 -12.589200 8.423005
-0.093600 -12.589200 8.428404
-0.046800 -12.589200 8.431818
0.000000 -12.589200 8.431820
0.046800 -12.589200 8.434540
0.093600 -12.589200 8.434887
0.140400 -12.589200 8.449546
0.187200 -12.589200 8.453858
0.234000 -12.589200 8.454670
0.280800 -12.589200 8.461790
0.327600 -12.589200 8.487125
0.374400 -12.589200 8.487531
0.421200 -12.589200 8.500357
0.468000 -12.589200 8.518494
0.514800 -12.589200 8.534459
0.561600 -12.589200 8.555924
0.608400 -12.589200 8.562831
0.655200 -12.589200 8.564055
0.702000 -12.589200 8.583027
0.748800 -12.589200 8.609342
0.795600 -12.589200 8.609342
0.842400 -12.589200 8.609342
0.889200 -12.589200 8.627174
0.936000 -12.589200 8.611775
0.982800 -12.589200 8.611775
1.029600 -12.589200 8.630573
1.076400 -12.589200 8.652310
1.123200 -12.589200 8.685296
1.170000 -12.589200 8.686583
1.216800 -12.589200 8.690151
1.263600 -12.589200 8.731678
1.310400 -12.589200 8.743928
1.357200 -12.589200 8.754375
1.404000 -12.589200 8.760771
1.450800 -12.589200 8.772958
1.497600 -12.589200 8.779813
1.544400 -12.589200 8.792041
1.591200 -12.589200 8.797015
1.638000 -12.589200 8.800019
1.684800 -12.589200 8.820476
1.731600 -12.589200 8.829508
1.778400 -12.589200 8.853519
1.825200 -12.589200 8.856681
1.872000 -12.589200 8.864980
1.918800 -12.589200 8.883530
1.965600 -12.589200 8.892834
2.012400 -12.589200 8.902454
2.059200 -12.589200 8.915840
2.106000 -12.589200 8.927611
2.152800 -12.589200 8.949290
2.199600 -12.589200 8.973262
2.246400 -12.589200 9.008042
2.293200 -12.589200 9.027384
2.340000 -12.589200 9.045002
2.386800 -12.589200 9.077760
2.433600 -12.589200 9.099753
2.480400 -12.589200 9.102671
2.527200 -12.589200 9.102671
2.574000 -12.589200 9.144261
2.620800 -12.589200 9.163385
2.667600 -12.589200 9.208868
2.714400 -12.589200 9.230574
2.761200 -12.589200 9.252894
2.808000 -12.589200 9.272271
2.854800 -12.589200 9.306306
2.901600 -12.589200 9.321695
2.948400 -12.589200 9.346543
2.995200 -12.589200 9.360031
3.042000 -12.589200 9.380491
3.088800 -12.589200 9.434220
3.135600 -12.589200 9.451316
3.182400 -12.589200 9.498653
3.229200 -12.589200 9.518574
3.276000 -12.589200 9.556008
3.322800 -12.589200 9.578518
3.369600 -12.589200 9.608947
3.416400 -12.589200 9.634115
3.463200 -12.589200 9.672365
3.510000 -12.589200 9.724439
3.556800 -12.589200 9.758413
3.603600 -12.589200 9.825310
3.650400 -12.589200 9.861775
3.697200 -12.589200 9.983718
3.744000 -12.589200 9.972901
3.790800 -12.589200 10.090029
3.837600 -12.589200 12.130957
3.884400 -12.589200 12.235523
3.931200 -12.589200 23.275461
3.978000 -12.589200 29.487717
4.024800 -12.589200 29.500228
4.071600 -12.589200 29.507921
4.118400 -12.589200 29.512865
4.165200 -12.589200 29.512865
4.212000 -12.589200 29.516290
4.258800 -12.589200 29.514457
4.305600 -12.589200 29.520371
13.338000 -12.589200 8.106907
13.384800 -12.589200 8.102411
13.431600 -12.589200 8.089481
13.478400 -12.589200 8.085050
13.525200 -12.589200 8.085050
13.572000 -12.589200 8.093305
13.618800 -12.589200 8.101267
13.665600 -12.589200 8.087139
13.712400 -12.589200 8.094318
13.759200 -12.589200 8.105838
13.806000 -12.589200 8.115542
13.852800 -12.589200 8.105838
13.899600 -12.589200 8.097468
13.946400 -12.589200 8.099809
13.993200 -12.589200 8.109590
14.040000 -12.589200 8.104812
14.086800 -12.589200 8.102249
14.133600 -12.589200 8.102249
14.180400 -12.589200 8.109982
14.227200 -12.589200 8.118238
14.274000 -12.589200 8.109590
14.320800 -12.589200 8.123220
14.367600 -12.589200 8.123708
14.414400 -12.589200 8.127446
14.461200 -12.589200 8.125673
14.508000 -12.589200 8.125673
14.554800 -12.589200 8.128178
14.601600 -12.589200 8.138032
14.648400 -12.589200 8.147909
14.695200 -12.589200 8.153942
14.742000 -12.589200 8.161360
14.788800 -12.589200 8.171349
14.835600 -12.589200 8.171349
14.882400 -12.589200 8.171518
14.929200 -12.589200 8.155057
14.976000 -12.589200 8.135093
15.022800 -12.589200 8.131468
15.069600 -12.589200 8.128326
15.116400 -12.589200 8.116890
15.912000 -12.589200 6.840215
15.958800 -12.589200 6.844681
16.005600 -12.589200 6.830440
16.052400 -12.589200 6.798268
16.333200 -12.589200 6.839084
16.380000 -12.589200 6.830400
16.426800 -12.589200 6.831284
16.473600 -12.589200 6.814027
16.520400 -12.589200 6.808053
17.035200 -12.589200 3.443628
17.082000 -12.589200 3.015952
17.128800 -12.589200 2.814479
-18.720000 -12.542400 0.000000
-18.673200 -12.542400 0.000000
-18.626400 -12.542400 0.000000
-18.579600 -12.542400 -7.339309
-18.532800 -12.542400 -7.306042
-18.486000 -12.542400 -7.289884
-18.439200 -12.542400 -7.286679
-18.392400 -12.542400 -7.289884
-18.345600 -12.542400 -7.286679
-18.298800 -12.542400 -7.288778
-18.252000 -12.542400 -7.283756
-18.205200 -12.542400 -7.256371
-18.158400 -12.542400 -7.256371
-18.111600 -12.542400 -7.256371
-18.064800 -12.542400 -7.235650
-18.018000 -12.542400 -7.223907
-17.971200 -12.542400 -7.227849
-17.924400 -12.542400 -7.227401
-17.877600 -12.542400 -7.227401
-17.830800 -12.542400 -7.223907
-17.784000 -12.542400 -7.197001
-17.737200 -12.542400 -7.180050
-17.690400 -12.542400 -7.159578
-17.643600 -12.542400 -7.137261
-17.596800 -12.542400 -7.060809
-17.550000 -12.542400 -7.021833
-16.567200 -12.542400 5.292993
-16.520400 -12.542400 5.336714
-16.473600 -12.542400 5.351586
-16.099200 -12.542400 6.899230
-16.052400 -12.542400 6.946207
-16.005600 -12.542400 6.959509
-15.958800 -12.542400 6.975932
-15.912000 -12.542400 6.997235
-15.865200 -12.542400 7.005676
-15.818400 -12.542400 7.014429
-15.771600 -12.542400 7.025950
-15.724800 -12.542400 7.034723
-15.678000 -12.542400 7.035614
-15.631200 -12.542400 7.038734
-15.584400 -12.542400 7.040326
-15.537600 -12.542400 7.051865
-15.490800 -12.542400 7.055974
-15.444000 -12.542400 7.062922
-15.397200 -12.542400 7.068224
-15.350400 -12.542400 7.069654
-15.303600 -12.542400 7.071439
-15.256800 -12.542400 7.078580
-15.210000 -12.542400 7.080651
-15.163200 -12.542400 7.081839
-15.116400 -12.542400 7.083934
-15.069600 -12.542400 7.084445
-15.022800 -12.542400 7.090005
-14.976000 -12.542400 7.099600
-14.929200 -12.542400 7.100228
-14.882400 -12.542400 7.100940
-14.835600 -12.542400 7.096944
-14.788800 -12.542400 7.096719
-14.742000 -12.542400 7.096234
-14.695200 -12.542400 7.096719
-14.648400 -12.542400 7.096944
-14.601600 -12.542400 7.109356
-14.554800 -12.542400 7.112204
-14.508000 -12.542400 7.115393
-14.461200 -12.542400 7.117431
-14.414400 -12.542400 7.126836
-14.367600 -12.542400 7.135679
-14.320800 -12.542400 7.143194
-14.274000 -12.542400 7.147305
-14.227200 -12.542400 7.183203
-14.180400 -12.542400 7.207868
-14.133600 -12.542400 7.234901
-7.768800 -12.542400 10.183597
-7.722000 -12.542400 10.006139
-7.675200 -12.542400 9.958359
-7.628400 -12.542400 9.898719
-7.581600 -12.542400 9.836688
-7.534800 -12.542400 9.792998
-7.488000 -12.542400 9.768011
-7.441200 -12.542400 9.697382
-7.394400 -12.542400 9.628140
-7.347600 -12.542400 9.570198
-7.300800 -12.542400 9.547962
-7.254000 -12.542400 9.515596
-7.207200 -12.542400 9.427467
-7.160400 -12.542400 9.387980
-7.113600 -12.542400 9.395699
-7.066800 -12.542400 9.373477
-7.020000 -12.542400 9.338938
-6.973200 -12.542400 9.300470
-6.926400 -12.542400 9.289519
-6.879600 -12.542400 9.273439
-6.832800 -12.542400 9.249420
-6.786000 -12.542400 9.216465
-6.739200 -12.542400 9.161179
-6.692400 -12.542400 9.155785
-6.645600 -12.542400 9.113419
-6.598800 -12.542400 9.067058
-6.552000 -12.542400 9.050246
-6.505200 -12.542400 9.031784
-6.458400 -12.542400 9.020809
-6.411600 -12.542400 9.006888
-6.364800 -12.542400 8.996458
-6.318000 -12.542400 8.976694
-6.271200 -12.542400 8.963395
-6.224400 -12.542400 8.936702
-6.177600 -12.542400 8.934737
-6.130800 -12.542400 8.929499
-6.084000 -12.542400 8.918793
-6.037200 -12.542400 8.875197
-5.990400 -12.542400 8.860348
-5.943600 -12.542400 8.847723
-5.896800 -12.542400 8.821314
-5.850000 -12.542400 8.793595
-5.803200 -12.542400 8.780309
-5.756400 -12.542400 8.758021
-5.709600 -12.542400 8.751035
-5.662800 -12.542400 8.723823
-5.616000 -12.542400 8.700241
-5.569200 -12.542400 8.665341
-5.522400 -12.542400 8.646934
-5.475600 -12.542400 8.627720
-5.428800 -12.542400 8.610591
-5.382000 -12.542400 8.591952
-5.335200 -12.542400 8.578140
-5.288400 -12.542400 8.567263
-5.241600 -12.542400 8.567263
-5.194800 -12.542400 8.559637
-5.148000 -12.542400 8.559583
-5.101200 -12.542400 8.558538
-5.054400 -12.542400 8.552584
-5.007600 -12.542400 8.529278
-4.960800 -12.542400 8.536313
-4.914000 -12.542400 8.529278
-4.867200 -12.542400 8.519197
-4.820400 -12.542400 8.519197
-4.773600 -12.542400 8.483842
-4.726800 -12.542400 8.456906
-4.680000 -12.542400 8.432488
-4.633200 -12.542400 8.420088
-4.586400 -12.542400 8.410797
-4.539600 -12.542400 8.403260
-4.492800 -12.542400 8.391576
-4.446000 -12.542400 8.391576
-4.399200 -12.542400 8.379715
-4.352400 -12.542400 8.375765
-4.305600 -12.542400 8.371242
-4.258800 -12.542400 8.356223
-4.212000 -12.542400 8.356223
-4.165200 -12.542400 8.355456
-4.118400 -12.542400 8.350425
-4.071600 -12.542400 8.355456
-4.024800 -12.542400 8.356223
-3.978000 -12.542400 8.359867
-3.931200 -12.542400 8.358815
-3.884400 -12.542400 8.340459
-3.837600 -12.542400 8.335154
-3.790800 -12.542400 8.335110
-3.744000 -12.542400 8.329944
-3.697200 -12.542400 8.326174
-3.650400 -12.542400 8.318663
-3.603600 -12.542400 8.302795
-3.556800 -12.542400 8.284295
-3.510000 -12.542400 8.284295
-3.463200 -12.542400 8.280813
-3.416400 -12.542400 8.280813
-3.369600 -12.542400 8.288893
-3.322800 -12.542400 8.296830
-3.276000 -12.542400 8.279652
-3.229200 -12.542400 8.286304
-3.182400 -12.542400 8.286304
-3.135600 -12.542400 8.275825
-3.088800 -12.542400 8.275825
-3.042000 -12.542400 8.258621
-2.995200 -12.542400 8.244064
-2.948400 -12.542400 8.244064
-2.901600 -12.542400 8.244064
-2.854800 -12.542400 8.239029
-2.808000 -12.542400 8.239029
-2.761200 -12.542400 8.241379
-2.714400 -12.542400 8.244005
-2.667600 -12.542400 8.248060
-2.620800 -12.542400 8.249666
-2.574000 -12.542400 8.252269
-2.527200 -12.542400 8.250982
-2.480400 -12.542400 8.252269
-2.433600 -12.542400 8.249666
-2.386800 -12.542400 8.238258
-2.340000 -12.542400 8.252269
-2.293200 -12.542400 8.252563
-2.246400 -12.542400 8.250982
-2.199600 -12.542400 8.258711
-2.152800 -12.542400 8.267184
-2.106000 -12.542400 8.270606
-2.059200 -12.542400 8.277321
-2.012400 -12.542400 8.270606
-1.965600 -12.542400 8.256798
-1.918800 -12.542400 8.258711
-1.872000 -12.542400 8.270606
-1.825200 -12.542400 8.256798
-1.778400 -12.542400 8.244125
-1.731600 -12.542400 8.244125
-1.684800 -12.542400 8.244125
-1.638000 -12.542400 8.272045
-1.591200 -12.542400 8.272045
-1.544400 -12.542400 8.257043
-1.497600 -12.542400 8.262798
-1.450800 -12.542400 8.275763
-1.404000 -12.542400 8.284808
-1.357200 -12.542400 8.279690
-1.310400 -12.542400 8.267549
-1.263600 -12.542400 8.280206
-1.216800 -12.542400 8.288648
-1.170000 -12.542400 8.297080
-1.123200 -12.542400 8.305720
-1.076400 -12.542400 8.311160
-1.029600 -12.542400 8.317626
-0.982800 -12.542400 8.322702
-0.936000 -12.542400 8.325883
-0.889200 -12.542400 8.322702
-0.842400 -12.542400 8.313647
-0.795600 -12.542400 8.313946
-0.748800 -12.542400 8.308533
-0.702000 -12.542400 8.317909
-0.655200 -12.542400 8.328761
-0.608400 -12.542400 8.329142
-0.561600 -12.542400 8.342529
-0.514800 -12.542400 8.354382
-0.468000 -12.542400 8.354382
-0.421200 -12.542400 8.363944
-0.374400 -12.542400 8.368943
-0.327600 -12.542400 8.375779
-0.280800 -12.542400 8.379354
-0.234000 -12.542400 8.387505
-0.187200 -12.542400 8.390313
-0.140400 -12.542400 8.402722
-0.093600 -12.542400 8.423005
-0.046800 -12.542400 8.426252
0.000000 -12.542400 8.423005
0.046800 -12.542400 8.431820
0.093600 -12.542400 8.434540
0.140400 -12.542400 8.448218
0.187200 -12.542400 8.453009
0.234000 -12.542400 8.454670
0.280800 -12.542400 8.466727
0.327600 -12.542400 8.487531
0.374400 -12.542400 8.494786
0.421200 -12.542400 8.497131
0.468000 -12.542400 8.517232
0.514800 -12.542400 8.522239
0.561600 -12.542400 8.545412
0.608400 -12.542400 8.566609
0.655200 -12.542400 8.564111
0.702000 -12.542400 8.595840
0.748800 -12.542400 8.613776
0.795600 -12.542400 8.609342
0.842400 -12.542400 8.609342
0.889200 -12.542400 8.609342
0.936000 -12.542400 8.609342
0.982800 -12.542400 8.609342
1.029600 -12.542400 8.611775
1.076400 -12.542400 8.637512
1.123200 -12.542400 8.650574
1.170000 -12.542400 8.676677
1.216800 -12.542400 8.685296
1.263600 -12.542400 8.690151
1.310400 -12.542400 8.731678
1.357200 -12.542400 8.735756
1.404000 -12.542400 8.740256
1.450800 -12.542400 8.743928
1.497600 -12.542400 8.772958
1.544400 -12.542400 8.792041
1.591200 -12.542400 8.794668
1.638000 -12.542400 8.794668
1.684800 -12.542400 8.804555
1.731600 -12.542400 8.828962
1.778400 -12.542400 8.852040
1.825200 -12.542400 8.854130
1.872000 -12.542400 8.867491
1.918800 -12.542400 8.879703
1.965600 -12.542400 8.892834
2.012400 -12.542400 8.895162
2.059200 -12.542400 8.914107
2.106000 -12.542400 8.922550
2.152800 -12.542400 8.949290
2.199600 -12.542400 8.973262
2.246400 -12.542400 9.008042
2.293200 -12.542400 9.027306
2.340000 -12.542400 9.035619
2.386800 -12.542400 9.063785
2.433600 -12.542400 9.099077
2.480400 -12.542400 9.099753
2.527200 -12.542400 9.102671
2.574000 -12.542400 9.153753
2.620800 -12.542400 9.172584
2.667600 -12.542400 9.208868
2.714400 -12.542400 9.232583
2.761200 -12.542400 9.243794
2.808000 -12.542400 9.272271
2.854800 -12.542400 9.284471
2.901600 -12.542400 9.318892
2.948400 -12.542400 9.339499
2.995200 -12.542400 9.359664
3.042000 -12.542400 9.371253
3.088800 -12.542400 9.416483
3.135600 -12.542400 9.435212
3.182400 -12.542400 9.495765
3.229200 -12.542400 9.514916
3.276000 -12.542400 9.562801
3.322800 -12.542400 9.576605
3.369600 -12.542400 9.607208
3.416400 -12.542400 9.622117
3.463200 -12.542400 9.672365
3.510000 -12.542400 9.724439
3.556800 -12.542400 9.758413
3.603600 -12.542400 9.803928
3.650400 -12.542400 9.861775
3.697200 -12.542400 9.972901
3.744000 -12.542400 9.960125
3.790800 -12.542400 10.090029
3.837600 -12.542400 12.158647
3.884400 -12.542400 12.280066
3.931200 -12.542400 23.276461
3.978000 -12.542400 29.490805
4.024800 -12.542400 29.506109
4.071600 -12.542400 29.513022
4.118400 -12.542400 29.517441
4.165200 -12.542400 29.519684
4.212000 -12.542400 29.520742
4.258800 -12.542400 29.520371
4.305600 -12.542400 29.526662
13.338000 -12.542400 8.139455
13.384800 -12.542400 8.136262
13.431600 -12.542400 8.129903
13.478400 -12.542400 8.128452
13.525200 -12.542400 8.128452
13.572000 -12.542400 8.132672
13.618800 -12.542400 8.129903
13.665600 -12.542400 8.123300
13.712400 -12.542400 8.115542
13.759200 -12.542400 8.123654
13.806000 -12.542400 8.123654
13.852800 -12.542400 8.108404
13.899600 -12.542400 8.099809
13.946400 -12.542400 8.099809
13.993200 -12.542400 8.108404
14.040000 -12.542400 8.102249
14.086800 -12.542400 8.096382
14.133600 -12.542400 8.101096
14.180400 -12.542400 8.109982
14.227200 -12.542400 8.113737
14.274000 -12.542400 8.113737
14.320800 -12.542400 8.123708
14.367600 -12.542400 8.124434
14.414400 -12.542400 8.127909
14.461200 -12.542400 8.124540
14.508000 -12.542400 8.124540
14.554800 -12.542400 8.124540
14.601600 -12.542400 8.128178
14.648400 -12.542400 8.134173
14.695200 -12.542400 8.150018
14.742000 -12.542400 8.161360
14.788800 -12.542400 8.178528
14.835600 -12.542400 8.181629
14.882400 -12.542400 8.181629
14.929200 -12.542400 8.171518
14.976000 -12.542400 8.164051
15.022800 -12.542400 8.136415
15.069600 -12.542400 8.135093
15.116400 -12.542400 8.128326
15.163200 -12.542400 8.128326
15.958800 -12.542400 6.843975
16.005600 -12.542400 6.837739
16.052400 -12.542400 6.798268
16.099200 -12.542400 6.798268
16.192800 -12.542400 6.820262
16.286400 -12.542400 6.839084
16.380000 -12.542400 6.831284
16.426800 -12.542400 6.839084
16.473600 -12.542400 6.830294
16.520400 -12.542400 6.826504
17.035200 -12.542400 3.602354
17.082000 -12.542400 3.234510
17.128800 -12.542400 2.959237
-18.720000 -12.495600 0.000000
-18.673200 -12.495600 0.000000
-18.626400 -12.495600 0.000000
-18.579600 -12.495600 -7.339309
-18.532800 -12.495600 -7.329060
-18.486000 -12.495600 -7.306042
-18.439200 -12.495600 -7.288778
-18.392400 -12.495600 -7.288778
-18.345600 -12.495600 -7.268951
-18.298800 -12.495600 -7.257706
-18.252000 -12.495600 -7.246771
-18.205200 -12.495600 -7.235650
-18.158400 -12.495600 -7.211369
-18.111600 -12.495600 -7.207230
-18.064800 -12.495600 -7.206067
-18.018000 -12.495600 -7.204568
-17.971200 -12.495600 -7.204568
-17.924400 -12.495600 -7.201194
-17.877600 -12.495600 -7.199765
-17.830800 -12.495600 -7.200552
-17.784000 -12.495600 -7.190245
-17.737200 -12.495600 -7.178392
-17.690400 -12.495600 -7.141649
-17.643600 -12.495600 -7.105025
-17.596800 -12.495600 -7.042721
-16.660800 -12.495600 5.191945
-16.614000 -12.495600 5.267788
-16.567200 -12.495600 5.318977
-16.520400 -12.495600 5.347399
-16.099200 -12.495600 6.946207
-16.052400 -12.495600 6.967167
-16.005600 -12.495600 6.979199
-15.958800 -12.495600 6.998311
-15.912000 -12.495600 7.009036
-15.865200 -12.495600 7.018106
-15.818400 -12.495600 7.035189
-15.771600 -12.495600 7.036075
-15.724800 -12.495600 7.036910
-15.678000 -12.495600 7.042273
-15.631200 -12.495600 7.051077
-15.584400 -12.495600 7.051077
-15.537600 -12.495600 7.051983
-15.490800 -12.495600 7.055974
-15.444000 -12.495600 7.058099
-15.397200 -12.495600 7.068907
-15.350400 -12.495600 7.071439
-15.303600 -12.495600 7.078580
-15.256800 -12.495600 7.081689
-15.210000 -12.495600 7.083934
-15.163200 -12.495600 7.088874
-15.116400 -12.495600 7.092922
-15.069600 -12.495600 7.099600
-15.022800 -12.495600 7.100724
-14.976000 -12.495600 7.103886
-14.929200 -12.495600 7.105416
-14.882400 -12.495600 7.106329
-14.835600 -12.495600 7.104642
-14.788800 -12.495600 7.101568
-14.742000 -12.495600 7.096944
-14.695200 -12.495600 7.098956
-14.648400 -12.495600 7.100659
-14.601600 -12.495600 7.109356
-14.554800 -12.495600 7.115393
-14.508000 -12.495600 7.119949
-14.461200 -12.495600 7.124495
-14.414400 -12.495600 7.135671
-14.367600 -12.495600 7.140933
-14.320800 -12.495600 7.154646
-14.274000 -12.495600 7.179120
-14.227200 -12.495600 7.207866
-14.180400 -12.495600 7.237226
-7.768800 -12.495600 10.151750
-7.722000 -12.495600 9.973407
-7.675200 -12.495600 9.952435
-7.628400 -12.495600 9.836688
-7.581600 -12.495600 9.829469
-7.534800 -12.495600 9.794862
-7.488000 -12.495600 9.777517
-7.441200 -12.495600 9.709703
-7.394400 -12.495600 9.624802
-7.347600 -12.495600 9.572777
-7.300800 -12.495600 9.551301
-7.254000 -12.495600 9.515596
-7.207200 -12.495600 9.440341
-7.160400 -12.495600 9.387980
-7.113600 -12.495600 9.395699
-7.066800 -12.495600 9.373477
-7.020000 -12.495600 9.342823
-6.973200 -12.495600 9.304774
-6.926400 -12.495600 9.297143
-6.879600 -12.495600 9.276245
-6.832800 -12.495600 9.260628
-6.786000 -12.495600 9.233302
-6.739200 -12.495600 9.196560
-6.692400 -12.495600 9.171616
-6.645600 -12.495600 9.133250
-6.598800 -12.495600 9.077756
-6.552000 -12.495600 9.062051
-6.505200 -12.495600 9.028419
-6.458400 -12.495600 9.006888
-6.411600 -12.495600 9.001189
-6.364800 -12.495600 8.983775
-6.318000 -12.495600 8.968223
-6.271200 -12.495600 8.934737
-6.224400 -12.495600 8.918793
-6.177600 -12.495600 8.916215
-6.130800 -12.495600 8.898698
-6.084000 -12.495600 8.898379
-6.037200 -12.495600 8.851390
-5.990400 -12.495600 8.845441
-5.943600 -12.495600 8.824415
-5.896800 -12.495600 8.796257
-5.850000 -12.495600 8.777393
-5.803200 -12.495600 8.768025
-5.756400 -12.495600 8.751035
-5.709600 -12.495600 8.740765
-5.662800 -12.495600 8.715172
-5.616000 -12.495600 8.693843
-5.569200 -12.495600 8.665341
-5.522400 -12.495600 8.657321
-5.475600 -12.495600 8.617220
-5.428800 -12.495600 8.609800
-5.382000 -12.495600 8.591952
-5.335200 -12.495600 8.578140
-5.288400 -12.495600 8.569657
-5.241600 -12.495600 8.568930
-5.194800 -12.495600 8.565470
-5.148000 -12.495600 8.565470
-5.101200 -12.495600 8.559583
-5.054400 -12.495600 8.552584
-5.007600 -12.495600 8.529696
-4.960800 -12.495600 8.533418
-4.914000 -12.495600 8.529278
-4.867200 -12.495600 8.519757
-4.820400 -12.495600 8.519197
-4.773600 -12.495600 8.483842
-4.726800 -12.495600 8.458125
-4.680000 -12.495600 8.432488
-4.633200 -12.495600 8.412501
-4.586400 -12.495600 8.408030
-4.539600 -12.495600 8.394840
-4.492800 -12.495600 8.391576
-4.446000 -12.495600 8.395630
-4.399200 -12.495600 8.388421
-4.352400 -12.495600 8.379715
-4.305600 -12.495600 8.375765
-4.258800 -12.495600 8.355456
-4.212000 -12.495600 8.371242
-4.165200 -12.495600 8.356223
-4.118400 -12.495600 8.354643
-4.071600 -12.495600 8.356223
-4.024800 -12.495600 8.359867
-3.978000 -12.495600 8.365664
[truncated: 5,719,834 more chars]
