# Supplementary material for: Case study of 3D fingerprints applications
Source: PLoS One. 2017 Apr 11;12(4):e0175261. doi: 10.1371/journal.pone.0175261 (PMC5388323; doi:10.1371/journal.pone.0175261)
Supplement: S1 Database — (ZIP) [file pone.0175261.s001.zip › S1_Database/S1_Database_Session1-3D finger point cloud data/cjr_l5_g_1.txt]

-18.720000 -14.040000 0.000000
-18.673200 -14.040000 0.000000
-18.626400 -14.040000 0.000000
-18.579600 -14.040000 0.000000
-18.532800 -14.040000 0.000000
-18.486000 -14.040000 0.000000
-18.439200 -14.040000 0.000000
-18.392400 -14.040000 0.000000
-18.345600 -14.040000 0.000000
-18.298800 -14.040000 0.000000
-18.252000 -14.040000 0.000000
-18.205200 -14.040000 0.000000
-18.158400 -14.040000 0.000000
-18.111600 -14.040000 0.000000
-18.064800 -14.040000 0.000000
-18.018000 -14.040000 0.000000
-17.971200 -14.040000 0.000000
-17.924400 -14.040000 0.000000
-17.877600 -14.040000 0.000000
-17.830800 -14.040000 0.000000
-17.784000 -14.040000 0.000000
-17.737200 -14.040000 0.000000
-17.690400 -14.040000 0.000000
-17.643600 -14.040000 0.000000
-17.596800 -14.040000 0.000000
-17.550000 -14.040000 0.000000
-17.503200 -14.040000 0.000000
-17.456400 -14.040000 0.000000
-17.409600 -14.040000 0.000000
-17.362800 -14.040000 0.000000
-17.316000 -14.040000 0.000000
-17.269200 -14.040000 0.000000
-17.222400 -14.040000 0.000000
-17.175600 -14.040000 0.000000
-17.128800 -14.040000 0.000000
-17.082000 -14.040000 0.000000
-17.035200 -14.040000 0.000000
-16.988400 -14.040000 0.000000
-16.941600 -14.040000 0.000000
-16.894800 -14.040000 0.000000
-16.848000 -14.040000 0.000000
-16.801200 -14.040000 0.000000
-16.754400 -14.040000 0.000000
-16.707600 -14.040000 0.000000
-16.286400 -14.040000 0.000000
-16.239600 -14.040000 0.000000
-15.022800 -14.040000 0.000000
-14.976000 -14.040000 0.000000
-14.929200 -14.040000 0.000000
-14.882400 -14.040000 0.000000
-14.835600 -14.040000 0.000000
-14.788800 -14.040000 0.000000
-14.742000 -14.040000 0.000000
-14.695200 -14.040000 0.000000
-14.648400 -14.040000 0.000000
-14.601600 -14.040000 0.000000
-14.554800 -14.040000 0.000000
-14.508000 -14.040000 0.000000
-14.461200 -14.040000 0.000000
-14.414400 -14.040000 0.000000
-14.367600 -14.040000 0.000000
-14.320800 -14.040000 0.000000
-14.274000 -14.040000 0.000000
-14.227200 -14.040000 0.000000
-14.180400 -14.040000 0.000000
-14.133600 -14.040000 0.000000
-14.086800 -14.040000 0.000000
-14.040000 -14.040000 0.000000
-13.993200 -14.040000 0.000000
-13.946400 -14.040000 0.000000
-13.899600 -14.040000 0.000000
-13.852800 -14.040000 0.000000
-13.806000 -14.040000 0.000000
-13.759200 -14.040000 0.000000
-13.712400 -14.040000 0.000000
-13.665600 -14.040000 0.000000
-13.618800 -14.040000 0.000000
-13.572000 -14.040000 0.000000
-13.525200 -14.040000 0.000000
-13.478400 -14.040000 0.000000
-13.431600 -14.040000 0.000000
-13.384800 -14.040000 0.000000
-13.338000 -14.040000 0.000000
-13.291200 -14.040000 0.000000
-13.244400 -14.040000 0.000000
-13.197600 -14.040000 0.000000
-13.150800 -14.040000 0.000000
-13.104000 -14.040000 0.000000
-13.057200 -14.040000 0.000000
-13.010400 -14.040000 0.000000
-12.963600 -14.040000 0.000000
-8.096400 -14.040000 0.000000
-8.049600 -14.040000 0.000000
-8.002800 -14.040000 0.000000
-7.956000 -14.040000 0.000000
-7.909200 -14.040000 0.000000
-7.862400 -14.040000 0.000000
-7.815600 -14.040000 0.000000
-7.768800 -14.040000 0.000000
-7.722000 -14.040000 0.000000
-7.675200 -14.040000 0.000000
-7.628400 -14.040000 0.000000
-7.581600 -14.040000 0.000000
-7.534800 -14.040000 0.000000
-7.488000 -14.040000 0.000000
-7.441200 -14.040000 0.000000
-7.394400 -14.040000 0.000000
-7.347600 -14.040000 0.000000
-7.300800 -14.040000 0.000000
-7.254000 -14.040000 0.000000
-7.207200 -14.040000 0.000000
-7.160400 -14.040000 0.000000
-7.113600 -14.040000 0.000000
-7.066800 -14.040000 0.000000
-7.020000 -14.040000 0.000000
-6.973200 -14.040000 0.000000
-6.926400 -14.040000 0.000000
-6.879600 -14.040000 0.000000
-6.832800 -14.040000 0.000000
-6.786000 -14.040000 0.000000
-6.739200 -14.040000 0.000000
-6.692400 -14.040000 0.000000
-6.645600 -14.040000 0.000000
-6.598800 -14.040000 0.000000
-6.552000 -14.040000 0.000000
-6.505200 -14.040000 0.000000
-6.458400 -14.040000 0.000000
-6.411600 -14.040000 0.000000
-6.364800 -14.040000 0.000000
-6.318000 -14.040000 0.000000
-6.271200 -14.040000 0.000000
-6.224400 -14.040000 0.000000
-6.177600 -14.040000 0.000000
-6.130800 -14.040000 0.000000
-6.084000 -14.040000 0.000000
-6.037200 -14.040000 0.000000
-5.990400 -14.040000 0.000000
-5.943600 -14.040000 0.000000
-5.896800 -14.040000 0.000000
-5.850000 -14.040000 0.000000
-5.803200 -14.040000 0.000000
-5.756400 -14.040000 0.000000
-5.709600 -14.040000 0.000000
-5.662800 -14.040000 0.000000
-5.616000 -14.040000 0.000000
-5.569200 -14.040000 0.000000
-5.522400 -14.040000 0.000000
-5.475600 -14.040000 0.000000
-5.428800 -14.040000 0.000000
-5.382000 -14.040000 0.000000
-5.335200 -14.040000 0.000000
-5.288400 -14.040000 0.000000
-5.241600 -14.040000 0.000000
-5.194800 -14.040000 0.000000
-5.148000 -14.040000 0.000000
-5.101200 -14.040000 0.000000
-5.054400 -14.040000 0.000000
-5.007600 -14.040000 0.000000
-4.960800 -14.040000 0.000000
-4.914000 -14.040000 0.000000
-4.867200 -14.040000 0.000000
-4.820400 -14.040000 0.000000
-4.773600 -14.040000 0.000000
-4.726800 -14.040000 0.000000
-4.680000 -14.040000 0.000000
-4.633200 -14.040000 0.000000
-4.586400 -14.040000 0.000000
-4.539600 -14.040000 0.000000
-4.492800 -14.040000 0.000000
-4.446000 -14.040000 0.000000
-4.399200 -14.040000 0.000000
-4.352400 -14.040000 0.000000
-4.305600 -14.040000 0.000000
-4.258800 -14.040000 0.000000
-4.212000 -14.040000 0.000000
-4.165200 -14.040000 0.000000
-4.118400 -14.040000 0.000000
-4.071600 -14.040000 0.000000
-4.024800 -14.040000 0.000000
-3.978000 -14.040000 0.000000
-3.931200 -14.040000 0.000000
-3.884400 -14.040000 0.000000
-3.837600 -14.040000 0.000000
-3.790800 -14.040000 0.000000
-3.744000 -14.040000 0.000000
-3.697200 -14.040000 0.000000
-3.650400 -14.040000 0.000000
-3.603600 -14.040000 0.000000
-3.556800 -14.040000 0.000000
-3.510000 -14.040000 0.000000
-3.463200 -14.040000 0.000000
-3.416400 -14.040000 0.000000
-3.369600 -14.040000 0.000000
-3.322800 -14.040000 0.000000
-3.276000 -14.040000 0.000000
-3.229200 -14.040000 0.000000
-3.182400 -14.040000 0.000000
-3.135600 -14.040000 0.000000
-3.088800 -14.040000 0.000000
-3.042000 -14.040000 0.000000
-2.995200 -14.040000 0.000000
-2.948400 -14.040000 0.000000
-2.901600 -14.040000 0.000000
-2.854800 -14.040000 0.000000
-2.808000 -14.040000 0.000000
-2.761200 -14.040000 0.000000
-2.714400 -14.040000 0.000000
-2.667600 -14.040000 0.000000
-2.620800 -14.040000 0.000000
-2.574000 -14.040000 0.000000
-2.527200 -14.040000 0.000000
-2.480400 -14.040000 0.000000
-2.433600 -14.040000 0.000000
-2.386800 -14.040000 0.000000
-2.340000 -14.040000 0.000000
-2.293200 -14.040000 0.000000
-2.246400 -14.040000 0.000000
-2.199600 -14.040000 0.000000
-2.152800 -14.040000 0.000000
-2.106000 -14.040000 0.000000
-2.059200 -14.040000 0.000000
-2.012400 -14.040000 0.000000
-1.965600 -14.040000 0.000000
-1.918800 -14.040000 0.000000
-1.872000 -14.040000 0.000000
-1.825200 -14.040000 0.000000
-1.778400 -14.040000 0.000000
-1.731600 -14.040000 0.000000
-1.684800 -14.040000 0.000000
-1.638000 -14.040000 0.000000
-1.591200 -14.040000 0.000000
-1.544400 -14.040000 0.000000
-1.497600 -14.040000 0.000000
-1.450800 -14.040000 0.000000
-1.404000 -14.040000 0.000000
-1.357200 -14.040000 0.000000
-1.310400 -14.040000 0.000000
-1.263600 -14.040000 0.000000
-1.216800 -14.040000 0.000000
-1.170000 -14.040000 0.000000
-1.123200 -14.040000 0.000000
-1.076400 -14.040000 0.000000
-1.029600 -14.040000 0.000000
-0.982800 -14.040000 0.000000
-0.936000 -14.040000 0.000000
-0.889200 -14.040000 0.000000
-0.842400 -14.040000 0.000000
-0.795600 -14.040000 0.000000
-0.748800 -14.040000 0.000000
-0.702000 -14.040000 0.000000
-0.655200 -14.040000 0.000000
-0.608400 -14.040000 0.000000
-0.561600 -14.040000 0.000000
-0.514800 -14.040000 0.000000
-0.468000 -14.040000 0.000000
-0.421200 -14.040000 0.000000
-0.374400 -14.040000 0.000000
-0.327600 -14.040000 0.000000
-0.280800 -14.040000 0.000000
-0.234000 -14.040000 0.000000
-0.187200 -14.040000 0.000000
-0.140400 -14.040000 0.000000
-0.093600 -14.040000 0.000000
-0.046800 -14.040000 0.000000
0.000000 -14.040000 0.000000
0.046800 -14.040000 0.000000
0.093600 -14.040000 0.000000
0.140400 -14.040000 0.000000
0.187200 -14.040000 0.000000
0.234000 -14.040000 0.000000
0.280800 -14.040000 0.000000
0.327600 -14.040000 0.000000
0.374400 -14.040000 0.000000
0.421200 -14.040000 0.000000
0.468000 -14.040000 0.000000
0.514800 -14.040000 0.000000
0.561600 -14.040000 0.000000
0.608400 -14.040000 0.000000
0.655200 -14.040000 0.000000
0.702000 -14.040000 0.000000
0.748800 -14.040000 0.000000
0.795600 -14.040000 0.000000
0.842400 -14.040000 0.000000
0.889200 -14.040000 0.000000
0.936000 -14.040000 0.000000
0.982800 -14.040000 0.000000
1.029600 -14.040000 0.000000
1.076400 -14.040000 0.000000
1.123200 -14.040000 0.000000
1.170000 -14.040000 0.000000
1.216800 -14.040000 0.000000
1.263600 -14.040000 0.000000
1.310400 -14.040000 0.000000
1.357200 -14.040000 0.000000
1.404000 -14.040000 0.000000
1.450800 -14.040000 0.000000
1.497600 -14.040000 0.000000
1.544400 -14.040000 0.000000
1.591200 -14.040000 0.000000
1.638000 -14.040000 0.000000
1.684800 -14.040000 0.000000
1.731600 -14.040000 0.000000
1.778400 -14.040000 0.000000
1.825200 -14.040000 0.000000
1.872000 -14.040000 0.000000
1.918800 -14.040000 0.000000
1.965600 -14.040000 0.000000
2.012400 -14.040000 0.000000
2.059200 -14.040000 0.000000
2.106000 -14.040000 0.000000
2.152800 -14.040000 0.000000
2.199600 -14.040000 0.000000
2.246400 -14.040000 0.000000
2.293200 -14.040000 0.000000
2.340000 -14.040000 0.000000
2.386800 -14.040000 0.000000
2.433600 -14.040000 0.000000
2.480400 -14.040000 0.000000
2.527200 -14.040000 0.000000
2.574000 -14.040000 0.000000
2.620800 -14.040000 0.000000
2.667600 -14.040000 0.000000
2.714400 -14.040000 0.000000
2.761200 -14.040000 0.000000
2.808000 -14.040000 0.000000
2.854800 -14.040000 0.000000
2.901600 -14.040000 0.000000
2.948400 -14.040000 0.000000
2.995200 -14.040000 0.000000
3.042000 -14.040000 0.000000
3.088800 -14.040000 0.000000
3.135600 -14.040000 0.000000
3.182400 -14.040000 0.000000
3.229200 -14.040000 0.000000
3.276000 -14.040000 0.000000
3.322800 -14.040000 0.000000
3.369600 -14.040000 0.000000
3.416400 -14.040000 0.000000
3.463200 -14.040000 0.000000
3.510000 -14.040000 0.000000
3.556800 -14.040000 0.000000
3.603600 -14.040000 0.000000
3.650400 -14.040000 0.000000
3.697200 -14.040000 0.000000
3.744000 -14.040000 0.000000
3.790800 -14.040000 0.000000
3.837600 -14.040000 0.000000
3.884400 -14.040000 0.000000
3.931200 -14.040000 0.000000
3.978000 -14.040000 0.000000
4.024800 -14.040000 0.000000
4.071600 -14.040000 0.000000
12.121200 -14.040000 0.000000
12.168000 -14.040000 0.000000
12.214800 -14.040000 0.000000
12.261600 -14.040000 0.000000
12.308400 -14.040000 0.000000
12.355200 -14.040000 0.000000
12.402000 -14.040000 0.000000
12.448800 -14.040000 0.000000
12.495600 -14.040000 0.000000
12.542400 -14.040000 0.000000
12.589200 -14.040000 0.000000
12.636000 -14.040000 0.000000
12.682800 -14.040000 0.000000
12.729600 -14.040000 0.000000
12.776400 -14.040000 0.000000
12.823200 -14.040000 0.000000
12.870000 -14.040000 0.000000
12.916800 -14.040000 0.000000
12.963600 -14.040000 0.000000
13.010400 -14.040000 0.000000
13.057200 -14.040000 0.000000
13.104000 -14.040000 0.000000
13.150800 -14.040000 0.000000
13.197600 -14.040000 0.000000
13.244400 -14.040000 0.000000
13.291200 -14.040000 0.000000
13.338000 -14.040000 0.000000
13.384800 -14.040000 0.000000
13.431600 -14.040000 0.000000
13.478400 -14.040000 0.000000
13.525200 -14.040000 0.000000
13.572000 -14.040000 0.000000
13.618800 -14.040000 0.000000
13.665600 -14.040000 0.000000
13.712400 -14.040000 0.000000
13.759200 -14.040000 0.000000
13.806000 -14.040000 0.000000
13.852800 -14.040000 0.000000
13.899600 -14.040000 0.000000
13.946400 -14.040000 0.000000
13.993200 -14.040000 0.000000
14.040000 -14.040000 0.000000
14.086800 -14.040000 0.000000
14.133600 -14.040000 0.000000
14.882400 -14.040000 0.000000
14.929200 -14.040000 0.000000
14.976000 -14.040000 0.000000
15.022800 -14.040000 0.000000
15.069600 -14.040000 0.000000
15.116400 -14.040000 0.000000
15.163200 -14.040000 0.000000
15.256800 -14.040000 0.000000
15.303600 -14.040000 0.000000
15.350400 -14.040000 0.000000
15.397200 -14.040000 0.000000
15.444000 -14.040000 0.000000
15.490800 -14.040000 0.000000
15.537600 -14.040000 0.000000
15.818400 -14.040000 0.000000
16.473600 -14.040000 0.000000
16.520400 -14.040000 0.000000
-18.720000 -13.993200 0.000000
-18.673200 -13.993200 0.000000
-18.626400 -13.993200 0.000000
-18.579600 -13.993200 0.000000
-18.532800 -13.993200 0.000000
-18.486000 -13.993200 0.000000
-18.439200 -13.993200 0.000000
-18.392400 -13.993200 0.000000
-18.345600 -13.993200 0.000000
-18.298800 -13.993200 0.000000
-18.252000 -13.993200 0.000000
-18.205200 -13.993200 0.000000
-18.158400 -13.993200 0.000000
-18.111600 -13.993200 0.000000
-18.064800 -13.993200 0.000000
-18.018000 -13.993200 0.000000
-17.971200 -13.993200 0.000000
-17.924400 -13.993200 0.000000
-17.877600 -13.993200 0.000000
-17.830800 -13.993200 0.000000
-17.784000 -13.993200 0.000000
-17.737200 -13.993200 0.000000
-17.690400 -13.993200 0.000000
-17.643600 -13.993200 0.000000
-17.596800 -13.993200 0.000000
-17.550000 -13.993200 0.000000
-17.503200 -13.993200 0.000000
-17.456400 -13.993200 0.000000
-17.409600 -13.993200 0.000000
-17.362800 -13.993200 0.000000
-17.316000 -13.993200 0.000000
-17.269200 -13.993200 0.000000
-17.222400 -13.993200 0.000000
-17.175600 -13.993200 0.000000
-17.128800 -13.993200 0.000000
-17.082000 -13.993200 0.000000
-17.035200 -13.993200 0.000000
-16.988400 -13.993200 0.000000
-16.941600 -13.993200 0.000000
-16.894800 -13.993200 0.000000
-16.848000 -13.993200 0.000000
-16.801200 -13.993200 0.000000
-16.754400 -13.993200 0.000000
-16.707600 -13.993200 0.000000
-15.069600 -13.993200 0.000000
-15.022800 -13.993200 0.000000
-14.976000 -13.993200 0.000000
-14.929200 -13.993200 0.000000
-14.882400 -13.993200 0.000000
-14.835600 -13.993200 0.000000
-14.788800 -13.993200 0.000000
-14.742000 -13.993200 0.000000
-14.695200 -13.993200 0.000000
-14.648400 -13.993200 0.000000
-14.601600 -13.993200 0.000000
-14.554800 -13.993200 0.000000
-14.508000 -13.993200 0.000000
-14.461200 -13.993200 0.000000
-14.414400 -13.993200 0.000000
-14.367600 -13.993200 0.000000
-14.320800 -13.993200 0.000000
-14.274000 -13.993200 0.000000
-14.227200 -13.993200 0.000000
-14.180400 -13.993200 0.000000
-14.133600 -13.993200 0.000000
-14.086800 -13.993200 0.000000
-14.040000 -13.993200 0.000000
-13.993200 -13.993200 0.000000
-13.946400 -13.993200 0.000000
-13.899600 -13.993200 0.000000
-13.852800 -13.993200 0.000000
-13.806000 -13.993200 0.000000
-13.759200 -13.993200 0.000000
-13.712400 -13.993200 0.000000
-13.665600 -13.993200 0.000000
-13.618800 -13.993200 0.000000
-13.572000 -13.993200 0.000000
-13.525200 -13.993200 0.000000
-13.478400 -13.993200 0.000000
-13.431600 -13.993200 0.000000
-13.384800 -13.993200 0.000000
-13.338000 -13.993200 0.000000
-13.291200 -13.993200 0.000000
-13.244400 -13.993200 0.000000
-13.197600 -13.993200 0.000000
-13.150800 -13.993200 0.000000
-13.104000 -13.993200 0.000000
-13.057200 -13.993200 0.000000
-13.010400 -13.993200 0.000000
-8.096400 -13.993200 0.000000
-8.049600 -13.993200 0.000000
-8.002800 -13.993200 0.000000
-7.956000 -13.993200 0.000000
-7.909200 -13.993200 0.000000
-7.862400 -13.993200 0.000000
-7.815600 -13.993200 0.000000
-7.768800 -13.993200 0.000000
-7.722000 -13.993200 0.000000
-7.675200 -13.993200 0.000000
-7.628400 -13.993200 0.000000
-7.581600 -13.993200 0.000000
-7.534800 -13.993200 0.000000
-7.488000 -13.993200 0.000000
-7.441200 -13.993200 0.000000
-7.394400 -13.993200 0.000000
-7.347600 -13.993200 0.000000
-7.300800 -13.993200 0.000000
-7.254000 -13.993200 0.000000
-7.207200 -13.993200 0.000000
-7.160400 -13.993200 0.000000
-7.113600 -13.993200 0.000000
-7.066800 -13.993200 0.000000
-7.020000 -13.993200 0.000000
-6.973200 -13.993200 0.000000
-6.926400 -13.993200 0.000000
-6.879600 -13.993200 0.000000
-6.832800 -13.993200 0.000000
-6.786000 -13.993200 0.000000
-6.739200 -13.993200 0.000000
-6.692400 -13.993200 0.000000
-6.645600 -13.993200 0.000000
-6.598800 -13.993200 0.000000
-6.552000 -13.993200 0.000000
-6.505200 -13.993200 0.000000
-6.458400 -13.993200 0.000000
-6.411600 -13.993200 0.000000
-6.364800 -13.993200 0.000000
-6.318000 -13.993200 0.000000
-6.271200 -13.993200 0.000000
-6.224400 -13.993200 0.000000
-6.177600 -13.993200 0.000000
-6.130800 -13.993200 0.000000
-6.084000 -13.993200 0.000000
-6.037200 -13.993200 0.000000
-5.990400 -13.993200 0.000000
-5.943600 -13.993200 0.000000
-5.896800 -13.993200 0.000000
-5.850000 -13.993200 0.000000
-5.803200 -13.993200 0.000000
-5.756400 -13.993200 0.000000
-5.709600 -13.993200 0.000000
-5.662800 -13.993200 0.000000
-5.616000 -13.993200 0.000000
-5.569200 -13.993200 0.000000
-5.522400 -13.993200 0.000000
-5.475600 -13.993200 0.000000
-5.428800 -13.993200 0.000000
-5.382000 -13.993200 0.000000
-5.335200 -13.993200 0.000000
-5.288400 -13.993200 0.000000
-5.241600 -13.993200 0.000000
-5.194800 -13.993200 0.000000
-5.148000 -13.993200 0.000000
-5.101200 -13.993200 0.000000
-5.054400 -13.993200 0.000000
-5.007600 -13.993200 0.000000
-4.960800 -13.993200 0.000000
-4.914000 -13.993200 0.000000
-4.867200 -13.993200 0.000000
-4.820400 -13.993200 0.000000
-4.773600 -13.993200 0.000000
-4.726800 -13.993200 0.000000
-4.680000 -13.993200 0.000000
-4.633200 -13.993200 0.000000
-4.586400 -13.993200 0.000000
-4.539600 -13.993200 0.000000
-4.492800 -13.993200 0.000000
-4.446000 -13.993200 0.000000
-4.399200 -13.993200 0.000000
-4.352400 -13.993200 0.000000
-4.305600 -13.993200 0.000000
-4.258800 -13.993200 0.000000
-4.212000 -13.993200 0.000000
-4.165200 -13.993200 0.000000
-4.118400 -13.993200 0.000000
-4.071600 -13.993200 0.000000
-4.024800 -13.993200 0.000000
-3.978000 -13.993200 0.000000
-3.931200 -13.993200 0.000000
-3.884400 -13.993200 0.000000
-3.837600 -13.993200 0.000000
-3.790800 -13.993200 0.000000
-3.744000 -13.993200 0.000000
-3.697200 -13.993200 0.000000
-3.650400 -13.993200 0.000000
-3.603600 -13.993200 0.000000
-3.556800 -13.993200 0.000000
-3.510000 -13.993200 0.000000
-3.463200 -13.993200 0.000000
-3.416400 -13.993200 0.000000
-3.369600 -13.993200 0.000000
-3.322800 -13.993200 0.000000
-3.276000 -13.993200 0.000000
-3.229200 -13.993200 0.000000
-3.182400 -13.993200 0.000000
-3.135600 -13.993200 0.000000
-3.088800 -13.993200 0.000000
-3.042000 -13.993200 0.000000
-2.995200 -13.993200 0.000000
-2.948400 -13.993200 0.000000
-2.901600 -13.993200 0.000000
-2.854800 -13.993200 0.000000
-2.808000 -13.993200 0.000000
-2.761200 -13.993200 0.000000
-2.714400 -13.993200 0.000000
-2.667600 -13.993200 0.000000
-2.620800 -13.993200 0.000000
-2.574000 -13.993200 0.000000
-2.527200 -13.993200 0.000000
-2.480400 -13.993200 0.000000
-2.433600 -13.993200 0.000000
-2.386800 -13.993200 0.000000
-2.340000 -13.993200 0.000000
-2.293200 -13.993200 0.000000
-2.246400 -13.993200 0.000000
-2.199600 -13.993200 0.000000
-2.152800 -13.993200 0.000000
-2.106000 -13.993200 0.000000
-2.059200 -13.993200 0.000000
-2.012400 -13.993200 0.000000
-1.965600 -13.993200 0.000000
-1.918800 -13.993200 0.000000
-1.872000 -13.993200 0.000000
-1.825200 -13.993200 0.000000
-1.778400 -13.993200 0.000000
-1.731600 -13.993200 0.000000
-1.684800 -13.993200 0.000000
-1.638000 -13.993200 0.000000
-1.591200 -13.993200 0.000000
-1.544400 -13.993200 0.000000
-1.497600 -13.993200 0.000000
-1.450800 -13.993200 0.000000
-1.404000 -13.993200 0.000000
-1.357200 -13.993200 0.000000
-1.310400 -13.993200 0.000000
-1.263600 -13.993200 0.000000
-1.216800 -13.993200 0.000000
-1.170000 -13.993200 0.000000
-1.123200 -13.993200 0.000000
-1.076400 -13.993200 0.000000
-1.029600 -13.993200 0.000000
-0.982800 -13.993200 0.000000
-0.936000 -13.993200 0.000000
-0.889200 -13.993200 0.000000
-0.842400 -13.993200 0.000000
-0.795600 -13.993200 0.000000
-0.748800 -13.993200 0.000000
-0.702000 -13.993200 0.000000
-0.655200 -13.993200 0.000000
-0.608400 -13.993200 0.000000
-0.561600 -13.993200 0.000000
-0.514800 -13.993200 0.000000
-0.468000 -13.993200 0.000000
-0.421200 -13.993200 0.000000
-0.374400 -13.993200 0.000000
-0.327600 -13.993200 0.000000
-0.280800 -13.993200 0.000000
-0.234000 -13.993200 0.000000
-0.187200 -13.993200 0.000000
-0.140400 -13.993200 0.000000
-0.093600 -13.993200 0.000000
-0.046800 -13.993200 0.000000
0.000000 -13.993200 0.000000
0.046800 -13.993200 0.000000
0.093600 -13.993200 0.000000
0.140400 -13.993200 0.000000
0.187200 -13.993200 0.000000
0.234000 -13.993200 0.000000
0.280800 -13.993200 0.000000
0.327600 -13.993200 0.000000
0.374400 -13.993200 0.000000
0.421200 -13.993200 0.000000
0.468000 -13.993200 0.000000
0.514800 -13.993200 0.000000
0.561600 -13.993200 0.000000
0.608400 -13.993200 0.000000
0.655200 -13.993200 0.000000
0.702000 -13.993200 0.000000
0.748800 -13.993200 0.000000
0.795600 -13.993200 0.000000
0.842400 -13.993200 0.000000
0.889200 -13.993200 0.000000
0.936000 -13.993200 0.000000
0.982800 -13.993200 0.000000
1.029600 -13.993200 0.000000
1.076400 -13.993200 0.000000
1.123200 -13.993200 0.000000
1.170000 -13.993200 0.000000
1.216800 -13.993200 0.000000
1.263600 -13.993200 0.000000
1.310400 -13.993200 0.000000
1.357200 -13.993200 0.000000
1.404000 -13.993200 0.000000
1.450800 -13.993200 0.000000
1.497600 -13.993200 0.000000
1.544400 -13.993200 0.000000
1.591200 -13.993200 0.000000
1.638000 -13.993200 0.000000
1.684800 -13.993200 0.000000
1.731600 -13.993200 0.000000
1.778400 -13.993200 0.000000
1.825200 -13.993200 0.000000
1.872000 -13.993200 0.000000
1.918800 -13.993200 0.000000
1.965600 -13.993200 0.000000
2.012400 -13.993200 0.000000
2.059200 -13.993200 0.000000
2.106000 -13.993200 0.000000
2.152800 -13.993200 0.000000
2.199600 -13.993200 0.000000
2.246400 -13.993200 0.000000
2.293200 -13.993200 0.000000
2.340000 -13.993200 0.000000
2.386800 -13.993200 0.000000
2.433600 -13.993200 0.000000
2.480400 -13.993200 0.000000
2.527200 -13.993200 0.000000
2.574000 -13.993200 0.000000
2.620800 -13.993200 0.000000
2.667600 -13.993200 0.000000
2.714400 -13.993200 0.000000
2.761200 -13.993200 0.000000
2.808000 -13.993200 0.000000
2.854800 -13.993200 0.000000
2.901600 -13.993200 0.000000
2.948400 -13.993200 0.000000
2.995200 -13.993200 0.000000
3.042000 -13.993200 0.000000
3.088800 -13.993200 0.000000
3.135600 -13.993200 0.000000
3.182400 -13.993200 0.000000
3.229200 -13.993200 0.000000
3.276000 -13.993200 0.000000
3.322800 -13.993200 0.000000
3.369600 -13.993200 0.000000
3.416400 -13.993200 0.000000
3.463200 -13.993200 0.000000
3.510000 -13.993200 0.000000
3.556800 -13.993200 0.000000
3.603600 -13.993200 0.000000
3.650400 -13.993200 0.000000
3.697200 -13.993200 0.000000
3.744000 -13.993200 0.000000
3.790800 -13.993200 0.000000
3.837600 -13.993200 0.000000
3.884400 -13.993200 0.000000
3.931200 -13.993200 0.000000
3.978000 -13.993200 0.000000
4.024800 -13.993200 0.000000
4.071600 -13.993200 0.000000
12.214800 -13.993200 0.000000
12.261600 -13.993200 0.000000
12.308400 -13.993200 0.000000
12.355200 -13.993200 0.000000
12.402000 -13.993200 0.000000
12.448800 -13.993200 0.000000
12.495600 -13.993200 0.000000
12.542400 -13.993200 0.000000
12.589200 -13.993200 0.000000
12.636000 -13.993200 0.000000
12.682800 -13.993200 0.000000
12.729600 -13.993200 0.000000
12.776400 -13.993200 0.000000
12.823200 -13.993200 0.000000
12.870000 -13.993200 0.000000
12.916800 -13.993200 0.000000
12.963600 -13.993200 0.000000
13.010400 -13.993200 0.000000
13.057200 -13.993200 0.000000
13.104000 -13.993200 0.000000
13.150800 -13.993200 0.000000
13.197600 -13.993200 0.000000
13.244400 -13.993200 0.000000
13.291200 -13.993200 0.000000
13.338000 -13.993200 0.000000
13.384800 -13.993200 0.000000
13.431600 -13.993200 0.000000
13.478400 -13.993200 0.000000
13.525200 -13.993200 0.000000
13.572000 -13.993200 0.000000
13.618800 -13.993200 0.000000
13.665600 -13.993200 0.000000
13.712400 -13.993200 0.000000
13.759200 -13.993200 0.000000
13.806000 -13.993200 0.000000
13.852800 -13.993200 0.000000
13.899600 -13.993200 0.000000
13.946400 -13.993200 0.000000
13.993200 -13.993200 0.000000
14.040000 -13.993200 0.000000
14.086800 -13.993200 0.000000
14.133600 -13.993200 0.000000
14.882400 -13.993200 0.000000
14.929200 -13.993200 0.000000
14.976000 -13.993200 0.000000
15.022800 -13.993200 0.000000
15.069600 -13.993200 0.000000
15.116400 -13.993200 0.000000
15.163200 -13.993200 0.000000
15.210000 -13.993200 0.000000
15.256800 -13.993200 0.000000
15.303600 -13.993200 0.000000
15.350400 -13.993200 0.000000
15.397200 -13.993200 0.000000
15.444000 -13.993200 0.000000
15.490800 -13.993200 0.000000
15.537600 -13.993200 0.000000
15.584400 -13.993200 0.000000
16.099200 -13.993200 0.000000
-18.720000 -13.946400 0.000000
-18.673200 -13.946400 0.000000
-18.626400 -13.946400 0.000000
-18.579600 -13.946400 0.000000
-18.532800 -13.946400 0.000000
-18.486000 -13.946400 0.000000
-18.439200 -13.946400 0.000000
-18.392400 -13.946400 0.000000
-18.345600 -13.946400 0.000000
-18.298800 -13.946400 0.000000
-18.252000 -13.946400 0.000000
-18.205200 -13.946400 0.000000
-18.158400 -13.946400 0.000000
-18.111600 -13.946400 0.000000
-18.064800 -13.946400 0.000000
-18.018000 -13.946400 0.000000
-17.971200 -13.946400 0.000000
-17.924400 -13.946400 0.000000
-17.877600 -13.946400 0.000000
-17.830800 -13.946400 0.000000
-17.784000 -13.946400 0.000000
-17.737200 -13.946400 0.000000
-17.690400 -13.946400 0.000000
-17.643600 -13.946400 0.000000
-17.596800 -13.946400 0.000000
-17.550000 -13.946400 0.000000
-17.503200 -13.946400 0.000000
-17.456400 -13.946400 0.000000
-17.409600 -13.946400 0.000000
-17.362800 -13.946400 0.000000
-17.316000 -13.946400 0.000000
-17.269200 -13.946400 0.000000
-17.222400 -13.946400 0.000000
-17.175600 -13.946400 0.000000
-17.128800 -13.946400 0.000000
-17.082000 -13.946400 0.000000
-17.035200 -13.946400 0.000000
-16.988400 -13.946400 0.000000
-16.941600 -13.946400 0.000000
-16.894800 -13.946400 0.000000
-16.848000 -13.946400 0.000000
-16.801200 -13.946400 0.000000
-16.754400 -13.946400 0.000000
-15.116400 -13.946400 0.000000
-15.069600 -13.946400 0.000000
-15.022800 -13.946400 0.000000
-14.976000 -13.946400 0.000000
-14.929200 -13.946400 0.000000
-14.882400 -13.946400 0.000000
-14.835600 -13.946400 0.000000
-14.788800 -13.946400 0.000000
-14.742000 -13.946400 0.000000
-14.695200 -13.946400 0.000000
-14.648400 -13.946400 0.000000
-14.601600 -13.946400 0.000000
-14.554800 -13.946400 0.000000
-14.508000 -13.946400 0.000000
-14.461200 -13.946400 0.000000
-14.414400 -13.946400 0.000000
-14.367600 -13.946400 0.000000
-14.320800 -13.946400 0.000000
-14.274000 -13.946400 0.000000
-14.227200 -13.946400 0.000000
-14.180400 -13.946400 0.000000
-14.133600 -13.946400 0.000000
-14.086800 -13.946400 0.000000
-14.040000 -13.946400 0.000000
-13.993200 -13.946400 0.000000
-13.946400 -13.946400 0.000000
-13.899600 -13.946400 0.000000
-13.852800 -13.946400 0.000000
-13.806000 -13.946400 0.000000
-13.759200 -13.946400 0.000000
-13.712400 -13.946400 0.000000
-13.665600 -13.946400 0.000000
-13.618800 -13.946400 0.000000
-13.572000 -13.946400 0.000000
-13.525200 -13.946400 0.000000
-13.478400 -13.946400 0.000000
-13.431600 -13.946400 0.000000
-13.384800 -13.946400 0.000000
-13.338000 -13.946400 0.000000
-13.291200 -13.946400 0.000000
-13.244400 -13.946400 0.000000
-13.197600 -13.946400 0.000000
-13.150800 -13.946400 0.000000
-13.104000 -13.946400 0.000000
-13.057200 -13.946400 0.000000
-8.096400 -13.946400 0.000000
-8.049600 -13.946400 0.000000
-8.002800 -13.946400 0.000000
-7.956000 -13.946400 0.000000
-7.909200 -13.946400 0.000000
-7.862400 -13.946400 0.000000
-7.815600 -13.946400 0.000000
-7.768800 -13.946400 0.000000
-7.722000 -13.946400 0.000000
-7.675200 -13.946400 0.000000
-7.628400 -13.946400 0.000000
-7.581600 -13.946400 0.000000
-7.534800 -13.946400 0.000000
-7.488000 -13.946400 0.000000
-7.441200 -13.946400 0.000000
-7.394400 -13.946400 0.000000
-7.347600 -13.946400 0.000000
-7.300800 -13.946400 0.000000
-7.254000 -13.946400 0.000000
-7.207200 -13.946400 0.000000
-7.160400 -13.946400 0.000000
-7.113600 -13.946400 0.000000
-7.066800 -13.946400 0.000000
-7.020000 -13.946400 0.000000
-6.973200 -13.946400 0.000000
-6.926400 -13.946400 0.000000
-6.879600 -13.946400 0.000000
-6.832800 -13.946400 0.000000
-6.786000 -13.946400 0.000000
-6.739200 -13.946400 0.000000
-6.692400 -13.946400 0.000000
-6.645600 -13.946400 0.000000
-6.598800 -13.946400 0.000000
-6.552000 -13.946400 0.000000
-6.505200 -13.946400 0.000000
-6.458400 -13.946400 0.000000
-6.411600 -13.946400 0.000000
-6.364800 -13.946400 0.000000
-6.318000 -13.946400 0.000000
-6.271200 -13.946400 0.000000
-6.224400 -13.946400 0.000000
-6.177600 -13.946400 0.000000
-6.130800 -13.946400 0.000000
-6.084000 -13.946400 0.000000
-6.037200 -13.946400 0.000000
-5.990400 -13.946400 0.000000
-5.943600 -13.946400 0.000000
-5.896800 -13.946400 0.000000
-5.850000 -13.946400 0.000000
-5.803200 -13.946400 0.000000
-5.756400 -13.946400 0.000000
-5.709600 -13.946400 0.000000
-5.662800 -13.946400 0.000000
-5.616000 -13.946400 0.000000
-5.569200 -13.946400 0.000000
-5.522400 -13.946400 0.000000
-5.475600 -13.946400 0.000000
-5.428800 -13.946400 0.000000
-5.382000 -13.946400 0.000000
-5.335200 -13.946400 0.000000
-5.288400 -13.946400 0.000000
-5.241600 -13.946400 0.000000
-5.194800 -13.946400 0.000000
-5.148000 -13.946400 0.000000
-5.101200 -13.946400 0.000000
-5.054400 -13.946400 0.000000
-5.007600 -13.946400 0.000000
-4.960800 -13.946400 0.000000
-4.914000 -13.946400 0.000000
-4.867200 -13.946400 0.000000
-4.820400 -13.946400 0.000000
-4.773600 -13.946400 0.000000
-4.726800 -13.946400 0.000000
-4.680000 -13.946400 0.000000
-4.633200 -13.946400 0.000000
-4.586400 -13.946400 0.000000
-4.539600 -13.946400 0.000000
-4.492800 -13.946400 0.000000
-4.446000 -13.946400 0.000000
-4.399200 -13.946400 0.000000
-4.352400 -13.946400 0.000000
-4.305600 -13.946400 0.000000
-4.258800 -13.946400 0.000000
-4.212000 -13.946400 0.000000
-4.165200 -13.946400 0.000000
-4.118400 -13.946400 0.000000
-4.071600 -13.946400 0.000000
-4.024800 -13.946400 0.000000
-3.978000 -13.946400 0.000000
-3.931200 -13.946400 0.000000
-3.884400 -13.946400 0.000000
-3.837600 -13.946400 0.000000
-3.790800 -13.946400 0.000000
-3.744000 -13.946400 0.000000
-3.697200 -13.946400 0.000000
-3.650400 -13.946400 0.000000
-3.603600 -13.946400 0.000000
-3.556800 -13.946400 0.000000
-3.510000 -13.946400 0.000000
-3.463200 -13.946400 0.000000
-3.416400 -13.946400 0.000000
-3.369600 -13.946400 0.000000
-3.322800 -13.946400 0.000000
-3.276000 -13.946400 0.000000
-3.229200 -13.946400 0.000000
-3.182400 -13.946400 0.000000
-3.135600 -13.946400 0.000000
-3.088800 -13.946400 0.000000
-3.042000 -13.946400 0.000000
-2.995200 -13.946400 0.000000
-2.948400 -13.946400 0.000000
-2.901600 -13.946400 0.000000
-2.854800 -13.946400 0.000000
-2.808000 -13.946400 0.000000
-2.761200 -13.946400 0.000000
-2.714400 -13.946400 0.000000
-2.667600 -13.946400 0.000000
-2.620800 -13.946400 0.000000
-2.574000 -13.946400 0.000000
-2.527200 -13.946400 0.000000
-2.480400 -13.946400 0.000000
-2.433600 -13.946400 0.000000
-2.386800 -13.946400 0.000000
-2.340000 -13.946400 0.000000
-2.293200 -13.946400 0.000000
-2.246400 -13.946400 0.000000
-2.199600 -13.946400 0.000000
-2.152800 -13.946400 0.000000
-2.106000 -13.946400 0.000000
-2.059200 -13.946400 0.000000
-2.012400 -13.946400 0.000000
-1.965600 -13.946400 0.000000
-1.918800 -13.946400 0.000000
-1.872000 -13.946400 0.000000
-1.825200 -13.946400 0.000000
-1.778400 -13.946400 0.000000
-1.731600 -13.946400 0.000000
-1.684800 -13.946400 0.000000
-1.638000 -13.946400 0.000000
-1.591200 -13.946400 0.000000
-1.544400 -13.946400 0.000000
-1.497600 -13.946400 0.000000
-1.450800 -13.946400 0.000000
-1.404000 -13.946400 0.000000
-1.357200 -13.946400 0.000000
-1.310400 -13.946400 0.000000
-1.263600 -13.946400 0.000000
-1.216800 -13.946400 0.000000
-1.170000 -13.946400 0.000000
-1.123200 -13.946400 0.000000
-1.076400 -13.946400 0.000000
-1.029600 -13.946400 0.000000
-0.982800 -13.946400 0.000000
-0.936000 -13.946400 0.000000
-0.889200 -13.946400 0.000000
-0.842400 -13.946400 0.000000
-0.795600 -13.946400 0.000000
-0.748800 -13.946400 0.000000
-0.702000 -13.946400 0.000000
-0.655200 -13.946400 0.000000
-0.608400 -13.946400 0.000000
-0.561600 -13.946400 0.000000
-0.514800 -13.946400 0.000000
-0.468000 -13.946400 0.000000
-0.421200 -13.946400 0.000000
-0.374400 -13.946400 0.000000
-0.327600 -13.946400 0.000000
-0.280800 -13.946400 0.000000
-0.234000 -13.946400 0.000000
-0.187200 -13.946400 0.000000
-0.140400 -13.946400 0.000000
-0.093600 -13.946400 0.000000
-0.046800 -13.946400 0.000000
0.000000 -13.946400 0.000000
0.046800 -13.946400 0.000000
0.093600 -13.946400 0.000000
0.140400 -13.946400 0.000000
0.187200 -13.946400 0.000000
0.234000 -13.946400 0.000000
0.280800 -13.946400 0.000000
0.327600 -13.946400 0.000000
0.374400 -13.946400 0.000000
0.421200 -13.946400 0.000000
0.468000 -13.946400 0.000000
0.514800 -13.946400 0.000000
0.561600 -13.946400 0.000000
0.608400 -13.946400 0.000000
0.655200 -13.946400 0.000000
0.702000 -13.946400 0.000000
0.748800 -13.946400 0.000000
0.795600 -13.946400 0.000000
0.842400 -13.946400 0.000000
0.889200 -13.946400 0.000000
0.936000 -13.946400 0.000000
0.982800 -13.946400 0.000000
1.029600 -13.946400 0.000000
1.076400 -13.946400 0.000000
1.123200 -13.946400 0.000000
1.170000 -13.946400 0.000000
1.216800 -13.946400 0.000000
1.263600 -13.946400 0.000000
1.310400 -13.946400 0.000000
1.357200 -13.946400 0.000000
1.404000 -13.946400 0.000000
1.450800 -13.946400 0.000000
1.497600 -13.946400 0.000000
1.544400 -13.946400 0.000000
1.591200 -13.946400 0.000000
1.638000 -13.946400 0.000000
1.684800 -13.946400 0.000000
1.731600 -13.946400 0.000000
1.778400 -13.946400 0.000000
1.825200 -13.946400 0.000000
1.872000 -13.946400 0.000000
1.918800 -13.946400 0.000000
1.965600 -13.946400 0.000000
2.012400 -13.946400 0.000000
2.059200 -13.946400 0.000000
2.106000 -13.946400 0.000000
2.152800 -13.946400 0.000000
2.199600 -13.946400 0.000000
2.246400 -13.946400 0.000000
2.293200 -13.946400 0.000000
2.340000 -13.946400 0.000000
2.386800 -13.946400 0.000000
2.433600 -13.946400 0.000000
2.480400 -13.946400 0.000000
2.527200 -13.946400 0.000000
2.574000 -13.946400 0.000000
2.620800 -13.946400 0.000000
2.667600 -13.946400 0.000000
2.714400 -13.946400 0.000000
2.761200 -13.946400 0.000000
2.808000 -13.946400 0.000000
2.854800 -13.946400 0.000000
2.901600 -13.946400 0.000000
2.948400 -13.946400 0.000000
2.995200 -13.946400 0.000000
3.042000 -13.946400 0.000000
3.088800 -13.946400 0.000000
3.135600 -13.946400 0.000000
3.182400 -13.946400 0.000000
3.229200 -13.946400 0.000000
3.276000 -13.946400 0.000000
3.322800 -13.946400 0.000000
3.369600 -13.946400 0.000000
3.416400 -13.946400 0.000000
3.463200 -13.946400 0.000000
3.510000 -13.946400 0.000000
3.556800 -13.946400 0.000000
3.603600 -13.946400 0.000000
3.650400 -13.946400 0.000000
3.697200 -13.946400 0.000000
3.744000 -13.946400 0.000000
3.790800 -13.946400 0.000000
3.837600 -13.946400 0.000000
3.884400 -13.946400 0.000000
3.931200 -13.946400 0.000000
3.978000 -13.946400 0.000000
4.024800 -13.946400 0.000000
4.071600 -13.946400 0.000000
12.214800 -13.946400 0.000000
12.261600 -13.946400 0.000000
12.308400 -13.946400 0.000000
12.355200 -13.946400 0.000000
12.402000 -13.946400 0.000000
12.448800 -13.946400 0.000000
12.495600 -13.946400 0.000000
12.542400 -13.946400 0.000000
12.589200 -13.946400 0.000000
12.636000 -13.946400 0.000000
12.682800 -13.946400 0.000000
12.729600 -13.946400 0.000000
12.776400 -13.946400 0.000000
12.823200 -13.946400 0.000000
12.870000 -13.946400 0.000000
12.916800 -13.946400 0.000000
12.963600 -13.946400 0.000000
13.010400 -13.946400 0.000000
13.057200 -13.946400 0.000000
13.104000 -13.946400 0.000000
13.150800 -13.946400 0.000000
13.197600 -13.946400 0.000000
13.244400 -13.946400 0.000000
13.291200 -13.946400 0.000000
13.338000 -13.946400 0.000000
13.384800 -13.946400 0.000000
13.431600 -13.946400 0.000000
13.478400 -13.946400 0.000000
13.525200 -13.946400 0.000000
13.572000 -13.946400 0.000000
13.618800 -13.946400 0.000000
13.665600 -13.946400 0.000000
13.712400 -13.946400 0.000000
13.759200 -13.946400 0.000000
13.806000 -13.946400 0.000000
13.852800 -13.946400 0.000000
13.899600 -13.946400 0.000000
13.946400 -13.946400 0.000000
13.993200 -13.946400 0.000000
14.040000 -13.946400 0.000000
14.086800 -13.946400 0.000000
14.133600 -13.946400 0.000000
14.180400 -13.946400 0.000000
14.882400 -13.946400 0.000000
14.929200 -13.946400 0.000000
14.976000 -13.946400 0.000000
15.022800 -13.946400 0.000000
15.069600 -13.946400 0.000000
15.116400 -13.946400 0.000000
15.163200 -13.946400 0.000000
15.210000 -13.946400 0.000000
15.256800 -13.946400 0.000000
15.303600 -13.946400 0.000000
15.350400 -13.946400 0.000000
15.397200 -13.946400 0.000000
15.444000 -13.946400 0.000000
15.490800 -13.946400 0.000000
15.537600 -13.946400 0.000000
15.584400 -13.946400 0.000000
15.631200 -13.946400 0.000000
15.678000 -13.946400 0.000000
16.099200 -13.946400 0.000000
-18.720000 -13.899600 0.000000
-18.673200 -13.899600 0.000000
-18.626400 -13.899600 0.000000
-18.579600 -13.899600 -7.170978
-18.532800 -13.899600 -7.154097
-18.486000 -13.899600 -7.150966
-18.439200 -13.899600 -7.123238
-18.392400 -13.899600 -7.126265
-18.345600 -13.899600 -7.121827
-18.298800 -13.899600 -7.119417
-18.252000 -13.899600 -7.120012
-18.205200 -13.899600 -7.105660
-18.158400 -13.899600 -7.091326
-18.111600 -13.899600 -7.075088
-18.064800 -13.899600 -7.065491
-18.018000 -13.899600 -7.084671
-17.971200 -13.899600 -7.053876
-17.924400 -13.899600 -7.051205
-17.877600 -13.899600 -7.051205
-17.830800 -13.899600 -7.081993
-17.784000 -13.899600 -7.081993
-17.737200 -13.899600 -7.084307
-17.690400 -13.899600 -7.070141
-17.643600 -13.899600 -7.053401
-17.596800 -13.899600 -7.045994
-17.550000 -13.899600 -7.045928
-17.503200 -13.899600 -7.005767
-17.456400 -13.899600 -6.999964
-17.409600 -13.899600 -6.989404
-17.362800 -13.899600 -6.992907
-17.316000 -13.899600 -6.989264
-17.269200 -13.899600 -6.963511
-17.222400 -13.899600 -6.951855
-17.175600 -13.899600 -6.949387
-17.128800 -13.899600 -6.913433
-17.082000 -13.899600 -6.901773
-17.035200 -13.899600 -6.900118
-16.988400 -13.899600 -6.889349
-16.941600 -13.899600 -6.878801
-16.894800 -13.899600 -6.858566
-16.848000 -13.899600 -6.826899
-16.801200 -13.899600 -6.722597
-16.754400 -13.899600 -6.636923
-15.163200 -13.899600 6.749459
-15.116400 -13.899600 6.793254
-15.069600 -13.899600 6.821486
-15.022800 -13.899600 6.822784
-14.976000 -13.899600 6.852124
-14.929200 -13.899600 6.862551
-14.882400 -13.899600 6.883261
-14.835600 -13.899600 6.901160
-14.788800 -13.899600 6.917775
-14.742000 -13.899600 6.924411
-14.695200 -13.899600 6.939232
-14.648400 -13.899600 6.954186
-14.601600 -13.899600 6.967177
-14.554800 -13.899600 6.977767
-14.508000 -13.899600 6.984707
-14.461200 -13.899600 6.987862
-14.414400 -13.899600 6.997214
-14.367600 -13.899600 6.998202
-14.320800 -13.899600 7.001892
-14.274000 -13.899600 7.007011
-14.227200 -13.899600 7.001892
-14.180400 -13.899600 7.001028
-14.133600 -13.899600 7.007164
-14.086800 -13.899600 7.013876
-14.040000 -13.899600 7.020722
-13.993200 -13.899600 7.024210
-13.946400 -13.899600 7.032589
-13.899600 -13.899600 7.032589
-13.852800 -13.899600 7.027517
-13.806000 -13.899600 7.033591
-13.759200 -13.899600 7.027517
-13.712400 -13.899600 7.027300
-13.665600 -13.899600 7.027300
-13.618800 -13.899600 7.027517
-13.572000 -13.899600 7.029180
-13.525200 -13.899600 7.032674
-13.478400 -13.899600 7.032674
-13.431600 -13.899600 7.034140
-13.384800 -13.899600 7.032674
-13.338000 -13.899600 7.036319
-13.291200 -13.899600 7.039590
-13.244400 -13.899600 7.051510
-13.197600 -13.899600 7.061286
-13.150800 -13.899600 7.116105
-13.104000 -13.899600 7.143247
-8.096400 -13.899600 9.538653
-8.049600 -13.899600 9.280363
-8.002800 -13.899600 8.824124
-7.956000 -13.899600 8.647097
-7.909200 -13.899600 8.585628
-7.862400 -13.899600 8.468470
-7.815600 -13.899600 8.310345
-7.768800 -13.899600 8.212942
-7.722000 -13.899600 8.116759
-7.675200 -13.899600 8.030565
-7.628400 -13.899600 7.986120
-7.581600 -13.899600 7.909396
-7.534800 -13.899600 7.841305
-7.488000 -13.899600 7.779168
-7.441200 -13.899600 7.758749
-7.394400 -13.899600 7.717275
-7.347600 -13.899600 7.614394
-7.300800 -13.899600 7.600292
-7.254000 -13.899600 7.516454
-7.207200 -13.899600 7.501930
-7.160400 -13.899600 7.455328
-7.113600 -13.899600 7.420722
-7.066800 -13.899600 7.396623
-7.020000 -13.899600 7.378937
-6.973200 -13.899600 7.357428
-6.926400 -13.899600 7.340077
-6.879600 -13.899600 7.294056
-6.832800 -13.899600 7.230406
-6.786000 -13.899600 7.170536
-6.739200 -13.899600 7.148941
-6.692400 -13.899600 7.137887
-6.645600 -13.899600 7.115514
-6.598800 -13.899600 7.061813
-6.552000 -13.899600 7.037300
-6.505200 -13.899600 7.008954
-6.458400 -13.899600 6.972195
-6.411600 -13.899600 6.953226
-6.364800 -13.899600 6.928171
-6.318000 -13.899600 6.876396
-6.271200 -13.899600 6.857472
-6.224400 -13.899600 6.836313
-6.177600 -13.899600 6.827755
-6.130800 -13.899600 6.808335
-6.084000 -13.899600 6.800987
-6.037200 -13.899600 6.784351
-5.990400 -13.899600 6.784216
-5.943600 -13.899600 6.761491
-5.896800 -13.899600 6.734740
-5.850000 -13.899600 6.734997
-5.803200 -13.899600 6.734740
-5.756400 -13.899600 6.734997
-5.709600 -13.899600 6.718338
-5.662800 -13.899600 6.704851
-5.616000 -13.899600 6.689796
-5.569200 -13.899600 6.662570
-5.522400 -13.899600 6.637134
-5.475600 -13.899600 6.619364
-5.428800 -13.899600 6.589467
-5.382000 -13.899600 6.602509
-5.335200 -13.899600 6.593310
-5.288400 -13.899600 6.583410
-5.241600 -13.899600 6.589467
-5.194800 -13.899600 6.605863
-5.148000 -13.899600 6.608490
-5.101200 -13.899600 6.605863
-5.054400 -13.899600 6.590348
-5.007600 -13.899600 6.590798
-4.960800 -13.899600 6.590348
-4.914000 -13.899600 6.567524
-4.867200 -13.899600 6.554394
-4.820400 -13.899600 6.525454
-4.773600 -13.899600 6.525454
-4.726800 -13.899600 6.519010
-4.680000 -13.899600 6.496122
-4.633200 -13.899600 6.497918
-4.586400 -13.899600 6.509210
-4.539600 -13.899600 6.521692
-4.492800 -13.899600 6.531377
-4.446000 -13.899600 6.523417
-4.399200 -13.899600 6.534436
-4.352400 -13.899600 6.536182
-4.305600 -13.899600 6.536182
-4.258800 -13.899600 6.520323
-4.212000 -13.899600 6.509746
-4.165200 -13.899600 6.511374
-4.118400 -13.899600 6.496814
-4.071600 -13.899600 6.493156
-4.024800 -13.899600 6.470523
-3.978000 -13.899600 6.470523
-3.931200 -13.899600 6.462642
-3.884400 -13.899600 6.470523
-3.837600 -13.899600 6.462642
-3.790800 -13.899600 6.462642
-3.744000 -13.899600 6.470853
-3.697200 -13.899600 6.470853
-3.650400 -13.899600 6.459985
-3.603600 -13.899600 6.461312
-3.556800 -13.899600 6.432829
-3.510000 -13.899600 6.410080
-3.463200 -13.899600 6.410080
-3.416400 -13.899600 6.391913
-3.369600 -13.899600 6.385402
-3.322800 -13.899600 6.393979
-3.276000 -13.899600 6.403404
-3.229200 -13.899600 6.408471
-3.182400 -13.899600 6.411346
-3.135600 -13.899600 6.408985
-3.088800 -13.899600 6.427893
-3.042000 -13.899600 6.434136
-2.995200 -13.899600 6.427893
-2.948400 -13.899600 6.434136
-2.901600 -13.899600 6.401780
-2.854800 -13.899600 6.413750
-2.808000 -13.899600 6.401780
-2.761200 -13.899600 6.394792
-2.714400 -13.899600 6.396474
-2.667600 -13.899600 6.394733
-2.620800 -13.899600 6.394733
-2.574000 -13.899600 6.395199
-2.527200 -13.899600 6.394359
-2.480400 -13.899600 6.394792
-2.433600 -13.899600 6.411024
-2.386800 -13.899600 6.413905
-2.340000 -13.899600 6.415445
-2.293200 -13.899600 6.412706
-2.246400 -13.899600 6.415445
-2.199600 -13.899600 6.414645
-2.152800 -13.899600 6.418340
-2.106000 -13.899600 6.414645
-2.059200 -13.899600 6.405400
-2.012400 -13.899600 6.414645
-1.965600 -13.899600 6.422724
-1.918800 -13.899600 6.422724
-1.872000 -13.899600 6.427752
-1.825200 -13.899600 6.427752
-1.778400 -13.899600 6.441435
-1.731600 -13.899600 6.441435
-1.684800 -13.899600 6.441435
-1.638000 -13.899600 6.442081
-1.591200 -13.899600 6.438480
-1.544400 -13.899600 6.442081
-1.497600 -13.899600 6.433788
-1.450800 -13.899600 6.433788
-1.404000 -13.899600 6.442741
-1.357200 -13.899600 6.442741
-1.310400 -13.899600 6.456809
-1.263600 -13.899600 6.493564
-1.216800 -13.899600 6.510672
-1.170000 -13.899600 6.513575
-1.123200 -13.899600 6.516745
-1.076400 -13.899600 6.516745
-1.029600 -13.899600 6.533425
-0.982800 -13.899600 6.541586
-0.936000 -13.899600 6.541586
-0.889200 -13.899600 6.541586
-0.842400 -13.899600 6.560070
-0.795600 -13.899600 6.567207
-0.748800 -13.899600 6.592888
-0.702000 -13.899600 6.599607
-0.655200 -13.899600 6.635446
-0.608400 -13.899600 6.641520
-0.561600 -13.899600 6.652454
-0.514800 -13.899600 6.641520
-0.468000 -13.899600 6.636393
-0.421200 -13.899600 6.636393
-0.374400 -13.899600 6.636393
-0.327600 -13.899600 6.632062
-0.280800 -13.899600 6.643610
-0.234000 -13.899600 6.648499
-0.187200 -13.899600 6.684297
-0.140400 -13.899600 6.710571
-0.093600 -13.899600 6.722670
-0.046800 -13.899600 6.734226
0.000000 -13.899600 6.753238
0.046800 -13.899600 6.757968
0.093600 -13.899600 6.759053
0.140400 -13.899600 6.736020
0.187200 -13.899600 6.764042
0.234000 -13.899600 6.801327
0.280800 -13.899600 6.796071
0.327600 -13.899600 6.797338
0.374400 -13.899600 6.802446
0.421200 -13.899600 6.821535
0.468000 -13.899600 6.843085
0.514800 -13.899600 6.846696
0.561600 -13.899600 6.851956
0.608400 -13.899600 6.876614
0.655200 -13.899600 6.889985
0.702000 -13.899600 6.912104
0.748800 -13.899600 6.920746
0.795600 -13.899600 6.926237
0.842400 -13.899600 6.920746
0.889200 -13.899600 6.941530
0.936000 -13.899600 6.936140
0.982800 -13.899600 6.955583
1.029600 -13.899600 6.985837
1.076400 -13.899600 6.992667
1.123200 -13.899600 7.017256
1.170000 -13.899600 7.022676
1.216800 -13.899600 7.041825
1.263600 -13.899600 7.067888
1.310400 -13.899600 7.077611
1.357200 -13.899600 7.105339
1.404000 -13.899600 7.126696
1.450800 -13.899600 7.132221
1.497600 -13.899600 7.154907
1.544400 -13.899600 7.166595
1.591200 -13.899600 7.185147
1.638000 -13.899600 7.190336
1.684800 -13.899600 7.216139
1.731600 -13.899600 7.234166
1.778400 -13.899600 7.283402
1.825200 -13.899600 7.314319
1.872000 -13.899600 7.323493
1.918800 -13.899600 7.373278
1.965600 -13.899600 7.397442
2.012400 -13.899600 7.400138
2.059200 -13.899600 7.424265
2.106000 -13.899600 7.440304
2.152800 -13.899600 7.464749
2.199600 -13.899600 7.498473
2.246400 -13.899600 7.526537
2.293200 -13.899600 7.545616
2.340000 -13.899600 7.570539
2.386800 -13.899600 7.576673
2.433600 -13.899600 7.595689
2.480400 -13.899600 7.618242
2.527200 -13.899600 7.629667
2.574000 -13.899600 7.648466
2.620800 -13.899600 7.695390
2.667600 -13.899600 7.701612
2.714400 -13.899600 7.724311
2.761200 -13.899600 7.739963
2.808000 -13.899600 7.761445
2.854800 -13.899600 7.804393
2.901600 -13.899600 7.831526
2.948400 -13.899600 7.871721
2.995200 -13.899600 7.880944
3.042000 -13.899600 7.909227
3.088800 -13.899600 7.982682
3.135600 -13.899600 8.032183
3.182400 -13.899600 8.092780
3.229200 -13.899600 8.135165
3.276000 -13.899600 8.202903
3.322800 -13.899600 8.246750
3.369600 -13.899600 8.291524
3.416400 -13.899600 8.313771
3.463200 -13.899600 8.389313
3.510000 -13.899600 8.424245
3.556800 -13.899600 8.465205
3.603600 -13.899600 8.522392
3.650400 -13.899600 8.556308
3.697200 -13.899600 8.575846
3.744000 -13.899600 8.611004
3.790800 -13.899600 8.634379
3.837600 -13.899600 8.654653
3.884400 -13.899600 8.770769
3.931200 -13.899600 8.846654
3.978000 -13.899600 8.917375
4.024800 -13.899600 9.179649
4.071600 -13.899600 12.244600
12.261600 -13.899600 7.956464
12.308400 -13.899600 7.984248
12.355200 -13.899600 7.958526
12.402000 -13.899600 7.958526
12.448800 -13.899600 7.951559
12.495600 -13.899600 7.950172
12.542400 -13.899600 7.950172
12.589200 -13.899600 7.951705
12.636000 -13.899600 7.949336
12.682800 -13.899600 7.951705
12.729600 -13.899600 7.944196
12.776400 -13.899600 7.945551
12.823200 -13.899600 7.932323
12.870000 -13.899600 7.942852
12.916800 -13.899600 7.927910
12.963600 -13.899600 7.924216
13.010400 -13.899600 7.924216
13.057200 -13.899600 7.924216
13.104000 -13.899600 7.924216
13.150800 -13.899600 7.938089
13.197600 -13.899600 7.938089
13.244400 -13.899600 7.940331
13.291200 -13.899600 7.946940
13.338000 -13.899600 7.942574
13.384800 -13.899600 7.949336
13.431600 -13.899600 7.950228
13.478400 -13.899600 7.971562
13.525200 -13.899600 7.953555
13.572000 -13.899600 7.953624
13.618800 -13.899600 7.953684
13.665600 -13.899600 7.973364
13.712400 -13.899600 7.977636
13.759200 -13.899600 7.977636
13.806000 -13.899600 7.985457
13.852800 -13.899600 7.991976
13.899600 -13.899600 7.998450
13.946400 -13.899600 7.998450
13.993200 -13.899600 8.000045
14.040000 -13.899600 7.998450
14.086800 -13.899600 7.999823
14.133600 -13.899600 7.987197
14.180400 -13.899600 7.977113
14.227200 -13.899600 7.963479
14.929200 -13.899600 6.731355
14.976000 -13.899600 6.731355
15.022800 -13.899600 6.722212
15.069600 -13.899600 6.697230
15.116400 -13.899600 6.685298
15.163200 -13.899600 6.685298
15.210000 -13.899600 6.677708
15.256800 -13.899600 6.681796
15.303600 -13.899600 6.674282
15.350400 -13.899600 6.685298
15.397200 -13.899600 6.687632
15.444000 -13.899600 6.697434
15.490800 -13.899600 6.697434
15.537600 -13.899600 6.690268
15.584400 -13.899600 6.684262
15.631200 -13.899600 6.667914
15.678000 -13.899600 6.634226
16.099200 -13.899600 3.909552
-18.720000 -13.852800 0.000000
-18.673200 -13.852800 0.000000
-18.626400 -13.852800 0.000000
-18.579600 -13.852800 -7.173761
-18.532800 -13.852800 -7.170047
-18.486000 -13.852800 -7.155399
-18.439200 -13.852800 -7.121827
-18.392400 -13.852800 -7.126265
-18.345600 -13.852800 -7.121827
-18.298800 -13.852800 -7.120012
-18.252000 -13.852800 -7.121827
-18.205200 -13.852800 -7.120012
-18.158400 -13.852800 -7.105660
-18.111600 -13.852800 -7.092743
-18.064800 -13.852800 -7.091326
-18.018000 -13.852800 -7.108029
-17.971200 -13.852800 -7.120068
-17.924400 -13.852800 -7.118082
-17.877600 -13.852800 -7.121885
-17.830800 -13.852800 -7.108029
-17.784000 -13.852800 -7.115704
-17.737200 -13.852800 -7.115704
-17.690400 -13.852800 -7.084307
-17.643600 -13.852800 -7.080903
-17.596800 -13.852800 -7.078296
-17.550000 -13.852800 -7.047116
-17.503200 -13.852800 -7.024574
-17.456400 -13.852800 -7.005767
-17.409600 -13.852800 -6.999902
-17.362800 -13.852800 -6.999902
-17.316000 -13.852800 -6.989404
-17.269200 -13.852800 -6.979995
-17.222400 -13.852800 -6.965312
-17.175600 -13.852800 -6.949387
-17.128800 -13.852800 -6.900118
-17.082000 -13.852800 -6.889654
-17.035200 -13.852800 -6.889349
-16.988400 -13.852800 -6.878801
-16.941600 -13.852800 -6.859460
-16.894800 -13.852800 -6.841180
-16.848000 -13.852800 -6.780602
-16.801200 -13.852800 -6.706842
-16.473600 -13.852800 -5.492764
-15.210000 -13.852800 6.749459
-15.163200 -13.852800 6.793254
-15.116400 -13.852800 6.811176
-15.069600 -13.852800 6.824058
-15.022800 -13.852800 6.841371
-14.976000 -13.852800 6.873851
-14.929200 -13.852800 6.887358
-14.882400 -13.852800 6.910491
-14.835600 -13.852800 6.922738
-14.788800 -13.852800 6.939232
-14.742000 -13.852800 6.966690
-14.695200 -13.852800 6.977523
-14.648400 -13.852800 6.977523
-14.601600 -13.852800 6.977767
-14.554800 -13.852800 6.985857
-14.508000 -13.852800 6.985857
-14.461200 -13.852800 6.988151
-14.414400 -13.852800 6.995055
-14.367600 -13.852800 6.995055
-14.320800 -13.852800 6.998202
-14.274000 -13.852800 7.007011
-14.227200 -13.852800 7.007011
-14.180400 -13.852800 7.007164
-14.133600 -13.852800 7.023734
-14.086800 -13.852800 7.028472
-14.040000 -13.852800 7.032589
-13.993200 -13.852800 7.032589
-13.946400 -13.852800 7.033591
-13.899600 -13.852800 7.036404
-13.852800 -13.852800 7.036404
-13.806000 -13.852800 7.042306
-13.759200 -13.852800 7.034171
-13.712400 -13.852800 7.033591
-13.665600 -13.852800 7.033591
-13.618800 -13.852800 7.034140
-13.572000 -13.852800 7.034140
-13.525200 -13.852800 7.034140
-13.478400 -13.852800 7.034171
-13.431600 -13.852800 7.034558
-13.384800 -13.852800 7.037222
-13.338000 -13.852800 7.039848
-13.291200 -13.852800 7.052976
-13.244400 -13.852800 7.086219
-13.197600 -13.852800 7.095890
-13.150800 -13.852800 7.144453
-8.096400 -13.852800 11.764404
-8.049600 -13.852800 9.349237
-8.002800 -13.852800 9.191471
-7.956000 -13.852800 8.760285
-7.909200 -13.852800 8.585628
-7.862400 -13.852800 8.420226
-7.815600 -13.852800 8.277602
-7.768800 -13.852800 8.164534
-7.722000 -13.852800 8.079441
-7.675200 -13.852800 8.018432
-7.628400 -13.852800 7.958696
-7.581600 -13.852800 7.890946
-7.534800 -13.852800 7.821478
-7.488000 -13.852800 7.770296
-7.441200 -13.852800 7.738148
-7.394400 -13.852800 7.690508
-7.347600 -13.852800 7.614394
-7.300800 -13.852800 7.600292
-7.254000 -13.852800 7.501930
-7.207200 -13.852800 7.455328
-7.160400 -13.852800 7.424363
-7.113600 -13.852800 7.411888
-7.066800 -13.852800 7.388212
-7.020000 -13.852800 7.378937
-6.973200 -13.852800 7.355132
-6.926400 -13.852800 7.320758
-6.879600 -13.852800 7.253804
-6.832800 -13.852800 7.225445
-6.786000 -13.852800 7.157854
-6.739200 -13.852800 7.142475
-6.692400 -13.852800 7.134622
-6.645600 -13.852800 7.108550
-6.598800 -13.852800 7.078967
-6.552000 -13.852800 7.041868
-6.505200 -13.852800 7.018495
-6.458400 -13.852800 6.999837
-6.411600 -13.852800 6.972195
-6.364800 -13.852800 6.953981
-6.318000 -13.852800 6.891159
-6.271200 -13.852800 6.859189
-6.224400 -13.852800 6.836313
-6.177600 -13.852800 6.828204
-6.130800 -13.852800 6.814739
-6.084000 -13.852800 6.802902
-6.037200 -13.852800 6.786039
-5.990400 -13.852800 6.784351
-5.943600 -13.852800 6.767812
-5.896800 -13.852800 6.740216
-5.850000 -13.852800 6.761491
-5.803200 -13.852800 6.749341
-5.756400 -13.852800 6.761491
-5.709600 -13.852800 6.721687
-5.662800 -13.852800 6.706601
-5.616000 -13.852800 6.697646
-5.569200 -13.852800 6.667866
-5.522400 -13.852800 6.662570
-5.475600 -13.852800 6.643023
-5.428800 -13.852800 6.619364
-5.382000 -13.852800 6.619364
-5.335200 -13.852800 6.610616
-5.288400 -13.852800 6.608490
-5.241600 -13.852800 6.608490
-5.194800 -13.852800 6.618159
-5.148000 -13.852800 6.619120
-5.101200 -13.852800 6.619120
-5.054400 -13.852800 6.608490
-5.007600 -13.852800 6.612176
-4.960800 -13.852800 6.605265
-4.914000 -13.852800 6.590798
-4.867200 -13.852800 6.583966
-4.820400 -13.852800 6.547474
-4.773600 -13.852800 6.536356
-4.726800 -13.852800 6.519010
-4.680000 -13.852800 6.496122
-4.633200 -13.852800 6.497918
-4.586400 -13.852800 6.511561
-4.539600 -13.852800 6.521692
-4.492800 -13.852800 6.531377
-4.446000 -13.852800 6.531377
-4.399200 -13.852800 6.546292
-4.352400 -13.852800 6.534436
-4.305600 -13.852800 6.533642
-4.258800 -13.852800 6.514527
-4.212000 -13.852800 6.496814
-4.165200 -13.852800 6.493156
-4.118400 -13.852800 6.486830
-4.071600 -13.852800 6.461684
-4.024800 -13.852800 6.443956
-3.978000 -13.852800 6.459482
-3.931200 -13.852800 6.459482
-3.884400 -13.852800 6.460418
-3.837600 -13.852800 6.459985
-3.790800 -13.852800 6.459482
-3.744000 -13.852800 6.460418
-3.697200 -13.852800 6.460418
-3.650400 -13.852800 6.432829
-3.603600 -13.852800 6.432829
-3.556800 -13.852800 6.426563
-3.510000 -13.852800 6.403632
-3.463200 -13.852800 6.410080
-3.416400 -13.852800 6.393979
-3.369600 -13.852800 6.388047
-3.322800 -13.852800 6.393979
-3.276000 -13.852800 6.401165
-3.229200 -13.852800 6.404455
-3.182400 -13.852800 6.408471
-3.135600 -13.852800 6.404455
-3.088800 -13.852800 6.414941
-3.042000 -13.852800 6.408985
-2.995200 -13.852800 6.405110
-2.948400 -13.852800 6.405110
-2.901600 -13.852800 6.381598
-2.854800 -13.852800 6.386780
-2.808000 -13.852800 6.386780
-2.761200 -13.852800 6.386780
-2.714400 -13.852800 6.389611
-2.667600 -13.852800 6.373055
-2.620800 -13.852800 6.389611
-2.574000 -13.852800 6.390225
-2.527200 -13.852800 6.383809
-2.480400 -13.852800 6.389611
-2.433600 -13.852800 6.383809
-2.386800 -13.852800 6.389670
-2.340000 -13.852800 6.405400
-2.293200 -13.852800 6.395199
-2.246400 -13.852800 6.408634
-2.199600 -13.852800 6.412706
-2.152800 -13.852800 6.413316
-2.106000 -13.852800 6.413316
-2.059200 -13.852800 6.405400
-2.012400 -13.852800 6.408634
-1.965600 -13.852800 6.408634
-1.918800 -13.852800 6.414645
-1.872000 -13.852800 6.412092
-1.825200 -13.852800 6.423845
-1.778400 -13.852800 6.431432
-1.731600 -13.852800 6.433788
-1.684800 -13.852800 6.441435
-1.638000 -13.852800 6.442081
-1.591200 -13.852800 6.438480
-1.544400 -13.852800 6.442081
-1.497600 -13.852800 6.433788
-1.450800 -13.852800 6.433788
-1.404000 -13.852800 6.442677
-1.357200 -13.852800 6.442677
-1.310400 -13.852800 6.456809
-1.263600 -13.852800 6.489231
-1.216800 -13.852800 6.504699
-1.170000 -13.852800 6.511102
-1.123200 -13.852800 6.516228
-1.076400 -13.852800 6.516228
-1.029600 -13.852800 6.527199
-0.982800 -13.852800 6.537940
-0.936000 -13.852800 6.537714
-0.889200 -13.852800 6.537714
-0.842400 -13.852800 6.551358
-0.795600 -13.852800 6.564031
-0.748800 -13.852800 6.567207
-0.702000 -13.852800 6.581235
-0.655200 -13.852800 6.596738
-0.608400 -13.852800 6.599607
-0.561600 -13.852800 6.609108
-0.514800 -13.852800 6.609108
-0.468000 -13.852800 6.609108
-0.421200 -13.852800 6.609108
-0.374400 -13.852800 6.629695
-0.327600 -13.852800 6.609108
-0.280800 -13.852800 6.636393
-0.234000 -13.852800 6.646232
-0.187200 -13.852800 6.671762
-0.140400 -13.852800 6.692792
-0.093600 -13.852800 6.710571
-0.046800 -13.852800 6.721202
0.000000 -13.852800 6.730645
0.046800 -13.852800 6.730877
0.093600 -13.852800 6.735593
0.140400 -13.852800 6.731184
0.187200 -13.852800 6.752395
0.234000 -13.852800 6.789175
0.280800 -13.852800 6.766204
0.327600 -13.852800 6.790029
0.374400 -13.852800 6.796071
0.421200 -13.852800 6.827601
0.468000 -13.852800 6.843085
0.514800 -13.852800 6.851327
0.561600 -13.852800 6.861958
0.608400 -13.852800 6.883212
0.655200 -13.852800 6.906943
0.702000 -13.852800 6.911321
0.748800 -13.852800 6.915381
0.795600 -13.852800 6.925360
0.842400 -13.852800 6.915490
0.889200 -13.852800 6.936140
0.936000 -13.852800 6.942755
0.982800 -13.852800 6.970714
1.029600 -13.852800 6.989250
1.076400 -13.852800 6.995519
1.123200 -13.852800 7.017256
1.170000 -13.852800 7.019482
1.216800 -13.852800 7.029425
1.263600 -13.852800 7.067888
1.310400 -13.852800 7.082031
1.357200 -13.852800 7.107067
1.404000 -13.852800 7.141076
1.450800 -13.852800 7.156873
1.497600 -13.852800 7.167073
1.544400 -13.852800 7.174589
1.591200 -13.852800 7.179803
1.638000 -13.852800 7.190336
1.684800 -13.852800 7.216139
1.731600 -13.852800 7.243580
1.778400 -13.852800 7.286239
1.825200 -13.852800 7.308373
1.872000 -13.852800 7.321618
1.918800 -13.852800 7.373278
1.965600 -13.852800 7.397442
2.012400 -13.852800 7.401708
2.059200 -13.852800 7.430736
2.106000 -13.852800 7.440027
2.152800 -13.852800 7.457393
2.199600 -13.852800 7.496608
2.246400 -13.852800 7.526212
2.293200 -13.852800 7.545616
2.340000 -13.852800 7.571348
2.386800 -13.852800 7.593752
2.433600 -13.852800 7.610697
2.480400 -13.852800 7.626436
2.527200 -13.852800 7.636931
2.574000 -13.852800 7.682687
2.620800 -13.852800 7.701612
2.667600 -13.852800 7.723461
2.714400 -13.852800 7.742234
2.761200 -13.852800 7.750442
2.808000 -13.852800 7.780345
2.854800 -13.852800 7.806080
2.901600 -13.852800 7.832959
2.948400 -13.852800 7.875840
2.995200 -13.852800 7.886013
3.042000 -13.852800 7.909227
3.088800 -13.852800 7.965464
3.135600 -13.852800 8.020180
3.182400 -13.852800 8.086266
3.229200 -13.852800 8.123468
3.276000 -13.852800 8.174493
3.322800 -13.852800 8.199950
3.369600 -13.852800 8.247814
3.416400 -13.852800 8.297670
3.463200 -13.852800 8.350899
3.510000 -13.852800 8.394495
3.556800 -13.852800 8.452968
3.603600 -13.852800 8.520831
3.650400 -13.852800 8.551443
3.697200 -13.852800 8.575846
3.744000 -13.852800 8.613217
3.790800 -13.852800 8.644919
3.837600 -13.852800 8.667077
3.884400 -13.852800 8.770769
3.931200 -13.852800 8.869181
3.978000 -13.852800 8.956096
4.024800 -13.852800 9.179649
4.071600 -13.852800 12.905227
12.261600 -13.852800 7.988373
12.308400 -13.852800 7.988373
12.355200 -13.852800 7.987204
12.402000 -13.852800 7.967120
12.448800 -13.852800 7.958667
12.495600 -13.852800 7.958667
12.542400 -13.852800 7.960231
12.589200 -13.852800 7.960231
12.636000 -13.852800 7.958667
12.682800 -13.852800 7.960488
12.729600 -13.852800 7.960231
12.776400 -13.852800 7.955276
12.823200 -13.852800 7.951705
12.870000 -13.852800 7.951705
12.916800 -13.852800 7.945551
12.963600 -13.852800 7.942852
13.010400 -13.852800 7.930930
13.057200 -13.852800 7.939715
13.104000 -13.852800 7.940226
13.150800 -13.852800 7.941499
13.197600 -13.852800 7.940226
13.244400 -13.852800 7.942574
13.291200 -13.852800 7.957648
13.338000 -13.852800 7.957648
13.384800 -13.852800 7.966072
13.431600 -13.852800 7.971562
13.478400 -13.852800 7.981198
13.525200 -13.852800 7.973651
13.572000 -13.852800 7.974078
13.618800 -13.852800 7.981198
13.665600 -13.852800 7.981198
13.712400 -13.852800 7.989170
13.759200 -13.852800 7.989170
13.806000 -13.852800 7.993927
13.852800 -13.852800 7.998443
13.899600 -13.852800 8.004572
13.946400 -13.852800 8.004479
13.993200 -13.852800 8.004803
14.040000 -13.852800 8.004803
14.086800 -13.852800 8.004479
14.133600 -13.852800 7.995569
14.180400 -13.852800 7.992462
14.227200 -13.852800 7.987197
14.274000 -13.852800 7.961792
14.929200 -13.852800 6.731355
14.976000 -13.852800 6.734017
15.022800 -13.852800 6.722212
15.069600 -13.852800 6.702669
15.116400 -13.852800 6.688192
15.163200 -13.852800 6.688276
15.210000 -13.852800 6.685298
15.256800 -13.852800 6.688192
15.303600 -13.852800 6.687632
15.350400 -13.852800 6.692780
15.444000 -13.852800 6.719876
15.490800 -13.852800 6.719876
15.537600 -13.852800 6.714824
15.584400 -13.852800 6.695281
15.631200 -13.852800 6.684720
15.678000 -13.852800 6.664884
-18.720000 -13.806000 0.000000
-18.673200 -13.806000 0.000000
-18.626400 -13.806000 0.000000
-18.579600 -13.806000 -7.170047
-18.532800 -13.806000 -7.146792
-18.486000 -13.806000 -7.119417
-18.439200 -13.806000 -7.119417
-18.392400 -13.806000 -7.123238
-18.345600 -13.806000 -7.119417
-18.298800 -13.806000 -7.121827
-18.252000 -13.806000 -7.124022
-18.205200 -13.806000 -7.121827
-18.158400 -13.806000 -7.120012
-18.111600 -13.806000 -7.091326
-18.064800 -13.806000 -7.087334
-18.018000 -13.806000 -7.105569
-17.971200 -13.806000 -7.087334
-17.924400 -13.806000 -7.084671
-17.877600 -13.806000 -7.105569
-17.830800 -13.806000 -7.099432
-17.784000 -13.806000 -7.099432
-17.737200 -13.806000 -7.095403
-17.690400 -13.806000 -7.078296
-17.643600 -13.806000 -7.084307
-17.596800 -13.806000 -7.084307
-17.550000 -13.806000 -7.070141
-17.503200 -13.806000 -7.038575
-17.456400 -13.806000 -7.038575
-17.409600 -13.806000 -7.024574
-17.362800 -13.806000 -7.026801
-17.316000 -13.806000 -7.015338
-17.269200 -13.806000 -6.999964
-17.222400 -13.806000 -6.979995
-17.175600 -13.806000 -6.941846
-17.128800 -13.806000 -6.901773
-17.082000 -13.806000 -6.889349
-17.035200 -13.806000 -6.883576
-16.988400 -13.806000 -6.860720
-16.941600 -13.806000 -6.841180
-16.894800 -13.806000 -6.831306
-16.848000 -13.806000 -6.745372
-16.801200 -13.806000 -6.663052
-16.473600 -13.806000 -5.267917
-16.426800 -13.806000 -5.310200
-15.210000 -13.806000 6.799396
-15.163200 -13.806000 6.818498
-15.116400 -13.806000 6.837494
-15.069600 -13.806000 6.852331
-15.022800 -13.806000 6.873851
-14.976000 -13.806000 6.883261
-14.929200 -13.806000 6.895129
-14.882400 -13.806000 6.923708
-14.835600 -13.806000 6.946557
-14.788800 -13.806000 6.971188
-14.742000 -13.806000 6.979852
-14.695200 -13.806000 6.983405
-14.648400 -13.806000 6.986493
-14.601600 -13.806000 6.986493
-14.554800 -13.806000 6.987584
-14.508000 -13.806000 6.986493
-14.461200 -13.806000 6.992406
-14.414400 -13.806000 6.995055
-14.367600 -13.806000 6.992406
-14.320800 -13.806000 6.992527
-14.274000 -13.806000 7.001028
-14.227200 -13.806000 7.001028
-14.180400 -13.806000 7.009459
-14.133600 -13.806000 7.026395
-14.086800 -13.806000 7.032589
-14.040000 -13.806000 7.036404
-13.993200 -13.806000 7.036404
-13.946400 -13.806000 7.036404
-13.899600 -13.806000 7.042306
-13.852800 -13.806000 7.049531
-13.806000 -13.806000 7.049531
-13.759200 -13.806000 7.046739
-13.712400 -13.806000 7.034140
-13.665600 -13.806000 7.034140
-13.618800 -13.806000 7.034558
-13.572000 -13.806000 7.033369
-13.525200 -13.806000 7.033369
-13.478400 -13.806000 7.034558
-13.431600 -13.806000 7.037222
-13.384800 -13.806000 7.046041
-13.338000 -13.806000 7.056423
-13.291200 -13.806000 7.065482
-13.244400 -13.806000 7.122104
-13.197600 -13.806000 7.153267
-13.150800 -13.806000 7.208598
-8.096400 -13.806000 12.232322
-8.049600 -13.806000 9.537495
-8.002800 -13.806000 9.280363
-7.956000 -13.806000 8.815766
-7.909200 -13.806000 8.585628
-7.862400 -13.806000 8.413007
-7.815600 -13.806000 8.233587
-7.768800 -13.806000 8.105343
-7.722000 -13.806000 8.029551
-7.675200 -13.806000 7.994924
-7.628400 -13.806000 7.917300
-7.581600 -13.806000 7.841305
-7.534800 -13.806000 7.806870
-7.488000 -13.806000 7.767142
-7.441200 -13.806000 7.727179
-7.394400 -13.806000 7.667305
-7.347600 -13.806000 7.607879
-7.300800 -13.806000 7.547871
-7.254000 -13.806000 7.459997
-7.207200 -13.806000 7.424363
-7.160400 -13.806000 7.411888
-7.113600 -13.806000 7.396623
-7.066800 -13.806000 7.378937
-7.020000 -13.806000 7.361131
-6.973200 -13.806000 7.335159
-6.926400 -13.806000 7.294056
-6.879600 -13.806000 7.250322
-6.832800 -13.806000 7.225445
-6.786000 -13.806000 7.158313
-6.739200 -13.806000 7.146137
-6.692400 -13.806000 7.137887
-6.645600 -13.806000 7.134622
-6.598800 -13.806000 7.078967
-6.552000 -13.806000 7.041463
-6.505200 -13.806000 7.011489
-6.458400 -13.806000 6.989435
-6.411600 -13.806000 6.959678
-6.364800 -13.806000 6.944102
-6.318000 -13.806000 6.916686
-6.271200 -13.806000 6.876396
-6.224400 -13.806000 6.846912
-6.177600 -13.806000 6.841825
-6.130800 -13.806000 6.827270
-6.084000 -13.806000 6.809868
-6.037200 -13.806000 6.800987
-5.990400 -13.806000 6.793174
-5.943600 -13.806000 6.789500
-5.896800 -13.806000 6.761491
-5.850000 -13.806000 6.761491
-5.803200 -13.806000 6.721687
-5.756400 -13.806000 6.739262
-5.709600 -13.806000 6.720218
-5.662800 -13.806000 6.706601
-5.616000 -13.806000 6.685306
-5.569200 -13.806000 6.668265
-5.522400 -13.806000 6.663716
-5.475600 -13.806000 6.647243
-5.428800 -13.806000 6.625112
-5.382000 -13.806000 6.625112
-5.335200 -13.806000 6.619364
-5.288400 -13.806000 6.617819
-5.241600 -13.806000 6.608977
-5.194800 -13.806000 6.617819
-5.148000 -13.806000 6.618159
-5.101200 -13.806000 6.619120
-5.054400 -13.806000 6.612176
-5.007600 -13.806000 6.612176
-4.960800 -13.806000 6.600594
-4.914000 -13.806000 6.588490
-4.867200 -13.806000 6.587871
-4.820400 -13.806000 6.565123
-4.773600 -13.806000 6.539926
-4.726800 -13.806000 6.531006
-4.680000 -13.806000 6.510005
-4.633200 -13.806000 6.497918
-4.586400 -13.806000 6.509210
-4.539600 -13.806000 6.519010
-4.492800 -13.806000 6.519010
-4.446000 -13.806000 6.511561
-4.399200 -13.806000 6.533642
-4.352400 -13.806000 6.533642
-4.305600 -13.806000 6.521120
-4.258800 -13.806000 6.499173
-4.212000 -13.806000 6.483932
-4.165200 -13.806000 6.468887
-4.118400 -13.806000 6.443956
-4.071600 -13.806000 6.443956
-4.024800 -13.806000 6.434736
-3.978000 -13.806000 6.446759
-3.931200 -13.806000 6.446759
-3.884400 -13.806000 6.454039
-3.837600 -13.806000 6.454039
-3.790800 -13.806000 6.438624
-3.744000 -13.806000 6.438624
-3.697200 -13.806000 6.432829
-3.650400 -13.806000 6.426563
-3.603600 -13.806000 6.420388
-3.556800 -13.806000 6.410080
-3.510000 -13.806000 6.396568
-3.463200 -13.806000 6.401165
-3.416400 -13.806000 6.391913
-3.369600 -13.806000 6.388047
-3.322800 -13.806000 6.391913
-3.276000 -13.806000 6.401165
-3.229200 -13.806000 6.407554
-3.182400 -13.806000 6.408985
-3.135600 -13.806000 6.403404
-3.088800 -13.806000 6.411346
-3.042000 -13.806000 6.398540
-2.995200 -13.806000 6.390041
-2.948400 -13.806000 6.390041
-2.901600 -13.806000 6.381108
-2.854800 -13.806000 6.381108
-2.808000 -13.806000 6.381108
-2.761200 -13.806000 6.381108
-2.714400 -13.806000 6.373055
-2.667600 -13.806000 6.342781
-2.620800 -13.806000 6.342781
-2.574000 -13.806000 6.339626
-2.527200 -13.806000 6.339626
-2.480400 -13.806000 6.353285
-2.433600 -13.806000 6.353285
-2.386800 -13.806000 6.363570
-2.340000 -13.806000 6.383809
-2.293200 -13.806000 6.381739
-2.246400 -13.806000 6.404913
-2.199600 -13.806000 6.408634
-2.152800 -13.806000 6.412706
-2.106000 -13.806000 6.408634
-2.059200 -13.806000 6.405400
-2.012400 -13.806000 6.403535
-1.965600 -13.806000 6.403812
-1.918800 -13.806000 6.403812
-1.872000 -13.806000 6.403812
-1.825200 -13.806000 6.412092
-1.778400 -13.806000 6.427054
-1.731600 -13.806000 6.433788
-1.684800 -13.806000 6.441435
-1.638000 -13.806000 6.447068
-1.591200 -13.806000 6.452772
-1.544400 -13.806000 6.452772
-1.497600 -13.806000 6.442741
-1.450800 -13.806000 6.442741
-1.404000 -13.806000 6.452772
-1.357200 -13.806000 6.456609
-1.310400 -13.806000 6.476042
-1.263600 -13.806000 6.493721
-1.216800 -13.806000 6.509472
-1.170000 -13.806000 6.513162
-1.123200 -13.806000 6.516745
-1.076400 -13.806000 6.516228
-1.029600 -13.806000 6.516228
-0.982800 -13.806000 6.527199
-0.936000 -13.806000 6.522691
-0.889200 -13.806000 6.527199
-0.842400 -13.806000 6.546483
-0.795600 -13.806000 6.560070
-0.748800 -13.806000 6.566390
-0.702000 -13.806000 6.581235
-0.655200 -13.806000 6.599607
-0.608400 -13.806000 6.629695
-0.561600 -13.806000 6.620076
-0.514800 -13.806000 6.629695
-0.468000 -13.806000 6.620076
-0.421200 -13.806000 6.612302
-0.374400 -13.806000 6.612302
-0.327600 -13.806000 6.609108
-0.280800 -13.806000 6.619699
-0.234000 -13.806000 6.643532
-0.187200 -13.806000 6.667803
-0.140400 -13.806000 6.692549
-0.093600 -13.806000 6.694749
-0.046800 -13.806000 6.715985
0.000000 -13.806000 6.720128
0.046800 -13.806000 6.715985
0.093600 -13.806000 6.730877
0.140400 -13.806000 6.721202
0.187200 -13.806000 6.734226
0.234000 -13.806000 6.757188
0.280800 -13.806000 6.764042
0.327600 -13.806000 6.784695
0.374400 -13.806000 6.796071
0.421200 -13.806000 6.820794
0.468000 -13.806000 6.832453
0.514800 -13.806000 6.843262
0.561600 -13.806000 6.846696
0.608400 -13.806000 6.871735
0.655200 -13.806000 6.889985
0.702000 -13.806000 6.900106
0.748800 -13.806000 6.911321
0.795600 -13.806000 6.915490
0.842400 -13.806000 6.914291
0.889200 -13.806000 6.933627
0.936000 -13.806000 6.942755
0.982800 -13.806000 6.970714
1.029600 -13.806000 6.989250
1.076400 -13.806000 7.003197
1.123200 -13.806000 7.023651
1.170000 -13.806000 7.023651
1.216800 -13.806000 7.034657
1.263600 -13.806000 7.066360
1.310400 -13.806000 7.077611
1.357200 -13.806000 7.105339
1.404000 -13.806000 7.139302
1.450800 -13.806000 7.154907
1.497600 -13.806000 7.167073
1.544400 -13.806000 7.168224
1.591200 -13.806000 7.175156
1.638000 -13.806000 7.198529
1.684800 -13.806000 7.216927
1.731600 -13.806000 7.247168
1.778400 -13.806000 7.298130
1.825200 -13.806000 7.317926
1.872000 -13.806000 7.324390
1.918800 -13.806000 7.373278
1.965600 -13.806000 7.401505
2.012400 -13.806000 7.401708
2.059200 -13.806000 7.420473
2.106000 -13.806000 7.439026
2.152800 -13.806000 7.450834
2.199600 -13.806000 7.474284
2.246400 -13.806000 7.494253
2.293200 -13.806000 7.526212
2.340000 -13.806000 7.543678
2.386800 -13.806000 7.581919
2.433600 -13.806000 7.602455
2.480400 -13.806000 7.629667
2.527200 -13.806000 7.648466
2.574000 -13.806000 7.700012
2.620800 -13.806000 7.718919
2.667600 -13.806000 7.732683
2.714400 -13.806000 7.747055
2.761200 -13.806000 7.774366
2.808000 -13.806000 7.782624
2.854800 -13.806000 7.831526
2.901600 -13.806000 7.864500
2.948400 -13.806000 7.880944
2.995200 -13.806000 7.901890
3.042000 -13.806000 7.924725
3.088800 -13.806000 7.949638
3.135600 -13.806000 8.015190
3.182400 -13.806000 8.062614
3.229200 -13.806000 8.122409
3.276000 -13.806000 8.158413
3.322800 -13.806000 8.182675
3.369600 -13.806000 8.205218
3.416400 -13.806000 8.283497
3.463200 -13.806000 8.313771
3.510000 -13.806000 8.412010
3.556800 -13.806000 8.452968
3.603600 -13.806000 8.520831
3.650400 -13.806000 8.531210
3.697200 -13.806000 8.585361
3.744000 -13.806000 8.621369
3.790800 -13.806000 8.654653
3.837600 -13.806000 8.661442
3.884400 -13.806000 8.732454
3.931200 -13.806000 8.842216
3.978000 -13.806000 8.934766
4.024800 -13.806000 9.172477
4.071600 -13.806000 13.111393
12.355200 -13.806000 7.987999
12.402000 -13.806000 7.960488
12.448800 -13.806000 7.958667
12.495600 -13.806000 7.959294
12.542400 -13.806000 7.960231
12.589200 -13.806000 7.960231
12.636000 -13.806000 7.960231
12.682800 -13.806000 7.960488
12.729600 -13.806000 7.962517
12.776400 -13.806000 7.962517
12.823200 -13.806000 7.954438
12.870000 -13.806000 7.954438
12.916800 -13.806000 7.947485
12.963600 -13.806000 7.945551
13.010400 -13.806000 7.944726
13.057200 -13.806000 7.945984
13.104000 -13.806000 7.951431
13.150800 -13.806000 7.954621
13.197600 -13.806000 7.957648
13.244400 -13.806000 7.959635
13.291200 -13.806000 7.962045
13.338000 -13.806000 7.962045
13.384800 -13.806000 7.966072
13.431600 -13.806000 7.971562
13.478400 -13.806000 7.981198
13.525200 -13.806000 7.971562
13.572000 -13.806000 7.973651
13.618800 -13.806000 7.985457
13.665600 -13.806000 7.989170
13.712400 -13.806000 7.996948
13.759200 -13.806000 7.996948
13.806000 -13.806000 8.000045
13.852800 -13.806000 8.004572
13.899600 -13.806000 8.009459
13.946400 -13.806000 8.004803
13.993200 -13.806000 8.009458
14.040000 -13.806000 8.009458
14.086800 -13.806000 8.004803
14.133600 -13.806000 7.999823
14.180400 -13.806000 7.999656
14.227200 -13.806000 7.989551
14.274000 -13.806000 7.978256
14.320800 -13.806000 7.961792
15.022800 -13.806000 6.734017
15.069600 -13.806000 6.722550
15.116400 -13.806000 6.702669
15.163200 -13.806000 6.716641
15.210000 -13.806000 6.697230
15.256800 -13.806000 6.697434
15.303600 -13.806000 6.692780
15.350400 -13.806000 6.714824
15.397200 -13.806000 6.714824
15.490800 -13.806000 6.720899
15.537600 -13.806000 6.720376
15.584400 -13.806000 6.720376
15.631200 -13.806000 6.718489
15.678000 -13.806000 6.684720
15.724800 -13.806000 6.640215
-18.720000 -13.759200 0.000000
-18.673200 -13.759200 0.000000
-18.626400 -13.759200 0.000000
-18.579600 -13.759200 -7.159689
-18.532800 -13.759200 -7.121556
-18.486000 -13.759200 -7.119417
-18.439200 -13.759200 -7.119417
-18.392400 -13.759200 -7.123238
-18.345600 -13.759200 -7.121827
-18.298800 -13.759200 -7.121827
-18.252000 -13.759200 -7.127243
-18.205200 -13.759200 -7.123238
-18.158400 -13.759200 -7.120012
-18.111600 -13.759200 -7.105569
-18.064800 -13.759200 -7.091326
-18.018000 -13.759200 -7.105569
-17.971200 -13.759200 -7.084671
-17.924400 -13.759200 -7.075088
-17.877600 -13.759200 -7.084671
-17.830800 -13.759200 -7.095403
-17.784000 -13.759200 -7.084671
-17.737200 -13.759200 -7.084307
-17.690400 -13.759200 -7.053401
-17.643600 -13.759200 -7.073981
-17.596800 -13.759200 -7.071224
-17.550000 -13.759200 -7.057624
-17.503200 -13.759200 -7.038575
-17.456400 -13.759200 -7.038575
-17.409600 -13.759200 -7.025520
-17.362800 -13.759200 -7.025520
-17.316000 -13.759200 -7.015338
-17.269200 -13.759200 -6.999964
-17.222400 -13.759200 -6.979995
-17.175600 -13.759200 -6.949387
-17.128800 -13.759200 -6.900118
-17.082000 -13.759200 -6.883576
-17.035200 -13.759200 -6.874598
-16.988400 -13.759200 -6.839991
-16.941600 -13.759200 -6.811547
-16.894800 -13.759200 -6.767560
-16.848000 -13.759200 -6.663052
-15.256800 -13.759200 6.801992
-15.210000 -13.759200 6.818498
-15.163200 -13.759200 6.835211
-15.116400 -13.759200 6.852331
-15.069600 -13.759200 6.875422
-15.022800 -13.759200 6.883261
-14.976000 -13.759200 6.894669
-14.929200 -13.759200 6.921372
-14.882400 -13.759200 6.933008
-14.835600 -13.759200 6.962593
-14.788800 -13.759200 6.977523
-14.742000 -13.759200 6.981425
-14.695200 -13.759200 6.987584
-14.648400 -13.759200 6.989626
-14.601600 -13.759200 6.995084
-14.554800 -13.759200 6.996830
-14.508000 -13.759200 6.995084
-14.461200 -13.759200 6.996830
-14.414400 -13.759200 6.998777
-14.367600 -13.759200 6.995055
-14.320800 -13.759200 6.995055
-14.274000 -13.759200 6.998777
-14.227200 -13.759200 6.998777
-14.180400 -13.759200 7.007164
-14.133600 -13.759200 7.026395
-14.086800 -13.759200 7.032589
-14.040000 -13.759200 7.036404
-13.993200 -13.759200 7.036404
-13.946400 -13.759200 7.036404
-13.899600 -13.759200 7.042306
-13.852800 -13.759200 7.049531
-13.806000 -13.759200 7.049418
-13.759200 -13.759200 7.042306
-13.712400 -13.759200 7.033591
-13.665600 -13.759200 7.033591
-13.618800 -13.759200 7.034558
-13.572000 -13.759200 7.034140
-13.525200 -13.759200 7.034558
-13.478400 -13.759200 7.038597
-13.431600 -13.759200 7.050694
-13.384800 -13.759200 7.061286
-13.338000 -13.759200 7.075536
-13.291200 -13.759200 7.116225
-13.244400 -13.759200 7.193654
-13.197600 -13.759200 7.222817
-8.096400 -13.759200 12.232322
-8.049600 -13.759200 10.074382
-8.002800 -13.759200 9.293007
-7.956000 -13.759200 8.824263
-7.909200 -13.759200 8.637950
-7.862400 -13.759200 8.413007
-7.815600 -13.759200 8.194434
-7.768800 -13.759200 8.083782
-7.722000 -13.759200 7.995205
-7.675200 -13.759200 7.959655
-7.628400 -13.759200 7.906475
-7.581600 -13.759200 7.830746
-7.534800 -13.759200 7.790001
-7.488000 -13.759200 7.767142
-7.441200 -13.759200 7.722301
-7.394400 -13.759200 7.655101
-7.347600 -13.759200 7.607879
-7.300800 -13.759200 7.517449
-7.254000 -13.759200 7.452591
-7.207200 -13.759200 7.420722
-7.160400 -13.759200 7.396623
-7.113600 -13.759200 7.378937
-7.066800 -13.759200 7.361131
-7.020000 -13.759200 7.337764
-6.973200 -13.759200 7.294933
-6.926400 -13.759200 7.285633
-6.879600 -13.759200 7.230406
-6.832800 -13.759200 7.206192
-6.786000 -13.759200 7.158313
-6.739200 -13.759200 7.146137
-6.692400 -13.759200 7.137887
-6.645600 -13.759200 7.130703
-6.598800 -13.759200 7.067769
-6.552000 -13.759200 7.041868
-6.505200 -13.759200 7.037300
-6.458400 -13.759200 6.991930
-6.411600 -13.759200 6.972195
-6.364800 -13.759200 6.966169
-6.318000 -13.759200 6.943662
-6.271200 -13.759200 6.916686
-6.224400 -13.759200 6.889177
-6.177600 -13.759200 6.877637
-6.130800 -13.759200 6.836313
-6.084000 -13.759200 6.827270
-6.037200 -13.759200 6.818079
-5.990400 -13.759200 6.809868
-5.943600 -13.759200 6.793174
-5.896800 -13.759200 6.784351
-5.850000 -13.759200 6.767812
-5.803200 -13.759200 6.721687
-5.756400 -13.759200 6.739262
-5.709600 -13.759200 6.727860
-5.662800 -13.759200 6.717912
-5.616000 -13.759200 6.706006
-5.569200 -13.759200 6.704836
-5.522400 -13.759200 6.704770
-5.475600 -13.759200 6.685306
-5.428800 -13.759200 6.643023
-5.382000 -13.759200 6.663277
-5.335200 -13.759200 6.663277
-5.288400 -13.759200 6.638950
-5.241600 -13.759200 6.634011
-5.194800 -13.759200 6.634011
-5.148000 -13.759200 6.638950
-5.101200 -13.759200 6.647829
-5.054400 -13.759200 6.622129
-5.007600 -13.759200 6.618159
-4.960800 -13.759200 6.607341
-4.914000 -13.759200 6.600594
-4.867200 -13.759200 6.585886
-4.820400 -13.759200 6.544381
-4.773600 -13.759200 6.528274
-4.726800 -13.759200 6.510005
-4.680000 -13.759200 6.497918
-4.633200 -13.759200 6.493317
-4.586400 -13.759200 6.487172
-4.539600 -13.759200 6.508679
-4.492800 -13.759200 6.508679
-4.446000 -13.759200 6.499173
-4.399200 -13.759200 6.511561
-4.352400 -13.759200 6.511561
-4.305600 -13.759200 6.508679
-4.258800 -13.759200 6.491096
-4.212000 -13.759200 6.468887
-4.165200 -13.759200 6.461684
-4.118400 -13.759200 6.439095
-4.071600 -13.759200 6.425993
-4.024800 -13.759200 6.407457
-3.978000 -13.759200 6.416729
-3.931200 -13.759200 6.407457
-3.884400 -13.759200 6.425993
-3.837600 -13.759200 6.431033
-3.790800 -13.759200 6.407457
-3.744000 -13.759200 6.425944
-3.697200 -13.759200 6.425944
-3.650400 -13.759200 6.425944
-3.603600 -13.759200 6.403632
-3.556800 -13.759200 6.389304
-3.510000 -13.759200 6.388047
-3.463200 -13.759200 6.389530
-3.416400 -13.759200 6.389530
-3.369600 -13.759200 6.388047
-3.322800 -13.759200 6.383973
-3.276000 -13.759200 6.395959
-3.229200 -13.759200 6.403404
-3.182400 -13.759200 6.407554
-3.135600 -13.759200 6.398540
-3.088800 -13.759200 6.400606
-3.042000 -13.759200 6.386988
-2.995200 -13.759200 6.386988
-2.948400 -13.759200 6.382713
-2.901600 -13.759200 6.368567
-2.854800 -13.759200 6.368579
-2.808000 -13.759200 6.346989
-2.761200 -13.759200 6.368567
-2.714400 -13.759200 6.345537
-2.667600 -13.759200 6.342781
-2.620800 -13.759200 6.374921
-2.574000 -13.759200 6.389611
-2.527200 -13.759200 6.383809
-2.480400 -13.759200 6.383809
-2.433600 -13.759200 6.355973
-2.386800 -13.759200 6.381739
-2.340000 -13.759200 6.383809
-2.293200 -13.759200 6.364225
-2.246400 -13.759200 6.381739
-2.199600 -13.759200 6.396442
-2.152800 -13.759200 6.396442
-2.106000 -13.759200 6.403535
-2.059200 -13.759200 6.396442
-2.012400 -13.759200 6.389089
-1.965600 -13.759200 6.391180
-1.918800 -13.759200 6.392942
-1.872000 -13.759200 6.401815
-1.825200 -13.759200 6.403812
-1.778400 -13.759200 6.423845
-1.731600 -13.759200 6.433788
-1.684800 -13.759200 6.439678
-1.638000 -13.759200 6.442081
-1.591200 -13.759200 6.442081
-1.544400 -13.759200 6.442081
-1.497600 -13.759200 6.438935
-1.450800 -13.759200 6.438935
-1.404000 -13.759200 6.439560
-1.357200 -13.759200 6.442741
-1.310400 -13.759200 6.469077
-1.263600 -13.759200 6.491535
-1.216800 -13.759200 6.502730
-1.170000 -13.759200 6.511102
-1.123200 -13.759200 6.516745
-1.076400 -13.759200 6.514026
-1.029600 -13.759200 6.513791
-0.982800 -13.759200 6.516745
-0.936000 -13.759200 6.517647
-0.889200 -13.759200 6.518766
-0.842400 -13.759200 6.527199
-0.795600 -13.759200 6.541586
-0.748800 -13.759200 6.553658
-0.702000 -13.759200 6.564031
-0.655200 -13.759200 6.567207
-0.608400 -13.759200 6.577811
-0.561600 -13.759200 6.592888
-0.514800 -13.759200 6.592888
-0.468000 -13.759200 6.592692
-0.421200 -13.759200 6.596738
-0.374400 -13.759200 6.604530
-0.327600 -13.759200 6.604530
-0.280800 -13.759200 6.612302
-0.234000 -13.759200 6.632062
-0.187200 -13.759200 6.646232
-0.140400 -13.759200 6.667803
-0.093600 -13.759200 6.684297
-0.046800 -13.759200 6.692792
0.000000 -13.759200 6.708509
0.046800 -13.759200 6.708509
0.093600 -13.759200 6.721202
0.140400 -13.759200 6.716755
0.187200 -13.759200 6.730877
0.234000 -13.759200 6.756866
0.280800 -13.759200 6.764996
0.327600 -13.759200 6.789175
0.374400 -13.759200 6.808719
0.421200 -13.759200 6.827601
0.468000 -13.759200 6.834883
0.514800 -13.759200 6.846696
0.561600 -13.759200 6.851956
0.608400 -13.759200 6.871735
0.655200 -13.759200 6.895180
0.702000 -13.759200 6.900106
0.748800 -13.759200 6.907470
0.795600 -13.759200 6.918798
0.842400 -13.759200 6.915381
0.889200 -13.759200 6.925360
0.936000 -13.759200 6.942755
0.982800 -13.759200 6.970714
1.029600 -13.759200 6.989250
1.076400 -13.759200 7.003197
1.123200 -13.759200 7.023651
1.170000 -13.759200 7.027519
1.216800 -13.759200 7.048184
1.263600 -13.759200 7.065144
1.310400 -13.759200 7.082031
1.357200 -13.759200 7.107517
1.404000 -13.759200 7.134526
1.450800 -13.759200 7.146126
1.497600 -13.759200 7.166595
1.544400 -13.759200 7.168224
1.591200 -13.759200 7.175156
1.638000 -13.759200 7.184529
1.684800 -13.759200 7.206676
1.731600 -13.759200 7.228499
1.778400 -13.759200 7.286239
1.825200 -13.759200 7.308373
1.872000 -13.759200 7.327927
1.918800 -13.759200 7.374125
1.965600 -13.759200 7.401708
2.012400 -13.759200 7.408682
2.059200 -13.759200 7.432455
2.106000 -13.759200 7.440027
2.152800 -13.759200 7.453345
2.199600 -13.759200 7.479561
2.246400 -13.759200 7.497461
2.293200 -13.759200 7.536385
2.340000 -13.759200 7.545616
2.386800 -13.759200 7.590629
2.433600 -13.759200 7.611743
2.480400 -13.759200 7.632384
2.527200 -13.759200 7.658604
2.574000 -13.759200 7.700919
2.620800 -13.759200 7.722259
2.667600 -13.759200 7.732683
2.714400 -13.759200 7.751248
2.761200 -13.759200 7.782624
2.808000 -13.759200 7.796618
2.854800 -13.759200 7.849690
2.901600 -13.759200 7.864500
2.948400 -13.759200 7.886013
2.995200 -13.759200 7.908822
3.042000 -13.759200 7.930586
3.088800 -13.759200 7.957222
3.135600 -13.759200 8.025043
3.182400 -13.759200 8.063214
3.229200 -13.759200 8.135165
3.276000 -13.759200 8.158415
3.322800 -13.759200 8.182675
3.369600 -13.759200 8.205218
3.416400 -13.759200 8.226755
3.463200 -13.759200 8.297670
3.510000 -13.759200 8.401020
3.556800 -13.759200 8.437639
3.603600 -13.759200 8.518984
3.650400 -13.759200 8.527911
3.697200 -13.759200 8.551443
3.744000 -13.759200 8.621369
3.790800 -13.759200 8.660067
3.837600 -13.759200 8.699944
3.884400 -13.759200 8.787426
3.931200 -13.759200 8.876744
3.978000 -13.759200 8.934981
4.024800 -13.759200 9.179649
12.402000 -13.759200 7.961217
12.448800 -13.759200 7.958667
12.495600 -13.759200 7.961217
12.542400 -13.759200 7.961217
12.589200 -13.759200 7.959294
12.636000 -13.759200 7.961217
12.682800 -13.759200 7.962517
12.729600 -13.759200 7.965841
12.776400 -13.759200 7.967683
12.823200 -13.759200 7.967683
12.870000 -13.759200 7.967683
12.916800 -13.759200 7.958980
12.963600 -13.759200 7.954621
13.010400 -13.759200 7.954438
13.057200 -13.759200 7.954621
13.104000 -13.759200 7.957648
13.150800 -13.759200 7.954740
13.197600 -13.759200 7.958980
13.244400 -13.759200 7.961383
13.291200 -13.759200 7.961383
13.338000 -13.759200 7.957648
13.384800 -13.759200 7.966072
13.431600 -13.759200 7.971562
13.478400 -13.759200 7.974848
13.525200 -13.759200 7.971562
13.572000 -13.759200 7.974078
13.618800 -13.759200 7.989170
13.665600 -13.759200 7.996948
13.712400 -13.759200 7.998443
13.759200 -13.759200 8.004838
13.806000 -13.759200 8.024274
13.852800 -13.759200 8.015249
13.899600 -13.759200 8.024274
13.946400 -13.759200 8.009755
13.993200 -13.759200 8.023191
14.040000 -13.759200 8.020021
14.086800 -13.759200 8.015249
14.133600 -13.759200 8.009459
14.180400 -13.759200 8.008343
14.227200 -13.759200 7.999656
14.274000 -13.759200 7.992916
14.320800 -13.759200 7.961792
15.069600 -13.759200 6.741930
15.116400 -13.759200 6.722212
15.163200 -13.759200 6.722212
15.210000 -13.759200 6.704191
15.256800 -13.759200 6.704191
15.303600 -13.759200 6.697434
15.350400 -13.759200 6.714824
15.397200 -13.759200 6.720376
15.537600 -13.759200 6.723080
15.584400 -13.759200 6.723080
15.631200 -13.759200 6.723080
15.678000 -13.759200 6.698203
15.724800 -13.759200 6.665901
16.520400 -13.759200 2.208083
16.614000 -13.759200 1.575807
-18.720000 -13.712400 0.000000
-18.673200 -13.712400 0.000000
-18.626400 -13.712400 0.000000
-18.579600 -13.712400 -7.159689
-18.532800 -13.712400 -7.121556
-18.486000 -13.712400 -7.146792
-18.439200 -13.712400 -7.155057
-18.392400 -13.712400 -7.141021
-18.345600 -13.712400 -7.139417
-18.298800 -13.712400 -7.138302
-18.252000 -13.712400 -7.139417
-18.205200 -13.712400 -7.138302
-18.158400 -13.712400 -7.114156
-18.111600 -13.712400 -7.103425
-18.064800 -13.712400 -7.103425
-18.018000 -13.712400 -7.103425
-17.971200 -13.712400 -7.084671
-17.924400 -13.712400 -7.084671
-17.877600 -13.712400 -7.069673
-17.830800 -13.712400 -7.084671
-17.784000 -13.712400 -7.053679
-17.737200 -13.712400 -7.073981
-17.690400 -13.712400 -7.050180
-17.643600 -13.712400 -7.053679
-17.596800 -13.712400 -7.053679
-17.550000 -13.712400 -7.053401
-17.503200 -13.712400 -7.038575
-17.456400 -13.712400 -7.025520
-17.409600 -13.712400 -7.005767
-17.362800 -13.712400 -7.005767
-17.316000 -13.712400 -7.001895
-17.269200 -13.712400 -6.982137
-17.222400 -13.712400 -6.969883
-17.175600 -13.712400 -6.949387
-17.128800 -13.712400 -6.889654
-17.082000 -13.712400 -6.882991
-17.035200 -13.712400 -6.860720
-16.988400 -13.712400 -6.832246
-16.941600 -13.712400 -6.767560
-15.303600 -13.712400 6.793254
-15.256800 -13.712400 6.813035
-15.210000 -13.712400 6.824705
-15.163200 -13.712400 6.844147
-15.116400 -13.712400 6.858164
-15.069600 -13.712400 6.880023
-15.022800 -13.712400 6.892199
-14.976000 -13.712400 6.918814
-14.929200 -13.712400 6.927336
-14.882400 -13.712400 6.946557
-14.835600 -13.712400 6.971188
-14.788800 -13.712400 6.979852
-14.742000 -13.712400 6.982631
-14.695200 -13.712400 6.986493
-14.648400 -13.712400 6.989626
-14.601600 -13.712400 6.996830
-14.554800 -13.712400 7.004377
-14.508000 -13.712400 6.996830
-14.461200 -13.712400 6.998202
-14.414400 -13.712400 7.011305
-14.367600 -13.712400 6.998777
-14.320800 -13.712400 6.998202
-14.274000 -13.712400 6.998777
-14.227200 -13.712400 7.001028
-14.180400 -13.712400 7.009459
-14.133600 -13.712400 7.026395
-14.086800 -13.712400 7.032589
-14.040000 -13.712400 7.032589
-13.993200 -13.712400 7.032589
-13.946400 -13.712400 7.033591
-13.899600 -13.712400 7.039241
-13.852800 -13.712400 7.046888
-13.806000 -13.712400 7.042306
-13.759200 -13.712400 7.027300
-13.712400 -13.712400 7.032837
-13.665600 -13.712400 7.032837
-13.618800 -13.712400 7.034140
-13.572000 -13.712400 7.034140
-13.525200 -13.712400 7.036319
-13.478400 -13.712400 7.047713
-13.431600 -13.712400 7.061286
-13.384800 -13.712400 7.075536
-13.338000 -13.712400 7.122104
-13.291200 -13.712400 7.153267
-13.244400 -13.712400 7.254422
-8.049600 -13.712400 10.157745
-8.002800 -13.712400 9.438726
-7.956000 -13.712400 8.880494
-7.909200 -13.712400 8.557960
-7.862400 -13.712400 8.307242
-7.815600 -13.712400 8.085642
-7.768800 -13.712400 8.024435
-7.722000 -13.712400 7.961675
-7.675200 -13.712400 7.948288
-7.628400 -13.712400 7.890946
-7.581600 -13.712400 7.854808
-7.534800 -13.712400 7.790001
-7.488000 -13.712400 7.758749
-7.441200 -13.712400 7.715750
-7.394400 -13.712400 7.661431
-7.347600 -13.712400 7.607879
-7.300800 -13.712400 7.517449
-7.254000 -13.712400 7.449450
-7.207200 -13.712400 7.424363
-7.160400 -13.712400 7.396623
-7.113600 -13.712400 7.370196
-7.066800 -13.712400 7.357428
-7.020000 -13.712400 7.308225
-6.973200 -13.712400 7.286006
-6.926400 -13.712400 7.258448
-6.879600 -13.712400 7.226671
-6.832800 -13.712400 7.206192
-6.786000 -13.712400 7.177379
-6.739200 -13.712400 7.163332
-6.692400 -13.712400 7.146137
-6.645600 -13.712400 7.108550
-6.598800 -13.712400 7.063612
-6.552000 -13.712400 7.041868
-6.505200 -13.712400 7.037300
-6.458400 -13.712400 6.991930
-6.411600 -13.712400 6.989435
-6.364800 -13.712400 6.967265
-6.318000 -13.712400 6.943662
-6.271200 -13.712400 6.931600
-6.224400 -13.712400 6.895294
-6.177600 -13.712400 6.889146
-6.130800 -13.712400 6.859189
-6.084000 -13.712400 6.828557
-6.037200 -13.712400 6.819661
-5.990400 -13.712400 6.809868
-5.943600 -13.712400 6.798936
-5.896800 -13.712400 6.789500
-5.850000 -13.712400 6.767812
-5.803200 -13.712400 6.746873
-5.756400 -13.712400 6.759224
-5.709600 -13.712400 6.728148
-5.662800 -13.712400 6.723515
-5.616000 -13.712400 6.717912
-5.569200 -13.712400 6.712535
-5.522400 -13.712400 6.705362
-5.475600 -13.712400 6.705362
-5.428800 -13.712400 6.663716
-5.382000 -13.712400 6.694775
-5.335200 -13.712400 6.683038
-5.288400 -13.712400 6.658284
-5.241600 -13.712400 6.638950
-5.194800 -13.712400 6.635122
-5.148000 -13.712400 6.638950
-5.101200 -13.712400 6.644748
-5.054400 -13.712400 6.618412
-5.007600 -13.712400 6.612176
-4.960800 -13.712400 6.605265
-4.914000 -13.712400 6.594966
-4.867200 -13.712400 6.583966
-4.820400 -13.712400 6.531394
-4.773600 -13.712400 6.519010
-4.726800 -13.712400 6.508813
-4.680000 -13.712400 6.493317
-4.633200 -13.712400 6.480884
-4.586400 -13.712400 6.464296
-4.539600 -13.712400 6.480884
-4.492800 -13.712400 6.487172
-4.446000 -13.712400 6.483932
-4.399200 -13.712400 6.491096
-4.352400 -13.712400 6.483946
-4.305600 -13.712400 6.483932
-4.258800 -13.712400 6.474326
-4.212000 -13.712400 6.461684
-4.165200 -13.712400 6.439095
-4.118400 -13.712400 6.425818
-4.071600 -13.712400 6.420388
-4.024800 -13.712400 6.404922
-3.978000 -13.712400 6.404922
-3.931200 -13.712400 6.400320
-3.884400 -13.712400 6.396124
-3.837600 -13.712400 6.390495
-3.790800 -13.712400 6.375120
-3.744000 -13.712400 6.377488
-3.697200 -13.712400 6.390495
-3.650400 -13.712400 6.388047
-3.603600 -13.712400 6.380464
-3.556800 -13.712400 6.380088
-3.510000 -13.712400 6.380088
-3.463200 -13.712400 6.380464
-3.416400 -13.712400 6.383973
-3.369600 -13.712400 6.380464
-3.322800 -13.712400 6.380464
-3.276000 -13.712400 6.385402
-3.229200 -13.712400 6.393628
-3.182400 -13.712400 6.390041
-3.135600 -13.712400 6.389207
-3.088800 -13.712400 6.389207
-3.042000 -13.712400 6.386988
-2.995200 -13.712400 6.386780
-2.948400 -13.712400 6.381108
-2.901600 -13.712400 6.368567
-2.854800 -13.712400 6.373108
-2.808000 -13.712400 6.368567
-2.761200 -13.712400 6.368567
-2.714400 -13.712400 6.346989
-2.667600 -13.712400 6.346989
-2.620800 -13.712400 6.374921
-2.574000 -13.712400 6.383809
-2.527200 -13.712400 6.383809
-2.480400 -13.712400 6.383809
-2.433600 -13.712400 6.383809
-2.386800 -13.712400 6.383809
-2.340000 -13.712400 6.383809
-2.293200 -13.712400 6.364225
-2.246400 -13.712400 6.382665
-2.199600 -13.712400 6.382665
-2.152800 -13.712400 6.376685
-2.106000 -13.712400 6.382665
-2.059200 -13.712400 6.371786
-2.012400 -13.712400 6.366213
-1.965600 -13.712400 6.377426
-1.918800 -13.712400 6.386460
-1.872000 -13.712400 6.391180
-1.825200 -13.712400 6.403091
-1.778400 -13.712400 6.423845
-1.731600 -13.712400 6.433788
-1.684800 -13.712400 6.441435
-1.638000 -13.712400 6.447068
-1.591200 -13.712400 6.450819
-1.544400 -13.712400 6.447068
-1.497600 -13.712400 6.442677
-1.450800 -13.712400 6.442677
-1.404000 -13.712400 6.442741
-1.357200 -13.712400 6.452772
-1.310400 -13.712400 6.471173
-1.263600 -13.712400 6.483131
-1.216800 -13.712400 6.489231
-1.170000 -13.712400 6.510672
-1.123200 -13.712400 6.516014
-1.076400 -13.712400 6.514026
-1.029600 -13.712400 6.511102
-0.982800 -13.712400 6.514026
-0.936000 -13.712400 6.516014
-0.889200 -13.712400 6.516014
-0.842400 -13.712400 6.517647
-0.795600 -13.712400 6.522927
-0.748800 -13.712400 6.524555
-0.702000 -13.712400 6.537714
-0.655200 -13.712400 6.555324
-0.608400 -13.712400 6.564245
-0.561600 -13.712400 6.566603
-0.514800 -13.712400 6.578114
-0.468000 -13.712400 6.580791
-0.421200 -13.712400 6.586282
-0.374400 -13.712400 6.592692
-0.327600 -13.712400 6.598964
-0.280800 -13.712400 6.619699
-0.234000 -13.712400 6.633568
-0.187200 -13.712400 6.646390
-0.140400 -13.712400 6.667803
-0.093600 -13.712400 6.684297
-0.046800 -13.712400 6.691600
0.000000 -13.712400 6.692549
0.046800 -13.712400 6.705143
0.093600 -13.712400 6.721202
0.140400 -13.712400 6.721202
0.187200 -13.712400 6.731184
0.234000 -13.712400 6.757188
0.280800 -13.712400 6.764996
0.327600 -13.712400 6.781869
0.374400 -13.712400 6.793528
0.421200 -13.712400 6.819064
0.468000 -13.712400 6.832480
0.514800 -13.712400 6.843262
0.561600 -13.712400 6.863985
0.608400 -13.712400 6.873751
0.655200 -13.712400 6.895180
0.702000 -13.712400 6.900106
0.748800 -13.712400 6.907470
0.795600 -13.712400 6.918798
0.842400 -13.712400 6.916506
0.889200 -13.712400 6.933627
0.936000 -13.712400 6.953488
0.982800 -13.712400 6.973550
1.029600 -13.712400 6.992667
1.076400 -13.712400 6.995519
1.123200 -13.712400 7.017256
1.170000 -13.712400 7.022676
1.216800 -13.712400 7.035884
1.263600 -13.712400 7.065144
1.310400 -13.712400 7.088086
1.357200 -13.712400 7.107067
1.404000 -13.712400 7.121172
1.450800 -13.712400 7.141076
1.497600 -13.712400 7.158063
1.544400 -13.712400 7.166142
1.591200 -13.712400 7.171236
1.638000 -13.712400 7.180165
1.684800 -13.712400 7.187805
1.731600 -13.712400 7.217831
1.778400 -13.712400 7.247168
1.825200 -13.712400 7.290157
1.872000 -13.712400 7.317926
1.918800 -13.712400 7.347833
1.965600 -13.712400 7.377591
2.012400 -13.712400 7.408682
2.059200 -13.712400 7.430736
2.106000 -13.712400 7.439026
2.152800 -13.712400 7.462617
2.199600 -13.712400 7.480571
2.246400 -13.712400 7.504036
2.293200 -13.712400 7.538276
2.340000 -13.712400 7.574921
2.386800 -13.712400 7.590629
2.433600 -13.712400 7.610697
2.480400 -13.712400 7.629667
2.527200 -13.712400 7.636931
2.574000 -13.712400 7.700306
2.620800 -13.712400 7.732380
2.667600 -13.712400 7.744252
2.714400 -13.712400 7.761445
2.761200 -13.712400 7.783322
2.808000 -13.712400 7.810542
2.854800 -13.712400 7.853929
2.901600 -13.712400 7.875840
2.948400 -13.712400 7.908822
2.995200 -13.712400 7.937936
3.042000 -13.712400 7.949638
3.088800 -13.712400 7.973672
3.135600 -13.712400 8.029995
3.182400 -13.712400 8.067723
3.229200 -13.712400 8.131951
3.276000 -13.712400 8.158413
3.322800 -13.712400 8.175679
3.369600 -13.712400 8.203210
3.416400 -13.712400 8.220488
3.463200 -13.712400 8.283497
3.510000 -13.712400 8.384939
3.556800 -13.712400 8.426374
3.603600 -13.712400 8.513487
3.650400 -13.712400 8.527911
3.697200 -13.712400 8.580491
3.744000 -13.712400 8.613217
3.790800 -13.712400 8.660067
3.837600 -13.712400 8.699944
3.884400 -13.712400 8.787426
3.931200 -13.712400 8.904453
3.978000 -13.712400 8.944996
4.024800 -13.712400 11.032103
12.495600 -13.712400 7.987204
12.542400 -13.712400 7.984238
12.589200 -13.712400 7.981387
12.636000 -13.712400 7.967683
12.682800 -13.712400 7.968376
12.729600 -13.712400 7.971965
12.776400 -13.712400 7.972125
12.823200 -13.712400 7.972125
12.870000 -13.712400 7.971308
12.916800 -13.712400 7.971308
12.963600 -13.712400 7.975039
13.010400 -13.712400 7.971308
13.057200 -13.712400 7.958980
13.104000 -13.712400 7.971308
13.150800 -13.712400 7.958980
13.197600 -13.712400 7.967779
13.244400 -13.712400 7.977408
13.291200 -13.712400 7.967779
13.338000 -13.712400 7.967779
13.384800 -13.712400 7.971562
13.431600 -13.712400 7.974848
13.478400 -13.712400 7.981198
13.525200 -13.712400 7.981198
13.572000 -13.712400 7.981198
13.618800 -13.712400 7.994952
13.665600 -13.712400 7.997349
13.712400 -13.712400 7.998961
13.759200 -13.712400 8.004838
13.806000 -13.712400 8.024274
13.852800 -13.712400 8.024274
13.899600 -13.712400 8.025046
13.946400 -13.712400 8.015361
13.993200 -13.712400 8.025530
14.040000 -13.712400 8.025530
14.086800 -13.712400 8.024274
14.133600 -13.712400 8.023191
14.180400 -13.712400 8.023191
14.227200 -13.712400 8.010385
14.274000 -13.712400 7.999823
14.320800 -13.712400 7.991697
14.367600 -13.712400 7.960206
15.069600 -13.712400 6.751035
15.116400 -13.712400 6.748501
15.163200 -13.712400 6.748501
15.210000 -13.712400 6.733673
15.256800 -13.712400 6.733673
15.303600 -13.712400 6.722223
15.350400 -13.712400 6.721664
15.444000 -13.712400 6.733051
15.490800 -13.712400 6.733051
15.537600 -13.712400 6.723080
15.584400 -13.712400 6.722223
15.631200 -13.712400 6.720376
15.678000 -13.712400 6.698203
15.724800 -13.712400 6.671249
15.771600 -13.712400 6.669040
15.818400 -13.712400 6.639068
16.426800 -13.712400 3.038944
16.520400 -13.712400 2.343246
16.567200 -13.712400 2.052967
16.614000 -13.712400 1.804564
16.660800 -13.712400 1.539735
-18.720000 -13.665600 0.000000
-18.673200 -13.665600 0.000000
-18.626400 -13.665600 0.000000
-18.579600 -13.665600 -7.170047
-18.532800 -13.665600 -7.152418
-18.486000 -13.665600 -7.163190
-18.439200 -13.665600 -7.170047
-18.392400 -13.665600 -7.170047
-18.345600 -13.665600 -7.157357
-18.298800 -13.665600 -7.142056
-18.252000 -13.665600 -7.142056
-18.205200 -13.665600 -7.139417
-18.158400 -13.665600 -7.105569
-18.111600 -13.665600 -7.103425
-18.064800 -13.665600 -7.105569
-18.018000 -13.665600 -7.117579
-17.971200 -13.665600 -7.118114
-17.924400 -13.665600 -7.124119
-17.877600 -13.665600 -7.124119
-17.830800 -13.665600 -7.124119
-17.784000 -13.665600 -7.123346
-17.737200 -13.665600 -7.095403
-17.690400 -13.665600 -7.054459
-17.643600 -13.665600 -7.057964
-17.596800 -13.665600 -7.054459
-17.550000 -13.665600 -7.054459
-17.503200 -13.665600 -7.048518
-17.456400 -13.665600 -7.043248
-17.409600 -13.665600 -7.033053
-17.362800 -13.665600 -7.025520
-17.316000 -13.665600 -7.014040
-17.269200 -13.665600 -7.000371
-17.222400 -13.665600 -6.983808
-17.175600 -13.665600 -6.949387
-17.128800 -13.665600 -6.883576
-17.082000 -13.665600 -6.860720
-17.035200 -13.665600 -6.842049
-16.988400 -13.665600 -6.780602
-16.941600 -13.665600 -6.706842
-15.350400 -13.665600 6.787778
-15.303600 -13.665600 6.804093
-15.256800 -13.665600 6.829594
-15.210000 -13.665600 6.846143
-15.163200 -13.665600 6.858164
-15.116400 -13.665600 6.876428
-15.069600 -13.665600 6.888183
-15.022800 -13.665600 6.906584
-14.976000 -13.665600 6.927278
-14.929200 -13.665600 6.937412
-14.882400 -13.665600 6.956675
-14.835600 -13.665600 6.979945
-14.788800 -13.665600 6.982631
-14.742000 -13.665600 6.988014
-14.695200 -13.665600 6.992224
-14.648400 -13.665600 6.996830
-14.601600 -13.665600 7.004377
-14.554800 -13.665600 7.010847
-14.508000 -13.665600 7.011305
-14.461200 -13.665600 7.011305
-14.414400 -13.665600 7.012167
-14.367600 -13.665600 7.011305
-14.320800 -13.665600 6.998777
-14.274000 -13.665600 7.009459
-14.227200 -13.665600 7.024019
-14.180400 -13.665600 7.026395
-14.133600 -13.665600 7.031819
-14.086800 -13.665600 7.038112
-14.040000 -13.665600 7.039241
-13.993200 -13.665600 7.039241
-13.946400 -13.665600 7.039241
-13.899600 -13.665600 7.039889
-13.852800 -13.665600 7.042306
-13.806000 -13.665600 7.042238
-13.759200 -13.665600 7.034485
-13.712400 -13.665600 7.034485
-13.665600 -13.665600 7.034558
-13.618800 -13.665600 7.038597
-13.572000 -13.665600 7.046739
-13.525200 -13.665600 7.047713
-13.478400 -13.665600 7.056423
-13.431600 -13.665600 7.072408
-13.384800 -13.665600 7.122104
-13.338000 -13.665600 7.193654
-13.291200 -13.665600 7.238138
-8.049600 -13.665600 10.171158
-8.002800 -13.665600 9.591030
-7.956000 -13.665600 8.943309
-7.909200 -13.665600 8.515068
-7.862400 -13.665600 8.277602
-7.815600 -13.665600 8.029493
-7.768800 -13.665600 7.950184
-7.722000 -13.665600 7.948288
-7.675200 -13.665600 7.935009
-7.628400 -13.665600 7.890946
-7.581600 -13.665600 7.854808
-7.534800 -13.665600 7.790001
-7.488000 -13.665600 7.767142
-7.441200 -13.665600 7.707908
-7.394400 -13.665600 7.661431
-7.347600 -13.665600 7.609874
-7.300800 -13.665600 7.517449
-7.254000 -13.665600 7.442333
-7.207200 -13.665600 7.424131
-7.160400 -13.665600 7.401704
-7.113600 -13.665600 7.370196
-7.066800 -13.665600 7.357428
-7.020000 -13.665600 7.308225
-6.973200 -13.665600 7.268411
-6.926400 -13.665600 7.250322
-6.879600 -13.665600 7.206192
-6.832800 -13.665600 7.198900
-6.786000 -13.665600 7.158313
-6.739200 -13.665600 7.138689
-6.692400 -13.665600 7.106493
-6.645600 -13.665600 7.101763
-6.598800 -13.665600 7.054671
-6.552000 -13.665600 7.036175
-6.505200 -13.665600 7.005275
-6.458400 -13.665600 6.969817
-6.411600 -13.665600 6.986160
-6.364800 -13.665600 6.986160
-6.318000 -13.665600 6.959349
-6.271200 -13.665600 6.950504
-6.224400 -13.665600 6.931600
-6.177600 -13.665600 6.912529
-6.130800 -13.665600 6.889146
-6.084000 -13.665600 6.842623
-6.037200 -13.665600 6.827270
-5.990400 -13.665600 6.816124
-5.943600 -13.665600 6.793174
-5.896800 -13.665600 6.781108
-5.850000 -13.665600 6.767066
-5.803200 -13.665600 6.746873
-5.756400 -13.665600 6.739262
-5.709600 -13.665600 6.723515
-5.662800 -13.665600 6.717912
-5.616000 -13.665600 6.706601
-5.569200 -13.665600 6.705362
-5.522400 -13.665600 6.695567
-5.475600 -13.665600 6.695567
-5.428800 -13.665600 6.663716
-5.382000 -13.665600 6.694775
-5.335200 -13.665600 6.693574
-5.288400 -13.665600 6.663277
-5.241600 -13.665600 6.638950
-5.194800 -13.665600 6.635122
-5.148000 -13.665600 6.635122
-5.101200 -13.665600 6.635122
-5.054400 -13.665600 6.617819
-5.007600 -13.665600 6.606319
-4.960800 -13.665600 6.583966
-4.914000 -13.665600 6.568870
-4.867200 -13.665600 6.559693
-4.820400 -13.665600 6.531006
-4.773600 -13.665600 6.519010
-4.726800 -13.665600 6.509831
-4.680000 -13.665600 6.508813
-4.633200 -13.665600 6.480884
-4.586400 -13.665600 6.464296
-4.539600 -13.665600 6.463081
-4.492800 -13.665600 6.449529
-4.446000 -13.665600 6.464296
-4.399200 -13.665600 6.468887
-4.352400 -13.665600 6.480884
-4.305600 -13.665600 6.468887
-4.258800 -13.665600 6.449529
-4.212000 -13.665600 6.439095
-4.165200 -13.665600 6.421015
-4.118400 -13.665600 6.413515
-4.071600 -13.665600 6.404976
-4.024800 -13.665600 6.400320
-3.978000 -13.665600 6.400320
-3.931200 -13.665600 6.390727
-3.884400 -13.665600 6.378826
-3.837600 -13.665600 6.371788
-3.790800 -13.665600 6.366540
-3.744000 -13.665600 6.365818
-3.697200 -13.665600 6.363702
-3.650400 -13.665600 6.363924
-3.603600 -13.665600 6.365096
-3.556800 -13.665600 6.365096
-3.510000 -13.665600 6.366806
-3.463200 -13.665600 6.366806
-3.416400 -13.665600 6.366806
-3.369600 -13.665600 6.366806
-3.322800 -13.665600 6.357915
-3.276000 -13.665600 6.365372
-3.229200 -13.665600 6.385402
-3.182400 -13.665600 6.385402
-3.135600 -13.665600 6.385402
-3.088800 -13.665600 6.386988
-3.042000 -13.665600 6.386988
-2.995200 -13.665600 6.386780
-2.948400 -13.665600 6.377904
-2.901600 -13.665600 6.368567
-2.854800 -13.665600 6.346989
-2.808000 -13.665600 6.346989
-2.761200 -13.665600 6.356375
-2.714400 -13.665600 6.346989
-2.667600 -13.665600 6.359560
-2.620800 -13.665600 6.374921
-2.574000 -13.665600 6.374921
-2.527200 -13.665600 6.383809
-2.480400 -13.665600 6.372403
-2.433600 -13.665600 6.372403
-2.386800 -13.665600 6.372403
-2.340000 -13.665600 6.367526
-2.293200 -13.665600 6.359447
-2.246400 -13.665600 6.364225
-2.199600 -13.665600 6.367526
-2.152800 -13.665600 6.367526
-2.106000 -13.665600 6.371786
-2.059200 -13.665600 6.365638
-2.012400 -13.665600 6.351165
-1.965600 -13.665600 6.371786
-1.918800 -13.665600 6.390485
-1.872000 -13.665600 6.391180
-1.825200 -13.665600 6.403091
-1.778400 -13.665600 6.424302
-1.731600 -13.665600 6.438256
-1.684800 -13.665600 6.441435
-1.638000 -13.665600 6.450819
-1.591200 -13.665600 6.450819
-1.544400 -13.665600 6.447068
-1.497600 -13.665600 6.442677
-1.450800 -13.665600 6.439560
-1.404000 -13.665600 6.439560
-1.357200 -13.665600 6.444204
-1.310400 -13.665600 6.458566
-1.263600 -13.665600 6.471505
-1.216800 -13.665600 6.480054
-1.170000 -13.665600 6.489231
-1.123200 -13.665600 6.511102
-1.076400 -13.665600 6.511102
-1.029600 -13.665600 6.503354
-0.982800 -13.665600 6.510672
-0.936000 -13.665600 6.514026
-0.889200 -13.665600 6.516014
-0.842400 -13.665600 6.514026
-0.795600 -13.665600 6.522691
-0.748800 -13.665600 6.522691
-0.702000 -13.665600 6.524555
-0.655200 -13.665600 6.537714
-0.608400 -13.665600 6.552801
-0.561600 -13.665600 6.564031
-0.514800 -13.665600 6.574795
-0.468000 -13.665600 6.575387
-0.421200 -13.665600 6.579229
-0.374400 -13.665600 6.580791
-0.327600 -13.665600 6.595676
-0.280800 -13.665600 6.625808
-0.234000 -13.665600 6.639933
-0.187200 -13.665600 6.646490
-0.140400 -13.665600 6.683305
-0.093600 -13.665600 6.692792
-0.046800 -13.665600 6.697037
0.000000 -13.665600 6.705143
0.046800 -13.665600 6.714323
0.093600 -13.665600 6.716755
0.140400 -13.665600 6.707185
0.187200 -13.665600 6.716755
0.234000 -13.665600 6.737424
0.280800 -13.665600 6.757318
0.327600 -13.665600 6.766204
0.374400 -13.665600 6.781869
0.421200 -13.665600 6.808719
0.468000 -13.665600 6.827972
0.514800 -13.665600 6.843262
0.561600 -13.665600 6.848633
0.608400 -13.665600 6.873751
0.655200 -13.665600 6.895180
0.702000 -13.665600 6.898031
0.748800 -13.665600 6.899337
0.795600 -13.665600 6.912104
0.842400 -13.665600 6.912104
0.889200 -13.665600 6.918798
0.936000 -13.665600 6.953125
0.982800 -13.665600 6.969902
1.029600 -13.665600 6.988942
1.076400 -13.665600 6.997093
1.123200 -13.665600 7.022676
1.170000 -13.665600 7.029425
1.216800 -13.665600 7.035884
1.263600 -13.665600 7.065144
1.310400 -13.665600 7.107067
1.357200 -13.665600 7.113043
1.404000 -13.665600 7.134526
1.450800 -13.665600 7.149000
1.497600 -13.665600 7.156873
1.544400 -13.665600 7.159051
1.591200 -13.665600 7.168224
1.638000 -13.665600 7.172507
1.684800 -13.665600 7.180165
1.731600 -13.665600 7.216927
1.778400 -13.665600 7.239227
1.825200 -13.665600 7.286239
1.872000 -13.665600 7.316406
1.918800 -13.665600 7.345567
1.965600 -13.665600 7.374125
2.012400 -13.665600 7.411178
2.059200 -13.665600 7.434823
2.106000 -13.665600 7.443149
2.152800 -13.665600 7.468319
2.199600 -13.665600 7.489650
2.246400 -13.665600 7.504036
2.293200 -13.665600 7.537274
2.340000 -13.665600 7.548451
2.386800 -13.665600 7.581919
2.433600 -13.665600 7.602309
2.480400 -13.665600 7.624951
2.527200 -13.665600 7.632384
2.574000 -13.665600 7.700306
2.620800 -13.665600 7.732380
2.667600 -13.665600 7.739963
2.714400 -13.665600 7.752652
2.761200 -13.665600 7.783322
2.808000 -13.665600 7.804393
2.854800 -13.665600 7.849690
2.901600 -13.665600 7.875840
2.948400 -13.665600 7.908822
2.995200 -13.665600 7.944931
3.042000 -13.665600 7.957222
3.088800 -13.665600 8.001337
3.135600 -13.665600 8.029995
3.182400 -13.665600 8.075783
3.229200 -13.665600 8.135165
3.276000 -13.665600 8.158415
3.322800 -13.665600 8.175679
3.369600 -13.665600 8.199950
3.416400 -13.665600 8.216765
3.463200 -13.665600 8.262486
3.510000 -13.665600 8.343811
3.556800 -13.665600 8.412010
3.603600 -13.665600 8.493903
3.650400 -13.665600 8.531210
3.697200 -13.665600 8.582333
3.744000 -13.665600 8.617464
3.790800 -13.665600 8.661442
3.837600 -13.665600 8.709602
3.884400 -13.665600 8.781062
3.931200 -13.665600 8.912712
3.978000 -13.665600 9.017909
4.024800 -13.665600 11.334011
12.495600 -13.665600 8.002587
12.542400 -13.665600 7.998675
12.589200 -13.665600 7.998355
12.636000 -13.665600 7.984919
12.682800 -13.665600 7.984238
12.729600 -13.665600 7.981387
12.776400 -13.665600 7.984238
12.823200 -13.665600 7.984238
12.870000 -13.665600 7.979341
12.916800 -13.665600 7.975039
12.963600 -13.665600 7.985303
13.010400 -13.665600 7.985303
13.057200 -13.665600 7.985303
13.104000 -13.665600 7.978778
13.150800 -13.665600 7.957648
13.197600 -13.665600 7.967779
13.244400 -13.665600 7.980305
13.291200 -13.665600 7.967779
13.338000 -13.665600 7.967779
13.384800 -13.665600 7.973651
13.431600 -13.665600 7.981230
13.478400 -13.665600 7.981314
13.525200 -13.665600 7.981314
13.572000 -13.665600 7.981447
13.618800 -13.665600 7.998961
13.665600 -13.665600 8.004838
13.712400 -13.665600 8.004838
13.759200 -13.665600 8.010198
13.806000 -13.665600 8.025739
13.852800 -13.665600 8.025739
13.899600 -13.665600 8.025739
13.946400 -13.665600 8.024274
13.993200 -13.665600 8.027555
14.040000 -13.665600 8.027673
14.086800 -13.665600 8.031871
14.133600 -13.665600 8.027673
14.180400 -13.665600 8.028577
14.227200 -13.665600 8.025530
14.274000 -13.665600 8.023010
14.320800 -13.665600 7.999656
14.367600 -13.665600 7.985625
15.116400 -13.665600 6.757356
15.163200 -13.665600 6.756670
15.210000 -13.665600 6.756090
15.256800 -13.665600 6.756670
15.303600 -13.665600 6.733673
15.350400 -13.665600 6.723080
15.397200 -13.665600 6.730575
15.444000 -13.665600 6.742976
15.490800 -13.665600 6.733673
15.537600 -13.665600 6.727055
15.584400 -13.665600 6.722223
15.631200 -13.665600 6.719876
15.678000 -13.665600 6.703730
15.724800 -13.665600 6.688096
15.771600 -13.665600 6.671249
15.818400 -13.665600 6.665901
16.567200 -13.665600 2.282038
16.614000 -13.665600 1.945420
16.660800 -13.665600 1.717038
-18.720000 -13.618800 0.000000
-18.673200 -13.618800 0.000000
-18.626400 -13.618800 0.000000
-18.579600 -13.618800 -7.189373
-18.532800 -13.618800 -7.157357
-18.486000 -13.618800 -7.157357
-18.439200 -13.618800 -7.170047
-18.392400 -13.618800 -7.172929
-18.345600 -13.618800 -7.155057
-18.298800 -13.618800 -7.142056
-18.252000 -13.618800 -7.155057
-18.205200 -13.618800 -7.155057
-18.158400 -13.618800 -7.139417
-18.111600 -13.618800 -7.132308
-18.064800 -13.618800 -7.124945
-18.018000 -13.618800 -7.132308
-17.971200 -13.618800 -7.132308
-17.924400 -13.618800 -7.132308
-17.877600 -13.618800 -7.132308
-17.830800 -13.618800 -7.124119
-17.784000 -13.618800 -7.123346
-17.737200 -13.618800 -7.115704
-17.690400 -13.618800 -7.081784
-17.643600 -13.618800 -7.081784
-17.596800 -13.618800 -7.073981
-17.550000 -13.618800 -7.071224
-17.503200 -13.618800 -7.057624
-17.456400 -13.618800 -7.052828
-17.409600 -13.618800 -7.048518
-17.362800 -13.618800 -7.043248
-17.316000 -13.618800 -7.025520
-17.269200 -13.618800 -7.014040
-17.222400 -13.618800 -7.000371
-17.175600 -13.618800 -6.969883
-17.128800 -13.618800 -6.920047
-17.082000 -13.618800 -6.861773
-17.035200 -13.618800 -6.811002
-16.988400 -13.618800 -6.767560
-16.941600 -13.618800 -6.688237
-15.350400 -13.618800 6.813035
-15.303600 -13.618800 6.819382
-15.256800 -13.618800 6.846143
-15.210000 -13.618800 6.859911
-15.163200 -13.618800 6.875422
-15.116400 -13.618800 6.888631
-15.069600 -13.618800 6.906584
-15.022800 -13.618800 6.927002
-14.976000 -13.618800 6.937412
-14.929200 -13.618800 6.949211
-14.882400 -13.618800 6.967723
-14.835600 -13.618800 6.980285
-14.788800 -13.618800 6.983405
-14.742000 -13.618800 6.989626
-14.695200 -13.618800 6.992292
-14.648400 -13.618800 7.003735
-14.601600 -13.618800 7.010847
-14.554800 -13.618800 7.012167
-14.508000 -13.618800 7.013910
-14.461200 -13.618800 7.013910
-14.414400 -13.618800 7.017076
-14.367600 -13.618800 7.020235
-14.320800 -13.618800 7.020235
-14.274000 -13.618800 7.020235
-14.227200 -13.618800 7.025962
-14.180400 -13.618800 7.028472
-14.133600 -13.618800 7.032436
-14.086800 -13.618800 7.038112
-14.040000 -13.618800 7.039241
-13.993200 -13.618800 7.039241
-13.946400 -13.618800 7.039241
-13.899600 -13.618800 7.039690
-13.852800 -13.618800 7.039889
-13.806000 -13.618800 7.037632
-13.759200 -13.618800 7.033003
-13.712400 -13.618800 7.033003
-13.665600 -13.618800 7.034485
-13.618800 -13.618800 7.034991
-13.572000 -13.618800 7.047713
-13.525200 -13.618800 7.056423
-13.478400 -13.618800 7.070791
-13.431600 -13.618800 7.116225
-13.384800 -13.618800 7.146284
-13.338000 -13.618800 7.220883
-8.049600 -13.618800 10.952738
-8.002800 -13.618800 10.459148
-7.956000 -13.618800 9.293007
-7.909200 -13.618800 8.824124
-7.862400 -13.618800 8.085642
-7.815600 -13.618800 8.023838
-7.768800 -13.618800 7.937542
-7.722000 -13.618800 7.936536
-7.675200 -13.618800 7.935009
-7.628400 -13.618800 7.885912
-7.581600 -13.618800 7.828431
-7.534800 -13.618800 7.787877
-7.488000 -13.618800 7.758749
-7.441200 -13.618800 7.707018
-7.394400 -13.618800 7.661431
-7.347600 -13.618800 7.609874
-7.300800 -13.618800 7.571857
-7.254000 -13.618800 7.442333
-7.207200 -13.618800 7.424131
-7.160400 -13.618800 7.403986
-7.113600 -13.618800 7.381314
-7.066800 -13.618800 7.358451
-7.020000 -13.618800 7.308344
-6.973200 -13.618800 7.294056
-6.926400 -13.618800 7.253804
-6.879600 -13.618800 7.213725
-6.832800 -13.618800 7.205618
-6.786000 -13.618800 7.169594
-6.739200 -13.618800 7.130352
-6.692400 -13.618800 7.101763
-6.645600 -13.618800 7.090327
-6.598800 -13.618800 7.036175
-6.552000 -13.618800 7.006035
-6.505200 -13.618800 6.993898
-6.458400 -13.618800 6.967265
-6.411600 -13.618800 6.969476
-6.364800 -13.618800 6.967265
-6.318000 -13.618800 6.962481
-6.271200 -13.618800 6.943099
-6.224400 -13.618800 6.934717
-6.177600 -13.618800 6.926287
-6.130800 -13.618800 6.898428
-6.084000 -13.618800 6.836313
-6.037200 -13.618800 6.819661
-5.990400 -13.618800 6.795824
-5.943600 -13.618800 6.793174
-5.896800 -13.618800 6.781108
-5.850000 -13.618800 6.770076
-5.803200 -13.618800 6.746873
-5.756400 -13.618800 6.723515
-5.709600 -13.618800 6.708302
-5.662800 -13.618800 6.708302
-5.616000 -13.618800 6.685306
-5.569200 -13.618800 6.672644
-5.522400 -13.618800 6.672644
-5.475600 -13.618800 6.685306
-5.428800 -13.618800 6.663716
-5.382000 -13.618800 6.693574
-5.335200 -13.618800 6.664452
-5.288400 -13.618800 6.658284
-5.241600 -13.618800 6.635122
-5.194800 -13.618800 6.634011
-5.148000 -13.618800 6.629044
-5.101200 -13.618800 6.629044
-5.054400 -13.618800 6.608066
-5.007600 -13.618800 6.587871
-4.960800 -13.618800 6.565123
-4.914000 -13.618800 6.556588
-4.867200 -13.618800 6.537675
-4.820400 -13.618800 6.509831
-4.773600 -13.618800 6.507754
-4.726800 -13.618800 6.479579
-4.680000 -13.618800 6.463081
-4.633200 -13.618800 6.455492
-4.586400 -13.618800 6.438150
-4.539600 -13.618800 6.426783
-4.492800 -13.618800 6.428668
-4.446000 -13.618800 6.437971
-4.399200 -13.618800 6.437971
-4.352400 -13.618800 6.439095
-4.305600 -13.618800 6.421015
-4.258800 -13.618800 6.420982
-4.212000 -13.618800 6.404976
-4.165200 -13.618800 6.400320
-4.118400 -13.618800 6.393176
-4.071600 -13.618800 6.393176
-4.024800 -13.618800 6.388312
-3.978000 -13.618800 6.390495
-3.931200 -13.618800 6.386924
-3.884400 -13.618800 6.378826
-3.837600 -13.618800 6.366540
-3.790800 -13.618800 6.365096
-3.744000 -13.618800 6.365096
-3.697200 -13.618800 6.362188
-3.650400 -13.618800 6.363702
-3.603600 -13.618800 6.363924
-3.556800 -13.618800 6.363924
-3.510000 -13.618800 6.363924
-3.463200 -13.618800 6.363924
-3.416400 -13.618800 6.363924
-3.369600 -13.618800 6.363924
-3.322800 -13.618800 6.356441
-3.276000 -13.618800 6.357396
-3.229200 -13.618800 6.383253
-3.182400 -13.618800 6.383973
-3.135600 -13.618800 6.386988
-3.088800 -13.618800 6.390041
-3.042000 -13.618800 6.389915
-2.995200 -13.618800 6.389915
-2.948400 -13.618800 6.386988
-2.901600 -13.618800 6.377904
-2.854800 -13.618800 6.376943
-2.808000 -13.618800 6.376943
-2.761200 -13.618800 6.368567
-2.714400 -13.618800 6.359560
-2.667600 -13.618800 6.360759
-2.620800 -13.618800 6.383809
-2.574000 -13.618800 6.374921
-2.527200 -13.618800 6.373448
-2.480400 -13.618800 6.372403
-2.433600 -13.618800 6.372403
-2.386800 -13.618800 6.372403
-2.340000 -13.618800 6.367526
-2.293200 -13.618800 6.359447
-2.246400 -13.618800 6.364225
-2.199600 -13.618800 6.366213
-2.152800 -13.618800 6.364225
-2.106000 -13.618800 6.363762
-2.059200 -13.618800 6.351913
-2.012400 -13.618800 6.348381
-1.965600 -13.618800 6.351165
-1.918800 -13.618800 6.351165
-1.872000 -13.618800 6.351165
-1.825200 -13.618800 6.387919
-1.778400 -13.618800 6.403521
-1.731600 -13.618800 6.438256
-1.684800 -13.618800 6.441435
-1.638000 -13.618800 6.450819
-1.591200 -13.618800 6.450819
-1.544400 -13.618800 6.447068
-1.497600 -13.618800 6.442677
-1.450800 -13.618800 6.435766
-1.404000 -13.618800 6.435766
-1.357200 -13.618800 6.444204
-1.310400 -13.618800 6.461067
-1.263600 -13.618800 6.479555
-1.216800 -13.618800 6.483131
-1.170000 -13.618800 6.489231
-1.123200 -13.618800 6.510672
-1.076400 -13.618800 6.503354
-1.029600 -13.618800 6.496997
-0.982800 -13.618800 6.496997
-0.936000 -13.618800 6.484575
-0.889200 -13.618800 6.501744
-0.842400 -13.618800 6.486192
-0.795600 -13.618800 6.484717
-0.748800 -13.618800 6.501744
-0.702000 -13.618800 6.522129
-0.655200 -13.618800 6.524555
-0.608400 -13.618800 6.536080
-0.561600 -13.618800 6.553802
-0.514800 -13.618800 6.571669
-0.468000 -13.618800 6.571669
-0.421200 -13.618800 6.577811
-0.374400 -13.618800 6.580791
-0.327600 -13.618800 6.595676
-0.280800 -13.618800 6.617898
-0.234000 -13.618800 6.639933
-0.187200 -13.618800 6.660644
-0.140400 -13.618800 6.678332
-0.093600 -13.618800 6.692792
-0.046800 -13.618800 6.692792
0.000000 -13.618800 6.692792
0.046800 -13.618800 6.697037
0.093600 -13.618800 6.705143
0.140400 -13.618800 6.697037
0.187200 -13.618800 6.714323
0.234000 -13.618800 6.737424
0.280800 -13.618800 6.758911
0.327600 -13.618800 6.781032
0.374400 -13.618800 6.808719
0.421200 -13.618800 6.820563
0.468000 -13.618800 6.827972
0.514800 -13.618800 6.843085
0.561600 -13.618800 6.848633
0.608400 -13.618800 6.871735
0.655200 -13.618800 6.883212
0.702000 -13.618800 6.895180
0.748800 -13.618800 6.899337
0.795600 -13.618800 6.925218
0.842400 -13.618800 6.918798
0.889200 -13.618800 6.926675
0.936000 -13.618800 6.959376
0.982800 -13.618800 6.969902
1.029600 -13.618800 6.985424
1.076400 -13.618800 6.988942
1.123200 -13.618800 6.993999
1.170000 -13.618800 7.010617
1.216800 -13.618800 7.023651
1.263600 -13.618800 7.058027
1.310400 -13.618800 7.113043
1.357200 -13.618800 7.118128
1.404000 -13.618800 7.140564
1.450800 -13.618800 7.149000
1.497600 -13.618800 7.153160
1.544400 -13.618800 7.158285
1.591200 -13.618800 7.164143
1.638000 -13.618800 7.172507
1.684800 -13.618800 7.180165
1.731600 -13.618800 7.217831
1.778400 -13.618800 7.238662
1.825200 -13.618800 7.286239
1.872000 -13.618800 7.316406
1.918800 -13.618800 7.344066
1.965600 -13.618800 7.357924
2.012400 -13.618800 7.411178
2.059200 -13.618800 7.434823
2.106000 -13.618800 7.453345
2.152800 -13.618800 7.489650
2.199600 -13.618800 7.497461
2.246400 -13.618800 7.526212
2.293200 -13.618800 7.541193
2.340000 -13.618800 7.546551
2.386800 -13.618800 7.579926
2.433600 -13.618800 7.597738
2.480400 -13.618800 7.611743
2.527200 -13.618800 7.626436
2.574000 -13.618800 7.700306
2.620800 -13.618800 7.726206
2.667600 -13.618800 7.739963
2.714400 -13.618800 7.783322
2.761200 -13.618800 7.792831
2.808000 -13.618800 7.810542
2.854800 -13.618800 7.853681
2.901600 -13.618800 7.897498
2.948400 -13.618800 7.920805
2.995200 -13.618800 7.953875
3.042000 -13.618800 7.970675
3.088800 -13.618800 8.011911
3.135600 -13.618800 8.029995
3.182400 -13.618800 8.067872
3.229200 -13.618800 8.131951
3.276000 -13.618800 8.158415
3.322800 -13.618800 8.182675
3.369600 -13.618800 8.199950
3.416400 -13.618800 8.216765
3.463200 -13.618800 8.270518
3.510000 -13.618800 8.367171
3.556800 -13.618800 8.405251
3.603600 -13.618800 8.478147
3.650400 -13.618800 8.536390
3.697200 -13.618800 8.584200
3.744000 -13.618800 8.627026
3.790800 -13.618800 8.675951
3.837600 -13.618800 8.742039
3.884400 -13.618800 8.808994
3.931200 -13.618800 8.917375
3.978000 -13.618800 9.017909
4.024800 -13.618800 11.451766
12.589200 -13.618800 8.003648
12.636000 -13.618800 8.001288
12.682800 -13.618800 7.998355
12.729600 -13.618800 7.986203
12.776400 -13.618800 7.991961
12.823200 -13.618800 7.986203
12.870000 -13.618800 7.985716
12.916800 -13.618800 7.984239
12.963600 -13.618800 7.991303
13.010400 -13.618800 7.990426
13.057200 -13.618800 7.990426
13.104000 -13.618800 7.985303
13.150800 -13.618800 7.984132
13.197600 -13.618800 7.990426
13.244400 -13.618800 7.991303
13.291200 -13.618800 7.984132
13.338000 -13.618800 7.981314
13.384800 -13.618800 7.981447
13.431600 -13.618800 7.993648
13.478400 -13.618800 7.988292
13.525200 -13.618800 7.988292
13.572000 -13.618800 7.994307
13.618800 -13.618800 8.004572
13.665600 -13.618800 8.005285
13.712400 -13.618800 8.004572
13.759200 -13.618800 8.009764
13.806000 -13.618800 8.024274
13.852800 -13.618800 8.025046
13.899600 -13.618800 8.024274
13.946400 -13.618800 8.019944
13.993200 -13.618800 8.025530
14.040000 -13.618800 8.027555
14.086800 -13.618800 8.034438
14.133600 -13.618800 8.032445
14.180400 -13.618800 8.037108
14.227200 -13.618800 8.036842
14.274000 -13.618800 8.037108
14.320800 -13.618800 8.026873
14.367600 -13.618800 7.992916
14.414400 -13.618800 7.973026
15.210000 -13.618800 6.767768
15.256800 -13.618800 6.767788
15.303600 -13.618800 6.760865
15.350400 -13.618800 6.733673
15.397200 -13.618800 6.733051
15.444000 -13.618800 6.733673
15.490800 -13.618800 6.733987
15.537600 -13.618800 6.732375
15.584400 -13.618800 6.723080
15.631200 -13.618800 6.723080
15.678000 -13.618800 6.714225
15.724800 -13.618800 6.707485
15.771600 -13.618800 6.703730
15.818400 -13.618800 6.681605
15.865200 -13.618800 6.664884
16.286400 -13.618800 4.075262
16.380000 -13.618800 3.628970
16.614000 -13.618800 2.065261
-18.720000 -13.572000 0.000000
-18.673200 -13.572000 0.000000
-18.626400 -13.572000 0.000000
-18.579600 -13.572000 -7.205690
-18.532800 -13.572000 -7.191985
-18.486000 -13.572000 -7.193163
-18.439200 -13.572000 -7.191985
-18.392400 -13.572000 -7.193145
-18.345600 -13.572000 -7.176738
-18.298800 -13.572000 -7.163996
-18.252000 -13.572000 -7.160989
-18.205200 -13.572000 -7.160989
-18.158400 -13.572000 -7.155108
-18.111600 -13.572000 -7.139417
-18.064800 -13.572000 -7.138302
-18.018000 -13.572000 -7.139033
-17.971200 -13.572000 -7.144472
-17.924400 -13.572000 -7.144472
-17.877600 -13.572000 -7.144472
-17.830800 -13.572000 -7.142148
-17.784000 -13.572000 -7.142148
-17.737200 -13.572000 -7.126459
-17.690400 -13.572000 -7.117993
-17.643600 -13.572000 -7.115704
-17.596800 -13.572000 -7.082889
-17.550000 -13.572000 -7.081779
-17.503200 -13.572000 -7.081784
-17.456400 -13.572000 -7.071224
-17.409600 -13.572000 -7.057624
-17.362800 -13.572000 -7.050384
-17.316000 -13.572000 -7.043248
-17.269200 -13.572000 -7.026146
-17.222400 -13.572000 -7.016178
-17.175600 -13.572000 -6.989697
-17.128800 -13.572000 -6.941846
-17.082000 -13.572000 -6.861773
-17.035200 -13.572000 -6.776499
-16.988400 -13.572000 -6.753578
-15.397200 -13.572000 6.816060
-15.350400 -13.572000 6.824705
-15.303600 -13.572000 6.848747
-15.256800 -13.572000 6.868232
-15.210000 -13.572000 6.875422
-15.163200 -13.572000 6.888183
-15.116400 -13.572000 6.900845
-15.069600 -13.572000 6.927002
-15.022800 -13.572000 6.932365
-14.976000 -13.572000 6.942405
-14.929200 -13.572000 6.947094
-14.882400 -13.572000 6.957880
-14.835600 -13.572000 6.976223
-14.788800 -13.572000 6.981425
-14.742000 -13.572000 6.985135
-14.695200 -13.572000 6.991089
-14.648400 -13.572000 6.995293
-14.601600 -13.572000 7.003735
-14.554800 -13.572000 7.010847
-14.508000 -13.572000 7.012167
-14.461200 -13.572000 7.017076
-14.414400 -13.572000 7.020235
-14.367600 -13.572000 7.021365
-14.320800 -13.572000 7.022936
-14.274000 -13.572000 7.020948
-14.227200 -13.572000 7.028472
-14.180400 -13.572000 7.026395
-14.133600 -13.572000 7.028472
-14.086800 -13.572000 7.036362
-14.040000 -13.572000 7.035213
-13.993200 -13.572000 7.028472
-13.946400 -13.572000 7.028472
-13.899600 -13.572000 7.034991
-13.852800 -13.572000 7.035211
-13.806000 -13.572000 7.033003
-13.759200 -13.572000 7.028959
-13.712400 -13.572000 7.032837
-13.665600 -13.572000 7.034485
-13.618800 -13.572000 7.035211
-13.572000 -13.572000 7.047713
-13.525200 -13.572000 7.069311
-13.478400 -13.572000 7.078023
-13.431600 -13.572000 7.135788
-13.384800 -13.572000 7.211538
-8.049600 -13.572000 11.046694
-8.002800 -13.572000 10.697637
-7.956000 -13.572000 9.591030
-7.909200 -13.572000 8.557960
-7.862400 -13.572000 8.083782
-7.815600 -13.572000 7.995205
-7.768800 -13.572000 7.936536
-7.722000 -13.572000 7.936536
-7.675200 -13.572000 7.936536
-7.628400 -13.572000 7.917300
-7.581600 -13.572000 7.881907
-7.534800 -13.572000 7.808187
-7.488000 -13.572000 7.787877
-7.441200 -13.572000 7.707018
-7.394400 -13.572000 7.674295
-7.347600 -13.572000 7.640932
-7.300800 -13.572000 7.572160
-7.254000 -13.572000 7.467963
-7.207200 -13.572000 7.439810
-7.160400 -13.572000 7.424131
-7.113600 -13.572000 7.403986
-7.066800 -13.572000 7.364353
-7.020000 -13.572000 7.331341
-6.973200 -13.572000 7.298889
-6.926400 -13.572000 7.258448
-6.879600 -13.572000 7.234902
-6.832800 -13.572000 7.206192
-6.786000 -13.572000 7.173782
-6.739200 -13.572000 7.143686
-6.692400 -13.572000 7.101763
-6.645600 -13.572000 7.090327
-6.598800 -13.572000 7.049549
-6.552000 -13.572000 7.014087
-6.505200 -13.572000 6.991930
-6.458400 -13.572000 6.967265
-6.411600 -13.572000 6.967265
-6.364800 -13.572000 6.966169
-6.318000 -13.572000 6.962481
-6.271200 -13.572000 6.950911
-6.224400 -13.572000 6.943099
-6.177600 -13.572000 6.934717
-6.130800 -13.572000 6.911107
-6.084000 -13.572000 6.842623
-6.037200 -13.572000 6.819908
-5.990400 -13.572000 6.793174
-5.943600 -13.572000 6.785781
-5.896800 -13.572000 6.772298
-5.850000 -13.572000 6.767066
-5.803200 -13.572000 6.723515
-5.756400 -13.572000 6.708302
-5.709600 -13.572000 6.685315
-5.662800 -13.572000 6.685315
-5.616000 -13.572000 6.671762
-5.569200 -13.572000 6.667866
-5.522400 -13.572000 6.663716
-5.475600 -13.572000 6.663716
-5.428800 -13.572000 6.642945
-5.382000 -13.572000 6.638628
-5.335200 -13.572000 6.643013
-5.288400 -13.572000 6.635122
-5.241600 -13.572000 6.627726
-5.194800 -13.572000 6.625443
-5.148000 -13.572000 6.618412
-5.101200 -13.572000 6.625443
-5.054400 -13.572000 6.608066
-5.007600 -13.572000 6.573816
-4.960800 -13.572000 6.551078
-4.914000 -13.572000 6.547492
-4.867200 -13.572000 6.537675
-4.820400 -13.572000 6.511950
-4.773600 -13.572000 6.507754
-4.726800 -13.572000 6.479579
-4.680000 -13.572000 6.473103
-4.633200 -13.572000 6.455492
-4.586400 -13.572000 6.426783
-4.539600 -13.572000 6.420729
-4.492800 -13.572000 6.412141
-4.446000 -13.572000 6.418010
-4.399200 -13.572000 6.415963
-4.352400 -13.572000 6.421015
-4.305600 -13.572000 6.415963
-4.258800 -13.572000 6.413407
-4.212000 -13.572000 6.400320
-4.165200 -13.572000 6.400823
-4.118400 -13.572000 6.400320
-4.071600 -13.572000 6.390727
-4.024800 -13.572000 6.386924
-3.978000 -13.572000 6.390495
-3.931200 -13.572000 6.390495
-3.884400 -13.572000 6.383368
-3.837600 -13.572000 6.375535
-3.790800 -13.572000 6.365096
-3.744000 -13.572000 6.366540
-3.697200 -13.572000 6.363702
-3.650400 -13.572000 6.363924
-3.603600 -13.572000 6.363924
-3.556800 -13.572000 6.362188
-3.510000 -13.572000 6.362188
-3.463200 -13.572000 6.363702
-3.416400 -13.572000 6.357558
-3.369600 -13.572000 6.357396
-3.322800 -13.572000 6.347287
-3.276000 -13.572000 6.351871
-3.229200 -13.572000 6.365372
-3.182400 -13.572000 6.366684
-3.135600 -13.572000 6.373108
-3.088800 -13.572000 6.377904
-3.042000 -13.572000 6.389207
-2.995200 -13.572000 6.389915
-2.948400 -13.572000 6.386988
-2.901600 -13.572000 6.377904
-2.854800 -13.572000 6.376943
-2.808000 -13.572000 6.381108
-2.761200 -13.572000 6.381108
-2.714400 -13.572000 6.374921
-2.667600 -13.572000 6.372403
-2.620800 -13.572000 6.390225
-2.574000 -13.572000 6.389611
-2.527200 -13.572000 6.389611
-2.480400 -13.572000 6.373448
-2.433600 -13.572000 6.373448
-2.386800 -13.572000 6.373448
-2.340000 -13.572000 6.367526
-2.293200 -13.572000 6.361657
-2.246400 -13.572000 6.365638
-2.199600 -13.572000 6.366213
-2.152800 -13.572000 6.363762
-2.106000 -13.572000 6.360805
-2.059200 -13.572000 6.351165
-2.012400 -13.572000 6.343430
-1.965600 -13.572000 6.344103
-1.918800 -13.572000 6.340028
-1.872000 -13.572000 6.340028
-1.825200 -13.572000 6.377426
-1.778400 -13.572000 6.400999
-1.731600 -13.572000 6.438256
-1.684800 -13.572000 6.450819
-1.638000 -13.572000 6.452600
-1.591200 -13.572000 6.454677
-1.544400 -13.572000 6.454677
-1.497600 -13.572000 6.454677
-1.450800 -13.572000 6.435766
-1.404000 -13.572000 6.431919
-1.357200 -13.572000 6.435766
-1.310400 -13.572000 6.461067
-1.263600 -13.572000 6.471505
-1.216800 -13.572000 6.479555
-1.170000 -13.572000 6.494523
-1.123200 -13.572000 6.503354
-1.076400 -13.572000 6.500815
-1.029600 -13.572000 6.498861
-0.982800 -13.572000 6.496997
-0.936000 -13.572000 6.486868
-0.889200 -13.572000 6.500815
-0.842400 -13.572000 6.486868
-0.795600 -13.572000 6.484717
-0.748800 -13.572000 6.501744
-0.702000 -13.572000 6.518132
-0.655200 -13.572000 6.522129
-0.608400 -13.572000 6.529948
-0.561600 -13.572000 6.545277
-0.514800 -13.572000 6.559721
-0.468000 -13.572000 6.559848
-0.421200 -13.572000 6.577811
-0.374400 -13.572000 6.592692
-0.327600 -13.572000 6.612302
-0.280800 -13.572000 6.625456
-0.234000 -13.572000 6.633568
-0.187200 -13.572000 6.665456
-0.140400 -13.572000 6.678332
-0.093600 -13.572000 6.691600
-0.046800 -13.572000 6.690407
0.000000 -13.572000 6.688566
0.046800 -13.572000 6.690407
0.093600 -13.572000 6.690407
0.140400 -13.572000 6.688566
0.187200 -13.572000 6.710138
0.234000 -13.572000 6.737424
0.280800 -13.572000 6.758911
0.327600 -13.572000 6.782506
0.374400 -13.572000 6.808719
0.421200 -13.572000 6.820563
0.468000 -13.572000 6.820794
0.514800 -13.572000 6.843975
0.561600 -13.572000 6.873751
0.608400 -13.572000 6.873751
0.655200 -13.572000 6.889608
0.702000 -13.572000 6.895180
0.748800 -13.572000 6.899337
0.795600 -13.572000 6.925218
0.842400 -13.572000 6.918798
0.889200 -13.572000 6.926675
0.936000 -13.572000 6.955112
0.982800 -13.572000 6.968502
1.029600 -13.572000 6.977225
1.076400 -13.572000 6.977225
1.123200 -13.572000 6.985424
1.170000 -13.572000 6.993145
1.216800 -13.572000 7.004897
1.263600 -13.572000 7.035884
1.310400 -13.572000 7.078274
1.357200 -13.572000 7.113440
1.404000 -13.572000 7.134526
1.450800 -13.572000 7.147653
1.497600 -13.572000 7.153056
1.544400 -13.572000 7.158285
1.591200 -13.572000 7.164143
1.638000 -13.572000 7.169486
1.684800 -13.572000 7.179803
1.731600 -13.572000 7.217831
1.778400 -13.572000 7.239227
1.825200 -13.572000 7.293223
1.872000 -13.572000 7.320601
1.918800 -13.572000 7.347263
1.965600 -13.572000 7.366507
2.012400 -13.572000 7.411178
2.059200 -13.572000 7.432455
2.106000 -13.572000 7.453046
2.152800 -13.572000 7.482586
2.199600 -13.572000 7.507462
2.246400 -13.572000 7.538276
2.293200 -13.572000 7.546551
2.340000 -13.572000 7.567056
2.386800 -13.572000 7.578750
2.433600 -13.572000 7.594542
2.480400 -13.572000 7.602309
2.527200 -13.572000 7.624951
2.574000 -13.572000 7.651134
2.620800 -13.572000 7.712050
2.667600 -13.572000 7.732683
2.714400 -13.572000 7.783322
2.761200 -13.572000 7.792831
2.808000 -13.572000 7.812858
2.854800 -13.572000 7.849690
2.901600 -13.572000 7.897498
2.948400 -13.572000 7.930586
2.995200 -13.572000 7.972780
3.042000 -13.572000 7.987954
3.088800 -13.572000 8.019469
3.135600 -13.572000 8.054566
3.182400 -13.572000 8.089892
3.229200 -13.572000 8.152740
3.276000 -13.572000 8.175679
3.322800 -13.572000 8.199209
3.369600 -13.572000 8.211905
3.416400 -13.572000 8.245244
3.463200 -13.572000 8.309690
3.510000 -13.572000 8.368566
3.556800 -13.572000 8.405157
3.603600 -13.572000 8.515021
3.650400 -13.572000 8.544839
3.697200 -13.572000 8.584200
3.744000 -13.572000 8.627026
3.790800 -13.572000 8.694203
3.837600 -13.572000 8.742039
3.884400 -13.572000 8.808994
3.931200 -13.572000 8.934766
3.978000 -13.572000 9.137368
4.024800 -13.572000 13.241545
12.589200 -13.572000 8.023933
12.636000 -13.572000 8.011981
12.682800 -13.572000 8.005239
12.729600 -13.572000 7.998355
12.776400 -13.572000 7.998355
12.823200 -13.572000 7.994245
12.870000 -13.572000 7.986203
12.916800 -13.572000 7.984239
12.963600 -13.572000 7.991961
13.010400 -13.572000 7.991303
13.057200 -13.572000 7.992607
13.104000 -13.572000 7.990426
13.150800 -13.572000 7.990426
13.197600 -13.572000 7.991762
13.244400 -13.572000 7.991762
13.291200 -13.572000 7.990426
13.338000 -13.572000 7.982654
13.384800 -13.572000 7.993648
13.431600 -13.572000 7.999523
13.478400 -13.572000 7.996948
13.525200 -13.572000 7.997349
13.572000 -13.572000 8.002630
13.618800 -13.572000 8.010198
13.665600 -13.572000 8.025739
13.712400 -13.572000 8.010198
13.759200 -13.572000 8.019455
13.806000 -13.572000 8.025046
13.852800 -13.572000 8.024274
13.899600 -13.572000 8.019455
13.946400 -13.572000 8.019455
13.993200 -13.572000 8.025046
14.040000 -13.572000 8.027555
14.086800 -13.572000 8.034438
14.133600 -13.572000 8.036842
14.180400 -13.572000 8.051948
14.227200 -13.572000 8.049929
14.274000 -13.572000 8.049929
14.320800 -13.572000 8.026873
14.367600 -13.572000 7.999656
14.414400 -13.572000 7.982978
14.461200 -13.572000 7.972719
15.210000 -13.572000 6.775957
15.256800 -13.572000 6.768885
15.303600 -13.572000 6.761751
15.350400 -13.572000 6.741057
15.397200 -13.572000 6.733987
15.444000 -13.572000 6.733987
15.490800 -13.572000 6.733987
15.537600 -13.572000 6.733987
15.584400 -13.572000 6.732375
15.631200 -13.572000 6.732375
15.678000 -13.572000 6.727055
15.724800 -13.572000 6.714225
15.771600 -13.572000 6.709136
15.818400 -13.572000 6.703730
15.865200 -13.572000 6.698203
15.912000 -13.572000 6.651946
16.192800 -13.572000 4.711308
16.239600 -13.572000 4.562375
16.286400 -13.572000 4.202094
16.333200 -13.572000 3.972407
16.380000 -13.572000 3.798234
16.426800 -13.572000 3.499207
-18.720000 -13.525200 0.000000
-18.673200 -13.525200 0.000000
-18.626400 -13.525200 0.000000
-18.579600 -13.525200 -7.238036
-18.532800 -13.525200 -7.234144
-18.486000 -13.525200 -7.227159
-18.439200 -13.525200 -7.214016
-18.392400 -13.525200 -7.206257
-18.345600 -13.525200 -7.196128
-18.298800 -13.525200 -7.176738
-18.252000 -13.525200 -7.173536
-18.205200 -13.525200 -7.173536
-18.158400 -13.525200 -7.160989
-18.111600 -13.525200 -7.155108
-18.064800 -13.525200 -7.139417
-18.018000 -13.525200 -7.141206
-17.971200 -13.525200 -7.148738
-17.924400 -13.525200 -7.148738
-17.877600 -13.525200 -7.148738
-17.830800 -13.525200 -7.142148
-17.784000 -13.525200 -7.142148
-17.737200 -13.525200 -7.126459
-17.690400 -13.525200 -7.112027
-17.643600 -13.525200 -7.112027
-17.596800 -13.525200 -7.082889
-17.550000 -13.525200 -7.073981
-17.503200 -13.525200 -7.081784
-17.456400 -13.525200 -7.073981
-17.409600 -13.525200 -7.071224
-17.362800 -13.525200 -7.057964
-17.316000 -13.525200 -7.052828
-17.269200 -13.525200 -7.028401
-17.222400 -13.525200 -7.025651
-17.175600 -13.525200 -6.992012
-17.128800 -13.525200 -6.947537
-17.082000 -13.525200 -6.861773
-17.035200 -13.525200 -6.759984
-16.988400 -13.525200 -6.646644
-15.444000 -13.525200 6.800565
-15.397200 -13.525200 6.818035
-15.350400 -13.525200 6.848747
-15.303600 -13.525200 6.859911
-15.256800 -13.525200 6.888183
-15.210000 -13.525200 6.890210
-15.163200 -13.525200 6.904991
-15.116400 -13.525200 6.927278
-15.069600 -13.525200 6.940820
-15.022800 -13.525200 6.943775
-14.976000 -13.525200 6.956869
-14.929200 -13.525200 6.958922
-14.882400 -13.525200 6.974806
-14.835600 -13.525200 6.981425
-14.788800 -13.525200 6.983405
-14.742000 -13.525200 6.987584
-14.695200 -13.525200 6.993776
-14.648400 -13.525200 7.003735
-14.601600 -13.525200 7.012167
-14.554800 -13.525200 7.019898
-14.508000 -13.525200 7.020235
-14.461200 -13.525200 7.020235
-14.414400 -13.525200 7.021365
-14.367600 -13.525200 7.022936
-14.320800 -13.525200 7.022936
-14.274000 -13.525200 7.020235
-14.227200 -13.525200 7.016984
-14.180400 -13.525200 7.016984
-14.133600 -13.525200 7.020329
-14.086800 -13.525200 7.020948
-14.040000 -13.525200 7.020948
-13.993200 -13.525200 7.020329
-13.946400 -13.525200 7.022662
-13.899600 -13.525200 7.026395
-13.852800 -13.525200 7.033003
-13.806000 -13.525200 7.033003
-13.759200 -13.525200 7.033003
-13.712400 -13.525200 7.034485
-13.665600 -13.525200 7.035211
-13.618800 -13.525200 7.047519
-13.572000 -13.525200 7.054522
-13.525200 -13.525200 7.072408
-13.478400 -13.525200 7.110925
-13.431600 -13.525200 7.168402
-13.384800 -13.525200 7.220883
-8.049600 -13.525200 11.062452
-8.002800 -13.525200 10.697637
-7.956000 -13.525200 10.157745
-7.909200 -13.525200 8.515068
-7.862400 -13.525200 8.083782
-7.815600 -13.525200 7.983844
-7.768800 -13.525200 7.936536
-7.722000 -13.525200 7.937542
-7.675200 -13.525200 7.948288
-7.628400 -13.525200 7.936536
-7.581600 -13.525200 7.885368
-7.534800 -13.525200 7.854808
-7.488000 -13.525200 7.806438
-7.441200 -13.525200 7.715750
-7.394400 -13.525200 7.692496
-7.347600 -13.525200 7.641534
-7.300800 -13.525200 7.572160
-7.254000 -13.525200 7.517449
-7.207200 -13.525200 7.467963
-7.160400 -13.525200 7.449450
-7.113600 -13.525200 7.424131
-7.066800 -13.525200 7.393945
-7.020000 -13.525200 7.357662
-6.973200 -13.525200 7.309087
-6.926400 -13.525200 7.286006
-6.879600 -13.525200 7.247693
-6.832800 -13.525200 7.234902
-6.786000 -13.525200 7.205618
-6.739200 -13.525200 7.169594
-6.692400 -13.525200 7.106493
-6.645600 -13.525200 7.090327
-6.598800 -13.525200 7.036175
-6.552000 -13.525200 7.014087
-6.505200 -13.525200 6.991930
-6.458400 -13.525200 6.967265
-6.411600 -13.525200 6.962481
-6.364800 -13.525200 6.950911
-6.318000 -13.525200 6.946540
-6.271200 -13.525200 6.939378
-6.224400 -13.525200 6.934717
-6.177600 -13.525200 6.918370
-6.130800 -13.525200 6.909269
-6.084000 -13.525200 6.842623
-6.037200 -13.525200 6.826428
-5.990400 -13.525200 6.793174
-5.943600 -13.525200 6.793174
-5.896800 -13.525200 6.774165
-5.850000 -13.525200 6.770076
-5.803200 -13.525200 6.746873
-5.756400 -13.525200 6.713096
-5.709600 -13.525200 6.685315
-5.662800 -13.525200 6.679285
-5.616000 -13.525200 6.666619
-5.569200 -13.525200 6.663716
-5.522400 -13.525200 6.647526
-5.475600 -13.525200 6.638628
-5.428800 -13.525200 6.631475
-5.382000 -13.525200 6.628448
-5.335200 -13.525200 6.623215
-5.288400 -13.525200 6.622571
-5.241600 -13.525200 6.618372
-5.194800 -13.525200 6.606319
-5.148000 -13.525200 6.605620
-5.101200 -13.525200 6.598191
-5.054400 -13.525200 6.559693
-5.007600 -13.525200 6.547492
-4.960800 -13.525200 6.522481
-4.914000 -13.525200 6.520802
-4.867200 -13.525200 6.508813
-4.820400 -13.525200 6.492974
-4.773600 -13.525200 6.479594
-4.726800 -13.525200 6.458563
-4.680000 -13.525200 6.455492
-4.633200 -13.525200 6.438150
-4.586400 -13.525200 6.426783
-4.539600 -13.525200 6.420729
-4.492800 -13.525200 6.393122
-4.446000 -13.525200 6.398209
-4.399200 -13.525200 6.398209
-4.352400 -13.525200 6.412141
-4.305600 -13.525200 6.412141
-4.258800 -13.525200 6.399985
-4.212000 -13.525200 6.398209
-4.165200 -13.525200 6.399985
-4.118400 -13.525200 6.390727
-4.071600 -13.525200 6.386466
-4.024800 -13.525200 6.386466
-3.978000 -13.525200 6.386924
-3.931200 -13.525200 6.386466
-3.884400 -13.525200 6.378826
-3.837600 -13.525200 6.375663
-3.790800 -13.525200 6.375535
-3.744000 -13.525200 6.376668
-3.697200 -13.525200 6.364259
-3.650400 -13.525200 6.363924
-3.603600 -13.525200 6.363924
-3.556800 -13.525200 6.357558
-3.510000 -13.525200 6.357396
-3.463200 -13.525200 6.357558
-3.416400 -13.525200 6.356441
-3.369600 -13.525200 6.351871
-3.322800 -13.525200 6.337769
-3.276000 -13.525200 6.348072
-3.229200 -13.525200 6.363692
-3.182400 -13.525200 6.363692
-3.135600 -13.525200 6.366684
-3.088800 -13.525200 6.376943
-3.042000 -13.525200 6.386988
-2.995200 -13.525200 6.386988
-2.948400 -13.525200 6.376943
-2.901600 -13.525200 6.369672
-2.854800 -13.525200 6.374921
-2.808000 -13.525200 6.376943
-2.761200 -13.525200 6.374921
-2.714400 -13.525200 6.369672
-2.667600 -13.525200 6.372403
-2.620800 -13.525200 6.374921
-2.574000 -13.525200 6.373448
-2.527200 -13.525200 6.372403
-2.480400 -13.525200 6.360812
-2.433600 -13.525200 6.370672
-2.386800 -13.525200 6.372403
-2.340000 -13.525200 6.361657
-2.293200 -13.525200 6.359447
-2.246400 -13.525200 6.367526
-2.199600 -13.525200 6.366213
-2.152800 -13.525200 6.361657
-2.106000 -13.525200 6.359447
-2.059200 -13.525200 6.351913
-2.012400 -13.525200 6.348381
-1.965600 -13.525200 6.351165
-1.918800 -13.525200 6.344103
-1.872000 -13.525200 6.344103
-1.825200 -13.525200 6.371868
-1.778400 -13.525200 6.387919
-1.731600 -13.525200 6.424302
-1.684800 -13.525200 6.438256
-1.638000 -13.525200 6.435766
-1.591200 -13.525200 6.446077
-1.544400 -13.525200 6.438935
-1.497600 -13.525200 6.435766
-1.450800 -13.525200 6.429924
-1.404000 -13.525200 6.428430
-1.357200 -13.525200 6.431686
-1.310400 -13.525200 6.433409
-1.263600 -13.525200 6.458566
-1.216800 -13.525200 6.470664
-1.170000 -13.525200 6.471173
-1.123200 -13.525200 6.498861
-1.076400 -13.525200 6.498861
-1.029600 -13.525200 6.486868
-0.982800 -13.525200 6.486868
-0.936000 -13.525200 6.486868
-0.889200 -13.525200 6.500815
-0.842400 -13.525200 6.500815
-0.795600 -13.525200 6.486868
-0.748800 -13.525200 6.501744
-0.702000 -13.525200 6.521225
-0.655200 -13.525200 6.522927
-0.608400 -13.525200 6.529948
-0.561600 -13.525200 6.547043
-0.514800 -13.525200 6.571669
-0.468000 -13.525200 6.559848
-0.421200 -13.525200 6.586282
-0.374400 -13.525200 6.595676
-0.327600 -13.525200 6.612302
-0.280800 -13.525200 6.625808
-0.234000 -13.525200 6.639933
-0.187200 -13.525200 6.670471
-0.140400 -13.525200 6.678580
-0.093600 -13.525200 6.690407
-0.046800 -13.525200 6.690407
0.000000 -13.525200 6.688566
0.046800 -13.525200 6.688566
0.093600 -13.525200 6.686813
0.140400 -13.525200 6.680608
0.187200 -13.525200 6.694614
0.234000 -13.525200 6.750686
0.280800 -13.525200 6.758911
0.327600 -13.525200 6.781869
0.374400 -13.525200 6.784695
0.421200 -13.525200 6.796071
0.468000 -13.525200 6.796071
0.514800 -13.525200 6.820563
0.561600 -13.525200 6.834883
0.608400 -13.525200 6.843975
0.655200 -13.525200 6.868831
0.702000 -13.525200 6.873751
0.748800 -13.525200 6.899337
0.795600 -13.525200 6.918798
0.842400 -13.525200 6.916506
0.889200 -13.525200 6.916506
0.936000 -13.525200 6.944782
0.982800 -13.525200 6.959376
1.029600 -13.525200 6.968502
1.076400 -13.525200 6.960405
1.123200 -13.525200 6.969902
1.170000 -13.525200 6.985424
1.216800 -13.525200 6.993999
1.263600 -13.525200 7.033181
1.310400 -13.525200 7.065144
1.357200 -13.525200 7.099143
1.404000 -13.525200 7.121172
1.450800 -13.525200 7.140564
1.497600 -13.525200 7.147653
1.544400 -13.525200 7.153160
1.591200 -13.525200 7.164143
1.638000 -13.525200 7.168626
1.684800 -13.525200 7.180165
1.731600 -13.525200 7.213771
1.778400 -13.525200 7.227971
1.825200 -13.525200 7.296788
1.872000 -13.525200 7.327927
1.918800 -13.525200 7.351015
1.965600 -13.525200 7.400160
2.012400 -13.525200 7.416482
2.059200 -13.525200 7.434823
2.106000 -13.525200 7.453345
2.152800 -13.525200 7.489650
2.199600 -13.525200 7.538276
2.246400 -13.525200 7.543325
2.293200 -13.525200 7.552984
2.340000 -13.525200 7.567794
2.386800 -13.525200 7.574921
2.433600 -13.525200 7.590629
2.480400 -13.525200 7.602309
2.527200 -13.525200 7.614370
2.574000 -13.525200 7.648159
2.620800 -13.525200 7.674269
2.667600 -13.525200 7.726206
2.714400 -13.525200 7.744252
2.761200 -13.525200 7.785335
2.808000 -13.525200 7.812858
2.854800 -13.525200 7.837762
2.901600 -13.525200 7.884802
2.948400 -13.525200 7.920805
2.995200 -13.525200 7.970675
3.042000 -13.525200 7.994018
3.088800 -13.525200 8.025043
3.135600 -13.525200 8.059063
3.182400 -13.525200 8.104174
3.229200 -13.525200 8.152740
3.276000 -13.525200 8.193046
3.322800 -13.525200 8.205218
3.369600 -13.525200 8.235757
3.416400 -13.525200 8.322256
3.463200 -13.525200 8.341619
3.510000 -13.525200 8.381347
3.556800 -13.525200 8.401020
3.603600 -13.525200 8.478147
3.650400 -13.525200 8.544607
3.697200 -13.525200 8.580491
3.744000 -13.525200 8.621369
3.790800 -13.525200 8.694203
3.837600 -13.525200 8.742039
3.884400 -13.525200 8.832303
3.931200 -13.525200 8.943059
3.978000 -13.525200 9.137368
4.024800 -13.525200 13.241545
12.589200 -13.525200 8.051504
12.636000 -13.525200 8.026245
12.682800 -13.525200 8.019840
12.729600 -13.525200 8.003648
12.776400 -13.525200 8.002766
12.823200 -13.525200 8.001653
12.870000 -13.525200 7.981387
12.916800 -13.525200 7.978449
12.963600 -13.525200 7.989336
13.010400 -13.525200 7.991303
13.057200 -13.525200 7.992607
13.104000 -13.525200 7.990426
13.150800 -13.525200 7.991303
13.197600 -13.525200 7.996006
13.244400 -13.525200 7.996006
13.291200 -13.525200 7.996006
13.338000 -13.525200 7.996006
13.384800 -13.525200 8.002630
13.431600 -13.525200 8.005891
13.478400 -13.525200 8.005891
13.525200 -13.525200 8.009312
13.572000 -13.525200 8.010198
13.618800 -13.525200 8.025739
13.665600 -13.525200 8.032464
13.712400 -13.525200 8.025739
13.759200 -13.525200 8.020857
13.806000 -13.525200 8.025046
13.852800 -13.525200 8.019455
13.899600 -13.525200 8.012330
13.946400 -13.525200 8.019944
13.993200 -13.525200 8.026403
14.040000 -13.525200 8.031871
14.086800 -13.525200 8.034368
14.133600 -13.525200 8.036842
14.180400 -13.525200 8.056836
14.227200 -13.525200 8.056836
14.274000 -13.525200 8.056836
14.320800 -13.525200 8.040398
14.367600 -13.525200 8.023010
14.414400 -13.525200 8.009844
14.461200 -13.525200 7.978941
14.508000 -13.525200 7.956705
15.256800 -13.525200 6.804018
15.303600 -13.525200 6.775957
15.397200 -13.525200 6.743995
15.444000 -13.525200 6.741057
15.490800 -13.525200 6.742976
15.537600 -13.525200 6.742976
15.584400 -13.525200 6.742976
15.631200 -13.525200 6.743995
15.678000 -13.525200 6.745272
15.724800 -13.525200 6.727055
15.771600 -13.525200 6.715977
15.818400 -13.525200 6.714225
15.865200 -13.525200 6.714225
15.912000 -13.525200 6.698203
15.958800 -13.525200 6.653899
16.239600 -13.525200 4.678168
16.286400 -13.525200 4.453076
16.333200 -13.525200 4.044790
-18.720000 -13.478400 0.000000
-18.673200 -13.478400 0.000000
-18.626400 -13.478400 0.000000
-18.579600 -13.478400 -7.238788
-18.532800 -13.478400 -7.238788
-18.486000 -13.478400 -7.234270
-18.439200 -13.478400 -7.234270
-18.392400 -13.478400 -7.224093
-18.345600 -13.478400 -7.220852
-18.298800 -13.478400 -7.214016
-18.252000 -13.478400 -7.176738
-18.205200 -13.478400 -7.176738
-18.158400 -13.478400 -7.174102
-18.111600 -13.478400 -7.172593
-18.064800 -13.478400 -7.155108
-18.018000 -13.478400 -7.148821
-17.971200 -13.478400 -7.158805
-17.924400 -13.478400 -7.158805
-17.877600 -13.478400 -7.162616
-17.830800 -13.478400 -7.148821
-17.784000 -13.478400 -7.148821
-17.737200 -13.478400 -7.148738
-17.690400 -13.478400 -7.129513
-17.643600 -13.478400 -7.128823
-17.596800 -13.478400 -7.086880
-17.550000 -13.478400 -7.081779
-17.503200 -13.478400 -7.082889
-17.456400 -13.478400 -7.073981
-17.409600 -13.478400 -7.072579
-17.362800 -13.478400 -7.057964
-17.316000 -13.478400 -7.048518
-17.269200 -13.478400 -7.028137
-17.222400 -13.478400 -7.025520
-17.175600 -13.478400 -6.992012
-17.128800 -13.478400 -6.947537
-17.082000 -13.478400 -6.802355
-17.035200 -13.478400 -6.753578
-15.490800 -13.478400 6.787778
-15.444000 -13.478400 6.804093
-15.397200 -13.478400 6.845196
-15.350400 -13.478400 6.859911
-15.303600 -13.478400 6.878228
-15.256800 -13.478400 6.892201
-15.210000 -13.478400 6.904991
-15.163200 -13.478400 6.915496
-15.116400 -13.478400 6.941391
-15.069600 -13.478400 6.947094
-15.022800 -13.478400 6.957880
-14.976000 -13.478400 6.962879
-14.929200 -13.478400 6.975086
-14.882400 -13.478400 6.980285
-14.835600 -13.478400 6.985298
-14.788800 -13.478400 6.993776
-14.742000 -13.478400 6.994525
-14.695200 -13.478400 6.996830
-14.648400 -13.478400 7.011791
-14.601600 -13.478400 7.019898
-14.554800 -13.478400 7.020269
-14.508000 -13.478400 7.020235
-14.461200 -13.478400 7.019898
-14.414400 -13.478400 7.021365
-14.367600 -13.478400 7.024279
-14.320800 -13.478400 7.024019
-14.274000 -13.478400 7.020948
-14.227200 -13.478400 7.023515
-14.180400 -13.478400 7.023515
-14.133600 -13.478400 7.024642
-14.086800 -13.478400 7.024642
-14.040000 -13.478400 7.024019
-13.993200 -13.478400 7.025792
-13.946400 -13.478400 7.028959
-13.899600 -13.478400 7.034991
-13.852800 -13.478400 7.034991
-13.806000 -13.478400 7.034991
-13.759200 -13.478400 7.034991
-13.712400 -13.478400 7.036198
-13.665600 -13.478400 7.046194
-13.618800 -13.478400 7.065143
-13.572000 -13.478400 7.072408
-13.525200 -13.478400 7.111318
-13.478400 -13.478400 7.138766
-13.431600 -13.478400 7.210093
-8.049600 -13.478400 11.062452
-8.002800 -13.478400 10.648300
-7.956000 -13.478400 10.157745
-7.909200 -13.478400 8.208294
-7.862400 -13.478400 8.081832
-7.815600 -13.478400 8.029343
-7.768800 -13.478400 7.948288
-7.722000 -13.478400 7.959283
-7.675200 -13.478400 7.968154
-7.628400 -13.478400 7.948288
-7.581600 -13.478400 7.892004
-7.534800 -13.478400 7.872404
-7.488000 -13.478400 7.802089
-7.441200 -13.478400 7.733881
-7.394400 -13.478400 7.699941
-7.347600 -13.478400 7.653398
-7.300800 -13.478400 7.610593
-7.254000 -13.478400 7.540070
-7.207200 -13.478400 7.483820
-7.160400 -13.478400 7.469554
-7.113600 -13.478400 7.449450
-7.066800 -13.478400 7.423255
-7.020000 -13.478400 7.387285
-6.973200 -13.478400 7.340277
-6.926400 -13.478400 7.308344
-6.879600 -13.478400 7.266288
-6.832800 -13.478400 7.247693
-6.786000 -13.478400 7.213464
-6.739200 -13.478400 7.169594
-6.692400 -13.478400 7.127682
-6.645600 -13.478400 7.094223
-6.598800 -13.478400 7.063612
-6.552000 -13.478400 7.027883
-6.505200 -13.478400 7.001675
-6.458400 -13.478400 6.969817
-6.411600 -13.478400 6.969476
-6.364800 -13.478400 6.953457
-6.318000 -13.478400 6.946540
-6.271200 -13.478400 6.939378
-6.224400 -13.478400 6.926287
-6.177600 -13.478400 6.917706
-6.130800 -13.478400 6.908360
-6.084000 -13.478400 6.834160
-6.037200 -13.478400 6.819661
-5.990400 -13.478400 6.785781
-5.943600 -13.478400 6.781108
-5.896800 -13.478400 6.771150
-5.850000 -13.478400 6.760380
-5.803200 -13.478400 6.726747
-5.756400 -13.478400 6.685315
-5.709600 -13.478400 6.671762
-5.662800 -13.478400 6.666619
-5.616000 -13.478400 6.649608
-5.569200 -13.478400 6.645950
-5.522400 -13.478400 6.631475
-5.475600 -13.478400 6.625025
-5.428800 -13.478400 6.623215
-5.382000 -13.478400 6.618495
-5.335200 -13.478400 6.615550
-5.288400 -13.478400 6.613139
-5.241600 -13.478400 6.598191
-5.194800 -13.478400 6.592294
-5.148000 -13.478400 6.589173
-5.101200 -13.478400 6.568870
-5.054400 -13.478400 6.544381
-5.007600 -13.478400 6.522481
-4.960800 -13.478400 6.509831
-4.914000 -13.478400 6.509095
-4.867200 -13.478400 6.491096
-4.820400 -13.478400 6.477558
-4.773600 -13.478400 6.476789
-4.726800 -13.478400 6.458563
-4.680000 -13.478400 6.455492
-4.633200 -13.478400 6.428668
-4.586400 -13.478400 6.414073
-4.539600 -13.478400 6.410368
-4.492800 -13.478400 6.393122
-4.446000 -13.478400 6.393122
-4.399200 -13.478400 6.397736
-4.352400 -13.478400 6.397736
-4.305600 -13.478400 6.398209
-4.258800 -13.478400 6.404976
-4.212000 -13.478400 6.398209
-4.165200 -13.478400 6.400320
-4.118400 -13.478400 6.390727
-4.071600 -13.478400 6.384399
-4.024800 -13.478400 6.384399
-3.978000 -13.478400 6.386197
-3.931200 -13.478400 6.384399
-3.884400 -13.478400 6.378826
-3.837600 -13.478400 6.378826
-3.790800 -13.478400 6.375663
-3.744000 -13.478400 6.383368
-3.697200 -13.478400 6.365096
-3.650400 -13.478400 6.365096
-3.603600 -13.478400 6.364259
-3.556800 -13.478400 6.350363
-3.510000 -13.478400 6.347287
-3.463200 -13.478400 6.347287
-3.416400 -13.478400 6.332088
-3.369600 -13.478400 6.332088
-3.322800 -13.478400 6.313696
-3.276000 -13.478400 6.337685
-3.229200 -13.478400 6.352047
-3.182400 -13.478400 6.352047
-3.135600 -13.478400 6.356441
-3.088800 -13.478400 6.363692
-3.042000 -13.478400 6.376943
-2.995200 -13.478400 6.376943
-2.948400 -13.478400 6.357829
-2.901600 -13.478400 6.346989
-2.854800 -13.478400 6.356395
-2.808000 -13.478400 6.369672
-2.761200 -13.478400 6.360759
-2.714400 -13.478400 6.360759
-2.667600 -13.478400 6.369467
-2.620800 -13.478400 6.372403
-2.574000 -13.478400 6.373448
-2.527200 -13.478400 6.372403
-2.480400 -13.478400 6.369467
-2.433600 -13.478400 6.370672
-2.386800 -13.478400 6.372403
-2.340000 -13.478400 6.361657
-2.293200 -13.478400 6.353093
-2.246400 -13.478400 6.363762
-2.199600 -13.478400 6.361657
-2.152800 -13.478400 6.351913
-2.106000 -13.478400 6.350434
-2.059200 -13.478400 6.348381
-2.012400 -13.478400 6.347690
-1.965600 -13.478400 6.344778
-1.918800 -13.478400 6.344103
-1.872000 -13.478400 6.343430
-1.825200 -13.478400 6.366730
-1.778400 -13.478400 6.384399
-1.731600 -13.478400 6.403521
-1.684800 -13.478400 6.424302
-1.638000 -13.478400 6.424587
-1.591200 -13.478400 6.427083
-1.544400 -13.478400 6.429924
-1.497600 -13.478400 6.429924
-1.450800 -13.478400 6.420966
-1.404000 -13.478400 6.414182
-1.357200 -13.478400 6.420966
-1.310400 -13.478400 6.429924
-1.263600 -13.478400 6.433409
-1.216800 -13.478400 6.444204
-1.170000 -13.478400 6.469077
-1.123200 -13.478400 6.499117
-1.076400 -13.478400 6.500653
-1.029600 -13.478400 6.498861
-0.982800 -13.478400 6.500653
-0.936000 -13.478400 6.491067
-0.889200 -13.478400 6.495366
-0.842400 -13.478400 6.486868
-0.795600 -13.478400 6.484575
-0.748800 -13.478400 6.484575
-0.702000 -13.478400 6.516414
-0.655200 -13.478400 6.522129
-0.608400 -13.478400 6.522927
-0.561600 -13.478400 6.543080
-0.514800 -13.478400 6.559475
-0.468000 -13.478400 6.559475
-0.421200 -13.478400 6.578114
-0.374400 -13.478400 6.595676
-0.327600 -13.478400 6.598964
-0.280800 -13.478400 6.625456
-0.234000 -13.478400 6.639933
-0.187200 -13.478400 6.665456
-0.140400 -13.478400 6.678332
-0.093600 -13.478400 6.678580
-0.046800 -13.478400 6.670471
0.000000 -13.478400 6.678332
0.046800 -13.478400 6.688566
0.093600 -13.478400 6.686813
0.140400 -13.478400 6.680608
0.187200 -13.478400 6.690407
0.234000 -13.478400 6.722850
0.280800 -13.478400 6.750686
0.327600 -13.478400 6.766388
0.374400 -13.478400 6.778789
0.421200 -13.478400 6.781032
0.468000 -13.478400 6.781032
0.514800 -13.478400 6.787902
0.561600 -13.478400 6.808719
0.608400 -13.478400 6.820842
0.655200 -13.478400 6.850527
0.702000 -13.478400 6.863217
0.748800 -13.478400 6.889608
0.795600 -13.478400 6.906396
0.842400 -13.478400 6.914301
0.889200 -13.478400 6.900274
0.936000 -13.478400 6.925218
0.982800 -13.478400 6.939498
1.029600 -13.478400 6.955112
1.076400 -13.478400 6.950891
1.123200 -13.478400 6.950891
1.170000 -13.478400 6.959996
1.216800 -13.478400 6.977225
1.263600 -13.478400 6.991467
1.310400 -13.478400 7.053393
1.357200 -13.478400 7.084411
1.404000 -13.478400 7.099143
1.450800 -13.478400 7.116366
1.497600 -13.478400 7.122474
1.544400 -13.478400 7.143625
1.591200 -13.478400 7.147653
1.638000 -13.478400 7.161974
1.684800 -13.478400 7.172585
1.731600 -13.478400 7.213255
1.778400 -13.478400 7.226864
1.825200 -13.478400 7.293223
1.872000 -13.478400 7.309376
1.918800 -13.478400 7.345567
1.965600 -13.478400 7.393955
2.012400 -13.478400 7.411178
2.059200 -13.478400 7.434823
2.106000 -13.478400 7.453345
2.152800 -13.478400 7.538276
2.199600 -13.478400 7.548129
2.246400 -13.478400 7.552984
2.293200 -13.478400 7.558659
2.340000 -13.478400 7.574921
2.386800 -13.478400 7.574921
2.433600 -13.478400 7.589653
2.480400 -13.478400 7.590629
2.527200 -13.478400 7.607070
2.574000 -13.478400 7.636829
2.620800 -13.478400 7.650320
2.667600 -13.478400 7.692923
2.714400 -13.478400 7.741057
2.761200 -13.478400 7.781345
2.808000 -13.478400 7.796618
2.854800 -13.478400 7.825794
2.901600 -13.478400 7.881033
2.948400 -13.478400 7.920805
2.995200 -13.478400 7.970675
3.042000 -13.478400 8.000112
3.088800 -13.478400 8.022605
3.135600 -13.478400 8.059063
3.182400 -13.478400 8.104174
3.229200 -13.478400 8.152538
3.276000 -13.478400 8.202422
3.322800 -13.478400 8.217178
3.369600 -13.478400 8.255504
3.416400 -13.478400 8.322256
3.463200 -13.478400 8.341619
3.510000 -13.478400 8.381347
3.556800 -13.478400 8.401020
3.603600 -13.478400 8.513864
3.650400 -13.478400 8.544839
3.697200 -13.478400 8.579184
3.744000 -13.478400 8.627026
3.790800 -13.478400 8.694203
3.837600 -13.478400 8.756793
3.884400 -13.478400 8.904453
3.931200 -13.478400 8.944996
3.978000 -13.478400 9.137368
4.024800 -13.478400 13.289950
12.589200 -13.478400 8.075731
12.636000 -13.478400 8.036971
12.682800 -13.478400 8.026245
12.729600 -13.478400 8.019037
12.776400 -13.478400 8.005239
12.823200 -13.478400 8.006359
12.870000 -13.478400 8.002766
12.916800 -13.478400 7.991961
12.963600 -13.478400 8.001653
13.010400 -13.478400 7.993141
13.057200 -13.478400 8.001653
13.104000 -13.478400 7.990426
13.150800 -13.478400 7.985303
13.197600 -13.478400 7.992607
13.244400 -13.478400 7.990426
13.291200 -13.478400 7.992607
13.338000 -13.478400 7.993648
13.384800 -13.478400 8.002630
13.431600 -13.478400 8.005891
13.478400 -13.478400 8.009312
13.525200 -13.478400 8.010198
13.572000 -13.478400 8.010198
13.618800 -13.478400 8.020857
13.665600 -13.478400 8.025739
13.712400 -13.478400 8.020857
13.759200 -13.478400 8.019455
13.806000 -13.478400 8.025739
13.852800 -13.478400 8.025739
13.899600 -13.478400 8.025739
13.946400 -13.478400 8.027555
13.993200 -13.478400 8.034438
14.040000 -13.478400 8.037707
14.086800 -13.478400 8.042932
14.133600 -13.478400 8.048592
14.180400 -13.478400 8.056836
14.227200 -13.478400 8.052273
14.274000 -13.478400 8.049929
14.320800 -13.478400 8.039827
14.367600 -13.478400 8.023868
14.414400 -13.478400 8.017668
14.461200 -13.478400 7.985625
14.508000 -13.478400 7.958691
15.303600 -13.478400 6.784927
15.490800 -13.478400 6.743995
15.537600 -13.478400 6.733987
15.584400 -13.478400 6.732375
15.631200 -13.478400 6.742976
15.678000 -13.478400 6.745234
15.724800 -13.478400 6.727055
15.771600 -13.478400 6.745130
15.818400 -13.478400 6.727823
15.865200 -13.478400 6.745130
15.912000 -13.478400 6.715977
15.958800 -13.478400 6.707485
16.239600 -13.478400 4.766979
16.894800 -13.478400 0.801078
16.941600 -13.478400 0.427069
-18.720000 -13.431600 0.000000
-18.673200 -13.431600 0.000000
-18.626400 -13.431600 0.000000
-18.579600 -13.431600 -7.238036
-18.532800 -13.431600 -7.238788
-18.486000 -13.431600 -7.227159
-18.439200 -13.431600 -7.227159
-18.392400 -13.431600 -7.227159
-18.345600 -13.431600 -7.227159
-18.298800 -13.431600 -7.227159
-18.252000 -13.431600 -7.220852
-18.205200 -13.431600 -7.214016
-18.158400 -13.431600 -7.206653
-18.111600 -13.431600 -7.193145
-18.064800 -13.431600 -7.172593
-18.018000 -13.431600 -7.155108
-17.971200 -13.431600 -7.172593
-17.924400 -13.431600 -7.162616
-17.877600 -13.431600 -7.162616
-17.830800 -13.431600 -7.148738
-17.784000 -13.431600 -7.148738
-17.737200 -13.431600 -7.142148
-17.690400 -13.431600 -7.136749
-17.643600 -13.431600 -7.136749
-17.596800 -13.431600 -7.120405
-17.550000 -13.431600 -7.110489
-17.503200 -13.431600 -7.110489
-17.456400 -13.431600 -7.093572
-17.409600 -13.431600 -7.086880
-17.362800 -13.431600 -7.072579
-17.316000 -13.431600 -7.052828
-17.269200 -13.431600 -7.028137
-17.222400 -13.431600 -7.020577
-17.175600 -13.431600 -6.983808
-17.128800 -13.431600 -6.872832
-17.082000 -13.431600 -6.761894
-15.490800 -13.431600 6.804093
-15.444000 -13.431600 6.816060
-15.397200 -13.431600 6.868232
-15.350400 -13.431600 6.888631
-15.303600 -13.431600 6.895769
-15.256800 -13.431600 6.912977
-15.210000 -13.431600 6.922478
-15.163200 -13.431600 6.942405
-15.116400 -13.431600 6.949211
-15.069600 -13.431600 6.959996
-15.022800 -13.431600 6.980285
-14.976000 -13.431600 6.983779
-14.929200 -13.431600 6.989939
-14.882400 -13.431600 6.993776
-14.835600 -13.431600 6.995704
-14.788800 -13.431600 7.003678
-14.742000 -13.431600 7.003735
-14.695200 -13.431600 7.006978
-14.648400 -13.431600 7.011791
-14.601600 -13.431600 7.019898
-14.554800 -13.431600 7.020269
-14.508000 -13.431600 7.020269
-14.461200 -13.431600 7.020235
-14.414400 -13.431600 7.023843
-14.367600 -13.431600 7.025680
-14.320800 -13.431600 7.024642
-14.274000 -13.431600 7.024019
-14.227200 -13.431600 7.025680
-14.180400 -13.431600 7.025680
-14.133600 -13.431600 7.035639
-14.086800 -13.431600 7.037040
-14.040000 -13.431600 7.037040
-13.993200 -13.431600 7.036198
-13.946400 -13.431600 7.037632
-13.899600 -13.431600 7.039889
-13.852800 -13.431600 7.039889
-13.806000 -13.431600 7.041034
-13.759200 -13.431600 7.041859
-13.712400 -13.431600 7.047519
-13.665600 -13.431600 7.065143
-13.618800 -13.431600 7.072001
-13.572000 -13.431600 7.107132
-13.525200 -13.431600 7.138766
-13.478400 -13.431600 7.186709
-8.049600 -13.431600 11.046694
-8.002800 -13.431600 10.724365
-7.956000 -13.431600 10.459148
-7.909200 -13.431600 8.185455
-7.862400 -13.431600 8.128791
-7.815600 -13.431600 8.052920
-7.768800 -13.431600 7.995150
-7.722000 -13.431600 7.995150
-7.675200 -13.431600 7.995150
-7.628400 -13.431600 7.968154
-7.581600 -13.431600 7.902340
-7.534800 -13.431600 7.872404
-7.488000 -13.431600 7.802089
-7.441200 -13.431600 7.733881
-7.394400 -13.431600 7.700932
-7.347600 -13.431600 7.658606
-7.300800 -13.431600 7.633643
-7.254000 -13.431600 7.557118
-7.207200 -13.431600 7.522113
-7.160400 -13.431600 7.480939
-7.113600 -13.431600 7.468713
-7.066800 -13.431600 7.442333
-7.020000 -13.431600 7.424131
-6.973200 -13.431600 7.403986
-6.926400 -13.431600 7.337285
-6.879600 -13.431600 7.298889
-6.832800 -13.431600 7.266288
-6.786000 -13.431600 7.228467
-6.739200 -13.431600 7.188863
-6.692400 -13.431600 7.160557
-6.645600 -13.431600 7.108074
-6.598800 -13.431600 7.079729
-6.552000 -13.431600 7.027883
-6.505200 -13.431600 7.012403
-6.458400 -13.431600 6.992000
-6.411600 -13.431600 6.969476
-6.364800 -13.431600 6.950504
-6.318000 -13.431600 6.943099
-6.271200 -13.431600 6.934717
-6.224400 -13.431600 6.918370
-6.177600 -13.431600 6.908360
-6.130800 -13.431600 6.835755
-6.084000 -13.431600 6.819908
-6.037200 -13.431600 6.808063
-5.990400 -13.431600 6.785781
-5.943600 -13.431600 6.781108
-5.896800 -13.431600 6.770076
-5.850000 -13.431600 6.760380
-5.803200 -13.431600 6.747703
-5.756400 -13.431600 6.693992
-5.709600 -13.431600 6.665365
-5.662800 -13.431600 6.647526
-5.616000 -13.431600 6.632338
-5.569200 -13.431600 6.628448
-5.522400 -13.431600 6.619414
-5.475600 -13.431600 6.613139
-5.428800 -13.431600 6.604662
-5.382000 -13.431600 6.597759
-5.335200 -13.431600 6.596702
-5.288400 -13.431600 6.592294
-5.241600 -13.431600 6.573816
-5.194800 -13.431600 6.550790
-5.148000 -13.431600 6.545553
-5.101200 -13.431600 6.521833
-5.054400 -13.431600 6.520802
-5.007600 -13.431600 6.506931
-4.960800 -13.431600 6.476789
-4.914000 -13.431600 6.475225
-4.867200 -13.431600 6.475225
-4.820400 -13.431600 6.467595
-4.773600 -13.431600 6.467595
-4.726800 -13.431600 6.458563
-4.680000 -13.431600 6.455492
-4.633200 -13.431600 6.428668
-4.586400 -13.431600 6.413797
-4.539600 -13.431600 6.412141
-4.492800 -13.431600 6.397736
-4.446000 -13.431600 6.393044
-4.399200 -13.431600 6.393003
-4.352400 -13.431600 6.393044
-4.305600 -13.431600 6.397736
-4.258800 -13.431600 6.393044
-4.212000 -13.431600 6.386611
-4.165200 -13.431600 6.384399
-4.118400 -13.431600 6.386197
-4.071600 -13.431600 6.378628
-4.024800 -13.431600 6.384149
-3.978000 -13.431600 6.384399
-3.931200 -13.431600 6.375535
-3.884400 -13.431600 6.364259
-3.837600 -13.431600 6.375535
-3.790800 -13.431600 6.365096
-3.744000 -13.431600 6.376668
-3.697200 -13.431600 6.364259
-3.650400 -13.431600 6.364259
-3.603600 -13.431600 6.363702
-3.556800 -13.431600 6.347287
-3.510000 -13.431600 6.337769
-3.463200 -13.431600 6.337769
-3.416400 -13.431600 6.308163
-3.369600 -13.431600 6.311614
-3.322800 -13.431600 6.305897
-3.276000 -13.431600 6.311614
-3.229200 -13.431600 6.348072
-3.182400 -13.431600 6.348072
-3.135600 -13.431600 6.351871
-3.088800 -13.431600 6.361349
-3.042000 -13.431600 6.376943
-2.995200 -13.431600 6.369807
-2.948400 -13.431600 6.356395
-2.901600 -13.431600 6.344572
-2.854800 -13.431600 6.347089
-2.808000 -13.431600 6.361349
-2.761200 -13.431600 6.356395
-2.714400 -13.431600 6.359560
-2.667600 -13.431600 6.360759
-2.620800 -13.431600 6.363286
-2.574000 -13.431600 6.360759
-2.527200 -13.431600 6.360759
-2.480400 -13.431600 6.353137
-2.433600 -13.431600 6.363286
-2.386800 -13.431600 6.353137
-2.340000 -13.431600 6.353066
-2.293200 -13.431600 6.352593
-2.246400 -13.431600 6.353093
-2.199600 -13.431600 6.353093
-2.152800 -13.431600 6.350434
-2.106000 -13.431600 6.348381
-2.059200 -13.431600 6.348381
-2.012400 -13.431600 6.347690
-1.965600 -13.431600 6.344778
-1.918800 -13.431600 6.344103
-1.872000 -13.431600 6.344103
-1.825200 -13.431600 6.366730
-1.778400 -13.431600 6.375918
-1.731600 -13.431600 6.375918
-1.684800 -13.431600 6.384399
-1.638000 -13.431600 6.419129
-1.591200 -13.431600 6.423804
-1.544400 -13.431600 6.423804
-1.497600 -13.431600 6.423804
-1.450800 -13.431600 6.414182
-1.404000 -13.431600 6.409681
-1.357200 -13.431600 6.410515
-1.310400 -13.431600 6.409681
-1.263600 -13.431600 6.417252
-1.216800 -13.431600 6.433409
-1.170000 -13.431600 6.450449
-1.123200 -13.431600 6.491067
-1.076400 -13.431600 6.498861
-1.029600 -13.431600 6.491067
-0.982800 -13.431600 6.500653
-0.936000 -13.431600 6.491067
-0.889200 -13.431600 6.500815
-0.842400 -13.431600 6.503354
-0.795600 -13.431600 6.504671
-0.748800 -13.431600 6.512385
-0.702000 -13.431600 6.522129
-0.655200 -13.431600 6.536080
-0.608400 -13.431600 6.543080
-0.561600 -13.431600 6.559547
-0.514800 -13.431600 6.574795
-0.468000 -13.431600 6.559721
-0.421200 -13.431600 6.580255
-0.374400 -13.431600 6.595676
-0.327600 -13.431600 6.597777
-0.280800 -13.431600 6.620264
-0.234000 -13.431600 6.639933
-0.187200 -13.431600 6.674172
-0.140400 -13.431600 6.697037
-0.093600 -13.431600 6.697037
-0.046800 -13.431600 6.690407
0.000000 -13.431600 6.688566
0.046800 -13.431600 6.688566
0.093600 -13.431600 6.672354
0.140400 -13.431600 6.662302
0.187200 -13.431600 6.688566
0.234000 -13.431600 6.708272
0.280800 -13.431600 6.730660
0.327600 -13.431600 6.758911
0.374400 -13.431600 6.766388
0.421200 -13.431600 6.766388
0.468000 -13.431600 6.772161
0.514800 -13.431600 6.774388
0.561600 -13.431600 6.781032
0.608400 -13.431600 6.809516
0.655200 -13.431600 6.848633
0.702000 -13.431600 6.850527
0.748800 -13.431600 6.873751
0.795600 -13.431600 6.897252
0.842400 -13.431600 6.899966
0.889200 -13.431600 6.885311
0.936000 -13.431600 6.906396
0.982800 -13.431600 6.922880
1.029600 -13.431600 6.939498
1.076400 -13.431600 6.939498
1.123200 -13.431600 6.939498
1.170000 -13.431600 6.950891
1.216800 -13.431600 6.971402
1.263600 -13.431600 6.991467
1.310400 -13.431600 7.012459
1.357200 -13.431600 7.065598
1.404000 -13.431600 7.097450
1.450800 -13.431600 7.101765
1.497600 -13.431600 7.119337
1.544400 -13.431600 7.132796
1.591200 -13.431600 7.143625
1.638000 -13.431600 7.153160
1.684800 -13.431600 7.185173
1.731600 -13.431600 7.214830
1.778400 -13.431600 7.237446
1.825200 -13.431600 7.285304
1.872000 -13.431600 7.305530
1.918800 -13.431600 7.337815
1.965600 -13.431600 7.368114
2.012400 -13.431600 7.407834
2.059200 -13.431600 7.429233
2.106000 -13.431600 7.453046
2.152800 -13.431600 7.507750
2.199600 -13.431600 7.546272
2.246400 -13.431600 7.553474
2.293200 -13.431600 7.561963
2.340000 -13.431600 7.574921
2.386800 -13.431600 7.578663
2.433600 -13.431600 7.589653
2.480400 -13.431600 7.591433
2.527200 -13.431600 7.607070
2.574000 -13.431600 7.636829
2.620800 -13.431600 7.650461
2.667600 -13.431600 7.692923
2.714400 -13.431600 7.741057
2.761200 -13.431600 7.759897
2.808000 -13.431600 7.781345
2.854800 -13.431600 7.811921
2.901600 -13.431600 7.853681
2.948400 -13.431600 7.889358
2.995200 -13.431600 7.951676
3.042000 -13.431600 8.001337
3.088800 -13.431600 8.019469
3.135600 -13.431600 8.059063
3.182400 -13.431600 8.089892
3.229200 -13.431600 8.120331
3.276000 -13.431600 8.163063
3.322800 -13.431600 8.203210
3.369600 -13.431600 8.245244
3.416400 -13.431600 8.309690
3.463200 -13.431600 8.341619
3.510000 -13.431600 8.383767
3.556800 -13.431600 8.405251
3.603600 -13.431600 8.521089
3.650400 -13.431600 8.549364
3.697200 -13.431600 8.579184
3.744000 -13.431600 8.653435
3.790800 -13.431600 8.694203
3.837600 -13.431600 8.764215
3.884400 -13.431600 8.904453
3.931200 -13.431600 8.960458
3.978000 -13.431600 9.207829
12.682800 -13.431600 8.032041
12.729600 -13.431600 8.019840
12.776400 -13.431600 8.019037
12.823200 -13.431600 8.019037
12.870000 -13.431600 8.003138
12.916800 -13.431600 8.001653
12.963600 -13.431600 7.991961
13.010400 -13.431600 7.990426
13.057200 -13.431600 7.985303
13.104000 -13.431600 7.978778
13.150800 -13.431600 7.978778
13.197600 -13.431600 7.988508
13.244400 -13.431600 7.985303
13.291200 -13.431600 7.993141
13.338000 -13.431600 7.993648
13.384800 -13.431600 8.005285
13.431600 -13.431600 8.005380
13.478400 -13.431600 8.009312
13.525200 -13.431600 8.009312
13.572000 -13.431600 8.010198
13.618800 -13.431600 8.009764
13.665600 -13.431600 8.011494
13.712400 -13.431600 8.009764
13.759200 -13.431600 8.009764
13.806000 -13.431600 8.011494
13.852800 -13.431600 8.011494
13.899600 -13.431600 8.019455
13.946400 -13.431600 8.031871
13.993200 -13.431600 8.036487
14.040000 -13.431600 8.059446
14.086800 -13.431600 8.053603
14.133600 -13.431600 8.057470
14.180400 -13.431600 8.065610
14.227200 -13.431600 8.063572
14.274000 -13.431600 8.063572
14.320800 -13.431600 8.052273
14.367600 -13.431600 8.040398
14.414400 -13.431600 8.026873
14.461200 -13.431600 8.016548
14.508000 -13.431600 7.973026
14.554800 -13.431600 7.954702
15.350400 -13.431600 6.763834
15.397200 -13.431600 6.757676
15.444000 -13.431600 6.733673
15.537600 -13.431600 6.727915
15.584400 -13.431600 6.714225
15.631200 -13.431600 6.714976
15.678000 -13.431600 6.716033
15.724800 -13.431600 6.716033
15.771600 -13.431600 6.745130
15.818400 -13.431600 6.745130
15.865200 -13.431600 6.745234
15.912000 -13.431600 6.727823
15.958800 -13.431600 6.722055
16.005600 -13.431600 6.707780
-18.720000 -13.384800 0.000000
-18.673200 -13.384800 0.000000
-18.626400 -13.384800 0.000000
-18.579600 -13.384800 -7.209894
-18.532800 -13.384800 -7.191601
-18.486000 -13.384800 -7.184874
-18.439200 -13.384800 -7.196108
-18.392400 -13.384800 -7.220852
-18.345600 -13.384800 -7.239562
-18.298800 -13.384800 -7.239562
-18.252000 -13.384800 -7.239562
-18.205200 -13.384800 -7.239562
-18.158400 -13.384800 -7.239562
-18.111600 -13.384800 -7.227597
-18.064800 -13.384800 -7.194284
-18.018000 -13.384800 -7.181585
-17.971200 -13.384800 -7.181585
-17.924400 -13.384800 -7.160528
-17.877600 -13.384800 -7.158196
-17.830800 -13.384800 -7.148738
-17.784000 -13.384800 -7.141206
-17.737200 -13.384800 -7.126459
-17.690400 -13.384800 -7.122437
-17.643600 -13.384800 -7.122437
-17.596800 -13.384800 -7.086880
-17.550000 -13.384800 -7.081784
-17.503200 -13.384800 -7.082889
-17.456400 -13.384800 -7.078027
-17.409600 -13.384800 -7.072796
-17.362800 -13.384800 -7.065408
-17.316000 -13.384800 -7.048518
-17.269200 -13.384800 -7.028401
-17.222400 -13.384800 -7.020577
-17.175600 -13.384800 -6.953741
-17.128800 -13.384800 -6.872832
-17.082000 -13.384800 -6.761894
-15.537600 -13.384800 6.795492
-15.490800 -13.384800 6.845196
-15.444000 -13.384800 6.868232
-15.397200 -13.384800 6.890210
-15.350400 -13.384800 6.899361
-15.303600 -13.384800 6.915496
-15.256800 -13.384800 6.922478
-15.210000 -13.384800 6.943662
-15.163200 -13.384800 6.954142
-15.116400 -13.384800 6.962867
-15.069600 -13.384800 6.983779
-15.022800 -13.384800 6.996400
-14.976000 -13.384800 6.997635
-14.929200 -13.384800 6.998970
-14.882400 -13.384800 7.003678
-14.835600 -13.384800 7.006978
-14.788800 -13.384800 7.010847
-14.742000 -13.384800 7.013750
-14.695200 -13.384800 7.015465
-14.648400 -13.384800 7.017901
-14.601600 -13.384800 7.024279
-14.554800 -13.384800 7.024279
-14.508000 -13.384800 7.024279
-14.461200 -13.384800 7.026093
-14.414400 -13.384800 7.029196
-14.367600 -13.384800 7.033171
-14.320800 -13.384800 7.033171
-14.274000 -13.384800 7.036362
-14.227200 -13.384800 7.036362
-14.180400 -13.384800 7.036362
-14.133600 -13.384800 7.040540
-14.086800 -13.384800 7.041903
-14.040000 -13.384800 7.041903
-13.993200 -13.384800 7.040540
-13.946400 -13.384800 7.042238
-13.899600 -13.384800 7.043616
-13.852800 -13.384800 7.046194
-13.806000 -13.384800 7.047519
-13.759200 -13.384800 7.052324
-13.712400 -13.384800 7.054522
-13.665600 -13.384800 7.074075
-13.618800 -13.384800 7.107132
-13.572000 -13.384800 7.135788
-13.525200 -13.384800 7.187121
-8.049600 -13.384800 11.062452
-8.002800 -13.384800 10.815571
-7.956000 -13.384800 8.573202
-7.909200 -13.384800 8.208294
-7.862400 -13.384800 8.148820
-7.815600 -13.384800 8.128791
-7.768800 -13.384800 8.035850
-7.722000 -13.384800 8.023838
-7.675200 -13.384800 8.026289
-7.628400 -13.384800 7.995150
-7.581600 -13.384800 7.902340
-7.534800 -13.384800 7.872404
-7.488000 -13.384800 7.828194
-7.441200 -13.384800 7.758533
-7.394400 -13.384800 7.700932
-7.347600 -13.384800 7.658606
-7.300800 -13.384800 7.641534
-7.254000 -13.384800 7.597899
-7.207200 -13.384800 7.557118
-7.160400 -13.384800 7.540070
-7.113600 -13.384800 7.480939
-7.066800 -13.384800 7.467963
-7.020000 -13.384800 7.436018
-6.973200 -13.384800 7.422576
-6.926400 -13.384800 7.368980
-6.879600 -13.384800 7.340277
-6.832800 -13.384800 7.307638
-6.786000 -13.384800 7.262275
-6.739200 -13.384800 7.225067
-6.692400 -13.384800 7.187414
-6.645600 -13.384800 7.133931
-6.598800 -13.384800 7.094223
-6.552000 -13.384800 7.047880
-6.505200 -13.384800 7.040048
-6.458400 -13.384800 7.006035
-6.411600 -13.384800 6.990218
-6.364800 -13.384800 6.960349
-6.318000 -13.384800 6.949980
-6.271200 -13.384800 6.946540
-6.224400 -13.384800 6.918370
-6.177600 -13.384800 6.895498
-6.130800 -13.384800 6.828886
-6.084000 -13.384800 6.818440
-6.037200 -13.384800 6.799645
-5.990400 -13.384800 6.790735
-5.943600 -13.384800 6.772298
-5.896800 -13.384800 6.756939
-5.850000 -13.384800 6.726747
-5.803200 -13.384800 6.689083
-5.756400 -13.384800 6.668644
-5.709600 -13.384800 6.647526
-5.662800 -13.384800 6.632338
-5.616000 -13.384800 6.627177
-5.569200 -13.384800 6.618495
-5.522400 -13.384800 6.613139
-5.475600 -13.384800 6.591014
-5.428800 -13.384800 6.591014
-5.382000 -13.384800 6.572229
-5.335200 -13.384800 6.565903
-5.288400 -13.384800 6.545553
-5.241600 -13.384800 6.521833
-5.194800 -13.384800 6.521833
-5.148000 -13.384800 6.521148
-5.101200 -13.384800 6.511950
-5.054400 -13.384800 6.506931
-5.007600 -13.384800 6.482597
-4.960800 -13.384800 6.467595
-4.914000 -13.384800 6.465561
-4.867200 -13.384800 6.458493
-4.820400 -13.384800 6.458393
-4.773600 -13.384800 6.465561
-4.726800 -13.384800 6.458563
-4.680000 -13.384800 6.458393
-4.633200 -13.384800 6.446428
-4.586400 -13.384800 6.420729
-4.539600 -13.384800 6.414073
-4.492800 -13.384800 6.412141
-4.446000 -13.384800 6.401481
-4.399200 -13.384800 6.401481
-4.352400 -13.384800 6.401481
-4.305600 -13.384800 6.412141
-4.258800 -13.384800 6.404036
-4.212000 -13.384800 6.386643
-4.165200 -13.384800 6.384399
-4.118400 -13.384800 6.386197
-4.071600 -13.384800 6.378628
-4.024800 -13.384800 6.384149
-3.978000 -13.384800 6.386197
-3.931200 -13.384800 6.375663
-3.884400 -13.384800 6.375663
-3.837600 -13.384800 6.386197
-3.790800 -13.384800 6.375663
-3.744000 -13.384800 6.383368
-3.697200 -13.384800 6.364259
-3.650400 -13.384800 6.362188
-3.603600 -13.384800 6.357195
-3.556800 -13.384800 6.337769
-3.510000 -13.384800 6.324465
-3.463200 -13.384800 6.323172
-3.416400 -13.384800 6.302485
-3.369600 -13.384800 6.308163
-3.322800 -13.384800 6.302485
-3.276000 -13.384800 6.305897
-3.229200 -13.384800 6.332088
-3.182400 -13.384800 6.332088
-3.135600 -13.384800 6.333123
-3.088800 -13.384800 6.351871
-3.042000 -13.384800 6.359842
-2.995200 -13.384800 6.359842
-2.948400 -13.384800 6.333123
-2.901600 -13.384800 6.324491
-2.854800 -13.384800 6.326748
-2.808000 -13.384800 6.356395
-2.761200 -13.384800 6.344572
-2.714400 -13.384800 6.350295
-2.667600 -13.384800 6.356395
-2.620800 -13.384800 6.360759
-2.574000 -13.384800 6.359560
-2.527200 -13.384800 6.359560
-2.480400 -13.384800 6.350295
-2.433600 -13.384800 6.353137
-2.386800 -13.384800 6.353066
-2.340000 -13.384800 6.351913
-2.293200 -13.384800 6.350434
-2.246400 -13.384800 6.350434
-2.199600 -13.384800 6.351913
-2.152800 -13.384800 6.347690
-2.106000 -13.384800 6.340479
-2.059200 -13.384800 6.341756
-2.012400 -13.384800 6.334569
-1.965600 -13.384800 6.334569
-1.918800 -13.384800 6.337687
-1.872000 -13.384800 6.337687
-1.825200 -13.384800 6.346389
-1.778400 -13.384800 6.370973
-1.731600 -13.384800 6.374166
-1.684800 -13.384800 6.383526
-1.638000 -13.384800 6.411856
-1.591200 -13.384800 6.414182
-1.544400 -13.384800 6.414182
-1.497600 -13.384800 6.418250
-1.450800 -13.384800 6.411856
-1.404000 -13.384800 6.393454
-1.357200 -13.384800 6.409681
-1.310400 -13.384800 6.390681
-1.263600 -13.384800 6.409681
-1.216800 -13.384800 6.426844
-1.170000 -13.384800 6.434041
-1.123200 -13.384800 6.481688
-1.076400 -13.384800 6.486868
-1.029600 -13.384800 6.484575
-0.982800 -13.384800 6.486868
-0.936000 -13.384800 6.484575
-0.889200 -13.384800 6.486868
-0.842400 -13.384800 6.495366
-0.795600 -13.384800 6.495366
-0.748800 -13.384800 6.512385
-0.702000 -13.384800 6.522129
-0.655200 -13.384800 6.536080
-0.608400 -13.384800 6.538984
-0.561600 -13.384800 6.559547
-0.514800 -13.384800 6.572672
-0.468000 -13.384800 6.559721
-0.421200 -13.384800 6.580255
-0.374400 -13.384800 6.589989
-0.327600 -13.384800 6.593582
-0.280800 -13.384800 6.614512
-0.234000 -13.384800 6.625456
-0.187200 -13.384800 6.660609
-0.140400 -13.384800 6.697037
-0.093600 -13.384800 6.697037
-0.046800 -13.384800 6.670471
0.000000 -13.384800 6.688566
0.046800 -13.384800 6.688566
0.093600 -13.384800 6.660885
0.140400 -13.384800 6.662302
0.187200 -13.384800 6.686813
0.234000 -13.384800 6.706870
0.280800 -13.384800 6.730660
0.327600 -13.384800 6.758911
0.374400 -13.384800 6.758911
0.421200 -13.384800 6.758911
0.468000 -13.384800 6.762353
0.514800 -13.384800 6.762991
0.561600 -13.384800 6.772161
0.608400 -13.384800 6.796071
0.655200 -13.384800 6.828127
0.702000 -13.384800 6.850527
0.748800 -13.384800 6.863217
0.795600 -13.384800 6.885311
0.842400 -13.384800 6.885223
0.889200 -13.384800 6.882523
0.936000 -13.384800 6.897252
0.982800 -13.384800 6.905627
1.029600 -13.384800 6.920599
1.076400 -13.384800 6.920599
1.123200 -13.384800 6.922880
1.170000 -13.384800 6.941092
1.216800 -13.384800 6.952347
1.263600 -13.384800 6.991467
1.310400 -13.384800 7.012459
1.357200 -13.384800 7.056784
1.404000 -13.384800 7.078274
1.450800 -13.384800 7.098247
1.497600 -13.384800 7.116230
1.544400 -13.384800 7.124989
1.591200 -13.384800 7.132796
1.638000 -13.384800 7.145940
1.684800 -13.384800 7.172585
1.731600 -13.384800 7.213255
1.778400 -13.384800 7.238662
1.825200 -13.384800 7.260574
1.872000 -13.384800 7.297383
1.918800 -13.384800 7.323013
1.965600 -13.384800 7.358946
2.012400 -13.384800 7.393447
2.059200 -13.384800 7.410531
2.106000 -13.384800 7.436941
2.152800 -13.384800 7.489650
2.199600 -13.384800 7.528844
2.246400 -13.384800 7.543325
2.293200 -13.384800 7.552522
2.340000 -13.384800 7.556865
2.386800 -13.384800 7.556865
2.433600 -13.384800 7.570976
2.480400 -13.384800 7.578750
2.527200 -13.384800 7.607070
2.574000 -13.384800 7.639146
2.620800 -13.384800 7.648159
2.667600 -13.384800 7.674615
2.714400 -13.384800 7.726206
2.761200 -13.384800 7.747198
2.808000 -13.384800 7.780287
2.854800 -13.384800 7.806870
2.901600 -13.384800 7.825713
2.948400 -13.384800 7.883801
2.995200 -13.384800 7.939219
3.042000 -13.384800 7.988976
3.088800 -13.384800 8.011447
3.135600 -13.384800 8.054566
3.182400 -13.384800 8.071830
3.229200 -13.384800 8.107612
3.276000 -13.384800 8.137676
3.322800 -13.384800 8.193046
3.369600 -13.384800 8.235757
3.416400 -13.384800 8.322256
3.463200 -13.384800 8.352884
3.510000 -13.384800 8.397358
3.556800 -13.384800 8.440914
3.603600 -13.384800 8.521089
3.650400 -13.384800 8.552350
3.697200 -13.384800 8.579184
3.744000 -13.384800 8.659822
3.790800 -13.384800 8.694203
3.837600 -13.384800 8.764215
3.884400 -13.384800 8.867914
3.931200 -13.384800 8.955445
3.978000 -13.384800 9.390813
4.024800 -13.384800 13.463605
12.776400 -13.384800 8.023933
12.823200 -13.384800 8.023933
12.870000 -13.384800 8.019840
12.916800 -13.384800 8.008947
12.963600 -13.384800 8.005498
13.010400 -13.384800 8.001653
13.057200 -13.384800 7.990426
13.104000 -13.384800 7.984132
13.150800 -13.384800 7.982671
13.197600 -13.384800 7.988508
13.244400 -13.384800 7.978313
13.291200 -13.384800 7.990426
13.338000 -13.384800 7.993513
13.384800 -13.384800 8.005285
13.431600 -13.384800 8.005380
13.478400 -13.384800 8.009312
13.525200 -13.384800 8.009312
13.572000 -13.384800 8.011494
13.618800 -13.384800 8.009764
13.665600 -13.384800 8.011494
13.712400 -13.384800 8.010198
13.759200 -13.384800 8.011494
13.806000 -13.384800 8.015550
13.852800 -13.384800 8.019455
13.899600 -13.384800 8.020194
13.946400 -13.384800 8.036842
13.993200 -13.384800 8.039212
14.040000 -13.384800 8.065610
14.086800 -13.384800 8.048592
14.133600 -13.384800 8.057470
14.180400 -13.384800 8.063572
14.227200 -13.384800 8.057470
14.274000 -13.384800 8.063572
14.320800 -13.384800 8.048592
14.367600 -13.384800 8.047456
14.414400 -13.384800 8.043813
14.461200 -13.384800 8.021179
14.508000 -13.384800 7.993949
14.554800 -13.384800 7.972719
14.601600 -13.384800 7.956705
15.350400 -13.384800 6.771478
15.397200 -13.384800 6.763834
15.444000 -13.384800 6.749042
15.490800 -13.384800 6.749042
15.537600 -13.384800 6.733987
15.631200 -13.384800 6.743995
15.678000 -13.384800 6.745234
15.724800 -13.384800 6.745130
15.771600 -13.384800 6.745272
15.818400 -13.384800 6.748882
15.865200 -13.384800 6.748882
15.912000 -13.384800 6.745130
15.958800 -13.384800 6.724509
16.005600 -13.384800 6.715977
16.286400 -13.384800 4.896836
16.333200 -13.384800 4.678168
16.520400 -13.384800 3.655523
16.567200 -13.384800 3.282659
-18.720000 -13.338000 0.000000
-18.673200 -13.338000 0.000000
-18.626400 -13.338000 0.000000
-18.579600 -13.338000 -7.209894
-18.532800 -13.338000 -7.201993
-18.486000 -13.338000 -7.201993
-18.439200 -13.338000 -7.201993
-18.392400 -13.338000 -7.220852
-18.345600 -13.338000 -7.226798
-18.298800 -13.338000 -7.227583
-18.252000 -13.338000 -7.239562
-18.205200 -13.338000 -7.239562
-18.158400 -13.338000 -7.243882
-18.111600 -13.338000 -7.237579
-18.064800 -13.338000 -7.223867
-18.018000 -13.338000 -7.187162
-17.971200 -13.338000 -7.184165
-17.924400 -13.338000 -7.162616
-17.877600 -13.338000 -7.158196
-17.830800 -13.338000 -7.137279
-17.784000 -13.338000 -7.122437
-17.737200 -13.338000 -7.112027
-17.690400 -13.338000 -7.111451
-17.643600 -13.338000 -7.111451
-17.596800 -13.338000 -7.090070
-17.550000 -13.338000 -7.086880
-17.503200 -13.338000 -7.090070
-17.456400 -13.338000 -7.089361
-17.409600 -13.338000 -7.086880
-17.362800 -13.338000 -7.078027
-17.316000 -13.338000 -7.048139
-17.269200 -13.338000 -7.028137
-17.222400 -13.338000 -7.020577
-17.175600 -13.338000 -6.947537
-17.128800 -13.338000 -6.872613
-16.660800 -13.338000 -5.027520
-15.537600 -13.338000 6.818035
-15.490800 -13.338000 6.869668
-15.444000 -13.338000 6.890210
-15.397200 -13.338000 6.915496
-15.350400 -13.338000 6.920638
-15.303600 -13.338000 6.932732
-15.256800 -13.338000 6.943662
-15.210000 -13.338000 6.960133
-15.163200 -13.338000 6.984837
-15.116400 -13.338000 6.997635
-15.069600 -13.338000 6.999430
-15.022800 -13.338000 7.003678
-14.976000 -13.338000 7.013061
-14.929200 -13.338000 7.013061
-14.882400 -13.338000 7.015465
-14.835600 -13.338000 7.017922
-14.788800 -13.338000 7.020542
-14.742000 -13.338000 7.022961
-14.695200 -13.338000 7.026164
-14.648400 -13.338000 7.026212
-14.601600 -13.338000 7.032944
-14.554800 -13.338000 7.032944
-14.508000 -13.338000 7.033171
-14.461200 -13.338000 7.035016
-14.414400 -13.338000 7.038168
-14.367600 -13.338000 7.044740
-14.320800 -13.338000 7.044445
-14.274000 -13.338000 7.044445
-14.227200 -13.338000 7.042627
-14.180400 -13.338000 7.042627
-14.133600 -13.338000 7.044740
-14.086800 -13.338000 7.045382
-14.040000 -13.338000 7.045382
-13.993200 -13.338000 7.045382
-13.946400 -13.338000 7.047584
-13.899600 -13.338000 7.052324
-13.852800 -13.338000 7.052517
-13.806000 -13.338000 7.054522
-13.759200 -13.338000 7.068565
-13.712400 -13.338000 7.075413
-13.665600 -13.338000 7.110925
-13.618800 -13.338000 7.138766
-13.572000 -13.338000 7.186709
-8.049600 -13.338000 11.328269
-8.002800 -13.338000 11.016985
-7.956000 -13.338000 10.459148
-7.909200 -13.338000 8.302814
-7.862400 -13.338000 8.183945
-7.815600 -13.338000 8.152677
-7.768800 -13.338000 8.125789
-7.722000 -13.338000 8.035850
-7.675200 -13.338000 8.027510
-7.628400 -13.338000 8.007773
-7.581600 -13.338000 7.937542
-7.534800 -13.338000 7.895249
-7.488000 -13.338000 7.828431
-7.441200 -13.338000 7.758533
-7.394400 -13.338000 7.707983
-7.347600 -13.338000 7.674295
-7.300800 -13.338000 7.658606
-7.254000 -13.338000 7.621514
-7.207200 -13.338000 7.597899
-7.160400 -13.338000 7.553889
-7.113600 -13.338000 7.522113
-7.066800 -13.338000 7.472903
-7.020000 -13.338000 7.453599
-6.973200 -13.338000 7.423255
-6.926400 -13.338000 7.380103
-6.879600 -13.338000 7.360187
-6.832800 -13.338000 7.337285
-6.786000 -13.338000 7.288085
-6.739200 -13.338000 7.245444
-6.692400 -13.338000 7.225067
-6.645600 -13.338000 7.187347
-6.598800 -13.338000 7.125025
-6.552000 -13.338000 7.088591
-6.505200 -13.338000 7.047880
-6.458400 -13.338000 7.034458
-6.411600 -13.338000 6.990218
-6.364800 -13.338000 6.960216
-6.318000 -13.338000 6.940537
-6.271200 -13.338000 6.939378
-6.224400 -13.338000 6.917706
-6.177600 -13.338000 6.895498
-6.130800 -13.338000 6.824049
-6.084000 -13.338000 6.801622
-6.037200 -13.338000 6.799645
-5.990400 -13.338000 6.790735
-5.943600 -13.338000 6.760851
-5.896800 -13.338000 6.724164
-5.850000 -13.338000 6.693992
-5.803200 -13.338000 6.668644
-5.756400 -13.338000 6.665165
-5.709600 -13.338000 6.641988
-5.662800 -13.338000 6.631475
-5.616000 -13.338000 6.627177
-5.569200 -13.338000 6.624932
-5.522400 -13.338000 6.613393
-5.475600 -13.338000 6.591014
-5.428800 -13.338000 6.585524
-5.382000 -13.338000 6.567626
-5.335200 -13.338000 6.563695
-5.288400 -13.338000 6.521148
-5.241600 -13.338000 6.521053
-5.194800 -13.338000 6.520802
-5.148000 -13.338000 6.519048
-5.101200 -13.338000 6.501838
-5.054400 -13.338000 6.482597
-5.007600 -13.338000 6.473283
-4.960800 -13.338000 6.448345
-4.914000 -13.338000 6.448345
-4.867200 -13.338000 6.446703
-4.820400 -13.338000 6.446779
-4.773600 -13.338000 6.448345
-4.726800 -13.338000 6.448345
-4.680000 -13.338000 6.446428
-4.633200 -13.338000 6.438566
-4.586400 -13.338000 6.428668
-4.539600 -13.338000 6.414073
-4.492800 -13.338000 6.413797
-4.446000 -13.338000 6.410368
-4.399200 -13.338000 6.413407
-4.352400 -13.338000 6.412141
-4.305600 -13.338000 6.412141
-4.258800 -13.338000 6.406711
-4.212000 -13.338000 6.393044
-4.165200 -13.338000 6.386643
-4.118400 -13.338000 6.397486
-4.071600 -13.338000 6.384149
-4.024800 -13.338000 6.384149
-3.978000 -13.338000 6.386197
-3.931200 -13.338000 6.384399
-3.884400 -13.338000 6.386924
-3.837600 -13.338000 6.388739
-3.790800 -13.338000 6.375535
-3.744000 -13.338000 6.383368
-3.697200 -13.338000 6.372648
-3.650400 -13.338000 6.365221
-3.603600 -13.338000 6.357195
-3.556800 -13.338000 6.324465
-3.510000 -13.338000 6.323646
-3.463200 -13.338000 6.311614
-3.416400 -13.338000 6.288715
-3.369600 -13.338000 6.288715
-3.322800 -13.338000 6.284619
-3.276000 -13.338000 6.285995
-3.229200 -13.338000 6.321190
-3.182400 -13.338000 6.293314
-3.135600 -13.338000 6.322627
-3.088800 -13.338000 6.326748
-3.042000 -13.338000 6.326748
-2.995200 -13.338000 6.333123
-2.948400 -13.338000 6.326748
-2.901600 -13.338000 6.294472
-2.854800 -13.338000 6.324491
-2.808000 -13.338000 6.332516
-2.761200 -13.338000 6.309911
-2.714400 -13.338000 6.337010
-2.667600 -13.338000 6.337010
-2.620800 -13.338000 6.350295
-2.574000 -13.338000 6.353137
-2.527200 -13.338000 6.353137
-2.480400 -13.338000 6.350295
-2.433600 -13.338000 6.353137
-2.386800 -13.338000 6.353093
-2.340000 -13.338000 6.353066
-2.293200 -13.338000 6.351913
-2.246400 -13.338000 6.350434
-2.199600 -13.338000 6.350434
-2.152800 -13.338000 6.340479
-2.106000 -13.338000 6.338721
-2.059200 -13.338000 6.334569
-2.012400 -13.338000 6.334569
-1.965600 -13.338000 6.334569
-1.918800 -13.338000 6.334389
-1.872000 -13.338000 6.334389
-1.825200 -13.338000 6.339385
-1.778400 -13.338000 6.343262
-1.731600 -13.338000 6.344778
-1.684800 -13.338000 6.366895
-1.638000 -13.338000 6.378444
-1.591200 -13.338000 6.383650
-1.544400 -13.338000 6.409681
-1.497600 -13.338000 6.411328
-1.450800 -13.338000 6.410515
-1.404000 -13.338000 6.383056
-1.357200 -13.338000 6.393454
-1.310400 -13.338000 6.390681
-1.263600 -13.338000 6.417252
-1.216800 -13.338000 6.426844
-1.170000 -13.338000 6.436024
-1.123200 -13.338000 6.468971
-1.076400 -13.338000 6.486868
-1.029600 -13.338000 6.484575
-0.982800 -13.338000 6.484575
-0.936000 -13.338000 6.484575
-0.889200 -13.338000 6.484575
-0.842400 -13.338000 6.484575
-0.795600 -13.338000 6.484717
-0.748800 -13.338000 6.495366
-0.702000 -13.338000 6.521225
-0.655200 -13.338000 6.522129
-0.608400 -13.338000 6.536276
-0.561600 -13.338000 6.546202
-0.514800 -13.338000 6.559475
-0.468000 -13.338000 6.559060
-0.421200 -13.338000 6.572672
-0.374400 -13.338000 6.582081
-0.327600 -13.338000 6.589989
-0.280800 -13.338000 6.609732
-0.234000 -13.338000 6.614512
-0.187200 -13.338000 6.653582
-0.140400 -13.338000 6.670471
-0.093600 -13.338000 6.670471
-0.046800 -13.338000 6.657064
0.000000 -13.338000 6.657064
0.046800 -13.338000 6.644712
0.093600 -13.338000 6.644712
0.140400 -13.338000 6.648274
0.187200 -13.338000 6.660885
0.234000 -13.338000 6.706870
0.280800 -13.338000 6.730660
0.327600 -13.338000 6.762353
0.374400 -13.338000 6.758911
0.421200 -13.338000 6.748390
0.468000 -13.338000 6.730660
0.514800 -13.338000 6.758911
0.561600 -13.338000 6.758911
0.608400 -13.338000 6.796071
0.655200 -13.338000 6.825885
0.702000 -13.338000 6.849281
0.748800 -13.338000 6.861918
0.795600 -13.338000 6.872010
0.842400 -13.338000 6.861918
0.889200 -13.338000 6.872010
0.936000 -13.338000 6.899966
0.982800 -13.338000 6.908241
1.029600 -13.338000 6.922880
1.076400 -13.338000 6.922880
1.123200 -13.338000 6.931597
1.170000 -13.338000 6.943198
1.216800 -13.338000 6.952094
1.263600 -13.338000 6.991467
1.310400 -13.338000 7.001336
1.357200 -13.338000 7.043458
1.404000 -13.338000 7.063161
1.450800 -13.338000 7.068393
1.497600 -13.338000 7.091031
1.544400 -13.338000 7.099008
1.591200 -13.338000 7.120953
1.638000 -13.338000 7.143247
1.684800 -13.338000 7.165243
1.731600 -13.338000 7.199100
1.778400 -13.338000 7.226864
1.825200 -13.338000 7.254465
1.872000 -13.338000 7.285304
1.918800 -13.338000 7.323013
1.965600 -13.338000 7.351015
2.012400 -13.338000 7.365124
2.059200 -13.338000 7.393955
2.106000 -13.338000 7.429233
2.152800 -13.338000 7.485508
2.199600 -13.338000 7.528844
2.246400 -13.338000 7.543325
2.293200 -13.338000 7.555961
2.340000 -13.338000 7.561963
2.386800 -13.338000 7.567794
2.433600 -13.338000 7.583975
2.480400 -13.338000 7.594336
2.527200 -13.338000 7.607070
2.574000 -13.338000 7.640913
2.620800 -13.338000 7.670631
2.667600 -13.338000 7.703631
2.714400 -13.338000 7.735499
2.761200 -13.338000 7.764923
2.808000 -13.338000 7.794434
2.854800 -13.338000 7.806870
2.901600 -13.338000 7.825713
2.948400 -13.338000 7.881033
2.995200 -13.338000 7.915732
3.042000 -13.338000 7.951676
3.088800 -13.338000 8.005968
3.135600 -13.338000 8.034169
3.182400 -13.338000 8.065396
3.229200 -13.338000 8.107612
3.276000 -13.338000 8.127001
3.322800 -13.338000 8.185427
3.369600 -13.338000 8.235757
3.416400 -13.338000 8.334576
3.463200 -13.338000 8.368566
3.510000 -13.338000 8.440914
3.556800 -13.338000 8.503041
3.603600 -13.338000 8.544607
3.650400 -13.338000 8.566249
3.697200 -13.338000 8.586877
3.744000 -13.338000 8.665118
3.790800 -13.338000 8.718038
3.837600 -13.338000 8.808994
3.884400 -13.338000 8.913256
3.931200 -13.338000 8.960458
3.978000 -13.338000 9.390813
12.776400 -13.338000 8.036971
12.823200 -13.338000 8.031610
12.870000 -13.338000 8.023933
12.916800 -13.338000 8.019840
12.963600 -13.338000 8.005498
13.010400 -13.338000 8.001653
13.057200 -13.338000 7.993141
13.104000 -13.338000 7.988508
13.150800 -13.338000 7.984132
13.197600 -13.338000 7.993513
13.244400 -13.338000 7.988508
13.291200 -13.338000 7.993513
13.338000 -13.338000 7.996006
13.384800 -13.338000 8.005285
13.431600 -13.338000 8.005380
13.478400 -13.338000 8.028335
13.525200 -13.338000 8.022660
13.572000 -13.338000 8.027110
13.618800 -13.338000 8.014196
13.665600 -13.338000 8.015550
13.712400 -13.338000 8.009764
13.759200 -13.338000 8.011494
13.806000 -13.338000 8.011494
13.852800 -13.338000 8.012330
13.899600 -13.338000 8.019455
13.946400 -13.338000 8.036804
13.993200 -13.338000 8.036487
14.040000 -13.338000 8.053603
14.086800 -13.338000 8.044520
14.133600 -13.338000 8.053603
14.180400 -13.338000 8.057470
14.227200 -13.338000 8.053210
14.274000 -13.338000 8.057470
14.320800 -13.338000 8.053210
14.367600 -13.338000 8.055270
14.414400 -13.338000 8.057495
14.461200 -13.338000 8.043813
14.508000 -13.338000 8.017668
14.554800 -13.338000 8.016418
14.601600 -13.338000 8.000818
15.397200 -13.338000 6.767065
15.444000 -13.338000 6.757676
15.490800 -13.338000 6.765692
15.584400 -13.338000 6.752543
15.631200 -13.338000 6.748882
15.678000 -13.338000 6.754043
15.724800 -13.338000 6.752543
15.771600 -13.338000 6.757846
15.818400 -13.338000 6.755399
15.865200 -13.338000 6.754043
15.912000 -13.338000 6.755399
15.958800 -13.338000 6.747268
16.005600 -13.338000 6.722055
16.239600 -13.338000 5.053258
16.286400 -13.338000 4.934107
16.333200 -13.338000 4.781686
16.380000 -13.338000 4.647693
16.426800 -13.338000 4.259892
16.473600 -13.338000 4.008489
16.520400 -13.338000 3.850904
16.567200 -13.338000 3.576166
-18.720000 -13.291200 0.000000
-18.673200 -13.291200 0.000000
-18.626400 -13.291200 0.000000
-18.579600 -13.291200 -7.237660
-18.532800 -13.291200 -7.236787
-18.486000 -13.291200 -7.232789
-18.439200 -13.291200 -7.232789
-18.392400 -13.291200 -7.237660
-18.345600 -13.291200 -7.236787
-18.298800 -13.291200 -7.239562
-18.252000 -13.291200 -7.239562
-18.205200 -13.291200 -7.227597
-18.158400 -13.291200 -7.239562
-18.111600 -13.291200 -7.237579
-18.064800 -13.291200 -7.227583
-18.018000 -13.291200 -7.194284
-17.971200 -13.291200 -7.184165
-17.924400 -13.291200 -7.181585
-17.877600 -13.291200 -7.162616
-17.830800 -13.291200 -7.160528
-17.784000 -13.291200 -7.141206
-17.737200 -13.291200 -7.122437
-17.690400 -13.291200 -7.112027
-17.643600 -13.291200 -7.112027
-17.596800 -13.291200 -7.090070
-17.550000 -13.291200 -7.085970
-17.503200 -13.291200 -7.086880
-17.456400 -13.291200 -7.078027
-17.409600 -13.291200 -7.072796
-17.362800 -13.291200 -7.072579
-17.316000 -13.291200 -7.048139
-17.269200 -13.291200 -7.028137
-17.222400 -13.291200 -7.002381
-17.175600 -13.291200 -6.968045
-15.584400 -13.291200 6.804582
-15.537600 -13.291200 6.869668
-15.490800 -13.291200 6.895202
-15.444000 -13.291200 6.916664
-15.397200 -13.291200 6.932080
-15.350400 -13.291200 6.939671
-15.303600 -13.291200 6.943662
-15.256800 -13.291200 6.959996
-15.210000 -13.291200 6.977392
-15.163200 -13.291200 7.000850
-15.116400 -13.291200 7.016897
-15.069600 -13.291200 7.021502
-15.022800 -13.291200 7.022710
-14.976000 -13.291200 7.023043
-14.929200 -13.291200 7.023043
-14.882400 -13.291200 7.023043
-14.835600 -13.291200 7.027085
-14.788800 -13.291200 7.032944
-14.742000 -13.291200 7.033648
-14.695200 -13.291200 7.035016
-14.648400 -13.291200 7.035016
-14.601600 -13.291200 7.035535
-14.554800 -13.291200 7.037563
-14.508000 -13.291200 7.043009
-14.461200 -13.291200 7.046296
-14.414400 -13.291200 7.049188
-14.367600 -13.291200 7.049188
-14.320800 -13.291200 7.046296
-14.274000 -13.291200 7.045641
-14.227200 -13.291200 7.042627
-14.180400 -13.291200 7.042627
-14.133600 -13.291200 7.044740
-14.086800 -13.291200 7.045382
-14.040000 -13.291200 7.045382
-13.993200 -13.291200 7.047584
-13.946400 -13.291200 7.052410
-13.899600 -13.291200 7.053470
-13.852800 -13.291200 7.061578
-13.806000 -13.291200 7.075413
-13.759200 -13.291200 7.082425
-13.712400 -13.291200 7.111318
-13.665600 -13.291200 7.165716
-13.618800 -13.291200 7.186709
-13.572000 -13.291200 7.278569
-8.049600 -13.291200 11.310734
-8.002800 -13.291200 10.648300
-7.956000 -13.291200 8.573120
-7.909200 -13.291200 8.323841
-7.862400 -13.291200 8.185455
-7.815600 -13.291200 8.181982
-7.768800 -13.291200 8.136842
-7.722000 -13.291200 8.074649
-7.675200 -13.291200 8.035850
-7.628400 -13.291200 8.017929
-7.581600 -13.291200 7.976925
-7.534800 -13.291200 7.890589
-7.488000 -13.291200 7.828194
-7.441200 -13.291200 7.752080
-7.394400 -13.291200 7.717843
-7.347600 -13.291200 7.685314
-7.300800 -13.291200 7.664708
-7.254000 -13.291200 7.634313
-7.207200 -13.291200 7.624877
-7.160400 -13.291200 7.571741
-7.113600 -13.291200 7.552274
-7.066800 -13.291200 7.511259
-7.020000 -13.291200 7.472903
-6.973200 -13.291200 7.454195
-6.926400 -13.291200 7.421176
-6.879600 -13.291200 7.376737
-6.832800 -13.291200 7.352003
-6.786000 -13.291200 7.298889
-6.739200 -13.291200 7.265343
-6.692400 -13.291200 7.230898
-6.645600 -13.291200 7.212450
-6.598800 -13.291200 7.138362
-6.552000 -13.291200 7.115485
-6.505200 -13.291200 7.090219
-6.458400 -13.291200 7.047880
-6.411600 -13.291200 7.012403
-6.364800 -13.291200 6.960349
-6.318000 -13.291200 6.943686
-6.271200 -13.291200 6.939600
-6.224400 -13.291200 6.918370
-6.177600 -13.291200 6.899337
-6.130800 -13.291200 6.835755
-6.084000 -13.291200 6.820404
-6.037200 -13.291200 6.812565
-5.990400 -13.291200 6.799645
-5.943600 -13.291200 6.760851
-5.896800 -13.291200 6.697738
-5.850000 -13.291200 6.693992
-5.803200 -13.291200 6.669537
-5.756400 -13.291200 6.668644
-5.709600 -13.291200 6.649882
-5.662800 -13.291200 6.631475
-5.616000 -13.291200 6.627177
-5.569200 -13.291200 6.624932
-5.522400 -13.291200 6.606070
-5.475600 -13.291200 6.585524
-5.428800 -13.291200 6.578188
-5.382000 -13.291200 6.563695
-5.335200 -13.291200 6.523703
-5.288400 -13.291200 6.521053
-5.241600 -13.291200 6.519637
-5.194800 -13.291200 6.518377
-5.148000 -13.291200 6.501838
-5.101200 -13.291200 6.482597
-5.054400 -13.291200 6.473283
-5.007600 -13.291200 6.456581
-4.960800 -13.291200 6.444113
-4.914000 -13.291200 6.444113
-4.867200 -13.291200 6.438566
-4.820400 -13.291200 6.446703
-4.773600 -13.291200 6.446779
-4.726800 -13.291200 6.446779
-4.680000 -13.291200 6.446428
-4.633200 -13.291200 6.438566
-4.586400 -13.291200 6.414073
-4.539600 -13.291200 6.410368
-4.492800 -13.291200 6.407338
-4.446000 -13.291200 6.404429
-4.399200 -13.291200 6.413407
-4.352400 -13.291200 6.411172
-4.305600 -13.291200 6.411172
-4.258800 -13.291200 6.406711
-4.212000 -13.291200 6.404036
-4.165200 -13.291200 6.404036
-4.118400 -13.291200 6.397486
-4.071600 -13.291200 6.370211
-4.024800 -13.291200 6.367893
-3.978000 -13.291200 6.372070
-3.931200 -13.291200 6.367893
-3.884400 -13.291200 6.375535
-3.837600 -13.291200 6.389535
-3.790800 -13.291200 6.372070
-3.744000 -13.291200 6.375535
-3.697200 -13.291200 6.348000
-3.650400 -13.291200 6.334456
-3.603600 -13.291200 6.327253
-3.556800 -13.291200 6.323172
-3.510000 -13.291200 6.311614
-3.463200 -13.291200 6.311614
-3.416400 -13.291200 6.288715
-3.369600 -13.291200 6.311614
-3.322800 -13.291200 6.286675
-3.276000 -13.291200 6.288715
-3.229200 -13.291200 6.322627
-3.182400 -13.291200 6.321190
-3.135600 -13.291200 6.322627
-3.088800 -13.291200 6.326066
-3.042000 -13.291200 6.321190
-2.995200 -13.291200 6.310881
-2.948400 -13.291200 6.288034
-2.901600 -13.291200 6.274287
-2.854800 -13.291200 6.278358
-2.808000 -13.291200 6.278358
-2.761200 -13.291200 6.287878
-2.714400 -13.291200 6.292441
-2.667600 -13.291200 6.309911
-2.620800 -13.291200 6.330647
-2.574000 -13.291200 6.332516
-2.527200 -13.291200 6.330647
-2.480400 -13.291200 6.330647
-2.433600 -13.291200 6.340543
-2.386800 -13.291200 6.340543
-2.340000 -13.291200 6.340543
-2.293200 -13.291200 6.338721
-2.246400 -13.291200 6.316224
-2.199600 -13.291200 6.325932
-2.152800 -13.291200 6.313167
-2.106000 -13.291200 6.316224
-2.059200 -13.291200 6.311496
-2.012400 -13.291200 6.318288
-1.965600 -13.291200 6.326031
-1.918800 -13.291200 6.326031
-1.872000 -13.291200 6.337687
-1.825200 -13.291200 6.339385
-1.778400 -13.291200 6.337687
-1.731600 -13.291200 6.343262
-1.684800 -13.291200 6.362956
-1.638000 -13.291200 6.375443
-1.591200 -13.291200 6.376645
-1.544400 -13.291200 6.377799
-1.497600 -13.291200 6.377799
-1.450800 -13.291200 6.383056
-1.404000 -13.291200 6.372236
-1.357200 -13.291200 6.377799
-1.310400 -13.291200 6.372236
-1.263600 -13.291200 6.390681
-1.216800 -13.291200 6.417252
-1.170000 -13.291200 6.434041
-1.123200 -13.291200 6.450449
-1.076400 -13.291200 6.468971
-1.029600 -13.291200 6.472260
-0.982800 -13.291200 6.481555
-0.936000 -13.291200 6.481555
-0.889200 -13.291200 6.472802
-0.842400 -13.291200 6.472802
-0.795600 -13.291200 6.481555
-0.748800 -13.291200 6.495366
-0.702000 -13.291200 6.521734
-0.655200 -13.291200 6.530927
-0.608400 -13.291200 6.536276
-0.561600 -13.291200 6.543080
-0.514800 -13.291200 6.559475
-0.468000 -13.291200 6.559060
-0.421200 -13.291200 6.572395
-0.374400 -13.291200 6.577820
-0.327600 -13.291200 6.582081
-0.280800 -13.291200 6.599321
-0.234000 -13.291200 6.609732
-0.187200 -13.291200 6.631522
-0.140400 -13.291200 6.660651
-0.093600 -13.291200 6.670471
-0.046800 -13.291200 6.653582
0.000000 -13.291200 6.648274
0.046800 -13.291200 6.644712
0.093600 -13.291200 6.644712
0.140400 -13.291200 6.657718
0.187200 -13.291200 6.661677
0.234000 -13.291200 6.698823
0.280800 -13.291200 6.710509
0.327600 -13.291200 6.735823
0.374400 -13.291200 6.730660
0.421200 -13.291200 6.726337
0.468000 -13.291200 6.726337
0.514800 -13.291200 6.735823
0.561600 -13.291200 6.735823
0.608400 -13.291200 6.787902
0.655200 -13.291200 6.825885
0.702000 -13.291200 6.847965
0.748800 -13.291200 6.853999
0.795600 -13.291200 6.859056
0.842400 -13.291200 6.856725
0.889200 -13.291200 6.860301
0.936000 -13.291200 6.869035
0.982800 -13.291200 6.899966
1.029600 -13.291200 6.922880
1.076400 -13.291200 6.930610
1.123200 -13.291200 6.939498
1.170000 -13.291200 6.948468
1.216800 -13.291200 6.959996
1.263600 -13.291200 7.000906
1.310400 -13.291200 7.023763
1.357200 -13.291200 7.046735
1.404000 -13.291200 7.063994
1.450800 -13.291200 7.074046
1.497600 -13.291200 7.084411
1.544400 -13.291200 7.091031
1.591200 -13.291200 7.108663
1.638000 -13.291200 7.126452
1.684800 -13.291200 7.165243
1.731600 -13.291200 7.189764
1.778400 -13.291200 7.216139
1.825200 -13.291200 7.254465
1.872000 -13.291200 7.267548
1.918800 -13.291200 7.308307
1.965600 -13.291200 7.345932
2.012400 -13.291200 7.358946
2.059200 -13.291200 7.386840
2.106000 -13.291200 7.421400
2.152800 -13.291200 7.436941
2.199600 -13.291200 7.507750
2.246400 -13.291200 7.532755
2.293200 -13.291200 7.555961
2.340000 -13.291200 7.567794
2.386800 -13.291200 7.578663
2.433600 -13.291200 7.600023
2.480400 -13.291200 7.606740
2.527200 -13.291200 7.625630
2.574000 -13.291200 7.648159
2.620800 -13.291200 7.674484
2.667600 -13.291200 7.714929
2.714400 -13.291200 7.759897
2.761200 -13.291200 7.778994
2.808000 -13.291200 7.795601
2.854800 -13.291200 7.802777
2.901600 -13.291200 7.814990
2.948400 -13.291200 7.863594
2.995200 -13.291200 7.911350
3.042000 -13.291200 7.939219
3.088800 -13.291200 7.988976
3.135600 -13.291200 8.034169
3.182400 -13.291200 8.075772
3.229200 -13.291200 8.111422
3.276000 -13.291200 8.132536
3.322800 -13.291200 8.184889
3.369600 -13.291200 8.266588
3.416400 -13.291200 8.334576
3.463200 -13.291200 8.383767
3.510000 -13.291200 8.452754
3.556800 -13.291200 8.510812
3.603600 -13.291200 8.552350
3.650400 -13.291200 8.571349
3.697200 -13.291200 8.596970
3.744000 -13.291200 8.667706
3.790800 -13.291200 8.756793
3.837600 -13.291200 8.836813
3.884400 -13.291200 8.918024
3.931200 -13.291200 9.028110
3.978000 -13.291200 9.420218
4.024800 -13.291200 13.561502
12.823200 -13.291200 8.032362
12.870000 -13.291200 8.027521
12.916800 -13.291200 8.026375
12.963600 -13.291200 8.013119
13.010400 -13.291200 8.005498
13.057200 -13.291200 8.001653
13.104000 -13.291200 7.993141
13.150800 -13.291200 7.988508
13.197600 -13.291200 7.993513
13.244400 -13.291200 7.993141
13.291200 -13.291200 7.999053
13.338000 -13.291200 7.996006
13.384800 -13.291200 8.005943
13.431600 -13.291200 8.028335
13.478400 -13.291200 8.047552
13.525200 -13.291200 8.048252
13.572000 -13.291200 8.047595
13.618800 -13.291200 8.027735
13.665600 -13.291200 8.027774
13.712400 -13.291200 8.022660
13.759200 -13.291200 8.027110
13.806000 -13.291200 8.014196
13.852800 -13.291200 8.014196
13.899600 -13.291200 8.036804
13.946400 -13.291200 8.051318
13.993200 -13.291200 8.059094
14.040000 -13.291200 8.065610
14.086800 -13.291200 8.040199
14.133600 -13.291200 8.053210
14.180400 -13.291200 8.053210
14.227200 -13.291200 8.048592
14.274000 -13.291200 8.053210
14.320800 -13.291200 8.053210
14.367600 -13.291200 8.063226
14.414400 -13.291200 8.075619
14.461200 -13.291200 8.061265
14.508000 -13.291200 8.047456
14.554800 -13.291200 8.039827
14.601600 -13.291200 8.017668
14.648400 -13.291200 8.016548
15.350400 -13.291200 6.800133
15.397200 -13.291200 6.786047
15.444000 -13.291200 6.771478
15.490800 -13.291200 6.771478
15.537600 -13.291200 6.767065
15.584400 -13.291200 6.754043
15.631200 -13.291200 6.754043
15.678000 -13.291200 6.772112
15.724800 -13.291200 6.772112
15.865200 -13.291200 6.755399
15.912000 -13.291200 6.757846
15.958800 -13.291200 6.753453
16.005600 -13.291200 6.722055
16.052400 -13.291200 6.712667
16.099200 -13.291200 6.668658
16.333200 -13.291200 4.897055
16.380000 -13.291200 4.678168
16.426800 -13.291200 4.453252
16.473600 -13.291200 4.234494
16.520400 -13.291200 3.957083
16.567200 -13.291200 3.776882
16.614000 -13.291200 3.448336
-18.720000 -13.244400 0.000000
-18.673200 -13.244400 0.000000
-18.626400 -13.244400 0.000000
-18.579600 -13.244400 -7.236787
-18.532800 -13.244400 -7.232789
-18.486000 -13.244400 -7.232577
-18.439200 -13.244400 -7.226798
-18.392400 -13.244400 -7.232789
-18.345600 -13.244400 -7.232577
-18.298800 -13.244400 -7.232577
-18.252000 -13.244400 -7.227597
-18.205200 -13.244400 -7.223867
-18.158400 -13.244400 -7.227597
-18.111600 -13.244400 -7.237579
-18.064800 -13.244400 -7.223867
-18.018000 -13.244400 -7.213563
-17.971200 -13.244400 -7.184165
-17.924400 -13.244400 -7.179693
-17.877600 -13.244400 -7.162616
-17.830800 -13.244400 -7.161141
-17.784000 -13.244400 -7.160528
-17.737200 -13.244400 -7.136749
-17.690400 -13.244400 -7.127399
-17.643600 -13.244400 -7.127399
-17.596800 -13.244400 -7.107691
-17.550000 -13.244400 -7.096218
-17.503200 -13.244400 -7.090070
-17.456400 -13.244400 -7.086880
-17.409600 -13.244400 -7.072579
-17.362800 -13.244400 -7.065408
-17.316000 -13.244400 -7.054579
-17.269200 -13.244400 -7.009152
-17.222400 -13.244400 -6.996693
-17.175600 -13.244400 -6.953741
-16.707600 -13.244400 -5.523840
-15.631200 -13.244400 6.856628
-15.584400 -13.244400 6.845196
-15.537600 -13.244400 6.883415
-15.490800 -13.244400 6.921885
-15.444000 -13.244400 6.930865
-15.397200 -13.244400 6.939911
-15.350400 -13.244400 6.961071
-15.303600 -13.244400 6.966411
-15.256800 -13.244400 6.983569
-15.210000 -13.244400 6.996400
-15.163200 -13.244400 7.016897
-15.116400 -13.244400 7.021502
-15.069600 -13.244400 7.027013
-15.022800 -13.244400 7.027085
-14.976000 -13.244400 7.030946
-14.929200 -13.244400 7.028732
-14.882400 -13.244400 7.034745
-14.835600 -13.244400 7.034745
-14.788800 -13.244400 7.037563
-14.742000 -13.244400 7.038265
-14.695200 -13.244400 7.038265
-14.648400 -13.244400 7.038265
-14.601600 -13.244400 7.041580
-14.554800 -13.244400 7.047540
-14.508000 -13.244400 7.047540
-14.461200 -13.244400 7.047540
-14.414400 -13.244400 7.047593
-14.367600 -13.244400 7.047593
-14.320800 -13.244400 7.045641
-14.274000 -13.244400 7.045641
-14.227200 -13.244400 7.044740
-14.180400 -13.244400 7.045382
-14.133600 -13.244400 7.047584
-14.086800 -13.244400 7.055515
-14.040000 -13.244400 7.057509
-13.993200 -13.244400 7.056910
-13.946400 -13.244400 7.061578
-13.899600 -13.244400 7.073458
-13.852800 -13.244400 7.079979
-13.806000 -13.244400 7.089039
-13.759200 -13.244400 7.125707
-13.712400 -13.244400 7.159847
-13.665600 -13.244400 7.210559
-8.049600 -13.244400 11.103218
-8.002800 -13.244400 10.648300
-7.956000 -13.244400 8.573202
-7.909200 -13.244400 8.430196
-7.862400 -13.244400 8.211014
-7.815600 -13.244400 8.185136
-7.768800 -13.244400 8.148820
-7.722000 -13.244400 8.128791
-7.675200 -13.244400 8.040340
-7.628400 -13.244400 8.019094
-7.581600 -13.244400 7.972704
-7.534800 -13.244400 7.885368
-7.488000 -13.244400 7.861443
-7.441200 -13.244400 7.752080
-7.394400 -13.244400 7.744933
-7.347600 -13.244400 7.707983
-7.300800 -13.244400 7.679273
-7.254000 -13.244400 7.634313
-7.207200 -13.244400 7.624877
-7.160400 -13.244400 7.600244
-7.113600 -13.244400 7.568405
-7.066800 -13.244400 7.541849
-7.020000 -13.244400 7.473217
-6.973200 -13.244400 7.468290
-6.926400 -13.244400 7.450063
-6.879600 -13.244400 7.393313
-6.832800 -13.244400 7.360187
-6.786000 -13.244400 7.333394
-6.739200 -13.244400 7.265343
-6.692400 -13.244400 7.240552
-6.645600 -13.244400 7.225067
-6.598800 -13.244400 7.166446
-6.552000 -13.244400 7.138362
-6.505200 -13.244400 7.125025
-6.458400 -13.244400 7.075193
-6.411600 -13.244400 7.034458
-6.364800 -13.244400 6.960349
-6.318000 -13.244400 6.932612
-6.271200 -13.244400 6.919172
-6.224400 -13.244400 6.914102
-6.177600 -13.244400 6.895498
-6.130800 -13.244400 6.841596
-6.084000 -13.244400 6.821027
-6.037200 -13.244400 6.811337
-5.990400 -13.244400 6.807183
-5.943600 -13.244400 6.760851
-5.896800 -13.244400 6.697738
-5.850000 -13.244400 6.689083
-5.803200 -13.244400 6.671762
-5.756400 -13.244400 6.668644
-5.709600 -13.244400 6.652283
-5.662800 -13.244400 6.627177
-5.616000 -13.244400 6.627149
-5.569200 -13.244400 6.621375
-5.522400 -13.244400 6.606129
-5.475600 -13.244400 6.585524
-5.428800 -13.244400 6.567626
-5.382000 -13.244400 6.541631
-5.335200 -13.244400 6.521148
-5.288400 -13.244400 6.519637
-5.241600 -13.244400 6.519637
-5.194800 -13.244400 6.518377
-5.148000 -13.244400 6.501838
-5.101200 -13.244400 6.490155
-5.054400 -13.244400 6.476789
-5.007600 -13.244400 6.448345
-4.960800 -13.244400 6.441977
-4.914000 -13.244400 6.434964
-4.867200 -13.244400 6.430327
-4.820400 -13.244400 6.434964
-4.773600 -13.244400 6.434964
-4.726800 -13.244400 6.421307
-4.680000 -13.244400 6.425244
-4.633200 -13.244400 6.425244
-4.586400 -13.244400 6.413797
-4.539600 -13.244400 6.404429
-4.492800 -13.244400 6.404429
-4.446000 -13.244400 6.401481
-4.399200 -13.244400 6.410368
-4.352400 -13.244400 6.397736
-4.305600 -13.244400 6.397736
-4.258800 -13.244400 6.404036
-4.212000 -13.244400 6.393044
-4.165200 -13.244400 6.378436
-4.118400 -13.244400 6.386643
-4.071600 -13.244400 6.359749
-4.024800 -13.244400 6.346160
-3.978000 -13.244400 6.343150
-3.931200 -13.244400 6.332444
-3.884400 -13.244400 6.367893
-3.837600 -13.244400 6.375482
-3.790800 -13.244400 6.334456
-3.744000 -13.244400 6.334456
-3.697200 -13.244400 6.328214
-3.650400 -13.244400 6.328214
-3.603600 -13.244400 6.323172
-3.556800 -13.244400 6.317642
-3.510000 -13.244400 6.315904
-3.463200 -13.244400 6.315904
-3.416400 -13.244400 6.288715
-3.369600 -13.244400 6.306575
-3.322800 -13.244400 6.288715
-3.276000 -13.244400 6.288715
-3.229200 -13.244400 6.321190
-3.182400 -13.244400 6.293630
-3.135600 -13.244400 6.310881
-3.088800 -13.244400 6.314149
-3.042000 -13.244400 6.278358
-2.995200 -13.244400 6.276713
-2.948400 -13.244400 6.276442
-2.901600 -13.244400 6.254774
-2.854800 -13.244400 6.257576
-2.808000 -13.244400 6.274287
-2.761200 -13.244400 6.276713
-2.714400 -13.244400 6.288034
-2.667600 -13.244400 6.292322
-2.620800 -13.244400 6.304797
-2.574000 -13.244400 6.309911
-2.527200 -13.244400 6.309911
-2.480400 -13.244400 6.309911
-2.433600 -13.244400 6.310060
-2.386800 -13.244400 6.330647
-2.340000 -13.244400 6.316224
-2.293200 -13.244400 6.310060
-2.246400 -13.244400 6.306262
-2.199600 -13.244400 6.306262
-2.152800 -13.244400 6.306262
-2.106000 -13.244400 6.311286
-2.059200 -13.244400 6.293970
-2.012400 -13.244400 6.313167
-1.965600 -13.244400 6.318288
-1.918800 -13.244400 6.324828
-1.872000 -13.244400 6.324828
-1.825200 -13.244400 6.337687
-1.778400 -13.244400 6.326031
-1.731600 -13.244400 6.337687
-1.684800 -13.244400 6.339385
-1.638000 -13.244400 6.362956
-1.591200 -13.244400 6.363264
-1.544400 -13.244400 6.372236
-1.497600 -13.244400 6.372236
-1.450800 -13.244400 6.375443
-1.404000 -13.244400 6.366895
-1.357200 -13.244400 6.375443
-1.310400 -13.244400 6.371751
-1.263600 -13.244400 6.376077
-1.216800 -13.244400 6.395682
-1.170000 -13.244400 6.426844
-1.123200 -13.244400 6.434757
-1.076400 -13.244400 6.450449
-1.029600 -13.244400 6.451338
-0.982800 -13.244400 6.460739
-0.936000 -13.244400 6.468540
-0.889200 -13.244400 6.467924
-0.842400 -13.244400 6.467924
-0.795600 -13.244400 6.472802
-0.748800 -13.244400 6.473271
-0.702000 -13.244400 6.495366
-0.655200 -13.244400 6.527502
-0.608400 -13.244400 6.527502
-0.561600 -13.244400 6.538751
-0.514800 -13.244400 6.543080
-0.468000 -13.244400 6.539930
-0.421200 -13.244400 6.559060
-0.374400 -13.244400 6.559475
-0.327600 -13.244400 6.572672
-0.280800 -13.244400 6.583041
-0.234000 -13.244400 6.599321
-0.187200 -13.244400 6.624241
-0.140400 -13.244400 6.657064
-0.093600 -13.244400 6.657505
-0.046800 -13.244400 6.644712
0.000000 -13.244400 6.643856
0.046800 -13.244400 6.638676
0.093600 -13.244400 6.638676
0.140400 -13.244400 6.644712
0.187200 -13.244400 6.645628
0.234000 -13.244400 6.661677
0.280800 -13.244400 6.698823
0.327600 -13.244400 6.710509
0.374400 -13.244400 6.722804
0.421200 -13.244400 6.715915
0.468000 -13.244400 6.715915
0.514800 -13.244400 6.726337
0.561600 -13.244400 6.730660
0.608400 -13.244400 6.787902
0.655200 -13.244400 6.833150
0.702000 -13.244400 6.847965
0.748800 -13.244400 6.853999
0.795600 -13.244400 6.859056
0.842400 -13.244400 6.856725
0.889200 -13.244400 6.860301
0.936000 -13.244400 6.867985
0.982800 -13.244400 6.882984
1.029600 -13.244400 6.920088
1.076400 -13.244400 6.930610
1.123200 -13.244400 6.939498
1.170000 -13.244400 6.949645
1.216800 -13.244400 6.964884
1.263600 -13.244400 7.000906
1.310400 -13.244400 7.026166
1.357200 -13.244400 7.046735
1.404000 -13.244400 7.062258
1.450800 -13.244400 7.068393
1.497600 -13.244400 7.087708
1.544400 -13.244400 7.093561
1.591200 -13.244400 7.110075
1.638000 -13.244400 7.121292
1.684800 -13.244400 7.175318
1.731600 -13.244400 7.197019
1.778400 -13.244400 7.214830
1.825200 -13.244400 7.237446
1.872000 -13.244400 7.266945
1.918800 -13.244400 7.305530
1.965600 -13.244400 7.332845
2.012400 -13.244400 7.341988
2.059200 -13.244400 7.365124
2.106000 -13.244400 7.412509
2.152800 -13.244400 7.429847
2.199600 -13.244400 7.479843
2.246400 -13.244400 7.511979
2.293200 -13.244400 7.546272
2.340000 -13.244400 7.558659
2.386800 -13.244400 7.583567
2.433600 -13.244400 7.606714
2.480400 -13.244400 7.617760
2.527200 -13.244400 7.648159
2.574000 -13.244400 7.680469
2.620800 -13.244400 7.703631
2.667600 -13.244400 7.747198
2.714400 -13.244400 7.773818
2.761200 -13.244400 7.785335
2.808000 -13.244400 7.801522
2.854800 -13.244400 7.811921
2.901600 -13.244400 7.828083
2.948400 -13.244400 7.865858
2.995200 -13.244400 7.911350
3.042000 -13.244400 7.916778
3.088800 -13.244400 7.975804
3.135600 -13.244400 8.016362
3.182400 -13.244400 8.065396
3.229200 -13.244400 8.107912
3.276000 -13.244400 8.132536
3.322800 -13.244400 8.157512
3.369600 -13.244400 8.262099
3.416400 -13.244400 8.333844
3.463200 -13.244400 8.383767
3.510000 -13.244400 8.452754
3.556800 -13.244400 8.510812
3.603600 -13.244400 8.566249
3.650400 -13.244400 8.579184
3.697200 -13.244400 8.599229
3.744000 -13.244400 8.681526
3.790800 -13.244400 8.827554
3.837600 -13.244400 8.863860
3.884400 -13.244400 8.941568
3.931200 -13.244400 9.110438
3.978000 -13.244400 13.454971
12.823200 -13.244400 8.040815
12.870000 -13.244400 8.036971
12.916800 -13.244400 8.032225
12.963600 -13.244400 8.026375
13.010400 -13.244400 8.019037
13.057200 -13.244400 8.016476
13.104000 -13.244400 7.999053
13.150800 -13.244400 7.995130
13.197600 -13.244400 7.999053
13.244400 -13.244400 7.999053
13.291200 -13.244400 8.014852
13.338000 -13.244400 8.011221
13.384800 -13.244400 8.014086
13.431600 -13.244400 8.027774
13.478400 -13.244400 8.032464
13.525200 -13.244400 8.032464
13.572000 -13.244400 8.027747
13.618800 -13.244400 8.022660
13.665600 -13.244400 8.027735
13.712400 -13.244400 8.022660
13.759200 -13.244400 8.022478
13.806000 -13.244400 8.015550
13.852800 -13.244400 8.022478
13.899600 -13.244400 8.039212
13.946400 -13.244400 8.039513
13.993200 -13.244400 8.039212
14.040000 -13.244400 8.036487
14.086800 -13.244400 8.040199
14.133600 -13.244400 8.053210
14.180400 -13.244400 8.053210
14.227200 -13.244400 8.053210
14.274000 -13.244400 8.077133
14.320800 -13.244400 8.073481
14.367600 -13.244400 8.086982
14.414400 -13.244400 8.086982
14.461200 -13.244400 8.072274
14.508000 -13.244400 8.057495
14.554800 -13.244400 8.056489
14.601600 -13.244400 8.047456
14.648400 -13.244400 8.016548
14.695200 -13.244400 7.972636
15.350400 -13.244400 6.829526
15.397200 -13.244400 6.807024
15.444000 -13.244400 6.800133
15.490800 -13.244400 6.796852
15.537600 -13.244400 6.796546
15.584400 -13.244400 6.773810
15.631200 -13.244400 6.773810
15.678000 -13.244400 6.778482
15.724800 -13.244400 6.773810
15.771600 -13.244400 6.773810
15.818400 -13.244400 6.773810
15.865200 -13.244400 6.778482
15.912000 -13.244400 6.778482
15.958800 -13.244400 6.765294
16.005600 -13.244400 6.747268
16.052400 -13.244400 6.724509
16.099200 -13.244400 6.706689
16.380000 -13.244400 4.797677
16.426800 -13.244400 4.647693
16.473600 -13.244400 4.372750
16.520400 -13.244400 4.142594
16.567200 -13.244400 3.892001
16.614000 -13.244400 3.670957
-18.720000 -13.197600 0.000000
-18.673200 -13.197600 0.000000
-18.626400 -13.197600 0.000000
-18.579600 -13.197600 -7.232789
-18.532800 -13.197600 -7.232577
-18.486000 -13.197600 -7.226798
-18.439200 -13.197600 -7.209950
-18.392400 -13.197600 -7.226798
-18.345600 -13.197600 -7.217810
-18.298800 -13.197600 -7.217810
-18.252000 -13.197600 -7.221797
-18.205200 -13.197600 -7.221797
-18.158400 -13.197600 -7.230228
-18.111600 -13.197600 -7.238499
-18.064800 -13.197600 -7.223867
-18.018000 -13.197600 -7.194284
-17.971200 -13.197600 -7.177051
-17.924400 -13.197600 -7.162616
-17.877600 -13.197600 -7.160528
-17.830800 -13.197600 -7.158196
-17.784000 -13.197600 -7.148786
-17.737200 -13.197600 -7.137279
-17.690400 -13.197600 -7.136749
-17.643600 -13.197600 -7.133164
-17.596800 -13.197600 -7.098422
-17.550000 -13.197600 -7.096218
-17.503200 -13.197600 -7.090070
-17.456400 -13.197600 -7.056467
-17.409600 -13.197600 -7.043388
-17.362800 -13.197600 -7.028097
-17.316000 -13.197600 -7.009152
-17.269200 -13.197600 -6.996458
-17.222400 -13.197600 -6.936628
-16.754400 -13.197600 -5.539319
-16.707600 -13.197600 -5.372927
-15.631200 -13.197600 6.892273
-15.584400 -13.197600 6.895202
-15.537600 -13.197600 6.913171
-15.490800 -13.197600 6.932080
-15.444000 -13.197600 6.939911
-15.397200 -13.197600 6.961071
-15.350400 -13.197600 6.974958
-15.303600 -13.197600 6.986360
-15.256800 -13.197600 6.999430
-15.210000 -13.197600 7.007069
-15.163200 -13.197600 7.021487
-15.116400 -13.197600 7.025196
-15.069600 -13.197600 7.028732
-15.022800 -13.197600 7.030946
-14.976000 -13.197600 7.038463
-14.929200 -13.197600 7.038463
-14.882400 -13.197600 7.041580
-14.835600 -13.197600 7.040031
-14.788800 -13.197600 7.041580
-14.742000 -13.197600 7.042489
-14.695200 -13.197600 7.041580
-14.648400 -13.197600 7.038265
-14.601600 -13.197600 7.038265
-14.554800 -13.197600 7.043009
-14.508000 -13.197600 7.047540
-14.461200 -13.197600 7.047593
-14.414400 -13.197600 7.059652
-14.367600 -13.197600 7.059675
-14.320800 -13.197600 7.059652
-14.274000 -13.197600 7.063785
-14.227200 -13.197600 7.063785
-14.180400 -13.197600 7.059675
-14.133600 -13.197600 7.061578
-14.086800 -13.197600 7.069345
-14.040000 -13.197600 7.074043
-13.993200 -13.197600 7.084183
-13.946400 -13.197600 7.084183
-13.899600 -13.197600 7.085399
-13.852800 -13.197600 7.101471
-13.806000 -13.197600 7.129474
-13.759200 -13.197600 7.159847
-13.712400 -13.197600 7.210559
-13.665600 -13.197600 7.289500
-8.049600 -13.197600 11.103218
-8.002800 -13.197600 8.964442
-7.956000 -13.197600 8.573202
-7.909200 -13.197600 8.475787
-7.862400 -13.197600 8.268028
-7.815600 -13.197600 8.211014
-7.768800 -13.197600 8.181982
-7.722000 -13.197600 8.136842
-7.675200 -13.197600 8.051122
-7.628400 -13.197600 8.019094
-7.581600 -13.197600 7.972704
-7.534800 -13.197600 7.895249
-7.488000 -13.197600 7.861443
-7.441200 -13.197600 7.777846
-7.394400 -13.197600 7.751167
-7.347600 -13.197600 7.742392
-7.300800 -13.197600 7.700301
-7.254000 -13.197600 7.659414
-7.207200 -13.197600 7.644222
-7.160400 -13.197600 7.621514
-7.113600 -13.197600 7.579830
-7.066800 -13.197600 7.526215
-7.020000 -13.197600 7.468713
-6.973200 -13.197600 7.453599
-6.926400 -13.197600 7.421176
-6.879600 -13.197600 7.399863
-6.832800 -13.197600 7.360187
-6.786000 -13.197600 7.307638
-6.739200 -13.197600 7.245444
-6.692400 -13.197600 7.225067
-6.645600 -13.197600 7.187347
-6.598800 -13.197600 7.153255
-6.552000 -13.197600 7.133931
-6.505200 -13.197600 7.121575
-6.458400 -13.197600 7.040048
-6.411600 -13.197600 6.998415
-6.364800 -13.197600 6.949980
-6.318000 -13.197600 6.939600
-6.271200 -13.197600 6.914102
-6.224400 -13.197600 6.903045
-6.177600 -13.197600 6.891180
-6.130800 -13.197600 6.832407
-6.084000 -13.197600 6.811337
-6.037200 -13.197600 6.808063
-5.990400 -13.197600 6.796698
-5.943600 -13.197600 6.734337
-5.896800 -13.197600 6.697738
-5.850000 -13.197600 6.688256
-5.803200 -13.197600 6.670808
-5.756400 -13.197600 6.668388
-5.709600 -13.197600 6.639256
-5.662800 -13.197600 6.619889
-5.616000 -13.197600 6.619889
-5.569200 -13.197600 6.611170
-5.522400 -13.197600 6.602093
-5.475600 -13.197600 6.578188
-5.428800 -13.197600 6.569917
-5.382000 -13.197600 6.546672
-5.335200 -13.197600 6.537637
-5.288400 -13.197600 6.521833
-5.241600 -13.197600 6.530343
-5.194800 -13.197600 6.521148
-5.148000 -13.197600 6.513654
-5.101200 -13.197600 6.501838
-5.054400 -13.197600 6.486779
-5.007600 -13.197600 6.456581
-4.960800 -13.197600 6.444113
-4.914000 -13.197600 6.434964
-4.867200 -13.197600 6.430327
-4.820400 -13.197600 6.430327
-4.773600 -13.197600 6.421831
-4.726800 -13.197600 6.404429
-4.680000 -13.197600 6.407338
-4.633200 -13.197600 6.407338
-4.586400 -13.197600 6.404095
-4.539600 -13.197600 6.397736
-4.492800 -13.197600 6.397736
-4.446000 -13.197600 6.397736
-4.399200 -13.197600 6.409079
-4.352400 -13.197600 6.401481
-4.305600 -13.197600 6.397736
-4.258800 -13.197600 6.393189
-4.212000 -13.197600 6.384633
-4.165200 -13.197600 6.378436
-4.118400 -13.197600 6.384633
-4.071600 -13.197600 6.367893
-4.024800 -13.197600 6.359749
-3.978000 -13.197600 6.359749
-3.931200 -13.197600 6.343731
-3.884400 -13.197600 6.367893
-3.837600 -13.197600 6.367893
-3.790800 -13.197600 6.334456
-3.744000 -13.197600 6.334456
-3.697200 -13.197600 6.327253
-3.650400 -13.197600 6.327253
-3.603600 -13.197600 6.323172
-3.556800 -13.197600 6.306575
-3.510000 -13.197600 6.298535
-3.463200 -13.197600 6.288715
-3.416400 -13.197600 6.282967
-3.369600 -13.197600 6.293314
-3.322800 -13.197600 6.284619
-3.276000 -13.197600 6.284619
-3.229200 -13.197600 6.293630
-3.182400 -13.197600 6.293630
-3.135600 -13.197600 6.321190
-3.088800 -13.197600 6.314149
-3.042000 -13.197600 6.281729
-2.995200 -13.197600 6.278358
-2.948400 -13.197600 6.276713
-2.901600 -13.197600 6.254774
-2.854800 -13.197600 6.253418
-2.808000 -13.197600 6.253418
-2.761200 -13.197600 6.278358
-2.714400 -13.197600 6.287878
-2.667600 -13.197600 6.301038
-2.620800 -13.197600 6.309911
-2.574000 -13.197600 6.319728
-2.527200 -13.197600 6.310060
-2.480400 -13.197600 6.310060
-2.433600 -13.197600 6.310060
-2.386800 -13.197600 6.316224
-2.340000 -13.197600 6.310060
-2.293200 -13.197600 6.306262
-2.246400 -13.197600 6.293970
-2.199600 -13.197600 6.284644
-2.152800 -13.197600 6.284644
-2.106000 -13.197600 6.284644
-2.059200 -13.197600 6.275433
-2.012400 -13.197600 6.291320
-1.965600 -13.197600 6.304880
-1.918800 -13.197600 6.313167
-1.872000 -13.197600 6.313167
-1.825200 -13.197600 6.324828
-1.778400 -13.197600 6.305985
-1.731600 -13.197600 6.326031
-1.684800 -13.197600 6.326031
-1.638000 -13.197600 6.352451
-1.591200 -13.197600 6.341371
-1.544400 -13.197600 6.361430
-1.497600 -13.197600 6.365659
-1.450800 -13.197600 6.372236
-1.404000 -13.197600 6.362188
-1.357200 -13.197600 6.371751
-1.310400 -13.197600 6.350671
-1.263600 -13.197600 6.371751
-1.216800 -13.197600 6.384998
-1.170000 -13.197600 6.414323
-1.123200 -13.197600 6.420433
-1.076400 -13.197600 6.436024
-1.029600 -13.197600 6.435194
-0.982800 -13.197600 6.440685
-0.936000 -13.197600 6.441203
-0.889200 -13.197600 6.445873
-0.842400 -13.197600 6.453427
-0.795600 -13.197600 6.456809
-0.748800 -13.197600 6.456809
-0.702000 -13.197600 6.477127
-0.655200 -13.197600 6.482979
-0.608400 -13.197600 6.482979
-0.561600 -13.197600 6.484700
-0.514800 -13.197600 6.527502
-0.468000 -13.197600 6.482273
-0.421200 -13.197600 6.482273
-0.374400 -13.197600 6.539503
-0.327600 -13.197600 6.559060
-0.280800 -13.197600 6.578036
-0.234000 -13.197600 6.593582
-0.187200 -13.197600 6.605703
-0.140400 -13.197600 6.626131
-0.093600 -13.197600 6.645548
-0.046800 -13.197600 6.643864
0.000000 -13.197600 6.643856
0.046800 -13.197600 6.641873
0.093600 -13.197600 6.643856
0.140400 -13.197600 6.645548
0.187200 -13.197600 6.645548
0.234000 -13.197600 6.657718
0.280800 -13.197600 6.698823
0.327600 -13.197600 6.710509
0.374400 -13.197600 6.722134
0.421200 -13.197600 6.719366
0.468000 -13.197600 6.724641
0.514800 -13.197600 6.735977
0.561600 -13.197600 6.751846
0.608400 -13.197600 6.803397
0.655200 -13.197600 6.820842
0.702000 -13.197600 6.833150
0.748800 -13.197600 6.851648
0.795600 -13.197600 6.857472
0.842400 -13.197600 6.855911
0.889200 -13.197600 6.859056
0.936000 -13.197600 6.861918
0.982800 -13.197600 6.873600
1.029600 -13.197600 6.922880
1.076400 -13.197600 6.937509
1.123200 -13.197600 6.941067
1.170000 -13.197600 6.952094
1.216800 -13.197600 6.968923
1.263600 -13.197600 7.000906
1.310400 -13.197600 7.023763
1.357200 -13.197600 7.043458
1.404000 -13.197600 7.061823
1.450800 -13.197600 7.068393
1.497600 -13.197600 7.087708
1.544400 -13.197600 7.098247
1.591200 -13.197600 7.110075
1.638000 -13.197600 7.126452
1.684800 -13.197600 7.175318
1.731600 -13.197600 7.189764
1.778400 -13.197600 7.212519
1.825200 -13.197600 7.237446
1.872000 -13.197600 7.260574
1.918800 -13.197600 7.285304
1.965600 -13.197600 7.308307
2.012400 -13.197600 7.323013
2.059200 -13.197600 7.350218
2.106000 -13.197600 7.383107
2.152800 -13.197600 7.415271
2.199600 -13.197600 7.429847
2.246400 -13.197600 7.479843
2.293200 -13.197600 7.520584
2.340000 -13.197600 7.547863
2.386800 -13.197600 7.583567
2.433600 -13.197600 7.606714
2.480400 -13.197600 7.649783
2.527200 -13.197600 7.673269
2.574000 -13.197600 7.691599
2.620800 -13.197600 7.710546
2.667600 -13.197600 7.764923
2.714400 -13.197600 7.778994
2.761200 -13.197600 7.795601
2.808000 -13.197600 7.802777
2.854800 -13.197600 7.825713
2.901600 -13.197600 7.843036
2.948400 -13.197600 7.877555
2.995200 -13.197600 7.912543
3.042000 -13.197600 7.939219
3.088800 -13.197600 7.975804
3.135600 -13.197600 8.008541
3.182400 -13.197600 8.059515
3.229200 -13.197600 8.111422
3.276000 -13.197600 8.132536
3.322800 -13.197600 8.148969
3.369600 -13.197600 8.217178
3.416400 -13.197600 8.286171
3.463200 -13.197600 8.371711
3.510000 -13.197600 8.451258
3.556800 -13.197600 8.513864
3.603600 -13.197600 8.570988
3.650400 -13.197600 8.588947
3.697200 -13.197600 8.599608
3.744000 -13.197600 8.692426
3.790800 -13.197600 8.827554
3.837600 -13.197600 8.867914
3.884400 -13.197600 8.955445
3.931200 -13.197600 9.270935
3.978000 -13.197600 13.509120
12.823200 -13.197600 8.045210
12.870000 -13.197600 8.044860
12.916800 -13.197600 8.040764
12.963600 -13.197600 8.027521
13.010400 -13.197600 8.025003
13.057200 -13.197600 8.016447
13.104000 -13.197600 8.005498
13.150800 -13.197600 7.995130
13.197600 -13.197600 7.996231
13.244400 -13.197600 7.999053
13.291200 -13.197600 8.014852
13.338000 -13.197600 8.013331
13.384800 -13.197600 8.014852
13.431600 -13.197600 8.027774
13.478400 -13.197600 8.047552
13.525200 -13.197600 8.027774
13.572000 -13.197600 8.027747
13.618800 -13.197600 8.027110
13.665600 -13.197600 8.027774
13.712400 -13.197600 8.027735
13.759200 -13.197600 8.027735
13.806000 -13.197600 8.022478
13.852800 -13.197600 8.036804
13.899600 -13.197600 8.039512
13.946400 -13.197600 8.039513
13.993200 -13.197600 8.035837
14.040000 -13.197600 8.035837
14.086800 -13.197600 8.044520
14.133600 -13.197600 8.053210
14.180400 -13.197600 8.053210
14.227200 -13.197600 8.053210
14.274000 -13.197600 8.075275
14.320800 -13.197600 8.072274
14.367600 -13.197600 8.077133
14.414400 -13.197600 8.077133
14.461200 -13.197600 8.073481
14.508000 -13.197600 8.063226
14.554800 -13.197600 8.061419
14.601600 -13.197600 8.056489
14.648400 -13.197600 8.055270
14.695200 -13.197600 8.009216
15.397200 -13.197600 6.800133
15.444000 -13.197600 6.796852
15.490800 -13.197600 6.796546
15.537600 -13.197600 6.796546
15.584400 -13.197600 6.779272
15.631200 -13.197600 6.779272
15.678000 -13.197600 6.779272
15.724800 -13.197600 6.780798
15.771600 -13.197600 6.782193
15.818400 -13.197600 6.782193
15.865200 -13.197600 6.782193
15.912000 -13.197600 6.780798
15.958800 -13.197600 6.778973
16.005600 -13.197600 6.765294
16.052400 -13.197600 6.757846
16.099200 -13.197600 6.722973
16.146000 -13.197600 6.706689
16.333200 -13.197600 5.194647
16.380000 -13.197600 4.988069
16.426800 -13.197600 4.783530
16.473600 -13.197600 4.476029
16.520400 -13.197600 4.262954
16.567200 -13.197600 4.103570
-18.720000 -13.150800 0.000000
-18.673200 -13.150800 0.000000
-18.626400 -13.150800 0.000000
-18.579600 -13.150800 -7.232789
-18.532800 -13.150800 -7.226798
-18.486000 -13.150800 -7.213273
-18.439200 -13.150800 -7.209597
-18.392400 -13.150800 -7.213273
-18.345600 -13.150800 -7.215437
-18.298800 -13.150800 -7.209950
-18.252000 -13.150800 -7.209597
-18.205200 -13.150800 -7.204834
-18.158400 -13.150800 -7.215437
-18.111600 -13.150800 -7.221797
-18.064800 -13.150800 -7.215437
-18.018000 -13.150800 -7.178805
-17.971200 -13.150800 -7.170848
-17.924400 -13.150800 -7.158196
-17.877600 -13.150800 -7.151694
-17.830800 -13.150800 -7.148786
-17.784000 -13.150800 -7.146530
-17.737200 -13.150800 -7.142093
-17.690400 -13.150800 -7.136749
-17.643600 -13.150800 -7.133164
-17.596800 -13.150800 -7.098422
-17.550000 -13.150800 -7.090070
-17.503200 -13.150800 -7.075325
-17.456400 -13.150800 -7.026850
-17.409600 -13.150800 -7.022038
-17.362800 -13.150800 -7.002381
-17.316000 -13.150800 -6.996458
-17.269200 -13.150800 -6.953741
-17.222400 -13.150800 -6.889643
-16.801200 -13.150800 -5.587339
-16.754400 -13.150800 -5.539319
-15.678000 -13.150800 6.883415
-15.631200 -13.150800 6.896158
-15.584400 -13.150800 6.917234
-15.537600 -13.150800 6.930865
-15.490800 -13.150800 6.939911
-15.444000 -13.150800 6.963063
-15.397200 -13.150800 6.976545
-15.350400 -13.150800 6.986153
-15.303600 -13.150800 6.991609
-15.256800 -13.150800 7.001771
-15.210000 -13.150800 7.016897
-15.163200 -13.150800 7.021487
-15.116400 -13.150800 7.025196
-15.069600 -13.150800 7.029851
-15.022800 -13.150800 7.035864
-14.976000 -13.150800 7.040004
-14.929200 -13.150800 7.040031
-14.882400 -13.150800 7.042489
-14.835600 -13.150800 7.041637
-14.788800 -13.150800 7.042489
-14.742000 -13.150800 7.047540
-14.695200 -13.150800 7.048064
-14.648400 -13.150800 7.041637
-14.601600 -13.150800 7.047540
-14.554800 -13.150800 7.054020
-14.508000 -13.150800 7.059652
-14.461200 -13.150800 7.062231
-14.414400 -13.150800 7.063785
-14.367600 -13.150800 7.068497
-14.320800 -13.150800 7.068497
-14.274000 -13.150800 7.071350
-14.227200 -13.150800 7.072478
-14.180400 -13.150800 7.069345
-14.133600 -13.150800 7.068033
-14.086800 -13.150800 7.074043
-14.040000 -13.150800 7.075602
-13.993200 -13.150800 7.085399
-13.946400 -13.150800 7.085699
-13.899600 -13.150800 7.091776
-13.852800 -13.150800 7.124354
-13.806000 -13.150800 7.146056
-13.759200 -13.150800 7.195665
-13.712400 -13.150800 7.251021
-8.002800 -13.150800 10.815571
-7.956000 -13.150800 8.672488
-7.909200 -13.150800 8.517775
-7.862400 -13.150800 8.302814
-7.815600 -13.150800 8.258834
-7.768800 -13.150800 8.185136
-7.722000 -13.150800 8.148820
-7.675200 -13.150800 8.074649
-7.628400 -13.150800 8.019094
-7.581600 -13.150800 7.976925
-7.534800 -13.150800 7.929344
-7.488000 -13.150800 7.869367
-7.441200 -13.150800 7.808480
-7.394400 -13.150800 7.777846
-7.347600 -13.150800 7.752080
-7.300800 -13.150800 7.717843
-7.254000 -13.150800 7.676310
-7.207200 -13.150800 7.644222
-7.160400 -13.150800 7.602601
-7.113600 -13.150800 7.571741
-7.066800 -13.150800 7.511259
-7.020000 -13.150800 7.450063
-6.973200 -13.150800 7.418959
-6.926400 -13.150800 7.409565
-6.879600 -13.150800 7.385443
-6.832800 -13.150800 7.352003
-6.786000 -13.150800 7.260733
-6.739200 -13.150800 7.225067
-6.692400 -13.150800 7.192449
-6.645600 -13.150800 7.176856
-6.598800 -13.150800 7.153255
-6.552000 -13.150800 7.125025
-6.505200 -13.150800 7.075193
-6.458400 -13.150800 7.025390
-6.411600 -13.150800 6.992000
-6.364800 -13.150800 6.943686
-6.318000 -13.150800 6.929428
-6.271200 -13.150800 6.911214
-6.224400 -13.150800 6.899337
-6.177600 -13.150800 6.883666
-6.130800 -13.150800 6.835755
-6.084000 -13.150800 6.821027
-6.037200 -13.150800 6.811337
-5.990400 -13.150800 6.807183
-5.943600 -13.150800 6.767583
-5.896800 -13.150800 6.696048
-5.850000 -13.150800 6.687281
-5.803200 -13.150800 6.669537
-5.756400 -13.150800 6.665165
-5.709600 -13.150800 6.639001
-5.662800 -13.150800 6.606172
-5.616000 -13.150800 6.606129
-5.569200 -13.150800 6.602093
-5.522400 -13.150800 6.578450
-5.475600 -13.150800 6.569917
-5.428800 -13.150800 6.564758
-5.382000 -13.150800 6.541631
-5.335200 -13.150800 6.535113
-5.288400 -13.150800 6.513654
-5.241600 -13.150800 6.530343
-5.194800 -13.150800 6.521148
-5.148000 -13.150800 6.506366
-5.101200 -13.150800 6.501838
-5.054400 -13.150800 6.495699
-5.007600 -13.150800 6.468046
-4.960800 -13.150800 6.456581
-4.914000 -13.150800 6.441977
-4.867200 -13.150800 6.430684
-4.820400 -13.150800 6.425244
-4.773600 -13.150800 6.407338
-4.726800 -13.150800 6.403847
-4.680000 -13.150800 6.404095
-4.633200 -13.150800 6.404095
-4.586400 -13.150800 6.401481
-4.539600 -13.150800 6.393189
-4.492800 -13.150800 6.386282
-4.446000 -13.150800 6.379284
-4.399200 -13.150800 6.386282
-4.352400 -13.150800 6.384633
-4.305600 -13.150800 6.379284
-4.258800 -13.150800 6.379284
-4.212000 -13.150800 6.359749
-4.165200 -13.150800 6.359749
-4.118400 -13.150800 6.367893
-4.071600 -13.150800 6.359749
-4.024800 -13.150800 6.355399
-3.978000 -13.150800 6.355399
-3.931200 -13.150800 6.334456
-3.884400 -13.150800 6.343731
-3.837600 -13.150800 6.334456
-3.790800 -13.150800 6.326034
-3.744000 -13.150800 6.326034
-3.697200 -13.150800 6.317642
-3.650400 -13.150800 6.323172
-3.603600 -13.150800 6.306575
-3.556800 -13.150800 6.298535
-3.510000 -13.150800 6.298535
-3.463200 -13.150800 6.297871
-3.416400 -13.150800 6.291863
-3.369600 -13.150800 6.297871
-3.322800 -13.150800 6.288715
-3.276000 -13.150800 6.288715
-3.229200 -13.150800 6.314149
-3.182400 -13.150800 6.314149
-3.135600 -13.150800 6.321190
-3.088800 -13.150800 6.316080
-3.042000 -13.150800 6.286959
-2.995200 -13.150800 6.281729
-2.948400 -13.150800 6.276713
-2.901600 -13.150800 6.260464
-2.854800 -13.150800 6.260464
-2.808000 -13.150800 6.248537
-2.761200 -13.150800 6.274066
-2.714400 -13.150800 6.274750
-2.667600 -13.150800 6.287878
-2.620800 -13.150800 6.304797
-2.574000 -13.150800 6.319728
-2.527200 -13.150800 6.310060
-2.480400 -13.150800 6.310060
-2.433600 -13.150800 6.309641
-2.386800 -13.150800 6.313272
-2.340000 -13.150800 6.308320
-2.293200 -13.150800 6.293970
-2.246400 -13.150800 6.281060
-2.199600 -13.150800 6.275433
-2.152800 -13.150800 6.275433
-2.106000 -13.150800 6.275433
-2.059200 -13.150800 6.264669
-2.012400 -13.150800 6.275433
-1.965600 -13.150800 6.277091
-1.918800 -13.150800 6.283758
-1.872000 -13.150800 6.291320
-1.825200 -13.150800 6.296747
-1.778400 -13.150800 6.295868
-1.731600 -13.150800 6.305985
-1.684800 -13.150800 6.312818
-1.638000 -13.150800 6.312818
-1.591200 -13.150800 6.305655
-1.544400 -13.150800 6.307951
-1.497600 -13.150800 6.313104
-1.450800 -13.150800 6.365659
-1.404000 -13.150800 6.341371
-1.357200 -13.150800 6.350671
-1.310400 -13.150800 6.337456
-1.263600 -13.150800 6.356723
-1.216800 -13.150800 6.383172
-1.170000 -13.150800 6.395682
-1.123200 -13.150800 6.401163
-1.076400 -13.150800 6.417252
-1.029600 -13.150800 6.414323
-0.982800 -13.150800 6.434757
-0.936000 -13.150800 6.434757
-0.889200 -13.150800 6.434757
-0.842400 -13.150800 6.450423
-0.795600 -13.150800 6.456809
-0.748800 -13.150800 6.456809
-0.702000 -13.150800 6.473609
-0.655200 -13.150800 6.473609
-0.608400 -13.150800 6.477127
-0.561600 -13.150800 6.477127
-0.514800 -13.150800 6.482979
-0.468000 -13.150800 6.472138
-0.421200 -13.150800 6.467509
-0.374400 -13.150800 6.472138
-0.327600 -13.150800 6.517192
-0.280800 -13.150800 6.539503
-0.234000 -13.150800 6.578409
-0.187200 -13.150800 6.599199
-0.140400 -13.150800 6.609732
-0.093600 -13.150800 6.636809
-0.046800 -13.150800 6.638676
0.000000 -13.150800 6.638676
0.046800 -13.150800 6.630961
0.093600 -13.150800 6.638676
0.140400 -13.150800 6.645548
0.187200 -13.150800 6.645548
0.234000 -13.150800 6.648274
0.280800 -13.150800 6.664928
0.327600 -13.150800 6.707906
0.374400 -13.150800 6.710509
0.421200 -13.150800 6.710509
0.468000 -13.150800 6.712208
0.514800 -13.150800 6.724641
0.561600 -13.150800 6.735823
0.608400 -13.150800 6.779122
0.655200 -13.150800 6.813642
0.702000 -13.150800 6.833150
0.748800 -13.150800 6.851648
0.795600 -13.150800 6.856725
0.842400 -13.150800 6.851648
0.889200 -13.150800 6.857396
0.936000 -13.150800 6.857472
0.982800 -13.150800 6.867985
1.029600 -13.150800 6.921619
1.076400 -13.150800 6.938088
1.123200 -13.150800 6.949413
1.170000 -13.150800 6.966042
1.216800 -13.150800 6.996522
1.263600 -13.150800 7.009816
1.310400 -13.150800 7.026166
1.357200 -13.150800 7.046735
1.404000 -13.150800 7.057808
1.450800 -13.150800 7.074046
1.497600 -13.150800 7.093561
1.544400 -13.150800 7.098247
1.591200 -13.150800 7.108663
1.638000 -13.150800 7.121292
1.684800 -13.150800 7.175318
1.731600 -13.150800 7.189764
1.778400 -13.150800 7.201610
1.825200 -13.150800 7.226399
1.872000 -13.150800 7.251914
1.918800 -13.150800 7.266945
1.965600 -13.150800 7.284993
2.012400 -13.150800 7.289996
2.059200 -13.150800 7.332845
2.106000 -13.150800 7.357101
2.152800 -13.150800 7.393447
2.199600 -13.150800 7.419896
2.246400 -13.150800 7.433108
2.293200 -13.150800 7.508117
2.340000 -13.150800 7.527307
2.386800 -13.150800 7.574078
2.433600 -13.150800 7.606714
2.480400 -13.150800 7.649783
2.527200 -13.150800 7.673269
2.574000 -13.150800 7.691714
2.620800 -13.150800 7.710546
2.667600 -13.150800 7.770383
2.714400 -13.150800 7.779802
2.761200 -13.150800 7.796896
2.808000 -13.150800 7.811593
2.854800 -13.150800 7.830639
2.901600 -13.150800 7.865858
2.948400 -13.150800 7.878978
2.995200 -13.150800 7.913192
3.042000 -13.150800 7.934259
3.088800 -13.150800 7.992037
3.135600 -13.150800 8.016362
3.182400 -13.150800 8.080725
3.229200 -13.150800 8.115452
3.276000 -13.150800 8.127037
3.322800 -13.150800 8.146133
3.369600 -13.150800 8.209451
3.416400 -13.150800 8.314820
3.463200 -13.150800 8.339833
3.510000 -13.150800 8.422658
3.556800 -13.150800 8.504600
3.603600 -13.150800 8.566249
3.650400 -13.150800 8.597842
3.697200 -13.150800 8.624922
3.744000 -13.150800 8.681526
3.790800 -13.150800 8.783875
3.837600 -13.150800 8.863323
3.884400 -13.150800 8.918024
3.931200 -13.150800 9.275399
3.978000 -13.150800 13.536720
12.870000 -13.150800 8.052491
12.916800 -13.150800 8.044860
12.963600 -13.150800 8.040188
13.010400 -13.150800 8.026375
13.057200 -13.150800 8.025003
13.104000 -13.150800 8.006609
13.150800 -13.150800 7.999053
13.197600 -13.150800 7.999053
13.244400 -13.150800 8.005943
13.291200 -13.150800 8.021015
13.338000 -13.150800 8.014852
13.384800 -13.150800 8.028335
13.431600 -13.150800 8.047552
13.478400 -13.150800 8.064928
13.525200 -13.150800 8.050436
13.572000 -13.150800 8.047552
13.618800 -13.150800 8.042133
13.665600 -13.150800 8.042169
13.712400 -13.150800 8.036804
13.759200 -13.150800 8.042133
13.806000 -13.150800 8.029084
13.852800 -13.150800 8.036804
13.899600 -13.150800 8.035837
13.946400 -13.150800 8.036804
13.993200 -13.150800 8.028335
14.040000 -13.150800 8.028335
14.086800 -13.150800 8.040199
14.133600 -13.150800 8.053210
14.180400 -13.150800 8.068798
14.227200 -13.150800 8.078199
14.274000 -13.150800 8.086982
14.320800 -13.150800 8.084525
14.367600 -13.150800 8.091929
14.414400 -13.150800 8.091929
14.461200 -13.150800 8.084525
14.508000 -13.150800 8.077133
14.554800 -13.150800 8.075275
14.601600 -13.150800 8.062543
14.648400 -13.150800 8.061265
14.695200 -13.150800 8.054440
15.584400 -13.150800 6.796852
15.631200 -13.150800 6.779272
15.678000 -13.150800 6.778482
15.771600 -13.150800 6.782193
15.818400 -13.150800 6.785091
15.865200 -13.150800 6.785091
15.912000 -13.150800 6.782990
15.958800 -13.150800 6.785091
16.005600 -13.150800 6.778973
16.052400 -13.150800 6.764508
16.099200 -13.150800 6.733573
16.146000 -13.150800 6.724509
16.192800 -13.150800 6.672526
16.473600 -13.150800 4.681667
16.520400 -13.150800 4.436552
16.567200 -13.150800 4.224503
-18.720000 -13.104000 0.000000
-18.673200 -13.104000 0.000000
-18.626400 -13.104000 0.000000
-18.579600 -13.104000 -7.237727
-18.532800 -13.104000 -7.233382
-18.486000 -13.104000 -7.233382
-18.439200 -13.104000 -7.232577
-18.392400 -13.104000 -7.232789
-18.345600 -13.104000 -7.226791
-18.298800 -13.104000 -7.209950
-18.252000 -13.104000 -7.201993
-18.205200 -13.104000 -7.194284
-18.158400 -13.104000 -7.194075
-18.111600 -13.104000 -7.194075
-18.064800 -13.104000 -7.174182
-18.018000 -13.104000 -7.170848
-17.971200 -13.104000 -7.160528
-17.924400 -13.104000 -7.152464
-17.877600 -13.104000 -7.146530
-17.830800 -13.104000 -7.148786
-17.784000 -13.104000 -7.146530
-17.737200 -13.104000 -7.148378
-17.690400 -13.104000 -7.142093
-17.643600 -13.104000 -7.127399
-17.596800 -13.104000 -7.096218
-17.550000 -13.104000 -7.090070
-17.503200 -13.104000 -7.068010
-17.456400 -13.104000 -7.019519
-17.409600 -13.104000 -7.000718
-17.362800 -13.104000 -6.982550
-17.316000 -13.104000 -6.952384
-17.269200 -13.104000 -6.910713
-16.848000 -13.104000 -5.611801
-16.801200 -13.104000 -5.539319
-16.754400 -13.104000 -5.475093
-15.678000 -13.104000 6.892385
-15.631200 -13.104000 6.917234
-15.584400 -13.104000 6.930865
-15.537600 -13.104000 6.944705
-15.490800 -13.104000 6.961071
-15.444000 -13.104000 6.974958
-15.397200 -13.104000 6.987540
-15.350400 -13.104000 6.997362
-15.303600 -13.104000 7.004323
-15.256800 -13.104000 7.017832
-15.210000 -13.104000 7.023724
-15.163200 -13.104000 7.030946
-15.116400 -13.104000 7.029851
-15.069600 -13.104000 7.033326
-15.022800 -13.104000 7.038463
-14.976000 -13.104000 7.040031
-14.929200 -13.104000 7.042900
-14.882400 -13.104000 7.049654
-14.835600 -13.104000 7.049654
-14.788800 -13.104000 7.050691
-14.742000 -13.104000 7.054020
-14.695200 -13.104000 7.054391
-14.648400 -13.104000 7.054037
-14.601600 -13.104000 7.056586
-14.554800 -13.104000 7.059437
-14.508000 -13.104000 7.062608
-14.461200 -13.104000 7.064022
-14.414400 -13.104000 7.068497
-14.367600 -13.104000 7.072478
-14.320800 -13.104000 7.072478
-14.274000 -13.104000 7.074981
-14.227200 -13.104000 7.075602
-14.180400 -13.104000 7.075602
-14.133600 -13.104000 7.075291
-14.086800 -13.104000 7.076982
-14.040000 -13.104000 7.085441
-13.993200 -13.104000 7.090650
-13.946400 -13.104000 7.101471
-13.899600 -13.104000 7.119928
-13.852800 -13.104000 7.134245
-13.806000 -13.104000 7.164708
-13.759200 -13.104000 7.214402
-8.002800 -13.104000 8.797392
-7.956000 -13.104000 8.573202
-7.909200 -13.104000 8.517775
-7.862400 -13.104000 8.335036
-7.815600 -13.104000 8.268960
-7.768800 -13.104000 8.211014
-7.722000 -13.104000 8.171334
-7.675200 -13.104000 8.097546
-7.628400 -13.104000 8.021304
-7.581600 -13.104000 7.993582
-7.534800 -13.104000 7.953716
-7.488000 -13.104000 7.895249
-7.441200 -13.104000 7.861443
-7.394400 -13.104000 7.789092
-7.347600 -13.104000 7.785014
-7.300800 -13.104000 7.744933
-7.254000 -13.104000 7.679273
-7.207200 -13.104000 7.651383
-7.160400 -13.104000 7.614822
-7.113600 -13.104000 7.579830
-7.066800 -13.104000 7.453599
-7.020000 -13.104000 7.409565
-6.973200 -13.104000 7.405521
-6.926400 -13.104000 7.388834
-6.879600 -13.104000 7.360187
-6.832800 -13.104000 7.262275
-6.786000 -13.104000 7.196937
-6.739200 -13.104000 7.176856
-6.692400 -13.104000 7.166446
-6.645600 -13.104000 7.155662
-6.598800 -13.104000 7.125025
-6.552000 -13.104000 7.075193
-6.505200 -13.104000 7.040554
-6.458400 -13.104000 6.986210
-6.411600 -13.104000 6.956693
-6.364800 -13.104000 6.940537
-6.318000 -13.104000 6.927141
-6.271200 -13.104000 6.911214
-6.224400 -13.104000 6.903045
-6.177600 -13.104000 6.884444
-6.130800 -13.104000 6.841596
-6.084000 -13.104000 6.831532
-6.037200 -13.104000 6.811337
-5.990400 -13.104000 6.799645
-5.943600 -13.104000 6.767583
-5.896800 -13.104000 6.697738
-5.850000 -13.104000 6.686621
-5.803200 -13.104000 6.669191
-5.756400 -13.104000 6.661950
-5.709600 -13.104000 6.636894
-5.662800 -13.104000 6.611170
-5.616000 -13.104000 6.606129
-5.569200 -13.104000 6.602093
-5.522400 -13.104000 6.584157
-5.475600 -13.104000 6.578114
-5.428800 -13.104000 6.567626
-5.382000 -13.104000 6.546672
-5.335200 -13.104000 6.540694
-5.288400 -13.104000 6.535113
-5.241600 -13.104000 6.540432
-5.194800 -13.104000 6.530343
-5.148000 -13.104000 6.521148
-5.101200 -13.104000 6.504725
-5.054400 -13.104000 6.501838
-5.007600 -13.104000 6.473283
-4.960800 -13.104000 6.460670
-4.914000 -13.104000 6.430684
-4.867200 -13.104000 6.421831
-4.820400 -13.104000 6.404197
-4.773600 -13.104000 6.396163
-4.726800 -13.104000 6.379266
-4.680000 -13.104000 6.396163
-4.633200 -13.104000 6.396611
-4.586400 -13.104000 6.379266
-4.539600 -13.104000 6.372862
-4.492800 -13.104000 6.372862
-4.446000 -13.104000 6.372862
-4.399200 -13.104000 6.378436
-4.352400 -13.104000 6.372675
-4.305600 -13.104000 6.372862
-4.258800 -13.104000 6.378436
-4.212000 -13.104000 6.374348
-4.165200 -13.104000 6.377894
-4.118400 -13.104000 6.374348
-4.071600 -13.104000 6.372070
-4.024800 -13.104000 6.367893
-3.978000 -13.104000 6.359749
-3.931200 -13.104000 6.345755
-3.884400 -13.104000 6.345755
-3.837600 -13.104000 6.340435
-3.790800 -13.104000 6.330572
-3.744000 -13.104000 6.327253
-3.697200 -13.104000 6.326034
-3.650400 -13.104000 6.327253
-3.603600 -13.104000 6.317642
-3.556800 -13.104000 6.315904
-3.510000 -13.104000 6.299628
-3.463200 -13.104000 6.299628
-3.416400 -13.104000 6.293314
-3.369600 -13.104000 6.306575
-3.322800 -13.104000 6.291863
-3.276000 -13.104000 6.288715
-3.229200 -13.104000 6.293630
-3.182400 -13.104000 6.314149
-3.135600 -13.104000 6.310881
-3.088800 -13.104000 6.314149
-3.042000 -13.104000 6.284214
-2.995200 -13.104000 6.275871
-2.948400 -13.104000 6.273492
-2.901600 -13.104000 6.245282
-2.854800 -13.104000 6.245282
-2.808000 -13.104000 6.245282
-2.761200 -13.104000 6.254990
-2.714400 -13.104000 6.260464
-2.667600 -13.104000 6.271671
-2.620800 -13.104000 6.275418
-2.574000 -13.104000 6.332516
-2.527200 -13.104000 6.319505
-2.480400 -13.104000 6.313998
-2.433600 -13.104000 6.309641
-2.386800 -13.104000 6.313272
-2.340000 -13.104000 6.308320
-2.293200 -13.104000 6.292000
-2.246400 -13.104000 6.275433
-2.199600 -13.104000 6.273282
-2.152800 -13.104000 6.275433
-2.106000 -13.104000 6.266991
-2.059200 -13.104000 6.261878
-2.012400 -13.104000 6.264669
-1.965600 -13.104000 6.268413
-1.918800 -13.104000 6.277091
-1.872000 -13.104000 6.277520
-1.825200 -13.104000 6.291891
-1.778400 -13.104000 6.293872
-1.731600 -13.104000 6.304671
-1.684800 -13.104000 6.305655
-1.638000 -13.104000 6.308066
-1.591200 -13.104000 6.304671
-1.544400 -13.104000 6.305655
-1.497600 -13.104000 6.312275
-1.450800 -13.104000 6.365659
-1.404000 -13.104000 6.326878
-1.357200 -13.104000 6.338721
-1.310400 -13.104000 6.330200
-1.263600 -13.104000 6.338721
-1.216800 -13.104000 6.383172
-1.170000 -13.104000 6.385980
-1.123200 -13.104000 6.384998
-1.076400 -13.104000 6.408375
-1.029600 -13.104000 6.408375
-0.982800 -13.104000 6.414323
-0.936000 -13.104000 6.420052
-0.889200 -13.104000 6.420052
-0.842400 -13.104000 6.430783
-0.795600 -13.104000 6.434678
-0.748800 -13.104000 6.445873
-0.702000 -13.104000 6.456809
-0.655200 -13.104000 6.460084
-0.608400 -13.104000 6.473271
-0.561600 -13.104000 6.473609
-0.514800 -13.104000 6.477127
-0.468000 -13.104000 6.472138
-0.421200 -13.104000 6.467509
-0.374400 -13.104000 6.472138
-0.327600 -13.104000 6.491454
-0.280800 -13.104000 6.539347
-0.234000 -13.104000 6.577820
-0.187200 -13.104000 6.582081
-0.140400 -13.104000 6.605703
-0.093600 -13.104000 6.617733
-0.046800 -13.104000 6.630961
0.000000 -13.104000 6.631632
0.046800 -13.104000 6.624241
0.093600 -13.104000 6.638676
0.140400 -13.104000 6.645628
0.187200 -13.104000 6.645628
0.234000 -13.104000 6.657718
0.280800 -13.104000 6.688201
0.327600 -13.104000 6.710509
0.374400 -13.104000 6.712208
0.421200 -13.104000 6.712208
0.468000 -13.104000 6.712208
0.514800 -13.104000 6.724641
0.561600 -13.104000 6.735823
0.608400 -13.104000 6.773271
0.655200 -13.104000 6.806044
0.702000 -13.104000 6.833150
0.748800 -13.104000 6.851648
0.795600 -13.104000 6.857472
0.842400 -13.104000 6.856725
0.889200 -13.104000 6.859056
0.936000 -13.104000 6.860301
0.982800 -13.104000 6.873600
1.029600 -13.104000 6.921636
1.076400 -13.104000 6.939917
1.123200 -13.104000 6.949645
1.170000 -13.104000 6.968923
1.216800 -13.104000 6.988542
1.263600 -13.104000 7.011013
1.310400 -13.104000 7.030893
1.357200 -13.104000 7.046735
1.404000 -13.104000 7.056930
1.450800 -13.104000 7.074046
1.497600 -13.104000 7.093489
1.544400 -13.104000 7.098984
1.591200 -13.104000 7.107219
1.638000 -13.104000 7.120953
1.684800 -13.104000 7.151201
1.731600 -13.104000 7.170927
1.778400 -13.104000 7.190768
1.825200 -13.104000 7.201610
1.872000 -13.104000 7.241004
1.918800 -13.104000 7.261820
1.965600 -13.104000 7.282255
2.012400 -13.104000 7.304757
2.059200 -13.104000 7.341872
2.106000 -13.104000 7.356038
2.152800 -13.104000 7.384620
2.199600 -13.104000 7.401072
2.246400 -13.104000 7.415271
2.293200 -13.104000 7.469763
2.340000 -13.104000 7.514507
2.386800 -13.104000 7.537425
2.433600 -13.104000 7.583567
2.480400 -13.104000 7.611900
2.527200 -13.104000 7.649783
2.574000 -13.104000 7.674615
2.620800 -13.104000 7.691714
2.667600 -13.104000 7.726614
2.714400 -13.104000 7.770383
2.761200 -13.104000 7.796896
2.808000 -13.104000 7.811593
2.854800 -13.104000 7.843036
2.901600 -13.104000 7.868056
2.948400 -13.104000 7.878978
2.995200 -13.104000 7.915514
3.042000 -13.104000 7.963062
3.088800 -13.104000 7.992037
3.135600 -13.104000 8.011447
3.182400 -13.104000 8.080725
3.229200 -13.104000 8.132536
3.276000 -13.104000 8.157512
3.322800 -13.104000 8.157512
3.369600 -13.104000 8.209451
3.416400 -13.104000 8.314820
3.463200 -13.104000 8.350960
3.510000 -13.104000 8.405148
3.556800 -13.104000 8.463351
3.603600 -13.104000 8.552350
3.650400 -13.104000 8.596970
3.697200 -13.104000 8.599608
3.744000 -13.104000 8.680969
3.790800 -13.104000 8.729226
3.837600 -13.104000 8.850203
3.884400 -13.104000 8.918024
3.931200 -13.104000 9.275399
3.978000 -13.104000 13.549580
12.916800 -13.104000 8.058341
12.963600 -13.104000 8.044860
13.010400 -13.104000 8.040764
13.057200 -13.104000 8.040764
13.104000 -13.104000 8.039669
13.150800 -13.104000 8.014852
13.197600 -13.104000 8.013331
13.244400 -13.104000 8.014852
13.291200 -13.104000 8.039669
13.338000 -13.104000 8.022660
13.384800 -13.104000 8.047552
13.431600 -13.104000 8.064928
13.478400 -13.104000 8.066459
13.525200 -13.104000 8.050436
13.572000 -13.104000 8.047595
13.618800 -13.104000 8.047595
13.665600 -13.104000 8.050440
13.712400 -13.104000 8.042169
13.759200 -13.104000 8.042169
13.806000 -13.104000 8.050440
13.852800 -13.104000 8.051318
13.899600 -13.104000 8.037361
13.946400 -13.104000 8.036804
13.993200 -13.104000 8.028335
14.040000 -13.104000 8.028335
14.086800 -13.104000 8.040199
14.133600 -13.104000 8.044852
14.180400 -13.104000 8.048708
14.227200 -13.104000 8.065222
14.274000 -13.104000 8.078199
14.320800 -13.104000 8.075275
14.367600 -13.104000 8.084525
14.414400 -13.104000 8.086982
14.461200 -13.104000 8.084525
14.508000 -13.104000 8.084525
14.554800 -13.104000 8.083001
14.601600 -13.104000 8.075619
14.648400 -13.104000 8.084216
14.695200 -13.104000 8.061265
14.742000 -13.104000 8.041294
14.788800 -13.104000 8.038857
15.537600 -13.104000 6.808861
15.584400 -13.104000 6.807590
15.631200 -13.104000 6.782990
15.678000 -13.104000 6.782990
15.724800 -13.104000 6.782990
15.771600 -13.104000 6.793995
15.818400 -13.104000 6.791727
15.865200 -13.104000 6.793995
15.912000 -13.104000 6.791727
15.958800 -13.104000 6.804276
16.005600 -13.104000 6.790398
16.052400 -13.104000 6.787075
16.099200 -13.104000 6.762139
16.146000 -13.104000 6.733573
16.192800 -13.104000 6.720833
17.035200 -13.104000 1.613515
-18.720000 -13.057200 0.000000
-18.673200 -13.057200 0.000000
-18.626400 -13.057200 0.000000
-18.579600 -13.057200 -7.254818
-18.532800 -13.057200 -7.249509
-18.486000 -13.057200 -7.238147
-18.439200 -13.057200 -7.237660
-18.392400 -13.057200 -7.237660
-18.345600 -13.057200 -7.232577
-18.298800 -13.057200 -7.221797
-18.252000 -13.057200 -7.215437
-18.205200 -13.057200 -7.196458
-18.158400 -13.057200 -7.194075
-18.111600 -13.057200 -7.196458
-18.064800 -13.057200 -7.176681
-18.018000 -13.057200 -7.174182
-17.971200 -13.057200 -7.169783
-17.924400 -13.057200 -7.153231
-17.877600 -13.057200 -7.152464
-17.830800 -13.057200 -7.151694
-17.784000 -13.057200 -7.151694
-17.737200 -13.057200 -7.151694
-17.690400 -13.057200 -7.148814
-17.643600 -13.057200 -7.148378
-17.596800 -13.057200 -7.126839
-17.550000 -13.057200 -7.098422
-17.503200 -13.057200 -7.073445
-17.456400 -13.057200 -7.029774
-17.409600 -13.057200 -7.019519
-17.362800 -13.057200 -6.982550
-17.316000 -13.057200 -6.952384
-16.848000 -13.057200 -5.572674
-16.801200 -13.057200 -5.392004
-15.724800 -13.057200 6.892273
-15.678000 -13.057200 6.913171
-15.631200 -13.057200 6.917234
-15.584400 -13.057200 6.936559
-15.537600 -13.057200 6.961071
-15.490800 -13.057200 6.969825
-15.444000 -13.057200 6.984604
-15.397200 -13.057200 6.991542
-15.350400 -13.057200 7.001771
-15.303600 -13.057200 7.016897
-15.256800 -13.057200 7.021487
-15.210000 -13.057200 7.029851
-15.163200 -13.057200 7.032191
-15.116400 -13.057200 7.032191
-15.069600 -13.057200 7.039889
-15.022800 -13.057200 7.042719
-14.976000 -13.057200 7.048433
-14.929200 -13.057200 7.054391
-14.882400 -13.057200 7.057263
-14.835600 -13.057200 7.057263
-14.788800 -13.057200 7.057417
-14.742000 -13.057200 7.057417
-14.695200 -13.057200 7.059201
-14.648400 -13.057200 7.059201
-14.601600 -13.057200 7.060393
-14.554800 -13.057200 7.062608
-14.508000 -13.057200 7.064022
-14.461200 -13.057200 7.071350
-14.414400 -13.057200 7.074349
-14.367600 -13.057200 7.076982
-14.320800 -13.057200 7.076019
-14.274000 -13.057200 7.078400
-14.227200 -13.057200 7.085441
-14.180400 -13.057200 7.086173
-14.133600 -13.057200 7.084183
-14.086800 -13.057200 7.085699
-14.040000 -13.057200 7.090650
-13.993200 -13.057200 7.102081
-13.946400 -13.057200 7.119928
-13.899600 -13.057200 7.133304
-13.852800 -13.057200 7.159847
-13.806000 -13.057200 7.183408
-8.002800 -13.057200 11.016985
-7.956000 -13.057200 8.589462
-7.909200 -13.057200 8.521151
-7.862400 -13.057200 8.335036
-7.815600 -13.057200 8.268960
-7.768800 -13.057200 8.258834
-7.722000 -13.057200 8.210744
-7.675200 -13.057200 8.156511
-7.628400 -13.057200 8.073621
-7.581600 -13.057200 7.995820
-7.534800 -13.057200 7.953716
-7.488000 -13.057200 7.895249
-7.441200 -13.057200 7.858363
-7.394400 -13.057200 7.808480
-7.347600 -13.057200 7.786651
-7.300800 -13.057200 7.745948
-7.254000 -13.057200 7.690486
-7.207200 -13.057200 7.621259
-7.160400 -13.057200 7.588867
-7.113600 -13.057200 7.471188
-7.066800 -13.057200 7.413395
-7.020000 -13.057200 7.393706
-6.973200 -13.057200 7.376737
-6.926400 -13.057200 7.348366
-6.879600 -13.057200 7.232845
-6.832800 -13.057200 7.178985
-6.786000 -13.057200 7.164181
-6.739200 -13.057200 7.117491
-6.692400 -13.057200 7.117491
-6.645600 -13.057200 7.117491
-6.598800 -13.057200 7.046907
-6.552000 -13.057200 6.990489
-6.505200 -13.057200 6.960216
-6.458400 -13.057200 6.940537
-6.411600 -13.057200 6.939600
-6.364800 -13.057200 6.919172
-6.318000 -13.057200 6.911214
-6.271200 -13.057200 6.891823
-6.224400 -13.057200 6.898333
-6.177600 -13.057200 6.884444
-6.130800 -13.057200 6.860203
-6.084000 -13.057200 6.831532
-6.037200 -13.057200 6.812565
-5.990400 -13.057200 6.799205
-5.943600 -13.057200 6.779045
-5.896800 -13.057200 6.726458
-5.850000 -13.057200 6.687281
-5.803200 -13.057200 6.670808
-5.756400 -13.057200 6.661950
-5.709600 -13.057200 6.639001
-5.662800 -13.057200 6.612397
-5.616000 -13.057200 6.606070
-5.569200 -13.057200 6.602093
-5.522400 -13.057200 6.594284
-5.475600 -13.057200 6.578405
-5.428800 -13.057200 6.578114
-5.382000 -13.057200 6.564854
-5.335200 -13.057200 6.558999
-5.288400 -13.057200 6.546672
-5.241600 -13.057200 6.546359
-5.194800 -13.057200 6.539635
-5.148000 -13.057200 6.530343
-5.101200 -13.057200 6.505953
-5.054400 -13.057200 6.501838
-5.007600 -13.057200 6.486779
-4.960800 -13.057200 6.463911
-4.914000 -13.057200 6.430684
-4.867200 -13.057200 6.422310
-4.820400 -13.057200 6.421126
-4.773600 -13.057200 6.403847
-4.726800 -13.057200 6.393032
-4.680000 -13.057200 6.396163
-4.633200 -13.057200 6.385886
-4.586400 -13.057200 6.372862
-4.539600 -13.057200 6.372675
-4.492800 -13.057200 6.349711
-4.446000 -13.057200 6.347027
-4.399200 -13.057200 6.365230
-4.352400 -13.057200 6.341146
-4.305600 -13.057200 6.341061
-4.258800 -13.057200 6.338436
-4.212000 -13.057200 6.330733
-4.165200 -13.057200 6.338436
-4.118400 -13.057200 6.358303
-4.071600 -13.057200 6.355399
-4.024800 -13.057200 6.354021
-3.978000 -13.057200 6.354021
-3.931200 -13.057200 6.343731
-3.884400 -13.057200 6.343731
-3.837600 -13.057200 6.334456
-3.790800 -13.057200 6.326034
-3.744000 -13.057200 6.304487
-3.697200 -13.057200 6.304487
-3.650400 -13.057200 6.324944
-3.603600 -13.057200 6.315904
-3.556800 -13.057200 6.306575
-3.510000 -13.057200 6.301379
-3.463200 -13.057200 6.306575
-3.416400 -13.057200 6.306575
-3.369600 -13.057200 6.317983
-3.322800 -13.057200 6.297871
-3.276000 -13.057200 6.293314
-3.229200 -13.057200 6.316056
-3.182400 -13.057200 6.319329
-3.135600 -13.057200 6.314149
-3.088800 -13.057200 6.310491
-3.042000 -13.057200 6.278358
-2.995200 -13.057200 6.262644
-2.948400 -13.057200 6.271671
-2.901600 -13.057200 6.245282
-2.854800 -13.057200 6.248901
-2.808000 -13.057200 6.248901
-2.761200 -13.057200 6.271671
-2.714400 -13.057200 6.271671
-2.667600 -13.057200 6.274066
-2.620800 -13.057200 6.275418
-2.574000 -13.057200 6.308320
-2.527200 -13.057200 6.313998
-2.480400 -13.057200 6.310060
-2.433600 -13.057200 6.308320
-2.386800 -13.057200 6.310060
-2.340000 -13.057200 6.308320
-2.293200 -13.057200 6.284849
-2.246400 -13.057200 6.277959
-2.199600 -13.057200 6.268478
-2.152800 -13.057200 6.253006
-2.106000 -13.057200 6.253006
-2.059200 -13.057200 6.260082
-2.012400 -13.057200 6.263112
-1.965600 -13.057200 6.263112
-1.918800 -13.057200 6.264669
-1.872000 -13.057200 6.270613
-1.825200 -13.057200 6.291891
-1.778400 -13.057200 6.293872
-1.731600 -13.057200 6.301664
-1.684800 -13.057200 6.302038
-1.638000 -13.057200 6.305655
-1.591200 -13.057200 6.304671
-1.544400 -13.057200 6.305655
-1.497600 -13.057200 6.308066
-1.450800 -13.057200 6.312818
-1.404000 -13.057200 6.313498
-1.357200 -13.057200 6.337456
-1.310400 -13.057200 6.331203
-1.263600 -13.057200 6.337456
-1.216800 -13.057200 6.369680
-1.170000 -13.057200 6.365166
-1.123200 -13.057200 6.365166
-1.076400 -13.057200 6.395682
-1.029600 -13.057200 6.401163
-0.982800 -13.057200 6.414323
-0.936000 -13.057200 6.425667
-0.889200 -13.057200 6.426413
-0.842400 -13.057200 6.432830
-0.795600 -13.057200 6.445873
-0.748800 -13.057200 6.434678
-0.702000 -13.057200 6.456809
-0.655200 -13.057200 6.460084
-0.608400 -13.057200 6.473271
-0.561600 -13.057200 6.473609
-0.514800 -13.057200 6.475437
-0.468000 -13.057200 6.472702
-0.421200 -13.057200 6.472702
-0.374400 -13.057200 6.475437
-0.327600 -13.057200 6.491454
-0.280800 -13.057200 6.539503
-0.234000 -13.057200 6.578036
-0.187200 -13.057200 6.579564
-0.140400 -13.057200 6.605703
-0.093600 -13.057200 6.617704
-0.046800 -13.057200 6.617733
0.000000 -13.057200 6.614985
0.046800 -13.057200 6.608592
0.093600 -13.057200 6.611409
0.140400 -13.057200 6.638676
0.187200 -13.057200 6.638926
0.234000 -13.057200 6.648169
0.280800 -13.057200 6.681637
0.327600 -13.057200 6.705009
0.374400 -13.057200 6.710391
0.421200 -13.057200 6.712208
0.468000 -13.057200 6.707906
0.514800 -13.057200 6.719366
0.561600 -13.057200 6.735823
0.608400 -13.057200 6.773271
0.655200 -13.057200 6.806044
0.702000 -13.057200 6.822470
0.748800 -13.057200 6.841901
0.795600 -13.057200 6.847965
0.842400 -13.057200 6.852124
0.889200 -13.057200 6.857472
0.936000 -13.057200 6.867248
0.982800 -13.057200 6.908459
1.029600 -13.057200 6.925228
1.076400 -13.057200 6.941067
1.123200 -13.057200 6.955514
1.170000 -13.057200 6.969394
1.216800 -13.057200 6.988687
1.263600 -13.057200 7.011013
1.310400 -13.057200 7.030893
1.357200 -13.057200 7.060958
1.404000 -13.057200 7.068393
1.450800 -13.057200 7.081174
1.497600 -13.057200 7.093561
1.544400 -13.057200 7.098984
1.591200 -13.057200 7.107219
1.638000 -13.057200 7.115088
1.684800 -13.057200 7.155360
1.731600 -13.057200 7.170927
1.778400 -13.057200 7.191912
1.825200 -13.057200 7.201610
1.872000 -13.057200 7.228499
1.918800 -13.057200 7.266945
1.965600 -13.057200 7.284993
2.012400 -13.057200 7.310202
2.059200 -13.057200 7.350218
2.106000 -13.057200 7.357835
2.152800 -13.057200 7.384620
2.199600 -13.057200 7.401072
2.246400 -13.057200 7.401072
2.293200 -13.057200 7.451947
2.340000 -13.057200 7.508117
2.386800 -13.057200 7.537425
2.433600 -13.057200 7.580688
2.480400 -13.057200 7.606714
2.527200 -13.057200 7.614716
2.574000 -13.057200 7.665405
2.620800 -13.057200 7.691599
2.667600 -13.057200 7.716316
2.714400 -13.057200 7.770383
2.761200 -13.057200 7.796896
2.808000 -13.057200 7.811593
2.854800 -13.057200 7.843036
2.901600 -13.057200 7.868056
2.948400 -13.057200 7.878978
2.995200 -13.057200 7.913192
3.042000 -13.057200 7.963062
3.088800 -13.057200 7.993622
3.135600 -13.057200 8.053915
3.182400 -13.057200 8.080725
3.229200 -13.057200 8.142435
3.276000 -13.057200 8.177324
3.322800 -13.057200 8.188360
3.369600 -13.057200 8.223341
3.416400 -13.057200 8.312364
3.463200 -13.057200 8.339833
3.510000 -13.057200 8.405148
3.556800 -13.057200 8.456919
3.603600 -13.057200 8.546789
3.650400 -13.057200 8.596970
3.697200 -13.057200 8.620836
3.744000 -13.057200 8.665582
3.790800 -13.057200 8.715488
3.837600 -13.057200 8.855079
3.884400 -13.057200 9.094518
3.931200 -13.057200 9.320769
3.978000 -13.057200 13.770610
12.916800 -13.057200 8.071509
12.963600 -13.057200 8.058341
13.010400 -13.057200 8.058339
13.057200 -13.057200 8.045468
13.104000 -13.057200 8.040712
13.150800 -13.057200 8.016447
13.197600 -13.057200 8.014852
13.244400 -13.057200 8.014852
13.291200 -13.057200 8.034005
13.338000 -13.057200 8.022660
13.384800 -13.057200 8.047595
13.431600 -13.057200 8.057874
13.478400 -13.057200 8.067058
13.525200 -13.057200 8.050440
13.572000 -13.057200 8.050436
13.618800 -13.057200 8.047595
13.665600 -13.057200 8.055432
13.712400 -13.057200 8.050436
13.759200 -13.057200 8.050436
13.806000 -13.057200 8.044812
13.852800 -13.057200 8.050699
13.899600 -13.057200 8.044812
13.946400 -13.057200 8.044812
13.993200 -13.057200 8.034493
14.040000 -13.057200 8.037361
14.086800 -13.057200 8.045906
14.133600 -13.057200 8.051512
14.180400 -13.057200 8.059094
14.227200 -13.057200 8.078199
14.274000 -13.057200 8.084525
14.320800 -13.057200 8.075275
14.367600 -13.057200 8.078533
14.414400 -13.057200 8.078533
14.461200 -13.057200 8.083001
14.508000 -13.057200 8.083001
14.554800 -13.057200 8.083001
14.601600 -13.057200 8.075619
14.648400 -13.057200 8.084216
14.695200 -13.057200 8.066827
14.742000 -13.057200 8.059474
14.788800 -13.057200 8.054440
15.537600 -13.057200 6.810649
15.584400 -13.057200 6.808861
15.631200 -13.057200 6.782990
15.678000 -13.057200 6.782990
15.724800 -13.057200 6.791727
15.771600 -13.057200 6.793995
15.818400 -13.057200 6.791727
15.865200 -13.057200 6.793995
15.912000 -13.057200 6.791727
15.958800 -13.057200 6.804276
16.005600 -13.057200 6.790398
16.052400 -13.057200 6.785091
16.099200 -13.057200 6.766608
16.146000 -13.057200 6.760945
16.192800 -13.057200 6.748376
16.239600 -13.057200 6.727178
16.754400 -13.057200 3.411681
16.988400 -13.057200 2.003007
17.035200 -13.057200 1.709980
17.082000 -13.057200 1.429706
-18.720000 -13.010400 0.000000
-18.673200 -13.010400 0.000000
-18.626400 -13.010400 0.000000
-18.579600 -13.010400 -7.271026
-18.532800 -13.010400 -7.261434
-18.486000 -13.010400 -7.258746
-18.439200 -13.010400 -7.250928
-18.392400 -13.010400 -7.249509
-18.345600 -13.010400 -7.235938
-18.298800 -13.010400 -7.227613
-18.252000 -13.010400 -7.221797
-18.205200 -13.010400 -7.209694
-18.158400 -13.010400 -7.196458
-18.111600 -13.010400 -7.196458
-18.064800 -13.010400 -7.176681
-18.018000 -13.010400 -7.176681
-17.971200 -13.010400 -7.170235
-17.924400 -13.010400 -7.169783
-17.877600 -13.010400 -7.162753
-17.830800 -13.010400 -7.160722
-17.784000 -13.010400 -7.160722
-17.737200 -13.010400 -7.157649
-17.690400 -13.010400 -7.151694
-17.643600 -13.010400 -7.148378
-17.596800 -13.010400 -7.124525
-17.550000 -13.010400 -7.098785
-17.503200 -13.010400 -7.068010
-17.456400 -13.010400 -7.029774
-17.409600 -13.010400 -7.026850
-17.362800 -13.010400 -6.982550
-17.316000 -13.010400 -6.923363
-16.801200 -13.010400 -5.116775
-15.771600 -13.010400 6.888434
-15.724800 -13.010400 6.913171
-15.678000 -13.010400 6.920333
-15.631200 -13.010400 6.928613
-15.584400 -13.010400 6.952077
-15.537600 -13.010400 6.975601
-15.490800 -13.010400 6.978558
-15.444000 -13.010400 6.986153
-15.397200 -13.010400 6.991609
-15.350400 -13.010400 7.001771
-15.303600 -13.010400 7.027547
-15.256800 -13.010400 7.031994
-15.210000 -13.010400 7.037538
-15.163200 -13.010400 7.039236
-15.116400 -13.010400 7.038463
-15.069600 -13.010400 7.042719
-15.022800 -13.010400 7.048433
-14.976000 -13.010400 7.050691
-14.929200 -13.010400 7.059034
-14.882400 -13.010400 7.059371
-14.835600 -13.010400 7.059201
-14.788800 -13.010400 7.064023
-14.742000 -13.010400 7.064022
-14.695200 -13.010400 7.064022
-14.648400 -13.010400 7.064022
-14.601600 -13.010400 7.064022
-14.554800 -13.010400 7.071350
-14.508000 -13.010400 7.071350
-14.461200 -13.010400 7.078753
-14.414400 -13.010400 7.083590
-14.367600 -13.010400 7.083590
-14.320800 -13.010400 7.081818
-14.274000 -13.010400 7.086458
-14.227200 -13.010400 7.087870
-14.180400 -13.010400 7.089384
-14.133600 -13.010400 7.086458
-14.086800 -13.010400 7.091776
-14.040000 -13.010400 7.101471
-13.993200 -13.010400 7.106837
-13.946400 -13.010400 7.124354
-13.899600 -13.010400 7.148945
-13.852800 -13.010400 7.175994
-13.806000 -13.010400 7.230721
-8.002800 -13.010400 11.103218
-7.956000 -13.010400 8.589462
-7.909200 -13.010400 8.547819
-7.862400 -13.010400 8.347234
-7.815600 -13.010400 8.292977
-7.768800 -13.010400 8.268028
-7.722000 -13.010400 8.226002
-7.675200 -13.010400 8.173674
-7.628400 -13.010400 8.078140
-7.581600 -13.010400 8.009893
-7.534800 -13.010400 7.959851
-7.488000 -13.010400 7.890589
-7.441200 -13.010400 7.846749
-7.394400 -13.010400 7.789092
-7.347600 -13.010400 7.785014
-7.300800 -13.010400 7.745948
-7.254000 -13.010400 7.679870
-7.207200 -13.010400 7.588867
-7.160400 -13.010400 7.579830
-7.113600 -13.010400 7.452450
-7.066800 -13.010400 7.407246
-7.020000 -13.010400 7.393706
-6.973200 -13.010400 7.370402
-6.926400 -13.010400 7.277945
-6.879600 -13.010400 7.198497
-6.832800 -13.010400 7.164181
-6.786000 -13.010400 7.152014
-6.739200 -13.010400 7.106943
-6.692400 -13.010400 7.084878
-6.645600 -13.010400 7.066349
-6.598800 -13.010400 7.030572
-6.552000 -13.010400 6.960567
-6.505200 -13.010400 6.943536
-6.458400 -13.010400 6.929428
-6.411600 -13.010400 6.920356
-6.364800 -13.010400 6.915499
-6.318000 -13.010400 6.904637
-6.271200 -13.010400 6.883231
-6.224400 -13.010400 6.883231
-6.177600 -13.010400 6.883666
-6.130800 -13.010400 6.844718
-6.084000 -13.010400 6.840760
-6.037200 -13.010400 6.815644
-5.990400 -13.010400 6.804309
-5.943600 -13.010400 6.790806
-5.896800 -13.010400 6.746000
-5.850000 -13.010400 6.696048
-5.803200 -13.010400 6.686621
-5.756400 -13.010400 6.669191
-5.709600 -13.010400 6.668388
-5.662800 -13.010400 6.626091
-5.616000 -13.010400 6.606172
-5.569200 -13.010400 6.602093
-5.522400 -13.010400 6.594459
-5.475600 -13.010400 6.578405
-5.428800 -13.010400 6.569917
-5.382000 -13.010400 6.546672
-5.335200 -13.010400 6.540694
-5.288400 -13.010400 6.537637
-5.241600 -13.010400 6.540432
-5.194800 -13.010400 6.537249
-5.148000 -13.010400 6.521334
-5.101200 -13.010400 6.505953
-5.054400 -13.010400 6.499353
-5.007600 -13.010400 6.486905
-4.960800 -13.010400 6.468610
-4.914000 -13.010400 6.446199
-4.867200 -13.010400 6.426267
-4.820400 -13.010400 6.421831
-4.773600 -13.010400 6.403847
-4.726800 -13.010400 6.382300
-4.680000 -13.010400 6.372877
-4.633200 -13.010400 6.363180
-4.586400 -13.010400 6.349711
-4.539600 -13.010400 6.341146
-4.492800 -13.010400 6.338617
-4.446000 -13.010400 6.313495
-4.399200 -13.010400 6.339270
-4.352400 -13.010400 6.317386
-4.305600 -13.010400 6.317386
-4.258800 -13.010400 6.313915
-4.212000 -13.010400 6.300586
-4.165200 -13.010400 6.325045
-4.118400 -13.010400 6.338436
-4.071600 -13.010400 6.338436
-4.024800 -13.010400 6.338436
-3.978000 -13.010400 6.329014
-3.931200 -13.010400 6.329014
-3.884400 -13.010400 6.329014
-3.837600 -13.010400 6.324966
-3.790800 -13.010400 6.290669
-3.744000 -13.010400 6.290669
-3.697200 -13.010400 6.299628
-3.650400 -13.010400 6.317642
-3.603600 -13.010400 6.316762
-3.556800 -13.010400 6.316762
-3.510000 -13.010400 6.315904
-3.463200 -13.010400 6.317642
-3.416400 -13.010400 6.316762
-3.369600 -13.010400 6.317983
-3.322800 -13.010400 6.306201
-3.276000 -13.010400 6.293630
-3.229200 -13.010400 6.314149
-3.182400 -13.010400 6.319329
-3.135600 -13.010400 6.314149
-3.088800 -13.010400 6.295027
-3.042000 -13.010400 6.283621
-2.995200 -13.010400 6.262644
-2.948400 -13.010400 6.260464
-2.901600 -13.010400 6.236473
-2.854800 -13.010400 6.236473
-2.808000 -13.010400 6.243457
-2.761200 -13.010400 6.256992
-2.714400 -13.010400 6.260464
-2.667600 -13.010400 6.266335
-2.620800 -13.010400 6.274066
-2.574000 -13.010400 6.283605
-2.527200 -13.010400 6.301038
-2.480400 -13.010400 6.283605
-2.433600 -13.010400 6.283132
-2.386800 -13.010400 6.292000
-2.340000 -13.010400 6.283605
-2.293200 -13.010400 6.283132
-2.246400 -13.010400 6.278498
-2.199600 -13.010400 6.277091
-2.152800 -13.010400 6.266991
-2.106000 -13.010400 6.266991
-2.059200 -13.010400 6.264669
-2.012400 -13.010400 6.277091
-1.965600 -13.010400 6.270613
-1.918800 -13.010400 6.268413
-1.872000 -13.010400 6.275837
-1.825200 -13.010400 6.296747
-1.778400 -13.010400 6.297944
-1.731600 -13.010400 6.304671
-1.684800 -13.010400 6.308066
-1.638000 -13.010400 6.308438
-1.591200 -13.010400 6.308438
-1.544400 -13.010400 6.312818
-1.497600 -13.010400 6.312275
-1.450800 -13.010400 6.312818
-1.404000 -13.010400 6.323201
-1.357200 -13.010400 6.335729
-1.310400 -13.010400 6.331203
-1.263600 -13.010400 6.334911
-1.216800 -13.010400 6.338721
-1.170000 -13.010400 6.345272
-1.123200 -13.010400 6.345272
-1.076400 -13.010400 6.384998
-1.029600 -13.010400 6.398862
-0.982800 -13.010400 6.426413
-0.936000 -13.010400 6.430783
-0.889200 -13.010400 6.430783
-0.842400 -13.010400 6.441332
-0.795600 -13.010400 6.456809
-0.748800 -13.010400 6.456809
-0.702000 -13.010400 6.477127
-0.655200 -13.010400 6.475437
-0.608400 -13.010400 6.477127
-0.561600 -13.010400 6.484700
-0.514800 -13.010400 6.488056
-0.468000 -13.010400 6.477127
-0.421200 -13.010400 6.476887
-0.374400 -13.010400 6.476068
-0.327600 -13.010400 6.499587
-0.280800 -13.010400 6.522603
-0.234000 -13.010400 6.572395
-0.187200 -13.010400 6.578409
-0.140400 -13.010400 6.599199
-0.093600 -13.010400 6.611409
-0.046800 -13.010400 6.617704
0.000000 -13.010400 6.614985
0.046800 -13.010400 6.608592
0.093600 -13.010400 6.614985
0.140400 -13.010400 6.641550
0.187200 -13.010400 6.643864
0.234000 -13.010400 6.661677
0.280800 -13.010400 6.690472
0.327600 -13.010400 6.712864
0.374400 -13.010400 6.719366
0.421200 -13.010400 6.712922
0.468000 -13.010400 6.712908
0.514800 -13.010400 6.726337
0.561600 -13.010400 6.751846
0.608400 -13.010400 6.773271
0.655200 -13.010400 6.806044
0.702000 -13.010400 6.822470
0.748800 -13.010400 6.833150
0.795600 -13.010400 6.852124
0.842400 -13.010400 6.857396
0.889200 -13.010400 6.867248
0.936000 -13.010400 6.873600
0.982800 -13.010400 6.901247
1.029600 -13.010400 6.921619
1.076400 -13.010400 6.938088
1.123200 -13.010400 6.949413
1.170000 -13.010400 6.968923
1.216800 -13.010400 6.988542
1.263600 -13.010400 7.012296
1.310400 -13.010400 7.030893
1.357200 -13.010400 7.060958
1.404000 -13.010400 7.074046
1.450800 -13.010400 7.087409
1.497600 -13.010400 7.093489
1.544400 -13.010400 7.098984
1.591200 -13.010400 7.107219
1.638000 -13.010400 7.121292
1.684800 -13.010400 7.156392
1.731600 -13.010400 7.170927
1.778400 -13.010400 7.192162
1.825200 -13.010400 7.213276
1.872000 -13.010400 7.241004
1.918800 -13.010400 7.267548
1.965600 -13.010400 7.286722
2.012400 -13.010400 7.309866
2.059200 -13.010400 7.350218
2.106000 -13.010400 7.357835
2.152800 -13.010400 7.383107
2.199600 -13.010400 7.398485
2.246400 -13.010400 7.398485
2.293200 -13.010400 7.433108
2.340000 -13.010400 7.494226
2.386800 -13.010400 7.527017
2.433600 -13.010400 7.537425
2.480400 -13.010400 7.565699
2.527200 -13.010400 7.606740
2.574000 -13.010400 7.644269
2.620800 -13.010400 7.666866
2.667600 -13.010400 7.691599
2.714400 -13.010400 7.731343
2.761200 -13.010400 7.778994
2.808000 -13.010400 7.811593
2.854800 -13.010400 7.843036
2.901600 -13.010400 7.874046
2.948400 -13.010400 7.906713
2.995200 -13.010400 7.934259
3.042000 -13.010400 7.983447
3.088800 -13.010400 8.000037
3.135600 -13.010400 8.053915
3.182400 -13.010400 8.077353
3.229200 -13.010400 8.144799
3.276000 -13.010400 8.182657
3.322800 -13.010400 8.190924
3.369600 -13.010400 8.237054
3.416400 -13.010400 8.314820
3.463200 -13.010400 8.350960
3.510000 -13.010400 8.388450
3.556800 -13.010400 8.430462
3.603600 -13.010400 8.472184
3.650400 -13.010400 8.553446
3.697200 -13.010400 8.599608
3.744000 -13.010400 8.665582
3.790800 -13.010400 8.680969
3.837600 -13.010400 8.850203
3.884400 -13.010400 9.094518
3.931200 -13.010400 9.366257
3.978000 -13.010400 13.809260
12.963600 -13.010400 8.078784
13.010400 -13.010400 8.069530
13.057200 -13.010400 8.058341
13.104000 -13.010400 8.048228
13.150800 -13.010400 8.040712
13.197600 -13.010400 8.040712
13.244400 -13.010400 8.021015
13.291200 -13.010400 8.047194
13.338000 -13.010400 8.022660
13.431600 -13.010400 8.057874
13.478400 -13.010400 8.066459
13.525200 -13.010400 8.050436
13.572000 -13.010400 8.050436
13.618800 -13.010400 8.046604
13.665600 -13.010400 8.055432
13.712400 -13.010400 8.050436
13.759200 -13.010400 8.050440
13.806000 -13.010400 8.051318
13.852800 -13.010400 8.053515
13.899600 -13.010400 8.050699
13.946400 -13.010400 8.050699
13.993200 -13.010400 8.037361
14.040000 -13.010400 8.044812
14.086800 -13.010400 8.044812
14.133600 -13.010400 8.048708
14.180400 -13.010400 8.065222
14.227200 -13.010400 8.080894
14.274000 -13.010400 8.084525
14.320800 -13.010400 8.077344
14.367600 -13.010400 8.078533
14.414400 -13.010400 8.078533
14.461200 -13.010400 8.083001
14.508000 -13.010400 8.083001
14.554800 -13.010400 8.089275
14.601600 -13.010400 8.083001
14.648400 -13.010400 8.089275
14.695200 -13.010400 8.075619
14.742000 -13.010400 8.068020
14.788800 -13.010400 8.062543
14.835600 -13.010400 8.059474
15.537600 -13.010400 6.837457
15.584400 -13.010400 6.837457
15.631200 -13.010400 6.810002
15.678000 -13.010400 6.807590
15.724800 -13.010400 6.810002
15.771600 -13.010400 6.808381
15.818400 -13.010400 6.809417
15.865200 -13.010400 6.805417
15.912000 -13.010400 6.804276
15.958800 -13.010400 6.804460
16.005600 -13.010400 6.804276
16.052400 -13.010400 6.790398
16.099200 -13.010400 6.778973
16.146000 -13.010400 6.764508
16.192800 -13.010400 6.762139
16.239600 -13.010400 6.748376
16.286400 -13.010400 6.725240
16.333200 -13.010400 6.616590
16.614000 -13.010400 4.383963
16.660800 -13.010400 4.166659
16.707600 -13.010400 3.810106
16.801200 -13.010400 3.376735
16.848000 -13.010400 3.109108
16.894800 -13.010400 2.966450
16.941600 -13.010400 2.467927
16.988400 -13.010400 2.215627
17.082000 -13.010400 1.585192
-18.720000 -12.963600 0.000000
-18.673200 -12.963600 0.000000
-18.626400 -12.963600 0.000000
-18.579600 -12.963600 -7.292910
-18.532800 -12.963600 -7.292910
-18.486000 -12.963600 -7.273460
-18.439200 -12.963600 -7.265279
-18.392400 -12.963600 -7.261434
-18.345600 -12.963600 -7.253091
-18.298800 -12.963600 -7.238147
-18.252000 -12.963600 -7.235938
-18.205200 -12.963600 -7.235938
-18.158400 -12.963600 -7.230228
-18.111600 -12.963600 -7.226791
-18.064800 -12.963600 -7.215437
-18.018000 -12.963600 -7.214211
-17.971200 -12.963600 -7.200663
-17.924400 -12.963600 -7.186137
-17.877600 -12.963600 -7.177051
-17.830800 -12.963600 -7.169783
-17.784000 -12.963600 -7.177051
-17.737200 -12.963600 -7.162753
-17.690400 -12.963600 -7.157649
-17.643600 -12.963600 -7.148814
-17.596800 -12.963600 -7.127399
-17.550000 -12.963600 -7.124525
-17.503200 -12.963600 -7.109496
-17.456400 -12.963600 -7.056467
-17.409600 -12.963600 -7.045884
-17.362800 -12.963600 -6.986627
-15.818400 -12.963600 6.873329
-15.771600 -12.963600 6.905888
-15.724800 -12.963600 6.920333
-15.678000 -12.963600 6.940650
-15.631200 -12.963600 6.952077
-15.584400 -12.963600 6.978410
-15.537600 -12.963600 6.985109
-15.490800 -12.963600 6.987037
-15.444000 -12.963600 6.990772
-15.397200 -12.963600 6.999063
-15.350400 -12.963600 7.008766
-15.303600 -12.963600 7.024667
-15.256800 -12.963600 7.031994
-15.210000 -12.963600 7.033326
-15.163200 -12.963600 7.036721
-15.116400 -12.963600 7.036721
-15.069600 -12.963600 7.045226
-15.022800 -12.963600 7.051451
-14.976000 -12.963600 7.057029
-14.929200 -12.963600 7.068343
-14.882400 -12.963600 7.068027
-14.835600 -12.963600 7.068027
-14.788800 -12.963600 7.068027
-14.742000 -12.963600 7.067115
-14.695200 -12.963600 7.066911
-14.648400 -12.963600 7.066911
-14.601600 -12.963600 7.064022
-14.554800 -12.963600 7.066911
-14.508000 -12.963600 7.071350
-14.461200 -12.963600 7.078400
-14.414400 -12.963600 7.078753
-14.367600 -12.963600 7.078753
-14.320800 -12.963600 7.078400
-14.274000 -12.963600 7.078430
-14.227200 -12.963600 7.086458
-14.180400 -12.963600 7.086721
-14.133600 -12.963600 7.085441
-14.086800 -12.963600 7.086458
-14.040000 -12.963600 7.101471
-13.993200 -12.963600 7.108185
-13.946400 -12.963600 7.127334
-13.899600 -12.963600 7.164631
-13.852800 -12.963600 7.207713
-8.002800 -12.963600 11.329120
-7.956000 -12.963600 8.672488
-7.909200 -12.963600 8.547819
-7.862400 -12.963600 8.385025
-7.815600 -12.963600 8.302660
-7.768800 -12.963600 8.268960
-7.722000 -12.963600 8.227992
-7.675200 -12.963600 8.205870
-7.628400 -12.963600 8.097546
-7.581600 -12.963600 8.073621
-7.534800 -12.963600 7.984664
-7.488000 -12.963600 7.907609
-7.441200 -12.963600 7.860819
-7.394400 -12.963600 7.837158
-7.347600 -12.963600 7.785014
-7.300800 -12.963600 7.742392
-7.254000 -12.963600 7.635291
-7.207200 -12.963600 7.582456
-7.160400 -12.963600 7.521055
-7.113600 -12.963600 7.405521
-7.066800 -12.963600 7.391460
-7.020000 -12.963600 7.356969
-6.973200 -12.963600 7.319642
-6.926400 -12.963600 7.199213
-6.879600 -12.963600 7.178985
-6.832800 -12.963600 7.152014
-6.786000 -12.963600 7.146337
-6.739200 -12.963600 7.106943
-6.692400 -12.963600 7.084878
-6.645600 -12.963600 7.047885
-6.598800 -12.963600 7.030572
-6.552000 -12.963600 6.954683
-6.505200 -12.963600 6.931697
-6.458400 -12.963600 6.919172
-6.411600 -12.963600 6.898885
-6.364800 -12.963600 6.898333
-6.318000 -12.963600 6.890662
-6.271200 -12.963600 6.844718
-6.224400 -12.963600 6.875168
-6.177600 -12.963600 6.883231
-6.130800 -12.963600 6.840760
-6.084000 -12.963600 6.840760
-6.037200 -12.963600 6.815644
-5.990400 -12.963600 6.799205
-5.943600 -12.963600 6.779045
-5.896800 -12.963600 6.746000
-5.850000 -12.963600 6.689534
-5.803200 -12.963600 6.676686
-5.756400 -12.963600 6.660815
-5.709600 -12.963600 6.636894
-5.662800 -12.963600 6.620113
-5.616000 -12.963600 6.606129
-5.569200 -12.963600 6.597239
-5.522400 -12.963600 6.584157
-5.475600 -12.963600 6.578114
-5.428800 -12.963600 6.566358
-5.382000 -12.963600 6.552972
-5.335200 -12.963600 6.537637
-5.288400 -12.963600 6.537637
-5.241600 -12.963600 6.539635
-5.194800 -12.963600 6.537249
-5.148000 -12.963600 6.523454
-5.101200 -12.963600 6.515181
-5.054400 -12.963600 6.504725
-5.007600 -12.963600 6.486905
-4.960800 -12.963600 6.486779
-4.914000 -12.963600 6.452456
-4.867200 -12.963600 6.437332
-4.820400 -12.963600 6.430684
-4.773600 -12.963600 6.421126
-4.726800 -12.963600 6.403339
-4.680000 -12.963600 6.393032
-4.633200 -12.963600 6.349711
-4.586400 -12.963600 6.341146
-4.539600 -12.963600 6.338617
-4.492800 -12.963600 6.321415
-4.446000 -12.963600 6.293090
-4.399200 -12.963600 6.311671
-4.352400 -12.963600 6.292828
-4.305600 -12.963600 6.292828
-4.258800 -12.963600 6.290331
-4.212000 -12.963600 6.292828
-4.165200 -12.963600 6.299981
-4.118400 -12.963600 6.325045
-4.071600 -12.963600 6.329014
-4.024800 -12.963600 6.325045
-3.978000 -12.963600 6.324966
-3.931200 -12.963600 6.324966
-3.884400 -12.963600 6.313554
-3.837600 -12.963600 6.304188
-3.790800 -12.963600 6.284364
-3.744000 -12.963600 6.276501
-3.697200 -12.963600 6.295644
-3.650400 -12.963600 6.316762
-3.603600 -12.963600 6.315114
-3.556800 -12.963600 6.315114
-3.510000 -12.963600 6.306575
-3.463200 -12.963600 6.316762
-3.416400 -12.963600 6.316762
-3.369600 -12.963600 6.316056
-3.322800 -12.963600 6.294547
-3.276000 -12.963600 6.291863
-3.229200 -12.963600 6.306201
-3.182400 -12.963600 6.316056
-3.135600 -12.963600 6.300923
-3.088800 -12.963600 6.293630
-3.042000 -12.963600 6.284214
-2.995200 -12.963600 6.262644
-2.948400 -12.963600 6.260464
-2.901600 -12.963600 6.236473
-2.854800 -12.963600 6.228803
-2.808000 -12.963600 6.245282
-2.761200 -12.963600 6.253467
-2.714400 -12.963600 6.256992
-2.667600 -12.963600 6.266335
-2.620800 -12.963600 6.266335
-2.574000 -12.963600 6.283132
-2.527200 -12.963600 6.283605
-2.480400 -12.963600 6.278498
-2.433600 -12.963600 6.278498
-2.386800 -12.963600 6.283605
-2.340000 -12.963600 6.279174
-2.293200 -12.963600 6.279174
-2.246400 -12.963600 6.278498
-2.199600 -12.963600 6.278498
-2.152800 -12.963600 6.273395
-2.106000 -12.963600 6.273395
-2.059200 -12.963600 6.268413
-2.012400 -12.963600 6.277959
-1.965600 -12.963600 6.280104
-1.918800 -12.963600 6.278494
-1.872000 -12.963600 6.280104
-1.825200 -12.963600 6.300234
-1.778400 -12.963600 6.305655
-1.731600 -12.963600 6.308438
-1.684800 -12.963600 6.323201
-1.638000 -12.963600 6.323201
-1.591200 -12.963600 6.312818
-1.544400 -12.963600 6.323201
-1.497600 -12.963600 6.312275
-1.450800 -12.963600 6.308066
-1.404000 -12.963600 6.312818
-1.357200 -12.963600 6.312275
-1.310400 -12.963600 6.313498
-1.263600 -12.963600 6.330200
-1.216800 -12.963600 6.337456
-1.170000 -12.963600 6.345272
-1.123200 -12.963600 6.354230
-1.076400 -12.963600 6.384319
-1.029600 -12.963600 6.394483
-0.982800 -12.963600 6.426413
-0.936000 -12.963600 6.430783
-0.889200 -12.963600 6.430783
-0.842400 -12.963600 6.441332
-0.795600 -12.963600 6.453427
-0.748800 -12.963600 6.441332
-0.702000 -12.963600 6.473271
-0.655200 -12.963600 6.473609
-0.608400 -12.963600 6.475437
-0.561600 -12.963600 6.484700
-0.514800 -12.963600 6.488056
-0.468000 -12.963600 6.491454
-0.421200 -12.963600 6.483280
-0.374400 -12.963600 6.491454
-0.327600 -12.963600 6.515343
-0.280800 -12.963600 6.535853
-0.234000 -12.963600 6.562999
-0.187200 -12.963600 6.579564
-0.140400 -12.963600 6.599199
-0.093600 -12.963600 6.617704
-0.046800 -12.963600 6.624079
0.000000 -12.963600 6.626131
0.046800 -12.963600 6.620168
0.093600 -12.963600 6.637845
0.140400 -12.963600 6.645548
0.187200 -12.963600 6.648169
0.234000 -12.963600 6.668026
0.280800 -12.963600 6.688201
0.327600 -12.963600 6.712208
0.374400 -12.963600 6.712864
0.421200 -12.963600 6.712864
0.468000 -12.963600 6.712208
0.514800 -12.963600 6.720752
0.561600 -12.963600 6.751846
0.608400 -12.963600 6.777335
0.655200 -12.963600 6.813642
0.702000 -12.963600 6.822470
0.748800 -12.963600 6.827952
0.795600 -12.963600 6.842291
0.842400 -12.963600 6.853027
0.889200 -12.963600 6.867248
0.936000 -12.963600 6.871285
0.982800 -12.963600 6.880652
1.029600 -12.963600 6.920088
1.076400 -12.963600 6.935518
1.123200 -12.963600 6.941067
1.170000 -12.963600 6.971543
1.216800 -12.963600 6.997039
1.263600 -12.963600 7.012296
1.310400 -12.963600 7.043198
1.357200 -12.963600 7.060958
1.404000 -12.963600 7.075211
1.450800 -12.963600 7.091821
1.497600 -12.963600 7.098984
1.544400 -12.963600 7.099790
1.591200 -12.963600 7.121292
1.638000 -12.963600 7.128666
1.684800 -12.963600 7.155360
1.731600 -12.963600 7.158893
1.778400 -12.963600 7.190768
1.825200 -12.963600 7.210008
1.872000 -12.963600 7.237803
1.918800 -12.963600 7.263650
1.965600 -12.963600 7.302001
2.012400 -12.963600 7.341872
2.059200 -12.963600 7.352851
2.106000 -12.963600 7.360493
2.152800 -12.963600 7.381924
2.199600 -12.963600 7.401072
2.246400 -12.963600 7.401072
2.293200 -12.963600 7.434643
2.340000 -12.963600 7.494226
2.386800 -12.963600 7.521140
2.433600 -12.963600 7.527307
2.480400 -12.963600 7.557802
2.527200 -12.963600 7.562236
2.574000 -12.963600 7.614716
2.620800 -12.963600 7.644269
2.667600 -12.963600 7.654567
2.714400 -12.963600 7.668085
2.761200 -12.963600 7.731343
2.808000 -12.963600 7.811593
2.854800 -12.963600 7.849744
2.901600 -12.963600 7.875533
2.948400 -12.963600 7.915233
2.995200 -12.963600 7.934259
3.042000 -12.963600 7.989896
3.088800 -12.963600 8.005085
3.135600 -12.963600 8.053915
3.182400 -12.963600 8.077353
3.229200 -12.963600 8.142435
3.276000 -12.963600 8.177324
3.322800 -12.963600 8.198449
3.369600 -12.963600 8.236929
3.416400 -12.963600 8.314820
3.463200 -12.963600 8.350960
3.510000 -12.963600 8.388450
3.556800 -12.963600 8.429712
3.603600 -12.963600 8.472184
3.650400 -12.963600 8.537248
3.697200 -12.963600 8.597842
3.744000 -12.963600 8.641106
3.790800 -12.963600 8.680969
3.837600 -12.963600 8.855079
3.884400 -12.963600 9.147538
3.931200 -12.963600 9.419031
12.963600 -12.963600 8.128638
13.010400 -12.963600 8.120332
13.057200 -12.963600 8.066272
13.104000 -12.963600 8.058339
13.150800 -12.963600 8.047194
13.197600 -12.963600 8.047194
13.244400 -12.963600 8.034005
13.291200 -12.963600 8.047194
13.338000 -12.963600 8.026671
13.384800 -12.963600 8.056367
13.431600 -12.963600 8.047838
13.478400 -12.963600 8.050436
13.525200 -12.963600 8.042133
13.572000 -12.963600 8.047838
13.618800 -12.963600 8.046604
13.665600 -12.963600 8.050440
13.712400 -12.963600 8.046604
13.759200 -12.963600 8.049252
13.806000 -12.963600 8.050699
13.852800 -12.963600 8.055432
13.899600 -12.963600 8.051512
13.946400 -12.963600 8.045348
13.993200 -12.963600 8.042448
14.040000 -12.963600 8.051512
14.086800 -12.963600 8.051512
14.133600 -12.963600 8.048708
14.180400 -12.963600 8.065222
14.227200 -12.963600 8.078199
14.274000 -12.963600 8.080894
14.320800 -12.963600 8.077344
14.367600 -12.963600 8.078533
14.414400 -12.963600 8.083306
14.461200 -12.963600 8.087978
14.508000 -12.963600 8.102195
14.554800 -12.963600 8.104840
14.601600 -12.963600 8.095915
14.648400 -12.963600 8.104840
14.695200 -12.963600 8.095915
14.742000 -12.963600 8.084274
14.788800 -12.963600 8.072315
14.835600 -12.963600 8.071455
15.584400 -12.963600 6.838944
15.631200 -12.963600 6.817965
15.678000 -12.963600 6.810002
15.724800 -12.963600 6.824583
15.771600 -12.963600 6.809417
15.818400 -12.963600 6.824583
15.865200 -12.963600 6.810002
15.912000 -12.963600 6.805417
15.958800 -12.963600 6.808381
16.005600 -12.963600 6.804460
16.052400 -12.963600 6.804276
16.099200 -12.963600 6.804276
16.146000 -12.963600 6.779349
16.192800 -12.963600 6.778973
16.239600 -12.963600 6.772453
16.286400 -12.963600 6.749183
16.333200 -12.963600 6.727178
16.567200 -12.963600 4.673759
16.614000 -12.963600 4.455568
16.660800 -12.963600 4.224503
16.707600 -12.963600 3.963643
16.754400 -12.963600 3.704395
16.801200 -12.963600 3.489783
16.848000 -12.963600 3.317722
16.894800 -12.963600 3.018475
16.941600 -12.963600 2.745778
17.082000 -12.963600 1.720015
17.128800 -12.963600 1.512657
-18.720000 -12.916800 0.000000
-18.673200 -12.916800 0.000000
-18.626400 -12.916800 0.000000
-18.579600 -12.916800 -7.328778
-18.532800 -12.916800 -7.313957
-18.486000 -12.916800 -7.305236
-18.439200 -12.916800 -7.296373
-18.392400 -12.916800 -7.293490
-18.345600 -12.916800 -7.265491
-18.298800 -12.916800 -7.261434
-18.252000 -12.916800 -7.259492
-18.205200 -12.916800 -7.265279
-18.158400 -12.916800 -7.259492
-18.111600 -12.916800 -7.256361
-18.064800 -12.916800 -7.244876
-18.018000 -12.916800 -7.244876
-17.971200 -12.916800 -7.241955
-17.924400 -12.916800 -7.233145
-17.877600 -12.916800 -7.216500
-17.830800 -12.916800 -7.200663
-17.784000 -12.916800 -7.200663
-17.737200 -12.916800 -7.178805
-17.690400 -12.916800 -7.160722
-17.643600 -12.916800 -7.151694
-17.596800 -12.916800 -7.137941
-17.550000 -12.916800 -7.124525
-17.503200 -12.916800 -7.080476
-17.456400 -12.916800 -7.045884
-17.409600 -12.916800 -7.038373
-17.362800 -12.916800 -6.986627
-15.865200 -12.916800 6.838559
-15.818400 -12.916800 6.870037
-15.771600 -12.916800 6.905888
-15.724800 -12.916800 6.920237
-15.678000 -12.916800 6.948559
-15.631200 -12.916800 6.969825
-15.584400 -12.916800 6.982822
-15.537600 -12.916800 6.987037
-15.490800 -12.916800 6.996362
-15.444000 -12.916800 7.001771
-15.397200 -12.916800 7.018510
-15.350400 -12.916800 7.027617
-15.303600 -12.916800 7.032869
-15.256800 -12.916800 7.038748
-15.210000 -12.916800 7.039236
-15.163200 -12.916800 7.043821
-15.116400 -12.916800 7.043821
-15.069600 -12.916800 7.048433
-15.022800 -12.916800 7.054364
-14.976000 -12.916800 7.057363
-14.929200 -12.916800 7.065453
-14.882400 -12.916800 7.068027
-14.835600 -12.916800 7.068027
-14.788800 -12.916800 7.068027
-14.742000 -12.916800 7.067115
-14.695200 -12.916800 7.066911
-14.648400 -12.916800 7.066911
-14.601600 -12.916800 7.066911
-14.554800 -12.916800 7.071350
-14.508000 -12.916800 7.074981
-14.461200 -12.916800 7.078753
-14.414400 -12.916800 7.081703
-14.367600 -12.916800 7.078753
-14.320800 -12.916800 7.078400
-14.274000 -12.916800 7.076982
-14.227200 -12.916800 7.081285
-14.180400 -12.916800 7.086173
-14.133600 -12.916800 7.085441
-14.086800 -12.916800 7.091776
-14.040000 -12.916800 7.102532
-13.993200 -12.916800 7.123953
-13.946400 -12.916800 7.156561
-13.899600 -12.916800 7.171442
-13.852800 -12.916800 7.250343
-8.002800 -12.916800 11.286643
-7.956000 -12.916800 9.329598
-7.909200 -12.916800 8.589462
-7.862400 -12.916800 8.435284
-7.815600 -12.916800 8.309233
-7.768800 -12.916800 8.268960
-7.722000 -12.916800 8.227992
-7.675200 -12.916800 8.196199
-7.628400 -12.916800 8.135013
-7.581600 -12.916800 8.075077
-7.534800 -12.916800 7.995820
-7.488000 -12.916800 7.929344
-7.441200 -12.916800 7.850912
-7.394400 -12.916800 7.787337
-7.347600 -12.916800 7.777345
-7.300800 -12.916800 7.679870
-7.254000 -12.916800 7.592675
-7.207200 -12.916800 7.521055
-7.160400 -12.916800 7.421793
-7.113600 -12.916800 7.393706
-7.066800 -12.916800 7.381895
-7.020000 -12.916800 7.348366
-6.973200 -12.916800 7.277945
-6.926400 -12.916800 7.199213
-6.879600 -12.916800 7.192536
-6.832800 -12.916800 7.152014
-6.786000 -12.916800 7.124288
-6.739200 -12.916800 7.084878
-6.692400 -12.916800 7.069642
-6.645600 -12.916800 7.036035
-6.598800 -12.916800 7.005764
-6.552000 -12.916800 6.954683
-6.505200 -12.916800 6.931697
-6.458400 -12.916800 6.904637
-6.411600 -12.916800 6.893218
-6.364800 -12.916800 6.876846
-6.318000 -12.916800 6.876562
-6.271200 -12.916800 6.818926
-6.224400 -12.916800 6.818926
-6.177600 -12.916800 6.818926
-6.130800 -12.916800 6.810887
-6.084000 -12.916800 6.815644
-6.037200 -12.916800 6.808879
-5.990400 -12.916800 6.767583
-5.943600 -12.916800 6.765613
-5.896800 -12.916800 6.746000
-5.850000 -12.916800 6.689534
-5.803200 -12.916800 6.670808
-5.756400 -12.916800 6.641180
-5.709600 -12.916800 6.633507
-5.662800 -12.916800 6.619889
-5.616000 -12.916800 6.600476
-5.569200 -12.916800 6.594029
-5.522400 -12.916800 6.578405
-5.475600 -12.916800 6.570732
-5.428800 -12.916800 6.564854
-5.382000 -12.916800 6.553255
-5.335200 -12.916800 6.537249
-5.288400 -12.916800 6.523454
-5.241600 -12.916800 6.530343
-5.194800 -12.916800 6.521334
-5.148000 -12.916800 6.495699
-5.101200 -12.916800 6.494588
-5.054400 -12.916800 6.494484
-5.007600 -12.916800 6.472640
-4.960800 -12.916800 6.468610
-4.914000 -12.916800 6.452456
-4.867200 -12.916800 6.437332
-4.820400 -12.916800 6.433525
-4.773600 -12.916800 6.422310
-4.726800 -12.916800 6.421126
-4.680000 -12.916800 6.401641
-4.633200 -12.916800 6.371997
-4.586400 -12.916800 6.341146
-4.539600 -12.916800 6.329608
-4.492800 -12.916800 6.313495
-4.446000 -12.916800 6.292828
-4.399200 -12.916800 6.293090
-4.352400 -12.916800 6.290331
-4.305600 -12.916800 6.290331
-4.258800 -12.916800 6.283660
-4.212000 -12.916800 6.284698
-4.165200 -12.916800 6.284698
-4.118400 -12.916800 6.324966
-4.071600 -12.916800 6.324966
-4.024800 -12.916800 6.318852
-3.978000 -12.916800 6.314272
-3.931200 -12.916800 6.314272
-3.884400 -12.916800 6.313554
-3.837600 -12.916800 6.285428
-3.790800 -12.916800 6.267899
-3.744000 -12.916800 6.254148
-3.697200 -12.916800 6.276501
-3.650400 -12.916800 6.285428
-3.603600 -12.916800 6.297871
-3.556800 -12.916800 6.295644
-3.510000 -12.916800 6.295644
-3.463200 -12.916800 6.299628
-3.416400 -12.916800 6.295644
-3.369600 -12.916800 6.294547
-3.322800 -12.916800 6.288195
-3.276000 -12.916800 6.283621
-3.229200 -12.916800 6.291632
-3.182400 -12.916800 6.300923
-3.135600 -12.916800 6.291863
-3.088800 -12.916800 6.286959
-3.042000 -12.916800 6.283621
-2.995200 -12.916800 6.255691
-2.948400 -12.916800 6.243457
-2.901600 -12.916800 6.228803
-2.854800 -12.916800 6.213650
-2.808000 -12.916800 6.216543
-2.761200 -12.916800 6.245921
-2.714400 -12.916800 6.254990
-2.667600 -12.916800 6.256992
-2.620800 -12.916800 6.256992
-2.574000 -12.916800 6.266335
-2.527200 -12.916800 6.283132
-2.480400 -12.916800 6.278498
-2.433600 -12.916800 6.278498
-2.386800 -12.916800 6.283132
-2.340000 -12.916800 6.278498
-2.293200 -12.916800 6.277959
-2.246400 -12.916800 6.273395
-2.199600 -12.916800 6.273395
-2.152800 -12.916800 6.271363
-2.106000 -12.916800 6.273395
-2.059200 -12.916800 6.268413
-2.012400 -12.916800 6.277520
-1.965600 -12.916800 6.280104
-1.918800 -12.916800 6.278494
-1.872000 -12.916800 6.280104
-1.825200 -12.916800 6.297944
-1.778400 -12.916800 6.302038
-1.731600 -12.916800 6.308066
-1.684800 -12.916800 6.308438
-1.638000 -12.916800 6.308438
-1.591200 -12.916800 6.317578
-1.544400 -12.916800 6.317578
-1.497600 -12.916800 6.312275
-1.450800 -12.916800 6.299258
-1.404000 -12.916800 6.299258
-1.357200 -12.916800 6.300570
-1.310400 -12.916800 6.317578
-1.263600 -12.916800 6.330200
-1.216800 -12.916800 6.337456
-1.170000 -12.916800 6.345272
-1.123200 -12.916800 6.360057
-1.076400 -12.916800 6.385451
-1.029600 -12.916800 6.394483
-0.982800 -12.916800 6.413341
-0.936000 -12.916800 6.426853
-0.889200 -12.916800 6.426413
-0.842400 -12.916800 6.430783
-0.795600 -12.916800 6.430783
-0.748800 -12.916800 6.427062
-0.702000 -12.916800 6.441332
-0.655200 -12.916800 6.446462
-0.608400 -12.916800 6.475437
-0.561600 -12.916800 6.493618
-0.514800 -12.916800 6.493618
-0.468000 -12.916800 6.493755
-0.421200 -12.916800 6.493618
-0.374400 -12.916800 6.499587
-0.327600 -12.916800 6.515901
-0.280800 -12.916800 6.544729
-0.234000 -12.916800 6.572112
-0.187200 -12.916800 6.587825
-0.140400 -12.916800 6.605558
-0.093600 -12.916800 6.620168
-0.046800 -12.916800 6.626131
0.000000 -12.916800 6.630376
0.046800 -12.916800 6.630376
0.093600 -12.916800 6.641550
0.140400 -12.916800 6.689210
0.187200 -12.916800 6.678814
0.234000 -12.916800 6.690472
0.280800 -12.916800 6.712208
0.327600 -12.916800 6.712864
0.374400 -12.916800 6.713018
0.421200 -12.916800 6.712922
0.468000 -12.916800 6.712859
0.514800 -12.916800 6.731117
0.561600 -12.916800 6.751846
0.608400 -12.916800 6.773271
0.655200 -12.916800 6.806044
0.702000 -12.916800 6.822470
0.748800 -12.916800 6.822470
0.795600 -12.916800 6.852124
0.842400 -12.916800 6.857396
0.889200 -12.916800 6.869265
0.936000 -12.916800 6.873940
0.982800 -12.916800 6.901247
1.029600 -12.916800 6.921619
1.076400 -12.916800 6.938105
1.123200 -12.916800 6.956189
1.170000 -12.916800 6.982132
1.216800 -12.916800 6.999618
1.263600 -12.916800 7.021605
1.310400 -12.916800 7.047741
1.357200 -12.916800 7.081174
1.404000 -12.916800 7.082219
1.450800 -12.916800 7.087409
1.497600 -12.916800 7.098602
1.544400 -12.916800 7.098984
1.591200 -12.916800 7.099790
1.638000 -12.916800 7.128666
1.684800 -12.916800 7.154633
1.731600 -12.916800 7.156392
1.778400 -12.916800 7.182508
1.825200 -12.916800 7.198191
1.872000 -12.916800 7.231600
1.918800 -12.916800 7.254611
1.965600 -12.916800 7.302001
2.012400 -12.916800 7.341872
2.059200 -12.916800 7.356038
2.106000 -12.916800 7.382101
2.152800 -12.916800 7.388212
2.199600 -12.916800 7.404181
2.246400 -12.916800 7.404181
2.293200 -12.916800 7.434643
2.340000 -12.916800 7.513249
2.386800 -12.916800 7.527017
2.433600 -12.916800 7.527347
2.480400 -12.916800 7.557118
2.527200 -12.916800 7.559572
2.574000 -12.916800 7.580688
2.620800 -12.916800 7.608723
2.667600 -12.916800 7.640849
2.714400 -12.916800 7.656701
2.761200 -12.916800 7.696950
2.808000 -12.916800 7.741218
2.854800 -12.916800 7.826652
2.901600 -12.916800 7.853943
2.948400 -12.916800 7.906713
2.995200 -12.916800 7.934259
3.042000 -12.916800 7.989896
3.088800 -12.916800 8.005085
3.135600 -12.916800 8.045468
3.182400 -12.916800 8.060706
3.229200 -12.916800 8.110479
3.276000 -12.916800 8.144799
3.322800 -12.916800 8.190924
3.369600 -12.916800 8.236929
3.416400 -12.916800 8.306486
3.463200 -12.916800 8.328219
3.510000 -12.916800 8.380312
3.556800 -12.916800 8.429712
3.603600 -12.916800 8.457600
3.650400 -12.916800 8.511893
3.697200 -12.916800 8.546789
3.744000 -12.916800 8.599608
3.790800 -12.916800 8.641106
3.837600 -12.916800 8.719433
3.884400 -12.916800 8.971523
3.931200 -12.916800 9.366257
13.057200 -12.916800 8.113456
13.104000 -12.916800 8.076949
13.150800 -12.916800 8.070576
13.197600 -12.916800 8.066272
13.244400 -12.916800 8.056367
13.291200 -12.916800 8.061469
13.338000 -12.916800 8.057874
13.384800 -12.916800 8.066459
13.431600 -12.916800 8.067609
13.478400 -12.916800 8.066459
13.525200 -12.916800 8.057874
13.572000 -12.916800 8.063254
13.618800 -12.916800 8.060039
13.665600 -12.916800 8.063254
13.712400 -12.916800 8.050699
13.759200 -12.916800 8.053515
13.806000 -12.916800 8.063254
13.852800 -12.916800 8.070971
13.899600 -12.916800 8.064275
13.946400 -12.916800 8.053515
13.993200 -12.916800 8.053515
14.040000 -12.916800 8.069842
14.086800 -12.916800 8.066348
14.133600 -12.916800 8.063464
14.180400 -12.916800 8.066348
14.227200 -12.916800 8.070766
14.274000 -12.916800 8.080894
14.320800 -12.916800 8.078199
14.367600 -12.916800 8.084525
14.414400 -12.916800 8.089275
14.461200 -12.916800 8.112028
14.508000 -12.916800 8.118870
14.554800 -12.916800 8.122828
14.601600 -12.916800 8.117349
14.648400 -12.916800 8.127768
14.695200 -12.916800 8.117349
14.742000 -12.916800 8.099081
14.788800 -12.916800 8.085430
14.835600 -12.916800 8.084216
14.882400 -12.916800 8.071445
15.631200 -12.916800 6.823939
15.678000 -12.916800 6.817965
15.724800 -12.916800 6.824583
15.771600 -12.916800 6.810002
15.818400 -12.916800 6.824118
15.865200 -12.916800 6.824118
15.912000 -12.916800 6.808381
15.958800 -12.916800 6.809417
16.005600 -12.916800 6.804460
16.052400 -12.916800 6.793995
16.099200 -12.916800 6.809908
16.146000 -12.916800 6.786083
16.192800 -12.916800 6.786083
16.239600 -12.916800 6.787075
16.286400 -12.916800 6.772453
16.333200 -12.916800 6.749183
16.660800 -12.916800 4.383963
16.754400 -12.916800 3.929365
16.801200 -12.916800 3.610240
16.848000 -12.916800 3.439006
16.894800 -12.916800 3.109108
17.035200 -12.916800 2.332483
17.082000 -12.916800 1.969316
17.128800 -12.916800 1.642008
-18.720000 -12.870000 0.000000
-18.673200 -12.870000 0.000000
-18.626400 -12.870000 0.000000
-18.579600 -12.870000 -7.329065
-18.532800 -12.870000 -7.328778
-18.486000 -12.870000 -7.310429
-18.439200 -12.870000 -7.307271
-18.392400 -12.870000 -7.306727
-18.345600 -12.870000 -7.278049
-18.298800 -12.870000 -7.265491
-18.252000 -12.870000 -7.265279
-18.205200 -12.870000 -7.265491
-18.158400 -12.870000 -7.265279
-18.111600 -12.870000 -7.263713
-18.064800 -12.870000 -7.259252
-18.018000 -12.870000 -7.254573
-17.971200 -12.870000 -7.254573
-17.924400 -12.870000 -7.254573
-17.877600 -12.870000 -7.244876
-17.830800 -12.870000 -7.242078
-17.784000 -12.870000 -7.241955
-17.737200 -12.870000 -7.203790
-17.690400 -12.870000 -7.162753
-17.643600 -12.870000 -7.151694
-17.596800 -12.870000 -7.126839
-17.550000 -12.870000 -7.122745
-17.503200 -12.870000 -7.080476
-17.456400 -12.870000 -7.044808
-17.409600 -12.870000 -7.029774
-15.865200 -12.870000 6.853360
-15.818400 -12.870000 6.888434
-15.771600 -12.870000 6.920237
-15.724800 -12.870000 6.928013
-15.678000 -12.870000 6.952077
-15.631200 -12.870000 6.975601
-15.584400 -12.870000 6.989370
-15.537600 -12.870000 6.997701
-15.490800 -12.870000 7.005658
-15.444000 -12.870000 7.021133
-15.397200 -12.870000 7.026761
-15.350400 -12.870000 7.032869
-15.303600 -12.870000 7.040739
-15.256800 -12.870000 7.044930
-15.210000 -12.870000 7.045226
-15.163200 -12.870000 7.045499
-15.116400 -12.870000 7.048433
-15.069600 -12.870000 7.051451
-15.022800 -12.870000 7.051959
-14.976000 -12.870000 7.054391
-14.929200 -12.870000 7.057417
-14.882400 -12.870000 7.063216
-14.835600 -12.870000 7.064093
-14.788800 -12.870000 7.064093
-14.742000 -12.870000 7.064093
-14.695200 -12.870000 7.064397
-14.648400 -12.870000 7.066911
-14.601600 -12.870000 7.067867
-14.554800 -12.870000 7.072827
-14.508000 -12.870000 7.077649
-14.461200 -12.870000 7.081703
-14.414400 -12.870000 7.081703
-14.367600 -12.870000 7.076982
-14.320800 -12.870000 7.076019
-14.274000 -12.870000 7.075852
-14.227200 -12.870000 7.076982
-14.180400 -12.870000 7.081285
-14.133600 -12.870000 7.085441
-14.086800 -12.870000 7.094384
-14.040000 -12.870000 7.108496
-13.993200 -12.870000 7.143777
-13.946400 -12.870000 7.171442
-13.899600 -12.870000 7.225062
-8.002800 -12.870000 11.329120
-7.956000 -12.870000 10.766136
-7.909200 -12.870000 9.416253
-7.862400 -12.870000 8.465768
-7.815600 -12.870000 8.312606
-7.768800 -12.870000 8.268960
-7.722000 -12.870000 8.226002
-7.675200 -12.870000 8.194169
-7.628400 -12.870000 8.156508
-7.581600 -12.870000 8.075077
-7.534800 -12.870000 7.995820
-7.488000 -12.870000 7.889358
-7.441200 -12.870000 7.850912
-7.394400 -12.870000 7.785996
-7.347600 -12.870000 7.724956
-7.300800 -12.870000 7.646739
-7.254000 -12.870000 7.583418
-7.207200 -12.870000 7.503083
-7.160400 -12.870000 7.405572
-7.113600 -12.870000 7.388212
-7.066800 -12.870000 7.381895
-7.020000 -12.870000 7.348366
-6.973200 -12.870000 7.302190
-6.926400 -12.870000 7.231274
-6.879600 -12.870000 7.198497
-6.832800 -12.870000 7.155662
-6.786000 -12.870000 7.146337
-6.739200 -12.870000 7.102290
-6.692400 -12.870000 7.080077
-6.645600 -12.870000 7.047885
-6.598800 -12.870000 7.005764
-6.552000 -12.870000 6.954683
-6.505200 -12.870000 6.920356
-6.458400 -12.870000 6.898588
-6.411600 -12.870000 6.870278
-6.364800 -12.870000 6.866454
-6.318000 -12.870000 6.844718
-6.271200 -12.870000 6.813856
-6.224400 -12.870000 6.813735
-6.177600 -12.870000 6.815502
-6.130800 -12.870000 6.804309
-6.084000 -12.870000 6.804309
-6.037200 -12.870000 6.790240
-5.990400 -12.870000 6.765613
-5.943600 -12.870000 6.759596
-5.896800 -12.870000 6.746000
-5.850000 -12.870000 6.689534
-5.803200 -12.870000 6.673719
-5.756400 -12.870000 6.654257
-5.709600 -12.870000 6.635477
-5.662800 -12.870000 6.620194
-5.616000 -12.870000 6.594029
-5.569200 -12.870000 6.571074
-5.522400 -12.870000 6.566504
-5.475600 -12.870000 6.564854
-5.428800 -12.870000 6.553255
-5.382000 -12.870000 6.540502
-5.335200 -12.870000 6.521334
-5.288400 -12.870000 6.514102
-5.241600 -12.870000 6.505953
-5.194800 -12.870000 6.494588
-5.148000 -12.870000 6.486905
-5.101200 -12.870000 6.473874
-5.054400 -12.870000 6.472640
-5.007600 -12.870000 6.462264
-4.960800 -12.870000 6.462264
-4.914000 -12.870000 6.443716
-4.867200 -12.870000 6.437332
-4.820400 -12.870000 6.434302
-4.773600 -12.870000 6.433525
-4.726800 -12.870000 6.430684
-4.680000 -12.870000 6.404197
-4.633200 -12.870000 6.382300
-4.586400 -12.870000 6.345035
-4.539600 -12.870000 6.321711
-4.492800 -12.870000 6.312838
-4.446000 -12.870000 6.286479
-4.399200 -12.870000 6.293090
-4.352400 -12.870000 6.284415
-4.305600 -12.870000 6.292828
-4.258800 -12.870000 6.284415
-4.212000 -12.870000 6.292828
-4.165200 -12.870000 6.299981
-4.118400 -12.870000 6.318852
-4.071600 -12.870000 6.324966
-4.024800 -12.870000 6.314272
-3.978000 -12.870000 6.300586
-3.931200 -12.870000 6.284698
-3.884400 -12.870000 6.255293
-3.837600 -12.870000 6.254148
-3.790800 -12.870000 6.253941
-3.744000 -12.870000 6.230477
-3.697200 -12.870000 6.254148
-3.650400 -12.870000 6.284033
-3.603600 -12.870000 6.285428
-3.556800 -12.870000 6.288195
-3.510000 -12.870000 6.288195
-3.463200 -12.870000 6.299628
-3.416400 -12.870000 6.294547
-3.369600 -12.870000 6.291632
-3.322800 -12.870000 6.277345
-3.276000 -12.870000 6.275871
-3.229200 -12.870000 6.285685
-3.182400 -12.870000 6.291863
-3.135600 -12.870000 6.284783
-3.088800 -12.870000 6.283621
-3.042000 -12.870000 6.260464
-2.995200 -12.870000 6.253467
-2.948400 -12.870000 6.232234
-2.901600 -12.870000 6.216543
-2.854800 -12.870000 6.208818
-2.808000 -12.870000 6.213650
-2.761200 -12.870000 6.238165
-2.714400 -12.870000 6.248537
-2.667600 -12.870000 6.254990
-2.620800 -12.870000 6.254990
-2.574000 -12.870000 6.256844
-2.527200 -12.870000 6.262542
-2.480400 -12.870000 6.256844
-2.433600 -12.870000 6.256844
-2.386800 -12.870000 6.268478
-2.340000 -12.870000 6.250972
-2.293200 -12.870000 6.271363
-2.246400 -12.870000 6.271363
-2.199600 -12.870000 6.273395
-2.152800 -12.870000 6.273395
-2.106000 -12.870000 6.273395
-2.059200 -12.870000 6.263238
-2.012400 -12.870000 6.271363
-1.965600 -12.870000 6.264669
-1.918800 -12.870000 6.264042
-1.872000 -12.870000 6.264669
-1.825200 -12.870000 6.278494
-1.778400 -12.870000 6.294335
-1.731600 -12.870000 6.297944
-1.684800 -12.870000 6.302038
-1.638000 -12.870000 6.308066
-1.591200 -12.870000 6.317578
-1.544400 -12.870000 6.328493
-1.497600 -12.870000 6.323201
-1.450800 -12.870000 6.299258
-1.404000 -12.870000 6.312275
-1.357200 -12.870000 6.312275
-1.310400 -12.870000 6.317578
-1.263600 -12.870000 6.326878
-1.216800 -12.870000 6.331203
-1.170000 -12.870000 6.337456
-1.123200 -12.870000 6.354230
-1.076400 -12.870000 6.381084
-1.029600 -12.870000 6.389247
-0.982800 -12.870000 6.401163
-0.936000 -12.870000 6.426853
-0.889200 -12.870000 6.427062
-0.842400 -12.870000 6.431533
-0.795600 -12.870000 6.434678
-0.748800 -12.870000 6.430783
-0.702000 -12.870000 6.446462
-0.655200 -12.870000 6.473609
-0.608400 -12.870000 6.488056
-0.561600 -12.870000 6.499587
-0.514800 -12.870000 6.493755
-0.468000 -12.870000 6.505889
-0.421200 -12.870000 6.511292
-0.374400 -12.870000 6.515343
-0.327600 -12.870000 6.526322
-0.280800 -12.870000 6.535853
-0.234000 -12.870000 6.552616
-0.187200 -12.870000 6.572112
-0.140400 -12.870000 6.587917
-0.093600 -12.870000 6.617704
-0.046800 -12.870000 6.624482
0.000000 -12.870000 6.630376
0.046800 -12.870000 6.630376
0.093600 -12.870000 6.639365
0.140400 -12.870000 6.678814
0.187200 -12.870000 6.689622
0.234000 -12.870000 6.689622
0.280800 -12.870000 6.690472
0.327600 -12.870000 6.705009
0.374400 -12.870000 6.712859
0.421200 -12.870000 6.712864
0.468000 -12.870000 6.712859
0.514800 -12.870000 6.720752
0.561600 -12.870000 6.754111
0.608400 -12.870000 6.777335
0.655200 -12.870000 6.814646
0.702000 -12.870000 6.834205
0.748800 -12.870000 6.840066
0.795600 -12.870000 6.853027
0.842400 -12.870000 6.861515
0.889200 -12.870000 6.873940
0.936000 -12.870000 6.884765
0.982800 -12.870000 6.903928
1.029600 -12.870000 6.921636
1.076400 -12.870000 6.940469
1.123200 -12.870000 6.963133
1.170000 -12.870000 6.982132
1.216800 -12.870000 6.997039
1.263600 -12.870000 7.015201
1.310400 -12.870000 7.047741
1.357200 -12.870000 7.080766
1.404000 -12.870000 7.081174
1.450800 -12.870000 7.083686
1.497600 -12.870000 7.098602
1.544400 -12.870000 7.099790
1.591200 -12.870000 7.111614
1.638000 -12.870000 7.128666
1.684800 -12.870000 7.152650
1.731600 -12.870000 7.155360
1.778400 -12.870000 7.166241
1.825200 -12.870000 7.192162
1.872000 -12.870000 7.228499
1.918800 -12.870000 7.252890
1.965600 -12.870000 7.299783
2.012400 -12.870000 7.317622
2.059200 -12.870000 7.342583
2.106000 -12.870000 7.371274
2.152800 -12.870000 7.388212
2.199600 -12.870000 7.404952
2.246400 -12.870000 7.404952
2.293200 -12.870000 7.457171
2.340000 -12.870000 7.471365
2.386800 -12.870000 7.516896
2.433600 -12.870000 7.517623
2.480400 -12.870000 7.534952
2.527200 -12.870000 7.537425
2.574000 -12.870000 7.565699
2.620800 -12.870000 7.592496
2.667600 -12.870000 7.630593
2.714400 -12.870000 7.643170
2.761200 -12.870000 7.668836
2.808000 -12.870000 7.731343
2.854800 -12.870000 7.773918
2.901600 -12.870000 7.849744
2.948400 -12.870000 7.871426
2.995200 -12.870000 7.925366
3.042000 -12.870000 7.960611
3.088800 -12.870000 8.000037
3.135600 -12.870000 8.026680
3.182400 -12.870000 8.060537
3.229200 -12.870000 8.082612
3.276000 -12.870000 8.116010
3.322800 -12.870000 8.186226
3.369600 -12.870000 8.236929
3.416400 -12.870000 8.306486
3.463200 -12.870000 8.350960
3.510000 -12.870000 8.380312
3.556800 -12.870000 8.424695
3.603600 -12.870000 8.456919
3.650400 -12.870000 8.489273
3.697200 -12.870000 8.520213
3.744000 -12.870000 8.561465
3.790800 -12.870000 8.644277
3.837600 -12.870000 8.719433
3.884400 -12.870000 8.938136
3.931200 -12.870000 9.366257
13.104000 -12.870000 8.094233
13.150800 -12.870000 8.081377
13.197600 -12.870000 8.075004
13.244400 -12.870000 8.071154
13.291200 -12.870000 8.070576
13.338000 -12.870000 8.067912
13.384800 -12.870000 8.069308
13.431600 -12.870000 8.069610
13.478400 -12.870000 8.067609
13.525200 -12.870000 8.061474
13.572000 -12.870000 8.061474
13.618800 -12.870000 8.060039
13.665600 -12.870000 8.063254
13.712400 -12.870000 8.055432
13.759200 -12.870000 8.060039
13.806000 -12.870000 8.072330
13.852800 -12.870000 8.077119
13.899600 -12.870000 8.080777
13.946400 -12.870000 8.072330
13.993200 -12.870000 8.070971
14.040000 -12.870000 8.080777
14.086800 -12.870000 8.070971
14.133600 -12.870000 8.069842
14.180400 -12.870000 8.078199
14.227200 -12.870000 8.083306
14.274000 -12.870000 8.091979
14.320800 -12.870000 8.097157
14.367600 -12.870000 8.097157
14.414400 -12.870000 8.097863
14.461200 -12.870000 8.104840
14.508000 -12.870000 8.117349
14.554800 -12.870000 8.118870
14.601600 -12.870000 8.102827
14.648400 -12.870000 8.124725
14.695200 -12.870000 8.120480
14.742000 -12.870000 8.124725
14.788800 -12.870000 8.099081
14.835600 -12.870000 8.095315
14.882400 -12.870000 8.084274
14.929200 -12.870000 8.083924
15.631200 -12.870000 6.824118
15.678000 -12.870000 6.817965
15.724800 -12.870000 6.823939
15.771600 -12.870000 6.808381
15.818400 -12.870000 6.823939
15.865200 -12.870000 6.822715
15.912000 -12.870000 6.808381
15.958800 -12.870000 6.809417
16.005600 -12.870000 6.808381
16.052400 -12.870000 6.804276
16.099200 -12.870000 6.814487
16.146000 -12.870000 6.788441
16.192800 -12.870000 6.794716
16.239600 -12.870000 6.807565
16.286400 -12.870000 6.787075
16.333200 -12.870000 6.784966
16.754400 -12.870000 4.047614
16.801200 -12.870000 3.805134
16.848000 -12.870000 3.551519
16.894800 -12.870000 3.362967
17.035200 -12.870000 2.375335
17.082000 -12.870000 2.215627
17.128800 -12.870000 1.720015
-18.720000 -12.823200 0.000000
-18.673200 -12.823200 0.000000
-18.626400 -12.823200 0.000000
-18.579600 -12.823200 -7.329065
-18.532800 -12.823200 -7.312101
-18.486000 -12.823200 -7.307271
-18.439200 -12.823200 -7.305236
-18.392400 -12.823200 -7.305236
-18.345600 -12.823200 -7.302512
-18.298800 -12.823200 -7.302512
-18.252000 -12.823200 -7.302512
-18.205200 -12.823200 -7.302512
-18.158400 -12.823200 -7.288310
-18.111600 -12.823200 -7.302512
-18.064800 -12.823200 -7.288310
-18.018000 -12.823200 -7.272799
-17.971200 -12.823200 -7.272799
-17.924400 -12.823200 -7.263713
-17.877600 -12.823200 -7.262953
-17.830800 -12.823200 -7.259414
-17.784000 -12.823200 -7.256260
-17.737200 -12.823200 -7.216500
-17.690400 -12.823200 -7.169783
-17.643600 -12.823200 -7.148378
-17.596800 -12.823200 -7.122745
-17.550000 -12.823200 -7.110341
-17.503200 -12.823200 -7.080476
-17.456400 -12.823200 -7.045884
-17.409600 -12.823200 -7.029774
-17.035200 -12.823200 -5.392730
-15.912000 -12.823200 6.870037
-15.865200 -12.823200 6.875647
-15.818400 -12.823200 6.913677
-15.771600 -12.823200 6.940612
-15.724800 -12.823200 6.948558
-15.678000 -12.823200 6.974091
-15.631200 -12.823200 6.983645
-15.584400 -12.823200 6.997116
-15.537600 -12.823200 7.013750
-15.490800 -12.823200 7.021133
-15.444000 -12.823200 7.029618
-15.397200 -12.823200 7.035558
-15.350400 -12.823200 7.041295
-15.303600 -12.823200 7.044930
-15.256800 -12.823200 7.050554
-15.210000 -12.823200 7.050554
-15.163200 -12.823200 7.051225
-15.116400 -12.823200 7.051463
-15.069600 -12.823200 7.054734
-15.022800 -12.823200 7.057029
-14.976000 -12.823200 7.060510
-14.929200 -12.823200 7.064179
-14.882400 -12.823200 7.067115
-14.835600 -12.823200 7.068027
-14.788800 -12.823200 7.068027
-14.742000 -12.823200 7.068027
-14.695200 -12.823200 7.073350
-14.648400 -12.823200 7.074961
-14.601600 -12.823200 7.077649
-14.554800 -12.823200 7.078448
-14.508000 -12.823200 7.078448
-14.461200 -12.823200 7.082131
-14.414400 -12.823200 7.081703
-14.367600 -12.823200 7.075852
-14.320800 -12.823200 7.075291
-14.274000 -12.823200 7.074981
-14.227200 -12.823200 7.077534
-14.180400 -12.823200 7.086173
-14.133600 -12.823200 7.089384
-14.086800 -12.823200 7.108185
-14.040000 -12.823200 7.132261
-13.993200 -12.823200 7.168653
-13.946400 -12.823200 7.194569
-8.002800 -12.823200 11.373489
-7.956000 -12.823200 10.926440
-7.909200 -12.823200 9.661125
-7.862400 -12.823200 8.507234
-7.815600 -12.823200 8.361652
-7.768800 -12.823200 8.312606
-7.722000 -12.823200 8.226002
-7.675200 -12.823200 8.167574
-7.628400 -12.823200 8.135013
-7.581600 -12.823200 8.069958
-7.534800 -12.823200 7.989309
-7.488000 -12.823200 7.876605
-7.441200 -12.823200 7.806968
-7.394400 -12.823200 7.777457
-7.347600 -12.823200 7.679870
-7.300800 -12.823200 7.594000
-7.254000 -12.823200 7.557767
-7.207200 -12.823200 7.454905
-7.160400 -12.823200 7.405572
-7.113600 -12.823200 7.388212
-7.066800 -12.823200 7.381228
-7.020000 -12.823200 7.343126
-6.973200 -12.823200 7.300264
-6.926400 -12.823200 7.255309
-6.879600 -12.823200 7.211596
-6.832800 -12.823200 7.164181
-6.786000 -12.823200 7.146337
-6.739200 -12.823200 7.117491
-6.692400 -12.823200 7.084895
-6.645600 -12.823200 7.067337
-6.598800 -12.823200 7.013998
-6.552000 -12.823200 6.977267
-6.505200 -12.823200 6.941014
-6.458400 -12.823200 6.901440
-6.411600 -12.823200 6.866454
-6.364800 -12.823200 6.818926
-6.318000 -12.823200 6.813735
-6.271200 -12.823200 6.787622
-6.224400 -12.823200 6.781462
-6.177600 -12.823200 6.788281
-6.130800 -12.823200 6.755922
-6.084000 -12.823200 6.761914
-6.037200 -12.823200 6.757633
-5.990400 -12.823200 6.757754
-5.943600 -12.823200 6.746000
-5.896800 -12.823200 6.736820
-5.850000 -12.823200 6.678682
-5.803200 -12.823200 6.673719
-5.756400 -12.823200 6.641180
-5.709600 -12.823200 6.633211
-5.662800 -12.823200 6.604789
-5.616000 -12.823200 6.593516
-5.569200 -12.823200 6.570732
-5.522400 -12.823200 6.566504
-5.475600 -12.823200 6.564854
-5.428800 -12.823200 6.553255
-5.382000 -12.823200 6.552972
-5.335200 -12.823200 6.521334
-5.288400 -12.823200 6.520031
-5.241600 -12.823200 6.494588
-5.194800 -12.823200 6.472640
-5.148000 -12.823200 6.469826
-5.101200 -12.823200 6.462264
-5.054400 -12.823200 6.458791
-5.007600 -12.823200 6.443716
-4.960800 -12.823200 6.437332
-4.914000 -12.823200 6.426809
-4.867200 -12.823200 6.421126
-4.820400 -12.823200 6.421126
-4.773600 -12.823200 6.421126
-4.726800 -12.823200 6.421126
-4.680000 -12.823200 6.403339
-4.633200 -12.823200 6.385886
-4.586400 -12.823200 6.349711
-4.539600 -12.823200 6.314389
-4.492800 -12.823200 6.292828
-4.446000 -12.823200 6.281575
-4.399200 -12.823200 6.283660
-4.352400 -12.823200 6.283660
-4.305600 -12.823200 6.284415
-4.258800 -12.823200 6.284415
-4.212000 -12.823200 6.292828
-4.165200 -12.823200 6.299981
-4.118400 -12.823200 6.306425
-4.071600 -12.823200 6.313554
-4.024800 -12.823200 6.300325
-3.978000 -12.823200 6.268260
-3.931200 -12.823200 6.257306
-3.884400 -12.823200 6.240823
-3.837600 -12.823200 6.240823
-3.790800 -12.823200 6.240823
-3.744000 -12.823200 6.217499
-3.697200 -12.823200 6.240823
-3.650400 -12.823200 6.250009
-3.603600 -12.823200 6.284033
-3.556800 -12.823200 6.284364
-3.510000 -12.823200 6.280368
-3.463200 -12.823200 6.288195
-3.416400 -12.823200 6.288195
-3.369600 -12.823200 6.271799
-3.322800 -12.823200 6.241242
-3.276000 -12.823200 6.255691
-3.229200 -12.823200 6.271799
-3.182400 -12.823200 6.283621
-3.135600 -12.823200 6.265684
-3.088800 -12.823200 6.255691
-3.042000 -12.823200 6.242366
-2.995200 -12.823200 6.225569
-2.948400 -12.823200 6.208818
-2.901600 -12.823200 6.202189
-2.854800 -12.823200 6.191240
-2.808000 -12.823200 6.201837
-2.761200 -12.823200 6.202189
-2.714400 -12.823200 6.239370
-2.667600 -12.823200 6.246258
-2.620800 -12.823200 6.246258
-2.574000 -12.823200 6.245921
-2.527200 -12.823200 6.249325
-2.480400 -12.823200 6.245921
-2.433600 -12.823200 6.249325
-2.386800 -12.823200 6.249325
-2.340000 -12.823200 6.245840
-2.293200 -12.823200 6.270633
-2.246400 -12.823200 6.270633
-2.199600 -12.823200 6.273395
-2.152800 -12.823200 6.271363
-2.106000 -12.823200 6.273395
-2.059200 -12.823200 6.254557
-2.012400 -12.823200 6.271363
-1.965600 -12.823200 6.264042
-1.918800 -12.823200 6.264042
-1.872000 -12.823200 6.264042
-1.825200 -12.823200 6.278494
-1.778400 -12.823200 6.281426
-1.731600 -12.823200 6.297944
-1.684800 -12.823200 6.302038
-1.638000 -12.823200 6.305730
-1.591200 -12.823200 6.308438
-1.544400 -12.823200 6.317578
-1.497600 -12.823200 6.313080
-1.450800 -12.823200 6.295912
-1.404000 -12.823200 6.279750
-1.357200 -12.823200 6.278570
-1.310400 -12.823200 6.289189
-1.263600 -12.823200 6.292448
-1.216800 -12.823200 6.313080
-1.170000 -12.823200 6.331203
-1.123200 -12.823200 6.365166
-1.076400 -12.823200 6.385451
-1.029600 -12.823200 6.393149
-0.982800 -12.823200 6.411731
-0.936000 -12.823200 6.420052
-0.889200 -12.823200 6.412424
-0.842400 -12.823200 6.427062
-0.795600 -12.823200 6.400066
-0.748800 -12.823200 6.400066
-0.702000 -12.823200 6.441206
-0.655200 -12.823200 6.475437
-0.608400 -12.823200 6.488056
-0.561600 -12.823200 6.501200
-0.514800 -12.823200 6.493618
-0.468000 -12.823200 6.499587
-0.421200 -12.823200 6.505889
-0.374400 -12.823200 6.515901
-0.327600 -12.823200 6.526322
-0.280800 -12.823200 6.544729
-0.234000 -12.823200 6.561290
-0.187200 -12.823200 6.572112
-0.140400 -12.823200 6.579564
-0.093600 -12.823200 6.617704
-0.046800 -12.823200 6.624482
0.000000 -12.823200 6.630376
0.046800 -12.823200 6.630376
0.093600 -12.823200 6.641550
0.140400 -12.823200 6.678814
0.187200 -12.823200 6.680313
0.234000 -12.823200 6.681657
0.280800 -12.823200 6.681657
0.327600 -12.823200 6.688201
0.374400 -12.823200 6.705009
0.421200 -12.823200 6.712922
0.468000 -12.823200 6.712922
0.514800 -12.823200 6.720752
0.561600 -12.823200 6.741247
0.608400 -12.823200 6.766015
0.655200 -12.823200 6.805413
0.702000 -12.823200 6.822470
0.748800 -12.823200 6.834205
0.795600 -12.823200 6.852124
0.842400 -12.823200 6.861515
0.889200 -12.823200 6.880652
0.936000 -12.823200 6.892358
0.982800 -12.823200 6.903928
1.029600 -12.823200 6.921636
1.076400 -12.823200 6.936789
1.123200 -12.823200 6.949450
1.170000 -12.823200 6.969394
1.216800 -12.823200 6.988542
1.263600 -12.823200 7.012296
1.310400 -12.823200 7.026120
1.357200 -12.823200 7.070617
1.404000 -12.823200 7.072606
1.450800 -12.823200 7.082219
1.497600 -12.823200 7.097997
1.544400 -12.823200 7.100405
1.591200 -12.823200 7.111614
1.638000 -12.823200 7.128666
1.684800 -12.823200 7.151827
1.731600 -12.823200 7.155360
1.778400 -12.823200 7.166241
1.825200 -12.823200 7.192162
1.872000 -12.823200 7.228499
1.918800 -12.823200 7.278505
1.965600 -12.823200 7.314158
2.012400 -12.823200 7.339407
2.059200 -12.823200 7.360493
2.106000 -12.823200 7.371274
2.152800 -12.823200 7.388212
2.199600 -12.823200 7.404952
2.246400 -12.823200 7.405841
2.293200 -12.823200 7.451825
2.340000 -12.823200 7.471365
2.386800 -12.823200 7.513249
2.433600 -12.823200 7.528434
2.480400 -12.823200 7.557802
2.527200 -12.823200 7.558387
2.574000 -12.823200 7.567752
2.620800 -12.823200 7.592496
2.667600 -12.823200 7.630593
2.714400 -12.823200 7.642064
2.761200 -12.823200 7.656701
2.808000 -12.823200 7.695509
2.854800 -12.823200 7.758397
2.901600 -12.823200 7.826716
2.948400 -12.823200 7.856491
2.995200 -12.823200 7.875533
3.042000 -12.823200 7.928566
3.088800 -12.823200 7.960611
3.135600 -12.823200 7.998056
3.182400 -12.823200 8.050887
3.229200 -12.823200 8.062757
3.276000 -12.823200 8.116010
3.322800 -12.823200 8.161885
3.369600 -12.823200 8.208724
3.416400 -12.823200 8.303688
3.463200 -12.823200 8.367397
3.510000 -12.823200 8.403476
3.556800 -12.823200 8.424695
3.603600 -12.823200 8.456919
3.650400 -12.823200 8.489273
3.697200 -12.823200 8.511893
3.744000 -12.823200 8.537248
3.790800 -12.823200 8.574579
3.837600 -12.823200 8.719433
3.884400 -12.823200 8.971523
3.931200 -12.823200 9.469031
13.104000 -12.823200 8.117284
13.150800 -12.823200 8.112028
13.197600 -12.823200 8.094233
13.244400 -12.823200 8.075004
13.291200 -12.823200 8.073134
13.431600 -12.823200 8.067912
13.478400 -12.823200 8.061900
13.525200 -12.823200 8.060039
13.572000 -12.823200 8.060039
13.618800 -12.823200 8.057291
13.665600 -12.823200 8.061900
13.712400 -12.823200 8.061474
13.759200 -12.823200 8.064275
13.806000 -12.823200 8.072492
13.852800 -12.823200 8.077119
13.899600 -12.823200 8.080777
13.946400 -12.823200 8.077119
13.993200 -12.823200 8.072330
14.040000 -12.823200 8.072330
14.086800 -12.823200 8.069842
14.133600 -12.823200 8.068408
14.180400 -12.823200 8.066348
14.227200 -12.823200 8.080894
14.274000 -12.823200 8.091979
14.320800 -12.823200 8.083306
14.367600 -12.823200 8.097157
14.414400 -12.823200 8.097863
14.461200 -12.823200 8.104840
14.508000 -12.823200 8.108380
14.554800 -12.823200 8.117349
14.601600 -12.823200 8.104313
14.648400 -12.823200 8.127768
14.695200 -12.823200 8.124725
14.742000 -12.823200 8.128546
14.788800 -12.823200 8.120480
14.835600 -12.823200 8.099081
14.882400 -12.823200 8.091490
14.929200 -12.823200 8.085297
15.678000 -12.823200 6.824583
15.724800 -12.823200 6.824583
15.771600 -12.823200 6.810002
15.818400 -12.823200 6.824118
15.865200 -12.823200 6.824583
15.912000 -12.823200 6.809417
15.958800 -12.823200 6.822715
16.005600 -12.823200 6.809417
16.052400 -12.823200 6.804460
16.099200 -12.823200 6.834876
16.146000 -12.823200 6.822715
16.192800 -12.823200 6.839941
16.239600 -12.823200 6.840077
16.286400 -12.823200 6.827356
16.333200 -12.823200 6.819413
16.380000 -12.823200 6.794716
16.707600 -12.823200 4.451873
16.754400 -12.823200 4.142720
16.801200 -12.823200 3.963643
16.848000 -12.823200 3.704395
17.035200 -12.823200 2.517543
17.082000 -12.823200 2.355761
-18.720000 -12.776400 0.000000
-18.673200 -12.776400 0.000000
-18.626400 -12.776400 0.000000
-18.579600 -12.776400 -7.329166
-18.532800 -12.776400 -7.316046
-18.486000 -12.776400 -7.305236
-18.439200 -12.776400 -7.297092
-18.392400 -12.776400 -7.296373
-18.345600 -12.776400 -7.291788
-18.298800 -12.776400 -7.301139
-18.252000 -12.776400 -7.302512
-18.205200 -12.776400 -7.302512
-18.158400 -12.776400 -7.302512
-18.111600 -12.776400 -7.303201
-18.064800 -12.776400 -7.301697
-18.018000 -12.776400 -7.278343
-17.971200 -12.776400 -7.278343
-17.924400 -12.776400 -7.272799
-17.877600 -12.776400 -7.263713
-17.830800 -12.776400 -7.262953
-17.784000 -12.776400 -7.259901
-17.737200 -12.776400 -7.226612
-17.690400 -12.776400 -7.188115
-17.643600 -12.776400 -7.159578
-17.596800 -12.776400 -7.110341
-17.550000 -12.776400 -7.084675
-17.503200 -12.776400 -7.038373
-17.456400 -12.776400 -7.029121
-17.082000 -12.776400 -5.502634
-15.958800 -12.776400 6.853360
-15.912000 -12.776400 6.905888
-15.865200 -12.776400 6.907088
-15.818400 -12.776400 6.922429
-15.771600 -12.776400 6.948558
-15.724800 -12.776400 6.974091
-15.678000 -12.776400 6.982564
-15.631200 -12.776400 6.992174
-15.584400 -12.776400 7.005658
-15.537600 -12.776400 7.021133
-15.490800 -12.776400 7.026761
-15.444000 -12.776400 7.035010
-15.397200 -12.776400 7.040739
-15.350400 -12.776400 7.041671
-15.303600 -12.776400 7.044930
-15.256800 -12.776400 7.051451
-15.210000 -12.776400 7.051225
-15.163200 -12.776400 7.051451
-15.116400 -12.776400 7.053232
-15.069600 -12.776400 7.054364
-15.022800 -12.776400 7.056558
-14.976000 -12.776400 7.064179
-14.929200 -12.776400 7.065447
-14.882400 -12.776400 7.073350
-14.835600 -12.776400 7.078034
-14.788800 -12.776400 7.077663
-14.742000 -12.776400 7.081443
-14.695200 -12.776400 7.084881
-14.648400 -12.776400 7.084881
-14.601600 -12.776400 7.087372
-14.554800 -12.776400 7.089357
-14.508000 -12.776400 7.092500
-14.461200 -12.776400 7.092500
-14.414400 -12.776400 7.089603
-14.367600 -12.776400 7.086721
-14.320800 -12.776400 7.086458
-14.274000 -12.776400 7.084260
-14.227200 -12.776400 7.089384
-14.180400 -12.776400 7.101585
-14.133600 -12.776400 7.108496
-14.086800 -12.776400 7.127334
-14.040000 -12.776400 7.161424
-13.993200 -12.776400 7.186383
-13.946400 -12.776400 7.236512
-8.002800 -12.776400 11.512632
-7.956000 -12.776400 11.054736
-7.909200 -12.776400 10.896192
-7.862400 -12.776400 8.926718
-7.815600 -12.776400 8.375029
-7.768800 -12.776400 8.327109
-7.722000 -12.776400 8.226002
-7.675200 -12.776400 8.167574
-7.628400 -12.776400 8.135013
-7.581600 -12.776400 8.010696
-7.534800 -12.776400 7.913340
-7.488000 -12.776400 7.850912
-7.441200 -12.776400 7.782363
-7.394400 -12.776400 7.722161
-7.347600 -12.776400 7.646739
-7.300800 -12.776400 7.586882
-7.254000 -12.776400 7.516391
-7.207200 -12.776400 7.452450
-7.160400 -12.776400 7.405572
-7.113600 -12.776400 7.386609
-7.066800 -12.776400 7.370402
-7.020000 -12.776400 7.343126
-6.973200 -12.776400 7.300264
-6.926400 -12.776400 7.268287
-6.879600 -12.776400 7.204227
-6.832800 -12.776400 7.152833
-6.786000 -12.776400 7.124288
-6.739200 -12.776400 7.102290
-6.692400 -12.776400 7.084895
-6.645600 -12.776400 7.067462
-6.598800 -12.776400 7.028124
-6.552000 -12.776400 6.989083
-6.505200 -12.776400 6.910021
-6.458400 -12.776400 6.870278
-6.411600 -12.776400 6.844718
-6.364800 -12.776400 6.813856
-6.318000 -12.776400 6.791920
-6.271200 -12.776400 6.787622
-6.224400 -12.776400 6.781462
-6.177600 -12.776400 6.781462
-6.130800 -12.776400 6.747857
-6.084000 -12.776400 6.754365
-6.037200 -12.776400 6.754365
-5.990400 -12.776400 6.754365
-5.943600 -12.776400 6.736820
-5.896800 -12.776400 6.727363
-5.850000 -12.776400 6.674123
-5.803200 -12.776400 6.662728
-5.756400 -12.776400 6.633507
-5.709600 -12.776400 6.617499
-5.662800 -12.776400 6.594029
-5.616000 -12.776400 6.570732
-5.569200 -12.776400 6.565391
-5.522400 -12.776400 6.558014
-5.475600 -12.776400 6.557181
-5.428800 -12.776400 6.540502
-5.382000 -12.776400 6.537249
-5.335200 -12.776400 6.518962
-5.288400 -12.776400 6.494588
-5.241600 -12.776400 6.463911
-5.194800 -12.776400 6.458791
-5.148000 -12.776400 6.453030
-5.101200 -12.776400 6.445565
-5.054400 -12.776400 6.422429
-5.007600 -12.776400 6.431154
-4.960800 -12.776400 6.422429
-4.914000 -12.776400 6.422310
-4.867200 -12.776400 6.413523
-4.820400 -12.776400 6.411680
-4.773600 -12.776400 6.411680
-4.726800 -12.776400 6.422310
-4.680000 -12.776400 6.403339
-4.633200 -12.776400 6.385886
-4.586400 -12.776400 6.371997
-4.539600 -12.776400 6.314389
-4.492800 -12.776400 6.286479
-4.446000 -12.776400 6.283645
-4.399200 -12.776400 6.283645
-4.352400 -12.776400 6.283660
-4.305600 -12.776400 6.283660
-4.258800 -12.776400 6.276604
-4.212000 -12.776400 6.284698
-4.165200 -12.776400 6.284415
-4.118400 -12.776400 6.284415
-4.071600 -12.776400 6.275229
-4.024800 -12.776400 6.257306
-3.978000 -12.776400 6.253941
-3.931200 -12.776400 6.240823
-3.884400 -12.776400 6.197319
-3.837600 -12.776400 6.202085
-3.790800 -12.776400 6.209608
-3.744000 -12.776400 6.202085
-3.697200 -12.776400 6.229597
-3.650400 -12.776400 6.240823
-3.603600 -12.776400 6.246376
-3.556800 -12.776400 6.239051
-3.510000 -12.776400 6.234228
-3.463200 -12.776400 6.235692
-3.416400 -12.776400 6.241242
-3.369600 -12.776400 6.234228
-3.322800 -12.776400 6.234228
-3.276000 -12.776400 6.235763
-3.229200 -12.776400 6.251240
-3.182400 -12.776400 6.266651
-3.135600 -12.776400 6.255691
-3.088800 -12.776400 6.242366
-3.042000 -12.776400 6.240187
-2.995200 -12.776400 6.225460
-2.948400 -12.776400 6.202189
-2.901600 -12.776400 6.202189
-2.854800 -12.776400 6.187016
-2.808000 -12.776400 6.192677
-2.761200 -12.776400 6.201837
-2.714400 -12.776400 6.216149
-2.667600 -12.776400 6.235770
-2.620800 -12.776400 6.235229
-2.574000 -12.776400 6.233961
-2.527200 -12.776400 6.235229
-2.480400 -12.776400 6.228483
-2.433600 -12.776400 6.233961
-2.386800 -12.776400 6.233961
-2.340000 -12.776400 6.233961
-2.293200 -12.776400 6.241947
-2.246400 -12.776400 6.245840
-2.199600 -12.776400 6.250972
-2.152800 -12.776400 6.246748
-2.106000 -12.776400 6.256825
-2.059200 -12.776400 6.241947
-2.012400 -12.776400 6.246748
-1.965600 -12.776400 6.246748
-1.918800 -12.776400 6.246748
-1.872000 -12.776400 6.256680
-1.825200 -12.776400 6.264042
-1.778400 -12.776400 6.264042
-1.731600 -12.776400 6.275484
-1.684800 -12.776400 6.281426
-1.638000 -12.776400 6.291512
-1.591200 -12.776400 6.299258
-1.544400 -12.776400 6.299258
-1.497600 -12.776400 6.299258
-1.450800 -12.776400 6.275484
-1.404000 -12.776400 6.257911
-1.357200 -12.776400 6.275116
-1.310400 -12.776400 6.277430
-1.263600 -12.776400 6.277684
-1.216800 -12.776400 6.292448
-1.170000 -12.776400 6.320273
-1.123200 -12.776400 6.369680
-1.076400 -12.776400 6.385451
-1.029600 -12.776400 6.397216
-0.982800 -12.776400 6.412424
-0.936000 -12.776400 6.420141
-0.889200 -12.776400 6.412424
-0.842400 -12.776400 6.427062
-0.795600 -12.776400 6.399579
-0.748800 -12.776400 6.390026
-0.702000 -12.776400 6.399579
-0.655200 -12.776400 6.441332
-0.608400 -12.776400 6.456406
-0.561600 -12.776400 6.475437
-0.514800 -12.776400 6.475437
-0.468000 -12.776400 6.488056
-0.421200 -12.776400 6.495308
-0.374400 -12.776400 6.505889
-0.327600 -12.776400 6.521793
-0.280800 -12.776400 6.530108
-0.234000 -12.776400 6.544729
-0.187200 -12.776400 6.555916
-0.140400 -12.776400 6.568935
-0.093600 -12.776400 6.605558
-0.046800 -12.776400 6.624482
0.000000 -12.776400 6.630376
0.046800 -12.776400 6.637845
0.093600 -12.776400 6.639489
0.140400 -12.776400 6.678615
0.187200 -12.776400 6.680313
0.234000 -12.776400 6.678942
0.280800 -12.776400 6.678814
0.327600 -12.776400 6.678814
0.374400 -12.776400 6.672499
0.421200 -12.776400 6.681637
0.468000 -12.776400 6.712859
0.514800 -12.776400 6.718842
0.561600 -12.776400 6.741247
0.608400 -12.776400 6.777335
0.655200 -12.776400 6.814646
0.702000 -12.776400 6.822470
0.748800 -12.776400 6.840066
0.795600 -12.776400 6.852124
0.842400 -12.776400 6.861515
0.889200 -12.776400 6.882248
0.936000 -12.776400 6.892358
0.982800 -12.776400 6.902768
1.029600 -12.776400 6.919446
1.076400 -12.776400 6.930871
1.123200 -12.776400 6.936789
1.170000 -12.776400 6.965573
1.216800 -12.776400 6.982132
1.263600 -12.776400 7.012296
1.310400 -12.776400 7.025706
1.357200 -12.776400 7.048051
1.404000 -12.776400 7.060958
1.450800 -12.776400 7.070617
1.497600 -12.776400 7.091467
1.544400 -12.776400 7.097997
1.591200 -12.776400 7.098602
1.638000 -12.776400 7.127048
1.684800 -12.776400 7.137656
1.731600 -12.776400 7.152650
1.778400 -12.776400 7.156230
1.825200 -12.776400 7.198191
1.872000 -12.776400 7.214981
1.918800 -12.776400 7.263650
1.965600 -12.776400 7.286722
2.012400 -12.776400 7.317622
2.059200 -12.776400 7.342583
2.106000 -12.776400 7.371274
2.152800 -12.776400 7.386669
2.199600 -12.776400 7.405605
2.246400 -12.776400 7.425420
2.293200 -12.776400 7.457445
2.340000 -12.776400 7.488750
2.386800 -12.776400 7.516896
2.433600 -12.776400 7.534952
2.480400 -12.776400 7.557118
2.527200 -12.776400 7.562255
2.574000 -12.776400 7.585553
2.620800 -12.776400 7.604324
2.667600 -12.776400 7.642988
2.714400 -12.776400 7.644269
2.761200 -12.776400 7.670484
2.808000 -12.776400 7.706136
2.854800 -12.776400 7.770463
2.901600 -12.776400 7.826652
2.948400 -12.776400 7.853943
2.995200 -12.776400 7.875533
3.042000 -12.776400 7.905923
3.088800 -12.776400 7.943818
3.135600 -12.776400 7.980353
3.182400 -12.776400 8.011803
3.229200 -12.776400 8.060537
3.276000 -12.776400 8.068982
3.322800 -12.776400 8.160658
3.369600 -12.776400 8.206739
3.416400 -12.776400 8.303688
3.463200 -12.776400 8.367397
3.510000 -12.776400 8.403476
3.556800 -12.776400 8.422428
3.603600 -12.776400 8.452896
3.650400 -12.776400 8.474287
3.697200 -12.776400 8.502749
3.744000 -12.776400 8.513926
3.790800 -12.776400 8.561465
3.837600 -12.776400 8.716099
3.884400 -12.776400 8.971523
3.931200 -12.776400 9.555563
13.150800 -12.776400 8.117284
13.197600 -12.776400 8.097209
13.244400 -12.776400 8.081377
13.291200 -12.776400 8.081377
13.431600 -12.776400 8.068145
13.478400 -12.776400 8.061474
13.525200 -12.776400 8.061474
13.572000 -12.776400 8.057874
13.618800 -12.776400 8.049252
13.665600 -12.776400 8.060039
13.712400 -12.776400 8.060039
13.759200 -12.776400 8.061900
13.806000 -12.776400 8.065340
13.852800 -12.776400 8.065340
13.899600 -12.776400 8.072330
13.946400 -12.776400 8.068408
13.993200 -12.776400 8.072330
14.040000 -12.776400 8.072330
14.086800 -12.776400 8.069842
14.133600 -12.776400 8.080777
14.180400 -12.776400 8.083306
14.227200 -12.776400 8.097157
14.274000 -12.776400 8.102988
14.320800 -12.776400 8.102988
14.367600 -12.776400 8.102988
14.414400 -12.776400 8.102827
14.461200 -12.776400 8.112028
14.508000 -12.776400 8.114538
14.554800 -12.776400 8.118870
14.601600 -12.776400 8.117349
14.648400 -12.776400 8.131144
14.695200 -12.776400 8.131144
14.742000 -12.776400 8.134810
14.788800 -12.776400 8.131144
14.835600 -12.776400 8.123429
14.882400 -12.776400 8.101185
14.929200 -12.776400 8.095315
14.976000 -12.776400 8.083924
15.678000 -12.776400 6.878090
15.724800 -12.776400 6.841976
15.771600 -12.776400 6.817965
15.818400 -12.776400 6.824583
15.865200 -12.776400 6.834876
15.912000 -12.776400 6.807864
15.958800 -12.776400 6.822715
16.005600 -12.776400 6.804863
16.052400 -12.776400 6.802303
16.099200 -12.776400 6.822715
16.146000 -12.776400 6.817894
16.192800 -12.776400 6.818437
16.239600 -12.776400 6.828173
16.286400 -12.776400 6.827356
16.333200 -12.776400 6.818437
16.380000 -12.776400 6.807565
16.426800 -12.776400 6.749183
16.614000 -12.776400 4.995148
16.660800 -12.776400 4.708183
16.707600 -12.776400 4.599822
16.754400 -12.776400 4.269287
16.801200 -12.776400 4.110455
17.035200 -12.776400 2.755833
17.082000 -12.776400 2.422227
-18.720000 -12.729600 0.000000
-18.673200 -12.729600 0.000000
-18.626400 -12.729600 0.000000
-18.579600 -12.729600 -7.342114
-18.532800 -12.729600 -7.338116
-18.486000 -12.729600 -7.316046
-18.439200 -12.729600 -7.301139
-18.392400 -12.729600 -7.291788
-18.345600 -12.729600 -7.286000
-18.298800 -12.729600 -7.291788
-18.252000 -12.729600 -7.291788
-18.205200 -12.729600 -7.302512
-18.158400 -12.729600 -7.302512
-18.111600 -12.729600 -7.302512
-18.064800 -12.729600 -7.288310
-18.018000 -12.729600 -7.278343
-17.971200 -12.729600 -7.278343
-17.924400 -12.729600 -7.267315
-17.877600 -12.729600 -7.264660
-17.830800 -12.729600 -7.263410
-17.784000 -12.729600 -7.262158
-17.737200 -12.729600 -7.251415
-17.690400 -12.729600 -7.216500
-17.643600 -12.729600 -7.184988
-17.596800 -12.729600 -7.110341
-17.550000 -12.729600 -7.084675
-17.503200 -12.729600 -7.029121
-17.456400 -12.729600 -6.974258
-17.128800 -12.729600 -5.635622
-16.426800 -12.729600 5.244891
-16.380000 -12.729600 5.266510
-15.958800 -12.729600 6.884295
-15.912000 -12.729600 6.922429
-15.865200 -12.729600 6.924109
-15.818400 -12.729600 6.941206
-15.771600 -12.729600 6.970327
-15.724800 -12.729600 6.983645
-15.678000 -12.729600 6.988609
-15.631200 -12.729600 6.999022
-15.584400 -12.729600 7.014954
-15.537600 -12.729600 7.029119
-15.490800 -12.729600 7.032869
-15.444000 -12.729600 7.041295
-15.397200 -12.729600 7.041332
-15.350400 -12.729600 7.041968
-15.303600 -12.729600 7.044930
-15.256800 -12.729600 7.051451
-15.210000 -12.729600 7.051225
-15.163200 -12.729600 7.051463
-15.116400 -12.729600 7.054364
-15.069600 -12.729600 7.056558
-15.022800 -12.729600 7.057029
-14.976000 -12.729600 7.064179
-14.929200 -12.729600 7.063311
-14.882400 -12.729600 7.065447
-14.835600 -12.729600 7.075190
-14.788800 -12.729600 7.077649
-14.742000 -12.729600 7.081443
-14.695200 -12.729600 7.086234
-14.648400 -12.729600 7.087850
-14.601600 -12.729600 7.088809
-14.554800 -12.729600 7.095426
-14.508000 -12.729600 7.099964
-14.461200 -12.729600 7.101853
-14.414400 -12.729600 7.101853
-14.367600 -12.729600 7.092860
-14.320800 -12.729600 7.092500
-14.274000 -12.729600 7.086721
-14.227200 -12.729600 7.101585
-14.180400 -12.729600 7.108185
-14.133600 -12.729600 7.114042
-14.086800 -12.729600 7.155978
-14.040000 -12.729600 7.179913
-13.993200 -12.729600 7.225062
-7.956000 -12.729600 11.329120
-7.909200 -12.729600 11.054736
-7.862400 -12.729600 9.661125
-7.815600 -12.729600 8.507234
-7.768800 -12.729600 8.361652
-7.722000 -12.729600 8.223410
-7.675200 -12.729600 8.158563
-7.628400 -12.729600 8.069958
-7.581600 -12.729600 7.999340
-7.534800 -12.729600 7.913340
-7.488000 -12.729600 7.806968
-7.441200 -12.729600 7.777345
-7.394400 -12.729600 7.722161
-7.347600 -12.729600 7.635291
-7.300800 -12.729600 7.582456
-7.254000 -12.729600 7.516391
-7.207200 -12.729600 7.432017
-7.160400 -12.729600 7.397626
-7.113600 -12.729600 7.372263
-7.066800 -12.729600 7.367811
-7.020000 -12.729600 7.343126
-6.973200 -12.729600 7.300264
-6.926400 -12.729600 7.231274
-6.879600 -12.729600 7.204227
-6.832800 -12.729600 7.136577
-6.786000 -12.729600 7.124288
-6.739200 -12.729600 7.099183
-6.692400 -12.729600 7.079736
-6.645600 -12.729600 7.067337
-6.598800 -12.729600 7.005764
-6.552000 -12.729600 6.948033
-6.505200 -12.729600 6.901151
-6.458400 -12.729600 6.868954
-6.411600 -12.729600 6.844718
-6.364800 -12.729600 6.816031
-6.318000 -12.729600 6.792945
-6.271200 -12.729600 6.792945
-6.224400 -12.729600 6.757633
-6.177600 -12.729600 6.755922
-6.130800 -12.729600 6.742304
-6.084000 -12.729600 6.742304
-6.037200 -12.729600 6.742304
-5.990400 -12.729600 6.736820
-5.943600 -12.729600 6.721606
-5.896800 -12.729600 6.689534
-5.850000 -12.729600 6.658736
-5.803200 -12.729600 6.649715
-5.756400 -12.729600 6.625343
-5.709600 -12.729600 6.586044
-5.662800 -12.729600 6.575594
-5.616000 -12.729600 6.566504
-5.569200 -12.729600 6.565391
-5.522400 -12.729600 6.557181
-5.475600 -12.729600 6.553255
-5.428800 -12.729600 6.520882
-5.382000 -12.729600 6.519024
-5.335200 -12.729600 6.507953
-5.288400 -12.729600 6.469826
-5.241600 -12.729600 6.437339
-5.194800 -12.729600 6.437339
-5.148000 -12.729600 6.432184
-5.101200 -12.729600 6.427397
-5.054400 -12.729600 6.422088
-5.007600 -12.729600 6.422429
-4.960800 -12.729600 6.422088
-4.914000 -12.729600 6.413523
-4.867200 -12.729600 6.413523
-4.820400 -12.729600 6.401641
-4.773600 -12.729600 6.401641
-4.726800 -12.729600 6.414077
-4.680000 -12.729600 6.401641
-4.633200 -12.729600 6.377256
-4.586400 -12.729600 6.329608
-4.539600 -12.729600 6.291968
-4.492800 -12.729600 6.286479
-4.446000 -12.729600 6.283660
-4.399200 -12.729600 6.283660
-4.352400 -12.729600 6.292828
-4.305600 -12.729600 6.292828
-4.258800 -12.729600 6.283660
-4.212000 -12.729600 6.286838
-4.165200 -12.729600 6.275229
-4.118400 -12.729600 6.266963
-4.071600 -12.729600 6.257306
-4.024800 -12.729600 6.236846
-3.978000 -12.729600 6.233303
-3.931200 -12.729600 6.213211
-3.884400 -12.729600 6.197319
-3.837600 -12.729600 6.209123
-3.790800 -12.729600 6.209123
-3.744000 -12.729600 6.199880
-3.697200 -12.729600 6.205905
-3.650400 -12.729600 6.209123
-3.603600 -12.729600 6.215862
-3.556800 -12.729600 6.227703
-3.510000 -12.729600 6.220239
-3.463200 -12.729600 6.220239
-3.416400 -12.729600 6.234228
-3.369600 -12.729600 6.215862
-3.322800 -12.729600 6.220383
-3.276000 -12.729600 6.234228
-3.229200 -12.729600 6.225569
-3.182400 -12.729600 6.235763
-3.135600 -12.729600 6.235763
-3.088800 -12.729600 6.228653
-3.042000 -12.729600 6.235763
-2.995200 -12.729600 6.211459
-2.948400 -12.729600 6.187016
-2.901600 -12.729600 6.187016
-2.854800 -12.729600 6.164234
-2.808000 -12.729600 6.186039
-2.761200 -12.729600 6.164234
-2.714400 -12.729600 6.190454
-2.667600 -12.729600 6.201837
-2.620800 -12.729600 6.216149
-2.574000 -12.729600 6.204695
-2.527200 -12.729600 6.233961
-2.480400 -12.729600 6.190454
-2.433600 -12.729600 6.227584
-2.386800 -12.729600 6.227584
-2.340000 -12.729600 6.231959
-2.293200 -12.729600 6.237565
-2.246400 -12.729600 6.240107
-2.199600 -12.729600 6.241947
-2.152800 -12.729600 6.245840
-2.106000 -12.729600 6.246748
-2.059200 -12.729600 6.237565
-2.012400 -12.729600 6.241947
-1.965600 -12.729600 6.242107
-1.918800 -12.729600 6.243850
-1.872000 -12.729600 6.245185
-1.825200 -12.729600 6.256680
-1.778400 -12.729600 6.256680
-1.731600 -12.729600 6.264450
-1.684800 -12.729600 6.278494
-1.638000 -12.729600 6.288088
-1.591200 -12.729600 6.294481
-1.544400 -12.729600 6.294481
-1.497600 -12.729600 6.294481
-1.450800 -12.729600 6.275484
-1.404000 -12.729600 6.259212
-1.357200 -12.729600 6.259212
-1.310400 -12.729600 6.273764
-1.263600 -12.729600 6.275116
-1.216800 -12.729600 6.277684
-1.170000 -12.729600 6.284797
-1.123200 -12.729600 6.362368
-1.076400 -12.729600 6.372613
-1.029600 -12.729600 6.390026
-0.982800 -12.729600 6.384941
-0.936000 -12.729600 6.384941
-0.889200 -12.729600 6.386846
-0.842400 -12.729600 6.387857
-0.795600 -12.729600 6.386846
-0.748800 -12.729600 6.386846
-0.702000 -12.729600 6.387857
-0.655200 -12.729600 6.405923
-0.608400 -12.729600 6.405923
-0.561600 -12.729600 6.420627
-0.514800 -12.729600 6.420627
-0.468000 -12.729600 6.423112
-0.421200 -12.729600 6.437230
-0.374400 -12.729600 6.484794
-0.327600 -12.729600 6.501158
-0.280800 -12.729600 6.521793
-0.234000 -12.729600 6.522859
-0.187200 -12.729600 6.534629
-0.140400 -12.729600 6.555916
-0.093600 -12.729600 6.592874
-0.046800 -12.729600 6.624079
0.000000 -12.729600 6.624482
0.046800 -12.729600 6.637306
0.093600 -12.729600 6.639489
0.140400 -12.729600 6.664261
0.187200 -12.729600 6.678942
0.234000 -12.729600 6.678942
0.280800 -12.729600 6.672499
0.327600 -12.729600 6.672499
0.374400 -12.729600 6.672499
0.421200 -12.729600 6.688604
0.468000 -12.729600 6.713018
0.514800 -12.729600 6.718842
0.561600 -12.729600 6.741247
0.608400 -12.729600 6.766015
0.655200 -12.729600 6.788379
0.702000 -12.729600 6.796529
0.748800 -12.729600 6.834205
0.795600 -12.729600 6.861515
0.842400 -12.729600 6.868595
0.889200 -12.729600 6.884765
0.936000 -12.729600 6.895352
0.982800 -12.729600 6.903928
1.029600 -12.729600 6.919446
1.076400 -12.729600 6.930871
1.123200 -12.729600 6.932566
1.170000 -12.729600 6.949450
1.216800 -12.729600 6.973678
1.263600 -12.729600 6.999481
1.310400 -12.729600 7.022268
1.357200 -12.729600 7.047066
1.404000 -12.729600 7.054820
1.450800 -12.729600 7.077729
1.497600 -12.729600 7.091467
1.544400 -12.729600 7.098602
1.591200 -12.729600 7.098602
1.638000 -12.729600 7.125721
1.684800 -12.729600 7.129227
1.731600 -12.729600 7.134087
1.778400 -12.729600 7.152650
1.825200 -12.729600 7.184147
1.872000 -12.729600 7.214981
1.918800 -12.729600 7.251223
1.965600 -12.729600 7.299783
2.012400 -12.729600 7.328457
2.059200 -12.729600 7.351405
2.106000 -12.729600 7.378199
2.152800 -12.729600 7.390059
2.199600 -12.729600 7.409449
2.246400 -12.729600 7.430300
2.293200 -12.729600 7.465704
2.340000 -12.729600 7.494226
2.386800 -12.729600 7.528434
2.433600 -12.729600 7.557118
2.480400 -12.729600 7.567752
2.527200 -12.729600 7.588230
2.574000 -12.729600 7.604324
2.620800 -12.729600 7.640279
2.667600 -12.729600 7.644460
2.714400 -12.729600 7.660119
2.761200 -12.729600 7.677119
2.808000 -12.729600 7.706136
2.854800 -12.729600 7.745423
2.901600 -12.729600 7.822317
2.948400 -12.729600 7.853943
2.995200 -12.729600 7.872461
3.042000 -12.729600 7.902533
3.088800 -12.729600 7.943818
3.135600 -12.729600 7.980353
3.182400 -12.729600 8.002867
3.229200 -12.729600 8.054381
3.276000 -12.729600 8.065537
3.322800 -12.729600 8.127370
3.369600 -12.729600 8.206739
3.416400 -12.729600 8.283933
3.463200 -12.729600 8.355587
3.510000 -12.729600 8.384918
3.556800 -12.729600 8.410134
3.603600 -12.729600 8.452896
3.650400 -12.729600 8.472184
3.697200 -12.729600 8.497771
3.744000 -12.729600 8.520213
3.790800 -12.729600 8.561465
3.837600 -12.729600 8.700502
3.884400 -12.729600 8.938136
3.931200 -12.729600 9.469031
13.150800 -12.729600 8.140869
13.197600 -12.729600 8.120723
13.244400 -12.729600 8.112028
13.291200 -12.729600 8.097209
13.338000 -12.729600 8.090879
13.384800 -12.729600 8.078132
13.431600 -12.729600 8.078132
13.478400 -12.729600 8.061474
13.525200 -12.729600 8.061900
13.572000 -12.729600 8.060039
13.618800 -12.729600 8.060039
13.665600 -12.729600 8.061474
13.712400 -12.729600 8.064275
13.759200 -12.729600 8.070393
13.806000 -12.729600 8.080284
13.852800 -12.729600 8.077119
13.899600 -12.729600 8.080284
13.946400 -12.729600 8.072330
13.993200 -12.729600 8.072330
14.040000 -12.729600 8.072330
14.086800 -12.729600 8.072330
14.133600 -12.729600 8.083157
14.180400 -12.729600 8.091979
14.227200 -12.729600 8.097616
14.274000 -12.729600 8.105705
14.320800 -12.729600 8.108380
14.367600 -12.729600 8.108380
14.414400 -12.729600 8.104313
14.461200 -12.729600 8.114538
14.508000 -12.729600 8.117349
14.554800 -12.729600 8.126320
14.601600 -12.729600 8.131476
14.648400 -12.729600 8.134292
14.695200 -12.729600 8.136835
14.742000 -12.729600 8.143596
14.788800 -12.729600 8.137076
14.835600 -12.729600 8.134292
14.882400 -12.729600 8.123429
14.929200 -12.729600 8.113491
14.976000 -12.729600 8.086795
15.022800 -12.729600 8.083924
15.678000 -12.729600 6.909055
15.724800 -12.729600 6.878090
15.771600 -12.729600 6.838110
15.818400 -12.729600 6.838110
15.865200 -12.729600 6.838110
15.912000 -12.729600 6.822715
15.958800 -12.729600 6.834876
16.005600 -12.729600 6.817049
16.052400 -12.729600 6.817049
16.146000 -12.729600 6.818437
16.192800 -12.729600 6.828173
16.239600 -12.729600 6.837580
16.286400 -12.729600 6.828173
16.333200 -12.729600 6.827356
16.380000 -12.729600 6.815272
16.426800 -12.729600 6.779349
16.473600 -12.729600 6.704273
16.614000 -12.729600 5.179235
16.660800 -12.729600 4.912329
16.707600 -12.729600 4.708183
16.754400 -12.729600 4.411707
16.801200 -12.729600 4.221576
-18.720000 -12.682800 0.000000
-18.673200 -12.682800 0.000000
-18.626400 -12.682800 0.000000
-18.579600 -12.682800 -7.348079
-18.532800 -12.682800 -7.342114
-18.486000 -12.682800 -7.329166
-18.439200 -12.682800 -7.322759
-18.392400 -12.682800 -7.312101
-18.345600 -12.682800 -7.306727
-18.298800 -12.682800 -7.306727
-18.252000 -12.682800 -7.312101
-18.205200 -12.682800 -7.322759
-18.158400 -12.682800 -7.334201
-18.111600 -12.682800 -7.306727
-18.064800 -12.682800 -7.272799
-18.018000 -12.682800 -7.259252
-17.971200 -12.682800 -7.262953
-17.924400 -12.682800 -7.262953
-17.877600 -12.682800 -7.262953
-17.830800 -12.682800 -7.262953
-17.784000 -12.682800 -7.261484
-17.737200 -12.682800 -7.251415
-17.690400 -12.682800 -7.226612
-17.643600 -12.682800 -7.188115
-17.596800 -12.682800 -7.116565
-17.550000 -12.682800 -7.084675
-17.503200 -12.682800 -6.974258
-16.005600 -12.682800 6.884295
-15.958800 -12.682800 6.919393
-15.912000 -12.682800 6.931196
-15.865200 -12.682800 6.941206
-15.818400 -12.682800 6.965033
-15.771600 -12.682800 6.979968
-15.724800 -12.682800 6.996362
-15.678000 -12.682800 6.999022
-15.631200 -12.682800 7.014954
-15.584400 -12.682800 7.025900
-15.537600 -12.682800 7.032372
-15.490800 -12.682800 7.041671
-15.444000 -12.682800 7.044930
-15.397200 -12.682800 7.044930
-15.350400 -12.682800 7.047232
-15.303600 -12.682800 7.051251
-15.256800 -12.682800 7.056558
-15.210000 -12.682800 7.056558
-15.163200 -12.682800 7.057029
-15.116400 -12.682800 7.059966
-15.069600 -12.682800 7.060510
-15.022800 -12.682800 7.060510
-14.976000 -12.682800 7.067579
-14.929200 -12.682800 7.064179
-14.882400 -12.682800 7.064179
-14.835600 -12.682800 7.073734
-14.788800 -12.682800 7.074031
-14.742000 -12.682800 7.075010
-14.695200 -12.682800 7.081642
-14.648400 -12.682800 7.081642
-14.601600 -12.682800 7.087850
-14.554800 -12.682800 7.095426
-14.508000 -12.682800 7.103559
-14.461200 -12.682800 7.104105
-14.414400 -12.682800 7.105652
-14.367600 -12.682800 7.096977
-14.320800 -12.682800 7.092860
-14.274000 -12.682800 7.092860
-14.227200 -12.682800 7.114042
-14.180400 -12.682800 7.130242
-14.133600 -12.682800 7.155978
-14.086800 -12.682800 7.179913
-14.040000 -12.682800 7.213704
-7.956000 -12.682800 11.373489
-7.909200 -12.682800 11.054736
-7.862400 -12.682800 10.512233
-7.815600 -12.682800 8.542078
-7.768800 -12.682800 8.375029
-7.722000 -12.682800 8.196199
-7.675200 -12.682800 8.142022
-7.628400 -12.682800 8.010696
-7.581600 -12.682800 7.953013
-7.534800 -12.682800 7.903673
-7.488000 -12.682800 7.809518
-7.441200 -12.682800 7.729319
-7.394400 -12.682800 7.678692
-7.347600 -12.682800 7.589139
-7.300800 -12.682800 7.540243
-7.254000 -12.682800 7.453355
-7.207200 -12.682800 7.421793
-7.160400 -12.682800 7.386615
-7.113600 -12.682800 7.367811
-7.066800 -12.682800 7.326857
-7.020000 -12.682800 7.300264
-6.973200 -12.682800 7.262560
-6.926400 -12.682800 7.178056
-6.879600 -12.682800 7.132576
-6.832800 -12.682800 7.099183
-6.786000 -12.682800 7.067462
-6.739200 -12.682800 7.035362
-6.692400 -12.682800 7.028124
-6.645600 -12.682800 7.005764
-6.598800 -12.682800 6.964987
-6.552000 -12.682800 6.890321
-6.505200 -12.682800 6.882803
-6.458400 -12.682800 6.859799
-6.411600 -12.682800 6.827229
-6.364800 -12.682800 6.813856
-6.318000 -12.682800 6.783215
-6.271200 -12.682800 6.790514
-6.224400 -12.682800 6.755922
-6.177600 -12.682800 6.747857
-6.130800 -12.682800 6.734460
-6.084000 -12.682800 6.732174
-6.037200 -12.682800 6.732174
-5.990400 -12.682800 6.723336
-5.943600 -12.682800 6.678682
-5.896800 -12.682800 6.658736
-5.850000 -12.682800 6.635477
-5.803200 -12.682800 6.628809
-5.756400 -12.682800 6.620194
-5.709600 -12.682800 6.575594
-5.662800 -12.682800 6.565391
-5.616000 -12.682800 6.556620
-5.569200 -12.682800 6.557181
-5.522400 -12.682800 6.553255
-5.475600 -12.682800 6.550481
-5.428800 -12.682800 6.520031
-5.382000 -12.682800 6.518962
-5.335200 -12.682800 6.504406
-5.288400 -12.682800 6.462439
-5.241600 -12.682800 6.437339
-5.194800 -12.682800 6.436225
-5.148000 -12.682800 6.427397
-5.101200 -12.682800 6.422429
-5.054400 -12.682800 6.421168
-5.007600 -12.682800 6.419528
-4.960800 -12.682800 6.419528
-4.914000 -12.682800 6.409291
-4.867200 -12.682800 6.409291
-4.820400 -12.682800 6.393389
-4.773600 -12.682800 6.385629
-4.726800 -12.682800 6.403339
-4.680000 -12.682800 6.396957
-4.633200 -12.682800 6.343236
-4.586400 -12.682800 6.329184
-4.539600 -12.682800 6.291968
-4.492800 -12.682800 6.291968
-4.446000 -12.682800 6.286479
-4.399200 -12.682800 6.283645
-4.352400 -12.682800 6.283660
-4.305600 -12.682800 6.283660
-4.258800 -12.682800 6.276604
-4.212000 -12.682800 6.286838
-4.165200 -12.682800 6.276604
-4.118400 -12.682800 6.268260
-4.071600 -12.682800 6.257306
-4.024800 -12.682800 6.250871
-3.978000 -12.682800 6.236846
-3.931200 -12.682800 6.213211
-3.884400 -12.682800 6.202085
-3.837600 -12.682800 6.209608
-3.790800 -12.682800 6.209608
-3.744000 -12.682800 6.205905
-3.697200 -12.682800 6.205905
-3.650400 -12.682800 6.206150
-3.603600 -12.682800 6.206150
-3.556800 -12.682800 6.209123
-3.510000 -12.682800 6.202622
-3.463200 -12.682800 6.204658
-3.416400 -12.682800 6.211290
-3.369600 -12.682800 6.206150
-3.322800 -12.682800 6.220239
-3.276000 -12.682800 6.228653
-3.229200 -12.682800 6.225569
-3.182400 -12.682800 6.235763
-3.135600 -12.682800 6.235763
-3.088800 -12.682800 6.225569
-3.042000 -12.682800 6.228653
-2.995200 -12.682800 6.211459
-2.948400 -12.682800 6.186039
-2.901600 -12.682800 6.187016
-2.854800 -12.682800 6.166763
-2.808000 -12.682800 6.187016
-2.761200 -12.682800 6.166763
-2.714400 -12.682800 6.190454
-2.667600 -12.682800 6.192677
-2.620800 -12.682800 6.201837
-2.574000 -12.682800 6.192677
-2.527200 -12.682800 6.192677
-2.480400 -12.682800 6.185290
-2.433600 -12.682800 6.186852
-2.386800 -12.682800 6.186852
-2.340000 -12.682800 6.189240
-2.293200 -12.682800 6.209537
-2.246400 -12.682800 6.209537
-2.199600 -12.682800 6.225942
-2.152800 -12.682800 6.237565
-2.106000 -12.682800 6.237565
-2.059200 -12.682800 6.227969
-2.012400 -12.682800 6.227969
-1.965600 -12.682800 6.225942
-1.918800 -12.682800 6.227716
-1.872000 -12.682800 6.227969
-1.825200 -12.682800 6.227969
-1.778400 -12.682800 6.235269
-1.731600 -12.682800 6.256712
-1.684800 -12.682800 6.275484
-1.638000 -12.682800 6.278792
-1.591200 -12.682800 6.281739
-1.544400 -12.682800 6.275484
-1.497600 -12.682800 6.278792
-1.450800 -12.682800 6.272213
-1.404000 -12.682800 6.256732
-1.357200 -12.682800 6.256732
-1.310400 -12.682800 6.259212
-1.263600 -12.682800 6.275088
-1.216800 -12.682800 6.277573
-1.170000 -12.682800 6.279750
-1.123200 -12.682800 6.360057
-1.076400 -12.682800 6.364766
-1.029600 -12.682800 6.381084
-0.982800 -12.682800 6.380266
-0.936000 -12.682800 6.380266
-0.889200 -12.682800 6.380777
-0.842400 -12.682800 6.384941
-0.795600 -12.682800 6.384941
-0.748800 -12.682800 6.384941
-0.702000 -12.682800 6.386846
-0.655200 -12.682800 6.405923
-0.608400 -12.682800 6.420627
-0.561600 -12.682800 6.413581
-0.514800 -12.682800 6.413581
-0.468000 -12.682800 6.409149
-0.421200 -12.682800 6.417888
-0.374400 -12.682800 6.418883
-0.327600 -12.682800 6.484794
-0.280800 -12.682800 6.518768
-0.234000 -12.682800 6.522859
-0.187200 -12.682800 6.530108
-0.140400 -12.682800 6.544172
-0.093600 -12.682800 6.562999
-0.046800 -12.682800 6.616189
0.000000 -12.682800 6.620168
0.046800 -12.682800 6.630376
0.093600 -12.682800 6.637845
0.140400 -12.682800 6.656528
0.187200 -12.682800 6.674088
0.234000 -12.682800 6.672499
0.280800 -12.682800 6.663762
0.327600 -12.682800 6.663762
0.374400 -12.682800 6.663762
0.421200 -12.682800 6.656781
0.468000 -12.682800 6.688604
0.514800 -12.682800 6.706489
0.561600 -12.682800 6.718842
0.608400 -12.682800 6.753789
0.655200 -12.682800 6.777360
0.702000 -12.682800 6.783478
0.748800 -12.682800 6.816805
0.795600 -12.682800 6.851922
0.842400 -12.682800 6.861515
0.889200 -12.682800 6.884765
0.936000 -12.682800 6.892358
0.982800 -12.682800 6.903928
1.029600 -12.682800 6.924834
1.076400 -12.682800 6.930871
1.123200 -12.682800 6.936789
1.170000 -12.682800 6.949450
1.216800 -12.682800 6.966140
1.263600 -12.682800 6.994825
1.310400 -12.682800 7.022268
1.357200 -12.682800 7.047066
1.404000 -12.682800 7.051872
1.450800 -12.682800 7.070617
1.497600 -12.682800 7.084980
1.544400 -12.682800 7.098602
1.591200 -12.682800 7.098602
1.638000 -12.682800 7.125721
1.684800 -12.682800 7.129447
1.731600 -12.682800 7.148533
1.778400 -12.682800 7.154633
1.825200 -12.682800 7.184147
1.872000 -12.682800 7.231600
1.918800 -12.682800 7.263650
1.965600 -12.682800 7.272648
2.012400 -12.682800 7.338826
2.059200 -12.682800 7.351405
2.106000 -12.682800 7.379004
2.152800 -12.682800 7.400189
2.199600 -12.682800 7.418973
2.246400 -12.682800 7.434643
2.293200 -12.682800 7.465704
2.340000 -12.682800 7.488750
2.386800 -12.682800 7.534952
2.433600 -12.682800 7.562946
2.480400 -12.682800 7.595198
2.527200 -12.682800 7.595630
2.574000 -12.682800 7.618559
2.620800 -12.682800 7.657982
2.667600 -12.682800 7.661621
2.714400 -12.682800 7.670484
2.761200 -12.682800 7.696950
2.808000 -12.682800 7.710170
2.854800 -12.682800 7.756837
2.901600 -12.682800 7.822317
2.948400 -12.682800 7.856491
2.995200 -12.682800 7.872461
3.042000 -12.682800 7.902533
3.088800 -12.682800 7.925366
3.135600 -12.682800 7.980353
3.182400 -12.682800 8.026680
3.229200 -12.682800 8.052380
3.276000 -12.682800 8.062757
3.322800 -12.682800 8.110479
3.369600 -12.682800 8.185767
3.416400 -12.682800 8.236929
3.463200 -12.682800 8.303688
3.510000 -12.682800 8.377735
3.556800 -12.682800 8.403476
3.603600 -12.682800 8.445537
3.650400 -12.682800 8.497771
3.697200 -12.682800 8.512612
3.744000 -12.682800 8.539310
3.790800 -12.682800 8.574579
3.837600 -12.682800 8.700502
3.884400 -12.682800 8.873368
3.931200 -12.682800 9.785507
13.197600 -12.682800 8.155851
13.244400 -12.682800 8.122463
13.291200 -12.682800 8.107213
13.338000 -12.682800 8.097209
13.384800 -12.682800 8.081588
13.431600 -12.682800 8.081377
13.478400 -12.682800 8.067471
13.525200 -12.682800 8.068145
13.572000 -12.682800 8.061900
13.618800 -12.682800 8.067471
13.665600 -12.682800 8.069610
13.712400 -12.682800 8.077119
13.759200 -12.682800 8.083264
13.806000 -12.682800 8.087139
13.852800 -12.682800 8.085216
13.899600 -12.682800 8.087139
13.946400 -12.682800 8.085216
13.993200 -12.682800 8.085216
14.040000 -12.682800 8.083264
14.086800 -12.682800 8.088774
14.133600 -12.682800 8.092718
14.180400 -12.682800 8.092718
14.227200 -12.682800 8.101622
14.274000 -12.682800 8.108380
14.320800 -12.682800 8.112921
14.367600 -12.682800 8.112921
14.414400 -12.682800 8.109972
14.461200 -12.682800 8.122828
14.508000 -12.682800 8.129401
14.554800 -12.682800 8.134810
14.601600 -12.682800 8.147245
14.648400 -12.682800 8.143596
14.695200 -12.682800 8.147245
14.742000 -12.682800 8.148266
14.788800 -12.682800 8.143596
14.835600 -12.682800 8.143018
14.882400 -12.682800 8.137076
14.929200 -12.682800 8.127768
14.976000 -12.682800 8.119107
15.022800 -12.682800 8.098138
15.069600 -12.682800 8.076409
15.724800 -12.682800 6.867853
15.771600 -12.682800 6.845467
15.818400 -12.682800 6.845467
15.865200 -12.682800 6.852587
15.958800 -12.682800 6.838110
16.005600 -12.682800 6.828173
16.052400 -12.682800 6.827356
16.146000 -12.682800 6.827356
16.192800 -12.682800 6.828173
16.239600 -12.682800 6.835069
16.286400 -12.682800 6.835069
16.333200 -12.682800 6.827356
16.380000 -12.682800 6.817894
16.426800 -12.682800 6.807565
16.473600 -12.682800 6.724077
16.660800 -12.682800 5.107836
16.707600 -12.682800 4.851301
16.754400 -12.682800 4.605721
16.801200 -12.682800 4.365277
-18.720000 -12.636000 0.000000
-18.673200 -12.636000 0.000000
-18.626400 -12.636000 0.000000
-18.579600 -12.636000 -7.352732
-18.532800 -12.636000 -7.342114
-18.486000 -12.636000 -7.331377
-18.439200 -12.636000 -7.322759
-18.392400 -12.636000 -7.316456
-18.345600 -12.636000 -7.316456
-18.298800 -12.636000 -7.322759
-18.252000 -12.636000 -7.334201
-18.205200 -12.636000 -7.339817
-18.158400 -12.636000 -7.334201
-18.111600 -12.636000 -7.291788
-18.064800 -12.636000 -7.249818
-18.018000 -12.636000 -7.244876
-17.971200 -12.636000 -7.249818
-17.924400 -12.636000 -7.249818
-17.877600 -12.636000 -7.259252
-17.830800 -12.636000 -7.259414
-17.784000 -12.636000 -7.259252
-17.737200 -12.636000 -7.234347
-17.690400 -12.636000 -7.200492
-17.643600 -12.636000 -7.157980
-17.596800 -12.636000 -7.112033
-17.550000 -12.636000 -7.021833
-17.503200 -12.636000 -6.954617
-16.473600 -12.636000 5.284822
-16.426800 -12.636000 5.316240
-16.052400 -12.636000 6.905542
-16.005600 -12.636000 6.919393
-15.958800 -12.636000 6.940612
-15.912000 -12.636000 6.961147
-15.865200 -12.636000 6.970327
-15.818400 -12.636000 6.980166
-15.771600 -12.636000 6.997322
-15.724800 -12.636000 7.004870
-15.678000 -12.636000 7.006088
-15.631200 -12.636000 7.019213
-15.584400 -12.636000 7.029119
-15.537600 -12.636000 7.032372
-15.490800 -12.636000 7.045070
-15.444000 -12.636000 7.047232
-15.397200 -12.636000 7.051251
-15.350400 -12.636000 7.055970
-15.303600 -12.636000 7.057369
-15.256800 -12.636000 7.059633
-15.210000 -12.636000 7.061298
-15.163200 -12.636000 7.060094
-15.116400 -12.636000 7.061298
-15.069600 -12.636000 7.065447
-15.022800 -12.636000 7.065447
-14.976000 -12.636000 7.071499
-14.929200 -12.636000 7.073734
-14.882400 -12.636000 7.073734
-14.835600 -12.636000 7.075190
-14.788800 -12.636000 7.077649
-14.742000 -12.636000 7.077649
-14.695200 -12.636000 7.081642
-14.648400 -12.636000 7.078448
-14.601600 -12.636000 7.087850
-14.554800 -12.636000 7.095426
-14.508000 -12.636000 7.103559
-14.461200 -12.636000 7.107368
-14.414400 -12.636000 7.112051
-14.367600 -12.636000 7.112403
-14.320800 -12.636000 7.120510
-14.274000 -12.636000 7.121709
-14.227200 -12.636000 7.128146
-14.180400 -12.636000 7.153174
-14.133600 -12.636000 7.167710
-14.086800 -12.636000 7.194569
-7.956000 -12.636000 11.373489
-7.909200 -12.636000 11.283229
-7.862400 -12.636000 10.896192
-7.815600 -12.636000 8.584947
-7.768800 -12.636000 8.361652
-7.722000 -12.636000 8.194169
-7.675200 -12.636000 8.124837
-7.628400 -12.636000 8.007449
-7.581600 -12.636000 7.917749
-7.534800 -12.636000 7.881123
-7.488000 -12.636000 7.787337
-7.441200 -12.636000 7.701028
-7.394400 -12.636000 7.594000
-7.347600 -12.636000 7.565146
-7.300800 -12.636000 7.479957
-7.254000 -12.636000 7.432017
-7.207200 -12.636000 7.388212
-7.160400 -12.636000 7.370519
-7.113600 -12.636000 7.315121
-7.066800 -12.636000 7.292776
-7.020000 -12.636000 7.270691
-6.973200 -12.636000 7.188888
-6.926400 -12.636000 7.145385
-6.879600 -12.636000 7.103898
-6.832800 -12.636000 7.067462
-6.786000 -12.636000 7.019046
-6.739200 -12.636000 6.990084
-6.692400 -12.636000 6.979628
-6.645600 -12.636000 6.974714
-6.598800 -12.636000 6.941014
-6.552000 -12.636000 6.885869
-6.505200 -12.636000 6.881129
-6.458400 -12.636000 6.858546
-6.411600 -12.636000 6.823583
-6.364800 -12.636000 6.797350
-6.318000 -12.636000 6.769112
-6.271200 -12.636000 6.777137
-6.224400 -12.636000 6.742617
-6.177600 -12.636000 6.742097
-6.130800 -12.636000 6.725767
-6.084000 -12.636000 6.724410
-6.037200 -12.636000 6.721606
-5.990400 -12.636000 6.703734
-5.943600 -12.636000 6.659555
-5.896800 -12.636000 6.635477
-5.850000 -12.636000 6.628809
-5.803200 -12.636000 6.620284
-5.756400 -12.636000 6.593516
-5.709600 -12.636000 6.556753
-5.662800 -12.636000 6.544571
-5.616000 -12.636000 6.529559
-5.569200 -12.636000 6.553255
-5.522400 -12.636000 6.530380
-5.475600 -12.636000 6.529559
-5.428800 -12.636000 6.518962
-5.382000 -12.636000 6.511483
-5.335200 -12.636000 6.486410
-5.288400 -12.636000 6.458791
-5.241600 -12.636000 6.433164
-5.194800 -12.636000 6.432184
-5.148000 -12.636000 6.422088
-5.101200 -12.636000 6.421168
-5.054400 -12.636000 6.413024
-5.007600 -12.636000 6.402756
-4.960800 -12.636000 6.402756
-4.914000 -12.636000 6.378322
-4.867200 -12.636000 6.373165
-4.820400 -12.636000 6.370662
-4.773600 -12.636000 6.370662
-4.726800 -12.636000 6.373010
-4.680000 -12.636000 6.343236
-4.633200 -12.636000 6.325377
-4.586400 -12.636000 6.319017
-4.539600 -12.636000 6.286479
-4.492800 -12.636000 6.283660
-4.446000 -12.636000 6.283645
-4.399200 -12.636000 6.261124
-4.352400 -12.636000 6.266908
-4.305600 -12.636000 6.261124
-4.258800 -12.636000 6.255884
-4.212000 -12.636000 6.275088
-4.165200 -12.636000 6.275088
-4.118400 -12.636000 6.255884
-4.071600 -12.636000 6.250871
-4.024800 -12.636000 6.250871
-3.978000 -12.636000 6.236846
-3.931200 -12.636000 6.213211
-3.884400 -12.636000 6.209050
-3.837600 -12.636000 6.209608
-3.790800 -12.636000 6.209608
-3.744000 -12.636000 6.209123
-3.697200 -12.636000 6.205905
-3.650400 -12.636000 6.205905
-3.603600 -12.636000 6.204658
-3.556800 -12.636000 6.204658
-3.510000 -12.636000 6.192083
-3.463200 -12.636000 6.192153
-3.416400 -12.636000 6.192153
-3.369600 -12.636000 6.190459
-3.322800 -12.636000 6.194465
-3.276000 -12.636000 6.202622
-3.229200 -12.636000 6.210431
-3.182400 -12.636000 6.224660
-3.135600 -12.636000 6.225460
-3.088800 -12.636000 6.224653
-3.042000 -12.636000 6.225460
-2.995200 -12.636000 6.193391
-2.948400 -12.636000 6.186039
-2.901600 -12.636000 6.187016
-2.854800 -12.636000 6.185308
-2.808000 -12.636000 6.191240
-2.761200 -12.636000 6.186039
-2.714400 -12.636000 6.192677
-2.667600 -12.636000 6.198783
-2.620800 -12.636000 6.201837
-2.574000 -12.636000 6.192677
-2.527200 -12.636000 6.190454
-2.480400 -12.636000 6.174466
-2.433600 -12.636000 6.169730
-2.386800 -12.636000 6.168805
-2.340000 -12.636000 6.174466
-2.293200 -12.636000 6.185290
-2.246400 -12.636000 6.189240
-2.199600 -12.636000 6.189842
-2.152800 -12.636000 6.199382
-2.106000 -12.636000 6.207818
-2.059200 -12.636000 6.199382
-2.012400 -12.636000 6.207818
-1.965600 -12.636000 6.207818
-1.918800 -12.636000 6.210809
-1.872000 -12.636000 6.214284
-1.825200 -12.636000 6.214284
-1.778400 -12.636000 6.231684
-1.731600 -12.636000 6.256680
-1.684800 -12.636000 6.264042
-1.638000 -12.636000 6.272213
-1.591200 -12.636000 6.275484
-1.544400 -12.636000 6.269423
-1.497600 -12.636000 6.275484
-1.450800 -12.636000 6.262243
-1.404000 -12.636000 6.253647
-1.357200 -12.636000 6.256732
-1.310400 -12.636000 6.259212
-1.263600 -12.636000 6.273764
-1.216800 -12.636000 6.275161
-1.170000 -12.636000 6.279750
-1.123200 -12.636000 6.293400
-1.076400 -12.636000 6.362368
-1.029600 -12.636000 6.372613
-0.982800 -12.636000 6.375638
-0.936000 -12.636000 6.375638
-0.889200 -12.636000 6.380777
-0.842400 -12.636000 6.386846
-0.795600 -12.636000 6.386846
-0.748800 -12.636000 6.386846
-0.702000 -12.636000 6.387857
-0.655200 -12.636000 6.399790
-0.608400 -12.636000 6.420627
-0.561600 -12.636000 6.399790
-0.514800 -12.636000 6.395777
-0.468000 -12.636000 6.395777
-0.421200 -12.636000 6.413581
-0.374400 -12.636000 6.413581
-0.327600 -12.636000 6.436185
-0.280800 -12.636000 6.493781
-0.234000 -12.636000 6.518768
-0.187200 -12.636000 6.522859
-0.140400 -12.636000 6.539617
-0.093600 -12.636000 6.551885
-0.046800 -12.636000 6.568935
0.000000 -12.636000 6.602192
0.046800 -12.636000 6.615238
0.093600 -12.636000 6.630376
0.140400 -12.636000 6.630376
0.187200 -12.636000 6.656528
0.234000 -12.636000 6.640376
0.280800 -12.636000 6.640061
0.327600 -12.636000 6.640376
0.374400 -12.636000 6.656528
0.421200 -12.636000 6.656528
0.468000 -12.636000 6.686913
0.514800 -12.636000 6.688604
0.561600 -12.636000 6.706489
0.608400 -12.636000 6.736018
0.655200 -12.636000 6.754111
0.702000 -12.636000 6.760949
0.748800 -12.636000 6.788752
0.795600 -12.636000 6.816805
0.842400 -12.636000 6.850344
0.889200 -12.636000 6.882248
0.936000 -12.636000 6.892358
0.982800 -12.636000 6.903928
1.029600 -12.636000 6.930871
1.076400 -12.636000 6.936789
1.123200 -12.636000 6.936789
1.170000 -12.636000 6.949450
1.216800 -12.636000 6.965573
1.263600 -12.636000 6.980559
1.310400 -12.636000 6.994825
1.357200 -12.636000 7.036857
1.404000 -12.636000 7.039770
1.450800 -12.636000 7.048051
1.497600 -12.636000 7.077729
1.544400 -12.636000 7.084980
1.591200 -12.636000 7.084980
1.638000 -12.636000 7.108672
1.684800 -12.636000 7.129227
1.731600 -12.636000 7.137656
1.778400 -12.636000 7.153895
1.825200 -12.636000 7.189372
1.872000 -12.636000 7.210275
1.918800 -12.636000 7.248686
1.965600 -12.636000 7.268287
2.012400 -12.636000 7.316093
2.059200 -12.636000 7.347130
2.106000 -12.636000 7.371649
2.152800 -12.636000 7.386669
2.199600 -12.636000 7.414752
2.246400 -12.636000 7.446605
2.293200 -12.636000 7.474638
2.340000 -12.636000 7.500782
2.386800 -12.636000 7.562946
2.433600 -12.636000 7.576793
2.480400 -12.636000 7.601799
2.527200 -12.636000 7.610457
2.574000 -12.636000 7.621236
2.620800 -12.636000 7.663458
2.667600 -12.636000 7.668885
2.714400 -12.636000 7.690279
2.761200 -12.636000 7.704522
2.808000 -12.636000 7.717019
2.854800 -12.636000 7.745423
2.901600 -12.636000 7.779404
2.948400 -12.636000 7.853943
2.995200 -12.636000 7.869930
3.042000 -12.636000 7.902533
3.088800 -12.636000 7.936392
3.135600 -12.636000 7.980353
3.182400 -12.636000 8.024399
3.229200 -12.636000 8.052380
3.276000 -12.636000 8.062757
3.322800 -12.636000 8.108714
3.369600 -12.636000 8.177871
3.416400 -12.636000 8.211324
3.463200 -12.636000 8.283933
3.510000 -12.636000 8.361402
3.556800 -12.636000 8.402702
3.603600 -12.636000 8.422428
3.650400 -12.636000 8.459998
3.697200 -12.636000 8.502749
3.744000 -12.636000 8.521486
3.790800 -12.636000 8.574246
3.837600 -12.636000 8.656113
3.884400 -12.636000 8.877566
13.244400 -12.636000 8.140869
13.291200 -12.636000 8.121366
13.384800 -12.636000 8.096824
13.431600 -12.636000 8.087766
13.478400 -12.636000 8.074334
13.525200 -12.636000 8.078964
13.572000 -12.636000 8.072492
13.618800 -12.636000 8.080284
13.665600 -12.636000 8.080284
13.712400 -12.636000 8.087139
13.759200 -12.636000 8.091173
13.806000 -12.636000 8.091952
13.852800 -12.636000 8.091173
13.899600 -12.636000 8.091173
13.946400 -12.636000 8.088774
13.993200 -12.636000 8.091952
14.040000 -12.636000 8.083264
14.086800 -12.636000 8.091979
14.133600 -12.636000 8.095866
14.180400 -12.636000 8.097157
14.227200 -12.636000 8.112764
14.274000 -12.636000 8.112921
14.320800 -12.636000 8.114538
14.367600 -12.636000 8.114538
14.414400 -12.636000 8.111755
14.461200 -12.636000 8.126320
14.508000 -12.636000 8.129401
14.554800 -12.636000 8.134810
14.601600 -12.636000 8.150710
14.648400 -12.636000 8.145088
14.695200 -12.636000 8.161061
14.742000 -12.636000 8.162442
14.788800 -12.636000 8.161061
14.835600 -12.636000 8.161360
14.882400 -12.636000 8.144866
14.929200 -12.636000 8.143018
14.976000 -12.636000 8.123429
15.022800 -12.636000 8.117605
15.069600 -12.636000 8.077619
15.116400 -12.636000 8.070240
15.912000 -12.636000 6.834876
15.958800 -12.636000 6.829346
16.005600 -12.636000 6.822416
16.052400 -12.636000 6.826829
16.192800 -12.636000 6.828173
16.333200 -12.636000 6.835069
16.380000 -12.636000 6.825009
16.426800 -12.636000 6.811489
16.473600 -12.636000 6.738634
16.520400 -12.636000 6.704273
16.988400 -12.636000 3.527324
17.035200 -12.636000 3.290734
-18.720000 -12.589200 0.000000
-18.673200 -12.589200 0.000000
-18.626400 -12.589200 0.000000
-18.579600 -12.589200 -7.358433
-18.532800 -12.589200 -7.347594
-18.486000 -12.589200 -7.338116
-18.439200 -12.589200 -7.331377
-18.392400 -12.589200 -7.316456
-18.345600 -12.589200 -7.312101
-18.298800 -12.589200 -7.322283
-18.252000 -12.589200 -7.322283
-18.205200 -12.589200 -7.335857
-18.158400 -12.589200 -7.306727
-18.111600 -12.589200 -7.279945
-18.064800 -12.589200 -7.249818
-18.018000 -12.589200 -7.242078
-17.971200 -12.589200 -7.244632
-17.924400 -12.589200 -7.244632
-17.877600 -12.589200 -7.244632
-17.830800 -12.589200 -7.251415
-17.784000 -12.589200 -7.244632
-17.737200 -12.589200 -7.227589
-17.690400 -12.589200 -7.198815
-17.643600 -12.589200 -7.157980
-17.596800 -12.589200 -7.101126
-17.550000 -12.589200 -6.998457
-16.520400 -12.589200 5.248776
-16.473600 -12.589200 5.292993
-16.052400 -12.589200 6.920918
-16.005600 -12.589200 6.931196
-15.958800 -12.589200 6.960269
-15.912000 -12.589200 6.970938
-15.865200 -12.589200 6.980166
-15.818400 -12.589200 6.999022
-15.771600 -12.589200 7.010605
-15.724800 -12.589200 7.014954
-15.678000 -12.589200 7.019213
-15.631200 -12.589200 7.031022
-15.584400 -12.589200 7.031472
-15.537600 -12.589200 7.033984
-15.490800 -12.589200 7.047212
-15.444000 -12.589200 7.048736
-15.397200 -12.589200 7.050558
-15.350400 -12.589200 7.050558
-15.303600 -12.589200 7.056558
-15.256800 -12.589200 7.058411
-15.210000 -12.589200 7.059966
-15.163200 -12.589200 7.060094
-15.116400 -12.589200 7.067579
-15.069600 -12.589200 7.067579
-15.022800 -12.589200 7.067579
-14.976000 -12.589200 7.075898
-14.929200 -12.589200 7.081443
-14.882400 -12.589200 7.081443
-14.835600 -12.589200 7.081642
-14.788800 -12.589200 7.081642
-14.742000 -12.589200 7.081642
-14.695200 -12.589200 7.087850
-14.648400 -12.589200 7.087850
-14.601600 -12.589200 7.088809
-14.554800 -12.589200 7.097032
-14.508000 -12.589200 7.105212
-14.461200 -12.589200 7.112051
-14.414400 -12.589200 7.116670
-14.367600 -12.589200 7.121709
-14.320800 -12.589200 7.128146
-14.274000 -12.589200 7.130242
-14.227200 -12.589200 7.139632
-14.180400 -12.589200 7.167710
-14.133600 -12.589200 7.193554
-7.956000 -12.589200 12.154292
-7.909200 -12.589200 11.287598
-7.862400 -12.589200 10.896192
-7.815600 -12.589200 8.542078
-7.768800 -12.589200 8.252935
-7.722000 -12.589200 8.142022
-7.675200 -12.589200 8.069958
-7.628400 -12.589200 7.957146
-7.581600 -12.589200 7.903792
-7.534800 -12.589200 7.862614
-7.488000 -12.589200 7.773611
-7.441200 -12.589200 7.678692
-7.394400 -12.589200 7.591631
-7.347600 -12.589200 7.565146
-7.300800 -12.589200 7.478859
-7.254000 -12.589200 7.428908
-7.207200 -12.589200 7.371466
-7.160400 -12.589200 7.315121
-7.113600 -12.589200 7.284990
-7.066800 -12.589200 7.262560
-7.020000 -12.589200 7.188888
-6.973200 -12.589200 7.145385
-6.926400 -12.589200 7.103898
-6.879600 -12.589200 7.073599
-6.832800 -12.589200 7.019046
-6.786000 -12.589200 6.979628
-6.739200 -12.589200 6.968235
-6.692400 -12.589200 6.951637
-6.645600 -12.589200 6.941014
-6.598800 -12.589200 6.901151
-6.552000 -12.589200 6.885869
-6.505200 -12.589200 6.881198
-6.458400 -12.589200 6.858546
-6.411600 -12.589200 6.823583
-6.364800 -12.589200 6.792945
-6.318000 -12.589200 6.768712
-6.271200 -12.589200 6.777137
-6.224400 -12.589200 6.742617
-6.177600 -12.589200 6.738132
-6.130800 -12.589200 6.727363
-6.084000 -12.589200 6.727363
-6.037200 -12.589200 6.723336
-5.990400 -12.589200 6.694351
-5.943600 -12.589200 6.659555
-5.896800 -12.589200 6.641924
-5.850000 -12.589200 6.620284
-5.803200 -12.589200 6.613526
-5.756400 -12.589200 6.578283
-5.709600 -12.589200 6.552510
-5.662800 -12.589200 6.527611
-5.616000 -12.589200 6.521338
-5.569200 -12.589200 6.529559
-5.522400 -12.589200 6.524073
-5.475600 -12.589200 6.521338
-5.428800 -12.589200 6.518962
-5.382000 -12.589200 6.509419
-5.335200 -12.589200 6.504406
-5.288400 -12.589200 6.458791
-5.241600 -12.589200 6.432184
-5.194800 -12.589200 6.431154
-5.148000 -12.589200 6.414425
-5.101200 -12.589200 6.413672
-5.054400 -12.589200 6.412257
-5.007600 -12.589200 6.385629
-4.960800 -12.589200 6.385507
-4.914000 -12.589200 6.367241
-4.867200 -12.589200 6.367241
-4.820400 -12.589200 6.363821
-4.773600 -12.589200 6.346734
-4.726800 -12.589200 6.328071
-4.680000 -12.589200 6.321487
-4.633200 -12.589200 6.302790
-4.586400 -12.589200 6.291968
-4.539600 -12.589200 6.267973
-4.492800 -12.589200 6.267973
-4.446000 -12.589200 6.266908
-4.399200 -12.589200 6.249026
-4.352400 -12.589200 6.249026
-4.305600 -12.589200 6.247256
-4.258800 -12.589200 6.248733
-4.212000 -12.589200 6.250871
-4.165200 -12.589200 6.250871
-4.118400 -12.589200 6.247256
-4.071600 -12.589200 6.236846
-4.024800 -12.589200 6.247256
-3.978000 -12.589200 6.233303
-3.931200 -12.589200 6.216486
-3.884400 -12.589200 6.209050
-3.837600 -12.589200 6.209123
-3.790800 -12.589200 6.209123
-3.744000 -12.589200 6.205905
-3.697200 -12.589200 6.197051
-3.650400 -12.589200 6.192623
-3.603600 -12.589200 6.178682
-3.556800 -12.589200 6.178682
-3.510000 -12.589200 6.154365
-3.463200 -12.589200 6.167795
-3.416400 -12.589200 6.174150
-3.369600 -12.589200 6.171216
-3.322800 -12.589200 6.182111
-3.276000 -12.589200 6.184993
-3.229200 -12.589200 6.184993
-3.182400 -12.589200 6.194465
-3.135600 -12.589200 6.203913
-3.088800 -12.589200 6.210431
-3.042000 -12.589200 6.211459
-2.995200 -12.589200 6.154941
-2.948400 -12.589200 6.145880
-2.901600 -12.589200 6.175741
-2.854800 -12.589200 6.166763
-2.808000 -12.589200 6.185308
-2.761200 -12.589200 6.175741
-2.714400 -12.589200 6.192677
-2.667600 -12.589200 6.192677
-2.620800 -12.589200 6.192677
-2.574000 -12.589200 6.186852
-2.527200 -12.589200 6.181403
-2.480400 -12.589200 6.168805
-2.433600 -12.589200 6.160517
-2.386800 -12.589200 6.152288
-2.340000 -12.589200 6.160517
-2.293200 -12.589200 6.166638
-2.246400 -12.589200 6.181403
-2.199600 -12.589200 6.180326
-2.152800 -12.589200 6.186833
-2.106000 -12.589200 6.190716
-2.059200 -12.589200 6.189842
-2.012400 -12.589200 6.186833
-1.965600 -12.589200 6.189842
-1.918800 -12.589200 6.183998
-1.872000 -12.589200 6.198421
-1.825200 -12.589200 6.199442
-1.778400 -12.589200 6.227716
-1.731600 -12.589200 6.256680
-1.684800 -12.589200 6.258206
-1.638000 -12.589200 6.258470
-1.591200 -12.589200 6.262243
-1.544400 -12.589200 6.256712
-1.497600 -12.589200 6.258206
-1.450800 -12.589200 6.253647
-1.404000 -12.589200 6.243988
-1.357200 -12.589200 6.253647
-1.310400 -12.589200 6.255747
-1.263600 -12.589200 6.257325
-1.216800 -12.589200 6.275116
-1.170000 -12.589200 6.275978
-1.123200 -12.589200 6.292448
-1.076400 -12.589200 6.296452
-1.029600 -12.589200 6.329093
-0.982800 -12.589200 6.361862
-0.936000 -12.589200 6.364766
-0.889200 -12.589200 6.372728
-0.842400 -12.589200 6.385267
-0.795600 -12.589200 6.386846
-0.748800 -12.589200 6.387857
-0.702000 -12.589200 6.387857
-0.655200 -12.589200 6.390144
-0.608400 -12.589200 6.404698
-0.561600 -12.589200 6.395777
-0.514800 -12.589200 6.390144
-0.468000 -12.589200 6.390144
-0.421200 -12.589200 6.417604
-0.374400 -12.589200 6.417888
-0.327600 -12.589200 6.439034
-0.280800 -12.589200 6.470577
-0.234000 -12.589200 6.507395
-0.187200 -12.589200 6.520791
-0.140400 -12.589200 6.527152
-0.093600 -12.589200 6.541650
-0.046800 -12.589200 6.551707
0.000000 -12.589200 6.552786
0.046800 -12.589200 6.577061
0.093600 -12.589200 6.602192
0.140400 -12.589200 6.612176
0.187200 -12.589200 6.636877
0.234000 -12.589200 6.636877
0.280800 -12.589200 6.619445
0.327600 -12.589200 6.636877
0.374400 -12.589200 6.640061
0.421200 -12.589200 6.640061
0.468000 -12.589200 6.686657
0.514800 -12.589200 6.686913
0.561600 -12.589200 6.688604
0.608400 -12.589200 6.718842
0.655200 -12.589200 6.738298
0.702000 -12.589200 6.750442
0.748800 -12.589200 6.761598
0.795600 -12.589200 6.783939
0.842400 -12.589200 6.805698
0.889200 -12.589200 6.816805
0.936000 -12.589200 6.835199
0.982800 -12.589200 6.892358
1.029600 -12.589200 6.910254
1.076400 -12.589200 6.914934
1.123200 -12.589200 6.924834
1.170000 -12.589200 6.935565
1.216800 -12.589200 6.956277
1.263600 -12.589200 6.973678
1.310400 -12.589200 6.975944
1.357200 -12.589200 7.013382
1.404000 -12.589200 7.033651
1.450800 -12.589200 7.040785
1.497600 -12.589200 7.048927
1.544400 -12.589200 7.077989
1.591200 -12.589200 7.080751
1.638000 -12.589200 7.095137
1.684800 -12.589200 7.129227
1.731600 -12.589200 7.141872
1.778400 -12.589200 7.156423
1.825200 -12.589200 7.190290
1.872000 -12.589200 7.235448
1.918800 -12.589200 7.251223
1.965600 -12.589200 7.272301
2.012400 -12.589200 7.316093
2.059200 -12.589200 7.338826
2.106000 -12.589200 7.351405
2.152800 -12.589200 7.379007
2.199600 -12.589200 7.414752
2.246400 -12.589200 7.446605
2.293200 -12.589200 7.474638
2.340000 -12.589200 7.500782
2.386800 -12.589200 7.558971
2.433600 -12.589200 7.576793
2.480400 -12.589200 7.604324
2.527200 -12.589200 7.612315
2.574000 -12.589200 7.621236
2.620800 -12.589200 7.668836
2.667600 -12.589200 7.673983
2.714400 -12.589200 7.693845
2.761200 -12.589200 7.699225
2.808000 -12.589200 7.717019
2.854800 -12.589200 7.756837
2.901600 -12.589200 7.797216
2.948400 -12.589200 7.864334
2.995200 -12.589200 7.883149
3.042000 -12.589200 7.905923
3.088800 -12.589200 7.936392
3.135600 -12.589200 7.980353
3.182400 -12.589200 8.024420
3.229200 -12.589200 8.054384
3.276000 -12.589200 8.065537
3.322800 -12.589200 8.122545
3.369600 -12.589200 8.177871
3.416400 -12.589200 8.215646
3.463200 -12.589200 8.274226
3.510000 -12.589200 8.303688
3.556800 -12.589200 8.384918
3.603600 -12.589200 8.410134
3.650400 -12.589200 8.452896
3.697200 -12.589200 8.502749
3.744000 -12.589200 8.516117
3.790800 -12.589200 8.574246
3.837600 -12.589200 8.682238
3.884400 -12.589200 8.938136
3.931200 -12.589200 14.619795
13.338000 -12.589200 8.122463
13.384800 -12.589200 8.106814
13.431600 -12.589200 8.098097
13.478400 -12.589200 8.084609
13.525200 -12.589200 8.084609
13.572000 -12.589200 8.078964
13.618800 -12.589200 8.081588
13.665600 -12.589200 8.083953
13.712400 -12.589200 8.091066
13.759200 -12.589200 8.094464
13.806000 -12.589200 8.091173
13.852800 -12.589200 8.087139
13.899600 -12.589200 8.091173
13.946400 -12.589200 8.091173
13.993200 -12.589200 8.091979
14.040000 -12.589200 8.091952
14.086800 -12.589200 8.095866
14.133600 -12.589200 8.101622
14.180400 -12.589200 8.104812
14.227200 -12.589200 8.114538
14.274000 -12.589200 8.112921
14.320800 -12.589200 8.112921
14.367600 -12.589200 8.111755
14.414400 -12.589200 8.108380
14.461200 -12.589200 8.111755
14.508000 -12.589200 8.114538
14.554800 -12.589200 8.128546
14.601600 -12.589200 8.147245
14.648400 -12.589200 8.136835
14.695200 -12.589200 8.161360
14.742000 -12.589200 8.162763
14.788800 -12.589200 8.164051
14.835600 -12.589200 8.166133
14.882400 -12.589200 8.164051
14.929200 -12.589200 8.162442
14.976000 -12.589200 8.153418
15.022800 -12.589200 8.138948
15.069600 -12.589200 8.100874
15.116400 -12.589200 8.086795
15.912000 -12.589200 6.838110
15.958800 -12.589200 6.829346
16.005600 -12.589200 6.826829
16.052400 -12.589200 6.826829
16.192800 -12.589200 6.835069
16.286400 -12.589200 6.835069
16.380000 -12.589200 6.826504
16.426800 -12.589200 6.817721
16.473600 -12.589200 6.787988
16.520400 -12.589200 6.725113
17.082000 -12.589200 3.244056
-18.720000 -12.542400 0.000000
-18.673200 -12.542400 0.000000
-18.626400 -12.542400 0.000000
-18.579600 -12.542400 -7.371993
-18.532800 -12.542400 -7.360986
-18.486000 -12.542400 -7.340771
-18.439200 -12.542400 -7.335857
-18.392400 -12.542400 -7.322283
-18.345600 -12.542400 -7.302512
-18.298800 -12.542400 -7.301139
-18.252000 -12.542400 -7.286000
-18.205200 -12.542400 -7.273460
-18.158400 -12.542400 -7.272826
-18.111600 -12.542400 -7.246771
-18.064800 -12.542400 -7.244230
-18.018000 -12.542400 -7.236164
-17.971200 -12.542400 -7.240095
-17.924400 -12.542400 -7.238600
-17.877600 -12.542400 -7.236164
-17.830800 -12.542400 -7.236164
-17.784000 -12.542400 -7.226612
-17.737200 -12.542400 -7.177399
-17.690400 -12.542400 -7.157980
-17.643600 -12.542400 -7.136443
-17.596800 -12.542400 -7.094204
-17.550000 -12.542400 -6.982550
-16.567200 -12.542400 5.283239
-16.520400 -12.542400 5.313374
-16.473600 -12.542400 5.318977
-16.099200 -12.542400 6.932283
-16.052400 -12.542400 6.935073
-16.005600 -12.542400 6.961013
-15.958800 -12.542400 6.970938
-15.912000 -12.542400 6.988609
-15.865200 -12.542400 6.997322
-15.818400 -12.542400 7.010605
-15.771600 -12.542400 7.019213
-15.724800 -12.542400 7.022658
-15.678000 -12.542400 7.035349
-15.631200 -12.542400 7.047212
-15.584400 -12.542400 7.047232
-15.537600 -12.542400 7.048021
-15.490800 -12.542400 7.051251
-15.444000 -12.542400 7.055970
-15.397200 -12.542400 7.059633
-15.350400 -12.542400 7.059633
-15.303600 -12.542400 7.059966
-15.256800 -12.542400 7.066688
-15.210000 -12.542400 7.068192
-15.163200 -12.542400 7.072571
-15.116400 -12.542400 7.074281
-15.069600 -12.542400 7.083454
-15.022800 -12.542400 7.087627
-14.976000 -12.542400 7.091274
-14.929200 -12.542400 7.092470
-14.882400 -12.542400 7.091586
-14.835600 -12.542400 7.091586
-14.788800 -12.542400 7.091274
-14.742000 -12.542400 7.089546
-14.695200 -12.542400 7.091970
-14.648400 -12.542400 7.095426
-14.601600 -12.542400 7.101030
-14.554800 -12.542400 7.109593
-14.508000 -12.542400 7.114218
-14.461200 -12.542400 7.116172
-14.414400 -12.542400 7.123753
-14.367600 -12.542400 7.130242
-14.320800 -12.542400 7.141870
-14.274000 -12.542400 7.153174
-14.227200 -12.542400 7.155978
-14.180400 -12.542400 7.193554
-14.133600 -12.542400 7.220845
-7.956000 -12.542400 12.154292
-7.909200 -12.542400 11.866242
-7.862400 -12.542400 11.180057
-7.815600 -12.542400 8.507234
-7.768800 -12.542400 8.234645
-7.722000 -12.542400 8.093871
-7.675200 -12.542400 8.023555
-7.628400 -12.542400 7.937646
-7.581600 -12.542400 7.888633
-7.534800 -12.542400 7.816358
-7.488000 -12.542400 7.735024
-7.441200 -12.542400 7.659416
-7.394400 -12.542400 7.589139
-7.347600 -12.542400 7.552457
-7.300800 -12.542400 7.432017
-7.254000 -12.542400 7.380973
-7.207200 -12.542400 7.352162
-7.160400 -12.542400 7.306898
-7.113600 -12.542400 7.276381
-7.066800 -12.542400 7.188888
-7.020000 -12.542400 7.158507
-6.973200 -12.542400 7.128674
-6.926400 -12.542400 7.096259
-6.879600 -12.542400 7.061757
-6.832800 -12.542400 7.015999
-6.786000 -12.542400 6.964987
-6.739200 -12.542400 6.961071
-6.692400 -12.542400 6.940854
-6.645600 -12.542400 6.937989
-6.598800 -12.542400 6.899273
-6.552000 -12.542400 6.885997
-6.505200 -12.542400 6.882803
-6.458400 -12.542400 6.847369
-6.411600 -12.542400 6.841496
-6.364800 -12.542400 6.798522
-6.318000 -12.542400 6.769112
-6.271200 -12.542400 6.785089
-6.224400 -12.542400 6.755922
-6.177600 -12.542400 6.738132
-6.130800 -12.542400 6.728781
-6.084000 -12.542400 6.727363
-6.037200 -12.542400 6.721059
-5.990400 -12.542400 6.678408
-5.943600 -12.542400 6.656349
-5.896800 -12.542400 6.628809
-5.850000 -12.542400 6.606306
-5.803200 -12.542400 6.586991
-5.756400 -12.542400 6.569809
-5.709600 -12.542400 6.544571
-5.662800 -12.542400 6.524073
-5.616000 -12.542400 6.517705
-5.569200 -12.542400 6.521338
-5.522400 -12.542400 6.518962
-5.475600 -12.542400 6.517429
-5.428800 -12.542400 6.504406
-5.382000 -12.542400 6.477958
-5.335200 -12.542400 6.470043
-5.288400 -12.542400 6.442501
-5.241600 -12.542400 6.427397
-5.194800 -12.542400 6.427397
-5.148000 -12.542400 6.413024
-5.101200 -12.542400 6.402756
-5.054400 -12.542400 6.384501
-5.007600 -12.542400 6.370662
-4.960800 -12.542400 6.363821
-4.914000 -12.542400 6.346734
-4.867200 -12.542400 6.336382
-4.820400 -12.542400 6.335219
-4.773600 -12.542400 6.328071
-4.726800 -12.542400 6.325377
-4.680000 -12.542400 6.302790
-4.633200 -12.542400 6.291968
-4.586400 -12.542400 6.289352
-4.539600 -12.542400 6.263604
-4.492800 -12.542400 6.266908
-4.446000 -12.542400 6.261124
-4.399200 -12.542400 6.242455
-4.352400 -12.542400 6.240069
-4.305600 -12.542400 6.235854
-4.258800 -12.542400 6.235854
-4.212000 -12.542400 6.247256
-4.165200 -12.542400 6.236846
-4.118400 -12.542400 6.233303
-4.071600 -12.542400 6.226908
-4.024800 -12.542400 6.236846
-3.978000 -12.542400 6.234147
-3.931200 -12.542400 6.216486
-3.884400 -12.542400 6.210850
-3.837600 -12.542400 6.209608
-3.790800 -12.542400 6.209608
-3.744000 -12.542400 6.209608
-3.697200 -12.542400 6.197051
-3.650400 -12.542400 6.183513
-3.603600 -12.542400 6.163474
-3.556800 -12.542400 6.154365
-3.510000 -12.542400 6.150469
-3.463200 -12.542400 6.147070
-3.416400 -12.542400 6.147070
-3.369600 -12.542400 6.147070
-3.322800 -12.542400 6.150469
-3.276000 -12.542400 6.170749
-3.229200 -12.542400 6.171216
-3.182400 -12.542400 6.184993
-3.135600 -12.542400 6.184993
-3.088800 -12.542400 6.193042
-3.042000 -12.542400 6.193042
-2.995200 -12.542400 6.145880
-2.948400 -12.542400 6.143180
-2.901600 -12.542400 6.168230
-2.854800 -12.542400 6.143180
-2.808000 -12.542400 6.175741
-2.761200 -12.542400 6.172438
-2.714400 -12.542400 6.186039
-2.667600 -12.542400 6.186852
-2.620800 -12.542400 6.187827
-2.574000 -12.542400 6.183960
-2.527200 -12.542400 6.177458
-2.480400 -12.542400 6.168805
-2.433600 -12.542400 6.153125
-2.386800 -12.542400 6.152288
-2.340000 -12.542400 6.158120
-2.293200 -12.542400 6.158120
-2.246400 -12.542400 6.173666
-2.199600 -12.542400 6.176277
-2.152800 -12.542400 6.182246
-2.106000 -12.542400 6.186833
-2.059200 -12.542400 6.185758
-2.012400 -12.542400 6.183998
-1.965600 -12.542400 6.184483
-1.918800 -12.542400 6.182683
-1.872000 -12.542400 6.185758
-1.825200 -12.542400 6.199442
-1.778400 -12.542400 6.211894
-1.731600 -12.542400 6.256680
-1.684800 -12.542400 6.258206
-1.638000 -12.542400 6.258470
-1.591200 -12.542400 6.258470
-1.544400 -12.542400 6.252610
-1.497600 -12.542400 6.252610
-1.450800 -12.542400 6.242740
-1.404000 -12.542400 6.227548
-1.357200 -12.542400 6.242740
-1.310400 -12.542400 6.252610
-1.263600 -12.542400 6.256732
-1.216800 -12.542400 6.262086
-1.170000 -12.542400 6.273764
-1.123200 -12.542400 6.287241
-1.076400 -12.542400 6.293400
-1.029600 -12.542400 6.327245
-0.982800 -12.542400 6.335918
-0.936000 -12.542400 6.335918
-0.889200 -12.542400 6.369629
-0.842400 -12.542400 6.384009
-0.795600 -12.542400 6.384009
-0.748800 -12.542400 6.385267
-0.702000 -12.542400 6.384009
-0.655200 -12.542400 6.386619
-0.608400 -12.542400 6.390144
-0.561600 -12.542400 6.387857
-0.514800 -12.542400 6.386619
-0.468000 -12.542400 6.390144
-0.421200 -12.542400 6.408228
-0.374400 -12.542400 6.417604
-0.327600 -12.542400 6.436185
-0.280800 -12.542400 6.449014
-0.234000 -12.542400 6.493781
-0.187200 -12.542400 6.507395
-0.140400 -12.542400 6.520791
-0.093600 -12.542400 6.539617
-0.046800 -12.542400 6.543035
0.000000 -12.542400 6.543233
0.046800 -12.542400 6.552786
0.093600 -12.542400 6.560703
0.140400 -12.542400 6.573127
0.187200 -12.542400 6.612176
0.234000 -12.542400 6.613849
0.280800 -12.542400 6.613849
0.327600 -12.542400 6.636877
0.374400 -12.542400 6.636877
0.421200 -12.542400 6.636877
0.468000 -12.542400 6.682461
0.514800 -12.542400 6.686657
0.561600 -12.542400 6.687061
0.608400 -12.542400 6.706489
0.655200 -12.542400 6.717444
0.702000 -12.542400 6.727934
0.748800 -12.542400 6.741247
0.795600 -12.542400 6.750956
0.842400 -12.542400 6.783478
0.889200 -12.542400 6.788650
0.936000 -12.542400 6.816805
0.982800 -12.542400 6.857793
1.029600 -12.542400 6.900051
1.076400 -12.542400 6.910254
1.123200 -12.542400 6.911189
1.170000 -12.542400 6.919953
1.216800 -12.542400 6.934397
1.263600 -12.542400 6.962130
1.310400 -12.542400 6.975893
1.357200 -12.542400 7.004928
1.404000 -12.542400 7.022268
1.450800 -12.542400 7.036857
1.497600 -12.542400 7.042119
1.544400 -12.542400 7.071313
1.591200 -12.542400 7.077729
1.638000 -12.542400 7.085476
1.684800 -12.542400 7.108672
1.731600 -12.542400 7.131481
1.778400 -12.542400 7.156423
1.825200 -12.542400 7.214930
1.872000 -12.542400 7.249985
1.918800 -12.542400 7.263974
1.965600 -12.542400 7.276610
2.012400 -12.542400 7.310873
2.059200 -12.542400 7.347130
2.106000 -12.542400 7.371649
2.152800 -12.542400 7.400189
2.199600 -12.542400 7.418973
2.246400 -12.542400 7.444618
2.293200 -12.542400 7.473403
2.340000 -12.542400 7.501958
2.386800 -12.542400 7.558971
2.433600 -12.542400 7.576793
2.480400 -12.542400 7.604324
2.527200 -12.542400 7.617098
2.574000 -12.542400 7.640279
2.620800 -12.542400 7.671074
2.667600 -12.542400 7.677277
2.714400 -12.542400 7.696975
2.761200 -12.542400 7.708682
2.808000 -12.542400 7.731170
2.854800 -12.542400 7.765601
2.901600 -12.542400 7.822317
2.948400 -12.542400 7.881522
2.995200 -12.542400 7.906191
3.042000 -12.542400 7.924366
3.088800 -12.542400 7.970141
3.135600 -12.542400 8.002867
3.182400 -12.542400 8.044177
3.229200 -12.542400 8.065537
3.276000 -12.542400 8.084311
3.322800 -12.542400 8.132780
3.369600 -12.542400 8.185767
3.416400 -12.542400 8.215646
3.463200 -12.542400 8.250432
3.510000 -12.542400 8.274226
3.556800 -12.542400 8.312842
3.603600 -12.542400 8.385758
3.650400 -12.542400 8.445537
3.697200 -12.542400 8.502749
3.744000 -12.542400 8.516117
3.790800 -12.542400 8.595894
3.837600 -12.542400 8.656113
3.884400 -12.542400 8.845195
13.291200 -12.542400 8.157231
13.338000 -12.542400 8.122463
13.384800 -12.542400 8.106814
13.431600 -12.542400 8.090879
13.478400 -12.542400 8.087766
13.525200 -12.542400 8.088893
13.572000 -12.542400 8.085352
13.618800 -12.542400 8.089957
13.665600 -12.542400 8.089957
13.712400 -12.542400 8.095103
13.759200 -12.542400 8.097337
13.806000 -12.542400 8.094464
13.852800 -12.542400 8.091952
13.899600 -12.542400 8.094464
13.946400 -12.542400 8.094464
13.993200 -12.542400 8.095775
14.040000 -12.542400 8.095775
14.086800 -12.542400 8.104812
14.133600 -12.542400 8.112921
14.180400 -12.542400 8.112921
14.227200 -12.542400 8.116409
14.274000 -12.542400 8.116409
14.320800 -12.542400 8.116409
14.367600 -12.542400 8.116409
14.414400 -12.542400 8.119302
14.461200 -12.542400 8.124434
14.508000 -12.542400 8.129401
14.554800 -12.542400 8.153418
14.601600 -12.542400 8.161092
14.648400 -12.542400 8.153418
14.695200 -12.542400 8.162442
14.742000 -12.542400 8.164547
14.788800 -12.542400 8.164547
14.835600 -12.542400 8.167720
14.882400 -12.542400 8.167720
14.929200 -12.542400 8.164051
14.976000 -12.542400 8.164051
15.022800 -12.542400 8.144866
15.069600 -12.542400 8.128088
15.116400 -12.542400 8.100874
15.912000 -12.542400 6.867853
15.958800 -12.542400 6.846305
16.005600 -12.542400 6.845467
16.052400 -12.542400 6.835069
16.239600 -12.542400 6.835069
16.286400 -12.542400 6.837580
16.380000 -12.542400 6.830294
16.426800 -12.542400 6.826504
16.473600 -12.542400 6.811489
16.520400 -12.542400 6.770688
16.567200 -12.542400 6.724077
17.035200 -12.542400 3.639455
17.082000 -12.542400 3.301671
17.128800 -12.542400 3.088578
-18.720000 -12.495600 0.000000
-18.673200 -12.495600 0.000000
-18.626400 -12.495600 0.000000
-18.579600 -12.495600 -7.372560
-18.532800 -12.495600 -7.362156
-18.486000 -12.495600 -7.342226
-18.439200 -12.495600 -7.335857
-18.392400 -12.495600 -7.316456
-18.345600 -12.495600 -7.291788
-18.298800 -12.495600 -7.279945
-18.252000 -12.495600 -7.272826
-18.205200 -12.495600 -7.258926
-18.158400 -12.495600 -7.249818
-18.111600 -12.495600 -7.241693
-18.064800 -12.495600 -7.238600
-18.018000 -12.495600 -7.236164
-17.971200 -12.495600 -7.239415
-17.924400 -12.495600 -7.236164
-17.877600 -12.495600 -7.234347
-17.830800 -12.495600 -7.227589
-17.784000 -12.495600 -7.186927
-17.737200 -12.495600 -7.157439
-17.690400 -12.495600 -7.136443
-17.643600 -12.495600 -7.100386
-17.596800 -12.495600 -7.021406
-16.614000 -12.495600 5.248776
-16.567200 -12.495600 5.283239
-16.520400 -12.495600 5.317903
-16.146000 -12.495600 6.933128
-16.099200 -12.495600 6.950681
-16.052400 -12.495600 6.961147
-16.005600 -12.495600 6.970938
-15.958800 -12.495600 6.992279
-15.912000 -12.495600 7.005699
-15.865200 -12.495600 7.017465
-15.818400 -12.495600 7.021952
-15.771600 -12.495600 7.031022
-15.724800 -12.495600 7.031472
-15.678000 -12.495600 7.051196
-15.631200 -12.495600 7.053494
-15.584400 -12.495600 7.051196
-15.537600 -12.495600 7.051196
-15.490800 -12.495600 7.057495
-15.444000 -12.495600 7.058700
-15.397200 -12.495600 7.068724
-15.350400 -12.495600 7.067313
-15.303600 -12.495600 7.069869
-15.256800 -12.495600 7.072830
-15.210000 -12.495600 7.076284
-15.163200 -12.495600 7.083454
-15.116400 -12.495600 7.089405
-15.069600 -12.495600 7.102263
-15.022800 -12.495600 7.104436
-14.976000 -12.495600 7.104436
-14.929200 -12.495600 7.104717
-14.882400 -12.495600 7.104717
-14.835600 -12.495600 7.102578
-14.788800 -12.495600 7.101030
-14.742000 -12.495600 7.097032
-14.695200 -12.495600 7.101030
-14.648400 -12.495600 7.101877
-14.601600 -12.495600 7.110714
-14.554800 -12.495600 7.114112
-14.508000 -12.495600 7.116670
-14.461200 -12.495600 7.121895
-14.414400 -12.495600 7.136464
-14.367600 -12.495600 7.149446
-14.320800 -12.495600 7.156396
-14.274000 -12.495600 7.165328
-14.227200 -12.495600 7.193433
-14.180400 -12.495600 7.220845
-7.956000 -12.495600 12.886301
-7.909200 -12.495600 11.866242
-7.862400 -12.495600 10.896192
-7.815600 -12.495600 8.416408
-7.768800 -12.495600 8.129905
-7.722000 -12.495600 8.082870
-7.675200 -12.495600 7.953013
-7.628400 -12.495600 7.862614
-7.581600 -12.495600 7.816358
-7.534800 -12.495600 7.754933
-7.488000 -12.495600 7.725872
-7.441200 -12.495600 7.664329
-7.394400 -12.495600 7.574533
-7.347600 -12.495600 7.497472
-7.300800 -12.495600 7.426903
-7.254000 -12.495600 7.382590
-7.207200 -12.495600 7.367811
-7.160400 -12.495600 7.309249
-7.113600 -12.495600 7.262560
-7.066800 -12.495600 7.186173
-7.020000 -12.495600 7.152210
-6.973200 -12.495600 7.112795
-6.926400 -12.495600 7.079475
-6.879600 -12.495600 7.064818
-6.832800 -12.495600 7.018679
-6.786000 -12.495600 6.979628
-6.739200 -12.495600 6.975577
-6.692400 -12.495600 6.940854
-6.645600 -12.495600 6.926228
-6.598800 -12.495600 6.901151
-6.552000 -12.495600 6.891283
-6.505200 -12.495600 6.885997
-6.458400 -12.495600 6.881129
-6.411600 -12.495600 6.847369
-6.364800 -12.495600 6.820452
-6.318000 -12.495600 6.797350
-6.271200 -12.495600 6.798788
-6.224400 -12.495600 6.766447
-6.177600 -12.495600 6.758353
-6.130800 -12.495600 6.742097
-6.084000 -12.495600 6.738132
-6.037200 -12.495600 6.721606
-5.990400 -12.495600 6.670150
-5.943600 -12.495600 6.658736
-5.896800 -12.495600 6.630626
-5.850000 -12.495600 6.606306
-5.803200 -12.495600 6.586991
-5.756400 -12.495600 6.562217
-5.709600 -12.495600 6.549135
-5.662800 -12.495600 6.525557
-5.616000 -12.495600 6.518962
-5.569200 -12.495600 6.521338
-5.522400 -12.495600 6.515171
-5.475600 -12.495600 6.479443
-5.428800 -12.495600 6.458547
-5.382000 -12.495600 6.454057
-5.335200 -12.495600 6.432184
-5.288400 -12.495600 6.422096
-5.241600 -12.495600 6.412257
-5.194800 -12.495600 6.402756
-5.148000 -12.495600 6.393635
-5.101200 -12.495600 6.384501
-5.054400 -12.495600 6.362949
-5.007600 -12.495600 6.360050
-4.960800 -12.495600 6.361023
-4.914000 -12.495600 6.346734
-4.867200 -12.495600 6.336382
-4.820400 -12.495600 6.299715
-4.773600 -12.495600 6.302790
-4.726800 -12.495600 6.302790
-4.680000 -12.495600 6.291968
-4.633200 -12.495600 6.287972
-4.586400 -12.495600 6.287369
-4.539600 -12.495600 6.274125
-4.492800 -12.495600 6.275734
-4.446000 -12.495600 6.261124
-4.399200 -12.495600 6.239354
-4.352400 -12.495600 6.226678
-4.305600 -12.495600 6.221237
-4.258800 -12.495600 6.224675
-4.212000 -12.495600 6.233303
-4.165200 -12.495600 6.227453
-4.118400 -12.495600 6.226908
-4.071600 -12.495600 6.225405
-4.024800 -12.495600 6.236846
-3.978000 -12.495600 6.234147
-3.931200 -12.495600 6.225405
-3.884400 -12.495600 6.213094
-3.837600 -12.495600 6.210850
-3.790800 -12.495600 6.210850
-3.744000 -12.495600 6.210850
-3.697200 -12.495600 6.197051
-3.650400 -12.495600 6.183139
-3.603600 -12.495600 6.154365
-3.556800 -12.495600 6.150687
-3.510000 -12.495600 6.144771
-3.463200 -12.495600 6.131260
-3.416400 -12.495600 6.126819
-3.369600 -12.495600 6.126819
-3.322800 -12.495600 6.132640
-3.276000 -12.495600 6.154941
-3.229200 -12.495600 6.165959
-3.182400 -12.495600 6.167795
-3.135600 -12.495600 6.171216
-3.088800 -12.495600 6.178564
-3.042000 -12.495600 6.178564
-2.995200 -12.495600 6.153606
-2.948400 -12.495600 6.145880
-2.901600 -12.495600 6.168230
-2.854800 -12.495600 6.153606
-2.808000 -12.495600 6.172438
-2.761200 -12.495600 6.168230
-2.714400 -12.495600 6.183960
-2.667600 -12.495600 6.185308
-2.620800 -12.495600 6.186852
-2.574000 -12.495600 6.182657
-2.527200 -12.495600 6.182657
-2.480400 -12.495600 6.169730
-2.433600 -12.495600 6.158120
-2.386800 -12.495600 6.153125
-2.340000 -12.495600 6.158120
-2.293200 -12.495600 6.153125
-2.246400 -12.495600 6.157227
[truncated: 5,318,565 more chars]
