# Supplementary material for: Case study of 3D fingerprints applications
Source: PLoS One. 2017 Apr 11;12(4):e0175261. doi: 10.1371/journal.pone.0175261 (PMC5388323; doi:10.1371/journal.pone.0175261)
Supplement: S1 Database — (ZIP) [file pone.0175261.s001.zip › S1_Database/S1_Database_Session1-3D finger point cloud data/cjr_r1_g_1.txt]

-18.720000 -14.040000 0.000000
-18.673200 -14.040000 0.000000
-18.626400 -14.040000 0.000000
-18.579600 -14.040000 0.000000
-18.532800 -14.040000 0.000000
-18.486000 -14.040000 0.000000
-18.439200 -14.040000 0.000000
-18.392400 -14.040000 0.000000
-18.345600 -14.040000 0.000000
-18.298800 -14.040000 0.000000
-18.252000 -14.040000 0.000000
-18.205200 -14.040000 0.000000
-18.158400 -14.040000 0.000000
-18.111600 -14.040000 0.000000
-18.064800 -14.040000 0.000000
-18.018000 -14.040000 0.000000
-17.971200 -14.040000 0.000000
-17.924400 -14.040000 0.000000
-17.877600 -14.040000 0.000000
-17.830800 -14.040000 0.000000
-17.784000 -14.040000 0.000000
-17.737200 -14.040000 0.000000
-17.690400 -14.040000 0.000000
-17.643600 -14.040000 0.000000
-17.596800 -14.040000 0.000000
-17.550000 -14.040000 0.000000
-17.503200 -14.040000 0.000000
-17.456400 -14.040000 0.000000
-17.409600 -14.040000 0.000000
-17.362800 -14.040000 0.000000
-17.316000 -14.040000 0.000000
-17.269200 -14.040000 0.000000
-17.222400 -14.040000 0.000000
-17.175600 -14.040000 0.000000
-17.128800 -14.040000 0.000000
-17.082000 -14.040000 0.000000
-17.035200 -14.040000 0.000000
-16.988400 -14.040000 0.000000
-16.941600 -14.040000 0.000000
-16.894800 -14.040000 0.000000
-16.848000 -14.040000 0.000000
-16.801200 -14.040000 0.000000
-16.754400 -14.040000 0.000000
-16.707600 -14.040000 0.000000
-16.660800 -14.040000 0.000000
-16.286400 -14.040000 0.000000
-15.022800 -14.040000 0.000000
-14.976000 -14.040000 0.000000
-14.929200 -14.040000 0.000000
-14.882400 -14.040000 0.000000
-14.835600 -14.040000 0.000000
-14.788800 -14.040000 0.000000
-14.742000 -14.040000 0.000000
-14.695200 -14.040000 0.000000
-14.648400 -14.040000 0.000000
-14.601600 -14.040000 0.000000
-14.554800 -14.040000 0.000000
-14.508000 -14.040000 0.000000
-14.461200 -14.040000 0.000000
-14.414400 -14.040000 0.000000
-14.367600 -14.040000 0.000000
-14.320800 -14.040000 0.000000
-14.274000 -14.040000 0.000000
-14.227200 -14.040000 0.000000
-14.180400 -14.040000 0.000000
-14.133600 -14.040000 0.000000
-14.086800 -14.040000 0.000000
-14.040000 -14.040000 0.000000
-13.993200 -14.040000 0.000000
-13.946400 -14.040000 0.000000
-13.899600 -14.040000 0.000000
-13.852800 -14.040000 0.000000
-13.806000 -14.040000 0.000000
-13.759200 -14.040000 0.000000
-13.712400 -14.040000 0.000000
-13.665600 -14.040000 0.000000
-13.618800 -14.040000 0.000000
-13.572000 -14.040000 0.000000
-13.525200 -14.040000 0.000000
-13.478400 -14.040000 0.000000
-13.431600 -14.040000 0.000000
-13.384800 -14.040000 0.000000
-13.338000 -14.040000 0.000000
-13.291200 -14.040000 0.000000
-13.244400 -14.040000 0.000000
-13.197600 -14.040000 0.000000
-13.150800 -14.040000 0.000000
-13.104000 -14.040000 0.000000
-13.057200 -14.040000 0.000000
-13.010400 -14.040000 0.000000
-12.963600 -14.040000 0.000000
-8.611200 -14.040000 0.000000
-8.564400 -14.040000 0.000000
-8.517600 -14.040000 0.000000
-8.470800 -14.040000 0.000000
-8.424000 -14.040000 0.000000
-8.377200 -14.040000 0.000000
-8.330400 -14.040000 0.000000
-8.283600 -14.040000 0.000000
-8.236800 -14.040000 0.000000
-8.190000 -14.040000 0.000000
-8.143200 -14.040000 0.000000
-8.096400 -14.040000 0.000000
-8.049600 -14.040000 0.000000
-8.002800 -14.040000 0.000000
-7.956000 -14.040000 0.000000
-7.909200 -14.040000 0.000000
-7.862400 -14.040000 0.000000
-7.815600 -14.040000 0.000000
-7.768800 -14.040000 0.000000
-7.722000 -14.040000 0.000000
-7.675200 -14.040000 0.000000
-7.628400 -14.040000 0.000000
-7.581600 -14.040000 0.000000
-7.534800 -14.040000 0.000000
-7.488000 -14.040000 0.000000
-7.441200 -14.040000 0.000000
-7.394400 -14.040000 0.000000
-7.347600 -14.040000 0.000000
-7.300800 -14.040000 0.000000
-7.254000 -14.040000 0.000000
-7.207200 -14.040000 0.000000
-7.160400 -14.040000 0.000000
-7.113600 -14.040000 0.000000
-7.066800 -14.040000 0.000000
-7.020000 -14.040000 0.000000
-6.973200 -14.040000 0.000000
-6.926400 -14.040000 0.000000
-6.879600 -14.040000 0.000000
-6.832800 -14.040000 0.000000
-6.786000 -14.040000 0.000000
-6.739200 -14.040000 0.000000
-6.692400 -14.040000 0.000000
-6.645600 -14.040000 0.000000
-6.598800 -14.040000 0.000000
-6.552000 -14.040000 0.000000
-6.505200 -14.040000 0.000000
-6.458400 -14.040000 0.000000
-6.411600 -14.040000 0.000000
-6.364800 -14.040000 0.000000
-6.318000 -14.040000 0.000000
-6.271200 -14.040000 0.000000
-6.224400 -14.040000 0.000000
-6.177600 -14.040000 0.000000
-6.130800 -14.040000 0.000000
-6.084000 -14.040000 0.000000
-6.037200 -14.040000 0.000000
-5.990400 -14.040000 0.000000
-5.943600 -14.040000 0.000000
-5.896800 -14.040000 0.000000
-5.850000 -14.040000 0.000000
-5.803200 -14.040000 0.000000
-5.756400 -14.040000 0.000000
-5.709600 -14.040000 0.000000
-5.662800 -14.040000 0.000000
-5.616000 -14.040000 0.000000
-5.569200 -14.040000 0.000000
-5.522400 -14.040000 0.000000
-5.475600 -14.040000 0.000000
-5.428800 -14.040000 0.000000
-5.382000 -14.040000 0.000000
-5.335200 -14.040000 0.000000
-5.288400 -14.040000 0.000000
-5.241600 -14.040000 0.000000
-5.194800 -14.040000 0.000000
-5.148000 -14.040000 0.000000
-5.101200 -14.040000 0.000000
-5.054400 -14.040000 0.000000
-5.007600 -14.040000 0.000000
-4.960800 -14.040000 0.000000
-4.914000 -14.040000 0.000000
-4.867200 -14.040000 0.000000
-4.820400 -14.040000 0.000000
-4.773600 -14.040000 0.000000
-4.726800 -14.040000 0.000000
-4.680000 -14.040000 0.000000
-4.633200 -14.040000 0.000000
-4.586400 -14.040000 0.000000
-4.539600 -14.040000 0.000000
-4.492800 -14.040000 0.000000
-4.446000 -14.040000 0.000000
-4.399200 -14.040000 0.000000
-4.352400 -14.040000 0.000000
-4.305600 -14.040000 0.000000
-4.258800 -14.040000 0.000000
-4.212000 -14.040000 0.000000
-4.165200 -14.040000 0.000000
-4.118400 -14.040000 0.000000
-4.071600 -14.040000 0.000000
-4.024800 -14.040000 0.000000
-3.978000 -14.040000 0.000000
-3.931200 -14.040000 0.000000
-3.884400 -14.040000 0.000000
-3.837600 -14.040000 0.000000
-3.790800 -14.040000 0.000000
-3.744000 -14.040000 0.000000
-3.697200 -14.040000 0.000000
-3.650400 -14.040000 0.000000
-3.603600 -14.040000 0.000000
-3.556800 -14.040000 0.000000
-3.510000 -14.040000 0.000000
-3.463200 -14.040000 0.000000
-3.416400 -14.040000 0.000000
-3.369600 -14.040000 0.000000
-3.322800 -14.040000 0.000000
-3.276000 -14.040000 0.000000
-3.229200 -14.040000 0.000000
-3.182400 -14.040000 0.000000
-3.135600 -14.040000 0.000000
-3.088800 -14.040000 0.000000
-3.042000 -14.040000 0.000000
-2.995200 -14.040000 0.000000
-2.948400 -14.040000 0.000000
-2.901600 -14.040000 0.000000
-2.854800 -14.040000 0.000000
-2.808000 -14.040000 0.000000
-2.761200 -14.040000 0.000000
-2.714400 -14.040000 0.000000
-2.667600 -14.040000 0.000000
-2.620800 -14.040000 0.000000
-2.574000 -14.040000 0.000000
-2.527200 -14.040000 0.000000
-2.480400 -14.040000 0.000000
-2.433600 -14.040000 0.000000
-2.386800 -14.040000 0.000000
-2.340000 -14.040000 0.000000
-2.293200 -14.040000 0.000000
-2.246400 -14.040000 0.000000
-2.199600 -14.040000 0.000000
-2.152800 -14.040000 0.000000
-2.106000 -14.040000 0.000000
-2.059200 -14.040000 0.000000
-2.012400 -14.040000 0.000000
-1.965600 -14.040000 0.000000
-1.918800 -14.040000 0.000000
-1.872000 -14.040000 0.000000
-1.825200 -14.040000 0.000000
-1.778400 -14.040000 0.000000
-1.731600 -14.040000 0.000000
-1.684800 -14.040000 0.000000
-1.638000 -14.040000 0.000000
-1.591200 -14.040000 0.000000
-1.544400 -14.040000 0.000000
-1.497600 -14.040000 0.000000
-1.450800 -14.040000 0.000000
-1.404000 -14.040000 0.000000
-1.357200 -14.040000 0.000000
-1.310400 -14.040000 0.000000
-1.263600 -14.040000 0.000000
-1.216800 -14.040000 0.000000
-1.170000 -14.040000 0.000000
-1.123200 -14.040000 0.000000
-1.076400 -14.040000 0.000000
-1.029600 -14.040000 0.000000
-0.982800 -14.040000 0.000000
-0.936000 -14.040000 0.000000
-0.889200 -14.040000 0.000000
-0.842400 -14.040000 0.000000
-0.795600 -14.040000 0.000000
-0.748800 -14.040000 0.000000
-0.702000 -14.040000 0.000000
-0.655200 -14.040000 0.000000
-0.608400 -14.040000 0.000000
-0.561600 -14.040000 0.000000
-0.514800 -14.040000 0.000000
-0.468000 -14.040000 0.000000
-0.421200 -14.040000 0.000000
-0.374400 -14.040000 0.000000
-0.327600 -14.040000 0.000000
-0.280800 -14.040000 0.000000
-0.234000 -14.040000 0.000000
-0.187200 -14.040000 0.000000
-0.140400 -14.040000 0.000000
-0.093600 -14.040000 0.000000
-0.046800 -14.040000 0.000000
0.000000 -14.040000 0.000000
0.046800 -14.040000 0.000000
0.093600 -14.040000 0.000000
0.140400 -14.040000 0.000000
0.187200 -14.040000 0.000000
0.234000 -14.040000 0.000000
0.280800 -14.040000 0.000000
0.327600 -14.040000 0.000000
0.374400 -14.040000 0.000000
0.421200 -14.040000 0.000000
0.468000 -14.040000 0.000000
0.514800 -14.040000 0.000000
0.561600 -14.040000 0.000000
0.608400 -14.040000 0.000000
0.655200 -14.040000 0.000000
0.702000 -14.040000 0.000000
0.748800 -14.040000 0.000000
0.795600 -14.040000 0.000000
0.842400 -14.040000 0.000000
0.889200 -14.040000 0.000000
0.936000 -14.040000 0.000000
0.982800 -14.040000 0.000000
1.029600 -14.040000 0.000000
1.076400 -14.040000 0.000000
1.123200 -14.040000 0.000000
1.170000 -14.040000 0.000000
1.216800 -14.040000 0.000000
1.263600 -14.040000 0.000000
1.310400 -14.040000 0.000000
1.357200 -14.040000 0.000000
1.404000 -14.040000 0.000000
1.450800 -14.040000 0.000000
1.497600 -14.040000 0.000000
1.544400 -14.040000 0.000000
1.591200 -14.040000 0.000000
1.638000 -14.040000 0.000000
1.684800 -14.040000 0.000000
1.731600 -14.040000 0.000000
1.778400 -14.040000 0.000000
1.825200 -14.040000 0.000000
1.872000 -14.040000 0.000000
1.918800 -14.040000 0.000000
1.965600 -14.040000 0.000000
2.012400 -14.040000 0.000000
2.059200 -14.040000 0.000000
2.106000 -14.040000 0.000000
2.152800 -14.040000 0.000000
2.199600 -14.040000 0.000000
2.246400 -14.040000 0.000000
2.293200 -14.040000 0.000000
2.340000 -14.040000 0.000000
2.386800 -14.040000 0.000000
2.433600 -14.040000 0.000000
2.480400 -14.040000 0.000000
2.527200 -14.040000 0.000000
2.574000 -14.040000 0.000000
2.620800 -14.040000 0.000000
2.667600 -14.040000 0.000000
2.714400 -14.040000 0.000000
2.761200 -14.040000 0.000000
2.808000 -14.040000 0.000000
2.854800 -14.040000 0.000000
2.901600 -14.040000 0.000000
2.948400 -14.040000 0.000000
2.995200 -14.040000 0.000000
3.042000 -14.040000 0.000000
3.088800 -14.040000 0.000000
3.135600 -14.040000 0.000000
3.182400 -14.040000 0.000000
3.229200 -14.040000 0.000000
3.276000 -14.040000 0.000000
3.322800 -14.040000 0.000000
3.369600 -14.040000 0.000000
3.416400 -14.040000 0.000000
3.463200 -14.040000 0.000000
3.510000 -14.040000 0.000000
3.556800 -14.040000 0.000000
3.603600 -14.040000 0.000000
3.650400 -14.040000 0.000000
3.697200 -14.040000 0.000000
3.744000 -14.040000 0.000000
3.790800 -14.040000 0.000000
3.837600 -14.040000 0.000000
3.884400 -14.040000 0.000000
3.931200 -14.040000 0.000000
3.978000 -14.040000 0.000000
4.024800 -14.040000 0.000000
4.071600 -14.040000 0.000000
4.118400 -14.040000 0.000000
4.165200 -14.040000 0.000000
4.212000 -14.040000 0.000000
4.258800 -14.040000 0.000000
4.305600 -14.040000 0.000000
4.352400 -14.040000 0.000000
4.399200 -14.040000 0.000000
4.446000 -14.040000 0.000000
4.492800 -14.040000 0.000000
4.539600 -14.040000 0.000000
4.586400 -14.040000 0.000000
4.633200 -14.040000 0.000000
4.680000 -14.040000 0.000000
4.726800 -14.040000 0.000000
4.773600 -14.040000 0.000000
4.820400 -14.040000 0.000000
4.867200 -14.040000 0.000000
4.914000 -14.040000 0.000000
4.960800 -14.040000 0.000000
5.007600 -14.040000 0.000000
5.054400 -14.040000 0.000000
5.101200 -14.040000 0.000000
5.148000 -14.040000 0.000000
5.194800 -14.040000 0.000000
5.241600 -14.040000 0.000000
5.288400 -14.040000 0.000000
5.335200 -14.040000 0.000000
5.382000 -14.040000 0.000000
5.428800 -14.040000 0.000000
5.475600 -14.040000 0.000000
5.522400 -14.040000 0.000000
5.569200 -14.040000 0.000000
5.616000 -14.040000 0.000000
5.662800 -14.040000 0.000000
5.709600 -14.040000 0.000000
5.756400 -14.040000 0.000000
5.803200 -14.040000 0.000000
5.850000 -14.040000 0.000000
5.896800 -14.040000 0.000000
5.943600 -14.040000 0.000000
5.990400 -14.040000 0.000000
6.037200 -14.040000 0.000000
6.084000 -14.040000 0.000000
6.130800 -14.040000 0.000000
6.177600 -14.040000 0.000000
6.224400 -14.040000 0.000000
6.271200 -14.040000 0.000000
6.318000 -14.040000 0.000000
6.364800 -14.040000 0.000000
6.411600 -14.040000 0.000000
6.458400 -14.040000 0.000000
6.505200 -14.040000 0.000000
6.552000 -14.040000 0.000000
6.598800 -14.040000 0.000000
6.645600 -14.040000 0.000000
6.692400 -14.040000 0.000000
6.739200 -14.040000 0.000000
6.786000 -14.040000 0.000000
6.832800 -14.040000 0.000000
6.879600 -14.040000 0.000000
6.926400 -14.040000 0.000000
6.973200 -14.040000 0.000000
7.020000 -14.040000 0.000000
7.066800 -14.040000 0.000000
7.113600 -14.040000 0.000000
7.160400 -14.040000 0.000000
7.207200 -14.040000 0.000000
7.254000 -14.040000 0.000000
7.300800 -14.040000 0.000000
7.347600 -14.040000 0.000000
7.394400 -14.040000 0.000000
7.441200 -14.040000 0.000000
7.488000 -14.040000 0.000000
7.534800 -14.040000 0.000000
7.581600 -14.040000 0.000000
7.628400 -14.040000 0.000000
7.675200 -14.040000 0.000000
7.722000 -14.040000 0.000000
7.768800 -14.040000 0.000000
7.815600 -14.040000 0.000000
7.862400 -14.040000 0.000000
7.909200 -14.040000 0.000000
7.956000 -14.040000 0.000000
8.002800 -14.040000 0.000000
8.049600 -14.040000 0.000000
8.096400 -14.040000 0.000000
8.143200 -14.040000 0.000000
8.190000 -14.040000 0.000000
8.236800 -14.040000 0.000000
8.283600 -14.040000 0.000000
8.330400 -14.040000 0.000000
12.121200 -14.040000 0.000000
12.168000 -14.040000 0.000000
12.214800 -14.040000 0.000000
12.261600 -14.040000 0.000000
12.308400 -14.040000 0.000000
12.355200 -14.040000 0.000000
12.402000 -14.040000 0.000000
12.448800 -14.040000 0.000000
12.495600 -14.040000 0.000000
12.542400 -14.040000 0.000000
12.589200 -14.040000 0.000000
12.636000 -14.040000 0.000000
12.682800 -14.040000 0.000000
12.729600 -14.040000 0.000000
12.776400 -14.040000 0.000000
12.823200 -14.040000 0.000000
12.870000 -14.040000 0.000000
12.916800 -14.040000 0.000000
12.963600 -14.040000 0.000000
13.010400 -14.040000 0.000000
13.057200 -14.040000 0.000000
13.104000 -14.040000 0.000000
13.150800 -14.040000 0.000000
13.197600 -14.040000 0.000000
13.244400 -14.040000 0.000000
13.291200 -14.040000 0.000000
13.338000 -14.040000 0.000000
13.384800 -14.040000 0.000000
13.431600 -14.040000 0.000000
13.478400 -14.040000 0.000000
13.525200 -14.040000 0.000000
13.572000 -14.040000 0.000000
13.618800 -14.040000 0.000000
13.665600 -14.040000 0.000000
13.712400 -14.040000 0.000000
13.759200 -14.040000 0.000000
13.806000 -14.040000 0.000000
13.852800 -14.040000 0.000000
13.899600 -14.040000 0.000000
13.946400 -14.040000 0.000000
13.993200 -14.040000 0.000000
14.040000 -14.040000 0.000000
14.086800 -14.040000 0.000000
14.133600 -14.040000 0.000000
14.882400 -14.040000 0.000000
14.929200 -14.040000 0.000000
14.976000 -14.040000 0.000000
15.022800 -14.040000 0.000000
15.069600 -14.040000 0.000000
15.116400 -14.040000 0.000000
15.163200 -14.040000 0.000000
15.210000 -14.040000 0.000000
15.256800 -14.040000 0.000000
15.303600 -14.040000 0.000000
15.350400 -14.040000 0.000000
15.397200 -14.040000 0.000000
15.444000 -14.040000 0.000000
15.490800 -14.040000 0.000000
15.537600 -14.040000 0.000000
15.818400 -14.040000 0.000000
16.286400 -14.040000 0.000000
16.473600 -14.040000 0.000000
16.520400 -14.040000 0.000000
-18.720000 -13.993200 0.000000
-18.673200 -13.993200 0.000000
-18.626400 -13.993200 0.000000
-18.579600 -13.993200 0.000000
-18.532800 -13.993200 0.000000
-18.486000 -13.993200 0.000000
-18.439200 -13.993200 0.000000
-18.392400 -13.993200 0.000000
-18.345600 -13.993200 0.000000
-18.298800 -13.993200 0.000000
-18.252000 -13.993200 0.000000
-18.205200 -13.993200 0.000000
-18.158400 -13.993200 0.000000
-18.111600 -13.993200 0.000000
-18.064800 -13.993200 0.000000
-18.018000 -13.993200 0.000000
-17.971200 -13.993200 0.000000
-17.924400 -13.993200 0.000000
-17.877600 -13.993200 0.000000
-17.830800 -13.993200 0.000000
-17.784000 -13.993200 0.000000
-17.737200 -13.993200 0.000000
-17.690400 -13.993200 0.000000
-17.643600 -13.993200 0.000000
-17.596800 -13.993200 0.000000
-17.550000 -13.993200 0.000000
-17.503200 -13.993200 0.000000
-17.456400 -13.993200 0.000000
-17.409600 -13.993200 0.000000
-17.362800 -13.993200 0.000000
-17.316000 -13.993200 0.000000
-17.269200 -13.993200 0.000000
-17.222400 -13.993200 0.000000
-17.175600 -13.993200 0.000000
-17.128800 -13.993200 0.000000
-17.082000 -13.993200 0.000000
-17.035200 -13.993200 0.000000
-16.988400 -13.993200 0.000000
-16.941600 -13.993200 0.000000
-16.894800 -13.993200 0.000000
-16.848000 -13.993200 0.000000
-16.801200 -13.993200 0.000000
-16.754400 -13.993200 0.000000
-15.069600 -13.993200 0.000000
-15.022800 -13.993200 0.000000
-14.976000 -13.993200 0.000000
-14.929200 -13.993200 0.000000
-14.882400 -13.993200 0.000000
-14.835600 -13.993200 0.000000
-14.788800 -13.993200 0.000000
-14.742000 -13.993200 0.000000
-14.695200 -13.993200 0.000000
-14.648400 -13.993200 0.000000
-14.601600 -13.993200 0.000000
-14.554800 -13.993200 0.000000
-14.508000 -13.993200 0.000000
-14.461200 -13.993200 0.000000
-14.414400 -13.993200 0.000000
-14.367600 -13.993200 0.000000
-14.320800 -13.993200 0.000000
-14.274000 -13.993200 0.000000
-14.227200 -13.993200 0.000000
-14.180400 -13.993200 0.000000
-14.133600 -13.993200 0.000000
-14.086800 -13.993200 0.000000
-14.040000 -13.993200 0.000000
-13.993200 -13.993200 0.000000
-13.946400 -13.993200 0.000000
-13.899600 -13.993200 0.000000
-13.852800 -13.993200 0.000000
-13.806000 -13.993200 0.000000
-13.759200 -13.993200 0.000000
-13.712400 -13.993200 0.000000
-13.665600 -13.993200 0.000000
-13.618800 -13.993200 0.000000
-13.572000 -13.993200 0.000000
-13.525200 -13.993200 0.000000
-13.478400 -13.993200 0.000000
-13.431600 -13.993200 0.000000
-13.384800 -13.993200 0.000000
-13.338000 -13.993200 0.000000
-13.291200 -13.993200 0.000000
-13.244400 -13.993200 0.000000
-13.197600 -13.993200 0.000000
-13.150800 -13.993200 0.000000
-13.104000 -13.993200 0.000000
-13.057200 -13.993200 0.000000
-13.010400 -13.993200 0.000000
-12.963600 -13.993200 0.000000
-8.611200 -13.993200 0.000000
-8.564400 -13.993200 0.000000
-8.517600 -13.993200 0.000000
-8.470800 -13.993200 0.000000
-8.424000 -13.993200 0.000000
-8.377200 -13.993200 0.000000
-8.330400 -13.993200 0.000000
-8.283600 -13.993200 0.000000
-8.236800 -13.993200 0.000000
-8.190000 -13.993200 0.000000
-8.143200 -13.993200 0.000000
-8.096400 -13.993200 0.000000
-8.049600 -13.993200 0.000000
-8.002800 -13.993200 0.000000
-7.956000 -13.993200 0.000000
-7.909200 -13.993200 0.000000
-7.862400 -13.993200 0.000000
-7.815600 -13.993200 0.000000
-7.768800 -13.993200 0.000000
-7.722000 -13.993200 0.000000
-7.675200 -13.993200 0.000000
-7.628400 -13.993200 0.000000
-7.581600 -13.993200 0.000000
-7.534800 -13.993200 0.000000
-7.488000 -13.993200 0.000000
-7.441200 -13.993200 0.000000
-7.394400 -13.993200 0.000000
-7.347600 -13.993200 0.000000
-7.300800 -13.993200 0.000000
-7.254000 -13.993200 0.000000
-7.207200 -13.993200 0.000000
-7.160400 -13.993200 0.000000
-7.113600 -13.993200 0.000000
-7.066800 -13.993200 0.000000
-7.020000 -13.993200 0.000000
-6.973200 -13.993200 0.000000
-6.926400 -13.993200 0.000000
-6.879600 -13.993200 0.000000
-6.832800 -13.993200 0.000000
-6.786000 -13.993200 0.000000
-6.739200 -13.993200 0.000000
-6.692400 -13.993200 0.000000
-6.645600 -13.993200 0.000000
-6.598800 -13.993200 0.000000
-6.552000 -13.993200 0.000000
-6.505200 -13.993200 0.000000
-6.458400 -13.993200 0.000000
-6.411600 -13.993200 0.000000
-6.364800 -13.993200 0.000000
-6.318000 -13.993200 0.000000
-6.271200 -13.993200 0.000000
-6.224400 -13.993200 0.000000
-6.177600 -13.993200 0.000000
-6.130800 -13.993200 0.000000
-6.084000 -13.993200 0.000000
-6.037200 -13.993200 0.000000
-5.990400 -13.993200 0.000000
-5.943600 -13.993200 0.000000
-5.896800 -13.993200 0.000000
-5.850000 -13.993200 0.000000
-5.803200 -13.993200 0.000000
-5.756400 -13.993200 0.000000
-5.709600 -13.993200 0.000000
-5.662800 -13.993200 0.000000
-5.616000 -13.993200 0.000000
-5.569200 -13.993200 0.000000
-5.522400 -13.993200 0.000000
-5.475600 -13.993200 0.000000
-5.428800 -13.993200 0.000000
-5.382000 -13.993200 0.000000
-5.335200 -13.993200 0.000000
-5.288400 -13.993200 0.000000
-5.241600 -13.993200 0.000000
-5.194800 -13.993200 0.000000
-5.148000 -13.993200 0.000000
-5.101200 -13.993200 0.000000
-5.054400 -13.993200 0.000000
-5.007600 -13.993200 0.000000
-4.960800 -13.993200 0.000000
-4.914000 -13.993200 0.000000
-4.867200 -13.993200 0.000000
-4.820400 -13.993200 0.000000
-4.773600 -13.993200 0.000000
-4.726800 -13.993200 0.000000
-4.680000 -13.993200 0.000000
-4.633200 -13.993200 0.000000
-4.586400 -13.993200 0.000000
-4.539600 -13.993200 0.000000
-4.492800 -13.993200 0.000000
-4.446000 -13.993200 0.000000
-4.399200 -13.993200 0.000000
-4.352400 -13.993200 0.000000
-4.305600 -13.993200 0.000000
-4.258800 -13.993200 0.000000
-4.212000 -13.993200 0.000000
-4.165200 -13.993200 0.000000
-4.118400 -13.993200 0.000000
-4.071600 -13.993200 0.000000
-4.024800 -13.993200 0.000000
-3.978000 -13.993200 0.000000
-3.931200 -13.993200 0.000000
-3.884400 -13.993200 0.000000
-3.837600 -13.993200 0.000000
-3.790800 -13.993200 0.000000
-3.744000 -13.993200 0.000000
-3.697200 -13.993200 0.000000
-3.650400 -13.993200 0.000000
-3.603600 -13.993200 0.000000
-3.556800 -13.993200 0.000000
-3.510000 -13.993200 0.000000
-3.463200 -13.993200 0.000000
-3.416400 -13.993200 0.000000
-3.369600 -13.993200 0.000000
-3.322800 -13.993200 0.000000
-3.276000 -13.993200 0.000000
-3.229200 -13.993200 0.000000
-3.182400 -13.993200 0.000000
-3.135600 -13.993200 0.000000
-3.088800 -13.993200 0.000000
-3.042000 -13.993200 0.000000
-2.995200 -13.993200 0.000000
-2.948400 -13.993200 0.000000
-2.901600 -13.993200 0.000000
-2.854800 -13.993200 0.000000
-2.808000 -13.993200 0.000000
-2.761200 -13.993200 0.000000
-2.714400 -13.993200 0.000000
-2.667600 -13.993200 0.000000
-2.620800 -13.993200 0.000000
-2.574000 -13.993200 0.000000
-2.527200 -13.993200 0.000000
-2.480400 -13.993200 0.000000
-2.433600 -13.993200 0.000000
-2.386800 -13.993200 0.000000
-2.340000 -13.993200 0.000000
-2.293200 -13.993200 0.000000
-2.246400 -13.993200 0.000000
-2.199600 -13.993200 0.000000
-2.152800 -13.993200 0.000000
-2.106000 -13.993200 0.000000
-2.059200 -13.993200 0.000000
-2.012400 -13.993200 0.000000
-1.965600 -13.993200 0.000000
-1.918800 -13.993200 0.000000
-1.872000 -13.993200 0.000000
-1.825200 -13.993200 0.000000
-1.778400 -13.993200 0.000000
-1.731600 -13.993200 0.000000
-1.684800 -13.993200 0.000000
-1.638000 -13.993200 0.000000
-1.591200 -13.993200 0.000000
-1.544400 -13.993200 0.000000
-1.497600 -13.993200 0.000000
-1.450800 -13.993200 0.000000
-1.404000 -13.993200 0.000000
-1.357200 -13.993200 0.000000
-1.310400 -13.993200 0.000000
-1.263600 -13.993200 0.000000
-1.216800 -13.993200 0.000000
-1.170000 -13.993200 0.000000
-1.123200 -13.993200 0.000000
-1.076400 -13.993200 0.000000
-1.029600 -13.993200 0.000000
-0.982800 -13.993200 0.000000
-0.936000 -13.993200 0.000000
-0.889200 -13.993200 0.000000
-0.842400 -13.993200 0.000000
-0.795600 -13.993200 0.000000
-0.748800 -13.993200 0.000000
-0.702000 -13.993200 0.000000
-0.655200 -13.993200 0.000000
-0.608400 -13.993200 0.000000
-0.561600 -13.993200 0.000000
-0.514800 -13.993200 0.000000
-0.468000 -13.993200 0.000000
-0.421200 -13.993200 0.000000
-0.374400 -13.993200 0.000000
-0.327600 -13.993200 0.000000
-0.280800 -13.993200 0.000000
-0.234000 -13.993200 0.000000
-0.187200 -13.993200 0.000000
-0.140400 -13.993200 0.000000
-0.093600 -13.993200 0.000000
-0.046800 -13.993200 0.000000
0.000000 -13.993200 0.000000
0.046800 -13.993200 0.000000
0.093600 -13.993200 0.000000
0.140400 -13.993200 0.000000
0.187200 -13.993200 0.000000
0.234000 -13.993200 0.000000
0.280800 -13.993200 0.000000
0.327600 -13.993200 0.000000
0.374400 -13.993200 0.000000
0.421200 -13.993200 0.000000
0.468000 -13.993200 0.000000
0.514800 -13.993200 0.000000
0.561600 -13.993200 0.000000
0.608400 -13.993200 0.000000
0.655200 -13.993200 0.000000
0.702000 -13.993200 0.000000
0.748800 -13.993200 0.000000
0.795600 -13.993200 0.000000
0.842400 -13.993200 0.000000
0.889200 -13.993200 0.000000
0.936000 -13.993200 0.000000
0.982800 -13.993200 0.000000
1.029600 -13.993200 0.000000
1.076400 -13.993200 0.000000
1.123200 -13.993200 0.000000
1.170000 -13.993200 0.000000
1.216800 -13.993200 0.000000
1.263600 -13.993200 0.000000
1.310400 -13.993200 0.000000
1.357200 -13.993200 0.000000
1.404000 -13.993200 0.000000
1.450800 -13.993200 0.000000
1.497600 -13.993200 0.000000
1.544400 -13.993200 0.000000
1.591200 -13.993200 0.000000
1.638000 -13.993200 0.000000
1.684800 -13.993200 0.000000
1.731600 -13.993200 0.000000
1.778400 -13.993200 0.000000
1.825200 -13.993200 0.000000
1.872000 -13.993200 0.000000
1.918800 -13.993200 0.000000
1.965600 -13.993200 0.000000
2.012400 -13.993200 0.000000
2.059200 -13.993200 0.000000
2.106000 -13.993200 0.000000
2.152800 -13.993200 0.000000
2.199600 -13.993200 0.000000
2.246400 -13.993200 0.000000
2.293200 -13.993200 0.000000
2.340000 -13.993200 0.000000
2.386800 -13.993200 0.000000
2.433600 -13.993200 0.000000
2.480400 -13.993200 0.000000
2.527200 -13.993200 0.000000
2.574000 -13.993200 0.000000
2.620800 -13.993200 0.000000
2.667600 -13.993200 0.000000
2.714400 -13.993200 0.000000
2.761200 -13.993200 0.000000
2.808000 -13.993200 0.000000
2.854800 -13.993200 0.000000
2.901600 -13.993200 0.000000
2.948400 -13.993200 0.000000
2.995200 -13.993200 0.000000
3.042000 -13.993200 0.000000
3.088800 -13.993200 0.000000
3.135600 -13.993200 0.000000
3.182400 -13.993200 0.000000
3.229200 -13.993200 0.000000
3.276000 -13.993200 0.000000
3.322800 -13.993200 0.000000
3.369600 -13.993200 0.000000
3.416400 -13.993200 0.000000
3.463200 -13.993200 0.000000
3.510000 -13.993200 0.000000
3.556800 -13.993200 0.000000
3.603600 -13.993200 0.000000
3.650400 -13.993200 0.000000
3.697200 -13.993200 0.000000
3.744000 -13.993200 0.000000
3.790800 -13.993200 0.000000
3.837600 -13.993200 0.000000
3.884400 -13.993200 0.000000
3.931200 -13.993200 0.000000
3.978000 -13.993200 0.000000
4.024800 -13.993200 0.000000
4.071600 -13.993200 0.000000
4.118400 -13.993200 0.000000
4.165200 -13.993200 0.000000
4.212000 -13.993200 0.000000
4.258800 -13.993200 0.000000
4.305600 -13.993200 0.000000
4.352400 -13.993200 0.000000
4.399200 -13.993200 0.000000
4.446000 -13.993200 0.000000
4.492800 -13.993200 0.000000
4.539600 -13.993200 0.000000
4.586400 -13.993200 0.000000
4.633200 -13.993200 0.000000
4.680000 -13.993200 0.000000
4.726800 -13.993200 0.000000
4.773600 -13.993200 0.000000
4.820400 -13.993200 0.000000
4.867200 -13.993200 0.000000
4.914000 -13.993200 0.000000
4.960800 -13.993200 0.000000
5.007600 -13.993200 0.000000
5.054400 -13.993200 0.000000
5.101200 -13.993200 0.000000
5.148000 -13.993200 0.000000
5.194800 -13.993200 0.000000
5.241600 -13.993200 0.000000
5.288400 -13.993200 0.000000
5.335200 -13.993200 0.000000
5.382000 -13.993200 0.000000
5.428800 -13.993200 0.000000
5.475600 -13.993200 0.000000
5.522400 -13.993200 0.000000
5.569200 -13.993200 0.000000
5.616000 -13.993200 0.000000
5.662800 -13.993200 0.000000
5.709600 -13.993200 0.000000
5.756400 -13.993200 0.000000
5.803200 -13.993200 0.000000
5.850000 -13.993200 0.000000
5.896800 -13.993200 0.000000
5.943600 -13.993200 0.000000
5.990400 -13.993200 0.000000
6.037200 -13.993200 0.000000
6.084000 -13.993200 0.000000
6.130800 -13.993200 0.000000
6.177600 -13.993200 0.000000
6.224400 -13.993200 0.000000
6.271200 -13.993200 0.000000
6.318000 -13.993200 0.000000
6.364800 -13.993200 0.000000
6.411600 -13.993200 0.000000
6.458400 -13.993200 0.000000
6.505200 -13.993200 0.000000
6.552000 -13.993200 0.000000
6.598800 -13.993200 0.000000
6.645600 -13.993200 0.000000
6.692400 -13.993200 0.000000
6.739200 -13.993200 0.000000
6.786000 -13.993200 0.000000
6.832800 -13.993200 0.000000
6.879600 -13.993200 0.000000
6.926400 -13.993200 0.000000
6.973200 -13.993200 0.000000
7.020000 -13.993200 0.000000
7.066800 -13.993200 0.000000
7.113600 -13.993200 0.000000
7.160400 -13.993200 0.000000
7.207200 -13.993200 0.000000
7.254000 -13.993200 0.000000
7.300800 -13.993200 0.000000
7.347600 -13.993200 0.000000
7.394400 -13.993200 0.000000
7.441200 -13.993200 0.000000
7.488000 -13.993200 0.000000
7.534800 -13.993200 0.000000
7.581600 -13.993200 0.000000
7.628400 -13.993200 0.000000
7.675200 -13.993200 0.000000
7.722000 -13.993200 0.000000
7.768800 -13.993200 0.000000
7.815600 -13.993200 0.000000
7.862400 -13.993200 0.000000
7.909200 -13.993200 0.000000
7.956000 -13.993200 0.000000
8.002800 -13.993200 0.000000
8.049600 -13.993200 0.000000
8.096400 -13.993200 0.000000
8.143200 -13.993200 0.000000
8.190000 -13.993200 0.000000
8.236800 -13.993200 0.000000
8.283600 -13.993200 0.000000
8.330400 -13.993200 0.000000
12.261600 -13.993200 0.000000
12.308400 -13.993200 0.000000
12.355200 -13.993200 0.000000
12.402000 -13.993200 0.000000
12.448800 -13.993200 0.000000
12.495600 -13.993200 0.000000
12.542400 -13.993200 0.000000
12.589200 -13.993200 0.000000
12.636000 -13.993200 0.000000
12.682800 -13.993200 0.000000
12.729600 -13.993200 0.000000
12.776400 -13.993200 0.000000
12.823200 -13.993200 0.000000
12.870000 -13.993200 0.000000
12.916800 -13.993200 0.000000
12.963600 -13.993200 0.000000
13.010400 -13.993200 0.000000
13.057200 -13.993200 0.000000
13.104000 -13.993200 0.000000
13.150800 -13.993200 0.000000
13.197600 -13.993200 0.000000
13.244400 -13.993200 0.000000
13.291200 -13.993200 0.000000
13.338000 -13.993200 0.000000
13.384800 -13.993200 0.000000
13.431600 -13.993200 0.000000
13.478400 -13.993200 0.000000
13.525200 -13.993200 0.000000
13.572000 -13.993200 0.000000
13.618800 -13.993200 0.000000
13.665600 -13.993200 0.000000
13.712400 -13.993200 0.000000
13.759200 -13.993200 0.000000
13.806000 -13.993200 0.000000
13.852800 -13.993200 0.000000
13.899600 -13.993200 0.000000
13.946400 -13.993200 0.000000
13.993200 -13.993200 0.000000
14.040000 -13.993200 0.000000
14.086800 -13.993200 0.000000
14.133600 -13.993200 0.000000
14.180400 -13.993200 0.000000
14.882400 -13.993200 0.000000
14.929200 -13.993200 0.000000
14.976000 -13.993200 0.000000
15.022800 -13.993200 0.000000
15.069600 -13.993200 0.000000
15.116400 -13.993200 0.000000
15.163200 -13.993200 0.000000
15.210000 -13.993200 0.000000
15.256800 -13.993200 0.000000
15.303600 -13.993200 0.000000
15.350400 -13.993200 0.000000
15.397200 -13.993200 0.000000
15.444000 -13.993200 0.000000
15.490800 -13.993200 0.000000
15.537600 -13.993200 0.000000
15.584400 -13.993200 0.000000
-18.720000 -13.946400 0.000000
-18.673200 -13.946400 0.000000
-18.626400 -13.946400 0.000000
-18.579600 -13.946400 0.000000
-18.532800 -13.946400 0.000000
-18.486000 -13.946400 0.000000
-18.439200 -13.946400 0.000000
-18.392400 -13.946400 0.000000
-18.345600 -13.946400 0.000000
-18.298800 -13.946400 0.000000
-18.252000 -13.946400 0.000000
-18.205200 -13.946400 0.000000
-18.158400 -13.946400 0.000000
-18.111600 -13.946400 0.000000
-18.064800 -13.946400 0.000000
-18.018000 -13.946400 0.000000
-17.971200 -13.946400 0.000000
-17.924400 -13.946400 0.000000
-17.877600 -13.946400 0.000000
-17.830800 -13.946400 0.000000
-17.784000 -13.946400 0.000000
-17.737200 -13.946400 0.000000
-17.690400 -13.946400 0.000000
-17.643600 -13.946400 0.000000
-17.596800 -13.946400 0.000000
-17.550000 -13.946400 0.000000
-17.503200 -13.946400 0.000000
-17.456400 -13.946400 0.000000
-17.409600 -13.946400 0.000000
-17.362800 -13.946400 0.000000
-17.316000 -13.946400 0.000000
-17.269200 -13.946400 0.000000
-17.222400 -13.946400 0.000000
-17.175600 -13.946400 0.000000
-17.128800 -13.946400 0.000000
-17.082000 -13.946400 0.000000
-17.035200 -13.946400 0.000000
-16.988400 -13.946400 0.000000
-16.941600 -13.946400 0.000000
-16.894800 -13.946400 0.000000
-16.848000 -13.946400 0.000000
-16.801200 -13.946400 0.000000
-16.754400 -13.946400 0.000000
-15.116400 -13.946400 0.000000
-15.069600 -13.946400 0.000000
-15.022800 -13.946400 0.000000
-14.976000 -13.946400 0.000000
-14.929200 -13.946400 0.000000
-14.882400 -13.946400 0.000000
-14.835600 -13.946400 0.000000
-14.788800 -13.946400 0.000000
-14.742000 -13.946400 0.000000
-14.695200 -13.946400 0.000000
-14.648400 -13.946400 0.000000
-14.601600 -13.946400 0.000000
-14.554800 -13.946400 0.000000
-14.508000 -13.946400 0.000000
-14.461200 -13.946400 0.000000
-14.414400 -13.946400 0.000000
-14.367600 -13.946400 0.000000
-14.320800 -13.946400 0.000000
-14.274000 -13.946400 0.000000
-14.227200 -13.946400 0.000000
-14.180400 -13.946400 0.000000
-14.133600 -13.946400 0.000000
-14.086800 -13.946400 0.000000
-14.040000 -13.946400 0.000000
-13.993200 -13.946400 0.000000
-13.946400 -13.946400 0.000000
-13.899600 -13.946400 0.000000
-13.852800 -13.946400 0.000000
-13.806000 -13.946400 0.000000
-13.759200 -13.946400 0.000000
-13.712400 -13.946400 0.000000
-13.665600 -13.946400 0.000000
-13.618800 -13.946400 0.000000
-13.572000 -13.946400 0.000000
-13.525200 -13.946400 0.000000
-13.478400 -13.946400 0.000000
-13.431600 -13.946400 0.000000
-13.384800 -13.946400 0.000000
-13.338000 -13.946400 0.000000
-13.291200 -13.946400 0.000000
-13.244400 -13.946400 0.000000
-13.197600 -13.946400 0.000000
-13.150800 -13.946400 0.000000
-13.104000 -13.946400 0.000000
-13.057200 -13.946400 0.000000
-8.611200 -13.946400 0.000000
-8.564400 -13.946400 0.000000
-8.517600 -13.946400 0.000000
-8.470800 -13.946400 0.000000
-8.424000 -13.946400 0.000000
-8.377200 -13.946400 0.000000
-8.330400 -13.946400 0.000000
-8.283600 -13.946400 0.000000
-8.236800 -13.946400 0.000000
-8.190000 -13.946400 0.000000
-8.143200 -13.946400 0.000000
-8.096400 -13.946400 0.000000
-8.049600 -13.946400 0.000000
-8.002800 -13.946400 0.000000
-7.956000 -13.946400 0.000000
-7.909200 -13.946400 0.000000
-7.862400 -13.946400 0.000000
-7.815600 -13.946400 0.000000
-7.768800 -13.946400 0.000000
-7.722000 -13.946400 0.000000
-7.675200 -13.946400 0.000000
-7.628400 -13.946400 0.000000
-7.581600 -13.946400 0.000000
-7.534800 -13.946400 0.000000
-7.488000 -13.946400 0.000000
-7.441200 -13.946400 0.000000
-7.394400 -13.946400 0.000000
-7.347600 -13.946400 0.000000
-7.300800 -13.946400 0.000000
-7.254000 -13.946400 0.000000
-7.207200 -13.946400 0.000000
-7.160400 -13.946400 0.000000
-7.113600 -13.946400 0.000000
-7.066800 -13.946400 0.000000
-7.020000 -13.946400 0.000000
-6.973200 -13.946400 0.000000
-6.926400 -13.946400 0.000000
-6.879600 -13.946400 0.000000
-6.832800 -13.946400 0.000000
-6.786000 -13.946400 0.000000
-6.739200 -13.946400 0.000000
-6.692400 -13.946400 0.000000
-6.645600 -13.946400 0.000000
-6.598800 -13.946400 0.000000
-6.552000 -13.946400 0.000000
-6.505200 -13.946400 0.000000
-6.458400 -13.946400 0.000000
-6.411600 -13.946400 0.000000
-6.364800 -13.946400 0.000000
-6.318000 -13.946400 0.000000
-6.271200 -13.946400 0.000000
-6.224400 -13.946400 0.000000
-6.177600 -13.946400 0.000000
-6.130800 -13.946400 0.000000
-6.084000 -13.946400 0.000000
-6.037200 -13.946400 0.000000
-5.990400 -13.946400 0.000000
-5.943600 -13.946400 0.000000
-5.896800 -13.946400 0.000000
-5.850000 -13.946400 0.000000
-5.803200 -13.946400 0.000000
-5.756400 -13.946400 0.000000
-5.709600 -13.946400 0.000000
-5.662800 -13.946400 0.000000
-5.616000 -13.946400 0.000000
-5.569200 -13.946400 0.000000
-5.522400 -13.946400 0.000000
-5.475600 -13.946400 0.000000
-5.428800 -13.946400 0.000000
-5.382000 -13.946400 0.000000
-5.335200 -13.946400 0.000000
-5.288400 -13.946400 0.000000
-5.241600 -13.946400 0.000000
-5.194800 -13.946400 0.000000
-5.148000 -13.946400 0.000000
-5.101200 -13.946400 0.000000
-5.054400 -13.946400 0.000000
-5.007600 -13.946400 0.000000
-4.960800 -13.946400 0.000000
-4.914000 -13.946400 0.000000
-4.867200 -13.946400 0.000000
-4.820400 -13.946400 0.000000
-4.773600 -13.946400 0.000000
-4.726800 -13.946400 0.000000
-4.680000 -13.946400 0.000000
-4.633200 -13.946400 0.000000
-4.586400 -13.946400 0.000000
-4.539600 -13.946400 0.000000
-4.492800 -13.946400 0.000000
-4.446000 -13.946400 0.000000
-4.399200 -13.946400 0.000000
-4.352400 -13.946400 0.000000
-4.305600 -13.946400 0.000000
-4.258800 -13.946400 0.000000
-4.212000 -13.946400 0.000000
-4.165200 -13.946400 0.000000
-4.118400 -13.946400 0.000000
-4.071600 -13.946400 0.000000
-4.024800 -13.946400 0.000000
-3.978000 -13.946400 0.000000
-3.931200 -13.946400 0.000000
-3.884400 -13.946400 0.000000
-3.837600 -13.946400 0.000000
-3.790800 -13.946400 0.000000
-3.744000 -13.946400 0.000000
-3.697200 -13.946400 0.000000
-3.650400 -13.946400 0.000000
-3.603600 -13.946400 0.000000
-3.556800 -13.946400 0.000000
-3.510000 -13.946400 0.000000
-3.463200 -13.946400 0.000000
-3.416400 -13.946400 0.000000
-3.369600 -13.946400 0.000000
-3.322800 -13.946400 0.000000
-3.276000 -13.946400 0.000000
-3.229200 -13.946400 0.000000
-3.182400 -13.946400 0.000000
-3.135600 -13.946400 0.000000
-3.088800 -13.946400 0.000000
-3.042000 -13.946400 0.000000
-2.995200 -13.946400 0.000000
-2.948400 -13.946400 0.000000
-2.901600 -13.946400 0.000000
-2.854800 -13.946400 0.000000
-2.808000 -13.946400 0.000000
-2.761200 -13.946400 0.000000
-2.714400 -13.946400 0.000000
-2.667600 -13.946400 0.000000
-2.620800 -13.946400 0.000000
-2.574000 -13.946400 0.000000
-2.527200 -13.946400 0.000000
-2.480400 -13.946400 0.000000
-2.433600 -13.946400 0.000000
-2.386800 -13.946400 0.000000
-2.340000 -13.946400 0.000000
-2.293200 -13.946400 0.000000
-2.246400 -13.946400 0.000000
-2.199600 -13.946400 0.000000
-2.152800 -13.946400 0.000000
-2.106000 -13.946400 0.000000
-2.059200 -13.946400 0.000000
-2.012400 -13.946400 0.000000
-1.965600 -13.946400 0.000000
-1.918800 -13.946400 0.000000
-1.872000 -13.946400 0.000000
-1.825200 -13.946400 0.000000
-1.778400 -13.946400 0.000000
-1.731600 -13.946400 0.000000
-1.684800 -13.946400 0.000000
-1.638000 -13.946400 0.000000
-1.591200 -13.946400 0.000000
-1.544400 -13.946400 0.000000
-1.497600 -13.946400 0.000000
-1.450800 -13.946400 0.000000
-1.404000 -13.946400 0.000000
-1.357200 -13.946400 0.000000
-1.310400 -13.946400 0.000000
-1.263600 -13.946400 0.000000
-1.216800 -13.946400 0.000000
-1.170000 -13.946400 0.000000
-1.123200 -13.946400 0.000000
-1.076400 -13.946400 0.000000
-1.029600 -13.946400 0.000000
-0.982800 -13.946400 0.000000
-0.936000 -13.946400 0.000000
-0.889200 -13.946400 0.000000
-0.842400 -13.946400 0.000000
-0.795600 -13.946400 0.000000
-0.748800 -13.946400 0.000000
-0.702000 -13.946400 0.000000
-0.655200 -13.946400 0.000000
-0.608400 -13.946400 0.000000
-0.561600 -13.946400 0.000000
-0.514800 -13.946400 0.000000
-0.468000 -13.946400 0.000000
-0.421200 -13.946400 0.000000
-0.374400 -13.946400 0.000000
-0.327600 -13.946400 0.000000
-0.280800 -13.946400 0.000000
-0.234000 -13.946400 0.000000
-0.187200 -13.946400 0.000000
-0.140400 -13.946400 0.000000
-0.093600 -13.946400 0.000000
-0.046800 -13.946400 0.000000
0.000000 -13.946400 0.000000
0.046800 -13.946400 0.000000
0.093600 -13.946400 0.000000
0.140400 -13.946400 0.000000
0.187200 -13.946400 0.000000
0.234000 -13.946400 0.000000
0.280800 -13.946400 0.000000
0.327600 -13.946400 0.000000
0.374400 -13.946400 0.000000
0.421200 -13.946400 0.000000
0.468000 -13.946400 0.000000
0.514800 -13.946400 0.000000
0.561600 -13.946400 0.000000
0.608400 -13.946400 0.000000
0.655200 -13.946400 0.000000
0.702000 -13.946400 0.000000
0.748800 -13.946400 0.000000
0.795600 -13.946400 0.000000
0.842400 -13.946400 0.000000
0.889200 -13.946400 0.000000
0.936000 -13.946400 0.000000
0.982800 -13.946400 0.000000
1.029600 -13.946400 0.000000
1.076400 -13.946400 0.000000
1.123200 -13.946400 0.000000
1.170000 -13.946400 0.000000
1.216800 -13.946400 0.000000
1.263600 -13.946400 0.000000
1.310400 -13.946400 0.000000
1.357200 -13.946400 0.000000
1.404000 -13.946400 0.000000
1.450800 -13.946400 0.000000
1.497600 -13.946400 0.000000
1.544400 -13.946400 0.000000
1.591200 -13.946400 0.000000
1.638000 -13.946400 0.000000
1.684800 -13.946400 0.000000
1.731600 -13.946400 0.000000
1.778400 -13.946400 0.000000
1.825200 -13.946400 0.000000
1.872000 -13.946400 0.000000
1.918800 -13.946400 0.000000
1.965600 -13.946400 0.000000
2.012400 -13.946400 0.000000
2.059200 -13.946400 0.000000
2.106000 -13.946400 0.000000
2.152800 -13.946400 0.000000
2.199600 -13.946400 0.000000
2.246400 -13.946400 0.000000
2.293200 -13.946400 0.000000
2.340000 -13.946400 0.000000
2.386800 -13.946400 0.000000
2.433600 -13.946400 0.000000
2.480400 -13.946400 0.000000
2.527200 -13.946400 0.000000
2.574000 -13.946400 0.000000
2.620800 -13.946400 0.000000
2.667600 -13.946400 0.000000
2.714400 -13.946400 0.000000
2.761200 -13.946400 0.000000
2.808000 -13.946400 0.000000
2.854800 -13.946400 0.000000
2.901600 -13.946400 0.000000
2.948400 -13.946400 0.000000
2.995200 -13.946400 0.000000
3.042000 -13.946400 0.000000
3.088800 -13.946400 0.000000
3.135600 -13.946400 0.000000
3.182400 -13.946400 0.000000
3.229200 -13.946400 0.000000
3.276000 -13.946400 0.000000
3.322800 -13.946400 0.000000
3.369600 -13.946400 0.000000
3.416400 -13.946400 0.000000
3.463200 -13.946400 0.000000
3.510000 -13.946400 0.000000
3.556800 -13.946400 0.000000
3.603600 -13.946400 0.000000
3.650400 -13.946400 0.000000
3.697200 -13.946400 0.000000
3.744000 -13.946400 0.000000
3.790800 -13.946400 0.000000
3.837600 -13.946400 0.000000
3.884400 -13.946400 0.000000
3.931200 -13.946400 0.000000
3.978000 -13.946400 0.000000
4.024800 -13.946400 0.000000
4.071600 -13.946400 0.000000
4.118400 -13.946400 0.000000
4.165200 -13.946400 0.000000
4.212000 -13.946400 0.000000
4.258800 -13.946400 0.000000
4.305600 -13.946400 0.000000
4.352400 -13.946400 0.000000
4.399200 -13.946400 0.000000
4.446000 -13.946400 0.000000
4.492800 -13.946400 0.000000
4.539600 -13.946400 0.000000
4.586400 -13.946400 0.000000
4.633200 -13.946400 0.000000
4.680000 -13.946400 0.000000
4.726800 -13.946400 0.000000
4.773600 -13.946400 0.000000
4.820400 -13.946400 0.000000
4.867200 -13.946400 0.000000
4.914000 -13.946400 0.000000
4.960800 -13.946400 0.000000
5.007600 -13.946400 0.000000
5.054400 -13.946400 0.000000
5.101200 -13.946400 0.000000
5.148000 -13.946400 0.000000
5.194800 -13.946400 0.000000
5.241600 -13.946400 0.000000
5.288400 -13.946400 0.000000
5.335200 -13.946400 0.000000
5.382000 -13.946400 0.000000
5.428800 -13.946400 0.000000
5.475600 -13.946400 0.000000
5.522400 -13.946400 0.000000
5.569200 -13.946400 0.000000
5.616000 -13.946400 0.000000
5.662800 -13.946400 0.000000
5.709600 -13.946400 0.000000
5.756400 -13.946400 0.000000
5.803200 -13.946400 0.000000
5.850000 -13.946400 0.000000
5.896800 -13.946400 0.000000
5.943600 -13.946400 0.000000
5.990400 -13.946400 0.000000
6.037200 -13.946400 0.000000
6.084000 -13.946400 0.000000
6.130800 -13.946400 0.000000
6.177600 -13.946400 0.000000
6.224400 -13.946400 0.000000
6.271200 -13.946400 0.000000
6.318000 -13.946400 0.000000
6.364800 -13.946400 0.000000
6.411600 -13.946400 0.000000
6.458400 -13.946400 0.000000
6.505200 -13.946400 0.000000
6.552000 -13.946400 0.000000
6.598800 -13.946400 0.000000
6.645600 -13.946400 0.000000
6.692400 -13.946400 0.000000
6.739200 -13.946400 0.000000
6.786000 -13.946400 0.000000
6.832800 -13.946400 0.000000
6.879600 -13.946400 0.000000
6.926400 -13.946400 0.000000
6.973200 -13.946400 0.000000
7.020000 -13.946400 0.000000
7.066800 -13.946400 0.000000
7.113600 -13.946400 0.000000
7.160400 -13.946400 0.000000
7.207200 -13.946400 0.000000
7.254000 -13.946400 0.000000
7.300800 -13.946400 0.000000
7.347600 -13.946400 0.000000
7.394400 -13.946400 0.000000
7.441200 -13.946400 0.000000
7.488000 -13.946400 0.000000
7.534800 -13.946400 0.000000
7.581600 -13.946400 0.000000
7.628400 -13.946400 0.000000
7.675200 -13.946400 0.000000
7.722000 -13.946400 0.000000
7.768800 -13.946400 0.000000
7.815600 -13.946400 0.000000
7.862400 -13.946400 0.000000
7.909200 -13.946400 0.000000
7.956000 -13.946400 0.000000
8.002800 -13.946400 0.000000
8.049600 -13.946400 0.000000
8.096400 -13.946400 0.000000
8.143200 -13.946400 0.000000
8.190000 -13.946400 0.000000
8.236800 -13.946400 0.000000
8.283600 -13.946400 0.000000
8.330400 -13.946400 0.000000
12.214800 -13.946400 0.000000
12.261600 -13.946400 0.000000
12.308400 -13.946400 0.000000
12.355200 -13.946400 0.000000
12.402000 -13.946400 0.000000
12.448800 -13.946400 0.000000
12.495600 -13.946400 0.000000
12.542400 -13.946400 0.000000
12.589200 -13.946400 0.000000
12.636000 -13.946400 0.000000
12.682800 -13.946400 0.000000
12.729600 -13.946400 0.000000
12.776400 -13.946400 0.000000
12.823200 -13.946400 0.000000
12.870000 -13.946400 0.000000
12.916800 -13.946400 0.000000
12.963600 -13.946400 0.000000
13.010400 -13.946400 0.000000
13.057200 -13.946400 0.000000
13.104000 -13.946400 0.000000
13.150800 -13.946400 0.000000
13.197600 -13.946400 0.000000
13.244400 -13.946400 0.000000
13.291200 -13.946400 0.000000
13.338000 -13.946400 0.000000
13.384800 -13.946400 0.000000
13.431600 -13.946400 0.000000
13.478400 -13.946400 0.000000
13.525200 -13.946400 0.000000
13.572000 -13.946400 0.000000
13.618800 -13.946400 0.000000
13.665600 -13.946400 0.000000
13.712400 -13.946400 0.000000
13.759200 -13.946400 0.000000
13.806000 -13.946400 0.000000
13.852800 -13.946400 0.000000
13.899600 -13.946400 0.000000
13.946400 -13.946400 0.000000
13.993200 -13.946400 0.000000
14.040000 -13.946400 0.000000
14.086800 -13.946400 0.000000
14.133600 -13.946400 0.000000
14.180400 -13.946400 0.000000
14.882400 -13.946400 0.000000
14.929200 -13.946400 0.000000
14.976000 -13.946400 0.000000
15.022800 -13.946400 0.000000
15.069600 -13.946400 0.000000
15.116400 -13.946400 0.000000
15.163200 -13.946400 0.000000
15.210000 -13.946400 0.000000
15.256800 -13.946400 0.000000
15.303600 -13.946400 0.000000
15.350400 -13.946400 0.000000
15.397200 -13.946400 0.000000
15.444000 -13.946400 0.000000
15.490800 -13.946400 0.000000
15.537600 -13.946400 0.000000
15.584400 -13.946400 0.000000
15.631200 -13.946400 0.000000
16.052400 -13.946400 0.000000
16.099200 -13.946400 0.000000
-18.720000 -13.899600 0.000000
-18.673200 -13.899600 0.000000
-18.626400 -13.899600 0.000000
-18.579600 -13.899600 -7.179299
-18.532800 -13.899600 -7.173085
-18.486000 -13.899600 -7.167143
-18.439200 -13.899600 -7.147289
-18.392400 -13.899600 -7.121731
-18.345600 -13.899600 -7.100364
-18.298800 -13.899600 -7.097533
-18.252000 -13.899600 -7.081475
-18.205200 -13.899600 -7.068157
-18.158400 -13.899600 -7.058379
-18.111600 -13.899600 -7.058379
-18.064800 -13.899600 -7.057772
-18.018000 -13.899600 -7.057772
-17.971200 -13.899600 -7.058552
-17.924400 -13.899600 -7.059474
-17.877600 -13.899600 -7.059474
-17.830800 -13.899600 -7.058552
-17.784000 -13.899600 -7.059474
-17.737200 -13.899600 -7.059474
-17.690400 -13.899600 -7.059474
-17.643600 -13.899600 -7.046253
-17.596800 -13.899600 -7.040572
-17.550000 -13.899600 -7.040034
-17.503200 -13.899600 -6.999388
-17.456400 -13.899600 -6.981309
-17.409600 -13.899600 -6.967699
-17.362800 -13.899600 -6.967699
-17.316000 -13.899600 -6.967699
-17.269200 -13.899600 -6.956803
-17.222400 -13.899600 -6.952077
-17.175600 -13.899600 -6.938087
-17.128800 -13.899600 -6.908845
-17.082000 -13.899600 -6.894037
-17.035200 -13.899600 -6.888467
-16.988400 -13.899600 -6.849567
-16.941600 -13.899600 -6.812479
-16.894800 -13.899600 -6.803189
-16.848000 -13.899600 -6.782268
-16.801200 -13.899600 -6.740755
-16.754400 -13.899600 -6.727675
-16.380000 -13.899600 -5.218785
-15.163200 -13.899600 6.770509
-15.116400 -13.899600 6.790018
-15.069600 -13.899600 6.826250
-15.022800 -13.899600 6.843267
-14.976000 -13.899600 6.859580
-14.929200 -13.899600 6.865252
-14.882400 -13.899600 6.875180
-14.835600 -13.899600 6.906133
-14.788800 -13.899600 6.913011
-14.742000 -13.899600 6.926952
-14.695200 -13.899600 6.945000
-14.648400 -13.899600 6.961847
-14.601600 -13.899600 6.966081
-14.554800 -13.899600 6.972479
-14.508000 -13.899600 6.983581
-14.461200 -13.899600 6.995800
-14.414400 -13.899600 7.001323
-14.367600 -13.899600 7.002583
-14.320800 -13.899600 7.005733
-14.274000 -13.899600 7.009195
-14.227200 -13.899600 7.010247
-14.180400 -13.899600 7.019502
-14.133600 -13.899600 7.021579
-14.086800 -13.899600 7.026967
-14.040000 -13.899600 7.037687
-13.993200 -13.899600 7.040264
-13.946400 -13.899600 7.040786
-13.899600 -13.899600 7.041339
-13.852800 -13.899600 7.046999
-13.806000 -13.899600 7.046528
-13.759200 -13.899600 7.043601
-13.712400 -13.899600 7.038654
-13.665600 -13.899600 7.029799
-13.618800 -13.899600 7.029574
-13.572000 -13.899600 7.029799
-13.525200 -13.899600 7.029574
-13.478400 -13.899600 7.027542
-13.431600 -13.899600 7.025444
-13.384800 -13.899600 7.032845
-13.338000 -13.899600 7.033114
-13.291200 -13.899600 7.036323
-13.244400 -13.899600 7.048125
-13.197600 -13.899600 7.059441
-13.150800 -13.899600 7.076148
-13.104000 -13.899600 7.115945
-8.564400 -13.899600 8.925230
-8.517600 -13.899600 8.835426
-8.470800 -13.899600 8.729226
-8.424000 -13.899600 8.685668
-8.377200 -13.899600 8.641021
-8.330400 -13.899600 8.574996
-8.283600 -13.899600 8.512565
-8.236800 -13.899600 8.498076
-8.190000 -13.899600 8.457939
-8.143200 -13.899600 8.421966
-8.096400 -13.899600 8.360195
-8.049600 -13.899600 8.319342
-8.002800 -13.899600 8.292886
-7.956000 -13.899600 8.234420
-7.909200 -13.899600 8.165408
-7.862400 -13.899600 8.148113
-7.815600 -13.899600 8.116068
-7.768800 -13.899600 8.089117
-7.722000 -13.899600 8.070666
-7.675200 -13.899600 8.003466
-7.628400 -13.899600 7.971487
-7.581600 -13.899600 7.955890
-7.534800 -13.899600 7.916901
-7.488000 -13.899600 7.885401
-7.441200 -13.899600 7.864438
-7.394400 -13.899600 7.854055
-7.347600 -13.899600 7.837708
-7.300800 -13.899600 7.822790
-7.254000 -13.899600 7.799236
-7.207200 -13.899600 7.781903
-7.160400 -13.899600 7.743986
-7.113600 -13.899600 7.715384
-7.066800 -13.899600 7.690636
-7.020000 -13.899600 7.661578
-6.973200 -13.899600 7.626260
-6.926400 -13.899600 7.605908
-6.879600 -13.899600 7.592147
-6.832800 -13.899600 7.564138
-6.786000 -13.899600 7.523025
-6.739200 -13.899600 7.500380
-6.692400 -13.899600 7.489964
-6.645600 -13.899600 7.482512
-6.598800 -13.899600 7.468725
-6.552000 -13.899600 7.465377
-6.505200 -13.899600 7.440124
-6.458400 -13.899600 7.435201
-6.411600 -13.899600 7.410654
-6.364800 -13.899600 7.398510
-6.318000 -13.899600 7.379288
-6.271200 -13.899600 7.352467
-6.224400 -13.899600 7.329083
-6.177600 -13.899600 7.285228
-6.130800 -13.899600 7.279496
-6.084000 -13.899600 7.264665
-6.037200 -13.899600 7.235771
-5.990400 -13.899600 7.205618
-5.943600 -13.899600 7.197127
-5.896800 -13.899600 7.184506
-5.850000 -13.899600 7.165940
-5.803200 -13.899600 7.164975
-5.756400 -13.899600 7.151940
-5.709600 -13.899600 7.136407
-5.662800 -13.899600 7.128626
-5.616000 -13.899600 7.120751
-5.569200 -13.899600 7.067158
-5.522400 -13.899600 7.060850
-5.475600 -13.899600 7.060493
-5.428800 -13.899600 7.032773
-5.382000 -13.899600 7.008482
-5.335200 -13.899600 6.997870
-5.288400 -13.899600 6.970270
-5.241600 -13.899600 6.962160
-5.194800 -13.899600 6.924862
-5.148000 -13.899600 6.908274
-5.101200 -13.899600 6.902969
-5.054400 -13.899600 6.892591
-5.007600 -13.899600 6.884547
-4.960800 -13.899600 6.867853
-4.914000 -13.899600 6.850440
-4.867200 -13.899600 6.841651
-4.820400 -13.899600 6.810244
-4.773600 -13.899600 6.784947
-4.726800 -13.899600 6.770485
-4.680000 -13.899600 6.768969
-4.633200 -13.899600 6.765858
-4.586400 -13.899600 6.752503
-4.539600 -13.899600 6.736201
-4.492800 -13.899600 6.752503
-4.446000 -13.899600 6.734809
-4.399200 -13.899600 6.717218
-4.352400 -13.899600 6.696902
-4.305600 -13.899600 6.666776
-4.258800 -13.899600 6.661152
-4.212000 -13.899600 6.642519
-4.165200 -13.899600 6.611024
-4.118400 -13.899600 6.583524
-4.071600 -13.899600 6.570333
-4.024800 -13.899600 6.559569
-3.978000 -13.899600 6.553255
-3.931200 -13.899600 6.547563
-3.884400 -13.899600 6.540040
-3.837600 -13.899600 6.528598
-3.790800 -13.899600 6.512203
-3.744000 -13.899600 6.482454
-3.697200 -13.899600 6.456264
-3.650400 -13.899600 6.447740
-3.603600 -13.899600 6.446503
-3.556800 -13.899600 6.452496
-3.510000 -13.899600 6.446503
-3.463200 -13.899600 6.445279
-3.416400 -13.899600 6.433387
-3.369600 -13.899600 6.428301
-3.322800 -13.899600 6.413425
-3.276000 -13.899600 6.349667
-3.229200 -13.899600 6.332935
-3.182400 -13.899600 6.293691
-3.135600 -13.899600 6.293691
-3.088800 -13.899600 6.290744
-3.042000 -13.899600 6.271422
-2.995200 -13.899600 6.266100
-2.948400 -13.899600 6.266100
-2.901600 -13.899600 6.268431
-2.854800 -13.899600 6.265537
-2.808000 -13.899600 6.254925
-2.761200 -13.899600 6.231959
-2.714400 -13.899600 6.217250
-2.667600 -13.899600 6.197640
-2.620800 -13.899600 6.181114
-2.574000 -13.899600 6.179649
-2.527200 -13.899600 6.175110
-2.480400 -13.899600 6.160500
-2.433600 -13.899600 6.147531
-2.386800 -13.899600 6.137502
-2.340000 -13.899600 6.137502
-2.293200 -13.899600 6.137502
-2.246400 -13.899600 6.120563
-2.199600 -13.899600 6.108129
-2.152800 -13.899600 6.108129
-2.106000 -13.899600 6.097090
-2.059200 -13.899600 6.096416
-2.012400 -13.899600 6.094692
-1.965600 -13.899600 6.070161
-1.918800 -13.899600 6.056355
-1.872000 -13.899600 6.056164
-1.825200 -13.899600 6.043065
-1.778400 -13.899600 6.011830
-1.731600 -13.899600 6.002996
-1.684800 -13.899600 5.988872
-1.638000 -13.899600 5.972052
-1.591200 -13.899600 5.957205
-1.544400 -13.899600 5.942977
-1.497600 -13.899600 5.938263
-1.450800 -13.899600 5.935043
-1.404000 -13.899600 5.934233
-1.357200 -13.899600 5.926172
-1.310400 -13.899600 5.926172
-1.263600 -13.899600 5.922652
-1.216800 -13.899600 5.920283
-1.170000 -13.899600 5.901371
-1.123200 -13.899600 5.890746
-1.076400 -13.899600 5.882428
-1.029600 -13.899600 5.874714
-0.982800 -13.899600 5.866953
-0.936000 -13.899600 5.846860
-0.889200 -13.899600 5.838035
-0.842400 -13.899600 5.830783
-0.795600 -13.899600 5.814390
-0.748800 -13.899600 5.799739
-0.702000 -13.899600 5.789194
-0.655200 -13.899600 5.770901
-0.608400 -13.899600 5.768991
-0.561600 -13.899600 5.768991
-0.514800 -13.899600 5.769620
-0.468000 -13.899600 5.763809
-0.421200 -13.899600 5.770005
-0.374400 -13.899600 5.770005
-0.327600 -13.899600 5.763809
-0.280800 -13.899600 5.756114
-0.234000 -13.899600 5.763809
-0.187200 -13.899600 5.751830
-0.140400 -13.899600 5.741261
-0.093600 -13.899600 5.730827
-0.046800 -13.899600 5.730827
0.000000 -13.899600 5.730133
0.046800 -13.899600 5.730133
0.093600 -13.899600 5.728950
0.140400 -13.899600 5.727123
0.187200 -13.899600 5.728040
0.234000 -13.899600 5.744421
0.280800 -13.899600 5.739319
0.327600 -13.899600 5.744421
0.374400 -13.899600 5.740579
0.421200 -13.899600 5.756566
0.468000 -13.899600 5.756566
0.514800 -13.899600 5.762827
0.561600 -13.899600 5.756566
0.608400 -13.899600 5.762827
0.655200 -13.899600 5.774842
0.702000 -13.899600 5.777398
0.748800 -13.899600 5.777398
0.795600 -13.899600 5.779250
0.842400 -13.899600 5.779250
0.889200 -13.899600 5.778989
0.936000 -13.899600 5.777440
0.982800 -13.899600 5.777906
1.029600 -13.899600 5.777440
1.076400 -13.899600 5.776492
1.123200 -13.899600 5.778489
1.170000 -13.899600 5.778489
1.216800 -13.899600 5.782504
1.263600 -13.899600 5.789783
1.310400 -13.899600 5.790387
1.357200 -13.899600 5.790387
1.404000 -13.899600 5.794719
1.450800 -13.899600 5.793406
1.497600 -13.899600 5.802788
1.544400 -13.899600 5.800339
1.591200 -13.899600 5.814454
1.638000 -13.899600 5.814454
1.684800 -13.899600 5.823214
1.731600 -13.899600 5.821772
1.778400 -13.899600 5.821376
1.825200 -13.899600 5.821772
1.872000 -13.899600 5.845068
1.918800 -13.899600 5.857029
1.965600 -13.899600 5.857053
2.012400 -13.899600 5.873129
2.059200 -13.899600 5.887999
2.106000 -13.899600 5.890574
2.152800 -13.899600 5.895714
2.199600 -13.899600 5.906845
2.246400 -13.899600 5.906845
2.293200 -13.899600 5.912603
2.340000 -13.899600 5.912603
2.386800 -13.899600 5.915345
2.433600 -13.899600 5.919720
2.480400 -13.899600 5.930841
2.527200 -13.899600 5.937315
2.574000 -13.899600 5.941935
2.620800 -13.899600 5.956601
2.667600 -13.899600 5.984361
2.714400 -13.899600 6.004898
2.761200 -13.899600 6.013240
2.808000 -13.899600 6.038925
2.854800 -13.899600 6.038925
2.901600 -13.899600 6.056819
2.948400 -13.899600 6.060018
2.995200 -13.899600 6.079603
3.042000 -13.899600 6.080676
3.088800 -13.899600 6.086001
3.135600 -13.899600 6.086001
3.182400 -13.899600 6.112654
3.229200 -13.899600 6.112654
3.276000 -13.899600 6.112654
3.322800 -13.899600 6.104242
3.369600 -13.899600 6.138266
3.416400 -13.899600 6.138266
3.463200 -13.899600 6.166921
3.510000 -13.899600 6.173861
3.556800 -13.899600 6.183147
3.603600 -13.899600 6.194437
3.650400 -13.899600 6.197773
3.697200 -13.899600 6.213873
3.744000 -13.899600 6.217575
3.790800 -13.899600 6.222292
3.837600 -13.899600 6.256992
3.884400 -13.899600 6.262102
3.931200 -13.899600 6.282294
3.978000 -13.899600 6.306174
4.024800 -13.899600 6.335187
4.071600 -13.899600 6.370992
4.118400 -13.899600 6.370992
4.165200 -13.899600 6.406584
4.212000 -13.899600 6.413202
4.258800 -13.899600 6.424147
4.305600 -13.899600 6.431504
4.352400 -13.899600 6.441262
4.399200 -13.899600 6.441262
4.446000 -13.899600 6.459434
4.492800 -13.899600 6.468764
4.539600 -13.899600 6.497851
4.586400 -13.899600 6.519930
4.633200 -13.899600 6.569258
4.680000 -13.899600 6.598861
4.726800 -13.899600 6.623126
4.773600 -13.899600 6.630810
4.820400 -13.899600 6.665198
4.867200 -13.899600 6.683926
4.914000 -13.899600 6.690611
4.960800 -13.899600 6.690285
5.007600 -13.899600 6.699279
5.054400 -13.899600 6.707607
5.101200 -13.899600 6.743673
5.148000 -13.899600 6.776668
5.194800 -13.899600 6.782172
5.241600 -13.899600 6.803071
5.288400 -13.899600 6.847708
5.335200 -13.899600 6.862338
5.382000 -13.899600 6.870958
5.428800 -13.899600 6.910676
5.475600 -13.899600 6.921890
5.522400 -13.899600 6.951049
5.569200 -13.899600 6.958526
5.616000 -13.899600 6.996049
5.662800 -13.899600 7.013962
5.709600 -13.899600 7.067691
5.756400 -13.899600 7.103423
5.803200 -13.899600 7.128748
5.850000 -13.899600 7.136577
5.896800 -13.899600 7.157374
5.943600 -13.899600 7.174552
5.990400 -13.899600 7.183803
6.037200 -13.899600 7.235702
6.084000 -13.899600 7.249016
6.130800 -13.899600 7.267543
6.177600 -13.899600 7.299010
6.224400 -13.899600 7.313693
6.271200 -13.899600 7.329610
6.318000 -13.899600 7.378880
6.364800 -13.899600 7.396690
6.411600 -13.899600 7.433537
6.458400 -13.899600 7.441355
6.505200 -13.899600 7.476167
6.552000 -13.899600 7.510306
6.598800 -13.899600 7.540031
6.645600 -13.899600 7.565090
6.692400 -13.899600 7.603939
6.739200 -13.899600 7.632157
6.786000 -13.899600 7.660467
6.832800 -13.899600 7.701741
6.879600 -13.899600 7.723946
6.926400 -13.899600 7.732365
6.973200 -13.899600 7.765659
7.020000 -13.899600 7.791736
7.066800 -13.899600 7.803788
7.113600 -13.899600 7.843054
7.160400 -13.899600 7.880794
7.207200 -13.899600 7.917028
7.254000 -13.899600 7.912787
7.300800 -13.899600 7.966591
7.347600 -13.899600 8.024744
7.394400 -13.899600 8.090231
7.441200 -13.899600 8.126167
7.488000 -13.899600 8.150535
7.534800 -13.899600 8.190939
7.581600 -13.899600 8.222955
7.628400 -13.899600 8.248002
7.675200 -13.899600 8.278001
7.722000 -13.899600 8.283059
7.768800 -13.899600 8.317053
7.815600 -13.899600 8.372762
7.862400 -13.899600 8.410627
7.909200 -13.899600 8.497122
7.956000 -13.899600 8.520097
8.002800 -13.899600 8.535967
8.049600 -13.899600 8.547589
8.096400 -13.899600 8.576942
8.143200 -13.899600 8.615369
8.190000 -13.899600 8.709713
8.236800 -13.899600 8.791313
8.283600 -13.899600 8.908075
8.330400 -13.899600 8.996296
12.261600 -13.899600 7.963366
12.308400 -13.899600 7.959224
12.355200 -13.899600 7.956376
12.402000 -13.899600 7.951287
12.448800 -13.899600 7.943469
12.495600 -13.899600 7.936107
12.542400 -13.899600 7.936107
12.589200 -13.899600 7.931985
12.636000 -13.899600 7.934040
12.682800 -13.899600 7.936990
12.729600 -13.899600 7.936107
12.776400 -13.899600 7.939889
12.823200 -13.899600 7.930079
12.870000 -13.899600 7.930079
12.916800 -13.899600 7.930602
12.963600 -13.899600 7.927943
13.010400 -13.899600 7.922032
13.057200 -13.899600 7.910991
13.104000 -13.899600 7.909794
13.150800 -13.899600 7.913609
13.197600 -13.899600 7.927943
13.244400 -13.899600 7.927943
13.291200 -13.899600 7.933476
13.338000 -13.899600 7.941799
13.384800 -13.899600 7.952265
13.431600 -13.899600 7.954518
13.478400 -13.899600 7.957501
13.525200 -13.899600 7.961891
13.572000 -13.899600 7.967887
13.618800 -13.899600 7.970823
13.665600 -13.899600 7.967887
13.712400 -13.899600 7.974788
13.759200 -13.899600 7.979145
13.806000 -13.899600 7.985613
13.852800 -13.899600 7.979757
13.899600 -13.899600 7.985613
13.946400 -13.899600 7.986629
13.993200 -13.899600 7.987040
14.040000 -13.899600 7.991627
14.086800 -13.899600 7.986629
14.133600 -13.899600 7.973053
14.180400 -13.899600 7.957603
14.227200 -13.899600 7.945225
14.929200 -13.899600 6.707604
14.976000 -13.899600 6.702969
15.022800 -13.899600 6.702969
15.069600 -13.899600 6.700994
15.116400 -13.899600 6.702969
15.163200 -13.899600 6.698576
15.210000 -13.899600 6.671788
15.256800 -13.899600 6.679299
15.303600 -13.899600 6.669525
15.350400 -13.899600 6.679299
15.397200 -13.899600 6.680395
15.444000 -13.899600 6.679299
15.490800 -13.899600 6.679299
15.537600 -13.899600 6.676331
15.584400 -13.899600 6.676331
15.631200 -13.899600 6.676331
15.678000 -13.899600 6.628554
16.005600 -13.899600 4.522363
16.052400 -13.899600 4.257215
-18.720000 -13.852800 0.000000
-18.673200 -13.852800 0.000000
-18.626400 -13.852800 0.000000
-18.579600 -13.852800 -7.173085
-18.532800 -13.852800 -7.173085
-18.486000 -13.852800 -7.167143
-18.439200 -13.852800 -7.158518
-18.392400 -13.852800 -7.128588
-18.345600 -13.852800 -7.106438
-18.298800 -13.852800 -7.100364
-18.252000 -13.852800 -7.100364
-18.205200 -13.852800 -7.097533
-18.158400 -13.852800 -7.081475
-18.111600 -13.852800 -7.081475
-18.064800 -13.852800 -7.086149
-18.018000 -13.852800 -7.073880
-17.971200 -13.852800 -7.073880
-17.924400 -13.852800 -7.073880
-17.877600 -13.852800 -7.073880
-17.830800 -13.852800 -7.073880
-17.784000 -13.852800 -7.071563
-17.737200 -13.852800 -7.063952
-17.690400 -13.852800 -7.063952
-17.643600 -13.852800 -7.062041
-17.596800 -13.852800 -7.050318
-17.550000 -13.852800 -7.046253
-17.503200 -13.852800 -7.040034
-17.456400 -13.852800 -7.013823
-17.409600 -13.852800 -6.999388
-17.362800 -13.852800 -7.001550
-17.316000 -13.852800 -6.981603
-17.269200 -13.852800 -6.970068
-17.222400 -13.852800 -6.966729
-17.175600 -13.852800 -6.952077
-17.128800 -13.852800 -6.913554
-17.082000 -13.852800 -6.894037
-17.035200 -13.852800 -6.888012
-16.988400 -13.852800 -6.857912
-16.941600 -13.852800 -6.803286
-16.894800 -13.852800 -6.790672
-16.848000 -13.852800 -6.762048
-16.801200 -13.852800 -6.727675
-16.473600 -13.852800 -5.438795
-16.426800 -13.852800 -5.265813
-15.210000 -13.852800 6.766724
-15.163200 -13.852800 6.799315
-15.116400 -13.852800 6.826250
-15.069600 -13.852800 6.846843
-15.022800 -13.852800 6.863802
-14.976000 -13.852800 6.870491
-14.929200 -13.852800 6.887952
-14.882400 -13.852800 6.916061
-14.835600 -13.852800 6.924037
-14.788800 -13.852800 6.942668
-14.742000 -13.852800 6.954648
-14.695200 -13.852800 6.967360
-14.648400 -13.852800 6.969829
-14.601600 -13.852800 6.974415
-14.554800 -13.852800 6.983581
-14.508000 -13.852800 6.986953
-14.461200 -13.852800 6.997091
-14.414400 -13.852800 7.002001
-14.367600 -13.852800 7.002001
-14.320800 -13.852800 7.004880
-14.274000 -13.852800 7.008393
-14.227200 -13.852800 7.009195
-14.180400 -13.852800 7.010353
-14.133600 -13.852800 7.014571
-14.086800 -13.852800 7.020422
-14.040000 -13.852800 7.029742
-13.993200 -13.852800 7.038068
-13.946400 -13.852800 7.040786
-13.899600 -13.852800 7.040786
-13.852800 -13.852800 7.046999
-13.806000 -13.852800 7.046999
-13.759200 -13.852800 7.046528
-13.712400 -13.852800 7.038654
-13.665600 -13.852800 7.029799
-13.618800 -13.852800 7.029105
-13.572000 -13.852800 7.029799
-13.525200 -13.852800 7.025444
-13.478400 -13.852800 7.025444
-13.431600 -13.852800 7.022316
-13.384800 -13.852800 7.032518
-13.338000 -13.852800 7.036323
-13.291200 -13.852800 7.047355
-13.244400 -13.852800 7.076148
-13.197600 -13.852800 7.084631
-13.150800 -13.852800 7.115945
-8.611200 -13.852800 9.147656
-8.564400 -13.852800 8.921890
-8.517600 -13.852800 8.796431
-8.470800 -13.852800 8.724663
-8.424000 -13.852800 8.695045
-8.377200 -13.852800 8.655278
-8.330400 -13.852800 8.612040
-8.283600 -13.852800 8.558046
-8.236800 -13.852800 8.512565
-8.190000 -13.852800 8.459721
-8.143200 -13.852800 8.430659
-8.096400 -13.852800 8.394226
-8.049600 -13.852800 8.341127
-8.002800 -13.852800 8.304173
-7.956000 -13.852800 8.244008
-7.909200 -13.852800 8.163701
-7.862400 -13.852800 8.139472
-7.815600 -13.852800 8.114257
-7.768800 -13.852800 8.089117
-7.722000 -13.852800 8.076755
-7.675200 -13.852800 8.023859
-7.628400 -13.852800 7.986168
-7.581600 -13.852800 7.955890
-7.534800 -13.852800 7.919954
-7.488000 -13.852800 7.885878
-7.441200 -13.852800 7.863983
-7.394400 -13.852800 7.837708
-7.347600 -13.852800 7.823353
-7.300800 -13.852800 7.804502
-7.254000 -13.852800 7.790253
-7.207200 -13.852800 7.738148
-7.160400 -13.852800 7.696788
-7.113600 -13.852800 7.680800
-7.066800 -13.852800 7.664792
-7.020000 -13.852800 7.610018
-6.973200 -13.852800 7.599319
-6.926400 -13.852800 7.592704
-6.879600 -13.852800 7.571674
-6.832800 -13.852800 7.544250
-6.786000 -13.852800 7.520028
-6.739200 -13.852800 7.519164
-6.692400 -13.852800 7.489964
-6.645600 -13.852800 7.483586
-6.598800 -13.852800 7.475049
-6.552000 -13.852800 7.466972
-6.505200 -13.852800 7.440124
-6.458400 -13.852800 7.435970
-6.411600 -13.852800 7.410654
-6.364800 -13.852800 7.382666
-6.318000 -13.852800 7.376554
-6.271200 -13.852800 7.340464
-6.224400 -13.852800 7.314912
-6.177600 -13.852800 7.284858
-6.130800 -13.852800 7.274871
-6.084000 -13.852800 7.248168
-6.037200 -13.852800 7.219061
-5.990400 -13.852800 7.194613
-5.943600 -13.852800 7.184876
-5.896800 -13.852800 7.164975
-5.850000 -13.852800 7.151607
-5.803200 -13.852800 7.136815
-5.756400 -13.852800 7.133462
-5.709600 -13.852800 7.123953
-5.662800 -13.852800 7.095782
-5.616000 -13.852800 7.060850
-5.569200 -13.852800 7.047487
-5.522400 -13.852800 7.042730
-5.475600 -13.852800 7.032773
-5.428800 -13.852800 7.002551
-5.382000 -13.852800 6.987425
-5.335200 -13.852800 6.968548
-5.288400 -13.852800 6.956094
-5.241600 -13.852800 6.927221
-5.194800 -13.852800 6.902969
-5.148000 -13.852800 6.902969
-5.101200 -13.852800 6.896588
-5.054400 -13.852800 6.889732
-5.007600 -13.852800 6.887249
-4.960800 -13.852800 6.870150
-4.914000 -13.852800 6.850440
-4.867200 -13.852800 6.831038
-4.820400 -13.852800 6.776940
-4.773600 -13.852800 6.770485
-4.726800 -13.852800 6.765858
-4.680000 -13.852800 6.758607
-4.633200 -13.852800 6.750959
-4.586400 -13.852800 6.736201
-4.539600 -13.852800 6.724424
-4.492800 -13.852800 6.726103
-4.446000 -13.852800 6.724424
-4.399200 -13.852800 6.699180
-4.352400 -13.852800 6.685866
-4.305600 -13.852800 6.661152
-4.258800 -13.852800 6.641590
-4.212000 -13.852800 6.611024
-4.165200 -13.852800 6.598494
-4.118400 -13.852800 6.561078
-4.071600 -13.852800 6.553990
-4.024800 -13.852800 6.551025
-3.978000 -13.852800 6.540040
-3.931200 -13.852800 6.534920
-3.884400 -13.852800 6.528598
-3.837600 -13.852800 6.512203
-3.790800 -13.852800 6.494092
-3.744000 -13.852800 6.470016
-3.697200 -13.852800 6.456264
-3.650400 -13.852800 6.447740
-3.603600 -13.852800 6.447740
-3.556800 -13.852800 6.456264
-3.510000 -13.852800 6.446503
-3.463200 -13.852800 6.442446
-3.416400 -13.852800 6.431091
-3.369600 -13.852800 6.421593
-3.322800 -13.852800 6.402214
-3.276000 -13.852800 6.349667
-3.229200 -13.852800 6.336954
-3.182400 -13.852800 6.303294
-3.135600 -13.852800 6.305528
-3.088800 -13.852800 6.305528
-3.042000 -13.852800 6.289299
-2.995200 -13.852800 6.271422
-2.948400 -13.852800 6.269190
-2.901600 -13.852800 6.280663
-2.854800 -13.852800 6.276551
-2.808000 -13.852800 6.256635
-2.761200 -13.852800 6.238662
-2.714400 -13.852800 6.221591
-2.667600 -13.852800 6.219060
-2.620800 -13.852800 6.201615
-2.574000 -13.852800 6.179649
-2.527200 -13.852800 6.176976
-2.480400 -13.852800 6.160500
-2.433600 -13.852800 6.142170
-2.386800 -13.852800 6.129509
-2.340000 -13.852800 6.124588
-2.293200 -13.852800 6.124588
-2.246400 -13.852800 6.116245
-2.199600 -13.852800 6.097090
-2.152800 -13.852800 6.101002
-2.106000 -13.852800 6.094084
-2.059200 -13.852800 6.088493
-2.012400 -13.852800 6.082983
-1.965600 -13.852800 6.069436
-1.918800 -13.852800 6.055489
-1.872000 -13.852800 6.043065
-1.825200 -13.852800 6.034179
-1.778400 -13.852800 6.011705
-1.731600 -13.852800 6.002201
-1.684800 -13.852800 5.988444
-1.638000 -13.852800 5.963943
-1.591200 -13.852800 5.953756
-1.544400 -13.852800 5.943404
-1.497600 -13.852800 5.942977
-1.450800 -13.852800 5.935043
-1.404000 -13.852800 5.934233
-1.357200 -13.852800 5.928782
-1.310400 -13.852800 5.929311
-1.263600 -13.852800 5.923969
-1.216800 -13.852800 5.920283
-1.170000 -13.852800 5.900993
-1.123200 -13.852800 5.890746
-1.076400 -13.852800 5.874714
-1.029600 -13.852800 5.866953
-0.982800 -13.852800 5.847218
-0.936000 -13.852800 5.840700
-0.889200 -13.852800 5.833425
-0.842400 -13.852800 5.830783
-0.795600 -13.852800 5.829283
-0.748800 -13.852800 5.812381
-0.702000 -13.852800 5.798568
-0.655200 -13.852800 5.770901
-0.608400 -13.852800 5.768991
-0.561600 -13.852800 5.756779
-0.514800 -13.852800 5.760674
-0.468000 -13.852800 5.756114
-0.421200 -13.852800 5.760341
-0.374400 -13.852800 5.760341
-0.327600 -13.852800 5.756114
-0.280800 -13.852800 5.751830
-0.234000 -13.852800 5.757756
-0.187200 -13.852800 5.756352
-0.140400 -13.852800 5.743322
-0.093600 -13.852800 5.732322
-0.046800 -13.852800 5.730827
0.000000 -13.852800 5.730827
0.046800 -13.852800 5.730827
0.093600 -13.852800 5.730133
0.140400 -13.852800 5.727123
0.187200 -13.852800 5.724879
0.234000 -13.852800 5.738986
0.280800 -13.852800 5.734666
0.327600 -13.852800 5.738986
0.374400 -13.852800 5.734666
0.421200 -13.852800 5.736331
0.468000 -13.852800 5.739319
0.514800 -13.852800 5.742846
0.561600 -13.852800 5.734666
0.608400 -13.852800 5.756566
0.655200 -13.852800 5.771991
0.702000 -13.852800 5.774842
0.748800 -13.852800 5.777398
0.795600 -13.852800 5.777906
0.842400 -13.852800 5.777906
0.889200 -13.852800 5.777906
0.936000 -13.852800 5.777398
0.982800 -13.852800 5.777440
1.029600 -13.852800 5.777906
1.076400 -13.852800 5.777440
1.123200 -13.852800 5.782504
1.170000 -13.852800 5.783096
1.216800 -13.852800 5.786278
1.263600 -13.852800 5.793575
1.310400 -13.852800 5.793575
1.357200 -13.852800 5.793406
1.404000 -13.852800 5.824719
1.450800 -13.852800 5.823214
1.497600 -13.852800 5.827105
1.544400 -13.852800 5.823214
1.591200 -13.852800 5.836693
1.638000 -13.852800 5.836693
1.684800 -13.852800 5.836693
1.731600 -13.852800 5.829451
1.778400 -13.852800 5.832181
1.825200 -13.852800 5.832181
1.872000 -13.852800 5.845816
1.918800 -13.852800 5.857029
1.965600 -13.852800 5.857053
2.012400 -13.852800 5.870954
2.059200 -13.852800 5.887999
2.106000 -13.852800 5.890574
2.152800 -13.852800 5.895714
2.199600 -13.852800 5.906800
2.246400 -13.852800 5.906800
2.293200 -13.852800 5.912603
2.340000 -13.852800 5.912603
2.386800 -13.852800 5.918602
2.433600 -13.852800 5.922003
2.480400 -13.852800 5.937315
2.527200 -13.852800 5.946521
2.574000 -13.852800 5.952099
2.620800 -13.852800 5.956601
2.667600 -13.852800 5.983013
2.714400 -13.852800 6.004898
2.761200 -13.852800 6.009388
2.808000 -13.852800 6.026060
2.854800 -13.852800 6.038683
2.901600 -13.852800 6.050613
2.948400 -13.852800 6.054521
2.995200 -13.852800 6.060018
3.042000 -13.852800 6.062949
3.088800 -13.852800 6.080676
3.135600 -13.852800 6.086001
3.182400 -13.852800 6.107832
3.229200 -13.852800 6.107832
3.276000 -13.852800 6.112654
3.322800 -13.852800 6.119696
3.369600 -13.852800 6.138266
3.416400 -13.852800 6.138266
3.463200 -13.852800 6.166921
3.510000 -13.852800 6.173683
3.556800 -13.852800 6.178902
3.603600 -13.852800 6.192414
3.650400 -13.852800 6.196015
3.697200 -13.852800 6.217518
3.744000 -13.852800 6.217575
3.790800 -13.852800 6.247939
3.837600 -13.852800 6.261208
3.884400 -13.852800 6.263779
3.931200 -13.852800 6.292344
3.978000 -13.852800 6.304622
4.024800 -13.852800 6.315489
4.071600 -13.852800 6.351124
4.118400 -13.852800 6.358284
4.165200 -13.852800 6.389300
4.212000 -13.852800 6.406584
4.258800 -13.852800 6.410609
4.305600 -13.852800 6.427364
4.352400 -13.852800 6.427933
4.399200 -13.852800 6.436088
4.446000 -13.852800 6.456090
4.492800 -13.852800 6.461684
4.539600 -13.852800 6.485283
4.586400 -13.852800 6.508921
4.633200 -13.852800 6.545734
4.680000 -13.852800 6.576700
4.726800 -13.852800 6.600025
4.773600 -13.852800 6.623126
4.820400 -13.852800 6.652356
4.867200 -13.852800 6.659467
4.914000 -13.852800 6.668451
4.960800 -13.852800 6.668451
5.007600 -13.852800 6.683926
5.054400 -13.852800 6.699279
5.101200 -13.852800 6.724343
5.148000 -13.852800 6.778829
5.194800 -13.852800 6.795238
5.241600 -13.852800 6.814075
5.288400 -13.852800 6.850942
5.335200 -13.852800 6.870134
5.382000 -13.852800 6.875180
5.428800 -13.852800 6.922723
5.475600 -13.852800 6.931729
5.522400 -13.852800 6.958526
5.569200 -13.852800 6.976660
5.616000 -13.852800 7.002352
5.662800 -13.852800 7.013962
5.709600 -13.852800 7.028210
5.756400 -13.852800 7.059579
5.803200 -13.852800 7.096116
5.850000 -13.852800 7.117176
5.896800 -13.852800 7.146394
5.943600 -13.852800 7.152967
5.990400 -13.852800 7.176047
6.037200 -13.852800 7.224185
6.084000 -13.852800 7.254748
6.130800 -13.852800 7.267543
6.177600 -13.852800 7.294401
6.224400 -13.852800 7.311132
6.271200 -13.852800 7.340931
6.318000 -13.852800 7.378880
6.364800 -13.852800 7.395122
6.411600 -13.852800 7.424662
6.458400 -13.852800 7.425252
6.505200 -13.852800 7.452413
6.552000 -13.852800 7.476167
6.598800 -13.852800 7.510306
6.645600 -13.852800 7.540031
6.692400 -13.852800 7.594920
6.739200 -13.852800 7.632157
6.786000 -13.852800 7.660467
6.832800 -13.852800 7.712246
6.879600 -13.852800 7.728178
6.926400 -13.852800 7.741057
6.973200 -13.852800 7.780557
7.020000 -13.852800 7.801427
7.066800 -13.852800 7.830013
7.113600 -13.852800 7.848113
7.160400 -13.852800 7.897642
7.207200 -13.852800 7.939002
7.254000 -13.852800 7.939002
7.300800 -13.852800 7.975377
7.347600 -13.852800 8.030751
7.394400 -13.852800 8.099164
7.441200 -13.852800 8.126167
7.488000 -13.852800 8.142859
7.534800 -13.852800 8.190939
7.581600 -13.852800 8.216430
7.628400 -13.852800 8.228313
7.675200 -13.852800 8.253120
7.722000 -13.852800 8.269511
7.768800 -13.852800 8.309747
7.815600 -13.852800 8.364391
7.862400 -13.852800 8.403476
7.909200 -13.852800 8.465284
7.956000 -13.852800 8.516787
8.002800 -13.852800 8.526242
8.049600 -13.852800 8.535967
8.096400 -13.852800 8.576942
8.143200 -13.852800 8.615369
8.190000 -13.852800 8.640948
8.236800 -13.852800 8.769661
8.283600 -13.852800 8.851311
8.330400 -13.852800 8.986351
12.261600 -13.852800 7.974078
12.355200 -13.852800 7.963366
12.402000 -13.852800 7.956836
12.448800 -13.852800 7.954900
12.495600 -13.852800 7.953462
12.542400 -13.852800 7.949336
12.589200 -13.852800 7.942038
12.636000 -13.852800 7.942038
12.682800 -13.852800 7.942038
12.729600 -13.852800 7.940224
12.776400 -13.852800 7.945911
12.823200 -13.852800 7.940224
12.870000 -13.852800 7.945911
12.916800 -13.852800 7.945792
12.963600 -13.852800 7.936990
13.010400 -13.852800 7.934448
13.057200 -13.852800 7.930602
13.104000 -13.852800 7.927943
13.150800 -13.852800 7.934448
13.197600 -13.852800 7.938089
13.244400 -13.852800 7.934448
13.291200 -13.852800 7.946304
13.338000 -13.852800 7.949066
13.384800 -13.852800 7.957501
13.431600 -13.852800 7.961891
13.478400 -13.852800 7.967887
13.525200 -13.852800 7.968505
13.572000 -13.852800 7.972495
13.618800 -13.852800 7.978177
13.665600 -13.852800 7.978177
13.712400 -13.852800 7.985613
13.759200 -13.852800 7.987040
13.806000 -13.852800 7.991627
13.852800 -13.852800 7.991627
13.899600 -13.852800 7.991627
13.946400 -13.852800 8.000792
13.993200 -13.852800 8.004328
14.040000 -13.852800 8.008343
14.086800 -13.852800 8.004328
14.133600 -13.852800 8.000792
14.180400 -13.852800 7.995022
14.227200 -13.852800 7.963371
14.274000 -13.852800 7.945225
14.976000 -13.852800 6.707604
15.022800 -13.852800 6.711646
15.069600 -13.852800 6.702720
15.116400 -13.852800 6.707604
15.163200 -13.852800 6.700994
15.210000 -13.852800 6.696903
15.256800 -13.852800 6.696903
15.303600 -13.852800 6.682067
15.350400 -13.852800 6.698576
15.444000 -13.852800 6.696903
15.490800 -13.852800 6.699531
15.537600 -13.852800 6.713151
15.584400 -13.852800 6.715007
15.631200 -13.852800 6.715895
15.678000 -13.852800 6.667914
16.052400 -13.852800 4.438492
-18.720000 -13.806000 0.000000
-18.673200 -13.806000 0.000000
-18.626400 -13.806000 0.000000
-18.579600 -13.806000 -7.167143
-18.532800 -13.806000 -7.172965
-18.486000 -13.806000 -7.166053
-18.439200 -13.806000 -7.163166
-18.392400 -13.806000 -7.147289
-18.345600 -13.806000 -7.122790
-18.298800 -13.806000 -7.112087
-18.252000 -13.806000 -7.114641
-18.205200 -13.806000 -7.106438
-18.158400 -13.806000 -7.105865
-18.111600 -13.806000 -7.101415
-18.064800 -13.806000 -7.101415
-18.018000 -13.806000 -7.098286
-17.971200 -13.806000 -7.096263
-17.924400 -13.806000 -7.096263
-17.877600 -13.806000 -7.096263
-17.830800 -13.806000 -7.100267
-17.784000 -13.806000 -7.116448
-17.737200 -13.806000 -7.100267
-17.690400 -13.806000 -7.116448
-17.643600 -13.806000 -7.099584
-17.596800 -13.806000 -7.063952
-17.550000 -13.806000 -7.062041
-17.503200 -13.806000 -7.050318
-17.456400 -13.806000 -7.046745
-17.409600 -13.806000 -7.040034
-17.362800 -13.806000 -7.037247
-17.316000 -13.806000 -7.024304
-17.269200 -13.806000 -7.004431
-17.222400 -13.806000 -6.981309
-17.175600 -13.806000 -6.958453
-17.128800 -13.806000 -6.924470
-17.082000 -13.806000 -6.902078
-17.035200 -13.806000 -6.888729
-16.988400 -13.806000 -6.861617
-16.941600 -13.806000 -6.819362
-16.894800 -13.806000 -6.801456
-16.848000 -13.806000 -6.764572
-16.801200 -13.806000 -6.727675
-16.473600 -13.806000 -5.428027
-16.426800 -13.806000 -5.386766
-15.210000 -13.806000 6.790018
-15.163200 -13.806000 6.831197
-15.116400 -13.806000 6.846843
-15.069600 -13.806000 6.863802
-15.022800 -13.806000 6.875180
-14.976000 -13.806000 6.887952
-14.929200 -13.806000 6.906164
-14.882400 -13.806000 6.921967
-14.835600 -13.806000 6.942668
-14.788800 -13.806000 6.954176
-14.742000 -13.806000 6.967360
-14.695200 -13.806000 6.977630
-14.648400 -13.806000 6.979362
-14.601600 -13.806000 6.983879
-14.554800 -13.806000 6.986953
-14.508000 -13.806000 6.992212
-14.461200 -13.806000 7.000771
-14.414400 -13.806000 7.002001
-14.367600 -13.806000 7.001323
-14.320800 -13.806000 7.002001
-14.274000 -13.806000 7.008339
-14.227200 -13.806000 7.008393
-14.180400 -13.806000 7.010353
-14.133600 -13.806000 7.014190
-14.086800 -13.806000 7.025476
-14.040000 -13.806000 7.034252
-13.993200 -13.806000 7.040264
-13.946400 -13.806000 7.040786
-13.899600 -13.806000 7.041339
-13.852800 -13.806000 7.049346
-13.806000 -13.806000 7.049346
-13.759200 -13.806000 7.046528
-13.712400 -13.806000 7.038654
-13.665600 -13.806000 7.037961
-13.618800 -13.806000 7.032518
-13.572000 -13.806000 7.031264
-13.525200 -13.806000 7.030581
-13.478400 -13.806000 7.031264
-13.431600 -13.806000 7.032518
-13.384800 -13.806000 7.037961
-13.338000 -13.806000 7.047355
-13.291200 -13.806000 7.081676
-13.244400 -13.806000 7.115945
-13.197600 -13.806000 7.157654
-13.150800 -13.806000 7.189184
-8.611200 -13.806000 9.050795
-8.564400 -13.806000 8.871198
-8.517600 -13.806000 8.796431
-8.470800 -13.806000 8.722707
-8.424000 -13.806000 8.671824
-8.377200 -13.806000 8.645695
-8.330400 -13.806000 8.593930
-8.283600 -13.806000 8.558046
-8.236800 -13.806000 8.523222
-8.190000 -13.806000 8.476364
-8.143200 -13.806000 8.432991
-8.096400 -13.806000 8.394226
-8.049600 -13.806000 8.324262
-8.002800 -13.806000 8.304173
-7.956000 -13.806000 8.268019
-7.909200 -13.806000 8.200528
-7.862400 -13.806000 8.154820
-7.815600 -13.806000 8.127467
-7.768800 -13.806000 8.104764
-7.722000 -13.806000 8.082421
-7.675200 -13.806000 8.029223
-7.628400 -13.806000 7.986168
-7.581600 -13.806000 7.946621
-7.534800 -13.806000 7.916901
-7.488000 -13.806000 7.876342
-7.441200 -13.806000 7.856213
-7.394400 -13.806000 7.823932
-7.347600 -13.806000 7.808607
-7.300800 -13.806000 7.791819
-7.254000 -13.806000 7.738535
-7.207200 -13.806000 7.709266
-7.160400 -13.806000 7.690983
-7.113600 -13.806000 7.675535
-7.066800 -13.806000 7.651969
-7.020000 -13.806000 7.601238
-6.973200 -13.806000 7.598260
-6.926400 -13.806000 7.567922
-6.879600 -13.806000 7.551550
-6.832800 -13.806000 7.525667
-6.786000 -13.806000 7.489964
-6.739200 -13.806000 7.488012
-6.692400 -13.806000 7.483586
-6.645600 -13.806000 7.478540
-6.598800 -13.806000 7.468725
-6.552000 -13.806000 7.456276
-6.505200 -13.806000 7.439026
-6.458400 -13.806000 7.433259
-6.411600 -13.806000 7.403184
-6.364800 -13.806000 7.376554
-6.318000 -13.806000 7.354815
-6.271200 -13.806000 7.329083
-6.224400 -13.806000 7.296892
-6.177600 -13.806000 7.284858
-6.130800 -13.806000 7.279474
-6.084000 -13.806000 7.252172
-6.037200 -13.806000 7.218085
-5.990400 -13.806000 7.187469
-5.943600 -13.806000 7.178652
-5.896800 -13.806000 7.150486
-5.850000 -13.806000 7.136407
-5.803200 -13.806000 7.121606
-5.756400 -13.806000 7.120424
-5.709600 -13.806000 7.063932
-5.662800 -13.806000 7.059365
-5.616000 -13.806000 7.053217
-5.569200 -13.806000 7.035231
-5.522400 -13.806000 7.026324
-5.475600 -13.806000 7.013110
-5.428800 -13.806000 6.994645
-5.382000 -13.806000 6.968800
-5.335200 -13.806000 6.954090
-5.288400 -13.806000 6.924862
-5.241600 -13.806000 6.897912
-5.194800 -13.806000 6.889732
-5.148000 -13.806000 6.889628
-5.101200 -13.806000 6.888650
-5.054400 -13.806000 6.884427
-5.007600 -13.806000 6.876759
-4.960800 -13.806000 6.850440
-4.914000 -13.806000 6.841524
-4.867200 -13.806000 6.806224
-4.820400 -13.806000 6.770485
-4.773600 -13.806000 6.768655
-4.726800 -13.806000 6.765835
-4.680000 -13.806000 6.750959
-4.633200 -13.806000 6.733661
-4.586400 -13.806000 6.730856
-4.539600 -13.806000 6.692754
-4.492800 -13.806000 6.691825
-4.446000 -13.806000 6.688138
-4.399200 -13.806000 6.663675
-4.352400 -13.806000 6.661152
-4.305600 -13.806000 6.641590
-4.258800 -13.806000 6.631814
-4.212000 -13.806000 6.611007
-4.165200 -13.806000 6.597945
-4.118400 -13.806000 6.561078
-4.071600 -13.806000 6.553255
-4.024800 -13.806000 6.547563
-3.978000 -13.806000 6.530420
-3.931200 -13.806000 6.528598
-3.884400 -13.806000 6.519058
-3.837600 -13.806000 6.500671
-3.790800 -13.806000 6.479656
-3.744000 -13.806000 6.459094
-3.697200 -13.806000 6.448803
-3.650400 -13.806000 6.446503
-3.603600 -13.806000 6.445279
-3.556800 -13.806000 6.446503
-3.510000 -13.806000 6.435871
-3.463200 -13.806000 6.433387
-3.416400 -13.806000 6.429899
-3.369600 -13.806000 6.419858
-3.322800 -13.806000 6.399151
-3.276000 -13.806000 6.370145
-3.229200 -13.806000 6.338771
-3.182400 -13.806000 6.313013
-3.135600 -13.806000 6.318442
-3.088800 -13.806000 6.319194
-3.042000 -13.806000 6.313013
-2.995200 -13.806000 6.303294
-2.948400 -13.806000 6.300293
-2.901600 -13.806000 6.300293
-2.854800 -13.806000 6.300217
-2.808000 -13.806000 6.269190
-2.761200 -13.806000 6.256439
-2.714400 -13.806000 6.248756
-2.667600 -13.806000 6.225381
-2.620800 -13.806000 6.204206
-2.574000 -13.806000 6.176976
-2.527200 -13.806000 6.161433
-2.480400 -13.806000 6.154972
-2.433600 -13.806000 6.147531
-2.386800 -13.806000 6.127098
-2.340000 -13.806000 6.123981
-2.293200 -13.806000 6.124588
-2.246400 -13.806000 6.111509
-2.199600 -13.806000 6.092527
-2.152800 -13.806000 6.092527
-2.106000 -13.806000 6.082734
-2.059200 -13.806000 6.070062
-2.012400 -13.806000 6.070062
-1.965600 -13.806000 6.049539
-1.918800 -13.806000 6.034515
-1.872000 -13.806000 6.021977
-1.825200 -13.806000 6.021977
-1.778400 -13.806000 6.002201
-1.731600 -13.806000 5.995168
-1.684800 -13.806000 5.970232
-1.638000 -13.806000 5.958676
-1.591200 -13.806000 5.943404
-1.544400 -13.806000 5.953756
-1.497600 -13.806000 5.942977
-1.450800 -13.806000 5.935043
-1.404000 -13.806000 5.934233
-1.357200 -13.806000 5.926172
-1.310400 -13.806000 5.928782
-1.263600 -13.806000 5.920283
-1.216800 -13.806000 5.901371
-1.170000 -13.806000 5.883048
-1.123200 -13.806000 5.874714
-1.076400 -13.806000 5.869780
-1.029600 -13.806000 5.847218
-0.982800 -13.806000 5.844744
-0.936000 -13.806000 5.835892
-0.889200 -13.806000 5.832030
-0.842400 -13.806000 5.829283
-0.795600 -13.806000 5.825951
-0.748800 -13.806000 5.799739
-0.702000 -13.806000 5.789194
-0.655200 -13.806000 5.769620
-0.608400 -13.806000 5.768991
-0.561600 -13.806000 5.760674
-0.514800 -13.806000 5.768991
-0.468000 -13.806000 5.760674
-0.421200 -13.806000 5.760674
-0.374400 -13.806000 5.763809
-0.327600 -13.806000 5.756114
-0.280800 -13.806000 5.751830
-0.234000 -13.806000 5.756352
-0.187200 -13.806000 5.751830
-0.140400 -13.806000 5.743322
-0.093600 -13.806000 5.732405
-0.046800 -13.806000 5.730827
0.000000 -13.806000 5.732322
0.046800 -13.806000 5.730827
0.093600 -13.806000 5.730827
0.140400 -13.806000 5.727123
0.187200 -13.806000 5.721682
0.234000 -13.806000 5.728040
0.280800 -13.806000 5.727167
0.327600 -13.806000 5.727167
0.374400 -13.806000 5.724879
0.421200 -13.806000 5.724879
0.468000 -13.806000 5.727393
0.514800 -13.806000 5.734666
0.561600 -13.806000 5.727393
0.608400 -13.806000 5.742846
0.655200 -13.806000 5.759605
0.702000 -13.806000 5.762827
0.748800 -13.806000 5.762827
0.795600 -13.806000 5.751038
0.842400 -13.806000 5.749582
0.889200 -13.806000 5.747212
0.936000 -13.806000 5.739854
0.982800 -13.806000 5.747212
1.029600 -13.806000 5.762369
1.076400 -13.806000 5.753452
1.123200 -13.806000 5.777440
1.170000 -13.806000 5.781646
1.216800 -13.806000 5.786278
1.263600 -13.806000 5.806628
1.310400 -13.806000 5.810530
1.357200 -13.806000 5.794719
1.404000 -13.806000 5.827105
1.450800 -13.806000 5.827105
1.497600 -13.806000 5.836693
1.544400 -13.806000 5.823214
1.591200 -13.806000 5.827105
1.638000 -13.806000 5.829451
1.684800 -13.806000 5.836693
1.731600 -13.806000 5.832181
1.778400 -13.806000 5.832181
1.825200 -13.806000 5.832181
1.872000 -13.806000 5.853687
1.918800 -13.806000 5.857029
1.965600 -13.806000 5.857053
2.012400 -13.806000 5.869097
2.059200 -13.806000 5.879537
2.106000 -13.806000 5.889610
2.152800 -13.806000 5.895714
2.199600 -13.806000 5.906800
2.246400 -13.806000 5.906845
2.293200 -13.806000 5.906845
2.340000 -13.806000 5.906845
2.386800 -13.806000 5.918602
2.433600 -13.806000 5.922003
2.480400 -13.806000 5.937315
2.527200 -13.806000 5.942919
2.574000 -13.806000 5.942919
2.620800 -13.806000 5.952821
2.667600 -13.806000 5.971645
2.714400 -13.806000 5.981368
2.761200 -13.806000 6.004898
2.808000 -13.806000 6.014164
2.854800 -13.806000 6.025975
2.901600 -13.806000 6.047307
2.948400 -13.806000 6.047307
2.995200 -13.806000 6.056819
3.042000 -13.806000 6.056819
3.088800 -13.806000 6.072255
3.135600 -13.806000 6.079385
3.182400 -13.806000 6.080676
3.229200 -13.806000 6.083188
3.276000 -13.806000 6.107832
3.322800 -13.806000 6.119696
3.369600 -13.806000 6.159543
3.416400 -13.806000 6.171793
3.463200 -13.806000 6.173861
3.510000 -13.806000 6.183147
3.556800 -13.806000 6.190745
3.603600 -13.806000 6.194437
3.650400 -13.806000 6.197773
3.697200 -13.806000 6.207926
3.744000 -13.806000 6.217518
3.790800 -13.806000 6.226428
3.837600 -13.806000 6.261208
3.884400 -13.806000 6.263175
3.931200 -13.806000 6.285710
3.978000 -13.806000 6.294264
4.024800 -13.806000 6.304622
4.071600 -13.806000 6.318135
4.118400 -13.806000 6.334091
4.165200 -13.806000 6.358284
4.212000 -13.806000 6.389300
4.258800 -13.806000 6.392942
4.305600 -13.806000 6.427364
4.352400 -13.806000 6.437873
4.399200 -13.806000 6.445466
4.446000 -13.806000 6.459434
4.492800 -13.806000 6.467811
4.539600 -13.806000 6.481777
4.586400 -13.806000 6.497851
4.633200 -13.806000 6.527731
4.680000 -13.806000 6.562496
4.726800 -13.806000 6.579661
4.773600 -13.806000 6.607359
4.820400 -13.806000 6.630412
4.867200 -13.806000 6.637968
4.914000 -13.806000 6.664550
4.960800 -13.806000 6.665198
5.007600 -13.806000 6.669912
5.054400 -13.806000 6.693016
5.101200 -13.806000 6.707607
5.148000 -13.806000 6.753523
5.194800 -13.806000 6.782563
5.241600 -13.806000 6.808339
5.288400 -13.806000 6.850942
5.335200 -13.806000 6.862338
5.382000 -13.806000 6.870421
5.428800 -13.806000 6.906195
5.475600 -13.806000 6.916035
5.522400 -13.806000 6.951049
5.569200 -13.806000 6.964149
5.616000 -13.806000 7.002352
5.662800 -13.806000 7.015418
5.709600 -13.806000 7.029563
5.756400 -13.806000 7.053596
5.803200 -13.806000 7.072127
5.850000 -13.806000 7.096116
5.896800 -13.806000 7.122361
5.943600 -13.806000 7.146394
5.990400 -13.806000 7.157374
6.037200 -13.806000 7.179882
6.084000 -13.806000 7.235702
6.130800 -13.806000 7.241467
6.177600 -13.806000 7.275016
6.224400 -13.806000 7.292729
6.271200 -13.806000 7.313693
6.318000 -13.806000 7.363760
6.364800 -13.806000 7.390599
6.411600 -13.806000 7.424662
6.458400 -13.806000 7.433329
6.505200 -13.806000 7.453354
6.552000 -13.806000 7.495925
6.598800 -13.806000 7.538954
6.645600 -13.806000 7.550595
6.692400 -13.806000 7.594920
6.739200 -13.806000 7.638156
6.786000 -13.806000 7.671261
6.832800 -13.806000 7.713174
6.879600 -13.806000 7.730803
6.926400 -13.806000 7.741438
6.973200 -13.806000 7.780557
7.020000 -13.806000 7.830013
7.066800 -13.806000 7.847270
7.113600 -13.806000 7.855893
7.160400 -13.806000 7.899963
7.207200 -13.806000 7.939002
7.254000 -13.806000 7.923490
7.300800 -13.806000 7.965558
7.347600 -13.806000 7.999521
7.394400 -13.806000 8.087926
7.441200 -13.806000 8.120985
7.488000 -13.806000 8.139637
7.534800 -13.806000 8.180659
7.581600 -13.806000 8.211050
7.628400 -13.806000 8.221644
7.675200 -13.806000 8.248002
7.722000 -13.806000 8.254798
7.768800 -13.806000 8.293339
7.815600 -13.806000 8.364391
7.862400 -13.806000 8.399839
7.909200 -13.806000 8.452880
7.956000 -13.806000 8.497122
8.002800 -13.806000 8.501015
8.049600 -13.806000 8.516787
8.096400 -13.806000 8.547589
8.143200 -13.806000 8.618205
8.190000 -13.806000 8.640948
8.236800 -13.806000 8.769661
8.283600 -13.806000 8.863110
8.330400 -13.806000 8.957437
12.308400 -13.806000 7.988462
12.355200 -13.806000 7.980078
12.402000 -13.806000 7.977024
12.448800 -13.806000 7.977024
12.495600 -13.806000 7.964997
12.542400 -13.806000 7.953462
12.589200 -13.806000 7.952118
12.636000 -13.806000 7.953147
12.682800 -13.806000 7.952118
12.729600 -13.806000 7.945911
12.776400 -13.806000 7.951705
12.823200 -13.806000 7.951705
12.870000 -13.806000 7.951705
12.916800 -13.806000 7.946964
12.963600 -13.806000 7.945911
13.010400 -13.806000 7.946964
13.057200 -13.806000 7.946964
13.104000 -13.806000 7.945792
13.150800 -13.806000 7.946050
13.197600 -13.806000 7.946964
13.244400 -13.806000 7.946304
13.291200 -13.806000 7.955930
13.338000 -13.806000 7.949799
13.384800 -13.806000 7.957501
13.431600 -13.806000 7.962315
13.478400 -13.806000 7.964306
13.525200 -13.806000 7.966256
13.572000 -13.806000 7.970823
13.618800 -13.806000 7.977148
13.665600 -13.806000 7.979145
13.712400 -13.806000 7.987040
13.759200 -13.806000 7.987040
13.806000 -13.806000 8.001200
13.852800 -13.806000 8.001200
13.899600 -13.806000 8.001200
13.946400 -13.806000 8.012449
13.993200 -13.806000 8.012449
14.040000 -13.806000 8.013773
14.086800 -13.806000 8.013773
14.133600 -13.806000 8.013773
14.180400 -13.806000 8.008343
14.227200 -13.806000 7.995646
14.274000 -13.806000 7.946845
14.320800 -13.806000 7.941895
15.022800 -13.806000 6.739120
15.069600 -13.806000 6.711646
15.116400 -13.806000 6.711646
15.163200 -13.806000 6.702720
15.210000 -13.806000 6.696903
15.256800 -13.806000 6.695055
15.303600 -13.806000 6.682067
15.350400 -13.806000 6.695055
15.397200 -13.806000 6.696903
15.444000 -13.806000 6.699531
15.490800 -13.806000 6.701572
15.537600 -13.806000 6.722005
15.584400 -13.806000 6.723932
15.631200 -13.806000 6.723932
15.678000 -13.806000 6.715007
15.724800 -13.806000 6.693910
16.660800 -13.806000 1.187206
-18.720000 -13.759200 0.000000
-18.673200 -13.759200 0.000000
-18.626400 -13.759200 0.000000
-18.579600 -13.759200 -7.172965
-18.532800 -13.759200 -7.172965
-18.486000 -13.759200 -7.163166
-18.439200 -13.759200 -7.163166
-18.392400 -13.759200 -7.140121
-18.345600 -13.759200 -7.122790
-18.298800 -13.759200 -7.113839
-18.252000 -13.759200 -7.135336
-18.205200 -13.759200 -7.112087
-18.158400 -13.759200 -7.107286
-18.111600 -13.759200 -7.101415
-18.064800 -13.759200 -7.105865
-18.018000 -13.759200 -7.098286
-17.971200 -13.759200 -7.096263
-17.924400 -13.759200 -7.096263
-17.877600 -13.759200 -7.096263
-17.830800 -13.759200 -7.100267
-17.784000 -13.759200 -7.116448
-17.737200 -13.759200 -7.100267
-17.690400 -13.759200 -7.092260
-17.643600 -13.759200 -7.092260
-17.596800 -13.759200 -7.080224
-17.550000 -13.759200 -7.080224
-17.503200 -13.759200 -7.050318
-17.456400 -13.759200 -7.040034
-17.409600 -13.759200 -7.032703
-17.362800 -13.759200 -7.031950
-17.316000 -13.759200 -7.022053
-17.269200 -13.759200 -7.004431
-17.222400 -13.759200 -6.981603
-17.175600 -13.759200 -6.958453
-17.128800 -13.759200 -6.936139
-17.082000 -13.759200 -6.907270
-17.035200 -13.759200 -6.892949
-16.988400 -13.759200 -6.861675
-16.941600 -13.759200 -6.843051
-16.894800 -13.759200 -6.794186
-16.848000 -13.759200 -6.703984
-15.256800 -13.759200 6.770509
-15.210000 -13.759200 6.812853
-15.163200 -13.759200 6.846843
-15.116400 -13.759200 6.859580
-15.069600 -13.759200 6.867758
-15.022800 -13.759200 6.880636
-14.976000 -13.759200 6.906133
-14.929200 -13.759200 6.916061
-14.882400 -13.759200 6.930551
-14.835600 -13.759200 6.953318
-14.788800 -13.759200 6.962244
-14.742000 -13.759200 6.970015
-14.695200 -13.759200 6.980588
-14.648400 -13.759200 6.983581
-14.601600 -13.759200 6.987580
-14.554800 -13.759200 6.992212
-14.508000 -13.759200 6.993073
-14.461200 -13.759200 6.997091
-14.414400 -13.759200 7.000771
-14.367600 -13.759200 6.997091
-14.320800 -13.759200 7.001104
-14.274000 -13.759200 7.007164
-14.227200 -13.759200 7.008339
-14.180400 -13.759200 7.010353
-14.133600 -13.759200 7.014571
-14.086800 -13.759200 7.025476
-14.040000 -13.759200 7.034252
-13.993200 -13.759200 7.040264
-13.946400 -13.759200 7.040786
-13.899600 -13.759200 7.041339
-13.852800 -13.759200 7.049346
-13.806000 -13.759200 7.049346
-13.759200 -13.759200 7.039728
-13.712400 -13.759200 7.031264
-13.665600 -13.759200 7.035645
-13.618800 -13.759200 7.032518
-13.572000 -13.759200 7.032518
-13.525200 -13.759200 7.033114
-13.478400 -13.759200 7.038491
-13.431600 -13.759200 7.041516
-13.384800 -13.759200 7.060705
-13.338000 -13.759200 7.078816
-13.291200 -13.759200 7.097469
-13.244400 -13.759200 7.163670
-13.197600 -13.759200 7.195997
-8.611200 -13.759200 8.925230
-8.564400 -13.759200 8.796431
-8.517600 -13.759200 8.768211
-8.470800 -13.759200 8.716037
-8.424000 -13.759200 8.671824
-8.377200 -13.759200 8.648263
-8.330400 -13.759200 8.574996
-8.283600 -13.759200 8.523551
-8.236800 -13.759200 8.504103
-8.190000 -13.759200 8.448935
-8.143200 -13.759200 8.420850
-8.096400 -13.759200 8.347925
-8.049600 -13.759200 8.319342
-8.002800 -13.759200 8.296899
-7.956000 -13.759200 8.250850
-7.909200 -13.759200 8.200787
-7.862400 -13.759200 8.159163
-7.815600 -13.759200 8.141122
-7.768800 -13.759200 8.111304
-7.722000 -13.759200 8.082421
-7.675200 -13.759200 8.023859
-7.628400 -13.759200 7.971351
-7.581600 -13.759200 7.957703
-7.534800 -13.759200 7.919954
-7.488000 -13.759200 7.867556
-7.441200 -13.759200 7.847345
-7.394400 -13.759200 7.818505
-7.347600 -13.759200 7.799017
-7.300800 -13.759200 7.750771
-7.254000 -13.759200 7.738148
-7.207200 -13.759200 7.708099
-7.160400 -13.759200 7.689880
-7.113600 -13.759200 7.661578
-7.066800 -13.759200 7.651969
-7.020000 -13.759200 7.599319
-6.973200 -13.759200 7.592604
-6.926400 -13.759200 7.558704
-6.879600 -13.759200 7.544250
-6.832800 -13.759200 7.525667
-6.786000 -13.759200 7.483586
-6.739200 -13.759200 7.483586
-6.692400 -13.759200 7.478331
-6.645600 -13.759200 7.475049
-6.598800 -13.759200 7.465377
-6.552000 -13.759200 7.452358
-6.505200 -13.759200 7.429848
-6.458400 -13.759200 7.410654
-6.411600 -13.759200 7.382666
-6.364800 -13.759200 7.354815
-6.318000 -13.759200 7.340464
-6.271200 -13.759200 7.307942
-6.224400 -13.759200 7.294221
-6.177600 -13.759200 7.283782
-6.130800 -13.759200 7.272488
-6.084000 -13.759200 7.246724
-6.037200 -13.759200 7.197156
-5.990400 -13.759200 7.178652
-5.943600 -13.759200 7.152944
-5.896800 -13.759200 7.136407
-5.850000 -13.759200 7.121606
-5.803200 -13.759200 7.102043
-5.756400 -13.759200 7.063932
-5.709600 -13.759200 7.053217
-5.662800 -13.759200 7.045142
-5.616000 -13.759200 7.042491
-5.569200 -13.759200 7.026324
-5.522400 -13.759200 6.994645
-5.475600 -13.759200 6.994376
-5.428800 -13.759200 6.977560
-5.382000 -13.759200 6.957673
-5.335200 -13.759200 6.930967
-5.288400 -13.759200 6.904109
-5.241600 -13.759200 6.889732
-5.194800 -13.759200 6.889628
-5.148000 -13.759200 6.888650
-5.101200 -13.759200 6.887249
-5.054400 -13.759200 6.883102
-5.007600 -13.759200 6.864535
-4.960800 -13.759200 6.844193
-4.914000 -13.759200 6.810244
-4.867200 -13.759200 6.777667
-4.820400 -13.759200 6.750959
-4.773600 -13.759200 6.747618
-4.726800 -13.759200 6.742979
-4.680000 -13.759200 6.733661
-4.633200 -13.759200 6.719878
-4.586400 -13.759200 6.699180
-4.539600 -13.759200 6.691026
-4.492800 -13.759200 6.688138
-4.446000 -13.759200 6.678318
-4.399200 -13.759200 6.661152
-4.352400 -13.759200 6.649565
-4.305600 -13.759200 6.639892
-4.258800 -13.759200 6.628097
-4.212000 -13.759200 6.605078
-4.165200 -13.759200 6.594966
-4.118400 -13.759200 6.570333
-4.071600 -13.759200 6.553990
-4.024800 -13.759200 6.547563
-3.978000 -13.759200 6.525925
-3.931200 -13.759200 6.515553
-3.884400 -13.759200 6.489830
-3.837600 -13.759200 6.483595
-3.790800 -13.759200 6.459094
-3.744000 -13.759200 6.448617
-3.697200 -13.759200 6.445279
-3.650400 -13.759200 6.436223
-3.603600 -13.759200 6.435501
-3.556800 -13.759200 6.435501
-3.510000 -13.759200 6.430590
-3.463200 -13.759200 6.431091
-3.416400 -13.759200 6.421593
-3.369600 -13.759200 6.418128
-3.322800 -13.759200 6.394973
-3.276000 -13.759200 6.379517
-3.229200 -13.759200 6.338950
-3.182400 -13.759200 6.318442
-3.135600 -13.759200 6.318442
-3.088800 -13.759200 6.319194
-3.042000 -13.759200 6.313013
-2.995200 -13.759200 6.303294
-2.948400 -13.759200 6.300293
-2.901600 -13.759200 6.300293
-2.854800 -13.759200 6.300217
-2.808000 -13.759200 6.276551
-2.761200 -13.759200 6.268948
-2.714400 -13.759200 6.250569
-2.667600 -13.759200 6.247986
-2.620800 -13.759200 6.204206
-2.574000 -13.759200 6.185264
-2.527200 -13.759200 6.175110
-2.480400 -13.759200 6.152423
-2.433600 -13.759200 6.142170
-2.386800 -13.759200 6.127098
-2.340000 -13.759200 6.121884
-2.293200 -13.759200 6.121660
-2.246400 -13.759200 6.102578
-2.199600 -13.759200 6.075784
-2.152800 -13.759200 6.070062
-2.106000 -13.759200 6.065668
-2.059200 -13.759200 6.064162
-2.012400 -13.759200 6.056355
-1.965600 -13.759200 6.034515
-1.918800 -13.759200 6.011830
-1.872000 -13.759200 5.998755
-1.825200 -13.759200 5.995168
-1.778400 -13.759200 5.979196
-1.731600 -13.759200 5.970232
-1.684800 -13.759200 5.958676
-1.638000 -13.759200 5.943404
-1.591200 -13.759200 5.941374
-1.544400 -13.759200 5.942977
-1.497600 -13.759200 5.941374
-1.450800 -13.759200 5.929311
-1.404000 -13.759200 5.928585
-1.357200 -13.759200 5.922761
-1.310400 -13.759200 5.915070
-1.263600 -13.759200 5.901420
-1.216800 -13.759200 5.889037
-1.170000 -13.759200 5.871462
-1.123200 -13.759200 5.842882
-1.076400 -13.759200 5.844744
-1.029600 -13.759200 5.842882
-0.982800 -13.759200 5.840700
-0.936000 -13.759200 5.832030
-0.889200 -13.759200 5.829283
-0.842400 -13.759200 5.829283
-0.795600 -13.759200 5.826832
-0.748800 -13.759200 5.808685
-0.702000 -13.759200 5.789194
-0.655200 -13.759200 5.774862
-0.608400 -13.759200 5.769620
-0.561600 -13.759200 5.760674
-0.514800 -13.759200 5.769620
-0.468000 -13.759200 5.763809
-0.421200 -13.759200 5.764251
-0.374400 -13.759200 5.765586
-0.327600 -13.759200 5.763809
-0.280800 -13.759200 5.760341
-0.234000 -13.759200 5.757756
-0.187200 -13.759200 5.756352
-0.140400 -13.759200 5.755104
-0.093600 -13.759200 5.743322
-0.046800 -13.759200 5.739272
0.000000 -13.759200 5.743322
0.046800 -13.759200 5.741261
0.093600 -13.759200 5.730133
0.140400 -13.759200 5.727123
0.187200 -13.759200 5.721682
0.234000 -13.759200 5.728040
0.280800 -13.759200 5.728040
0.327600 -13.759200 5.732585
0.374400 -13.759200 5.727167
0.421200 -13.759200 5.727167
0.468000 -13.759200 5.727393
0.514800 -13.759200 5.728949
0.561600 -13.759200 5.727393
0.608400 -13.759200 5.729141
0.655200 -13.759200 5.729141
0.702000 -13.759200 5.738240
0.748800 -13.759200 5.749582
0.795600 -13.759200 5.740849
0.842400 -13.759200 5.740849
0.889200 -13.759200 5.728223
0.936000 -13.759200 5.734480
0.982800 -13.759200 5.740849
1.029600 -13.759200 5.752932
1.076400 -13.759200 5.753452
1.123200 -13.759200 5.776492
1.170000 -13.759200 5.778489
1.216800 -13.759200 5.793575
1.263600 -13.759200 5.810530
1.310400 -13.759200 5.820573
1.357200 -13.759200 5.810381
1.404000 -13.759200 5.824719
1.450800 -13.759200 5.820573
1.497600 -13.759200 5.820573
1.544400 -13.759200 5.819007
1.591200 -13.759200 5.819509
1.638000 -13.759200 5.819509
1.684800 -13.759200 5.827105
1.731600 -13.759200 5.828945
1.778400 -13.759200 5.828945
1.825200 -13.759200 5.828945
1.872000 -13.759200 5.844996
1.918800 -13.759200 5.853687
1.965600 -13.759200 5.855559
2.012400 -13.759200 5.860354
2.059200 -13.759200 5.876355
2.106000 -13.759200 5.887999
2.152800 -13.759200 5.895714
2.199600 -13.759200 5.906800
2.246400 -13.759200 5.906845
2.293200 -13.759200 5.906845
2.340000 -13.759200 5.912603
2.386800 -13.759200 5.916011
2.433600 -13.759200 5.918602
2.480400 -13.759200 5.942919
2.527200 -13.759200 5.949340
2.574000 -13.759200 5.952099
2.620800 -13.759200 5.967300
2.667600 -13.759200 5.971645
2.714400 -13.759200 5.981868
2.761200 -13.759200 6.001633
2.808000 -13.759200 6.004898
2.854800 -13.759200 6.014164
2.901600 -13.759200 6.039424
2.948400 -13.759200 6.042146
2.995200 -13.759200 6.058901
3.042000 -13.759200 6.056819
3.088800 -13.759200 6.060018
3.135600 -13.759200 6.064804
3.182400 -13.759200 6.076949
3.229200 -13.759200 6.072255
3.276000 -13.759200 6.079385
3.322800 -13.759200 6.104242
3.369600 -13.759200 6.119696
3.416400 -13.759200 6.138266
3.463200 -13.759200 6.166921
3.510000 -13.759200 6.173683
3.556800 -13.759200 6.188897
3.603600 -13.759200 6.194437
3.650400 -13.759200 6.197773
3.697200 -13.759200 6.207926
3.744000 -13.759200 6.210521
3.790800 -13.759200 6.233539
3.837600 -13.759200 6.251805
3.884400 -13.759200 6.263175
3.931200 -13.759200 6.292344
3.978000 -13.759200 6.294264
4.024800 -13.759200 6.304622
4.071600 -13.759200 6.334091
4.118400 -13.759200 6.348980
4.165200 -13.759200 6.364213
4.212000 -13.759200 6.370992
4.258800 -13.759200 6.389448
4.305600 -13.759200 6.410609
4.352400 -13.759200 6.431504
4.399200 -13.759200 6.444385
4.446000 -13.759200 6.448506
4.492800 -13.759200 6.461684
4.539600 -13.759200 6.464643
4.586400 -13.759200 6.481777
4.633200 -13.759200 6.519930
4.680000 -13.759200 6.541436
4.726800 -13.759200 6.569258
4.773600 -13.759200 6.595245
4.820400 -13.759200 6.629954
4.867200 -13.759200 6.630412
4.914000 -13.759200 6.659699
4.960800 -13.759200 6.661371
5.007600 -13.759200 6.665198
5.054400 -13.759200 6.680419
5.101200 -13.759200 6.703650
5.148000 -13.759200 6.724343
5.194800 -13.759200 6.770631
5.241600 -13.759200 6.795238
5.288400 -13.759200 6.814185
5.335200 -13.759200 6.848348
5.382000 -13.759200 6.870134
5.428800 -13.759200 6.906195
5.475600 -13.759200 6.916035
5.522400 -13.759200 6.931729
5.569200 -13.759200 6.958526
5.616000 -13.759200 6.998422
5.662800 -13.759200 7.015418
5.709600 -13.759200 7.049175
5.756400 -13.759200 7.049175
5.803200 -13.759200 7.074037
5.850000 -13.759200 7.096116
5.896800 -13.759200 7.117176
5.943600 -13.759200 7.122361
5.990400 -13.759200 7.152035
6.037200 -13.759200 7.173761
6.084000 -13.759200 7.213214
6.130800 -13.759200 7.224185
6.177600 -13.759200 7.275016
6.224400 -13.759200 7.278099
6.271200 -13.759200 7.311132
6.318000 -13.759200 7.345584
6.364800 -13.759200 7.390599
6.411600 -13.759200 7.410376
6.458400 -13.759200 7.428016
6.505200 -13.759200 7.453354
6.552000 -13.759200 7.478530
6.598800 -13.759200 7.538954
6.645600 -13.759200 7.543325
6.692400 -13.759200 7.594920
6.739200 -13.759200 7.632157
6.786000 -13.759200 7.660467
6.832800 -13.759200 7.691669
6.879600 -13.759200 7.723792
6.926400 -13.759200 7.734014
6.973200 -13.759200 7.771050
7.020000 -13.759200 7.807628
7.066800 -13.759200 7.830013
7.113600 -13.759200 7.848113
7.160400 -13.759200 7.897642
7.207200 -13.759200 7.939002
7.254000 -13.759200 7.923490
7.300800 -13.759200 7.960716
7.347600 -13.759200 7.980662
7.394400 -13.759200 8.057915
7.441200 -13.759200 8.099164
7.488000 -13.759200 8.126167
7.534800 -13.759200 8.143886
7.581600 -13.759200 8.206647
7.628400 -13.759200 8.221644
7.675200 -13.759200 8.240982
7.722000 -13.759200 8.254798
7.768800 -13.759200 8.317053
7.815600 -13.759200 8.365856
7.862400 -13.759200 8.399839
7.909200 -13.759200 8.452880
7.956000 -13.759200 8.497122
8.002800 -13.759200 8.516787
8.049600 -13.759200 8.526242
8.096400 -13.759200 8.605977
8.143200 -13.759200 8.628635
8.190000 -13.759200 8.640948
8.236800 -13.759200 8.769661
8.283600 -13.759200 8.864786
8.330400 -13.759200 8.996296
12.402000 -13.759200 7.977024
12.448800 -13.759200 7.977024
12.495600 -13.759200 7.964997
12.542400 -13.759200 7.953462
12.589200 -13.759200 7.952118
12.636000 -13.759200 7.952118
12.682800 -13.759200 7.952118
12.729600 -13.759200 7.949336
12.776400 -13.759200 7.952118
12.823200 -13.759200 7.952118
12.870000 -13.759200 7.953147
12.916800 -13.759200 7.954997
12.963600 -13.759200 7.954997
13.010400 -13.759200 7.960952
13.057200 -13.759200 7.960952
13.104000 -13.759200 7.946964
13.150800 -13.759200 7.949314
13.197600 -13.759200 7.960952
13.244400 -13.759200 7.960952
13.291200 -13.759200 7.960952
13.338000 -13.759200 7.952265
13.384800 -13.759200 7.962315
13.431600 -13.759200 7.970823
13.478400 -13.759200 7.970823
13.525200 -13.759200 7.970823
13.572000 -13.759200 7.972495
13.618800 -13.759200 7.978177
13.665600 -13.759200 7.982616
13.712400 -13.759200 8.004556
13.759200 -13.759200 8.004556
13.806000 -13.759200 8.011520
13.852800 -13.759200 8.010472
13.899600 -13.759200 8.010472
13.946400 -13.759200 8.012462
13.993200 -13.759200 8.012449
14.040000 -13.759200 8.013773
14.086800 -13.759200 8.013773
14.133600 -13.759200 8.013773
14.180400 -13.759200 8.018873
14.227200 -13.759200 8.004328
14.274000 -13.759200 7.963371
14.320800 -13.759200 7.944635
14.367600 -13.759200 7.899843
15.069600 -13.759200 6.735097
15.116400 -13.759200 6.733487
15.163200 -13.759200 6.707604
15.210000 -13.759200 6.698576
15.256800 -13.759200 6.695055
15.303600 -13.759200 6.695055
15.350400 -13.759200 6.696903
15.397200 -13.759200 6.696903
15.584400 -13.759200 6.753678
15.631200 -13.759200 6.744977
15.678000 -13.759200 6.722005
15.724800 -13.759200 6.715895
16.520400 -13.759200 2.172754
16.614000 -13.759200 1.685013
-18.720000 -13.712400 0.000000
-18.673200 -13.712400 0.000000
-18.626400 -13.712400 0.000000
-18.579600 -13.712400 -7.160670
-18.532800 -13.712400 -7.160670
-18.486000 -13.712400 -7.160670
-18.439200 -13.712400 -7.163166
-18.392400 -13.712400 -7.163166
-18.345600 -13.712400 -7.140121
-18.298800 -13.712400 -7.140121
-18.252000 -13.712400 -7.140552
-18.205200 -13.712400 -7.122790
-18.158400 -13.712400 -7.113839
-18.111600 -13.712400 -7.113839
-18.064800 -13.712400 -7.113839
-18.018000 -13.712400 -7.117037
-17.971200 -13.712400 -7.101415
-17.924400 -13.712400 -7.101415
-17.877600 -13.712400 -7.100267
-17.830800 -13.712400 -7.107399
-17.784000 -13.712400 -7.100267
-17.737200 -13.712400 -7.094056
-17.690400 -13.712400 -7.088385
-17.643600 -13.712400 -7.088385
-17.596800 -13.712400 -7.062041
-17.550000 -13.712400 -7.062041
-17.503200 -13.712400 -7.046745
-17.456400 -13.712400 -7.040572
-17.409600 -13.712400 -7.032703
-17.362800 -13.712400 -7.032703
-17.316000 -13.712400 -7.022053
-17.269200 -13.712400 -7.002608
-17.222400 -13.712400 -6.997777
-17.175600 -13.712400 -6.961925
-17.128800 -13.712400 -6.936735
-17.082000 -13.712400 -6.910580
-17.035200 -13.712400 -6.892949
-16.988400 -13.712400 -6.873889
-16.941600 -13.712400 -6.861617
-15.303600 -13.712400 6.772604
-15.256800 -13.712400 6.795150
-15.210000 -13.712400 6.842624
-15.163200 -13.712400 6.857456
-15.116400 -13.712400 6.867123
-15.069600 -13.712400 6.878062
-15.022800 -13.712400 6.905703
-14.976000 -13.712400 6.916061
-14.929200 -13.712400 6.924037
-14.882400 -13.712400 6.948007
-14.835600 -13.712400 6.961847
-14.788800 -13.712400 6.970015
-14.742000 -13.712400 6.978210
-14.695200 -13.712400 6.982045
-14.648400 -13.712400 6.987580
-14.601600 -13.712400 6.992369
-14.554800 -13.712400 6.996800
-14.508000 -13.712400 6.996800
-14.461200 -13.712400 7.000771
-14.414400 -13.712400 7.004028
-14.367600 -13.712400 7.002001
-14.320800 -13.712400 7.002583
-14.274000 -13.712400 7.007164
-14.227200 -13.712400 7.008339
-14.180400 -13.712400 7.011782
-14.133600 -13.712400 7.014571
-14.086800 -13.712400 7.020422
-14.040000 -13.712400 7.029742
-13.993200 -13.712400 7.038068
-13.946400 -13.712400 7.040610
-13.899600 -13.712400 7.040786
-13.852800 -13.712400 7.046999
-13.806000 -13.712400 7.049271
-13.759200 -13.712400 7.035645
-13.712400 -13.712400 7.030661
-13.665600 -13.712400 7.031264
-13.618800 -13.712400 7.032518
-13.572000 -13.712400 7.033114
-13.525200 -13.712400 7.038491
-13.478400 -13.712400 7.039924
-13.431600 -13.712400 7.057941
-13.384800 -13.712400 7.072976
-13.338000 -13.712400 7.094959
-13.291200 -13.712400 7.121964
-13.244400 -13.712400 7.195997
-8.611200 -13.712400 8.931270
-8.564400 -13.712400 8.820516
-8.517600 -13.712400 8.769254
-8.470800 -13.712400 8.722707
-8.424000 -13.712400 8.671161
-8.377200 -13.712400 8.641021
-8.330400 -13.712400 8.573964
-8.283600 -13.712400 8.515461
-8.236800 -13.712400 8.495261
-8.190000 -13.712400 8.448935
-8.143200 -13.712400 8.418851
-8.096400 -13.712400 8.351968
-8.049600 -13.712400 8.324262
-8.002800 -13.712400 8.296899
-7.956000 -13.712400 8.250850
-7.909200 -13.712400 8.198886
-7.862400 -13.712400 8.155340
-7.815600 -13.712400 8.128224
-7.768800 -13.712400 8.090599
-7.722000 -13.712400 8.072940
-7.675200 -13.712400 7.992894
-7.628400 -13.712400 7.971351
-7.581600 -13.712400 7.959283
-7.534800 -13.712400 7.942664
-7.488000 -13.712400 7.895616
-7.441200 -13.712400 7.856213
-7.394400 -13.712400 7.809913
-7.347600 -13.712400 7.798266
-7.300800 -13.712400 7.747983
-7.254000 -13.712400 7.737281
-7.207200 -13.712400 7.708099
-7.160400 -13.712400 7.689325
-7.113600 -13.712400 7.663614
-7.066800 -13.712400 7.648143
-7.020000 -13.712400 7.599319
-6.973200 -13.712400 7.592604
-6.926400 -13.712400 7.567922
-6.879600 -13.712400 7.544250
-6.832800 -13.712400 7.525667
-6.786000 -13.712400 7.489116
-6.739200 -13.712400 7.488012
-6.692400 -13.712400 7.476628
-6.645600 -13.712400 7.470653
-6.598800 -13.712400 7.464350
-6.552000 -13.712400 7.452573
-6.505200 -13.712400 7.439026
-6.458400 -13.712400 7.427693
-6.411600 -13.712400 7.382666
-6.364800 -13.712400 7.347396
-6.318000 -13.712400 7.335068
-6.271200 -13.712400 7.304266
-6.224400 -13.712400 7.284858
-6.177600 -13.712400 7.274871
-6.130800 -13.712400 7.246724
-6.084000 -13.712400 7.205165
-6.037200 -13.712400 7.178652
-5.990400 -13.712400 7.158683
-5.943600 -13.712400 7.136544
-5.896800 -13.712400 7.120424
-5.850000 -13.712400 7.102043
-5.803200 -13.712400 7.081031
-5.756400 -13.712400 7.061036
-5.709600 -13.712400 7.046044
-5.662800 -13.712400 7.042730
-5.616000 -13.712400 7.031659
-5.569200 -13.712400 7.013110
-5.522400 -13.712400 6.985987
-5.475600 -13.712400 6.977560
-5.428800 -13.712400 6.968530
-5.382000 -13.712400 6.954090
-5.335200 -13.712400 6.927221
-5.288400 -13.712400 6.904109
-5.241600 -13.712400 6.888181
-5.194800 -13.712400 6.888181
-5.148000 -13.712400 6.884427
-5.101200 -13.712400 6.876759
-5.054400 -13.712400 6.860979
-5.007600 -13.712400 6.849465
-4.960800 -13.712400 6.831205
-4.914000 -13.712400 6.806224
-4.867200 -13.712400 6.777667
-4.820400 -13.712400 6.750959
-4.773600 -13.712400 6.746475
-4.726800 -13.712400 6.741929
-4.680000 -13.712400 6.731770
-4.633200 -13.712400 6.697521
-4.586400 -13.712400 6.691825
-4.539600 -13.712400 6.676043
-4.492800 -13.712400 6.655142
-4.446000 -13.712400 6.655142
-4.399200 -13.712400 6.649565
-4.352400 -13.712400 6.641590
-4.305600 -13.712400 6.638368
-4.258800 -13.712400 6.628097
-4.212000 -13.712400 6.605078
-4.165200 -13.712400 6.596642
-4.118400 -13.712400 6.576583
-4.071600 -13.712400 6.555042
-4.024800 -13.712400 6.544988
-3.978000 -13.712400 6.525925
-3.931200 -13.712400 6.509095
-3.884400 -13.712400 6.487793
-3.837600 -13.712400 6.466324
-3.790800 -13.712400 6.454039
-3.744000 -13.712400 6.448617
-3.697200 -13.712400 6.444873
-3.650400 -13.712400 6.435871
-3.603600 -13.712400 6.433387
-3.556800 -13.712400 6.433387
-3.510000 -13.712400 6.430392
-3.463200 -13.712400 6.430590
-3.416400 -13.712400 6.421593
-3.369600 -13.712400 6.418128
-3.322800 -13.712400 6.394973
-3.276000 -13.712400 6.379517
-3.229200 -13.712400 6.338950
-3.182400 -13.712400 6.332908
-3.135600 -13.712400 6.318442
-3.088800 -13.712400 6.313610
-3.042000 -13.712400 6.307658
-2.995200 -13.712400 6.302672
-2.948400 -13.712400 6.300293
-2.901600 -13.712400 6.302672
-2.854800 -13.712400 6.302672
-2.808000 -13.712400 6.283273
-2.761200 -13.712400 6.270595
-2.714400 -13.712400 6.252015
-2.667600 -13.712400 6.248756
-2.620800 -13.712400 6.221591
-2.574000 -13.712400 6.185348
-2.527200 -13.712400 6.180397
-2.480400 -13.712400 6.160500
-2.433600 -13.712400 6.149995
-2.386800 -13.712400 6.129509
-2.340000 -13.712400 6.121660
-2.293200 -13.712400 6.118573
-2.246400 -13.712400 6.083976
-2.199600 -13.712400 6.065668
-2.152800 -13.712400 6.059532
-2.106000 -13.712400 6.048349
-2.059200 -13.712400 6.042126
-2.012400 -13.712400 6.035683
-1.965600 -13.712400 6.013034
-1.918800 -13.712400 5.997796
-1.872000 -13.712400 5.972052
-1.825200 -13.712400 5.970232
-1.778400 -13.712400 5.959392
-1.731600 -13.712400 5.941374
-1.684800 -13.712400 5.940458
-1.638000 -13.712400 5.936316
-1.591200 -13.712400 5.931171
-1.544400 -13.712400 5.935043
-1.497600 -13.712400 5.931171
-1.450800 -13.712400 5.922376
-1.404000 -13.712400 5.922376
-1.357200 -13.712400 5.904113
-1.310400 -13.712400 5.901420
-1.263600 -13.712400 5.892005
-1.216800 -13.712400 5.880915
-1.170000 -13.712400 5.869780
-1.123200 -13.712400 5.838644
-1.076400 -13.712400 5.842882
-1.029600 -13.712400 5.835892
-0.982800 -13.712400 5.835892
-0.936000 -13.712400 5.825951
-0.889200 -13.712400 5.825951
-0.842400 -13.712400 5.825951
-0.795600 -13.712400 5.816548
-0.748800 -13.712400 5.804080
-0.702000 -13.712400 5.789194
-0.655200 -13.712400 5.783231
-0.608400 -13.712400 5.780451
-0.561600 -13.712400 5.769620
-0.514800 -13.712400 5.769620
-0.468000 -13.712400 5.760674
-0.421200 -13.712400 5.763809
-0.374400 -13.712400 5.764251
-0.327600 -13.712400 5.760341
-0.280800 -13.712400 5.751830
-0.234000 -13.712400 5.757600
-0.187200 -13.712400 5.755104
-0.140400 -13.712400 5.751830
-0.093600 -13.712400 5.744804
-0.046800 -13.712400 5.739272
0.000000 -13.712400 5.741261
0.046800 -13.712400 5.741261
0.093600 -13.712400 5.734355
0.140400 -13.712400 5.728040
0.187200 -13.712400 5.724879
0.234000 -13.712400 5.727167
0.280800 -13.712400 5.728040
0.327600 -13.712400 5.727167
0.374400 -13.712400 5.724879
0.421200 -13.712400 5.724879
0.468000 -13.712400 5.727167
0.514800 -13.712400 5.726631
0.561600 -13.712400 5.726631
0.608400 -13.712400 5.727393
0.655200 -13.712400 5.726631
0.702000 -13.712400 5.728949
0.748800 -13.712400 5.726631
0.795600 -13.712400 5.728949
0.842400 -13.712400 5.729141
0.889200 -13.712400 5.721893
0.936000 -13.712400 5.728223
0.982800 -13.712400 5.733731
1.029600 -13.712400 5.751038
1.076400 -13.712400 5.752932
1.123200 -13.712400 5.769083
1.170000 -13.712400 5.769083
1.216800 -13.712400 5.781646
1.263600 -13.712400 5.785516
1.310400 -13.712400 5.793575
1.357200 -13.712400 5.793406
1.404000 -13.712400 5.819509
1.450800 -13.712400 5.820573
1.497600 -13.712400 5.827105
1.544400 -13.712400 5.820573
1.591200 -13.712400 5.827105
1.638000 -13.712400 5.827105
1.684800 -13.712400 5.829451
1.731600 -13.712400 5.828945
1.778400 -13.712400 5.827502
1.825200 -13.712400 5.821772
1.872000 -13.712400 5.829451
1.918800 -13.712400 5.845068
1.965600 -13.712400 5.853687
2.012400 -13.712400 5.857053
2.059200 -13.712400 5.871537
2.106000 -13.712400 5.879537
2.152800 -13.712400 5.895714
2.199600 -13.712400 5.899038
2.246400 -13.712400 5.903675
2.293200 -13.712400 5.906845
2.340000 -13.712400 5.918602
2.386800 -13.712400 5.918709
2.433600 -13.712400 5.922003
2.480400 -13.712400 5.942183
2.527200 -13.712400 5.946521
2.574000 -13.712400 5.946521
2.620800 -13.712400 5.967300
2.667600 -13.712400 5.971470
2.714400 -13.712400 5.981368
2.761200 -13.712400 5.996739
2.808000 -13.712400 6.001633
2.854800 -13.712400 6.004898
2.901600 -13.712400 6.029028
2.948400 -13.712400 6.039424
2.995200 -13.712400 6.054521
3.042000 -13.712400 6.054521
3.088800 -13.712400 6.058901
3.135600 -13.712400 6.072255
3.182400 -13.712400 6.079603
3.229200 -13.712400 6.079385
3.276000 -13.712400 6.079385
3.322800 -13.712400 6.104242
3.369600 -13.712400 6.113415
3.416400 -13.712400 6.125976
3.463200 -13.712400 6.125976
3.510000 -13.712400 6.153618
3.556800 -13.712400 6.173683
3.603600 -13.712400 6.194437
3.650400 -13.712400 6.199393
3.697200 -13.712400 6.211714
3.744000 -13.712400 6.217575
3.790800 -13.712400 6.233539
3.837600 -13.712400 6.240564
3.884400 -13.712400 6.263175
3.931200 -13.712400 6.292344
3.978000 -13.712400 6.300732
4.024800 -13.712400 6.306174
4.071600 -13.712400 6.334951
4.118400 -13.712400 6.351124
4.165200 -13.712400 6.368646
4.212000 -13.712400 6.382347
4.258800 -13.712400 6.392942
4.305600 -13.712400 6.397365
4.352400 -13.712400 6.427364
4.399200 -13.712400 6.428496
4.446000 -13.712400 6.427364
4.492800 -13.712400 6.428496
4.539600 -13.712400 6.459434
4.586400 -13.712400 6.472255
4.633200 -13.712400 6.491945
4.680000 -13.712400 6.540274
4.726800 -13.712400 6.568610
4.773600 -13.712400 6.595245
4.820400 -13.712400 6.625027
4.867200 -13.712400 6.630412
4.914000 -13.712400 6.649059
4.960800 -13.712400 6.660664
5.007600 -13.712400 6.660664
5.054400 -13.712400 6.668388
5.101200 -13.712400 6.675243
5.148000 -13.712400 6.685297
5.194800 -13.712400 6.707607
5.241600 -13.712400 6.782563
5.288400 -13.712400 6.808339
5.335200 -13.712400 6.814075
5.382000 -13.712400 6.864880
5.428800 -13.712400 6.870958
5.475600 -13.712400 6.912832
5.522400 -13.712400 6.928738
5.569200 -13.712400 6.958526
5.616000 -13.712400 6.985027
5.662800 -13.712400 7.013962
5.709600 -13.712400 7.029563
5.756400 -13.712400 7.029563
5.803200 -13.712400 7.053740
5.850000 -13.712400 7.077814
5.896800 -13.712400 7.087409
5.943600 -13.712400 7.091908
5.990400 -13.712400 7.122361
6.037200 -13.712400 7.152646
6.084000 -13.712400 7.179882
6.130800 -13.712400 7.221430
6.177600 -13.712400 7.249016
6.224400 -13.712400 7.278099
6.271200 -13.712400 7.304652
6.318000 -13.712400 7.340931
6.364800 -13.712400 7.390599
6.411600 -13.712400 7.396690
6.458400 -13.712400 7.399860
6.505200 -13.712400 7.428016
6.552000 -13.712400 7.442029
6.598800 -13.712400 7.478530
6.645600 -13.712400 7.483853
6.692400 -13.712400 7.518708
6.739200 -13.712400 7.572993
6.786000 -13.712400 7.632157
6.832800 -13.712400 7.660467
6.879600 -13.712400 7.701741
6.926400 -13.712400 7.723070
6.973200 -13.712400 7.750845
7.020000 -13.712400 7.780557
7.066800 -13.712400 7.803324
7.113600 -13.712400 7.847386
7.160400 -13.712400 7.896876
7.207200 -13.712400 7.934577
7.254000 -13.712400 7.939002
7.300800 -13.712400 7.964198
7.347600 -13.712400 8.002658
7.394400 -13.712400 8.050949
7.441200 -13.712400 8.094571
7.488000 -13.712400 8.121189
7.534800 -13.712400 8.143886
7.581600 -13.712400 8.190850
7.628400 -13.712400 8.216430
7.675200 -13.712400 8.240982
7.722000 -13.712400 8.258852
7.768800 -13.712400 8.317053
7.815600 -13.712400 8.372762
7.862400 -13.712400 8.399839
7.909200 -13.712400 8.452880
7.956000 -13.712400 8.497122
8.002800 -13.712400 8.503665
8.049600 -13.712400 8.520097
8.096400 -13.712400 8.576942
8.143200 -13.712400 8.615369
8.190000 -13.712400 8.628635
8.236800 -13.712400 8.739626
8.283600 -13.712400 8.851311
8.330400 -13.712400 8.921467
12.495600 -13.712400 7.983853
12.542400 -13.712400 7.964997
12.589200 -13.712400 7.956836
12.636000 -13.712400 7.953462
12.682800 -13.712400 7.953462
12.729600 -13.712400 7.949336
12.776400 -13.712400 7.953462
12.823200 -13.712400 7.961443
12.870000 -13.712400 7.961801
12.916800 -13.712400 7.965275
12.963600 -13.712400 7.972378
13.010400 -13.712400 7.977501
13.057200 -13.712400 7.977913
13.104000 -13.712400 7.961801
13.150800 -13.712400 7.962315
13.197600 -13.712400 7.977913
13.244400 -13.712400 7.977913
13.291200 -13.712400 7.976730
13.338000 -13.712400 7.962315
13.384800 -13.712400 7.966256
13.431600 -13.712400 7.977148
13.478400 -13.712400 7.975628
13.525200 -13.712400 7.973434
13.572000 -13.712400 7.977148
13.618800 -13.712400 7.979145
13.665600 -13.712400 7.982616
13.712400 -13.712400 8.005530
13.759200 -13.712400 8.005530
13.806000 -13.712400 8.012449
13.852800 -13.712400 8.012239
13.899600 -13.712400 8.012239
13.946400 -13.712400 8.012449
13.993200 -13.712400 8.012449
14.040000 -13.712400 8.013773
14.086800 -13.712400 8.016940
14.133600 -13.712400 8.018896
14.180400 -13.712400 8.021564
14.227200 -13.712400 8.022539
14.274000 -13.712400 7.995646
14.320800 -13.712400 7.961635
14.367600 -13.712400 7.944635
15.069600 -13.712400 6.745870
15.116400 -13.712400 6.740231
15.163200 -13.712400 6.713452
15.210000 -13.712400 6.703356
15.256800 -13.712400 6.698576
15.303600 -13.712400 6.695055
15.350400 -13.712400 6.695055
15.444000 -13.712400 6.693910
15.490800 -13.712400 6.696903
15.537600 -13.712400 6.723835
15.584400 -13.712400 6.744977
15.631200 -13.712400 6.745177
15.678000 -13.712400 6.744571
15.724800 -13.712400 6.728826
15.771600 -13.712400 6.718747
16.473600 -13.712400 2.623945
16.520400 -13.712400 2.339166
16.567200 -13.712400 2.072133
16.614000 -13.712400 1.847948
16.660800 -13.712400 1.670586
-18.720000 -13.665600 0.000000
-18.673200 -13.665600 0.000000
-18.626400 -13.665600 0.000000
-18.579600 -13.665600 -7.158518
-18.532800 -13.665600 -7.163166
-18.486000 -13.665600 -7.163166
-18.439200 -13.665600 -7.182350
-18.392400 -13.665600 -7.182350
-18.345600 -13.665600 -7.181113
-18.298800 -13.665600 -7.180984
-18.252000 -13.665600 -7.181113
-18.205200 -13.665600 -7.117089
-18.158400 -13.665600 -7.112087
-18.111600 -13.665600 -7.105865
-18.064800 -13.665600 -7.117089
-18.018000 -13.665600 -7.117089
-17.971200 -13.665600 -7.141881
-17.924400 -13.665600 -7.145671
-17.877600 -13.665600 -7.145671
-17.830800 -13.665600 -7.145671
-17.784000 -13.665600 -7.144472
-17.737200 -13.665600 -7.117037
-17.690400 -13.665600 -7.107399
-17.643600 -13.665600 -7.107399
-17.596800 -13.665600 -7.080224
-17.550000 -13.665600 -7.086965
-17.503200 -13.665600 -7.080224
-17.456400 -13.665600 -7.055646
-17.409600 -13.665600 -7.046745
-17.362800 -13.665600 -7.046213
-17.316000 -13.665600 -7.040572
-17.269200 -13.665600 -7.023312
-17.222400 -13.665600 -7.013789
-17.175600 -13.665600 -6.981309
-17.128800 -13.665600 -6.936139
-17.082000 -13.665600 -6.908175
-17.035200 -13.665600 -6.887899
-16.988400 -13.665600 -6.873889
-16.941600 -13.665600 -6.843051
-15.303600 -13.665600 6.799737
-15.256800 -13.665600 6.842624
-15.210000 -13.665600 6.857410
-15.163200 -13.665600 6.865102
-15.116400 -13.665600 6.878062
-15.069600 -13.665600 6.905703
-15.022800 -13.665600 6.916061
-14.976000 -13.665600 6.921967
-14.929200 -13.665600 6.944479
-14.882400 -13.665600 6.955654
-14.835600 -13.665600 6.971288
-14.788800 -13.665600 6.983581
-14.742000 -13.665600 6.987185
-14.695200 -13.665600 6.992378
-14.648400 -13.665600 6.997428
-14.601600 -13.665600 7.000402
-14.554800 -13.665600 7.000771
-14.508000 -13.665600 7.001729
-14.461200 -13.665600 7.002001
-14.414400 -13.665600 7.005859
-14.367600 -13.665600 7.005862
-14.320800 -13.665600 7.008339
-14.274000 -13.665600 7.009997
-14.227200 -13.665600 7.010247
-14.180400 -13.665600 7.014571
-14.133600 -13.665600 7.018602
-14.086800 -13.665600 7.025476
-14.040000 -13.665600 7.029742
-13.993200 -13.665600 7.034252
-13.946400 -13.665600 7.040610
-13.899600 -13.665600 7.041339
-13.852800 -13.665600 7.046483
-13.806000 -13.665600 7.049271
-13.759200 -13.665600 7.039728
-13.712400 -13.665600 7.035645
-13.665600 -13.665600 7.039728
-13.618800 -13.665600 7.039924
-13.572000 -13.665600 7.041359
-13.525200 -13.665600 7.043821
-13.478400 -13.665600 7.067454
-13.431600 -13.665600 7.072976
-13.384800 -13.665600 7.094959
-13.338000 -13.665600 7.121964
-13.291200 -13.665600 7.195997
-8.611200 -13.665600 8.931270
-8.564400 -13.665600 8.921890
-8.517600 -13.665600 8.777315
-8.470800 -13.665600 8.724663
-8.424000 -13.665600 8.671824
-8.377200 -13.665600 8.641021
-8.330400 -13.665600 8.601566
-8.283600 -13.665600 8.512565
-8.236800 -13.665600 8.476364
-8.190000 -13.665600 8.421966
-8.143200 -13.665600 8.360195
-8.096400 -13.665600 8.346793
-8.049600 -13.665600 8.327813
-8.002800 -13.665600 8.290865
-7.956000 -13.665600 8.250850
-7.909200 -13.665600 8.200787
-7.862400 -13.665600 8.155471
-7.815600 -13.665600 8.141122
-7.768800 -13.665600 8.103265
-7.722000 -13.665600 8.082421
-7.675200 -13.665600 8.024161
-7.628400 -13.665600 7.992894
-7.581600 -13.665600 7.971211
-7.534800 -13.665600 7.959283
-7.488000 -13.665600 7.897634
-7.441200 -13.665600 7.863938
-7.394400 -13.665600 7.823353
-7.347600 -13.665600 7.798266
-7.300800 -13.665600 7.750771
-7.254000 -13.665600 7.720577
-7.207200 -13.665600 7.708099
-7.160400 -13.665600 7.689880
-7.113600 -13.665600 7.668303
-7.066800 -13.665600 7.655701
-7.020000 -13.665600 7.612413
-6.973200 -13.665600 7.599319
-6.926400 -13.665600 7.592604
-6.879600 -13.665600 7.544250
-6.832800 -13.665600 7.521989
-6.786000 -13.665600 7.478331
-6.739200 -13.665600 7.476409
-6.692400 -13.665600 7.472215
-6.645600 -13.665600 7.467267
-6.598800 -13.665600 7.455093
-6.552000 -13.665600 7.449225
-6.505200 -13.665600 7.435970
-6.458400 -13.665600 7.427693
-6.411600 -13.665600 7.382666
-6.364800 -13.665600 7.339726
-6.318000 -13.665600 7.320319
-6.271200 -13.665600 7.293132
-6.224400 -13.665600 7.283405
-6.177600 -13.665600 7.257356
-6.130800 -13.665600 7.237421
-6.084000 -13.665600 7.217283
-6.037200 -13.665600 7.165528
-5.990400 -13.665600 7.153858
-5.943600 -13.665600 7.121606
-5.896800 -13.665600 7.110541
-5.850000 -13.665600 7.102043
-5.803200 -13.665600 7.081108
-5.756400 -13.665600 7.061276
-5.709600 -13.665600 7.045142
-5.662800 -13.665600 7.035231
-5.616000 -13.665600 7.026324
-5.569200 -13.665600 6.994645
-5.522400 -13.665600 6.968530
-5.475600 -13.665600 6.963466
-5.428800 -13.665600 6.950706
-5.382000 -13.665600 6.934333
-5.335200 -13.665600 6.911691
-5.288400 -13.665600 6.888181
-5.241600 -13.665600 6.880876
-5.194800 -13.665600 6.878984
-5.148000 -13.665600 6.869870
-5.101200 -13.665600 6.849874
-5.054400 -13.665600 6.845759
-5.007600 -13.665600 6.841126
-4.960800 -13.665600 6.808531
-4.914000 -13.665600 6.803016
-4.867200 -13.665600 6.777753
-4.820400 -13.665600 6.760041
-4.773600 -13.665600 6.746475
-4.726800 -13.665600 6.741929
-4.680000 -13.665600 6.732392
-4.633200 -13.665600 6.719878
-4.586400 -13.665600 6.692457
-4.539600 -13.665600 6.675700
-4.492800 -13.665600 6.647311
-4.446000 -13.665600 6.649565
-4.399200 -13.665600 6.649565
-4.352400 -13.665600 6.641590
-4.305600 -13.665600 6.639655
-4.258800 -13.665600 6.634903
-4.212000 -13.665600 6.631814
-4.165200 -13.665600 6.601903
-4.118400 -13.665600 6.583524
-4.071600 -13.665600 6.556022
-4.024800 -13.665600 6.551025
-3.978000 -13.665600 6.528598
-3.931200 -13.665600 6.509095
-3.884400 -13.665600 6.483595
-3.837600 -13.665600 6.465135
-3.790800 -13.665600 6.454039
-3.744000 -13.665600 6.447740
-3.697200 -13.665600 6.436514
-3.650400 -13.665600 6.435871
-3.603600 -13.665600 6.435871
-3.556800 -13.665600 6.430392
-3.510000 -13.665600 6.430590
-3.463200 -13.665600 6.438684
-3.416400 -13.665600 6.438684
-3.369600 -13.665600 6.421593
-3.322800 -13.665600 6.418128
-3.276000 -13.665600 6.382153
-3.229200 -13.665600 6.342789
-3.182400 -13.665600 6.333896
-3.135600 -13.665600 6.321959
-3.088800 -13.665600 6.321959
-3.042000 -13.665600 6.313013
-2.995200 -13.665600 6.303294
-2.948400 -13.665600 6.300293
-2.901600 -13.665600 6.302672
-2.854800 -13.665600 6.302672
-2.808000 -13.665600 6.287218
-2.761200 -13.665600 6.283273
-2.714400 -13.665600 6.254925
-2.667600 -13.665600 6.248756
-2.620800 -13.665600 6.221591
-2.574000 -13.665600 6.201615
-2.527200 -13.665600 6.178997
-2.480400 -13.665600 6.159371
-2.433600 -13.665600 6.132429
-2.386800 -13.665600 6.121884
-2.340000 -13.665600 6.095282
-2.293200 -13.665600 6.092527
-2.246400 -13.665600 6.064651
-2.199600 -13.665600 6.061991
-2.152800 -13.665600 6.049539
-2.106000 -13.665600 6.035683
-2.059200 -13.665600 6.034515
-2.012400 -13.665600 6.023138
-1.965600 -13.665600 6.001689
-1.918800 -13.665600 5.983929
-1.872000 -13.665600 5.962840
-1.825200 -13.665600 5.943301
-1.778400 -13.665600 5.940458
-1.731600 -13.665600 5.936316
-1.684800 -13.665600 5.931171
-1.638000 -13.665600 5.922047
-1.591200 -13.665600 5.922376
-1.544400 -13.665600 5.922761
-1.497600 -13.665600 5.922761
-1.450800 -13.665600 5.909080
-1.404000 -13.665600 5.906875
-1.357200 -13.665600 5.889037
-1.310400 -13.665600 5.880915
-1.263600 -13.665600 5.869780
-1.216800 -13.665600 5.849161
-1.170000 -13.665600 5.830191
-1.123200 -13.665600 5.810370
-1.076400 -13.665600 5.812273
-1.029600 -13.665600 5.810370
-0.982800 -13.665600 5.812273
-0.936000 -13.665600 5.802906
-0.889200 -13.665600 5.810370
-0.842400 -13.665600 5.814331
-0.795600 -13.665600 5.814390
-0.748800 -13.665600 5.799462
-0.702000 -13.665600 5.789194
-0.655200 -13.665600 5.783231
-0.608400 -13.665600 5.789194
-0.561600 -13.665600 5.760674
-0.514800 -13.665600 5.764251
-0.468000 -13.665600 5.760674
-0.421200 -13.665600 5.763809
-0.374400 -13.665600 5.764251
-0.327600 -13.665600 5.760341
-0.280800 -13.665600 5.751317
-0.234000 -13.665600 5.757756
-0.187200 -13.665600 5.755104
-0.140400 -13.665600 5.751317
-0.093600 -13.665600 5.749948
-0.046800 -13.665600 5.741261
0.000000 -13.665600 5.744804
0.046800 -13.665600 5.744804
0.093600 -13.665600 5.741037
0.140400 -13.665600 5.734789
0.187200 -13.665600 5.727167
0.234000 -13.665600 5.727167
0.280800 -13.665600 5.727167
0.327600 -13.665600 5.732585
0.374400 -13.665600 5.727167
0.421200 -13.665600 5.724561
0.468000 -13.665600 5.724561
0.514800 -13.665600 5.724561
0.561600 -13.665600 5.723537
0.608400 -13.665600 5.727393
0.655200 -13.665600 5.721481
0.702000 -13.665600 5.728949
0.748800 -13.665600 5.723537
0.795600 -13.665600 5.728949
0.842400 -13.665600 5.729141
0.889200 -13.665600 5.716090
0.936000 -13.665600 5.731511
0.982800 -13.665600 5.739854
1.029600 -13.665600 5.751038
1.076400 -13.665600 5.752932
1.123200 -13.665600 5.767266
1.170000 -13.665600 5.776492
1.216800 -13.665600 5.783096
1.263600 -13.665600 5.785516
1.310400 -13.665600 5.795678
1.357200 -13.665600 5.793575
1.404000 -13.665600 5.810417
1.450800 -13.665600 5.819509
1.497600 -13.665600 5.820573
1.544400 -13.665600 5.819509
1.591200 -13.665600 5.819509
1.638000 -13.665600 5.819007
1.684800 -13.665600 5.819509
1.731600 -13.665600 5.821772
1.778400 -13.665600 5.821772
1.825200 -13.665600 5.819030
1.872000 -13.665600 5.827502
1.918800 -13.665600 5.832181
1.965600 -13.665600 5.845068
2.012400 -13.665600 5.845394
2.059200 -13.665600 5.864789
2.106000 -13.665600 5.871537
2.152800 -13.665600 5.895714
2.199600 -13.665600 5.899038
2.246400 -13.665600 5.903675
2.293200 -13.665600 5.903524
2.340000 -13.665600 5.921794
2.386800 -13.665600 5.918709
2.433600 -13.665600 5.922003
2.480400 -13.665600 5.942919
2.527200 -13.665600 5.946521
2.574000 -13.665600 5.952821
2.620800 -13.665600 5.967300
2.667600 -13.665600 5.971470
2.714400 -13.665600 5.981868
2.761200 -13.665600 5.989522
2.808000 -13.665600 5.996739
2.854800 -13.665600 6.010189
2.901600 -13.665600 6.029028
2.948400 -13.665600 6.038683
2.995200 -13.665600 6.051849
3.042000 -13.665600 6.051849
3.088800 -13.665600 6.058901
3.135600 -13.665600 6.073255
3.182400 -13.665600 6.083188
3.229200 -13.665600 6.079385
3.276000 -13.665600 6.077620
3.322800 -13.665600 6.104242
3.369600 -13.665600 6.107832
3.416400 -13.665600 6.111879
3.463200 -13.665600 6.113415
3.510000 -13.665600 6.130323
3.556800 -13.665600 6.169938
3.603600 -13.665600 6.194562
3.650400 -13.665600 6.199393
3.697200 -13.665600 6.210521
3.744000 -13.665600 6.224394
3.790800 -13.665600 6.240564
3.837600 -13.665600 6.233539
3.884400 -13.665600 6.263175
3.931200 -13.665600 6.285710
3.978000 -13.665600 6.294264
4.024800 -13.665600 6.304622
4.071600 -13.665600 6.331730
4.118400 -13.665600 6.348372
4.165200 -13.665600 6.364213
4.212000 -13.665600 6.382347
4.258800 -13.665600 6.389448
4.305600 -13.665600 6.392942
4.352400 -13.665600 6.417322
4.399200 -13.665600 6.428496
4.446000 -13.665600 6.423186
4.492800 -13.665600 6.436998
4.539600 -13.665600 6.459434
4.586400 -13.665600 6.472538
4.633200 -13.665600 6.491945
4.680000 -13.665600 6.540274
4.726800 -13.665600 6.565082
4.773600 -13.665600 6.582590
4.820400 -13.665600 6.604445
4.867200 -13.665600 6.625027
4.914000 -13.665600 6.640598
4.960800 -13.665600 6.659467
5.007600 -13.665600 6.658611
5.054400 -13.665600 6.664550
5.101200 -13.665600 6.666573
5.148000 -13.665600 6.685297
5.194800 -13.665600 6.743673
5.241600 -13.665600 6.776668
5.288400 -13.665600 6.795238
5.335200 -13.665600 6.798788
5.382000 -13.665600 6.814640
5.428800 -13.665600 6.860894
5.475600 -13.665600 6.870421
5.522400 -13.665600 6.910676
5.569200 -13.665600 6.923786
5.616000 -13.665600 6.951168
5.662800 -13.665600 6.985027
5.709600 -13.665600 7.015418
5.756400 -13.665600 7.028210
5.803200 -13.665600 7.047351
5.850000 -13.665600 7.067217
5.896800 -13.665600 7.067217
5.943600 -13.665600 7.091821
5.990400 -13.665600 7.144556
6.037200 -13.665600 7.173761
6.084000 -13.665600 7.191031
6.130800 -13.665600 7.221430
6.177600 -13.665600 7.249016
6.224400 -13.665600 7.263650
6.271200 -13.665600 7.285488
6.318000 -13.665600 7.294401
6.364800 -13.665600 7.320532
6.411600 -13.665600 7.377371
6.458400 -13.665600 7.396690
6.505200 -13.665600 7.428016
6.552000 -13.665600 7.452413
6.598800 -13.665600 7.487771
6.645600 -13.665600 7.497754
6.692400 -13.665600 7.518708
6.739200 -13.665600 7.567311
6.786000 -13.665600 7.572993
6.832800 -13.665600 7.616940
6.879600 -13.665600 7.671261
6.926400 -13.665600 7.721500
6.973200 -13.665600 7.753239
7.020000 -13.665600 7.793289
7.066800 -13.665600 7.807628
7.113600 -13.665600 7.847386
7.160400 -13.665600 7.870361
7.207200 -13.665600 7.934577
7.254000 -13.665600 7.939002
7.300800 -13.665600 7.960716
7.347600 -13.665600 8.012994
7.394400 -13.665600 8.030532
7.441200 -13.665600 8.087926
7.488000 -13.665600 8.117522
7.534800 -13.665600 8.136436
7.581600 -13.665600 8.178720
7.628400 -13.665600 8.210604
7.675200 -13.665600 8.233502
7.722000 -13.665600 8.260055
7.768800 -13.665600 8.335147
7.815600 -13.665600 8.376165
7.862400 -13.665600 8.409503
7.909200 -13.665600 8.484333
7.956000 -13.665600 8.500600
8.002800 -13.665600 8.509027
8.049600 -13.665600 8.511588
8.096400 -13.665600 8.576942
8.143200 -13.665600 8.615369
8.190000 -13.665600 8.618205
8.236800 -13.665600 8.718002
8.283600 -13.665600 8.800028
8.330400 -13.665600 8.808668
12.542400 -13.665600 7.992441
12.589200 -13.665600 7.992441
12.636000 -13.665600 7.964997
12.682800 -13.665600 7.965275
12.729600 -13.665600 7.961443
12.776400 -13.665600 7.962333
12.823200 -13.665600 7.972378
12.870000 -13.665600 7.972378
12.916800 -13.665600 7.972378
12.963600 -13.665600 7.981652
13.010400 -13.665600 7.981652
13.057200 -13.665600 7.986617
13.104000 -13.665600 7.977501
13.150800 -13.665600 7.977913
13.197600 -13.665600 7.981732
13.244400 -13.665600 7.982755
13.291200 -13.665600 7.981732
13.338000 -13.665600 7.979599
13.384800 -13.665600 7.972201
13.431600 -13.665600 7.982992
13.478400 -13.665600 7.978177
13.525200 -13.665600 7.977148
13.572000 -13.665600 7.981986
13.618800 -13.665600 7.982992
13.665600 -13.665600 8.005530
13.712400 -13.665600 8.011520
13.759200 -13.665600 8.011520
13.806000 -13.665600 8.012449
13.852800 -13.665600 8.012449
13.899600 -13.665600 8.012239
13.946400 -13.665600 8.013773
13.993200 -13.665600 8.013773
14.040000 -13.665600 8.018896
14.086800 -13.665600 8.022990
14.133600 -13.665600 8.025341
14.180400 -13.665600 8.031475
14.227200 -13.665600 8.036161
14.274000 -13.665600 8.022539
14.320800 -13.665600 8.016449
14.367600 -13.665600 7.961635
14.414400 -13.665600 7.946845
15.116400 -13.665600 6.764248
15.163200 -13.665600 6.763368
15.210000 -13.665600 6.740231
15.256800 -13.665600 6.713452
15.303600 -13.665600 6.701572
15.350400 -13.665600 6.698576
15.397200 -13.665600 6.689899
15.444000 -13.665600 6.689899
15.490800 -13.665600 6.696903
15.537600 -13.665600 6.722005
15.631200 -13.665600 6.745177
15.678000 -13.665600 6.744571
15.724800 -13.665600 6.727796
15.771600 -13.665600 6.719062
15.818400 -13.665600 6.682664
16.567200 -13.665600 2.286976
16.614000 -13.665600 2.064866
16.660800 -13.665600 1.845053
-18.720000 -13.618800 0.000000
-18.673200 -13.618800 0.000000
-18.626400 -13.618800 0.000000
-18.579600 -13.618800 -7.163166
-18.532800 -13.618800 -7.163166
-18.486000 -13.618800 -7.163166
-18.439200 -13.618800 -7.182587
-18.392400 -13.618800 -7.182587
-18.345600 -13.618800 -7.180984
-18.298800 -13.618800 -7.163194
-18.252000 -13.618800 -7.181113
-18.205200 -13.618800 -7.153698
-18.158400 -13.618800 -7.153698
-18.111600 -13.618800 -7.150095
-18.064800 -13.618800 -7.150095
-18.018000 -13.618800 -7.146237
-17.971200 -13.618800 -7.150095
-17.924400 -13.618800 -7.157134
-17.877600 -13.618800 -7.161625
-17.830800 -13.618800 -7.157134
-17.784000 -13.618800 -7.145671
-17.737200 -13.618800 -7.130494
-17.690400 -13.618800 -7.115909
-17.643600 -13.618800 -7.124746
-17.596800 -13.618800 -7.107399
-17.550000 -13.618800 -7.097600
-17.503200 -13.618800 -7.086965
-17.456400 -13.618800 -7.086965
-17.409600 -13.618800 -7.069957
-17.362800 -13.618800 -7.067904
-17.316000 -13.618800 -7.049051
-17.269200 -13.618800 -7.035133
-17.222400 -13.618800 -7.023312
-17.175600 -13.618800 -6.985090
-17.128800 -13.618800 -6.950587
-17.082000 -13.618800 -6.908175
-17.035200 -13.618800 -6.883735
-16.988400 -13.618800 -6.873889
-16.941600 -13.618800 -6.843051
-15.350400 -13.618800 6.799737
-15.303600 -13.618800 6.842624
-15.256800 -13.618800 6.857410
-15.210000 -13.618800 6.867123
-15.163200 -13.618800 6.878228
-15.116400 -13.618800 6.905703
-15.069600 -13.618800 6.916061
-15.022800 -13.618800 6.921967
-14.976000 -13.618800 6.938027
-14.929200 -13.618800 6.953318
-14.882400 -13.618800 6.961879
-14.835600 -13.618800 6.975086
-14.788800 -13.618800 6.988793
-14.742000 -13.618800 6.991765
-14.695200 -13.618800 6.992511
-14.648400 -13.618800 7.001729
-14.601600 -13.618800 7.001729
-14.554800 -13.618800 7.002909
-14.508000 -13.618800 7.005859
-14.461200 -13.618800 7.005862
-14.414400 -13.618800 7.009354
-14.367600 -13.618800 7.009997
-14.320800 -13.618800 7.010247
-14.274000 -13.618800 7.010353
-14.227200 -13.618800 7.010353
-14.180400 -13.618800 7.014571
-14.133600 -13.618800 7.018602
-14.086800 -13.618800 7.025476
-14.040000 -13.618800 7.031711
-13.993200 -13.618800 7.040610
-13.946400 -13.618800 7.040610
-13.899600 -13.618800 7.040610
-13.852800 -13.618800 7.040610
-13.806000 -13.618800 7.041359
-13.759200 -13.618800 7.033003
-13.712400 -13.618800 7.033003
-13.665600 -13.618800 7.038491
-13.618800 -13.618800 7.039924
-13.572000 -13.618800 7.041516
-13.525200 -13.618800 7.067454
-13.478400 -13.618800 7.072976
-13.431600 -13.618800 7.095739
-13.384800 -13.618800 7.121964
-13.338000 -13.618800 7.191548
-8.611200 -13.618800 8.956355
-8.564400 -13.618800 8.881632
-8.517600 -13.618800 8.769254
-8.470800 -13.618800 8.722707
-8.424000 -13.618800 8.671161
-8.377200 -13.618800 8.630972
-8.330400 -13.618800 8.573964
-8.283600 -13.618800 8.512565
-8.236800 -13.618800 8.467894
-8.190000 -13.618800 8.421543
-8.143200 -13.618800 8.369860
-8.096400 -13.618800 8.346793
-8.049600 -13.618800 8.337877
-8.002800 -13.618800 8.304173
-7.956000 -13.618800 8.268019
-7.909200 -13.618800 8.246720
-7.862400 -13.618800 8.198886
-7.815600 -13.618800 8.151774
-7.768800 -13.618800 8.103265
-7.722000 -13.618800 8.075118
-7.675200 -13.618800 8.023569
-7.628400 -13.618800 7.997957
-7.581600 -13.618800 7.968858
-7.534800 -13.618800 7.959283
-7.488000 -13.618800 7.916901
-7.441200 -13.618800 7.867951
-7.394400 -13.618800 7.823932
-7.347600 -13.618800 7.799017
-7.300800 -13.618800 7.750771
-7.254000 -13.618800 7.720577
-7.207200 -13.618800 7.709320
-7.160400 -13.618800 7.696788
-7.113600 -13.618800 7.668303
-7.066800 -13.618800 7.658028
-7.020000 -13.618800 7.648143
-6.973200 -13.618800 7.600965
-6.926400 -13.618800 7.593082
-6.879600 -13.618800 7.558704
-6.832800 -13.618800 7.528225
-6.786000 -13.618800 7.489964
-6.739200 -13.618800 7.482808
-6.692400 -13.618800 7.472215
-6.645600 -13.618800 7.465979
-6.598800 -13.618800 7.455093
-6.552000 -13.618800 7.449225
-6.505200 -13.618800 7.435970
-6.458400 -13.618800 7.411915
-6.411600 -13.618800 7.382666
-6.364800 -13.618800 7.339243
-6.318000 -13.618800 7.311636
-6.271200 -13.618800 7.293132
-6.224400 -13.618800 7.273824
-6.177600 -13.618800 7.252172
-6.130800 -13.618800 7.230958
-6.084000 -13.618800 7.217283
-6.037200 -13.618800 7.165528
-5.990400 -13.618800 7.158683
-5.943600 -13.618800 7.130724
-5.896800 -13.618800 7.112439
-5.850000 -13.618800 7.110541
-5.803200 -13.618800 7.102043
-5.756400 -13.618800 7.074753
-5.709600 -13.618800 7.045142
-5.662800 -13.618800 7.040918
-5.616000 -13.618800 7.031659
-5.569200 -13.618800 7.003150
-5.522400 -13.618800 6.985987
-5.475600 -13.618800 6.969490
-5.428800 -13.618800 6.957182
-5.382000 -13.618800 6.934774
-5.335200 -13.618800 6.917413
-5.288400 -13.618800 6.896015
-5.241600 -13.618800 6.884104
-5.194800 -13.618800 6.880876
-5.148000 -13.618800 6.876224
-5.101200 -13.618800 6.849874
-5.054400 -13.618800 6.845759
-5.007600 -13.618800 6.841126
-4.960800 -13.618800 6.831038
-4.914000 -13.618800 6.808531
-4.867200 -13.618800 6.777821
-4.820400 -13.618800 6.760041
-4.773600 -13.618800 6.741929
-4.726800 -13.618800 6.736494
-4.680000 -13.618800 6.731770
-4.633200 -13.618800 6.720486
-4.586400 -13.618800 6.692457
-4.539600 -13.618800 6.676043
-4.492800 -13.618800 6.655142
-4.446000 -13.618800 6.659438
-4.399200 -13.618800 6.659438
-4.352400 -13.618800 6.647311
-4.305600 -13.618800 6.641011
-4.258800 -13.618800 6.641011
-4.212000 -13.618800 6.641011
-4.165200 -13.618800 6.611007
-4.118400 -13.618800 6.596642
-4.071600 -13.618800 6.582174
-4.024800 -13.618800 6.557363
-3.978000 -13.618800 6.555042
-3.931200 -13.618800 6.533743
-3.884400 -13.618800 6.500671
-3.837600 -13.618800 6.472024
-3.790800 -13.618800 6.462630
-3.744000 -13.618800 6.450467
-3.697200 -13.618800 6.447740
-3.650400 -13.618800 6.446232
-3.603600 -13.618800 6.447740
-3.556800 -13.618800 6.445279
-3.510000 -13.618800 6.438684
-3.463200 -13.618800 6.443692
-3.416400 -13.618800 6.445279
-3.369600 -13.618800 6.432376
-3.322800 -13.618800 6.402214
-3.276000 -13.618800 6.382153
-3.229200 -13.618800 6.342789
-3.182400 -13.618800 6.333896
-3.135600 -13.618800 6.332908
-3.088800 -13.618800 6.321959
-3.042000 -13.618800 6.307658
-2.995200 -13.618800 6.303294
-2.948400 -13.618800 6.300217
-2.901600 -13.618800 6.302672
-2.854800 -13.618800 6.302672
-2.808000 -13.618800 6.283273
-2.761200 -13.618800 6.271229
-2.714400 -13.618800 6.250569
-2.667600 -13.618800 6.248756
-2.620800 -13.618800 6.219060
-2.574000 -13.618800 6.201615
-2.527200 -13.618800 6.160500
-2.480400 -13.618800 6.151503
-2.433600 -13.618800 6.127983
-2.386800 -13.618800 6.121884
-2.340000 -13.618800 6.095282
-2.293200 -13.618800 6.078492
-2.246400 -13.618800 6.065780
-2.199600 -13.618800 6.061991
-2.152800 -13.618800 6.048349
-2.106000 -13.618800 6.035683
-2.059200 -13.618800 6.032152
-2.012400 -13.618800 6.021014
-1.965600 -13.618800 6.001689
-1.918800 -13.618800 5.976939
-1.872000 -13.618800 5.948523
-1.825200 -13.618800 5.938547
-1.778400 -13.618800 5.933461
-1.731600 -13.618800 5.923956
-1.684800 -13.618800 5.922047
-1.638000 -13.618800 5.914701
-1.591200 -13.618800 5.909080
-1.544400 -13.618800 5.903374
-1.497600 -13.618800 5.904113
-1.450800 -13.618800 5.899664
-1.404000 -13.618800 5.874742
-1.357200 -13.618800 5.871462
-1.310400 -13.618800 5.863148
-1.263600 -13.618800 5.844744
-1.216800 -13.618800 5.842882
-1.170000 -13.618800 5.826952
-1.123200 -13.618800 5.810370
-1.076400 -13.618800 5.812273
-1.029600 -13.618800 5.810370
-0.982800 -13.618800 5.812273
-0.936000 -13.618800 5.802906
-0.889200 -13.618800 5.801104
-0.842400 -13.618800 5.772803
-0.795600 -13.618800 5.802906
-0.748800 -13.618800 5.762817
-0.702000 -13.618800 5.758803
-0.655200 -13.618800 5.755699
-0.608400 -13.618800 5.742593
-0.561600 -13.618800 5.741099
-0.514800 -13.618800 5.744256
-0.468000 -13.618800 5.744256
-0.421200 -13.618800 5.749921
-0.374400 -13.618800 5.750513
-0.327600 -13.618800 5.749921
-0.280800 -13.618800 5.744155
-0.234000 -13.618800 5.747539
-0.187200 -13.618800 5.744155
-0.140400 -13.618800 5.744155
-0.093600 -13.618800 5.741261
-0.046800 -13.618800 5.739390
0.000000 -13.618800 5.741037
0.046800 -13.618800 5.741037
0.093600 -13.618800 5.734789
0.140400 -13.618800 5.734355
0.187200 -13.618800 5.717409
0.234000 -13.618800 5.727167
0.280800 -13.618800 5.727167
0.327600 -13.618800 5.727167
0.374400 -13.618800 5.727167
0.421200 -13.618800 5.721481
0.468000 -13.618800 5.724561
0.514800 -13.618800 5.723537
0.561600 -13.618800 5.713329
0.608400 -13.618800 5.721481
0.655200 -13.618800 5.713329
0.702000 -13.618800 5.716090
0.748800 -13.618800 5.713484
0.795600 -13.618800 5.716090
0.842400 -13.618800 5.716090
0.889200 -13.618800 5.713484
0.936000 -13.618800 5.713484
0.982800 -13.618800 5.733731
1.029600 -13.618800 5.747212
1.076400 -13.618800 5.747212
1.123200 -13.618800 5.765103
1.170000 -13.618800 5.767266
1.216800 -13.618800 5.785516
1.263600 -13.618800 5.793575
1.310400 -13.618800 5.793575
1.357200 -13.618800 5.795678
1.404000 -13.618800 5.806521
1.450800 -13.618800 5.819007
1.497600 -13.618800 5.819509
1.544400 -13.618800 5.806521
1.591200 -13.618800 5.811566
1.638000 -13.618800 5.811566
1.684800 -13.618800 5.819509
1.731600 -13.618800 5.828945
1.778400 -13.618800 5.827502
1.825200 -13.618800 5.819030
1.872000 -13.618800 5.828945
1.918800 -13.618800 5.838593
1.965600 -13.618800 5.844996
2.012400 -13.618800 5.844446
2.059200 -13.618800 5.860354
2.106000 -13.618800 5.866436
2.152800 -13.618800 5.879537
2.199600 -13.618800 5.896829
2.246400 -13.618800 5.903524
2.293200 -13.618800 5.899038
2.340000 -13.618800 5.903675
2.386800 -13.618800 5.907145
2.433600 -13.618800 5.918709
2.480400 -13.618800 5.942183
2.527200 -13.618800 5.942183
2.574000 -13.618800 5.942183
2.620800 -13.618800 5.942919
2.667600 -13.618800 5.952821
2.714400 -13.618800 5.981868
2.761200 -13.618800 5.988676
2.808000 -13.618800 5.989338
2.854800 -13.618800 5.996739
2.901600 -13.618800 6.029028
2.948400 -13.618800 6.030452
2.995200 -13.618800 6.042146
3.042000 -13.618800 6.047935
3.088800 -13.618800 6.058849
3.135600 -13.618800 6.073255
3.182400 -13.618800 6.079385
3.229200 -13.618800 6.079385
3.276000 -13.618800 6.083188
3.322800 -13.618800 6.107832
3.369600 -13.618800 6.107832
3.416400 -13.618800 6.110190
3.463200 -13.618800 6.111879
3.510000 -13.618800 6.123904
3.556800 -13.618800 6.166564
3.603600 -13.618800 6.171793
3.650400 -13.618800 6.188897
3.697200 -13.618800 6.205510
3.744000 -13.618800 6.211714
3.790800 -13.618800 6.228816
3.837600 -13.618800 6.228816
3.884400 -13.618800 6.263175
3.931200 -13.618800 6.280703
3.978000 -13.618800 6.294264
4.024800 -13.618800 6.307968
4.071600 -13.618800 6.331730
4.118400 -13.618800 6.336345
4.165200 -13.618800 6.354386
4.212000 -13.618800 6.370992
4.258800 -13.618800 6.386768
4.305600 -13.618800 6.387171
4.352400 -13.618800 6.392942
4.399200 -13.618800 6.400173
4.446000 -13.618800 6.400173
4.492800 -13.618800 6.428496
4.539600 -13.618800 6.438307
4.586400 -13.618800 6.464643
4.633200 -13.618800 6.485283
4.680000 -13.618800 6.536733
4.726800 -13.618800 6.552417
4.773600 -13.618800 6.579661
4.820400 -13.618800 6.582590
4.867200 -13.618800 6.595548
4.914000 -13.618800 6.627248
4.960800 -13.618800 6.638960
5.007600 -13.618800 6.638960
5.054400 -13.618800 6.642890
5.101200 -13.618800 6.658611
5.148000 -13.618800 6.680419
5.194800 -13.618800 6.725507
5.241600 -13.618800 6.770631
5.288400 -13.618800 6.793761
5.335200 -13.618800 6.793761
5.382000 -13.618800 6.806213
5.428800 -13.618800 6.860894
5.475600 -13.618800 6.865771
5.522400 -13.618800 6.897630
5.569200 -13.618800 6.922723
5.616000 -13.618800 6.934968
5.662800 -13.618800 6.985027
5.709600 -13.618800 7.029563
5.756400 -13.618800 7.047351
5.803200 -13.618800 7.054209
5.850000 -13.618800 7.084971
5.896800 -13.618800 7.084971
5.943600 -13.618800 7.091908
5.990400 -13.618800 7.144556
6.037200 -13.618800 7.173761
6.084000 -13.618800 7.179882
6.130800 -13.618800 7.191031
6.177600 -13.618800 7.226023
6.224400 -13.618800 7.257650
6.271200 -13.618800 7.263650
6.318000 -13.618800 7.276784
6.364800 -13.618800 7.292729
6.411600 -13.618800 7.320532
6.458400 -13.618800 7.377371
6.505200 -13.618800 7.410376
6.552000 -13.618800 7.452413
6.598800 -13.618800 7.482083
6.645600 -13.618800 7.483853
6.692400 -13.618800 7.513189
6.739200 -13.618800 7.538954
6.786000 -13.618800 7.554257
6.832800 -13.618800 7.572993
6.879600 -13.618800 7.632157
6.926400 -13.618800 7.704624
6.973200 -13.618800 7.723792
7.020000 -13.618800 7.771050
7.066800 -13.618800 7.793289
7.113600 -13.618800 7.817035
7.160400 -13.618800 7.875154
7.207200 -13.618800 7.934577
7.254000 -13.618800 7.948666
7.300800 -13.618800 7.965558
7.347600 -13.618800 8.012994
7.394400 -13.618800 8.030532
7.441200 -13.618800 8.057915
7.488000 -13.618800 8.087926
7.534800 -13.618800 8.119434
7.581600 -13.618800 8.135780
7.628400 -13.618800 8.144659
7.675200 -13.618800 8.225164
7.722000 -13.618800 8.258852
7.768800 -13.618800 8.335147
7.815600 -13.618800 8.374691
7.862400 -13.618800 8.411384
7.909200 -13.618800 8.452880
7.956000 -13.618800 8.491904
8.002800 -13.618800 8.503665
8.049600 -13.618800 8.511588
8.096400 -13.618800 8.574464
8.143200 -13.618800 8.618205
8.190000 -13.618800 8.621739
8.236800 -13.618800 8.717089
8.283600 -13.618800 8.799853
8.330400 -13.618800 8.800028
12.542400 -13.618800 8.012651
12.589200 -13.618800 8.014682
12.636000 -13.618800 8.000082
12.682800 -13.618800 7.994268
12.729600 -13.618800 7.983853
12.776400 -13.618800 7.986145
12.823200 -13.618800 7.993778
12.870000 -13.618800 7.993778
12.916800 -13.618800 7.985509
12.963600 -13.618800 7.992011
13.010400 -13.618800 7.993778
13.057200 -13.618800 7.994880
13.104000 -13.618800 7.982755
13.150800 -13.618800 7.982755
13.197600 -13.618800 7.986617
13.244400 -13.618800 7.987338
13.291200 -13.618800 7.987338
13.338000 -13.618800 7.986240
13.384800 -13.618800 7.982992
13.431600 -13.618800 7.987338
13.478400 -13.618800 7.987476
13.525200 -13.618800 7.982992
13.572000 -13.618800 7.986240
13.618800 -13.618800 8.004556
13.665600 -13.618800 8.005891
13.712400 -13.618800 8.012462
13.759200 -13.618800 8.011520
13.806000 -13.618800 8.008111
13.852800 -13.618800 8.012239
13.899600 -13.618800 8.012462
13.946400 -13.618800 8.018213
13.993200 -13.618800 8.018213
14.040000 -13.618800 8.020081
14.086800 -13.618800 8.032445
14.133600 -13.618800 8.036161
14.180400 -13.618800 8.039109
14.227200 -13.618800 8.039109
14.274000 -13.618800 8.031475
14.320800 -13.618800 8.021689
14.367600 -13.618800 7.987155
14.414400 -13.618800 7.961635
15.163200 -13.618800 6.770267
15.210000 -13.618800 6.752132
15.256800 -13.618800 6.740231
15.303600 -13.618800 6.714607
15.350400 -13.618800 6.711395
15.397200 -13.618800 6.695055
15.444000 -13.618800 6.695055
15.490800 -13.618800 6.696903
15.537600 -13.618800 6.723835
15.584400 -13.618800 6.744571
15.631200 -13.618800 6.744571
15.678000 -13.618800 6.744571
15.724800 -13.618800 6.744571
15.771600 -13.618800 6.725732
15.818400 -13.618800 6.716654
15.865200 -13.618800 6.679115
16.286400 -13.618800 4.124975
16.567200 -13.618800 2.474584
16.614000 -13.618800 2.172754
-18.720000 -13.572000 0.000000
-18.673200 -13.572000 0.000000
-18.626400 -13.572000 0.000000
-18.579600 -13.572000 -7.217349
-18.532800 -13.572000 -7.205072
-18.486000 -13.572000 -7.217349
-18.439200 -13.572000 -7.218459
-18.392400 -13.572000 -7.217349
-18.345600 -13.572000 -7.191247
-18.298800 -13.572000 -7.182587
-18.252000 -13.572000 -7.185898
-18.205200 -13.572000 -7.180984
-18.158400 -13.572000 -7.166892
-18.111600 -13.572000 -7.157134
-18.064800 -13.572000 -7.166892
-18.018000 -13.572000 -7.157134
-17.971200 -13.572000 -7.183238
-17.924400 -13.572000 -7.183238
-17.877600 -13.572000 -7.183238
-17.830800 -13.572000 -7.165446
-17.784000 -13.572000 -7.146237
-17.737200 -13.572000 -7.144531
-17.690400 -13.572000 -7.130494
-17.643600 -13.572000 -7.128823
-17.596800 -13.572000 -7.107916
-17.550000 -13.572000 -7.097998
-17.503200 -13.572000 -7.097326
-17.456400 -13.572000 -7.097326
-17.409600 -13.572000 -7.086054
-17.362800 -13.572000 -7.080703
-17.316000 -13.572000 -7.056222
-17.269200 -13.572000 -7.046745
-17.222400 -13.572000 -7.035938
-17.175600 -13.572000 -7.014039
-17.128800 -13.572000 -6.960566
-17.082000 -13.572000 -6.921805
-17.035200 -13.572000 -6.876917
-16.988400 -13.572000 -6.861675
-16.941600 -13.572000 -6.839864
-16.567200 -13.572000 -5.428027
-16.520400 -13.572000 -5.335956
-15.397200 -13.572000 6.812853
-15.350400 -13.572000 6.842549
-15.303600 -13.572000 6.857410
-15.256800 -13.572000 6.878228
-15.210000 -13.572000 6.887231
-15.163200 -13.572000 6.905703
-15.116400 -13.572000 6.913702
-15.069600 -13.572000 6.929981
-15.022800 -13.572000 6.948007
-14.976000 -13.572000 6.949656
-14.929200 -13.572000 6.958631
-14.882400 -13.572000 6.970015
-14.835600 -13.572000 6.978210
-14.788800 -13.572000 6.987185
-14.742000 -13.572000 6.991678
-14.695200 -13.572000 6.992378
-14.648400 -13.572000 6.997428
-14.601600 -13.572000 7.001729
-14.554800 -13.572000 7.005859
-14.508000 -13.572000 7.011567
-14.461200 -13.572000 7.011567
-14.414400 -13.572000 7.011567
-14.367600 -13.572000 7.014571
-14.320800 -13.572000 7.016972
-14.274000 -13.572000 7.014571
-14.227200 -13.572000 7.014571
-14.180400 -13.572000 7.016972
-14.133600 -13.572000 7.018602
-14.086800 -13.572000 7.025476
-14.040000 -13.572000 7.034252
-13.993200 -13.572000 7.039261
-13.946400 -13.572000 7.039261
-13.899600 -13.572000 7.039261
-13.852800 -13.572000 7.039261
-13.806000 -13.572000 7.039261
-13.759200 -13.572000 7.033003
-13.712400 -13.572000 7.033003
-13.665600 -13.572000 7.038491
-13.618800 -13.572000 7.039924
-13.572000 -13.572000 7.042926
-13.525200 -13.572000 7.072874
-13.478400 -13.572000 7.095739
-13.431600 -13.572000 7.120450
-13.384800 -13.572000 7.175662
-8.611200 -13.572000 9.050795
-8.564400 -13.572000 8.956355
-8.517600 -13.572000 8.785949
-8.470800 -13.572000 8.742549
-8.424000 -13.572000 8.671059
-8.377200 -13.572000 8.630972
-8.330400 -13.572000 8.597934
-8.283600 -13.572000 8.513090
-8.236800 -13.572000 8.476364
-8.190000 -13.572000 8.418851
-8.143200 -13.572000 8.359743
-8.096400 -13.572000 8.345774
-8.049600 -13.572000 8.337877
-8.002800 -13.572000 8.313241
-7.956000 -13.572000 8.268019
-7.909200 -13.572000 8.252691
-7.862400 -13.572000 8.214838
-7.815600 -13.572000 8.154837
-7.768800 -13.572000 8.111304
-7.722000 -13.572000 8.075118
-7.675200 -13.572000 8.024161
-7.628400 -13.572000 7.983101
-7.581600 -13.572000 7.963768
-7.534800 -13.572000 7.951159
-7.488000 -13.572000 7.901215
-7.441200 -13.572000 7.867951
-7.394400 -13.572000 7.826266
-7.347600 -13.572000 7.809913
-7.300800 -13.572000 7.792777
-7.254000 -13.572000 7.750771
-7.207200 -13.572000 7.728614
-7.160400 -13.572000 7.712803
-7.113600 -13.572000 7.689325
-7.066800 -13.572000 7.660220
-7.020000 -13.572000 7.654243
-6.973200 -13.572000 7.600965
-6.926400 -13.572000 7.592604
-6.879600 -13.572000 7.552261
-6.832800 -13.572000 7.528225
-6.786000 -13.572000 7.503221
-6.739200 -13.572000 7.482808
-6.692400 -13.572000 7.472215
-6.645600 -13.572000 7.455093
-6.598800 -13.572000 7.443767
-6.552000 -13.572000 7.428070
-6.505200 -13.572000 7.421623
-6.458400 -13.572000 7.392780
-6.411600 -13.572000 7.381456
-6.364800 -13.572000 7.335068
-6.318000 -13.572000 7.311636
-6.271200 -13.572000 7.293132
-6.224400 -13.572000 7.273242
-6.177600 -13.572000 7.246724
-6.130800 -13.572000 7.230811
-6.084000 -13.572000 7.200172
-6.037200 -13.572000 7.165528
-5.990400 -13.572000 7.158683
-5.943600 -13.572000 7.136544
-5.896800 -13.572000 7.120424
-5.850000 -13.572000 7.115842
-5.803200 -13.572000 7.113515
-5.756400 -13.572000 7.089956
-5.709600 -13.572000 7.068139
-5.662800 -13.572000 7.046044
-5.616000 -13.572000 7.040918
-5.569200 -13.572000 7.035231
-5.522400 -13.572000 6.997766
-5.475600 -13.572000 6.994376
-5.428800 -13.572000 6.957182
-5.382000 -13.572000 6.936140
-5.335200 -13.572000 6.917413
-5.288400 -13.572000 6.895314
-5.241600 -13.572000 6.880876
-5.194800 -13.572000 6.876224
-5.148000 -13.572000 6.869763
-5.101200 -13.572000 6.849465
-5.054400 -13.572000 6.841524
-5.007600 -13.572000 6.836767
-4.960800 -13.572000 6.808531
-4.914000 -13.572000 6.806224
-4.867200 -13.572000 6.777821
-4.820400 -13.572000 6.760041
-4.773600 -13.572000 6.736494
-4.726800 -13.572000 6.733574
-4.680000 -13.572000 6.726178
-4.633200 -13.572000 6.723865
-4.586400 -13.572000 6.707398
-4.539600 -13.572000 6.683582
-4.492800 -13.572000 6.651854
-4.446000 -13.572000 6.670523
-4.399200 -13.572000 6.670523
-4.352400 -13.572000 6.651854
-4.305600 -13.572000 6.644507
-4.258800 -13.572000 6.644507
-4.212000 -13.572000 6.644507
-4.165200 -13.572000 6.639655
-4.118400 -13.572000 6.607513
-4.071600 -13.572000 6.594966
-4.024800 -13.572000 6.576583
-3.978000 -13.572000 6.556022
-3.931200 -13.572000 6.533743
-3.884400 -13.572000 6.507336
-3.837600 -13.572000 6.483595
-3.790800 -13.572000 6.466929
-3.744000 -13.572000 6.459094
-3.697200 -13.572000 6.450171
-3.650400 -13.572000 6.448803
-3.603600 -13.572000 6.450171
-3.556800 -13.572000 6.438684
-3.510000 -13.572000 6.438684
-3.463200 -13.572000 6.445384
-3.416400 -13.572000 6.446644
-3.369600 -13.572000 6.443692
-3.322800 -13.572000 6.421395
-3.276000 -13.572000 6.383243
-3.229200 -13.572000 6.346813
-3.182400 -13.572000 6.335833
-3.135600 -13.572000 6.332908
-3.088800 -13.572000 6.318442
-3.042000 -13.572000 6.313013
-2.995200 -13.572000 6.303294
-2.948400 -13.572000 6.295277
-2.901600 -13.572000 6.293815
-2.854800 -13.572000 6.270595
-2.808000 -13.572000 6.256360
-2.761200 -13.572000 6.237028
-2.714400 -13.572000 6.218401
-2.667600 -13.572000 6.218401
-2.620800 -13.572000 6.185264
-2.574000 -13.572000 6.178997
-2.527200 -13.572000 6.148120
-2.480400 -13.572000 6.125422
-2.433600 -13.572000 6.120270
-2.386800 -13.572000 6.115743
-2.340000 -13.572000 6.098852
-2.293200 -13.572000 6.078492
-2.246400 -13.572000 6.065780
-2.199600 -13.572000 6.064162
-2.152800 -13.572000 6.048349
-2.106000 -13.572000 6.035683
-2.059200 -13.572000 6.032152
-2.012400 -13.572000 6.020446
-1.965600 -13.572000 6.001689
-1.918800 -13.572000 5.997796
-1.872000 -13.572000 5.964091
-1.825200 -13.572000 5.943301
-1.778400 -13.572000 5.936316
-1.731600 -13.572000 5.923956
-1.684800 -13.572000 5.919128
-1.638000 -13.572000 5.914701
-1.591200 -13.572000 5.899664
-1.544400 -13.572000 5.899516
-1.497600 -13.572000 5.899516
-1.450800 -13.572000 5.873870
-1.404000 -13.572000 5.864456
-1.357200 -13.572000 5.846972
-1.310400 -13.572000 5.836889
-1.263600 -13.572000 5.823530
-1.216800 -13.572000 5.821938
-1.170000 -13.572000 5.810538
-1.123200 -13.572000 5.797406
-1.076400 -13.572000 5.801104
-1.029600 -13.572000 5.786867
-0.982800 -13.572000 5.786867
-0.936000 -13.572000 5.772803
-0.889200 -13.572000 5.761916
-0.842400 -13.572000 5.749024
-0.795600 -13.572000 5.742405
-0.748800 -13.572000 5.742405
-0.702000 -13.572000 5.741099
-0.655200 -13.572000 5.736783
-0.608400 -13.572000 5.730653
-0.561600 -13.572000 5.730653
-0.514800 -13.572000 5.730048
-0.468000 -13.572000 5.720760
-0.421200 -13.572000 5.720760
-0.374400 -13.572000 5.731310
-0.327600 -13.572000 5.732137
-0.280800 -13.572000 5.731310
-0.234000 -13.572000 5.732137
-0.187200 -13.572000 5.728103
-0.140400 -13.572000 5.732137
-0.093600 -13.572000 5.732137
-0.046800 -13.572000 5.724327
0.000000 -13.572000 5.724327
0.046800 -13.572000 5.724327
0.093600 -13.572000 5.710612
0.140400 -13.572000 5.712180
0.187200 -13.572000 5.710367
0.234000 -13.572000 5.705385
0.280800 -13.572000 5.712180
0.327600 -13.572000 5.715363
0.374400 -13.572000 5.715363
0.421200 -13.572000 5.699871
0.468000 -13.572000 5.713329
0.514800 -13.572000 5.721481
0.561600 -13.572000 5.717092
0.608400 -13.572000 5.721481
0.655200 -13.572000 5.718396
0.702000 -13.572000 5.728949
0.748800 -13.572000 5.728949
0.795600 -13.572000 5.723537
0.842400 -13.572000 5.716090
0.889200 -13.572000 5.710760
0.936000 -13.572000 5.710760
0.982800 -13.572000 5.721556
1.029600 -13.572000 5.713484
1.076400 -13.572000 5.731511
1.123200 -13.572000 5.753452
1.170000 -13.572000 5.760760
1.216800 -13.572000 5.778715
1.263600 -13.572000 5.778715
1.310400 -13.572000 5.763428
1.357200 -13.572000 5.785516
1.404000 -13.572000 5.795678
1.450800 -13.572000 5.795678
1.497600 -13.572000 5.793560
1.544400 -13.572000 5.787919
1.591200 -13.572000 5.797459
1.638000 -13.572000 5.801425
1.684800 -13.572000 5.802281
1.731600 -13.572000 5.803148
1.778400 -13.572000 5.803148
1.825200 -13.572000 5.807538
1.872000 -13.572000 5.811566
1.918800 -13.572000 5.819223
1.965600 -13.572000 5.828945
2.012400 -13.572000 5.828945
2.059200 -13.572000 5.844446
2.106000 -13.572000 5.855836
2.152800 -13.572000 5.864458
2.199600 -13.572000 5.879537
2.246400 -13.572000 5.894848
2.293200 -13.572000 5.886237
2.340000 -13.572000 5.897752
2.386800 -13.572000 5.903675
2.433600 -13.572000 5.915878
2.480400 -13.572000 5.929949
2.527200 -13.572000 5.942183
2.574000 -13.572000 5.940064
2.620800 -13.572000 5.942919
2.667600 -13.572000 5.952350
2.714400 -13.572000 5.981368
2.761200 -13.572000 5.986819
2.808000 -13.572000 5.988676
2.854800 -13.572000 5.988676
2.901600 -13.572000 6.009171
2.948400 -13.572000 6.029378
2.995200 -13.572000 6.040379
3.042000 -13.572000 6.047307
3.088800 -13.572000 6.051849
3.135600 -13.572000 6.065724
3.182400 -13.572000 6.069007
3.229200 -13.572000 6.073255
3.276000 -13.572000 6.087694
3.322800 -13.572000 6.107832
3.369600 -13.572000 6.107654
3.416400 -13.572000 6.107832
3.463200 -13.572000 6.108615
3.510000 -13.572000 6.123626
3.556800 -13.572000 6.166564
3.603600 -13.572000 6.186091
3.650400 -13.572000 6.194562
3.697200 -13.572000 6.211714
3.744000 -13.572000 6.222526
3.790800 -13.572000 6.245297
3.837600 -13.572000 6.240564
3.884400 -13.572000 6.276099
3.931200 -13.572000 6.280703
3.978000 -13.572000 6.300732
4.024800 -13.572000 6.311365
4.071600 -13.572000 6.331730
4.118400 -13.572000 6.331074
4.165200 -13.572000 6.336345
4.212000 -13.572000 6.353424
4.258800 -13.572000 6.368646
4.305600 -13.572000 6.368646
4.352400 -13.572000 6.382347
4.399200 -13.572000 6.392942
4.446000 -13.572000 6.392942
4.492800 -13.572000 6.400173
4.539600 -13.572000 6.453001
4.586400 -13.572000 6.476632
4.633200 -13.572000 6.509095
4.680000 -13.572000 6.537699
4.726800 -13.572000 6.557169
4.773600 -13.572000 6.578596
4.820400 -13.572000 6.581109
4.867200 -13.572000 6.585613
4.914000 -13.572000 6.607359
4.960800 -13.572000 6.637968
5.007600 -13.572000 6.627248
5.054400 -13.572000 6.640559
5.101200 -13.572000 6.642890
5.148000 -13.572000 6.664550
5.194800 -13.572000 6.700857
5.241600 -13.572000 6.757470
5.288400 -13.572000 6.780029
5.335200 -13.572000 6.780029
5.382000 -13.572000 6.795136
5.428800 -13.572000 6.814640
5.475600 -13.572000 6.845672
5.522400 -13.572000 6.865771
5.569200 -13.572000 6.897630
5.616000 -13.572000 6.915336
5.662800 -13.572000 6.951168
5.709600 -13.572000 7.003963
5.756400 -13.572000 7.029563
5.803200 -13.572000 7.053190
5.850000 -13.572000 7.070267
5.896800 -13.572000 7.077814
5.943600 -13.572000 7.091821
5.990400 -13.572000 7.100545
6.037200 -13.572000 7.173761
6.084000 -13.572000 7.191031
6.130800 -13.572000 7.211904
6.177600 -13.572000 7.245734
6.224400 -13.572000 7.259930
6.271200 -13.572000 7.276016
6.318000 -13.572000 7.286030
6.364800 -13.572000 7.300330
6.411600 -13.572000 7.325891
6.458400 -13.572000 7.350811
6.505200 -13.572000 7.390599
6.552000 -13.572000 7.422797
6.598800 -13.572000 7.459055
6.645600 -13.572000 7.461929
6.692400 -13.572000 7.487771
6.739200 -13.572000 7.518708
6.786000 -13.572000 7.542235
6.832800 -13.572000 7.572993
6.879600 -13.572000 7.614970
6.926400 -13.572000 7.640894
6.973200 -13.572000 7.708692
7.020000 -13.572000 7.753239
7.066800 -13.572000 7.793289
7.113600 -13.572000 7.807628
7.160400 -13.572000 7.875076
7.207200 -13.572000 7.923490
7.254000 -13.572000 7.948666
7.300800 -13.572000 7.964198
7.347600 -13.572000 8.012994
7.394400 -13.572000 8.034088
7.441200 -13.572000 8.055234
7.488000 -13.572000 8.057915
7.534800 -13.572000 8.119434
7.581600 -13.572000 8.136436
7.628400 -13.572000 8.176215
7.675200 -13.572000 8.225164
7.722000 -13.572000 8.260055
7.768800 -13.572000 8.295159
7.815600 -13.572000 8.365856
7.862400 -13.572000 8.411384
7.909200 -13.572000 8.484333
7.956000 -13.572000 8.500600
8.002800 -13.572000 8.510106
8.049600 -13.572000 8.536039
8.096400 -13.572000 8.605977
8.143200 -13.572000 8.659517
8.190000 -13.572000 8.678650
8.236800 -13.572000 8.739626
8.283600 -13.572000 8.797809
8.330400 -13.572000 8.800028
12.589200 -13.572000 8.021087
12.636000 -13.572000 8.017134
12.682800 -13.572000 8.013978
12.729600 -13.572000 7.994268
12.776400 -13.572000 8.002191
12.823200 -13.572000 8.000082
12.870000 -13.572000 7.998414
12.916800 -13.572000 7.994880
12.963600 -13.572000 7.993778
13.010400 -13.572000 7.992696
13.057200 -13.572000 7.993778
13.104000 -13.572000 7.986617
13.150800 -13.572000 7.986617
13.197600 -13.572000 7.992011
13.244400 -13.572000 7.992011
13.291200 -13.572000 7.995336
13.338000 -13.572000 7.995336
13.384800 -13.572000 7.999492
13.431600 -13.572000 8.008949
13.478400 -13.572000 8.012809
13.525200 -13.572000 7.999492
13.572000 -13.572000 8.002497
13.618800 -13.572000 8.005891
13.665600 -13.572000 8.011520
13.712400 -13.572000 8.012602
13.759200 -13.572000 8.011520
13.806000 -13.572000 8.007523
13.852800 -13.572000 8.012239
13.899600 -13.572000 8.016940
13.946400 -13.572000 8.020081
13.993200 -13.572000 8.020081
14.040000 -13.572000 8.028671
14.086800 -13.572000 8.039109
14.133600 -13.572000 8.039503
14.180400 -13.572000 8.044529
14.227200 -13.572000 8.049090
14.274000 -13.572000 8.033773
14.320800 -13.572000 8.021689
14.367600 -13.572000 7.995646
14.414400 -13.572000 7.987155
14.461200 -13.572000 7.968340
15.210000 -13.572000 6.765566
15.256800 -13.572000 6.746215
15.303600 -13.572000 6.740231
15.350400 -13.572000 6.715767
15.397200 -13.572000 6.701572
15.444000 -13.572000 6.696903
15.490800 -13.572000 6.696903
15.537600 -13.572000 6.715767
15.584400 -13.572000 6.725732
15.631200 -13.572000 6.725732
15.678000 -13.572000 6.727796
15.724800 -13.572000 6.734017
15.771600 -13.572000 6.720114
15.818400 -13.572000 6.705284
15.865200 -13.572000 6.679115
15.912000 -13.572000 6.662527
16.286400 -13.572000 4.312283
16.380000 -13.572000 3.698863
16.426800 -13.572000 3.409207
16.754400 -13.572000 1.670063
-18.720000 -13.525200 0.000000
-18.673200 -13.525200 0.000000
-18.626400 -13.525200 0.000000
-18.579600 -13.525200 -7.269603
-18.532800 -13.525200 -7.217349
-18.486000 -13.525200 -7.221479
-18.439200 -13.525200 -7.218459
-18.392400 -13.525200 -7.215573
-18.345600 -13.525200 -7.185898
-18.298800 -13.525200 -7.182587
-18.252000 -13.525200 -7.181308
-18.205200 -13.525200 -7.176641
-18.158400 -13.525200 -7.176641
-18.111600 -13.525200 -7.166892
-18.064800 -13.525200 -7.180984
-18.018000 -13.525200 -7.187629
-17.971200 -13.525200 -7.188235
-17.924400 -13.525200 -7.188235
-17.877600 -13.525200 -7.191449
-17.830800 -13.525200 -7.183238
-17.784000 -13.525200 -7.165446
-17.737200 -13.525200 -7.144531
-17.690400 -13.525200 -7.130494
-17.643600 -13.525200 -7.124746
-17.596800 -13.525200 -7.107916
-17.550000 -13.525200 -7.097998
-17.503200 -13.525200 -7.097600
-17.456400 -13.525200 -7.097998
-17.409600 -13.525200 -7.086965
-17.362800 -13.525200 -7.080703
-17.316000 -13.525200 -7.067904
-17.269200 -13.525200 -7.056222
-17.222400 -13.525200 -7.046213
-17.175600 -13.525200 -7.022053
-17.128800 -13.525200 -6.960566
-17.082000 -13.525200 -6.921805
-17.035200 -13.525200 -6.873889
-16.988400 -13.525200 -6.839864
-16.567200 -13.525200 -5.363142
-15.444000 -13.525200 6.774077
-15.397200 -13.525200 6.842549
-15.350400 -13.525200 6.857410
-15.303600 -13.525200 6.878589
-15.256800 -13.525200 6.905703
-15.210000 -13.525200 6.913702
-15.163200 -13.525200 6.930551
-15.116400 -13.525200 6.949656
-15.069600 -13.525200 6.958631
-15.022800 -13.525200 6.964930
-14.976000 -13.525200 6.971288
-14.929200 -13.525200 6.971808
-14.882400 -13.525200 6.978210
-14.835600 -13.525200 6.983725
-14.788800 -13.525200 6.991765
-14.742000 -13.525200 6.991940
-14.695200 -13.525200 6.992931
-14.648400 -13.525200 7.001909
-14.601600 -13.525200 7.014456
-14.554800 -13.525200 7.020976
-14.508000 -13.525200 7.020976
-14.461200 -13.525200 7.020976
-14.414400 -13.525200 7.024107
-14.367600 -13.525200 7.027576
-14.320800 -13.525200 7.024386
-14.274000 -13.525200 7.020801
-14.227200 -13.525200 7.017976
-14.180400 -13.525200 7.017976
-14.133600 -13.525200 7.024019
-14.086800 -13.525200 7.035338
-14.040000 -13.525200 7.035073
-13.993200 -13.525200 7.035073
-13.946400 -13.525200 7.035073
-13.899600 -13.525200 7.035338
-13.852800 -13.525200 7.035073
-13.806000 -13.525200 7.035338
-13.759200 -13.525200 7.033003
-13.712400 -13.525200 7.033003
-13.665600 -13.525200 7.046483
-13.618800 -13.525200 7.052984
-13.572000 -13.525200 7.066906
-13.525200 -13.525200 7.095739
-13.478400 -13.525200 7.121964
-13.431600 -13.525200 7.177599
-13.384800 -13.525200 7.217530
-8.611200 -13.525200 9.050795
-8.564400 -13.525200 8.980361
-8.517600 -13.525200 8.787556
-8.470800 -13.525200 8.761647
-8.424000 -13.525200 8.671824
-8.377200 -13.525200 8.630972
-8.330400 -13.525200 8.597934
-8.283600 -13.525200 8.502254
-8.236800 -13.525200 8.476364
-8.190000 -13.525200 8.385423
-8.143200 -13.525200 8.351968
-8.096400 -13.525200 8.337023
-8.049600 -13.525200 8.313241
-8.002800 -13.525200 8.272390
-7.956000 -13.525200 8.246720
-7.909200 -13.525200 8.234420
-7.862400 -13.525200 8.200589
-7.815600 -13.525200 8.151774
-7.768800 -13.525200 8.103265
-7.722000 -13.525200 8.058401
-7.675200 -13.525200 8.004756
-7.628400 -13.525200 7.977658
-7.581600 -13.525200 7.963768
-7.534800 -13.525200 7.951159
-7.488000 -13.525200 7.900471
-7.441200 -13.525200 7.868802
-7.394400 -13.525200 7.853174
-7.347600 -13.525200 7.815229
-7.300800 -13.525200 7.804026
-7.254000 -13.525200 7.774741
-7.207200 -13.525200 7.773763
-7.160400 -13.525200 7.739888
-7.113600 -13.525200 7.709452
-7.066800 -13.525200 7.663614
-7.020000 -13.525200 7.658028
-6.973200 -13.525200 7.611858
-6.926400 -13.525200 7.574032
-6.879600 -13.525200 7.538127
-6.832800 -13.525200 7.513663
-6.786000 -13.525200 7.482808
-6.739200 -13.525200 7.467267
-6.692400 -13.525200 7.458818
-6.645600 -13.525200 7.443767
-6.598800 -13.525200 7.425947
-6.552000 -13.525200 7.421623
-6.505200 -13.525200 7.394828
-6.458400 -13.525200 7.391300
-6.411600 -13.525200 7.356660
-6.364800 -13.525200 7.318060
-6.318000 -13.525200 7.304729
-6.271200 -13.525200 7.283782
-6.224400 -13.525200 7.260312
-6.177600 -13.525200 7.235313
-6.130800 -13.525200 7.230484
-6.084000 -13.525200 7.200172
-6.037200 -13.525200 7.165528
-5.990400 -13.525200 7.160274
-5.943600 -13.525200 7.136544
-5.896800 -13.525200 7.120927
-5.850000 -13.525200 7.120927
-5.803200 -13.525200 7.120424
-5.756400 -13.525200 7.112439
-5.709600 -13.525200 7.089956
-5.662800 -13.525200 7.081108
-5.616000 -13.525200 7.068473
-5.569200 -13.525200 7.068473
-5.522400 -13.525200 7.035231
-5.475600 -13.525200 7.003150
-5.428800 -13.525200 6.985987
-5.382000 -13.525200 6.950706
-5.335200 -13.525200 6.930967
-5.288400 -13.525200 6.896015
-5.241600 -13.525200 6.884104
-5.194800 -13.525200 6.878984
-5.148000 -13.525200 6.869870
-5.101200 -13.525200 6.850035
-5.054400 -13.525200 6.845759
-5.007600 -13.525200 6.831205
-4.960800 -13.525200 6.806224
-4.914000 -13.525200 6.806224
-4.867200 -13.525200 6.777821
-4.820400 -13.525200 6.741929
-4.773600 -13.525200 6.732392
-4.726800 -13.525200 6.731770
-4.680000 -13.525200 6.723865
-4.633200 -13.525200 6.723594
-4.586400 -13.525200 6.707398
-4.539600 -13.525200 6.691533
-4.492800 -13.525200 6.670523
-4.446000 -13.525200 6.675700
-4.399200 -13.525200 6.675700
-4.352400 -13.525200 6.659953
-4.305600 -13.525200 6.651854
-4.258800 -13.525200 6.651854
-4.212000 -13.525200 6.651854
-4.165200 -13.525200 6.641162
-4.118400 -13.525200 6.608708
-4.071600 -13.525200 6.600150
-4.024800 -13.525200 6.590373
-3.978000 -13.525200 6.558293
-3.931200 -13.525200 6.543599
-3.884400 -13.525200 6.521420
-3.837600 -13.525200 6.487793
-3.790800 -13.525200 6.472024
-3.744000 -13.525200 6.465135
-3.697200 -13.525200 6.454889
-3.650400 -13.525200 6.454889
-3.603600 -13.525200 6.454889
-3.556800 -13.525200 6.445384
-3.510000 -13.525200 6.445384
-3.463200 -13.525200 6.460494
-3.416400 -13.525200 6.460494
-3.369600 -13.525200 6.447291
-3.322800 -13.525200 6.432376
-3.276000 -13.525200 6.392038
-3.229200 -13.525200 6.346813
-3.182400 -13.525200 6.333034
-3.135600 -13.525200 6.315733
-3.088800 -13.525200 6.311661
-3.042000 -13.525200 6.298542
-2.995200 -13.525200 6.292378
-2.948400 -13.525200 6.270520
-2.901600 -13.525200 6.253033
-2.854800 -13.525200 6.249673
-2.808000 -13.525200 6.233801
-2.761200 -13.525200 6.214511
-2.714400 -13.525200 6.189253
-2.667600 -13.525200 6.185264
-2.620800 -13.525200 6.151503
-2.574000 -13.525200 6.148120
-2.527200 -13.525200 6.095282
-2.480400 -13.525200 6.092570
-2.433600 -13.525200 6.095282
-2.386800 -13.525200 6.091513
-2.340000 -13.525200 6.065780
-2.293200 -13.525200 6.061991
-2.246400 -13.525200 6.064651
-2.199600 -13.525200 6.064162
-2.152800 -13.525200 6.056980
-2.106000 -13.525200 6.038829
-2.059200 -13.525200 6.032152
-2.012400 -13.525200 6.018146
-1.965600 -13.525200 5.999636
-1.918800 -13.525200 5.987086
-1.872000 -13.525200 5.964091
-1.825200 -13.525200 5.940458
-1.778400 -13.525200 5.933461
-1.731600 -13.525200 5.922047
-1.684800 -13.525200 5.915488
-1.638000 -13.525200 5.913843
-1.591200 -13.525200 5.899516
-1.544400 -13.525200 5.879961
-1.497600 -13.525200 5.877612
-1.450800 -13.525200 5.867899
-1.404000 -13.525200 5.846972
-1.357200 -13.525200 5.835571
-1.310400 -13.525200 5.823530
-1.263600 -13.525200 5.812273
-1.216800 -13.525200 5.812273
-1.170000 -13.525200 5.801104
-1.123200 -13.525200 5.797406
-1.076400 -13.525200 5.788902
-1.029600 -13.525200 5.778466
-0.982800 -13.525200 5.764013
-0.936000 -13.525200 5.761916
-0.889200 -13.525200 5.749024
-0.842400 -13.525200 5.732067
-0.795600 -13.525200 5.721421
-0.748800 -13.525200 5.721421
-0.702000 -13.525200 5.712905
-0.655200 -13.525200 5.707027
-0.608400 -13.525200 5.702482
-0.561600 -13.525200 5.699137
-0.514800 -13.525200 5.699795
-0.468000 -13.525200 5.703365
-0.421200 -13.525200 5.699137
-0.374400 -13.525200 5.703365
-0.327600 -13.525200 5.707232
-0.280800 -13.525200 5.703365
-0.234000 -13.525200 5.707232
-0.187200 -13.525200 5.702964
-0.140400 -13.525200 5.694806
-0.093600 -13.525200 5.704995
-0.046800 -13.525200 5.702964
0.000000 -13.525200 5.689486
0.046800 -13.525200 5.693858
0.093600 -13.525200 5.685806
0.140400 -13.525200 5.685806
0.187200 -13.525200 5.684721
0.234000 -13.525200 5.677446
0.280800 -13.525200 5.671597
0.327600 -13.525200 5.672517
0.374400 -13.525200 5.668508
0.421200 -13.525200 5.668508
0.468000 -13.525200 5.668508
0.514800 -13.525200 5.668508
0.561600 -13.525200 5.663757
0.608400 -13.525200 5.680561
0.655200 -13.525200 5.691065
0.702000 -13.525200 5.708945
0.748800 -13.525200 5.713329
0.795600 -13.525200 5.708945
0.842400 -13.525200 5.694122
0.889200 -13.525200 5.693555
0.936000 -13.525200 5.693159
0.982800 -13.525200 5.699499
1.029600 -13.525200 5.699499
1.076400 -13.525200 5.707815
1.123200 -13.525200 5.711738
1.170000 -13.525200 5.731511
1.216800 -13.525200 5.759315
1.263600 -13.525200 5.752932
1.310400 -13.525200 5.739660
1.357200 -13.525200 5.753452
1.404000 -13.525200 5.765713
1.450800 -13.525200 5.765713
1.497600 -13.525200 5.765713
1.544400 -13.525200 5.763428
1.591200 -13.525200 5.784055
1.638000 -13.525200 5.793560
1.684800 -13.525200 5.794391
1.731600 -13.525200 5.796520
1.778400 -13.525200 5.796520
1.825200 -13.525200 5.800655
1.872000 -13.525200 5.801425
1.918800 -13.525200 5.807538
1.965600 -13.525200 5.811514
2.012400 -13.525200 5.811514
2.059200 -13.525200 5.827502
2.106000 -13.525200 5.842100
2.152800 -13.525200 5.853687
2.199600 -13.525200 5.865653
2.246400 -13.525200 5.866436
2.293200 -13.525200 5.866436
2.340000 -13.525200 5.894848
2.386800 -13.525200 5.897752
2.433600 -13.525200 5.906668
2.480400 -13.525200 5.918709
2.527200 -13.525200 5.928400
2.574000 -13.525200 5.928400
2.620800 -13.525200 5.942183
2.667600 -13.525200 5.956064
2.714400 -13.525200 5.982502
2.761200 -13.525200 5.988676
2.808000 -13.525200 5.989338
2.854800 -13.525200 5.988676
2.901600 -13.525200 5.996739
2.948400 -13.525200 6.027299
2.995200 -13.525200 6.029656
3.042000 -13.525200 6.040379
3.088800 -13.525200 6.040379
3.135600 -13.525200 6.047935
3.182400 -13.525200 6.055077
3.229200 -13.525200 6.069007
3.276000 -13.525200 6.077620
3.322800 -13.525200 6.107654
3.369600 -13.525200 6.107654
3.416400 -13.525200 6.110190
3.463200 -13.525200 6.110190
3.510000 -13.525200 6.124278
3.556800 -13.525200 6.166564
3.603600 -13.525200 6.186091
3.650400 -13.525200 6.188897
3.697200 -13.525200 6.210521
3.744000 -13.525200 6.217683
3.790800 -13.525200 6.228816
3.837600 -13.525200 6.224394
3.884400 -13.525200 6.259097
3.931200 -13.525200 6.265117
3.978000 -13.525200 6.276706
4.024800 -13.525200 6.307968
4.071600 -13.525200 6.331074
4.118400 -13.525200 6.316081
4.165200 -13.525200 6.347671
4.212000 -13.525200 6.348372
4.258800 -13.525200 6.368646
4.305600 -13.525200 6.379311
4.352400 -13.525200 6.387171
4.399200 -13.525200 6.392942
4.446000 -13.525200 6.392942
4.492800 -13.525200 6.400173
4.539600 -13.525200 6.453001
4.586400 -13.525200 6.472538
4.633200 -13.525200 6.491945
4.680000 -13.525200 6.529024
4.726800 -13.525200 6.540274
4.773600 -13.525200 6.565082
4.820400 -13.525200 6.565082
4.867200 -13.525200 6.578596
4.914000 -13.525200 6.594183
4.960800 -13.525200 6.625027
5.007600 -13.525200 6.598593
5.054400 -13.525200 6.625027
5.101200 -13.525200 6.627248
5.148000 -13.525200 6.664550
5.194800 -13.525200 6.685297
5.241600 -13.525200 6.731802
5.288400 -13.525200 6.763079
5.335200 -13.525200 6.767911
5.382000 -13.525200 6.793761
5.428800 -13.525200 6.795136
5.475600 -13.525200 6.814640
5.522400 -13.525200 6.845672
5.569200 -13.525200 6.869497
5.616000 -13.525200 6.896033
5.662800 -13.525200 6.926897
5.709600 -13.525200 7.003963
5.756400 -13.525200 7.014140
5.803200 -13.525200 7.053190
5.850000 -13.525200 7.070267
5.896800 -13.525200 7.085854
5.943600 -13.525200 7.091908
5.990400 -13.525200 7.145669
6.037200 -13.525200 7.175383
6.084000 -13.525200 7.191031
6.130800 -13.525200 7.211904
6.177600 -13.525200 7.245734
6.224400 -13.525200 7.257650
6.271200 -13.525200 7.263650
6.318000 -13.525200 7.284973
6.364800 -13.525200 7.300330
6.411600 -13.525200 7.324812
6.458400 -13.525200 7.340484
6.505200 -13.525200 7.382104
6.552000 -13.525200 7.428016
6.598800 -13.525200 7.461929
6.645600 -13.525200 7.472574
6.692400 -13.525200 7.497804
6.739200 -13.525200 7.518708
6.786000 -13.525200 7.537083
6.832800 -13.525200 7.571430
6.879600 -13.525200 7.600856
6.926400 -13.525200 7.622959
6.973200 -13.525200 7.671261
7.020000 -13.525200 7.723070
7.066800 -13.525200 7.781566
7.113600 -13.525200 7.807628
7.160400 -13.525200 7.875076
7.207200 -13.525200 7.926707
7.254000 -13.525200 7.948666
7.300800 -13.525200 7.960716
7.347600 -13.525200 7.990584
7.394400 -13.525200 8.022478
7.441200 -13.525200 8.034088
7.488000 -13.525200 8.050949
7.534800 -13.525200 8.061550
7.581600 -13.525200 8.125947
7.628400 -13.525200 8.162242
7.675200 -13.525200 8.226721
7.722000 -13.525200 8.275341
7.768800 -13.525200 8.295159
7.815600 -13.525200 8.374691
7.862400 -13.525200 8.423736
7.909200 -13.525200 8.484333
7.956000 -13.525200 8.500600
8.002800 -13.525200 8.532542
8.049600 -13.525200 8.569389
8.096400 -13.525200 8.621739
8.143200 -13.525200 8.663710
8.190000 -13.525200 8.678650
8.236800 -13.525200 8.717089
8.283600 -13.525200 8.799853
8.330400 -13.525200 8.805434
12.589200 -13.525200 8.021087
12.636000 -13.525200 8.019188
12.682800 -13.525200 8.013978
12.729600 -13.525200 8.000082
12.776400 -13.525200 8.013219
12.823200 -13.525200 8.002191
12.870000 -13.525200 8.000082
12.916800 -13.525200 8.002191
12.963600 -13.525200 8.002191
13.010400 -13.525200 7.993778
13.057200 -13.525200 8.002191
13.104000 -13.525200 7.992696
13.150800 -13.525200 8.003138
13.197600 -13.525200 8.007960
13.244400 -13.525200 8.007764
13.291200 -13.525200 8.007764
13.338000 -13.525200 8.007764
13.384800 -13.525200 8.012809
13.431600 -13.525200 8.013649
13.478400 -13.525200 8.013649
13.525200 -13.525200 8.005530
13.572000 -13.525200 8.005891
13.618800 -13.525200 8.011520
13.665600 -13.525200 8.019567
13.712400 -13.525200 8.020932
13.759200 -13.525200 8.019567
13.806000 -13.525200 8.012462
13.852800 -13.525200 8.020932
13.899600 -13.525200 8.020081
13.946400 -13.525200 8.024710
13.993200 -13.525200 8.028671
14.040000 -13.525200 8.042202
14.086800 -13.525200 8.044529
14.133600 -13.525200 8.045551
14.180400 -13.525200 8.049870
14.227200 -13.525200 8.060437
14.274000 -13.525200 8.053704
14.320800 -13.525200 8.033773
14.367600 -13.525200 8.016449
14.414400 -13.525200 8.001944
14.461200 -13.525200 7.993271
14.508000 -13.525200 7.979325
15.303600 -13.525200 6.766671
15.350400 -13.525200 6.743713
15.397200 -13.525200 6.715767
15.444000 -13.525200 6.701917
15.490800 -13.525200 6.701917
15.537600 -13.525200 6.725732
15.631200 -13.525200 6.727796
15.678000 -13.525200 6.745177
15.724800 -13.525200 6.745177
15.771600 -13.525200 6.734017
15.818400 -13.525200 6.719062
15.865200 -13.525200 6.692948
15.912000 -13.525200 6.677914
15.958800 -13.525200 6.654810
16.239600 -13.525200 4.633881
16.286400 -13.525200 4.408304
16.333200 -13.525200 4.218631
16.380000 -13.525200 3.971452
-18.720000 -13.478400 0.000000
-18.673200 -13.478400 0.000000
-18.626400 -13.478400 0.000000
-18.579600 -13.478400 -7.269603
-18.532800 -13.478400 -7.247558
-18.486000 -13.478400 -7.247558
-18.439200 -13.478400 -7.239473
-18.392400 -13.478400 -7.223415
-18.345600 -13.478400 -7.218459
-18.298800 -13.478400 -7.196712
-18.252000 -13.478400 -7.182587
-18.205200 -13.478400 -7.176641
-18.158400 -13.478400 -7.176641
-18.111600 -13.478400 -7.166892
-18.064800 -13.478400 -7.180984
-18.018000 -13.478400 -7.187629
-17.971200 -13.478400 -7.188235
-17.924400 -13.478400 -7.191449
-17.877600 -13.478400 -7.191570
-17.830800 -13.478400 -7.185093
-17.784000 -13.478400 -7.181477
-17.737200 -13.478400 -7.144531
-17.690400 -13.478400 -7.132733
-17.643600 -13.478400 -7.124209
-17.596800 -13.478400 -7.107399
-17.550000 -13.478400 -7.097600
-17.503200 -13.478400 -7.097326
-17.456400 -13.478400 -7.097600
-17.409600 -13.478400 -7.086054
-17.362800 -13.478400 -7.069957
-17.316000 -13.478400 -7.067904
-17.269200 -13.478400 -7.056222
-17.222400 -13.478400 -7.049051
-17.175600 -13.478400 -7.014039
-17.128800 -13.478400 -6.950740
-17.082000 -13.478400 -6.913309
-17.035200 -13.478400 -6.830720
-16.988400 -13.478400 -6.767317
-15.444000 -13.478400 6.816091
-15.397200 -13.478400 6.857049
-15.350400 -13.478400 6.871552
-15.303600 -13.478400 6.891056
-15.256800 -13.478400 6.916403
-15.210000 -13.478400 6.929981
-15.163200 -13.478400 6.942433
-15.116400 -13.478400 6.956979
-15.069600 -13.478400 6.964930
-15.022800 -13.478400 6.980325
-14.976000 -13.478400 6.988793
-14.929200 -13.478400 6.990383
-14.882400 -13.478400 6.991765
-14.835600 -13.478400 6.991940
-14.788800 -13.478400 6.994396
-14.742000 -13.478400 6.997011
-14.695200 -13.478400 7.001909
-14.648400 -13.478400 7.016292
-14.601600 -13.478400 7.024107
-14.554800 -13.478400 7.027476
-14.508000 -13.478400 7.026017
-14.461200 -13.478400 7.024386
-14.414400 -13.478400 7.025473
-14.367600 -13.478400 7.029301
-14.320800 -13.478400 7.027576
-14.274000 -13.478400 7.025473
-14.227200 -13.478400 7.020801
-14.180400 -13.478400 7.024019
-14.133600 -13.478400 7.028362
-14.086800 -13.478400 7.035338
-14.040000 -13.478400 7.035338
-13.993200 -13.478400 7.035338
-13.946400 -13.478400 7.039261
-13.899600 -13.478400 7.044323
-13.852800 -13.478400 7.039261
-13.806000 -13.478400 7.046483
-13.759200 -13.478400 7.046483
-13.712400 -13.478400 7.050033
-13.665600 -13.478400 7.066065
-13.618800 -13.478400 7.072874
-13.572000 -13.478400 7.100481
-13.525200 -13.478400 7.128312
-13.478400 -13.478400 7.173704
-13.431600 -13.478400 7.206109
-8.611200 -13.478400 9.062216
-8.564400 -13.478400 9.010465
-8.517600 -13.478400 8.787556
-8.470800 -13.478400 8.761647
-8.424000 -13.478400 8.715558
-8.377200 -13.478400 8.630972
-8.330400 -13.478400 8.515461
-8.283600 -13.478400 8.490397
-8.236800 -13.478400 8.449526
-8.190000 -13.478400 8.374351
-8.143200 -13.478400 8.345774
-8.096400 -13.478400 8.327813
-8.049600 -13.478400 8.313241
-8.002800 -13.478400 8.265310
-7.956000 -13.478400 8.229828
-7.909200 -13.478400 8.200589
-7.862400 -13.478400 8.162623
-7.815600 -13.478400 8.141975
-7.768800 -13.478400 8.097313
-7.722000 -13.478400 8.047265
-7.675200 -13.478400 7.971351
-7.628400 -13.478400 7.971240
-7.581600 -13.478400 7.962627
-7.534800 -13.478400 7.949166
-7.488000 -13.478400 7.900471
-7.441200 -13.478400 7.891457
-7.394400 -13.478400 7.853174
-7.347600 -13.478400 7.819127
-7.300800 -13.478400 7.805338
-7.254000 -13.478400 7.783617
-7.207200 -13.478400 7.774741
-7.160400 -13.478400 7.737579
-7.113600 -13.478400 7.709320
-7.066800 -13.478400 7.668036
-7.020000 -13.478400 7.660220
-6.973200 -13.478400 7.602836
-6.926400 -13.478400 7.574032
-6.879600 -13.478400 7.528225
-6.832800 -13.478400 7.513663
-6.786000 -13.478400 7.490561
-6.739200 -13.478400 7.467267
-6.692400 -13.478400 7.456928
-6.645600 -13.478400 7.425947
-6.598800 -13.478400 7.394462
-6.552000 -13.478400 7.392780
-6.505200 -13.478400 7.391300
-6.458400 -13.478400 7.382034
-6.411600 -13.478400 7.354530
-6.364800 -13.478400 7.319531
-6.318000 -13.478400 7.304266
-6.271200 -13.478400 7.273572
-6.224400 -13.478400 7.257855
-6.177600 -13.478400 7.235313
-6.130800 -13.478400 7.230484
-6.084000 -13.478400 7.200172
-6.037200 -13.478400 7.178376
-5.990400 -13.478400 7.164898
-5.943600 -13.478400 7.158683
-5.896800 -13.478400 7.133829
-5.850000 -13.478400 7.128348
-5.803200 -13.478400 7.115842
-5.756400 -13.478400 7.112439
-5.709600 -13.478400 7.106546
-5.662800 -13.478400 7.089956
-5.616000 -13.478400 7.080081
-5.569200 -13.478400 7.077976
-5.522400 -13.478400 7.025066
-5.475600 -13.478400 7.003150
-5.428800 -13.478400 6.983580
-5.382000 -13.478400 6.951199
-5.335200 -13.478400 6.932966
-5.288400 -13.478400 6.896015
-5.241600 -13.478400 6.889723
-5.194800 -13.478400 6.878984
-5.148000 -13.478400 6.872313
-5.101200 -13.478400 6.855109
-5.054400 -13.478400 6.849465
-5.007600 -13.478400 6.831205
-4.960800 -13.478400 6.814322
-4.914000 -13.478400 6.808531
-4.867200 -13.478400 6.791940
-4.820400 -13.478400 6.741929
-4.773600 -13.478400 6.727556
-4.726800 -13.478400 6.726178
-4.680000 -13.478400 6.723594
-4.633200 -13.478400 6.723468
-4.586400 -13.478400 6.707398
-4.539600 -13.478400 6.704458
-4.492800 -13.478400 6.681101
-4.446000 -13.478400 6.661650
-4.399200 -13.478400 6.659438
-4.352400 -13.478400 6.651854
-4.305600 -13.478400 6.644507
-4.258800 -13.478400 6.651854
-4.212000 -13.478400 6.651854
-4.165200 -13.478400 6.641409
-4.118400 -13.478400 6.618395
-4.071600 -13.478400 6.602130
-4.024800 -13.478400 6.590373
-3.978000 -13.478400 6.575396
-3.931200 -13.478400 6.545701
-3.884400 -13.478400 6.533743
-3.837600 -13.478400 6.509095
-3.790800 -13.478400 6.507591
-3.744000 -13.478400 6.487793
-3.697200 -13.478400 6.465135
-3.650400 -13.478400 6.462630
-3.603600 -13.478400 6.465461
-3.556800 -13.478400 6.455368
-3.510000 -13.478400 6.450467
-3.463200 -13.478400 6.457950
-3.416400 -13.478400 6.455368
-3.369600 -13.478400 6.446644
-3.322800 -13.478400 6.429273
-3.276000 -13.478400 6.386603
-3.229200 -13.478400 6.346149
-3.182400 -13.478400 6.318323
-3.135600 -13.478400 6.306768
-3.088800 -13.478400 6.298542
-3.042000 -13.478400 6.284430
-2.995200 -13.478400 6.267497
-2.948400 -13.478400 6.253033
-2.901600 -13.478400 6.230902
-2.854800 -13.478400 6.219368
-2.808000 -13.478400 6.205726
-2.761200 -13.478400 6.191686
-2.714400 -13.478400 6.178997
-2.667600 -13.478400 6.166985
-2.620800 -13.478400 6.118140
-2.574000 -13.478400 6.091513
-2.527200 -13.478400 6.055799
-2.480400 -13.478400 6.075991
-2.433600 -13.478400 6.080788
-2.386800 -13.478400 6.078492
-2.340000 -13.478400 6.058122
-2.293200 -13.478400 6.056980
-2.246400 -13.478400 6.064651
-2.199600 -13.478400 6.064651
-2.152800 -13.478400 6.048181
-2.106000 -13.478400 6.026438
-2.059200 -13.478400 6.021061
-2.012400 -13.478400 6.001689
-1.965600 -13.478400 5.998353
-1.918800 -13.478400 5.987428
-1.872000 -13.478400 5.983929
-1.825200 -13.478400 5.943301
-1.778400 -13.478400 5.932155
-1.731600 -13.478400 5.922047
-1.684800 -13.478400 5.915221
-1.638000 -13.478400 5.899616
-1.591200 -13.478400 5.885021
-1.544400 -13.478400 5.873870
-1.497600 -13.478400 5.867899
-1.450800 -13.478400 5.864456
-1.404000 -13.478400 5.846972
-1.357200 -13.478400 5.832407
-1.310400 -13.478400 5.823530
-1.263600 -13.478400 5.812401
-1.216800 -13.478400 5.812401
-1.170000 -13.478400 5.801104
-1.123200 -13.478400 5.801104
-1.076400 -13.478400 5.794414
-1.029600 -13.478400 5.777619
-0.982800 -13.478400 5.761916
-0.936000 -13.478400 5.749024
-0.889200 -13.478400 5.728435
-0.842400 -13.478400 5.718001
-0.795600 -13.478400 5.710424
-0.748800 -13.478400 5.710424
-0.702000 -13.478400 5.699795
-0.655200 -13.478400 5.699795
-0.608400 -13.478400 5.698559
-0.561600 -13.478400 5.693276
-0.514800 -13.478400 5.698559
-0.468000 -13.478400 5.693297
-0.421200 -13.478400 5.693152
-0.374400 -13.478400 5.686071
-0.327600 -13.478400 5.687232
-0.280800 -13.478400 5.686071
-0.234000 -13.478400 5.693152
-0.187200 -13.478400 5.679837
-0.140400 -13.478400 5.676831
-0.093600 -13.478400 5.679837
-0.046800 -13.478400 5.680228
0.000000 -13.478400 5.660355
0.046800 -13.478400 5.670949
0.093600 -13.478400 5.648383
0.140400 -13.478400 5.648383
0.187200 -13.478400 5.644322
0.234000 -13.478400 5.644207
0.280800 -13.478400 5.644207
0.327600 -13.478400 5.646015
0.374400 -13.478400 5.646015
0.421200 -13.478400 5.648487
0.468000 -13.478400 5.648487
0.514800 -13.478400 5.649864
0.561600 -13.478400 5.648487
0.608400 -13.478400 5.651297
0.655200 -13.478400 5.659803
0.702000 -13.478400 5.677471
0.748800 -13.478400 5.685915
0.795600 -13.478400 5.690826
0.842400 -13.478400 5.691990
0.889200 -13.478400 5.691990
0.936000 -13.478400 5.691065
0.982800 -13.478400 5.694122
1.029600 -13.478400 5.691990
1.076400 -13.478400 5.693159
1.123200 -13.478400 5.707815
1.170000 -13.478400 5.710008
1.216800 -13.478400 5.721556
1.263600 -13.478400 5.711738
1.310400 -13.478400 5.693322
1.357200 -13.478400 5.710878
1.404000 -13.478400 5.724684
1.450800 -13.478400 5.739660
1.497600 -13.478400 5.760619
1.544400 -13.478400 5.750032
1.591200 -13.478400 5.762204
1.638000 -13.478400 5.784055
1.684800 -13.478400 5.784055
1.731600 -13.478400 5.784055
1.778400 -13.478400 5.780730
1.825200 -13.478400 5.778875
1.872000 -13.478400 5.790992
1.918800 -13.478400 5.794391
1.965600 -13.478400 5.794391
2.012400 -13.478400 5.792045
2.059200 -13.478400 5.790992
2.106000 -13.478400 5.811514
2.152800 -13.478400 5.838593
2.199600 -13.478400 5.848204
2.246400 -13.478400 5.848204
2.293200 -13.478400 5.859808
2.340000 -13.478400 5.872667
2.386800 -13.478400 5.895384
2.433600 -13.478400 5.906668
2.480400 -13.478400 5.909328
2.527200 -13.478400 5.916011
2.574000 -13.478400 5.918709
2.620800 -13.478400 5.918709
2.667600 -13.478400 5.929949
2.714400 -13.478400 5.976093
2.761200 -13.478400 5.985466
2.808000 -13.478400 5.985466
2.854800 -13.478400 5.981868
2.901600 -13.478400 5.981868
2.948400 -13.478400 6.009171
2.995200 -13.478400 6.023555
3.042000 -13.478400 6.027689
3.088800 -13.478400 6.023555
3.135600 -13.478400 6.023555
3.182400 -13.478400 6.028555
3.229200 -13.478400 6.058849
3.276000 -13.478400 6.073255
3.322800 -13.478400 6.095689
3.369600 -13.478400 6.091811
3.416400 -13.478400 6.105993
3.463200 -13.478400 6.107654
3.510000 -13.478400 6.123626
3.556800 -13.478400 6.163583
3.603600 -13.478400 6.186091
3.650400 -13.478400 6.192701
3.697200 -13.478400 6.210521
3.744000 -13.478400 6.211714
3.790800 -13.478400 6.224394
3.837600 -13.478400 6.224394
3.884400 -13.478400 6.253686
3.931200 -13.478400 6.265117
3.978000 -13.478400 6.280703
4.024800 -13.478400 6.314582
4.071600 -13.478400 6.334951
4.118400 -13.478400 6.331074
4.165200 -13.478400 6.347671
4.212000 -13.478400 6.348372
4.258800 -13.478400 6.355254
4.305600 -13.478400 6.355254
4.352400 -13.478400 6.382347
4.399200 -13.478400 6.387171
4.446000 -13.478400 6.382347
4.492800 -13.478400 6.395379
4.539600 -13.478400 6.428496
4.586400 -13.478400 6.461684
4.633200 -13.478400 6.509095
4.680000 -13.478400 6.535016
4.726800 -13.478400 6.550091
4.773600 -13.478400 6.568610
4.820400 -13.478400 6.568610
4.867200 -13.478400 6.568610
4.914000 -13.478400 6.565082
4.960800 -13.478400 6.595163
5.007600 -13.478400 6.587871
5.054400 -13.478400 6.595548
5.101200 -13.478400 6.606247
5.148000 -13.478400 6.658611
5.194800 -13.478400 6.700857
5.241600 -13.478400 6.731802
5.288400 -13.478400 6.763079
5.335200 -13.478400 6.767911
5.382000 -13.478400 6.810668
5.428800 -13.478400 6.829526
5.475600 -13.478400 6.843641
5.522400 -13.478400 6.845672
5.569200 -13.478400 6.862157
5.616000 -13.478400 6.869497
5.662800 -13.478400 6.914920
5.709600 -13.478400 6.951168
5.756400 -13.478400 6.989574
5.803200 -13.478400 7.053190
5.850000 -13.478400 7.084971
5.896800 -13.478400 7.091821
5.943600 -13.478400 7.145669
5.990400 -13.478400 7.182446
6.037200 -13.478400 7.211008
6.084000 -13.478400 7.226023
6.130800 -13.478400 7.245982
6.177600 -13.478400 7.259930
6.224400 -13.478400 7.263650
6.271200 -13.478400 7.276784
6.318000 -13.478400 7.292192
6.364800 -13.478400 7.306724
6.411600 -13.478400 7.324166
6.458400 -13.478400 7.340484
6.505200 -13.478400 7.383904
6.552000 -13.478400 7.428016
6.598800 -13.478400 7.451281
6.645600 -13.478400 7.469536
6.692400 -13.478400 7.487771
6.739200 -13.478400 7.521945
6.786000 -13.478400 7.537083
6.832800 -13.478400 7.571430
6.879600 -13.478400 7.603388
6.926400 -13.478400 7.622959
6.973200 -13.478400 7.649025
7.020000 -13.478400 7.708692
7.066800 -13.478400 7.780881
7.113600 -13.478400 7.807628
7.160400 -13.478400 7.875154
7.207200 -13.478400 7.926707
7.254000 -13.478400 7.953343
7.300800 -13.478400 7.971288
7.347600 -13.478400 8.002658
7.394400 -13.478400 8.022478
7.441200 -13.478400 8.034088
7.488000 -13.478400 8.055234
7.534800 -13.478400 8.086853
7.581600 -13.478400 8.121189
7.628400 -13.478400 8.162242
7.675200 -13.478400 8.216441
7.722000 -13.478400 8.277458
7.768800 -13.478400 8.308219
7.815600 -13.478400 8.386054
7.862400 -13.478400 8.434758
7.909200 -13.478400 8.485165
7.956000 -13.478400 8.506953
8.002800 -13.478400 8.532903
8.049600 -13.478400 8.569389
8.096400 -13.478400 8.621739
8.143200 -13.478400 8.666089
8.190000 -13.478400 8.696654
8.236800 -13.478400 8.717089
8.283600 -13.478400 8.759179
8.330400 -13.478400 8.803737
12.589200 -13.478400 8.034019
12.636000 -13.478400 8.031793
12.682800 -13.478400 8.031422
12.729600 -13.478400 8.013978
12.776400 -13.478400 8.019188
12.823200 -13.478400 8.013978
12.870000 -13.478400 8.003138
12.916800 -13.478400 8.003138
12.963600 -13.478400 8.003138
13.010400 -13.478400 8.002191
13.057200 -13.478400 7.995336
13.104000 -13.478400 7.992601
13.150800 -13.478400 7.995336
13.197600 -13.478400 8.007764
13.244400 -13.478400 8.007764
13.291200 -13.478400 8.013649
13.338000 -13.478400 8.007764
13.384800 -13.478400 8.017859
13.431600 -13.478400 8.024600
13.478400 -13.478400 8.024600
13.525200 -13.478400 8.019567
13.572000 -13.478400 8.024009
13.618800 -13.478400 8.020932
13.665600 -13.478400 8.024763
13.712400 -13.478400 8.024710
13.759200 -13.478400 8.020932
13.806000 -13.478400 8.020296
13.852800 -13.478400 8.024422
13.899600 -13.478400 8.020932
13.946400 -13.478400 8.031580
13.993200 -13.478400 8.039503
14.040000 -13.478400 8.049870
14.086800 -13.478400 8.049999
14.133600 -13.478400 8.049999
14.180400 -13.478400 8.055654
14.227200 -13.478400 8.062084
14.274000 -13.478400 8.057470
14.320800 -13.478400 8.037764
14.367600 -13.478400 8.019242
14.414400 -13.478400 8.016449
14.461200 -13.478400 8.004244
14.508000 -13.478400 7.988166
15.444000 -13.478400 6.715767
15.490800 -13.478400 6.722483
15.537600 -13.478400 6.725732
15.584400 -13.478400 6.745011
15.631200 -13.478400 6.745011
15.678000 -13.478400 6.755040
15.724800 -13.478400 6.756929
15.771600 -13.478400 6.756167
15.818400 -13.478400 6.734017
15.865200 -13.478400 6.718747
15.912000 -13.478400 6.705284
15.958800 -13.478400 6.677914
16.894800 -13.478400 0.774755
16.941600 -13.478400 0.527673
-18.720000 -13.431600 0.000000
-18.673200 -13.431600 0.000000
-18.626400 -13.431600 0.000000
-18.579600 -13.431600 -7.237714
-18.532800 -13.431600 -7.237714
-18.486000 -13.431600 -7.239473
-18.439200 -13.431600 -7.239473
-18.392400 -13.431600 -7.239473
-18.345600 -13.431600 -7.237714
-18.298800 -13.431600 -7.218459
-18.252000 -13.431600 -7.196712
-18.205200 -13.431600 -7.180984
-18.158400 -13.431600 -7.180984
-18.111600 -13.431600 -7.176641
-18.064800 -13.431600 -7.180984
-18.018000 -13.431600 -7.187629
-17.971200 -13.431600 -7.187629
-17.924400 -13.431600 -7.187629
-17.877600 -13.431600 -7.185739
-17.830800 -13.431600 -7.167957
-17.784000 -13.431600 -7.165446
-17.737200 -13.431600 -7.115909
-17.690400 -13.431600 -7.115909
-17.643600 -13.431600 -7.115909
-17.596800 -13.431600 -7.107916
-17.550000 -13.431600 -7.097998
-17.503200 -13.431600 -7.097998
-17.456400 -13.431600 -7.097998
-17.409600 -13.431600 -7.086965
-17.362800 -13.431600 -7.069957
-17.316000 -13.431600 -7.068817
-17.269200 -13.431600 -7.049051
-17.222400 -13.431600 -7.023312
-17.175600 -13.431600 -6.960566
-17.128800 -13.431600 -6.913309
-17.082000 -13.431600 -6.873889
-15.444000 -13.431600 6.857049
-15.397200 -13.431600 6.878997
-15.350400 -13.431600 6.896323
-15.303600 -13.431600 6.917678
-15.256800 -13.431600 6.929981
-15.210000 -13.431600 6.942433
-15.163200 -13.431600 6.958350
-15.116400 -13.431600 6.963782
-15.069600 -13.431600 6.980325
-15.022800 -13.431600 6.991562
-14.976000 -13.431600 6.994396
-14.929200 -13.431600 6.994396
-14.882400 -13.431600 6.997011
-14.835600 -13.431600 7.001909
-14.788800 -13.431600 7.011330
-14.742000 -13.431600 7.020400
-14.695200 -13.431600 7.020400
-14.648400 -13.431600 7.026017
-14.601600 -13.431600 7.028794
-14.554800 -13.431600 7.034167
-14.508000 -13.431600 7.029384
-14.461200 -13.431600 7.027576
-14.414400 -13.431600 7.029301
-14.367600 -13.431600 7.033821
-14.320800 -13.431600 7.033821
-14.274000 -13.431600 7.029384
-14.227200 -13.431600 7.033821
-14.180400 -13.431600 7.049884
-14.133600 -13.431600 7.053442
-14.086800 -13.431600 7.055756
-14.040000 -13.431600 7.053009
-13.993200 -13.431600 7.052227
-13.946400 -13.431600 7.053009
-13.899600 -13.431600 7.053009
-13.852800 -13.431600 7.052245
-13.806000 -13.431600 7.053009
-13.759200 -13.431600 7.053009
-13.712400 -13.431600 7.064366
-13.665600 -13.431600 7.076099
-13.618800 -13.431600 7.099199
-13.572000 -13.431600 7.120450
-13.525200 -13.431600 7.175662
-13.478400 -13.431600 7.217530
-8.611200 -13.431600 9.089669
-8.564400 -13.431600 9.016984
-8.517600 -13.431600 8.875405
-8.470800 -13.431600 8.785949
-8.424000 -13.431600 8.725428
-8.377200 -13.431600 8.613843
-8.330400 -13.431600 8.541947
-8.283600 -13.431600 8.488951
-8.236800 -13.431600 8.449526
-8.190000 -13.431600 8.371902
-8.143200 -13.431600 8.345774
-8.096400 -13.431600 8.327014
-8.049600 -13.431600 8.313241
-8.002800 -13.431600 8.240861
-7.956000 -13.431600 8.200589
-7.909200 -13.431600 8.162747
-7.862400 -13.431600 8.151774
-7.815600 -13.431600 8.103265
-7.768800 -13.431600 8.089726
-7.722000 -13.431600 8.030645
-7.675200 -13.431600 7.977658
-7.628400 -13.431600 7.977658
-7.581600 -13.431600 7.963768
-7.534800 -13.431600 7.944563
-7.488000 -13.431600 7.893980
-7.441200 -13.431600 7.886355
-7.394400 -13.431600 7.826266
-7.347600 -13.431600 7.819127
-7.300800 -13.431600 7.798419
-7.254000 -13.431600 7.783617
-7.207200 -13.431600 7.774741
-7.160400 -13.431600 7.740709
-7.113600 -13.431600 7.712803
-7.066800 -13.431600 7.668036
-7.020000 -13.431600 7.660220
-6.973200 -13.431600 7.598992
-6.926400 -13.431600 7.584518
-6.879600 -13.431600 7.538127
-6.832800 -13.431600 7.513663
-6.786000 -13.431600 7.494483
-6.739200 -13.431600 7.470653
-6.692400 -13.431600 7.456928
-6.645600 -13.431600 7.422429
-6.598800 -13.431600 7.391300
-6.552000 -13.431600 7.386789
-6.505200 -13.431600 7.380358
-6.458400 -13.431600 7.371354
-6.411600 -13.431600 7.356660
-6.364800 -13.431600 7.332493
-6.318000 -13.431600 7.313404
-6.271200 -13.431600 7.297703
-6.224400 -13.431600 7.260312
-6.177600 -13.431600 7.249863
-6.130800 -13.431600 7.230484
-6.084000 -13.431600 7.195866
-6.037200 -13.431600 7.178376
-5.990400 -13.431600 7.164898
-5.943600 -13.431600 7.153858
-5.896800 -13.431600 7.138076
-5.850000 -13.431600 7.128348
-5.803200 -13.431600 7.128348
-5.756400 -13.431600 7.115842
-5.709600 -13.431600 7.110606
-5.662800 -13.431600 7.101122
-5.616000 -13.431600 7.089956
-5.569200 -13.431600 7.077976
-5.522400 -13.431600 7.040918
-5.475600 -13.431600 7.003150
-5.428800 -13.431600 6.993932
-5.382000 -13.431600 6.957182
-5.335200 -13.431600 6.950706
-5.288400 -13.431600 6.911691
-5.241600 -13.431600 6.896015
-5.194800 -13.431600 6.889723
-5.148000 -13.431600 6.876224
-5.101200 -13.431600 6.869870
-5.054400 -13.431600 6.849874
-5.007600 -13.431600 6.842805
-4.960800 -13.431600 6.814322
-4.914000 -13.431600 6.808531
-4.867200 -13.431600 6.791940
-4.820400 -13.431600 6.761960
-4.773600 -13.431600 6.732813
-4.726800 -13.431600 6.732392
-4.680000 -13.431600 6.726178
-4.633200 -13.431600 6.725226
-4.586400 -13.431600 6.720486
-4.539600 -13.431600 6.707321
-4.492800 -13.431600 6.681101
-4.446000 -13.431600 6.659438
-4.399200 -13.431600 6.644507
-4.352400 -13.431600 6.641162
-4.305600 -13.431600 6.641011
-4.258800 -13.431600 6.641409
-4.212000 -13.431600 6.641409
-4.165200 -13.431600 6.633211
-4.118400 -13.431600 6.609917
-4.071600 -13.431600 6.595414
-4.024800 -13.431600 6.582174
-3.978000 -13.431600 6.567998
-3.931200 -13.431600 6.554131
-3.884400 -13.431600 6.534142
-3.837600 -13.431600 6.521420
-3.790800 -13.431600 6.520396
-3.744000 -13.431600 6.501551
-3.697200 -13.431600 6.472024
-3.650400 -13.431600 6.462630
-3.603600 -13.431600 6.465461
-3.556800 -13.431600 6.455368
-3.510000 -13.431600 6.450467
-3.463200 -13.431600 6.455368
-3.416400 -13.431600 6.447291
-3.369600 -13.431600 6.446123
-3.322800 -13.431600 6.404526
-3.276000 -13.431600 6.346813
-3.229200 -13.431600 6.332908
-3.182400 -13.431600 6.301187
-3.135600 -13.431600 6.294645
-3.088800 -13.431600 6.284430
-3.042000 -13.431600 6.267497
-2.995200 -13.431600 6.255911
-2.948400 -13.431600 6.242458
-2.901600 -13.431600 6.214511
-2.854800 -13.431600 6.210225
-2.808000 -13.431600 6.192185
-2.761200 -13.431600 6.185941
-2.714400 -13.431600 6.148120
-2.667600 -13.431600 6.118140
-2.620800 -13.431600 6.082983
-2.574000 -13.431600 6.066987
-2.527200 -13.431600 6.053571
-2.480400 -13.431600 6.054422
-2.433600 -13.431600 6.078492
-2.386800 -13.431600 6.078492
-2.340000 -13.431600 6.064651
-2.293200 -13.431600 6.056980
-2.246400 -13.431600 6.071581
-2.199600 -13.431600 6.064651
-2.152800 -13.431600 6.042126
-2.106000 -13.431600 6.021928
-2.059200 -13.431600 6.018146
-2.012400 -13.431600 5.999199
-1.965600 -13.431600 5.999199
-1.918800 -13.431600 5.999199
-1.872000 -13.431600 5.987428
-1.825200 -13.431600 5.963141
-1.778400 -13.431600 5.947741
-1.731600 -13.431600 5.933461
-1.684800 -13.431600 5.922047
-1.638000 -13.431600 5.902224
-1.591200 -13.431600 5.879961
-1.544400 -13.431600 5.873725
-1.497600 -13.431600 5.865323
-1.450800 -13.431600 5.857809
-1.404000 -13.431600 5.842795
-1.357200 -13.431600 5.826567
-1.310400 -13.431600 5.816043
-1.263600 -13.431600 5.811419
-1.216800 -13.431600 5.810538
-1.170000 -13.431600 5.797406
-1.123200 -13.431600 5.801104
-1.076400 -13.431600 5.787769
-1.029600 -13.431600 5.764013
-0.982800 -13.431600 5.740124
-0.936000 -13.431600 5.726027
-0.889200 -13.431600 5.718001
-0.842400 -13.431600 5.702859
-0.795600 -13.431600 5.696764
-0.748800 -13.431600 5.695606
-0.702000 -13.431600 5.687986
-0.655200 -13.431600 5.691353
-0.608400 -13.431600 5.687232
-0.561600 -13.431600 5.682281
-0.514800 -13.431600 5.684188
-0.468000 -13.431600 5.684188
-0.421200 -13.431600 5.684188
-0.374400 -13.431600 5.681803
-0.327600 -13.431600 5.676831
-0.280800 -13.431600 5.673433
-0.234000 -13.431600 5.673433
-0.187200 -13.431600 5.663402
-0.140400 -13.431600 5.648383
-0.093600 -13.431600 5.653815
-0.046800 -13.431600 5.647745
0.000000 -13.431600 5.643673
0.046800 -13.431600 5.643673
0.093600 -13.431600 5.623924
0.140400 -13.431600 5.629716
0.187200 -13.431600 5.622165
0.234000 -13.431600 5.620199
0.280800 -13.431600 5.620199
0.327600 -13.431600 5.620199
0.374400 -13.431600 5.620199
0.421200 -13.431600 5.623955
0.468000 -13.431600 5.619856
0.514800 -13.431600 5.623955
0.561600 -13.431600 5.630677
0.608400 -13.431600 5.634678
0.655200 -13.431600 5.636606
0.702000 -13.431600 5.645001
0.748800 -13.431600 5.653253
0.795600 -13.431600 5.659803
0.842400 -13.431600 5.679648
0.889200 -13.431600 5.679648
0.936000 -13.431600 5.677471
0.982800 -13.431600 5.683047
1.029600 -13.431600 5.671985
1.076400 -13.431600 5.677520
1.123200 -13.431600 5.678247
1.170000 -13.431600 5.676827
1.216800 -13.431600 5.677520
1.263600 -13.431600 5.680767
1.310400 -13.431600 5.680767
1.357200 -13.431600 5.690021
1.404000 -13.431600 5.710878
1.450800 -13.431600 5.713812
1.497600 -13.431600 5.718631
1.544400 -13.431600 5.723092
1.591200 -13.431600 5.745764
1.638000 -13.431600 5.750032
1.684800 -13.431600 5.761158
1.731600 -13.431600 5.761158
1.778400 -13.431600 5.761158
1.825200 -13.431600 5.759583
1.872000 -13.431600 5.764978
1.918800 -13.431600 5.775843
1.965600 -13.431600 5.775843
2.012400 -13.431600 5.775843
2.059200 -13.431600 5.780730
2.106000 -13.431600 5.789810
2.152800 -13.431600 5.809607
2.199600 -13.431600 5.813952
2.246400 -13.431600 5.821468
2.293200 -13.431600 5.848204
2.340000 -13.431600 5.856083
2.386800 -13.431600 5.866436
2.433600 -13.431600 5.895384
2.480400 -13.431600 5.895384
2.527200 -13.431600 5.906668
2.574000 -13.431600 5.907145
2.620800 -13.431600 5.909280
2.667600 -13.431600 5.915878
2.714400 -13.431600 5.928107
2.761200 -13.431600 5.939304
2.808000 -13.431600 5.939503
2.854800 -13.431600 5.939304
2.901600 -13.431600 5.956064
2.948400 -13.431600 5.974857
2.995200 -13.431600 5.981824
3.042000 -13.431600 6.006991
3.088800 -13.431600 6.006991
3.135600 -13.431600 6.011691
3.182400 -13.431600 6.020391
3.229200 -13.431600 6.040787
3.276000 -13.431600 6.055077
3.322800 -13.431600 6.077836
3.369600 -13.431600 6.077620
3.416400 -13.431600 6.091811
3.463200 -13.431600 6.095689
3.510000 -13.431600 6.124278
3.556800 -13.431600 6.160221
3.603600 -13.431600 6.166564
3.650400 -13.431600 6.171548
3.697200 -13.431600 6.201628
3.744000 -13.431600 6.201628
3.790800 -13.431600 6.211714
3.837600 -13.431600 6.217683
3.884400 -13.431600 6.235390
3.931200 -13.431600 6.256439
3.978000 -13.431600 6.265117
4.024800 -13.431600 6.277720
4.071600 -13.431600 6.314582
4.118400 -13.431600 6.314582
4.165200 -13.431600 6.316081
4.212000 -13.431600 6.348372
4.258800 -13.431600 6.348372
4.305600 -13.431600 6.362270
4.352400 -13.431600 6.389601
4.399200 -13.431600 6.387171
4.446000 -13.431600 6.387171
4.492800 -13.431600 6.399402
4.539600 -13.431600 6.418669
4.586400 -13.431600 6.461205
4.633200 -13.431600 6.476632
4.680000 -13.431600 6.529024
4.726800 -13.431600 6.536733
4.773600 -13.431600 6.557169
4.820400 -13.431600 6.550091
4.867200 -13.431600 6.537417
4.914000 -13.431600 6.557169
4.960800 -13.431600 6.565018
5.007600 -13.431600 6.573292
5.054400 -13.431600 6.595163
5.101200 -13.431600 6.596702
5.148000 -13.431600 6.656682
5.194800 -13.431600 6.683305
5.241600 -13.431600 6.712770
5.288400 -13.431600 6.740881
5.335200 -13.431600 6.757470
5.382000 -13.431600 6.780029
5.428800 -13.431600 6.824149
5.475600 -13.431600 6.841739
5.522400 -13.431600 6.845672
5.569200 -13.431600 6.865386
5.616000 -13.431600 6.869497
5.662800 -13.431600 6.897102
5.709600 -13.431600 6.926897
5.756400 -13.431600 6.951593
5.803200 -13.431600 7.041359
5.850000 -13.431600 7.055692
5.896800 -13.431600 7.090920
5.943600 -13.431600 7.145669
5.990400 -13.431600 7.182446
6.037200 -13.431600 7.199693
6.084000 -13.431600 7.211904
6.130800 -13.431600 7.226023
6.177600 -13.431600 7.253198
6.224400 -13.431600 7.260520
6.271200 -13.431600 7.276016
6.318000 -13.431600 7.288151
6.364800 -13.431600 7.300330
6.411600 -13.431600 7.320532
6.458400 -13.431600 7.340484
6.505200 -13.431600 7.383904
6.552000 -13.431600 7.434970
6.598800 -13.431600 7.451281
6.645600 -13.431600 7.472574
6.692400 -13.431600 7.487771
6.739200 -13.431600 7.521945
6.786000 -13.431600 7.537083
6.832800 -13.431600 7.588710
6.879600 -13.431600 7.613987
6.926400 -13.431600 7.622959
6.973200 -13.431600 7.640894
7.020000 -13.431600 7.704624
7.066800 -13.431600 7.774113
7.113600 -13.431600 7.817035
7.160400 -13.431600 7.879346
7.207200 -13.431600 7.926707
7.254000 -13.431600 7.960020
7.300800 -13.431600 7.979054
7.347600 -13.431600 8.009502
7.394400 -13.431600 8.020064
7.441200 -13.431600 8.026602
7.488000 -13.431600 8.035670
7.534800 -13.431600 8.086853
7.581600 -13.431600 8.139203
7.628400 -13.431600 8.175876
7.675200 -13.431600 8.240165
7.722000 -13.431600 8.280214
7.768800 -13.431600 8.308219
7.815600 -13.431600 8.386054
7.862400 -13.431600 8.432541
7.909200 -13.431600 8.485165
7.956000 -13.431600 8.507314
8.002800 -13.431600 8.517072
8.049600 -13.431600 8.532542
8.096400 -13.431600 8.569389
8.143200 -13.431600 8.640020
8.190000 -13.431600 8.675849
8.236800 -13.431600 8.678650
8.283600 -13.431600 8.754468
8.330400 -13.431600 8.763497
12.682800 -13.431600 8.034019
12.729600 -13.431600 8.019188
12.776400 -13.431600 8.031422
12.823200 -13.431600 8.019188
12.870000 -13.431600 8.003138
12.916800 -13.431600 8.000082
12.963600 -13.431600 7.992696
13.010400 -13.431600 7.992601
13.057200 -13.431600 7.992601
13.104000 -13.431600 7.992252
13.150800 -13.431600 7.992601
13.197600 -13.431600 8.007764
13.244400 -13.431600 8.007764
13.291200 -13.431600 8.010295
13.338000 -13.431600 8.010209
13.384800 -13.431600 8.017460
13.431600 -13.431600 8.017859
13.478400 -13.431600 8.024600
13.525200 -13.431600 8.019567
13.572000 -13.431600 8.030184
13.618800 -13.431600 8.020932
13.665600 -13.431600 8.020932
13.712400 -13.431600 8.024710
13.759200 -13.431600 8.020296
13.806000 -13.431600 8.019159
13.852800 -13.431600 8.024710
13.899600 -13.431600 8.024422
13.946400 -13.431600 8.031842
13.993200 -13.431600 8.042202
14.040000 -13.431600 8.055021
14.086800 -13.431600 8.055654
14.133600 -13.431600 8.049999
14.180400 -13.431600 8.055654
14.227200 -13.431600 8.064517
14.274000 -13.431600 8.057470
14.320800 -13.431600 8.048803
14.367600 -13.431600 8.021689
14.414400 -13.431600 8.019242
14.461200 -13.431600 8.016449
14.508000 -13.431600 8.000917
14.554800 -13.431600 7.981128
14.601600 -13.431600 7.965973
15.490800 -13.431600 6.715767
15.537600 -13.431600 6.715767
15.584400 -13.431600 6.720114
15.631200 -13.431600 6.725732
15.678000 -13.431600 6.745177
15.724800 -13.431600 6.761885
15.771600 -13.431600 6.761885
15.818400 -13.431600 6.756167
15.865200 -13.431600 6.745177
15.912000 -13.431600 6.734017
15.958800 -13.431600 6.718684
16.005600 -13.431600 6.664622
-18.720000 -13.384800 0.000000
-18.673200 -13.384800 0.000000
-18.626400 -13.384800 0.000000
-18.579600 -13.384800 -7.230308
-18.532800 -13.384800 -7.217349
-18.486000 -13.384800 -7.217349
-18.439200 -13.384800 -7.230308
-18.392400 -13.384800 -7.230308
-18.345600 -13.384800 -7.223415
-18.298800 -13.384800 -7.196712
-18.252000 -13.384800 -7.196712
-18.205200 -13.384800 -7.204479
-18.158400 -13.384800 -7.210985
-18.111600 -13.384800 -7.187629
-18.064800 -13.384800 -7.199230
-18.018000 -13.384800 -7.199230
-17.971200 -13.384800 -7.199230
-17.924400 -13.384800 -7.191570
-17.877600 -13.384800 -7.185739
-17.830800 -13.384800 -7.165446
-17.784000 -13.384800 -7.144531
-17.737200 -13.384800 -7.113530
-17.690400 -13.384800 -7.107916
-17.643600 -13.384800 -7.102491
-17.596800 -13.384800 -7.097998
-17.550000 -13.384800 -7.088783
-17.503200 -13.384800 -7.097326
-17.456400 -13.384800 -7.097326
-17.409600 -13.384800 -7.082765
-17.362800 -13.384800 -7.067904
-17.316000 -13.384800 -7.053893
-17.269200 -13.384800 -7.020393
-17.222400 -13.384800 -6.982287
-17.175600 -13.384800 -6.939801
-17.128800 -13.384800 -6.881201
-17.082000 -13.384800 -6.805525
-15.490800 -13.384800 6.842549
-15.444000 -13.384800 6.884480
-15.397200 -13.384800 6.910817
-15.350400 -13.384800 6.920618
-15.303600 -13.384800 6.929981
-15.256800 -13.384800 6.943662
-15.210000 -13.384800 6.958350
-15.163200 -13.384800 6.964930
-15.116400 -13.384800 6.980654
-15.069600 -13.384800 6.994584
-15.022800 -13.384800 7.000855
-14.976000 -13.384800 7.000855
-14.929200 -13.384800 7.002226
-14.882400 -13.384800 7.011234
-14.835600 -13.384800 7.012528
-14.788800 -13.384800 7.021662
-14.742000 -13.384800 7.026017
-14.695200 -13.384800 7.026017
-14.648400 -13.384800 7.031982
-14.601600 -13.384800 7.031982
-14.554800 -13.384800 7.036190
-14.508000 -13.384800 7.033821
-14.461200 -13.384800 7.031982
-14.414400 -13.384800 7.040264
-14.367600 -13.384800 7.052708
-14.320800 -13.384800 7.052708
-14.274000 -13.384800 7.053442
-14.227200 -13.384800 7.053442
-14.180400 -13.384800 7.054394
-14.133600 -13.384800 7.058034
-14.086800 -13.384800 7.061026
-14.040000 -13.384800 7.058630
-13.993200 -13.384800 7.058034
-13.946400 -13.384800 7.058630
-13.899600 -13.384800 7.059734
-13.852800 -13.384800 7.064366
-13.806000 -13.384800 7.066185
-13.759200 -13.384800 7.066185
-13.712400 -13.384800 7.076099
-13.665600 -13.384800 7.084362
-13.618800 -13.384800 7.113534
-13.572000 -13.384800 7.152736
-13.525200 -13.384800 7.254652
-8.611200 -13.384800 8.962510
-8.564400 -13.384800 8.962510
-8.517600 -13.384800 8.875405
-8.470800 -13.384800 8.787556
-8.424000 -13.384800 8.725941
-8.377200 -13.384800 8.630972
-8.330400 -13.384800 8.562986
-8.283600 -13.384800 8.492716
-8.236800 -13.384800 8.458484
-8.190000 -13.384800 8.369860
-8.143200 -13.384800 8.346000
-8.096400 -13.384800 8.328506
-8.049600 -13.384800 8.286824
-8.002800 -13.384800 8.238938
-7.956000 -13.384800 8.176637
-7.909200 -13.384800 8.160880
-7.862400 -13.384800 8.143157
-7.815600 -13.384800 8.106617
-7.768800 -13.384800 8.092738
-7.722000 -13.384800 8.036720
-7.675200 -13.384800 8.004756
-7.628400 -13.384800 7.987450
-7.581600 -13.384800 7.971240
-7.534800 -13.384800 7.944563
-7.488000 -13.384800 7.886355
-7.441200 -13.384800 7.868802
-7.394400 -13.384800 7.815229
-7.347600 -13.384800 7.815229
-7.300800 -13.384800 7.796677
-7.254000 -13.384800 7.770191
-7.207200 -13.384800 7.740709
-7.160400 -13.384800 7.737579
-7.113600 -13.384800 7.709320
-7.066800 -13.384800 7.660220
-7.020000 -13.384800 7.611858
-6.973200 -13.384800 7.587433
-6.926400 -13.384800 7.544620
-6.879600 -13.384800 7.509198
-6.832800 -13.384800 7.496725
-6.786000 -13.384800 7.490561
-6.739200 -13.384800 7.458728
-6.692400 -13.384800 7.443767
-6.645600 -13.384800 7.419341
-6.598800 -13.384800 7.386760
-6.552000 -13.384800 7.376216
-6.505200 -13.384800 7.366332
-6.458400 -13.384800 7.360278
-6.411600 -13.384800 7.349330
-6.364800 -13.384800 7.318060
-6.318000 -13.384800 7.273572
-6.271200 -13.384800 7.260312
-6.224400 -13.384800 7.257855
-6.177600 -13.384800 7.238426
-6.130800 -13.384800 7.230484
-6.084000 -13.384800 7.198131
-6.037200 -13.384800 7.195866
-5.990400 -13.384800 7.175302
-5.943600 -13.384800 7.157194
-5.896800 -13.384800 7.151095
-5.850000 -13.384800 7.134122
-5.803200 -13.384800 7.129319
-5.756400 -13.384800 7.112439
-5.709600 -13.384800 7.108977
-5.662800 -13.384800 7.097860
-5.616000 -13.384800 7.080081
-5.569200 -13.384800 7.068473
-5.522400 -13.384800 7.025066
-5.475600 -13.384800 7.003150
-5.428800 -13.384800 6.997727
-5.382000 -13.384800 6.981290
-5.335200 -13.384800 6.951199
-5.288400 -13.384800 6.911691
-5.241600 -13.384800 6.896027
-5.194800 -13.384800 6.896015
-5.148000 -13.384800 6.880876
-5.101200 -13.384800 6.872313
-5.054400 -13.384800 6.849874
-5.007600 -13.384800 6.842805
-4.960800 -13.384800 6.814344
-4.914000 -13.384800 6.810733
-4.867200 -13.384800 6.781704
-4.820400 -13.384800 6.767432
-4.773600 -13.384800 6.758130
-4.726800 -13.384800 6.754098
-4.680000 -13.384800 6.740264
-4.633200 -13.384800 6.729291
-4.586400 -13.384800 6.724568
-4.539600 -13.384800 6.712884
-4.492800 -13.384800 6.695379
-4.446000 -13.384800 6.669757
-4.399200 -13.384800 6.655757
-4.352400 -13.384800 6.651854
-4.305600 -13.384800 6.644507
-4.258800 -13.384800 6.644956
-4.212000 -13.384800 6.641409
-4.165200 -13.384800 6.626911
-4.118400 -13.384800 6.608450
-4.071600 -13.384800 6.595414
-4.024800 -13.384800 6.588777
-3.978000 -13.384800 6.581696
-3.931200 -13.384800 6.555729
-3.884400 -13.384800 6.543421
-3.837600 -13.384800 6.526212
-3.790800 -13.384800 6.520396
-3.744000 -13.384800 6.501551
-3.697200 -13.384800 6.476868
-3.650400 -13.384800 6.458124
-3.603600 -13.384800 6.465461
-3.556800 -13.384800 6.450467
-3.510000 -13.384800 6.445384
-3.463200 -13.384800 6.445384
-3.416400 -13.384800 6.445384
-3.369600 -13.384800 6.404526
-3.322800 -13.384800 6.380942
-3.276000 -13.384800 6.346813
-3.229200 -13.384800 6.333034
-3.182400 -13.384800 6.301187
-3.135600 -13.384800 6.293815
-3.088800 -13.384800 6.283215
-3.042000 -13.384800 6.264751
-2.995200 -13.384800 6.249673
-2.948400 -13.384800 6.238072
-2.901600 -13.384800 6.210208
-2.854800 -13.384800 6.200739
-2.808000 -13.384800 6.191686
-2.761200 -13.384800 6.172345
-2.714400 -13.384800 6.136880
-2.667600 -13.384800 6.106830
-2.620800 -13.384800 6.066987
-2.574000 -13.384800 6.048831
-2.527200 -13.384800 6.046153
-2.480400 -13.384800 6.052532
-2.433600 -13.384800 6.053331
-2.386800 -13.384800 6.054422
-2.340000 -13.384800 6.054422
-2.293200 -13.384800 6.056980
-2.246400 -13.384800 6.073839
-2.199600 -13.384800 6.073839
-2.152800 -13.384800 6.048181
-2.106000 -13.384800 6.026438
-2.059200 -13.384800 6.020446
-2.012400 -13.384800 6.017670
-1.965600 -13.384800 6.001454
-1.918800 -13.384800 5.999422
-1.872000 -13.384800 5.998841
-1.825200 -13.384800 5.987428
-1.778400 -13.384800 5.974492
-1.731600 -13.384800 5.951301
-1.684800 -13.384800 5.934119
-1.638000 -13.384800 5.915488
-1.591200 -13.384800 5.891596
-1.544400 -13.384800 5.877612
-1.497600 -13.384800 5.865323
-1.450800 -13.384800 5.852331
-1.404000 -13.384800 5.834991
-1.357200 -13.384800 5.825941
-1.310400 -13.384800 5.816043
-1.263600 -13.384800 5.812401
-1.216800 -13.384800 5.812401
-1.170000 -13.384800 5.808189
-1.123200 -13.384800 5.812401
-1.076400 -13.384800 5.801104
-1.029600 -13.384800 5.767731
-0.982800 -13.384800 5.740124
-0.936000 -13.384800 5.721847
-0.889200 -13.384800 5.706707
-0.842400 -13.384800 5.702485
-0.795600 -13.384800 5.696069
-0.748800 -13.384800 5.694599
-0.702000 -13.384800 5.687986
-0.655200 -13.384800 5.687986
-0.608400 -13.384800 5.684188
-0.561600 -13.384800 5.682212
-0.514800 -13.384800 5.682281
-0.468000 -13.384800 5.682281
-0.421200 -13.384800 5.675818
-0.374400 -13.384800 5.673433
-0.327600 -13.384800 5.667711
-0.280800 -13.384800 5.663402
-0.234000 -13.384800 5.653815
-0.187200 -13.384800 5.643893
-0.140400 -13.384800 5.642591
-0.093600 -13.384800 5.643893
-0.046800 -13.384800 5.639633
0.000000 -13.384800 5.626272
0.046800 -13.384800 5.622165
0.093600 -13.384800 5.620180
0.140400 -13.384800 5.619827
0.187200 -13.384800 5.615119
0.234000 -13.384800 5.606049
0.280800 -13.384800 5.606049
0.327600 -13.384800 5.606049
0.374400 -13.384800 5.603102
0.421200 -13.384800 5.610656
0.468000 -13.384800 5.610476
0.514800 -13.384800 5.613378
0.561600 -13.384800 5.619856
0.608400 -13.384800 5.625611
0.655200 -13.384800 5.630767
0.702000 -13.384800 5.634678
0.748800 -13.384800 5.645001
0.795600 -13.384800 5.639357
0.842400 -13.384800 5.648078
0.889200 -13.384800 5.653253
0.936000 -13.384800 5.648078
0.982800 -13.384800 5.657791
1.029600 -13.384800 5.641452
1.076400 -13.384800 5.658398
1.123200 -13.384800 5.662707
1.170000 -13.384800 5.641452
1.216800 -13.384800 5.658736
1.263600 -13.384800 5.671985
1.310400 -13.384800 5.672666
1.357200 -13.384800 5.682705
1.404000 -13.384800 5.690021
1.450800 -13.384800 5.692974
1.497600 -13.384800 5.713812
1.544400 -13.384800 5.715358
1.591200 -13.384800 5.717990
1.638000 -13.384800 5.739117
1.684800 -13.384800 5.745764
1.731600 -13.384800 5.748667
1.778400 -13.384800 5.749294
1.825200 -13.384800 5.759400
1.872000 -13.384800 5.767507
1.918800 -13.384800 5.775843
1.965600 -13.384800 5.775843
2.012400 -13.384800 5.774704
2.059200 -13.384800 5.773684
2.106000 -13.384800 5.773684
2.152800 -13.384800 5.786889
2.199600 -13.384800 5.789810
2.246400 -13.384800 5.789810
2.293200 -13.384800 5.816659
2.340000 -13.384800 5.837138
2.386800 -13.384800 5.859808
2.433600 -13.384800 5.872667
2.480400 -13.384800 5.863351
2.527200 -13.384800 5.887892
2.574000 -13.384800 5.891690
2.620800 -13.384800 5.895384
2.667600 -13.384800 5.906668
2.714400 -13.384800 5.898860
2.761200 -13.384800 5.903959
2.808000 -13.384800 5.916075
2.854800 -13.384800 5.916896
2.901600 -13.384800 5.939304
2.948400 -13.384800 5.959256
2.995200 -13.384800 5.966165
3.042000 -13.384800 5.981824
3.088800 -13.384800 6.006991
3.135600 -13.384800 6.019979
3.182400 -13.384800 6.023555
3.229200 -13.384800 6.040787
3.276000 -13.384800 6.050931
3.322800 -13.384800 6.060308
3.369600 -13.384800 6.060308
3.416400 -13.384800 6.077836
3.463200 -13.384800 6.091811
3.510000 -13.384800 6.123626
3.556800 -13.384800 6.134268
3.603600 -13.384800 6.163583
3.650400 -13.384800 6.165705
3.697200 -13.384800 6.171548
3.744000 -13.384800 6.171548
3.790800 -13.384800 6.192701
3.837600 -13.384800 6.198131
3.884400 -13.384800 6.207830
3.931200 -13.384800 6.235390
3.978000 -13.384800 6.251771
4.024800 -13.384800 6.255995
4.071600 -13.384800 6.276706
4.118400 -13.384800 6.282264
4.165200 -13.384800 6.294389
4.212000 -13.384800 6.297229
4.258800 -13.384800 6.297716
4.305600 -13.384800 6.313666
4.352400 -13.384800 6.355254
4.399200 -13.384800 6.360404
4.446000 -13.384800 6.389601
4.492800 -13.384800 6.399402
4.539600 -13.384800 6.405400
4.586400 -13.384800 6.453001
4.633200 -13.384800 6.476053
4.680000 -13.384800 6.505372
4.726800 -13.384800 6.529024
4.773600 -13.384800 6.536733
4.820400 -13.384800 6.535016
4.867200 -13.384800 6.529024
4.914000 -13.384800 6.537417
4.960800 -13.384800 6.546143
5.007600 -13.384800 6.565018
5.054400 -13.384800 6.581677
5.101200 -13.384800 6.598615
5.148000 -13.384800 6.655864
5.194800 -13.384800 6.700857
5.241600 -13.384800 6.717218
5.288400 -13.384800 6.757470
5.335200 -13.384800 6.764188
5.382000 -13.384800 6.783487
5.428800 -13.384800 6.824149
5.475600 -13.384800 6.841739
5.522400 -13.384800 6.849375
5.569200 -13.384800 6.865771
5.616000 -13.384800 6.874610
5.662800 -13.384800 6.897630
5.709600 -13.384800 6.937851
5.756400 -13.384800 6.951168
5.803200 -13.384800 7.003963
5.850000 -13.384800 7.054895
5.896800 -13.384800 7.091821
5.943600 -13.384800 7.143583
5.990400 -13.384800 7.170917
6.037200 -13.384800 7.182446
6.084000 -13.384800 7.199693
6.130800 -13.384800 7.211008
6.177600 -13.384800 7.245734
6.224400 -13.384800 7.259930
6.271200 -13.384800 7.276016
6.318000 -13.384800 7.291544
6.364800 -13.384800 7.306546
6.411600 -13.384800 7.324812
6.458400 -13.384800 7.347682
6.505200 -13.384800 7.420045
6.552000 -13.384800 7.459153
6.598800 -13.384800 7.472574
6.645600 -13.384800 7.490436
6.692400 -13.384800 7.521945
6.739200 -13.384800 7.537083
6.786000 -13.384800 7.580038
6.832800 -13.384800 7.600856
6.879600 -13.384800 7.620687
6.926400 -13.384800 7.639560
6.973200 -13.384800 7.674954
7.020000 -13.384800 7.719631
7.066800 -13.384800 7.781566
7.113600 -13.384800 7.848395
7.160400 -13.384800 7.907363
7.207200 -13.384800 7.928235
7.254000 -13.384800 7.954001
7.300800 -13.384800 7.968168
7.347600 -13.384800 7.980489
7.394400 -13.384800 8.018338
7.441200 -13.384800 8.026602
7.488000 -13.384800 8.035670
7.534800 -13.384800 8.074662
7.581600 -13.384800 8.139203
7.628400 -13.384800 8.175876
7.675200 -13.384800 8.244499
7.722000 -13.384800 8.293159
7.768800 -13.384800 8.308219
7.815600 -13.384800 8.340955
7.862400 -13.384800 8.410339
7.909200 -13.384800 8.423736
7.956000 -13.384800 8.500600
8.002800 -13.384800 8.517072
8.049600 -13.384800 8.532903
8.096400 -13.384800 8.589802
8.143200 -13.384800 8.642549
8.190000 -13.384800 8.675849
8.236800 -13.384800 8.696654
8.283600 -13.384800 8.758770
8.330400 -13.384800 8.803737
12.682800 -13.384800 8.048026
12.729600 -13.384800 8.036971
12.776400 -13.384800 8.040175
12.823200 -13.384800 8.034019
12.870000 -13.384800 8.019978
12.916800 -13.384800 8.003138
12.963600 -13.384800 7.992317
13.010400 -13.384800 7.992696
13.057200 -13.384800 7.992696
13.104000 -13.384800 7.992601
13.150800 -13.384800 7.992847
13.197600 -13.384800 7.992847
13.244400 -13.384800 7.993393
13.291200 -13.384800 8.007764
13.338000 -13.384800 8.007764
13.384800 -13.384800 8.017460
13.431600 -13.384800 8.017859
13.478400 -13.384800 8.031348
13.525200 -13.384800 8.031348
13.572000 -13.384800 8.031976
13.618800 -13.384800 8.031976
13.665600 -13.384800 8.030184
13.712400 -13.384800 8.030184
13.759200 -13.384800 8.020932
13.806000 -13.384800 8.020296
13.852800 -13.384800 8.031580
13.899600 -13.384800 8.028671
13.946400 -13.384800 8.039503
13.993200 -13.384800 8.044529
14.040000 -13.384800 8.055021
14.086800 -13.384800 8.055654
14.133600 -13.384800 8.045551
14.180400 -13.384800 8.045551
14.227200 -13.384800 8.057470
14.274000 -13.384800 8.048803
14.320800 -13.384800 8.044307
14.367600 -13.384800 8.023037
14.414400 -13.384800 8.019242
14.461200 -13.384800 8.017580
14.508000 -13.384800 8.004244
14.554800 -13.384800 7.998521
14.601600 -13.384800 7.993271
15.350400 -13.384800 6.795590
15.397200 -13.384800 6.773409
15.444000 -13.384800 6.772919
15.490800 -13.384800 6.763808
15.537600 -13.384800 6.743713
15.631200 -13.384800 6.745011
15.678000 -13.384800 6.748715
15.724800 -13.384800 6.763808
15.771600 -13.384800 6.763808
15.818400 -13.384800 6.756167
15.865200 -13.384800 6.748715
15.912000 -13.384800 6.746089
15.958800 -13.384800 6.724961
16.005600 -13.384800 6.705444
16.286400 -13.384800 4.726917
16.333200 -13.384800 4.638854
16.520400 -13.384800 3.725963
16.567200 -13.384800 3.462936
-18.720000 -13.338000 0.000000
-18.673200 -13.338000 0.000000
-18.626400 -13.338000 0.000000
-18.579600 -13.338000 -7.217349
-18.532800 -13.338000 -7.207260
-18.486000 -13.338000 -7.207260
-18.439200 -13.338000 -7.217349
-18.392400 -13.338000 -7.217349
-18.345600 -13.338000 -7.207459
-18.298800 -13.338000 -7.190232
-18.252000 -13.338000 -7.204479
-18.205200 -13.338000 -7.204479
-18.158400 -13.338000 -7.207459
-18.111600 -13.338000 -7.190232
-18.064800 -13.338000 -7.199908
-18.018000 -13.338000 -7.187629
-17.971200 -13.338000 -7.171403
-17.924400 -13.338000 -7.165446
-17.877600 -13.338000 -7.165446
-17.830800 -13.338000 -7.123689
-17.784000 -13.338000 -7.113530
-17.737200 -13.338000 -7.097906
-17.690400 -13.338000 -7.107089
-17.643600 -13.338000 -7.105126
-17.596800 -13.338000 -7.102314
-17.550000 -13.338000 -7.088783
-17.503200 -13.338000 -7.097326
-17.456400 -13.338000 -7.097326
-17.409600 -13.338000 -7.083432
-17.362800 -13.338000 -7.056015
-17.316000 -13.338000 -7.035938
-17.269200 -13.338000 -6.982287
-17.222400 -13.338000 -6.960566
-17.175600 -13.338000 -6.888309
-17.128800 -13.338000 -6.830720
-16.660800 -13.338000 -5.274412
-15.537600 -13.338000 6.864636
-15.490800 -13.338000 6.884480
-15.444000 -13.338000 6.918514
-15.397200 -13.338000 6.927651
-15.350400 -13.338000 6.934525
-15.303600 -13.338000 6.945878
-15.256800 -13.338000 6.960737
-15.210000 -13.338000 6.971975
-15.163200 -13.338000 6.996400
-15.116400 -13.338000 7.009168
-15.069600 -13.338000 7.009292
-15.022800 -13.338000 7.010505
-14.976000 -13.338000 7.011234
-14.929200 -13.338000 7.014801
-14.882400 -13.338000 7.021662
-14.835600 -13.338000 7.025712
-14.788800 -13.338000 7.033394
-14.742000 -13.338000 7.036190
-14.695200 -13.338000 7.037590
-14.648400 -13.338000 7.041839
-14.601600 -13.338000 7.040264
-14.554800 -13.338000 7.042144
-14.508000 -13.338000 7.042144
-14.461200 -13.338000 7.042144
-14.414400 -13.338000 7.052708
-14.367600 -13.338000 7.057913
-14.320800 -13.338000 7.058769
-14.274000 -13.338000 7.060746
-14.227200 -13.338000 7.060746
-14.180400 -13.338000 7.059734
-14.133600 -13.338000 7.061026
-14.086800 -13.338000 7.063274
-14.040000 -13.338000 7.059734
-13.993200 -13.338000 7.058781
-13.946400 -13.338000 7.059734
-13.899600 -13.338000 7.064366
-13.852800 -13.338000 7.067836
-13.806000 -13.338000 7.072494
-13.759200 -13.338000 7.076099
-13.712400 -13.338000 7.099199
-13.665600 -13.338000 7.113534
-13.618800 -13.338000 7.148590
-13.572000 -13.338000 7.217530
-13.525200 -13.338000 7.273262
-8.611200 -13.338000 8.939185
-8.564400 -13.338000 8.939185
-8.517600 -13.338000 8.825640
-8.470800 -13.338000 8.785949
-8.424000 -13.338000 8.725941
-8.377200 -13.338000 8.605210
-8.330400 -13.338000 8.558661
-8.283600 -13.338000 8.492716
-8.236800 -13.338000 8.458484
-8.190000 -13.338000 8.371902
-8.143200 -13.338000 8.346000
-8.096400 -13.338000 8.313241
-8.049600 -13.338000 8.286824
-8.002800 -13.338000 8.214163
-7.956000 -13.338000 8.176637
-7.909200 -13.338000 8.156920
-7.862400 -13.338000 8.097313
-7.815600 -13.338000 8.092738
-7.768800 -13.338000 8.066039
-7.722000 -13.338000 8.032353
-7.675200 -13.338000 7.987450
-7.628400 -13.338000 7.980857
-7.581600 -13.338000 7.951159
-7.534800 -13.338000 7.908087
-7.488000 -13.338000 7.884842
-7.441200 -13.338000 7.862978
-7.394400 -13.338000 7.815229
-7.347600 -13.338000 7.805338
-7.300800 -13.338000 7.775473
-7.254000 -13.338000 7.749279
-7.207200 -13.338000 7.737579
-7.160400 -13.338000 7.718889
-7.113600 -13.338000 7.658276
-7.066800 -13.338000 7.611858
-7.020000 -13.338000 7.594598
-6.973200 -13.338000 7.552301
-6.926400 -13.338000 7.525948
-6.879600 -13.338000 7.504652
-6.832800 -13.338000 7.495009
-6.786000 -13.338000 7.490561
-6.739200 -13.338000 7.425947
-6.692400 -13.338000 7.421623
-6.645600 -13.338000 7.391300
-6.598800 -13.338000 7.360550
-6.552000 -13.338000 7.358522
-6.505200 -13.338000 7.352224
-6.458400 -13.338000 7.349330
-6.411600 -13.338000 7.330098
-6.364800 -13.338000 7.304729
-6.318000 -13.338000 7.257855
-6.271200 -13.338000 7.254734
-6.224400 -13.338000 7.254734
-6.177600 -13.338000 7.219081
-6.130800 -13.338000 7.200172
-6.084000 -13.338000 7.195866
-6.037200 -13.338000 7.180089
-5.990400 -13.338000 7.161951
-5.943600 -13.338000 7.134122
-5.896800 -13.338000 7.131925
-5.850000 -13.338000 7.120395
-5.803200 -13.338000 7.112439
-5.756400 -13.338000 7.104458
-5.709600 -13.338000 7.103194
-5.662800 -13.338000 7.071856
-5.616000 -13.338000 7.068139
-5.569200 -13.338000 7.058963
-5.522400 -13.338000 7.025066
-5.475600 -13.338000 7.001151
-5.428800 -13.338000 6.997727
-5.382000 -13.338000 6.983580
-5.335200 -13.338000 6.954311
-5.288400 -13.338000 6.896027
-5.241600 -13.338000 6.889723
-5.194800 -13.338000 6.889723
-5.148000 -13.338000 6.872360
-5.101200 -13.338000 6.855109
-5.054400 -13.338000 6.842986
-5.007600 -13.338000 6.830245
-4.960800 -13.338000 6.814322
-4.914000 -13.338000 6.799354
-4.867200 -13.338000 6.781704
-4.820400 -13.338000 6.767432
-4.773600 -13.338000 6.758779
-4.726800 -13.338000 6.754098
-4.680000 -13.338000 6.741243
-4.633200 -13.338000 6.729291
-4.586400 -13.338000 6.726178
-4.539600 -13.338000 6.718570
-4.492800 -13.338000 6.707321
-4.446000 -13.338000 6.681101
-4.399200 -13.338000 6.658185
-4.352400 -13.338000 6.651854
-4.305600 -13.338000 6.644956
-4.258800 -13.338000 6.644507
-4.212000 -13.338000 6.634533
-4.165200 -13.338000 6.618395
-4.118400 -13.338000 6.602641
-4.071600 -13.338000 6.594384
-4.024800 -13.338000 6.581696
-3.978000 -13.338000 6.567998
-3.931200 -13.338000 6.555729
-3.884400 -13.338000 6.545701
-3.837600 -13.338000 6.528399
-3.790800 -13.338000 6.520396
-3.744000 -13.338000 6.501551
-3.697200 -13.338000 6.472024
-3.650400 -13.338000 6.445384
-3.603600 -13.338000 6.450467
-3.556800 -13.338000 6.429273
-3.510000 -13.338000 6.424512
-3.463200 -13.338000 6.424448
-3.416400 -13.338000 6.413754
-3.369600 -13.338000 6.404526
-3.322800 -13.338000 6.387436
-3.276000 -13.338000 6.375061
-3.229200 -13.338000 6.333773
-3.182400 -13.338000 6.301187
-3.135600 -13.338000 6.292510
-3.088800 -13.338000 6.283215
-3.042000 -13.338000 6.261484
-2.995200 -13.338000 6.233801
-2.948400 -13.338000 6.228026
-2.901600 -13.338000 6.216438
-2.854800 -13.338000 6.210208
-2.808000 -13.338000 6.192185
-2.761200 -13.338000 6.185941
-2.714400 -13.338000 6.166985
-2.667600 -13.338000 6.118140
-2.620800 -13.338000 6.066987
-2.574000 -13.338000 6.053331
-2.527200 -13.338000 6.053331
-2.480400 -13.338000 6.054422
-2.433600 -13.338000 6.073839
-2.386800 -13.338000 6.078492
-2.340000 -13.338000 6.078492
-2.293200 -13.338000 6.078492
-2.246400 -13.338000 6.084125
-2.199600 -13.338000 6.084125
-2.152800 -13.338000 6.056980
-2.106000 -13.338000 6.041446
-2.059200 -13.338000 6.021061
-2.012400 -13.338000 6.020446
-1.965600 -13.338000 6.017670
-1.918800 -13.338000 5.999422
-1.872000 -13.338000 5.998841
-1.825200 -13.338000 5.993603
-1.778400 -13.338000 5.981368
-1.731600 -13.338000 5.965882
-1.684800 -13.338000 5.951301
-1.638000 -13.338000 5.927790
-1.591200 -13.338000 5.891596
-1.544400 -13.338000 5.875523
-1.497600 -13.338000 5.867899
-1.450800 -13.338000 5.857809
-1.404000 -13.338000 5.834991
-1.357200 -13.338000 5.827547
-1.310400 -13.338000 5.823530
-1.263600 -13.338000 5.823530
-1.216800 -13.338000 5.821938
-1.170000 -13.338000 5.818023
-1.123200 -13.338000 5.818023
-1.076400 -13.338000 5.812997
-1.029600 -13.338000 5.787328
-0.982800 -13.338000 5.763333
-0.936000 -13.338000 5.726027
-0.889200 -13.338000 5.718001
-0.842400 -13.338000 5.710475
-0.795600 -13.338000 5.699120
-0.748800 -13.338000 5.696443
-0.702000 -13.338000 5.694599
-0.655200 -13.338000 5.692638
-0.608400 -13.338000 5.684188
-0.561600 -13.338000 5.681803
-0.514800 -13.338000 5.682212
-0.468000 -13.338000 5.681803
-0.421200 -13.338000 5.673232
-0.374400 -13.338000 5.665028
-0.327600 -13.338000 5.665028
-0.280800 -13.338000 5.663928
-0.234000 -13.338000 5.663928
-0.187200 -13.338000 5.646369
-0.140400 -13.338000 5.647745
-0.093600 -13.338000 5.647745
-0.046800 -13.338000 5.639761
0.000000 -13.338000 5.629716
0.046800 -13.338000 5.622165
0.093600 -13.338000 5.619827
0.140400 -13.338000 5.619827
0.187200 -13.338000 5.611656
0.234000 -13.338000 5.602834
0.280800 -13.338000 5.602834
0.327600 -13.338000 5.602834
0.374400 -13.338000 5.600813
0.421200 -13.338000 5.610476
0.468000 -13.338000 5.603102
0.514800 -13.338000 5.610656
0.561600 -13.338000 5.619856
0.608400 -13.338000 5.625611
0.655200 -13.338000 5.628657
0.702000 -13.338000 5.629086
0.748800 -13.338000 5.628657
0.795600 -13.338000 5.628657
0.842400 -13.338000 5.634678
0.889200 -13.338000 5.639357
0.936000 -13.338000 5.617720
0.982800 -13.338000 5.617720
1.029600 -13.338000 5.617720
1.076400 -13.338000 5.641452
1.123200 -13.338000 5.647578
1.170000 -13.338000 5.635028
1.216800 -13.338000 5.641452
1.263600 -13.338000 5.658398
1.310400 -13.338000 5.658736
1.357200 -13.338000 5.672970
1.404000 -13.338000 5.677802
1.450800 -13.338000 5.688105
1.497600 -13.338000 5.693322
1.544400 -13.338000 5.693322
1.591200 -13.338000 5.696111
1.638000 -13.338000 5.715358
1.684800 -13.338000 5.717990
1.731600 -13.338000 5.738207
1.778400 -13.338000 5.739117
1.825200 -13.338000 5.753544
1.872000 -13.338000 5.762614
1.918800 -13.338000 5.773684
1.965600 -13.338000 5.773684
2.012400 -13.338000 5.773684
2.059200 -13.338000 5.773684
2.106000 -13.338000 5.770585
2.152800 -13.338000 5.772154
2.199600 -13.338000 5.775843
2.246400 -13.338000 5.774704
2.293200 -13.338000 5.810757
2.340000 -13.338000 5.837138
2.386800 -13.338000 5.848591
2.433600 -13.338000 5.850438
2.480400 -13.338000 5.850438
2.527200 -13.338000 5.863351
2.574000 -13.338000 5.883612
2.620800 -13.338000 5.886192
2.667600 -13.338000 5.886192
2.714400 -13.338000 5.885106
2.761200 -13.338000 5.886192
2.808000 -13.338000 5.897517
2.854800 -13.338000 5.897517
2.901600 -13.338000 5.916896
2.948400 -13.338000 5.929610
2.995200 -13.338000 5.953480
3.042000 -13.338000 5.956392
3.088800 -13.338000 5.966165
3.135600 -13.338000 5.987131
3.182400 -13.338000 6.019979
3.229200 -13.338000 6.023555
3.276000 -13.338000 6.043577
3.322800 -13.338000 6.054324
3.369600 -13.338000 6.054324
3.416400 -13.338000 6.077261
3.463200 -13.338000 6.091811
3.510000 -13.338000 6.123626
3.556800 -13.338000 6.124278
3.603600 -13.338000 6.160221
3.650400 -13.338000 6.163583
3.697200 -13.338000 6.165705
3.744000 -13.338000 6.159656
3.790800 -13.338000 6.165705
3.837600 -13.338000 6.166564
3.884400 -13.338000 6.189430
3.931200 -13.338000 6.206723
3.978000 -13.338000 6.222526
4.024800 -13.338000 6.240367
4.071600 -13.338000 6.255995
4.118400 -13.338000 6.275858
4.165200 -13.338000 6.277720
4.212000 -13.338000 6.282264
4.258800 -13.338000 6.294389
4.305600 -13.338000 6.303446
4.352400 -13.338000 6.335633
4.399200 -13.338000 6.389601
4.446000 -13.338000 6.393185
4.492800 -13.338000 6.395855
4.539600 -13.338000 6.400173
4.586400 -13.338000 6.438033
4.633200 -13.338000 6.453001
4.680000 -13.338000 6.463468
4.726800 -13.338000 6.485245
4.773600 -13.338000 6.505372
4.820400 -13.338000 6.524406
4.867200 -13.338000 6.522297
4.914000 -13.338000 6.524406
4.960800 -13.338000 6.538246
5.007600 -13.338000 6.567207
5.054400 -13.338000 6.585118
5.101200 -13.338000 6.598615
5.148000 -13.338000 6.621216
5.194800 -13.338000 6.665536
5.241600 -13.338000 6.714280
5.288400 -13.338000 6.731802
5.335200 -13.338000 6.765198
5.382000 -13.338000 6.793492
5.428800 -13.338000 6.824149
5.475600 -13.338000 6.843641
5.522400 -13.338000 6.849375
5.569200 -13.338000 6.869497
5.616000 -13.338000 6.874610
5.662800 -13.338000 6.897102
5.709600 -13.338000 6.927176
5.756400 -13.338000 6.934006
5.803200 -13.338000 6.993590
5.850000 -13.338000 7.039115
5.896800 -13.338000 7.090745
5.943600 -13.338000 7.137703
5.990400 -13.338000 7.157296
6.037200 -13.338000 7.174476
6.084000 -13.338000 7.182446
6.130800 -13.338000 7.208308
6.177600 -13.338000 7.236967
6.224400 -13.338000 7.254059
6.271200 -13.338000 7.272172
6.318000 -13.338000 7.294899
6.364800 -13.338000 7.324812
6.411600 -13.338000 7.341860
6.458400 -13.338000 7.375988
6.505200 -13.338000 7.421737
6.552000 -13.338000 7.461929
6.598800 -13.338000 7.472574
6.645600 -13.338000 7.490436
6.692400 -13.338000 7.521945
6.739200 -13.338000 7.537083
6.786000 -13.338000 7.588710
6.832800 -13.338000 7.613987
6.879600 -13.338000 7.640894
6.926400 -13.338000 7.674954
6.973200 -13.338000 7.687305
7.020000 -13.338000 7.743621
7.066800 -13.338000 7.776729
7.113600 -13.338000 7.844523
7.160400 -13.338000 7.907363
7.207200 -13.338000 7.928235
7.254000 -13.338000 7.962144
7.300800 -13.338000 7.971288
7.347600 -13.338000 7.980489
7.394400 -13.338000 8.009502
7.441200 -13.338000 8.040361
7.488000 -13.338000 8.061550
7.534800 -13.338000 8.094600
7.581600 -13.338000 8.158811
7.628400 -13.338000 8.189681
7.675200 -13.338000 8.240165
7.722000 -13.338000 8.277458
7.768800 -13.338000 8.293159
7.815600 -13.338000 8.315825
7.862400 -13.338000 8.369310
7.909200 -13.338000 8.432541
7.956000 -13.338000 8.485165
8.002800 -13.338000 8.522385
8.049600 -13.338000 8.536039
8.096400 -13.338000 8.606385
8.143200 -13.338000 8.660730
8.190000 -13.338000 8.675849
8.236800 -13.338000 8.690169
8.283600 -13.338000 8.754468
8.330400 -13.338000 8.805434
12.729600 -13.338000 8.046312
12.776400 -13.338000 8.037833
12.823200 -13.338000 8.031793
12.870000 -13.338000 8.023276
12.916800 -13.338000 8.013219
12.963600 -13.338000 7.992696
13.010400 -13.338000 7.999964
13.057200 -13.338000 7.995336
13.104000 -13.338000 7.993393
13.150800 -13.338000 7.995336
13.197600 -13.338000 7.999964
13.244400 -13.338000 7.999964
13.291200 -13.338000 8.010209
13.338000 -13.338000 8.010295
13.384800 -13.338000 8.017460
13.431600 -13.338000 8.021182
13.478400 -13.338000 8.025383
13.525200 -13.338000 8.031633
13.572000 -13.338000 8.031976
13.618800 -13.338000 8.031976
13.665600 -13.338000 8.030184
13.712400 -13.338000 8.024710
13.759200 -13.338000 8.020296
13.806000 -13.338000 8.018908
13.852800 -13.338000 8.024422
13.899600 -13.338000 8.024710
13.946400 -13.338000 8.031842
13.993200 -13.338000 8.040975
14.040000 -13.338000 8.055021
14.086800 -13.338000 8.055021
14.133600 -13.338000 8.044307
14.180400 -13.338000 8.044307
14.227200 -13.338000 8.048803
14.274000 -13.338000 8.044307
14.320800 -13.338000 8.043764
14.367600 -13.338000 8.023990
14.414400 -13.338000 8.043764
14.461200 -13.338000 8.023395
14.508000 -13.338000 8.017580
14.554800 -13.338000 8.004244
14.601600 -13.338000 8.004244
14.648400 -13.338000 7.993271
15.397200 -13.338000 6.795590
15.444000 -13.338000 6.795590
15.490800 -13.338000 6.772919
15.537600 -13.338000 6.769085
15.678000 -13.338000 6.761885
15.724800 -13.338000 6.778887
15.771600 -13.338000 6.772112
15.818400 -13.338000 6.772112
15.865200 -13.338000 6.768151
15.912000 -13.338000 6.772112
15.958800 -13.338000 6.754422
16.005600 -13.338000 6.724961
16.239600 -13.338000 5.170031
16.286400 -13.338000 4.868143
16.333200 -13.338000 4.718222
16.380000 -13.338000 4.583096
16.426800 -13.338000 4.218631
16.473600 -13.338000 4.088607
16.520400 -13.338000 3.833313
16.567200 -13.338000 3.670957
-18.720000 -13.291200 0.000000
-18.673200 -13.291200 0.000000
-18.626400 -13.291200 0.000000
-18.579600 -13.291200 -7.223415
-18.532800 -13.291200 -7.217349
-18.486000 -13.291200 -7.217349
-18.439200 -13.291200 -7.223415
-18.392400 -13.291200 -7.223415
-18.345600 -13.291200 -7.218459
-18.298800 -13.291200 -7.207459
-18.252000 -13.291200 -7.207260
-18.205200 -13.291200 -7.190232
-18.158400 -13.291200 -7.190232
-18.111600 -13.291200 -7.187629
-18.064800 -13.291200 -7.191570
-18.018000 -13.291200 -7.177283
-17.971200 -13.291200 -7.175857
-17.924400 -13.291200 -7.175857
-17.877600 -13.291200 -7.171403
-17.830800 -13.291200 -7.144531
-17.784000 -13.291200 -7.120241
-17.737200 -13.291200 -7.107089
-17.690400 -13.291200 -7.107089
-17.643600 -13.291200 -7.097998
-17.596800 -13.291200 -7.088783
-17.550000 -13.291200 -7.076556
-17.503200 -13.291200 -7.076556
-17.456400 -13.291200 -7.076556
-17.409600 -13.291200 -7.064560
-17.362800 -13.291200 -7.048569
-17.316000 -13.291200 -7.020869
-17.269200 -13.291200 -6.974949
-17.222400 -13.291200 -6.913309
-17.175600 -13.291200 -6.849209
-15.584400 -13.291200 6.817114
-15.537600 -13.291200 6.884480
-15.490800 -13.291200 6.918514
-15.444000 -13.291200 6.929701
-15.397200 -13.291200 6.934780
-15.350400 -13.291200 6.946228
-15.303600 -13.291200 6.958614
-15.256800 -13.291200 6.971975
-15.210000 -13.291200 6.991562
-15.163200 -13.291200 7.008268
-15.116400 -13.291200 7.011234
-15.069600 -13.291200 7.014801
-15.022800 -13.291200 7.018256
-14.976000 -13.291200 7.021662
-14.929200 -13.291200 7.026805
-14.882400 -13.291200 7.035606
-14.835600 -13.291200 7.035864
-14.788800 -13.291200 7.036853
-14.742000 -13.291200 7.040521
-14.695200 -13.291200 7.045126
-14.648400 -13.291200 7.046053
-14.601600 -13.291200 7.046119
-14.554800 -13.291200 7.048915
-14.508000 -13.291200 7.052114
-14.461200 -13.291200 7.052305
-14.414400 -13.291200 7.060746
-14.367600 -13.291200 7.064457
-14.320800 -13.291200 7.064457
-14.274000 -13.291200 7.064457
-14.227200 -13.291200 7.063274
-14.180400 -13.291200 7.060746
-14.133600 -13.291200 7.061026
-14.086800 -13.291200 7.063274
-14.040000 -13.291200 7.059734
-13.993200 -13.291200 7.059734
-13.946400 -13.291200 7.064534
-13.899600 -13.291200 7.067836
-13.852800 -13.291200 7.076099
-13.806000 -13.291200 7.084664
-13.759200 -13.291200 7.100481
-13.712400 -13.291200 7.113534
-13.665600 -13.291200 7.145861
-13.618800 -13.291200 7.217530
-13.572000 -13.291200 7.258766
-8.611200 -13.291200 8.910720
-8.564400 -13.291200 8.939185
-8.517600 -13.291200 8.875405
-8.470800 -13.291200 8.787556
-8.424000 -13.291200 8.725941
-8.377200 -13.291200 8.605210
-8.330400 -13.291200 8.558661
-8.283600 -13.291200 8.490397
-8.236800 -13.291200 8.449526
-8.190000 -13.291200 8.362557
-8.143200 -13.291200 8.336699
-8.096400 -13.291200 8.304583
-8.049600 -13.291200 8.238938
-8.002800 -13.291200 8.178139
-7.956000 -13.291200 8.162747
-7.909200 -13.291200 8.133312
-7.862400 -13.291200 8.092738
-7.815600 -13.291200 8.087768
-7.768800 -13.291200 8.058401
-7.722000 -13.291200 8.032353
-7.675200 -13.291200 7.999030
-7.628400 -13.291200 7.987283
-7.581600 -13.291200 7.962627
-7.534800 -13.291200 7.904415
-7.488000 -13.291200 7.862978
-7.441200 -13.291200 7.839934
-7.394400 -13.291200 7.798419
-7.347600 -13.291200 7.775473
-7.300800 -13.291200 7.754740
-7.254000 -13.291200 7.730989
-7.207200 -13.291200 7.730768
-7.160400 -13.291200 7.695922
-7.113600 -13.291200 7.658276
-7.066800 -13.291200 7.605527
-7.020000 -13.291200 7.587433
-6.973200 -13.291200 7.551914
-6.926400 -13.291200 7.513663
-6.879600 -13.291200 7.496725
-6.832800 -13.291200 7.490561
-6.786000 -13.291200 7.464898
-6.739200 -13.291200 7.421793
-6.692400 -13.291200 7.410790
-6.645600 -13.291200 7.380358
-6.598800 -13.291200 7.358522
-6.552000 -13.291200 7.354530
-6.505200 -13.291200 7.345605
-6.458400 -13.291200 7.345605
-6.411600 -13.291200 7.321430
-6.364800 -13.291200 7.297703
-6.318000 -13.291200 7.257855
-6.271200 -13.291200 7.254734
-6.224400 -13.291200 7.249863
-6.177600 -13.291200 7.200605
-6.130800 -13.291200 7.195866
-6.084000 -13.291200 7.176124
-6.037200 -13.291200 7.175302
-5.990400 -13.291200 7.133829
-5.943600 -13.291200 7.120395
-5.896800 -13.291200 7.108850
-5.850000 -13.291200 7.103194
-5.803200 -13.291200 7.093336
-5.756400 -13.291200 7.068473
-5.709600 -13.291200 7.068139
-5.662800 -13.291200 7.058963
-5.616000 -13.291200 7.025066
-5.569200 -13.291200 7.020933
-5.522400 -13.291200 7.001151
-5.475600 -13.291200 6.993740
-5.428800 -13.291200 6.981070
-5.382000 -13.291200 6.954311
-5.335200 -13.291200 6.940655
-5.288400 -13.291200 6.896194
-5.241600 -13.291200 6.889723
-5.194800 -13.291200 6.889723
-5.148000 -13.291200 6.872360
-5.101200 -13.291200 6.856532
-5.054400 -13.291200 6.847799
-5.007600 -13.291200 6.830245
-4.960800 -13.291200 6.808202
-4.914000 -13.291200 6.796246
-4.867200 -13.291200 6.779533
-4.820400 -13.291200 6.767432
-4.773600 -13.291200 6.758130
-4.726800 -13.291200 6.752631
-4.680000 -13.291200 6.740619
-4.633200 -13.291200 6.728853
-4.586400 -13.291200 6.726178
-4.539600 -13.291200 6.712884
-4.492800 -13.291200 6.704458
-4.446000 -13.291200 6.683423
-4.399200 -13.291200 6.661650
-4.352400 -13.291200 6.653997
-4.305600 -13.291200 6.644956
-4.258800 -13.291200 6.636331
-4.212000 -13.291200 6.623603
-4.165200 -13.291200 6.608450
-4.118400 -13.291200 6.600150
-4.071600 -13.291200 6.588777
-4.024800 -13.291200 6.580383
-3.978000 -13.291200 6.565937
-3.931200 -13.291200 6.552895
-3.884400 -13.291200 6.543421
-3.837600 -13.291200 6.526212
-3.790800 -13.291200 6.501503
-3.744000 -13.291200 6.491975
-3.697200 -13.291200 6.477747
-3.650400 -13.291200 6.429097
-3.603600 -13.291200 6.424512
-3.556800 -13.291200 6.416550
-3.510000 -13.291200 6.416550
-3.463200 -13.291200 6.413754
-3.416400 -13.291200 6.411542
-3.369600 -13.291200 6.406331
-3.322800 -13.291200 6.398179
-3.276000 -13.291200 6.380942
-3.229200 -13.291200 6.346813
-3.182400 -13.291200 6.318323
-3.135600 -13.291200 6.294645
-3.088800 -13.291200 6.285971
-3.042000 -13.291200 6.267497
-2.995200 -13.291200 6.238072
-2.948400 -13.291200 6.230902
-2.901600 -13.291200 6.219368
-2.854800 -13.291200 6.216438
-2.808000 -13.291200 6.200739
-2.761200 -13.291200 6.191027
-2.714400 -13.291200 6.172345
-2.667600 -13.291200 6.143357
-2.620800 -13.291200 6.090987
-2.574000 -13.291200 6.080983
-2.527200 -13.291200 6.080983
-2.480400 -13.291200 6.081590
-2.433600 -13.291200 6.082983
-2.386800 -13.291200 6.082983
-2.340000 -13.291200 6.081590
-2.293200 -13.291200 6.080788
-2.246400 -13.291200 6.084125
-2.199600 -13.291200 6.080788
-2.152800 -13.291200 6.047935
-2.106000 -13.291200 6.036711
-2.059200 -13.291200 6.027618
-2.012400 -13.291200 6.027618
-1.965600 -13.291200 6.026438
-1.918800 -13.291200 6.017670
-1.872000 -13.291200 5.997589
-1.825200 -13.291200 5.993603
-1.778400 -13.291200 5.987428
-1.731600 -13.291200 5.968640
-1.684800 -13.291200 5.954330
-1.638000 -13.291200 5.934119
-1.591200 -13.291200 5.891596
-1.544400 -13.291200 5.877612
-1.497600 -13.291200 5.873725
-1.450800 -13.291200 5.858077
-1.404000 -13.291200 5.834991
-1.357200 -13.291200 5.832407
-1.310400 -13.291200 5.827547
-1.263600 -13.291200 5.824925
-1.216800 -13.291200 5.824925
-1.170000 -13.291200 5.812942
-1.123200 -13.291200 5.812942
-1.076400 -13.291200 5.805016
-1.029600 -13.291200 5.787328
-0.982800 -13.291200 5.763333
-0.936000 -13.291200 5.732067
-0.889200 -13.291200 5.716371
-0.842400 -13.291200 5.707069
-0.795600 -13.291200 5.699280
-0.748800 -13.291200 5.696443
-0.702000 -13.291200 5.693276
-0.655200 -13.291200 5.692638
-0.608400 -13.291200 5.687232
-0.561600 -13.291200 5.682281
-0.514800 -13.291200 5.684188
-0.468000 -13.291200 5.684382
-0.421200 -13.291200 5.684188
-0.374400 -13.291200 5.675818
-0.327600 -13.291200 5.670872
-0.280800 -13.291200 5.667711
-0.234000 -13.291200 5.667711
-0.187200 -13.291200 5.663928
-0.140400 -13.291200 5.653815
-0.093600 -13.291200 5.652081
-0.046800 -13.291200 5.647745
0.000000 -13.291200 5.642591
0.046800 -13.291200 5.639761
0.093600 -13.291200 5.620341
0.140400 -13.291200 5.620199
0.187200 -13.291200 5.615119
0.234000 -13.291200 5.602834
0.280800 -13.291200 5.602834
0.327600 -13.291200 5.602834
0.374400 -13.291200 5.600813
0.421200 -13.291200 5.603102
0.468000 -13.291200 5.600813
0.514800 -13.291200 5.610476
0.561600 -13.291200 5.619856
0.608400 -13.291200 5.625611
0.655200 -13.291200 5.628657
0.702000 -13.291200 5.630767
0.748800 -13.291200 5.633900
0.795600 -13.291200 5.634678
0.842400 -13.291200 5.643481
0.889200 -13.291200 5.643481
0.936000 -13.291200 5.617720
0.982800 -13.291200 5.616819
1.029600 -13.291200 5.606382
1.076400 -13.291200 5.616777
1.123200 -13.291200 5.617720
1.170000 -13.291200 5.616997
1.216800 -13.291200 5.630970
1.263600 -13.291200 5.640148
1.310400 -13.291200 5.647578
1.357200 -13.291200 5.662707
1.404000 -13.291200 5.672666
1.450800 -13.291200 5.672251
1.497600 -13.291200 5.683533
1.544400 -13.291200 5.686557
1.591200 -13.291200 5.692318
1.638000 -13.291200 5.692318
1.684800 -13.291200 5.713812
1.731600 -13.291200 5.723092
1.778400 -13.291200 5.738207
1.825200 -13.291200 5.748667
1.872000 -13.291200 5.759603
1.918800 -13.291200 5.762204
1.965600 -13.291200 5.762614
2.012400 -13.291200 5.767371
2.059200 -13.291200 5.767507
2.106000 -13.291200 5.770585
2.152800 -13.291200 5.770585
2.199600 -13.291200 5.774704
2.246400 -13.291200 5.772154
2.293200 -13.291200 5.790124
2.340000 -13.291200 5.810757
2.386800 -13.291200 5.842966
2.433600 -13.291200 5.847183
2.480400 -13.291200 5.847183
2.527200 -13.291200 5.850438
2.574000 -13.291200 5.856328
2.620800 -13.291200 5.869379
2.667600 -13.291200 5.869379
2.714400 -13.291200 5.856328
2.761200 -13.291200 5.869379
2.808000 -13.291200 5.892067
2.854800 -13.291200 5.897517
2.901600 -13.291200 5.917798
2.948400 -13.291200 5.928107
2.995200 -13.291200 5.929610
3.042000 -13.291200 5.953157
3.088800 -13.291200 5.955966
3.135600 -13.291200 5.957773
3.182400 -13.291200 5.993627
3.229200 -13.291200 6.009722
3.276000 -13.291200 6.040674
3.322800 -13.291200 6.047523
3.369600 -13.291200 6.043577
3.416400 -13.291200 6.060308
3.463200 -13.291200 6.077836
3.510000 -13.291200 6.095401
3.556800 -13.291200 6.124278
3.603600 -13.291200 6.160221
3.650400 -13.291200 6.165705
3.697200 -13.291200 6.171548
3.744000 -13.291200 6.159656
3.790800 -13.291200 6.161177
3.837600 -13.291200 6.154655
3.884400 -13.291200 6.161177
3.931200 -13.291200 6.181209
3.978000 -13.291200 6.189306
4.024800 -13.291200 6.207554
4.071600 -13.291200 6.235390
4.118400 -13.291200 6.253686
4.165200 -13.291200 6.265082
4.212000 -13.291200 6.265082
4.258800 -13.291200 6.270914
4.305600 -13.291200 6.281059
4.352400 -13.291200 6.297716
4.399200 -13.291200 6.303823
4.446000 -13.291200 6.357567
4.492800 -13.291200 6.389601
4.539600 -13.291200 6.393185
4.586400 -13.291200 6.432066
4.633200 -13.291200 6.438686
4.680000 -13.291200 6.453001
4.726800 -13.291200 6.484860
4.773600 -13.291200 6.490414
4.820400 -13.291200 6.497274
4.867200 -13.291200 6.505372
4.914000 -13.291200 6.521053
4.960800 -13.291200 6.538749
5.007600 -13.291200 6.573292
5.054400 -13.291200 6.587703
5.101200 -13.291200 6.598615
5.148000 -13.291200 6.630181
5.194800 -13.291200 6.656442
5.241600 -13.291200 6.712770
5.288400 -13.291200 6.740881
5.335200 -13.291200 6.765198
5.382000 -13.291200 6.808486
5.428800 -13.291200 6.819982
5.475600 -13.291200 6.836160
5.522400 -13.291200 6.844957
5.569200 -13.291200 6.865386
5.616000 -13.291200 6.874610
5.662800 -13.291200 6.897102
5.709600 -13.291200 6.937851
5.756400 -13.291200 6.951593
5.803200 -13.291200 6.965729
5.850000 -13.291200 6.995683
5.896800 -13.291200 7.085854
5.943600 -13.291200 7.101260
5.990400 -13.291200 7.147832
6.037200 -13.291200 7.165602
6.084000 -13.291200 7.179151
6.130800 -13.291200 7.208308
6.177600 -13.291200 7.219340
6.224400 -13.291200 7.244291
6.271200 -13.291200 7.272172
6.318000 -13.291200 7.324166
6.364800 -13.291200 7.336253
6.411600 -13.291200 7.350811
6.458400 -13.291200 7.386294
6.505200 -13.291200 7.421737
6.552000 -13.291200 7.462646
6.598800 -13.291200 7.479354
6.645600 -13.291200 7.492039
6.692400 -13.291200 7.533617
6.739200 -13.291200 7.543490
6.786000 -13.291200 7.596482
6.832800 -13.291200 7.618992
6.879600 -13.291200 7.658464
6.926400 -13.291200 7.685609
6.973200 -13.291200 7.698364
7.020000 -13.291200 7.762732
7.066800 -13.291200 7.827705
7.113600 -13.291200 7.854949
7.160400 -13.291200 7.907363
7.207200 -13.291200 7.926707
7.254000 -13.291200 7.953343
7.300800 -13.291200 7.963062
7.347600 -13.291200 7.976974
7.394400 -13.291200 8.009502
7.441200 -13.291200 8.055234
7.488000 -13.291200 8.074662
7.534800 -13.291200 8.097135
7.581600 -13.291200 8.167295
7.628400 -13.291200 8.191710
7.675200 -13.291200 8.240165
7.722000 -13.291200 8.276156
7.768800 -13.291200 8.291482
7.815600 -13.291200 8.315825
7.862400 -13.291200 8.369882
7.909200 -13.291200 8.473847
7.956000 -13.291200 8.517072
8.002800 -13.291200 8.532903
8.049600 -13.291200 8.554195
8.096400 -13.291200 8.606414
8.143200 -13.291200 8.663710
8.190000 -13.291200 8.690169
8.236800 -13.291200 8.722534
8.283600 -13.291200 8.803737
8.330400 -13.291200 8.875480
12.776400 -13.291200 8.046312
12.823200 -13.291200 8.036971
12.870000 -13.291200 8.036971
12.916800 -13.291200 8.023276
12.963600 -13.291200 8.011794
13.010400 -13.291200 8.009578
13.057200 -13.291200 7.997268
13.104000 -13.291200 7.993393
13.150800 -13.291200 7.999964
13.197600 -13.291200 8.009578
13.244400 -13.291200 8.010209
13.291200 -13.291200 8.018668
13.338000 -13.291200 8.023276
13.384800 -13.291200 8.025383
13.431600 -13.291200 8.025383
13.478400 -13.291200 8.031348
13.525200 -13.291200 8.031633
13.572000 -13.291200 8.031976
13.618800 -13.291200 8.031976
13.665600 -13.291200 8.031976
13.712400 -13.291200 8.024710
13.759200 -13.291200 8.019567
13.806000 -13.291200 8.012517
13.852800 -13.291200 8.024422
13.899600 -13.291200 8.028671
13.946400 -13.291200 8.040975
13.993200 -13.291200 8.045551
14.040000 -13.291200 8.053534
14.086800 -13.291200 8.053534
14.133600 -13.291200 8.044307
14.180400 -13.291200 8.043764
14.227200 -13.291200 8.045551
14.274000 -13.291200 8.044307
14.320800 -13.291200 8.044307
14.367600 -13.291200 8.044307
14.414400 -13.291200 8.049623
14.461200 -13.291200 8.049623
14.508000 -13.291200 8.038559
14.554800 -13.291200 8.023395
14.601600 -13.291200 8.023395
14.648400 -13.291200 8.014000
15.350400 -13.291200 6.820451
15.397200 -13.291200 6.802412
15.444000 -13.291200 6.801608
15.490800 -13.291200 6.797391
15.537600 -13.291200 6.797197
15.584400 -13.291200 6.773409
15.631200 -13.291200 6.772112
15.678000 -13.291200 6.772112
15.724800 -13.291200 6.795492
15.818400 -13.291200 6.775912
15.865200 -13.291200 6.768151
15.912000 -13.291200 6.772112
15.958800 -13.291200 6.753956
16.005600 -13.291200 6.737331
16.052400 -13.291200 6.705444
16.099200 -13.291200 6.677914
16.333200 -13.291200 4.845536
16.380000 -13.291200 4.709503
16.426800 -13.291200 4.384118
16.473600 -13.291200 4.216718
16.520400 -13.291200 4.008925
16.567200 -13.291200 3.754093
16.614000 -13.291200 3.586358
-18.720000 -13.244400 0.000000
-18.673200 -13.244400 0.000000
-18.626400 -13.244400 0.000000
-18.579600 -13.244400 -7.215746
-18.532800 -13.244400 -7.207260
-18.486000 -13.244400 -7.206474
-18.439200 -13.244400 -7.213742
-18.392400 -13.244400 -7.223415
-18.345600 -13.244400 -7.230308
-18.298800 -13.244400 -7.213742
-18.252000 -13.244400 -7.207459
-18.205200 -13.244400 -7.207459
-18.158400 -13.244400 -7.212940
-18.111600 -13.244400 -7.206082
-18.064800 -13.244400 -7.199908
-18.018000 -13.244400 -7.177283
-17.971200 -13.244400 -7.171403
-17.924400 -13.244400 -7.171403
-17.877600 -13.244400 -7.171403
-17.830800 -13.244400 -7.164591
-17.784000 -13.244400 -7.123689
-17.737200 -13.244400 -7.102314
-17.690400 -13.244400 -7.113791
-17.643600 -13.244400 -7.105126
-17.596800 -13.244400 -7.102314
-17.550000 -13.244400 -7.088783
-17.503200 -13.244400 -7.083432
-17.456400 -13.244400 -7.075776
-17.409600 -13.244400 -7.052030
-17.362800 -13.244400 -7.030287
-17.316000 -13.244400 -6.976900
-17.269200 -13.244400 -6.951823
-17.222400 -13.244400 -6.892353
-17.175600 -13.244400 -6.805525
-16.707600 -13.244400 -5.234727
-15.631200 -13.244400 6.808209
-15.584400 -13.244400 6.817514
-15.537600 -13.244400 6.884480
-15.490800 -13.244400 6.918514
-15.444000 -13.244400 6.933040
-15.397200 -13.244400 6.943572
-15.350400 -13.244400 6.958350
-15.303600 -13.244400 6.970663
-15.256800 -13.244400 6.977832
-15.210000 -13.244400 6.990378
-15.163200 -13.244400 7.009292
-15.116400 -13.244400 7.020435
-15.069600 -13.244400 7.026805
-15.022800 -13.244400 7.035606
-14.976000 -13.244400 7.035606
-14.929200 -13.244400 7.035864
-14.882400 -13.244400 7.036853
-14.835600 -13.244400 7.036853
-14.788800 -13.244400 7.039943
-14.742000 -13.244400 7.042144
-14.695200 -13.244400 7.046053
-14.648400 -13.244400 7.047121
-14.601600 -13.244400 7.047209
-14.554800 -13.244400 7.052114
-14.508000 -13.244400 7.052305
-14.461200 -13.244400 7.052305
-14.414400 -13.244400 7.053442
-14.367600 -13.244400 7.063274
-14.320800 -13.244400 7.064725
-14.274000 -13.244400 7.065256
-14.227200 -13.244400 7.064725
-14.180400 -13.244400 7.064708
-14.133600 -13.244400 7.065514
-14.086800 -13.244400 7.068046
-14.040000 -13.244400 7.064708
-13.993200 -13.244400 7.067836
-13.946400 -13.244400 7.068046
-13.899600 -13.244400 7.074575
-13.852800 -13.244400 7.095039
-13.806000 -13.244400 7.113082
-13.759200 -13.244400 7.129229
-13.712400 -13.244400 7.149437
-13.665600 -13.244400 7.200403
-13.618800 -13.244400 7.258766
-8.611200 -13.244400 8.876906
-8.564400 -13.244400 8.910720
-8.517600 -13.244400 8.849041
-8.470800 -13.244400 8.819580
-8.424000 -13.244400 8.725428
-8.377200 -13.244400 8.568880
-8.330400 -13.244400 8.556790
-8.283600 -13.244400 8.488671
-8.236800 -13.244400 8.444751
-8.190000 -13.244400 8.362557
-8.143200 -13.244400 8.328506
-8.096400 -13.244400 8.304583
-8.049600 -13.244400 8.239172
-8.002800 -13.244400 8.195005
-7.956000 -13.244400 8.162623
-7.909200 -13.244400 8.126058
-7.862400 -13.244400 8.082083
-7.815600 -13.244400 8.082083
-7.768800 -13.244400 8.058401
-7.722000 -13.244400 8.032353
-7.675200 -13.244400 7.999030
-7.628400 -13.244400 7.987450
-7.581600 -13.244400 7.970566
-7.534800 -13.244400 7.906519
-7.488000 -13.244400 7.872795
-7.441200 -13.244400 7.839934
-7.394400 -13.244400 7.798419
-7.347600 -13.244400 7.766128
-7.300800 -13.244400 7.740709
-7.254000 -13.244400 7.725898
-7.207200 -13.244400 7.716073
-7.160400 -13.244400 7.667064
-7.113600 -13.244400 7.640094
-7.066800 -13.244400 7.603992
-7.020000 -13.244400 7.570670
-6.973200 -13.244400 7.551914
-6.926400 -13.244400 7.508772
-6.879600 -13.244400 7.495009
-6.832800 -13.244400 7.485758
-6.786000 -13.244400 7.464898
-6.739200 -13.244400 7.421793
-6.692400 -13.244400 7.410790
-6.645600 -13.244400 7.386789
-6.598800 -13.244400 7.359096
-6.552000 -13.244400 7.352584
-6.505200 -13.244400 7.339481
-6.458400 -13.244400 7.330098
-6.411600 -13.244400 7.318009
-6.364800 -13.244400 7.299235
-6.318000 -13.244400 7.257855
-6.271200 -13.244400 7.249863
-6.224400 -13.244400 7.238228
-6.177600 -13.244400 7.200605
-6.130800 -13.244400 7.195866
-6.084000 -13.244400 7.176124
-6.037200 -13.244400 7.175368
-5.990400 -13.244400 7.125855
-5.943600 -13.244400 7.108850
-5.896800 -13.244400 7.103194
-5.850000 -13.244400 7.093766
-5.803200 -13.244400 7.058963
-5.756400 -13.244400 7.027758
-5.709600 -13.244400 7.016483
-5.662800 -13.244400 7.000986
-5.616000 -13.244400 6.993932
-5.569200 -13.244400 6.983580
-5.522400 -13.244400 6.983580
-5.475600 -13.244400 6.968629
-5.428800 -13.244400 6.949012
-5.382000 -13.244400 6.946826
-5.335200 -13.244400 6.933322
-5.288400 -13.244400 6.902154
-5.241600 -13.244400 6.889723
-5.194800 -13.244400 6.895404
-5.148000 -13.244400 6.872313
-5.101200 -13.244400 6.855109
-5.054400 -13.244400 6.842986
-5.007600 -13.244400 6.821683
-4.960800 -13.244400 6.799354
-4.914000 -13.244400 6.785422
-4.867200 -13.244400 6.774410
-4.820400 -13.244400 6.767766
-4.773600 -13.244400 6.754098
-4.726800 -13.244400 6.752556
-4.680000 -13.244400 6.729291
-4.633200 -13.244400 6.727130
-4.586400 -13.244400 6.718570
-4.539600 -13.244400 6.708467
-4.492800 -13.244400 6.695379
-4.446000 -13.244400 6.681101
-4.399200 -13.244400 6.658185
-4.352400 -13.244400 6.638294
-4.305600 -13.244400 6.633211
-4.258800 -13.244400 6.632468
-4.212000 -13.244400 6.615452
-4.165200 -13.244400 6.602130
-4.118400 -13.244400 6.594384
-4.071600 -13.244400 6.581696
-4.024800 -13.244400 6.552895
-3.978000 -13.244400 6.543599
-3.931200 -13.244400 6.530184
-3.884400 -13.244400 6.528399
-3.837600 -13.244400 6.501503
-3.790800 -13.244400 6.489166
-3.744000 -13.244400 6.482111
-3.697200 -13.244400 6.426666
-3.650400 -13.244400 6.416550
-3.603600 -13.244400 6.411542
-3.556800 -13.244400 6.404957
-3.510000 -13.244400 6.398179
-3.463200 -13.244400 6.387436
-3.416400 -13.244400 6.387436
-3.369600 -13.244400 6.387436
-3.322800 -13.244400 6.382101
-3.276000 -13.244400 6.367435
-3.229200 -13.244400 6.327163
-3.182400 -13.244400 6.296975
-3.135600 -13.244400 6.288813
-3.088800 -13.244400 6.270520
-3.042000 -13.244400 6.255911
-2.995200 -13.244400 6.242458
-2.948400 -13.244400 6.238072
-2.901600 -13.244400 6.230902
-2.854800 -13.244400 6.226203
-2.808000 -13.244400 6.216438
-2.761200 -13.244400 6.200739
-2.714400 -13.244400 6.191027
-2.667600 -13.244400 6.172345
-2.620800 -13.244400 6.132607
-2.574000 -13.244400 6.096071
-2.527200 -13.244400 6.090987
-2.480400 -13.244400 6.090987
-2.433600 -13.244400 6.090987
-2.386800 -13.244400 6.082983
-2.340000 -13.244400 6.074483
-2.293200 -13.244400 6.071581
-2.246400 -13.244400 6.069587
-2.199600 -13.244400 6.056980
-2.152800 -13.244400 6.027618
-2.106000 -13.244400 6.026438
-2.059200 -13.244400 6.020704
-2.012400 -13.244400 6.021928
-1.965600 -13.244400 6.017670
-1.918800 -13.244400 6.012311
-1.872000 -13.244400 5.996261
-1.825200 -13.244400 5.987428
-1.778400 -13.244400 5.974492
-1.731600 -13.244400 5.967203
-1.684800 -13.244400 5.951301
-1.638000 -13.244400 5.934119
-1.591200 -13.244400 5.913843
-1.544400 -13.244400 5.891596
-1.497600 -13.244400 5.891396
-1.450800 -13.244400 5.875523
-1.404000 -13.244400 5.855072
-1.357200 -13.244400 5.834991
-1.310400 -13.244400 5.834306
-1.263600 -13.244400 5.833348
-1.216800 -13.244400 5.827547
-1.170000 -13.244400 5.812997
-1.123200 -13.244400 5.812942
-1.076400 -13.244400 5.803074
-1.029600 -13.244400 5.787769
-0.982800 -13.244400 5.763333
-0.936000 -13.244400 5.735473
-0.889200 -13.244400 5.721990
-0.842400 -13.244400 5.716371
-0.795600 -13.244400 5.707069
-0.748800 -13.244400 5.706046
-0.702000 -13.244400 5.699120
-0.655200 -13.244400 5.699120
-0.608400 -13.244400 5.694599
-0.561600 -13.244400 5.687232
-0.514800 -13.244400 5.691085
-0.468000 -13.244400 5.691085
-0.421200 -13.244400 5.687232
-0.374400 -13.244400 5.684188
-0.327600 -13.244400 5.672045
-0.280800 -13.244400 5.670872
-0.234000 -13.244400 5.667711
-0.187200 -13.244400 5.663928
-0.140400 -13.244400 5.653815
-0.093600 -13.244400 5.652081
-0.046800 -13.244400 5.647745
0.000000 -13.244400 5.643673
0.046800 -13.244400 5.643673
0.093600 -13.244400 5.639761
0.140400 -13.244400 5.632618
0.187200 -13.244400 5.620180
0.234000 -13.244400 5.617757
0.280800 -13.244400 5.611656
0.327600 -13.244400 5.611656
0.374400 -13.244400 5.606049
0.421200 -13.244400 5.611656
0.468000 -13.244400 5.610476
0.514800 -13.244400 5.621548
0.561600 -13.244400 5.623955
0.608400 -13.244400 5.628657
0.655200 -13.244400 5.629086
0.702000 -13.244400 5.630767
0.748800 -13.244400 5.633900
0.795600 -13.244400 5.634678
0.842400 -13.244400 5.643423
0.889200 -13.244400 5.643481
0.936000 -13.244400 5.617720
0.982800 -13.244400 5.616819
1.029600 -13.244400 5.606382
1.076400 -13.244400 5.607656
1.123200 -13.244400 5.617544
1.170000 -13.244400 5.616997
1.216800 -13.244400 5.624472
1.263600 -13.244400 5.634404
1.310400 -13.244400 5.647578
1.357200 -13.244400 5.648560
1.404000 -13.244400 5.658736
1.450800 -13.244400 5.656771
1.497600 -13.244400 5.672251
1.544400 -13.244400 5.672666
1.591200 -13.244400 5.690021
1.638000 -13.244400 5.692318
1.684800 -13.244400 5.698255
1.731600 -13.244400 5.698255
1.778400 -13.244400 5.737433
1.825200 -13.244400 5.745352
1.872000 -13.244400 5.759400
1.918800 -13.244400 5.762204
1.965600 -13.244400 5.762614
2.012400 -13.244400 5.767507
2.059200 -13.244400 5.780730
2.106000 -13.244400 5.772154
2.152800 -13.244400 5.774704
2.199600 -13.244400 5.788607
2.246400 -13.244400 5.774704
2.293200 -13.244400 5.808094
2.340000 -13.244400 5.820283
2.386800 -13.244400 5.842966
2.433600 -13.244400 5.848204
2.480400 -13.244400 5.847183
2.527200 -13.244400 5.848805
2.574000 -13.244400 5.850438
2.620800 -13.244400 5.850438
2.667600 -13.244400 5.850438
2.714400 -13.244400 5.848805
2.761200 -13.244400 5.848330
2.808000 -13.244400 5.869379
2.854800 -13.244400 5.885106
2.901600 -13.244400 5.905110
2.948400 -13.244400 5.926228
2.995200 -13.244400 5.926228
3.042000 -13.244400 5.949324
3.088800 -13.244400 5.955022
3.135600 -13.244400 5.955022
3.182400 -13.244400 5.987131
3.229200 -13.244400 6.006991
3.276000 -13.244400 6.020391
3.322800 -13.244400 6.043577
3.369600 -13.244400 6.040787
3.416400 -13.244400 6.069039
3.463200 -13.244400 6.077995
3.510000 -13.244400 6.108396
3.556800 -13.244400 6.100092
3.603600 -13.244400 6.125899
3.650400 -13.244400 6.111341
3.697200 -13.244400 6.145789
3.744000 -13.244400 6.138475
3.790800 -13.244400 6.140124
3.837600 -13.244400 6.120228
3.884400 -13.244400 6.140124
3.931200 -13.244400 6.159656
3.978000 -13.244400 6.181209
4.024800 -13.244400 6.189306
4.071600 -13.244400 6.223129
4.118400 -13.244400 6.235854
4.165200 -13.244400 6.249592
4.212000 -13.244400 6.255995
4.258800 -13.244400 6.270914
4.305600 -13.244400 6.282264
4.352400 -13.244400 6.303642
4.399200 -13.244400 6.315669
4.446000 -13.244400 6.371838
4.492800 -13.244400 6.389601
4.539600 -13.244400 6.389601
4.586400 -13.244400 6.405585
4.633200 -13.244400 6.405585
4.680000 -13.244400 6.441310
4.726800 -13.244400 6.475442
4.773600 -13.244400 6.481125
4.820400 -13.244400 6.484860
4.867200 -13.244400 6.497274
4.914000 -13.244400 6.509573
4.960800 -13.244400 6.524608
5.007600 -13.244400 6.567207
5.054400 -13.244400 6.586580
5.101200 -13.244400 6.598615
5.148000 -13.244400 6.621216
5.194800 -13.244400 6.633499
5.241600 -13.244400 6.677799
5.288400 -13.244400 6.717218
5.335200 -13.244400 6.737324
5.382000 -13.244400 6.786470
5.428800 -13.244400 6.814545
5.475600 -13.244400 6.841739
5.522400 -13.244400 6.849375
5.569200 -13.244400 6.869497
5.616000 -13.244400 6.885691
5.662800 -13.244400 6.927176
5.709600 -13.244400 6.958349
5.756400 -13.244400 6.962538
5.803200 -13.244400 6.970244
5.850000 -13.244400 7.008859
5.896800 -13.244400 7.081161
5.943600 -13.244400 7.097088
5.990400 -13.244400 7.123953
6.037200 -13.244400 7.147832
6.084000 -13.244400 7.170917
6.130800 -13.244400 7.192118
6.177600 -13.244400 7.207091
6.224400 -13.244400 7.236967
6.271200 -13.244400 7.272172
6.318000 -13.244400 7.291544
6.364800 -13.244400 7.341860
6.411600 -13.244400 7.382104
6.458400 -13.244400 7.396250
6.505200 -13.244400 7.421737
6.552000 -13.244400 7.464812
6.598800 -13.244400 7.482545
6.645600 -13.244400 7.490436
6.692400 -13.244400 7.512454
6.739200 -13.244400 7.534102
6.786000 -13.244400 7.596482
6.832800 -13.244400 7.623610
6.879600 -13.244400 7.674954
6.926400 -13.244400 7.687305
6.973200 -13.244400 7.719631
7.020000 -13.244400 7.762732
7.066800 -13.244400 7.827705
7.113600 -13.244400 7.848395
7.160400 -13.244400 7.909447
7.207200 -13.244400 7.926707
7.254000 -13.244400 7.949921
7.300800 -13.244400 7.963062
7.347600 -13.244400 7.974464
7.394400 -13.244400 8.007093
7.441200 -13.244400 8.049867
7.488000 -13.244400 8.080178
7.534800 -13.244400 8.139203
7.581600 -13.244400 8.167816
7.628400 -13.244400 8.205122
7.675200 -13.244400 8.242336
7.722000 -13.244400 8.275341
7.768800 -13.244400 8.291482
7.815600 -13.244400 8.350390
7.862400 -13.244400 8.369310
7.909200 -13.244400 8.473847
7.956000 -13.244400 8.517072
8.002800 -13.244400 8.546046
8.049600 -13.244400 8.554382
8.096400 -13.244400 8.606414
8.143200 -13.244400 8.660730
8.190000 -13.244400 8.696654
8.236800 -13.244400 8.745760
8.283600 -13.244400 8.855427
8.330400 -13.244400 8.906447
12.823200 -13.244400 8.034019
12.870000 -13.244400 8.031610
12.916800 -13.244400 8.022150
12.963600 -13.244400 8.013219
13.010400 -13.244400 8.018924
13.057200 -13.244400 8.011794
13.104000 -13.244400 8.018924
13.150800 -13.244400 8.010295
13.197600 -13.244400 8.012629
13.244400 -13.244400 8.018668
13.291200 -13.244400 8.020951
13.338000 -13.244400 8.025383
13.384800 -13.244400 8.025584
13.431600 -13.244400 8.025383
13.478400 -13.244400 8.035090
13.525200 -13.244400 8.031976
13.572000 -13.244400 8.036469
13.618800 -13.244400 8.035090
13.665600 -13.244400 8.036469
13.712400 -13.244400 8.031633
13.759200 -13.244400 8.024710
13.806000 -13.244400 8.019159
13.852800 -13.244400 8.030184
13.899600 -13.244400 8.036674
13.946400 -13.244400 8.045551
13.993200 -13.244400 8.045551
14.040000 -13.244400 8.049999
14.086800 -13.244400 8.055021
14.133600 -13.244400 8.048031
14.180400 -13.244400 8.045551
14.227200 -13.244400 8.048031
14.274000 -13.244400 8.051049
14.320800 -13.244400 8.052244
14.367600 -13.244400 8.052946
14.414400 -13.244400 8.052244
14.461200 -13.244400 8.051049
14.508000 -13.244400 8.049623
14.554800 -13.244400 8.028284
14.601600 -13.244400 8.023395
14.648400 -13.244400 8.020904
14.695200 -13.244400 8.014000
15.350400 -13.244400 6.860895
15.397200 -13.244400 6.806678
15.444000 -13.244400 6.802412
15.490800 -13.244400 6.797391
15.537600 -13.244400 6.778690
15.584400 -13.244400 6.773409
15.631200 -13.244400 6.772112
15.678000 -13.244400 6.773612
15.724800 -13.244400 6.796074
15.771600 -13.244400 6.778887
15.818400 -13.244400 6.775912
15.865200 -13.244400 6.773612
15.912000 -13.244400 6.775912
15.958800 -13.244400 6.773612
16.005600 -13.244400 6.754422
16.052400 -13.244400 6.751056
16.099200 -13.244400 6.724961
16.380000 -13.244400 4.815135
16.426800 -13.244400 4.686998
16.473600 -13.244400 4.342935
16.520400 -13.244400 4.162133
16.567200 -13.244400 3.836180
16.614000 -13.244400 3.701166
-18.720000 -13.197600 0.000000
-18.673200 -13.197600 0.000000
-18.626400 -13.197600 0.000000
-18.579600 -13.197600 -7.215746
-18.532800 -13.197600 -7.213742
-18.486000 -13.197600 -7.213742
-18.439200 -13.197600 -7.230308
-18.392400 -13.197600 -7.241538
-18.345600 -13.197600 -7.247746
-18.298800 -13.197600 -7.250379
-18.252000 -13.197600 -7.256304
-18.205200 -13.197600 -7.243568
-18.158400 -13.197600 -7.241538
-18.111600 -13.197600 -7.212940
-18.064800 -13.197600 -7.207459
-18.018000 -13.197600 -7.175857
-17.971200 -13.197600 -7.167957
-17.924400 -13.197600 -7.164591
-17.877600 -13.197600 -7.164591
-17.830800 -13.197600 -7.138073
-17.784000 -13.197600 -7.123689
-17.737200 -13.197600 -7.120043
-17.690400 -13.197600 -7.122357
-17.643600 -13.197600 -7.124209
-17.596800 -13.197600 -7.105126
-17.550000 -13.197600 -7.088783
-17.503200 -13.197600 -7.083432
-17.456400 -13.197600 -7.075776
-17.409600 -13.197600 -7.053893
-17.362800 -13.197600 -7.030287
-17.316000 -13.197600 -6.982287
-17.269200 -13.197600 -6.944302
-17.222400 -13.197600 -6.881201
-16.801200 -13.197600 -5.555537
-16.754400 -13.197600 -5.527157
-16.707600 -13.197600 -5.234727
-15.631200 -13.197600 6.820895
-15.584400 -13.197600 6.884480
-15.537600 -13.197600 6.908766
-15.490800 -13.197600 6.927651
-15.444000 -13.197600 6.941082
-15.397200 -13.197600 6.954922
-15.350400 -13.197600 6.970663
-15.303600 -13.197600 6.983397
-15.256800 -13.197600 6.996481
-15.210000 -13.197600 7.005156
-15.163200 -13.197600 7.011234
-15.116400 -13.197600 7.022303
-15.069600 -13.197600 7.036853
-15.022800 -13.197600 7.036853
-14.976000 -13.197600 7.036853
-14.929200 -13.197600 7.039943
-14.882400 -13.197600 7.039943
-14.835600 -13.197600 7.039943
-14.788800 -13.197600 7.039943
-14.742000 -13.197600 7.040521
-14.695200 -13.197600 7.045126
-14.648400 -13.197600 7.046053
-14.601600 -13.197600 7.047209
-14.554800 -13.197600 7.048915
-14.508000 -13.197600 7.049201
-14.461200 -13.197600 7.052305
-14.414400 -13.197600 7.053732
-14.367600 -13.197600 7.064457
-14.320800 -13.197600 7.065514
-14.274000 -13.197600 7.070274
-14.227200 -13.197600 7.071132
-14.180400 -13.197600 7.070274
-14.133600 -13.197600 7.071132
-14.086800 -13.197600 7.073195
-14.040000 -13.197600 7.073195
-13.993200 -13.197600 7.074575
-13.946400 -13.197600 7.080780
-13.899600 -13.197600 7.091535
-13.852800 -13.197600 7.102839
-13.806000 -13.197600 7.129229
-13.759200 -13.197600 7.144496
-13.712400 -13.197600 7.194096
-13.665600 -13.197600 7.243471
-8.658000 -13.197600 8.822194
-8.611200 -13.197600 8.819580
-8.564400 -13.197600 8.828391
-8.517600 -13.197600 8.822194
-8.470800 -13.197600 8.725941
-8.424000 -13.197600 8.671059
-8.377200 -13.197600 8.566500
-8.330400 -13.197600 8.545885
-8.283600 -13.197600 8.463338
-8.236800 -13.197600 8.441205
-8.190000 -13.197600 8.362557
-8.143200 -13.197600 8.334109
-8.096400 -13.197600 8.309388
-8.049600 -13.197600 8.265310
-8.002800 -13.197600 8.199468
-7.956000 -13.197600 8.178139
-7.909200 -13.197600 8.156420
-7.862400 -13.197600 8.106617
-7.815600 -13.197600 8.097313
-7.768800 -13.197600 8.092738
-7.722000 -13.197600 8.036720
-7.675200 -13.197600 8.020503
-7.628400 -13.197600 7.996254
-7.581600 -13.197600 7.971240
-7.534800 -13.197600 7.906519
-7.488000 -13.197600 7.863601
-7.441200 -13.197600 7.839170
-7.394400 -13.197600 7.798419
-7.347600 -13.197600 7.765851
-7.300800 -13.197600 7.730768
-7.254000 -13.197600 7.695922
-7.207200 -13.197600 7.689353
-7.160400 -13.197600 7.663078
-7.113600 -13.197600 7.635315
-7.066800 -13.197600 7.603992
-7.020000 -13.197600 7.570670
-6.973200 -13.197600 7.564242
-6.926400 -13.197600 7.548036
-6.879600 -13.197600 7.503292
-6.832800 -13.197600 7.487438
-6.786000 -13.197600 7.464898
-6.739200 -13.197600 7.435882
-6.692400 -13.197600 7.410462
-6.645600 -13.197600 7.386789
-6.598800 -13.197600 7.359096
-6.552000 -13.197600 7.352584
-6.505200 -13.197600 7.345605
-6.458400 -13.197600 7.323136
-6.411600 -13.197600 7.317166
-6.364800 -13.197600 7.297703
-6.318000 -13.197600 7.257855
-6.271200 -13.197600 7.238228
-6.224400 -13.197600 7.228176
-6.177600 -13.197600 7.205618
-6.130800 -13.197600 7.196499
-6.084000 -13.197600 7.175368
-6.037200 -13.197600 7.175302
-5.990400 -13.197600 7.114796
-5.943600 -13.197600 7.104184
-5.896800 -13.197600 7.093157
-5.850000 -13.197600 7.061375
-5.803200 -13.197600 7.025972
-5.756400 -13.197600 7.023405
-5.709600 -13.197600 7.004023
-5.662800 -13.197600 6.991011
-5.616000 -13.197600 6.991011
-5.569200 -13.197600 6.981070
-5.522400 -13.197600 6.968629
-5.475600 -13.197600 6.953522
-5.428800 -13.197600 6.933322
-5.382000 -13.197600 6.913427
-5.335200 -13.197600 6.901798
-5.288400 -13.197600 6.895404
-5.241600 -13.197600 6.884946
-5.194800 -13.197600 6.884946
-5.148000 -13.197600 6.856532
-5.101200 -13.197600 6.842986
-5.054400 -13.197600 6.833974
-5.007600 -13.197600 6.818958
-4.960800 -13.197600 6.791875
-4.914000 -13.197600 6.785422
-4.867200 -13.197600 6.774410
-4.820400 -13.197600 6.770992
-4.773600 -13.197600 6.754098
-4.726800 -13.197600 6.752556
-4.680000 -13.197600 6.729291
-4.633200 -13.197600 6.720281
-4.586400 -13.197600 6.713018
-4.539600 -13.197600 6.705224
-4.492800 -13.197600 6.689343
-4.446000 -13.197600 6.677532
-4.399200 -13.197600 6.655757
-4.352400 -13.197600 6.634183
-4.305600 -13.197600 6.626911
-4.258800 -13.197600 6.618395
-4.212000 -13.197600 6.607584
-4.165200 -13.197600 6.592662
-4.118400 -13.197600 6.582651
-4.071600 -13.197600 6.558925
-4.024800 -13.197600 6.528399
-3.978000 -13.197600 6.507878
-3.931200 -13.197600 6.500006
-3.884400 -13.197600 6.488910
-3.837600 -13.197600 6.486897
-3.790800 -13.197600 6.448977
-3.744000 -13.197600 6.422968
-3.697200 -13.197600 6.409807
-3.650400 -13.197600 6.398877
-3.603600 -13.197600 6.383747
-3.556800 -13.197600 6.375482
-3.510000 -13.197600 6.378444
-3.463200 -13.197600 6.375482
-3.416400 -13.197600 6.375061
-3.369600 -13.197600 6.380942
-3.322800 -13.197600 6.378444
-3.276000 -13.197600 6.366306
-3.229200 -13.197600 6.327163
-3.182400 -13.197600 6.301187
-3.135600 -13.197600 6.292317
-3.088800 -13.197600 6.277429
-3.042000 -13.197600 6.250230
-2.995200 -13.197600 6.230902
-2.948400 -13.197600 6.228026
-2.901600 -13.197600 6.228026
-2.854800 -13.197600 6.219368
-2.808000 -13.197600 6.216438
-2.761200 -13.197600 6.203726
-2.714400 -13.197600 6.193639
-2.667600 -13.197600 6.184569
-2.620800 -13.197600 6.156262
-2.574000 -13.197600 6.140907
-2.527200 -13.197600 6.140907
-2.480400 -13.197600 6.103465
-2.433600 -13.197600 6.102658
-2.386800 -13.197600 6.096071
-2.340000 -13.197600 6.081590
-2.293200 -13.197600 6.079267
-2.246400 -13.197600 6.069587
-2.199600 -13.197600 6.041454
-2.152800 -13.197600 6.020704
-2.106000 -13.197600 6.014967
-2.059200 -13.197600 6.012311
-2.012400 -13.197600 6.012986
-1.965600 -13.197600 6.012311
-1.918800 -13.197600 5.996261
-1.872000 -13.197600 5.987428
-1.825200 -13.197600 5.981368
-1.778400 -13.197600 5.976189
-1.731600 -13.197600 5.975854
-1.684800 -13.197600 5.965841
-1.638000 -13.197600 5.939764
-1.591200 -13.197600 5.915326
-1.544400 -13.197600 5.889969
-1.497600 -13.197600 5.875523
-1.450800 -13.197600 5.873725
-1.404000 -13.197600 5.852331
-1.357200 -13.197600 5.839059
-1.310400 -13.197600 5.834991
-1.263600 -13.197600 5.836504
-1.216800 -13.197600 5.827547
-1.170000 -13.197600 5.824925
-1.123200 -13.197600 5.818023
-1.076400 -13.197600 5.805016
-1.029600 -13.197600 5.787328
-0.982800 -13.197600 5.766711
-0.936000 -13.197600 5.740124
-0.889200 -13.197600 5.733103
-0.842400 -13.197600 5.721990
-0.795600 -13.197600 5.716371
-0.748800 -13.197600 5.716371
-0.702000 -13.197600 5.713181
-0.655200 -13.197600 5.711517
-0.608400 -13.197600 5.710475
-0.561600 -13.197600 5.691353
-0.514800 -13.197600 5.699120
-0.468000 -13.197600 5.691353
-0.421200 -13.197600 5.684382
-0.374400 -13.197600 5.675818
-0.327600 -13.197600 5.667711
-0.280800 -13.197600 5.665028
-0.234000 -13.197600 5.664803
-0.187200 -13.197600 5.661265
-0.140400 -13.197600 5.652015
-0.093600 -13.197600 5.652081
-0.046800 -13.197600 5.647745
0.000000 -13.197600 5.644172
0.046800 -13.197600 5.647745
0.093600 -13.197600 5.646144
0.140400 -13.197600 5.646144
0.187200 -13.197600 5.641723
0.234000 -13.197600 5.641723
0.280800 -13.197600 5.623955
0.327600 -13.197600 5.621548
0.374400 -13.197600 5.611656
0.421200 -13.197600 5.619856
0.468000 -13.197600 5.621548
0.514800 -13.197600 5.624979
0.561600 -13.197600 5.625715
0.608400 -13.197600 5.629086
0.655200 -13.197600 5.630910
0.702000 -13.197600 5.630910
0.748800 -13.197600 5.639357
0.795600 -13.197600 5.639357
0.842400 -13.197600 5.645776
0.889200 -13.197600 5.645776
0.936000 -13.197600 5.639357
0.982800 -13.197600 5.617493
1.029600 -13.197600 5.616496
1.076400 -13.197600 5.607656
1.123200 -13.197600 5.617720
1.170000 -13.197600 5.617493
1.216800 -13.197600 5.630970
1.263600 -13.197600 5.640148
1.310400 -13.197600 5.648138
1.357200 -13.197600 5.648560
1.404000 -13.197600 5.658736
1.450800 -13.197600 5.656771
1.497600 -13.197600 5.668902
1.544400 -13.197600 5.672666
1.591200 -13.197600 5.672666
1.638000 -13.197600 5.683555
1.684800 -13.197600 5.696111
1.731600 -13.197600 5.692318
1.778400 -13.197600 5.696111
1.825200 -13.197600 5.709772
1.872000 -13.197600 5.737433
1.918800 -13.197600 5.738716
1.965600 -13.197600 5.753544
2.012400 -13.197600 5.759583
2.059200 -13.197600 5.764064
2.106000 -13.197600 5.764064
2.152800 -13.197600 5.772468
2.199600 -13.197600 5.784187
2.246400 -13.197600 5.774704
2.293200 -13.197600 5.805596
2.340000 -13.197600 5.820283
2.386800 -13.197600 5.840549
2.433600 -13.197600 5.842966
2.480400 -13.197600 5.839238
2.527200 -13.197600 5.847183
2.574000 -13.197600 5.848805
2.620800 -13.197600 5.848805
2.667600 -13.197600 5.848330
2.714400 -13.197600 5.846344
2.761200 -13.197600 5.846344
2.808000 -13.197600 5.856328
2.854800 -13.197600 5.878852
2.901600 -13.197600 5.892067
2.948400 -13.197600 5.920264
2.995200 -13.197600 5.920569
3.042000 -13.197600 5.945538
3.088800 -13.197600 5.951796
3.135600 -13.197600 5.953157
3.182400 -13.197600 5.975586
3.229200 -13.197600 6.006991
3.276000 -13.197600 6.009722
3.322800 -13.197600 6.043577
3.369600 -13.197600 6.040787
3.416400 -13.197600 6.054324
3.463200 -13.197600 6.077261
3.510000 -13.197600 6.077836
3.556800 -13.197600 6.077995
3.603600 -13.197600 6.100092
3.650400 -13.197600 6.100092
3.697200 -13.197600 6.140124
3.744000 -13.197600 6.122439
3.790800 -13.197600 6.140124
3.837600 -13.197600 6.122439
3.884400 -13.197600 6.145789
3.931200 -13.197600 6.156535
3.978000 -13.197600 6.161177
4.024800 -13.197600 6.181209
4.071600 -13.197600 6.193106
4.118400 -13.197600 6.207554
4.165200 -13.197600 6.234753
4.212000 -13.197600 6.248601
4.258800 -13.197600 6.255995
4.305600 -13.197600 6.274738
4.352400 -13.197600 6.301543
4.399200 -13.197600 6.315669
4.446000 -13.197600 6.339494
4.492800 -13.197600 6.389267
4.539600 -13.197600 6.371838
4.586400 -13.197600 6.405400
4.633200 -13.197600 6.405585
4.680000 -13.197600 6.446759
4.726800 -13.197600 6.463468
4.773600 -13.197600 6.472415
4.820400 -13.197600 6.476053
4.867200 -13.197600 6.489228
4.914000 -13.197600 6.497274
4.960800 -13.197600 6.511713
5.007600 -13.197600 6.538749
5.054400 -13.197600 6.585118
5.101200 -13.197600 6.598615
5.148000 -13.197600 6.620500
5.194800 -13.197600 6.632512
5.241600 -13.197600 6.659914
5.288400 -13.197600 6.701276
5.335200 -13.197600 6.723404
5.382000 -13.197600 6.783508
5.428800 -13.197600 6.808486
5.475600 -13.197600 6.841739
5.522400 -13.197600 6.849375
5.569200 -13.197600 6.873477
5.616000 -13.197600 6.885691
5.662800 -13.197600 6.934006
5.709600 -13.197600 6.974305
5.756400 -13.197600 6.978903
5.803200 -13.197600 6.985119
5.850000 -13.197600 7.001214
5.896800 -13.197600 7.049866
5.943600 -13.197600 7.081161
5.990400 -13.197600 7.109167
6.037200 -13.197600 7.143583
6.084000 -13.197600 7.159162
6.130800 -13.197600 7.198509
6.177600 -13.197600 7.219340
6.224400 -13.197600 7.244291
6.271200 -13.197600 7.272172
6.318000 -13.197600 7.291544
6.364800 -13.197600 7.344160
6.411600 -13.197600 7.373414
6.458400 -13.197600 7.396250
6.505200 -13.197600 7.421737
6.552000 -13.197600 7.464812
6.598800 -13.197600 7.487335
6.645600 -13.197600 7.490436
6.692400 -13.197600 7.516143
6.739200 -13.197600 7.534102
6.786000 -13.197600 7.609983
6.832800 -13.197600 7.623610
6.879600 -13.197600 7.664848
6.926400 -13.197600 7.686302
6.973200 -13.197600 7.719631
7.020000 -13.197600 7.759822
7.066800 -13.197600 7.785968
7.113600 -13.197600 7.831803
7.160400 -13.197600 7.880050
7.207200 -13.197600 7.904159
7.254000 -13.197600 7.919086
7.300800 -13.197600 7.940302
7.347600 -13.197600 7.963062
7.394400 -13.197600 7.980542
7.441200 -13.197600 8.035670
7.488000 -13.197600 8.080178
7.534800 -13.197600 8.097135
7.581600 -13.197600 8.167295
7.628400 -13.197600 8.205122
7.675200 -13.197600 8.240165
7.722000 -13.197600 8.256204
7.768800 -13.197600 8.277922
7.815600 -13.197600 8.304279
7.862400 -13.197600 8.363542
7.909200 -13.197600 8.432541
7.956000 -13.197600 8.503873
8.002800 -13.197600 8.532903
8.049600 -13.197600 8.554382
8.096400 -13.197600 8.606414
8.143200 -13.197600 8.673466
8.190000 -13.197600 8.745760
8.236800 -13.197600 8.761364
8.283600 -13.197600 8.875480
8.330400 -13.197600 8.977066
12.823200 -13.197600 8.048026
12.870000 -13.197600 8.045310
12.916800 -13.197600 8.036971
12.963600 -13.197600 8.023276
13.010400 -13.197600 8.022150
13.057200 -13.197600 8.009578
13.104000 -13.197600 8.009578
13.150800 -13.197600 8.006609
13.197600 -13.197600 8.010209
13.244400 -13.197600 8.016609
13.291200 -13.197600 8.020951
13.338000 -13.197600 8.025383
13.384800 -13.197600 8.031348
13.431600 -13.197600 8.035090
13.478400 -13.197600 8.043648
13.525200 -13.197600 8.040975
13.572000 -13.197600 8.044700
13.618800 -13.197600 8.036674
13.665600 -13.197600 8.043648
13.712400 -13.197600 8.043648
13.759200 -13.197600 8.026223
13.806000 -13.197600 8.018908
13.852800 -13.197600 8.031842
13.899600 -13.197600 8.031842
13.946400 -13.197600 8.037527
13.993200 -13.197600 8.033532
14.040000 -13.197600 8.037527
14.086800 -13.197600 8.048803
14.133600 -13.197600 8.043764
14.180400 -13.197600 8.043764
14.227200 -13.197600 8.048803
14.274000 -13.197600 8.051049
14.320800 -13.197600 8.052946
14.367600 -13.197600 8.057803
14.414400 -13.197600 8.056489
14.461200 -13.197600 8.055654
14.508000 -13.197600 8.054440
14.554800 -13.197600 8.051593
14.601600 -13.197600 8.044941
14.648400 -13.197600 8.038559
14.695200 -13.197600 8.025840
15.397200 -13.197600 6.806678
15.444000 -13.197600 6.801608
15.490800 -13.197600 6.780292
15.584400 -13.197600 6.780292
15.631200 -13.197600 6.772112
15.678000 -13.197600 6.772112
15.724800 -13.197600 6.783221
15.771600 -13.197600 6.783221
15.818400 -13.197600 6.783221
15.865200 -13.197600 6.788001
15.912000 -13.197600 6.788001
15.958800 -13.197600 6.778973
16.052400 -13.197600 6.754422
16.099200 -13.197600 6.740097
16.146000 -13.197600 6.717218
16.333200 -13.197600 5.179176
16.380000 -13.197600 5.016382
16.426800 -13.197600 4.709503
16.473600 -13.197600 4.439911
16.520400 -13.197600 4.311736
16.567200 -13.197600 4.067980
-18.720000 -13.150800 0.000000
-18.673200 -13.150800 0.000000
-18.626400 -13.150800 0.000000
-18.579600 -13.150800 -7.230308
-18.532800 -13.150800 -7.207260
-18.486000 -13.150800 -7.207260
-18.439200 -13.150800 -7.213742
-18.392400 -13.150800 -7.237714
-18.345600 -13.150800 -7.243568
-18.298800 -13.150800 -7.241538
-18.252000 -13.150800 -7.212940
-18.205200 -13.150800 -7.212940
-18.158400 -13.150800 -7.212940
-18.111600 -13.150800 -7.196859
-18.064800 -13.150800 -7.191206
-18.018000 -13.150800 -7.175325
-17.971200 -13.150800 -7.166832
-17.924400 -13.150800 -7.138073
-17.877600 -13.150800 -7.138073
-17.830800 -13.150800 -7.124314
-17.784000 -13.150800 -7.120241
-17.737200 -13.150800 -7.099899
-17.690400 -13.150800 -7.113462
-17.643600 -13.150800 -7.105126
-17.596800 -13.150800 -7.099899
-17.550000 -13.150800 -7.083432
-17.503200 -13.150800 -7.076556
-17.456400 -13.150800 -7.063769
-17.409600 -13.150800 -7.039943
-17.362800 -13.150800 -7.015142
-17.316000 -13.150800 -6.959155
-17.269200 -13.150800 -6.908658
-17.222400 -13.150800 -6.817440
-16.848000 -13.150800 -5.599992
-16.801200 -13.150800 -5.537143
-16.754400 -13.150800 -5.234727
-16.707600 -13.150800 -5.094606
-15.678000 -13.150800 6.820191
-15.631200 -13.150800 6.879463
-15.584400 -13.150800 6.898273
-15.537600 -13.150800 6.919373
-15.490800 -13.150800 6.941082
-15.444000 -13.150800 6.951356
-15.397200 -13.150800 6.964559
-15.350400 -13.150800 6.975311
-15.303600 -13.150800 6.989546
-15.256800 -13.150800 6.998810
-15.210000 -13.150800 7.008268
-15.163200 -13.150800 7.011871
-15.116400 -13.150800 7.022303
-15.069600 -13.150800 7.035047
-15.022800 -13.150800 7.035864
-14.976000 -13.150800 7.036853
-14.929200 -13.150800 7.039943
-14.882400 -13.150800 7.042145
-14.835600 -13.150800 7.042145
-14.788800 -13.150800 7.041839
-14.742000 -13.150800 7.042145
-14.695200 -13.150800 7.045126
-14.648400 -13.150800 7.046119
-14.601600 -13.150800 7.048435
-14.554800 -13.150800 7.048435
-14.508000 -13.150800 7.049201
-14.461200 -13.150800 7.053425
-14.414400 -13.150800 7.063925
-14.367600 -13.150800 7.065256
-14.320800 -13.150800 7.069643
-14.274000 -13.150800 7.073195
-14.227200 -13.150800 7.075448
-14.180400 -13.150800 7.072341
-14.133600 -13.150800 7.073195
-14.086800 -13.150800 7.073195
-14.040000 -13.150800 7.073938
-13.993200 -13.150800 7.081459
-13.946400 -13.150800 7.091303
-13.899600 -13.150800 7.100858
-13.852800 -13.150800 7.121859
-13.806000 -13.150800 7.144496
-13.759200 -13.150800 7.175481
-13.712400 -13.150800 7.245497
-8.658000 -13.150800 8.781230
-8.611200 -13.150800 8.776120
-8.564400 -13.150800 8.781230
-8.517600 -13.150800 8.776120
-8.470800 -13.150800 8.754818
-8.424000 -13.150800 8.666381
-8.377200 -13.150800 8.562986
-8.330400 -13.150800 8.541947
-8.283600 -13.150800 8.488671
-8.236800 -13.150800 8.441205
-8.190000 -13.150800 8.362557
-8.143200 -13.150800 8.314976
-8.096400 -13.150800 8.295377
-8.049600 -13.150800 8.239172
-8.002800 -13.150800 8.199468
-7.956000 -13.150800 8.184967
-7.909200 -13.150800 8.156420
-7.862400 -13.150800 8.115498
-7.815600 -13.150800 8.104966
-7.768800 -13.150800 8.088832
-7.722000 -13.150800 8.039151
-7.675200 -13.150800 8.022517
-7.628400 -13.150800 7.996254
-7.581600 -13.150800 7.955315
-7.534800 -13.150800 7.895249
-7.488000 -13.150800 7.845987
-7.441200 -13.150800 7.823299
-7.394400 -13.150800 7.794294
-7.347600 -13.150800 7.755315
-7.300800 -13.150800 7.725898
-7.254000 -13.150800 7.689353
-7.207200 -13.150800 7.671415
-7.160400 -13.150800 7.653601
-7.113600 -13.150800 7.619515
-7.066800 -13.150800 7.605527
-7.020000 -13.150800 7.587433
-6.973200 -13.150800 7.566925
-6.926400 -13.150800 7.552301
-6.879600 -13.150800 7.505181
-6.832800 -13.150800 7.485758
-6.786000 -13.150800 7.454849
-6.739200 -13.150800 7.435882
-6.692400 -13.150800 7.410462
-6.645600 -13.150800 7.394506
-6.598800 -13.150800 7.366332
-6.552000 -13.150800 7.353835
-6.505200 -13.150800 7.339481
-6.458400 -13.150800 7.321430
-6.411600 -13.150800 7.316578
-6.364800 -13.150800 7.286268
-6.318000 -13.150800 7.253936
-6.271200 -13.150800 7.233092
-6.224400 -13.150800 7.219081
-6.177600 -13.150800 7.196949
-6.130800 -13.150800 7.181547
-6.084000 -13.150800 7.175368
-6.037200 -13.150800 7.157194
-5.990400 -13.150800 7.114796
-5.943600 -13.150800 7.104184
-5.896800 -13.150800 7.093157
-5.850000 -13.150800 7.043805
-5.803200 -13.150800 7.027758
-5.756400 -13.150800 7.023405
-5.709600 -13.150800 7.011212
-5.662800 -13.150800 6.993740
-5.616000 -13.150800 6.993932
-5.569200 -13.150800 6.981070
-5.522400 -13.150800 6.968629
-5.475600 -13.150800 6.949376
-5.428800 -13.150800 6.934934
-5.382000 -13.150800 6.913427
-5.335200 -13.150800 6.901798
-5.288400 -13.150800 6.896194
-5.241600 -13.150800 6.883231
-5.194800 -13.150800 6.883231
-5.148000 -13.150800 6.856532
-5.101200 -13.150800 6.839622
-5.054400 -13.150800 6.833897
-5.007600 -13.150800 6.815024
-4.960800 -13.150800 6.791875
-4.914000 -13.150800 6.781510
-4.867200 -13.150800 6.774410
-4.820400 -13.150800 6.770992
-4.773600 -13.150800 6.757632
-4.726800 -13.150800 6.752556
-4.680000 -13.150800 6.729291
-4.633200 -13.150800 6.720281
-4.586400 -13.150800 6.713018
-4.539600 -13.150800 6.703511
-4.492800 -13.150800 6.689343
-4.446000 -13.150800 6.677532
-4.399200 -13.150800 6.651386
-4.352400 -13.150800 6.634183
-4.305600 -13.150800 6.626911
-4.258800 -13.150800 6.614304
-4.212000 -13.150800 6.601814
-4.165200 -13.150800 6.576306
-4.118400 -13.150800 6.566812
-4.071600 -13.150800 6.538950
-4.024800 -13.150800 6.507878
-3.978000 -13.150800 6.500006
-3.931200 -13.150800 6.488910
-3.884400 -13.150800 6.475982
-3.837600 -13.150800 6.448977
-3.790800 -13.150800 6.417965
-3.744000 -13.150800 6.409807
-3.697200 -13.150800 6.383747
-3.650400 -13.150800 6.361599
-3.603600 -13.150800 6.362796
-3.556800 -13.150800 6.362796
-3.510000 -13.150800 6.362796
-3.463200 -13.150800 6.366306
-3.416400 -13.150800 6.375061
-3.369600 -13.150800 6.378444
-3.322800 -13.150800 6.375061
-3.276000 -13.150800 6.352148
-3.229200 -13.150800 6.319953
-3.182400 -13.150800 6.294675
-3.135600 -13.150800 6.285971
-3.088800 -13.150800 6.255911
-3.042000 -13.150800 6.245169
-2.995200 -13.150800 6.211265
-2.948400 -13.150800 6.220322
-2.901600 -13.150800 6.226203
-2.854800 -13.150800 6.217719
-2.808000 -13.150800 6.213991
-2.761200 -13.150800 6.204324
-2.714400 -13.150800 6.198550
-2.667600 -13.150800 6.188318
-2.620800 -13.150800 6.157410
-2.574000 -13.150800 6.155571
-2.527200 -13.150800 6.148068
-2.480400 -13.150800 6.111915
-2.433600 -13.150800 6.106830
-2.386800 -13.150800 6.102658
-2.340000 -13.150800 6.084125
-2.293200 -13.150800 6.079267
-2.246400 -13.150800 6.052545
-2.199600 -13.150800 6.033760
-2.152800 -13.150800 6.014634
-2.106000 -13.150800 6.012311
-2.059200 -13.150800 6.008399
-2.012400 -13.150800 6.001454
-1.965600 -13.150800 6.001454
-1.918800 -13.150800 5.985818
-1.872000 -13.150800 5.981417
-1.825200 -13.150800 5.979931
-1.778400 -13.150800 5.968640
-1.731600 -13.150800 5.975854
-1.684800 -13.150800 5.954330
-1.638000 -13.150800 5.927790
-1.591200 -13.150800 5.915326
-1.544400 -13.150800 5.891596
-1.497600 -13.150800 5.885318
-1.450800 -13.150800 5.874053
-1.404000 -13.150800 5.839059
-1.357200 -13.150800 5.834306
-1.310400 -13.150800 5.827547
-1.263600 -13.150800 5.827547
-1.216800 -13.150800 5.827252
-1.170000 -13.150800 5.825590
-1.123200 -13.150800 5.820067
-1.076400 -13.150800 5.805016
-1.029600 -13.150800 5.787328
-0.982800 -13.150800 5.763333
-0.936000 -13.150800 5.736439
-0.889200 -13.150800 5.733103
-0.842400 -13.150800 5.721990
-0.795600 -13.150800 5.711932
-0.748800 -13.150800 5.716256
-0.702000 -13.150800 5.719177
-0.655200 -13.150800 5.716256
-0.608400 -13.150800 5.711517
-0.561600 -13.150800 5.692638
-0.514800 -13.150800 5.692638
-0.468000 -13.150800 5.691085
-0.421200 -13.150800 5.675818
-0.374400 -13.150800 5.673859
-0.327600 -13.150800 5.667711
-0.280800 -13.150800 5.666084
-0.234000 -13.150800 5.665513
-0.187200 -13.150800 5.664803
-0.140400 -13.150800 5.653238
-0.093600 -13.150800 5.652081
-0.046800 -13.150800 5.648811
0.000000 -13.150800 5.648811
0.046800 -13.150800 5.652015
0.093600 -13.150800 5.650615
0.140400 -13.150800 5.650615
0.187200 -13.150800 5.652081
0.234000 -13.150800 5.655875
0.280800 -13.150800 5.646144
0.327600 -13.150800 5.628783
0.374400 -13.150800 5.624979
0.421200 -13.150800 5.628783
0.468000 -13.150800 5.629086
0.514800 -13.150800 5.628783
0.561600 -13.150800 5.628783
0.608400 -13.150800 5.630910
0.655200 -13.150800 5.636272
0.702000 -13.150800 5.630910
0.748800 -13.150800 5.633900
0.795600 -13.150800 5.633900
0.842400 -13.150800 5.643423
0.889200 -13.150800 5.643481
0.936000 -13.150800 5.639357
0.982800 -13.150800 5.616496
1.029600 -13.150800 5.608674
1.076400 -13.150800 5.608674
1.123200 -13.150800 5.617720
1.170000 -13.150800 5.617544
1.216800 -13.150800 5.624969
1.263600 -13.150800 5.633510
1.310400 -13.150800 5.648138
1.357200 -13.150800 5.648246
1.404000 -13.150800 5.656771
1.450800 -13.150800 5.656771
1.497600 -13.150800 5.665319
1.544400 -13.150800 5.672666
1.591200 -13.150800 5.672666
1.638000 -13.150800 5.691426
1.684800 -13.150800 5.692318
1.731600 -13.150800 5.688642
1.778400 -13.150800 5.687732
1.825200 -13.150800 5.688642
1.872000 -13.150800 5.696111
1.918800 -13.150800 5.709772
1.965600 -13.150800 5.723744
2.012400 -13.150800 5.738511
2.059200 -13.150800 5.753544
2.106000 -13.150800 5.761697
2.152800 -13.150800 5.761697
2.199600 -13.150800 5.772468
2.246400 -13.150800 5.776058
2.293200 -13.150800 5.805404
2.340000 -13.150800 5.808094
2.386800 -13.150800 5.813952
2.433600 -13.150800 5.829372
2.480400 -13.150800 5.837138
2.527200 -13.150800 5.838444
2.574000 -13.150800 5.839238
2.620800 -13.150800 5.847183
2.667600 -13.150800 5.848805
2.714400 -13.150800 5.848330
2.761200 -13.150800 5.848330
2.808000 -13.150800 5.858516
2.854800 -13.150800 5.878852
2.901600 -13.150800 5.901149
2.948400 -13.150800 5.908999
2.995200 -13.150800 5.917798
3.042000 -13.150800 5.940525
3.088800 -13.150800 5.951796
3.135600 -13.150800 5.949324
3.182400 -13.150800 5.965864
3.229200 -13.150800 5.997788
3.276000 -13.150800 6.009722
3.322800 -13.150800 6.040674
3.369600 -13.150800 6.032161
3.416400 -13.150800 6.047234
3.463200 -13.150800 6.055807
3.510000 -13.150800 6.069039
3.556800 -13.150800 6.069039
3.603600 -13.150800 6.077995
3.650400 -13.150800 6.077995
3.697200 -13.150800 6.109685
3.744000 -13.150800 6.109685
3.790800 -13.150800 6.111341
3.837600 -13.150800 6.109685
3.884400 -13.150800 6.122439
3.931200 -13.150800 6.140124
3.978000 -13.150800 6.155571
4.024800 -13.150800 6.165150
4.071600 -13.150800 6.168600
4.118400 -13.150800 6.181209
4.165200 -13.150800 6.213610
4.212000 -13.150800 6.234753
4.258800 -13.150800 6.248601
4.305600 -13.150800 6.270061
4.352400 -13.150800 6.284201
4.399200 -13.150800 6.306848
4.446000 -13.150800 6.339494
4.492800 -13.150800 6.389267
4.539600 -13.150800 6.389267
4.586400 -13.150800 6.408725
4.633200 -13.150800 6.424452
4.680000 -13.150800 6.441206
4.726800 -13.150800 6.458818
4.773600 -13.150800 6.458818
4.820400 -13.150800 6.469834
4.867200 -13.150800 6.481252
4.914000 -13.150800 6.496866
4.960800 -13.150800 6.511713
5.007600 -13.150800 6.538749
5.054400 -13.150800 6.585690
5.101200 -13.150800 6.599877
5.148000 -13.150800 6.620500
5.194800 -13.150800 6.632468
5.241600 -13.150800 6.654649
5.288400 -13.150800 6.669792
5.335200 -13.150800 6.701276
5.382000 -13.150800 6.752038
5.428800 -13.150800 6.769965
5.475600 -13.150800 6.787974
5.522400 -13.150800 6.836160
5.569200 -13.150800 6.873477
5.616000 -13.150800 6.885691
5.662800 -13.150800 6.927176
5.709600 -13.150800 6.974305
5.756400 -13.150800 6.989403
5.803200 -13.150800 6.993590
5.850000 -13.150800 7.008859
5.896800 -13.150800 7.049866
5.943600 -13.150800 7.075375
5.990400 -13.150800 7.097450
6.037200 -13.150800 7.109167
6.084000 -13.150800 7.143583
6.130800 -13.150800 7.174476
6.177600 -13.150800 7.197486
6.224400 -13.150800 7.229125
6.271200 -13.150800 7.264885
6.318000 -13.150800 7.288151
6.364800 -13.150800 7.344160
6.411600 -13.150800 7.378715
6.458400 -13.150800 7.386294
6.505200 -13.150800 7.406067
6.552000 -13.150800 7.441615
6.598800 -13.150800 7.479354
6.645600 -13.150800 7.467622
6.692400 -13.150800 7.511811
6.739200 -13.150800 7.533977
6.786000 -13.150800 7.580038
6.832800 -13.150800 7.609983
6.879600 -13.150800 7.660381
6.926400 -13.150800 7.674310
6.973200 -13.150800 7.688911
7.020000 -13.150800 7.759822
7.066800 -13.150800 7.784898
7.113600 -13.150800 7.793889
7.160400 -13.150800 7.854949
7.207200 -13.150800 7.880050
7.254000 -13.150800 7.910454
7.300800 -13.150800 7.929784
7.347600 -13.150800 7.940302
7.394400 -13.150800 7.976974
7.441200 -13.150800 8.020016
7.488000 -13.150800 8.049867
7.534800 -13.150800 8.084093
7.581600 -13.150800 8.161934
7.628400 -13.150800 8.175876
7.675200 -13.150800 8.242336
7.722000 -13.150800 8.256204
7.768800 -13.150800 8.264923
7.815600 -13.150800 8.291482
7.862400 -13.150800 8.363542
7.909200 -13.150800 8.412598
7.956000 -13.150800 8.503873
8.002800 -13.150800 8.527414
8.049600 -13.150800 8.588290
8.096400 -13.150800 8.606385
8.143200 -13.150800 8.660730
8.190000 -13.150800 8.708618
8.236800 -13.150800 8.745760
8.283600 -13.150800 8.875480
8.330400 -13.150800 8.977066
12.870000 -13.150800 8.037897
12.916800 -13.150800 8.031610
12.963600 -13.150800 8.023276
13.010400 -13.150800 8.022150
13.057200 -13.150800 8.012473
13.104000 -13.150800 8.009578
13.150800 -13.150800 7.999964
13.197600 -13.150800 8.009578
13.244400 -13.150800 8.010209
13.291200 -13.150800 8.016609
13.338000 -13.150800 8.023276
13.384800 -13.150800 8.026415
13.431600 -13.150800 8.036464
13.478400 -13.150800 8.048440
13.525200 -13.150800 8.047108
13.572000 -13.150800 8.053292
13.618800 -13.150800 8.045087
13.665600 -13.150800 8.047108
13.712400 -13.150800 8.045087
13.759200 -13.150800 8.036674
13.806000 -13.150800 8.018908
13.852800 -13.150800 8.033532
13.899600 -13.150800 8.033682
13.946400 -13.150800 8.040975
13.993200 -13.150800 8.034816
14.040000 -13.150800 8.037527
14.086800 -13.150800 8.048803
14.133600 -13.150800 8.048803
14.180400 -13.150800 8.050989
14.227200 -13.150800 8.051049
14.274000 -13.150800 8.052946
14.320800 -13.150800 8.057803
14.367600 -13.150800 8.072332
14.414400 -13.150800 8.072332
14.461200 -13.150800 8.072274
14.508000 -13.150800 8.067010
14.554800 -13.150800 8.072274
14.601600 -13.150800 8.063913
14.648400 -13.150800 8.063913
14.695200 -13.150800 8.054440
14.742000 -13.150800 8.044941
15.537600 -13.150800 6.778690
15.584400 -13.150800 6.780292
15.631200 -13.150800 6.772112
15.678000 -13.150800 6.761885
15.724800 -13.150800 6.778887
15.771600 -13.150800 6.778887
15.818400 -13.150800 6.778887
15.865200 -13.150800 6.778887
15.912000 -13.150800 6.788001
15.958800 -13.150800 6.784247
16.005600 -13.150800 6.788001
16.052400 -13.150800 6.778973
16.099200 -13.150800 6.758240
16.146000 -13.150800 6.746089
16.473600 -13.150800 4.693508
16.520400 -13.150800 4.359943
16.567200 -13.150800 4.170700
-18.720000 -13.104000 0.000000
-18.673200 -13.104000 0.000000
-18.626400 -13.104000 0.000000
-18.579600 -13.104000 -7.250379
-18.532800 -13.104000 -7.250379
-18.486000 -13.104000 -7.230308
-18.439200 -13.104000 -7.233412
-18.392400 -13.104000 -7.233412
-18.345600 -13.104000 -7.241538
-18.298800 -13.104000 -7.207459
-18.252000 -13.104000 -7.206082
-18.205200 -13.104000 -7.200038
-18.158400 -13.104000 -7.200038
-18.111600 -13.104000 -7.190232
-18.064800 -13.104000 -7.180080
-18.018000 -13.104000 -7.175857
-17.971200 -13.104000 -7.166832
-17.924400 -13.104000 -7.154080
-17.877600 -13.104000 -7.138073
-17.830800 -13.104000 -7.125795
-17.784000 -13.104000 -7.122357
-17.737200 -13.104000 -7.113462
-17.690400 -13.104000 -7.113791
-17.643600 -13.104000 -7.113462
-17.596800 -13.104000 -7.105126
-17.550000 -13.104000 -7.093660
-17.503200 -13.104000 -7.076556
-17.456400 -13.104000 -7.051089
-17.409600 -13.104000 -7.030287
-17.362800 -13.104000 -6.976900
-17.316000 -13.104000 -6.951823
-17.269200 -13.104000 -6.892353
-16.848000 -13.104000 -5.614293
-16.801200 -13.104000 -5.546676
-16.754400 -13.104000 -5.179057
-15.678000 -13.104000 6.857639
-15.631200 -13.104000 6.882343
-15.584400 -13.104000 6.914433
-15.537600 -13.104000 6.941082
-15.490800 -13.104000 6.954969
-15.444000 -13.104000 6.968471
-15.397200 -13.104000 6.975311
-15.350400 -13.104000 6.988640
-15.303600 -13.104000 7.005156
-15.256800 -13.104000 7.015262
-15.210000 -13.104000 7.018496
-15.163200 -13.104000 7.020435
-15.116400 -13.104000 7.026090
-15.069600 -13.104000 7.035606
-15.022800 -13.104000 7.036853
-14.976000 -13.104000 7.039357
-14.929200 -13.104000 7.039943
-14.882400 -13.104000 7.044342
-14.835600 -13.104000 7.044342
-14.788800 -13.104000 7.044342
-14.742000 -13.104000 7.045126
-14.695200 -13.104000 7.045646
-14.648400 -13.104000 7.047209
-14.601600 -13.104000 7.050798
-14.554800 -13.104000 7.050798
-14.508000 -13.104000 7.052457
-14.461200 -13.104000 7.062448
-14.414400 -13.104000 7.065256
-14.367600 -13.104000 7.071055
-14.320800 -13.104000 7.071560
-14.274000 -13.104000 7.075448
-14.227200 -13.104000 7.077870
-14.180400 -13.104000 7.076982
-14.133600 -13.104000 7.077870
-14.086800 -13.104000 7.076982
-14.040000 -13.104000 7.078329
-13.993200 -13.104000 7.089414
-13.946400 -13.104000 7.098031
-13.899600 -13.104000 7.120668
-13.852800 -13.104000 7.138634
-13.806000 -13.104000 7.149437
-13.759200 -13.104000 7.200403
-8.658000 -13.104000 8.876906
-8.611200 -13.104000 8.776120
-8.564400 -13.104000 8.773685
-8.517600 -13.104000 8.742258
-8.470800 -13.104000 8.724266
-8.424000 -13.104000 8.667424
-8.377200 -13.104000 8.563489
-8.330400 -13.104000 8.540766
-8.283600 -13.104000 8.488671
-8.236800 -13.104000 8.425121
-8.190000 -13.104000 8.362712
-8.143200 -13.104000 8.314976
-8.096400 -13.104000 8.295377
-8.049600 -13.104000 8.230377
-8.002800 -13.104000 8.198176
-7.956000 -13.104000 8.178139
-7.909200 -13.104000 8.156420
-7.862400 -13.104000 8.126381
-7.815600 -13.104000 8.109552
-7.768800 -13.104000 8.097117
-7.722000 -13.104000 8.056080
-7.675200 -13.104000 8.036720
-7.628400 -13.104000 7.996254
-7.581600 -13.104000 7.954223
-7.534800 -13.104000 7.895249
-7.488000 -13.104000 7.845987
-7.441200 -13.104000 7.823299
-7.394400 -13.104000 7.794294
-7.347600 -13.104000 7.765851
-7.300800 -13.104000 7.730768
-7.254000 -13.104000 7.683615
-7.207200 -13.104000 7.669140
-7.160400 -13.104000 7.640094
-7.113600 -13.104000 7.619515
-7.066800 -13.104000 7.605527
-7.020000 -13.104000 7.570670
-6.973200 -13.104000 7.551914
-6.926400 -13.104000 7.538767
-6.879600 -13.104000 7.495009
-6.832800 -13.104000 7.464898
-6.786000 -13.104000 7.444719
-6.739200 -13.104000 7.428300
-6.692400 -13.104000 7.410462
-6.645600 -13.104000 7.394506
-6.598800 -13.104000 7.375259
-6.552000 -13.104000 7.353835
-6.505200 -13.104000 7.331705
-6.458400 -13.104000 7.317335
-6.411600 -13.104000 7.306901
-6.364800 -13.104000 7.267058
-6.318000 -13.104000 7.235498
-6.271200 -13.104000 7.219081
-6.224400 -13.104000 7.208387
-6.177600 -13.104000 7.196499
-6.130800 -13.104000 7.181547
-6.084000 -13.104000 7.175368
-6.037200 -13.104000 7.129921
-5.990400 -13.104000 7.114796
-5.943600 -13.104000 7.107106
-5.896800 -13.104000 7.093157
-5.850000 -13.104000 7.043121
-5.803200 -13.104000 7.025972
-5.756400 -13.104000 7.016483
-5.709600 -13.104000 7.011385
-5.662800 -13.104000 6.993740
-5.616000 -13.104000 7.001270
-5.569200 -13.104000 6.982348
-5.522400 -13.104000 6.977073
-5.475600 -13.104000 6.949376
-5.428800 -13.104000 6.935879
-5.382000 -13.104000 6.919972
-5.335200 -13.104000 6.908102
-5.288400 -13.104000 6.891059
-5.241600 -13.104000 6.888868
-5.194800 -13.104000 6.884946
-5.148000 -13.104000 6.883112
-5.101200 -13.104000 6.856532
-5.054400 -13.104000 6.833897
-5.007600 -13.104000 6.821074
-4.960800 -13.104000 6.808202
-4.914000 -13.104000 6.790209
-4.867200 -13.104000 6.775873
-4.820400 -13.104000 6.770992
-4.773600 -13.104000 6.752556
-4.726800 -13.104000 6.751813
-4.680000 -13.104000 6.728381
-4.633200 -13.104000 6.704614
-4.586400 -13.104000 6.703511
-4.539600 -13.104000 6.700594
-4.492800 -13.104000 6.686315
-4.446000 -13.104000 6.669757
-4.399200 -13.104000 6.651349
-4.352400 -13.104000 6.632468
-4.305600 -13.104000 6.619931
-4.258800 -13.104000 6.608961
-4.212000 -13.104000 6.592662
-4.165200 -13.104000 6.565073
-4.118400 -13.104000 6.543903
-4.071600 -13.104000 6.504281
-4.024800 -13.104000 6.500006
-3.978000 -13.104000 6.488910
-3.931200 -13.104000 6.475982
-3.884400 -13.104000 6.460867
-3.837600 -13.104000 6.432804
-3.790800 -13.104000 6.416550
-3.744000 -13.104000 6.405629
-3.697200 -13.104000 6.375482
-3.650400 -13.104000 6.359190
-3.603600 -13.104000 6.359190
-3.556800 -13.104000 6.354678
-3.510000 -13.104000 6.354678
-3.463200 -13.104000 6.361599
-3.416400 -13.104000 6.375061
-3.369600 -13.104000 6.378444
-3.322800 -13.104000 6.375107
-3.276000 -13.104000 6.366306
-3.229200 -13.104000 6.333773
-3.182400 -13.104000 6.319953
-3.135600 -13.104000 6.288813
-3.088800 -13.104000 6.266573
-3.042000 -13.104000 6.250230
-2.995200 -13.104000 6.211265
-2.948400 -13.104000 6.216438
-2.901600 -13.104000 6.220322
-2.854800 -13.104000 6.216438
-2.808000 -13.104000 6.213991
-2.761200 -13.104000 6.203726
-2.714400 -13.104000 6.193639
-2.667600 -13.104000 6.184569
-2.620800 -13.104000 6.157410
-2.574000 -13.104000 6.151257
-2.527200 -13.104000 6.140907
-2.480400 -13.104000 6.103465
-2.433600 -13.104000 6.096071
-2.386800 -13.104000 6.085055
-2.340000 -13.104000 6.073839
-2.293200 -13.104000 6.041454
-2.246400 -13.104000 6.041454
-2.199600 -13.104000 6.027618
-2.152800 -13.104000 6.012311
-2.106000 -13.104000 6.008399
-2.059200 -13.104000 6.000269
-2.012400 -13.104000 5.998841
-1.965600 -13.104000 5.993603
-1.918800 -13.104000 5.979931
-1.872000 -13.104000 5.976189
-1.825200 -13.104000 5.967040
-1.778400 -13.104000 5.954330
-1.731600 -13.104000 5.960564
-1.684800 -13.104000 5.942162
-1.638000 -13.104000 5.908544
-1.591200 -13.104000 5.905931
-1.544400 -13.104000 5.865611
-1.497600 -13.104000 5.846460
-1.450800 -13.104000 5.839059
-1.404000 -13.104000 5.823039
-1.357200 -13.104000 5.824924
-1.310400 -13.104000 5.824924
-1.263600 -13.104000 5.824924
-1.216800 -13.104000 5.823039
-1.170000 -13.104000 5.824924
-1.123200 -13.104000 5.812997
-1.076400 -13.104000 5.800110
-1.029600 -13.104000 5.787328
-0.982800 -13.104000 5.768722
-0.936000 -13.104000 5.745655
-0.889200 -13.104000 5.735473
-0.842400 -13.104000 5.733103
-0.795600 -13.104000 5.720018
-0.748800 -13.104000 5.720018
-0.702000 -13.104000 5.721847
-0.655200 -13.104000 5.720018
-0.608400 -13.104000 5.719177
-0.561600 -13.104000 5.710475
-0.514800 -13.104000 5.702146
-0.468000 -13.104000 5.691085
-0.421200 -13.104000 5.678389
-0.374400 -13.104000 5.673859
-0.327600 -13.104000 5.666084
-0.280800 -13.104000 5.665028
-0.234000 -13.104000 5.664926
-0.187200 -13.104000 5.664862
-0.140400 -13.104000 5.653238
-0.093600 -13.104000 5.652081
-0.046800 -13.104000 5.650615
0.000000 -13.104000 5.652015
0.046800 -13.104000 5.653238
0.093600 -13.104000 5.653238
0.140400 -13.104000 5.653238
0.187200 -13.104000 5.663407
0.234000 -13.104000 5.661171
0.280800 -13.104000 5.655875
0.327600 -13.104000 5.632071
0.374400 -13.104000 5.624979
0.421200 -13.104000 5.628783
0.468000 -13.104000 5.630910
0.514800 -13.104000 5.629086
0.561600 -13.104000 5.630910
0.608400 -13.104000 5.633900
0.655200 -13.104000 5.643481
0.702000 -13.104000 5.639357
0.748800 -13.104000 5.643423
0.795600 -13.104000 5.643423
0.842400 -13.104000 5.643481
0.889200 -13.104000 5.645776
0.936000 -13.104000 5.643423
0.982800 -13.104000 5.616819
1.029600 -13.104000 5.617493
1.076400 -13.104000 5.645776
1.123200 -13.104000 5.625791
1.170000 -13.104000 5.622929
1.216800 -13.104000 5.625791
1.263600 -13.104000 5.646186
1.310400 -13.104000 5.648138
1.357200 -13.104000 5.648138
1.404000 -13.104000 5.648560
1.450800 -13.104000 5.649701
1.497600 -13.104000 5.662276
1.544400 -13.104000 5.662276
1.591200 -13.104000 5.662276
1.638000 -13.104000 5.665319
1.684800 -13.104000 5.687732
1.731600 -13.104000 5.686324
1.778400 -13.104000 5.686324
1.825200 -13.104000 5.688642
1.872000 -13.104000 5.696111
1.918800 -13.104000 5.709772
1.965600 -13.104000 5.723744
2.012400 -13.104000 5.735124
2.059200 -13.104000 5.745902
2.106000 -13.104000 5.761288
2.152800 -13.104000 5.757848
2.199600 -13.104000 5.761288
2.246400 -13.104000 5.766122
2.293200 -13.104000 5.772468
2.340000 -13.104000 5.774310
2.386800 -13.104000 5.802913
2.433600 -13.104000 5.820283
2.480400 -13.104000 5.829372
2.527200 -13.104000 5.839238
2.574000 -13.104000 5.848591
2.620800 -13.104000 5.858516
2.667600 -13.104000 5.869993
2.714400 -13.104000 5.885106
2.761200 -13.104000 5.885106
2.808000 -13.104000 5.886192
2.854800 -13.104000 5.904429
2.901600 -13.104000 5.905110
2.948400 -13.104000 5.916374
2.995200 -13.104000 5.917798
3.042000 -13.104000 5.941111
3.088800 -13.104000 5.953157
3.135600 -13.104000 5.955022
3.182400 -13.104000 5.975586
3.229200 -13.104000 5.997788
3.276000 -13.104000 6.001361
3.322800 -13.104000 6.018382
3.369600 -13.104000 6.018382
3.416400 -13.104000 6.040674
3.463200 -13.104000 6.051747
3.510000 -13.104000 6.055807
3.556800 -13.104000 6.060018
3.603600 -13.104000 6.069039
3.650400 -13.104000 6.064618
3.697200 -13.104000 6.095401
3.744000 -13.104000 6.096084
3.790800 -13.104000 6.111341
3.837600 -13.104000 6.109685
3.884400 -13.104000 6.131602
3.931200 -13.104000 6.140124
3.978000 -13.104000 6.149436
4.024800 -13.104000 6.161177
4.071600 -13.104000 6.167782
4.118400 -13.104000 6.175138
4.165200 -13.104000 6.207554
4.212000 -13.104000 6.223129
4.258800 -13.104000 6.235506
4.305600 -13.104000 6.263139
4.352400 -13.104000 6.279797
4.399200 -13.104000 6.306848
4.446000 -13.104000 6.315669
4.492800 -13.104000 6.338237
4.539600 -13.104000 6.357790
4.586400 -13.104000 6.395855
4.633200 -13.104000 6.405585
4.680000 -13.104000 6.432066
4.726800 -13.104000 6.457954
4.773600 -13.104000 6.458818
4.820400 -13.104000 6.481125
4.867200 -13.104000 6.494957
4.914000 -13.104000 6.509573
4.960800 -13.104000 6.521053
5.007600 -13.104000 6.538749
5.054400 -13.104000 6.585690
5.101200 -13.104000 6.613999
5.148000 -13.104000 6.621216
5.194800 -13.104000 6.632504
5.241600 -13.104000 6.651572
5.288400 -13.104000 6.661112
5.335200 -13.104000 6.674155
5.382000 -13.104000 6.737324
5.428800 -13.104000 6.747239
5.475600 -13.104000 6.786093
5.522400 -13.104000 6.819982
5.569200 -13.104000 6.855227
5.616000 -13.104000 6.866146
5.662800 -13.104000 6.913179
5.709600 -13.104000 6.935308
5.756400 -13.104000 6.965729
5.803200 -13.104000 6.985119
5.850000 -13.104000 7.001214
5.896800 -13.104000 7.039509
5.943600 -13.104000 7.049866
5.990400 -13.104000 7.081161
6.037200 -13.104000 7.100183
6.084000 -13.104000 7.133774
6.130800 -13.104000 7.179013
6.177600 -13.104000 7.219340
6.224400 -13.104000 7.244291
6.271200 -13.104000 7.276306
6.318000 -13.104000 7.300045
6.364800 -13.104000 7.346845
6.411600 -13.104000 7.385182
6.458400 -13.104000 7.398424
6.505200 -13.104000 7.426515
6.552000 -13.104000 7.464812
6.598800 -13.104000 7.481742
6.645600 -13.104000 7.479367
6.692400 -13.104000 7.490436
6.739200 -13.104000 7.516143
6.786000 -13.104000 7.533977
6.832800 -13.104000 7.567837
6.879600 -13.104000 7.618992
6.926400 -13.104000 7.638826
6.973200 -13.104000 7.686302
7.020000 -13.104000 7.733642
7.066800 -13.104000 7.779819
7.113600 -13.104000 7.787877
7.160400 -13.104000 7.848395
7.207200 -13.104000 7.856811
7.254000 -13.104000 7.880050
7.300800 -13.104000 7.914859
7.347600 -13.104000 7.936160
7.394400 -13.104000 7.963062
7.441200 -13.104000 8.003378
7.488000 -13.104000 8.053321
7.534800 -13.104000 8.092767
7.581600 -13.104000 8.153613
7.628400 -13.104000 8.167816
7.675200 -13.104000 8.244008
7.722000 -13.104000 8.264921
7.768800 -13.104000 8.285795
7.815600 -13.104000 8.301830
7.862400 -13.104000 8.341387
7.909200 -13.104000 8.369310
7.956000 -13.104000 8.473847
8.002800 -13.104000 8.540378
8.049600 -13.104000 8.589045
8.096400 -13.104000 8.606414
8.143200 -13.104000 8.679095
8.190000 -13.104000 8.718038
8.236800 -13.104000 8.812528
8.283600 -13.104000 8.888574
8.330400 -13.104000 8.989655
12.916800 -13.104000 8.037897
12.963600 -13.104000 8.031610
13.010400 -13.104000 8.030923
13.057200 -13.104000 8.023276
13.104000 -13.104000 8.023276
13.150800 -13.104000 8.018924
13.197600 -13.104000 8.018924
13.244400 -13.104000 8.016609
13.291200 -13.104000 8.018924
13.338000 -13.104000 8.023276
13.384800 -13.104000 8.025584
13.431600 -13.104000 8.025584
13.478400 -13.104000 8.040975
13.525200 -13.104000 8.040975
13.572000 -13.104000 8.053292
13.618800 -13.104000 8.045087
13.665600 -13.104000 8.053292
13.712400 -13.104000 8.053292
13.759200 -13.104000 8.043571
13.806000 -13.104000 8.025458
13.852800 -13.104000 8.033682
13.899600 -13.104000 8.037527
13.946400 -13.104000 8.043571
13.993200 -13.104000 8.034816
14.040000 -13.104000 8.037527
14.086800 -13.104000 8.050989
14.133600 -13.104000 8.055400
14.180400 -13.104000 8.052946
14.227200 -13.104000 8.051741
14.274000 -13.104000 8.055654
14.320800 -13.104000 8.058852
14.367600 -13.104000 8.082970
14.414400 -13.104000 8.079592
14.461200 -13.104000 8.074954
14.508000 -13.104000 8.074954
14.554800 -13.104000 8.082249
14.601600 -13.104000 8.076159
14.648400 -13.104000 8.076159
14.695200 -13.104000 8.058035
14.742000 -13.104000 8.058035
14.788800 -13.104000 8.054440
15.537600 -13.104000 6.797391
15.584400 -13.104000 6.797435
15.631200 -13.104000 6.780292
15.678000 -13.104000 6.780292
15.724800 -13.104000 6.796074
15.771600 -13.104000 6.797435
15.818400 -13.104000 6.783221
15.865200 -13.104000 6.799367
15.912000 -13.104000 6.778973
15.958800 -13.104000 6.791952
16.005600 -13.104000 6.791952
16.052400 -13.104000 6.784247
16.099200 -13.104000 6.772120
16.146000 -13.104000 6.755718
16.192800 -13.104000 6.740097
16.239600 -13.104000 6.682342
16.754400 -13.104000 3.346355
17.035200 -13.104000 1.590946
-18.720000 -13.057200 0.000000
-18.673200 -13.057200 0.000000
-18.626400 -13.057200 0.000000
-18.579600 -13.057200 -7.262592
-18.532800 -13.057200 -7.256547
-18.486000 -13.057200 -7.252726
-18.439200 -13.057200 -7.250379
-18.392400 -13.057200 -7.241538
-18.345600 -13.057200 -7.241538
-18.298800 -13.057200 -7.224606
-18.252000 -13.057200 -7.207459
-18.205200 -13.057200 -7.206082
-18.158400 -13.057200 -7.206082
-18.111600 -13.057200 -7.191206
-18.064800 -13.057200 -7.191206
-18.018000 -13.057200 -7.179503
-17.971200 -13.057200 -7.171403
-17.924400 -13.057200 -7.171403
-17.877600 -13.057200 -7.170425
-17.830800 -13.057200 -7.164591
-17.784000 -13.057200 -7.165992
-17.737200 -13.057200 -7.122357
-17.690400 -13.057200 -7.118149
-17.643600 -13.057200 -7.118149
-17.596800 -13.057200 -7.111826
-17.550000 -13.057200 -7.105126
-17.503200 -13.057200 -7.087214
-17.456400 -13.057200 -7.063656
-17.409600 -13.057200 -7.047046
-17.362800 -13.057200 -7.021247
-17.316000 -13.057200 -6.944302
-16.848000 -13.057200 -5.546676
-16.801200 -13.057200 -5.484261
-15.724800 -13.057200 6.857639
-15.678000 -13.057200 6.880725
-15.631200 -13.057200 6.908766
-15.584400 -13.057200 6.926934
-15.537600 -13.057200 6.956099
-15.490800 -13.057200 6.963348
-15.444000 -13.057200 6.973564
-15.397200 -13.057200 6.984129
-15.350400 -13.057200 6.998006
-15.303600 -13.057200 7.009120
-15.256800 -13.057200 7.016340
-15.210000 -13.057200 7.020435
-15.163200 -13.057200 7.021013
-15.116400 -13.057200 7.035047
-15.069600 -13.057200 7.038042
-15.022800 -13.057200 7.044342
-14.976000 -13.057200 7.044711
-14.929200 -13.057200 7.045126
-14.882400 -13.057200 7.045646
-14.835600 -13.057200 7.047392
-14.788800 -13.057200 7.045646
-14.742000 -13.057200 7.050798
-14.695200 -13.057200 7.050798
-14.648400 -13.057200 7.053732
-14.601600 -13.057200 7.057645
-14.554800 -13.057200 7.053732
-14.508000 -13.057200 7.053732
-14.461200 -13.057200 7.063925
-14.414400 -13.057200 7.071581
-14.367600 -13.057200 7.073929
-14.320800 -13.057200 7.075448
-14.274000 -13.057200 7.076982
-14.227200 -13.057200 7.079456
-14.180400 -13.057200 7.080363
-14.133600 -13.057200 7.080422
-14.086800 -13.057200 7.080711
-14.040000 -13.057200 7.088252
-13.993200 -13.057200 7.100858
-13.946400 -13.057200 7.111636
-13.899600 -13.057200 7.137718
-13.852800 -13.057200 7.148799
-13.806000 -13.057200 7.181744
-8.658000 -13.057200 8.781905
-8.611200 -13.057200 8.773685
-8.564400 -13.057200 8.729166
-8.517600 -13.057200 8.724266
-8.470800 -13.057200 8.678059
-8.424000 -13.057200 8.652745
-8.377200 -13.057200 8.545885
-8.330400 -13.057200 8.465768
-8.283600 -13.057200 8.462526
-8.236800 -13.057200 8.425121
-8.190000 -13.057200 8.355938
-8.143200 -13.057200 8.309388
-8.096400 -13.057200 8.276919
-8.049600 -13.057200 8.228013
-8.002800 -13.057200 8.198176
-7.956000 -13.057200 8.181313
-7.909200 -13.057200 8.167478
-7.862400 -13.057200 8.137554
-7.815600 -13.057200 8.113109
-7.768800 -13.057200 8.098941
-7.722000 -13.057200 8.056080
-7.675200 -13.057200 8.039151
-7.628400 -13.057200 7.980857
-7.581600 -13.057200 7.949511
-7.534800 -13.057200 7.874409
-7.488000 -13.057200 7.848073
-7.441200 -13.057200 7.836870
-7.394400 -13.057200 7.821422
-7.347600 -13.057200 7.780955
-7.300800 -13.057200 7.742373
-7.254000 -13.057200 7.689353
-7.207200 -13.057200 7.683029
-7.160400 -13.057200 7.654318
-7.113600 -13.057200 7.635315
-7.066800 -13.057200 7.614080
-7.020000 -13.057200 7.586544
-6.973200 -13.057200 7.556160
-6.926400 -13.057200 7.546494
-6.879600 -13.057200 7.503292
-6.832800 -13.057200 7.475067
-6.786000 -13.057200 7.444719
-6.739200 -13.057200 7.429549
-6.692400 -13.057200 7.410462
-6.645600 -13.057200 7.391852
-6.598800 -13.057200 7.371475
-6.552000 -13.057200 7.356379
-6.505200 -13.057200 7.339481
-6.458400 -13.057200 7.323136
-6.411600 -13.057200 7.317166
-6.364800 -13.057200 7.299235
-6.318000 -13.057200 7.253936
-6.271200 -13.057200 7.233092
-6.224400 -13.057200 7.219081
-6.177600 -13.057200 7.200605
-6.130800 -13.057200 7.187191
-6.084000 -13.057200 7.175368
-6.037200 -13.057200 7.142868
-5.990400 -13.057200 7.114003
-5.943600 -13.057200 7.104184
-5.896800 -13.057200 7.088497
-5.850000 -13.057200 7.043805
-5.803200 -13.057200 7.027758
-5.756400 -13.057200 7.027758
-5.709600 -13.057200 7.025972
-5.662800 -13.057200 7.012529
-5.616000 -13.057200 7.016483
-5.569200 -13.057200 7.009888
-5.522400 -13.057200 6.995261
-5.475600 -13.057200 6.959209
-5.428800 -13.057200 6.935879
-5.382000 -13.057200 6.917377
-5.335200 -13.057200 6.908102
-5.288400 -13.057200 6.899041
-5.241600 -13.057200 6.891059
-5.194800 -13.057200 6.899041
-5.148000 -13.057200 6.899041
-5.101200 -13.057200 6.883112
-5.054400 -13.057200 6.859112
-5.007600 -13.057200 6.839622
-4.960800 -13.057200 6.823927
-4.914000 -13.057200 6.815024
-4.867200 -13.057200 6.791875
-4.820400 -13.057200 6.773838
-4.773600 -13.057200 6.752556
-4.726800 -13.057200 6.740619
-4.680000 -13.057200 6.713018
-4.633200 -13.057200 6.700594
-4.586400 -13.057200 6.696783
-4.539600 -13.057200 6.658864
-4.492800 -13.057200 6.651386
-4.446000 -13.057200 6.643856
-4.399200 -13.057200 6.628179
-4.352400 -13.057200 6.617355
-4.305600 -13.057200 6.602641
-4.258800 -13.057200 6.576306
-4.212000 -13.057200 6.559464
-4.165200 -13.057200 6.530184
-4.118400 -13.057200 6.501233
-4.071600 -13.057200 6.483564
-4.024800 -13.057200 6.474289
-3.978000 -13.057200 6.461941
-3.931200 -13.057200 6.453795
-3.884400 -13.057200 6.438764
-3.837600 -13.057200 6.426666
-3.790800 -13.057200 6.417442
-3.744000 -13.057200 6.413655
-3.697200 -13.057200 6.369173
-3.650400 -13.057200 6.361599
-3.603600 -13.057200 6.361599
-3.556800 -13.057200 6.354678
-3.510000 -13.057200 6.354678
-3.463200 -13.057200 6.361599
-3.416400 -13.057200 6.371754
-3.369600 -13.057200 6.378785
-3.322800 -13.057200 6.375107
-3.276000 -13.057200 6.366306
-3.229200 -13.057200 6.330905
-3.182400 -13.057200 6.319058
-3.135600 -13.057200 6.285971
-3.088800 -13.057200 6.273434
-3.042000 -13.057200 6.250230
-2.995200 -13.057200 6.206591
-2.948400 -13.057200 6.201823
-2.901600 -13.057200 6.195100
-2.854800 -13.057200 6.206591
-2.808000 -13.057200 6.202185
-2.761200 -13.057200 6.191036
-2.714400 -13.057200 6.191036
-2.667600 -13.057200 6.188318
-2.620800 -13.057200 6.173416
-2.574000 -13.057200 6.157410
-2.527200 -13.057200 6.148068
-2.480400 -13.057200 6.111915
-2.433600 -13.057200 6.102564
-2.386800 -13.057200 6.085055
-2.340000 -13.057200 6.068820
-2.293200 -13.057200 6.041454
-2.246400 -13.057200 6.041454
-2.199600 -13.057200 6.032480
-2.152800 -13.057200 6.012311
-2.106000 -13.057200 6.001289
-2.059200 -13.057200 5.999548
-2.012400 -13.057200 5.997589
-1.965600 -13.057200 5.990558
-1.918800 -13.057200 5.976070
-1.872000 -13.057200 5.968640
-1.825200 -13.057200 5.948498
-1.778400 -13.057200 5.946866
-1.731600 -13.057200 5.948498
-1.684800 -13.057200 5.923511
-1.638000 -13.057200 5.905931
-1.591200 -13.057200 5.874053
-1.544400 -13.057200 5.854049
-1.497600 -13.057200 5.839059
-1.450800 -13.057200 5.835451
-1.404000 -13.057200 5.824924
-1.357200 -13.057200 5.824924
-1.310400 -13.057200 5.823039
-1.263600 -13.057200 5.820893
-1.216800 -13.057200 5.820893
-1.170000 -13.057200 5.823039
-1.123200 -13.057200 5.812942
-1.076400 -13.057200 5.807594
-1.029600 -13.057200 5.807594
-0.982800 -13.057200 5.807594
-0.936000 -13.057200 5.768722
-0.889200 -13.057200 5.758820
-0.842400 -13.057200 5.738832
-0.795600 -13.057200 5.735473
-0.748800 -13.057200 5.733103
-0.702000 -13.057200 5.731458
-0.655200 -13.057200 5.720018
-0.608400 -13.057200 5.718331
-0.561600 -13.057200 5.703994
-0.514800 -13.057200 5.703994
-0.468000 -13.057200 5.685146
-0.421200 -13.057200 5.679654
-0.374400 -13.057200 5.678389
-0.327600 -13.057200 5.672045
-0.280800 -13.057200 5.666084
-0.234000 -13.057200 5.664862
-0.187200 -13.057200 5.661265
-0.140400 -13.057200 5.652015
-0.093600 -13.057200 5.650615
-0.046800 -13.057200 5.648811
0.000000 -13.057200 5.652015
0.046800 -13.057200 5.654299
0.093600 -13.057200 5.660975
0.140400 -13.057200 5.660975
0.187200 -13.057200 5.666615
0.234000 -13.057200 5.662420
0.280800 -13.057200 5.660975
0.327600 -13.057200 5.652278
0.374400 -13.057200 5.628783
0.421200 -13.057200 5.628783
0.468000 -13.057200 5.629086
0.514800 -13.057200 5.628783
0.561600 -13.057200 5.629086
0.608400 -13.057200 5.632071
0.655200 -13.057200 5.643481
0.702000 -13.057200 5.633900
0.748800 -13.057200 5.643423
0.795600 -13.057200 5.643481
0.842400 -13.057200 5.646503
0.889200 -13.057200 5.651470
0.936000 -13.057200 5.645776
0.982800 -13.057200 5.623041
1.029600 -13.057200 5.645776
1.076400 -13.057200 5.646186
1.123200 -13.057200 5.646186
1.170000 -13.057200 5.639849
1.216800 -13.057200 5.646186
1.263600 -13.057200 5.648138
1.310400 -13.057200 5.648246
1.357200 -13.057200 5.648138
1.404000 -13.057200 5.648560
1.450800 -13.057200 5.649701
1.497600 -13.057200 5.656771
1.544400 -13.057200 5.653080
1.591200 -13.057200 5.649701
1.638000 -13.057200 5.656771
1.684800 -13.057200 5.662276
1.731600 -13.057200 5.662179
1.778400 -13.057200 5.658784
1.825200 -13.057200 5.658784
1.872000 -13.057200 5.686324
1.918800 -13.057200 5.687732
1.965600 -13.057200 5.691634
2.012400 -13.057200 5.732408
2.059200 -13.057200 5.740285
2.106000 -13.057200 5.745902
2.152800 -13.057200 5.750834
2.199600 -13.057200 5.755515
2.246400 -13.057200 5.757848
2.293200 -13.057200 5.769169
2.340000 -13.057200 5.770189
2.386800 -13.057200 5.769169
2.433600 -13.057200 5.805948
2.480400 -13.057200 5.820283
2.527200 -13.057200 5.829372
2.574000 -13.057200 5.847183
2.620800 -13.057200 5.858516
2.667600 -13.057200 5.875778
2.714400 -13.057200 5.893256
2.761200 -13.057200 5.902339
2.808000 -13.057200 5.904429
2.854800 -13.057200 5.905110
2.901600 -13.057200 5.907690
2.948400 -13.057200 5.916374
2.995200 -13.057200 5.917798
3.042000 -13.057200 5.941111
3.088800 -13.057200 5.949324
3.135600 -13.057200 5.947027
3.182400 -13.057200 5.958829
3.229200 -13.057200 5.975586
3.276000 -13.057200 5.990966
3.322800 -13.057200 6.008776
3.369600 -13.057200 6.018382
3.416400 -13.057200 6.040674
3.463200 -13.057200 6.051747
3.510000 -13.057200 6.055077
3.556800 -13.057200 6.055077
3.603600 -13.057200 6.064001
3.650400 -13.057200 6.060018
3.697200 -13.057200 6.076436
3.744000 -13.057200 6.076436
3.790800 -13.057200 6.096084
3.837600 -13.057200 6.088870
3.884400 -13.057200 6.112318
3.931200 -13.057200 6.131602
3.978000 -13.057200 6.145789
4.024800 -13.057200 6.156535
4.071600 -13.057200 6.167782
4.118400 -13.057200 6.183671
4.165200 -13.057200 6.207554
4.212000 -13.057200 6.234753
4.258800 -13.057200 6.242738
4.305600 -13.057200 6.263139
4.352400 -13.057200 6.281059
4.399200 -13.057200 6.309601
4.446000 -13.057200 6.315669
4.492800 -13.057200 6.335633
4.539600 -13.057200 6.349860
4.586400 -13.057200 6.395855
4.633200 -13.057200 6.411454
4.680000 -13.057200 6.424452
4.726800 -13.057200 6.457954
4.773600 -13.057200 6.458818
4.820400 -13.057200 6.481252
4.867200 -13.057200 6.489228
4.914000 -13.057200 6.511713
4.960800 -13.057200 6.521618
5.007600 -13.057200 6.525194
5.054400 -13.057200 6.585690
5.101200 -13.057200 6.594976
5.148000 -13.057200 6.621216
5.194800 -13.057200 6.632512
5.241600 -13.057200 6.654649
5.288400 -13.057200 6.659914
5.335200 -13.057200 6.669184
5.382000 -13.057200 6.723404
5.428800 -13.057200 6.737324
5.475600 -13.057200 6.775961
5.522400 -13.057200 6.791265
5.569200 -13.057200 6.844843
5.616000 -13.057200 6.862551
5.662800 -13.057200 6.885691
5.709600 -13.057200 6.918109
5.756400 -13.057200 6.963225
5.803200 -13.057200 6.975626
5.850000 -13.057200 6.995683
5.896800 -13.057200 7.037664
5.943600 -13.057200 7.047778
5.990400 -13.057200 7.076612
6.037200 -13.057200 7.123953
6.084000 -13.057200 7.147832
6.130800 -13.057200 7.181388
6.177600 -13.057200 7.219340
6.224400 -13.057200 7.259613
6.271200 -13.057200 7.284715
6.318000 -13.057200 7.321000
6.364800 -13.057200 7.342017
6.411600 -13.057200 7.379288
6.458400 -13.057200 7.396250
6.505200 -13.057200 7.406067
6.552000 -13.057200 7.427370
6.598800 -13.057200 7.479367
6.645600 -13.057200 7.464968
6.692400 -13.057200 7.481742
6.739200 -13.057200 7.512048
6.786000 -13.057200 7.533977
6.832800 -13.057200 7.567837
6.879600 -13.057200 7.609983
6.926400 -13.057200 7.638826
6.973200 -13.057200 7.674310
7.020000 -13.057200 7.731608
7.066800 -13.057200 7.751740
7.113600 -13.057200 7.776729
7.160400 -13.057200 7.805902
7.207200 -13.057200 7.854949
7.254000 -13.057200 7.874576
7.300800 -13.057200 7.914859
7.347600 -13.057200 7.929784
7.394400 -13.057200 7.940302
7.441200 -13.057200 7.996409
7.488000 -13.057200 8.024299
7.534800 -13.057200 8.092767
7.581600 -13.057200 8.145955
7.628400 -13.057200 8.161934
7.675200 -13.057200 8.242336
7.722000 -13.057200 8.264730
7.768800 -13.057200 8.277922
7.815600 -13.057200 8.301830
7.862400 -13.057200 8.341387
7.909200 -13.057200 8.396044
7.956000 -13.057200 8.474277
8.002800 -13.057200 8.540378
8.049600 -13.057200 8.599665
8.096400 -13.057200 8.605758
8.143200 -13.057200 8.673466
8.190000 -13.057200 8.709339
8.236800 -13.057200 8.792516
8.283600 -13.057200 8.872715
8.330400 -13.057200 8.977066
12.916800 -13.057200 8.059079
12.963600 -13.057200 8.040931
13.010400 -13.057200 8.037833
13.057200 -13.057200 8.032230
13.104000 -13.057200 8.032230
13.150800 -13.057200 8.032230
13.197600 -13.057200 8.025383
13.244400 -13.057200 8.018924
13.291200 -13.057200 8.020700
13.338000 -13.057200 8.025383
13.384800 -13.057200 8.034117
13.431600 -13.057200 8.025584
13.478400 -13.057200 8.036469
13.525200 -13.057200 8.040975
13.572000 -13.057200 8.053292
13.618800 -13.057200 8.045087
13.665600 -13.057200 8.055754
13.712400 -13.057200 8.055754
13.759200 -13.057200 8.055754
13.806000 -13.057200 8.043571
13.852800 -13.057200 8.043571
13.899600 -13.057200 8.053534
13.946400 -13.057200 8.055754
13.993200 -13.057200 8.043571
14.040000 -13.057200 8.048031
14.086800 -13.057200 8.055851
14.133600 -13.057200 8.059084
14.180400 -13.057200 8.059084
14.227200 -13.057200 8.057803
14.274000 -13.057200 8.072220
14.320800 -13.057200 8.072274
14.367600 -13.057200 8.099074
14.414400 -13.057200 8.094654
14.461200 -13.057200 8.094654
14.508000 -13.057200 8.091828
14.554800 -13.057200 8.094654
14.601600 -13.057200 8.080768
14.648400 -13.057200 8.082249
14.695200 -13.057200 8.064670
14.742000 -13.057200 8.063913
14.788800 -13.057200 8.060022
14.835600 -13.057200 8.054440
15.537600 -13.057200 6.798521
15.584400 -13.057200 6.800939
15.631200 -13.057200 6.783221
15.678000 -13.057200 6.780292
15.724800 -13.057200 6.787395
15.771600 -13.057200 6.796074
15.818400 -13.057200 6.787395
15.865200 -13.057200 6.799367
15.912000 -13.057200 6.787395
15.958800 -13.057200 6.791952
16.005600 -13.057200 6.791952
16.052400 -13.057200 6.784923
16.099200 -13.057200 6.778973
16.146000 -13.057200 6.768046
16.192800 -13.057200 6.749183
16.707600 -13.057200 3.655535
16.754400 -13.057200 3.559371
16.801200 -13.057200 3.249175
16.988400 -13.057200 1.966179
17.035200 -13.057200 1.796240
17.082000 -13.057200 1.539094
-18.720000 -13.010400 0.000000
-18.673200 -13.010400 0.000000
-18.626400 -13.010400 0.000000
-18.579600 -13.010400 -7.275503
-18.532800 -13.010400 -7.268903
-18.486000 -13.010400 -7.268903
-18.439200 -13.010400 -7.258325
-18.392400 -13.010400 -7.258325
-18.345600 -13.010400 -7.256547
-18.298800 -13.010400 -7.243568
-18.252000 -13.010400 -7.234441
-18.205200 -13.010400 -7.227666
-18.158400 -13.010400 -7.227666
-18.111600 -13.010400 -7.200038
-18.064800 -13.010400 -7.196859
-18.018000 -13.010400 -7.192833
-17.971200 -13.010400 -7.180080
-17.924400 -13.010400 -7.186486
-17.877600 -13.010400 -7.184661
-17.830800 -13.010400 -7.175857
-17.784000 -13.010400 -7.175857
-17.737200 -13.010400 -7.167683
-17.690400 -13.010400 -7.158964
-17.643600 -13.010400 -7.165079
-17.596800 -13.010400 -7.153595
-17.550000 -13.010400 -7.110666
-17.503200 -13.010400 -7.092707
-17.456400 -13.010400 -7.076556
-17.409600 -13.010400 -7.063656
-17.362800 -13.010400 -7.028274
-17.316000 -13.010400 -6.959155
-16.848000 -13.010400 -5.484261
-16.801200 -13.010400 -5.130909
-15.771600 -13.010400 6.850247
-15.724800 -13.010400 6.879463
-15.678000 -13.010400 6.899205
-15.631200 -13.010400 6.926934
-15.584400 -13.010400 6.951356
-15.537600 -13.010400 6.964559
-15.490800 -13.010400 6.973564
-15.444000 -13.010400 6.982567
-15.397200 -13.010400 6.987420
-15.350400 -13.010400 6.998006
-15.303600 -13.010400 7.009120
-15.256800 -13.010400 7.018137
-15.210000 -13.010400 7.020217
-15.163200 -13.010400 7.020435
-15.116400 -13.010400 7.035047
-15.069600 -13.010400 7.038042
-15.022800 -13.010400 7.048495
-14.976000 -13.010400 7.053528
-14.929200 -13.010400 7.054866
-14.882400 -13.010400 7.057048
-14.835600 -13.010400 7.057048
-14.788800 -13.010400 7.057048
-14.742000 -13.010400 7.057426
-14.695200 -13.010400 7.057224
-14.648400 -13.010400 7.057224
-14.601600 -13.010400 7.058344
-14.554800 -13.010400 7.058344
-14.508000 -13.010400 7.063925
-14.461200 -13.010400 7.071581
-14.414400 -13.010400 7.076677
-14.367600 -13.010400 7.076982
-14.320800 -13.010400 7.076982
-14.274000 -13.010400 7.080363
-14.227200 -13.010400 7.080711
-14.180400 -13.010400 7.084024
-14.133600 -13.010400 7.087560
-14.086800 -13.010400 7.089414
-14.040000 -13.010400 7.095039
-13.993200 -13.010400 7.111636
-13.946400 -13.010400 7.123953
-13.899600 -13.010400 7.148799
-13.852800 -13.010400 7.181744
-13.806000 -13.010400 7.213729
-8.658000 -13.010400 8.781230
-8.611200 -13.010400 8.758649
-8.564400 -13.010400 8.729166
-8.517600 -13.010400 8.729166
-8.470800 -13.010400 8.681228
-8.424000 -13.010400 8.662024
-8.377200 -13.010400 8.546535
-8.330400 -13.010400 8.465768
-8.283600 -13.010400 8.462526
-8.236800 -13.010400 8.425121
-8.190000 -13.010400 8.361583
-8.143200 -13.010400 8.288351
-8.096400 -13.010400 8.231257
-8.049600 -13.010400 8.199468
-8.002800 -13.010400 8.181313
-7.956000 -13.010400 8.167478
-7.909200 -13.010400 8.144766
-7.862400 -13.010400 8.137554
-7.815600 -13.010400 8.113109
-7.768800 -13.010400 8.080308
-7.722000 -13.010400 8.051959
-7.675200 -13.010400 8.022517
-7.628400 -13.010400 7.996254
-7.581600 -13.010400 7.951535
-7.534800 -13.010400 7.884428
-7.488000 -13.010400 7.863601
-7.441200 -13.010400 7.839170
-7.394400 -13.010400 7.821422
-7.347600 -13.010400 7.788115
-7.300800 -13.010400 7.765851
-7.254000 -13.010400 7.716073
-7.207200 -13.010400 7.689353
-7.160400 -13.010400 7.663078
-7.113600 -13.010400 7.653601
-7.066800 -13.010400 7.619508
-7.020000 -13.010400 7.586544
-6.973200 -13.010400 7.548036
-6.926400 -13.010400 7.530727
-6.879600 -13.010400 7.487438
-6.832800 -13.010400 7.459713
-6.786000 -13.010400 7.444242
-6.739200 -13.010400 7.429549
-6.692400 -13.010400 7.419042
-6.645600 -13.010400 7.397652
-6.598800 -13.010400 7.382674
-6.552000 -13.010400 7.374743
-6.505200 -13.010400 7.359096
-6.458400 -13.010400 7.348396
-6.411600 -13.010400 7.318009
-6.364800 -13.010400 7.303252
-6.318000 -13.010400 7.302057
-6.271200 -13.010400 7.258958
-6.224400 -13.010400 7.228872
-6.177600 -13.010400 7.217789
-6.130800 -13.010400 7.190674
-6.084000 -13.010400 7.179117
-6.037200 -13.010400 7.172644
-5.990400 -13.010400 7.142868
-5.943600 -13.010400 7.114003
-5.896800 -13.010400 7.088497
-5.850000 -13.010400 7.056916
-5.803200 -13.010400 7.027758
-5.756400 -13.010400 7.039996
-5.709600 -13.010400 7.025972
-5.662800 -13.010400 7.013637
-5.616000 -13.010400 7.018243
-5.569200 -13.010400 7.011385
-5.522400 -13.010400 6.995592
-5.475600 -13.010400 6.968629
-5.428800 -13.010400 6.938607
-5.382000 -13.010400 6.934934
-5.335200 -13.010400 6.919972
-5.288400 -13.010400 6.902482
-5.241600 -13.010400 6.902154
-5.194800 -13.010400 6.909280
-5.148000 -13.010400 6.909280
-5.101200 -13.010400 6.909280
-5.054400 -13.010400 6.895069
-5.007600 -13.010400 6.870684
-4.960800 -13.010400 6.848552
-4.914000 -13.010400 6.818256
-4.867200 -13.010400 6.815309
-4.820400 -13.010400 6.773838
-4.773600 -13.010400 6.751813
-4.726800 -13.010400 6.743138
-4.680000 -13.010400 6.713018
-4.633200 -13.010400 6.700594
-4.586400 -13.010400 6.696783
-4.539600 -13.010400 6.658864
-4.492800 -13.010400 6.651349
-4.446000 -13.010400 6.641460
-4.399200 -13.010400 6.617355
-4.352400 -13.010400 6.608961
-4.305600 -13.010400 6.592662
-4.258800 -13.010400 6.566812
-4.212000 -13.010400 6.551084
-4.165200 -13.010400 6.537250
-4.118400 -13.010400 6.503890
-4.071600 -13.010400 6.489181
-4.024800 -13.010400 6.474289
-3.978000 -13.010400 6.461941
-3.931200 -13.010400 6.454484
-3.884400 -13.010400 6.448977
-3.837600 -13.010400 6.432263
-3.790800 -13.010400 6.417965
-3.744000 -13.010400 6.416427
-3.697200 -13.010400 6.404957
-3.650400 -13.010400 6.366730
-3.603600 -13.010400 6.362674
-3.556800 -13.010400 6.354678
-3.510000 -13.010400 6.346314
-3.463200 -13.010400 6.344721
-3.416400 -13.010400 6.346314
-3.369600 -13.010400 6.344721
-3.322800 -13.010400 6.344721
-3.276000 -13.010400 6.338386
-3.229200 -13.010400 6.325473
-3.182400 -13.010400 6.304901
-3.135600 -13.010400 6.281904
-3.088800 -13.010400 6.266573
-3.042000 -13.010400 6.246194
-2.995200 -13.010400 6.203751
-2.948400 -13.010400 6.201823
-2.901600 -13.010400 6.191036
-2.854800 -13.010400 6.195100
-2.808000 -13.010400 6.191036
-2.761200 -13.010400 6.188318
-2.714400 -13.010400 6.183901
-2.667600 -13.010400 6.176510
-2.620800 -13.010400 6.151257
-2.574000 -13.010400 6.144095
-2.527200 -13.010400 6.139731
-2.480400 -13.010400 6.107720
-2.433600 -13.010400 6.096071
-2.386800 -13.010400 6.084826
-2.340000 -13.010400 6.072401
-2.293200 -13.010400 6.060018
-2.246400 -13.010400 6.044424
-2.199600 -13.010400 6.032480
-2.152800 -13.010400 6.012986
-2.106000 -13.010400 5.999548
-2.059200 -13.010400 5.997589
-2.012400 -13.010400 5.981476
-1.965600 -13.010400 5.981476
-1.918800 -13.010400 5.967040
-1.872000 -13.010400 5.968640
-1.825200 -13.010400 5.949239
-1.778400 -13.010400 5.954330
-1.731600 -13.010400 5.960564
-1.684800 -13.010400 5.920819
-1.638000 -13.010400 5.885983
-1.591200 -13.010400 5.874053
-1.544400 -13.010400 5.854049
-1.497600 -13.010400 5.835451
-1.450800 -13.010400 5.828367
-1.404000 -13.010400 5.823256
-1.357200 -13.010400 5.823256
-1.310400 -13.010400 5.823039
-1.263600 -13.010400 5.820893
-1.216800 -13.010400 5.820893
-1.170000 -13.010400 5.823039
-1.123200 -13.010400 5.812942
-1.076400 -13.010400 5.807594
-1.029600 -13.010400 5.808562
-0.982800 -13.010400 5.808562
-0.936000 -13.010400 5.770170
-0.889200 -13.010400 5.764521
-0.842400 -13.010400 5.758971
-0.795600 -13.010400 5.738832
-0.748800 -13.010400 5.720095
-0.702000 -13.010400 5.720018
-0.655200 -13.010400 5.715857
-0.608400 -13.010400 5.711517
-0.561600 -13.010400 5.690874
-0.514800 -13.010400 5.683222
-0.468000 -13.010400 5.678389
-0.421200 -13.010400 5.677030
-0.374400 -13.010400 5.673859
-0.327600 -13.010400 5.672045
-0.280800 -13.010400 5.666084
-0.234000 -13.010400 5.664862
-0.187200 -13.010400 5.657741
-0.140400 -13.010400 5.648588
-0.093600 -13.010400 5.634624
-0.046800 -13.010400 5.634624
0.000000 -13.010400 5.641723
0.046800 -13.010400 5.648811
0.093600 -13.010400 5.650615
0.140400 -13.010400 5.646982
0.187200 -13.010400 5.646982
0.234000 -13.010400 5.648811
0.280800 -13.010400 5.646982
0.327600 -13.010400 5.624979
0.374400 -13.010400 5.603919
0.421200 -13.010400 5.600845
0.468000 -13.010400 5.603919
0.514800 -13.010400 5.612898
0.561600 -13.010400 5.624979
0.608400 -13.010400 5.625715
0.655200 -13.010400 5.643481
0.702000 -13.010400 5.643423
0.748800 -13.010400 5.643481
0.795600 -13.010400 5.643481
0.842400 -13.010400 5.646503
0.889200 -13.010400 5.654136
0.936000 -13.010400 5.651470
0.982800 -13.010400 5.645776
1.029600 -13.010400 5.646186
1.076400 -13.010400 5.646186
1.123200 -13.010400 5.646186
1.170000 -13.010400 5.639849
1.216800 -13.010400 5.634906
1.263600 -13.010400 5.639849
1.310400 -13.010400 5.639849
1.357200 -13.010400 5.639849
1.404000 -13.010400 5.648138
1.450800 -13.010400 5.649701
1.497600 -13.010400 5.662276
1.544400 -13.010400 5.662276
1.591200 -13.010400 5.662276
1.638000 -13.010400 5.665319
1.684800 -13.010400 5.672151
1.731600 -13.010400 5.668194
1.778400 -13.010400 5.668194
1.825200 -13.010400 5.662179
1.872000 -13.010400 5.683068
1.918800 -13.010400 5.686345
1.965600 -13.010400 5.688642
2.012400 -13.010400 5.723271
2.059200 -13.010400 5.732069
2.106000 -13.010400 5.740756
2.152800 -13.010400 5.743007
2.199600 -13.010400 5.750834
2.246400 -13.010400 5.755515
2.293200 -13.010400 5.757848
2.340000 -13.010400 5.757848
2.386800 -13.010400 5.757848
2.433600 -13.010400 5.774310
2.480400 -13.010400 5.802913
2.527200 -13.010400 5.813458
2.574000 -13.010400 5.827985
2.620800 -13.010400 5.854229
2.667600 -13.010400 5.869993
2.714400 -13.010400 5.889485
2.761200 -13.010400 5.893256
2.808000 -13.010400 5.904429
2.854800 -13.010400 5.905037
2.901600 -13.010400 5.907690
2.948400 -13.010400 5.914918
2.995200 -13.010400 5.914918
3.042000 -13.010400 5.940525
3.088800 -13.010400 5.947027
3.135600 -13.010400 5.941111
3.182400 -13.010400 5.958829
3.229200 -13.010400 5.977217
3.276000 -13.010400 5.990966
3.322800 -13.010400 6.001361
3.369600 -13.010400 6.009722
3.416400 -13.010400 6.026176
3.463200 -13.010400 6.042681
3.510000 -13.010400 6.042681
3.556800 -13.010400 6.054369
3.603600 -13.010400 6.062832
3.650400 -13.010400 6.060018
3.697200 -13.010400 6.064001
3.744000 -13.010400 6.064618
3.790800 -13.010400 6.094350
3.837600 -13.010400 6.088870
3.884400 -13.010400 6.111341
3.931200 -13.010400 6.131602
3.978000 -13.010400 6.145065
4.024800 -13.010400 6.155571
4.071600 -13.010400 6.167782
4.118400 -13.010400 6.183671
4.165200 -13.010400 6.202497
4.212000 -13.010400 6.234753
4.258800 -13.010400 6.242738
4.305600 -13.010400 6.257483
4.352400 -13.010400 6.278785
4.399200 -13.010400 6.306848
4.446000 -13.010400 6.312854
4.492800 -13.010400 6.338237
4.539600 -13.010400 6.349860
4.586400 -13.010400 6.368138
4.633200 -13.010400 6.411454
4.680000 -13.010400 6.424452
4.726800 -13.010400 6.441206
4.773600 -13.010400 6.458818
4.820400 -13.010400 6.481252
4.867200 -13.010400 6.488038
4.914000 -13.010400 6.511624
4.960800 -13.010400 6.518266
5.007600 -13.010400 6.524608
5.054400 -13.010400 6.576928
5.101200 -13.010400 6.594976
5.148000 -13.010400 6.632504
5.194800 -13.010400 6.641183
5.241600 -13.010400 6.659914
5.288400 -13.010400 6.664390
5.335200 -13.010400 6.669184
5.382000 -13.010400 6.723404
5.428800 -13.010400 6.738769
5.475600 -13.010400 6.769965
5.522400 -13.010400 6.786470
5.569200 -13.010400 6.834770
5.616000 -13.010400 6.855227
5.662800 -13.010400 6.874351
5.709600 -13.010400 6.913179
5.756400 -13.010400 6.958349
5.803200 -13.010400 6.963225
5.850000 -13.010400 6.985119
5.896800 -13.010400 7.022124
5.943600 -13.010400 7.037664
5.990400 -13.010400 7.059777
6.037200 -13.010400 7.100102
6.084000 -13.010400 7.133774
6.130800 -13.010400 7.181388
6.177600 -13.010400 7.197486
6.224400 -13.010400 7.265490
6.271200 -13.010400 7.305580
6.318000 -13.010400 7.320280
6.364800 -13.010400 7.335518
6.411600 -13.010400 7.353716
6.458400 -13.010400 7.385360
6.505200 -13.010400 7.405019
6.552000 -13.010400 7.426030
6.598800 -13.010400 7.464812
6.645600 -13.010400 7.458785
6.692400 -13.010400 7.481369
6.739200 -13.010400 7.533977
6.786000 -13.010400 7.553691
6.832800 -13.010400 7.576449
6.879600 -13.010400 7.626042
6.926400 -13.010400 7.647094
6.973200 -13.010400 7.674310
7.020000 -13.010400 7.731608
7.066800 -13.010400 7.751740
7.113600 -13.010400 7.784898
7.160400 -13.010400 7.805902
7.207200 -13.010400 7.835059
7.254000 -13.010400 7.850912
7.300800 -13.010400 7.882333
7.347600 -13.010400 7.919086
7.394400 -13.010400 7.936160
7.441200 -13.010400 7.977770
7.488000 -13.010400 8.016615
7.534800 -13.010400 8.080178
7.581600 -13.010400 8.129574
7.628400 -13.010400 8.145955
7.675200 -13.010400 8.242336
7.722000 -13.010400 8.264730
7.768800 -13.010400 8.285795
7.815600 -13.010400 8.302979
7.862400 -13.010400 8.341387
7.909200 -13.010400 8.403476
7.956000 -13.010400 8.474277
8.002800 -13.010400 8.540378
8.049600 -13.010400 8.599665
8.096400 -13.010400 8.605758
8.143200 -13.010400 8.679095
8.190000 -13.010400 8.709339
8.236800 -13.010400 8.786461
8.283600 -13.010400 8.854090
8.330400 -13.010400 8.909082
12.963600 -13.010400 8.074571
13.010400 -13.010400 8.051945
13.057200 -13.010400 8.040931
13.104000 -13.010400 8.040931
13.150800 -13.010400 8.040931
13.197600 -13.010400 8.034117
13.244400 -13.010400 8.032230
13.291200 -13.010400 8.034117
13.338000 -13.010400 8.049170
13.384800 -13.010400 8.053093
13.431600 -13.010400 8.053093
13.478400 -13.010400 8.060084
13.525200 -13.010400 8.054249
13.572000 -13.010400 8.068381
13.618800 -13.010400 8.055487
13.665600 -13.010400 8.069856
13.712400 -13.010400 8.067277
13.759200 -13.010400 8.067277
13.806000 -13.010400 8.055754
13.852800 -13.010400 8.055754
13.899600 -13.010400 8.055754
13.946400 -13.010400 8.056959
13.993200 -13.010400 8.048031
14.040000 -13.010400 8.050989
14.086800 -13.010400 8.059084
14.133600 -13.010400 8.067585
14.180400 -13.010400 8.072220
14.227200 -13.010400 8.076448
14.274000 -13.010400 8.099074
14.320800 -13.010400 8.076448
14.367600 -13.010400 8.104425
14.414400 -13.010400 8.104283
14.461200 -13.010400 8.104425
14.508000 -13.010400 8.104425
14.554800 -13.010400 8.105365
14.601600 -13.010400 8.095878
14.648400 -13.010400 8.099081
14.695200 -13.010400 8.080768
14.742000 -13.010400 8.069882
14.788800 -13.010400 8.064938
14.835600 -13.010400 8.059742
15.537600 -13.010400 6.806678
15.584400 -13.010400 6.819683
15.631200 -13.010400 6.800939
15.678000 -13.010400 6.796074
15.724800 -13.010400 6.794061
15.771600 -13.010400 6.796074
15.818400 -13.010400 6.794061
15.865200 -13.010400 6.799367
15.912000 -13.010400 6.778973
15.958800 -13.010400 6.791952
16.005600 -13.010400 6.787395
16.052400 -13.010400 6.784923
16.099200 -13.010400 6.784247
16.146000 -13.010400 6.778973
16.192800 -13.010400 6.758240
16.239600 -13.010400 6.755718
16.286400 -13.010400 6.723809
16.333200 -13.010400 6.670096
16.567200 -13.010400 4.553637
16.614000 -13.010400 4.342935
16.660800 -13.010400 4.116151
16.707600 -13.010400 3.751161
16.754400 -13.010400 3.619310
16.801200 -13.010400 3.315147
16.848000 -13.010400 3.140857
16.941600 -13.010400 2.423161
16.988400 -13.010400 2.086520
17.035200 -13.010400 1.914284
-18.720000 -12.963600 0.000000
-18.673200 -12.963600 0.000000
-18.626400 -12.963600 0.000000
-18.579600 -12.963600 -7.313921
-18.532800 -12.963600 -7.298262
-18.486000 -12.963600 -7.298262
-18.439200 -12.963600 -7.292761
-18.392400 -12.963600 -7.292761
-18.345600 -12.963600 -7.286142
-18.298800 -12.963600 -7.263000
-18.252000 -12.963600 -7.256547
-18.205200 -12.963600 -7.258325
-18.158400 -12.963600 -7.243648
-18.111600 -12.963600 -7.233201
-18.064800 -12.963600 -7.213771
-18.018000 -12.963600 -7.206082
-17.971200 -12.963600 -7.205627
-17.924400 -12.963600 -7.206153
-17.877600 -12.963600 -7.196859
-17.830800 -12.963600 -7.186486
-17.784000 -12.963600 -7.191181
-17.737200 -12.963600 -7.172738
-17.690400 -12.963600 -7.167683
-17.643600 -12.963600 -7.167683
-17.596800 -12.963600 -7.158964
-17.550000 -12.963600 -7.130720
-17.503200 -12.963600 -7.111826
-17.456400 -12.963600 -7.092707
-17.409600 -12.963600 -7.063769
-17.362800 -12.963600 -7.027386
-15.818400 -12.963600 6.851220
-15.771600 -12.963600 6.867635
-15.724800 -12.963600 6.912736
-15.678000 -12.963600 6.946387
-15.631200 -12.963600 6.954186
-15.584400 -12.963600 6.963348
-15.537600 -12.963600 6.973564
-15.490800 -12.963600 6.982567
-15.444000 -12.963600 6.984129
-15.397200 -12.963600 6.988640
-15.350400 -12.963600 7.014807
-15.303600 -12.963600 7.018094
-15.256800 -12.963600 7.022303
-15.210000 -12.963600 7.022303
-15.163200 -12.963600 7.026090
-15.116400 -12.963600 7.035069
-15.069600 -12.963600 7.044342
-15.022800 -12.963600 7.048495
-14.976000 -12.963600 7.054866
-14.929200 -12.963600 7.056609
-14.882400 -12.963600 7.057426
-14.835600 -12.963600 7.057426
-14.788800 -12.963600 7.057426
-14.742000 -12.963600 7.058344
-14.695200 -12.963600 7.057224
-14.648400 -12.963600 7.057224
-14.601600 -12.963600 7.058344
-14.554800 -12.963600 7.060224
-14.508000 -12.963600 7.063925
-14.461200 -12.963600 7.072041
-14.414400 -12.963600 7.076450
-14.367600 -12.963600 7.076677
-14.320800 -12.963600 7.075852
-14.274000 -12.963600 7.076982
-14.227200 -12.963600 7.079998
-14.180400 -12.963600 7.080485
-14.133600 -12.963600 7.080711
-14.086800 -12.963600 7.087560
-14.040000 -12.963600 7.095033
-13.993200 -12.963600 7.115783
-13.946400 -12.963600 7.127580
-13.899600 -12.963600 7.157906
-13.852800 -12.963600 7.209075
-8.611200 -12.963600 8.756265
-8.564400 -12.963600 8.689822
-8.517600 -12.963600 8.678059
-8.470800 -12.963600 8.667424
-8.424000 -12.963600 8.556790
-8.377200 -12.963600 8.527623
-8.330400 -12.963600 8.465768
-8.283600 -12.963600 8.462526
-8.236800 -12.963600 8.425121
-8.190000 -12.963600 8.361583
-8.143200 -12.963600 8.288351
-8.096400 -12.963600 8.232144
-8.049600 -12.963600 8.201177
-8.002800 -12.963600 8.183806
-7.956000 -12.963600 8.137885
-7.909200 -12.963600 8.137753
-7.862400 -12.963600 8.115498
-7.815600 -12.963600 8.107985
-7.768800 -12.963600 8.071825
-7.722000 -12.963600 8.050374
-7.675200 -12.963600 8.016816
-7.628400 -12.963600 7.977443
-7.581600 -12.963600 7.949511
-7.534800 -12.963600 7.880256
-7.488000 -12.963600 7.872162
-7.441200 -12.963600 7.845987
-7.394400 -12.963600 7.834783
-7.347600 -12.963600 7.799557
-7.300800 -12.963600 7.780955
-7.254000 -12.963600 7.722265
-7.207200 -12.963600 7.683615
-7.160400 -12.963600 7.653601
-7.113600 -12.963600 7.636097
-7.066800 -12.963600 7.610884
-7.020000 -12.963600 7.566925
-6.973200 -12.963600 7.548036
-6.926400 -12.963600 7.538767
-6.879600 -12.963600 7.492917
-6.832800 -12.963600 7.465778
-6.786000 -12.963600 7.446638
-6.739200 -12.963600 7.430302
-6.692400 -12.963600 7.419042
-6.645600 -12.963600 7.402677
-6.598800 -12.963600 7.384814
-6.552000 -12.963600 7.379163
-6.505200 -12.963600 7.364690
-6.458400 -12.963600 7.348486
-6.411600 -12.963600 7.318009
-6.364800 -12.963600 7.304601
-6.318000 -12.963600 7.302590
-6.271200 -12.963600 7.263433
-6.224400 -12.963600 7.235498
-6.177600 -12.963600 7.228176
-6.130800 -12.963600 7.196499
-6.084000 -12.963600 7.184139
-6.037200 -12.963600 7.172644
-5.990400 -12.963600 7.143198
-5.943600 -12.963600 7.123593
-5.896800 -12.963600 7.097507
-5.850000 -12.963600 7.069477
-5.803200 -12.963600 7.059025
-5.756400 -12.963600 7.043121
-5.709600 -12.963600 7.039996
-5.662800 -12.963600 7.016483
-5.616000 -12.963600 7.020458
-5.569200 -12.963600 7.016483
-5.522400 -12.963600 7.001151
-5.475600 -12.963600 6.968629
-5.428800 -12.963600 6.938607
-5.382000 -12.963600 6.920839
-5.335200 -12.963600 6.917377
-5.288400 -12.963600 6.902482
-5.241600 -12.963600 6.901798
-5.194800 -12.963600 6.903881
-5.148000 -12.963600 6.903881
-5.101200 -12.963600 6.901798
-5.054400 -12.963600 6.890720
-5.007600 -12.963600 6.872344
-4.960800 -12.963600 6.848552
-4.914000 -12.963600 6.817416
-4.867200 -12.963600 6.791875
-4.820400 -12.963600 6.770992
-4.773600 -12.963600 6.751742
-4.726800 -12.963600 6.728381
-4.680000 -12.963600 6.714144
-4.633200 -12.963600 6.697731
-4.586400 -12.963600 6.689343
-4.539600 -12.963600 6.651349
-4.492800 -12.963600 6.643297
-4.446000 -12.963600 6.638294
-4.399200 -12.963600 6.617355
-4.352400 -12.963600 6.614304
-4.305600 -12.963600 6.605135
-4.258800 -12.963600 6.565073
-4.212000 -12.963600 6.551084
-4.165200 -12.963600 6.537675
-4.118400 -12.963600 6.501233
-4.071600 -12.963600 6.489181
-4.024800 -12.963600 6.472561
-3.978000 -12.963600 6.459936
-3.931200 -12.963600 6.432804
-3.884400 -12.963600 6.432804
-3.837600 -12.963600 6.419578
-3.790800 -12.963600 6.410324
-3.744000 -12.963600 6.404957
-3.697200 -12.963600 6.394897
-3.650400 -12.963600 6.362674
-3.603600 -12.963600 6.361599
-3.556800 -12.963600 6.349170
-3.510000 -12.963600 6.341255
-3.463200 -12.963600 6.343083
-3.416400 -12.963600 6.344721
-3.369600 -12.963600 6.344721
-3.322800 -12.963600 6.343083
-3.276000 -12.963600 6.341255
-3.229200 -12.963600 6.334102
-3.182400 -12.963600 6.319953
-3.135600 -12.963600 6.288813
-3.088800 -12.963600 6.266573
-3.042000 -12.963600 6.246194
-2.995200 -12.963600 6.206591
-2.948400 -12.963600 6.206591
-2.901600 -12.963600 6.191036
-2.854800 -12.963600 6.191036
-2.808000 -12.963600 6.188318
-2.761200 -12.963600 6.181965
-2.714400 -12.963600 6.176594
-2.667600 -12.963600 6.173416
-2.620800 -12.963600 6.146252
-2.574000 -12.963600 6.140907
-2.527200 -12.963600 6.130266
-2.480400 -12.963600 6.102564
-2.433600 -12.963600 6.089841
-2.386800 -12.963600 6.084826
-2.340000 -12.963600 6.074483
-2.293200 -12.963600 6.068433
-2.246400 -12.963600 6.052545
-2.199600 -12.963600 6.035150
-2.152800 -12.963600 6.014634
-2.106000 -12.963600 5.999548
-2.059200 -12.963600 5.993537
-2.012400 -12.963600 5.981417
-1.965600 -12.963600 5.981417
-1.918800 -12.963600 5.967040
-1.872000 -12.963600 5.969541
-1.825200 -12.963600 5.949239
-1.778400 -12.963600 5.955707
-1.731600 -12.963600 5.960564
-1.684800 -12.963600 5.923511
-1.638000 -12.963600 5.885983
-1.591200 -12.963600 5.874053
-1.544400 -12.963600 5.853811
-1.497600 -12.963600 5.839963
-1.450800 -12.963600 5.835451
-1.404000 -12.963600 5.824924
-1.357200 -12.963600 5.824924
-1.310400 -12.963600 5.823039
-1.263600 -12.963600 5.812853
-1.216800 -12.963600 5.820893
-1.170000 -12.963600 5.822941
-1.123200 -12.963600 5.809826
-1.076400 -12.963600 5.800110
-1.029600 -12.963600 5.807594
-0.982800 -12.963600 5.807594
-0.936000 -12.963600 5.770170
-0.889200 -12.963600 5.764521
-0.842400 -12.963600 5.758820
-0.795600 -12.963600 5.749802
-0.748800 -12.963600 5.738832
-0.702000 -12.963600 5.731458
-0.655200 -12.963600 5.716256
-0.608400 -12.963600 5.711517
-0.561600 -12.963600 5.690874
-0.514800 -12.963600 5.681317
-0.468000 -12.963600 5.677499
-0.421200 -12.963600 5.673859
-0.374400 -12.963600 5.673421
-0.327600 -12.963600 5.666314
-0.280800 -12.963600 5.657741
-0.234000 -12.963600 5.647486
-0.187200 -12.963600 5.642974
-0.140400 -12.963600 5.632618
-0.093600 -12.963600 5.631413
-0.046800 -12.963600 5.625181
0.000000 -12.963600 5.632618
0.046800 -12.963600 5.646982
0.093600 -12.963600 5.646982
0.140400 -12.963600 5.623444
0.187200 -12.963600 5.623444
0.234000 -12.963600 5.607965
0.280800 -12.963600 5.607577
0.327600 -12.963600 5.601732
0.374400 -12.963600 5.588554
0.421200 -12.963600 5.588127
0.468000 -12.963600 5.588554
0.514800 -12.963600 5.588554
0.561600 -12.963600 5.595909
0.608400 -12.963600 5.600845
0.655200 -12.963600 5.610703
0.702000 -12.963600 5.610703
0.748800 -12.963600 5.610498
0.795600 -12.963600 5.610498
0.842400 -12.963600 5.614919
0.889200 -12.963600 5.634199
0.936000 -12.963600 5.623041
0.982800 -12.963600 5.622929
1.029600 -12.963600 5.628806
1.076400 -12.963600 5.639849
1.123200 -12.963600 5.639849
1.170000 -12.963600 5.639849
1.216800 -12.963600 5.639578
1.263600 -12.963600 5.639849
1.310400 -12.963600 5.646186
1.357200 -12.963600 5.639849
1.404000 -12.963600 5.648138
1.450800 -12.963600 5.655761
1.497600 -12.963600 5.665319
1.544400 -12.963600 5.665319
1.591200 -12.963600 5.662450
1.638000 -12.963600 5.668194
1.684800 -12.963600 5.675350
1.731600 -12.963600 5.672151
1.778400 -12.963600 5.662179
1.825200 -12.963600 5.654399
1.872000 -12.963600 5.672151
1.918800 -12.963600 5.686345
1.965600 -12.963600 5.687282
2.012400 -12.963600 5.704400
2.059200 -12.963600 5.723271
2.106000 -12.963600 5.733489
2.152800 -12.963600 5.743007
2.199600 -12.963600 5.743878
2.246400 -12.963600 5.755515
2.293200 -12.963600 5.755515
2.340000 -12.963600 5.757848
2.386800 -12.963600 5.755515
2.433600 -12.963600 5.769169
2.480400 -12.963600 5.782389
2.527200 -12.963600 5.805101
2.574000 -12.963600 5.813458
2.620800 -12.963600 5.839238
2.667600 -12.963600 5.846344
2.714400 -12.963600 5.866953
2.761200 -12.963600 5.875778
2.808000 -12.963600 5.893256
2.854800 -12.963600 5.896396
2.901600 -12.963600 5.904429
2.948400 -12.963600 5.908292
2.995200 -12.963600 5.909993
3.042000 -12.963600 5.936807
3.088800 -12.963600 5.941111
3.135600 -12.963600 5.936807
3.182400 -12.963600 5.942161
3.229200 -12.963600 5.965864
3.276000 -12.963600 5.965864
3.322800 -12.963600 5.990966
3.369600 -12.963600 6.001361
3.416400 -12.963600 6.018382
3.463200 -12.963600 6.042681
3.510000 -12.963600 6.055077
3.556800 -12.963600 6.055077
3.603600 -12.963600 6.065108
3.650400 -12.963600 6.064618
3.697200 -12.963600 6.076436
3.744000 -12.963600 6.084111
3.790800 -12.963600 6.088870
3.837600 -12.963600 6.085450
3.884400 -12.963600 6.111341
3.931200 -12.963600 6.116129
3.978000 -12.963600 6.145065
4.024800 -12.963600 6.135481
4.071600 -12.963600 6.155571
4.118400 -12.963600 6.174512
4.165200 -12.963600 6.200728
4.212000 -12.963600 6.218163
4.258800 -12.963600 6.235854
4.305600 -12.963600 6.256439
4.352400 -12.963600 6.278785
4.399200 -12.963600 6.310041
4.446000 -12.963600 6.315198
4.492800 -12.963600 6.341019
4.539600 -12.963600 6.345035
4.586400 -12.963600 6.368138
4.633200 -12.963600 6.411454
4.680000 -12.963600 6.419849
4.726800 -12.963600 6.441206
4.773600 -12.963600 6.458818
4.820400 -12.963600 6.481252
4.867200 -12.963600 6.488038
4.914000 -12.963600 6.511713
4.960800 -12.963600 6.513461
5.007600 -12.963600 6.521618
5.054400 -12.963600 6.557535
5.101200 -12.963600 6.594976
5.148000 -12.963600 6.625607
5.194800 -12.963600 6.643219
5.241600 -12.963600 6.660876
5.288400 -12.963600 6.664718
5.335200 -12.963600 6.674155
5.382000 -12.963600 6.698445
5.428800 -12.963600 6.726494
5.475600 -12.963600 6.752805
5.522400 -12.963600 6.775961
5.569200 -12.963600 6.786470
5.616000 -12.963600 6.821766
5.662800 -12.963600 6.855227
5.709600 -12.963600 6.874351
5.756400 -12.963600 6.918109
5.803200 -12.963600 6.961001
5.850000 -12.963600 6.975626
5.896800 -12.963600 7.002649
5.943600 -12.963600 7.022168
5.990400 -12.963600 7.047778
6.037200 -12.963600 7.080950
6.084000 -12.963600 7.106403
6.130800 -12.963600 7.149764
6.177600 -12.963600 7.182325
6.224400 -12.963600 7.231944
6.271200 -12.963600 7.300045
6.318000 -12.963600 7.317178
6.364800 -12.963600 7.323426
6.411600 -12.963600 7.346845
6.458400 -12.963600 7.373669
6.505200 -12.963600 7.396250
6.552000 -12.963600 7.417240
6.598800 -12.963600 7.453799
6.645600 -12.963600 7.453799
6.692400 -12.963600 7.479367
6.739200 -12.963600 7.516143
6.786000 -12.963600 7.553691
6.832800 -12.963600 7.567837
6.879600 -12.963600 7.603939
6.926400 -12.963600 7.638543
6.973200 -12.963600 7.661534
7.020000 -12.963600 7.728627
7.066800 -12.963600 7.737468
7.113600 -12.963600 7.779819
7.160400 -12.963600 7.805902
7.207200 -12.963600 7.835059
7.254000 -12.963600 7.840585
7.300800 -12.963600 7.880050
7.347600 -12.963600 7.904159
7.394400 -12.963600 7.927435
7.441200 -12.963600 7.977770
7.488000 -12.963600 8.003378
7.534800 -12.963600 8.080178
7.581600 -12.963600 8.129574
7.628400 -12.963600 8.160354
7.675200 -12.963600 8.249867
7.722000 -12.963600 8.264923
7.768800 -12.963600 8.291310
7.815600 -12.963600 8.314003
7.862400 -12.963600 8.341387
7.909200 -12.963600 8.366683
7.956000 -12.963600 8.472371
8.002800 -12.963600 8.530803
8.049600 -12.963600 8.599665
8.096400 -12.963600 8.625276
8.143200 -12.963600 8.679095
8.190000 -12.963600 8.704643
8.236800 -12.963600 8.764093
8.283600 -12.963600 8.814547
8.330400 -12.963600 8.907865
12.963600 -12.963600 8.105413
13.010400 -12.963600 8.092736
13.057200 -12.963600 8.075750
13.104000 -12.963600 8.070576
13.150800 -12.963600 8.067792
13.197600 -12.963600 8.051945
13.244400 -12.963600 8.048963
13.291200 -12.963600 8.053093
13.338000 -12.963600 8.066459
13.384800 -12.963600 8.067792
13.431600 -12.963600 8.067792
13.478400 -12.963600 8.068381
13.525200 -12.963600 8.068381
13.572000 -12.963600 8.076185
13.618800 -12.963600 8.073315
13.665600 -12.963600 8.073315
13.712400 -12.963600 8.069856
13.759200 -12.963600 8.067277
13.806000 -12.963600 8.064929
13.852800 -12.963600 8.064929
13.899600 -12.963600 8.055754
13.946400 -12.963600 8.055754
13.993200 -12.963600 8.048031
14.040000 -12.963600 8.051377
14.086800 -12.963600 8.059084
14.133600 -12.963600 8.064118
14.180400 -12.963600 8.067014
14.227200 -12.963600 8.076448
14.274000 -12.963600 8.091068
14.320800 -12.963600 8.082214
14.367600 -12.963600 8.104425
14.414400 -12.963600 8.105365
14.461200 -12.963600 8.105508
14.508000 -12.963600 8.105508
14.554800 -12.963600 8.107835
14.601600 -12.963600 8.105365
14.648400 -12.963600 8.105508
14.695200 -12.963600 8.095878
14.742000 -12.963600 8.087808
14.788800 -12.963600 8.082249
14.835600 -12.963600 8.069882
14.882400 -12.963600 8.049223
15.584400 -12.963600 6.822652
15.631200 -12.963600 6.807830
15.678000 -12.963600 6.801429
15.724800 -12.963600 6.800939
15.771600 -12.963600 6.801429
15.818400 -12.963600 6.803951
15.865200 -12.963600 6.807718
15.912000 -12.963600 6.803951
15.958800 -12.963600 6.805417
16.005600 -12.963600 6.802845
16.052400 -12.963600 6.800787
16.099200 -12.963600 6.792344
16.146000 -12.963600 6.789097
16.192800 -12.963600 6.768046
16.239600 -12.963600 6.757662
16.286400 -12.963600 6.746468
16.333200 -12.963600 6.711332
16.567200 -12.963600 4.784093
16.614000 -12.963600 4.482189
16.660800 -12.963600 4.311736
16.707600 -12.963600 3.920819
16.754400 -12.963600 3.668090
16.801200 -12.963600 3.569610
16.848000 -12.963600 3.276398
16.894800 -12.963600 3.067800
16.941600 -12.963600 2.786152
17.128800 -12.963600 1.530754
-18.720000 -12.916800 0.000000
-18.673200 -12.916800 0.000000
-18.626400 -12.916800 0.000000
-18.579600 -12.916800 -7.340075
-18.532800 -12.916800 -7.314548
-18.486000 -12.916800 -7.314548
-18.439200 -12.916800 -7.320439
-18.392400 -12.916800 -7.320439
-18.345600 -12.916800 -7.309828
-18.298800 -12.916800 -7.305119
-18.252000 -12.916800 -7.276383
-18.205200 -12.916800 -7.300926
-18.158400 -12.916800 -7.276383
-18.111600 -12.916800 -7.263920
-18.064800 -12.916800 -7.243648
-18.018000 -12.916800 -7.233201
-17.971200 -12.916800 -7.231699
-17.924400 -12.916800 -7.231699
-17.877600 -12.916800 -7.210994
-17.830800 -12.916800 -7.208242
-17.784000 -12.916800 -7.210994
-17.737200 -12.916800 -7.208242
-17.690400 -12.916800 -7.192340
-17.643600 -12.916800 -7.192340
-17.596800 -12.916800 -7.165992
-17.550000 -12.916800 -7.158964
-17.503200 -12.916800 -7.130341
-17.456400 -12.916800 -7.118149
-17.409600 -12.916800 -7.087214
-17.362800 -12.916800 -7.063769
-15.818400 -12.916800 6.881592
-15.771600 -12.916800 6.909931
-15.724800 -12.916800 6.933609
-15.678000 -12.916800 6.956415
-15.631200 -12.916800 6.963348
-15.584400 -12.916800 6.973733
-15.537600 -12.916800 6.983572
-15.490800 -12.916800 6.987420
-15.444000 -12.916800 6.995459
-15.397200 -12.916800 7.015262
-15.350400 -12.916800 7.022868
-15.303600 -12.916800 7.029411
-15.256800 -12.916800 7.034887
-15.210000 -12.916800 7.036860
-15.163200 -12.916800 7.038042
-15.116400 -12.916800 7.045287
-15.069600 -12.916800 7.048495
-15.022800 -12.916800 7.054866
-14.976000 -12.916800 7.061097
-14.929200 -12.916800 7.061097
-14.882400 -12.916800 7.063369
-14.835600 -12.916800 7.063369
-14.788800 -12.916800 7.063369
-14.742000 -12.916800 7.061097
-14.695200 -12.916800 7.058344
-14.648400 -12.916800 7.057224
-14.601600 -12.916800 7.060224
-14.554800 -12.916800 7.067975
-14.508000 -12.916800 7.072041
-14.461200 -12.916800 7.076450
-14.414400 -12.916800 7.078145
-14.367600 -12.916800 7.076982
-14.320800 -12.916800 7.076677
-14.274000 -12.916800 7.076982
-14.227200 -12.916800 7.080363
-14.180400 -12.916800 7.080856
-14.133600 -12.916800 7.084373
-14.086800 -12.916800 7.089414
-14.040000 -12.916800 7.104611
-13.993200 -12.916800 7.118077
-13.946400 -12.916800 7.133989
-13.899600 -12.916800 7.209075
-13.852800 -12.916800 7.237791
-8.658000 -12.916800 8.776120
-8.611200 -12.916800 8.758649
-8.564400 -12.916800 8.689822
-8.517600 -12.916800 8.667424
-8.470800 -12.916800 8.662024
-8.424000 -12.916800 8.545634
-8.377200 -12.916800 8.495283
-8.330400 -12.916800 8.463338
-8.283600 -12.916800 8.458290
-8.236800 -12.916800 8.425121
-8.190000 -12.916800 8.369382
-8.143200 -12.916800 8.276919
-8.096400 -12.916800 8.228013
-8.049600 -12.916800 8.191677
-8.002800 -12.916800 8.159525
-7.956000 -12.916800 8.126381
-7.909200 -12.916800 8.108770
-7.862400 -12.916800 8.107985
-7.815600 -12.916800 8.076522
-7.768800 -12.916800 8.056080
-7.722000 -12.916800 8.044695
-7.675200 -12.916800 8.013217
-7.628400 -12.916800 7.955748
-7.581600 -12.916800 7.886009
-7.534800 -12.916800 7.850264
-7.488000 -12.916800 7.848073
-7.441200 -12.916800 7.834783
-7.394400 -12.916800 7.810452
-7.347600 -12.916800 7.780955
-7.300800 -12.916800 7.752754
-7.254000 -12.916800 7.689353
-7.207200 -12.916800 7.673556
-7.160400 -12.916800 7.651368
-7.113600 -12.916800 7.619515
-7.066800 -12.916800 7.588039
-7.020000 -12.916800 7.557427
-6.973200 -12.916800 7.546362
-6.926400 -12.916800 7.535458
-6.879600 -12.916800 7.487438
-6.832800 -12.916800 7.462047
-6.786000 -12.916800 7.446638
-6.739200 -12.916800 7.429549
-6.692400 -12.916800 7.419042
-6.645600 -12.916800 7.402677
-6.598800 -12.916800 7.385584
-6.552000 -12.916800 7.382674
-6.505200 -12.916800 7.364690
-6.458400 -12.916800 7.348396
-6.411600 -12.916800 7.315608
-6.364800 -12.916800 7.302590
-6.318000 -12.916800 7.302175
-6.271200 -12.916800 7.263433
-6.224400 -12.916800 7.235498
-6.177600 -12.916800 7.227983
-6.130800 -12.916800 7.190674
-6.084000 -12.916800 7.177563
-6.037200 -12.916800 7.142868
-5.990400 -12.916800 7.127226
-5.943600 -12.916800 7.109553
-5.896800 -12.916800 7.094589
-5.850000 -12.916800 7.069477
-5.803200 -12.916800 7.064184
-5.756400 -12.916800 7.059025
-5.709600 -12.916800 7.058080
-5.662800 -12.916800 7.043121
-5.616000 -12.916800 7.039996
-5.569200 -12.916800 7.034518
-5.522400 -12.916800 7.001488
-5.475600 -12.916800 6.977073
-5.428800 -12.916800 6.938607
-5.382000 -12.916800 6.935879
-5.335200 -12.916800 6.911662
-5.288400 -12.916800 6.902482
-5.241600 -12.916800 6.901798
-5.194800 -12.916800 6.903881
-5.148000 -12.916800 6.911662
-5.101200 -12.916800 6.919524
-5.054400 -12.916800 6.890720
-5.007600 -12.916800 6.883112
-4.960800 -12.916800 6.856754
-4.914000 -12.916800 6.818256
-4.867200 -12.916800 6.815927
-4.820400 -12.916800 6.770992
-4.773600 -12.916800 6.751742
-4.726800 -12.916800 6.728381
-4.680000 -12.916800 6.717973
-4.633200 -12.916800 6.697731
-4.586400 -12.916800 6.651349
-4.539600 -12.916800 6.643297
-4.492800 -12.916800 6.622501
-4.446000 -12.916800 6.614432
-4.399200 -12.916800 6.603302
-4.352400 -12.916800 6.592662
-4.305600 -12.916800 6.566812
-4.258800 -12.916800 6.559464
-4.212000 -12.916800 6.544288
-4.165200 -12.916800 6.540803
-4.118400 -12.916800 6.518056
-4.071600 -12.916800 6.491558
-4.024800 -12.916800 6.472561
-3.978000 -12.916800 6.460867
-3.931200 -12.916800 6.454484
-3.884400 -12.916800 6.449510
-3.837600 -12.916800 6.432804
-3.790800 -12.916800 6.410324
-3.744000 -12.916800 6.410324
-3.697200 -12.916800 6.405717
-3.650400 -12.916800 6.394970
-3.603600 -12.916800 6.384313
-3.556800 -12.916800 6.354678
-3.510000 -12.916800 6.346314
-3.463200 -12.916800 6.344721
-3.416400 -12.916800 6.345301
-3.369600 -12.916800 6.345908
-3.322800 -12.916800 6.345301
-3.276000 -12.916800 6.345301
-3.229200 -12.916800 6.341255
-3.182400 -12.916800 6.330905
-3.135600 -12.916800 6.304901
-3.088800 -12.916800 6.273434
-3.042000 -12.916800 6.246194
-2.995200 -12.916800 6.203751
-2.948400 -12.916800 6.195100
-2.901600 -12.916800 6.189102
-2.854800 -12.916800 6.189102
-2.808000 -12.916800 6.188318
-2.761200 -12.916800 6.183703
-2.714400 -12.916800 6.181965
-2.667600 -12.916800 6.173416
-2.620800 -12.916800 6.152401
-2.574000 -12.916800 6.140907
-2.527200 -12.916800 6.137796
-2.480400 -12.916800 6.106396
-2.433600 -12.916800 6.085055
-2.386800 -12.916800 6.084089
-2.340000 -12.916800 6.080924
-2.293200 -12.916800 6.077126
-2.246400 -12.916800 6.068433
-2.199600 -12.916800 6.052545
-2.152800 -12.916800 6.033760
-2.106000 -12.916800 6.001289
-2.059200 -12.916800 5.996117
-2.012400 -12.916800 5.981476
-1.965600 -12.916800 5.981476
-1.918800 -12.916800 5.975413
-1.872000 -12.916800 5.969541
-1.825200 -12.916800 5.963141
-1.778400 -12.916800 5.963141
-1.731600 -12.916800 5.963141
-1.684800 -12.916800 5.933572
-1.638000 -12.916800 5.885983
-1.591200 -12.916800 5.864824
-1.544400 -12.916800 5.853811
-1.497600 -12.916800 5.839122
-1.450800 -12.916800 5.823256
-1.404000 -12.916800 5.822426
-1.357200 -12.916800 5.820836
-1.310400 -12.916800 5.812853
-1.263600 -12.916800 5.800110
-1.216800 -12.916800 5.800110
-1.170000 -12.916800 5.809506
-1.123200 -12.916800 5.807594
-1.076400 -12.916800 5.800110
-1.029600 -12.916800 5.795026
-0.982800 -12.916800 5.776873
-0.936000 -12.916800 5.770170
-0.889200 -12.916800 5.758971
-0.842400 -12.916800 5.757659
-0.795600 -12.916800 5.737630
-0.748800 -12.916800 5.733103
-0.702000 -12.916800 5.716256
-0.655200 -12.916800 5.699745
-0.608400 -12.916800 5.686280
-0.561600 -12.916800 5.681317
-0.514800 -12.916800 5.678389
-0.468000 -12.916800 5.674771
-0.421200 -12.916800 5.673421
-0.374400 -12.916800 5.668881
-0.327600 -12.916800 5.664862
-0.280800 -12.916800 5.655874
-0.234000 -12.916800 5.645310
-0.187200 -12.916800 5.642974
-0.140400 -12.916800 5.634624
-0.093600 -12.916800 5.623700
-0.046800 -12.916800 5.620441
0.000000 -12.916800 5.620441
0.046800 -12.916800 5.625181
0.093600 -12.916800 5.625181
0.140400 -12.916800 5.601732
0.187200 -12.916800 5.601732
0.234000 -12.916800 5.588554
0.280800 -12.916800 5.588554
0.327600 -12.916800 5.587133
0.374400 -12.916800 5.578394
0.421200 -12.916800 5.571087
0.468000 -12.916800 5.578394
0.514800 -12.916800 5.578394
0.561600 -12.916800 5.583110
0.608400 -12.916800 5.587337
0.655200 -12.916800 5.587337
0.702000 -12.916800 5.592958
0.748800 -12.916800 5.592958
0.795600 -12.916800 5.592958
0.842400 -12.916800 5.599350
0.889200 -12.916800 5.602211
0.936000 -12.916800 5.602211
0.982800 -12.916800 5.608674
1.029600 -12.916800 5.613748
1.076400 -12.916800 5.626975
1.123200 -12.916800 5.625791
1.170000 -12.916800 5.623041
1.216800 -12.916800 5.624969
1.263600 -12.916800 5.628806
1.310400 -12.916800 5.629027
1.357200 -12.916800 5.625791
1.404000 -12.916800 5.625791
1.450800 -12.916800 5.633510
1.497600 -12.916800 5.662276
1.544400 -12.916800 5.662276
1.591200 -12.916800 5.655761
1.638000 -12.916800 5.655761
1.684800 -12.916800 5.664517
1.731600 -12.916800 5.662179
1.778400 -12.916800 5.653009
1.825200 -12.916800 5.648713
1.872000 -12.916800 5.659228
1.918800 -12.916800 5.673969
1.965600 -12.916800 5.683068
2.012400 -12.916800 5.687562
2.059200 -12.916800 5.703953
2.106000 -12.916800 5.721884
2.152800 -12.916800 5.729349
2.199600 -12.916800 5.732069
2.246400 -12.916800 5.743007
2.293200 -12.916800 5.743878
2.340000 -12.916800 5.749658
2.386800 -12.916800 5.750834
2.433600 -12.916800 5.762498
2.480400 -12.916800 5.769169
2.527200 -12.916800 5.790837
2.574000 -12.916800 5.804230
2.620800 -12.916800 5.828798
2.667600 -12.916800 5.839441
2.714400 -12.916800 5.854229
2.761200 -12.916800 5.866953
2.808000 -12.916800 5.875778
2.854800 -12.916800 5.889485
2.901600 -12.916800 5.901149
2.948400 -12.916800 5.907690
2.995200 -12.916800 5.909993
3.042000 -12.916800 5.924665
3.088800 -12.916800 5.924731
3.135600 -12.916800 5.924731
3.182400 -12.916800 5.940525
3.229200 -12.916800 5.956241
3.276000 -12.916800 5.955113
3.322800 -12.916800 5.973804
3.369600 -12.916800 5.986852
3.416400 -12.916800 5.998979
3.463200 -12.916800 6.015310
3.510000 -12.916800 6.026176
3.556800 -12.916800 6.042681
3.603600 -12.916800 6.060018
3.650400 -12.916800 6.060018
3.697200 -12.916800 6.064618
3.744000 -12.916800 6.086574
3.790800 -12.916800 6.094350
3.837600 -12.916800 6.088870
3.884400 -12.916800 6.116129
3.931200 -12.916800 6.116129
3.978000 -12.916800 6.145065
4.024800 -12.916800 6.145261
4.071600 -12.916800 6.155571
4.118400 -12.916800 6.167782
4.165200 -12.916800 6.200100
4.212000 -12.916800 6.217557
4.258800 -12.916800 6.236733
4.305600 -12.916800 6.248601
4.352400 -12.916800 6.270061
4.399200 -12.916800 6.298453
4.446000 -12.916800 6.310041
4.492800 -12.916800 6.316624
4.539600 -12.916800 6.343781
4.586400 -12.916800 6.368661
4.633200 -12.916800 6.412791
4.680000 -12.916800 6.419849
4.726800 -12.916800 6.422217
4.773600 -12.916800 6.445525
4.820400 -12.916800 6.488038
4.867200 -12.916800 6.505784
4.914000 -12.916800 6.518266
4.960800 -12.916800 6.518266
5.007600 -12.916800 6.525194
5.054400 -12.916800 6.556146
5.101200 -12.916800 6.576928
5.148000 -12.916800 6.597828
5.194800 -12.916800 6.643219
5.241600 -12.916800 6.660876
5.288400 -12.916800 6.664718
5.335200 -12.916800 6.695797
5.382000 -12.916800 6.698445
5.428800 -12.916800 6.738769
5.475600 -12.916800 6.747239
5.522400 -12.916800 6.752805
5.569200 -12.916800 6.783508
5.616000 -12.916800 6.808784
5.662800 -12.916800 6.834770
5.709600 -12.916800 6.858468
5.756400 -12.916800 6.890516
5.803200 -12.916800 6.942696
5.850000 -12.916800 6.961001
5.896800 -12.916800 6.972659
5.943600 -12.916800 6.985119
5.990400 -12.916800 7.022168
6.037200 -12.916800 7.059777
6.084000 -12.916800 7.106403
6.130800 -12.916800 7.146256
6.177600 -12.916800 7.192284
6.224400 -12.916800 7.250075
6.271200 -12.916800 7.317178
6.318000 -12.916800 7.321000
6.364800 -12.916800 7.325595
6.411600 -12.916800 7.340710
6.458400 -12.916800 7.353716
6.505200 -12.916800 7.379288
6.552000 -12.916800 7.406067
6.598800 -12.916800 7.453799
6.645600 -12.916800 7.454072
6.692400 -12.916800 7.481369
6.739200 -12.916800 7.538777
6.786000 -12.916800 7.564163
6.832800 -12.916800 7.569791
6.879600 -12.916800 7.604235
6.926400 -12.916800 7.632664
6.973200 -12.916800 7.647094
7.020000 -12.916800 7.697179
7.066800 -12.916800 7.734531
7.113600 -12.916800 7.762475
7.160400 -12.916800 7.797629
7.207200 -12.916800 7.825229
7.254000 -12.916800 7.835059
7.300800 -12.916800 7.858523
7.347600 -12.916800 7.887744
7.394400 -12.916800 7.927435
7.441200 -12.916800 7.958412
7.488000 -12.916800 8.003378
7.534800 -12.916800 8.067835
7.581600 -12.916800 8.099861
7.628400 -12.916800 8.160354
7.675200 -12.916800 8.260557
7.722000 -12.916800 8.264923
7.768800 -12.916800 8.281530
7.815600 -12.916800 8.300427
7.862400 -12.916800 8.324346
7.909200 -12.916800 8.345677
7.956000 -12.916800 8.412598
8.002800 -12.916800 8.530371
8.049600 -12.916800 8.589045
8.096400 -12.916800 8.605758
8.143200 -12.916800 8.670156
8.190000 -12.916800 8.694490
8.236800 -12.916800 8.755101
8.283600 -12.916800 8.814547
8.330400 -12.916800 8.941332
13.010400 -12.916800 8.105413
13.057200 -12.916800 8.084428
13.104000 -12.916800 8.074571
13.150800 -12.916800 8.070576
13.197600 -12.916800 8.066459
13.244400 -12.916800 8.053093
13.291200 -12.916800 8.060084
13.338000 -12.916800 8.068070
13.384800 -12.916800 8.074362
13.431600 -12.916800 8.078428
13.478400 -12.916800 8.078428
13.525200 -12.916800 8.079743
13.572000 -12.916800 8.083741
13.618800 -12.916800 8.081406
13.665600 -12.916800 8.078258
13.712400 -12.916800 8.073804
13.759200 -12.916800 8.073804
13.806000 -12.916800 8.073804
13.852800 -12.916800 8.073804
13.899600 -12.916800 8.067277
13.946400 -12.916800 8.067277
13.993200 -12.916800 8.065788
14.040000 -12.916800 8.065788
14.086800 -12.916800 8.076448
14.133600 -12.916800 8.083018
14.180400 -12.916800 8.083018
14.227200 -12.916800 8.105732
14.274000 -12.916800 8.108395
14.320800 -12.916800 8.105732
14.367600 -12.916800 8.108395
14.414400 -12.916800 8.111366
14.461200 -12.916800 8.114721
14.508000 -12.916800 8.119038
14.554800 -12.916800 8.120869
14.601600 -12.916800 8.119038
14.648400 -12.916800 8.119038
14.695200 -12.916800 8.107835
14.742000 -12.916800 8.099869
14.788800 -12.916800 8.093572
14.835600 -12.916800 8.078719
14.882400 -12.916800 8.064670
15.631200 -12.916800 6.822961
15.678000 -12.916800 6.807830
15.724800 -12.916800 6.805417
15.771600 -12.916800 6.805417
15.818400 -12.916800 6.803951
15.865200 -12.916800 6.807718
15.912000 -12.916800 6.805417
15.958800 -12.916800 6.807718
16.005600 -12.916800 6.807718
16.052400 -12.916800 6.802845
16.099200 -12.916800 6.800787
16.146000 -12.916800 6.793893
16.192800 -12.916800 6.783171
16.239600 -12.916800 6.768046
16.286400 -12.916800 6.752089
16.333200 -12.916800 6.730965
16.614000 -12.916800 4.754130
16.754400 -12.916800 3.874905
16.801200 -12.916800 3.655535
16.848000 -12.916800 3.372613
16.894800 -12.916800 3.120021
16.941600 -12.916800 2.945842
17.035200 -12.916800 2.219189
17.082000 -12.916800 1.952168
17.128800 -12.916800 1.590946
-18.720000 -12.870000 0.000000
-18.673200 -12.870000 0.000000
-18.626400 -12.870000 0.000000
-18.579600 -12.870000 -7.338753
-18.532800 -12.870000 -7.314548
-18.486000 -12.870000 -7.314548
-18.439200 -12.870000 -7.320439
-18.392400 -12.870000 -7.320439
-18.345600 -12.870000 -7.314475
-18.298800 -12.870000 -7.309787
-18.252000 -12.870000 -7.305391
-18.205200 -12.870000 -7.308799
-18.158400 -12.870000 -7.300926
-18.111600 -12.870000 -7.280076
-18.064800 -12.870000 -7.246944
-18.018000 -12.870000 -7.246437
-17.971200 -12.870000 -7.246437
-17.924400 -12.870000 -7.243648
-17.877600 -12.870000 -7.231699
-17.830800 -12.870000 -7.230794
-17.784000 -12.870000 -7.231699
-17.737200 -12.870000 -7.213616
-17.690400 -12.870000 -7.208242
-17.643600 -12.870000 -7.185972
-17.596800 -12.870000 -7.165079
-17.550000 -12.870000 -7.158964
-17.503200 -12.870000 -7.130341
-17.456400 -12.870000 -7.096487
-17.409600 -12.870000 -7.076827
-15.865200 -12.870000 6.891404
-15.818400 -12.870000 6.910115
-15.771600 -12.870000 6.916143
-15.724800 -12.870000 6.951974
-15.678000 -12.870000 6.960107
-15.631200 -12.870000 6.971914
-15.584400 -12.870000 6.982279
-15.537600 -12.870000 6.993964
-15.490800 -12.870000 7.000658
-15.444000 -12.870000 7.017646
-15.397200 -12.870000 7.025571
-15.350400 -12.870000 7.034887
-15.303600 -12.870000 7.042824
-15.256800 -12.870000 7.046054
-15.210000 -12.870000 7.046948
-15.163200 -12.870000 7.049801
-15.116400 -12.870000 7.049801
-15.069600 -12.870000 7.050126
-15.022800 -12.870000 7.058733
-14.976000 -12.870000 7.063151
-14.929200 -12.870000 7.064016
-14.882400 -12.870000 7.064016
-14.835600 -12.870000 7.064016
-14.788800 -12.870000 7.063369
-14.742000 -12.870000 7.063369
-14.695200 -12.870000 7.064016
-14.648400 -12.870000 7.064016
-14.601600 -12.870000 7.076450
-14.554800 -12.870000 7.078145
-14.508000 -12.870000 7.078145
-14.461200 -12.870000 7.078145
-14.414400 -12.870000 7.079998
-14.367600 -12.870000 7.079998
-14.320800 -12.870000 7.076982
-14.274000 -12.870000 7.076982
-14.227200 -12.870000 7.080711
-14.180400 -12.870000 7.080864
-14.133600 -12.870000 7.091116
-14.086800 -12.870000 7.093427
-14.040000 -12.870000 7.111636
-13.993200 -12.870000 7.121805
-13.946400 -12.870000 7.157906
-13.899600 -12.870000 7.222954
-8.658000 -12.870000 8.781905
-8.611200 -12.870000 8.773685
-8.564400 -12.870000 8.724266
-8.517600 -12.870000 8.715558
-8.470800 -12.870000 8.662024
-8.424000 -12.870000 8.540569
-8.377200 -12.870000 8.491148
-8.330400 -12.870000 8.462526
-8.283600 -12.870000 8.446415
-8.236800 -12.870000 8.412328
-8.190000 -12.870000 8.337500
-8.143200 -12.870000 8.245539
-8.096400 -12.870000 8.214589
-8.049600 -12.870000 8.188740
-8.002800 -12.870000 8.159525
-7.956000 -12.870000 8.114257
-7.909200 -12.870000 8.107056
-7.862400 -12.870000 8.086600
-7.815600 -12.870000 8.072443
-7.768800 -12.870000 8.050374
-7.722000 -12.870000 8.016816
-7.675200 -12.870000 7.955748
-7.628400 -12.870000 7.947735
-7.581600 -12.870000 7.880256
-7.534800 -12.870000 7.849859
-7.488000 -12.870000 7.842623
-7.441200 -12.870000 7.821422
-7.394400 -12.870000 7.783985
-7.347600 -12.870000 7.770359
-7.300800 -12.870000 7.722265
-7.254000 -12.870000 7.687171
-7.207200 -12.870000 7.653601
-7.160400 -12.870000 7.636872
-7.113600 -12.870000 7.616138
-7.066800 -12.870000 7.586544
-7.020000 -12.870000 7.538767
-6.973200 -12.870000 7.518664
-6.926400 -12.870000 7.513008
-6.879600 -12.870000 7.481841
-6.832800 -12.870000 7.450023
-6.786000 -12.870000 7.440539
-6.739200 -12.870000 7.419042
-6.692400 -12.870000 7.406374
-6.645600 -12.870000 7.390334
-6.598800 -12.870000 7.380115
-6.552000 -12.870000 7.374743
-6.505200 -12.870000 7.360610
-6.458400 -12.870000 7.336194
-6.411600 -12.870000 7.316416
-6.364800 -12.870000 7.302400
-6.318000 -12.870000 7.302057
-6.271200 -12.870000 7.263433
-6.224400 -12.870000 7.239727
-6.177600 -12.870000 7.228872
-6.130800 -12.870000 7.190674
-6.084000 -12.870000 7.177563
-6.037200 -12.870000 7.142868
-5.990400 -12.870000 7.127226
-5.943600 -12.870000 7.107450
-5.896800 -12.870000 7.092721
-5.850000 -12.870000 7.079211
-5.803200 -12.870000 7.064715
-5.756400 -12.870000 7.059025
-5.709600 -12.870000 7.056113
-5.662800 -12.870000 7.043121
-5.616000 -12.870000 7.039996
-5.569200 -12.870000 7.034518
-5.522400 -12.870000 7.001151
-5.475600 -12.870000 6.981677
-5.428800 -12.870000 6.948555
-5.382000 -12.870000 6.938607
-5.335200 -12.870000 6.936140
-5.288400 -12.870000 6.917377
-5.241600 -12.870000 6.920466
-5.194800 -12.870000 6.936140
-5.148000 -12.870000 6.937399
-5.101200 -12.870000 6.938592
-5.054400 -12.870000 6.895069
-5.007600 -12.870000 6.884858
-4.960800 -12.870000 6.860566
-4.914000 -12.870000 6.823927
-4.867200 -12.870000 6.809626
-4.820400 -12.870000 6.757632
-4.773600 -12.870000 6.746941
-4.726800 -12.870000 6.728381
-4.680000 -12.870000 6.714144
-4.633200 -12.870000 6.684893
-4.586400 -12.870000 6.654191
-4.539600 -12.870000 6.639386
-4.492800 -12.870000 6.618879
-4.446000 -12.870000 6.605843
-4.399200 -12.870000 6.577959
-4.352400 -12.870000 6.577959
-4.305600 -12.870000 6.564789
-4.258800 -12.870000 6.559464
-4.212000 -12.870000 6.551084
-4.165200 -12.870000 6.540894
-4.118400 -12.870000 6.522653
-4.071600 -12.870000 6.503890
-4.024800 -12.870000 6.472561
-3.978000 -12.870000 6.461941
-3.931200 -12.870000 6.456879
-3.884400 -12.870000 6.456879
-3.837600 -12.870000 6.449510
-3.790800 -12.870000 6.432804
-3.744000 -12.870000 6.432804
-3.697200 -12.870000 6.432804
-3.650400 -12.870000 6.416427
-3.603600 -12.870000 6.405048
-3.556800 -12.870000 6.391313
-3.510000 -12.870000 6.370683
-3.463200 -12.870000 6.346314
-3.416400 -12.870000 6.362674
-3.369600 -12.870000 6.362674
-3.322800 -12.870000 6.346314
-3.276000 -12.870000 6.345908
-3.229200 -12.870000 6.341352
-3.182400 -12.870000 6.336172
-3.135600 -12.870000 6.309870
-3.088800 -12.870000 6.275568
-3.042000 -12.870000 6.261122
-2.995200 -12.870000 6.207972
-2.948400 -12.870000 6.206591
-2.901600 -12.870000 6.189203
-2.854800 -12.870000 6.189102
-2.808000 -12.870000 6.183703
-2.761200 -12.870000 6.181965
-2.714400 -12.870000 6.176476
-2.667600 -12.870000 6.155571
-2.620800 -12.870000 6.137796
-2.574000 -12.870000 6.125371
-2.527200 -12.870000 6.113595
-2.480400 -12.870000 6.085862
-2.433600 -12.870000 6.080924
-2.386800 -12.870000 6.080924
-2.340000 -12.870000 6.077126
-2.293200 -12.870000 6.070864
-2.246400 -12.870000 6.066573
-2.199600 -12.870000 6.052135
-2.152800 -12.870000 6.035150
-2.106000 -12.870000 6.010182
-2.059200 -12.870000 5.999548
-2.012400 -12.870000 5.984229
-1.965600 -12.870000 5.981476
-1.918800 -12.870000 5.967040
-1.872000 -12.870000 5.969541
-1.825200 -12.870000 5.967040
-1.778400 -12.870000 5.963141
-1.731600 -12.870000 5.955707
-1.684800 -12.870000 5.933572
-1.638000 -12.870000 5.899587
-1.591200 -12.870000 5.874053
-1.544400 -12.870000 5.853811
-1.497600 -12.870000 5.839963
-1.450800 -12.870000 5.827137
-1.404000 -12.870000 5.822426
-1.357200 -12.870000 5.812853
-1.310400 -12.870000 5.798405
-1.263600 -12.870000 5.797472
-1.216800 -12.870000 5.793897
-1.170000 -12.870000 5.793897
-1.123200 -12.870000 5.775179
-1.076400 -12.870000 5.768722
-1.029600 -12.870000 5.769584
-0.982800 -12.870000 5.769584
-0.936000 -12.870000 5.769584
-0.889200 -12.870000 5.748606
-0.842400 -12.870000 5.738832
-0.795600 -12.870000 5.720018
-0.748800 -12.870000 5.716256
-0.702000 -12.870000 5.710763
-0.655200 -12.870000 5.688877
-0.608400 -12.870000 5.678389
-0.561600 -12.870000 5.677040
-0.514800 -12.870000 5.668881
-0.468000 -12.870000 5.668237
-0.421200 -12.870000 5.666314
-0.374400 -12.870000 5.666084
-0.327600 -12.870000 5.655874
-0.280800 -12.870000 5.644781
-0.234000 -12.870000 5.642974
-0.187200 -12.870000 5.642974
-0.140400 -12.870000 5.637592
-0.093600 -12.870000 5.623239
-0.046800 -12.870000 5.620441
0.000000 -12.870000 5.620441
0.046800 -12.870000 5.623239
0.093600 -12.870000 5.612983
0.140400 -12.870000 5.586739
0.187200 -12.870000 5.580485
0.234000 -12.870000 5.579555
0.280800 -12.870000 5.578394
0.327600 -12.870000 5.568226
0.374400 -12.870000 5.563144
0.421200 -12.870000 5.562597
0.468000 -12.870000 5.562597
0.514800 -12.870000 5.562597
0.561600 -12.870000 5.544698
0.608400 -12.870000 5.557516
0.655200 -12.870000 5.557516
0.702000 -12.870000 5.568075
0.748800 -12.870000 5.563633
0.795600 -12.870000 5.563633
0.842400 -12.870000 5.563633
0.889200 -12.870000 5.567528
0.936000 -12.870000 5.576150
0.982800 -12.870000 5.587602
1.029600 -12.870000 5.587602
1.076400 -12.870000 5.607279
1.123200 -12.870000 5.610210
1.170000 -12.870000 5.610210
1.216800 -12.870000 5.613277
1.263600 -12.870000 5.622929
1.310400 -12.870000 5.624969
1.357200 -12.870000 5.621178
1.404000 -12.870000 5.621178
1.450800 -12.870000 5.624801
1.497600 -12.870000 5.628354
1.544400 -12.870000 5.629027
1.591200 -12.870000 5.631584
1.638000 -12.870000 5.631584
1.684800 -12.870000 5.653009
1.731600 -12.870000 5.653009
1.778400 -12.870000 5.648713
1.825200 -12.870000 5.648713
1.872000 -12.870000 5.659228
1.918800 -12.870000 5.672151
1.965600 -12.870000 5.673969
2.012400 -12.870000 5.686345
2.059200 -12.870000 5.687282
2.106000 -12.870000 5.704400
2.152800 -12.870000 5.713677
2.199600 -12.870000 5.720095
2.246400 -12.870000 5.729349
2.293200 -12.870000 5.729349
2.340000 -12.870000 5.722890
2.386800 -12.870000 5.740756
2.433600 -12.870000 5.750834
2.480400 -12.870000 5.754421
2.527200 -12.870000 5.762498
2.574000 -12.870000 5.782389
2.620800 -12.870000 5.803774
2.667600 -12.870000 5.813458
2.714400 -12.870000 5.839441
2.761200 -12.870000 5.854229
2.808000 -12.870000 5.866953
2.854800 -12.870000 5.872620
2.901600 -12.870000 5.885364
2.948400 -12.870000 5.889037
2.995200 -12.870000 5.896396
3.042000 -12.870000 5.908999
3.088800 -12.870000 5.908292
3.135600 -12.870000 5.908292
3.182400 -12.870000 5.908292
3.229200 -12.870000 5.940867
3.276000 -12.870000 5.940867
3.322800 -12.870000 5.955113
3.369600 -12.870000 5.965864
3.416400 -12.870000 5.983186
3.463200 -12.870000 5.990171
3.510000 -12.870000 6.014591
3.556800 -12.870000 6.032161
3.603600 -12.870000 6.049653
3.650400 -12.870000 6.049653
3.697200 -12.870000 6.064618
3.744000 -12.870000 6.084111
3.790800 -12.870000 6.086574
3.837600 -12.870000 6.085450
3.884400 -12.870000 6.099100
3.931200 -12.870000 6.094350
3.978000 -12.870000 6.129770
4.024800 -12.870000 6.129770
4.071600 -12.870000 6.135481
4.118400 -12.870000 6.167782
4.165200 -12.870000 6.184307
4.212000 -12.870000 6.209339
4.258800 -12.870000 6.217557
4.305600 -12.870000 6.246234
4.352400 -12.870000 6.263139
4.399200 -12.870000 6.298453
4.446000 -12.870000 6.310041
4.492800 -12.870000 6.315198
4.539600 -12.870000 6.329728
4.586400 -12.870000 6.358031
4.633200 -12.870000 6.401958
4.680000 -12.870000 6.412791
4.726800 -12.870000 6.417804
4.773600 -12.870000 6.419849
4.820400 -12.870000 6.483192
4.867200 -12.870000 6.483192
4.914000 -12.870000 6.511624
4.960800 -12.870000 6.518266
5.007600 -12.870000 6.532542
5.054400 -12.870000 6.556146
5.101200 -12.870000 6.561956
5.148000 -12.870000 6.594976
5.194800 -12.870000 6.632504
5.241600 -12.870000 6.660876
5.288400 -12.870000 6.664390
5.335200 -12.870000 6.669184
5.382000 -12.870000 6.697354
5.428800 -12.870000 6.726494
5.475600 -12.870000 6.740740
5.522400 -12.870000 6.747239
5.569200 -12.870000 6.764164
5.616000 -12.870000 6.808784
5.662800 -12.870000 6.836965
5.709600 -12.870000 6.848360
5.756400 -12.870000 6.862551
5.803200 -12.870000 6.913179
5.850000 -12.870000 6.935308
5.896800 -12.870000 6.961001
5.943600 -12.870000 6.963225
5.990400 -12.870000 7.018897
6.037200 -12.870000 7.047778
6.084000 -12.870000 7.097802
6.130800 -12.870000 7.129212
6.177600 -12.870000 7.146256
6.224400 -12.870000 7.223666
6.271200 -12.870000 7.300045
6.318000 -12.870000 7.317178
6.364800 -12.870000 7.323426
6.411600 -12.870000 7.339322
6.458400 -12.870000 7.353716
6.505200 -12.870000 7.379288
6.552000 -12.870000 7.406067
6.598800 -12.870000 7.446424
6.645600 -12.870000 7.457329
6.692400 -12.870000 7.481369
6.739200 -12.870000 7.547298
6.786000 -12.870000 7.567837
6.832800 -12.870000 7.595241
6.879600 -12.870000 7.604235
6.926400 -12.870000 7.634435
6.973200 -12.870000 7.647094
7.020000 -12.870000 7.697179
7.066800 -12.870000 7.734531
7.113600 -12.870000 7.762475
7.160400 -12.870000 7.797629
7.207200 -12.870000 7.814101
7.254000 -12.870000 7.836010
7.300800 -12.870000 7.873834
7.347600 -12.870000 7.913020
7.394400 -12.870000 7.936740
7.441200 -12.870000 7.992564
7.488000 -12.870000 8.034720
7.534800 -12.870000 8.092767
7.581600 -12.870000 8.117268
7.628400 -12.870000 8.160354
7.675200 -12.870000 8.260557
7.722000 -12.870000 8.270852
7.768800 -12.870000 8.291310
7.815600 -12.870000 8.314003
7.862400 -12.870000 8.328834
7.909200 -12.870000 8.384536
7.956000 -12.870000 8.453977
8.002800 -12.870000 8.518398
8.049600 -12.870000 8.555263
8.096400 -12.870000 8.593437
8.143200 -12.870000 8.651353
8.190000 -12.870000 8.682396
8.236800 -12.870000 8.704643
8.283600 -12.870000 8.812528
8.330400 -12.870000 8.909082
13.104000 -12.870000 8.084428
13.150800 -12.870000 8.078409
13.197600 -12.870000 8.076949
13.244400 -12.870000 8.070576
13.291200 -12.870000 8.070576
13.338000 -12.870000 8.077278
13.384800 -12.870000 8.079205
13.431600 -12.870000 8.088485
13.478400 -12.870000 8.083741
13.525200 -12.870000 8.085921
13.572000 -12.870000 8.088943
13.618800 -12.870000 8.086488
13.665600 -12.870000 8.083741
13.712400 -12.870000 8.077119
13.759200 -12.870000 8.079743
13.806000 -12.870000 8.081200
13.852800 -12.870000 8.086488
13.899600 -12.870000 8.081200
13.946400 -12.870000 8.083018
13.993200 -12.870000 8.089613
14.040000 -12.870000 8.089613
14.086800 -12.870000 8.083157
14.133600 -12.870000 8.089613
14.180400 -12.870000 8.083157
14.227200 -12.870000 8.105732
14.274000 -12.870000 8.108023
14.320800 -12.870000 8.104283
14.367600 -12.870000 8.108023
14.414400 -12.870000 8.112413
14.461200 -12.870000 8.121644
14.508000 -12.870000 8.126020
14.554800 -12.870000 8.126020
14.601600 -12.870000 8.126020
14.648400 -12.870000 8.121644
14.695200 -12.870000 8.119170
14.742000 -12.870000 8.117357
14.788800 -12.870000 8.101221
14.835600 -12.870000 8.096973
14.882400 -12.870000 8.069882
14.929200 -12.870000 8.067563
15.678000 -12.870000 6.812956
15.724800 -12.870000 6.803951
15.771600 -12.870000 6.801429
15.818400 -12.870000 6.800939
15.865200 -12.870000 6.805417
15.912000 -12.870000 6.799367
15.958800 -12.870000 6.805417
16.005600 -12.870000 6.803951
16.052400 -12.870000 6.800450
16.099200 -12.870000 6.800450
16.146000 -12.870000 6.793893
16.192800 -12.870000 6.784247
16.239600 -12.870000 6.784247
16.286400 -12.870000 6.776774
16.333200 -12.870000 6.755718
16.754400 -12.870000 4.092585
16.801200 -12.870000 3.751161
16.848000 -12.870000 3.619310
16.894800 -12.870000 3.309702
17.035200 -12.870000 2.482514
17.082000 -12.870000 2.206258
-18.720000 -12.823200 0.000000
-18.673200 -12.823200 0.000000
-18.626400 -12.823200 0.000000
-18.579600 -12.823200 -7.314548
-18.532800 -12.823200 -7.309787
-18.486000 -12.823200 -7.309787
-18.439200 -12.823200 -7.308799
-18.392400 -12.823200 -7.309787
-18.345600 -12.823200 -7.308799
-18.298800 -12.823200 -7.305391
-18.252000 -12.823200 -7.305391
-18.205200 -12.823200 -7.305391
-18.158400 -12.823200 -7.300926
-18.111600 -12.823200 -7.293228
-18.064800 -12.823200 -7.276383
-18.018000 -12.823200 -7.271801
-17.971200 -12.823200 -7.271801
-17.924400 -12.823200 -7.246944
-17.877600 -12.823200 -7.238390
-17.830800 -12.823200 -7.238390
-17.784000 -12.823200 -7.244157
-17.737200 -12.823200 -7.230794
-17.690400 -12.823200 -7.209153
-17.643600 -12.823200 -7.185972
-17.596800 -12.823200 -7.162973
-17.550000 -12.823200 -7.158964
-17.503200 -12.823200 -7.118149
-17.456400 -12.823200 -7.087214
-17.409600 -12.823200 -7.076827
-17.035200 -12.823200 -5.443480
-15.912000 -12.823200 6.885601
-15.865200 -12.823200 6.909931
-15.818400 -12.823200 6.922976
-15.771600 -12.823200 6.951974
-15.724800 -12.823200 6.959375
-15.678000 -12.823200 6.971849
-15.631200 -12.823200 6.979537
-15.584400 -12.823200 6.987461
-15.537600 -12.823200 7.003476
-15.490800 -12.823200 7.018193
-15.444000 -12.823200 7.031447
-15.397200 -12.823200 7.037837
-15.350400 -12.823200 7.045028
-15.303600 -12.823200 7.050418
-15.256800 -12.823200 7.053583
-15.210000 -12.823200 7.054055
-15.163200 -12.823200 7.054055
-15.116400 -12.823200 7.054055
-15.069600 -12.823200 7.058733
-15.022800 -12.823200 7.069969
-14.976000 -12.823200 7.072351
-14.929200 -12.823200 7.074435
-14.882400 -12.823200 7.072351
-14.835600 -12.823200 7.075855
-14.788800 -12.823200 7.074537
-14.742000 -12.823200 7.079630
-14.695200 -12.823200 7.079630
-14.648400 -12.823200 7.079915
-14.601600 -12.823200 7.086509
-14.554800 -12.823200 7.086509
-14.508000 -12.823200 7.086509
-14.461200 -12.823200 7.085377
-14.414400 -12.823200 7.085377
-14.367600 -12.823200 7.080856
-14.320800 -12.823200 7.079998
-14.274000 -12.823200 7.079456
-14.227200 -12.823200 7.080856
-14.180400 -12.823200 7.087560
-14.133600 -12.823200 7.095033
-14.086800 -12.823200 7.108184
-14.040000 -12.823200 7.118843
-13.993200 -12.823200 7.151201
-13.946400 -12.823200 7.201420
-8.611200 -12.823200 8.756265
-8.564400 -12.823200 8.715558
-8.517600 -12.823200 8.663456
-8.470800 -12.823200 8.631047
-8.424000 -12.823200 8.540569
-8.377200 -12.823200 8.489225
-8.330400 -12.823200 8.462526
-8.283600 -12.823200 8.432477
-8.236800 -12.823200 8.397543
-8.190000 -12.823200 8.342631
-8.143200 -12.823200 8.267316
-8.096400 -12.823200 8.245539
-8.049600 -12.823200 8.202936
-8.002800 -12.823200 8.159976
-7.956000 -12.823200 8.114257
-7.909200 -12.823200 8.097733
-7.862400 -12.823200 8.076522
-7.815600 -12.823200 8.051568
-7.768800 -12.823200 8.030868
-7.722000 -12.823200 7.974464
-7.675200 -12.823200 7.951535
-7.628400 -12.823200 7.895593
-7.581600 -12.823200 7.879169
-7.534800 -12.823200 7.850264
-7.488000 -12.823200 7.846270
-7.441200 -12.823200 7.821422
-7.394400 -12.823200 7.770418
-7.347600 -12.823200 7.722265
-7.300800 -12.823200 7.688725
-7.254000 -12.823200 7.683029
-7.207200 -12.823200 7.651368
-7.160400 -12.823200 7.616138
-7.113600 -12.823200 7.610884
-7.066800 -12.823200 7.557427
-7.020000 -12.823200 7.538767
-6.973200 -12.823200 7.517391
-6.926400 -12.823200 7.513008
-6.879600 -12.823200 7.481841
-6.832800 -12.823200 7.450023
-6.786000 -12.823200 7.430302
-6.739200 -12.823200 7.419294
-6.692400 -12.823200 7.406374
-6.645600 -12.823200 7.390334
-6.598800 -12.823200 7.380115
-6.552000 -12.823200 7.374743
-6.505200 -12.823200 7.360610
-6.458400 -12.823200 7.331705
-6.411600 -12.823200 7.315608
-6.364800 -12.823200 7.302175
-6.318000 -12.823200 7.288447
-6.271200 -12.823200 7.261222
-6.224400 -12.823200 7.233159
-6.177600 -12.823200 7.211873
-6.130800 -12.823200 7.186093
-6.084000 -12.823200 7.149244
-6.037200 -12.823200 7.135928
-5.990400 -12.823200 7.122788
-5.943600 -12.823200 7.107450
-5.896800 -12.823200 7.079795
-5.850000 -12.823200 7.079211
-5.803200 -12.823200 7.064715
-5.756400 -12.823200 7.058080
-5.709600 -12.823200 7.055511
-5.662800 -12.823200 7.039996
-5.616000 -12.823200 7.033591
-5.569200 -12.823200 7.018243
-5.522400 -12.823200 7.001151
-5.475600 -12.823200 6.989616
-5.428800 -12.823200 6.961068
-5.382000 -12.823200 6.948555
-5.335200 -12.823200 6.937399
-5.288400 -12.823200 6.936140
-5.241600 -12.823200 6.939326
-5.194800 -12.823200 6.939326
-5.148000 -12.823200 6.939326
-5.101200 -12.823200 6.947521
-5.054400 -12.823200 6.936140
-5.007600 -12.823200 6.895069
-4.960800 -12.823200 6.867905
-4.914000 -12.823200 6.818228
-4.867200 -12.823200 6.790093
-4.820400 -12.823200 6.754356
-4.773600 -12.823200 6.744154
-4.726800 -12.823200 6.725138
-4.680000 -12.823200 6.714144
-4.633200 -12.823200 6.684893
-4.586400 -12.823200 6.654191
-4.539600 -12.823200 6.639386
-4.492800 -12.823200 6.623809
-4.446000 -12.823200 6.605843
-4.399200 -12.823200 6.577959
-4.352400 -12.823200 6.564789
-4.305600 -12.823200 6.564211
-4.258800 -12.823200 6.551084
-4.212000 -12.823200 6.540803
-4.165200 -12.823200 6.539655
-4.118400 -12.823200 6.527207
-4.071600 -12.823200 6.503890
-4.024800 -12.823200 6.471318
-3.978000 -12.823200 6.459936
-3.931200 -12.823200 6.454484
-3.884400 -12.823200 6.459936
-3.837600 -12.823200 6.454484
-3.790800 -12.823200 6.432804
-3.744000 -12.823200 6.436743
-3.697200 -12.823200 6.438839
-3.650400 -12.823200 6.426525
-3.603600 -12.823200 6.417442
-3.556800 -12.823200 6.400449
-3.510000 -12.823200 6.384313
-3.463200 -12.823200 6.370683
-3.416400 -12.823200 6.362674
-3.369600 -12.823200 6.362674
-3.322800 -12.823200 6.346314
-3.276000 -12.823200 6.345908
-3.229200 -12.823200 6.343083
-3.182400 -12.823200 6.336172
-3.135600 -12.823200 6.325473
-3.088800 -12.823200 6.281444
-3.042000 -12.823200 6.263346
-2.995200 -12.823200 6.226513
-2.948400 -12.823200 6.207972
-2.901600 -12.823200 6.189203
-2.854800 -12.823200 6.183037
-2.808000 -12.823200 6.176476
-2.761200 -12.823200 6.164948
-2.714400 -12.823200 6.164829
-2.667600 -12.823200 6.137796
-2.620800 -12.823200 6.118681
-2.574000 -12.823200 6.100016
-2.527200 -12.823200 6.085862
-2.480400 -12.823200 6.081837
-2.433600 -12.823200 6.068820
-2.386800 -12.823200 6.070864
-2.340000 -12.823200 6.072401
-2.293200 -12.823200 6.068433
-2.246400 -12.823200 6.060018
-2.199600 -12.823200 6.052135
-2.152800 -12.823200 6.035150
-2.106000 -12.823200 6.010182
-2.059200 -12.823200 5.995600
-2.012400 -12.823200 5.981476
-1.965600 -12.823200 5.976070
-1.918800 -12.823200 5.975413
-1.872000 -12.823200 5.969541
-1.825200 -12.823200 5.967040
-1.778400 -12.823200 5.955707
-1.731600 -12.823200 5.948498
-1.684800 -12.823200 5.933572
-1.638000 -12.823200 5.899587
-1.591200 -12.823200 5.875145
-1.544400 -12.823200 5.853811
-1.497600 -12.823200 5.835451
-1.450800 -12.823200 5.823256
-1.404000 -12.823200 5.812853
-1.357200 -12.823200 5.803819
-1.310400 -12.823200 5.798405
-1.263600 -12.823200 5.795026
-1.216800 -12.823200 5.785380
[truncated: 7,102,166 more chars]
