# Supplementary material for: Case study of 3D fingerprints applications
Source: PLoS One. 2017 Apr 11;12(4):e0175261. doi: 10.1371/journal.pone.0175261 (PMC5388323; doi:10.1371/journal.pone.0175261)
Supplement: S1 Database — (ZIP) [file pone.0175261.s001.zip › S1_Database/S1_Database_Session1-3D finger point cloud data/cjr_r2_g_1.txt]

-18.720000 -14.040000 0.000000
-18.673200 -14.040000 0.000000
-18.626400 -14.040000 0.000000
-18.579600 -14.040000 0.000000
-18.532800 -14.040000 0.000000
-18.486000 -14.040000 0.000000
-18.439200 -14.040000 0.000000
-18.392400 -14.040000 0.000000
-18.345600 -14.040000 0.000000
-18.298800 -14.040000 0.000000
-18.252000 -14.040000 0.000000
-18.205200 -14.040000 0.000000
-18.158400 -14.040000 0.000000
-18.111600 -14.040000 0.000000
-18.064800 -14.040000 0.000000
-18.018000 -14.040000 0.000000
-17.971200 -14.040000 0.000000
-17.924400 -14.040000 0.000000
-17.877600 -14.040000 0.000000
-17.830800 -14.040000 0.000000
-17.784000 -14.040000 0.000000
-17.737200 -14.040000 0.000000
-17.690400 -14.040000 0.000000
-17.643600 -14.040000 0.000000
-17.596800 -14.040000 0.000000
-17.550000 -14.040000 0.000000
-17.503200 -14.040000 0.000000
-17.456400 -14.040000 0.000000
-17.409600 -14.040000 0.000000
-17.362800 -14.040000 0.000000
-17.316000 -14.040000 0.000000
-17.269200 -14.040000 0.000000
-17.222400 -14.040000 0.000000
-17.175600 -14.040000 0.000000
-17.128800 -14.040000 0.000000
-17.082000 -14.040000 0.000000
-17.035200 -14.040000 0.000000
-16.988400 -14.040000 0.000000
-16.941600 -14.040000 0.000000
-16.894800 -14.040000 0.000000
-16.848000 -14.040000 0.000000
-16.801200 -14.040000 0.000000
-16.754400 -14.040000 0.000000
-16.707600 -14.040000 0.000000
-16.286400 -14.040000 0.000000
-16.239600 -14.040000 0.000000
-15.022800 -14.040000 0.000000
-14.976000 -14.040000 0.000000
-14.929200 -14.040000 0.000000
-14.882400 -14.040000 0.000000
-14.835600 -14.040000 0.000000
-14.788800 -14.040000 0.000000
-14.742000 -14.040000 0.000000
-14.695200 -14.040000 0.000000
-14.648400 -14.040000 0.000000
-14.601600 -14.040000 0.000000
-14.554800 -14.040000 0.000000
-14.508000 -14.040000 0.000000
-14.461200 -14.040000 0.000000
-14.414400 -14.040000 0.000000
-14.367600 -14.040000 0.000000
-14.320800 -14.040000 0.000000
-14.274000 -14.040000 0.000000
-14.227200 -14.040000 0.000000
-14.180400 -14.040000 0.000000
-14.133600 -14.040000 0.000000
-14.086800 -14.040000 0.000000
-14.040000 -14.040000 0.000000
-13.993200 -14.040000 0.000000
-13.946400 -14.040000 0.000000
-13.899600 -14.040000 0.000000
-13.852800 -14.040000 0.000000
-13.806000 -14.040000 0.000000
-13.759200 -14.040000 0.000000
-13.712400 -14.040000 0.000000
-13.665600 -14.040000 0.000000
-13.618800 -14.040000 0.000000
-13.572000 -14.040000 0.000000
-13.525200 -14.040000 0.000000
-13.478400 -14.040000 0.000000
-13.431600 -14.040000 0.000000
-13.384800 -14.040000 0.000000
-13.338000 -14.040000 0.000000
-13.291200 -14.040000 0.000000
-13.244400 -14.040000 0.000000
-13.197600 -14.040000 0.000000
-13.150800 -14.040000 0.000000
-13.104000 -14.040000 0.000000
-13.057200 -14.040000 0.000000
-13.010400 -14.040000 0.000000
-12.963600 -14.040000 0.000000
-8.190000 -14.040000 0.000000
-8.143200 -14.040000 0.000000
-8.096400 -14.040000 0.000000
-8.049600 -14.040000 0.000000
-8.002800 -14.040000 0.000000
-7.956000 -14.040000 0.000000
-7.909200 -14.040000 0.000000
-7.862400 -14.040000 0.000000
-7.815600 -14.040000 0.000000
-7.768800 -14.040000 0.000000
-7.722000 -14.040000 0.000000
-7.675200 -14.040000 0.000000
-7.628400 -14.040000 0.000000
-7.581600 -14.040000 0.000000
-7.534800 -14.040000 0.000000
-7.488000 -14.040000 0.000000
-7.441200 -14.040000 0.000000
-7.394400 -14.040000 0.000000
-7.347600 -14.040000 0.000000
-7.300800 -14.040000 0.000000
-7.254000 -14.040000 0.000000
-7.207200 -14.040000 0.000000
-7.160400 -14.040000 0.000000
-7.113600 -14.040000 0.000000
-7.066800 -14.040000 0.000000
-7.020000 -14.040000 0.000000
-6.973200 -14.040000 0.000000
-6.926400 -14.040000 0.000000
-6.879600 -14.040000 0.000000
-6.832800 -14.040000 0.000000
-6.786000 -14.040000 0.000000
-6.739200 -14.040000 0.000000
-6.692400 -14.040000 0.000000
-6.645600 -14.040000 0.000000
-6.598800 -14.040000 0.000000
-6.552000 -14.040000 0.000000
-6.505200 -14.040000 0.000000
-6.458400 -14.040000 0.000000
-6.411600 -14.040000 0.000000
-6.364800 -14.040000 0.000000
-6.318000 -14.040000 0.000000
-6.271200 -14.040000 0.000000
-6.224400 -14.040000 0.000000
-6.177600 -14.040000 0.000000
-6.130800 -14.040000 0.000000
-6.084000 -14.040000 0.000000
-6.037200 -14.040000 0.000000
-5.990400 -14.040000 0.000000
-5.943600 -14.040000 0.000000
-5.896800 -14.040000 0.000000
-5.850000 -14.040000 0.000000
-5.803200 -14.040000 0.000000
-5.756400 -14.040000 0.000000
-5.709600 -14.040000 0.000000
-5.662800 -14.040000 0.000000
-5.616000 -14.040000 0.000000
-5.569200 -14.040000 0.000000
-5.522400 -14.040000 0.000000
-5.475600 -14.040000 0.000000
-5.428800 -14.040000 0.000000
-5.382000 -14.040000 0.000000
-5.335200 -14.040000 0.000000
-5.288400 -14.040000 0.000000
-5.241600 -14.040000 0.000000
-5.194800 -14.040000 0.000000
-5.148000 -14.040000 0.000000
-5.101200 -14.040000 0.000000
-5.054400 -14.040000 0.000000
-5.007600 -14.040000 0.000000
-4.960800 -14.040000 0.000000
-4.914000 -14.040000 0.000000
-4.867200 -14.040000 0.000000
-4.820400 -14.040000 0.000000
-4.773600 -14.040000 0.000000
-4.726800 -14.040000 0.000000
-4.680000 -14.040000 0.000000
-4.633200 -14.040000 0.000000
-4.586400 -14.040000 0.000000
-4.539600 -14.040000 0.000000
-4.492800 -14.040000 0.000000
-4.446000 -14.040000 0.000000
-4.399200 -14.040000 0.000000
-4.352400 -14.040000 0.000000
-4.305600 -14.040000 0.000000
-4.258800 -14.040000 0.000000
-4.212000 -14.040000 0.000000
-4.165200 -14.040000 0.000000
-4.118400 -14.040000 0.000000
-4.071600 -14.040000 0.000000
-4.024800 -14.040000 0.000000
-3.978000 -14.040000 0.000000
-3.931200 -14.040000 0.000000
-3.884400 -14.040000 0.000000
-3.837600 -14.040000 0.000000
-3.790800 -14.040000 0.000000
-3.744000 -14.040000 0.000000
-3.697200 -14.040000 0.000000
-3.650400 -14.040000 0.000000
-3.603600 -14.040000 0.000000
-3.556800 -14.040000 0.000000
-3.510000 -14.040000 0.000000
-3.463200 -14.040000 0.000000
-3.416400 -14.040000 0.000000
-3.369600 -14.040000 0.000000
-3.322800 -14.040000 0.000000
-3.276000 -14.040000 0.000000
-3.229200 -14.040000 0.000000
-3.182400 -14.040000 0.000000
-3.135600 -14.040000 0.000000
-3.088800 -14.040000 0.000000
-3.042000 -14.040000 0.000000
-2.995200 -14.040000 0.000000
-2.948400 -14.040000 0.000000
-2.901600 -14.040000 0.000000
-2.854800 -14.040000 0.000000
-2.808000 -14.040000 0.000000
-2.761200 -14.040000 0.000000
-2.714400 -14.040000 0.000000
-2.667600 -14.040000 0.000000
-2.620800 -14.040000 0.000000
-2.574000 -14.040000 0.000000
-2.527200 -14.040000 0.000000
-2.480400 -14.040000 0.000000
-2.433600 -14.040000 0.000000
-2.386800 -14.040000 0.000000
-2.340000 -14.040000 0.000000
-2.293200 -14.040000 0.000000
-2.246400 -14.040000 0.000000
-2.199600 -14.040000 0.000000
-2.152800 -14.040000 0.000000
-2.106000 -14.040000 0.000000
-2.059200 -14.040000 0.000000
-2.012400 -14.040000 0.000000
-1.965600 -14.040000 0.000000
-1.918800 -14.040000 0.000000
-1.872000 -14.040000 0.000000
-1.825200 -14.040000 0.000000
-1.778400 -14.040000 0.000000
-1.731600 -14.040000 0.000000
-1.684800 -14.040000 0.000000
-1.638000 -14.040000 0.000000
-1.591200 -14.040000 0.000000
-1.544400 -14.040000 0.000000
-1.497600 -14.040000 0.000000
-1.450800 -14.040000 0.000000
-1.404000 -14.040000 0.000000
-1.357200 -14.040000 0.000000
-1.310400 -14.040000 0.000000
-1.263600 -14.040000 0.000000
-1.216800 -14.040000 0.000000
-1.170000 -14.040000 0.000000
-1.123200 -14.040000 0.000000
-1.076400 -14.040000 0.000000
-1.029600 -14.040000 0.000000
-0.982800 -14.040000 0.000000
-0.936000 -14.040000 0.000000
-0.889200 -14.040000 0.000000
-0.842400 -14.040000 0.000000
-0.795600 -14.040000 0.000000
-0.748800 -14.040000 0.000000
-0.702000 -14.040000 0.000000
-0.655200 -14.040000 0.000000
-0.608400 -14.040000 0.000000
-0.561600 -14.040000 0.000000
-0.514800 -14.040000 0.000000
-0.468000 -14.040000 0.000000
-0.421200 -14.040000 0.000000
-0.374400 -14.040000 0.000000
-0.327600 -14.040000 0.000000
-0.280800 -14.040000 0.000000
-0.234000 -14.040000 0.000000
-0.187200 -14.040000 0.000000
-0.140400 -14.040000 0.000000
-0.093600 -14.040000 0.000000
-0.046800 -14.040000 0.000000
0.000000 -14.040000 0.000000
0.046800 -14.040000 0.000000
0.093600 -14.040000 0.000000
0.140400 -14.040000 0.000000
0.187200 -14.040000 0.000000
0.234000 -14.040000 0.000000
0.280800 -14.040000 0.000000
0.327600 -14.040000 0.000000
0.374400 -14.040000 0.000000
0.421200 -14.040000 0.000000
0.468000 -14.040000 0.000000
0.514800 -14.040000 0.000000
0.561600 -14.040000 0.000000
0.608400 -14.040000 0.000000
0.655200 -14.040000 0.000000
0.702000 -14.040000 0.000000
0.748800 -14.040000 0.000000
0.795600 -14.040000 0.000000
0.842400 -14.040000 0.000000
0.889200 -14.040000 0.000000
0.936000 -14.040000 0.000000
0.982800 -14.040000 0.000000
1.029600 -14.040000 0.000000
1.076400 -14.040000 0.000000
1.123200 -14.040000 0.000000
1.170000 -14.040000 0.000000
1.216800 -14.040000 0.000000
1.263600 -14.040000 0.000000
1.310400 -14.040000 0.000000
1.357200 -14.040000 0.000000
1.404000 -14.040000 0.000000
1.450800 -14.040000 0.000000
1.497600 -14.040000 0.000000
1.544400 -14.040000 0.000000
1.591200 -14.040000 0.000000
1.638000 -14.040000 0.000000
1.684800 -14.040000 0.000000
1.731600 -14.040000 0.000000
1.778400 -14.040000 0.000000
1.825200 -14.040000 0.000000
1.872000 -14.040000 0.000000
1.918800 -14.040000 0.000000
1.965600 -14.040000 0.000000
2.012400 -14.040000 0.000000
2.059200 -14.040000 0.000000
2.106000 -14.040000 0.000000
2.152800 -14.040000 0.000000
2.199600 -14.040000 0.000000
2.246400 -14.040000 0.000000
2.293200 -14.040000 0.000000
2.340000 -14.040000 0.000000
2.386800 -14.040000 0.000000
2.433600 -14.040000 0.000000
2.480400 -14.040000 0.000000
2.527200 -14.040000 0.000000
2.574000 -14.040000 0.000000
2.620800 -14.040000 0.000000
2.667600 -14.040000 0.000000
2.714400 -14.040000 0.000000
2.761200 -14.040000 0.000000
2.808000 -14.040000 0.000000
2.854800 -14.040000 0.000000
2.901600 -14.040000 0.000000
2.948400 -14.040000 0.000000
2.995200 -14.040000 0.000000
3.042000 -14.040000 0.000000
3.088800 -14.040000 0.000000
3.135600 -14.040000 0.000000
3.182400 -14.040000 0.000000
3.229200 -14.040000 0.000000
3.276000 -14.040000 0.000000
3.322800 -14.040000 0.000000
3.369600 -14.040000 0.000000
3.416400 -14.040000 0.000000
3.463200 -14.040000 0.000000
3.510000 -14.040000 0.000000
3.556800 -14.040000 0.000000
3.603600 -14.040000 0.000000
3.650400 -14.040000 0.000000
3.697200 -14.040000 0.000000
3.744000 -14.040000 0.000000
3.790800 -14.040000 0.000000
3.837600 -14.040000 0.000000
3.884400 -14.040000 0.000000
3.931200 -14.040000 0.000000
3.978000 -14.040000 0.000000
4.024800 -14.040000 0.000000
4.071600 -14.040000 0.000000
4.118400 -14.040000 0.000000
4.165200 -14.040000 0.000000
4.212000 -14.040000 0.000000
4.258800 -14.040000 0.000000
4.305600 -14.040000 0.000000
4.352400 -14.040000 0.000000
4.399200 -14.040000 0.000000
4.446000 -14.040000 0.000000
4.492800 -14.040000 0.000000
4.539600 -14.040000 0.000000
4.586400 -14.040000 0.000000
4.633200 -14.040000 0.000000
4.680000 -14.040000 0.000000
4.726800 -14.040000 0.000000
4.773600 -14.040000 0.000000
4.820400 -14.040000 0.000000
4.867200 -14.040000 0.000000
4.914000 -14.040000 0.000000
4.960800 -14.040000 0.000000
5.007600 -14.040000 0.000000
5.054400 -14.040000 0.000000
5.101200 -14.040000 0.000000
5.148000 -14.040000 0.000000
5.194800 -14.040000 0.000000
5.241600 -14.040000 0.000000
5.288400 -14.040000 0.000000
5.335200 -14.040000 0.000000
5.382000 -14.040000 0.000000
5.428800 -14.040000 0.000000
5.475600 -14.040000 0.000000
5.522400 -14.040000 0.000000
5.569200 -14.040000 0.000000
5.616000 -14.040000 0.000000
5.662800 -14.040000 0.000000
5.709600 -14.040000 0.000000
5.756400 -14.040000 0.000000
5.803200 -14.040000 0.000000
5.850000 -14.040000 0.000000
5.896800 -14.040000 0.000000
5.943600 -14.040000 0.000000
12.121200 -14.040000 0.000000
12.168000 -14.040000 0.000000
12.214800 -14.040000 0.000000
12.261600 -14.040000 0.000000
12.308400 -14.040000 0.000000
12.355200 -14.040000 0.000000
12.402000 -14.040000 0.000000
12.448800 -14.040000 0.000000
12.495600 -14.040000 0.000000
12.542400 -14.040000 0.000000
12.589200 -14.040000 0.000000
12.636000 -14.040000 0.000000
12.682800 -14.040000 0.000000
12.729600 -14.040000 0.000000
12.776400 -14.040000 0.000000
12.823200 -14.040000 0.000000
12.870000 -14.040000 0.000000
12.916800 -14.040000 0.000000
12.963600 -14.040000 0.000000
13.010400 -14.040000 0.000000
13.057200 -14.040000 0.000000
13.104000 -14.040000 0.000000
13.150800 -14.040000 0.000000
13.197600 -14.040000 0.000000
13.244400 -14.040000 0.000000
13.291200 -14.040000 0.000000
13.338000 -14.040000 0.000000
13.384800 -14.040000 0.000000
13.431600 -14.040000 0.000000
13.478400 -14.040000 0.000000
13.525200 -14.040000 0.000000
13.572000 -14.040000 0.000000
13.618800 -14.040000 0.000000
13.665600 -14.040000 0.000000
13.712400 -14.040000 0.000000
13.759200 -14.040000 0.000000
13.806000 -14.040000 0.000000
13.852800 -14.040000 0.000000
13.899600 -14.040000 0.000000
13.946400 -14.040000 0.000000
13.993200 -14.040000 0.000000
14.040000 -14.040000 0.000000
14.086800 -14.040000 0.000000
14.133600 -14.040000 0.000000
14.882400 -14.040000 0.000000
14.929200 -14.040000 0.000000
14.976000 -14.040000 0.000000
15.022800 -14.040000 0.000000
15.069600 -14.040000 0.000000
15.116400 -14.040000 0.000000
15.163200 -14.040000 0.000000
15.210000 -14.040000 0.000000
15.256800 -14.040000 0.000000
15.303600 -14.040000 0.000000
15.350400 -14.040000 0.000000
15.397200 -14.040000 0.000000
15.444000 -14.040000 0.000000
15.490800 -14.040000 0.000000
15.537600 -14.040000 0.000000
15.818400 -14.040000 0.000000
15.912000 -14.040000 0.000000
16.473600 -14.040000 0.000000
16.520400 -14.040000 0.000000
16.567200 -14.040000 0.000000
-18.720000 -13.993200 0.000000
-18.673200 -13.993200 0.000000
-18.626400 -13.993200 0.000000
-18.579600 -13.993200 0.000000
-18.532800 -13.993200 0.000000
-18.486000 -13.993200 0.000000
-18.439200 -13.993200 0.000000
-18.392400 -13.993200 0.000000
-18.345600 -13.993200 0.000000
-18.298800 -13.993200 0.000000
-18.252000 -13.993200 0.000000
-18.205200 -13.993200 0.000000
-18.158400 -13.993200 0.000000
-18.111600 -13.993200 0.000000
-18.064800 -13.993200 0.000000
-18.018000 -13.993200 0.000000
-17.971200 -13.993200 0.000000
-17.924400 -13.993200 0.000000
-17.877600 -13.993200 0.000000
-17.830800 -13.993200 0.000000
-17.784000 -13.993200 0.000000
-17.737200 -13.993200 0.000000
-17.690400 -13.993200 0.000000
-17.643600 -13.993200 0.000000
-17.596800 -13.993200 0.000000
-17.550000 -13.993200 0.000000
-17.503200 -13.993200 0.000000
-17.456400 -13.993200 0.000000
-17.409600 -13.993200 0.000000
-17.362800 -13.993200 0.000000
-17.316000 -13.993200 0.000000
-17.269200 -13.993200 0.000000
-17.222400 -13.993200 0.000000
-17.175600 -13.993200 0.000000
-17.128800 -13.993200 0.000000
-17.082000 -13.993200 0.000000
-17.035200 -13.993200 0.000000
-16.988400 -13.993200 0.000000
-16.941600 -13.993200 0.000000
-16.894800 -13.993200 0.000000
-16.848000 -13.993200 0.000000
-16.801200 -13.993200 0.000000
-16.754400 -13.993200 0.000000
-16.707600 -13.993200 0.000000
-15.116400 -13.993200 0.000000
-15.069600 -13.993200 0.000000
-15.022800 -13.993200 0.000000
-14.976000 -13.993200 0.000000
-14.929200 -13.993200 0.000000
-14.882400 -13.993200 0.000000
-14.835600 -13.993200 0.000000
-14.788800 -13.993200 0.000000
-14.742000 -13.993200 0.000000
-14.695200 -13.993200 0.000000
-14.648400 -13.993200 0.000000
-14.601600 -13.993200 0.000000
-14.554800 -13.993200 0.000000
-14.508000 -13.993200 0.000000
-14.461200 -13.993200 0.000000
-14.414400 -13.993200 0.000000
-14.367600 -13.993200 0.000000
-14.320800 -13.993200 0.000000
-14.274000 -13.993200 0.000000
-14.227200 -13.993200 0.000000
-14.180400 -13.993200 0.000000
-14.133600 -13.993200 0.000000
-14.086800 -13.993200 0.000000
-14.040000 -13.993200 0.000000
-13.993200 -13.993200 0.000000
-13.946400 -13.993200 0.000000
-13.899600 -13.993200 0.000000
-13.852800 -13.993200 0.000000
-13.806000 -13.993200 0.000000
-13.759200 -13.993200 0.000000
-13.712400 -13.993200 0.000000
-13.665600 -13.993200 0.000000
-13.618800 -13.993200 0.000000
-13.572000 -13.993200 0.000000
-13.525200 -13.993200 0.000000
-13.478400 -13.993200 0.000000
-13.431600 -13.993200 0.000000
-13.384800 -13.993200 0.000000
-13.338000 -13.993200 0.000000
-13.291200 -13.993200 0.000000
-13.244400 -13.993200 0.000000
-13.197600 -13.993200 0.000000
-13.150800 -13.993200 0.000000
-13.104000 -13.993200 0.000000
-13.057200 -13.993200 0.000000
-13.010400 -13.993200 0.000000
-8.190000 -13.993200 0.000000
-8.143200 -13.993200 0.000000
-8.096400 -13.993200 0.000000
-8.049600 -13.993200 0.000000
-8.002800 -13.993200 0.000000
-7.956000 -13.993200 0.000000
-7.909200 -13.993200 0.000000
-7.862400 -13.993200 0.000000
-7.815600 -13.993200 0.000000
-7.768800 -13.993200 0.000000
-7.722000 -13.993200 0.000000
-7.675200 -13.993200 0.000000
-7.628400 -13.993200 0.000000
-7.581600 -13.993200 0.000000
-7.534800 -13.993200 0.000000
-7.488000 -13.993200 0.000000
-7.441200 -13.993200 0.000000
-7.394400 -13.993200 0.000000
-7.347600 -13.993200 0.000000
-7.300800 -13.993200 0.000000
-7.254000 -13.993200 0.000000
-7.207200 -13.993200 0.000000
-7.160400 -13.993200 0.000000
-7.113600 -13.993200 0.000000
-7.066800 -13.993200 0.000000
-7.020000 -13.993200 0.000000
-6.973200 -13.993200 0.000000
-6.926400 -13.993200 0.000000
-6.879600 -13.993200 0.000000
-6.832800 -13.993200 0.000000
-6.786000 -13.993200 0.000000
-6.739200 -13.993200 0.000000
-6.692400 -13.993200 0.000000
-6.645600 -13.993200 0.000000
-6.598800 -13.993200 0.000000
-6.552000 -13.993200 0.000000
-6.505200 -13.993200 0.000000
-6.458400 -13.993200 0.000000
-6.411600 -13.993200 0.000000
-6.364800 -13.993200 0.000000
-6.318000 -13.993200 0.000000
-6.271200 -13.993200 0.000000
-6.224400 -13.993200 0.000000
-6.177600 -13.993200 0.000000
-6.130800 -13.993200 0.000000
-6.084000 -13.993200 0.000000
-6.037200 -13.993200 0.000000
-5.990400 -13.993200 0.000000
-5.943600 -13.993200 0.000000
-5.896800 -13.993200 0.000000
-5.850000 -13.993200 0.000000
-5.803200 -13.993200 0.000000
-5.756400 -13.993200 0.000000
-5.709600 -13.993200 0.000000
-5.662800 -13.993200 0.000000
-5.616000 -13.993200 0.000000
-5.569200 -13.993200 0.000000
-5.522400 -13.993200 0.000000
-5.475600 -13.993200 0.000000
-5.428800 -13.993200 0.000000
-5.382000 -13.993200 0.000000
-5.335200 -13.993200 0.000000
-5.288400 -13.993200 0.000000
-5.241600 -13.993200 0.000000
-5.194800 -13.993200 0.000000
-5.148000 -13.993200 0.000000
-5.101200 -13.993200 0.000000
-5.054400 -13.993200 0.000000
-5.007600 -13.993200 0.000000
-4.960800 -13.993200 0.000000
-4.914000 -13.993200 0.000000
-4.867200 -13.993200 0.000000
-4.820400 -13.993200 0.000000
-4.773600 -13.993200 0.000000
-4.726800 -13.993200 0.000000
-4.680000 -13.993200 0.000000
-4.633200 -13.993200 0.000000
-4.586400 -13.993200 0.000000
-4.539600 -13.993200 0.000000
-4.492800 -13.993200 0.000000
-4.446000 -13.993200 0.000000
-4.399200 -13.993200 0.000000
-4.352400 -13.993200 0.000000
-4.305600 -13.993200 0.000000
-4.258800 -13.993200 0.000000
-4.212000 -13.993200 0.000000
-4.165200 -13.993200 0.000000
-4.118400 -13.993200 0.000000
-4.071600 -13.993200 0.000000
-4.024800 -13.993200 0.000000
-3.978000 -13.993200 0.000000
-3.931200 -13.993200 0.000000
-3.884400 -13.993200 0.000000
-3.837600 -13.993200 0.000000
-3.790800 -13.993200 0.000000
-3.744000 -13.993200 0.000000
-3.697200 -13.993200 0.000000
-3.650400 -13.993200 0.000000
-3.603600 -13.993200 0.000000
-3.556800 -13.993200 0.000000
-3.510000 -13.993200 0.000000
-3.463200 -13.993200 0.000000
-3.416400 -13.993200 0.000000
-3.369600 -13.993200 0.000000
-3.322800 -13.993200 0.000000
-3.276000 -13.993200 0.000000
-3.229200 -13.993200 0.000000
-3.182400 -13.993200 0.000000
-3.135600 -13.993200 0.000000
-3.088800 -13.993200 0.000000
-3.042000 -13.993200 0.000000
-2.995200 -13.993200 0.000000
-2.948400 -13.993200 0.000000
-2.901600 -13.993200 0.000000
-2.854800 -13.993200 0.000000
-2.808000 -13.993200 0.000000
-2.761200 -13.993200 0.000000
-2.714400 -13.993200 0.000000
-2.667600 -13.993200 0.000000
-2.620800 -13.993200 0.000000
-2.574000 -13.993200 0.000000
-2.527200 -13.993200 0.000000
-2.480400 -13.993200 0.000000
-2.433600 -13.993200 0.000000
-2.386800 -13.993200 0.000000
-2.340000 -13.993200 0.000000
-2.293200 -13.993200 0.000000
-2.246400 -13.993200 0.000000
-2.199600 -13.993200 0.000000
-2.152800 -13.993200 0.000000
-2.106000 -13.993200 0.000000
-2.059200 -13.993200 0.000000
-2.012400 -13.993200 0.000000
-1.965600 -13.993200 0.000000
-1.918800 -13.993200 0.000000
-1.872000 -13.993200 0.000000
-1.825200 -13.993200 0.000000
-1.778400 -13.993200 0.000000
-1.731600 -13.993200 0.000000
-1.684800 -13.993200 0.000000
-1.638000 -13.993200 0.000000
-1.591200 -13.993200 0.000000
-1.544400 -13.993200 0.000000
-1.497600 -13.993200 0.000000
-1.450800 -13.993200 0.000000
-1.404000 -13.993200 0.000000
-1.357200 -13.993200 0.000000
-1.310400 -13.993200 0.000000
-1.263600 -13.993200 0.000000
-1.216800 -13.993200 0.000000
-1.170000 -13.993200 0.000000
-1.123200 -13.993200 0.000000
-1.076400 -13.993200 0.000000
-1.029600 -13.993200 0.000000
-0.982800 -13.993200 0.000000
-0.936000 -13.993200 0.000000
-0.889200 -13.993200 0.000000
-0.842400 -13.993200 0.000000
-0.795600 -13.993200 0.000000
-0.748800 -13.993200 0.000000
-0.702000 -13.993200 0.000000
-0.655200 -13.993200 0.000000
-0.608400 -13.993200 0.000000
-0.561600 -13.993200 0.000000
-0.514800 -13.993200 0.000000
-0.468000 -13.993200 0.000000
-0.421200 -13.993200 0.000000
-0.374400 -13.993200 0.000000
-0.327600 -13.993200 0.000000
-0.280800 -13.993200 0.000000
-0.234000 -13.993200 0.000000
-0.187200 -13.993200 0.000000
-0.140400 -13.993200 0.000000
-0.093600 -13.993200 0.000000
-0.046800 -13.993200 0.000000
0.000000 -13.993200 0.000000
0.046800 -13.993200 0.000000
0.093600 -13.993200 0.000000
0.140400 -13.993200 0.000000
0.187200 -13.993200 0.000000
0.234000 -13.993200 0.000000
0.280800 -13.993200 0.000000
0.327600 -13.993200 0.000000
0.374400 -13.993200 0.000000
0.421200 -13.993200 0.000000
0.468000 -13.993200 0.000000
0.514800 -13.993200 0.000000
0.561600 -13.993200 0.000000
0.608400 -13.993200 0.000000
0.655200 -13.993200 0.000000
0.702000 -13.993200 0.000000
0.748800 -13.993200 0.000000
0.795600 -13.993200 0.000000
0.842400 -13.993200 0.000000
0.889200 -13.993200 0.000000
0.936000 -13.993200 0.000000
0.982800 -13.993200 0.000000
1.029600 -13.993200 0.000000
1.076400 -13.993200 0.000000
1.123200 -13.993200 0.000000
1.170000 -13.993200 0.000000
1.216800 -13.993200 0.000000
1.263600 -13.993200 0.000000
1.310400 -13.993200 0.000000
1.357200 -13.993200 0.000000
1.404000 -13.993200 0.000000
1.450800 -13.993200 0.000000
1.497600 -13.993200 0.000000
1.544400 -13.993200 0.000000
1.591200 -13.993200 0.000000
1.638000 -13.993200 0.000000
1.684800 -13.993200 0.000000
1.731600 -13.993200 0.000000
1.778400 -13.993200 0.000000
1.825200 -13.993200 0.000000
1.872000 -13.993200 0.000000
1.918800 -13.993200 0.000000
1.965600 -13.993200 0.000000
2.012400 -13.993200 0.000000
2.059200 -13.993200 0.000000
2.106000 -13.993200 0.000000
2.152800 -13.993200 0.000000
2.199600 -13.993200 0.000000
2.246400 -13.993200 0.000000
2.293200 -13.993200 0.000000
2.340000 -13.993200 0.000000
2.386800 -13.993200 0.000000
2.433600 -13.993200 0.000000
2.480400 -13.993200 0.000000
2.527200 -13.993200 0.000000
2.574000 -13.993200 0.000000
2.620800 -13.993200 0.000000
2.667600 -13.993200 0.000000
2.714400 -13.993200 0.000000
2.761200 -13.993200 0.000000
2.808000 -13.993200 0.000000
2.854800 -13.993200 0.000000
2.901600 -13.993200 0.000000
2.948400 -13.993200 0.000000
2.995200 -13.993200 0.000000
3.042000 -13.993200 0.000000
3.088800 -13.993200 0.000000
3.135600 -13.993200 0.000000
3.182400 -13.993200 0.000000
3.229200 -13.993200 0.000000
3.276000 -13.993200 0.000000
3.322800 -13.993200 0.000000
3.369600 -13.993200 0.000000
3.416400 -13.993200 0.000000
3.463200 -13.993200 0.000000
3.510000 -13.993200 0.000000
3.556800 -13.993200 0.000000
3.603600 -13.993200 0.000000
3.650400 -13.993200 0.000000
3.697200 -13.993200 0.000000
3.744000 -13.993200 0.000000
3.790800 -13.993200 0.000000
3.837600 -13.993200 0.000000
3.884400 -13.993200 0.000000
3.931200 -13.993200 0.000000
3.978000 -13.993200 0.000000
4.024800 -13.993200 0.000000
4.071600 -13.993200 0.000000
4.118400 -13.993200 0.000000
4.165200 -13.993200 0.000000
4.212000 -13.993200 0.000000
4.258800 -13.993200 0.000000
4.305600 -13.993200 0.000000
4.352400 -13.993200 0.000000
4.399200 -13.993200 0.000000
4.446000 -13.993200 0.000000
4.492800 -13.993200 0.000000
4.539600 -13.993200 0.000000
4.586400 -13.993200 0.000000
4.633200 -13.993200 0.000000
4.680000 -13.993200 0.000000
4.726800 -13.993200 0.000000
4.773600 -13.993200 0.000000
4.820400 -13.993200 0.000000
4.867200 -13.993200 0.000000
4.914000 -13.993200 0.000000
4.960800 -13.993200 0.000000
5.007600 -13.993200 0.000000
5.054400 -13.993200 0.000000
5.101200 -13.993200 0.000000
5.148000 -13.993200 0.000000
5.194800 -13.993200 0.000000
5.241600 -13.993200 0.000000
5.288400 -13.993200 0.000000
5.335200 -13.993200 0.000000
5.382000 -13.993200 0.000000
5.428800 -13.993200 0.000000
5.475600 -13.993200 0.000000
5.522400 -13.993200 0.000000
5.569200 -13.993200 0.000000
5.616000 -13.993200 0.000000
5.662800 -13.993200 0.000000
5.709600 -13.993200 0.000000
5.756400 -13.993200 0.000000
5.803200 -13.993200 0.000000
5.850000 -13.993200 0.000000
5.896800 -13.993200 0.000000
12.214800 -13.993200 0.000000
12.261600 -13.993200 0.000000
12.308400 -13.993200 0.000000
12.355200 -13.993200 0.000000
12.402000 -13.993200 0.000000
12.448800 -13.993200 0.000000
12.495600 -13.993200 0.000000
12.542400 -13.993200 0.000000
12.589200 -13.993200 0.000000
12.636000 -13.993200 0.000000
12.682800 -13.993200 0.000000
12.729600 -13.993200 0.000000
12.776400 -13.993200 0.000000
12.823200 -13.993200 0.000000
12.870000 -13.993200 0.000000
12.916800 -13.993200 0.000000
12.963600 -13.993200 0.000000
13.010400 -13.993200 0.000000
13.057200 -13.993200 0.000000
13.104000 -13.993200 0.000000
13.150800 -13.993200 0.000000
13.197600 -13.993200 0.000000
13.244400 -13.993200 0.000000
13.291200 -13.993200 0.000000
13.338000 -13.993200 0.000000
13.384800 -13.993200 0.000000
13.431600 -13.993200 0.000000
13.478400 -13.993200 0.000000
13.525200 -13.993200 0.000000
13.572000 -13.993200 0.000000
13.618800 -13.993200 0.000000
13.665600 -13.993200 0.000000
13.712400 -13.993200 0.000000
13.759200 -13.993200 0.000000
13.806000 -13.993200 0.000000
13.852800 -13.993200 0.000000
13.899600 -13.993200 0.000000
13.946400 -13.993200 0.000000
13.993200 -13.993200 0.000000
14.040000 -13.993200 0.000000
14.086800 -13.993200 0.000000
14.133600 -13.993200 0.000000
14.180400 -13.993200 0.000000
14.882400 -13.993200 0.000000
14.929200 -13.993200 0.000000
14.976000 -13.993200 0.000000
15.022800 -13.993200 0.000000
15.069600 -13.993200 0.000000
15.116400 -13.993200 0.000000
15.163200 -13.993200 0.000000
15.210000 -13.993200 0.000000
15.256800 -13.993200 0.000000
15.303600 -13.993200 0.000000
15.350400 -13.993200 0.000000
15.397200 -13.993200 0.000000
15.444000 -13.993200 0.000000
15.490800 -13.993200 0.000000
15.537600 -13.993200 0.000000
15.584400 -13.993200 0.000000
16.052400 -13.993200 0.000000
-18.720000 -13.946400 0.000000
-18.673200 -13.946400 0.000000
-18.626400 -13.946400 0.000000
-18.579600 -13.946400 0.000000
-18.532800 -13.946400 0.000000
-18.486000 -13.946400 0.000000
-18.439200 -13.946400 0.000000
-18.392400 -13.946400 0.000000
-18.345600 -13.946400 0.000000
-18.298800 -13.946400 0.000000
-18.252000 -13.946400 0.000000
-18.205200 -13.946400 0.000000
-18.158400 -13.946400 0.000000
-18.111600 -13.946400 0.000000
-18.064800 -13.946400 0.000000
-18.018000 -13.946400 0.000000
-17.971200 -13.946400 0.000000
-17.924400 -13.946400 0.000000
-17.877600 -13.946400 0.000000
-17.830800 -13.946400 0.000000
-17.784000 -13.946400 0.000000
-17.737200 -13.946400 0.000000
-17.690400 -13.946400 0.000000
-17.643600 -13.946400 0.000000
-17.596800 -13.946400 0.000000
-17.550000 -13.946400 0.000000
-17.503200 -13.946400 0.000000
-17.456400 -13.946400 0.000000
-17.409600 -13.946400 0.000000
-17.362800 -13.946400 0.000000
-17.316000 -13.946400 0.000000
-17.269200 -13.946400 0.000000
-17.222400 -13.946400 0.000000
-17.175600 -13.946400 0.000000
-17.128800 -13.946400 0.000000
-17.082000 -13.946400 0.000000
-17.035200 -13.946400 0.000000
-16.988400 -13.946400 0.000000
-16.941600 -13.946400 0.000000
-16.894800 -13.946400 0.000000
-16.848000 -13.946400 0.000000
-16.801200 -13.946400 0.000000
-16.754400 -13.946400 0.000000
-15.116400 -13.946400 0.000000
-15.069600 -13.946400 0.000000
-15.022800 -13.946400 0.000000
-14.976000 -13.946400 0.000000
-14.929200 -13.946400 0.000000
-14.882400 -13.946400 0.000000
-14.835600 -13.946400 0.000000
-14.788800 -13.946400 0.000000
-14.742000 -13.946400 0.000000
-14.695200 -13.946400 0.000000
-14.648400 -13.946400 0.000000
-14.601600 -13.946400 0.000000
-14.554800 -13.946400 0.000000
-14.508000 -13.946400 0.000000
-14.461200 -13.946400 0.000000
-14.414400 -13.946400 0.000000
-14.367600 -13.946400 0.000000
-14.320800 -13.946400 0.000000
-14.274000 -13.946400 0.000000
-14.227200 -13.946400 0.000000
-14.180400 -13.946400 0.000000
-14.133600 -13.946400 0.000000
-14.086800 -13.946400 0.000000
-14.040000 -13.946400 0.000000
-13.993200 -13.946400 0.000000
-13.946400 -13.946400 0.000000
-13.899600 -13.946400 0.000000
-13.852800 -13.946400 0.000000
-13.806000 -13.946400 0.000000
-13.759200 -13.946400 0.000000
-13.712400 -13.946400 0.000000
-13.665600 -13.946400 0.000000
-13.618800 -13.946400 0.000000
-13.572000 -13.946400 0.000000
-13.525200 -13.946400 0.000000
-13.478400 -13.946400 0.000000
-13.431600 -13.946400 0.000000
-13.384800 -13.946400 0.000000
-13.338000 -13.946400 0.000000
-13.291200 -13.946400 0.000000
-13.244400 -13.946400 0.000000
-13.197600 -13.946400 0.000000
-13.150800 -13.946400 0.000000
-13.104000 -13.946400 0.000000
-13.057200 -13.946400 0.000000
-8.190000 -13.946400 0.000000
-8.143200 -13.946400 0.000000
-8.096400 -13.946400 0.000000
-8.049600 -13.946400 0.000000
-8.002800 -13.946400 0.000000
-7.956000 -13.946400 0.000000
-7.909200 -13.946400 0.000000
-7.862400 -13.946400 0.000000
-7.815600 -13.946400 0.000000
-7.768800 -13.946400 0.000000
-7.722000 -13.946400 0.000000
-7.675200 -13.946400 0.000000
-7.628400 -13.946400 0.000000
-7.581600 -13.946400 0.000000
-7.534800 -13.946400 0.000000
-7.488000 -13.946400 0.000000
-7.441200 -13.946400 0.000000
-7.394400 -13.946400 0.000000
-7.347600 -13.946400 0.000000
-7.300800 -13.946400 0.000000
-7.254000 -13.946400 0.000000
-7.207200 -13.946400 0.000000
-7.160400 -13.946400 0.000000
-7.113600 -13.946400 0.000000
-7.066800 -13.946400 0.000000
-7.020000 -13.946400 0.000000
-6.973200 -13.946400 0.000000
-6.926400 -13.946400 0.000000
-6.879600 -13.946400 0.000000
-6.832800 -13.946400 0.000000
-6.786000 -13.946400 0.000000
-6.739200 -13.946400 0.000000
-6.692400 -13.946400 0.000000
-6.645600 -13.946400 0.000000
-6.598800 -13.946400 0.000000
-6.552000 -13.946400 0.000000
-6.505200 -13.946400 0.000000
-6.458400 -13.946400 0.000000
-6.411600 -13.946400 0.000000
-6.364800 -13.946400 0.000000
-6.318000 -13.946400 0.000000
-6.271200 -13.946400 0.000000
-6.224400 -13.946400 0.000000
-6.177600 -13.946400 0.000000
-6.130800 -13.946400 0.000000
-6.084000 -13.946400 0.000000
-6.037200 -13.946400 0.000000
-5.990400 -13.946400 0.000000
-5.943600 -13.946400 0.000000
-5.896800 -13.946400 0.000000
-5.850000 -13.946400 0.000000
-5.803200 -13.946400 0.000000
-5.756400 -13.946400 0.000000
-5.709600 -13.946400 0.000000
-5.662800 -13.946400 0.000000
-5.616000 -13.946400 0.000000
-5.569200 -13.946400 0.000000
-5.522400 -13.946400 0.000000
-5.475600 -13.946400 0.000000
-5.428800 -13.946400 0.000000
-5.382000 -13.946400 0.000000
-5.335200 -13.946400 0.000000
-5.288400 -13.946400 0.000000
-5.241600 -13.946400 0.000000
-5.194800 -13.946400 0.000000
-5.148000 -13.946400 0.000000
-5.101200 -13.946400 0.000000
-5.054400 -13.946400 0.000000
-5.007600 -13.946400 0.000000
-4.960800 -13.946400 0.000000
-4.914000 -13.946400 0.000000
-4.867200 -13.946400 0.000000
-4.820400 -13.946400 0.000000
-4.773600 -13.946400 0.000000
-4.726800 -13.946400 0.000000
-4.680000 -13.946400 0.000000
-4.633200 -13.946400 0.000000
-4.586400 -13.946400 0.000000
-4.539600 -13.946400 0.000000
-4.492800 -13.946400 0.000000
-4.446000 -13.946400 0.000000
-4.399200 -13.946400 0.000000
-4.352400 -13.946400 0.000000
-4.305600 -13.946400 0.000000
-4.258800 -13.946400 0.000000
-4.212000 -13.946400 0.000000
-4.165200 -13.946400 0.000000
-4.118400 -13.946400 0.000000
-4.071600 -13.946400 0.000000
-4.024800 -13.946400 0.000000
-3.978000 -13.946400 0.000000
-3.931200 -13.946400 0.000000
-3.884400 -13.946400 0.000000
-3.837600 -13.946400 0.000000
-3.790800 -13.946400 0.000000
-3.744000 -13.946400 0.000000
-3.697200 -13.946400 0.000000
-3.650400 -13.946400 0.000000
-3.603600 -13.946400 0.000000
-3.556800 -13.946400 0.000000
-3.510000 -13.946400 0.000000
-3.463200 -13.946400 0.000000
-3.416400 -13.946400 0.000000
-3.369600 -13.946400 0.000000
-3.322800 -13.946400 0.000000
-3.276000 -13.946400 0.000000
-3.229200 -13.946400 0.000000
-3.182400 -13.946400 0.000000
-3.135600 -13.946400 0.000000
-3.088800 -13.946400 0.000000
-3.042000 -13.946400 0.000000
-2.995200 -13.946400 0.000000
-2.948400 -13.946400 0.000000
-2.901600 -13.946400 0.000000
-2.854800 -13.946400 0.000000
-2.808000 -13.946400 0.000000
-2.761200 -13.946400 0.000000
-2.714400 -13.946400 0.000000
-2.667600 -13.946400 0.000000
-2.620800 -13.946400 0.000000
-2.574000 -13.946400 0.000000
-2.527200 -13.946400 0.000000
-2.480400 -13.946400 0.000000
-2.433600 -13.946400 0.000000
-2.386800 -13.946400 0.000000
-2.340000 -13.946400 0.000000
-2.293200 -13.946400 0.000000
-2.246400 -13.946400 0.000000
-2.199600 -13.946400 0.000000
-2.152800 -13.946400 0.000000
-2.106000 -13.946400 0.000000
-2.059200 -13.946400 0.000000
-2.012400 -13.946400 0.000000
-1.965600 -13.946400 0.000000
-1.918800 -13.946400 0.000000
-1.872000 -13.946400 0.000000
-1.825200 -13.946400 0.000000
-1.778400 -13.946400 0.000000
-1.731600 -13.946400 0.000000
-1.684800 -13.946400 0.000000
-1.638000 -13.946400 0.000000
-1.591200 -13.946400 0.000000
-1.544400 -13.946400 0.000000
-1.497600 -13.946400 0.000000
-1.450800 -13.946400 0.000000
-1.404000 -13.946400 0.000000
-1.357200 -13.946400 0.000000
-1.310400 -13.946400 0.000000
-1.263600 -13.946400 0.000000
-1.216800 -13.946400 0.000000
-1.170000 -13.946400 0.000000
-1.123200 -13.946400 0.000000
-1.076400 -13.946400 0.000000
-1.029600 -13.946400 0.000000
-0.982800 -13.946400 0.000000
-0.936000 -13.946400 0.000000
-0.889200 -13.946400 0.000000
-0.842400 -13.946400 0.000000
-0.795600 -13.946400 0.000000
-0.748800 -13.946400 0.000000
-0.702000 -13.946400 0.000000
-0.655200 -13.946400 0.000000
-0.608400 -13.946400 0.000000
-0.561600 -13.946400 0.000000
-0.514800 -13.946400 0.000000
-0.468000 -13.946400 0.000000
-0.421200 -13.946400 0.000000
-0.374400 -13.946400 0.000000
-0.327600 -13.946400 0.000000
-0.280800 -13.946400 0.000000
-0.234000 -13.946400 0.000000
-0.187200 -13.946400 0.000000
-0.140400 -13.946400 0.000000
-0.093600 -13.946400 0.000000
-0.046800 -13.946400 0.000000
0.000000 -13.946400 0.000000
0.046800 -13.946400 0.000000
0.093600 -13.946400 0.000000
0.140400 -13.946400 0.000000
0.187200 -13.946400 0.000000
0.234000 -13.946400 0.000000
0.280800 -13.946400 0.000000
0.327600 -13.946400 0.000000
0.374400 -13.946400 0.000000
0.421200 -13.946400 0.000000
0.468000 -13.946400 0.000000
0.514800 -13.946400 0.000000
0.561600 -13.946400 0.000000
0.608400 -13.946400 0.000000
0.655200 -13.946400 0.000000
0.702000 -13.946400 0.000000
0.748800 -13.946400 0.000000
0.795600 -13.946400 0.000000
0.842400 -13.946400 0.000000
0.889200 -13.946400 0.000000
0.936000 -13.946400 0.000000
0.982800 -13.946400 0.000000
1.029600 -13.946400 0.000000
1.076400 -13.946400 0.000000
1.123200 -13.946400 0.000000
1.170000 -13.946400 0.000000
1.216800 -13.946400 0.000000
1.263600 -13.946400 0.000000
1.310400 -13.946400 0.000000
1.357200 -13.946400 0.000000
1.404000 -13.946400 0.000000
1.450800 -13.946400 0.000000
1.497600 -13.946400 0.000000
1.544400 -13.946400 0.000000
1.591200 -13.946400 0.000000
1.638000 -13.946400 0.000000
1.684800 -13.946400 0.000000
1.731600 -13.946400 0.000000
1.778400 -13.946400 0.000000
1.825200 -13.946400 0.000000
1.872000 -13.946400 0.000000
1.918800 -13.946400 0.000000
1.965600 -13.946400 0.000000
2.012400 -13.946400 0.000000
2.059200 -13.946400 0.000000
2.106000 -13.946400 0.000000
2.152800 -13.946400 0.000000
2.199600 -13.946400 0.000000
2.246400 -13.946400 0.000000
2.293200 -13.946400 0.000000
2.340000 -13.946400 0.000000
2.386800 -13.946400 0.000000
2.433600 -13.946400 0.000000
2.480400 -13.946400 0.000000
2.527200 -13.946400 0.000000
2.574000 -13.946400 0.000000
2.620800 -13.946400 0.000000
2.667600 -13.946400 0.000000
2.714400 -13.946400 0.000000
2.761200 -13.946400 0.000000
2.808000 -13.946400 0.000000
2.854800 -13.946400 0.000000
2.901600 -13.946400 0.000000
2.948400 -13.946400 0.000000
2.995200 -13.946400 0.000000
3.042000 -13.946400 0.000000
3.088800 -13.946400 0.000000
3.135600 -13.946400 0.000000
3.182400 -13.946400 0.000000
3.229200 -13.946400 0.000000
3.276000 -13.946400 0.000000
3.322800 -13.946400 0.000000
3.369600 -13.946400 0.000000
3.416400 -13.946400 0.000000
3.463200 -13.946400 0.000000
3.510000 -13.946400 0.000000
3.556800 -13.946400 0.000000
3.603600 -13.946400 0.000000
3.650400 -13.946400 0.000000
3.697200 -13.946400 0.000000
3.744000 -13.946400 0.000000
3.790800 -13.946400 0.000000
3.837600 -13.946400 0.000000
3.884400 -13.946400 0.000000
3.931200 -13.946400 0.000000
3.978000 -13.946400 0.000000
4.024800 -13.946400 0.000000
4.071600 -13.946400 0.000000
4.118400 -13.946400 0.000000
4.165200 -13.946400 0.000000
4.212000 -13.946400 0.000000
4.258800 -13.946400 0.000000
4.305600 -13.946400 0.000000
4.352400 -13.946400 0.000000
4.399200 -13.946400 0.000000
4.446000 -13.946400 0.000000
4.492800 -13.946400 0.000000
4.539600 -13.946400 0.000000
4.586400 -13.946400 0.000000
4.633200 -13.946400 0.000000
4.680000 -13.946400 0.000000
4.726800 -13.946400 0.000000
4.773600 -13.946400 0.000000
4.820400 -13.946400 0.000000
4.867200 -13.946400 0.000000
4.914000 -13.946400 0.000000
4.960800 -13.946400 0.000000
5.007600 -13.946400 0.000000
5.054400 -13.946400 0.000000
5.101200 -13.946400 0.000000
5.148000 -13.946400 0.000000
5.194800 -13.946400 0.000000
5.241600 -13.946400 0.000000
5.288400 -13.946400 0.000000
5.335200 -13.946400 0.000000
5.382000 -13.946400 0.000000
5.428800 -13.946400 0.000000
5.475600 -13.946400 0.000000
5.522400 -13.946400 0.000000
5.569200 -13.946400 0.000000
5.616000 -13.946400 0.000000
5.662800 -13.946400 0.000000
5.709600 -13.946400 0.000000
5.756400 -13.946400 0.000000
5.803200 -13.946400 0.000000
5.850000 -13.946400 0.000000
5.896800 -13.946400 0.000000
12.214800 -13.946400 0.000000
12.261600 -13.946400 0.000000
12.308400 -13.946400 0.000000
12.355200 -13.946400 0.000000
12.402000 -13.946400 0.000000
12.448800 -13.946400 0.000000
12.495600 -13.946400 0.000000
12.542400 -13.946400 0.000000
12.589200 -13.946400 0.000000
12.636000 -13.946400 0.000000
12.682800 -13.946400 0.000000
12.729600 -13.946400 0.000000
12.776400 -13.946400 0.000000
12.823200 -13.946400 0.000000
12.870000 -13.946400 0.000000
12.916800 -13.946400 0.000000
12.963600 -13.946400 0.000000
13.010400 -13.946400 0.000000
13.057200 -13.946400 0.000000
13.104000 -13.946400 0.000000
13.150800 -13.946400 0.000000
13.197600 -13.946400 0.000000
13.244400 -13.946400 0.000000
13.291200 -13.946400 0.000000
13.338000 -13.946400 0.000000
13.384800 -13.946400 0.000000
13.431600 -13.946400 0.000000
13.478400 -13.946400 0.000000
13.525200 -13.946400 0.000000
13.572000 -13.946400 0.000000
13.618800 -13.946400 0.000000
13.665600 -13.946400 0.000000
13.712400 -13.946400 0.000000
13.759200 -13.946400 0.000000
13.806000 -13.946400 0.000000
13.852800 -13.946400 0.000000
13.899600 -13.946400 0.000000
13.946400 -13.946400 0.000000
13.993200 -13.946400 0.000000
14.040000 -13.946400 0.000000
14.086800 -13.946400 0.000000
14.133600 -13.946400 0.000000
14.180400 -13.946400 0.000000
14.882400 -13.946400 0.000000
14.929200 -13.946400 0.000000
14.976000 -13.946400 0.000000
15.022800 -13.946400 0.000000
15.069600 -13.946400 0.000000
15.116400 -13.946400 0.000000
15.163200 -13.946400 0.000000
15.210000 -13.946400 0.000000
15.256800 -13.946400 0.000000
15.303600 -13.946400 0.000000
15.350400 -13.946400 0.000000
15.397200 -13.946400 0.000000
15.444000 -13.946400 0.000000
15.490800 -13.946400 0.000000
15.537600 -13.946400 0.000000
15.584400 -13.946400 0.000000
16.052400 -13.946400 0.000000
-18.720000 -13.899600 0.000000
-18.673200 -13.899600 0.000000
-18.626400 -13.899600 0.000000
-18.579600 -13.899600 -7.200642
-18.532800 -13.899600 -7.162687
-18.486000 -13.899600 -7.154327
-18.439200 -13.899600 -7.126614
-18.392400 -13.899600 -7.118681
-18.345600 -13.899600 -7.118681
-18.298800 -13.899600 -7.118443
-18.252000 -13.899600 -7.118681
-18.205200 -13.899600 -7.119586
-18.158400 -13.899600 -7.103498
-18.111600 -13.899600 -7.115938
-18.064800 -13.899600 -7.115938
-18.018000 -13.899600 -7.102682
-17.971200 -13.899600 -7.098665
-17.924400 -13.899600 -7.087192
-17.877600 -13.899600 -7.072782
-17.830800 -13.899600 -7.072782
-17.784000 -13.899600 -7.083145
-17.737200 -13.899600 -7.095887
-17.690400 -13.899600 -7.087192
-17.643600 -13.899600 -7.051027
-17.596800 -13.899600 -7.051027
-17.550000 -13.899600 -7.051027
-17.503200 -13.899600 -7.040034
-17.456400 -13.899600 -7.015030
-17.409600 -13.899600 -7.000094
-17.362800 -13.899600 -6.995442
-17.316000 -13.899600 -6.993955
-17.269200 -13.899600 -6.980647
-17.222400 -13.899600 -6.961859
-17.175600 -13.899600 -6.952077
-17.128800 -13.899600 -6.920311
-17.082000 -13.899600 -6.903291
-17.035200 -13.899600 -6.900418
-16.988400 -13.899600 -6.882155
-16.941600 -13.899600 -6.876799
-16.894800 -13.899600 -6.854380
-16.848000 -13.899600 -6.730261
-16.801200 -13.899600 -6.666301
-15.163200 -13.899600 6.714293
-15.116400 -13.899600 6.764608
-15.069600 -13.899600 6.782506
-15.022800 -13.899600 6.808379
-14.976000 -13.899600 6.829242
-14.929200 -13.899600 6.843212
-14.882400 -13.899600 6.889146
-14.835600 -13.899600 6.901045
-14.788800 -13.899600 6.905836
-14.742000 -13.899600 6.912280
-14.695200 -13.899600 6.935814
-14.648400 -13.899600 6.951569
-14.601600 -13.899600 6.964367
-14.554800 -13.899600 6.973751
-14.508000 -13.899600 6.973751
-14.461200 -13.899600 6.973650
-14.414400 -13.899600 6.979727
-14.367600 -13.899600 6.983879
-14.320800 -13.899600 6.997756
-14.274000 -13.899600 7.002187
-14.227200 -13.899600 6.997756
-14.180400 -13.899600 6.999130
-14.133600 -13.899600 7.002187
-14.086800 -13.899600 7.011956
-14.040000 -13.899600 7.013858
-13.993200 -13.899600 7.014047
-13.946400 -13.899600 7.014047
-13.899600 -13.899600 7.014047
-13.852800 -13.899600 7.015004
-13.806000 -13.899600 7.024641
-13.759200 -13.899600 7.021259
-13.712400 -13.899600 7.023581
-13.665600 -13.899600 7.023581
-13.618800 -13.899600 7.023581
-13.572000 -13.899600 7.024641
-13.525200 -13.899600 7.024641
-13.478400 -13.899600 7.020636
-13.431600 -13.899600 7.023581
-13.384800 -13.899600 7.019722
-13.338000 -13.899600 7.020061
-13.291200 -13.899600 7.023820
-13.244400 -13.899600 7.036263
-13.197600 -13.899600 7.074210
-13.150800 -13.899600 7.105563
-13.104000 -13.899600 7.160159
-8.190000 -13.899600 11.740908
-8.143200 -13.899600 9.774590
-8.096400 -13.899600 9.297208
-8.049600 -13.899600 9.233645
-8.002800 -13.899600 9.179411
-7.956000 -13.899600 9.026921
-7.909200 -13.899600 8.953000
-7.862400 -13.899600 8.903020
-7.815600 -13.899600 8.870522
-7.768800 -13.899600 8.843585
-7.722000 -13.899600 8.824769
-7.675200 -13.899600 8.792849
-7.628400 -13.899600 8.731429
-7.581600 -13.899600 8.650308
-7.534800 -13.899600 8.627108
-7.488000 -13.899600 8.592334
-7.441200 -13.899600 8.560231
-7.394400 -13.899600 8.534543
-7.347600 -13.899600 8.489740
-7.300800 -13.899600 8.457197
-7.254000 -13.899600 8.431092
-7.207200 -13.899600 8.416490
-7.160400 -13.899600 8.386349
-7.113600 -13.899600 8.379680
-7.066800 -13.899600 8.344871
-7.020000 -13.899600 8.322679
-6.973200 -13.899600 8.261577
-6.926400 -13.899600 8.191799
-6.879600 -13.899600 8.159618
-6.832800 -13.899600 8.149973
-6.786000 -13.899600 8.110048
-6.739200 -13.899600 8.077610
-6.692400 -13.899600 8.020851
-6.645600 -13.899600 8.017305
-6.598800 -13.899600 8.010421
-6.552000 -13.899600 7.998265
-6.505200 -13.899600 7.962500
-6.458400 -13.899600 7.960644
-6.411600 -13.899600 7.953435
-6.364800 -13.899600 7.941109
-6.318000 -13.899600 7.919528
-6.271200 -13.899600 7.903068
-6.224400 -13.899600 7.903068
-6.177600 -13.899600 7.878793
-6.130800 -13.899600 7.866304
-6.084000 -13.899600 7.853505
-6.037200 -13.899600 7.836303
-5.990400 -13.899600 7.798415
-5.943600 -13.899600 7.798103
-5.896800 -13.899600 7.795920
-5.850000 -13.899600 7.791546
-5.803200 -13.899600 7.772669
-5.756400 -13.899600 7.756098
-5.709600 -13.899600 7.751940
-5.662800 -13.899600 7.727885
-5.616000 -13.899600 7.683449
-5.569200 -13.899600 7.662810
-5.522400 -13.899600 7.626547
-5.475600 -13.899600 7.592320
-5.428800 -13.899600 7.570391
-5.382000 -13.899600 7.569044
-5.335200 -13.899600 7.560451
-5.288400 -13.899600 7.554509
-5.241600 -13.899600 7.552554
-5.194800 -13.899600 7.539876
-5.148000 -13.899600 7.534173
-5.101200 -13.899600 7.520631
-5.054400 -13.899600 7.510337
-5.007600 -13.899600 7.488081
-4.960800 -13.899600 7.473779
-4.914000 -13.899600 7.443498
-4.867200 -13.899600 7.415132
-4.820400 -13.899600 7.406037
-4.773600 -13.899600 7.402617
-4.726800 -13.899600 7.402116
-4.680000 -13.899600 7.395862
-4.633200 -13.899600 7.395314
-4.586400 -13.899600 7.391659
-4.539600 -13.899600 7.360824
-4.492800 -13.899600 7.351296
-4.446000 -13.899600 7.347575
-4.399200 -13.899600 7.338263
-4.352400 -13.899600 7.320715
-4.305600 -13.899600 7.320666
-4.258800 -13.899600 7.308722
-4.212000 -13.899600 7.306872
-4.165200 -13.899600 7.302134
-4.118400 -13.899600 7.300544
-4.071600 -13.899600 7.285651
-4.024800 -13.899600 7.294485
-3.978000 -13.899600 7.278063
-3.931200 -13.899600 7.258341
-3.884400 -13.899600 7.258341
-3.837600 -13.899600 7.254445
-3.790800 -13.899600 7.253840
-3.744000 -13.899600 7.253840
-3.697200 -13.899600 7.234685
-3.650400 -13.899600 7.224025
-3.603600 -13.899600 7.218152
-3.556800 -13.899600 7.218152
-3.510000 -13.899600 7.212937
-3.463200 -13.899600 7.218152
-3.416400 -13.899600 7.219960
-3.369600 -13.899600 7.212937
-3.322800 -13.899600 7.209463
-3.276000 -13.899600 7.208215
-3.229200 -13.899600 7.197486
-3.182400 -13.899600 7.197486
-3.135600 -13.899600 7.179117
-3.088800 -13.899600 7.179117
-3.042000 -13.899600 7.166749
-2.995200 -13.899600 7.165740
-2.948400 -13.899600 7.162044
-2.901600 -13.899600 7.162044
-2.854800 -13.899600 7.153948
-2.808000 -13.899600 7.159703
-2.761200 -13.899600 7.156193
-2.714400 -13.899600 7.152501
-2.667600 -13.899600 7.148881
-2.620800 -13.899600 7.148646
-2.574000 -13.899600 7.148646
-2.527200 -13.899600 7.147793
-2.480400 -13.899600 7.139163
-2.433600 -13.899600 7.133433
-2.386800 -13.899600 7.125836
-2.340000 -13.899600 7.108204
-2.293200 -13.899600 7.096828
-2.246400 -13.899600 7.084842
-2.199600 -13.899600 7.087579
-2.152800 -13.899600 7.083962
-2.106000 -13.899600 7.083840
-2.059200 -13.899600 7.080662
-2.012400 -13.899600 7.083840
-1.965600 -13.899600 7.088836
-1.918800 -13.899600 7.091196
-1.872000 -13.899600 7.080662
-1.825200 -13.899600 7.078917
-1.778400 -13.899600 7.065557
-1.731600 -13.899600 7.082124
-1.684800 -13.899600 7.071759
-1.638000 -13.899600 7.065557
-1.591200 -13.899600 7.066441
-1.544400 -13.899600 7.089607
-1.497600 -13.899600 7.090895
-1.450800 -13.899600 7.092493
-1.404000 -13.899600 7.077589
-1.357200 -13.899600 7.077589
-1.310400 -13.899600 7.074273
-1.263600 -13.899600 7.061212
-1.216800 -13.899600 7.053205
-1.170000 -13.899600 7.057347
-1.123200 -13.899600 7.048278
-1.076400 -13.899600 7.047556
-1.029600 -13.899600 7.053205
-0.982800 -13.899600 7.059961
-0.936000 -13.899600 7.073315
-0.889200 -13.899600 7.073995
-0.842400 -13.899600 7.069053
-0.795600 -13.899600 7.079736
-0.748800 -13.899600 7.069053
-0.702000 -13.899600 7.058136
-0.655200 -13.899600 7.055938
-0.608400 -13.899600 7.031770
-0.561600 -13.899600 7.018799
-0.514800 -13.899600 7.030801
-0.468000 -13.899600 7.031251
-0.421200 -13.899600 7.037773
-0.374400 -13.899600 7.042627
-0.327600 -13.899600 7.050422
-0.280800 -13.899600 7.069401
-0.234000 -13.899600 7.073671
-0.187200 -13.899600 7.072244
-0.140400 -13.899600 7.063679
-0.093600 -13.899600 7.057743
-0.046800 -13.899600 7.056022
0.000000 -13.899600 7.057743
0.046800 -13.899600 7.057743
0.093600 -13.899600 7.057743
0.140400 -13.899600 7.056022
0.187200 -13.899600 7.072787
0.234000 -13.899600 7.072787
0.280800 -13.899600 7.069078
0.327600 -13.899600 7.059380
0.374400 -13.899600 7.048038
0.421200 -13.899600 7.036474
0.468000 -13.899600 7.036474
0.514800 -13.899600 7.048038
0.561600 -13.899600 7.048598
0.608400 -13.899600 7.070122
0.655200 -13.899600 7.075060
0.702000 -13.899600 7.093979
0.748800 -13.899600 7.110361
0.795600 -13.899600 7.129610
0.842400 -13.899600 7.142963
0.889200 -13.899600 7.144024
0.936000 -13.899600 7.144024
0.982800 -13.899600 7.126499
1.029600 -13.899600 7.123953
1.076400 -13.899600 7.122676
1.123200 -13.899600 7.122676
1.170000 -13.899600 7.119709
1.216800 -13.899600 7.123728
1.263600 -13.899600 7.125001
1.310400 -13.899600 7.146362
1.357200 -13.899600 7.162648
1.404000 -13.899600 7.176740
1.450800 -13.899600 7.179029
1.497600 -13.899600 7.179582
1.544400 -13.899600 7.183073
1.591200 -13.899600 7.186093
1.638000 -13.899600 7.186892
1.684800 -13.899600 7.188620
1.731600 -13.899600 7.189705
1.778400 -13.899600 7.188620
1.825200 -13.899600 7.193673
1.872000 -13.899600 7.186298
1.918800 -13.899600 7.188432
1.965600 -13.899600 7.194019
2.012400 -13.899600 7.211549
2.059200 -13.899600 7.230484
2.106000 -13.899600 7.231814
2.152800 -13.899600 7.248604
2.199600 -13.899600 7.255298
2.246400 -13.899600 7.261273
2.293200 -13.899600 7.288578
2.340000 -13.899600 7.288747
2.386800 -13.899600 7.287521
2.433600 -13.899600 7.288578
2.480400 -13.899600 7.290204
2.527200 -13.899600 7.294315
2.574000 -13.899600 7.295591
2.620800 -13.899600 7.306130
2.667600 -13.899600 7.313480
2.714400 -13.899600 7.328826
2.761200 -13.899600 7.355192
2.808000 -13.899600 7.374349
2.854800 -13.899600 7.392843
2.901600 -13.899600 7.395907
2.948400 -13.899600 7.415854
2.995200 -13.899600 7.425816
3.042000 -13.899600 7.427232
3.088800 -13.899600 7.427232
3.135600 -13.899600 7.435118
3.182400 -13.899600 7.439026
3.229200 -13.899600 7.455760
3.276000 -13.899600 7.455760
3.322800 -13.899600 7.465646
3.369600 -13.899600 7.473235
3.416400 -13.899600 7.491923
3.463200 -13.899600 7.499230
3.510000 -13.899600 7.519598
3.556800 -13.899600 7.519598
3.603600 -13.899600 7.528140
3.650400 -13.899600 7.546167
3.697200 -13.899600 7.552338
3.744000 -13.899600 7.555223
3.790800 -13.899600 7.569091
3.837600 -13.899600 7.583288
3.884400 -13.899600 7.607566
3.931200 -13.899600 7.620419
3.978000 -13.899600 7.625502
4.024800 -13.899600 7.645212
4.071600 -13.899600 7.659243
4.118400 -13.899600 7.664428
4.165200 -13.899600 7.674934
4.212000 -13.899600 7.702895
4.258800 -13.899600 7.739156
4.305600 -13.899600 7.757670
4.352400 -13.899600 7.766876
4.399200 -13.899600 7.789713
4.446000 -13.899600 7.796794
4.492800 -13.899600 7.809563
4.539600 -13.899600 7.816331
4.586400 -13.899600 7.843048
4.633200 -13.899600 7.856128
4.680000 -13.899600 7.870736
4.726800 -13.899600 7.900330
4.773600 -13.899600 7.904343
4.820400 -13.899600 7.944538
4.867200 -13.899600 7.991040
4.914000 -13.899600 8.009405
4.960800 -13.899600 8.018065
5.007600 -13.899600 8.055041
5.054400 -13.899600 8.069943
5.101200 -13.899600 8.109764
5.148000 -13.899600 8.149464
5.194800 -13.899600 8.186549
5.241600 -13.899600 8.237274
5.288400 -13.899600 8.258645
5.335200 -13.899600 8.287374
5.382000 -13.899600 8.309557
5.428800 -13.899600 8.338337
5.475600 -13.899600 8.372571
5.522400 -13.899600 8.402106
5.569200 -13.899600 8.458305
5.616000 -13.899600 8.504314
5.662800 -13.899600 8.601317
5.709600 -13.899600 8.680350
5.756400 -13.899600 8.770653
5.803200 -13.899600 8.911187
5.850000 -13.899600 22.866300
5.896800 -13.899600 23.163011
12.261600 -13.899600 8.001861
12.308400 -13.899600 7.987507
12.355200 -13.899600 7.959241
12.402000 -13.899600 7.949808
12.448800 -13.899600 7.933888
12.495600 -13.899600 7.932275
12.542400 -13.899600 7.931985
12.589200 -13.899600 7.929312
12.636000 -13.899600 7.925448
12.682800 -13.899600 7.927000
12.729600 -13.899600 7.929312
12.776400 -13.899600 7.927000
12.823200 -13.899600 7.924139
12.870000 -13.899600 7.925448
12.916800 -13.899600 7.924139
12.963600 -13.899600 7.929090
13.010400 -13.899600 7.935123
13.057200 -13.899600 7.937551
13.104000 -13.899600 7.939269
13.150800 -13.899600 7.939613
13.197600 -13.899600 7.946094
13.244400 -13.899600 7.952601
13.291200 -13.899600 7.952601
13.338000 -13.899600 7.958653
13.384800 -13.899600 7.958653
13.431600 -13.899600 7.969071
13.478400 -13.899600 7.963366
13.525200 -13.899600 7.960386
13.572000 -13.899600 7.958653
13.618800 -13.899600 7.963366
13.665600 -13.899600 7.969071
13.712400 -13.899600 7.982084
13.759200 -13.899600 7.978177
13.806000 -13.899600 7.990957
13.852800 -13.899600 7.991076
13.899600 -13.899600 8.002074
13.946400 -13.899600 8.011998
13.993200 -13.899600 8.010820
14.040000 -13.899600 8.006339
14.086800 -13.899600 7.995022
14.133600 -13.899600 7.991158
14.180400 -13.899600 7.975748
14.227200 -13.899600 7.956549
14.929200 -13.899600 6.719797
14.976000 -13.899600 6.717626
15.022800 -13.899600 6.705938
15.069600 -13.899600 6.687954
15.116400 -13.899600 6.687812
15.163200 -13.899600 6.681796
15.210000 -13.899600 6.685329
15.256800 -13.899600 6.685329
15.303600 -13.899600 6.681796
15.350400 -13.899600 6.688370
15.397200 -13.899600 6.700316
15.444000 -13.899600 6.688370
15.490800 -13.899600 6.688370
15.537600 -13.899600 6.697848
15.584400 -13.899600 6.684262
15.631200 -13.899600 6.676331
15.678000 -13.899600 6.650522
16.052400 -13.899600 4.269453
-18.720000 -13.852800 0.000000
-18.673200 -13.852800 0.000000
-18.626400 -13.852800 0.000000
-18.579600 -13.852800 -7.200642
-18.532800 -13.852800 -7.176934
-18.486000 -13.852800 -7.165186
-18.439200 -13.852800 -7.125888
-18.392400 -13.852800 -7.118745
-18.345600 -13.852800 -7.118745
-18.298800 -13.852800 -7.118745
-18.252000 -13.852800 -7.121983
-18.205200 -13.852800 -7.130689
-18.158400 -13.852800 -7.118681
-18.111600 -13.852800 -7.130689
-18.064800 -13.852800 -7.124604
-18.018000 -13.852800 -7.119224
-17.971200 -13.852800 -7.119224
-17.924400 -13.852800 -7.115938
-17.877600 -13.852800 -7.114141
-17.830800 -13.852800 -7.114621
-17.784000 -13.852800 -7.114874
-17.737200 -13.852800 -7.115424
-17.690400 -13.852800 -7.115424
-17.643600 -13.852800 -7.114874
-17.596800 -13.852800 -7.107197
-17.550000 -13.852800 -7.107197
-17.503200 -13.852800 -7.088385
-17.456400 -13.852800 -7.051027
-17.409600 -13.852800 -7.026801
-17.362800 -13.852800 -7.020739
-17.316000 -13.852800 -7.015030
-17.269200 -13.852800 -7.004107
-17.222400 -13.852800 -6.986436
-17.175600 -13.852800 -6.973139
-17.128800 -13.852800 -6.944143
-17.082000 -13.852800 -6.908703
-17.035200 -13.852800 -6.905793
-16.988400 -13.852800 -6.882252
-16.941600 -13.852800 -6.871123
-16.894800 -13.852800 -6.817106
-16.848000 -13.852800 -6.724971
-16.801200 -13.852800 -6.587953
-16.473600 -13.852800 -5.540617
-16.426800 -13.852800 -5.394389
-15.210000 -13.852800 6.717184
-15.163200 -13.852800 6.751500
-15.116400 -13.852800 6.782506
-15.069600 -13.852800 6.808607
-15.022800 -13.852800 6.829887
-14.976000 -13.852800 6.865005
-14.929200 -13.852800 6.883538
-14.882400 -13.852800 6.900934
-14.835600 -13.852800 6.905836
-14.788800 -13.852800 6.924727
-14.742000 -13.852800 6.948262
-14.695200 -13.852800 6.964367
-14.648400 -13.852800 6.967081
-14.601600 -13.852800 6.973873
-14.554800 -13.852800 6.979517
-14.508000 -13.852800 6.979517
-14.461200 -13.852800 6.973751
-14.414400 -13.852800 6.979727
-14.367600 -13.852800 6.983879
-14.320800 -13.852800 6.996385
-14.274000 -13.852800 7.001134
-14.227200 -13.852800 6.996385
-14.180400 -13.852800 6.999130
-14.133600 -13.852800 7.013858
-14.086800 -13.852800 7.014047
-14.040000 -13.852800 7.014047
-13.993200 -13.852800 7.014047
-13.946400 -13.852800 7.015004
-13.899600 -13.852800 7.023861
-13.852800 -13.852800 7.023861
-13.806000 -13.852800 7.028153
-13.759200 -13.852800 7.025716
-13.712400 -13.852800 7.025716
-13.665600 -13.852800 7.028153
-13.618800 -13.852800 7.032036
-13.572000 -13.852800 7.028060
-13.525200 -13.852800 7.028060
-13.478400 -13.852800 7.023581
-13.431600 -13.852800 7.023581
-13.384800 -13.852800 7.020061
-13.338000 -13.852800 7.024076
-13.291200 -13.852800 7.029639
-13.244400 -13.852800 7.077622
-13.197600 -13.852800 7.139999
-13.150800 -13.852800 7.148404
-8.190000 -13.852800 11.719262
-8.143200 -13.852800 9.562648
-8.096400 -13.852800 9.297208
-8.049600 -13.852800 9.185135
-8.002800 -13.852800 9.108097
-7.956000 -13.852800 9.022399
-7.909200 -13.852800 8.939769
-7.862400 -13.852800 8.897950
-7.815600 -13.852800 8.870522
-7.768800 -13.852800 8.859360
-7.722000 -13.852800 8.825008
-7.675200 -13.852800 8.792849
-7.628400 -13.852800 8.752084
-7.581600 -13.852800 8.686320
-7.534800 -13.852800 8.650308
-7.488000 -13.852800 8.609547
-7.441200 -13.852800 8.593979
-7.394400 -13.852800 8.547819
-7.347600 -13.852800 8.511069
-7.300800 -13.852800 8.457197
-7.254000 -13.852800 8.431092
-7.207200 -13.852800 8.417226
-7.160400 -13.852800 8.386349
-7.113600 -13.852800 8.374407
-7.066800 -13.852800 8.332349
-7.020000 -13.852800 8.289624
-6.973200 -13.852800 8.238919
-6.926400 -13.852800 8.179882
-6.879600 -13.852800 8.159254
-6.832800 -13.852800 8.140229
-6.786000 -13.852800 8.113723
-6.739200 -13.852800 8.106242
-6.692400 -13.852800 8.023098
-6.645600 -13.852800 8.018008
-6.598800 -13.852800 8.018008
-6.552000 -13.852800 8.010421
-6.505200 -13.852800 7.994851
-6.458400 -13.852800 7.972671
-6.411600 -13.852800 7.953435
-6.364800 -13.852800 7.944649
-6.318000 -13.852800 7.921664
-6.271200 -13.852800 7.903068
-6.224400 -13.852800 7.903068
-6.177600 -13.852800 7.874727
-6.130800 -13.852800 7.863657
-6.084000 -13.852800 7.853505
-6.037200 -13.852800 7.814411
-5.990400 -13.852800 7.797645
-5.943600 -13.852800 7.796631
-5.896800 -13.852800 7.788518
-5.850000 -13.852800 7.771530
-5.803200 -13.852800 7.751940
-5.756400 -13.852800 7.728434
-5.709600 -13.852800 7.727885
-5.662800 -13.852800 7.683652
-5.616000 -13.852800 7.649632
-5.569200 -13.852800 7.633091
-5.522400 -13.852800 7.620060
-5.475600 -13.852800 7.603004
-5.428800 -13.852800 7.570391
-5.382000 -13.852800 7.569044
-5.335200 -13.852800 7.563619
-5.288400 -13.852800 7.553907
-5.241600 -13.852800 7.547635
-5.194800 -13.852800 7.540366
-5.148000 -13.852800 7.540366
-5.101200 -13.852800 7.532228
-5.054400 -13.852800 7.519880
-5.007600 -13.852800 7.500192
-4.960800 -13.852800 7.486255
-4.914000 -13.852800 7.456909
-4.867200 -13.852800 7.431260
-4.820400 -13.852800 7.415344
-4.773600 -13.852800 7.403099
-4.726800 -13.852800 7.402617
-4.680000 -13.852800 7.398948
-4.633200 -13.852800 7.398600
-4.586400 -13.852800 7.395314
-4.539600 -13.852800 7.360824
-4.492800 -13.852800 7.346659
-4.446000 -13.852800 7.338263
-4.399200 -13.852800 7.323973
-4.352400 -13.852800 7.318060
-4.305600 -13.852800 7.309663
-4.258800 -13.852800 7.295666
-4.212000 -13.852800 7.294374
-4.165200 -13.852800 7.294374
-4.118400 -13.852800 7.293645
-4.071600 -13.852800 7.279232
-4.024800 -13.852800 7.283691
-3.978000 -13.852800 7.269175
-3.931200 -13.852800 7.253840
-3.884400 -13.852800 7.253840
-3.837600 -13.852800 7.253840
-3.790800 -13.852800 7.253840
-3.744000 -13.852800 7.253840
-3.697200 -13.852800 7.234685
-3.650400 -13.852800 7.234685
-3.603600 -13.852800 7.232178
-3.556800 -13.852800 7.226650
-3.510000 -13.852800 7.220274
-3.463200 -13.852800 7.224025
-3.416400 -13.852800 7.226650
-3.369600 -13.852800 7.223176
-3.322800 -13.852800 7.220274
-3.276000 -13.852800 7.208839
-3.229200 -13.852800 7.197486
-3.182400 -13.852800 7.197486
-3.135600 -13.852800 7.179117
-3.088800 -13.852800 7.156651
-3.042000 -13.852800 7.155906
-2.995200 -13.852800 7.156193
-2.948400 -13.852800 7.156193
-2.901600 -13.852800 7.162044
-2.854800 -13.852800 7.144683
-2.808000 -13.852800 7.151102
-2.761200 -13.852800 7.149035
-2.714400 -13.852800 7.133433
-2.667600 -13.852800 7.139981
-2.620800 -13.852800 7.146175
-2.574000 -13.852800 7.139981
-2.527200 -13.852800 7.146175
-2.480400 -13.852800 7.138780
-2.433600 -13.852800 7.133433
-2.386800 -13.852800 7.125836
-2.340000 -13.852800 7.104999
-2.293200 -13.852800 7.090756
-2.246400 -13.852800 7.084842
-2.199600 -13.852800 7.087579
-2.152800 -13.852800 7.083962
-2.106000 -13.852800 7.078073
-2.059200 -13.852800 7.078917
-2.012400 -13.852800 7.080662
-1.965600 -13.852800 7.087579
-1.918800 -13.852800 7.083873
-1.872000 -13.852800 7.071759
-1.825200 -13.852800 7.071759
-1.778400 -13.852800 7.059482
-1.731600 -13.852800 7.071759
-1.684800 -13.852800 7.071759
-1.638000 -13.852800 7.065557
-1.591200 -13.852800 7.061742
-1.544400 -13.852800 7.082124
-1.497600 -13.852800 7.077589
-1.450800 -13.852800 7.077589
-1.404000 -13.852800 7.066441
-1.357200 -13.852800 7.072886
-1.310400 -13.852800 7.064885
-1.263600 -13.852800 7.053205
-1.216800 -13.852800 7.043805
-1.170000 -13.852800 7.051520
-1.123200 -13.852800 7.043805
-1.076400 -13.852800 7.041469
-1.029600 -13.852800 7.047554
-0.982800 -13.852800 7.048278
-0.936000 -13.852800 7.070373
-0.889200 -13.852800 7.073315
-0.842400 -13.852800 7.069053
-0.795600 -13.852800 7.073578
-0.748800 -13.852800 7.069053
-0.702000 -13.852800 7.058136
-0.655200 -13.852800 7.045833
-0.608400 -13.852800 7.031770
-0.561600 -13.852800 7.029195
-0.514800 -13.852800 7.029195
-0.468000 -13.852800 7.030801
-0.421200 -13.852800 7.037390
-0.374400 -13.852800 7.042627
-0.327600 -13.852800 7.054286
-0.280800 -13.852800 7.072532
-0.234000 -13.852800 7.092417
-0.187200 -13.852800 7.081113
-0.140400 -13.852800 7.073671
-0.093600 -13.852800 7.069402
-0.046800 -13.852800 7.069401
0.000000 -13.852800 7.069402
0.046800 -13.852800 7.072787
0.093600 -13.852800 7.072787
0.140400 -13.852800 7.069391
0.187200 -13.852800 7.076434
0.234000 -13.852800 7.072787
0.280800 -13.852800 7.068329
0.327600 -13.852800 7.068329
0.374400 -13.852800 7.048038
0.421200 -13.852800 7.034590
0.468000 -13.852800 7.034590
0.514800 -13.852800 7.048038
0.561600 -13.852800 7.050455
0.608400 -13.852800 7.070122
0.655200 -13.852800 7.070122
0.702000 -13.852800 7.095464
0.748800 -13.852800 7.101931
0.795600 -13.852800 7.110361
0.842400 -13.852800 7.123953
0.889200 -13.852800 7.129610
0.936000 -13.852800 7.136736
0.982800 -13.852800 7.123953
1.029600 -13.852800 7.118816
1.076400 -13.852800 7.118816
1.123200 -13.852800 7.119709
1.170000 -13.852800 7.119709
1.216800 -13.852800 7.123728
1.263600 -13.852800 7.140175
1.310400 -13.852800 7.153523
1.357200 -13.852800 7.140665
1.404000 -13.852800 7.171431
1.450800 -13.852800 7.179029
1.497600 -13.852800 7.180901
1.544400 -13.852800 7.186491
1.591200 -13.852800 7.188620
1.638000 -13.852800 7.189705
1.684800 -13.852800 7.199484
1.731600 -13.852800 7.204095
1.778400 -13.852800 7.204095
1.825200 -13.852800 7.198965
1.872000 -13.852800 7.188432
1.918800 -13.852800 7.193673
1.965600 -13.852800 7.214462
2.012400 -13.852800 7.215684
2.059200 -13.852800 7.229742
2.106000 -13.852800 7.231814
2.152800 -13.852800 7.238906
2.199600 -13.852800 7.253968
2.246400 -13.852800 7.260390
2.293200 -13.852800 7.288578
2.340000 -13.852800 7.290204
2.386800 -13.852800 7.288747
2.433600 -13.852800 7.292318
2.480400 -13.852800 7.297182
2.527200 -13.852800 7.297264
2.574000 -13.852800 7.307451
2.620800 -13.852800 7.307451
2.667600 -13.852800 7.311568
2.714400 -13.852800 7.323533
2.761200 -13.852800 7.348768
2.808000 -13.852800 7.368084
2.854800 -13.852800 7.378204
2.901600 -13.852800 7.380547
2.948400 -13.852800 7.397742
2.995200 -13.852800 7.413706
3.042000 -13.852800 7.415854
3.088800 -13.852800 7.415854
3.135600 -13.852800 7.427232
3.182400 -13.852800 7.435118
3.229200 -13.852800 7.438951
3.276000 -13.852800 7.438951
3.322800 -13.852800 7.441724
3.369600 -13.852800 7.465646
3.416400 -13.852800 7.487542
3.463200 -13.852800 7.492597
3.510000 -13.852800 7.499230
3.556800 -13.852800 7.505462
3.603600 -13.852800 7.522264
3.650400 -13.852800 7.530451
3.697200 -13.852800 7.539090
3.744000 -13.852800 7.552382
3.790800 -13.852800 7.566189
3.837600 -13.852800 7.583288
3.884400 -13.852800 7.611797
3.931200 -13.852800 7.620346
3.978000 -13.852800 7.623157
4.024800 -13.852800 7.638736
4.071600 -13.852800 7.659243
4.118400 -13.852800 7.664428
4.165200 -13.852800 7.674934
4.212000 -13.852800 7.693677
4.258800 -13.852800 7.729884
4.305600 -13.852800 7.750149
4.352400 -13.852800 7.764775
4.399200 -13.852800 7.785894
4.446000 -13.852800 7.794018
4.492800 -13.852800 7.803502
4.539600 -13.852800 7.816331
4.586400 -13.852800 7.857132
4.633200 -13.852800 7.870736
4.680000 -13.852800 7.893379
4.726800 -13.852800 7.904343
4.773600 -13.852800 7.927788
4.820400 -13.852800 7.984647
4.867200 -13.852800 7.991547
4.914000 -13.852800 8.009974
4.960800 -13.852800 8.019078
5.007600 -13.852800 8.059603
5.054400 -13.852800 8.086577
5.101200 -13.852800 8.137557
5.148000 -13.852800 8.172965
5.194800 -13.852800 8.213003
5.241600 -13.852800 8.237274
5.288400 -13.852800 8.251861
5.335200 -13.852800 8.285058
5.382000 -13.852800 8.311327
5.428800 -13.852800 8.346951
5.475600 -13.852800 8.378396
5.522400 -13.852800 8.412706
5.569200 -13.852800 8.458305
5.616000 -13.852800 8.535516
5.662800 -13.852800 8.646462
5.709600 -13.852800 8.684847
5.756400 -13.852800 8.782507
5.803200 -13.852800 8.915252
5.850000 -13.852800 23.163011
5.896800 -13.852800 23.174091
12.308400 -13.852800 8.017446
12.355200 -13.852800 7.989274
12.402000 -13.852800 7.959450
12.448800 -13.852800 7.951287
12.495600 -13.852800 7.949808
12.542400 -13.852800 7.940438
12.589200 -13.852800 7.951287
12.636000 -13.852800 7.951705
12.682800 -13.852800 7.938678
12.729600 -13.852800 7.944196
12.776400 -13.852800 7.938678
12.823200 -13.852800 7.935621
12.870000 -13.852800 7.938678
12.916800 -13.852800 7.937973
12.963600 -13.852800 7.939269
13.010400 -13.852800 7.941480
13.057200 -13.852800 7.946094
13.104000 -13.852800 7.948033
13.150800 -13.852800 7.948435
13.197600 -13.852800 7.950031
13.244400 -13.852800 7.957725
13.291200 -13.852800 7.972068
13.338000 -13.852800 7.977015
13.384800 -13.852800 7.980666
13.431600 -13.852800 7.981475
13.478400 -13.852800 7.981475
13.525200 -13.852800 7.980666
13.572000 -13.852800 7.969071
13.618800 -13.852800 7.981198
13.665600 -13.852800 7.982992
13.712400 -13.852800 7.990957
13.759200 -13.852800 7.991076
13.806000 -13.852800 7.994333
13.852800 -13.852800 8.002074
13.899600 -13.852800 8.014983
13.946400 -13.852800 8.017374
13.993200 -13.852800 8.012221
14.040000 -13.852800 8.012221
14.086800 -13.852800 8.010820
14.133600 -13.852800 8.008466
14.180400 -13.852800 7.996112
14.227200 -13.852800 7.975748
14.274000 -13.852800 7.956549
14.976000 -13.852800 6.734460
15.022800 -13.852800 6.714453
15.069600 -13.852800 6.697995
15.116400 -13.852800 6.689359
15.163200 -13.852800 6.685329
15.210000 -13.852800 6.685329
15.256800 -13.852800 6.688370
15.303600 -13.852800 6.685329
15.350400 -13.852800 6.688370
15.490800 -13.852800 6.688370
15.537600 -13.852800 6.699405
15.584400 -13.852800 6.697848
15.631200 -13.852800 6.687182
15.678000 -13.852800 6.676331
15.724800 -13.852800 6.603449
-18.720000 -13.806000 0.000000
-18.673200 -13.806000 0.000000
-18.626400 -13.806000 0.000000
-18.579600 -13.806000 -7.198770
-18.532800 -13.806000 -7.165186
-18.486000 -13.806000 -7.162687
-18.439200 -13.806000 -7.125888
-18.392400 -13.806000 -7.125888
-18.345600 -13.806000 -7.121983
-18.298800 -13.806000 -7.125888
-18.252000 -13.806000 -7.138915
-18.205200 -13.806000 -7.138915
-18.158400 -13.806000 -7.136408
-18.111600 -13.806000 -7.159717
-18.064800 -13.806000 -7.159717
-18.018000 -13.806000 -7.135693
-17.971200 -13.806000 -7.128605
-17.924400 -13.806000 -7.128605
-17.877600 -13.806000 -7.128605
-17.830800 -13.806000 -7.130380
-17.784000 -13.806000 -7.130380
-17.737200 -13.806000 -7.128605
-17.690400 -13.806000 -7.130380
-17.643600 -13.806000 -7.120516
-17.596800 -13.806000 -7.114874
-17.550000 -13.806000 -7.114874
-17.503200 -13.806000 -7.107197
-17.456400 -13.806000 -7.090439
-17.409600 -13.806000 -7.086061
-17.362800 -13.806000 -7.062476
-17.316000 -13.806000 -7.052025
-17.269200 -13.806000 -7.020739
-17.222400 -13.806000 -7.005016
-17.175600 -13.806000 -7.000094
-17.128800 -13.806000 -6.973139
-17.082000 -13.806000 -6.935817
-17.035200 -13.806000 -6.918105
-16.988400 -13.806000 -6.887079
-16.941600 -13.806000 -6.863592
-16.894800 -13.806000 -6.776828
-16.848000 -13.806000 -6.706842
-16.801200 -13.806000 -6.523614
-16.473600 -13.806000 -5.369192
-16.426800 -13.806000 -5.279118
-15.210000 -13.806000 6.751500
-15.163200 -13.806000 6.768446
-15.116400 -13.806000 6.808607
-15.069600 -13.806000 6.830057
-15.022800 -13.806000 6.870789
-14.976000 -13.806000 6.883538
-14.929200 -13.806000 6.900934
-14.882400 -13.806000 6.906411
-14.835600 -13.806000 6.912280
-14.788800 -13.806000 6.947946
-14.742000 -13.806000 6.964367
-14.695200 -13.806000 6.973391
-14.648400 -13.806000 6.973873
-14.601600 -13.806000 6.979727
-14.554800 -13.806000 6.983879
-14.508000 -13.806000 6.985431
-14.461200 -13.806000 6.983879
-14.414400 -13.806000 6.994710
-14.367600 -13.806000 6.985568
-14.320800 -13.806000 6.998575
-14.274000 -13.806000 7.001134
-14.227200 -13.806000 6.996385
-14.180400 -13.806000 6.998575
-14.133600 -13.806000 7.014047
-14.086800 -13.806000 7.016153
-14.040000 -13.806000 7.023549
-13.993200 -13.806000 7.023549
-13.946400 -13.806000 7.025716
-13.899600 -13.806000 7.034547
-13.852800 -13.806000 7.043571
-13.806000 -13.806000 7.042751
-13.759200 -13.806000 7.032860
-13.712400 -13.806000 7.032036
-13.665600 -13.806000 7.034631
-13.618800 -13.806000 7.034631
-13.572000 -13.806000 7.032036
-13.525200 -13.806000 7.030693
-13.478400 -13.806000 7.028060
-13.431600 -13.806000 7.030693
-13.384800 -13.806000 7.030581
-13.338000 -13.806000 7.046494
-13.291200 -13.806000 7.074210
-13.244400 -13.806000 7.120044
-13.197600 -13.806000 7.160159
-8.190000 -13.806000 11.273876
-8.143200 -13.806000 9.404110
-8.096400 -13.806000 9.267168
-8.049600 -13.806000 9.179411
-8.002800 -13.806000 9.107952
-7.956000 -13.806000 9.022399
-7.909200 -13.806000 8.938136
-7.862400 -13.806000 8.897950
-7.815600 -13.806000 8.859360
-7.768800 -13.806000 8.843585
-7.722000 -13.806000 8.825008
-7.675200 -13.806000 8.792849
-7.628400 -13.806000 8.752084
-7.581600 -13.806000 8.658815
-7.534800 -13.806000 8.650308
-7.488000 -13.806000 8.593979
-7.441200 -13.806000 8.563414
-7.394400 -13.806000 8.534317
-7.347600 -13.806000 8.492134
-7.300800 -13.806000 8.449501
-7.254000 -13.806000 8.420769
-7.207200 -13.806000 8.390126
-7.160400 -13.806000 8.380016
-7.113600 -13.806000 8.344871
-7.066800 -13.806000 8.301761
-7.020000 -13.806000 8.268650
-6.973200 -13.806000 8.191799
-6.926400 -13.806000 8.159618
-6.879600 -13.806000 8.140229
-6.832800 -13.806000 8.117625
-6.786000 -13.806000 8.106145
-6.739200 -13.806000 8.036973
-6.692400 -13.806000 8.023098
-6.645600 -13.806000 8.017305
-6.598800 -13.806000 8.010421
-6.552000 -13.806000 8.005958
-6.505200 -13.806000 7.974258
-6.458400 -13.806000 7.967671
-6.411600 -13.806000 7.953435
-6.364800 -13.806000 7.922066
-6.318000 -13.806000 7.914353
-6.271200 -13.806000 7.894556
-6.224400 -13.806000 7.879555
-6.177600 -13.806000 7.860885
-6.130800 -13.806000 7.852459
-6.084000 -13.806000 7.837158
-6.037200 -13.806000 7.811528
-5.990400 -13.806000 7.796998
-5.943600 -13.806000 7.794053
-5.896800 -13.806000 7.787179
-5.850000 -13.806000 7.747817
-5.803200 -13.806000 7.727120
-5.756400 -13.806000 7.723462
-5.709600 -13.806000 7.707884
-5.662800 -13.806000 7.669970
-5.616000 -13.806000 7.642486
-5.569200 -13.806000 7.633091
-5.522400 -13.806000 7.620998
-5.475600 -13.806000 7.603004
-5.428800 -13.806000 7.586475
-5.382000 -13.806000 7.570391
-5.335200 -13.806000 7.569501
-5.288400 -13.806000 7.560451
-5.241600 -13.806000 7.547946
-5.194800 -13.806000 7.547635
-5.148000 -13.806000 7.547946
-5.101200 -13.806000 7.538668
-5.054400 -13.806000 7.532228
-5.007600 -13.806000 7.498407
-4.960800 -13.806000 7.486087
-4.914000 -13.806000 7.456909
-4.867200 -13.806000 7.437124
-4.820400 -13.806000 7.437124
-4.773600 -13.806000 7.430146
-4.726800 -13.806000 7.403099
-4.680000 -13.806000 7.402617
-4.633200 -13.806000 7.398600
-4.586400 -13.806000 7.391659
-4.539600 -13.806000 7.360824
-4.492800 -13.806000 7.346659
-4.446000 -13.806000 7.336830
-4.399200 -13.806000 7.320666
-4.352400 -13.806000 7.302134
-4.305600 -13.806000 7.295666
-4.258800 -13.806000 7.283691
-4.212000 -13.806000 7.283691
-4.165200 -13.806000 7.283691
-4.118400 -13.806000 7.284447
-4.071600 -13.806000 7.282728
-4.024800 -13.806000 7.285651
-3.978000 -13.806000 7.274286
-3.931200 -13.806000 7.258341
-3.884400 -13.806000 7.258341
-3.837600 -13.806000 7.256186
-3.790800 -13.806000 7.254445
-3.744000 -13.806000 7.254445
-3.697200 -13.806000 7.242112
-3.650400 -13.806000 7.235326
-3.603600 -13.806000 7.234685
-3.556800 -13.806000 7.233507
-3.510000 -13.806000 7.229738
-3.463200 -13.806000 7.229738
-3.416400 -13.806000 7.226650
-3.369600 -13.806000 7.223176
-3.322800 -13.806000 7.220274
-3.276000 -13.806000 7.208839
-3.229200 -13.806000 7.189235
-3.182400 -13.806000 7.179117
-3.135600 -13.806000 7.158844
-3.088800 -13.806000 7.156344
-3.042000 -13.806000 7.156651
-2.995200 -13.806000 7.156651
-2.948400 -13.806000 7.156651
-2.901600 -13.806000 7.156651
-2.854800 -13.806000 7.143660
-2.808000 -13.806000 7.144683
-2.761200 -13.806000 7.144683
-2.714400 -13.806000 7.125749
-2.667600 -13.806000 7.129910
-2.620800 -13.806000 7.129910
-2.574000 -13.806000 7.138780
-2.527200 -13.806000 7.142674
-2.480400 -13.806000 7.138780
-2.433600 -13.806000 7.125836
-2.386800 -13.806000 7.118223
-2.340000 -13.806000 7.106817
-2.293200 -13.806000 7.101446
-2.246400 -13.806000 7.084842
-2.199600 -13.806000 7.084842
-2.152800 -13.806000 7.083962
-2.106000 -13.806000 7.071407
-2.059200 -13.806000 7.073984
-2.012400 -13.806000 7.067298
-1.965600 -13.806000 7.062621
-1.918800 -13.806000 7.078917
-1.872000 -13.806000 7.061284
-1.825200 -13.806000 7.061284
-1.778400 -13.806000 7.055693
-1.731600 -13.806000 7.057701
-1.684800 -13.806000 7.065557
-1.638000 -13.806000 7.057701
-1.591200 -13.806000 7.057005
-1.544400 -13.806000 7.072886
-1.497600 -13.806000 7.060240
-1.450800 -13.806000 7.061212
-1.404000 -13.806000 7.060240
-1.357200 -13.806000 7.058160
-1.310400 -13.806000 7.061212
-1.263600 -13.806000 7.053205
-1.216800 -13.806000 7.040510
-1.170000 -13.806000 7.047554
-1.123200 -13.806000 7.041427
-1.076400 -13.806000 7.040309
-1.029600 -13.806000 7.041427
-0.982800 -13.806000 7.041469
-0.936000 -13.806000 7.056608
-0.889200 -13.806000 7.065214
-0.842400 -13.806000 7.066263
-0.795600 -13.806000 7.066315
-0.748800 -13.806000 7.066263
-0.702000 -13.806000 7.057060
-0.655200 -13.806000 7.037773
-0.608400 -13.806000 7.031770
-0.561600 -13.806000 7.021015
-0.514800 -13.806000 7.021015
-0.468000 -13.806000 7.030801
-0.421200 -13.806000 7.037112
-0.374400 -13.806000 7.038489
-0.327600 -13.806000 7.063679
-0.280800 -13.806000 7.072532
-0.234000 -13.806000 7.086266
-0.187200 -13.806000 7.083499
-0.140400 -13.806000 7.081113
-0.093600 -13.806000 7.073671
-0.046800 -13.806000 7.072244
0.000000 -13.806000 7.072787
0.046800 -13.806000 7.076434
0.093600 -13.806000 7.076955
0.140400 -13.806000 7.074464
0.187200 -13.806000 7.074464
0.234000 -13.806000 7.072787
0.280800 -13.806000 7.065622
0.327600 -13.806000 7.059380
0.374400 -13.806000 7.032739
0.421200 -13.806000 7.032739
0.468000 -13.806000 7.031691
0.514800 -13.806000 7.035068
0.561600 -13.806000 7.036474
0.608400 -13.806000 7.041010
0.655200 -13.806000 7.048038
0.702000 -13.806000 7.087113
0.748800 -13.806000 7.096190
0.795600 -13.806000 7.101931
0.842400 -13.806000 7.102532
0.889200 -13.806000 7.118816
0.936000 -13.806000 7.118807
0.982800 -13.806000 7.101931
1.029600 -13.806000 7.102532
1.076400 -13.806000 7.118816
1.123200 -13.806000 7.119709
1.170000 -13.806000 7.119709
1.216800 -13.806000 7.122492
1.263600 -13.806000 7.123728
1.310400 -13.806000 7.140175
1.357200 -13.806000 7.134656
1.404000 -13.806000 7.141017
1.450800 -13.806000 7.177626
1.497600 -13.806000 7.179582
1.544400 -13.806000 7.183073
1.591200 -13.806000 7.186491
1.638000 -13.806000 7.186892
1.684800 -13.806000 7.192020
1.731600 -13.806000 7.204095
1.778400 -13.806000 7.198965
1.825200 -13.806000 7.198965
1.872000 -13.806000 7.194019
1.918800 -13.806000 7.198893
1.965600 -13.806000 7.215684
2.012400 -13.806000 7.216285
2.059200 -13.806000 7.230484
2.106000 -13.806000 7.231814
2.152800 -13.806000 7.238192
2.199600 -13.806000 7.255298
2.246400 -13.806000 7.256176
2.293200 -13.806000 7.284638
2.340000 -13.806000 7.288578
2.386800 -13.806000 7.288578
2.433600 -13.806000 7.292318
2.480400 -13.806000 7.297264
2.527200 -13.806000 7.297182
2.574000 -13.806000 7.297264
2.620800 -13.806000 7.298055
2.667600 -13.806000 7.306130
2.714400 -13.806000 7.315978
2.761200 -13.806000 7.328826
2.808000 -13.806000 7.348768
2.854800 -13.806000 7.370472
2.901600 -13.806000 7.371213
2.948400 -13.806000 7.378204
2.995200 -13.806000 7.402323
3.042000 -13.806000 7.402323
3.088800 -13.806000 7.407645
3.135600 -13.806000 7.415854
3.182400 -13.806000 7.431112
3.229200 -13.806000 7.431112
3.276000 -13.806000 7.432612
3.322800 -13.806000 7.437865
3.369600 -13.806000 7.452637
3.416400 -13.806000 7.477488
3.463200 -13.806000 7.491923
3.510000 -13.806000 7.496943
3.556800 -13.806000 7.499230
3.603600 -13.806000 7.520888
3.650400 -13.806000 7.528419
3.697200 -13.806000 7.528419
3.744000 -13.806000 7.528419
3.790800 -13.806000 7.559694
3.837600 -13.806000 7.580431
3.884400 -13.806000 7.607566
3.931200 -13.806000 7.611797
3.978000 -13.806000 7.620578
4.024800 -13.806000 7.638736
4.071600 -13.806000 7.656615
4.118400 -13.806000 7.664428
4.165200 -13.806000 7.674934
4.212000 -13.806000 7.690052
4.258800 -13.806000 7.712946
4.305600 -13.806000 7.743015
4.352400 -13.806000 7.755882
4.399200 -13.806000 7.764775
4.446000 -13.806000 7.789713
4.492800 -13.806000 7.803502
4.539600 -13.806000 7.831284
4.586400 -13.806000 7.861288
4.633200 -13.806000 7.886463
4.680000 -13.806000 7.899495
4.726800 -13.806000 7.918798
4.773600 -13.806000 7.935945
4.820400 -13.806000 7.984647
4.867200 -13.806000 7.991040
4.914000 -13.806000 8.006346
4.960800 -13.806000 8.018753
5.007600 -13.806000 8.060257
5.054400 -13.806000 8.085930
5.101200 -13.806000 8.126217
5.148000 -13.806000 8.168721
5.194800 -13.806000 8.203883
5.241600 -13.806000 8.230238
5.288400 -13.806000 8.251861
5.335200 -13.806000 8.274185
5.382000 -13.806000 8.309557
5.428800 -13.806000 8.348715
5.475600 -13.806000 8.391976
5.522400 -13.806000 8.443338
5.569200 -13.806000 8.490670
5.616000 -13.806000 8.548838
5.662800 -13.806000 8.656050
5.709600 -13.806000 8.730016
5.756400 -13.806000 8.782507
5.803200 -13.806000 8.915252
5.850000 -13.806000 22.866300
5.896800 -13.806000 23.174091
12.355200 -13.806000 7.993167
12.402000 -13.806000 7.981362
12.448800 -13.806000 7.969161
12.495600 -13.806000 7.959450
12.542400 -13.806000 7.959450
12.589200 -13.806000 7.969161
12.636000 -13.806000 7.974464
12.682800 -13.806000 7.965275
12.729600 -13.806000 7.965275
12.776400 -13.806000 7.954523
12.823200 -13.806000 7.951705
12.870000 -13.806000 7.951705
12.916800 -13.806000 7.947590
12.963600 -13.806000 7.948033
13.010400 -13.806000 7.957725
13.057200 -13.806000 7.957725
13.104000 -13.806000 7.957725
13.150800 -13.806000 7.957725
13.197600 -13.806000 7.958980
13.244400 -13.806000 7.980590
13.291200 -13.806000 7.981244
13.338000 -13.806000 7.980666
13.384800 -13.806000 7.980666
13.431600 -13.806000 7.981198
13.478400 -13.806000 7.981198
13.525200 -13.806000 7.979784
13.572000 -13.806000 7.978177
13.618800 -13.806000 7.980666
13.665600 -13.806000 7.982084
13.712400 -13.806000 7.991076
13.759200 -13.806000 7.991076
13.806000 -13.806000 8.010207
13.852800 -13.806000 8.010207
13.899600 -13.806000 8.014983
13.946400 -13.806000 8.017952
13.993200 -13.806000 8.017490
14.040000 -13.806000 8.019008
14.086800 -13.806000 8.025331
14.133600 -13.806000 8.023518
14.180400 -13.806000 8.018046
14.227200 -13.806000 7.996112
14.274000 -13.806000 7.958382
14.320800 -13.806000 7.958131
14.976000 -13.806000 6.747063
15.022800 -13.806000 6.719797
15.069600 -13.806000 6.708786
15.116400 -13.806000 6.701585
15.163200 -13.806000 6.697995
15.210000 -13.806000 6.696106
15.256800 -13.806000 6.696106
15.303600 -13.806000 6.696106
15.350400 -13.806000 6.697995
15.397200 -13.806000 6.702147
15.444000 -13.806000 6.700316
15.490800 -13.806000 6.700316
15.537600 -13.806000 6.717813
15.584400 -13.806000 6.710762
15.631200 -13.806000 6.715895
15.678000 -13.806000 6.697848
15.724800 -13.806000 6.651643
16.707600 -13.806000 0.772227
-18.720000 -13.759200 0.000000
-18.673200 -13.759200 0.000000
-18.626400 -13.759200 0.000000
-18.579600 -13.759200 -7.176934
-18.532800 -13.759200 -7.154327
-18.486000 -13.759200 -7.148344
-18.439200 -13.759200 -7.140641
-18.392400 -13.759200 -7.138915
-18.345600 -13.759200 -7.138915
-18.298800 -13.759200 -7.138915
-18.252000 -13.759200 -7.160881
-18.205200 -13.759200 -7.160881
-18.158400 -13.759200 -7.157151
-18.111600 -13.759200 -7.162674
-18.064800 -13.759200 -7.160881
-18.018000 -13.759200 -7.128605
-17.971200 -13.759200 -7.124604
-17.924400 -13.759200 -7.124604
-17.877600 -13.759200 -7.110156
-17.830800 -13.759200 -7.124604
-17.784000 -13.759200 -7.114874
-17.737200 -13.759200 -7.114874
-17.690400 -13.759200 -7.114874
-17.643600 -13.759200 -7.114874
-17.596800 -13.759200 -7.107197
-17.550000 -13.759200 -7.107197
-17.503200 -13.759200 -7.090439
-17.456400 -13.759200 -7.089800
-17.409600 -13.759200 -7.086061
-17.362800 -13.759200 -7.080703
-17.316000 -13.759200 -7.059828
-17.269200 -13.759200 -7.020739
-17.222400 -13.759200 -7.007309
-17.175600 -13.759200 -7.005016
-17.128800 -13.759200 -6.976979
-17.082000 -13.759200 -6.944143
-17.035200 -13.759200 -6.935817
-16.988400 -13.759200 -6.885662
-16.941600 -13.759200 -6.847029
-16.894800 -13.759200 -6.730261
-15.256800 -13.759200 6.760659
-15.210000 -13.759200 6.768446
-15.163200 -13.759200 6.790628
-15.116400 -13.759200 6.830057
-15.069600 -13.759200 6.870789
-15.022800 -13.759200 6.883538
-14.976000 -13.759200 6.897964
-14.929200 -13.759200 6.906411
-14.882400 -13.759200 6.915853
-14.835600 -13.759200 6.933056
-14.788800 -13.759200 6.953642
-14.742000 -13.759200 6.967081
-14.695200 -13.759200 6.973920
-14.648400 -13.759200 6.979517
-14.601600 -13.759200 6.985261
-14.554800 -13.759200 6.985568
-14.508000 -13.759200 6.987206
-14.461200 -13.759200 6.985568
-14.414400 -13.759200 6.995827
-14.367600 -13.759200 6.994710
-14.320800 -13.759200 7.001134
-14.274000 -13.759200 7.001403
-14.227200 -13.759200 6.998575
-14.180400 -13.759200 6.998575
-14.133600 -13.759200 7.014047
-14.086800 -13.759200 7.016153
-14.040000 -13.759200 7.023549
-13.993200 -13.759200 7.023549
-13.946400 -13.759200 7.025716
-13.899600 -13.759200 7.034547
-13.852800 -13.759200 7.041442
-13.806000 -13.759200 7.035393
-13.759200 -13.759200 7.028060
-13.712400 -13.759200 7.028153
-13.665600 -13.759200 7.032036
-13.618800 -13.759200 7.032860
-13.572000 -13.759200 7.032036
-13.525200 -13.759200 7.032860
-13.478400 -13.759200 7.032036
-13.431600 -13.759200 7.039521
-13.384800 -13.759200 7.052660
-13.338000 -13.759200 7.074210
-13.291200 -13.759200 7.120044
-13.244400 -13.759200 7.199288
-13.197600 -13.759200 7.244291
-8.190000 -13.759200 9.619141
-8.143200 -13.759200 9.301074
-8.096400 -13.759200 9.179411
-8.049600 -13.759200 9.092943
-8.002800 -13.759200 9.054615
-7.956000 -13.759200 8.978263
-7.909200 -13.759200 8.939769
-7.862400 -13.759200 8.903020
-7.815600 -13.759200 8.878804
-7.768800 -13.759200 8.843585
-7.722000 -13.759200 8.824769
-7.675200 -13.759200 8.752749
-7.628400 -13.759200 8.729301
-7.581600 -13.759200 8.650308
-7.534800 -13.759200 8.650308
-7.488000 -13.759200 8.609547
-7.441200 -13.759200 8.581032
-7.394400 -13.759200 8.534317
-7.347600 -13.759200 8.459815
-7.300800 -13.759200 8.430489
-7.254000 -13.759200 8.402755
-7.207200 -13.759200 8.387003
-7.160400 -13.759200 8.374407
-7.113600 -13.759200 8.344437
-7.066800 -13.759200 8.294765
-7.020000 -13.759200 8.238919
-6.973200 -13.759200 8.179882
-6.926400 -13.759200 8.159254
-6.879600 -13.759200 8.145379
-6.832800 -13.759200 8.138915
-6.786000 -13.759200 8.106242
-6.739200 -13.759200 8.097173
-6.692400 -13.759200 8.085142
-6.645600 -13.759200 8.036973
-6.598800 -13.759200 8.018008
-6.552000 -13.759200 8.010421
-6.505200 -13.759200 7.994851
-6.458400 -13.759200 7.974258
-6.411600 -13.759200 7.953435
-6.364800 -13.759200 7.922066
-6.318000 -13.759200 7.905390
-6.271200 -13.759200 7.894556
-6.224400 -13.759200 7.873716
-6.177600 -13.759200 7.853505
-6.130800 -13.759200 7.841060
-6.084000 -13.759200 7.837158
-6.037200 -13.759200 7.811528
-5.990400 -13.759200 7.794053
-5.943600 -13.759200 7.788033
-5.896800 -13.759200 7.771530
-5.850000 -13.759200 7.746996
-5.803200 -13.759200 7.717711
-5.756400 -13.759200 7.707884
-5.709600 -13.759200 7.682662
-5.662800 -13.759200 7.655123
-5.616000 -13.759200 7.640980
-5.569200 -13.759200 7.633091
-5.522400 -13.759200 7.620998
-5.475600 -13.759200 7.605458
-5.428800 -13.759200 7.591432
-5.382000 -13.759200 7.577906
-5.335200 -13.759200 7.570391
-5.288400 -13.759200 7.554509
-5.241600 -13.759200 7.547635
-5.194800 -13.759200 7.545899
-5.148000 -13.759200 7.543883
-5.101200 -13.759200 7.532228
-5.054400 -13.759200 7.519880
-5.007600 -13.759200 7.496855
-4.960800 -13.759200 7.486087
-4.914000 -13.759200 7.456909
-4.867200 -13.759200 7.437124
-4.820400 -13.759200 7.437124
-4.773600 -13.759200 7.433760
-4.726800 -13.759200 7.402617
-4.680000 -13.759200 7.402116
-4.633200 -13.759200 7.395314
-4.586400 -13.759200 7.368093
-4.539600 -13.759200 7.355613
-4.492800 -13.759200 7.336830
-4.446000 -13.759200 7.318060
-4.399200 -13.759200 7.304941
-4.352400 -13.759200 7.287450
-4.305600 -13.759200 7.282728
-4.258800 -13.759200 7.278508
-4.212000 -13.759200 7.278508
-4.165200 -13.759200 7.278508
-4.118400 -13.759200 7.282728
-4.071600 -13.759200 7.278508
-4.024800 -13.759200 7.282728
-3.978000 -13.759200 7.268136
-3.931200 -13.759200 7.253840
-3.884400 -13.759200 7.256186
-3.837600 -13.759200 7.254445
-3.790800 -13.759200 7.250095
-3.744000 -13.759200 7.242112
-3.697200 -13.759200 7.235326
-3.650400 -13.759200 7.234572
-3.603600 -13.759200 7.233507
-3.556800 -13.759200 7.229738
-3.510000 -13.759200 7.217233
-3.463200 -13.759200 7.220274
-3.416400 -13.759200 7.220274
-3.369600 -13.759200 7.213961
-3.322800 -13.759200 7.213961
-3.276000 -13.759200 7.208215
-3.229200 -13.759200 7.188434
-3.182400 -13.759200 7.177706
-3.135600 -13.759200 7.172188
-3.088800 -13.759200 7.156344
-3.042000 -13.759200 7.156651
-2.995200 -13.759200 7.156344
-2.948400 -13.759200 7.156344
-2.901600 -13.759200 7.151102
-2.854800 -13.759200 7.115051
-2.808000 -13.759200 7.114791
-2.761200 -13.759200 7.114226
-2.714400 -13.759200 7.106543
-2.667600 -13.759200 7.114226
-2.620800 -13.759200 7.114791
-2.574000 -13.759200 7.124680
-2.527200 -13.759200 7.133433
-2.480400 -13.759200 7.125836
-2.433600 -13.759200 7.112365
-2.386800 -13.759200 7.108204
-2.340000 -13.759200 7.105027
-2.293200 -13.759200 7.090756
-2.246400 -13.759200 7.084020
-2.199600 -13.759200 7.083962
-2.152800 -13.759200 7.075006
-2.106000 -13.759200 7.066196
-2.059200 -13.759200 7.066196
-2.012400 -13.759200 7.057497
-1.965600 -13.759200 7.055190
-1.918800 -13.759200 7.057071
-1.872000 -13.759200 7.054280
-1.825200 -13.759200 7.048448
-1.778400 -13.759200 7.048448
-1.731600 -13.759200 7.052092
-1.684800 -13.759200 7.055693
-1.638000 -13.759200 7.053660
-1.591200 -13.759200 7.053660
-1.544400 -13.759200 7.060240
-1.497600 -13.759200 7.057005
-1.450800 -13.759200 7.053660
-1.404000 -13.759200 7.053660
-1.357200 -13.759200 7.053660
-1.310400 -13.759200 7.047556
-1.263600 -13.759200 7.043805
-1.216800 -13.759200 7.040510
-1.170000 -13.759200 7.042498
-1.123200 -13.759200 7.041427
-1.076400 -13.759200 7.040309
-1.029600 -13.759200 7.041427
-0.982800 -13.759200 7.048278
-0.936000 -13.759200 7.057733
-0.889200 -13.759200 7.066263
-0.842400 -13.759200 7.066263
-0.795600 -13.759200 7.066263
-0.748800 -13.759200 7.065214
-0.702000 -13.759200 7.052684
-0.655200 -13.759200 7.037773
-0.608400 -13.759200 7.031770
-0.561600 -13.759200 7.017289
-0.514800 -13.759200 7.013786
-0.468000 -13.759200 7.017289
-0.421200 -13.759200 7.034198
-0.374400 -13.759200 7.036089
-0.327600 -13.759200 7.038489
-0.280800 -13.759200 7.063679
-0.234000 -13.759200 7.081001
-0.187200 -13.759200 7.081113
-0.140400 -13.759200 7.081113
-0.093600 -13.759200 7.081001
-0.046800 -13.759200 7.073671
0.000000 -13.759200 7.076955
0.046800 -13.759200 7.076955
0.093600 -13.759200 7.082313
0.140400 -13.759200 7.074464
0.187200 -13.759200 7.072787
0.234000 -13.759200 7.065622
0.280800 -13.759200 7.063977
0.327600 -13.759200 7.059380
0.374400 -13.759200 7.045929
0.421200 -13.759200 7.035511
0.468000 -13.759200 7.035511
0.514800 -13.759200 7.036582
0.561600 -13.759200 7.036474
0.608400 -13.759200 7.035511
0.655200 -13.759200 7.041010
0.702000 -13.759200 7.068553
0.748800 -13.759200 7.075060
0.795600 -13.759200 7.088678
0.842400 -13.759200 7.101931
0.889200 -13.759200 7.115804
0.936000 -13.759200 7.115804
0.982800 -13.759200 7.115804
1.029600 -13.759200 7.118807
1.076400 -13.759200 7.118816
1.123200 -13.759200 7.115804
1.170000 -13.759200 7.118816
1.216800 -13.759200 7.119605
1.263600 -13.759200 7.119709
1.310400 -13.759200 7.119709
1.357200 -13.759200 7.119605
1.404000 -13.759200 7.119605
1.450800 -13.759200 7.159322
1.497600 -13.759200 7.169486
1.544400 -13.759200 7.177626
1.591200 -13.759200 7.183073
1.638000 -13.759200 7.183917
1.684800 -13.759200 7.186491
1.731600 -13.759200 7.189705
1.778400 -13.759200 7.186399
1.825200 -13.759200 7.192020
1.872000 -13.759200 7.192020
1.918800 -13.759200 7.193673
1.965600 -13.759200 7.198893
2.012400 -13.759200 7.198893
2.059200 -13.759200 7.215684
2.106000 -13.759200 7.229742
2.152800 -13.759200 7.237242
2.199600 -13.759200 7.250971
2.246400 -13.759200 7.255298
2.293200 -13.759200 7.286268
2.340000 -13.759200 7.297182
2.386800 -13.759200 7.297264
2.433600 -13.759200 7.297264
2.480400 -13.759200 7.305011
2.527200 -13.759200 7.298055
2.574000 -13.759200 7.297264
2.620800 -13.759200 7.283887
2.667600 -13.759200 7.297264
2.714400 -13.759200 7.310881
2.761200 -13.759200 7.327474
2.808000 -13.759200 7.340286
2.854800 -13.759200 7.368084
2.901600 -13.759200 7.370472
2.948400 -13.759200 7.373980
2.995200 -13.759200 7.381518
3.042000 -13.759200 7.383754
3.088800 -13.759200 7.393536
3.135600 -13.759200 7.396816
3.182400 -13.759200 7.419544
3.229200 -13.759200 7.419544
3.276000 -13.759200 7.420809
3.322800 -13.759200 7.423878
3.369600 -13.759200 7.441724
3.416400 -13.759200 7.475247
3.463200 -13.759200 7.487542
3.510000 -13.759200 7.489222
3.556800 -13.759200 7.491519
3.603600 -13.759200 7.496943
3.650400 -13.759200 7.519598
3.697200 -13.759200 7.500083
3.744000 -13.759200 7.519598
3.790800 -13.759200 7.531079
3.837600 -13.759200 7.566189
3.884400 -13.759200 7.594778
3.931200 -13.759200 7.594778
3.978000 -13.759200 7.607566
4.024800 -13.759200 7.625083
4.071600 -13.759200 7.643806
4.118400 -13.759200 7.661806
4.165200 -13.759200 7.670687
4.212000 -13.759200 7.674934
4.258800 -13.759200 7.700880
4.305600 -13.759200 7.718322
4.352400 -13.759200 7.750149
4.399200 -13.759200 7.761994
4.446000 -13.759200 7.789713
4.492800 -13.759200 7.803502
4.539600 -13.759200 7.831284
4.586400 -13.759200 7.859816
4.633200 -13.759200 7.874934
4.680000 -13.759200 7.899495
4.726800 -13.759200 7.918798
4.773600 -13.759200 7.929640
4.820400 -13.759200 7.976652
4.867200 -13.759200 7.991547
4.914000 -13.759200 8.017749
4.960800 -13.759200 8.025702
5.007600 -13.759200 8.061874
5.054400 -13.759200 8.101598
5.101200 -13.759200 8.142694
5.148000 -13.759200 8.172965
5.194800 -13.759200 8.203883
5.241600 -13.759200 8.243901
5.288400 -13.759200 8.274185
5.335200 -13.759200 8.306346
5.382000 -13.759200 8.338337
5.428800 -13.759200 8.355415
5.475600 -13.759200 8.417297
5.522400 -13.759200 8.458305
5.569200 -13.759200 8.504314
5.616000 -13.759200 8.567328
5.662800 -13.759200 8.656050
5.709600 -13.759200 8.734673
5.756400 -13.759200 8.816325
5.803200 -13.759200 8.928585
5.850000 -13.759200 22.774119
5.896800 -13.759200 23.168560
12.402000 -13.759200 7.982983
12.448800 -13.759200 7.974464
12.495600 -13.759200 7.959450
12.542400 -13.759200 7.969161
12.589200 -13.759200 7.974464
12.636000 -13.759200 7.969161
12.682800 -13.759200 7.954523
12.729600 -13.759200 7.964731
12.776400 -13.759200 7.957455
12.823200 -13.759200 7.957455
12.870000 -13.759200 7.957455
12.916800 -13.759200 7.957455
12.963600 -13.759200 7.966622
13.010400 -13.759200 7.973659
13.057200 -13.759200 7.973659
13.104000 -13.759200 7.973303
13.150800 -13.759200 7.967661
13.197600 -13.759200 7.974066
13.244400 -13.759200 7.980590
13.291200 -13.759200 7.981475
13.338000 -13.759200 7.980666
13.384800 -13.759200 7.981475
13.431600 -13.759200 7.982084
13.478400 -13.759200 7.982992
13.525200 -13.759200 7.982084
13.572000 -13.759200 7.982084
13.618800 -13.759200 7.982992
13.665600 -13.759200 7.990957
13.712400 -13.759200 7.991076
13.759200 -13.759200 7.994333
13.806000 -13.759200 8.007134
13.852800 -13.759200 8.002074
13.899600 -13.759200 8.012462
13.946400 -13.759200 8.019008
13.993200 -13.759200 8.023518
14.040000 -13.759200 8.025341
14.086800 -13.759200 8.028830
14.133600 -13.759200 8.028830
14.180400 -13.759200 8.028830
14.227200 -13.759200 8.018046
14.274000 -13.759200 8.006339
14.320800 -13.759200 7.995744
15.069600 -13.759200 6.719797
15.116400 -13.759200 6.705938
15.163200 -13.759200 6.708786
15.210000 -13.759200 6.703951
15.256800 -13.759200 6.703951
15.303600 -13.759200 6.702147
15.350400 -13.759200 6.702147
15.397200 -13.759200 6.719109
15.537600 -13.759200 6.734169
15.584400 -13.759200 6.717907
15.631200 -13.759200 6.724012
15.678000 -13.759200 6.715895
15.724800 -13.759200 6.694233
16.520400 -13.759200 2.157819
-18.720000 -13.712400 0.000000
-18.673200 -13.712400 0.000000
-18.626400 -13.712400 0.000000
-18.579600 -13.712400 -7.172222
-18.532800 -13.712400 -7.154327
-18.486000 -13.712400 -7.154327
-18.439200 -13.712400 -7.144415
-18.392400 -13.712400 -7.138915
-18.345600 -13.712400 -7.130490
-18.298800 -13.712400 -7.135693
-18.252000 -13.712400 -7.140641
-18.205200 -13.712400 -7.138915
-18.158400 -13.712400 -7.125318
-18.111600 -13.712400 -7.138915
-18.064800 -13.712400 -7.157046
-18.018000 -13.712400 -7.125318
-17.971200 -13.712400 -7.116675
-17.924400 -13.712400 -7.116675
-17.877600 -13.712400 -7.110156
-17.830800 -13.712400 -7.115012
-17.784000 -13.712400 -7.110156
-17.737200 -13.712400 -7.106083
-17.690400 -13.712400 -7.102678
-17.643600 -13.712400 -7.089800
-17.596800 -13.712400 -7.088385
-17.550000 -13.712400 -7.089800
-17.503200 -13.712400 -7.086911
-17.456400 -13.712400 -7.086450
-17.409600 -13.712400 -7.076794
-17.362800 -13.712400 -7.076794
-17.316000 -13.712400 -7.044979
-17.269200 -13.712400 -7.014674
-17.222400 -13.712400 -7.005016
-17.175600 -13.712400 -7.000094
-17.128800 -13.712400 -6.973139
-17.082000 -13.712400 -6.941466
-17.035200 -13.712400 -6.922190
-16.988400 -13.712400 -6.885662
-16.941600 -13.712400 -6.817106
-16.894800 -13.712400 -6.677299
-15.303600 -13.712400 6.760659
-15.256800 -13.712400 6.773454
-15.210000 -13.712400 6.786363
-15.163200 -13.712400 6.829503
-15.116400 -13.712400 6.861521
-15.069600 -13.712400 6.882083
-15.022800 -13.712400 6.897964
-14.976000 -13.712400 6.906411
-14.929200 -13.712400 6.915853
-14.882400 -13.712400 6.938374
-14.835600 -13.712400 6.951376
-14.788800 -13.712400 6.961173
-14.742000 -13.712400 6.973391
-14.695200 -13.712400 6.973920
-14.648400 -13.712400 6.981588
-14.601600 -13.712400 6.985568
-14.554800 -13.712400 6.991831
-14.508000 -13.712400 6.994710
-14.461200 -13.712400 6.996385
-14.414400 -13.712400 6.998198
-14.367600 -13.712400 6.998777
-14.320800 -13.712400 7.001403
-14.274000 -13.712400 7.001403
-14.227200 -13.712400 6.998777
-14.180400 -13.712400 7.002226
-14.133600 -13.712400 7.018368
-14.086800 -13.712400 7.019764
-14.040000 -13.712400 7.023549
-13.993200 -13.712400 7.023549
-13.946400 -13.712400 7.025716
-13.899600 -13.712400 7.034547
-13.852800 -13.712400 7.041442
-13.806000 -13.712400 7.032860
-13.759200 -13.712400 7.025716
-13.712400 -13.712400 7.028060
-13.665600 -13.712400 7.030693
-13.618800 -13.712400 7.032036
-13.572000 -13.712400 7.032036
-13.525200 -13.712400 7.034631
-13.478400 -13.712400 7.038719
-13.431600 -13.712400 7.052660
-13.384800 -13.712400 7.064862
-13.338000 -13.712400 7.108875
-13.291200 -13.712400 7.195801
-13.244400 -13.712400 7.244291
-8.190000 -13.712400 9.619141
-8.143200 -13.712400 9.337420
-8.096400 -13.712400 9.157273
-8.049600 -13.712400 9.092024
-8.002800 -13.712400 9.068097
-7.956000 -13.712400 9.019972
-7.909200 -13.712400 8.939769
-7.862400 -13.712400 8.897950
-7.815600 -13.712400 8.859360
-7.768800 -13.712400 8.843559
-7.722000 -13.712400 8.806223
-7.675200 -13.712400 8.717047
-7.628400 -13.712400 8.658815
-7.581600 -13.712400 8.631432
-7.534800 -13.712400 8.619221
-7.488000 -13.712400 8.593979
-7.441200 -13.712400 8.559192
-7.394400 -13.712400 8.503587
-7.347600 -13.712400 8.442131
-7.300800 -13.712400 8.424757
-7.254000 -13.712400 8.402755
-7.207200 -13.712400 8.387003
-7.160400 -13.712400 8.370984
-7.113600 -13.712400 8.333606
-7.066800 -13.712400 8.284485
-7.020000 -13.712400 8.208171
-6.973200 -13.712400 8.179882
-6.926400 -13.712400 8.159254
-6.879600 -13.712400 8.155392
-6.832800 -13.712400 8.145379
-6.786000 -13.712400 8.138915
-6.739200 -13.712400 8.111126
-6.692400 -13.712400 8.100916
-6.645600 -13.712400 8.098788
-6.598800 -13.712400 8.035994
-6.552000 -13.712400 8.018654
-6.505200 -13.712400 7.994886
-6.458400 -13.712400 7.974258
-6.411600 -13.712400 7.948810
-6.364800 -13.712400 7.922066
-6.318000 -13.712400 7.900580
-6.271200 -13.712400 7.880015
-6.224400 -13.712400 7.863424
-6.177600 -13.712400 7.853505
-6.130800 -13.712400 7.837158
-6.084000 -13.712400 7.814411
-6.037200 -13.712400 7.809229
-5.990400 -13.712400 7.789143
-5.943600 -13.712400 7.772669
-5.896800 -13.712400 7.747817
-5.850000 -13.712400 7.728185
-5.803200 -13.712400 7.707884
-5.756400 -13.712400 7.685439
-5.709600 -13.712400 7.679802
-5.662800 -13.712400 7.645212
-5.616000 -13.712400 7.640980
-5.569200 -13.712400 7.633091
-5.522400 -13.712400 7.624569
-5.475600 -13.712400 7.608576
-5.428800 -13.712400 7.592320
-5.382000 -13.712400 7.572973
-5.335200 -13.712400 7.564133
-5.288400 -13.712400 7.547946
-5.241600 -13.712400 7.539876
-5.194800 -13.712400 7.543883
-5.148000 -13.712400 7.538668
-5.101200 -13.712400 7.520631
-5.054400 -13.712400 7.504818
-5.007600 -13.712400 7.488081
-4.960800 -13.712400 7.472594
-4.914000 -13.712400 7.442192
-4.867200 -13.712400 7.432971
-4.820400 -13.712400 7.436487
-4.773600 -13.712400 7.414342
-4.726800 -13.712400 7.402116
-4.680000 -13.712400 7.399366
-4.633200 -13.712400 7.391659
-4.586400 -13.712400 7.360824
-4.539600 -13.712400 7.355237
-4.492800 -13.712400 7.316823
-4.446000 -13.712400 7.304941
-4.399200 -13.712400 7.285352
-4.352400 -13.712400 7.271662
-4.305600 -13.712400 7.270802
-4.258800 -13.712400 7.264375
-4.212000 -13.712400 7.263827
-4.165200 -13.712400 7.274286
-4.118400 -13.712400 7.274286
-4.071600 -13.712400 7.278508
-4.024800 -13.712400 7.280874
-3.978000 -13.712400 7.269175
-3.931200 -13.712400 7.258341
-3.884400 -13.712400 7.256186
-3.837600 -13.712400 7.253840
-3.790800 -13.712400 7.245226
-3.744000 -13.712400 7.236440
-3.697200 -13.712400 7.235326
-3.650400 -13.712400 7.234572
-3.603600 -13.712400 7.234685
-3.556800 -13.712400 7.234572
-3.510000 -13.712400 7.229738
-3.463200 -13.712400 7.232178
-3.416400 -13.712400 7.229738
-3.369600 -13.712400 7.222099
-3.322800 -13.712400 7.220274
-3.276000 -13.712400 7.189235
-3.229200 -13.712400 7.185410
-3.182400 -13.712400 7.175225
-3.135600 -13.712400 7.175225
-3.088800 -13.712400 7.173136
-3.042000 -13.712400 7.158844
-2.995200 -13.712400 7.156651
-2.948400 -13.712400 7.155978
-2.901600 -13.712400 7.151102
-2.854800 -13.712400 7.115051
-2.808000 -13.712400 7.114226
-2.761200 -13.712400 7.106543
-2.714400 -13.712400 7.100713
-2.667600 -13.712400 7.105337
-2.620800 -13.712400 7.106817
-2.574000 -13.712400 7.119139
-2.527200 -13.712400 7.124680
-2.480400 -13.712400 7.123243
-2.433600 -13.712400 7.106427
-2.386800 -13.712400 7.105437
-2.340000 -13.712400 7.104999
-2.293200 -13.712400 7.091300
-2.246400 -13.712400 7.084104
-2.199600 -13.712400 7.083962
-2.152800 -13.712400 7.083840
-2.106000 -13.712400 7.066196
-2.059200 -13.712400 7.061284
-2.012400 -13.712400 7.057497
-1.965600 -13.712400 7.052333
-1.918800 -13.712400 7.055190
-1.872000 -13.712400 7.052092
-1.825200 -13.712400 7.048448
-1.778400 -13.712400 7.054280
-1.731600 -13.712400 7.055693
-1.684800 -13.712400 7.055693
-1.638000 -13.712400 7.048448
-1.591200 -13.712400 7.048448
-1.544400 -13.712400 7.057005
-1.497600 -13.712400 7.036399
-1.450800 -13.712400 7.035445
-1.404000 -13.712400 7.033504
-1.357200 -13.712400 7.040503
-1.310400 -13.712400 7.041427
-1.263600 -13.712400 7.041427
-1.216800 -13.712400 7.029282
-1.170000 -13.712400 7.036132
-1.123200 -13.712400 7.020355
-1.076400 -13.712400 7.020355
-1.029600 -13.712400 7.031212
-0.982800 -13.712400 7.048278
-0.936000 -13.712400 7.048278
-0.889200 -13.712400 7.059961
-0.842400 -13.712400 7.059961
-0.795600 -13.712400 7.059961
-0.748800 -13.712400 7.052684
-0.702000 -13.712400 7.036638
-0.655200 -13.712400 7.030801
-0.608400 -13.712400 7.029195
-0.561600 -13.712400 7.017289
-0.514800 -13.712400 7.017289
-0.468000 -13.712400 7.018421
-0.421200 -13.712400 7.034198
-0.374400 -13.712400 7.037035
-0.327600 -13.712400 7.037036
-0.280800 -13.712400 7.050807
-0.234000 -13.712400 7.073671
-0.187200 -13.712400 7.081113
-0.140400 -13.712400 7.091451
-0.093600 -13.712400 7.091451
-0.046800 -13.712400 7.082313
0.000000 -13.712400 7.092536
0.046800 -13.712400 7.091451
0.093600 -13.712400 7.092536
0.140400 -13.712400 7.076434
0.187200 -13.712400 7.074306
0.234000 -13.712400 7.065622
0.280800 -13.712400 7.060207
0.327600 -13.712400 7.050455
0.374400 -13.712400 7.045929
0.421200 -13.712400 7.036474
0.468000 -13.712400 7.036582
0.514800 -13.712400 7.042674
0.561600 -13.712400 7.041010
0.608400 -13.712400 7.036474
0.655200 -13.712400 7.047939
0.702000 -13.712400 7.068553
0.748800 -13.712400 7.078975
0.795600 -13.712400 7.080942
0.842400 -13.712400 7.083836
0.889200 -13.712400 7.101122
0.936000 -13.712400 7.101931
0.982800 -13.712400 7.092250
1.029600 -13.712400 7.092250
1.076400 -13.712400 7.093511
1.123200 -13.712400 7.093511
1.170000 -13.712400 7.093511
1.216800 -13.712400 7.106174
1.263600 -13.712400 7.106770
1.310400 -13.712400 7.112123
1.357200 -13.712400 7.112123
1.404000 -13.712400 7.112123
1.450800 -13.712400 7.149276
1.497600 -13.712400 7.159322
1.544400 -13.712400 7.171431
1.591200 -13.712400 7.182268
1.638000 -13.712400 7.182268
1.684800 -13.712400 7.182639
1.731600 -13.712400 7.182639
1.778400 -13.712400 7.183073
1.825200 -13.712400 7.186399
1.872000 -13.712400 7.192020
1.918800 -13.712400 7.193673
1.965600 -13.712400 7.198893
2.012400 -13.712400 7.200756
2.059200 -13.712400 7.211549
2.106000 -13.712400 7.216285
2.152800 -13.712400 7.237242
2.199600 -13.712400 7.247190
2.246400 -13.712400 7.249335
2.293200 -13.712400 7.284638
2.340000 -13.712400 7.297182
2.386800 -13.712400 7.297264
2.433600 -13.712400 7.297264
2.480400 -13.712400 7.298055
2.527200 -13.712400 7.297182
2.574000 -13.712400 7.283887
2.620800 -13.712400 7.279151
2.667600 -13.712400 7.279151
2.714400 -13.712400 7.298055
2.761200 -13.712400 7.313480
2.808000 -13.712400 7.327474
2.854800 -13.712400 7.363094
2.901600 -13.712400 7.364152
2.948400 -13.712400 7.371213
2.995200 -13.712400 7.373980
3.042000 -13.712400 7.364152
3.088800 -13.712400 7.378204
3.135600 -13.712400 7.378342
3.182400 -13.712400 7.382837
3.229200 -13.712400 7.396816
3.276000 -13.712400 7.397517
3.322800 -13.712400 7.413782
3.369600 -13.712400 7.431112
3.416400 -13.712400 7.454793
3.463200 -13.712400 7.475728
3.510000 -13.712400 7.475728
3.556800 -13.712400 7.489222
3.603600 -13.712400 7.494948
3.650400 -13.712400 7.500083
3.697200 -13.712400 7.492538
3.744000 -13.712400 7.493116
3.790800 -13.712400 7.500083
3.837600 -13.712400 7.549814
3.884400 -13.712400 7.566189
3.931200 -13.712400 7.569556
3.978000 -13.712400 7.607566
4.024800 -13.712400 7.620419
4.071600 -13.712400 7.627576
4.118400 -13.712400 7.654270
4.165200 -13.712400 7.664428
4.212000 -13.712400 7.673067
4.258800 -13.712400 7.690052
4.305600 -13.712400 7.693677
4.352400 -13.712400 7.739156
4.399200 -13.712400 7.752206
4.446000 -13.712400 7.764775
4.492800 -13.712400 7.803337
4.539600 -13.712400 7.835274
4.586400 -13.712400 7.859816
4.633200 -13.712400 7.889502
4.680000 -13.712400 7.901114
4.726800 -13.712400 7.920526
4.773600 -13.712400 7.942833
4.820400 -13.712400 7.985692
4.867200 -13.712400 8.003419
4.914000 -13.712400 8.019078
4.960800 -13.712400 8.045133
5.007600 -13.712400 8.062839
5.054400 -13.712400 8.109764
5.101200 -13.712400 8.147685
5.148000 -13.712400 8.182045
5.194800 -13.712400 8.198403
5.241600 -13.712400 8.232792
5.288400 -13.712400 8.274185
5.335200 -13.712400 8.307901
5.382000 -13.712400 8.338337
5.428800 -13.712400 8.355415
5.475600 -13.712400 8.417946
5.522400 -13.712400 8.458305
5.569200 -13.712400 8.510782
5.616000 -13.712400 8.594968
5.662800 -13.712400 8.656050
5.709600 -13.712400 8.734673
5.756400 -13.712400 8.794986
5.803200 -13.712400 10.031446
5.850000 -13.712400 22.774119
12.495600 -13.712400 7.969161
12.542400 -13.712400 7.974464
12.589200 -13.712400 7.981362
12.636000 -13.712400 7.969161
12.682800 -13.712400 7.965017
12.729600 -13.712400 7.965275
12.776400 -13.712400 7.967657
12.823200 -13.712400 7.969930
12.870000 -13.712400 7.967661
12.916800 -13.712400 7.967661
12.963600 -13.712400 7.973303
13.010400 -13.712400 7.976391
13.057200 -13.712400 7.976662
13.104000 -13.712400 7.974464
13.150800 -13.712400 7.973659
13.197600 -13.712400 7.976662
13.244400 -13.712400 7.979607
13.291200 -13.712400 7.979607
13.338000 -13.712400 7.980666
13.384800 -13.712400 7.982992
13.431600 -13.712400 7.994987
13.478400 -13.712400 7.997634
13.525200 -13.712400 7.995090
13.572000 -13.712400 7.995090
13.618800 -13.712400 7.995090
13.665600 -13.712400 7.991076
13.712400 -13.712400 7.990957
13.759200 -13.712400 7.991076
13.806000 -13.712400 8.007134
13.852800 -13.712400 8.002074
13.899600 -13.712400 8.012462
13.946400 -13.712400 8.023518
13.993200 -13.712400 8.026970
14.040000 -13.712400 8.030711
14.086800 -13.712400 8.037322
14.133600 -13.712400 8.037322
14.180400 -13.712400 8.039109
14.227200 -13.712400 8.030984
14.274000 -13.712400 8.028830
14.320800 -13.712400 8.018046
14.367600 -13.712400 7.995744
15.069600 -13.712400 6.748070
15.116400 -13.712400 6.719797
15.163200 -13.712400 6.719109
15.210000 -13.712400 6.717626
15.256800 -13.712400 6.714453
15.303600 -13.712400 6.703543
15.350400 -13.712400 6.700549
15.397200 -13.712400 6.710762
15.444000 -13.712400 6.719760
15.490800 -13.712400 6.710762
15.537600 -13.712400 6.734169
15.584400 -13.712400 6.717907
15.631200 -13.712400 6.723071
15.678000 -13.712400 6.717907
15.724800 -13.712400 6.695854
15.771600 -13.712400 6.658502
15.818400 -13.712400 6.620055
16.473600 -13.712400 2.524898
16.520400 -13.712400 2.266027
16.567200 -13.712400 1.945420
16.614000 -13.712400 1.801372
16.660800 -13.712400 1.414442
-18.720000 -13.665600 0.000000
-18.673200 -13.665600 0.000000
-18.626400 -13.665600 0.000000
-18.579600 -13.665600 -7.181480
-18.532800 -13.665600 -7.160883
-18.486000 -13.665600 -7.154739
-18.439200 -13.665600 -7.154739
-18.392400 -13.665600 -7.148344
-18.345600 -13.665600 -7.144415
-18.298800 -13.665600 -7.135693
-18.252000 -13.665600 -7.140641
-18.205200 -13.665600 -7.135693
-18.158400 -13.665600 -7.121983
-18.111600 -13.665600 -7.135693
-18.064800 -13.665600 -7.135693
-18.018000 -13.665600 -7.135693
-17.971200 -13.665600 -7.135887
-17.924400 -13.665600 -7.130380
-17.877600 -13.665600 -7.127566
-17.830800 -13.665600 -7.130380
-17.784000 -13.665600 -7.127566
-17.737200 -13.665600 -7.110156
-17.690400 -13.665600 -7.102678
-17.643600 -13.665600 -7.092819
-17.596800 -13.665600 -7.089800
-17.550000 -13.665600 -7.092819
-17.503200 -13.665600 -7.086450
-17.456400 -13.665600 -7.086061
-17.409600 -13.665600 -7.072725
-17.362800 -13.665600 -7.059828
-17.316000 -13.665600 -7.044979
-17.269200 -13.665600 -7.018908
-17.222400 -13.665600 -7.014674
-17.175600 -13.665600 -7.000094
-17.128800 -13.665600 -6.965595
-17.082000 -13.665600 -6.941466
-17.035200 -13.665600 -6.904635
-16.988400 -13.665600 -6.867860
-16.941600 -13.665600 -6.759825
-15.303600 -13.665600 6.773454
-15.256800 -13.665600 6.822366
-15.210000 -13.665600 6.832139
-15.163200 -13.665600 6.861521
-15.116400 -13.665600 6.876678
-15.069600 -13.665600 6.893834
-15.022800 -13.665600 6.906411
-14.976000 -13.665600 6.915589
-14.929200 -13.665600 6.930635
-14.882400 -13.665600 6.947946
-14.835600 -13.665600 6.961173
-14.788800 -13.665600 6.969499
-14.742000 -13.665600 6.976862
-14.695200 -13.665600 6.985431
-14.648400 -13.665600 6.991831
-14.601600 -13.665600 6.994710
-14.554800 -13.665600 7.001403
-14.508000 -13.665600 7.001403
-14.461200 -13.665600 6.999823
-14.414400 -13.665600 7.001134
-14.367600 -13.665600 7.001403
-14.320800 -13.665600 7.007506
-14.274000 -13.665600 7.002226
-14.227200 -13.665600 7.002226
-14.180400 -13.665600 7.008081
-14.133600 -13.665600 7.022888
-14.086800 -13.665600 7.028696
-14.040000 -13.665600 7.033430
-13.993200 -13.665600 7.028696
-13.946400 -13.665600 7.034547
-13.899600 -13.665600 7.044168
-13.852800 -13.665600 7.050409
-13.806000 -13.665600 7.041442
-13.759200 -13.665600 7.032860
-13.712400 -13.665600 7.032036
-13.665600 -13.665600 7.035393
-13.618800 -13.665600 7.037617
-13.572000 -13.665600 7.037617
-13.525200 -13.665600 7.041652
-13.478400 -13.665600 7.053997
-13.431600 -13.665600 7.064862
-13.384800 -13.665600 7.094638
-13.338000 -13.665600 7.148076
-13.291200 -13.665600 7.208903
-8.190000 -13.665600 9.562648
-8.143200 -13.665600 9.230267
-8.096400 -13.665600 9.157273
-8.049600 -13.665600 9.107952
-8.002800 -13.665600 9.092024
-7.956000 -13.665600 9.022399
-7.909200 -13.665600 8.939924
-7.862400 -13.665600 8.897950
-7.815600 -13.665600 8.859360
-7.768800 -13.665600 8.843559
-7.722000 -13.665600 8.752749
-7.675200 -13.665600 8.704057
-7.628400 -13.665600 8.658815
-7.581600 -13.665600 8.619221
-7.534800 -13.665600 8.613033
-7.488000 -13.665600 8.604961
-7.441200 -13.665600 8.559192
-7.394400 -13.665600 8.492134
-7.347600 -13.665600 8.431092
-7.300800 -13.665600 8.422400
-7.254000 -13.665600 8.417226
-7.207200 -13.665600 8.396123
-7.160400 -13.665600 8.370984
-7.113600 -13.665600 8.333606
-7.066800 -13.665600 8.288281
-7.020000 -13.665600 8.209588
-6.973200 -13.665600 8.179551
-6.926400 -13.665600 8.155392
-6.879600 -13.665600 8.155392
-6.832800 -13.665600 8.151253
-6.786000 -13.665600 8.140229
-6.739200 -13.665600 8.120869
-6.692400 -13.665600 8.107718
-6.645600 -13.665600 8.106242
-6.598800 -13.665600 8.062676
-6.552000 -13.665600 8.036973
-6.505200 -13.665600 7.998265
-6.458400 -13.665600 7.992679
-6.411600 -13.665600 7.953435
-6.364800 -13.665600 7.935998
-6.318000 -13.665600 7.918774
-6.271200 -13.665600 7.882758
-6.224400 -13.665600 7.863657
-6.177600 -13.665600 7.857223
-6.130800 -13.665600 7.837158
-6.084000 -13.665600 7.814411
-6.037200 -13.665600 7.797645
-5.990400 -13.665600 7.788033
-5.943600 -13.665600 7.760246
-5.896800 -13.665600 7.743612
-5.850000 -13.665600 7.727120
-5.803200 -13.665600 7.694161
-5.756400 -13.665600 7.679802
-5.709600 -13.665600 7.661385
-5.662800 -13.665600 7.634910
-5.616000 -13.665600 7.634910
-5.569200 -13.665600 7.632448
-5.522400 -13.665600 7.620998
-5.475600 -13.665600 7.605458
-5.428800 -13.665600 7.594836
-5.382000 -13.665600 7.587169
-5.335200 -13.665600 7.577906
-5.288400 -13.665600 7.547946
-5.241600 -13.665600 7.545921
-5.194800 -13.665600 7.539876
-5.148000 -13.665600 7.507211
-5.101200 -13.665600 7.498989
-5.054400 -13.665600 7.493892
-5.007600 -13.665600 7.472594
-4.960800 -13.665600 7.456909
-4.914000 -13.665600 7.438192
-4.867200 -13.665600 7.432971
-4.820400 -13.665600 7.436487
-4.773600 -13.665600 7.414342
-4.726800 -13.665600 7.400461
-4.680000 -13.665600 7.394064
-4.633200 -13.665600 7.390669
-4.586400 -13.665600 7.356323
-4.539600 -13.665600 7.340210
-4.492800 -13.665600 7.316157
-4.446000 -13.665600 7.287450
-4.399200 -13.665600 7.277883
-4.352400 -13.665600 7.270802
-4.305600 -13.665600 7.264375
-4.258800 -13.665600 7.259936
-4.212000 -13.665600 7.259936
-4.165200 -13.665600 7.263827
-4.118400 -13.665600 7.263827
-4.071600 -13.665600 7.271862
-4.024800 -13.665600 7.278508
-3.978000 -13.665600 7.269175
-3.931200 -13.665600 7.265115
-3.884400 -13.665600 7.250095
-3.837600 -13.665600 7.244443
-3.790800 -13.665600 7.241565
-3.744000 -13.665600 7.236440
-3.697200 -13.665600 7.234572
-3.650400 -13.665600 7.234572
-3.603600 -13.665600 7.234685
-3.556800 -13.665600 7.234685
-3.510000 -13.665600 7.229738
-3.463200 -13.665600 7.234685
-3.416400 -13.665600 7.229738
-3.369600 -13.665600 7.222099
-3.322800 -13.665600 7.213961
-3.276000 -13.665600 7.189235
-3.229200 -13.665600 7.183450
-3.182400 -13.665600 7.177706
-3.135600 -13.665600 7.177706
-3.088800 -13.665600 7.175225
-3.042000 -13.665600 7.173136
-2.995200 -13.665600 7.156344
-2.948400 -13.665600 7.154662
-2.901600 -13.665600 7.146440
-2.854800 -13.665600 7.114226
-2.808000 -13.665600 7.105337
-2.761200 -13.665600 7.095328
-2.714400 -13.665600 7.089244
-2.667600 -13.665600 7.093004
-2.620800 -13.665600 7.105437
-2.574000 -13.665600 7.106817
-2.527200 -13.665600 7.124680
-2.480400 -13.665600 7.120455
-2.433600 -13.665600 7.105437
-2.386800 -13.665600 7.105437
-2.340000 -13.665600 7.104999
-2.293200 -13.665600 7.090756
-2.246400 -13.665600 7.084104
-2.199600 -13.665600 7.073174
-2.152800 -13.665600 7.067298
-2.106000 -13.665600 7.066095
-2.059200 -13.665600 7.061042
-2.012400 -13.665600 7.055190
-1.965600 -13.665600 7.052092
-1.918800 -13.665600 7.052333
-1.872000 -13.665600 7.038127
-1.825200 -13.665600 7.033003
-1.778400 -13.665600 7.038127
-1.731600 -13.665600 7.035998
-1.684800 -13.665600 7.035445
-1.638000 -13.665600 7.035445
-1.591200 -13.665600 7.035998
-1.544400 -13.665600 7.036399
-1.497600 -13.665600 7.035445
-1.450800 -13.665600 7.030489
-1.404000 -13.665600 7.030489
-1.357200 -13.665600 7.033504
-1.310400 -13.665600 7.033504
-1.263600 -13.665600 7.030996
-1.216800 -13.665600 7.005290
-1.170000 -13.665600 7.009168
-1.123200 -13.665600 7.009168
-1.076400 -13.665600 7.009168
-1.029600 -13.665600 7.015702
-0.982800 -13.665600 7.048278
-0.936000 -13.665600 7.048278
-0.889200 -13.665600 7.062607
-0.842400 -13.665600 7.062607
-0.795600 -13.665600 7.057733
-0.748800 -13.665600 7.049187
-0.702000 -13.665600 7.036638
-0.655200 -13.665600 7.030801
-0.608400 -13.665600 7.030801
-0.561600 -13.665600 7.027671
-0.514800 -13.665600 7.017289
-0.468000 -13.665600 7.018421
-0.421200 -13.665600 7.027671
-0.374400 -13.665600 7.035309
-0.327600 -13.665600 7.035309
-0.280800 -13.665600 7.037036
-0.234000 -13.665600 7.050807
-0.187200 -13.665600 7.069401
-0.140400 -13.665600 7.083499
-0.093600 -13.665600 7.083499
-0.046800 -13.665600 7.069401
0.000000 -13.665600 7.091451
0.046800 -13.665600 7.082313
0.093600 -13.665600 7.082313
0.140400 -13.665600 7.074913
0.187200 -13.665600 7.074306
0.234000 -13.665600 7.060207
0.280800 -13.665600 7.060207
0.327600 -13.665600 7.042674
0.374400 -13.665600 7.035511
0.421200 -13.665600 7.023832
0.468000 -13.665600 7.035511
0.514800 -13.665600 7.036286
0.561600 -13.665600 7.035511
0.608400 -13.665600 7.032940
0.655200 -13.665600 7.047939
0.702000 -13.665600 7.067113
0.748800 -13.665600 7.083236
0.795600 -13.665600 7.083836
0.842400 -13.665600 7.083836
0.889200 -13.665600 7.088678
0.936000 -13.665600 7.101122
0.982800 -13.665600 7.092250
1.029600 -13.665600 7.078326
1.076400 -13.665600 7.082892
1.123200 -13.665600 7.090437
1.170000 -13.665600 7.092250
1.216800 -13.665600 7.100703
1.263600 -13.665600 7.105985
1.310400 -13.665600 7.103739
1.357200 -13.665600 7.103739
1.404000 -13.665600 7.105985
1.450800 -13.665600 7.112123
1.497600 -13.665600 7.115587
1.544400 -13.665600 7.152712
1.591200 -13.665600 7.169486
1.638000 -13.665600 7.181700
1.684800 -13.665600 7.181700
1.731600 -13.665600 7.182268
1.778400 -13.665600 7.183073
1.825200 -13.665600 7.186399
1.872000 -13.665600 7.192020
1.918800 -13.665600 7.197163
1.965600 -13.665600 7.198036
2.012400 -13.665600 7.208456
2.059200 -13.665600 7.230484
2.106000 -13.665600 7.233913
2.152800 -13.665600 7.238192
2.199600 -13.665600 7.248603
2.246400 -13.665600 7.248604
2.293200 -13.665600 7.269350
2.340000 -13.665600 7.291377
2.386800 -13.665600 7.297264
2.433600 -13.665600 7.292318
2.480400 -13.665600 7.298055
2.527200 -13.665600 7.297264
2.574000 -13.665600 7.283887
2.620800 -13.665600 7.277713
2.667600 -13.665600 7.275217
2.714400 -13.665600 7.277713
2.761200 -13.665600 7.298055
2.808000 -13.665600 7.310881
2.854800 -13.665600 7.340286
2.901600 -13.665600 7.350452
2.948400 -13.665600 7.363094
2.995200 -13.665600 7.363202
3.042000 -13.665600 7.363007
3.088800 -13.665600 7.352766
3.135600 -13.665600 7.351872
3.182400 -13.665600 7.358870
3.229200 -13.665600 7.381518
3.276000 -13.665600 7.382837
3.322800 -13.665600 7.397517
3.369600 -13.665600 7.419544
3.416400 -13.665600 7.435100
3.463200 -13.665600 7.465372
3.510000 -13.665600 7.469589
3.556800 -13.665600 7.475728
3.603600 -13.665600 7.491519
3.650400 -13.665600 7.496943
3.697200 -13.665600 7.486490
3.744000 -13.665600 7.486490
3.790800 -13.665600 7.496943
3.837600 -13.665600 7.528686
3.884400 -13.665600 7.564737
3.931200 -13.665600 7.568328
3.978000 -13.665600 7.595591
4.024800 -13.665600 7.614818
4.071600 -13.665600 7.623618
4.118400 -13.665600 7.650929
4.165200 -13.665600 7.659396
4.212000 -13.665600 7.670745
4.258800 -13.665600 7.676577
4.305600 -13.665600 7.683610
4.352400 -13.665600 7.712946
4.399200 -13.665600 7.740058
4.446000 -13.665600 7.757670
4.492800 -13.665600 7.783065
4.539600 -13.665600 7.835274
4.586400 -13.665600 7.857132
4.633200 -13.665600 7.874934
4.680000 -13.665600 7.899495
4.726800 -13.665600 7.918798
4.773600 -13.665600 7.942833
4.820400 -13.665600 7.984647
4.867200 -13.665600 7.997360
4.914000 -13.665600 8.023236
4.960800 -13.665600 8.047050
5.007600 -13.665600 8.059572
5.054400 -13.665600 8.101598
5.101200 -13.665600 8.128946
5.148000 -13.665600 8.177268
5.194800 -13.665600 8.194001
5.241600 -13.665600 8.227574
5.288400 -13.665600 8.259483
5.335200 -13.665600 8.304782
5.382000 -13.665600 8.329605
5.428800 -13.665600 8.355415
5.475600 -13.665600 8.424912
5.522400 -13.665600 8.483703
5.569200 -13.665600 8.541984
5.616000 -13.665600 8.620836
5.662800 -13.665600 8.664491
5.709600 -13.665600 8.734673
5.756400 -13.665600 8.834905
5.803200 -13.665600 10.031446
5.850000 -13.665600 22.774119
12.495600 -13.665600 7.982983
12.542400 -13.665600 7.989221
12.589200 -13.665600 7.989221
12.636000 -13.665600 7.982738
12.682800 -13.665600 7.969161
12.729600 -13.665600 7.969930
12.776400 -13.665600 7.976902
12.823200 -13.665600 7.982738
12.870000 -13.665600 7.973659
12.916800 -13.665600 7.973659
12.963600 -13.665600 7.974464
13.010400 -13.665600 7.985275
13.057200 -13.665600 7.985275
13.104000 -13.665600 7.975997
13.150800 -13.665600 7.973659
13.197600 -13.665600 7.977699
13.244400 -13.665600 7.977699
13.291200 -13.665600 7.978177
13.338000 -13.665600 7.980666
13.384800 -13.665600 7.982992
13.431600 -13.665600 7.994987
13.478400 -13.665600 8.000750
13.525200 -13.665600 7.998521
13.572000 -13.665600 8.000785
13.618800 -13.665600 8.000750
13.665600 -13.665600 7.998521
13.712400 -13.665600 7.991076
13.759200 -13.665600 8.001130
13.806000 -13.665600 8.007134
13.852800 -13.665600 8.000847
13.899600 -13.665600 8.010207
13.946400 -13.665600 8.023518
13.993200 -13.665600 8.026970
14.040000 -13.665600 8.030541
14.086800 -13.665600 8.031632
14.133600 -13.665600 8.031632
14.180400 -13.665600 8.042245
14.227200 -13.665600 8.037322
14.274000 -13.665600 8.030233
14.320800 -13.665600 8.030398
14.367600 -13.665600 8.018809
15.163200 -13.665600 6.729803
15.210000 -13.665600 6.727334
15.256800 -13.665600 6.719760
15.303600 -13.665600 6.719109
15.350400 -13.665600 6.708722
15.397200 -13.665600 6.719760
15.444000 -13.665600 6.725606
15.490800 -13.665600 6.724209
15.537600 -13.665600 6.724209
15.584400 -13.665600 6.717907
15.678000 -13.665600 6.717907
15.724800 -13.665600 6.695854
15.771600 -13.665600 6.658502
15.818400 -13.665600 6.641353
16.567200 -13.665600 2.191086
16.614000 -13.665600 1.920591
16.660800 -13.665600 1.537371
-18.720000 -13.618800 0.000000
-18.673200 -13.618800 0.000000
-18.626400 -13.618800 0.000000
-18.579600 -13.618800 -7.198770
-18.532800 -13.618800 -7.160883
-18.486000 -13.618800 -7.154739
-18.439200 -13.618800 -7.154739
-18.392400 -13.618800 -7.148344
-18.345600 -13.618800 -7.144654
-18.298800 -13.618800 -7.130490
-18.252000 -13.618800 -7.143735
-18.205200 -13.618800 -7.125318
-18.158400 -13.618800 -7.124945
-18.111600 -13.618800 -7.143735
-18.064800 -13.618800 -7.143735
-18.018000 -13.618800 -7.143735
-17.971200 -13.618800 -7.143735
-17.924400 -13.618800 -7.135887
-17.877600 -13.618800 -7.135495
-17.830800 -13.618800 -7.134098
-17.784000 -13.618800 -7.127758
-17.737200 -13.618800 -7.120574
-17.690400 -13.618800 -7.115012
-17.643600 -13.618800 -7.100577
-17.596800 -13.618800 -7.092819
-17.550000 -13.618800 -7.098107
-17.503200 -13.618800 -7.086911
-17.456400 -13.618800 -7.086450
-17.409600 -13.618800 -7.076794
-17.362800 -13.618800 -7.076794
-17.316000 -13.618800 -7.044979
-17.269200 -13.618800 -7.022053
-17.222400 -13.618800 -7.015030
-17.175600 -13.618800 -7.007309
-17.128800 -13.618800 -6.980979
-17.082000 -13.618800 -6.965595
-17.035200 -13.618800 -6.944143
-16.988400 -13.618800 -6.903291
-16.941600 -13.618800 -6.765707
-15.350400 -13.618800 6.791202
-15.303600 -13.618800 6.838488
-15.256800 -13.618800 6.846812
-15.210000 -13.618800 6.861521
-15.163200 -13.618800 6.873124
-15.116400 -13.618800 6.882083
-15.069600 -13.618800 6.906411
-15.022800 -13.618800 6.915589
-14.976000 -13.618800 6.930606
-14.929200 -13.618800 6.933056
-14.882400 -13.618800 6.953642
-14.835600 -13.618800 6.966828
-14.788800 -13.618800 6.969499
-14.742000 -13.618800 6.975302
-14.695200 -13.618800 6.985261
-14.648400 -13.618800 6.992423
-14.601600 -13.618800 6.999026
-14.554800 -13.618800 7.004913
-14.508000 -13.618800 7.005694
-14.461200 -13.618800 7.001403
-14.414400 -13.618800 7.002344
-14.367600 -13.618800 7.002344
-14.320800 -13.618800 7.007506
-14.274000 -13.618800 7.007506
-14.227200 -13.618800 7.007506
-14.180400 -13.618800 7.011587
-14.133600 -13.618800 7.022888
-14.086800 -13.618800 7.033430
-14.040000 -13.618800 7.034547
-13.993200 -13.618800 7.033430
-13.946400 -13.618800 7.034547
-13.899600 -13.618800 7.041442
-13.852800 -13.618800 7.044168
-13.806000 -13.618800 7.033015
-13.759200 -13.618800 7.028153
-13.712400 -13.618800 7.030693
-13.665600 -13.618800 7.034631
-13.618800 -13.618800 7.035393
-13.572000 -13.618800 7.038719
-13.525200 -13.618800 7.053997
-13.478400 -13.618800 7.061697
-13.431600 -13.618800 7.094638
-13.384800 -13.618800 7.142027
-13.338000 -13.618800 7.210093
-8.190000 -13.618800 9.404110
-8.143200 -13.618800 9.301074
-8.096400 -13.618800 9.185135
-8.049600 -13.618800 9.134810
-8.002800 -13.618800 9.106594
-7.956000 -13.618800 9.020675
-7.909200 -13.618800 8.938136
-7.862400 -13.618800 8.872069
-7.815600 -13.618800 8.825094
-7.768800 -13.618800 8.758795
-7.722000 -13.618800 8.735394
-7.675200 -13.618800 8.658815
-7.628400 -13.618800 8.645482
-7.581600 -13.618800 8.613033
-7.534800 -13.618800 8.604961
-7.488000 -13.618800 8.581032
-7.441200 -13.618800 8.530406
-7.394400 -13.618800 8.475384
-7.347600 -13.618800 8.442131
-7.300800 -13.618800 8.431092
-7.254000 -13.618800 8.422400
-7.207200 -13.618800 8.398881
-7.160400 -13.618800 8.370984
-7.113600 -13.618800 8.324494
-7.066800 -13.618800 8.256911
-7.020000 -13.618800 8.194675
-6.973200 -13.618800 8.159254
-6.926400 -13.618800 8.145379
-6.879600 -13.618800 8.151253
-6.832800 -13.618800 8.145379
-6.786000 -13.618800 8.144741
-6.739200 -13.618800 8.135615
-6.692400 -13.618800 8.111126
-6.645600 -13.618800 8.106274
-6.598800 -13.618800 8.062676
-6.552000 -13.618800 8.035994
-6.505200 -13.618800 7.994886
-6.458400 -13.618800 7.992679
-6.411600 -13.618800 7.948712
-6.364800 -13.618800 7.927147
-6.318000 -13.618800 7.894556
-6.271200 -13.618800 7.881364
-6.224400 -13.618800 7.863424
-6.177600 -13.618800 7.858754
-6.130800 -13.618800 7.836585
-6.084000 -13.618800 7.812775
-6.037200 -13.618800 7.794071
-5.990400 -13.618800 7.785716
-5.943600 -13.618800 7.758907
-5.896800 -13.618800 7.731802
-5.850000 -13.618800 7.715255
-5.803200 -13.618800 7.694161
-5.756400 -13.618800 7.679802
-5.709600 -13.618800 7.661385
-5.662800 -13.618800 7.634910
-5.616000 -13.618800 7.634910
-5.569200 -13.618800 7.625626
-5.522400 -13.618800 7.620060
-5.475600 -13.618800 7.597964
-5.428800 -13.618800 7.584115
-5.382000 -13.618800 7.569573
-5.335200 -13.618800 7.547635
-5.288400 -13.618800 7.538833
-5.241600 -13.618800 7.507545
-5.194800 -13.618800 7.500192
-5.148000 -13.618800 7.498989
-5.101200 -13.618800 7.484252
-5.054400 -13.618800 7.475640
-5.007600 -13.618800 7.468110
-4.960800 -13.618800 7.456909
-4.914000 -13.618800 7.442132
-4.867200 -13.618800 7.437124
-4.820400 -13.618800 7.436487
-4.773600 -13.618800 7.436487
-4.726800 -13.618800 7.402116
-4.680000 -13.618800 7.398600
-4.633200 -13.618800 7.390669
-4.586400 -13.618800 7.355613
-4.539600 -13.618800 7.340210
-4.492800 -13.618800 7.316823
-4.446000 -13.618800 7.311593
-4.399200 -13.618800 7.287450
-4.352400 -13.618800 7.277883
-4.305600 -13.618800 7.274766
-4.258800 -13.618800 7.263827
-4.212000 -13.618800 7.277883
-4.165200 -13.618800 7.271862
-4.118400 -13.618800 7.263827
-4.071600 -13.618800 7.271862
-4.024800 -13.618800 7.278508
-3.978000 -13.618800 7.269175
-3.931200 -13.618800 7.268446
-3.884400 -13.618800 7.260747
-3.837600 -13.618800 7.245226
-3.790800 -13.618800 7.242112
-3.744000 -13.618800 7.236440
-3.697200 -13.618800 7.235326
-3.650400 -13.618800 7.234572
-3.603600 -13.618800 7.233507
-3.556800 -13.618800 7.233507
-3.510000 -13.618800 7.224597
-3.463200 -13.618800 7.232178
-3.416400 -13.618800 7.213961
-3.369600 -13.618800 7.212265
-3.322800 -13.618800 7.206514
-3.276000 -13.618800 7.189773
-3.229200 -13.618800 7.177706
-3.182400 -13.618800 7.177706
-3.135600 -13.618800 7.177706
-3.088800 -13.618800 7.175225
-3.042000 -13.618800 7.175199
-2.995200 -13.618800 7.156344
-2.948400 -13.618800 7.151102
-2.901600 -13.618800 7.139092
-2.854800 -13.618800 7.116893
-2.808000 -13.618800 7.095837
-2.761200 -13.618800 7.093561
-2.714400 -13.618800 7.093004
-2.667600 -13.618800 7.093561
-2.620800 -13.618800 7.105337
-2.574000 -13.618800 7.105337
-2.527200 -13.618800 7.120455
-2.480400 -13.618800 7.120455
-2.433600 -13.618800 7.105437
-2.386800 -13.618800 7.105437
-2.340000 -13.618800 7.104999
-2.293200 -13.618800 7.091300
-2.246400 -13.618800 7.084104
-2.199600 -13.618800 7.072489
-2.152800 -13.618800 7.067298
-2.106000 -13.618800 7.066095
-2.059200 -13.618800 7.061042
-2.012400 -13.618800 7.055190
-1.965600 -13.618800 7.052092
-1.918800 -13.618800 7.052003
-1.872000 -13.618800 7.036072
-1.825200 -13.618800 7.033003
-1.778400 -13.618800 7.038127
-1.731600 -13.618800 7.036072
-1.684800 -13.618800 7.035998
-1.638000 -13.618800 7.035998
-1.591200 -13.618800 7.035998
-1.544400 -13.618800 7.035445
-1.497600 -13.618800 7.033504
-1.450800 -13.618800 7.029282
-1.404000 -13.618800 7.029282
-1.357200 -13.618800 7.029282
-1.310400 -13.618800 7.025648
-1.263600 -13.618800 7.025648
-1.216800 -13.618800 7.003079
-1.170000 -13.618800 7.003079
-1.123200 -13.618800 6.998803
-1.076400 -13.618800 7.007616
-1.029600 -13.618800 7.015702
-0.982800 -13.618800 7.031212
-0.936000 -13.618800 7.047554
-0.889200 -13.618800 7.062607
-0.842400 -13.618800 7.063436
-0.795600 -13.618800 7.062607
-0.748800 -13.618800 7.054582
-0.702000 -13.618800 7.049187
-0.655200 -13.618800 7.033672
-0.608400 -13.618800 7.033672
-0.561600 -13.618800 7.029691
-0.514800 -13.618800 7.021015
-0.468000 -13.618800 7.018421
-0.421200 -13.618800 7.018421
-0.374400 -13.618800 7.034198
-0.327600 -13.618800 7.034335
-0.280800 -13.618800 7.035513
-0.234000 -13.618800 7.035513
-0.187200 -13.618800 7.037035
-0.140400 -13.618800 7.081001
-0.093600 -13.618800 7.083499
-0.046800 -13.618800 7.069401
0.000000 -13.618800 7.082313
0.046800 -13.618800 7.074913
0.093600 -13.618800 7.082313
0.140400 -13.618800 7.074464
0.187200 -13.618800 7.067855
0.234000 -13.618800 7.047102
0.280800 -13.618800 7.060207
0.327600 -13.618800 7.044610
0.374400 -13.618800 7.036286
0.421200 -13.618800 7.021805
0.468000 -13.618800 7.036582
0.514800 -13.618800 7.042674
0.561600 -13.618800 7.052375
0.608400 -13.618800 7.041010
0.655200 -13.618800 7.053565
0.702000 -13.618800 7.080942
0.748800 -13.618800 7.083643
0.795600 -13.618800 7.083836
0.842400 -13.618800 7.083836
0.889200 -13.618800 7.083836
0.936000 -13.618800 7.088678
0.982800 -13.618800 7.084848
1.029600 -13.618800 7.092250
1.076400 -13.618800 7.084848
1.123200 -13.618800 7.090437
1.170000 -13.618800 7.090655
1.216800 -13.618800 7.104624
1.263600 -13.618800 7.106174
1.310400 -13.618800 7.105985
1.357200 -13.618800 7.100703
1.404000 -13.618800 7.106174
1.450800 -13.618800 7.112123
1.497600 -13.618800 7.128875
1.544400 -13.618800 7.134656
1.591200 -13.618800 7.152712
1.638000 -13.618800 7.169486
1.684800 -13.618800 7.170691
1.731600 -13.618800 7.181700
1.778400 -13.618800 7.183073
1.825200 -13.618800 7.186399
1.872000 -13.618800 7.193673
1.918800 -13.618800 7.198893
1.965600 -13.618800 7.198893
2.012400 -13.618800 7.215684
2.059200 -13.618800 7.219494
2.106000 -13.618800 7.233913
2.152800 -13.618800 7.239572
2.199600 -13.618800 7.247190
2.246400 -13.618800 7.248603
2.293200 -13.618800 7.269350
2.340000 -13.618800 7.287732
2.386800 -13.618800 7.291377
2.433600 -13.618800 7.287732
2.480400 -13.618800 7.291377
2.527200 -13.618800 7.283887
2.574000 -13.618800 7.277713
2.620800 -13.618800 7.272770
2.667600 -13.618800 7.269686
2.714400 -13.618800 7.274135
2.761200 -13.618800 7.293968
2.808000 -13.618800 7.303153
2.854800 -13.618800 7.344119
2.901600 -13.618800 7.352766
2.948400 -13.618800 7.363202
2.995200 -13.618800 7.364152
3.042000 -13.618800 7.363094
3.088800 -13.618800 7.351872
3.135600 -13.618800 7.351872
3.182400 -13.618800 7.358870
3.229200 -13.618800 7.374727
3.276000 -13.618800 7.381214
3.322800 -13.618800 7.389308
3.369600 -13.618800 7.417154
3.416400 -13.618800 7.427545
3.463200 -13.618800 7.461934
3.510000 -13.618800 7.462213
3.556800 -13.618800 7.465372
3.603600 -13.618800 7.469589
3.650400 -13.618800 7.494948
3.697200 -13.618800 7.469589
3.744000 -13.618800 7.469589
3.790800 -13.618800 7.488513
3.837600 -13.618800 7.521046
3.884400 -13.618800 7.532892
3.931200 -13.618800 7.567311
3.978000 -13.618800 7.595591
4.024800 -13.618800 7.607799
4.071600 -13.618800 7.618308
4.118400 -13.618800 7.629600
4.165200 -13.618800 7.654270
4.212000 -13.618800 7.662874
4.258800 -13.618800 7.670745
4.305600 -13.618800 7.671338
4.352400 -13.618800 7.683610
4.399200 -13.618800 7.692724
4.446000 -13.618800 7.743015
4.492800 -13.618800 7.758873
4.539600 -13.618800 7.803523
4.586400 -13.618800 7.842136
4.633200 -13.618800 7.859816
4.680000 -13.618800 7.890276
4.726800 -13.618800 7.917524
4.773600 -13.618800 7.939175
4.820400 -13.618800 7.975082
4.867200 -13.618800 7.989912
4.914000 -13.618800 8.018065
4.960800 -13.618800 8.036053
5.007600 -13.618800 8.051783
5.054400 -13.618800 8.107430
5.101200 -13.618800 8.147685
5.148000 -13.618800 8.175805
5.194800 -13.618800 8.194001
5.241600 -13.618800 8.227574
5.288400 -13.618800 8.286351
5.335200 -13.618800 8.312284
5.382000 -13.618800 8.338981
5.428800 -13.618800 8.401185
5.475600 -13.618800 8.435232
5.522400 -13.618800 8.458704
5.569200 -13.618800 8.548838
5.616000 -13.618800 8.633226
5.662800 -13.618800 8.669250
5.709600 -13.618800 8.767031
5.756400 -13.618800 8.942323
5.803200 -13.618800 20.601225
5.850000 -13.618800 22.774119
12.495600 -13.618800 7.991479
12.542400 -13.618800 7.992273
12.589200 -13.618800 8.002587
12.636000 -13.618800 7.991479
12.682800 -13.618800 7.981314
12.729600 -13.618800 7.976902
12.776400 -13.618800 7.981314
12.823200 -13.618800 7.985824
12.870000 -13.618800 7.976902
12.916800 -13.618800 7.975997
12.963600 -13.618800 7.976902
13.010400 -13.618800 7.993400
13.057200 -13.618800 7.993400
13.104000 -13.618800 7.977699
13.150800 -13.618800 7.974464
13.197600 -13.618800 7.979607
13.244400 -13.618800 7.981475
13.291200 -13.618800 7.979607
13.338000 -13.618800 7.981475
13.384800 -13.618800 7.987338
13.431600 -13.618800 8.000750
13.478400 -13.618800 8.005891
13.525200 -13.618800 8.000975
13.572000 -13.618800 8.007170
13.618800 -13.618800 8.007134
13.665600 -13.618800 8.001130
13.712400 -13.618800 7.991076
13.759200 -13.618800 7.990957
13.806000 -13.618800 7.991076
13.852800 -13.618800 7.991076
13.899600 -13.618800 8.000847
13.946400 -13.618800 8.012462
13.993200 -13.618800 8.023518
14.040000 -13.618800 8.031632
14.086800 -13.618800 8.042245
14.133600 -13.618800 8.042245
14.180400 -13.618800 8.052771
14.227200 -13.618800 8.052771
14.274000 -13.618800 8.037764
14.320800 -13.618800 8.037322
14.367600 -13.618800 8.031458
14.414400 -13.618800 8.003977
15.163200 -13.618800 6.730236
15.210000 -13.618800 6.730236
15.256800 -13.618800 6.729803
15.303600 -13.618800 6.726691
15.350400 -13.618800 6.725606
15.397200 -13.618800 6.727334
15.444000 -13.618800 6.732375
15.490800 -13.618800 6.732375
15.537600 -13.618800 6.708722
15.631200 -13.618800 6.723071
15.678000 -13.618800 6.697865
15.724800 -13.618800 6.695854
15.771600 -13.618800 6.694233
15.818400 -13.618800 6.656044
15.865200 -13.618800 6.638960
16.146000 -13.618800 4.845895
16.286400 -13.618800 4.026939
16.333200 -13.618800 3.694745
16.567200 -13.618800 2.384242
16.614000 -13.618800 2.180180
-18.720000 -13.572000 0.000000
-18.673200 -13.572000 0.000000
-18.626400 -13.572000 0.000000
-18.579600 -13.572000 -7.215284
-18.532800 -13.572000 -7.199050
-18.486000 -13.572000 -7.197272
-18.439200 -13.572000 -7.196937
-18.392400 -13.572000 -7.196937
-18.345600 -13.572000 -7.177720
-18.298800 -13.572000 -7.148661
-18.252000 -13.572000 -7.154739
-18.205200 -13.572000 -7.148661
-18.158400 -13.572000 -7.143735
-18.111600 -13.572000 -7.157046
-18.064800 -13.572000 -7.148661
-18.018000 -13.572000 -7.143735
-17.971200 -13.572000 -7.143735
-17.924400 -13.572000 -7.135887
-17.877600 -13.572000 -7.135887
-17.830800 -13.572000 -7.134098
-17.784000 -13.572000 -7.128317
-17.737200 -13.572000 -7.127566
-17.690400 -13.572000 -7.126459
-17.643600 -13.572000 -7.110156
-17.596800 -13.572000 -7.098107
-17.550000 -13.572000 -7.092819
-17.503200 -13.572000 -7.089800
-17.456400 -13.572000 -7.089800
-17.409600 -13.572000 -7.086061
-17.362800 -13.572000 -7.080703
-17.316000 -13.572000 -7.059828
-17.269200 -13.572000 -7.042439
-17.222400 -13.572000 -7.025041
-17.175600 -13.572000 -7.016752
-17.128800 -13.572000 -6.981001
-17.082000 -13.572000 -6.973258
-17.035200 -13.572000 -6.951009
-16.988400 -13.572000 -6.799912
-16.567200 -13.572000 -5.057846
-16.520400 -13.572000 -5.054813
-15.397200 -13.572000 6.778811
-15.350400 -13.572000 6.838488
-15.303600 -13.572000 6.847875
-15.256800 -13.572000 6.866640
-15.210000 -13.572000 6.874021
-15.163200 -13.572000 6.882083
-15.116400 -13.572000 6.910732
-15.069600 -13.572000 6.924459
-15.022800 -13.572000 6.932665
-14.976000 -13.572000 6.933056
-14.929200 -13.572000 6.945642
-14.882400 -13.572000 6.957871
-14.835600 -13.572000 6.964864
-14.788800 -13.572000 6.968591
-14.742000 -13.572000 6.973920
-14.695200 -13.572000 6.983996
-14.648400 -13.572000 6.991831
-14.601600 -13.572000 6.994710
-14.554800 -13.572000 7.001403
-14.508000 -13.572000 7.001403
-14.461200 -13.572000 7.001403
-14.414400 -13.572000 7.005694
-14.367600 -13.572000 7.007506
-14.320800 -13.572000 7.007506
-14.274000 -13.572000 7.007506
-14.227200 -13.572000 7.007506
-14.180400 -13.572000 7.011587
-14.133600 -13.572000 7.019528
-14.086800 -13.572000 7.022888
-14.040000 -13.572000 7.023549
-13.993200 -13.572000 7.023549
-13.946400 -13.572000 7.028153
-13.899600 -13.572000 7.028153
-13.852800 -13.572000 7.025582
-13.806000 -13.572000 7.025582
-13.759200 -13.572000 7.024928
-13.712400 -13.572000 7.028060
-13.665600 -13.572000 7.033015
-13.618800 -13.572000 7.034631
-13.572000 -13.572000 7.038719
-13.525200 -13.572000 7.060309
-13.478400 -13.572000 7.074518
-13.431600 -13.572000 7.122901
-13.384800 -13.572000 7.189941
-8.190000 -13.572000 9.367798
-8.143200 -13.572000 9.230267
-8.096400 -13.572000 9.141286
-8.049600 -13.572000 9.107952
-8.002800 -13.572000 9.092024
-7.956000 -13.572000 9.019972
-7.909200 -13.572000 8.938136
-7.862400 -13.572000 8.872069
-7.815600 -13.572000 8.806223
-7.768800 -13.572000 8.758795
-7.722000 -13.572000 8.737008
-7.675200 -13.572000 8.661303
-7.628400 -13.572000 8.645482
-7.581600 -13.572000 8.612897
-7.534800 -13.572000 8.593979
-7.488000 -13.572000 8.564666
-7.441200 -13.572000 8.500938
-7.394400 -13.572000 8.480088
-7.347600 -13.572000 8.475148
-7.300800 -13.572000 8.444579
-7.254000 -13.572000 8.430489
-7.207200 -13.572000 8.398881
-7.160400 -13.572000 8.360029
-7.113600 -13.572000 8.294765
-7.066800 -13.572000 8.256911
-7.020000 -13.572000 8.194675
-6.973200 -13.572000 8.179551
-6.926400 -13.572000 8.151253
-6.879600 -13.572000 8.155240
-6.832800 -13.572000 8.146744
-6.786000 -13.572000 8.145379
-6.739200 -13.572000 8.139971
-6.692400 -13.572000 8.135615
-6.645600 -13.572000 8.107718
-6.598800 -13.572000 8.070666
-6.552000 -13.572000 8.035994
-6.505200 -13.572000 7.985400
-6.458400 -13.572000 7.974258
-6.411600 -13.572000 7.943424
-6.364800 -13.572000 7.925216
-6.318000 -13.572000 7.899572
-6.271200 -13.572000 7.882758
-6.224400 -13.572000 7.865804
-6.177600 -13.572000 7.860716
-6.130800 -13.572000 7.837158
-6.084000 -13.572000 7.819449
-6.037200 -13.572000 7.809229
-5.990400 -13.572000 7.789143
-5.943600 -13.572000 7.776696
-5.896800 -13.572000 7.754364
-5.850000 -13.572000 7.728162
-5.803200 -13.572000 7.704090
-5.756400 -13.572000 7.679802
-5.709600 -13.572000 7.657643
-5.662800 -13.572000 7.633091
-5.616000 -13.572000 7.632448
-5.569200 -13.572000 7.616421
-5.522400 -13.572000 7.608576
-5.475600 -13.572000 7.591432
-5.428800 -13.572000 7.584115
-5.382000 -13.572000 7.569573
-5.335200 -13.572000 7.543325
-5.288400 -13.572000 7.523243
-5.241600 -13.572000 7.500192
-5.194800 -13.572000 7.493790
-5.148000 -13.572000 7.489950
-5.101200 -13.572000 7.479452
-5.054400 -13.572000 7.472002
-5.007600 -13.572000 7.466131
-4.960800 -13.572000 7.448720
-4.914000 -13.572000 7.437819
-4.867200 -13.572000 7.436487
-4.820400 -13.572000 7.434141
-4.773600 -13.572000 7.414342
-4.726800 -13.572000 7.399366
-4.680000 -13.572000 7.393500
-4.633200 -13.572000 7.390669
-4.586400 -13.572000 7.355613
-4.539600 -13.572000 7.350725
-4.492800 -13.572000 7.327448
-4.446000 -13.572000 7.316157
-4.399200 -13.572000 7.307751
-4.352400 -13.572000 7.287582
-4.305600 -13.572000 7.282728
-4.258800 -13.572000 7.277883
-4.212000 -13.572000 7.282410
-4.165200 -13.572000 7.277883
-4.118400 -13.572000 7.260747
-4.071600 -13.572000 7.271862
-4.024800 -13.572000 7.268136
-3.978000 -13.572000 7.265114
-3.931200 -13.572000 7.265115
-3.884400 -13.572000 7.247057
-3.837600 -13.572000 7.239346
-3.790800 -13.572000 7.236440
-3.744000 -13.572000 7.233507
-3.697200 -13.572000 7.233507
-3.650400 -13.572000 7.233507
-3.603600 -13.572000 7.234572
-3.556800 -13.572000 7.233507
-3.510000 -13.572000 7.224597
-3.463200 -13.572000 7.229738
-3.416400 -13.572000 7.218932
-3.369600 -13.572000 7.207096
-3.322800 -13.572000 7.204240
-3.276000 -13.572000 7.200109
-3.229200 -13.572000 7.177706
-3.182400 -13.572000 7.183450
-3.135600 -13.572000 7.177706
-3.088800 -13.572000 7.175199
-3.042000 -13.572000 7.175199
-2.995200 -13.572000 7.156344
-2.948400 -13.572000 7.154662
-2.901600 -13.572000 7.136674
-2.854800 -13.572000 7.123361
-2.808000 -13.572000 7.106543
-2.761200 -13.572000 7.095837
-2.714400 -13.572000 7.093561
-2.667600 -13.572000 7.093004
-2.620800 -13.572000 7.095328
-2.574000 -13.572000 7.090756
-2.527200 -13.572000 7.105337
-2.480400 -13.572000 7.093004
-2.433600 -13.572000 7.089244
-2.386800 -13.572000 7.085770
-2.340000 -13.572000 7.077493
-2.293200 -13.572000 7.073174
-2.246400 -13.572000 7.072489
-2.199600 -13.572000 7.066196
-2.152800 -13.572000 7.066196
-2.106000 -13.572000 7.066095
-2.059200 -13.572000 7.061284
-2.012400 -13.572000 7.052333
-1.965600 -13.572000 7.052006
-1.918800 -13.572000 7.052092
-1.872000 -13.572000 7.046065
-1.825200 -13.572000 7.033600
-1.778400 -13.572000 7.038383
-1.731600 -13.572000 7.036072
-1.684800 -13.572000 7.035998
-1.638000 -13.572000 7.035998
-1.591200 -13.572000 7.035445
-1.544400 -13.572000 7.030489
-1.497600 -13.572000 7.030489
-1.450800 -13.572000 7.028552
-1.404000 -13.572000 7.017272
-1.357200 -13.572000 7.025648
-1.310400 -13.572000 7.018858
-1.263600 -13.572000 7.025648
-1.216800 -13.572000 7.011880
-1.170000 -13.572000 7.003079
-1.123200 -13.572000 7.001151
-1.076400 -13.572000 7.009168
-1.029600 -13.572000 7.015702
-0.982800 -13.572000 7.028644
-0.936000 -13.572000 7.027925
-0.889200 -13.572000 7.056608
-0.842400 -13.572000 7.059584
-0.795600 -13.572000 7.056608
-0.748800 -13.572000 7.052684
-0.702000 -13.572000 7.042986
-0.655200 -13.572000 7.033672
-0.608400 -13.572000 7.033672
-0.561600 -13.572000 7.027671
-0.514800 -13.572000 7.021015
-0.468000 -13.572000 7.021015
-0.421200 -13.572000 7.018421
-0.374400 -13.572000 7.034335
-0.327600 -13.572000 7.031036
-0.280800 -13.572000 7.031036
-0.234000 -13.572000 7.031036
-0.187200 -13.572000 7.031036
-0.140400 -13.572000 7.048594
-0.093600 -13.572000 7.061112
-0.046800 -13.572000 7.061112
0.000000 -13.572000 7.065070
0.046800 -13.572000 7.066848
0.093600 -13.572000 7.074913
0.140400 -13.572000 7.073406
0.187200 -13.572000 7.066848
0.234000 -13.572000 7.060207
0.280800 -13.572000 7.052375
0.327600 -13.572000 7.044610
0.374400 -13.572000 7.035511
0.421200 -13.572000 7.027426
0.468000 -13.572000 7.036582
0.514800 -13.572000 7.041010
0.561600 -13.572000 7.041010
0.608400 -13.572000 7.036582
0.655200 -13.572000 7.054251
0.702000 -13.572000 7.083236
0.748800 -13.572000 7.083236
0.795600 -13.572000 7.083836
0.842400 -13.572000 7.083836
0.889200 -13.572000 7.083836
0.936000 -13.572000 7.078326
0.982800 -13.572000 7.078326
1.029600 -13.572000 7.093511
1.076400 -13.572000 7.104624
1.123200 -13.572000 7.104624
1.170000 -13.572000 7.100703
1.216800 -13.572000 7.106174
1.263600 -13.572000 7.112123
1.310400 -13.572000 7.106174
1.357200 -13.572000 7.100703
1.404000 -13.572000 7.105985
1.450800 -13.572000 7.109269
1.497600 -13.572000 7.123707
1.544400 -13.572000 7.133177
1.591200 -13.572000 7.136207
1.638000 -13.572000 7.144447
1.684800 -13.572000 7.152712
1.731600 -13.572000 7.157900
1.778400 -13.572000 7.182639
1.825200 -13.572000 7.186399
1.872000 -13.572000 7.198036
1.918800 -13.572000 7.198893
1.965600 -13.572000 7.198893
2.012400 -13.572000 7.212114
2.059200 -13.572000 7.212114
2.106000 -13.572000 7.209335
2.152800 -13.572000 7.237242
2.199600 -13.572000 7.236752
2.246400 -13.572000 7.237242
2.293200 -13.572000 7.248603
2.340000 -13.572000 7.281709
2.386800 -13.572000 7.287732
2.433600 -13.572000 7.283887
2.480400 -13.572000 7.287732
2.527200 -13.572000 7.282771
2.574000 -13.572000 7.277713
2.620800 -13.572000 7.269686
2.667600 -13.572000 7.268838
2.714400 -13.572000 7.272770
2.761200 -13.572000 7.293968
2.808000 -13.572000 7.314724
2.854800 -13.572000 7.352766
2.901600 -13.572000 7.362194
2.948400 -13.572000 7.363202
2.995200 -13.572000 7.364152
3.042000 -13.572000 7.364152
3.088800 -13.572000 7.361919
3.135600 -13.572000 7.361919
3.182400 -13.572000 7.358870
3.229200 -13.572000 7.370279
3.276000 -13.572000 7.370279
3.322800 -13.572000 7.387876
3.369600 -13.572000 7.407498
3.416400 -13.572000 7.420809
3.463200 -13.572000 7.449019
3.510000 -13.572000 7.461934
3.556800 -13.572000 7.465372
3.603600 -13.572000 7.477096
3.650400 -13.572000 7.494933
3.697200 -13.572000 7.486490
3.744000 -13.572000 7.486490
3.790800 -13.572000 7.494933
3.837600 -13.572000 7.511258
3.884400 -13.572000 7.530704
3.931200 -13.572000 7.559901
3.978000 -13.572000 7.593758
4.024800 -13.572000 7.595591
4.071600 -13.572000 7.607799
4.118400 -13.572000 7.623618
4.165200 -13.572000 7.654270
4.212000 -13.572000 7.659396
4.258800 -13.572000 7.670745
4.305600 -13.572000 7.670763
4.352400 -13.572000 7.681274
4.399200 -13.572000 7.695766
4.446000 -13.572000 7.752206
4.492800 -13.572000 7.760429
4.539600 -13.572000 7.795102
4.586400 -13.572000 7.839456
4.633200 -13.572000 7.857392
4.680000 -13.572000 7.885456
4.726800 -13.572000 7.909446
4.773600 -13.572000 7.929640
4.820400 -13.572000 7.942833
4.867200 -13.572000 7.985692
4.914000 -13.572000 7.997360
4.960800 -13.572000 8.036053
5.007600 -13.572000 8.050653
5.054400 -13.572000 8.074219
5.101200 -13.572000 8.128946
5.148000 -13.572000 8.169708
5.194800 -13.572000 8.185508
5.241600 -13.572000 8.216689
5.288400 -13.572000 8.259483
5.335200 -13.572000 8.303688
5.382000 -13.572000 8.338981
5.428800 -13.572000 8.401185
5.475600 -13.572000 8.435232
5.522400 -13.572000 8.483703
5.569200 -13.572000 8.567328
5.616000 -13.572000 8.642818
5.662800 -13.572000 8.729405
5.709600 -13.572000 8.781230
5.756400 -13.572000 9.001617
5.803200 -13.572000 20.601225
5.850000 -13.572000 22.867360
12.589200 -13.572000 8.003648
12.636000 -13.572000 8.002587
12.682800 -13.572000 7.992273
12.729600 -13.572000 7.986177
12.776400 -13.572000 7.995323
12.823200 -13.572000 7.995323
12.870000 -13.572000 7.985824
12.916800 -13.572000 7.981314
12.963600 -13.572000 7.985303
13.010400 -13.572000 7.995323
13.057200 -13.572000 7.995323
13.104000 -13.572000 7.985303
13.150800 -13.572000 7.977193
13.197600 -13.572000 7.981980
13.244400 -13.572000 7.985884
13.291200 -13.572000 7.987338
13.338000 -13.572000 7.993300
13.384800 -13.572000 8.000824
13.431600 -13.572000 8.006458
13.478400 -13.572000 8.007170
13.525200 -13.572000 8.007170
13.572000 -13.572000 8.009908
13.618800 -13.572000 8.007845
13.665600 -13.572000 8.007170
13.712400 -13.572000 8.001130
13.759200 -13.572000 8.001130
13.806000 -13.572000 8.007134
13.852800 -13.572000 8.000847
13.899600 -13.572000 8.001130
13.946400 -13.572000 8.017490
13.993200 -13.572000 8.019008
14.040000 -13.572000 8.039109
14.086800 -13.572000 8.042245
14.133600 -13.572000 8.043236
14.180400 -13.572000 8.059239
14.227200 -13.572000 8.059239
14.274000 -13.572000 8.042245
14.320800 -13.572000 8.040265
14.367600 -13.572000 8.031458
14.414400 -13.572000 8.018046
14.461200 -13.572000 7.992036
15.210000 -13.572000 6.752277
15.256800 -13.572000 6.737590
15.303600 -13.572000 6.726691
15.350400 -13.572000 6.719760
15.397200 -13.572000 6.719760
15.444000 -13.572000 6.725606
15.490800 -13.572000 6.706714
15.537600 -13.572000 6.701036
15.584400 -13.572000 6.701036
15.631200 -13.572000 6.723071
15.678000 -13.572000 6.717907
15.724800 -13.572000 6.696373
15.771600 -13.572000 6.694233
15.865200 -13.572000 6.648644
15.912000 -13.572000 6.622430
16.239600 -13.572000 4.536679
16.286400 -13.572000 4.214490
16.333200 -13.572000 3.929586
-18.720000 -13.525200 0.000000
-18.673200 -13.525200 0.000000
-18.626400 -13.525200 0.000000
-18.579600 -13.525200 -7.240004
-18.532800 -13.525200 -7.221430
-18.486000 -13.525200 -7.221430
-18.439200 -13.525200 -7.208494
-18.392400 -13.525200 -7.200542
-18.345600 -13.525200 -7.200542
-18.298800 -13.525200 -7.177720
-18.252000 -13.525200 -7.177720
-18.205200 -13.525200 -7.157151
-18.158400 -13.525200 -7.148661
-18.111600 -13.525200 -7.157046
-18.064800 -13.525200 -7.157046
-18.018000 -13.525200 -7.148661
-17.971200 -13.525200 -7.143735
-17.924400 -13.525200 -7.142287
-17.877600 -13.525200 -7.142287
-17.830800 -13.525200 -7.135887
-17.784000 -13.525200 -7.131295
-17.737200 -13.525200 -7.127758
-17.690400 -13.525200 -7.126459
-17.643600 -13.525200 -7.102668
-17.596800 -13.525200 -7.092386
-17.550000 -13.525200 -7.089800
-17.503200 -13.525200 -7.086911
-17.456400 -13.525200 -7.076794
-17.409600 -13.525200 -7.076794
-17.362800 -13.525200 -7.076794
-17.316000 -13.525200 -7.045331
-17.269200 -13.525200 -7.044979
-17.222400 -13.525200 -7.044979
-17.175600 -13.525200 -7.022053
-17.128800 -13.525200 -6.981001
-17.082000 -13.525200 -6.965595
-17.035200 -13.525200 -6.922190
-16.988400 -13.525200 -6.797544
-16.567200 -13.525200 -4.919792
-15.444000 -13.525200 6.765717
-15.397200 -13.525200 6.834371
-15.350400 -13.525200 6.859004
-15.303600 -13.525200 6.868332
-15.256800 -13.525200 6.876678
-15.210000 -13.525200 6.890866
-15.163200 -13.525200 6.921516
-15.116400 -13.525200 6.933056
-15.069600 -13.525200 6.941805
-15.022800 -13.525200 6.947204
-14.976000 -13.525200 6.955993
-14.929200 -13.525200 6.962120
-14.882400 -13.525200 6.966828
-14.835600 -13.525200 6.971380
-14.788800 -13.525200 6.973920
-14.742000 -13.525200 6.980975
-14.695200 -13.525200 6.985106
-14.648400 -13.525200 6.994710
-14.601600 -13.525200 7.002344
-14.554800 -13.525200 7.013561
-14.508000 -13.525200 7.014101
-14.461200 -13.525200 7.010579
-14.414400 -13.525200 7.015922
-14.367600 -13.525200 7.015922
-14.320800 -13.525200 7.014101
-14.274000 -13.525200 7.014101
-14.227200 -13.525200 7.011938
-14.180400 -13.525200 7.014399
-14.133600 -13.525200 7.018368
-14.086800 -13.525200 7.020912
-14.040000 -13.525200 7.022491
-13.993200 -13.525200 7.023549
-13.946400 -13.525200 7.027292
-13.899600 -13.525200 7.024928
-13.852800 -13.525200 7.024928
-13.806000 -13.525200 7.024928
-13.759200 -13.525200 7.024928
-13.712400 -13.525200 7.030693
-13.665600 -13.525200 7.038797
-13.618800 -13.525200 7.044132
-13.572000 -13.525200 7.056230
-13.525200 -13.525200 7.067178
-13.478400 -13.525200 7.111280
-13.431600 -13.525200 7.143586
-8.143200 -13.525200 9.230267
-8.096400 -13.525200 9.134810
-8.049600 -13.525200 9.112337
-8.002800 -13.525200 9.092024
-7.956000 -13.525200 9.019972
-7.909200 -13.525200 8.931656
-7.862400 -13.525200 8.872069
-7.815600 -13.525200 8.792500
-7.768800 -13.525200 8.758290
-7.722000 -13.525200 8.718874
-7.675200 -13.525200 8.658815
-7.628400 -13.525200 8.615897
-7.581600 -13.525200 8.607475
-7.534800 -13.525200 8.581032
-7.488000 -13.525200 8.559192
-7.441200 -13.525200 8.492134
-7.394400 -13.525200 8.475384
-7.347600 -13.525200 8.455915
-7.300800 -13.525200 8.446612
-7.254000 -13.525200 8.430489
-7.207200 -13.525200 8.396123
-7.160400 -13.525200 8.360029
-7.113600 -13.525200 8.308791
-7.066800 -13.525200 8.256911
-7.020000 -13.525200 8.215527
-6.973200 -13.525200 8.189614
-6.926400 -13.525200 8.160436
-6.879600 -13.525200 8.160436
-6.832800 -13.525200 8.155240
-6.786000 -13.525200 8.145379
-6.739200 -13.525200 8.139971
-6.692400 -13.525200 8.120869
-6.645600 -13.525200 8.099953
-6.598800 -13.525200 8.057470
-6.552000 -13.525200 8.034663
-6.505200 -13.525200 7.984942
-6.458400 -13.525200 7.967671
-6.411600 -13.525200 7.942954
-6.364800 -13.525200 7.918774
-6.318000 -13.525200 7.905105
-6.271200 -13.525200 7.899572
-6.224400 -13.525200 7.876524
-6.177600 -13.525200 7.869166
-6.130800 -13.525200 7.860716
-6.084000 -13.525200 7.858754
-6.037200 -13.525200 7.837158
-5.990400 -13.525200 7.811287
-5.943600 -13.525200 7.785716
-5.896800 -13.525200 7.776696
-5.850000 -13.525200 7.758745
-5.803200 -13.525200 7.728162
-5.756400 -13.525200 7.701247
-5.709600 -13.525200 7.679802
-5.662800 -13.525200 7.645212
-5.616000 -13.525200 7.632448
-5.569200 -13.525200 7.609540
-5.522400 -13.525200 7.597964
-5.475600 -13.525200 7.591365
-5.428800 -13.525200 7.577906
-5.382000 -13.525200 7.545921
-5.335200 -13.525200 7.537452
-5.288400 -13.525200 7.507545
-5.241600 -13.525200 7.493892
-5.194800 -13.525200 7.486087
-5.148000 -13.525200 7.479524
-5.101200 -13.525200 7.474392
-5.054400 -13.525200 7.457344
-5.007600 -13.525200 7.449143
-4.960800 -13.525200 7.434141
-4.914000 -13.525200 7.436487
-4.867200 -13.525200 7.433625
-4.820400 -13.525200 7.432971
-4.773600 -13.525200 7.413351
-4.726800 -13.525200 7.395373
-4.680000 -13.525200 7.382021
-4.633200 -13.525200 7.368093
-4.586400 -13.525200 7.355613
-4.539600 -13.525200 7.355242
-4.492800 -13.525200 7.340719
-4.446000 -13.525200 7.320708
-4.399200 -13.525200 7.311842
-4.352400 -13.525200 7.307751
-4.305600 -13.525200 7.297946
-4.258800 -13.525200 7.287582
-4.212000 -13.525200 7.287582
-4.165200 -13.525200 7.284447
-4.118400 -13.525200 7.271862
-4.071600 -13.525200 7.278147
-4.024800 -13.525200 7.271862
-3.978000 -13.525200 7.268136
-3.931200 -13.525200 7.268136
-3.884400 -13.525200 7.247057
-3.837600 -13.525200 7.238039
-3.790800 -13.525200 7.234572
-3.744000 -13.525200 7.228341
-3.697200 -13.525200 7.218932
-3.650400 -13.525200 7.214548
-3.603600 -13.525200 7.224597
-3.556800 -13.525200 7.224597
-3.510000 -13.525200 7.218932
-3.463200 -13.525200 7.218932
-3.416400 -13.525200 7.212519
-3.369600 -13.525200 7.206514
-3.322800 -13.525200 7.202754
-3.276000 -13.525200 7.189235
-3.229200 -13.525200 7.175199
-3.182400 -13.525200 7.175315
-3.135600 -13.525200 7.175199
-3.088800 -13.525200 7.173136
-3.042000 -13.525200 7.175315
-2.995200 -13.525200 7.173136
-2.948400 -13.525200 7.156344
-2.901600 -13.525200 7.154662
-2.854800 -13.525200 7.130762
-2.808000 -13.525200 7.119139
-2.761200 -13.525200 7.119139
-2.714400 -13.525200 7.095328
-2.667600 -13.525200 7.093561
-2.620800 -13.525200 7.095837
-2.574000 -13.525200 7.093561
-2.527200 -13.525200 7.106817
-2.480400 -13.525200 7.106817
-2.433600 -13.525200 7.091300
-2.386800 -13.525200 7.091300
-2.340000 -13.525200 7.093225
-2.293200 -13.525200 7.077493
-2.246400 -13.525200 7.074394
-2.199600 -13.525200 7.072291
-2.152800 -13.525200 7.072291
-2.106000 -13.525200 7.066196
-2.059200 -13.525200 7.065205
-2.012400 -13.525200 7.052333
-1.965600 -13.525200 7.052333
-1.918800 -13.525200 7.055190
-1.872000 -13.525200 7.052003
-1.825200 -13.525200 7.035998
-1.778400 -13.525200 7.038383
-1.731600 -13.525200 7.035998
-1.684800 -13.525200 7.035445
-1.638000 -13.525200 7.029706
-1.591200 -13.525200 7.028552
-1.544400 -13.525200 7.020410
-1.497600 -13.525200 7.028552
-1.450800 -13.525200 7.025648
-1.404000 -13.525200 7.012915
-1.357200 -13.525200 7.017272
-1.310400 -13.525200 7.011880
-1.263600 -13.525200 7.012915
-1.216800 -13.525200 7.003079
-1.170000 -13.525200 6.998803
-1.123200 -13.525200 6.996722
-1.076400 -13.525200 7.007616
-1.029600 -13.525200 7.007616
-0.982800 -13.525200 7.027925
-0.936000 -13.525200 7.015702
-0.889200 -13.525200 7.054582
-0.842400 -13.525200 7.057733
-0.795600 -13.525200 7.052684
-0.748800 -13.525200 7.042986
-0.702000 -13.525200 7.038210
-0.655200 -13.525200 7.029691
-0.608400 -13.525200 7.029691
-0.561600 -13.525200 7.021015
-0.514800 -13.525200 7.017289
-0.468000 -13.525200 7.021015
-0.421200 -13.525200 7.013687
-0.374400 -13.525200 7.021015
-0.327600 -13.525200 7.031036
-0.280800 -13.525200 7.021015
-0.234000 -13.525200 7.031036
-0.187200 -13.525200 7.031036
-0.140400 -13.525200 7.035513
-0.093600 -13.525200 7.040202
-0.046800 -13.525200 7.040202
0.000000 -13.525200 7.040202
0.046800 -13.525200 7.048594
0.093600 -13.525200 7.067855
0.140400 -13.525200 7.048594
0.187200 -13.525200 7.044610
0.234000 -13.525200 7.042674
0.280800 -13.525200 7.042674
0.327600 -13.525200 7.036286
0.374400 -13.525200 7.023832
0.421200 -13.525200 7.017557
0.468000 -13.525200 7.024327
0.514800 -13.525200 7.035511
0.561600 -13.525200 7.035511
0.608400 -13.525200 7.036582
0.655200 -13.525200 7.053565
0.702000 -13.525200 7.080942
0.748800 -13.525200 7.080942
0.795600 -13.525200 7.083836
0.842400 -13.525200 7.084848
0.889200 -13.525200 7.084848
0.936000 -13.525200 7.084848
0.982800 -13.525200 7.092880
1.029600 -13.525200 7.104624
1.076400 -13.525200 7.115804
1.123200 -13.525200 7.105139
1.170000 -13.525200 7.103580
1.216800 -13.525200 7.104624
1.263600 -13.525200 7.105985
1.310400 -13.525200 7.099490
1.357200 -13.525200 7.096806
1.404000 -13.525200 7.096806
1.450800 -13.525200 7.103853
1.497600 -13.525200 7.112123
1.544400 -13.525200 7.115587
1.591200 -13.525200 7.128875
1.638000 -13.525200 7.136207
1.684800 -13.525200 7.137263
1.731600 -13.525200 7.144447
1.778400 -13.525200 7.153581
1.825200 -13.525200 7.165493
1.872000 -13.525200 7.193602
1.918800 -13.525200 7.195064
1.965600 -13.525200 7.197163
2.012400 -13.525200 7.207880
2.059200 -13.525200 7.209335
2.106000 -13.525200 7.209335
2.152800 -13.525200 7.222993
2.199600 -13.525200 7.222993
2.246400 -13.525200 7.223410
2.293200 -13.525200 7.248603
2.340000 -13.525200 7.271658
2.386800 -13.525200 7.281709
2.433600 -13.525200 7.279151
2.480400 -13.525200 7.279151
2.527200 -13.525200 7.276097
2.574000 -13.525200 7.274135
2.620800 -13.525200 7.269686
2.667600 -13.525200 7.269686
2.714400 -13.525200 7.274135
2.761200 -13.525200 7.297464
2.808000 -13.525200 7.325656
2.854800 -13.525200 7.352766
2.901600 -13.525200 7.359263
2.948400 -13.525200 7.363202
2.995200 -13.525200 7.363202
3.042000 -13.525200 7.370279
3.088800 -13.525200 7.356969
3.135600 -13.525200 7.361919
3.182400 -13.525200 7.358870
3.229200 -13.525200 7.370279
3.276000 -13.525200 7.369777
3.322800 -13.525200 7.382837
3.369600 -13.525200 7.406179
3.416400 -13.525200 7.427545
3.463200 -13.525200 7.445473
3.510000 -13.525200 7.462213
3.556800 -13.525200 7.466582
3.603600 -13.525200 7.481570
3.650400 -13.525200 7.494948
3.697200 -13.525200 7.489000
3.744000 -13.525200 7.489000
3.790800 -13.525200 7.494933
3.837600 -13.525200 7.511258
3.884400 -13.525200 7.528901
3.931200 -13.525200 7.551507
3.978000 -13.525200 7.593758
4.024800 -13.525200 7.595591
4.071600 -13.525200 7.599449
4.118400 -13.525200 7.629600
4.165200 -13.525200 7.645212
4.212000 -13.525200 7.659308
4.258800 -13.525200 7.668003
4.305600 -13.525200 7.670745
4.352400 -13.525200 7.685423
4.399200 -13.525200 7.707870
4.446000 -13.525200 7.736092
4.492800 -13.525200 7.756155
4.539600 -13.525200 7.780646
4.586400 -13.525200 7.798103
4.633200 -13.525200 7.835274
4.680000 -13.525200 7.856278
4.726800 -13.525200 7.884765
4.773600 -13.525200 7.920526
4.820400 -13.525200 7.939822
4.867200 -13.525200 7.976652
4.914000 -13.525200 8.006814
4.960800 -13.525200 8.023899
5.007600 -13.525200 8.049405
5.054400 -13.525200 8.074219
5.101200 -13.525200 8.115726
5.148000 -13.525200 8.151579
5.194800 -13.525200 8.175805
5.241600 -13.525200 8.204093
5.288400 -13.525200 8.259483
5.335200 -13.525200 8.304782
5.382000 -13.525200 8.329605
5.428800 -13.525200 8.360415
5.475600 -13.525200 8.417946
5.522400 -13.525200 8.458704
5.569200 -13.525200 8.567074
5.616000 -13.525200 8.639246
5.662800 -13.525200 8.736307
5.709600 -13.525200 8.834905
5.756400 -13.525200 9.094858
5.803200 -13.525200 10.031446
5.850000 -13.525200 20.601225
12.589200 -13.525200 8.015336
12.636000 -13.525200 8.015336
12.682800 -13.525200 8.003648
12.729600 -13.525200 8.003648
12.776400 -13.525200 8.002766
12.823200 -13.525200 8.002766
12.870000 -13.525200 7.995796
12.916800 -13.525200 7.995323
12.963600 -13.525200 7.995323
13.010400 -13.525200 7.998279
13.057200 -13.525200 7.995796
13.104000 -13.525200 7.995796
13.150800 -13.525200 7.979607
13.197600 -13.525200 7.988345
13.244400 -13.525200 7.988345
13.291200 -13.525200 7.988345
13.338000 -13.525200 7.997634
13.384800 -13.525200 8.000975
13.431600 -13.525200 8.006872
13.478400 -13.525200 8.009908
13.525200 -13.525200 8.010198
13.572000 -13.525200 8.010947
13.618800 -13.525200 8.010198
13.665600 -13.525200 8.007170
13.712400 -13.525200 8.001130
13.759200 -13.525200 7.998852
13.806000 -13.525200 8.007845
13.852800 -13.525200 8.000847
13.899600 -13.525200 8.000847
13.946400 -13.525200 8.030541
13.993200 -13.525200 8.031632
14.040000 -13.525200 8.042245
14.086800 -13.525200 8.043236
14.133600 -13.525200 8.044938
14.180400 -13.525200 8.059239
14.227200 -13.525200 8.059239
14.274000 -13.525200 8.049457
14.320800 -13.525200 8.049457
14.367600 -13.525200 8.040265
14.414400 -13.525200 8.031458
14.461200 -13.525200 8.003977
14.508000 -13.525200 7.991786
15.256800 -13.525200 6.743447
15.303600 -13.525200 6.725606
15.397200 -13.525200 6.725606
15.444000 -13.525200 6.732375
15.490800 -13.525200 6.732375
15.537600 -13.525200 6.708615
15.584400 -13.525200 6.708615
15.631200 -13.525200 6.734169
15.678000 -13.525200 6.732375
15.724800 -13.525200 6.718042
15.771600 -13.525200 6.704668
15.818400 -13.525200 6.704668
15.865200 -13.525200 6.704668
15.912000 -13.525200 6.661348
15.958800 -13.525200 6.622430
16.239600 -13.525200 4.680084
16.286400 -13.525200 4.518347
16.333200 -13.525200 4.094304
-18.720000 -13.478400 0.000000
-18.673200 -13.478400 0.000000
-18.626400 -13.478400 0.000000
-18.579600 -13.478400 -7.240004
-18.532800 -13.478400 -7.221430
-18.486000 -13.478400 -7.221430
-18.439200 -13.478400 -7.213246
-18.392400 -13.478400 -7.213246
-18.345600 -13.478400 -7.213246
-18.298800 -13.478400 -7.199219
-18.252000 -13.478400 -7.197272
-18.205200 -13.478400 -7.157151
-18.158400 -13.478400 -7.143735
-18.111600 -13.478400 -7.148661
-18.064800 -13.478400 -7.148661
-18.018000 -13.478400 -7.144562
-17.971200 -13.478400 -7.143735
-17.924400 -13.478400 -7.142287
-17.877600 -13.478400 -7.142287
-17.830800 -13.478400 -7.142287
-17.784000 -13.478400 -7.131972
-17.737200 -13.478400 -7.131295
-17.690400 -13.478400 -7.127566
-17.643600 -13.478400 -7.115012
-17.596800 -13.478400 -7.100577
-17.550000 -13.478400 -7.092819
-17.503200 -13.478400 -7.087792
-17.456400 -13.478400 -7.076794
-17.409600 -13.478400 -7.076794
-17.362800 -13.478400 -7.076794
-17.316000 -13.478400 -7.059828
-17.269200 -13.478400 -7.045331
-17.222400 -13.478400 -7.044979
-17.175600 -13.478400 -7.016752
-17.128800 -13.478400 -6.965595
-17.082000 -13.478400 -6.922190
-17.035200 -13.478400 -6.849209
-15.444000 -13.478400 6.807780
-15.397200 -13.478400 6.849357
-15.350400 -13.478400 6.866640
-15.303600 -13.478400 6.876678
-15.256800 -13.478400 6.896322
-15.210000 -13.478400 6.920554
-15.163200 -13.478400 6.932665
-15.116400 -13.478400 6.941805
-15.069600 -13.478400 6.955547
-15.022800 -13.478400 6.964864
-14.976000 -13.478400 6.968591
-14.929200 -13.478400 6.971301
-14.882400 -13.478400 6.978548
-14.835600 -13.478400 6.982863
-14.788800 -13.478400 6.985106
-14.742000 -13.478400 6.988260
-14.695200 -13.478400 6.992423
-14.648400 -13.478400 7.001909
-14.601600 -13.478400 7.013561
-14.554800 -13.478400 7.015922
-14.508000 -13.478400 7.014632
-14.461200 -13.478400 7.010579
-14.414400 -13.478400 7.019528
-14.367600 -13.478400 7.019528
-14.320800 -13.478400 7.014399
-14.274000 -13.478400 7.014399
-14.227200 -13.478400 7.014399
-14.180400 -13.478400 7.018368
-14.133600 -13.478400 7.022491
-14.086800 -13.478400 7.022491
-14.040000 -13.478400 7.022491
-13.993200 -13.478400 7.024210
-13.946400 -13.478400 7.027292
-13.899600 -13.478400 7.021826
-13.852800 -13.478400 7.021826
-13.806000 -13.478400 7.024210
-13.759200 -13.478400 7.024719
-13.712400 -13.478400 7.025582
-13.665600 -13.478400 7.044132
-13.618800 -13.478400 7.056230
-13.572000 -13.478400 7.080511
-13.525200 -13.478400 7.111280
-13.478400 -13.478400 7.143586
-13.431600 -13.478400 7.189941
-8.190000 -13.478400 9.335046
-8.143200 -13.478400 9.237173
-8.096400 -13.478400 9.141286
-8.049600 -13.478400 9.106594
-8.002800 -13.478400 9.020675
-7.956000 -13.478400 9.017663
-7.909200 -13.478400 8.955428
-7.862400 -13.478400 8.872069
-7.815600 -13.478400 8.807429
-7.768800 -13.478400 8.779873
-7.722000 -13.478400 8.737199
-7.675200 -13.478400 8.704057
-7.628400 -13.478400 8.621933
-7.581600 -13.478400 8.610160
-7.534800 -13.478400 8.593884
-7.488000 -13.478400 8.560733
-7.441200 -13.478400 8.504254
-7.394400 -13.478400 8.480088
-7.347600 -13.478400 8.475148
-7.300800 -13.478400 8.455915
-7.254000 -13.478400 8.444579
-7.207200 -13.478400 8.402181
-7.160400 -13.478400 8.364757
-7.113600 -13.478400 8.323092
-7.066800 -13.478400 8.261477
-7.020000 -13.478400 8.239994
-6.973200 -13.478400 8.194675
-6.926400 -13.478400 8.187694
-6.879600 -13.478400 8.181536
-6.832800 -13.478400 8.166795
-6.786000 -13.478400 8.146744
-6.739200 -13.478400 8.142093
-6.692400 -13.478400 8.120869
-6.645600 -13.478400 8.099953
-6.598800 -13.478400 8.062676
-6.552000 -13.478400 8.041881
-6.505200 -13.478400 7.985400
-6.458400 -13.478400 7.981630
-6.411600 -13.478400 7.942954
-6.364800 -13.478400 7.925216
-6.318000 -13.478400 7.918334
-6.271200 -13.478400 7.905105
-6.224400 -13.478400 7.879558
-6.177600 -13.478400 7.869166
-6.130800 -13.478400 7.860716
-6.084000 -13.478400 7.859662
-6.037200 -13.478400 7.840740
-5.990400 -13.478400 7.793300
-5.943600 -13.478400 7.785716
-5.896800 -13.478400 7.776696
-5.850000 -13.478400 7.765828
-5.803200 -13.478400 7.742628
-5.756400 -13.478400 7.708928
-5.709600 -13.478400 7.679802
-5.662800 -13.478400 7.633828
-5.616000 -13.478400 7.616421
-5.569200 -13.478400 7.598145
-5.522400 -13.478400 7.594836
-5.475600 -13.478400 7.585974
-5.428800 -13.478400 7.569573
-5.382000 -13.478400 7.541597
-5.335200 -13.478400 7.530898
-5.288400 -13.478400 7.499634
-5.241600 -13.478400 7.493892
-5.194800 -13.478400 7.484252
-5.148000 -13.478400 7.479452
-5.101200 -13.478400 7.472553
-5.054400 -13.478400 7.457344
-5.007600 -13.478400 7.449143
-4.960800 -13.478400 7.437966
-4.914000 -13.478400 7.437966
-4.867200 -13.478400 7.433625
-4.820400 -13.478400 7.431128
-4.773600 -13.478400 7.410174
-4.726800 -13.478400 7.396698
-4.680000 -13.478400 7.393500
-4.633200 -13.478400 7.382021
-4.586400 -13.478400 7.355613
-4.539600 -13.478400 7.355242
-4.492800 -13.478400 7.346507
-4.446000 -13.478400 7.340719
-4.399200 -13.478400 7.321248
-4.352400 -13.478400 7.314578
-4.305600 -13.478400 7.308336
-4.258800 -13.478400 7.304941
-4.212000 -13.478400 7.304941
-4.165200 -13.478400 7.303680
-4.118400 -13.478400 7.296303
-4.071600 -13.478400 7.290394
-4.024800 -13.478400 7.290394
-3.978000 -13.478400 7.280874
-3.931200 -13.478400 7.268768
-3.884400 -13.478400 7.265114
-3.837600 -13.478400 7.239346
-3.790800 -13.478400 7.230136
-3.744000 -13.478400 7.214548
-3.697200 -13.478400 7.209214
-3.650400 -13.478400 7.202126
-3.603600 -13.478400 7.212467
-3.556800 -13.478400 7.213961
-3.510000 -13.478400 7.210432
-3.463200 -13.478400 7.212467
-3.416400 -13.478400 7.207096
-3.369600 -13.478400 7.202754
-3.322800 -13.478400 7.200109
-3.276000 -13.478400 7.185410
-3.229200 -13.478400 7.172188
-3.182400 -13.478400 7.174348
-3.135600 -13.478400 7.172188
-3.088800 -13.478400 7.159606
-3.042000 -13.478400 7.173136
-2.995200 -13.478400 7.159606
-2.948400 -13.478400 7.147033
-2.901600 -13.478400 7.136517
-2.854800 -13.478400 7.123361
-2.808000 -13.478400 7.116893
-2.761200 -13.478400 7.105337
-2.714400 -13.478400 7.093561
-2.667600 -13.478400 7.095328
-2.620800 -13.478400 7.105337
-2.574000 -13.478400 7.105337
-2.527200 -13.478400 7.107999
-2.480400 -13.478400 7.107999
-2.433600 -13.478400 7.089244
-2.386800 -13.478400 7.076473
-2.340000 -13.478400 7.074394
-2.293200 -13.478400 7.062496
-2.246400 -13.478400 7.062496
-2.199600 -13.478400 7.061503
-2.152800 -13.478400 7.055746
-2.106000 -13.478400 7.061503
-2.059200 -13.478400 7.052333
-2.012400 -13.478400 7.049707
-1.965600 -13.478400 7.052092
-1.918800 -13.478400 7.052092
-1.872000 -13.478400 7.047105
-1.825200 -13.478400 7.035998
-1.778400 -13.478400 7.036072
-1.731600 -13.478400 7.035998
-1.684800 -13.478400 7.033600
-1.638000 -13.478400 7.020410
-1.591200 -13.478400 7.015734
-1.544400 -13.478400 7.015734
-1.497600 -13.478400 7.033504
-1.450800 -13.478400 7.027063
-1.404000 -13.478400 7.025648
-1.357200 -13.478400 7.027063
-1.310400 -13.478400 7.012915
-1.263600 -13.478400 7.012915
-1.216800 -13.478400 7.003079
-1.170000 -13.478400 7.001151
-1.123200 -13.478400 7.001151
-1.076400 -13.478400 7.015702
-1.029600 -13.478400 7.009168
-0.982800 -13.478400 7.028156
-0.936000 -13.478400 7.028156
-0.889200 -13.478400 7.051216
-0.842400 -13.478400 7.054582
-0.795600 -13.478400 7.042986
-0.748800 -13.478400 7.042986
-0.702000 -13.478400 7.038210
-0.655200 -13.478400 7.029691
-0.608400 -13.478400 7.027671
-0.561600 -13.478400 7.013687
-0.514800 -13.478400 7.011247
-0.468000 -13.478400 7.012436
-0.421200 -13.478400 7.005503
-0.374400 -13.478400 7.013687
-0.327600 -13.478400 7.018421
-0.280800 -13.478400 7.018421
-0.234000 -13.478400 7.026505
-0.187200 -13.478400 7.031036
-0.140400 -13.478400 7.035513
-0.093600 -13.478400 7.035513
-0.046800 -13.478400 7.031036
0.000000 -13.478400 7.029984
0.046800 -13.478400 7.029984
0.093600 -13.478400 7.040202
0.140400 -13.478400 7.039310
0.187200 -13.478400 7.027426
0.234000 -13.478400 7.036286
0.280800 -13.478400 7.039310
0.327600 -13.478400 7.036286
0.374400 -13.478400 7.027426
0.421200 -13.478400 7.024327
0.468000 -13.478400 7.035558
0.514800 -13.478400 7.036286
0.561600 -13.478400 7.036582
0.608400 -13.478400 7.044783
0.655200 -13.478400 7.054251
0.702000 -13.478400 7.074070
0.748800 -13.478400 7.080942
0.795600 -13.478400 7.083836
0.842400 -13.478400 7.083836
0.889200 -13.478400 7.083236
0.936000 -13.478400 7.081300
0.982800 -13.478400 7.087655
1.029600 -13.478400 7.093511
1.076400 -13.478400 7.103580
1.123200 -13.478400 7.103580
1.170000 -13.478400 7.100703
1.216800 -13.478400 7.100703
1.263600 -13.478400 7.100703
1.310400 -13.478400 7.093511
1.357200 -13.478400 7.096806
1.404000 -13.478400 7.096806
1.450800 -13.478400 7.099490
1.497600 -13.478400 7.107483
1.544400 -13.478400 7.112551
1.591200 -13.478400 7.121464
1.638000 -13.478400 7.121464
1.684800 -13.478400 7.133177
1.731600 -13.478400 7.139263
1.778400 -13.478400 7.153581
1.825200 -13.478400 7.158042
1.872000 -13.478400 7.191751
1.918800 -13.478400 7.193602
1.965600 -13.478400 7.197163
2.012400 -13.478400 7.200756
2.059200 -13.478400 7.209335
2.106000 -13.478400 7.208456
2.152800 -13.478400 7.215010
2.199600 -13.478400 7.215010
2.246400 -13.478400 7.221754
2.293200 -13.478400 7.237981
2.340000 -13.478400 7.246820
2.386800 -13.478400 7.249219
2.433600 -13.478400 7.265128
2.480400 -13.478400 7.265128
2.527200 -13.478400 7.261304
2.574000 -13.478400 7.265128
2.620800 -13.478400 7.263810
2.667600 -13.478400 7.263810
2.714400 -13.478400 7.269686
2.761200 -13.478400 7.292216
2.808000 -13.478400 7.307443
2.854800 -13.478400 7.344119
2.901600 -13.478400 7.359263
2.948400 -13.478400 7.364440
2.995200 -13.478400 7.364152
3.042000 -13.478400 7.364152
3.088800 -13.478400 7.352766
3.135600 -13.478400 7.356969
3.182400 -13.478400 7.356969
3.229200 -13.478400 7.370279
3.276000 -13.478400 7.365299
3.322800 -13.478400 7.389308
3.369600 -13.478400 7.416695
3.416400 -13.478400 7.426180
3.463200 -13.478400 7.445412
3.510000 -13.478400 7.461934
3.556800 -13.478400 7.462213
3.603600 -13.478400 7.477096
3.650400 -13.478400 7.494933
3.697200 -13.478400 7.489000
3.744000 -13.478400 7.490322
3.790800 -13.478400 7.497037
3.837600 -13.478400 7.521046
3.884400 -13.478400 7.532892
3.931200 -13.478400 7.558016
3.978000 -13.478400 7.594778
4.024800 -13.478400 7.607799
4.071600 -13.478400 7.614818
4.118400 -13.478400 7.636816
4.165200 -13.478400 7.655042
4.212000 -13.478400 7.667196
4.258800 -13.478400 7.668956
4.305600 -13.478400 7.670763
4.352400 -13.478400 7.685423
4.399200 -13.478400 7.709929
4.446000 -13.478400 7.738495
4.492800 -13.478400 7.758873
4.539600 -13.478400 7.781128
4.586400 -13.478400 7.798103
4.633200 -13.478400 7.828639
4.680000 -13.478400 7.841709
4.726800 -13.478400 7.861847
4.773600 -13.478400 7.909446
4.820400 -13.478400 7.936757
4.867200 -13.478400 7.975082
4.914000 -13.478400 8.006814
4.960800 -13.478400 8.023236
5.007600 -13.478400 8.045947
5.054400 -13.478400 8.075556
5.101200 -13.478400 8.123115
5.148000 -13.478400 8.154490
5.194800 -13.478400 8.175805
5.241600 -13.478400 8.212364
5.288400 -13.478400 8.227574
5.335200 -13.478400 8.303688
5.382000 -13.478400 8.327996
5.428800 -13.478400 8.340298
5.475600 -13.478400 8.416585
5.522400 -13.478400 8.458606
5.569200 -13.478400 8.560362
5.616000 -13.478400 8.633226
5.662800 -13.478400 8.735279
5.709600 -13.478400 8.848866
5.756400 -13.478400 9.213075
5.803200 -13.478400 10.614017
5.850000 -13.478400 22.867360
12.636000 -13.478400 8.024944
12.682800 -13.478400 8.008247
12.729600 -13.478400 8.003648
12.776400 -13.478400 8.003648
12.823200 -13.478400 8.003648
12.870000 -13.478400 8.002766
12.916800 -13.478400 7.995323
12.963600 -13.478400 7.995323
13.010400 -13.478400 7.995796
13.057200 -13.478400 7.995796
13.104000 -13.478400 7.995796
13.150800 -13.478400 7.984046
13.197600 -13.478400 7.985303
13.244400 -13.478400 7.988345
13.291200 -13.478400 7.992601
13.338000 -13.478400 8.000824
13.384800 -13.478400 8.006872
13.431600 -13.478400 8.009908
13.478400 -13.478400 8.014253
13.525200 -13.478400 8.016624
13.572000 -13.478400 8.016624
13.618800 -13.478400 8.010947
13.665600 -13.478400 8.010198
13.712400 -13.478400 8.007134
13.759200 -13.478400 8.001130
13.806000 -13.478400 8.010947
13.852800 -13.478400 8.003163
13.899600 -13.478400 8.003163
13.946400 -13.478400 8.033306
13.993200 -13.478400 8.033306
14.040000 -13.478400 8.054171
14.086800 -13.478400 8.052771
14.133600 -13.478400 8.049870
14.180400 -13.478400 8.064818
14.227200 -13.478400 8.064362
14.274000 -13.478400 8.055546
14.320800 -13.478400 8.055546
14.367600 -13.478400 8.051613
14.414400 -13.478400 8.041988
14.461200 -13.478400 8.017679
14.508000 -13.478400 7.995744
15.303600 -13.478400 6.730236
15.444000 -13.478400 6.725606
15.490800 -13.478400 6.708615
15.537600 -13.478400 6.705813
15.584400 -13.478400 6.706714
15.631200 -13.478400 6.726761
15.678000 -13.478400 6.732375
15.724800 -13.478400 6.726761
15.771600 -13.478400 6.726761
15.818400 -13.478400 6.723071
15.865200 -13.478400 6.723071
15.912000 -13.478400 6.718042
15.958800 -13.478400 6.660221
16.239600 -13.478400 4.812650
16.286400 -13.478400 4.647288
16.894800 -13.478400 0.909849
16.941600 -13.478400 0.396474
-18.720000 -13.431600 0.000000
-18.673200 -13.431600 0.000000
-18.626400 -13.431600 0.000000
-18.579600 -13.431600 -7.232159
-18.532800 -13.431600 -7.227845
-18.486000 -13.431600 -7.227845
-18.439200 -13.431600 -7.227845
-18.392400 -13.431600 -7.215213
-18.345600 -13.431600 -7.215213
-18.298800 -13.431600 -7.215213
-18.252000 -13.431600 -7.215213
-18.205200 -13.431600 -7.197272
-18.158400 -13.431600 -7.148661
-18.111600 -13.431600 -7.150567
-18.064800 -13.431600 -7.150567
-18.018000 -13.431600 -7.148661
-17.971200 -13.431600 -7.144562
-17.924400 -13.431600 -7.142287
-17.877600 -13.431600 -7.144531
-17.830800 -13.431600 -7.144531
-17.784000 -13.431600 -7.140513
-17.737200 -13.431600 -7.133876
-17.690400 -13.431600 -7.128317
-17.643600 -13.431600 -7.117763
-17.596800 -13.431600 -7.101939
-17.550000 -13.431600 -7.101664
-17.503200 -13.431600 -7.092386
-17.456400 -13.431600 -7.087402
-17.409600 -13.431600 -7.087792
-17.362800 -13.431600 -7.076794
-17.316000 -13.431600 -7.044979
-17.269200 -13.431600 -7.025041
-17.222400 -13.431600 -7.016752
-17.175600 -13.431600 -6.973258
-17.128800 -13.431600 -6.955796
-17.082000 -13.431600 -6.902059
-15.490800 -13.431600 6.807780
-15.444000 -13.431600 6.840110
-15.397200 -13.431600 6.863245
-15.350400 -13.431600 6.878006
-15.303600 -13.431600 6.896322
-15.256800 -13.431600 6.920666
-15.210000 -13.431600 6.934547
-15.163200 -13.431600 6.941805
-15.116400 -13.431600 6.958832
-15.069600 -13.431600 6.965370
-15.022800 -13.431600 6.974037
-14.976000 -13.431600 6.974271
-14.929200 -13.431600 6.980014
-14.882400 -13.431600 6.982863
-14.835600 -13.431600 6.993772
-14.788800 -13.431600 6.995026
-14.742000 -13.431600 6.997436
-14.695200 -13.431600 6.999922
-14.648400 -13.431600 7.011375
-14.601600 -13.431600 7.014632
-14.554800 -13.431600 7.016111
-14.508000 -13.431600 7.016111
-14.461200 -13.431600 7.023900
-14.414400 -13.431600 7.027580
-14.367600 -13.431600 7.030324
-14.320800 -13.431600 7.019528
-14.274000 -13.431600 7.019528
-14.227200 -13.431600 7.024728
-14.180400 -13.431600 7.031221
-14.133600 -13.431600 7.034452
-14.086800 -13.431600 7.035055
-14.040000 -13.431600 7.034452
-13.993200 -13.431600 7.034452
-13.946400 -13.431600 7.035055
-13.899600 -13.431600 7.033430
-13.852800 -13.431600 7.032659
-13.806000 -13.431600 7.033015
-13.759200 -13.431600 7.037526
-13.712400 -13.431600 7.045191
-13.665600 -13.431600 7.050409
-13.618800 -13.431600 7.077884
-13.572000 -13.431600 7.122901
-13.525200 -13.431600 7.143586
-13.478400 -13.431600 7.210093
-8.190000 -13.431600 9.244875
-8.143200 -13.431600 9.230267
-8.096400 -13.431600 9.122140
-8.049600 -13.431600 9.106594
-8.002800 -13.431600 9.085723
-7.956000 -13.431600 9.019638
-7.909200 -13.431600 8.931656
-7.862400 -13.431600 8.872069
-7.815600 -13.431600 8.817422
-7.768800 -13.431600 8.799097
-7.722000 -13.431600 8.743499
-7.675200 -13.431600 8.714126
-7.628400 -13.431600 8.702582
-7.581600 -13.431600 8.621933
-7.534800 -13.431600 8.604961
-7.488000 -13.431600 8.581356
-7.441200 -13.431600 8.546811
-7.394400 -13.431600 8.504254
-7.347600 -13.431600 8.494449
-7.300800 -13.431600 8.475384
-7.254000 -13.431600 8.475148
-7.207200 -13.431600 8.439343
-7.160400 -13.431600 8.365528
-7.113600 -13.431600 8.323092
-7.066800 -13.431600 8.268203
-7.020000 -13.431600 8.248039
-6.973200 -13.431600 8.224492
-6.926400 -13.431600 8.191823
-6.879600 -13.431600 8.181536
-6.832800 -13.431600 8.162108
-6.786000 -13.431600 8.146744
-6.739200 -13.431600 8.142093
-6.692400 -13.431600 8.110636
-6.645600 -13.431600 8.074896
-6.598800 -13.431600 8.052213
-6.552000 -13.431600 8.030791
-6.505200 -13.431600 7.984942
-6.458400 -13.431600 7.981630
-6.411600 -13.431600 7.942167
-6.364800 -13.431600 7.934629
-6.318000 -13.431600 7.927147
-6.271200 -13.431600 7.925216
-6.224400 -13.431600 7.892625
-6.177600 -13.431600 7.879558
-6.130800 -13.431600 7.865804
-6.084000 -13.431600 7.860716
-6.037200 -13.431600 7.842820
-5.990400 -13.431600 7.811287
-5.943600 -13.431600 7.784824
-5.896800 -13.431600 7.767552
-5.850000 -13.431600 7.765828
-5.803200 -13.431600 7.731802
-5.756400 -13.431600 7.708928
-5.709600 -13.431600 7.676507
-5.662800 -13.431600 7.632448
-5.616000 -13.431600 7.616421
-5.569200 -13.431600 7.597977
-5.522400 -13.431600 7.587582
-5.475600 -13.431600 7.579190
-5.428800 -13.431600 7.559334
-5.382000 -13.431600 7.540810
-5.335200 -13.431600 7.530898
-5.288400 -13.431600 7.509031
-5.241600 -13.431600 7.499464
-5.194800 -13.431600 7.490102
-5.148000 -13.431600 7.479452
-5.101200 -13.431600 7.474392
-5.054400 -13.431600 7.466131
-5.007600 -13.431600 7.450018
-4.960800 -13.431600 7.441848
-4.914000 -13.431600 7.442132
-4.867200 -13.431600 7.434141
-4.820400 -13.431600 7.431173
-4.773600 -13.431600 7.428021
-4.726800 -13.431600 7.403664
-4.680000 -13.431600 7.397334
-4.633200 -13.431600 7.397334
-4.586400 -13.431600 7.364791
-4.539600 -13.431600 7.355912
-4.492800 -13.431600 7.352281
-4.446000 -13.431600 7.346084
-4.399200 -13.431600 7.340210
-4.352400 -13.431600 7.326710
-4.305600 -13.431600 7.316823
-4.258800 -13.431600 7.311593
-4.212000 -13.431600 7.311593
-4.165200 -13.431600 7.307751
-4.118400 -13.431600 7.303726
-4.071600 -13.431600 7.297946
-4.024800 -13.431600 7.300838
-3.978000 -13.431600 7.293290
-3.931200 -13.431600 7.285197
-3.884400 -13.431600 7.265718
-3.837600 -13.431600 7.247057
-3.790800 -13.431600 7.228422
-3.744000 -13.431600 7.199012
-3.697200 -13.431600 7.195635
-3.650400 -13.431600 7.192163
-3.603600 -13.431600 7.199012
-3.556800 -13.431600 7.210432
-3.510000 -13.431600 7.210432
-3.463200 -13.431600 7.212467
-3.416400 -13.431600 7.207096
-3.369600 -13.431600 7.202754
-3.322800 -13.431600 7.200109
-3.276000 -13.431600 7.178333
-3.229200 -13.431600 7.170098
-3.182400 -13.431600 7.173136
-3.135600 -13.431600 7.153585
-3.088800 -13.431600 7.153585
-3.042000 -13.431600 7.163614
-2.995200 -13.431600 7.155978
-2.948400 -13.431600 7.144174
-2.901600 -13.431600 7.136517
-2.854800 -13.431600 7.128800
-2.808000 -13.431600 7.123361
-2.761200 -13.431600 7.128800
-2.714400 -13.431600 7.095434
-2.667600 -13.431600 7.095434
-2.620800 -13.431600 7.119139
-2.574000 -13.431600 7.107999
-2.527200 -13.431600 7.119139
-2.480400 -13.431600 7.120066
-2.433600 -13.431600 7.077493
-2.386800 -13.431600 7.074394
-2.340000 -13.431600 7.072291
-2.293200 -13.431600 7.055577
-2.246400 -13.431600 7.055577
-2.199600 -13.431600 7.055577
-2.152800 -13.431600 7.049707
-2.106000 -13.431600 7.055055
-2.059200 -13.431600 7.046458
-2.012400 -13.431600 7.046458
-1.965600 -13.431600 7.047830
-1.918800 -13.431600 7.052006
-1.872000 -13.431600 7.047105
-1.825200 -13.431600 7.038383
-1.778400 -13.431600 7.038383
-1.731600 -13.431600 7.036072
-1.684800 -13.431600 7.020410
-1.638000 -13.431600 7.026931
-1.591200 -13.431600 7.015734
-1.544400 -13.431600 7.012915
-1.497600 -13.431600 7.025648
-1.450800 -13.431600 7.025648
-1.404000 -13.431600 7.025648
-1.357200 -13.431600 7.027063
-1.310400 -13.431600 7.012915
-1.263600 -13.431600 7.017618
-1.216800 -13.431600 7.003079
-1.170000 -13.431600 6.998803
-1.123200 -13.431600 7.009168
-1.076400 -13.431600 7.015702
-1.029600 -13.431600 7.015702
-0.982800 -13.431600 7.027925
-0.936000 -13.431600 7.027925
-0.889200 -13.431600 7.042972
-0.842400 -13.431600 7.054582
-0.795600 -13.431600 7.037590
-0.748800 -13.431600 7.038210
-0.702000 -13.431600 7.027671
-0.655200 -13.431600 7.011247
-0.608400 -13.431600 7.011247
-0.561600 -13.431600 7.010058
-0.514800 -13.431600 7.010058
-0.468000 -13.431600 7.012436
-0.421200 -13.431600 7.010058
-0.374400 -13.431600 7.013949
-0.327600 -13.431600 7.031163
-0.280800 -13.431600 7.031036
-0.234000 -13.431600 7.031163
-0.187200 -13.431600 7.031036
-0.140400 -13.431600 7.031036
-0.093600 -13.431600 7.026505
-0.046800 -13.431600 7.026505
0.000000 -13.431600 7.026505
0.046800 -13.431600 7.039708
0.093600 -13.431600 7.040202
0.140400 -13.431600 7.039708
0.187200 -13.431600 7.039310
0.234000 -13.431600 7.040554
0.280800 -13.431600 7.040554
0.327600 -13.431600 7.039310
0.374400 -13.431600 7.027426
0.421200 -13.431600 7.024327
0.468000 -13.431600 7.032180
0.514800 -13.431600 7.034232
0.561600 -13.431600 7.034232
0.608400 -13.431600 7.044783
0.655200 -13.431600 7.053408
0.702000 -13.431600 7.065160
0.748800 -13.431600 7.074070
0.795600 -13.431600 7.083236
0.842400 -13.431600 7.081300
0.889200 -13.431600 7.075000
0.936000 -13.431600 7.075000
0.982800 -13.431600 7.081300
1.029600 -13.431600 7.084848
1.076400 -13.431600 7.084848
1.123200 -13.431600 7.093511
1.170000 -13.431600 7.093511
1.216800 -13.431600 7.100703
1.263600 -13.431600 7.100703
1.310400 -13.431600 7.100703
1.357200 -13.431600 7.099490
1.404000 -13.431600 7.100703
1.450800 -13.431600 7.105985
1.497600 -13.431600 7.114634
1.544400 -13.431600 7.120867
1.591200 -13.431600 7.121464
1.638000 -13.431600 7.120867
1.684800 -13.431600 7.128882
1.731600 -13.431600 7.136207
1.778400 -13.431600 7.145384
1.825200 -13.431600 7.158042
1.872000 -13.431600 7.185292
1.918800 -13.431600 7.189645
1.965600 -13.431600 7.195560
2.012400 -13.431600 7.209335
2.059200 -13.431600 7.214830
2.106000 -13.431600 7.214830
2.152800 -13.431600 7.223410
2.199600 -13.431600 7.223410
2.246400 -13.431600 7.224900
2.293200 -13.431600 7.237223
2.340000 -13.431600 7.239727
2.386800 -13.431600 7.245956
2.433600 -13.431600 7.247539
2.480400 -13.431600 7.258700
2.527200 -13.431600 7.257281
2.574000 -13.431600 7.263810
2.620800 -13.431600 7.263810
2.667600 -13.431600 7.263810
2.714400 -13.431600 7.271701
2.761200 -13.431600 7.290554
2.808000 -13.431600 7.297524
2.854800 -13.431600 7.334232
2.901600 -13.431600 7.359263
2.948400 -13.431600 7.364440
2.995200 -13.431600 7.364440
3.042000 -13.431600 7.366401
3.088800 -13.431600 7.361564
3.135600 -13.431600 7.361919
3.182400 -13.431600 7.365049
3.229200 -13.431600 7.374727
3.276000 -13.431600 7.370279
3.322800 -13.431600 7.402162
3.369600 -13.431600 7.416695
3.416400 -13.431600 7.424335
3.463200 -13.431600 7.431649
3.510000 -13.431600 7.450897
3.556800 -13.431600 7.461934
3.603600 -13.431600 7.466582
3.650400 -13.431600 7.490322
3.697200 -13.431600 7.490322
3.744000 -13.431600 7.493727
3.790800 -13.431600 7.499215
3.837600 -13.431600 7.526394
3.884400 -13.431600 7.548632
3.931200 -13.431600 7.593758
3.978000 -13.431600 7.611836
4.024800 -13.431600 7.623618
4.071600 -13.431600 7.632110
4.118400 -13.431600 7.644164
4.165200 -13.431600 7.658790
4.212000 -13.431600 7.668003
4.258800 -13.431600 7.670392
4.305600 -13.431600 7.673710
4.352400 -13.431600 7.695766
4.399200 -13.431600 7.723885
4.446000 -13.431600 7.756155
4.492800 -13.431600 7.758873
4.539600 -13.431600 7.770263
4.586400 -13.431600 7.796111
4.633200 -13.431600 7.827658
4.680000 -13.431600 7.839456
4.726800 -13.431600 7.857392
4.773600 -13.431600 7.909446
4.820400 -13.431600 7.924114
4.867200 -13.431600 7.964629
4.914000 -13.431600 7.985926
4.960800 -13.431600 8.007735
5.007600 -13.431600 8.031139
5.054400 -13.431600 8.051253
5.101200 -13.431600 8.086663
5.148000 -13.431600 8.143732
5.194800 -13.431600 8.170241
5.241600 -13.431600 8.186730
5.288400 -13.431600 8.219065
5.335200 -13.431600 8.269913
5.382000 -13.431600 8.316849
5.428800 -13.431600 8.342526
5.475600 -13.431600 8.416585
5.522400 -13.431600 8.458606
5.569200 -13.431600 8.550260
5.616000 -13.431600 8.642818
5.662800 -13.431600 8.735279
5.709600 -13.431600 8.853372
5.756400 -13.431600 9.213075
5.803200 -13.431600 10.614017
5.850000 -13.431600 22.877557
12.682800 -13.431600 8.024944
12.729600 -13.431600 8.021466
12.776400 -13.431600 8.021466
12.823200 -13.431600 8.031422
12.870000 -13.431600 8.006732
12.916800 -13.431600 8.000082
12.963600 -13.431600 7.998279
13.010400 -13.431600 8.003138
13.057200 -13.431600 7.998034
13.104000 -13.431600 7.998034
13.150800 -13.431600 7.984046
13.197600 -13.431600 7.985303
13.244400 -13.431600 7.987338
13.291200 -13.431600 7.987338
13.338000 -13.431600 7.993300
13.384800 -13.431600 8.005227
13.431600 -13.431600 8.007170
13.478400 -13.431600 8.016907
13.525200 -13.431600 8.024780
13.572000 -13.431600 8.022234
13.618800 -13.431600 8.016907
13.665600 -13.431600 8.016907
13.712400 -13.431600 8.010947
13.759200 -13.431600 8.010198
13.806000 -13.431600 8.031456
13.852800 -13.431600 8.016888
13.899600 -13.431600 8.030541
13.946400 -13.431600 8.033306
13.993200 -13.431600 8.031625
14.040000 -13.431600 8.039977
14.086800 -13.431600 8.039977
14.133600 -13.431600 8.041988
14.180400 -13.431600 8.064818
14.227200 -13.431600 8.064362
14.274000 -13.431600 8.053870
14.320800 -13.431600 8.055546
14.367600 -13.431600 8.053486
14.414400 -13.431600 8.050473
14.461200 -13.431600 8.021697
14.508000 -13.431600 8.003977
14.554800 -13.431600 7.992036
15.490800 -13.431600 6.708615
15.537600 -13.431600 6.705813
15.584400 -13.431600 6.706714
15.631200 -13.431600 6.723071
15.678000 -13.431600 6.732375
15.724800 -13.431600 6.743006
15.771600 -13.431600 6.738975
15.818400 -13.431600 6.734801
15.865200 -13.431600 6.726761
15.912000 -13.431600 6.718444
15.958800 -13.431600 6.680711
16.005600 -13.431600 6.654898
-18.720000 -13.384800 0.000000
-18.673200 -13.384800 0.000000
-18.626400 -13.384800 0.000000
-18.579600 -13.384800 -7.219611
-18.532800 -13.384800 -7.202622
-18.486000 -13.384800 -7.202622
-18.439200 -13.384800 -7.203644
-18.392400 -13.384800 -7.215213
-18.345600 -13.384800 -7.224502
-18.298800 -13.384800 -7.224502
-18.252000 -13.384800 -7.227845
-18.205200 -13.384800 -7.215667
-18.158400 -13.384800 -7.214957
-18.111600 -13.384800 -7.214957
-18.064800 -13.384800 -7.193069
-18.018000 -13.384800 -7.184417
-17.971200 -13.384800 -7.184417
-17.924400 -13.384800 -7.151609
-17.877600 -13.384800 -7.150567
-17.830800 -13.384800 -7.144562
-17.784000 -13.384800 -7.140513
-17.737200 -13.384800 -7.131972
-17.690400 -13.384800 -7.127758
-17.643600 -13.384800 -7.107520
-17.596800 -13.384800 -7.100577
-17.550000 -13.384800 -7.097178
-17.503200 -13.384800 -7.092386
-17.456400 -13.384800 -7.072725
-17.409600 -13.384800 -7.072725
-17.362800 -13.384800 -7.056561
-17.316000 -13.384800 -7.025041
-17.269200 -13.384800 -7.018908
-17.222400 -13.384800 -7.011795
-17.175600 -13.384800 -6.957757
-17.128800 -13.384800 -6.940737
-15.490800 -13.384800 6.831474
-15.444000 -13.384800 6.853734
-15.397200 -13.384800 6.885448
-15.350400 -13.384800 6.903084
-15.303600 -13.384800 6.921516
-15.256800 -13.384800 6.935382
-15.210000 -13.384800 6.943662
-15.163200 -13.384800 6.960367
-15.116400 -13.384800 6.971039
-15.069600 -13.384800 6.978548
-15.022800 -13.384800 6.980460
-14.976000 -13.384800 6.982863
-14.929200 -13.384800 6.993772
-14.882400 -13.384800 6.998234
-14.835600 -13.384800 7.009426
-14.788800 -13.384800 7.013561
-14.742000 -13.384800 7.014632
-14.695200 -13.384800 7.016111
-14.648400 -13.384800 7.020021
-14.601600 -13.384800 7.020542
-14.554800 -13.384800 7.021197
-14.508000 -13.384800 7.027580
-14.461200 -13.384800 7.036239
-14.414400 -13.384800 7.036329
-14.367600 -13.384800 7.038977
-14.320800 -13.384800 7.036239
-14.274000 -13.384800 7.038922
-14.227200 -13.384800 7.042034
-14.180400 -13.384800 7.042034
-14.133600 -13.384800 7.042034
-14.086800 -13.384800 7.042266
-14.040000 -13.384800 7.044168
-13.993200 -13.384800 7.044345
-13.946400 -13.384800 7.044168
-13.899600 -13.384800 7.044168
-13.852800 -13.384800 7.046119
-13.806000 -13.384800 7.046175
-13.759200 -13.384800 7.046175
-13.712400 -13.384800 7.050409
-13.665600 -13.384800 7.077884
-13.618800 -13.384800 7.122901
-13.572000 -13.384800 7.138028
-13.525200 -13.384800 7.199334
-8.190000 -13.384800 9.244875
-8.143200 -13.384800 9.230267
-8.096400 -13.384800 9.122140
-8.049600 -13.384800 9.106594
-8.002800 -13.384800 9.054700
-7.956000 -13.384800 9.019638
-7.909200 -13.384800 8.931656
-7.862400 -13.384800 8.874240
-7.815600 -13.384800 8.829499
-7.768800 -13.384800 8.822778
-7.722000 -13.384800 8.779873
-7.675200 -13.384800 8.743499
-7.628400 -13.384800 8.714126
-7.581600 -13.384800 8.699766
-7.534800 -13.384800 8.624445
-7.488000 -13.384800 8.594330
-7.441200 -13.384800 8.560733
-7.394400 -13.384800 8.550123
-7.347600 -13.384800 8.532902
-7.300800 -13.384800 8.500938
-7.254000 -13.384800 8.482112
-7.207200 -13.384800 8.444579
-7.160400 -13.384800 8.376594
-7.113600 -13.384800 8.321231
-7.066800 -13.384800 8.280911
-7.020000 -13.384800 8.256911
-6.973200 -13.384800 8.239994
-6.926400 -13.384800 8.194675
-6.879600 -13.384800 8.167316
-6.832800 -13.384800 8.151747
-6.786000 -13.384800 8.142093
-6.739200 -13.384800 8.135615
-6.692400 -13.384800 8.088723
-6.645600 -13.384800 8.053242
-6.598800 -13.384800 8.030791
-6.552000 -13.384800 8.022478
-6.505200 -13.384800 7.981630
-6.458400 -13.384800 7.961814
-6.411600 -13.384800 7.943424
-6.364800 -13.384800 7.942167
-6.318000 -13.384800 7.934366
-6.271200 -13.384800 7.927566
-6.224400 -13.384800 7.918774
-6.177600 -13.384800 7.905105
-6.130800 -13.384800 7.876524
-6.084000 -13.384800 7.865954
-6.037200 -13.384800 7.843303
-5.990400 -13.384800 7.811453
-5.943600 -13.384800 7.787612
-5.896800 -13.384800 7.767552
-5.850000 -13.384800 7.765828
-5.803200 -13.384800 7.745666
-5.756400 -13.384800 7.728162
-5.709600 -13.384800 7.676507
-5.662800 -13.384800 7.633828
-5.616000 -13.384800 7.623035
-5.569200 -13.384800 7.598145
-5.522400 -13.384800 7.592742
-5.475600 -13.384800 7.585974
-5.428800 -13.384800 7.579190
-5.382000 -13.384800 7.544405
-5.335200 -13.384800 7.541597
-5.288400 -13.384800 7.527954
-5.241600 -13.384800 7.509031
-5.194800 -13.384800 7.495476
-5.148000 -13.384800 7.479600
-5.101200 -13.384800 7.477925
-5.054400 -13.384800 7.474392
-5.007600 -13.384800 7.464119
-4.960800 -13.384800 7.446508
-4.914000 -13.384800 7.446508
-4.867200 -13.384800 7.442132
-4.820400 -13.384800 7.433625
-4.773600 -13.384800 7.431128
-4.726800 -13.384800 7.407848
-4.680000 -13.384800 7.403538
-4.633200 -13.384800 7.399831
-4.586400 -13.384800 7.389913
-4.539600 -13.384800 7.384253
-4.492800 -13.384800 7.384253
-4.446000 -13.384800 7.355912
-4.399200 -13.384800 7.350725
-4.352400 -13.384800 7.343809
-4.305600 -13.384800 7.333834
-4.258800 -13.384800 7.327448
-4.212000 -13.384800 7.321248
-4.165200 -13.384800 7.312203
-4.118400 -13.384800 7.321248
-4.071600 -13.384800 7.306332
-4.024800 -13.384800 7.304574
-3.978000 -13.384800 7.301149
-3.931200 -13.384800 7.293290
-3.884400 -13.384800 7.268768
-3.837600 -13.384800 7.260747
-3.790800 -13.384800 7.239346
-3.744000 -13.384800 7.209214
-3.697200 -13.384800 7.195635
-3.650400 -13.384800 7.195635
-3.603600 -13.384800 7.199012
-3.556800 -13.384800 7.206514
-3.510000 -13.384800 7.202754
-3.463200 -13.384800 7.206514
-3.416400 -13.384800 7.204240
-3.369600 -13.384800 7.201061
-3.322800 -13.384800 7.178333
-3.276000 -13.384800 7.174348
-3.229200 -13.384800 7.156397
-3.182400 -13.384800 7.163614
-3.135600 -13.384800 7.152786
-3.088800 -13.384800 7.152786
-3.042000 -13.384800 7.154600
-2.995200 -13.384800 7.149804
-2.948400 -13.384800 7.139092
-2.901600 -13.384800 7.134629
-2.854800 -13.384800 7.128800
-2.808000 -13.384800 7.128800
-2.761200 -13.384800 7.133894
-2.714400 -13.384800 7.128800
-2.667600 -13.384800 7.133894
-2.620800 -13.384800 7.128800
-2.574000 -13.384800 7.121239
-2.527200 -13.384800 7.125721
-2.480400 -13.384800 7.126622
-2.433600 -13.384800 7.107999
-2.386800 -13.384800 7.093225
-2.340000 -13.384800 7.072291
-2.293200 -13.384800 7.055577
-2.246400 -13.384800 7.055577
-2.199600 -13.384800 7.055577
-2.152800 -13.384800 7.049707
-2.106000 -13.384800 7.049707
-2.059200 -13.384800 7.044904
-2.012400 -13.384800 7.044904
-1.965600 -13.384800 7.046458
-1.918800 -13.384800 7.047105
-1.872000 -13.384800 7.043913
-1.825200 -13.384800 7.036072
-1.778400 -13.384800 7.036072
-1.731600 -13.384800 7.020410
-1.684800 -13.384800 7.014191
-1.638000 -13.384800 7.018273
-1.591200 -13.384800 7.015734
-1.544400 -13.384800 7.018273
-1.497600 -13.384800 7.025648
-1.450800 -13.384800 7.025648
-1.404000 -13.384800 7.027063
-1.357200 -13.384800 7.032376
-1.310400 -13.384800 7.018858
-1.263600 -13.384800 7.019583
-1.216800 -13.384800 7.008315
-1.170000 -13.384800 7.001151
-1.123200 -13.384800 7.017618
-1.076400 -13.384800 7.018858
-1.029600 -13.384800 7.018858
-0.982800 -13.384800 7.027925
-0.936000 -13.384800 7.031104
-0.889200 -13.384800 7.051216
-0.842400 -13.384800 7.054582
-0.795600 -13.384800 7.039234
-0.748800 -13.384800 7.038210
-0.702000 -13.384800 7.029691
-0.655200 -13.384800 7.011247
-0.608400 -13.384800 7.010058
-0.561600 -13.384800 7.007630
-0.514800 -13.384800 6.999388
-0.468000 -13.384800 6.999654
-0.421200 -13.384800 6.999654
-0.374400 -13.384800 7.004237
-0.327600 -13.384800 7.031036
-0.280800 -13.384800 7.013687
-0.234000 -13.384800 7.031036
-0.187200 -13.384800 7.031036
-0.140400 -13.384800 7.031036
-0.093600 -13.384800 7.025706
-0.046800 -13.384800 7.025706
0.000000 -13.384800 7.024861
0.046800 -13.384800 7.037808
0.093600 -13.384800 7.037808
0.140400 -13.384800 7.037808
0.187200 -13.384800 7.037808
0.234000 -13.384800 7.039310
0.280800 -13.384800 7.039310
0.327600 -13.384800 7.039310
0.374400 -13.384800 7.034232
0.421200 -13.384800 7.032180
0.468000 -13.384800 7.032180
0.514800 -13.384800 7.034232
0.561600 -13.384800 7.035189
0.608400 -13.384800 7.044783
0.655200 -13.384800 7.044783
0.702000 -13.384800 7.059550
0.748800 -13.384800 7.059550
0.795600 -13.384800 7.069600
0.842400 -13.384800 7.069600
0.889200 -13.384800 7.069600
0.936000 -13.384800 7.069600
0.982800 -13.384800 7.075000
1.029600 -13.384800 7.080506
1.076400 -13.384800 7.081300
1.123200 -13.384800 7.081369
1.170000 -13.384800 7.081369
1.216800 -13.384800 7.079258
1.263600 -13.384800 7.089975
1.310400 -13.384800 7.090655
1.357200 -13.384800 7.089975
1.404000 -13.384800 7.099490
1.450800 -13.384800 7.103853
1.497600 -13.384800 7.114634
1.544400 -13.384800 7.125093
1.591200 -13.384800 7.133177
1.638000 -13.384800 7.133177
1.684800 -13.384800 7.137263
1.731600 -13.384800 7.139263
1.778400 -13.384800 7.155644
1.825200 -13.384800 7.159201
1.872000 -13.384800 7.175313
1.918800 -13.384800 7.181033
1.965600 -13.384800 7.191751
2.012400 -13.384800 7.198036
2.059200 -13.384800 7.212049
2.106000 -13.384800 7.212114
2.152800 -13.384800 7.217661
2.199600 -13.384800 7.217661
2.246400 -13.384800 7.217661
2.293200 -13.384800 7.227343
2.340000 -13.384800 7.239572
2.386800 -13.384800 7.244993
2.433600 -13.384800 7.246820
2.480400 -13.384800 7.249219
2.527200 -13.384800 7.249233
2.574000 -13.384800 7.261304
2.620800 -13.384800 7.263810
2.667600 -13.384800 7.268185
2.714400 -13.384800 7.274135
2.761200 -13.384800 7.293968
2.808000 -13.384800 7.307443
2.854800 -13.384800 7.332884
2.901600 -13.384800 7.352766
2.948400 -13.384800 7.361919
2.995200 -13.384800 7.364440
3.042000 -13.384800 7.374727
3.088800 -13.384800 7.370279
3.135600 -13.384800 7.370279
3.182400 -13.384800 7.375849
3.229200 -13.384800 7.379417
3.276000 -13.384800 7.379417
3.322800 -13.384800 7.406088
3.369600 -13.384800 7.416695
3.416400 -13.384800 7.424335
3.463200 -13.384800 7.431649
3.510000 -13.384800 7.449019
3.556800 -13.384800 7.461934
3.603600 -13.384800 7.467422
3.650400 -13.384800 7.491038
3.697200 -13.384800 7.493727
3.744000 -13.384800 7.498437
3.790800 -13.384800 7.510306
3.837600 -13.384800 7.528901
3.884400 -13.384800 7.549224
3.931200 -13.384800 7.593758
3.978000 -13.384800 7.611836
4.024800 -13.384800 7.636063
4.071600 -13.384800 7.641729
4.118400 -13.384800 7.658790
4.165200 -13.384800 7.664803
4.212000 -13.384800 7.668216
4.258800 -13.384800 7.671957
4.305600 -13.384800 7.681274
4.352400 -13.384800 7.714836
4.399200 -13.384800 7.724744
4.446000 -13.384800 7.765851
4.492800 -13.384800 7.765851
4.539600 -13.384800 7.781128
4.586400 -13.384800 7.794487
4.633200 -13.384800 7.822252
4.680000 -13.384800 7.837231
4.726800 -13.384800 7.866901
4.773600 -13.384800 7.909446
4.820400 -13.384800 7.924114
4.867200 -13.384800 7.941779
4.914000 -13.384800 7.975082
4.960800 -13.384800 7.982293
5.007600 -13.384800 8.007735
5.054400 -13.384800 8.045947
5.101200 -13.384800 8.085720
5.148000 -13.384800 8.136914
5.194800 -13.384800 8.154820
5.241600 -13.384800 8.175805
5.288400 -13.384800 8.216632
5.335200 -13.384800 8.265010
5.382000 -13.384800 8.312284
5.428800 -13.384800 8.342526
5.475600 -13.384800 8.427222
5.522400 -13.384800 8.468907
5.569200 -13.384800 8.536268
5.616000 -13.384800 8.639246
5.662800 -13.384800 8.753696
5.709600 -13.384800 8.853372
5.756400 -13.384800 9.217681
5.803200 -13.384800 16.628061
5.850000 -13.384800 23.166753
12.682800 -13.384800 8.045587
12.729600 -13.384800 8.034191
12.776400 -13.384800 8.031422
12.823200 -13.384800 8.041526
12.870000 -13.384800 8.025067
12.916800 -13.384800 8.000082
12.963600 -13.384800 7.985314
13.010400 -13.384800 7.993141
13.057200 -13.384800 7.993141
13.104000 -13.384800 7.993141
13.150800 -13.384800 7.982319
13.197600 -13.384800 7.981980
13.244400 -13.384800 7.987338
13.291200 -13.384800 7.987338
13.338000 -13.384800 7.998034
13.384800 -13.384800 8.005891
13.431600 -13.384800 8.024780
13.478400 -13.384800 8.028690
13.525200 -13.384800 8.031107
13.572000 -13.384800 8.028690
13.618800 -13.384800 8.022234
13.665600 -13.384800 8.016907
13.712400 -13.384800 8.016624
13.759200 -13.384800 8.010198
13.806000 -13.384800 8.026390
13.852800 -13.384800 8.022234
13.899600 -13.384800 8.030541
13.946400 -13.384800 8.033306
13.993200 -13.384800 8.031625
14.040000 -13.384800 8.031625
14.086800 -13.384800 8.031625
14.133600 -13.384800 8.031632
14.180400 -13.384800 8.055546
14.227200 -13.384800 8.055546
14.274000 -13.384800 8.050473
14.320800 -13.384800 8.055546
14.367600 -13.384800 8.053486
14.414400 -13.384800 8.050473
14.461200 -13.384800 8.030799
14.508000 -13.384800 8.017679
14.554800 -13.384800 8.003977
14.601600 -13.384800 7.992036
15.350400 -13.384800 6.750190
15.397200 -13.384800 6.732375
15.444000 -13.384800 6.732375
15.490800 -13.384800 6.720313
15.537600 -13.384800 6.709174
15.584400 -13.384800 6.732375
15.631200 -13.384800 6.733948
15.678000 -13.384800 6.743006
15.724800 -13.384800 6.746871
15.771600 -13.384800 6.747570
15.818400 -13.384800 6.734801
15.865200 -13.384800 6.729584
15.912000 -13.384800 6.718991
15.958800 -13.384800 6.692538
16.005600 -13.384800 6.673750
16.286400 -13.384800 4.845895
16.333200 -13.384800 4.647288
16.520400 -13.384800 3.657910
16.567200 -13.384800 3.449093
-18.720000 -13.338000 0.000000
-18.673200 -13.338000 0.000000
-18.626400 -13.338000 0.000000
-18.579600 -13.338000 -7.225169
-18.532800 -13.338000 -7.202622
-18.486000 -13.338000 -7.203644
-18.439200 -13.338000 -7.213246
-18.392400 -13.338000 -7.215213
-18.345600 -13.338000 -7.224502
-18.298800 -13.338000 -7.215667
-18.252000 -13.338000 -7.227845
-18.205200 -13.338000 -7.215667
-18.158400 -13.338000 -7.215213
-18.111600 -13.338000 -7.215213
-18.064800 -13.338000 -7.209163
-18.018000 -13.338000 -7.185506
-17.971200 -13.338000 -7.184417
-17.924400 -13.338000 -7.158749
-17.877600 -13.338000 -7.150567
-17.830800 -13.338000 -7.144562
-17.784000 -13.338000 -7.140513
-17.737200 -13.338000 -7.131295
-17.690400 -13.338000 -7.126459
-17.643600 -13.338000 -7.108426
-17.596800 -13.338000 -7.101664
-17.550000 -13.338000 -7.092386
-17.503200 -13.338000 -7.092386
-17.456400 -13.338000 -7.084814
-17.409600 -13.338000 -7.087792
-17.362800 -13.338000 -7.063867
-17.316000 -13.338000 -7.025041
-17.269200 -13.338000 -7.018358
-17.222400 -13.338000 -6.964394
-17.175600 -13.338000 -6.955796
-17.128800 -13.338000 -6.906052
-16.660800 -13.338000 -5.018009
-15.537600 -13.338000 6.831474
-15.490800 -13.338000 6.849357
-15.444000 -13.338000 6.893142
-15.397200 -13.338000 6.917423
-15.350400 -13.338000 6.923131
-15.303600 -13.338000 6.936655
-15.256800 -13.338000 6.947204
-15.210000 -13.338000 6.961805
-15.163200 -13.338000 6.974037
-15.116400 -13.338000 6.986076
-15.069600 -13.338000 6.997973
-15.022800 -13.338000 6.998234
-14.976000 -13.338000 7.000811
-14.929200 -13.338000 7.005166
-14.882400 -13.338000 7.010913
-14.835600 -13.338000 7.017265
-14.788800 -13.338000 7.016111
-14.742000 -13.338000 7.017788
-14.695200 -13.338000 7.020021
-14.648400 -13.338000 7.022399
-14.601600 -13.338000 7.026657
-14.554800 -13.338000 7.030127
-14.508000 -13.338000 7.036239
-14.461200 -13.338000 7.038977
-14.414400 -13.338000 7.042701
-14.367600 -13.338000 7.042266
-14.320800 -13.338000 7.042266
-14.274000 -13.338000 7.044838
-14.227200 -13.338000 7.044345
-14.180400 -13.338000 7.044345
-14.133600 -13.338000 7.042701
-14.086800 -13.338000 7.044345
-14.040000 -13.338000 7.044958
-13.993200 -13.338000 7.045551
-13.946400 -13.338000 7.044958
-13.899600 -13.338000 7.046221
-13.852800 -13.338000 7.049276
-13.806000 -13.338000 7.050540
-13.759200 -13.338000 7.052417
-13.712400 -13.338000 7.077884
-13.665600 -13.338000 7.111200
-13.618800 -13.338000 7.140811
-13.572000 -13.338000 7.184657
-13.525200 -13.338000 7.252856
-8.190000 -13.338000 9.328615
-8.143200 -13.338000 9.244875
-8.096400 -13.338000 9.102939
-8.049600 -13.338000 9.099537
-8.002800 -13.338000 9.053510
-7.956000 -13.338000 9.017663
-7.909200 -13.338000 8.931656
-7.862400 -13.338000 8.909199
-7.815600 -13.338000 8.867072
-7.768800 -13.338000 8.842892
-7.722000 -13.338000 8.799097
-7.675200 -13.338000 8.758290
-7.628400 -13.338000 8.718941
-7.581600 -13.338000 8.699766
-7.534800 -13.338000 8.624445
-7.488000 -13.338000 8.584072
-7.441200 -13.338000 8.558507
-7.394400 -13.338000 8.550123
-7.347600 -13.338000 8.532902
-7.300800 -13.338000 8.494449
-7.254000 -13.338000 8.480277
-7.207200 -13.338000 8.439343
-7.160400 -13.338000 8.365528
-7.113600 -13.338000 8.318623
-7.066800 -13.338000 8.290895
-7.020000 -13.338000 8.268203
-6.973200 -13.338000 8.246034
-6.926400 -13.338000 8.207588
-6.879600 -13.338000 8.181536
-6.832800 -13.338000 8.151747
-6.786000 -13.338000 8.142093
-6.739200 -13.338000 8.110636
-6.692400 -13.338000 8.083193
-6.645600 -13.338000 8.052213
-6.598800 -13.338000 8.022478
-6.552000 -13.338000 8.021376
-6.505200 -13.338000 7.984942
-6.458400 -13.338000 7.978896
-6.411600 -13.338000 7.961814
-6.364800 -13.338000 7.943424
-6.318000 -13.338000 7.934366
-6.271200 -13.338000 7.925216
-6.224400 -13.338000 7.904407
-6.177600 -13.338000 7.892625
-6.130800 -13.338000 7.875057
-6.084000 -13.338000 7.874828
-6.037200 -13.338000 7.855631
-5.990400 -13.338000 7.809563
-5.943600 -13.338000 7.779682
-5.896800 -13.338000 7.767498
-5.850000 -13.338000 7.763986
-5.803200 -13.338000 7.745666
-5.756400 -13.338000 7.709017
-5.709600 -13.338000 7.687026
-5.662800 -13.338000 7.642941
-5.616000 -13.338000 7.625441
-5.569200 -13.338000 7.607121
-5.522400 -13.338000 7.598145
-5.475600 -13.338000 7.592615
-5.428800 -13.338000 7.583998
-5.382000 -13.338000 7.552934
-5.335200 -13.338000 7.544405
-5.288400 -13.338000 7.541597
-5.241600 -13.338000 7.521444
-5.194800 -13.338000 7.509031
-5.148000 -13.338000 7.482199
-5.101200 -13.338000 7.479452
-5.054400 -13.338000 7.475640
-5.007600 -13.338000 7.466131
-4.960800 -13.338000 7.446508
-4.914000 -13.338000 7.446871
-4.867200 -13.338000 7.442199
-4.820400 -13.338000 7.433625
-4.773600 -13.338000 7.433612
-4.726800 -13.338000 7.428021
-4.680000 -13.338000 7.428021
-4.633200 -13.338000 7.428021
-4.586400 -13.338000 7.398461
-4.539600 -13.338000 7.398461
-4.492800 -13.338000 7.403538
-4.446000 -13.338000 7.392889
-4.399200 -13.338000 7.389913
-4.352400 -13.338000 7.350734
-4.305600 -13.338000 7.345170
-4.258800 -13.338000 7.343809
-4.212000 -13.338000 7.333834
-4.165200 -13.338000 7.333834
-4.118400 -13.338000 7.333834
-4.071600 -13.338000 7.333834
-4.024800 -13.338000 7.333834
-3.978000 -13.338000 7.323187
-3.931200 -13.338000 7.303953
-3.884400 -13.338000 7.281963
-3.837600 -13.338000 7.268306
-3.790800 -13.338000 7.244428
-3.744000 -13.338000 7.209214
-3.697200 -13.338000 7.209214
-3.650400 -13.338000 7.199012
-3.603600 -13.338000 7.207125
-3.556800 -13.338000 7.210432
-3.510000 -13.338000 7.207125
-3.463200 -13.338000 7.207125
-3.416400 -13.338000 7.207096
-3.369600 -13.338000 7.192163
-3.322800 -13.338000 7.175315
-3.276000 -13.338000 7.172222
-3.229200 -13.338000 7.163614
-3.182400 -13.338000 7.163614
-3.135600 -13.338000 7.153585
-3.088800 -13.338000 7.153585
-3.042000 -13.338000 7.159606
-2.995200 -13.338000 7.153585
-2.948400 -13.338000 7.149804
-2.901600 -13.338000 7.134629
-2.854800 -13.338000 7.130762
-2.808000 -13.338000 7.130762
-2.761200 -13.338000 7.147621
-2.714400 -13.338000 7.144174
-2.667600 -13.338000 7.147621
-2.620800 -13.338000 7.145236
-2.574000 -13.338000 7.145236
-2.527200 -13.338000 7.134939
-2.480400 -13.338000 7.133528
-2.433600 -13.338000 7.109769
-2.386800 -13.338000 7.100426
-2.340000 -13.338000 7.091486
-2.293200 -13.338000 7.061503
-2.246400 -13.338000 7.055055
-2.199600 -13.338000 7.054895
-2.152800 -13.338000 7.046458
-2.106000 -13.338000 7.046458
-2.059200 -13.338000 7.043913
-2.012400 -13.338000 7.044904
-1.965600 -13.338000 7.047105
-1.918800 -13.338000 7.057683
-1.872000 -13.338000 7.052003
-1.825200 -13.338000 7.052003
-1.778400 -13.338000 7.047164
-1.731600 -13.338000 7.042756
-1.684800 -13.338000 7.020410
-1.638000 -13.338000 7.026931
-1.591200 -13.338000 7.015734
-1.544400 -13.338000 7.015734
-1.497600 -13.338000 7.011880
-1.450800 -13.338000 7.011880
-1.404000 -13.338000 7.011880
-1.357200 -13.338000 7.025648
-1.310400 -13.338000 7.011880
-1.263600 -13.338000 7.019583
-1.216800 -13.338000 7.011880
-1.170000 -13.338000 7.001798
-1.123200 -13.338000 7.018858
-1.076400 -13.338000 7.019688
-1.029600 -13.338000 7.021790
-0.982800 -13.338000 7.028156
-0.936000 -13.338000 7.031104
-0.889200 -13.338000 7.039734
-0.842400 -13.338000 7.053298
-0.795600 -13.338000 7.039734
-0.748800 -13.338000 7.038210
-0.702000 -13.338000 7.023909
-0.655200 -13.338000 7.010058
-0.608400 -13.338000 7.007630
-0.561600 -13.338000 7.007630
-0.514800 -13.338000 7.004237
-0.468000 -13.338000 7.005676
-0.421200 -13.338000 7.010058
-0.374400 -13.338000 7.031163
-0.327600 -13.338000 7.033409
-0.280800 -13.338000 7.031478
-0.234000 -13.338000 7.034797
-0.187200 -13.338000 7.034797
-0.140400 -13.338000 7.034797
-0.093600 -13.338000 7.031036
-0.046800 -13.338000 7.026505
0.000000 -13.338000 7.024861
0.046800 -13.338000 7.037808
0.093600 -13.338000 7.025706
0.140400 -13.338000 7.027426
0.187200 -13.338000 7.029984
0.234000 -13.338000 7.029984
0.280800 -13.338000 7.037808
0.327600 -13.338000 7.039310
0.374400 -13.338000 7.034232
0.421200 -13.338000 7.035189
0.468000 -13.338000 7.034232
0.514800 -13.338000 7.035189
0.561600 -13.338000 7.044783
0.608400 -13.338000 7.053565
0.655200 -13.338000 7.053565
0.702000 -13.338000 7.064087
0.748800 -13.338000 7.065160
0.795600 -13.338000 7.074118
0.842400 -13.338000 7.075000
0.889200 -13.338000 7.075000
0.936000 -13.338000 7.080506
0.982800 -13.338000 7.081300
1.029600 -13.338000 7.081369
1.076400 -13.338000 7.083035
1.123200 -13.338000 7.083173
1.170000 -13.338000 7.081369
1.216800 -13.338000 7.079258
1.263600 -13.338000 7.075371
1.310400 -13.338000 7.089975
1.357200 -13.338000 7.089975
1.404000 -13.338000 7.106281
1.450800 -13.338000 7.106281
1.497600 -13.338000 7.120209
1.544400 -13.338000 7.125093
1.591200 -13.338000 7.137263
1.638000 -13.338000 7.136207
1.684800 -13.338000 7.137762
1.731600 -13.338000 7.139263
1.778400 -13.338000 7.157854
1.825200 -13.338000 7.160226
1.872000 -13.338000 7.175313
1.918800 -13.338000 7.179014
1.965600 -13.338000 7.185292
2.012400 -13.338000 7.191751
2.059200 -13.338000 7.196437
2.106000 -13.338000 7.207880
2.152800 -13.338000 7.213464
2.199600 -13.338000 7.213464
2.246400 -13.338000 7.208007
2.293200 -13.338000 7.225089
2.340000 -13.338000 7.231947
2.386800 -13.338000 7.239727
2.433600 -13.338000 7.246820
2.480400 -13.338000 7.249219
2.527200 -13.338000 7.249219
2.574000 -13.338000 7.258937
2.620800 -13.338000 7.260366
2.667600 -13.338000 7.263810
2.714400 -13.338000 7.286268
2.761200 -13.338000 7.293968
2.808000 -13.338000 7.309989
2.854800 -13.338000 7.334232
2.901600 -13.338000 7.353782
2.948400 -13.338000 7.365756
2.995200 -13.338000 7.366401
3.042000 -13.338000 7.385168
3.088800 -13.338000 7.386950
3.135600 -13.338000 7.389204
3.182400 -13.338000 7.400849
3.229200 -13.338000 7.403184
3.276000 -13.338000 7.402162
3.322800 -13.338000 7.407612
3.369600 -13.338000 7.411227
3.416400 -13.338000 7.421722
3.463200 -13.338000 7.431366
3.510000 -13.338000 7.457663
3.556800 -13.338000 7.462413
3.603600 -13.338000 7.477096
3.650400 -13.338000 7.494933
3.697200 -13.338000 7.499215
3.744000 -13.338000 7.504307
3.790800 -13.338000 7.521046
3.837600 -13.338000 7.535853
3.884400 -13.338000 7.556335
3.931200 -13.338000 7.599677
3.978000 -13.338000 7.632110
4.024800 -13.338000 7.637839
4.071600 -13.338000 7.644164
4.118400 -13.338000 7.662206
4.165200 -13.338000 7.667196
4.212000 -13.338000 7.671957
4.258800 -13.338000 7.681238
4.305600 -13.338000 7.684766
4.352400 -13.338000 7.710272
4.399200 -13.338000 7.727200
4.446000 -13.338000 7.768018
4.492800 -13.338000 7.770263
4.539600 -13.338000 7.784257
4.586400 -13.338000 7.798103
4.633200 -13.338000 7.830169
4.680000 -13.338000 7.851083
4.726800 -13.338000 7.884765
4.773600 -13.338000 7.914109
4.820400 -13.338000 7.934297
4.867200 -13.338000 7.964813
4.914000 -13.338000 7.980913
4.960800 -13.338000 7.988678
5.007600 -13.338000 8.007735
5.054400 -13.338000 8.023827
5.101200 -13.338000 8.085720
5.148000 -13.338000 8.141405
5.194800 -13.338000 8.159422
5.241600 -13.338000 8.172733
5.288400 -13.338000 8.217205
5.335200 -13.338000 8.269913
5.382000 -13.338000 8.318648
5.428800 -13.338000 8.360415
5.475600 -13.338000 8.427222
5.522400 -13.338000 8.468907
5.569200 -13.338000 8.520014
5.616000 -13.338000 8.652202
5.662800 -13.338000 8.762679
5.709600 -13.338000 8.937023
5.756400 -13.338000 9.546462
5.803200 -13.338000 20.601225
5.850000 -13.338000 23.197514
12.776400 -13.338000 8.045587
12.823200 -13.338000 8.042644
12.870000 -13.338000 8.031422
12.916800 -13.338000 8.007486
12.963600 -13.338000 8.007486
13.010400 -13.338000 8.017567
13.057200 -13.338000 8.003236
13.104000 -13.338000 8.003236
13.150800 -13.338000 7.993141
13.197600 -13.338000 7.992601
13.244400 -13.338000 7.998615
13.291200 -13.338000 7.993141
13.338000 -13.338000 7.998615
13.384800 -13.338000 8.016512
13.431600 -13.338000 8.028140
13.478400 -13.338000 8.034418
13.525200 -13.338000 8.031107
13.572000 -13.338000 8.030936
13.618800 -13.338000 8.028690
13.665600 -13.338000 8.030936
13.712400 -13.338000 8.022234
13.759200 -13.338000 8.010947
13.806000 -13.338000 8.022234
13.852800 -13.338000 8.016888
13.899600 -13.338000 8.026390
13.946400 -13.338000 8.042479
13.993200 -13.338000 8.033306
14.040000 -13.338000 8.039977
14.086800 -13.338000 8.039977
14.133600 -13.338000 8.043614
14.180400 -13.338000 8.053210
14.227200 -13.338000 8.053210
14.274000 -13.338000 8.053210
14.320800 -13.338000 8.058449
14.367600 -13.338000 8.055546
14.414400 -13.338000 8.055546
14.461200 -13.338000 8.052946
14.508000 -13.338000 8.040265
14.554800 -13.338000 8.022980
14.601600 -13.338000 8.017679
15.397200 -13.338000 6.732375
15.444000 -13.338000 6.732375
15.490800 -13.338000 6.710000
15.537600 -13.338000 6.709174
15.678000 -13.338000 6.743006
15.724800 -13.338000 6.747570
15.771600 -13.338000 6.751058
15.818400 -13.338000 6.751058
15.865200 -13.338000 6.734801
15.912000 -13.338000 6.729584
15.958800 -13.338000 6.718991
16.005600 -13.338000 6.692538
16.239600 -13.338000 5.125794
16.286400 -13.338000 4.904782
16.333200 -13.338000 4.765130
16.380000 -13.338000 4.585603
16.426800 -13.338000 4.364762
16.473600 -13.338000 4.078742
16.520400 -13.338000 3.767110
16.567200 -13.338000 3.520399
-18.720000 -13.291200 0.000000
-18.673200 -13.291200 0.000000
-18.626400 -13.291200 0.000000
-18.579600 -13.291200 -7.243975
-18.532800 -13.291200 -7.243975
-18.486000 -13.291200 -7.245333
-18.439200 -13.291200 -7.241933
-18.392400 -13.291200 -7.235212
-18.345600 -13.291200 -7.227845
-18.298800 -13.291200 -7.224502
-18.252000 -13.291200 -7.235212
-18.205200 -13.291200 -7.215667
-18.158400 -13.291200 -7.214957
-18.111600 -13.291200 -7.215213
-18.064800 -13.291200 -7.214957
-18.018000 -13.291200 -7.190452
-17.971200 -13.291200 -7.185506
-17.924400 -13.291200 -7.184417
-17.877600 -13.291200 -7.158749
-17.830800 -13.291200 -7.155342
-17.784000 -13.291200 -7.152730
-17.737200 -13.291200 -7.140513
-17.690400 -13.291200 -7.133472
-17.643600 -13.291200 -7.117763
-17.596800 -13.291200 -7.101939
-17.550000 -13.291200 -7.092386
-17.503200 -13.291200 -7.092386
-17.456400 -13.291200 -7.084814
-17.409600 -13.291200 -7.087792
-17.362800 -13.291200 -7.059459
-17.316000 -13.291200 -7.030608
-17.269200 -13.291200 -7.018358
-17.222400 -13.291200 -6.956869
-17.175600 -13.291200 -6.935659
-17.128800 -13.291200 -6.871430
-15.584400 -13.291200 6.830671
-15.537600 -13.291200 6.849187
-15.490800 -13.291200 6.893142
-15.444000 -13.291200 6.920554
-15.397200 -13.291200 6.934547
-15.350400 -13.291200 6.939428
-15.303600 -13.291200 6.945381
-15.256800 -13.291200 6.959068
-15.210000 -13.291200 6.974271
-15.163200 -13.291200 6.980610
-15.116400 -13.291200 6.998234
-15.069600 -13.291200 7.006045
-15.022800 -13.291200 7.010913
-14.976000 -13.291200 7.011375
-14.929200 -13.291200 7.013923
-14.882400 -13.291200 7.017788
-14.835600 -13.291200 7.020542
-14.788800 -13.291200 7.018900
-14.742000 -13.291200 7.022316
-14.695200 -13.291200 7.027557
-14.648400 -13.291200 7.032047
-14.601600 -13.291200 7.034378
-14.554800 -13.291200 7.038922
-14.508000 -13.291200 7.041345
-14.461200 -13.291200 7.044838
-14.414400 -13.291200 7.047539
-14.367600 -13.291200 7.047232
-14.320800 -13.291200 7.047232
-14.274000 -13.291200 7.046158
-14.227200 -13.291200 7.045551
-14.180400 -13.291200 7.044345
-14.133600 -13.291200 7.042701
-14.086800 -13.291200 7.044345
-14.040000 -13.291200 7.044958
-13.993200 -13.291200 7.045551
-13.946400 -13.291200 7.044958
-13.899600 -13.291200 7.049564
-13.852800 -13.291200 7.056494
-13.806000 -13.291200 7.077884
-13.759200 -13.291200 7.081598
-13.712400 -13.291200 7.111015
-13.665600 -13.291200 7.140811
-13.618800 -13.291200 7.199334
-13.572000 -13.291200 7.256310
-8.190000 -13.291200 9.301006
-8.143200 -13.291200 9.244875
-8.096400 -13.291200 9.099537
-8.049600 -13.291200 9.093752
-8.002800 -13.291200 9.054700
-7.956000 -13.291200 9.019638
-7.909200 -13.291200 8.955428
-7.862400 -13.291200 8.921832
-7.815600 -13.291200 8.906058
-7.768800 -13.291200 8.869200
-7.722000 -13.291200 8.808740
-7.675200 -13.291200 8.758397
-7.628400 -13.291200 8.718941
-7.581600 -13.291200 8.702582
-7.534800 -13.291200 8.664471
-7.488000 -13.291200 8.607923
-7.441200 -13.291200 8.575846
-7.394400 -13.291200 8.558507
-7.347600 -13.291200 8.536313
-7.300800 -13.291200 8.504921
-7.254000 -13.291200 8.482112
-7.207200 -13.291200 8.426354
-7.160400 -13.291200 8.376594
-7.113600 -13.291200 8.321231
-7.066800 -13.291200 8.293308
-7.020000 -13.291200 8.285190
-6.973200 -13.291200 8.256626
-6.926400 -13.291200 8.222372
-6.879600 -13.291200 8.181536
-6.832800 -13.291200 8.154271
-6.786000 -13.291200 8.141962
-6.739200 -13.291200 8.110636
-6.692400 -13.291200 8.083193
-6.645600 -13.291200 8.053242
-6.598800 -13.291200 8.034013
-6.552000 -13.291200 8.021376
-6.505200 -13.291200 7.997897
-6.458400 -13.291200 7.978896
-6.411600 -13.291200 7.961814
-6.364800 -13.291200 7.942167
-6.318000 -13.291200 7.933982
-6.271200 -13.291200 7.905105
-6.224400 -13.291200 7.887944
-6.177600 -13.291200 7.875057
-6.130800 -13.291200 7.865954
-6.084000 -13.291200 7.868352
-6.037200 -13.291200 7.842820
-5.990400 -13.291200 7.814124
-5.943600 -13.291200 7.793300
-5.896800 -13.291200 7.772692
-5.850000 -13.291200 7.765828
-5.803200 -13.291200 7.754849
-5.756400 -13.291200 7.737420
-5.709600 -13.291200 7.687026
-5.662800 -13.291200 7.659163
-5.616000 -13.291200 7.633004
-5.569200 -13.291200 7.623035
-5.522400 -13.291200 7.605195
-5.475600 -13.291200 7.604020
-5.428800 -13.291200 7.596377
-5.382000 -13.291200 7.583998
-5.335200 -13.291200 7.574860
-5.288400 -13.291200 7.559331
-5.241600 -13.291200 7.531801
-5.194800 -13.291200 7.522643
-5.148000 -13.291200 7.509031
-5.101200 -13.291200 7.490102
-5.054400 -13.291200 7.479452
-5.007600 -13.291200 7.476442
-4.960800 -13.291200 7.449143
-4.914000 -13.291200 7.449143
-4.867200 -13.291200 7.446508
-4.820400 -13.291200 7.441848
-4.773600 -13.291200 7.434141
-4.726800 -13.291200 7.431128
-4.680000 -13.291200 7.430311
-4.633200 -13.291200 7.430311
-4.586400 -13.291200 7.403664
-4.539600 -13.291200 7.403538
-4.492800 -13.291200 7.415191
-4.446000 -13.291200 7.404700
-4.399200 -13.291200 7.400399
-4.352400 -13.291200 7.379354
-4.305600 -13.291200 7.352498
-4.258800 -13.291200 7.352498
-4.212000 -13.291200 7.347478
-4.165200 -13.291200 7.347478
-4.118400 -13.291200 7.347851
-4.071600 -13.291200 7.347851
-4.024800 -13.291200 7.347478
-3.978000 -13.291200 7.335936
-3.931200 -13.291200 7.317896
-3.884400 -13.291200 7.291399
-3.837600 -13.291200 7.268768
-3.790800 -13.291200 7.247057
-3.744000 -13.291200 7.221376
-3.697200 -13.291200 7.214880
-3.650400 -13.291200 7.207125
-3.603600 -13.291200 7.212467
-3.556800 -13.291200 7.214548
-3.510000 -13.291200 7.212467
-3.463200 -13.291200 7.210432
-3.416400 -13.291200 7.209111
-3.369600 -13.291200 7.200437
-3.322800 -13.291200 7.187739
-3.276000 -13.291200 7.174348
-3.229200 -13.291200 7.164742
-3.182400 -13.291200 7.163122
-3.135600 -13.291200 7.154600
-3.088800 -13.291200 7.154600
-3.042000 -13.291200 7.159606
-2.995200 -13.291200 7.158244
-2.948400 -13.291200 7.153585
-2.901600 -13.291200 7.146045
-2.854800 -13.291200 7.138372
-2.808000 -13.291200 7.144174
-2.761200 -13.291200 7.149804
-2.714400 -13.291200 7.146045
-2.667600 -13.291200 7.153038
-2.620800 -13.291200 7.145236
-2.574000 -13.291200 7.146787
-2.527200 -13.291200 7.145236
-2.480400 -13.291200 7.125721
-2.433600 -13.291200 7.113260
-2.386800 -13.291200 7.107999
-2.340000 -13.291200 7.097976
-2.293200 -13.291200 7.070956
-2.246400 -13.291200 7.061503
-2.199600 -13.291200 7.055577
-2.152800 -13.291200 7.046458
-2.106000 -13.291200 7.046458
-2.059200 -13.291200 7.044904
-2.012400 -13.291200 7.046458
-1.965600 -13.291200 7.046458
-1.918800 -13.291200 7.057683
-1.872000 -13.291200 7.048797
-1.825200 -13.291200 7.052006
-1.778400 -13.291200 7.047164
-1.731600 -13.291200 7.032757
-1.684800 -13.291200 7.018273
-1.638000 -13.291200 7.026931
-1.591200 -13.291200 7.018273
-1.544400 -13.291200 7.027063
-1.497600 -13.291200 7.018273
-1.450800 -13.291200 7.018273
-1.404000 -13.291200 7.027063
-1.357200 -13.291200 7.032376
-1.310400 -13.291200 7.018858
-1.263600 -13.291200 7.021790
-1.216800 -13.291200 7.017618
-1.170000 -13.291200 7.017618
-1.123200 -13.291200 7.019583
-1.076400 -13.291200 7.021790
-1.029600 -13.291200 7.024303
-0.982800 -13.291200 7.028156
-0.936000 -13.291200 7.035439
-0.889200 -13.291200 7.037590
-0.842400 -13.291200 7.042972
-0.795600 -13.291200 7.037590
-0.748800 -13.291200 7.036210
-0.702000 -13.291200 7.010058
-0.655200 -13.291200 7.001861
-0.608400 -13.291200 7.001832
-0.561600 -13.291200 7.004237
-0.514800 -13.291200 7.001861
-0.468000 -13.291200 7.010058
-0.421200 -13.291200 7.024909
-0.374400 -13.291200 7.032325
-0.327600 -13.291200 7.036029
-0.280800 -13.291200 7.033409
-0.234000 -13.291200 7.038833
-0.187200 -13.291200 7.037161
-0.140400 -13.291200 7.036391
-0.093600 -13.291200 7.031036
-0.046800 -13.291200 7.022794
0.000000 -13.291200 7.012820
0.046800 -13.291200 7.039708
0.093600 -13.291200 7.023608
0.140400 -13.291200 7.026524
0.187200 -13.291200 7.027426
0.234000 -13.291200 7.027426
0.280800 -13.291200 7.037808
0.327600 -13.291200 7.035189
0.374400 -13.291200 7.027426
0.421200 -13.291200 7.035189
0.468000 -13.291200 7.032180
0.514800 -13.291200 7.032180
0.561600 -13.291200 7.035189
0.608400 -13.291200 7.035189
0.655200 -13.291200 7.039706
0.702000 -13.291200 7.047701
0.748800 -13.291200 7.056732
0.795600 -13.291200 7.074070
0.842400 -13.291200 7.074118
0.889200 -13.291200 7.074070
0.936000 -13.291200 7.074118
0.982800 -13.291200 7.075000
1.029600 -13.291200 7.080506
1.076400 -13.291200 7.081369
1.123200 -13.291200 7.083035
1.170000 -13.291200 7.081369
1.216800 -13.291200 7.079961
1.263600 -13.291200 7.079258
1.310400 -13.291200 7.099490
1.357200 -13.291200 7.096806
1.404000 -13.291200 7.106281
1.450800 -13.291200 7.106281
1.497600 -13.291200 7.113253
1.544400 -13.291200 7.123707
1.591200 -13.291200 7.137762
1.638000 -13.291200 7.137485
1.684800 -13.291200 7.139263
1.731600 -13.291200 7.144447
1.778400 -13.291200 7.158042
1.825200 -13.291200 7.166157
1.872000 -13.291200 7.181301
1.918800 -13.291200 7.191751
1.965600 -13.291200 7.198919
2.012400 -13.291200 7.198919
2.059200 -13.291200 7.212049
2.106000 -13.291200 7.214830
2.152800 -13.291200 7.215010
2.199600 -13.291200 7.221754
2.246400 -13.291200 7.213464
2.293200 -13.291200 7.227343
2.340000 -13.291200 7.242878
2.386800 -13.291200 7.244993
2.433600 -13.291200 7.247539
2.480400 -13.291200 7.254826
2.527200 -13.291200 7.254826
2.574000 -13.291200 7.263810
2.620800 -13.291200 7.261304
2.667600 -13.291200 7.270753
2.714400 -13.291200 7.290554
2.761200 -13.291200 7.297554
2.808000 -13.291200 7.314724
2.854800 -13.291200 7.334232
2.901600 -13.291200 7.359263
2.948400 -13.291200 7.364555
2.995200 -13.291200 7.365756
3.042000 -13.291200 7.386950
3.088800 -13.291200 7.393726
3.135600 -13.291200 7.393726
3.182400 -13.291200 7.402162
3.229200 -13.291200 7.408008
3.276000 -13.291200 7.402162
3.322800 -13.291200 7.407612
3.369600 -13.291200 7.411227
3.416400 -13.291200 7.421722
3.463200 -13.291200 7.431649
3.510000 -13.291200 7.462413
3.556800 -13.291200 7.476086
3.603600 -13.291200 7.489000
3.650400 -13.291200 7.501114
3.697200 -13.291200 7.504853
3.744000 -13.291200 7.511258
3.790800 -13.291200 7.527974
3.837600 -13.291200 7.553691
3.884400 -13.291200 7.598036
3.931200 -13.291200 7.608066
3.978000 -13.291200 7.620957
4.024800 -13.291200 7.637839
4.071600 -13.291200 7.655048
4.118400 -13.291200 7.665293
4.165200 -13.291200 7.671957
4.212000 -13.291200 7.681238
4.258800 -13.291200 7.698717
4.305600 -13.291200 7.705456
4.352400 -13.291200 7.718535
4.399200 -13.291200 7.742573
4.446000 -13.291200 7.770263
4.492800 -13.291200 7.770263
4.539600 -13.291200 7.784975
4.586400 -13.291200 7.819002
4.633200 -13.291200 7.839456
4.680000 -13.291200 7.857392
4.726800 -13.291200 7.912934
4.773600 -13.291200 7.922577
4.820400 -13.291200 7.936757
4.867200 -13.291200 7.970233
4.914000 -13.291200 7.980913
4.960800 -13.291200 7.994068
5.007600 -13.291200 8.019453
5.054400 -13.291200 8.045947
5.101200 -13.291200 8.086596
5.148000 -13.291200 8.136914
5.194800 -13.291200 8.157140
5.241600 -13.291200 8.199118
5.288400 -13.291200 8.233623
5.335200 -13.291200 8.269913
5.382000 -13.291200 8.318648
5.428800 -13.291200 8.360415
5.475600 -13.291200 8.416585
5.522400 -13.291200 8.479131
5.569200 -13.291200 8.516062
5.616000 -13.291200 8.591185
5.662800 -13.291200 8.753696
5.709600 -13.291200 8.883008
5.756400 -13.291200 9.546462
5.803200 -13.291200 19.726177
5.850000 -13.291200 23.220888
12.776400 -13.291200 8.050699
12.823200 -13.291200 8.045587
12.870000 -13.291200 8.025067
12.916800 -13.291200 8.003299
12.963600 -13.291200 7.997691
13.010400 -13.291200 7.993141
13.057200 -13.291200 7.997691
13.104000 -13.291200 7.998034
13.150800 -13.291200 7.993141
13.197600 -13.291200 7.993141
13.244400 -13.291200 7.998718
13.291200 -13.291200 7.998615
13.338000 -13.291200 8.005458
13.384800 -13.291200 8.024780
13.431600 -13.291200 8.028690
13.478400 -13.291200 8.035621
13.525200 -13.291200 8.031456
13.572000 -13.291200 8.030936
13.618800 -13.291200 8.030874
13.665600 -13.291200 8.030936
13.712400 -13.291200 8.030936
13.759200 -13.291200 8.019790
13.806000 -13.291200 8.026390
13.852800 -13.291200 8.030874
13.899600 -13.291200 8.033306
13.946400 -13.291200 8.043614
13.993200 -13.291200 8.039977
14.040000 -13.291200 8.043614
14.086800 -13.291200 8.039977
14.133600 -13.291200 8.043614
14.180400 -13.291200 8.053210
14.227200 -13.291200 8.053210
14.274000 -13.291200 8.055546
14.320800 -13.291200 8.061727
14.367600 -13.291200 8.058449
14.414400 -13.291200 8.058449
14.461200 -13.291200 8.053486
14.508000 -13.291200 8.050473
14.554800 -13.291200 8.044543
14.601600 -13.291200 8.040265
14.648400 -13.291200 8.021697
15.350400 -13.291200 6.758623
15.397200 -13.291200 6.739694
15.444000 -13.291200 6.739694
15.490800 -13.291200 6.720313
15.537600 -13.291200 6.723468
15.584400 -13.291200 6.739694
15.631200 -13.291200 6.739694
15.678000 -13.291200 6.747570
15.724800 -13.291200 6.750408
15.818400 -13.291200 6.751058
15.865200 -13.291200 6.744571
15.912000 -13.291200 6.732306
15.958800 -13.291200 6.720208
16.005600 -13.291200 6.692758
16.052400 -13.291200 6.692538
16.099200 -13.291200 6.676700
16.333200 -13.291200 4.861264
16.380000 -13.291200 4.652279
16.426800 -13.291200 4.450701
16.473600 -13.291200 4.240796
16.520400 -13.291200 3.930202
16.567200 -13.291200 3.670957
-18.720000 -13.244400 0.000000
-18.673200 -13.244400 0.000000
-18.626400 -13.244400 0.000000
-18.579600 -13.244400 -7.245333
-18.532800 -13.244400 -7.245333
-18.486000 -13.244400 -7.250817
-18.439200 -13.244400 -7.244393
-18.392400 -13.244400 -7.244393
-18.345600 -13.244400 -7.243975
-18.298800 -13.244400 -7.244393
-18.252000 -13.244400 -7.246134
-18.205200 -13.244400 -7.244393
-18.158400 -13.244400 -7.225307
-18.111600 -13.244400 -7.230007
-18.064800 -13.244400 -7.230007
-18.018000 -13.244400 -7.214957
-17.971200 -13.244400 -7.203116
-17.924400 -13.244400 -7.190449
-17.877600 -13.244400 -7.184417
-17.830800 -13.244400 -7.184417
-17.784000 -13.244400 -7.158749
-17.737200 -13.244400 -7.151609
-17.690400 -13.244400 -7.143927
-17.643600 -13.244400 -7.119151
-17.596800 -13.244400 -7.108426
-17.550000 -13.244400 -7.101939
-17.503200 -13.244400 -7.093572
-17.456400 -13.244400 -7.087402
-17.409600 -13.244400 -7.084814
-17.362800 -13.244400 -7.059459
-17.316000 -13.244400 -7.030608
-17.269200 -13.244400 -7.001739
-17.222400 -13.244400 -6.955796
-17.175600 -13.244400 -6.929898
-16.754400 -13.244400 -5.366730
-15.631200 -13.244400 6.821726
-15.584400 -13.244400 6.840110
-15.537600 -13.244400 6.880213
-15.490800 -13.244400 6.909500
-15.444000 -13.244400 6.927934
-15.397200 -13.244400 6.951561
-15.350400 -13.244400 6.952248
-15.303600 -13.244400 6.966156
-15.256800 -13.244400 6.981760
-15.210000 -13.244400 6.997998
-15.163200 -13.244400 6.999393
-15.116400 -13.244400 7.011375
-15.069600 -13.244400 7.013727
-15.022800 -13.244400 7.022316
-14.976000 -13.244400 7.018062
-14.929200 -13.244400 7.022316
-14.882400 -13.244400 7.022710
-14.835600 -13.244400 7.026112
-14.788800 -13.244400 7.028064
-14.742000 -13.244400 7.028746
-14.695200 -13.244400 7.032047
-14.648400 -13.244400 7.036329
-14.601600 -13.244400 7.040264
-14.554800 -13.244400 7.041345
-14.508000 -13.244400 7.043056
-14.461200 -13.244400 7.047232
-14.414400 -13.244400 7.047693
-14.367600 -13.244400 7.047539
-14.320800 -13.244400 7.048171
-14.274000 -13.244400 7.048171
-14.227200 -13.244400 7.047539
-14.180400 -13.244400 7.047539
-14.133600 -13.244400 7.046158
-14.086800 -13.244400 7.046158
-14.040000 -13.244400 7.052417
-13.993200 -13.244400 7.052613
-13.946400 -13.244400 7.052613
-13.899600 -13.244400 7.072077
-13.852800 -13.244400 7.084664
-13.806000 -13.244400 7.092027
-13.759200 -13.244400 7.111015
-13.712400 -13.244400 7.135661
-13.665600 -13.244400 7.176350
-13.618800 -13.244400 7.252856
-8.190000 -13.244400 9.304573
-8.143200 -13.244400 9.301074
-8.096400 -13.244400 9.150551
-8.049600 -13.244400 9.102939
-8.002800 -13.244400 9.072526
-7.956000 -13.244400 9.028184
-7.909200 -13.244400 9.002173
-7.862400 -13.244400 8.931458
-7.815600 -13.244400 8.912621
-7.768800 -13.244400 8.897327
-7.722000 -13.244400 8.822778
-7.675200 -13.244400 8.760637
-7.628400 -13.244400 8.727458
-7.581600 -13.244400 8.704506
-7.534800 -13.244400 8.685955
-7.488000 -13.244400 8.623763
-7.441200 -13.244400 8.584072
-7.394400 -13.244400 8.558507
-7.347600 -13.244400 8.545391
-7.300800 -13.244400 8.517612
-7.254000 -13.244400 8.488939
-7.207200 -13.244400 8.425256
-7.160400 -13.244400 8.376594
-7.113600 -13.244400 8.323092
-7.066800 -13.244400 8.294765
-7.020000 -13.244400 8.285190
-6.973200 -13.244400 8.256626
-6.926400 -13.244400 8.200235
-6.879600 -13.244400 8.171461
-6.832800 -13.244400 8.154271
-6.786000 -13.244400 8.110636
-6.739200 -13.244400 8.106920
-6.692400 -13.244400 8.084578
-6.645600 -13.244400 8.069712
-6.598800 -13.244400 8.047400
-6.552000 -13.244400 8.030791
-6.505200 -13.244400 8.003091
-6.458400 -13.244400 7.991027
-6.411600 -13.244400 7.961814
-6.364800 -13.244400 7.942167
-6.318000 -13.244400 7.904407
-6.271200 -13.244400 7.886714
-6.224400 -13.244400 7.869790
-6.177600 -13.244400 7.861551
-6.130800 -13.244400 7.855631
-6.084000 -13.244400 7.855631
-6.037200 -13.244400 7.833788
-5.990400 -13.244400 7.809563
-5.943600 -13.244400 7.788007
-5.896800 -13.244400 7.767498
-5.850000 -13.244400 7.757111
-5.803200 -13.244400 7.745666
-5.756400 -13.244400 7.729373
-5.709600 -13.244400 7.703031
-5.662800 -13.244400 7.676507
-5.616000 -13.244400 7.657800
-5.569200 -13.244400 7.633828
-5.522400 -13.244400 7.628400
-5.475600 -13.244400 7.623850
-5.428800 -13.244400 7.605195
-5.382000 -13.244400 7.592306
-5.335200 -13.244400 7.590213
-5.288400 -13.244400 7.583724
-5.241600 -13.244400 7.561008
-5.194800 -13.244400 7.544405
-5.148000 -13.244400 7.521444
-5.101200 -13.244400 7.500216
-5.054400 -13.244400 7.482199
-5.007600 -13.244400 7.477925
-4.960800 -13.244400 7.456940
-4.914000 -13.244400 7.455216
-4.867200 -13.244400 7.449143
-4.820400 -13.244400 7.443947
-4.773600 -13.244400 7.442199
-4.726800 -13.244400 7.433625
-4.680000 -13.244400 7.439725
-4.633200 -13.244400 7.436656
-4.586400 -13.244400 7.427098
-4.539600 -13.244400 7.423460
-4.492800 -13.244400 7.427434
-4.446000 -13.244400 7.425008
-4.399200 -13.244400 7.423460
-4.352400 -13.244400 7.395108
-4.305600 -13.244400 7.379354
-4.258800 -13.244400 7.369249
-4.212000 -13.244400 7.360317
-4.165200 -13.244400 7.360317
-4.118400 -13.244400 7.359710
-4.071600 -13.244400 7.354062
-4.024800 -13.244400 7.354062
-3.978000 -13.244400 7.347851
-3.931200 -13.244400 7.322458
-3.884400 -13.244400 7.303953
-3.837600 -13.244400 7.286696
-3.790800 -13.244400 7.265718
-3.744000 -13.244400 7.233659
-3.697200 -13.244400 7.225316
-3.650400 -13.244400 7.212467
-3.603600 -13.244400 7.214880
-3.556800 -13.244400 7.221016
-3.510000 -13.244400 7.221016
-3.463200 -13.244400 7.212467
-3.416400 -13.244400 7.209111
-3.369600 -13.244400 7.192163
-3.322800 -13.244400 7.187576
-3.276000 -13.244400 7.172222
-3.229200 -13.244400 7.164742
-3.182400 -13.244400 7.163122
-3.135600 -13.244400 7.162566
-3.088800 -13.244400 7.161332
-3.042000 -13.244400 7.163122
-2.995200 -13.244400 7.159606
-2.948400 -13.244400 7.158244
-2.901600 -13.244400 7.149804
-2.854800 -13.244400 7.138372
-2.808000 -13.244400 7.133618
-2.761200 -13.244400 7.144174
-2.714400 -13.244400 7.142819
-2.667600 -13.244400 7.153038
-2.620800 -13.244400 7.142819
-2.574000 -13.244400 7.142819
-2.527200 -13.244400 7.142819
-2.480400 -13.244400 7.126622
-2.433600 -13.244400 7.124021
-2.386800 -13.244400 7.113260
-2.340000 -13.244400 7.103896
-2.293200 -13.244400 7.091821
-2.246400 -13.244400 7.074394
-2.199600 -13.244400 7.069368
-2.152800 -13.244400 7.054895
-2.106000 -13.244400 7.046458
-2.059200 -13.244400 7.044904
-2.012400 -13.244400 7.045611
-1.965600 -13.244400 7.044904
-1.918800 -13.244400 7.046458
-1.872000 -13.244400 7.044411
-1.825200 -13.244400 7.048797
-1.778400 -13.244400 7.048797
-1.731600 -13.244400 7.047105
-1.684800 -13.244400 7.026931
-1.638000 -13.244400 7.032757
-1.591200 -13.244400 7.027063
-1.544400 -13.244400 7.032757
-1.497600 -13.244400 7.027063
-1.450800 -13.244400 7.032376
-1.404000 -13.244400 7.032376
-1.357200 -13.244400 7.035423
-1.310400 -13.244400 7.021790
-1.263600 -13.244400 7.021790
-1.216800 -13.244400 7.019583
-1.170000 -13.244400 7.019583
-1.123200 -13.244400 7.019688
-1.076400 -13.244400 7.025071
-1.029600 -13.244400 7.028156
-0.982800 -13.244400 7.035439
-0.936000 -13.244400 7.039734
-0.889200 -13.244400 7.037590
-0.842400 -13.244400 7.042972
-0.795600 -13.244400 7.037590
-0.748800 -13.244400 7.028407
-0.702000 -13.244400 7.010058
-0.655200 -13.244400 7.001861
-0.608400 -13.244400 7.001861
-0.561600 -13.244400 7.007462
-0.514800 -13.244400 7.007462
-0.468000 -13.244400 7.014741
-0.421200 -13.244400 7.032325
-0.374400 -13.244400 7.036132
-0.327600 -13.244400 7.038833
-0.280800 -13.244400 7.036029
-0.234000 -13.244400 7.038833
-0.187200 -13.244400 7.037161
-0.140400 -13.244400 7.034797
-0.093600 -13.244400 7.024861
-0.046800 -13.244400 7.012820
0.000000 -13.244400 7.021527
0.046800 -13.244400 7.033225
0.093600 -13.244400 7.025817
0.140400 -13.244400 7.025817
0.187200 -13.244400 7.026792
0.234000 -13.244400 7.026792
0.280800 -13.244400 7.037808
0.327600 -13.244400 7.036622
0.374400 -13.244400 7.035189
0.421200 -13.244400 7.036622
0.468000 -13.244400 7.035558
0.514800 -13.244400 7.035558
0.561600 -13.244400 7.036622
0.608400 -13.244400 7.036622
0.655200 -13.244400 7.044783
0.702000 -13.244400 7.056732
0.748800 -13.244400 7.067290
0.795600 -13.244400 7.087655
0.842400 -13.244400 7.081300
0.889200 -13.244400 7.074118
0.936000 -13.244400 7.080506
0.982800 -13.244400 7.081300
1.029600 -13.244400 7.081300
1.076400 -13.244400 7.081300
1.123200 -13.244400 7.081300
1.170000 -13.244400 7.080506
1.216800 -13.244400 7.083035
1.263600 -13.244400 7.079258
1.310400 -13.244400 7.089975
1.357200 -13.244400 7.089975
1.404000 -13.244400 7.106971
1.450800 -13.244400 7.106281
1.497600 -13.244400 7.113253
1.544400 -13.244400 7.120867
1.591200 -13.244400 7.140241
1.638000 -13.244400 7.137762
1.684800 -13.244400 7.139263
1.731600 -13.244400 7.140457
1.778400 -13.244400 7.160226
1.825200 -13.244400 7.165367
1.872000 -13.244400 7.174480
1.918800 -13.244400 7.176149
1.965600 -13.244400 7.195064
2.012400 -13.244400 7.195064
2.059200 -13.244400 7.207880
2.106000 -13.244400 7.215010
2.152800 -13.244400 7.220556
2.199600 -13.244400 7.224900
2.246400 -13.244400 7.224900
2.293200 -13.244400 7.231947
2.340000 -13.244400 7.245956
2.386800 -13.244400 7.246820
2.433600 -13.244400 7.254826
2.480400 -13.244400 7.257281
2.527200 -13.244400 7.257281
2.574000 -13.244400 7.263810
2.620800 -13.244400 7.260366
2.667600 -13.244400 7.263810
2.714400 -13.244400 7.286268
2.761200 -13.244400 7.290554
2.808000 -13.244400 7.307443
2.854800 -13.244400 7.334232
2.901600 -13.244400 7.353782
2.948400 -13.244400 7.364440
2.995200 -13.244400 7.364555
3.042000 -13.244400 7.385168
3.088800 -13.244400 7.393726
3.135600 -13.244400 7.389204
3.182400 -13.244400 7.393726
3.229200 -13.244400 7.408008
3.276000 -13.244400 7.403184
3.322800 -13.244400 7.409043
3.369600 -13.244400 7.416695
3.416400 -13.244400 7.424335
3.463200 -13.244400 7.445473
3.510000 -13.244400 7.467422
3.556800 -13.244400 7.484151
3.603600 -13.244400 7.491760
3.650400 -13.244400 7.514657
3.697200 -13.244400 7.527377
3.744000 -13.244400 7.527974
3.790800 -13.244400 7.549224
3.837600 -13.244400 7.575665
3.884400 -13.244400 7.599677
3.931200 -13.244400 7.616421
3.978000 -13.244400 7.632110
4.024800 -13.244400 7.642343
4.071600 -13.244400 7.656781
4.118400 -13.244400 7.666636
4.165200 -13.244400 7.670392
4.212000 -13.244400 7.672350
4.258800 -13.244400 7.689741
4.305600 -13.244400 7.705456
4.352400 -13.244400 7.718131
4.399200 -13.244400 7.738495
4.446000 -13.244400 7.770263
4.492800 -13.244400 7.770263
4.539600 -13.244400 7.790630
4.586400 -13.244400 7.827658
4.633200 -13.244400 7.853291
4.680000 -13.244400 7.906725
4.726800 -13.244400 7.915022
4.773600 -13.244400 7.924114
4.820400 -13.244400 7.941779
4.867200 -13.244400 7.978353
4.914000 -13.244400 7.982293
4.960800 -13.244400 8.006814
5.007600 -13.244400 8.023827
5.054400 -13.244400 8.063076
5.101200 -13.244400 8.087853
5.148000 -13.244400 8.154820
5.194800 -13.244400 8.171614
5.241600 -13.244400 8.216175
5.288400 -13.244400 8.247354
5.335200 -13.244400 8.272409
5.382000 -13.244400 8.316849
5.428800 -13.244400 8.342526
5.475600 -13.244400 8.413348
5.522400 -13.244400 8.458606
5.569200 -13.244400 8.507054
5.616000 -13.244400 8.591185
5.662800 -13.244400 8.735279
5.709600 -13.244400 8.883008
5.756400 -13.244400 9.546462
5.803200 -13.244400 16.628061
5.850000 -13.244400 23.197514
12.823200 -13.244400 8.058766
12.870000 -13.244400 8.048257
12.916800 -13.244400 8.009331
12.963600 -13.244400 8.009201
13.010400 -13.244400 8.009331
13.057200 -13.244400 8.009201
13.104000 -13.244400 8.009201
13.150800 -13.244400 7.998718
13.197600 -13.244400 7.998718
13.244400 -13.244400 8.016512
13.291200 -13.244400 8.016504
13.338000 -13.244400 8.025006
13.384800 -13.244400 8.028690
13.431600 -13.244400 8.035621
13.478400 -13.244400 8.041748
13.525200 -13.244400 8.037647
13.572000 -13.244400 8.037647
13.618800 -13.244400 8.035694
13.665600 -13.244400 8.035694
13.712400 -13.244400 8.035694
13.759200 -13.244400 8.030936
13.806000 -13.244400 8.030874
13.852800 -13.244400 8.031625
13.899600 -13.244400 8.042479
13.946400 -13.244400 8.047208
13.993200 -13.244400 8.043614
14.040000 -13.244400 8.043807
14.086800 -13.244400 8.043807
14.133600 -13.244400 8.044938
14.180400 -13.244400 8.052946
14.227200 -13.244400 8.052946
14.274000 -13.244400 8.055546
14.320800 -13.244400 8.061727
14.367600 -13.244400 8.068574
14.414400 -13.244400 8.061727
14.461200 -13.244400 8.058449
14.508000 -13.244400 8.053486
14.554800 -13.244400 8.051613
14.601600 -13.244400 8.047955
14.648400 -13.244400 8.043814
15.350400 -13.244400 6.897714
15.397200 -13.244400 6.758623
15.444000 -13.244400 6.757801
15.490800 -13.244400 6.746871
15.537600 -13.244400 6.746871
15.584400 -13.244400 6.746871
15.631200 -13.244400 6.743006
15.678000 -13.244400 6.750408
15.724800 -13.244400 6.751058
15.771600 -13.244400 6.763088
15.818400 -13.244400 6.767969
15.865200 -13.244400 6.751058
15.912000 -13.244400 6.752621
15.958800 -13.244400 6.751058
16.005600 -13.244400 6.734801
16.052400 -13.244400 6.720208
16.099200 -13.244400 6.692758
16.380000 -13.244400 4.765130
16.426800 -13.244400 4.537191
16.473600 -13.244400 4.365021
16.520400 -13.244400 4.171156
16.567200 -13.244400 3.833059
16.614000 -13.244400 3.593829
16.660800 -13.244400 3.393165
16.707600 -13.244400 3.010436
-18.720000 -13.197600 0.000000
-18.673200 -13.197600 0.000000
-18.626400 -13.197600 0.000000
-18.579600 -13.197600 -7.245333
-18.532800 -13.197600 -7.250817
-18.486000 -13.197600 -7.251628
-18.439200 -13.197600 -7.250817
-18.392400 -13.197600 -7.250817
-18.345600 -13.197600 -7.247594
-18.298800 -13.197600 -7.250817
-18.252000 -13.197600 -7.252478
-18.205200 -13.197600 -7.246134
-18.158400 -13.197600 -7.244393
-18.111600 -13.197600 -7.244568
-18.064800 -13.197600 -7.230007
-18.018000 -13.197600 -7.214957
-17.971200 -13.197600 -7.193069
-17.924400 -13.197600 -7.190449
-17.877600 -13.197600 -7.184417
-17.830800 -13.197600 -7.175006
-17.784000 -13.197600 -7.155342
-17.737200 -13.197600 -7.151609
-17.690400 -13.197600 -7.152730
-17.643600 -13.197600 -7.138942
-17.596800 -13.197600 -7.117763
-17.550000 -13.197600 -7.108643
-17.503200 -13.197600 -7.101939
-17.456400 -13.197600 -7.093572
-17.409600 -13.197600 -7.089062
-17.362800 -13.197600 -7.059459
-17.316000 -13.197600 -7.019972
-17.269200 -13.197600 -6.996232
-17.222400 -13.197600 -6.935659
-16.801200 -13.197600 -5.436624
-16.754400 -13.197600 -5.343879
-16.707600 -13.197600 -5.303513
-15.631200 -13.197600 6.855382
-15.584400 -13.197600 6.883415
-15.537600 -13.197600 6.909500
-15.490800 -13.197600 6.936655
-15.444000 -13.197600 6.945381
-15.397200 -13.197600 6.962735
-15.350400 -13.197600 6.966599
-15.303600 -13.197600 6.992066
-15.256800 -13.197600 6.998516
-15.210000 -13.197600 7.003338
-15.163200 -13.197600 7.011636
-15.116400 -13.197600 7.017896
-15.069600 -13.197600 7.022710
-15.022800 -13.197600 7.028428
-14.976000 -13.197600 7.028064
-14.929200 -13.197600 7.028746
-14.882400 -13.197600 7.028781
-14.835600 -13.197600 7.029780
-14.788800 -13.197600 7.032047
-14.742000 -13.197600 7.033422
-14.695200 -13.197600 7.034176
-14.648400 -13.197600 7.039697
-14.601600 -13.197600 7.039697
-14.554800 -13.197600 7.039697
-14.508000 -13.197600 7.043056
-14.461200 -13.197600 7.047539
-14.414400 -13.197600 7.051152
-14.367600 -13.197600 7.054207
-14.320800 -13.197600 7.060032
-14.274000 -13.197600 7.062346
-14.227200 -13.197600 7.063179
-14.180400 -13.197600 7.064402
-14.133600 -13.197600 7.070432
-14.086800 -13.197600 7.070449
-14.040000 -13.197600 7.072077
-13.993200 -13.197600 7.081598
-13.946400 -13.197600 7.081598
-13.899600 -13.197600 7.085659
-13.852800 -13.197600 7.098247
-13.806000 -13.197600 7.120538
-13.759200 -13.197600 7.132587
-13.712400 -13.197600 7.171509
-13.665600 -13.197600 7.208170
-8.190000 -13.197600 9.345298
-8.143200 -13.197600 9.328615
-8.096400 -13.197600 9.161870
-8.049600 -13.197600 9.123293
-8.002800 -13.197600 9.092947
-7.956000 -13.197600 9.033869
-7.909200 -13.197600 9.002173
-7.862400 -13.197600 8.948117
-7.815600 -13.197600 8.924397
-7.768800 -13.197600 8.906875
-7.722000 -13.197600 8.867072
-7.675200 -13.197600 8.808740
-7.628400 -13.197600 8.745095
-7.581600 -13.197600 8.714126
-7.534800 -13.197600 8.692229
-7.488000 -13.197600 8.630538
-7.441200 -13.197600 8.583947
-7.394400 -13.197600 8.558507
-7.347600 -13.197600 8.545391
-7.300800 -13.197600 8.517612
-7.254000 -13.197600 8.473417
-7.207200 -13.197600 8.416535
-7.160400 -13.197600 8.376594
-7.113600 -13.197600 8.325367
-7.066800 -13.197600 8.294765
-7.020000 -13.197600 8.285190
-6.973200 -13.197600 8.246034
-6.926400 -13.197600 8.207588
-6.879600 -13.197600 8.174045
-6.832800 -13.197600 8.159082
-6.786000 -13.197600 8.146287
-6.739200 -13.197600 8.146287
-6.692400 -13.197600 8.091340
-6.645600 -13.197600 8.069712
-6.598800 -13.197600 8.038453
-6.552000 -13.197600 8.028290
-6.505200 -13.197600 8.003091
-6.458400 -13.197600 7.991027
-6.411600 -13.197600 7.955903
-6.364800 -13.197600 7.949269
-6.318000 -13.197600 7.924882
-6.271200 -13.197600 7.890045
-6.224400 -13.197600 7.879558
-6.177600 -13.197600 7.861551
-6.130800 -13.197600 7.845015
-6.084000 -13.197600 7.845015
-6.037200 -13.197600 7.831027
-5.990400 -13.197600 7.801997
-5.943600 -13.197600 7.772692
-5.896800 -13.197600 7.763986
-5.850000 -13.197600 7.745666
-5.803200 -13.197600 7.737420
-5.756400 -13.197600 7.723415
-5.709600 -13.197600 7.703031
-5.662800 -13.197600 7.680843
-5.616000 -13.197600 7.660758
-5.569200 -13.197600 7.642941
-5.522400 -13.197600 7.634381
-5.475600 -13.197600 7.628400
-5.428800 -13.197600 7.607609
-5.382000 -13.197600 7.592306
-5.335200 -13.197600 7.591796
-5.288400 -13.197600 7.583998
-5.241600 -13.197600 7.574504
-5.194800 -13.197600 7.531801
-5.148000 -13.197600 7.520385
-5.101200 -13.197600 7.504020
-5.054400 -13.197600 7.497654
-5.007600 -13.197600 7.479600
-4.960800 -13.197600 7.477436
-4.914000 -13.197600 7.473877
-4.867200 -13.197600 7.456940
-4.820400 -13.197600 7.448433
-4.773600 -13.197600 7.448433
-4.726800 -13.197600 7.442199
-4.680000 -13.197600 7.439725
-4.633200 -13.197600 7.439725
-4.586400 -13.197600 7.428021
-4.539600 -13.197600 7.425008
-4.492800 -13.197600 7.428015
-4.446000 -13.197600 7.425008
-4.399200 -13.197600 7.423460
-4.352400 -13.197600 7.395108
-4.305600 -13.197600 7.379354
-4.258800 -13.197600 7.379354
-4.212000 -13.197600 7.374470
-4.165200 -13.197600 7.359710
-4.118400 -13.197600 7.352498
-4.071600 -13.197600 7.350057
-4.024800 -13.197600 7.350057
-3.978000 -13.197600 7.347234
-3.931200 -13.197600 7.323187
-3.884400 -13.197600 7.309096
-3.837600 -13.197600 7.286696
-3.790800 -13.197600 7.267615
-3.744000 -13.197600 7.262731
-3.697200 -13.197600 7.233659
-3.650400 -13.197600 7.225316
-3.603600 -13.197600 7.222666
-3.556800 -13.197600 7.227448
-3.510000 -13.197600 7.221376
-3.463200 -13.197600 7.210030
-3.416400 -13.197600 7.207125
-3.369600 -13.197600 7.192163
-3.322800 -13.197600 7.187739
-3.276000 -13.197600 7.172222
-3.229200 -13.197600 7.164742
-3.182400 -13.197600 7.162566
-3.135600 -13.197600 7.161332
-3.088800 -13.197600 7.161332
-3.042000 -13.197600 7.162566
-2.995200 -13.197600 7.153585
-2.948400 -13.197600 7.149804
-2.901600 -13.197600 7.138372
-2.854800 -13.197600 7.127845
-2.808000 -13.197600 7.118525
-2.761200 -13.197600 7.122440
-2.714400 -13.197600 7.127785
-2.667600 -13.197600 7.145236
-2.620800 -13.197600 7.127845
-2.574000 -13.197600 7.142819
-2.527200 -13.197600 7.142819
-2.480400 -13.197600 7.142819
-2.433600 -13.197600 7.126383
-2.386800 -13.197600 7.113260
-2.340000 -13.197600 7.103940
-2.293200 -13.197600 7.091486
-2.246400 -13.197600 7.069368
-2.199600 -13.197600 7.060883
-2.152800 -13.197600 7.054895
-2.106000 -13.197600 7.046458
-2.059200 -13.197600 7.044904
-2.012400 -13.197600 7.045611
-1.965600 -13.197600 7.044904
-1.918800 -13.197600 7.044904
-1.872000 -13.197600 7.044411
-1.825200 -13.197600 7.048797
-1.778400 -13.197600 7.051661
-1.731600 -13.197600 7.047105
-1.684800 -13.197600 7.018273
-1.638000 -13.197600 7.026931
-1.591200 -13.197600 7.018273
-1.544400 -13.197600 7.032376
-1.497600 -13.197600 7.010121
-1.450800 -13.197600 7.011734
-1.404000 -13.197600 7.011734
-1.357200 -13.197600 7.035423
-1.310400 -13.197600 7.032376
-1.263600 -13.197600 7.024303
-1.216800 -13.197600 7.021790
-1.170000 -13.197600 7.019688
-1.123200 -13.197600 7.019688
-1.076400 -13.197600 7.025071
-1.029600 -13.197600 7.036210
-0.982800 -13.197600 7.039734
-0.936000 -13.197600 7.042595
-0.889200 -13.197600 7.041580
-0.842400 -13.197600 7.042972
-0.795600 -13.197600 7.039734
-0.748800 -13.197600 7.036210
-0.702000 -13.197600 7.014741
-0.655200 -13.197600 7.003105
-0.608400 -13.197600 7.004237
-0.561600 -13.197600 7.010058
-0.514800 -13.197600 7.013949
-0.468000 -13.197600 7.024909
-0.421200 -13.197600 7.033409
-0.374400 -13.197600 7.037161
-0.327600 -13.197600 7.038906
-0.280800 -13.197600 7.037161
-0.234000 -13.197600 7.038833
-0.187200 -13.197600 7.037161
-0.140400 -13.197600 7.034797
-0.093600 -13.197600 7.024104
-0.046800 -13.197600 7.015514
0.000000 -13.197600 7.021527
0.046800 -13.197600 7.026792
0.093600 -13.197600 7.021527
0.140400 -13.197600 7.019834
0.187200 -13.197600 7.019834
0.234000 -13.197600 7.019834
0.280800 -13.197600 7.025817
0.327600 -13.197600 7.025817
0.374400 -13.197600 7.034232
0.421200 -13.197600 7.035558
0.468000 -13.197600 7.035558
0.514800 -13.197600 7.036622
0.561600 -13.197600 7.050925
0.608400 -13.197600 7.050925
0.655200 -13.197600 7.055157
0.702000 -13.197600 7.056732
0.748800 -13.197600 7.069600
0.795600 -13.197600 7.097108
0.842400 -13.197600 7.083173
0.889200 -13.197600 7.080506
0.936000 -13.197600 7.080506
0.982800 -13.197600 7.081369
1.029600 -13.197600 7.081369
1.076400 -13.197600 7.081300
1.123200 -13.197600 7.081300
1.170000 -13.197600 7.080506
1.216800 -13.197600 7.084425
1.263600 -13.197600 7.084425
1.310400 -13.197600 7.113004
1.357200 -13.197600 7.109286
1.404000 -13.197600 7.120438
1.450800 -13.197600 7.113253
1.497600 -13.197600 7.120209
1.544400 -13.197600 7.140241
1.591200 -13.197600 7.144736
1.638000 -13.197600 7.137762
1.684800 -13.197600 7.137762
1.731600 -13.197600 7.140457
1.778400 -13.197600 7.160226
1.825200 -13.197600 7.160532
1.872000 -13.197600 7.168386
1.918800 -13.197600 7.175313
1.965600 -13.197600 7.185292
2.012400 -13.197600 7.185292
2.059200 -13.197600 7.200626
2.106000 -13.197600 7.204723
2.152800 -13.197600 7.208824
2.199600 -13.197600 7.215010
2.246400 -13.197600 7.221754
2.293200 -13.197600 7.229193
2.340000 -13.197600 7.244993
2.386800 -13.197600 7.246820
2.433600 -13.197600 7.254826
2.480400 -13.197600 7.258059
2.527200 -13.197600 7.258059
2.574000 -13.197600 7.265020
2.620800 -13.197600 7.260366
2.667600 -13.197600 7.265020
2.714400 -13.197600 7.285395
2.761200 -13.197600 7.289514
2.808000 -13.197600 7.307443
2.854800 -13.197600 7.335223
2.901600 -13.197600 7.361564
2.948400 -13.197600 7.364440
2.995200 -13.197600 7.365756
3.042000 -13.197600 7.375849
3.088800 -13.197600 7.393726
3.135600 -13.197600 7.389204
3.182400 -13.197600 7.393726
3.229200 -13.197600 7.408008
3.276000 -13.197600 7.409043
3.322800 -13.197600 7.412521
3.369600 -13.197600 7.424759
3.416400 -13.197600 7.426180
3.463200 -13.197600 7.453721
3.510000 -13.197600 7.467422
3.556800 -13.197600 7.484151
3.603600 -13.197600 7.504853
3.650400 -13.197600 7.522999
3.697200 -13.197600 7.527886
3.744000 -13.197600 7.545791
3.790800 -13.197600 7.558016
3.837600 -13.197600 7.575692
3.884400 -13.197600 7.604451
3.931200 -13.197600 7.620957
3.978000 -13.197600 7.638196
4.024800 -13.197600 7.647866
4.071600 -13.197600 7.656607
4.118400 -13.197600 7.665754
4.165200 -13.197600 7.668956
4.212000 -13.197600 7.672350
4.258800 -13.197600 7.689336
4.305600 -13.197600 7.696975
4.352400 -13.197600 7.714836
4.399200 -13.197600 7.762908
4.446000 -13.197600 7.784975
4.492800 -13.197600 7.790630
4.539600 -13.197600 7.822252
4.586400 -13.197600 7.837231
4.633200 -13.197600 7.895854
4.680000 -13.197600 7.914109
4.726800 -13.197600 7.922433
4.773600 -13.197600 7.929954
4.820400 -13.197600 7.941779
4.867200 -13.197600 7.980913
4.914000 -13.197600 7.994068
4.960800 -13.197600 8.008258
5.007600 -13.197600 8.037378
5.054400 -13.197600 8.056659
5.101200 -13.197600 8.100323
5.148000 -13.197600 8.160898
5.194800 -13.197600 8.178420
5.241600 -13.197600 8.216632
5.288400 -13.197600 8.249535
5.335200 -13.197600 8.274568
5.382000 -13.197600 8.316849
5.428800 -13.197600 8.377903
5.475600 -13.197600 8.437894
5.522400 -13.197600 8.471173
5.569200 -13.197600 8.495685
5.616000 -13.197600 8.591185
5.662800 -13.197600 8.676900
5.709600 -13.197600 8.853372
5.756400 -13.197600 8.937023
5.803200 -13.197600 16.628061
12.823200 -13.197600 8.058766
12.870000 -13.197600 8.048938
12.916800 -13.197600 8.013891
12.963600 -13.197600 8.013891
13.010400 -13.197600 8.013891
13.057200 -13.197600 8.017466
13.104000 -13.197600 8.013891
13.150800 -13.197600 8.009331
13.197600 -13.197600 7.998718
13.244400 -13.197600 8.016504
13.291200 -13.197600 8.016504
13.338000 -13.197600 8.016512
13.384800 -13.197600 8.026864
13.431600 -13.197600 8.030393
13.478400 -13.197600 8.036939
13.525200 -13.197600 8.036939
13.572000 -13.197600 8.037647
13.618800 -13.197600 8.036295
13.665600 -13.197600 8.036295
13.712400 -13.197600 8.037741
13.759200 -13.197600 8.036295
13.806000 -13.197600 8.030936
13.852800 -13.197600 8.037741
13.899600 -13.197600 8.043614
13.946400 -13.197600 8.047208
13.993200 -13.197600 8.047208
14.040000 -13.197600 8.047208
14.086800 -13.197600 8.045701
14.133600 -13.197600 8.047208
14.180400 -13.197600 8.056657
14.227200 -13.197600 8.056956
14.274000 -13.197600 8.061727
14.320800 -13.197600 8.069223
14.367600 -13.197600 8.075487
14.414400 -13.197600 8.073846
14.461200 -13.197600 8.065679
14.508000 -13.197600 8.058449
14.554800 -13.197600 8.057099
14.601600 -13.197600 8.057099
14.648400 -13.197600 8.047955
14.695200 -13.197600 8.030799
15.490800 -13.197600 6.755956
15.537600 -13.197600 6.755956
15.584400 -13.197600 6.750408
15.631200 -13.197600 6.739694
15.678000 -13.197600 6.746871
15.724800 -13.197600 6.750408
15.771600 -13.197600 6.763088
15.818400 -13.197600 6.768208
15.865200 -13.197600 6.758171
15.912000 -13.197600 6.778887
15.958800 -13.197600 6.776576
16.005600 -13.197600 6.757493
16.052400 -13.197600 6.749463
16.099200 -13.197600 6.729632
16.146000 -13.197600 6.703358
16.333200 -13.197600 5.125794
16.380000 -13.197600 4.967246
16.426800 -13.197600 4.652279
16.473600 -13.197600 4.458802
16.520400 -13.197600 4.277363
16.567200 -13.197600 4.045996
16.614000 -13.197600 3.767077
-18.720000 -13.150800 0.000000
-18.673200 -13.150800 0.000000
-18.626400 -13.150800 0.000000
-18.579600 -13.150800 -7.251628
-18.532800 -13.150800 -7.252070
-18.486000 -13.150800 -7.254814
-18.439200 -13.150800 -7.251628
-18.392400 -13.150800 -7.247594
-18.345600 -13.150800 -7.244393
-18.298800 -13.150800 -7.244393
-18.252000 -13.150800 -7.246134
-18.205200 -13.150800 -7.244393
-18.158400 -13.150800 -7.244393
-18.111600 -13.150800 -7.244568
-18.064800 -13.150800 -7.230007
-18.018000 -13.150800 -7.220061
-17.971200 -13.150800 -7.209692
-17.924400 -13.150800 -7.190452
-17.877600 -13.150800 -7.185243
-17.830800 -13.150800 -7.175006
-17.784000 -13.150800 -7.157868
-17.737200 -13.150800 -7.153198
-17.690400 -13.150800 -7.154365
-17.643600 -13.150800 -7.152730
-17.596800 -13.150800 -7.119151
-17.550000 -13.150800 -7.108643
-17.503200 -13.150800 -7.097178
-17.456400 -13.150800 -7.084814
-17.409600 -13.150800 -7.066675
-17.362800 -13.150800 -7.019903
-17.316000 -13.150800 -7.001739
-17.269200 -13.150800 -6.946296
-17.222400 -13.150800 -6.906222
-16.848000 -13.150800 -5.444153
-16.801200 -13.150800 -5.426492
-16.754400 -13.150800 -5.186399
-15.678000 -13.150800 6.863155
-15.631200 -13.150800 6.884951
-15.584400 -13.150800 6.909500
-15.537600 -13.150800 6.918258
-15.490800 -13.150800 6.944427
-15.444000 -13.150800 6.962735
-15.397200 -13.150800 6.976512
-15.350400 -13.150800 6.988576
-15.303600 -13.150800 7.000235
-15.256800 -13.150800 7.003338
-15.210000 -13.150800 7.013727
-15.163200 -13.150800 7.017133
-15.116400 -13.150800 7.024665
-15.069600 -13.150800 7.028781
-15.022800 -13.150800 7.030789
-14.976000 -13.150800 7.030164
-14.929200 -13.150800 7.030164
-14.882400 -13.150800 7.032047
-14.835600 -13.150800 7.032047
-14.788800 -13.150800 7.033422
-14.742000 -13.150800 7.035501
-14.695200 -13.150800 7.037093
-14.648400 -13.150800 7.041580
-14.601600 -13.150800 7.041966
-14.554800 -13.150800 7.039697
-14.508000 -13.150800 7.047232
-14.461200 -13.150800 7.060032
-14.414400 -13.150800 7.063179
-14.367600 -13.150800 7.063179
-14.320800 -13.150800 7.065827
-14.274000 -13.150800 7.068562
-14.227200 -13.150800 7.070326
-14.180400 -13.150800 7.069036
-14.133600 -13.150800 7.071953
-14.086800 -13.150800 7.072077
-14.040000 -13.150800 7.074603
-13.993200 -13.150800 7.083624
-13.946400 -13.150800 7.085659
-13.899600 -13.150800 7.092027
-13.852800 -13.150800 7.105078
-13.806000 -13.150800 7.125200
-13.759200 -13.150800 7.165309
-13.712400 -13.150800 7.216012
-8.190000 -13.150800 9.366737
-8.143200 -13.150800 9.342306
-8.096400 -13.150800 9.264537
-8.049600 -13.150800 9.150495
-8.002800 -13.150800 9.102939
-7.956000 -13.150800 9.058334
-7.909200 -13.150800 8.962093
-7.862400 -13.150800 8.931458
-7.815600 -13.150800 8.911469
-7.768800 -13.150800 8.905612
-7.722000 -13.150800 8.867072
-7.675200 -13.150800 8.808740
-7.628400 -13.150800 8.745095
-7.581600 -13.150800 8.714126
-7.534800 -13.150800 8.685955
-7.488000 -13.150800 8.624445
-7.441200 -13.150800 8.593776
-7.394400 -13.150800 8.561256
-7.347600 -13.150800 8.549732
-7.300800 -13.150800 8.536313
-7.254000 -13.150800 8.473417
-7.207200 -13.150800 8.425256
-7.160400 -13.150800 8.377152
-7.113600 -13.150800 8.325367
-7.066800 -13.150800 8.293308
-7.020000 -13.150800 8.280911
-6.973200 -13.150800 8.217491
-6.926400 -13.150800 8.180728
-6.879600 -13.150800 8.171461
-6.832800 -13.150800 8.159082
-6.786000 -13.150800 8.148550
-6.739200 -13.150800 8.148550
-6.692400 -13.150800 8.110173
-6.645600 -13.150800 8.079625
-6.598800 -13.150800 8.050752
-6.552000 -13.150800 8.028290
-6.505200 -13.150800 8.003549
-6.458400 -13.150800 7.997897
-6.411600 -13.150800 7.961814
-6.364800 -13.150800 7.953218
-6.318000 -13.150800 7.937232
-6.271200 -13.150800 7.904407
-6.224400 -13.150800 7.887944
-6.177600 -13.150800 7.845015
-6.130800 -13.150800 7.844773
-6.084000 -13.150800 7.842438
-6.037200 -13.150800 7.814124
-5.990400 -13.150800 7.801887
-5.943600 -13.150800 7.772692
-5.896800 -13.150800 7.763986
-5.850000 -13.150800 7.754849
-5.803200 -13.150800 7.729373
-5.756400 -13.150800 7.723415
-5.709600 -13.150800 7.704090
-5.662800 -13.150800 7.691621
-5.616000 -13.150800 7.676507
-5.569200 -13.150800 7.676421
-5.522400 -13.150800 7.660490
-5.475600 -13.150800 7.643777
-5.428800 -13.150800 7.628400
-5.382000 -13.150800 7.607609
-5.335200 -13.150800 7.597858
-5.288400 -13.150800 7.590213
-5.241600 -13.150800 7.583724
-5.194800 -13.150800 7.531801
-5.148000 -13.150800 7.525674
-5.101200 -13.150800 7.519238
-5.054400 -13.150800 7.505020
-5.007600 -13.150800 7.497654
-4.960800 -13.150800 7.479600
-4.914000 -13.150800 7.479600
-4.867200 -13.150800 7.479600
-4.820400 -13.150800 7.468124
-4.773600 -13.150800 7.468124
-4.726800 -13.150800 7.443947
-4.680000 -13.150800 7.433612
-4.633200 -13.150800 7.432209
-4.586400 -13.150800 7.425008
-4.539600 -13.150800 7.400399
-4.492800 -13.150800 7.425008
-4.446000 -13.150800 7.409713
-4.399200 -13.150800 7.409713
-4.352400 -13.150800 7.395108
-4.305600 -13.150800 7.379354
-4.258800 -13.150800 7.377687
-4.212000 -13.150800 7.360317
-4.165200 -13.150800 7.352550
-4.118400 -13.150800 7.347234
-4.071600 -13.150800 7.346238
-4.024800 -13.150800 7.345277
-3.978000 -13.150800 7.337661
-3.931200 -13.150800 7.316060
-3.884400 -13.150800 7.294933
-3.837600 -13.150800 7.279310
-3.790800 -13.150800 7.262731
-3.744000 -13.150800 7.233016
-3.697200 -13.150800 7.231909
-3.650400 -13.150800 7.223041
-3.603600 -13.150800 7.223041
-3.556800 -13.150800 7.232120
-3.510000 -13.150800 7.232120
-3.463200 -13.150800 7.221016
-3.416400 -13.150800 7.210030
-3.369600 -13.150800 7.203131
-3.322800 -13.150800 7.200900
-3.276000 -13.150800 7.178333
-3.229200 -13.150800 7.164742
-3.182400 -13.150800 7.162566
-3.135600 -13.150800 7.162566
-3.088800 -13.150800 7.162566
-3.042000 -13.150800 7.158244
-2.995200 -13.150800 7.147105
-2.948400 -13.150800 7.147893
-2.901600 -13.150800 7.138372
-2.854800 -13.150800 7.130361
-2.808000 -13.150800 7.127785
-2.761200 -13.150800 7.127785
-2.714400 -13.150800 7.127785
-2.667600 -13.150800 7.137974
-2.620800 -13.150800 7.127785
-2.574000 -13.150800 7.127845
-2.527200 -13.150800 7.127785
-2.480400 -13.150800 7.126383
-2.433600 -13.150800 7.124021
-2.386800 -13.150800 7.110806
-2.340000 -13.150800 7.104024
-2.293200 -13.150800 7.097976
-2.246400 -13.150800 7.084383
-2.199600 -13.150800 7.070956
-2.152800 -13.150800 7.065264
-2.106000 -13.150800 7.057683
-2.059200 -13.150800 7.046708
-2.012400 -13.150800 7.045611
-1.965600 -13.150800 7.038745
-1.918800 -13.150800 7.039372
-1.872000 -13.150800 7.038745
-1.825200 -13.150800 7.048797
-1.778400 -13.150800 7.051661
-1.731600 -13.150800 7.045300
-1.684800 -13.150800 7.019425
-1.638000 -13.150800 7.032757
-1.591200 -13.150800 7.026931
-1.544400 -13.150800 7.032376
-1.497600 -13.150800 7.007011
-1.450800 -13.150800 7.004627
-1.404000 -13.150800 6.999215
-1.357200 -13.150800 7.004246
-1.310400 -13.150800 6.999215
-1.263600 -13.150800 7.007987
-1.216800 -13.150800 7.008245
-1.170000 -13.150800 7.008245
-1.123200 -13.150800 7.016475
-1.076400 -13.150800 7.019688
-1.029600 -13.150800 7.035439
-0.982800 -13.150800 7.036210
-0.936000 -13.150800 7.039734
-0.889200 -13.150800 7.036210
-0.842400 -13.150800 7.041580
-0.795600 -13.150800 7.028407
-0.748800 -13.150800 7.006669
-0.702000 -13.150800 7.003105
-0.655200 -13.150800 6.995221
-0.608400 -13.150800 7.001861
-0.561600 -13.150800 7.007462
-0.514800 -13.150800 7.023909
-0.468000 -13.150800 7.033409
-0.421200 -13.150800 7.036345
-0.374400 -13.150800 7.038906
-0.327600 -13.150800 7.038906
-0.280800 -13.150800 7.038833
-0.234000 -13.150800 7.038833
-0.187200 -13.150800 7.036391
-0.140400 -13.150800 7.022794
-0.093600 -13.150800 7.021527
-0.046800 -13.150800 7.015514
0.000000 -13.150800 7.015602
0.046800 -13.150800 7.024104
0.093600 -13.150800 7.015514
0.140400 -13.150800 7.015602
0.187200 -13.150800 7.021527
0.234000 -13.150800 7.010398
0.280800 -13.150800 7.010398
0.327600 -13.150800 7.010398
0.374400 -13.150800 7.025817
0.421200 -13.150800 7.032357
0.468000 -13.150800 7.032357
0.514800 -13.150800 7.035189
0.561600 -13.150800 7.050925
0.608400 -13.150800 7.055157
0.655200 -13.150800 7.056732
0.702000 -13.150800 7.059550
0.748800 -13.150800 7.067290
0.795600 -13.150800 7.102532
0.842400 -13.150800 7.102532
0.889200 -13.150800 7.086781
0.936000 -13.150800 7.083173
0.982800 -13.150800 7.086781
1.029600 -13.150800 7.083173
1.076400 -13.150800 7.083173
1.123200 -13.150800 7.088131
1.170000 -13.150800 7.088131
1.216800 -13.150800 7.109286
1.263600 -13.150800 7.109286
1.310400 -13.150800 7.116033
1.357200 -13.150800 7.116033
1.404000 -13.150800 7.125303
1.450800 -13.150800 7.120209
1.497600 -13.150800 7.126063
1.544400 -13.150800 7.138756
1.591200 -13.150800 7.144736
1.638000 -13.150800 7.138756
1.684800 -13.150800 7.137762
1.731600 -13.150800 7.137762
1.778400 -13.150800 7.140457
1.825200 -13.150800 7.157854
1.872000 -13.150800 7.159201
1.918800 -13.150800 7.163289
1.965600 -13.150800 7.174480
2.012400 -13.150800 7.181301
2.059200 -13.150800 7.186193
2.106000 -13.150800 7.195454
2.152800 -13.150800 7.200245
2.199600 -13.150800 7.209675
2.246400 -13.150800 7.213464
2.293200 -13.150800 7.229193
2.340000 -13.150800 7.244993
2.386800 -13.150800 7.253635
2.433600 -13.150800 7.262062
2.480400 -13.150800 7.270753
2.527200 -13.150800 7.273914
2.574000 -13.150800 7.280142
2.620800 -13.150800 7.273443
2.667600 -13.150800 7.270753
2.714400 -13.150800 7.286268
2.761200 -13.150800 7.289514
2.808000 -13.150800 7.305742
2.854800 -13.150800 7.335223
2.901600 -13.150800 7.343792
2.948400 -13.150800 7.362018
2.995200 -13.150800 7.365756
3.042000 -13.150800 7.366401
3.088800 -13.150800 7.402133
3.135600 -13.150800 7.379197
3.182400 -13.150800 7.400849
3.229200 -13.150800 7.403184
3.276000 -13.150800 7.403184
3.322800 -13.150800 7.409906
3.369600 -13.150800 7.425393
3.416400 -13.150800 7.441472
3.463200 -13.150800 7.463876
3.510000 -13.150800 7.478780
3.556800 -13.150800 7.491760
3.603600 -13.150800 7.513066
3.650400 -13.150800 7.527377
3.697200 -13.150800 7.534240
3.744000 -13.150800 7.547969
3.790800 -13.150800 7.568399
3.837600 -13.150800 7.575692
3.884400 -13.150800 7.600831
3.931200 -13.150800 7.620346
3.978000 -13.150800 7.632798
4.024800 -13.150800 7.642343
4.071600 -13.150800 7.650745
4.118400 -13.150800 7.663162
4.165200 -13.150800 7.665805
4.212000 -13.150800 7.681238
4.258800 -13.150800 7.689741
4.305600 -13.150800 7.698717
4.352400 -13.150800 7.718535
4.399200 -13.150800 7.742573
4.446000 -13.150800 7.783540
4.492800 -13.150800 7.784257
4.539600 -13.150800 7.806096
4.586400 -13.150800 7.840500
4.633200 -13.150800 7.906725
4.680000 -13.150800 7.915022
4.726800 -13.150800 7.925055
4.773600 -13.150800 7.934297
4.820400 -13.150800 7.968324
4.867200 -13.150800 7.987245
4.914000 -13.150800 7.994068
4.960800 -13.150800 8.008258
5.007600 -13.150800 8.037378
5.054400 -13.150800 8.063076
5.101200 -13.150800 8.093748
5.148000 -13.150800 8.149620
5.194800 -13.150800 8.169560
5.241600 -13.150800 8.216175
5.288400 -13.150800 8.249535
5.335200 -13.150800 8.274568
5.382000 -13.150800 8.306856
5.428800 -13.150800 8.377903
5.475600 -13.150800 8.437894
5.522400 -13.150800 8.471173
5.569200 -13.150800 8.495685
5.616000 -13.150800 8.594129
5.662800 -13.150800 8.665406
5.709600 -13.150800 8.849788
5.756400 -13.150800 8.887291
5.803200 -13.150800 19.726177
12.870000 -13.150800 8.061280
12.916800 -13.150800 8.025067
12.963600 -13.150800 8.017567
13.010400 -13.150800 8.025067
13.057200 -13.150800 8.025067
13.104000 -13.150800 8.016512
13.150800 -13.150800 8.016512
13.197600 -13.150800 8.012380
13.244400 -13.150800 8.016504
13.291200 -13.150800 8.016512
13.338000 -13.150800 8.028140
13.384800 -13.150800 8.028690
13.431600 -13.150800 8.036939
13.478400 -13.150800 8.041748
13.525200 -13.150800 8.037647
13.572000 -13.150800 8.041748
13.618800 -13.150800 8.037647
13.665600 -13.150800 8.036939
13.712400 -13.150800 8.036939
13.759200 -13.150800 8.036295
13.806000 -13.150800 8.034893
13.852800 -13.150800 8.039769
13.899600 -13.150800 8.045087
13.946400 -13.150800 8.050902
13.993200 -13.150800 8.051821
14.040000 -13.150800 8.050902
14.086800 -13.150800 8.047208
14.133600 -13.150800 8.053210
14.180400 -13.150800 8.056956
14.227200 -13.150800 8.061344
14.274000 -13.150800 8.073846
14.320800 -13.150800 8.075721
14.367600 -13.150800 8.086346
14.414400 -13.150800 8.092756
14.461200 -13.150800 8.086346
14.508000 -13.150800 8.086346
14.554800 -13.150800 8.079810
14.601600 -13.150800 8.081543
14.648400 -13.150800 8.057902
14.695200 -13.150800 8.047955
14.742000 -13.150800 8.023699
15.584400 -13.150800 6.758623
15.631200 -13.150800 6.755956
15.678000 -13.150800 6.755956
15.724800 -13.150800 6.763088
15.818400 -13.150800 6.768208
15.865200 -13.150800 6.764939
15.912000 -13.150800 6.786950
15.958800 -13.150800 6.790221
16.005600 -13.150800 6.784923
16.052400 -13.150800 6.779839
16.099200 -13.150800 6.763002
16.146000 -13.150800 6.752621
16.192800 -13.150800 6.707786
16.520400 -13.150800 4.418308
16.567200 -13.150800 4.237944
-18.720000 -13.104000 0.000000
-18.673200 -13.104000 0.000000
-18.626400 -13.104000 0.000000
-18.579600 -13.104000 -7.278770
-18.532800 -13.104000 -7.267537
-18.486000 -13.104000 -7.267537
-18.439200 -13.104000 -7.266031
-18.392400 -13.104000 -7.262308
-18.345600 -13.104000 -7.248241
-18.298800 -13.104000 -7.244393
-18.252000 -13.104000 -7.244393
-18.205200 -13.104000 -7.224502
-18.158400 -13.104000 -7.224502
-18.111600 -13.104000 -7.215667
-18.064800 -13.104000 -7.209692
-18.018000 -13.104000 -7.201140
-17.971200 -13.104000 -7.190452
-17.924400 -13.104000 -7.185243
-17.877600 -13.104000 -7.185243
-17.830800 -13.104000 -7.185243
-17.784000 -13.104000 -7.162310
-17.737200 -13.104000 -7.158749
-17.690400 -13.104000 -7.170301
-17.643600 -13.104000 -7.175006
-17.596800 -13.104000 -7.143927
-17.550000 -13.104000 -7.116442
-17.503200 -13.104000 -7.100221
-17.456400 -13.104000 -7.075180
-17.409600 -13.104000 -7.056561
-17.362800 -13.104000 -7.007346
-17.316000 -13.104000 -6.946296
-17.269200 -13.104000 -6.906222
-16.848000 -13.104000 -5.444153
-16.801200 -13.104000 -5.440980
-16.754400 -13.104000 -5.366730
-15.678000 -13.104000 6.879463
-15.631200 -13.104000 6.897671
-15.584400 -13.104000 6.918041
-15.537600 -13.104000 6.944330
-15.490800 -13.104000 6.962735
-15.444000 -13.104000 6.976512
-15.397200 -13.104000 6.998842
-15.350400 -13.104000 7.000353
-15.303600 -13.104000 7.011636
-15.256800 -13.104000 7.013727
-15.210000 -13.104000 7.024154
-15.163200 -13.104000 7.028428
-15.116400 -13.104000 7.030429
-15.069600 -13.104000 7.034485
-15.022800 -13.104000 7.037072
-14.976000 -13.104000 7.035501
-14.929200 -13.104000 7.035501
-14.882400 -13.104000 7.037093
-14.835600 -13.104000 7.037093
-14.788800 -13.104000 7.037093
-14.742000 -13.104000 7.040323
-14.695200 -13.104000 7.041580
-14.648400 -13.104000 7.047693
-14.601600 -13.104000 7.057745
-14.554800 -13.104000 7.047693
-14.508000 -13.104000 7.057745
-14.461200 -13.104000 7.064402
-14.414400 -13.104000 7.069036
-14.367600 -13.104000 7.071209
-14.320800 -13.104000 7.071209
-14.274000 -13.104000 7.071209
-14.227200 -13.104000 7.071953
-14.180400 -13.104000 7.071953
-14.133600 -13.104000 7.072148
-14.086800 -13.104000 7.074516
-14.040000 -13.104000 7.083624
-13.993200 -13.104000 7.087451
-13.946400 -13.104000 7.095671
-13.899600 -13.104000 7.105078
-13.852800 -13.104000 7.121392
-13.806000 -13.104000 7.135661
-13.759200 -13.104000 7.184657
-8.190000 -13.104000 9.393013
-8.143200 -13.104000 9.389646
-8.096400 -13.104000 9.301074
-8.049600 -13.104000 9.221328
-8.002800 -13.104000 9.126460
-7.956000 -13.104000 9.065127
-7.909200 -13.104000 9.009346
-7.862400 -13.104000 8.948117
-7.815600 -13.104000 8.927338
-7.768800 -13.104000 8.906875
-7.722000 -13.104000 8.874240
-7.675200 -13.104000 8.830161
-7.628400 -13.104000 8.745095
-7.581600 -13.104000 8.718038
-7.534800 -13.104000 8.685955
-7.488000 -13.104000 8.622896
-7.441200 -13.104000 8.583947
-7.394400 -13.104000 8.561256
-7.347600 -13.104000 8.550260
-7.300800 -13.104000 8.532679
-7.254000 -13.104000 8.455110
-7.207200 -13.104000 8.415912
-7.160400 -13.104000 8.370733
-7.113600 -13.104000 8.338251
-7.066800 -13.104000 8.293308
-7.020000 -13.104000 8.282925
-6.973200 -13.104000 8.219985
-6.926400 -13.104000 8.200235
-6.879600 -13.104000 8.180525
-6.832800 -13.104000 8.165992
-6.786000 -13.104000 8.149725
-6.739200 -13.104000 8.148550
-6.692400 -13.104000 8.110173
-6.645600 -13.104000 8.084578
-6.598800 -13.104000 8.081242
-6.552000 -13.104000 8.038453
-6.505200 -13.104000 8.006857
-6.458400 -13.104000 7.982941
-6.411600 -13.104000 7.962663
-6.364800 -13.104000 7.955903
-6.318000 -13.104000 7.938802
-6.271200 -13.104000 7.920122
-6.224400 -13.104000 7.890045
-6.177600 -13.104000 7.850672
-6.130800 -13.104000 7.844773
-6.084000 -13.104000 7.840275
-6.037200 -13.104000 7.814124
-5.990400 -13.104000 7.801997
-5.943600 -13.104000 7.788007
-5.896800 -13.104000 7.765799
-5.850000 -13.104000 7.754849
-5.803200 -13.104000 7.740807
-5.756400 -13.104000 7.728892
-5.709600 -13.104000 7.712381
-5.662800 -13.104000 7.704090
-5.616000 -13.104000 7.681873
-5.569200 -13.104000 7.680843
-5.522400 -13.104000 7.660999
-5.475600 -13.104000 7.658445
-5.428800 -13.104000 7.638093
-5.382000 -13.104000 7.615256
-5.335200 -13.104000 7.607121
-5.288400 -13.104000 7.591796
-5.241600 -13.104000 7.584341
-5.194800 -13.104000 7.531801
-5.148000 -13.104000 7.525674
-5.101200 -13.104000 7.511543
-5.054400 -13.104000 7.504020
-5.007600 -13.104000 7.497654
-4.960800 -13.104000 7.479207
-4.914000 -13.104000 7.479207
-4.867200 -13.104000 7.479600
-4.820400 -13.104000 7.455216
-4.773600 -13.104000 7.446871
-4.726800 -13.104000 7.430311
-4.680000 -13.104000 7.422358
-4.633200 -13.104000 7.406272
-4.586400 -13.104000 7.400399
-4.539600 -13.104000 7.382727
-4.492800 -13.104000 7.403538
-4.446000 -13.104000 7.400399
-4.399200 -13.104000 7.406272
-4.352400 -13.104000 7.387553
-4.305600 -13.104000 7.377687
-4.258800 -13.104000 7.374470
-4.212000 -13.104000 7.359710
-4.165200 -13.104000 7.347234
-4.118400 -13.104000 7.345277
-4.071600 -13.104000 7.345277
-4.024800 -13.104000 7.327686
-3.978000 -13.104000 7.322458
-3.931200 -13.104000 7.309725
-3.884400 -13.104000 7.294933
-3.837600 -13.104000 7.268306
-3.790800 -13.104000 7.233659
-3.744000 -13.104000 7.231909
-3.697200 -13.104000 7.233016
-3.650400 -13.104000 7.231909
-3.603600 -13.104000 7.244422
-3.556800 -13.104000 7.257462
-3.510000 -13.104000 7.265192
-3.463200 -13.104000 7.244422
-3.416400 -13.104000 7.227140
-3.369600 -13.104000 7.210030
-3.322800 -13.104000 7.203131
-3.276000 -13.104000 7.187739
-3.229200 -13.104000 7.164200
-3.182400 -13.104000 7.162566
-3.135600 -13.104000 7.163122
-3.088800 -13.104000 7.163122
-3.042000 -13.104000 7.158244
-2.995200 -13.104000 7.147105
-2.948400 -13.104000 7.147893
-2.901600 -13.104000 7.141257
-2.854800 -13.104000 7.130361
-2.808000 -13.104000 7.106152
-2.761200 -13.104000 7.122440
-2.714400 -13.104000 7.127845
-2.667600 -13.104000 7.137974
-2.620800 -13.104000 7.130361
-2.574000 -13.104000 7.134087
-2.527200 -13.104000 7.134087
-2.480400 -13.104000 7.137974
-2.433600 -13.104000 7.124021
-2.386800 -13.104000 7.109769
-2.340000 -13.104000 7.104024
-2.293200 -13.104000 7.103557
-2.246400 -13.104000 7.085033
-2.199600 -13.104000 7.076564
-2.152800 -13.104000 7.070219
-2.106000 -13.104000 7.060883
-2.059200 -13.104000 7.067684
-2.012400 -13.104000 7.057683
-1.965600 -13.104000 7.049188
-1.918800 -13.104000 7.049188
-1.872000 -13.104000 7.048797
-1.825200 -13.104000 7.051661
-1.778400 -13.104000 7.054520
-1.731600 -13.104000 7.048797
-1.684800 -13.104000 7.039444
-1.638000 -13.104000 7.045300
-1.591200 -13.104000 7.039444
-1.544400 -13.104000 7.039444
-1.497600 -13.104000 7.018273
-1.450800 -13.104000 7.011734
-1.404000 -13.104000 6.999215
-1.357200 -13.104000 7.007011
-1.310400 -13.104000 6.999215
-1.263600 -13.104000 7.004246
-1.216800 -13.104000 7.008245
-1.170000 -13.104000 7.008245
-1.123200 -13.104000 7.007987
-1.076400 -13.104000 7.024303
-1.029600 -13.104000 7.035439
-0.982800 -13.104000 7.036210
-0.936000 -13.104000 7.041580
-0.889200 -13.104000 7.039734
-0.842400 -13.104000 7.042595
-0.795600 -13.104000 7.036210
-0.748800 -13.104000 7.028407
-0.702000 -13.104000 7.007462
-0.655200 -13.104000 7.001861
-0.608400 -13.104000 7.001861
-0.561600 -13.104000 7.014741
-0.514800 -13.104000 7.027730
-0.468000 -13.104000 7.036345
-0.421200 -13.104000 7.037429
-0.374400 -13.104000 7.046294
-0.327600 -13.104000 7.054594
-0.280800 -13.104000 7.054594
-0.234000 -13.104000 7.046294
-0.187200 -13.104000 7.038500
-0.140400 -13.104000 7.034797
-0.093600 -13.104000 7.033225
-0.046800 -13.104000 7.015602
0.000000 -13.104000 7.015602
0.046800 -13.104000 7.021527
0.093600 -13.104000 7.008409
0.140400 -13.104000 7.010398
0.187200 -13.104000 7.009168
0.234000 -13.104000 7.004411
0.280800 -13.104000 6.994159
0.327600 -13.104000 7.000091
0.374400 -13.104000 7.010398
0.421200 -13.104000 7.027721
0.468000 -13.104000 7.032357
0.514800 -13.104000 7.043771
0.561600 -13.104000 7.055157
0.608400 -13.104000 7.063427
0.655200 -13.104000 7.089532
0.702000 -13.104000 7.098145
0.748800 -13.104000 7.100682
0.795600 -13.104000 7.102532
0.842400 -13.104000 7.104747
0.889200 -13.104000 7.104747
0.936000 -13.104000 7.092724
0.982800 -13.104000 7.088131
1.029600 -13.104000 7.086781
1.076400 -13.104000 7.088131
1.123200 -13.104000 7.092724
1.170000 -13.104000 7.089975
1.216800 -13.104000 7.101773
1.263600 -13.104000 7.104419
1.310400 -13.104000 7.114352
1.357200 -13.104000 7.114352
1.404000 -13.104000 7.120438
1.450800 -13.104000 7.114352
1.497600 -13.104000 7.126063
1.544400 -13.104000 7.137762
1.591200 -13.104000 7.144736
1.638000 -13.104000 7.138756
1.684800 -13.104000 7.138756
1.731600 -13.104000 7.137762
1.778400 -13.104000 7.155644
1.825200 -13.104000 7.158601
1.872000 -13.104000 7.159201
1.918800 -13.104000 7.163289
1.965600 -13.104000 7.168424
2.012400 -13.104000 7.169382
2.059200 -13.104000 7.181301
2.106000 -13.104000 7.184978
2.152800 -13.104000 7.188731
2.199600 -13.104000 7.200626
2.246400 -13.104000 7.204723
2.293200 -13.104000 7.213464
2.340000 -13.104000 7.235805
2.386800 -13.104000 7.249233
2.433600 -13.104000 7.265020
2.480400 -13.104000 7.270753
2.527200 -13.104000 7.273914
2.574000 -13.104000 7.280142
2.620800 -13.104000 7.273914
2.667600 -13.104000 7.273443
2.714400 -13.104000 7.288304
2.761200 -13.104000 7.297390
2.808000 -13.104000 7.325727
2.854800 -13.104000 7.343792
2.901600 -13.104000 7.350040
2.948400 -13.104000 7.362018
2.995200 -13.104000 7.368834
3.042000 -13.104000 7.365206
3.088800 -13.104000 7.375849
3.135600 -13.104000 7.375849
3.182400 -13.104000 7.375849
3.229200 -13.104000 7.389204
3.276000 -13.104000 7.400849
3.322800 -13.104000 7.409043
3.369600 -13.104000 7.425423
3.416400 -13.104000 7.450786
3.463200 -13.104000 7.471286
3.510000 -13.104000 7.497859
3.556800 -13.104000 7.504853
3.603600 -13.104000 7.527377
3.650400 -13.104000 7.547359
3.697200 -13.104000 7.548167
3.744000 -13.104000 7.550250
3.790800 -13.104000 7.568399
3.837600 -13.104000 7.574005
3.884400 -13.104000 7.598368
3.931200 -13.104000 7.609242
3.978000 -13.104000 7.620957
4.024800 -13.104000 7.638196
4.071600 -13.104000 7.649870
4.118400 -13.104000 7.662206
4.165200 -13.104000 7.672186
4.212000 -13.104000 7.684753
4.258800 -13.104000 7.696975
4.305600 -13.104000 7.710272
4.352400 -13.104000 7.726105
4.399200 -13.104000 7.750758
4.446000 -13.104000 7.768018
4.492800 -13.104000 7.782075
4.539600 -13.104000 7.797493
4.586400 -13.104000 7.851007
4.633200 -13.104000 7.909525
4.680000 -13.104000 7.915022
4.726800 -13.104000 7.922980
4.773600 -13.104000 7.942155
4.820400 -13.104000 7.970357
4.867200 -13.104000 7.994068
4.914000 -13.104000 7.997129
4.960800 -13.104000 8.012975
5.007600 -13.104000 8.042477
5.054400 -13.104000 8.087853
5.101200 -13.104000 8.129739
5.148000 -13.104000 8.157140
5.194800 -13.104000 8.173979
5.241600 -13.104000 8.216175
5.288400 -13.104000 8.247354
5.335200 -13.104000 8.272409
5.382000 -13.104000 8.306856
5.428800 -13.104000 8.373379
5.475600 -13.104000 8.437894
5.522400 -13.104000 8.480432
5.569200 -13.104000 8.507054
5.616000 -13.104000 8.577846
5.662800 -13.104000 8.633829
5.709600 -13.104000 8.849788
5.756400 -13.104000 11.165103
5.803200 -13.104000 20.163856
12.916800 -13.104000 8.058766
12.963600 -13.104000 8.040485
13.010400 -13.104000 8.040485
13.057200 -13.104000 8.040485
13.104000 -13.104000 8.028587
13.150800 -13.104000 8.034122
13.197600 -13.104000 8.017466
13.244400 -13.104000 8.016504
13.291200 -13.104000 8.016512
13.338000 -13.104000 8.016512
13.384800 -13.104000 8.026864
13.431600 -13.104000 8.030393
13.478400 -13.104000 8.036295
13.525200 -13.104000 8.034418
13.572000 -13.104000 8.037647
13.618800 -13.104000 8.037647
13.665600 -13.104000 8.036295
13.712400 -13.104000 8.042991
13.759200 -13.104000 8.043472
13.806000 -13.104000 8.034893
13.852800 -13.104000 8.039769
13.899600 -13.104000 8.043614
13.946400 -13.104000 8.043614
13.993200 -13.104000 8.051821
14.040000 -13.104000 8.047208
14.086800 -13.104000 8.047208
14.133600 -13.104000 8.056657
14.180400 -13.104000 8.061344
14.227200 -13.104000 8.073846
14.274000 -13.104000 8.075721
14.320800 -13.104000 8.075721
14.367600 -13.104000 8.092756
14.414400 -13.104000 8.096215
14.461200 -13.104000 8.096615
14.508000 -13.104000 8.096615
14.554800 -13.104000 8.079952
14.601600 -13.104000 8.089042
14.648400 -13.104000 8.076159
14.695200 -13.104000 8.052761
14.742000 -13.104000 8.035755
14.788800 -13.104000 8.023699
15.537600 -13.104000 6.810605
15.584400 -13.104000 6.779647
15.631200 -13.104000 6.772946
15.724800 -13.104000 6.778375
15.771600 -13.104000 6.768208
15.818400 -13.104000 6.786550
15.865200 -13.104000 6.779839
15.912000 -13.104000 6.786950
15.958800 -13.104000 6.790221
16.005600 -13.104000 6.785816
16.052400 -13.104000 6.785816
16.099200 -13.104000 6.781522
16.146000 -13.104000 6.776576
16.192800 -13.104000 6.757493
16.239600 -13.104000 6.723010
16.988400 -13.104000 1.764276
17.035200 -13.104000 1.551453
-18.720000 -13.057200 0.000000
-18.673200 -13.057200 0.000000
-18.626400 -13.057200 0.000000
-18.579600 -13.057200 -7.278770
-18.532800 -13.057200 -7.276408
-18.486000 -13.057200 -7.276408
-18.439200 -13.057200 -7.273460
-18.392400 -13.057200 -7.270729
-18.345600 -13.057200 -7.264994
-18.298800 -13.057200 -7.262308
-18.252000 -13.057200 -7.259690
-18.205200 -13.057200 -7.249240
-18.158400 -13.057200 -7.248935
-18.111600 -13.057200 -7.248935
-18.064800 -13.057200 -7.220061
-18.018000 -13.057200 -7.209163
-17.971200 -13.057200 -7.191993
-17.924400 -13.057200 -7.185243
-17.877600 -13.057200 -7.185243
-17.830800 -13.057200 -7.190449
-17.784000 -13.057200 -7.183204
-17.737200 -13.057200 -7.175006
-17.690400 -13.057200 -7.190449
-17.643600 -13.057200 -7.200301
-17.596800 -13.057200 -7.162753
-17.550000 -13.057200 -7.142882
-17.503200 -13.057200 -7.116442
-17.456400 -13.057200 -7.084272
-17.409600 -13.057200 -7.039301
-17.362800 -13.057200 -7.001739
-17.316000 -13.057200 -6.931314
-16.848000 -13.057200 -5.440980
-16.801200 -13.057200 -5.436624
-15.724800 -13.057200 6.879463
-15.678000 -13.057200 6.892273
-15.631200 -13.057200 6.915027
-15.584400 -13.057200 6.934272
-15.537600 -13.057200 6.964149
-15.490800 -13.057200 6.974241
-15.444000 -13.057200 6.992066
-15.397200 -13.057200 7.000235
-15.350400 -13.057200 7.008218
-15.303600 -13.057200 7.021912
-15.256800 -13.057200 7.024665
-15.210000 -13.057200 7.030472
-15.163200 -13.057200 7.031192
-15.116400 -13.057200 7.037479
-15.069600 -13.057200 7.039763
-15.022800 -13.057200 7.040370
-14.976000 -13.057200 7.040370
-14.929200 -13.057200 7.039763
-14.882400 -13.057200 7.040370
-14.835600 -13.057200 7.040323
-14.788800 -13.057200 7.041657
-14.742000 -13.057200 7.057403
-14.695200 -13.057200 7.057426
-14.648400 -13.057200 7.057745
-14.601600 -13.057200 7.068449
-14.554800 -13.057200 7.070374
-14.508000 -13.057200 7.065307
-14.461200 -13.057200 7.069559
-14.414400 -13.057200 7.071984
-14.367600 -13.057200 7.071984
-14.320800 -13.057200 7.071984
-14.274000 -13.057200 7.074516
-14.227200 -13.057200 7.074603
-14.180400 -13.057200 7.080692
-14.133600 -13.057200 7.085169
-14.086800 -13.057200 7.085169
-14.040000 -13.057200 7.087769
-13.993200 -13.057200 7.097090
-13.946400 -13.057200 7.105973
-13.899600 -13.057200 7.121392
-13.852800 -13.057200 7.135661
-13.806000 -13.057200 7.154096
-8.190000 -13.057200 9.416676
-8.143200 -13.057200 9.366737
-8.096400 -13.057200 9.298361
-8.049600 -13.057200 9.264537
-8.002800 -13.057200 9.126460
-7.956000 -13.057200 9.059346
-7.909200 -13.057200 9.007789
-7.862400 -13.057200 8.958921
-7.815600 -13.057200 8.939889
-7.768800 -13.057200 8.911469
-7.722000 -13.057200 8.889291
-7.675200 -13.057200 8.830161
-7.628400 -13.057200 8.718038
-7.581600 -13.057200 8.679248
-7.534800 -13.057200 8.651082
-7.488000 -13.057200 8.603663
-7.441200 -13.057200 8.564577
-7.394400 -13.057200 8.559156
-7.347600 -13.057200 8.541625
-7.300800 -13.057200 8.487430
-7.254000 -13.057200 8.443779
-7.207200 -13.057200 8.405113
-7.160400 -13.057200 8.370733
-7.113600 -13.057200 8.354750
-7.066800 -13.057200 8.296974
-7.020000 -13.057200 8.285592
-6.973200 -13.057200 8.265678
-6.926400 -13.057200 8.214593
-6.879600 -13.057200 8.208097
-6.832800 -13.057200 8.180947
-6.786000 -13.057200 8.174045
-6.739200 -13.057200 8.165992
-6.692400 -13.057200 8.148505
-6.645600 -13.057200 8.106920
-6.598800 -13.057200 8.096291
-6.552000 -13.057200 8.075373
-6.505200 -13.057200 8.026807
-6.458400 -13.057200 8.003091
-6.411600 -13.057200 7.978896
-6.364800 -13.057200 7.955903
-6.318000 -13.057200 7.941664
-6.271200 -13.057200 7.922561
-6.224400 -13.057200 7.904407
-6.177600 -13.057200 7.890045
-6.130800 -13.057200 7.861551
-6.084000 -13.057200 7.845015
-6.037200 -13.057200 7.833657
-5.990400 -13.057200 7.801887
-5.943600 -13.057200 7.778718
-5.896800 -13.057200 7.757111
-5.850000 -13.057200 7.742806
-5.803200 -13.057200 7.737420
-5.756400 -13.057200 7.728084
-5.709600 -13.057200 7.709845
-5.662800 -13.057200 7.704090
-5.616000 -13.057200 7.686151
-5.569200 -13.057200 7.686151
-5.522400 -13.057200 7.672105
-5.475600 -13.057200 7.660177
-5.428800 -13.057200 7.643777
-5.382000 -13.057200 7.614244
-5.335200 -13.057200 7.603022
-5.288400 -13.057200 7.590213
-5.241600 -13.057200 7.571409
-5.194800 -13.057200 7.549890
-5.148000 -13.057200 7.530211
-5.101200 -13.057200 7.511543
-5.054400 -13.057200 7.504020
-5.007600 -13.057200 7.500216
-4.960800 -13.057200 7.478816
-4.914000 -13.057200 7.478816
-4.867200 -13.057200 7.472648
-4.820400 -13.057200 7.464560
-4.773600 -13.057200 7.448433
-4.726800 -13.057200 7.432209
-4.680000 -13.057200 7.416679
-4.633200 -13.057200 7.389945
-4.586400 -13.057200 7.381851
-4.539600 -13.057200 7.374483
-4.492800 -13.057200 7.382727
-4.446000 -13.057200 7.379354
-4.399200 -13.057200 7.381851
-4.352400 -13.057200 7.376546
-4.305600 -13.057200 7.367040
-4.258800 -13.057200 7.365257
-4.212000 -13.057200 7.356422
-4.165200 -13.057200 7.327686
-4.118400 -13.057200 7.322458
-4.071600 -13.057200 7.322458
-4.024800 -13.057200 7.316954
-3.978000 -13.057200 7.312628
-3.931200 -13.057200 7.291089
-3.884400 -13.057200 7.279310
-3.837600 -13.057200 7.252393
-3.790800 -13.057200 7.233016
-3.744000 -13.057200 7.230706
-3.697200 -13.057200 7.233659
-3.650400 -13.057200 7.246192
-3.603600 -13.057200 7.257462
-3.556800 -13.057200 7.267615
-3.510000 -13.057200 7.278216
-3.463200 -13.057200 7.273703
-3.416400 -13.057200 7.253167
-3.369600 -13.057200 7.230911
-3.322800 -13.057200 7.210030
-3.276000 -13.057200 7.200900
-3.229200 -13.057200 7.166508
-3.182400 -13.057200 7.164200
-3.135600 -13.057200 7.166508
-3.088800 -13.057200 7.173506
-3.042000 -13.057200 7.162566
-2.995200 -13.057200 7.146045
-2.948400 -13.057200 7.147105
-2.901600 -13.057200 7.133618
-2.854800 -13.057200 7.127785
-2.808000 -13.057200 7.106152
-2.761200 -13.057200 7.106152
-2.714400 -13.057200 7.122440
-2.667600 -13.057200 7.134087
-2.620800 -13.057200 7.130361
-2.574000 -13.057200 7.136844
-2.527200 -13.057200 7.136844
-2.480400 -13.057200 7.136844
-2.433600 -13.057200 7.126383
-2.386800 -13.057200 7.108966
-2.340000 -13.057200 7.104180
-2.293200 -13.057200 7.104180
-2.246400 -13.057200 7.090995
-2.199600 -13.057200 7.084979
-2.152800 -13.057200 7.084383
-2.106000 -13.057200 7.070219
-2.059200 -13.057200 7.070219
-2.012400 -13.057200 7.060883
-1.965600 -13.057200 7.055609
-1.918800 -13.057200 7.054520
-1.872000 -13.057200 7.054520
-1.825200 -13.057200 7.055609
-1.778400 -13.057200 7.054520
-1.731600 -13.057200 7.048797
-1.684800 -13.057200 7.048797
-1.638000 -13.057200 7.045641
-1.591200 -13.057200 7.045300
-1.544400 -13.057200 7.039444
-1.497600 -13.057200 7.023902
-1.450800 -13.057200 7.028773
-1.404000 -13.057200 7.007987
-1.357200 -13.057200 7.007011
-1.310400 -13.057200 7.004246
-1.263600 -13.057200 7.006375
-1.216800 -13.057200 7.019688
-1.170000 -13.057200 7.008245
-1.123200 -13.057200 7.007987
-1.076400 -13.057200 7.025071
-1.029600 -13.057200 7.036477
-0.982800 -13.057200 7.042595
-0.936000 -13.057200 7.051555
-0.889200 -13.057200 7.042595
-0.842400 -13.057200 7.045588
-0.795600 -13.057200 7.039734
-0.748800 -13.057200 7.028407
-0.702000 -13.057200 7.007462
-0.655200 -13.057200 7.001861
-0.608400 -13.057200 6.997885
-0.561600 -13.057200 7.006669
-0.514800 -13.057200 7.027730
-0.468000 -13.057200 7.036345
-0.421200 -13.057200 7.038906
-0.374400 -13.057200 7.046294
-0.327600 -13.057200 7.057139
-0.280800 -13.057200 7.059921
-0.234000 -13.057200 7.054594
-0.187200 -13.057200 7.046294
-0.140400 -13.057200 7.040781
-0.093600 -13.057200 7.043967
-0.046800 -13.057200 7.037628
0.000000 -13.057200 7.033225
0.046800 -13.057200 7.026792
0.093600 -13.057200 7.015514
0.140400 -13.057200 7.015602
0.187200 -13.057200 7.015514
0.234000 -13.057200 7.000091
0.280800 -13.057200 6.997885
0.327600 -13.057200 6.997885
0.374400 -13.057200 7.010398
0.421200 -13.057200 7.024020
0.468000 -13.057200 7.027721
0.514800 -13.057200 7.043771
0.561600 -13.057200 7.063427
0.608400 -13.057200 7.075531
0.655200 -13.057200 7.091821
0.702000 -13.057200 7.100682
0.748800 -13.057200 7.105570
0.795600 -13.057200 7.105670
0.842400 -13.057200 7.107255
0.889200 -13.057200 7.107255
0.936000 -13.057200 7.099225
0.982800 -13.057200 7.097088
1.029600 -13.057200 7.088131
1.076400 -13.057200 7.092724
1.123200 -13.057200 7.101122
1.170000 -13.057200 7.093688
1.216800 -13.057200 7.109897
1.263600 -13.057200 7.113253
1.310400 -13.057200 7.116033
1.357200 -13.057200 7.124738
1.404000 -13.057200 7.132241
1.450800 -13.057200 7.120438
1.497600 -13.057200 7.136345
1.544400 -13.057200 7.140457
1.591200 -13.057200 7.160785
1.638000 -13.057200 7.138756
1.684800 -13.057200 7.136345
1.731600 -13.057200 7.133711
1.778400 -13.057200 7.138756
1.825200 -13.057200 7.138756
1.872000 -13.057200 7.137716
1.918800 -13.057200 7.142274
1.965600 -13.057200 7.163289
2.012400 -13.057200 7.163289
2.059200 -13.057200 7.181339
2.106000 -13.057200 7.186193
2.152800 -13.057200 7.196437
2.199600 -13.057200 7.208824
2.246400 -13.057200 7.212253
2.293200 -13.057200 7.222364
2.340000 -13.057200 7.237922
2.386800 -13.057200 7.254826
2.433600 -13.057200 7.267256
2.480400 -13.057200 7.273443
2.527200 -13.057200 7.273914
2.574000 -13.057200 7.280648
2.620800 -13.057200 7.273914
2.667600 -13.057200 7.273443
2.714400 -13.057200 7.284248
2.761200 -13.057200 7.288304
2.808000 -13.057200 7.308029
2.854800 -13.057200 7.343792
2.901600 -13.057200 7.350688
2.948400 -13.057200 7.362626
2.995200 -13.057200 7.368834
3.042000 -13.057200 7.365206
3.088800 -13.057200 7.368834
3.135600 -13.057200 7.365206
3.182400 -13.057200 7.371828
3.229200 -13.057200 7.379375
3.276000 -13.057200 7.383786
3.322800 -13.057200 7.400849
3.369600 -13.057200 7.427892
3.416400 -13.057200 7.463876
3.463200 -13.057200 7.488196
3.510000 -13.057200 7.509337
3.556800 -13.057200 7.519438
3.603600 -13.057200 7.534240
3.650400 -13.057200 7.548167
3.697200 -13.057200 7.552348
3.744000 -13.057200 7.556335
3.790800 -13.057200 7.568399
3.837600 -13.057200 7.575665
3.884400 -13.057200 7.598368
3.931200 -13.057200 7.608066
3.978000 -13.057200 7.620957
4.024800 -13.057200 7.638196
4.071600 -13.057200 7.649656
4.118400 -13.057200 7.662206
4.165200 -13.057200 7.672186
4.212000 -13.057200 7.684847
4.258800 -13.057200 7.698717
4.305600 -13.057200 7.713128
4.352400 -13.057200 7.726105
4.399200 -13.057200 7.751057
4.446000 -13.057200 7.771224
4.492800 -13.057200 7.783540
4.539600 -13.057200 7.812273
4.586400 -13.057200 7.843394
4.633200 -13.057200 7.909525
4.680000 -13.057200 7.915816
4.726800 -13.057200 7.925055
4.773600 -13.057200 7.960259
4.820400 -13.057200 7.977320
4.867200 -13.057200 8.006960
4.914000 -13.057200 8.011687
4.960800 -13.057200 8.037378
5.007600 -13.057200 8.063076
5.054400 -13.057200 8.093748
5.101200 -13.057200 8.134746
5.148000 -13.057200 8.160898
5.194800 -13.057200 8.180997
5.241600 -13.057200 8.222019
5.288400 -13.057200 8.247354
5.335200 -13.057200 8.275906
5.382000 -13.057200 8.307820
5.428800 -13.057200 8.377903
5.475600 -13.057200 8.446143
5.522400 -13.057200 8.486786
5.569200 -13.057200 8.508466
5.616000 -13.057200 8.594129
5.662800 -13.057200 8.628414
5.709600 -13.057200 8.770241
5.756400 -13.057200 8.887291
5.803200 -13.057200 19.726177
12.916800 -13.057200 8.066385
12.963600 -13.057200 8.058766
13.010400 -13.057200 8.051007
13.057200 -13.057200 8.051007
13.104000 -13.057200 8.042262
13.150800 -13.057200 8.045181
13.197600 -13.057200 8.045181
13.244400 -13.057200 8.030393
13.291200 -13.057200 8.030393
13.338000 -13.057200 8.030061
13.384800 -13.057200 8.026864
13.431600 -13.057200 8.030393
13.478400 -13.057200 8.034418
13.525200 -13.057200 8.030936
13.572000 -13.057200 8.037647
13.618800 -13.057200 8.045087
13.665600 -13.057200 8.045087
13.712400 -13.057200 8.045194
13.759200 -13.057200 8.045194
13.806000 -13.057200 8.045087
13.852800 -13.057200 8.045087
13.899600 -13.057200 8.050902
13.946400 -13.057200 8.050902
13.993200 -13.057200 8.055085
14.040000 -13.057200 8.061344
14.086800 -13.057200 8.067585
14.133600 -13.057200 8.067585
14.180400 -13.057200 8.069790
14.227200 -13.057200 8.073846
14.274000 -13.057200 8.076284
14.320800 -13.057200 8.075721
14.367600 -13.057200 8.088928
14.414400 -13.057200 8.096215
14.461200 -13.057200 8.099513
14.508000 -13.057200 8.104348
14.554800 -13.057200 8.101659
14.601600 -13.057200 8.098324
14.648400 -13.057200 8.092641
14.695200 -13.057200 8.080768
14.742000 -13.057200 8.079130
14.788800 -13.057200 8.044117
15.537600 -13.057200 6.845103
15.584400 -13.057200 6.779647
15.631200 -13.057200 6.772946
15.678000 -13.057200 6.772946
15.724800 -13.057200 6.778375
15.771600 -13.057200 6.768208
15.818400 -13.057200 6.786550
15.865200 -13.057200 6.785816
15.912000 -13.057200 6.790221
15.958800 -13.057200 6.793350
16.005600 -13.057200 6.785816
16.052400 -13.057200 6.785816
16.099200 -13.057200 6.781522
16.146000 -13.057200 6.776576
16.192800 -13.057200 6.763002
16.754400 -13.057200 3.425308
16.801200 -13.057200 3.175729
16.848000 -13.057200 2.935979
16.988400 -13.057200 1.980442
17.035200 -13.057200 1.738606
17.082000 -13.057200 1.310890
-18.720000 -13.010400 0.000000
-18.673200 -13.010400 0.000000
-18.626400 -13.010400 0.000000
-18.579600 -13.010400 -7.313339
-18.532800 -13.010400 -7.301942
-18.486000 -13.010400 -7.285319
-18.439200 -13.010400 -7.283082
-18.392400 -13.010400 -7.277808
-18.345600 -13.010400 -7.273460
-18.298800 -13.010400 -7.273460
-18.252000 -13.010400 -7.266031
-18.205200 -13.010400 -7.266031
-18.158400 -13.010400 -7.252617
-18.111600 -13.010400 -7.249240
-18.064800 -13.010400 -7.236185
-18.018000 -13.010400 -7.220061
-17.971200 -13.010400 -7.209692
-17.924400 -13.010400 -7.197646
-17.877600 -13.010400 -7.193530
-17.830800 -13.010400 -7.201275
-17.784000 -13.010400 -7.197646
-17.737200 -13.010400 -7.190449
-17.690400 -13.010400 -7.204362
-17.643600 -13.010400 -7.203254
-17.596800 -13.010400 -7.169600
-17.550000 -13.010400 -7.148750
-17.503200 -13.010400 -7.119324
-17.456400 -13.010400 -7.084272
-17.409600 -13.010400 -7.019903
-17.362800 -13.010400 -6.992099
-17.316000 -13.010400 -6.874644
-16.848000 -13.010400 -5.436624
-15.771600 -13.010400 6.875090
-15.724800 -13.010400 6.885463
-15.678000 -13.010400 6.909725
-15.631200 -13.010400 6.918258
-15.584400 -13.010400 6.956878
-15.537600 -13.010400 6.968700
-15.490800 -13.010400 6.981760
-15.444000 -13.010400 6.999308
-15.397200 -13.010400 7.007494
-15.350400 -13.010400 7.015747
-15.303600 -13.010400 7.024154
-15.256800 -13.010400 7.028428
-15.210000 -13.010400 7.030895
-15.163200 -13.010400 7.036563
-15.116400 -13.010400 7.038539
-15.069600 -13.010400 7.042450
-15.022800 -13.010400 7.048477
-14.976000 -13.010400 7.048581
-14.929200 -13.010400 7.048477
-14.882400 -13.010400 7.050917
-14.835600 -13.010400 7.057403
-14.788800 -13.010400 7.057426
-14.742000 -13.010400 7.062105
-14.695200 -13.010400 7.063150
-14.648400 -13.010400 7.068192
-14.601600 -13.010400 7.071855
-14.554800 -13.010400 7.071855
-14.508000 -13.010400 7.071209
-14.461200 -13.010400 7.071855
-14.414400 -13.010400 7.079492
-14.367600 -13.010400 7.075445
-14.320800 -13.010400 7.075197
-14.274000 -13.010400 7.075445
-14.227200 -13.010400 7.081473
-14.180400 -13.010400 7.087451
-14.133600 -13.010400 7.088239
-14.086800 -13.010400 7.088239
-14.040000 -13.010400 7.095036
-13.993200 -13.010400 7.103044
-13.946400 -13.010400 7.114228
-13.899600 -13.010400 7.129176
-13.852800 -13.010400 7.146667
-13.806000 -13.010400 7.212437
-8.190000 -13.010400 9.416676
-8.143200 -13.010400 9.366737
-8.096400 -13.010400 9.301074
-8.049600 -13.010400 9.281144
-8.002800 -13.010400 9.126460
-7.956000 -13.010400 9.059346
-7.909200 -13.010400 9.000184
-7.862400 -13.010400 8.951591
-7.815600 -13.010400 8.927809
-7.768800 -13.010400 8.906875
-7.722000 -13.010400 8.870427
-7.675200 -13.010400 8.825138
-7.628400 -13.010400 8.744514
-7.581600 -13.010400 8.685955
-7.534800 -13.010400 8.657492
-7.488000 -13.010400 8.622896
-7.441200 -13.010400 8.593776
-7.394400 -13.010400 8.564577
-7.347600 -13.010400 8.550260
-7.300800 -13.010400 8.538593
-7.254000 -13.010400 8.455110
-7.207200 -13.010400 8.425256
-7.160400 -13.010400 8.386375
-7.113600 -13.010400 8.360410
-7.066800 -13.010400 8.339559
-7.020000 -13.010400 8.285190
-6.973200 -13.010400 8.270293
-6.926400 -13.010400 8.219985
-6.879600 -13.010400 8.211843
-6.832800 -13.010400 8.200235
-6.786000 -13.010400 8.180525
-6.739200 -13.010400 8.180327
-6.692400 -13.010400 8.154271
-6.645600 -13.010400 8.126012
-6.598800 -13.010400 8.106920
-6.552000 -13.010400 8.087917
-6.505200 -13.010400 8.075373
-6.458400 -13.010400 8.026807
-6.411600 -13.010400 8.003549
-6.364800 -13.010400 7.967673
-6.318000 -13.010400 7.950684
-6.271200 -13.010400 7.940425
-6.224400 -13.010400 7.924882
-6.177600 -13.010400 7.911426
-6.130800 -13.010400 7.890045
-6.084000 -13.010400 7.845673
-6.037200 -13.010400 7.833788
-5.990400 -13.010400 7.802200
-5.943600 -13.010400 7.788007
-5.896800 -13.010400 7.765799
-5.850000 -13.010400 7.740807
-5.803200 -13.010400 7.729373
-5.756400 -13.010400 7.724629
-5.709600 -13.010400 7.708035
-5.662800 -13.010400 7.701679
-5.616000 -13.010400 7.681873
-5.569200 -13.010400 7.681873
-5.522400 -13.010400 7.660999
-5.475600 -13.010400 7.652678
-5.428800 -13.010400 7.630137
-5.382000 -13.010400 7.593214
-5.335200 -13.010400 7.590504
-5.288400 -13.010400 7.584341
-5.241600 -13.010400 7.557274
-5.194800 -13.010400 7.545677
-5.148000 -13.010400 7.530211
-5.101200 -13.010400 7.505020
-5.054400 -13.010400 7.504020
-5.007600 -13.010400 7.497654
-4.960800 -13.010400 7.484605
-4.914000 -13.010400 7.478816
-4.867200 -13.010400 7.472645
-4.820400 -13.010400 7.454443
-4.773600 -13.010400 7.443947
-4.726800 -13.010400 7.422358
-4.680000 -13.010400 7.400399
-4.633200 -13.010400 7.381931
-4.586400 -13.010400 7.374483
-4.539600 -13.010400 7.369277
-4.492800 -13.010400 7.369277
-4.446000 -13.010400 7.374470
-4.399200 -13.010400 7.374470
-4.352400 -13.010400 7.360317
-4.305600 -13.010400 7.356422
-4.258800 -13.010400 7.356422
-4.212000 -13.010400 7.341057
-4.165200 -13.010400 7.311732
-4.118400 -13.010400 7.309725
-4.071600 -13.010400 7.309612
-4.024800 -13.010400 7.303595
-3.978000 -13.010400 7.298516
-3.931200 -13.010400 7.285775
-3.884400 -13.010400 7.279310
-3.837600 -13.010400 7.246192
-3.790800 -13.010400 7.230706
-3.744000 -13.010400 7.230706
-3.697200 -13.010400 7.233016
-3.650400 -13.010400 7.238832
-3.603600 -13.010400 7.253167
-3.556800 -13.010400 7.265192
-3.510000 -13.010400 7.271391
-3.463200 -13.010400 7.266884
-3.416400 -13.010400 7.242648
-3.369600 -13.010400 7.233813
-3.322800 -13.010400 7.225957
-3.276000 -13.010400 7.203131
-3.229200 -13.010400 7.187739
-3.182400 -13.010400 7.180069
-3.135600 -13.010400 7.181878
-3.088800 -13.010400 7.180069
-3.042000 -13.010400 7.164200
-2.995200 -13.010400 7.147105
-2.948400 -13.010400 7.147105
-2.901600 -13.010400 7.140346
-2.854800 -13.010400 7.127785
-2.808000 -13.010400 7.112065
-2.761200 -13.010400 7.112065
-2.714400 -13.010400 7.116622
-2.667600 -13.010400 7.127785
-2.620800 -13.010400 7.122440
-2.574000 -13.010400 7.124021
-2.527200 -13.010400 7.127785
-2.480400 -13.010400 7.124021
-2.433600 -13.010400 7.124021
-2.386800 -13.010400 7.104180
-2.340000 -13.010400 7.104024
-2.293200 -13.010400 7.103940
-2.246400 -13.010400 7.090995
-2.199600 -13.010400 7.084979
-2.152800 -13.010400 7.076564
-2.106000 -13.010400 7.072755
-2.059200 -13.010400 7.072755
-2.012400 -13.010400 7.063867
-1.965600 -13.010400 7.054520
-1.918800 -13.010400 7.050697
-1.872000 -13.010400 7.043433
-1.825200 -13.010400 7.049188
-1.778400 -13.010400 7.045300
-1.731600 -13.010400 7.042089
-1.684800 -13.010400 7.032757
-1.638000 -13.010400 7.045300
-1.591200 -13.010400 7.045300
-1.544400 -13.010400 7.044908
-1.497600 -13.010400 7.034090
-1.450800 -13.010400 7.034090
-1.404000 -13.010400 7.011734
-1.357200 -13.010400 7.011734
-1.310400 -13.010400 7.007011
-1.263600 -13.010400 7.007011
-1.216800 -13.010400 7.018538
-1.170000 -13.010400 7.018538
-1.123200 -13.010400 7.018215
-1.076400 -13.010400 7.025071
-1.029600 -13.010400 7.035439
-0.982800 -13.010400 7.048676
-0.936000 -13.010400 7.060847
-0.889200 -13.010400 7.054527
-0.842400 -13.010400 7.054527
-0.795600 -13.010400 7.042595
-0.748800 -13.010400 7.040958
-0.702000 -13.010400 7.014741
-0.655200 -13.010400 7.003105
-0.608400 -13.010400 7.001151
-0.561600 -13.010400 7.005762
-0.514800 -13.010400 7.027730
-0.468000 -13.010400 7.035173
-0.421200 -13.010400 7.037429
-0.374400 -13.010400 7.046294
-0.327600 -13.010400 7.059039
-0.280800 -13.010400 7.061740
-0.234000 -13.010400 7.061419
-0.187200 -13.010400 7.054308
-0.140400 -13.010400 7.051213
-0.093600 -13.010400 7.052360
-0.046800 -13.010400 7.051213
0.000000 -13.010400 7.038500
0.046800 -13.010400 7.034938
0.093600 -13.010400 7.026524
0.140400 -13.010400 7.026792
0.187200 -13.010400 7.026524
0.234000 -13.010400 7.022637
0.280800 -13.010400 7.000091
0.327600 -13.010400 6.997885
0.374400 -13.010400 7.004411
0.421200 -13.010400 7.000091
0.468000 -13.010400 7.000091
0.514800 -13.010400 7.028014
0.561600 -13.010400 7.054839
0.608400 -13.010400 7.070877
0.655200 -13.010400 7.091821
0.702000 -13.010400 7.105570
0.748800 -13.010400 7.106626
0.795600 -13.010400 7.107255
0.842400 -13.010400 7.107255
0.889200 -13.010400 7.107255
0.936000 -13.010400 7.092724
0.982800 -13.010400 7.092724
1.029600 -13.010400 7.086781
1.076400 -13.010400 7.088131
1.123200 -13.010400 7.101122
1.170000 -13.010400 7.094543
1.216800 -13.010400 7.109286
1.263600 -13.010400 7.113253
1.310400 -13.010400 7.115346
1.357200 -13.010400 7.124738
1.404000 -13.010400 7.136345
1.450800 -13.010400 7.126063
1.497600 -13.010400 7.147696
1.544400 -13.010400 7.147696
1.591200 -13.010400 7.160785
1.638000 -13.010400 7.139852
1.684800 -13.010400 7.136345
1.731600 -13.010400 7.133711
1.778400 -13.010400 7.137716
1.825200 -13.010400 7.137142
1.872000 -13.010400 7.137716
1.918800 -13.010400 7.142274
1.965600 -13.010400 7.158601
2.012400 -13.010400 7.155917
2.059200 -13.010400 7.163289
2.106000 -13.010400 7.175266
2.152800 -13.010400 7.185125
2.199600 -13.010400 7.200626
2.246400 -13.010400 7.211959
2.293200 -13.010400 7.222364
2.340000 -13.010400 7.253554
2.386800 -13.010400 7.265435
2.433600 -13.010400 7.278694
2.480400 -13.010400 7.278694
2.527200 -13.010400 7.283616
2.574000 -13.010400 7.283616
2.620800 -13.010400 7.280142
2.667600 -13.010400 7.273443
2.714400 -13.010400 7.284248
2.761200 -13.010400 7.291710
2.808000 -13.010400 7.308029
2.854800 -13.010400 7.330262
2.901600 -13.010400 7.350688
2.948400 -13.010400 7.362018
2.995200 -13.010400 7.364555
3.042000 -13.010400 7.364034
3.088800 -13.010400 7.364207
3.135600 -13.010400 7.364207
3.182400 -13.010400 7.364555
3.229200 -13.010400 7.377948
3.276000 -13.010400 7.383786
3.322800 -13.010400 7.416829
3.369600 -13.010400 7.441711
3.416400 -13.010400 7.471286
3.463200 -13.010400 7.497859
3.510000 -13.010400 7.509337
3.556800 -13.010400 7.519438
3.603600 -13.010400 7.534511
3.650400 -13.010400 7.547359
3.697200 -13.010400 7.548167
3.744000 -13.010400 7.550250
3.790800 -13.010400 7.563906
3.837600 -13.010400 7.574005
3.884400 -13.010400 7.590812
3.931200 -13.010400 7.607665
3.978000 -13.010400 7.631690
4.024800 -13.010400 7.642343
4.071600 -13.010400 7.650745
4.118400 -13.010400 7.665805
4.165200 -13.010400 7.684847
4.212000 -13.010400 7.696975
4.258800 -13.010400 7.707252
4.305600 -13.010400 7.726105
4.352400 -13.010400 7.757838
4.399200 -13.010400 7.768137
4.446000 -13.010400 7.783540
4.492800 -13.010400 7.797493
4.539600 -13.010400 7.815815
4.586400 -13.010400 7.844435
4.633200 -13.010400 7.907185
4.680000 -13.010400 7.915816
4.726800 -13.010400 7.926489
4.773600 -13.010400 7.965780
4.820400 -13.010400 7.982575
4.867200 -13.010400 8.008258
4.914000 -13.010400 8.021665
4.960800 -13.010400 8.056393
5.007600 -13.010400 8.089992
5.054400 -13.010400 8.133414
5.101200 -13.010400 8.154645
5.148000 -13.010400 8.173979
5.194800 -13.010400 8.214984
5.241600 -13.010400 8.230043
5.288400 -13.010400 8.248510
5.335200 -13.010400 8.282319
5.382000 -13.010400 8.307820
5.428800 -13.010400 8.388589
5.475600 -13.010400 8.463554
5.522400 -13.010400 8.492644
5.569200 -13.010400 8.545662
5.616000 -13.010400 8.595390
5.662800 -13.010400 8.621353
5.709600 -13.010400 8.707472
5.756400 -13.010400 8.770241
5.803200 -13.010400 12.836059
12.963600 -13.010400 8.092180
13.010400 -13.010400 8.065191
13.057200 -13.010400 8.053534
13.104000 -13.010400 8.040485
13.150800 -13.010400 8.036044
13.197600 -13.010400 8.030061
13.244400 -13.010400 8.018919
13.291200 -13.010400 8.018919
13.338000 -13.010400 8.028220
13.384800 -13.010400 8.026864
13.431600 -13.010400 8.030393
13.478400 -13.010400 8.036295
13.525200 -13.010400 8.036939
13.572000 -13.010400 8.053731
13.618800 -13.010400 8.053731
13.665600 -13.010400 8.053731
13.712400 -13.010400 8.052228
13.759200 -13.010400 8.052228
13.806000 -13.010400 8.052228
13.852800 -13.010400 8.050902
13.899600 -13.010400 8.051821
13.946400 -13.010400 8.052228
13.993200 -13.010400 8.056657
14.040000 -13.010400 8.056956
14.086800 -13.010400 8.068143
14.133600 -13.010400 8.069185
14.180400 -13.010400 8.076284
14.227200 -13.010400 8.075721
14.274000 -13.010400 8.076284
14.320800 -13.010400 8.075721
14.367600 -13.010400 8.082705
14.414400 -13.010400 8.076284
14.461200 -13.010400 8.088928
14.508000 -13.010400 8.099513
14.554800 -13.010400 8.101659
14.601600 -13.010400 8.098324
14.648400 -13.010400 8.097769
14.695200 -13.010400 8.088761
14.742000 -13.010400 8.079952
14.788800 -13.010400 8.079130
14.835600 -13.010400 8.071489
15.537600 -13.010400 6.864419
15.584400 -13.010400 6.806844
15.631200 -13.010400 6.786950
15.678000 -13.010400 6.786550
15.724800 -13.010400 6.780741
15.771600 -13.010400 6.780741
15.818400 -13.010400 6.786550
15.865200 -13.010400 6.785816
15.912000 -13.010400 6.790221
15.958800 -13.010400 6.796693
16.005600 -13.010400 6.796693
16.052400 -13.010400 6.797143
16.099200 -13.010400 6.790628
16.146000 -13.010400 6.784923
16.192800 -13.010400 6.783171
16.239600 -13.010400 6.778215
16.286400 -13.010400 6.732000
16.567200 -13.010400 4.548118
16.614000 -13.010400 4.379272
16.660800 -13.010400 4.157402
16.707600 -13.010400 3.941158
16.801200 -13.010400 3.372191
16.848000 -13.010400 3.035570
16.894800 -13.010400 2.846623
17.035200 -13.010400 1.811435
-18.720000 -12.963600 0.000000
-18.673200 -12.963600 0.000000
-18.626400 -12.963600 0.000000
-18.579600 -12.963600 -7.329690
-18.532800 -12.963600 -7.318698
-18.486000 -12.963600 -7.313339
-18.439200 -12.963600 -7.285319
-18.392400 -12.963600 -7.285319
-18.345600 -12.963600 -7.277808
-18.298800 -12.963600 -7.276294
-18.252000 -12.963600 -7.267205
-18.205200 -12.963600 -7.270449
-18.158400 -12.963600 -7.266382
-18.111600 -12.963600 -7.266382
-18.064800 -12.963600 -7.248935
-18.018000 -12.963600 -7.242661
-17.971200 -12.963600 -7.227418
-17.924400 -12.963600 -7.214543
-17.877600 -12.963600 -7.209692
-17.830800 -12.963600 -7.214543
-17.784000 -12.963600 -7.214543
-17.737200 -12.963600 -7.206029
-17.690400 -12.963600 -7.214543
-17.643600 -12.963600 -7.206029
-17.596800 -12.963600 -7.168893
-17.550000 -12.963600 -7.148750
-17.503200 -12.963600 -7.119324
-17.456400 -12.963600 -7.089062
-17.409600 -12.963600 -7.023421
-17.362800 -12.963600 -6.993185
-15.818400 -12.963600 6.835170
-15.771600 -12.963600 6.884951
-15.724800 -12.963600 6.909325
-15.678000 -12.963600 6.924087
-15.631200 -12.963600 6.950846
-15.584400 -12.963600 6.966156
-15.537600 -12.963600 6.981760
-15.490800 -12.963600 6.994115
-15.444000 -12.963600 7.011096
-15.397200 -12.963600 7.013228
-15.350400 -12.963600 7.021912
-15.303600 -12.963600 7.028428
-15.256800 -12.963600 7.030895
-15.210000 -12.963600 7.033887
-15.163200 -12.963600 7.036563
-15.116400 -12.963600 7.038539
-15.069600 -12.963600 7.041828
-15.022800 -12.963600 7.043164
-14.976000 -12.963600 7.051603
-14.929200 -12.963600 7.054688
-14.882400 -12.963600 7.058316
-14.835600 -12.963600 7.062105
-14.788800 -12.963600 7.062105
-14.742000 -12.963600 7.063150
-14.695200 -12.963600 7.065307
-14.648400 -12.963600 7.068449
-14.601600 -12.963600 7.070773
-14.554800 -12.963600 7.070773
-14.508000 -12.963600 7.068611
-14.461200 -12.963600 7.069559
-14.414400 -12.963600 7.071855
-14.367600 -12.963600 7.071209
-14.320800 -12.963600 7.070773
-14.274000 -12.963600 7.070773
-14.227200 -12.963600 7.072148
-14.180400 -12.963600 7.081473
-14.133600 -12.963600 7.085659
-14.086800 -12.963600 7.087451
-14.040000 -12.963600 7.097090
-13.993200 -12.963600 7.105973
-13.946400 -12.963600 7.121160
-13.899600 -12.963600 7.141755
-13.852800 -12.963600 7.184398
-8.190000 -12.963600 9.444220
-8.143200 -12.963600 9.353489
-8.096400 -12.963600 9.299761
-8.049600 -12.963600 9.281144
-8.002800 -12.963600 9.129858
-7.956000 -12.963600 9.065127
-7.909200 -12.963600 9.000184
-7.862400 -12.963600 8.939889
-7.815600 -12.963600 8.927809
-7.768800 -12.963600 8.906875
-7.722000 -12.963600 8.870427
-7.675200 -12.963600 8.850560
-7.628400 -12.963600 8.753123
-7.581600 -12.963600 8.679248
-7.534800 -12.963600 8.651082
-7.488000 -12.963600 8.622896
-7.441200 -12.963600 8.588874
-7.394400 -12.963600 8.561976
-7.347600 -12.963600 8.546999
-7.300800 -12.963600 8.532679
-7.254000 -12.963600 8.464349
-7.207200 -12.963600 8.443779
-7.160400 -12.963600 8.404999
-7.113600 -12.963600 8.361662
-7.066800 -12.963600 8.354750
-7.020000 -12.963600 8.315500
-6.973200 -12.963600 8.283149
-6.926400 -12.963600 8.235260
-6.879600 -12.963600 8.217491
-6.832800 -12.963600 8.211659
-6.786000 -12.963600 8.180947
-6.739200 -12.963600 8.180728
-6.692400 -12.963600 8.159847
-6.645600 -12.963600 8.126012
-6.598800 -12.963600 8.098557
-6.552000 -12.963600 8.084578
-6.505200 -12.963600 8.075373
-6.458400 -12.963600 8.046755
-6.411600 -12.963600 8.010604
-6.364800 -12.963600 7.990426
-6.318000 -12.963600 7.956748
-6.271200 -12.963600 7.950684
-6.224400 -12.963600 7.947328
-6.177600 -12.963600 7.920348
-6.130800 -12.963600 7.905294
-6.084000 -12.963600 7.863642
-6.037200 -12.963600 7.840275
-5.990400 -12.963600 7.799968
-5.943600 -12.963600 7.774877
-5.896800 -12.963600 7.740807
-5.850000 -12.963600 7.733996
-5.803200 -12.963600 7.718560
-5.756400 -12.963600 7.708035
-5.709600 -12.963600 7.692120
-5.662800 -12.963600 7.680843
-5.616000 -12.963600 7.665790
-5.569200 -12.963600 7.665790
-5.522400 -12.963600 7.640617
-5.475600 -12.963600 7.614507
-5.428800 -12.963600 7.596802
-5.382000 -12.963600 7.590213
-5.335200 -12.963600 7.585637
-5.288400 -12.963600 7.569922
-5.241600 -12.963600 7.549890
-5.194800 -12.963600 7.530032
-5.148000 -12.963600 7.525674
-5.101200 -12.963600 7.505020
-5.054400 -12.963600 7.490307
-5.007600 -12.963600 7.485251
-4.960800 -12.963600 7.483731
-4.914000 -12.963600 7.483731
-4.867200 -12.963600 7.483731
-4.820400 -12.963600 7.455216
-4.773600 -12.963600 7.447260
-4.726800 -12.963600 7.421622
-4.680000 -12.963600 7.389945
-4.633200 -12.963600 7.374034
-4.586400 -12.963600 7.358870
-4.539600 -12.963600 7.358870
-4.492800 -12.963600 7.358870
-4.446000 -12.963600 7.358870
-4.399200 -12.963600 7.356422
-4.352400 -12.963600 7.337620
-4.305600 -12.963600 7.330779
-4.258800 -12.963600 7.319944
-4.212000 -12.963600 7.311732
-4.165200 -12.963600 7.305691
-4.118400 -12.963600 7.305691
-4.071600 -12.963600 7.301341
-4.024800 -12.963600 7.299701
-3.978000 -12.963600 7.287677
-3.931200 -12.963600 7.284276
-3.884400 -12.963600 7.274623
-3.837600 -12.963600 7.252393
-3.790800 -12.963600 7.229205
-3.744000 -12.963600 7.230706
-3.697200 -12.963600 7.233016
-3.650400 -12.963600 7.246192
-3.603600 -12.963600 7.253167
-3.556800 -12.963600 7.257462
-3.510000 -12.963600 7.266884
-3.463200 -12.963600 7.257462
-3.416400 -12.963600 7.234896
-3.369600 -12.963600 7.233813
-3.322800 -12.963600 7.227140
-3.276000 -12.963600 7.210030
-3.229200 -12.963600 7.202138
-3.182400 -12.963600 7.185879
-3.135600 -12.963600 7.187190
-3.088800 -12.963600 7.185879
-3.042000 -12.963600 7.172342
-2.995200 -12.963600 7.147105
-2.948400 -12.963600 7.147105
-2.901600 -12.963600 7.140346
-2.854800 -12.963600 7.112650
-2.808000 -12.963600 7.108687
-2.761200 -12.963600 7.103792
-2.714400 -12.963600 7.112065
-2.667600 -12.963600 7.123767
-2.620800 -12.963600 7.122440
-2.574000 -12.963600 7.123767
-2.527200 -12.963600 7.130044
-2.480400 -12.963600 7.126383
-2.433600 -12.963600 7.124021
-2.386800 -12.963600 7.104024
-2.340000 -12.963600 7.103730
-2.293200 -12.963600 7.090995
-2.246400 -12.963600 7.070219
-2.199600 -12.963600 7.070219
-2.152800 -12.963600 7.069368
-2.106000 -12.963600 7.071688
-2.059200 -12.963600 7.071688
-2.012400 -12.963600 7.063867
-1.965600 -12.963600 7.055609
-1.918800 -12.963600 7.050697
-1.872000 -12.963600 7.049188
-1.825200 -12.963600 7.049188
-1.778400 -12.963600 7.045300
-1.731600 -12.963600 7.043433
-1.684800 -12.963600 7.042864
-1.638000 -12.963600 7.045300
-1.591200 -12.963600 7.045300
-1.544400 -12.963600 7.034090
-1.497600 -12.963600 7.028773
-1.450800 -12.963600 7.025360
-1.404000 -12.963600 7.007987
-1.357200 -12.963600 7.010751
-1.310400 -12.963600 7.004831
-1.263600 -12.963600 7.006375
-1.216800 -12.963600 7.014384
-1.170000 -12.963600 7.018538
-1.123200 -12.963600 7.018538
-1.076400 -12.963600 7.028707
-1.029600 -12.963600 7.031382
-0.982800 -12.963600 7.054527
-0.936000 -12.963600 7.064241
-0.889200 -12.963600 7.060912
-0.842400 -12.963600 7.060501
-0.795600 -12.963600 7.051555
-0.748800 -12.963600 7.045588
-0.702000 -12.963600 7.030700
-0.655200 -12.963600 7.007462
-0.608400 -12.963600 7.006669
-0.561600 -12.963600 7.007462
-0.514800 -12.963600 7.029861
-0.468000 -12.963600 7.035173
-0.421200 -12.963600 7.036345
-0.374400 -12.963600 7.045734
-0.327600 -12.963600 7.061740
-0.280800 -12.963600 7.063639
-0.234000 -12.963600 7.061419
-0.187200 -12.963600 7.059039
-0.140400 -12.963600 7.054308
-0.093600 -12.963600 7.054308
-0.046800 -12.963600 7.054308
0.000000 -12.963600 7.051213
0.046800 -12.963600 7.034938
0.093600 -12.963600 7.030855
0.140400 -12.963600 7.028103
0.187200 -12.963600 7.028103
0.234000 -12.963600 7.025817
0.280800 -12.963600 7.004411
0.327600 -12.963600 7.000091
0.374400 -12.963600 7.022637
0.421200 -12.963600 7.024020
0.468000 -12.963600 7.028014
0.514800 -12.963600 7.043771
0.561600 -12.963600 7.057821
0.608400 -12.963600 7.084838
0.655200 -12.963600 7.102532
0.702000 -12.963600 7.107596
0.748800 -12.963600 7.113166
0.795600 -12.963600 7.113928
0.842400 -12.963600 7.119298
0.889200 -12.963600 7.119298
0.936000 -12.963600 7.109962
0.982800 -12.963600 7.109022
1.029600 -12.963600 7.099225
1.076400 -12.963600 7.099225
1.123200 -12.963600 7.113256
1.170000 -12.963600 7.109022
1.216800 -12.963600 7.113256
1.263600 -12.963600 7.119778
1.310400 -12.963600 7.123953
1.357200 -12.963600 7.126063
1.404000 -12.963600 7.136345
1.450800 -12.963600 7.132241
1.497600 -12.963600 7.161123
1.544400 -12.963600 7.147696
1.591200 -12.963600 7.160785
1.638000 -12.963600 7.139852
1.684800 -12.963600 7.133711
1.731600 -12.963600 7.128625
1.778400 -12.963600 7.133711
1.825200 -12.963600 7.128625
1.872000 -12.963600 7.137142
1.918800 -12.963600 7.137142
1.965600 -12.963600 7.154556
2.012400 -12.963600 7.154556
2.059200 -12.963600 7.155917
2.106000 -12.963600 7.158601
2.152800 -12.963600 7.175266
2.199600 -12.963600 7.198934
2.246400 -12.963600 7.211959
2.293200 -12.963600 7.222364
2.340000 -12.963600 7.253554
2.386800 -12.963600 7.273443
2.433600 -12.963600 7.284065
2.480400 -12.963600 7.284065
2.527200 -12.963600 7.284065
2.574000 -12.963600 7.283616
2.620800 -12.963600 7.283616
2.667600 -12.963600 7.273914
2.714400 -12.963600 7.284248
2.761200 -12.963600 7.297390
2.808000 -12.963600 7.309077
2.854800 -12.963600 7.343792
2.901600 -12.963600 7.350688
2.948400 -12.963600 7.362018
2.995200 -12.963600 7.368834
3.042000 -12.963600 7.368834
3.088800 -12.963600 7.368834
3.135600 -12.963600 7.371828
3.182400 -12.963600 7.377948
3.229200 -12.963600 7.379375
3.276000 -12.963600 7.409906
3.322800 -12.963600 7.427892
3.369600 -12.963600 7.443911
3.416400 -12.963600 7.488196
3.463200 -12.963600 7.509337
3.510000 -12.963600 7.514657
3.556800 -12.963600 7.528742
3.603600 -12.963600 7.534511
3.650400 -12.963600 7.545791
3.697200 -12.963600 7.547359
3.744000 -12.963600 7.548167
3.790800 -12.963600 7.563906
3.837600 -12.963600 7.574005
3.884400 -12.963600 7.590799
3.931200 -12.963600 7.607665
3.978000 -12.963600 7.632798
4.024800 -12.963600 7.649656
4.071600 -12.963600 7.656781
4.118400 -12.963600 7.665805
4.165200 -12.963600 7.689336
4.212000 -12.963600 7.702978
4.258800 -12.963600 7.715919
4.305600 -12.963600 7.749142
4.352400 -12.963600 7.760282
4.399200 -12.963600 7.768137
4.446000 -12.963600 7.783540
4.492800 -12.963600 7.807453
4.539600 -12.963600 7.820053
4.586400 -12.963600 7.844435
4.633200 -12.963600 7.906725
4.680000 -12.963600 7.918978
4.726800 -12.963600 7.929954
4.773600 -12.963600 7.970590
4.820400 -12.963600 7.986744
4.867200 -12.963600 8.021665
4.914000 -12.963600 8.051190
4.960800 -12.963600 8.079987
5.007600 -12.963600 8.102061
5.054400 -12.963600 8.145397
5.101200 -12.963600 8.169319
5.148000 -12.963600 8.180997
5.194800 -12.963600 8.215739
5.241600 -12.963600 8.230043
5.288400 -12.963600 8.248510
5.335200 -12.963600 8.289062
5.382000 -12.963600 8.307582
5.428800 -12.963600 8.377903
5.475600 -12.963600 8.463554
5.522400 -12.963600 8.508466
5.569200 -12.963600 8.548916
5.616000 -12.963600 8.608390
5.662800 -12.963600 8.628414
5.709600 -12.963600 8.765807
5.756400 -12.963600 8.929679
5.803200 -12.963600 19.818368
12.963600 -12.963600 8.115048
13.010400 -12.963600 8.084428
13.057200 -12.963600 8.065191
13.104000 -12.963600 8.048621
13.150800 -12.963600 8.048621
13.197600 -12.963600 8.041006
13.244400 -12.963600 8.030061
13.291200 -12.963600 8.030061
13.338000 -12.963600 8.030061
13.384800 -12.963600 8.030061
13.431600 -12.963600 8.037647
13.478400 -12.963600 8.037647
13.525200 -12.963600 8.043294
13.572000 -12.963600 8.065064
13.618800 -12.963600 8.063486
13.665600 -12.963600 8.067609
13.712400 -12.963600 8.063486
13.759200 -12.963600 8.063486
13.806000 -12.963600 8.059084
13.852800 -12.963600 8.053991
13.899600 -12.963600 8.053991
13.946400 -12.963600 8.052228
13.993200 -12.963600 8.056657
14.040000 -12.963600 8.053991
14.086800 -12.963600 8.067585
14.133600 -12.963600 8.069185
14.180400 -12.963600 8.070470
14.227200 -12.963600 8.072616
14.274000 -12.963600 8.075721
14.320800 -12.963600 8.074033
14.367600 -12.963600 8.088928
14.414400 -12.963600 8.088928
14.461200 -12.963600 8.099513
14.508000 -12.963600 8.111427
14.554800 -12.963600 8.112942
14.601600 -12.963600 8.112942
14.648400 -12.963600 8.112942
14.695200 -12.963600 8.097769
14.742000 -12.963600 8.088761
14.788800 -12.963600 8.075603
14.835600 -12.963600 8.041733
15.584400 -12.963600 6.855782
15.631200 -12.963600 6.810605
15.678000 -12.963600 6.806844
15.724800 -12.963600 6.791357
15.771600 -12.963600 6.791357
15.818400 -12.963600 6.792836
15.865200 -12.963600 6.792836
15.912000 -12.963600 6.796693
15.958800 -12.963600 6.798444
16.005600 -12.963600 6.798444
16.052400 -12.963600 6.799571
16.099200 -12.963600 6.797143
16.146000 -12.963600 6.797143
16.192800 -12.963600 6.797143
16.239600 -12.963600 6.784923
16.286400 -12.963600 6.765674
16.333200 -12.963600 6.732000
16.567200 -12.963600 4.660619
16.614000 -12.963600 4.485065
16.660800 -12.963600 4.237944
16.707600 -12.963600 4.020437
16.754400 -12.963600 3.751161
16.801200 -12.963600 3.465294
16.848000 -12.963600 3.238324
16.894800 -12.963600 2.946042
16.941600 -12.963600 2.775493
17.082000 -12.963600 1.789044
17.128800 -12.963600 1.530754
-18.720000 -12.916800 0.000000
-18.673200 -12.916800 0.000000
-18.626400 -12.916800 0.000000
-18.579600 -12.916800 -7.348877
-18.532800 -12.916800 -7.331406
-18.486000 -12.916800 -7.329827
-18.439200 -12.916800 -7.329526
-18.392400 -12.916800 -7.324450
-18.345600 -12.916800 -7.309863
-18.298800 -12.916800 -7.283082
-18.252000 -12.916800 -7.276031
-18.205200 -12.916800 -7.285319
-18.158400 -12.916800 -7.287237
-18.111600 -12.916800 -7.287237
-18.064800 -12.916800 -7.266022
-18.018000 -12.916800 -7.252617
-17.971200 -12.916800 -7.252617
-17.924400 -12.916800 -7.248935
-17.877600 -12.916800 -7.214543
-17.830800 -12.916800 -7.226989
-17.784000 -12.916800 -7.221397
-17.737200 -12.916800 -7.220712
-17.690400 -12.916800 -7.221397
-17.643600 -12.916800 -7.210750
-17.596800 -12.916800 -7.203254
-17.550000 -12.916800 -7.163341
-17.503200 -12.916800 -7.140060
-17.456400 -12.916800 -7.113244
-17.409600 -12.916800 -7.023421
-15.818400 -12.916800 6.875090
-15.771600 -12.916800 6.903367
-15.724800 -12.916800 6.918041
-15.678000 -12.916800 6.934272
-15.631200 -12.916800 6.959718
-15.584400 -12.916800 6.978410
-15.537600 -12.916800 6.994634
-15.490800 -12.916800 7.007494
-15.444000 -12.916800 7.013858
-15.397200 -12.916800 7.021912
-15.350400 -12.916800 7.029145
-15.303600 -12.916800 7.034823
-15.256800 -12.916800 7.037072
-15.210000 -12.916800 7.037272
-15.163200 -12.916800 7.041695
-15.116400 -12.916800 7.043454
-15.069600 -12.916800 7.048581
-15.022800 -12.916800 7.054688
-14.976000 -12.916800 7.057160
-14.929200 -12.916800 7.057888
-14.882400 -12.916800 7.060906
-14.835600 -12.916800 7.061227
-14.788800 -12.916800 7.061227
-14.742000 -12.916800 7.062105
-14.695200 -12.916800 7.062105
-14.648400 -12.916800 7.063150
-14.601600 -12.916800 7.068449
-14.554800 -12.916800 7.068611
-14.508000 -12.916800 7.063751
-14.461200 -12.916800 7.068562
-14.414400 -12.916800 7.070773
-14.367600 -12.916800 7.070773
-14.320800 -12.916800 7.069559
-14.274000 -12.916800 7.069559
-14.227200 -12.916800 7.072148
-14.180400 -12.916800 7.074603
-14.133600 -12.916800 7.092829
-14.086800 -12.916800 7.095036
-14.040000 -12.916800 7.103044
-13.993200 -12.916800 7.115461
-13.946400 -12.916800 7.131145
-13.899600 -12.916800 7.180343
-13.852800 -12.916800 7.236292
-8.190000 -12.916800 9.523125
-8.143200 -12.916800 9.393013
-8.096400 -12.916800 9.309772
-8.049600 -12.916800 9.233011
-8.002800 -12.916800 9.129858
-7.956000 -12.916800 9.065127
-7.909200 -12.916800 9.007789
-7.862400 -12.916800 8.962093
-7.815600 -12.916800 8.929422
-7.768800 -12.916800 8.906875
-7.722000 -12.916800 8.883176
-7.675200 -12.916800 8.854705
-7.628400 -12.916800 8.753123
-7.581600 -12.916800 8.663075
-7.534800 -12.916800 8.640843
-7.488000 -12.916800 8.601566
-7.441200 -12.916800 8.584601
-7.394400 -12.916800 8.561976
-7.347600 -12.916800 8.541625
-7.300800 -12.916800 8.504259
-7.254000 -12.916800 8.459017
-7.207200 -12.916800 8.438155
-7.160400 -12.916800 8.404999
-7.113600 -12.916800 8.361662
-7.066800 -12.916800 8.354750
-7.020000 -12.916800 8.315500
-6.973200 -12.916800 8.283149
-6.926400 -12.916800 8.235260
-6.879600 -12.916800 8.217491
-6.832800 -12.916800 8.211659
-6.786000 -12.916800 8.183155
-6.739200 -12.916800 8.180728
-6.692400 -12.916800 8.160272
-6.645600 -12.916800 8.130491
-6.598800 -12.916800 8.098557
-6.552000 -12.916800 8.075048
-6.505200 -12.916800 8.055034
-6.458400 -12.916800 8.045468
-6.411600 -12.916800 8.024139
-6.364800 -12.916800 8.010449
-6.318000 -12.916800 7.984903
-6.271200 -12.916800 7.956748
-6.224400 -12.916800 7.952544
-6.177600 -12.916800 7.922561
-6.130800 -12.916800 7.905294
-6.084000 -12.916800 7.856170
-6.037200 -12.916800 7.802200
-5.990400 -12.916800 7.773589
-5.943600 -12.916800 7.746757
-5.896800 -12.916800 7.733996
-5.850000 -12.916800 7.718560
-5.803200 -12.916800 7.712381
-5.756400 -12.916800 7.694123
-5.709600 -12.916800 7.684385
-5.662800 -12.916800 7.671691
-5.616000 -12.916800 7.649009
-5.569200 -12.916800 7.638093
-5.522400 -12.916800 7.618505
-5.475600 -12.916800 7.603022
-5.428800 -12.916800 7.593214
-5.382000 -12.916800 7.585929
-5.335200 -12.916800 7.558914
-5.288400 -12.916800 7.553670
-5.241600 -12.916800 7.530032
-5.194800 -12.916800 7.525674
-5.148000 -12.916800 7.521128
-5.101200 -12.916800 7.504020
-5.054400 -12.916800 7.484605
-5.007600 -12.916800 7.484037
-4.960800 -12.916800 7.483731
-4.914000 -12.916800 7.483731
-4.867200 -12.916800 7.477161
-4.820400 -12.916800 7.454854
-4.773600 -12.916800 7.440950
-4.726800 -12.916800 7.393790
-4.680000 -12.916800 7.388758
-4.633200 -12.916800 7.369662
-4.586400 -12.916800 7.358870
-4.539600 -12.916800 7.356969
-4.492800 -12.916800 7.348826
-4.446000 -12.916800 7.348450
-4.399200 -12.916800 7.337620
-4.352400 -12.916800 7.325924
-4.305600 -12.916800 7.313170
-4.258800 -12.916800 7.305691
-4.212000 -12.916800 7.301677
-4.165200 -12.916800 7.295169
-4.118400 -12.916800 7.295169
-4.071600 -12.916800 7.295169
-4.024800 -12.916800 7.295169
-3.978000 -12.916800 7.285775
-3.931200 -12.916800 7.260593
-3.884400 -12.916800 7.252393
-3.837600 -12.916800 7.233016
-3.790800 -12.916800 7.225504
-3.744000 -12.916800 7.225504
-3.697200 -12.916800 7.225504
-3.650400 -12.916800 7.229205
-3.603600 -12.916800 7.238832
-3.556800 -12.916800 7.238832
-3.510000 -12.916800 7.241470
-3.463200 -12.916800 7.238832
-3.416400 -12.916800 7.232120
-3.369600 -12.916800 7.230911
-3.322800 -12.916800 7.225957
-3.276000 -12.916800 7.205618
-3.229200 -12.916800 7.187190
-3.182400 -12.916800 7.181450
-3.135600 -12.916800 7.180069
-3.088800 -12.916800 7.180069
-3.042000 -12.916800 7.163567
-2.995200 -12.916800 7.144353
-2.948400 -12.916800 7.144124
-2.901600 -12.916800 7.117897
-2.854800 -12.916800 7.108687
-2.808000 -12.916800 7.101827
-2.761200 -12.916800 7.098805
-2.714400 -12.916800 7.101827
-2.667600 -12.916800 7.116622
-2.620800 -12.916800 7.117111
-2.574000 -12.916800 7.123767
-2.527200 -12.916800 7.134087
-2.480400 -12.916800 7.117111
-2.433600 -12.916800 7.103730
-2.386800 -12.916800 7.103557
-2.340000 -12.916800 7.102498
-2.293200 -12.916800 7.076564
-2.246400 -12.916800 7.064619
-2.199600 -12.916800 7.064619
-2.152800 -12.916800 7.060883
-2.106000 -12.916800 7.071688
-2.059200 -12.916800 7.071688
-2.012400 -12.916800 7.063867
-1.965600 -12.916800 7.060883
-1.918800 -12.916800 7.055609
-1.872000 -12.916800 7.054520
-1.825200 -12.916800 7.051661
-1.778400 -12.916800 7.049164
-1.731600 -12.916800 7.043433
-1.684800 -12.916800 7.042864
-1.638000 -12.916800 7.044908
-1.591200 -12.916800 7.042864
-1.544400 -12.916800 7.028773
-1.497600 -12.916800 7.023902
-1.450800 -12.916800 7.019425
-1.404000 -12.916800 7.007987
-1.357200 -12.916800 7.010751
-1.310400 -12.916800 7.004246
-1.263600 -12.916800 6.998609
-1.216800 -12.916800 7.007987
-1.170000 -12.916800 7.018538
-1.123200 -12.916800 7.020063
-1.076400 -12.916800 7.029563
-1.029600 -12.916800 7.031382
-0.982800 -12.916800 7.060912
-0.936000 -12.916800 7.064241
-0.889200 -12.916800 7.061858
-0.842400 -12.916800 7.061858
-0.795600 -12.916800 7.054527
-0.748800 -12.916800 7.054527
-0.702000 -12.916800 7.040958
-0.655200 -12.916800 7.030700
-0.608400 -12.916800 7.029861
-0.561600 -12.916800 7.022295
-0.514800 -12.916800 7.029861
-0.468000 -12.916800 7.034767
-0.421200 -12.916800 7.034767
-0.374400 -12.916800 7.040781
-0.327600 -12.916800 7.045734
-0.280800 -12.916800 7.061419
-0.234000 -12.916800 7.059039
-0.187200 -12.916800 7.057622
-0.140400 -12.916800 7.057622
-0.093600 -12.916800 7.058997
-0.046800 -12.916800 7.058997
0.000000 -12.916800 7.052287
0.046800 -12.916800 7.038500
0.093600 -12.916800 7.037628
0.140400 -12.916800 7.037628
0.187200 -12.916800 7.032357
0.234000 -12.916800 7.027721
0.280800 -12.916800 7.008761
0.327600 -12.916800 7.004411
0.374400 -12.916800 7.013032
0.421200 -12.916800 7.022637
0.468000 -12.916800 7.022637
0.514800 -12.916800 7.028014
0.561600 -12.916800 7.054680
0.608400 -12.916800 7.077699
0.655200 -12.916800 7.099293
0.702000 -12.916800 7.113166
0.748800 -12.916800 7.117044
0.795600 -12.916800 7.117044
0.842400 -12.916800 7.121796
0.889200 -12.916800 7.121796
0.936000 -12.916800 7.109962
0.982800 -12.916800 7.108249
1.029600 -12.916800 7.097088
1.076400 -12.916800 7.097088
1.123200 -12.916800 7.109962
1.170000 -12.916800 7.101122
1.216800 -12.916800 7.101773
1.263600 -12.916800 7.113256
1.310400 -12.916800 7.115346
1.357200 -12.916800 7.123556
1.404000 -12.916800 7.124738
1.450800 -12.916800 7.126063
1.497600 -12.916800 7.147696
1.544400 -12.916800 7.139852
1.591200 -12.916800 7.146120
1.638000 -12.916800 7.139852
1.684800 -12.916800 7.138584
1.731600 -12.916800 7.137716
1.778400 -12.916800 7.137716
1.825200 -12.916800 7.136960
1.872000 -12.916800 7.142274
1.918800 -12.916800 7.143026
1.965600 -12.916800 7.151607
2.012400 -12.916800 7.151952
2.059200 -12.916800 7.154724
2.106000 -12.916800 7.158601
2.152800 -12.916800 7.181339
2.199600 -12.916800 7.198934
2.246400 -12.916800 7.211959
2.293200 -12.916800 7.212723
2.340000 -12.916800 7.239919
2.386800 -12.916800 7.277145
2.433600 -12.916800 7.280648
2.480400 -12.916800 7.284065
2.527200 -12.916800 7.284065
2.574000 -12.916800 7.280648
2.620800 -12.916800 7.280142
2.667600 -12.916800 7.273914
2.714400 -12.916800 7.283616
2.761200 -12.916800 7.299783
2.808000 -12.916800 7.321271
2.854800 -12.916800 7.350040
2.901600 -12.916800 7.368834
2.948400 -12.916800 7.371804
2.995200 -12.916800 7.388414
3.042000 -12.916800 7.377948
3.088800 -12.916800 7.371828
3.135600 -12.916800 7.382476
3.182400 -12.916800 7.383786
3.229200 -12.916800 7.383786
3.276000 -12.916800 7.412300
3.322800 -12.916800 7.427892
3.369600 -12.916800 7.443911
3.416400 -12.916800 7.488196
3.463200 -12.916800 7.500958
3.510000 -12.916800 7.510680
3.556800 -12.916800 7.519438
3.603600 -12.916800 7.528742
3.650400 -12.916800 7.534240
3.697200 -12.916800 7.534511
3.744000 -12.916800 7.548167
3.790800 -12.916800 7.563906
3.837600 -12.916800 7.584404
3.884400 -12.916800 7.604110
3.931200 -12.916800 7.616968
3.978000 -12.916800 7.635617
4.024800 -12.916800 7.649656
4.071600 -12.916800 7.659989
4.118400 -12.916800 7.671397
4.165200 -12.916800 7.696975
4.212000 -12.916800 7.707970
4.258800 -12.916800 7.722461
4.305600 -12.916800 7.738959
4.352400 -12.916800 7.760282
4.399200 -12.916800 7.762908
4.446000 -12.916800 7.771224
4.492800 -12.916800 7.799953
4.539600 -12.916800 7.815815
4.586400 -12.916800 7.843394
4.633200 -12.916800 7.880463
4.680000 -12.916800 7.915816
4.726800 -12.916800 7.954090
4.773600 -12.916800 7.979876
4.820400 -12.916800 7.997129
4.867200 -12.916800 8.034699
4.914000 -12.916800 8.065141
4.960800 -12.916800 8.092583
5.007600 -12.916800 8.133414
5.054400 -12.916800 8.153217
5.101200 -12.916800 8.169560
5.148000 -12.916800 8.192604
5.194800 -12.916800 8.222905
5.241600 -12.916800 8.232141
5.288400 -12.916800 8.249535
5.335200 -12.916800 8.304445
5.382000 -12.916800 8.319943
5.428800 -12.916800 8.427240
5.475600 -12.916800 8.475096
5.522400 -12.916800 8.523724
5.569200 -12.916800 8.557823
5.616000 -12.916800 8.609930
5.662800 -12.916800 8.636604
5.709600 -12.916800 8.707472
5.756400 -12.916800 9.873293
5.803200 -12.916800 19.818368
13.010400 -12.916800 8.113456
13.057200 -12.916800 8.092180
13.104000 -12.916800 8.063038
13.150800 -12.916800 8.054494
13.197600 -12.916800 8.051007
13.244400 -12.916800 8.040131
13.291200 -12.916800 8.040131
13.338000 -12.916800 8.040131
13.384800 -12.916800 8.036695
13.431600 -12.916800 8.036695
13.478400 -12.916800 8.036695
13.525200 -12.916800 8.053731
13.572000 -12.916800 8.067609
13.618800 -12.916800 8.067609
13.665600 -12.916800 8.068834
13.712400 -12.916800 8.072606
13.759200 -12.916800 8.070239
13.806000 -12.916800 8.063486
13.852800 -12.916800 8.057000
13.899600 -12.916800 8.053420
13.946400 -12.916800 8.053420
13.993200 -12.916800 8.057000
14.040000 -12.916800 8.057000
14.086800 -12.916800 8.067585
14.133600 -12.916800 8.069790
14.180400 -12.916800 8.071669
14.227200 -12.916800 8.073846
14.274000 -12.916800 8.082597
14.320800 -12.916800 8.076284
14.367600 -12.916800 8.093960
14.414400 -12.916800 8.096215
14.461200 -12.916800 8.100141
14.508000 -12.916800 8.118870
14.554800 -12.916800 8.121554
14.601600 -12.916800 8.121554
14.648400 -12.916800 8.127971
14.695200 -12.916800 8.116474
14.742000 -12.916800 8.098324
14.788800 -12.916800 8.088231
14.835600 -12.916800 8.071489
14.882400 -12.916800 8.041733
15.631200 -12.916800 6.810605
15.678000 -12.916800 6.810605
15.724800 -12.916800 6.792648
15.771600 -12.916800 6.793914
15.818400 -12.916800 6.796693
15.865200 -12.916800 6.804116
15.912000 -12.916800 6.822084
15.958800 -12.916800 6.821721
16.005600 -12.916800 6.807248
16.052400 -12.916800 6.804116
16.099200 -12.916800 6.799571
16.146000 -12.916800 6.801121
16.192800 -12.916800 6.799571
16.239600 -12.916800 6.793433
16.286400 -12.916800 6.770219
16.333200 -12.916800 6.736638
16.614000 -12.916800 4.578029
16.801200 -12.916800 3.682822
16.848000 -12.916800 3.411681
16.894800 -12.916800 3.207120
16.941600 -12.916800 2.846623
17.035200 -12.916800 2.246614
17.082000 -12.916800 2.037118
17.128800 -12.916800 1.661686
-18.720000 -12.870000 0.000000
-18.673200 -12.870000 0.000000
-18.626400 -12.870000 0.000000
-18.579600 -12.870000 -7.337968
-18.532800 -12.870000 -7.331406
-18.486000 -12.870000 -7.329827
-18.439200 -12.870000 -7.324450
-18.392400 -12.870000 -7.319689
-18.345600 -12.870000 -7.308879
-18.298800 -12.870000 -7.308879
-18.252000 -12.870000 -7.277808
-18.205200 -12.870000 -7.308879
-18.158400 -12.870000 -7.308879
-18.111600 -12.870000 -7.300653
-18.064800 -12.870000 -7.294814
-18.018000 -12.870000 -7.287237
-17.971200 -12.870000 -7.287237
-17.924400 -12.870000 -7.286915
-17.877600 -12.870000 -7.248935
-17.830800 -12.870000 -7.247350
-17.784000 -12.870000 -7.238054
-17.737200 -12.870000 -7.221397
-17.690400 -12.870000 -7.221397
-17.643600 -12.870000 -7.204362
-17.596800 -12.870000 -7.168893
-17.550000 -12.870000 -7.163131
-17.503200 -12.870000 -7.122484
-17.456400 -12.870000 -7.113244
-17.409600 -12.870000 -7.019903
-15.865200 -12.870000 6.875090
-15.818400 -12.870000 6.901015
-15.771600 -12.870000 6.909725
-15.724800 -12.870000 6.926446
-15.678000 -12.870000 6.950626
-15.631200 -12.870000 6.965076
-15.584400 -12.870000 6.983106
-15.537600 -12.870000 7.003621
-15.490800 -12.870000 7.012529
-15.444000 -12.870000 7.019964
-15.397200 -12.870000 7.027079
-15.350400 -12.870000 7.030714
-15.303600 -12.870000 7.035180
-15.256800 -12.870000 7.037272
-15.210000 -12.870000 7.037272
-15.163200 -12.870000 7.041695
-15.116400 -12.870000 7.044669
-15.069600 -12.870000 7.051603
-15.022800 -12.870000 7.057160
-14.976000 -12.870000 7.057888
-14.929200 -12.870000 7.057888
-14.882400 -12.870000 7.058837
-14.835600 -12.870000 7.060906
-14.788800 -12.870000 7.060906
-14.742000 -12.870000 7.062105
-14.695200 -12.870000 7.063751
-14.648400 -12.870000 7.068449
-14.601600 -12.870000 7.070773
-14.554800 -12.870000 7.071209
-14.508000 -12.870000 7.071855
-14.461200 -12.870000 7.071855
-14.414400 -12.870000 7.071855
-14.367600 -12.870000 7.071209
-14.320800 -12.870000 7.069559
-14.274000 -12.870000 7.069559
-14.227200 -12.870000 7.072063
-14.180400 -12.870000 7.074516
-14.133600 -12.870000 7.095036
-14.086800 -12.870000 7.097770
-14.040000 -12.870000 7.110255
-13.993200 -12.870000 7.131145
-13.946400 -12.870000 7.155438
-13.899600 -12.870000 7.212478
-8.190000 -12.870000 9.531486
-8.143200 -12.870000 9.416676
-8.096400 -12.870000 9.309772
-8.049600 -12.870000 9.233011
-8.002800 -12.870000 9.188815
-7.956000 -12.870000 9.084331
-7.909200 -12.870000 9.032207
-7.862400 -12.870000 9.000184
-7.815600 -12.870000 8.951591
-7.768800 -12.870000 8.916347
-7.722000 -12.870000 8.879370
-7.675200 -12.870000 8.830161
-7.628400 -12.870000 8.725415
-7.581600 -12.870000 8.660366
-7.534800 -12.870000 8.637636
-7.488000 -12.870000 8.601566
-7.441200 -12.870000 8.584601
-7.394400 -12.870000 8.559437
-7.347600 -12.870000 8.540338
-7.300800 -12.870000 8.487430
-7.254000 -12.870000 8.455110
-7.207200 -12.870000 8.438155
-7.160400 -12.870000 8.405113
-7.113600 -12.870000 8.363693
-7.066800 -12.870000 8.345839
-7.020000 -12.870000 8.305108
-6.973200 -12.870000 8.285592
-6.926400 -12.870000 8.265678
-6.879600 -12.870000 8.219985
-6.832800 -12.870000 8.197760
-6.786000 -12.870000 8.180947
-6.739200 -12.870000 8.178617
-6.692400 -12.870000 8.130491
-6.645600 -12.870000 8.087917
-6.598800 -12.870000 8.081242
-6.552000 -12.870000 8.066199
-6.505200 -12.870000 8.046755
-6.458400 -12.870000 8.038420
-6.411600 -12.870000 8.024139
-6.364800 -12.870000 8.015412
-6.318000 -12.870000 7.993368
-6.271200 -12.870000 7.976125
-6.224400 -12.870000 7.950684
-6.177600 -12.870000 7.913632
-6.130800 -12.870000 7.871813
-6.084000 -12.870000 7.840146
-6.037200 -12.870000 7.778718
-5.990400 -12.870000 7.754899
-5.943600 -12.870000 7.742806
-5.896800 -12.870000 7.718560
-5.850000 -12.870000 7.707832
-5.803200 -12.870000 7.694123
-5.756400 -12.870000 7.685395
-5.709600 -12.870000 7.672105
-5.662800 -12.870000 7.660939
-5.616000 -12.870000 7.644730
-5.569200 -12.870000 7.627448
-5.522400 -12.870000 7.618505
-5.475600 -12.870000 7.603022
-5.428800 -12.870000 7.595278
-5.382000 -12.870000 7.585929
-5.335200 -12.870000 7.557274
-5.288400 -12.870000 7.549890
-5.241600 -12.870000 7.525674
-5.194800 -12.870000 7.525674
-5.148000 -12.870000 7.523937
-5.101200 -12.870000 7.505020
-5.054400 -12.870000 7.478503
-5.007600 -12.870000 7.478503
-4.960800 -12.870000 7.472645
-4.914000 -12.870000 7.472648
-4.867200 -12.870000 7.472645
-4.820400 -12.870000 7.449214
-4.773600 -12.870000 7.421622
-4.726800 -12.870000 7.388758
-4.680000 -12.870000 7.382727
-4.633200 -12.870000 7.369662
-4.586400 -12.870000 7.362236
-4.539600 -12.870000 7.357237
-4.492800 -12.870000 7.357237
-4.446000 -12.870000 7.348826
-4.399200 -12.870000 7.335672
-4.352400 -12.870000 7.319944
-4.305600 -12.870000 7.311732
-4.258800 -12.870000 7.305691
-4.212000 -12.870000 7.301677
-4.165200 -12.870000 7.295169
-4.118400 -12.870000 7.295169
-4.071600 -12.870000 7.295169
-4.024800 -12.870000 7.295169
-3.978000 -12.870000 7.287221
-3.931200 -12.870000 7.284276
-3.884400 -12.870000 7.255867
-3.837600 -12.870000 7.246192
-3.790800 -12.870000 7.226808
-3.744000 -12.870000 7.225108
-3.697200 -12.870000 7.225108
-3.650400 -12.870000 7.225108
-3.603600 -12.870000 7.230773
-3.556800 -12.870000 7.232120
-3.510000 -12.870000 7.233855
-3.463200 -12.870000 7.232120
-3.416400 -12.870000 7.230773
-3.369600 -12.870000 7.230391
-3.322800 -12.870000 7.225957
-3.276000 -12.870000 7.202138
-3.229200 -12.870000 7.181956
-3.182400 -12.870000 7.181450
-3.135600 -12.870000 7.175789
-3.088800 -12.870000 7.172342
-3.042000 -12.870000 7.162821
-2.995200 -12.870000 7.144353
-2.948400 -12.870000 7.144124
-2.901600 -12.870000 7.112650
-2.854800 -12.870000 7.110766
-2.808000 -12.870000 7.110766
-2.761200 -12.870000 7.110766
-2.714400 -12.870000 7.103792
-2.667600 -12.870000 7.112065
-2.620800 -12.870000 7.116622
-2.574000 -12.870000 7.117111
-2.527200 -12.870000 7.130044
-2.480400 -12.870000 7.104180
-2.433600 -12.870000 7.098928
-2.386800 -12.870000 7.102498
-2.340000 -12.870000 7.093982
-2.293200 -12.870000 7.064619
-2.246400 -12.870000 7.062258
-2.199600 -12.870000 7.057909
-2.152800 -12.870000 7.057909
-2.106000 -12.870000 7.072755
-2.059200 -12.870000 7.071688
-2.012400 -12.870000 7.070219
-1.965600 -12.870000 7.065316
-1.918800 -12.870000 7.056520
-1.872000 -12.870000 7.054520
-1.825200 -12.870000 7.049164
-1.778400 -12.870000 7.042283
-1.731600 -12.870000 7.036031
-1.684800 -12.870000 7.028773
-1.638000 -12.870000 7.034090
-1.591200 -12.870000 7.028773
-1.544400 -12.870000 7.023902
-1.497600 -12.870000 7.023902
-1.450800 -12.870000 7.019425
-1.404000 -12.870000 7.007684
-1.357200 -12.870000 7.006375
-1.310400 -12.870000 6.993796
-1.263600 -12.870000 6.993796
-1.216800 -12.870000 7.004246
-1.170000 -12.870000 7.006375
-1.123200 -12.870000 7.014384
-1.076400 -12.870000 7.020063
-1.029600 -12.870000 7.029563
-0.982800 -12.870000 7.051555
-0.936000 -12.870000 7.060912
-0.889200 -12.870000 7.060912
-0.842400 -12.870000 7.060501
-0.795600 -12.870000 7.048676
-0.748800 -12.870000 7.045588
-0.702000 -12.870000 7.036345
-0.655200 -12.870000 7.025796
-0.608400 -12.870000 7.015767
-0.561600 -12.870000 7.003742
-0.514800 -12.870000 7.003742
-0.468000 -12.870000 7.027730
-0.421200 -12.870000 7.031819
-0.374400 -12.870000 7.035750
-0.327600 -12.870000 7.043967
-0.280800 -12.870000 7.059039
-0.234000 -12.870000 7.059039
-0.187200 -12.870000 7.059039
-0.140400 -12.870000 7.058997
-0.093600 -12.870000 7.059039
-0.046800 -12.870000 7.058997
0.000000 -12.870000 7.051802
0.046800 -12.870000 7.041864
0.093600 -12.870000 7.039191
0.140400 -12.870000 7.044473
0.187200 -12.870000 7.039191
0.234000 -12.870000 7.032357
0.280800 -12.870000 7.027721
0.327600 -12.870000 7.027721
0.374400 -12.870000 7.025980
0.421200 -12.870000 7.027721
0.468000 -12.870000 7.027721
0.514800 -12.870000 7.029213
0.561600 -12.870000 7.054447
0.608400 -12.870000 7.070877
0.655200 -12.870000 7.098145
0.702000 -12.870000 7.121796
0.748800 -12.870000 7.121796
0.795600 -12.870000 7.121796
0.842400 -12.870000 7.123015
0.889200 -12.870000 7.125126
0.936000 -12.870000 7.109962
0.982800 -12.870000 7.107255
1.029600 -12.870000 7.088564
1.076400 -12.870000 7.092724
1.123200 -12.870000 7.109022
1.170000 -12.870000 7.099225
1.216800 -12.870000 7.101122
1.263600 -12.870000 7.107508
1.310400 -12.870000 7.109739
1.357200 -12.870000 7.114352
1.404000 -12.870000 7.123556
1.450800 -12.870000 7.123953
1.497600 -12.870000 7.139852
1.544400 -12.870000 7.138756
1.591200 -12.870000 7.146120
1.638000 -12.870000 7.146120
1.684800 -12.870000 7.146120
1.731600 -12.870000 7.146120
1.778400 -12.870000 7.143092
1.825200 -12.870000 7.138756
1.872000 -12.870000 7.146120
1.918800 -12.870000 7.143092
1.965600 -12.870000 7.145966
2.012400 -12.870000 7.145966
2.059200 -12.870000 7.151952
2.106000 -12.870000 7.154556
2.152800 -12.870000 7.175266
2.199600 -12.870000 7.200245
2.246400 -12.870000 7.212723
2.293200 -12.870000 7.218244
2.340000 -12.870000 7.239919
2.386800 -12.870000 7.277145
2.433600 -12.870000 7.280648
2.480400 -12.870000 7.283142
2.527200 -12.870000 7.283898
2.574000 -12.870000 7.283616
2.620800 -12.870000 7.283898
2.667600 -12.870000 7.278694
2.714400 -12.870000 7.284248
2.761200 -12.870000 7.305742
2.808000 -12.870000 7.326735
2.854800 -12.870000 7.350040
2.901600 -12.870000 7.368834
2.948400 -12.870000 7.375576
2.995200 -12.870000 7.388414
3.042000 -12.870000 7.388414
3.088800 -12.870000 7.377948
3.135600 -12.870000 7.383786
3.182400 -12.870000 7.387003
3.229200 -12.870000 7.387003
3.276000 -12.870000 7.410872
3.322800 -12.870000 7.427892
3.369600 -12.870000 7.463876
3.416400 -12.870000 7.500958
3.463200 -12.870000 7.509816
3.510000 -12.870000 7.526913
3.556800 -12.870000 7.528742
3.603600 -12.870000 7.534240
3.650400 -12.870000 7.534511
3.697200 -12.870000 7.550250
3.744000 -12.870000 7.553060
3.790800 -12.870000 7.563906
3.837600 -12.870000 7.577365
3.884400 -12.870000 7.604110
3.931200 -12.870000 7.616968
3.978000 -12.870000 7.635617
4.024800 -12.870000 7.645212
4.071600 -12.870000 7.659989
4.118400 -12.870000 7.679155
4.165200 -12.870000 7.704143
4.212000 -12.870000 7.707970
4.258800 -12.870000 7.724642
4.305600 -12.870000 7.749142
4.352400 -12.870000 7.760282
4.399200 -12.870000 7.767706
4.446000 -12.870000 7.768211
4.492800 -12.870000 7.772007
4.539600 -12.870000 7.810448
4.586400 -12.870000 7.830164
4.633200 -12.870000 7.874711
4.680000 -12.870000 7.907185
4.726800 -12.870000 7.940640
4.773600 -12.870000 7.977320
4.820400 -12.870000 7.994091
4.867200 -12.870000 8.026521
4.914000 -12.870000 8.063382
4.960800 -12.870000 8.092583
5.007600 -12.870000 8.134746
5.054400 -12.870000 8.153217
5.101200 -12.870000 8.172694
5.148000 -12.870000 8.208408
5.194800 -12.870000 8.225796
5.241600 -12.870000 8.236955
5.288400 -12.870000 8.274181
5.335200 -12.870000 8.305101
5.382000 -12.870000 8.345854
5.428800 -12.870000 8.421728
5.475600 -12.870000 8.472479
5.522400 -12.870000 8.545827
5.569200 -12.870000 8.585174
5.616000 -12.870000 8.616637
5.662800 -12.870000 8.668790
5.709600 -12.870000 8.707472
5.756400 -12.870000 11.165103
5.803200 -12.870000 20.163856
13.104000 -12.870000 8.071052
13.150800 -12.870000 8.063038
13.197600 -12.870000 8.053534
13.244400 -12.870000 8.043294
13.291200 -12.870000 8.041006
13.338000 -12.870000 8.045181
13.384800 -12.870000 8.055546
13.431600 -12.870000 8.055546
13.478400 -12.870000 8.065064
13.525200 -12.870000 8.065839
13.572000 -12.870000 8.067609
13.618800 -12.870000 8.068834
13.665600 -12.870000 8.072606
13.712400 -12.870000 8.072606
13.759200 -12.870000 8.076697
13.806000 -12.870000 8.068834
13.852800 -12.870000 8.068143
13.899600 -12.870000 8.069468
13.946400 -12.870000 8.057000
13.993200 -12.870000 8.068143
14.040000 -12.870000 8.067585
14.086800 -12.870000 8.069790
14.133600 -12.870000 8.072616
14.180400 -12.870000 8.071669
14.227200 -12.870000 8.072616
14.274000 -12.870000 8.088636
14.320800 -12.870000 8.076284
14.367600 -12.870000 8.093526
14.414400 -12.870000 8.093960
14.461200 -12.870000 8.096215
14.508000 -12.870000 8.115654
14.554800 -12.870000 8.118870
14.601600 -12.870000 8.123675
14.648400 -12.870000 8.130376
14.695200 -12.870000 8.121352
14.742000 -12.870000 8.116474
14.788800 -12.870000 8.092641
14.835600 -12.870000 8.075603
14.882400 -12.870000 8.065224
14.929200 -12.870000 8.040705
15.631200 -12.870000 6.856082
15.678000 -12.870000 6.851570
15.724800 -12.870000 6.821721
15.771600 -12.870000 6.806844
15.818400 -12.870000 6.806844
15.865200 -12.870000 6.821721
15.912000 -12.870000 6.821721
15.958800 -12.870000 6.798107
16.005600 -12.870000 6.804116
16.052400 -12.870000 6.807248
16.099200 -12.870000 6.799571
16.146000 -12.870000 6.807248
16.192800 -12.870000 6.799571
16.239600 -12.870000 6.798107
16.286400 -12.870000 6.790628
16.333200 -12.870000 6.778215
16.754400 -12.870000 4.055373
16.801200 -12.870000 3.916267
16.848000 -12.870000 3.576802
16.894800 -12.870000 3.275123
17.082000 -12.870000 2.197684
17.128800 -12.870000 1.803724
-18.720000 -12.823200 0.000000
-18.673200 -12.823200 0.000000
-18.626400 -12.823200 0.000000
-18.579600 -12.823200 -7.329827
-18.532800 -12.823200 -7.322698
-18.486000 -12.823200 -7.305656
-18.439200 -12.823200 -7.305656
-18.392400 -12.823200 -7.285319
-18.345600 -12.823200 -7.285319
-18.298800 -12.823200 -7.308879
-18.252000 -12.823200 -7.285319
-18.205200 -12.823200 -7.309141
-18.158400 -12.823200 -7.309863
-18.111600 -12.823200 -7.309141
-18.064800 -12.823200 -7.300653
-18.018000 -12.823200 -7.287237
-17.971200 -12.823200 -7.297797
-17.924400 -12.823200 -7.287237
-17.877600 -12.823200 -7.257898
-17.830800 -12.823200 -7.257898
-17.784000 -12.823200 -7.243706
-17.737200 -12.823200 -7.221397
-17.690400 -12.823200 -7.204362
-17.643600 -12.823200 -7.183204
-17.596800 -12.823200 -7.142772
-17.550000 -12.823200 -7.140060
-17.503200 -12.823200 -7.115636
-17.456400 -12.823200 -7.031556
-17.409600 -12.823200 -6.974401
-17.082000 -12.823200 -5.730846
-17.035200 -12.823200 -5.575918
-15.912000 -12.823200 6.875090
-15.865200 -12.823200 6.897671
-15.818400 -12.823200 6.909325
-15.771600 -12.823200 6.929458
-15.724800 -12.823200 6.950846
-15.678000 -12.823200 6.959718
-15.631200 -12.823200 6.978410
-15.584400 -12.823200 6.999961
-15.537600 -12.823200 7.011096
-15.490800 -12.823200 7.019196
-15.444000 -12.823200 7.027079
-15.397200 -12.823200 7.030895
-15.350400 -12.823200 7.033887
-15.303600 -12.823200 7.037272
-15.256800 -12.823200 7.041292
-15.210000 -12.823200 7.041292
-15.163200 -12.823200 7.041828
-15.116400 -12.823200 7.048581
-15.069600 -12.823200 7.051802
-15.022800 -12.823200 7.057888
-14.976000 -12.823200 7.058837
-14.929200 -12.823200 7.059607
-14.882400 -12.823200 7.062105
-14.835600 -12.823200 7.065126
-14.788800 -12.823200 7.065126
-14.742000 -12.823200 7.070773
-14.695200 -12.823200 7.073865
-14.648400 -12.823200 7.073865
-14.601600 -12.823200 7.077133
-14.554800 -12.823200 7.077932
-14.508000 -12.823200 7.077400
-14.461200 -12.823200 7.080718
-14.414400 -12.823200 7.077400
-14.367600 -12.823200 7.071855
-14.320800 -12.823200 7.070773
-14.274000 -12.823200 7.070773
-14.227200 -12.823200 7.072063
-14.180400 -12.823200 7.085512
-14.133600 -12.823200 7.098543
-14.086800 -12.823200 7.105973
-14.040000 -12.823200 7.122910
-13.993200 -12.823200 7.151201
-13.946400 -12.823200 7.236292
-13.899600 -12.823200 7.302035
-8.190000 -12.823200 9.539638
-8.143200 -12.823200 9.416676
-8.096400 -12.823200 9.309772
-8.049600 -12.823200 9.221328
-8.002800 -12.823200 9.126460
-7.956000 -12.823200 9.080339
-7.909200 -12.823200 9.026463
-7.862400 -12.823200 9.007789
-7.815600 -12.823200 8.969519
-7.768800 -12.823200 8.916347
-7.722000 -12.823200 8.866755
-7.675200 -12.823200 8.818418
-7.628400 -12.823200 8.753123
-7.581600 -12.823200 8.681864
-7.534800 -12.823200 8.657492
-7.488000 -12.823200 8.630538
-7.441200 -12.823200 8.594569
-7.394400 -12.823200 8.570890
-7.347600 -12.823200 8.559156
-7.300800 -12.823200 8.504259
-7.254000 -12.823200 8.447807
-7.207200 -12.823200 8.425562
-7.160400 -12.823200 8.405113
-7.113600 -12.823200 8.360410
-7.066800 -12.823200 8.340036
-7.020000 -12.823200 8.310544
-6.973200 -12.823200 8.296842
-6.926400 -12.823200 8.283149
-6.879600 -12.823200 8.233206
-6.832800 -12.823200 8.208097
-6.786000 -12.823200 8.180327
-6.739200 -12.823200 8.147804
-6.692400 -12.823200 8.096291
-6.645600 -12.823200 8.081242
-6.598800 -12.823200 8.074583
-6.552000 -12.823200 8.065100
-6.505200 -12.823200 8.045468
-6.458400 -12.823200 8.028031
-6.411600 -12.823200 8.019972
-6.364800 -12.823200 8.015412
-6.318000 -12.823200 7.990426
-6.271200 -12.823200 7.980826
-6.224400 -12.823200 7.950684
-6.177600 -12.823200 7.913321
-6.130800 -12.823200 7.871311
-6.084000 -12.823200 7.802253
-6.037200 -12.823200 7.773589
-5.990400 -12.823200 7.742806
-5.943600 -12.823200 7.721135
-5.896800 -12.823200 7.704041
-5.850000 -12.823200 7.701068
-5.803200 -12.823200 7.688684
-5.756400 -12.823200 7.672897
-5.709600 -12.823200 7.660990
-5.662800 -12.823200 7.645796
-5.616000 -12.823200 7.627423
-5.569200 -12.823200 7.618505
-5.522400 -12.823200 7.595278
-5.475600 -12.823200 7.588214
-5.428800 -12.823200 7.585929
-5.382000 -12.823200 7.570548
-5.335200 -12.823200 7.549890
-5.288400 -12.823200 7.541092
-5.241600 -12.823200 7.521128
-5.194800 -12.823200 7.523937
-5.148000 -12.823200 7.514072
-5.101200 -12.823200 7.490307
-5.054400 -12.823200 7.476240
-5.007600 -12.823200 7.478503
-4.960800 -12.823200 7.472645
-4.914000 -12.823200 7.472645
-4.867200 -12.823200 7.454854
-4.820400 -12.823200 7.447260
-4.773600 -12.823200 7.412812
-4.726800 -12.823200 7.388758
-4.680000 -12.823200 7.378718
-4.633200 -12.823200 7.369452
-4.586400 -12.823200 7.358870
-4.539600 -12.823200 7.358870
-4.492800 -12.823200 7.356969
-4.446000 -12.823200 7.355308
-4.399200 -12.823200 7.344040
-4.352400 -12.823200 7.335085
-4.305600 -12.823200 7.316644
-4.258800 -12.823200 7.314867
-4.212000 -12.823200 7.310406
-4.165200 -12.823200 7.305691
-4.118400 -12.823200 7.304907
-4.071600 -12.823200 7.299701
-4.024800 -12.823200 7.298516
-3.978000 -12.823200 7.287677
-3.931200 -12.823200 7.284276
-3.884400 -12.823200 7.260593
-3.837600 -12.823200 7.242116
-3.790800 -12.823200 7.226808
-3.744000 -12.823200 7.225108
-3.697200 -12.823200 7.226808
-3.650400 -12.823200 7.226808
-3.603600 -12.823200 7.230773
-3.556800 -12.823200 7.230773
-3.510000 -12.823200 7.230773
-3.463200 -12.823200 7.230391
-3.416400 -12.823200 7.225957
-3.369600 -12.823200 7.207974
-3.322800 -12.823200 7.195961
-3.276000 -12.823200 7.187190
-3.229200 -12.823200 7.181956
-3.182400 -12.823200 7.181878
-3.135600 -12.823200 7.180069
-3.088800 -12.823200 7.172342
-3.042000 -12.823200 7.162821
-2.995200 -12.823200 7.136910
-2.948400 -12.823200 7.127785
-2.901600 -12.823200 7.110766
-2.854800 -12.823200 7.108687
-2.808000 -12.823200 7.101827
-2.761200 -12.823200 7.092562
-2.714400 -12.823200 7.096478
-2.667600 -12.823200 7.110766
-2.620800 -12.823200 7.123767
-2.574000 -12.823200 7.132183
-2.527200 -12.823200 7.136844
-2.480400 -12.823200 7.105913
-2.433600 -12.823200 7.103730
-2.386800 -12.823200 7.098928
-2.340000 -12.823200 7.064619
-2.293200 -12.823200 7.053660
-2.246400 -12.823200 7.053660
-2.199600 -12.823200 7.048502
-2.152800 -12.823200 7.050697
-2.106000 -12.823200 7.064505
-2.059200 -12.823200 7.064505
-2.012400 -12.823200 7.065316
-1.965600 -12.823200 7.065316
-1.918800 -12.823200 7.054520
-1.872000 -12.823200 7.050815
-1.825200 -12.823200 7.049164
-1.778400 -12.823200 7.042283
-1.731600 -12.823200 7.034507
-1.684800 -12.823200 7.028773
-1.638000 -12.823200 7.028773
-1.591200 -12.823200 7.025360
-1.544400 -12.823200 7.023756
-1.497600 -12.823200 7.023902
-1.450800 -12.823200 7.023645
-1.404000 -12.823200 7.016059
-1.357200 -12.823200 7.010751
-1.310400 -12.823200 6.998593
-1.263600 -12.823200 6.993796
-1.216800 -12.823200 6.993796
-1.170000 -12.823200 7.006375
-1.123200 -12.823200 7.014384
-1.076400 -12.823200 7.018538
-1.029600 -12.823200 7.029563
-0.982800 -12.823200 7.048676
-0.936000 -12.823200 7.054527
-0.889200 -12.823200 7.060912
-0.842400 -12.823200 7.054527
-0.795600 -12.823200 7.048676
-0.748800 -12.823200 7.045588
-0.702000 -12.823200 7.033562
-0.655200 -12.823200 7.024026
-0.608400 -12.823200 7.006582
-0.561600 -12.823200 7.001151
-0.514800 -12.823200 6.998688
-0.468000 -12.823200 7.006582
-0.421200 -12.823200 7.006985
-0.374400 -12.823200 7.035173
-0.327600 -12.823200 7.043030
-0.280800 -12.823200 7.057706
-0.234000 -12.823200 7.052287
-0.187200 -12.823200 7.057622
-0.140400 -12.823200 7.058997
-0.093600 -12.823200 7.059039
-0.046800 -12.823200 7.057622
0.000000 -12.823200 7.051285
0.046800 -12.823200 7.036872
0.093600 -12.823200 7.036872
0.140400 -12.823200 7.039191
0.187200 -12.823200 7.036872
0.234000 -12.823200 7.034938
0.280800 -12.823200 7.028103
0.327600 -12.823200 7.027519
0.374400 -12.823200 7.025980
0.421200 -12.823200 7.024065
0.468000 -12.823200 7.024065
0.514800 -12.823200 7.025980
0.561600 -12.823200 7.029213
0.608400 -12.823200 7.054447
0.655200 -12.823200 7.070877
0.702000 -12.823200 7.107255
0.748800 -12.823200 7.117044
0.795600 -12.823200 7.117044
0.842400 -12.823200 7.117044
0.889200 -12.823200 7.123015
0.936000 -12.823200 7.108249
0.982800 -12.823200 7.099225
1.029600 -12.823200 7.086641
1.076400 -12.823200 7.086641
1.123200 -12.823200 7.099225
1.170000 -12.823200 7.095876
1.216800 -12.823200 7.094543
1.263600 -12.823200 7.101786
1.310400 -12.823200 7.107508
1.357200 -12.823200 7.113256
1.404000 -12.823200 7.115346
1.450800 -12.823200 7.119764
1.497600 -12.823200 7.132731
1.544400 -12.823200 7.137559
1.591200 -12.823200 7.138584
1.638000 -12.823200 7.138584
1.684800 -12.823200 7.139852
1.731600 -12.823200 7.146120
1.778400 -12.823200 7.146120
1.825200 -12.823200 7.151952
1.872000 -12.823200 7.152170
1.918800 -12.823200 7.149067
1.965600 -12.823200 7.151952
2.012400 -12.823200 7.151607
2.059200 -12.823200 7.151952
2.106000 -12.823200 7.154498
2.152800 -12.823200 7.154498
2.199600 -12.823200 7.187699
2.246400 -12.823200 7.212253
2.293200 -12.823200 7.218244
2.340000 -12.823200 7.239919
2.386800 -12.823200 7.280648
2.433600 -12.823200 7.283142
2.480400 -12.823200 7.283898
2.527200 -12.823200 7.290460
2.574000 -12.823200 7.283898
2.620800 -12.823200 7.285800
2.667600 -12.823200 7.284248
2.714400 -12.823200 7.291710
2.761200 -12.823200 7.309077
2.808000 -12.823200 7.331259
2.854800 -12.823200 7.367637
2.901600 -12.823200 7.383293
2.948400 -12.823200 7.386761
2.995200 -12.823200 7.392284
3.042000 -12.823200 7.399324
3.088800 -12.823200 7.387003
3.135600 -12.823200 7.387003
3.182400 -12.823200 7.387003
3.229200 -12.823200 7.383786
3.276000 -12.823200 7.396029
3.322800 -12.823200 7.426221
3.369600 -12.823200 7.441711
3.416400 -12.823200 7.500958
3.463200 -12.823200 7.507216
3.510000 -12.823200 7.517141
3.556800 -12.823200 7.528742
3.603600 -12.823200 7.534511
3.650400 -12.823200 7.534511
3.697200 -12.823200 7.548167
3.744000 -12.823200 7.553060
3.790800 -12.823200 7.563906
3.837600 -12.823200 7.583102
3.884400 -12.823200 7.590812
3.931200 -12.823200 7.604747
3.978000 -12.823200 7.631404
4.024800 -12.823200 7.641272
4.071600 -12.823200 7.659989
4.118400 -12.823200 7.671931
4.165200 -12.823200 7.707252
4.212000 -12.823200 7.713128
4.258800 -12.823200 7.724642
4.305600 -12.823200 7.750758
4.352400 -12.823200 7.757838
4.399200 -12.823200 7.767706
4.446000 -12.823200 7.768211
4.492800 -12.823200 7.789951
4.539600 -12.823200 7.811586
4.586400 -12.823200 7.843370
4.633200 -12.823200 7.874711
4.680000 -12.823200 7.911350
4.726800 -12.823200 7.926489
4.773600 -12.823200 7.960259
4.820400 -12.823200 7.986744
4.867200 -12.823200 8.021665
4.914000 -12.823200 8.063382
4.960800 -12.823200 8.095788
5.007600 -12.823200 8.145397
5.054400 -12.823200 8.172694
5.101200 -12.823200 8.201991
5.148000 -12.823200 8.223821
5.194800 -12.823200 8.235098
5.241600 -12.823200 8.250120
5.288400 -12.823200 8.298026
5.335200 -12.823200 8.318384
5.382000 -12.823200 8.396472
5.428800 -12.823200 8.466690
5.475600 -12.823200 8.486786
5.522400 -12.823200 8.557823
5.569200 -12.823200 8.606529
5.616000 -12.823200 8.625706
5.662800 -12.823200 8.704464
5.709600 -12.823200 8.741108
5.756400 -12.823200 20.163856
5.803200 -12.823200 20.163856
13.104000 -12.823200 8.084428
13.150800 -12.823200 8.071052
13.197600 -12.823200 8.063038
13.244400 -12.823200 8.050057
13.291200 -12.823200 8.043294
13.338000 -12.823200 8.054494
13.431600 -12.823200 8.050057
13.478400 -12.823200 8.049676
13.525200 -12.823200 8.056393
13.572000 -12.823200 8.065839
13.618800 -12.823200 8.065839
13.665600 -12.823200 8.067471
13.712400 -12.823200 8.069468
13.759200 -12.823200 8.069944
13.806000 -12.823200 8.069468
13.852800 -12.823200 8.069468
13.899600 -12.823200 8.069944
13.946400 -12.823200 8.069185
13.993200 -12.823200 8.069790
14.040000 -12.823200 8.067585
14.086800 -12.823200 8.069790
14.133600 -12.823200 8.071669
14.180400 -12.823200 8.070470
14.227200 -12.823200 8.070470
14.274000 -12.823200 8.076284
14.320800 -12.823200 8.073575
14.367600 -12.823200 8.083705
14.414400 -12.823200 8.081272
14.461200 -12.823200 8.093116
14.508000 -12.823200 8.102988
14.554800 -12.823200 8.118870
14.601600 -12.823200 8.123675
14.648400 -12.823200 8.130376
14.695200 -12.823200 8.123675
14.742000 -12.823200 8.123675
14.788800 -12.823200 8.112942
14.835600 -12.823200 8.096676
14.882400 -12.823200 8.075603
14.929200 -12.823200 8.054897
14.976000 -12.823200 8.043934
15.678000 -12.823200 6.859844
15.724800 -12.823200 6.851570
15.771600 -12.823200 6.836057
15.818400 -12.823200 6.836057
15.865200 -12.823200 6.835772
15.912000 -12.823200 6.835363
15.958800 -12.823200 6.798268
16.005600 -12.823200 6.798268
16.052400 -12.823200 6.804116
16.099200 -12.823200 6.798107
16.146000 -12.823200 6.807248
16.192800 -12.823200 6.807905
16.239600 -12.823200 6.807905
16.286400 -12.823200 6.812545
16.333200 -12.823200 6.793433
16.380000 -12.823200 6.778215
16.707600 -12.823200 4.397233
16.754400 -12.823200 4.158711
16.801200 -12.823200 3.984930
16.848000 -12.823200 3.741132
16.988400 -12.823200 2.883970
17.035200 -12.823200 2.578251
17.082000 -12.823200 2.310881
-18.720000 -12.776400 0.000000
-18.673200 -12.776400 0.000000
-18.626400 -12.776400 0.000000
-18.579600 -12.776400 -7.324721
-18.532800 -12.776400 -7.305656
-18.486000 -12.776400 -7.283082
-18.439200 -12.776400 -7.285319
-18.392400 -12.776400 -7.285319
-18.345600 -12.776400 -7.308879
-18.298800 -12.776400 -7.319689
-18.252000 -12.776400 -7.309863
-18.205200 -12.776400 -7.319689
-18.158400 -12.776400 -7.320759
-18.111600 -12.776400 -7.309863
-18.064800 -12.776400 -7.301535
-18.018000 -12.776400 -7.297797
-17.971200 -12.776400 -7.301535
-17.924400 -12.776400 -7.300653
-17.877600 -12.776400 -7.280939
-17.830800 -12.776400 -7.259027
-17.784000 -12.776400 -7.238054
-17.737200 -12.776400 -7.221397
-17.690400 -12.776400 -7.197646
-17.643600 -12.776400 -7.163131
-17.596800 -12.776400 -7.122484
-17.550000 -12.776400 -7.119324
-17.503200 -12.776400 -7.031556
-17.456400 -12.776400 -7.002108
-17.128800 -12.776400 -5.738787
-17.082000 -12.776400 -5.747173
-17.035200 -12.776400 -5.575918
-15.958800 -12.776400 6.881103
-15.912000 -12.776400 6.902233
-15.865200 -12.776400 6.909325
-15.818400 -12.776400 6.929458
-15.771600 -12.776400 6.953177
-15.724800 -12.776400 6.965076
-15.678000 -12.776400 6.968700
-15.631200 -12.776400 6.983106
-15.584400 -12.776400 7.003621
-15.537600 -12.776400 7.015747
-15.490800 -12.776400 7.023595
-15.444000 -12.776400 7.029145
-15.397200 -12.776400 7.033887
-15.350400 -12.776400 7.036685
-15.303600 -12.776400 7.041695
-15.256800 -12.776400 7.044067
-15.210000 -12.776400 7.044669
-15.163200 -12.776400 7.044974
-15.116400 -12.776400 7.050991
-15.069600 -12.776400 7.054267
-15.022800 -12.776400 7.057888
-14.976000 -12.776400 7.059607
-14.929200 -12.776400 7.059607
-14.882400 -12.776400 7.065126
-14.835600 -12.776400 7.071342
-14.788800 -12.776400 7.071679
-14.742000 -12.776400 7.078009
-14.695200 -12.776400 7.080718
-14.648400 -12.776400 7.080718
-14.601600 -12.776400 7.083012
-14.554800 -12.776400 7.084084
-14.508000 -12.776400 7.083020
-14.461200 -12.776400 7.083020
-14.414400 -12.776400 7.084353
-14.367600 -12.776400 7.081473
-14.320800 -12.776400 7.074122
-14.274000 -12.776400 7.077400
-14.227200 -12.776400 7.082023
-14.180400 -12.776400 7.095036
-14.133600 -12.776400 7.105171
-14.086800 -12.776400 7.122910
-14.040000 -12.776400 7.151201
-13.993200 -12.776400 7.185874
-13.946400 -12.776400 7.257633
-8.190000 -12.776400 9.536881
-8.143200 -12.776400 9.355413
-8.096400 -12.776400 9.298361
-8.049600 -12.776400 9.216465
-8.002800 -12.776400 9.117923
-7.956000 -12.776400 9.077228
-7.909200 -12.776400 9.026463
-7.862400 -12.776400 9.001617
-7.815600 -12.776400 8.939889
-7.768800 -12.776400 8.897608
-7.722000 -12.776400 8.850560
-7.675200 -12.776400 8.817092
-7.628400 -12.776400 8.781681
-7.581600 -12.776400 8.697262
-7.534800 -12.776400 8.658567
-7.488000 -12.776400 8.630538
-7.441200 -12.776400 8.594569
-7.394400 -12.776400 8.570890
-7.347600 -12.776400 8.504259
-7.300800 -12.776400 8.472795
-7.254000 -12.776400 8.429233
-7.207200 -12.776400 8.421881
-7.160400 -12.776400 8.405113
-7.113600 -12.776400 8.360297
-7.066800 -12.776400 8.325675
-7.020000 -12.776400 8.302254
-6.973200 -12.776400 8.290189
-6.926400 -12.776400 8.271551
-6.879600 -12.776400 8.220811
-6.832800 -12.776400 8.197760
-6.786000 -12.776400 8.180327
-6.739200 -12.776400 8.143140
-6.692400 -12.776400 8.100874
-6.645600 -12.776400 8.087917
-6.598800 -12.776400 8.072430
-6.552000 -12.776400 8.055034
-6.505200 -12.776400 8.043396
-6.458400 -12.776400 8.020802
-6.411600 -12.776400 8.019972
-6.364800 -12.776400 8.002753
-6.318000 -12.776400 7.984903
-6.271200 -12.776400 7.971068
-6.224400 -12.776400 7.943579
-6.177600 -12.776400 7.886568
-6.130800 -12.776400 7.863642
-6.084000 -12.776400 7.793218
-6.037200 -12.776400 7.754899
-5.990400 -12.776400 7.740460
-5.943600 -12.776400 7.718560
-5.896800 -12.776400 7.704041
-5.850000 -12.776400 7.698657
-5.803200 -12.776400 7.685395
-5.756400 -12.776400 7.672897
-5.709600 -12.776400 7.655217
-5.662800 -12.776400 7.645018
-5.616000 -12.776400 7.627423
-5.569200 -12.776400 7.617936
-5.522400 -12.776400 7.588214
-5.475600 -12.776400 7.586922
-5.428800 -12.776400 7.572850
-5.382000 -12.776400 7.558914
-5.335200 -12.776400 7.541332
-5.288400 -12.776400 7.531559
-5.241600 -12.776400 7.514072
-5.194800 -12.776400 7.521128
-5.148000 -12.776400 7.507435
-5.101200 -12.776400 7.486922
-5.054400 -12.776400 7.476240
-5.007600 -12.776400 7.478503
-4.960800 -12.776400 7.472645
-4.914000 -12.776400 7.469877
-4.867200 -12.776400 7.454854
-4.820400 -12.776400 7.448027
-4.773600 -12.776400 7.440950
-4.726800 -12.776400 7.410856
-4.680000 -12.776400 7.390426
-4.633200 -12.776400 7.375511
-4.586400 -12.776400 7.362236
-4.539600 -12.776400 7.358870
-4.492800 -12.776400 7.355308
-4.446000 -12.776400 7.349659
-4.399200 -12.776400 7.337620
-4.352400 -12.776400 7.325924
-4.305600 -12.776400 7.316644
-4.258800 -12.776400 7.314867
-4.212000 -12.776400 7.310406
-4.165200 -12.776400 7.305691
-4.118400 -12.776400 7.304907
-4.071600 -12.776400 7.300314
-4.024800 -12.776400 7.298516
-3.978000 -12.776400 7.287221
-3.931200 -12.776400 7.266475
-3.884400 -12.776400 7.260593
-3.837600 -12.776400 7.251828
-3.790800 -12.776400 7.240478
-3.744000 -12.776400 7.229541
-3.697200 -12.776400 7.229205
-3.650400 -12.776400 7.228157
-3.603600 -12.776400 7.229205
-3.556800 -12.776400 7.226748
-3.510000 -12.776400 7.225957
-3.463200 -12.776400 7.207974
-3.416400 -12.776400 7.202138
-3.369600 -12.776400 7.199272
-3.322800 -12.776400 7.187190
-3.276000 -12.776400 7.195961
-3.229200 -12.776400 7.183427
-3.182400 -12.776400 7.181956
-3.135600 -12.776400 7.180069
-3.088800 -12.776400 7.175114
-3.042000 -12.776400 7.162821
-2.995200 -12.776400 7.133662
-2.948400 -12.776400 7.120308
-2.901600 -12.776400 7.110504
-2.854800 -12.776400 7.108687
-2.808000 -12.776400 7.108687
-2.761200 -12.776400 7.096478
-2.714400 -12.776400 7.098805
-2.667600 -12.776400 7.101862
-2.620800 -12.776400 7.110766
-2.574000 -12.776400 7.116622
-2.527200 -12.776400 7.130044
-2.480400 -12.776400 7.102737
-2.433600 -12.776400 7.098928
-2.386800 -12.776400 7.094247
-2.340000 -12.776400 7.064619
-2.293200 -12.776400 7.048499
-2.246400 -12.776400 7.048499
-2.199600 -12.776400 7.048502
-2.152800 -12.776400 7.048502
-2.106000 -12.776400 7.057909
-2.059200 -12.776400 7.057909
-2.012400 -12.776400 7.068212
-1.965600 -12.776400 7.068694
-1.918800 -12.776400 7.055609
-1.872000 -12.776400 7.049164
-1.825200 -12.776400 7.042283
-1.778400 -12.776400 7.031792
-1.731600 -12.776400 7.025199
-1.684800 -12.776400 7.019071
-1.638000 -12.776400 7.016059
-1.591200 -12.776400 7.016059
-1.544400 -12.776400 7.004831
-1.497600 -12.776400 7.004831
-1.450800 -12.776400 7.004831
-1.404000 -12.776400 7.006375
-1.357200 -12.776400 6.998593
-1.310400 -12.776400 6.992831
-1.263600 -12.776400 6.992831
-1.216800 -12.776400 6.991872
-1.170000 -12.776400 6.997705
-1.123200 -12.776400 7.014384
-1.076400 -12.776400 7.018215
-1.029600 -12.776400 7.028707
-0.982800 -12.776400 7.048676
-0.936000 -12.776400 7.054527
-0.889200 -12.776400 7.060912
-0.842400 -12.776400 7.054527
-0.795600 -12.776400 7.042155
-0.748800 -12.776400 7.038430
-0.702000 -12.776400 7.025796
-0.655200 -12.776400 7.006582
-0.608400 -12.776400 6.997885
-0.561600 -12.776400 6.994447
-0.514800 -12.776400 6.994447
-0.468000 -12.776400 6.994715
-0.421200 -12.776400 7.003742
-0.374400 -12.776400 7.020576
-0.327600 -12.776400 7.035173
-0.280800 -12.776400 7.043967
-0.234000 -12.776400 7.051213
-0.187200 -12.776400 7.051213
-0.140400 -12.776400 7.051213
-0.093600 -12.776400 7.051213
-0.046800 -12.776400 7.036872
0.000000 -12.776400 7.034938
0.046800 -12.776400 7.023158
0.093600 -12.776400 7.028529
0.140400 -12.776400 7.034938
0.187200 -12.776400 7.036872
0.234000 -12.776400 7.036872
0.280800 -12.776400 7.030855
0.327600 -12.776400 7.028529
0.374400 -12.776400 7.025980
0.421200 -12.776400 7.013032
0.468000 -12.776400 7.013032
0.514800 -12.776400 7.019628
0.561600 -12.776400 7.024065
0.608400 -12.776400 7.030575
0.655200 -12.776400 7.054447
0.702000 -12.776400 7.085953
0.748800 -12.776400 7.105570
0.795600 -12.776400 7.107255
0.842400 -12.776400 7.107255
0.889200 -12.776400 7.108249
0.936000 -12.776400 7.087209
0.982800 -12.776400 7.086641
1.029600 -12.776400 7.075845
1.076400 -12.776400 7.076550
1.123200 -12.776400 7.085296
1.170000 -12.776400 7.088564
1.216800 -12.776400 7.086277
1.263600 -12.776400 7.106740
1.310400 -12.776400 7.107508
1.357200 -12.776400 7.113256
1.404000 -12.776400 7.123556
1.450800 -12.776400 7.129712
1.497600 -12.776400 7.142903
1.544400 -12.776400 7.160528
1.591200 -12.776400 7.146120
1.638000 -12.776400 7.146120
1.684800 -12.776400 7.146120
1.731600 -12.776400 7.152170
1.778400 -12.776400 7.146120
1.825200 -12.776400 7.146147
1.872000 -12.776400 7.146147
1.918800 -12.776400 7.149067
1.965600 -12.776400 7.154556
2.012400 -12.776400 7.154556
2.059200 -12.776400 7.154556
2.106000 -12.776400 7.156905
2.152800 -12.776400 7.156905
2.199600 -12.776400 7.187699
2.246400 -12.776400 7.212253
2.293200 -12.776400 7.218244
2.340000 -12.776400 7.257999
2.386800 -12.776400 7.280648
2.433600 -12.776400 7.278694
2.480400 -12.776400 7.280648
2.527200 -12.776400 7.283898
2.574000 -12.776400 7.278694
2.620800 -12.776400 7.278694
2.667600 -12.776400 7.278694
2.714400 -12.776400 7.284248
2.761200 -12.776400 7.308370
2.808000 -12.776400 7.326735
2.854800 -12.776400 7.360622
2.901600 -12.776400 7.375576
2.948400 -12.776400 7.386761
2.995200 -12.776400 7.392284
3.042000 -12.776400 7.399324
3.088800 -12.776400 7.388414
3.135600 -12.776400 7.387003
3.182400 -12.776400 7.388414
3.229200 -12.776400 7.388414
3.276000 -12.776400 7.411743
3.322800 -12.776400 7.423376
3.369600 -12.776400 7.435211
3.416400 -12.776400 7.469988
3.463200 -12.776400 7.506004
3.510000 -12.776400 7.509816
3.556800 -12.776400 7.510680
3.603600 -12.776400 7.518850
3.650400 -12.776400 7.517141
3.697200 -12.776400 7.510680
3.744000 -12.776400 7.534511
3.790800 -12.776400 7.560876
3.837600 -12.776400 7.583102
3.884400 -12.776400 7.589009
3.931200 -12.776400 7.607665
3.978000 -12.776400 7.636000
4.024800 -12.776400 7.650434
4.071600 -12.776400 7.656255
4.118400 -12.776400 7.671931
4.165200 -12.776400 7.707252
4.212000 -12.776400 7.713095
4.258800 -12.776400 7.722461
4.305600 -12.776400 7.742887
4.352400 -12.776400 7.760282
4.399200 -12.776400 7.771184
4.446000 -12.776400 7.771224
4.492800 -12.776400 7.799953
4.539600 -12.776400 7.820053
4.586400 -12.776400 7.845987
4.633200 -12.776400 7.874711
4.680000 -12.776400 7.915631
4.726800 -12.776400 7.954090
4.773600 -12.776400 7.966735
4.820400 -12.776400 7.986744
4.867200 -12.776400 8.019595
4.914000 -12.776400 8.056393
4.960800 -12.776400 8.079987
5.007600 -12.776400 8.145397
5.054400 -12.776400 8.173273
5.101200 -12.776400 8.201991
5.148000 -12.776400 8.225796
5.194800 -12.776400 8.241656
5.241600 -12.776400 8.277390
5.288400 -12.776400 8.298058
5.335200 -12.776400 8.339773
5.382000 -12.776400 8.453677
5.428800 -12.776400 8.471481
5.475600 -12.776400 8.513499
5.522400 -12.776400 8.585174
5.569200 -12.776400 8.616637
5.616000 -12.776400 8.639263
5.662800 -12.776400 8.741108
5.709600 -12.776400 8.853284
5.756400 -12.776400 14.391309
13.150800 -12.776400 8.071052
13.197600 -12.776400 8.071052
13.244400 -12.776400 8.054494
13.291200 -12.776400 8.054494
13.338000 -12.776400 8.065064
13.431600 -12.776400 8.065064
13.478400 -12.776400 8.058042
13.525200 -12.776400 8.065839
13.572000 -12.776400 8.067609
13.618800 -12.776400 8.067471
13.665600 -12.776400 8.067471
13.712400 -12.776400 8.067471
13.759200 -12.776400 8.069468
13.806000 -12.776400 8.069944
13.852800 -12.776400 8.069944
13.899600 -12.776400 8.069944
13.946400 -12.776400 8.069468
13.993200 -12.776400 8.069790
14.040000 -12.776400 8.069185
14.086800 -12.776400 8.071669
14.133600 -12.776400 8.072616
14.180400 -12.776400 8.070470
14.227200 -12.776400 8.071669
14.274000 -12.776400 8.083705
14.320800 -12.776400 8.081272
14.367600 -12.776400 8.084808
14.414400 -12.776400 8.084808
14.461200 -12.776400 8.093116
14.508000 -12.776400 8.104737
14.554800 -12.776400 8.122990
14.601600 -12.776400 8.126144
14.648400 -12.776400 8.132140
14.695200 -12.776400 8.132140
14.742000 -12.776400 8.135861
14.788800 -12.776400 8.131281
14.835600 -12.776400 8.122791
14.882400 -12.776400 8.097850
14.929200 -12.776400 8.088231
14.976000 -12.776400 8.065224
15.678000 -12.776400 6.859844
15.724800 -12.776400 6.851570
15.771600 -12.776400 6.838542
15.818400 -12.776400 6.838542
15.865200 -12.776400 6.836057
15.912000 -12.776400 6.835363
15.958800 -12.776400 6.804116
16.005600 -12.776400 6.804116
16.052400 -12.776400 6.813009
16.099200 -12.776400 6.798107
16.146000 -12.776400 6.812545
16.192800 -12.776400 6.807905
16.239600 -12.776400 6.798107
16.286400 -12.776400 6.807905
16.333200 -12.776400 6.790628
16.380000 -12.776400 6.770219
16.660800 -12.776400 4.767675
16.707600 -12.776400 4.560379
16.754400 -12.776400 4.379272
16.801200 -12.776400 4.055373
16.848000 -12.776400 3.919437
16.988400 -12.776400 3.021859
17.035200 -12.776400 2.730998
17.082000 -12.776400 2.480878
-18.720000 -12.729600 0.000000
-18.673200 -12.729600 0.000000
-18.626400 -12.729600 0.000000
-18.579600 -12.729600 -7.332002
-18.532800 -12.729600 -7.323476
-18.486000 -12.729600 -7.285638
-18.439200 -12.729600 -7.302687
-18.392400 -12.729600 -7.308879
-18.345600 -12.729600 -7.283082
-18.298800 -12.729600 -7.308879
-18.252000 -12.729600 -7.271861
-18.205200 -12.729600 -7.300653
-18.158400 -12.729600 -7.308879
-18.111600 -12.729600 -7.287237
-18.064800 -12.729600 -7.280939
-18.018000 -12.729600 -7.266022
-17.971200 -12.729600 -7.301535
-17.924400 -12.729600 -7.300653
-17.877600 -12.729600 -7.280939
-17.830800 -12.729600 -7.259027
-17.784000 -12.729600 -7.243706
-17.737200 -12.729600 -7.229953
-17.690400 -12.729600 -7.197646
-17.643600 -12.729600 -7.163131
-17.596800 -12.729600 -7.115636
-17.550000 -12.729600 -7.086580
-17.503200 -12.729600 -7.019855
-17.456400 -12.729600 -6.952260
-17.128800 -12.729600 -5.658233
-17.082000 -12.729600 -5.730846
-16.426800 -12.729600 5.249500
-16.380000 -12.729600 5.295862
-15.958800 -12.729600 6.877204
-15.912000 -12.729600 6.902233
-15.865200 -12.729600 6.916187
-15.818400 -12.729600 6.933609
-15.771600 -12.729600 6.958344
-15.724800 -12.729600 6.972426
-15.678000 -12.729600 6.982590
-15.631200 -12.729600 7.001345
-15.584400 -12.729600 7.012897
-15.537600 -12.729600 7.026409
-15.490800 -12.729600 7.027209
-15.444000 -12.729600 7.030779
-15.397200 -12.729600 7.035180
-15.350400 -12.729600 7.038323
-15.303600 -12.729600 7.041695
-15.256800 -12.729600 7.044669
-15.210000 -12.729600 7.044669
-15.163200 -12.729600 7.044974
-15.116400 -12.729600 7.049296
-15.069600 -12.729600 7.054364
-15.022800 -12.729600 7.057888
-14.976000 -12.729600 7.059607
-14.929200 -12.729600 7.059607
-14.882400 -12.729600 7.065126
-14.835600 -12.729600 7.071350
-14.788800 -12.729600 7.071679
-14.742000 -12.729600 7.078009
-14.695200 -12.729600 7.080703
-14.648400 -12.729600 7.080703
-14.601600 -12.729600 7.082371
-14.554800 -12.729600 7.086206
-14.508000 -12.729600 7.088169
-14.461200 -12.729600 7.088169
-14.414400 -12.729600 7.089985
-14.367600 -12.729600 7.088169
-14.320800 -12.729600 7.085512
-14.274000 -12.729600 7.086206
-14.227200 -12.729600 7.092829
-14.180400 -12.729600 7.103044
-14.133600 -12.729600 7.119044
-14.086800 -12.729600 7.135752
-14.040000 -12.729600 7.167965
-13.993200 -12.729600 7.219060
-8.190000 -12.729600 9.557943
-8.143200 -12.729600 9.413914
-8.096400 -12.729600 9.314279
-8.049600 -12.729600 9.219760
-8.002800 -12.729600 9.117923
-7.956000 -12.729600 9.077228
-7.909200 -12.729600 9.040845
-7.862400 -12.729600 9.020517
-7.815600 -12.729600 8.935737
-7.768800 -12.729600 8.897608
-7.722000 -12.729600 8.841265
-7.675200 -12.729600 8.818418
-7.628400 -12.729600 8.794407
-7.581600 -12.729600 8.725415
-7.534800 -12.729600 8.659135
-7.488000 -12.729600 8.630538
-7.441200 -12.729600 8.594569
-7.394400 -12.729600 8.574678
-7.347600 -12.729600 8.540338
-7.300800 -12.729600 8.475576
-7.254000 -12.729600 8.443455
-7.207200 -12.729600 8.423382
-7.160400 -12.729600 8.414697
-7.113600 -12.729600 8.360297
-7.066800 -12.729600 8.310544
-7.020000 -12.729600 8.296639
-6.973200 -12.729600 8.285289
-6.926400 -12.729600 8.257148
-6.879600 -12.729600 8.231257
-6.832800 -12.729600 8.197760
-6.786000 -12.729600 8.178617
-6.739200 -12.729600 8.132785
-6.692400 -12.729600 8.088981
-6.645600 -12.729600 8.074583
-6.598800 -12.729600 8.066199
-6.552000 -12.729600 8.045468
-6.505200 -12.729600 8.038472
-6.458400 -12.729600 8.020802
-6.411600 -12.729600 8.019972
-6.364800 -12.729600 8.015412
-6.318000 -12.729600 7.984903
-6.271200 -12.729600 7.952544
-6.224400 -12.729600 7.905294
-6.177600 -12.729600 7.871259
-6.130800 -12.729600 7.811242
-6.084000 -12.729600 7.789002
-6.037200 -12.729600 7.757597
-5.990400 -12.729600 7.741019
-5.943600 -12.729600 7.734857
-5.896800 -12.729600 7.718560
-5.850000 -12.729600 7.703373
-5.803200 -12.729600 7.688684
-5.756400 -12.729600 7.683331
-5.709600 -12.729600 7.659699
-5.662800 -12.729600 7.645212
-5.616000 -12.729600 7.635755
-5.569200 -12.729600 7.619524
-5.522400 -12.729600 7.588512
-5.475600 -12.729600 7.587851
-5.428800 -12.729600 7.572850
-5.382000 -12.729600 7.555681
-5.335200 -12.729600 7.538592
-5.288400 -12.729600 7.525476
-5.241600 -12.729600 7.509044
-5.194800 -12.729600 7.514072
-5.148000 -12.729600 7.507435
-5.101200 -12.729600 7.490307
-5.054400 -12.729600 7.484231
-5.007600 -12.729600 7.484231
-4.960800 -12.729600 7.478503
-4.914000 -12.729600 7.469877
-4.867200 -12.729600 7.467913
-4.820400 -12.729600 7.449103
-4.773600 -12.729600 7.443154
-4.726800 -12.729600 7.421622
-4.680000 -12.729600 7.411356
-4.633200 -12.729600 7.391638
-4.586400 -12.729600 7.378718
-4.539600 -12.729600 7.369452
-4.492800 -12.729600 7.360239
-4.446000 -12.729600 7.358870
-4.399200 -12.729600 7.344040
-4.352400 -12.729600 7.335672
-4.305600 -12.729600 7.325924
-4.258800 -12.729600 7.316644
-4.212000 -12.729600 7.314867
-4.165200 -12.729600 7.314432
-4.118400 -12.729600 7.311732
-4.071600 -12.729600 7.305691
-4.024800 -12.729600 7.301707
-3.978000 -12.729600 7.298516
-3.931200 -12.729600 7.287013
-3.884400 -12.729600 7.265955
-3.837600 -12.729600 7.251828
-3.790800 -12.729600 7.242116
-3.744000 -12.729600 7.229541
-3.697200 -12.729600 7.230773
-3.650400 -12.729600 7.228157
-3.603600 -12.729600 7.228157
-3.556800 -12.729600 7.223512
-3.510000 -12.729600 7.221000
-3.463200 -12.729600 7.205618
-3.416400 -12.729600 7.199272
-3.369600 -12.729600 7.195628
-3.322800 -12.729600 7.183427
-3.276000 -12.729600 7.199272
-3.229200 -12.729600 7.181956
-3.182400 -12.729600 7.181878
-3.135600 -12.729600 7.172342
-3.088800 -12.729600 7.163567
-3.042000 -12.729600 7.153541
-2.995200 -12.729600 7.133662
-2.948400 -12.729600 7.113673
-2.901600 -12.729600 7.110766
-2.854800 -12.729600 7.110766
-2.808000 -12.729600 7.110504
-2.761200 -12.729600 7.099436
-2.714400 -12.729600 7.099436
-2.667600 -12.729600 7.099436
-2.620800 -12.729600 7.105145
-2.574000 -12.729600 7.102737
-2.527200 -12.729600 7.105913
-2.480400 -12.729600 7.100490
-2.433600 -12.729600 7.093982
-2.386800 -12.729600 7.091237
-2.340000 -12.729600 7.064890
-2.293200 -12.729600 7.048499
-2.246400 -12.729600 7.045747
-2.199600 -12.729600 7.040034
-2.152800 -12.729600 7.036123
-2.106000 -12.729600 7.033561
-2.059200 -12.729600 7.040034
-2.012400 -12.729600 7.064505
-1.965600 -12.729600 7.066095
-1.918800 -12.729600 7.050815
-1.872000 -12.729600 7.043433
-1.825200 -12.729600 7.031792
-1.778400 -12.729600 7.025314
-1.731600 -12.729600 7.023756
-1.684800 -12.729600 7.009445
-1.638000 -12.729600 7.007684
-1.591200 -12.729600 7.004831
-1.544400 -12.729600 7.003827
-1.497600 -12.729600 6.998593
-1.450800 -12.729600 6.998593
-1.404000 -12.729600 6.998593
-1.357200 -12.729600 6.998593
-1.310400 -12.729600 6.992831
-1.263600 -12.729600 6.989435
-1.216800 -12.729600 6.981621
-1.170000 -12.729600 6.989435
-1.123200 -12.729600 6.997705
-1.076400 -12.729600 7.012605
-1.029600 -12.729600 7.012605
-0.982800 -12.729600 7.034194
-0.936000 -12.729600 7.042803
-0.889200 -12.729600 7.048676
-0.842400 -12.729600 7.042803
-0.795600 -12.729600 7.038430
-0.748800 -12.729600 7.034194
-0.702000 -12.729600 7.025796
-0.655200 -12.729600 7.006582
-0.608400 -12.729600 7.001151
-0.561600 -12.729600 6.998688
-0.514800 -12.729600 6.998688
-0.468000 -12.729600 7.000559
-0.421200 -12.729600 7.003742
-0.374400 -12.729600 7.015260
-0.327600 -12.729600 7.020576
-0.280800 -12.729600 7.041580
-0.234000 -12.729600 7.052287
-0.187200 -12.729600 7.052387
-0.140400 -12.729600 7.052287
-0.093600 -12.729600 7.045734
-0.046800 -12.729600 7.030369
0.000000 -12.729600 7.023065
0.046800 -12.729600 7.022184
0.093600 -12.729600 7.023158
0.140400 -12.729600 7.028103
0.187200 -12.729600 7.028499
0.234000 -12.729600 7.030855
0.280800 -12.729600 7.028103
0.327600 -12.729600 7.027519
0.374400 -12.729600 7.014372
0.421200 -12.729600 7.011071
0.468000 -12.729600 7.013032
0.514800 -12.729600 7.019628
0.561600 -12.729600 7.020139
0.608400 -12.729600 7.030575
0.655200 -12.729600 7.044148
0.702000 -12.729600 7.059550
0.748800 -12.729600 7.099293
0.795600 -12.729600 7.108249
0.842400 -12.729600 7.108249
0.889200 -12.729600 7.113984
0.936000 -12.729600 7.086641
0.982800 -12.729600 7.073418
1.029600 -12.729600 7.062759
1.076400 -12.729600 7.061759
1.123200 -12.729600 7.055373
1.170000 -12.729600 7.073418
1.216800 -12.729600 7.073717
1.263600 -12.729600 7.095876
1.310400 -12.729600 7.101786
1.357200 -12.729600 7.109368
1.404000 -12.729600 7.113256
1.450800 -12.729600 7.129712
1.497600 -12.729600 7.137559
1.544400 -12.729600 7.142903
1.591200 -12.729600 7.146120
1.638000 -12.729600 7.149334
1.684800 -12.729600 7.152170
1.731600 -12.729600 7.155913
1.778400 -12.729600 7.146177
1.825200 -12.729600 7.151952
1.872000 -12.729600 7.152170
1.918800 -12.729600 7.151952
1.965600 -12.729600 7.154556
2.012400 -12.729600 7.154556
2.059200 -12.729600 7.154724
2.106000 -12.729600 7.156905
2.152800 -12.729600 7.156905
2.199600 -12.729600 7.185125
2.246400 -12.729600 7.219618
2.293200 -12.729600 7.228348
2.340000 -12.729600 7.250882
2.386800 -12.729600 7.269122
2.433600 -12.729600 7.275226
2.480400 -12.729600 7.278694
2.527200 -12.729600 7.283898
2.574000 -12.729600 7.265692
2.620800 -12.729600 7.275226
2.667600 -12.729600 7.277804
2.714400 -12.729600 7.287788
2.761200 -12.729600 7.307469
2.808000 -12.729600 7.326735
2.854800 -12.729600 7.346837
2.901600 -12.729600 7.371804
2.948400 -12.729600 7.386761
2.995200 -12.729600 7.392284
3.042000 -12.729600 7.399324
3.088800 -12.729600 7.389350
3.135600 -12.729600 7.389350
3.182400 -12.729600 7.396029
3.229200 -12.729600 7.396029
3.276000 -12.729600 7.411743
3.322800 -12.729600 7.423376
3.369600 -12.729600 7.429845
3.416400 -12.729600 7.466548
3.463200 -12.729600 7.500958
3.510000 -12.729600 7.505419
3.556800 -12.729600 7.505419
3.603600 -12.729600 7.507216
3.650400 -12.729600 7.510680
3.697200 -12.729600 7.507216
3.744000 -12.729600 7.518850
3.790800 -12.729600 7.560126
3.837600 -12.729600 7.584404
3.884400 -12.729600 7.589009
3.931200 -12.729600 7.619162
3.978000 -12.729600 7.638764
4.024800 -12.729600 7.645212
4.071600 -12.729600 7.650933
4.118400 -12.729600 7.659989
4.165200 -12.729600 7.704143
4.212000 -12.729600 7.707970
4.258800 -12.729600 7.730694
4.305600 -12.729600 7.749142
4.352400 -12.729600 7.767706
4.399200 -12.729600 7.777811
4.446000 -12.729600 7.789951
4.492800 -12.729600 7.799953
4.539600 -12.729600 7.816007
4.586400 -12.729600 7.845987
4.633200 -12.729600 7.872172
4.680000 -12.729600 7.914617
4.726800 -12.729600 7.948470
4.773600 -12.729600 7.963879
4.820400 -12.729600 7.982575
4.867200 -12.729600 8.002639
4.914000 -12.729600 8.055175
4.960800 -12.729600 8.092583
5.007600 -12.729600 8.148061
5.054400 -12.729600 8.179350
5.101200 -12.729600 8.208408
5.148000 -12.729600 8.232141
5.194800 -12.729600 8.255765
5.241600 -12.729600 8.288911
5.288400 -12.729600 8.312636
5.335200 -12.729600 8.359441
5.382000 -12.729600 8.455759
5.428800 -12.729600 8.472516
5.475600 -12.729600 8.551960
5.522400 -12.729600 8.606529
5.569200 -12.729600 8.636077
5.616000 -12.729600 8.668790
5.662800 -12.729600 8.849797
5.709600 -12.729600 8.867982
5.756400 -12.729600 12.194370
13.150800 -12.729600 8.103528
13.197600 -12.729600 8.090498
13.244400 -12.729600 8.065340
13.291200 -12.729600 8.065340
13.338000 -12.729600 8.070475
13.384800 -12.729600 8.084043
13.431600 -12.729600 8.065340
13.478400 -12.729600 8.065064
13.525200 -12.729600 8.067471
13.572000 -12.729600 8.079743
13.618800 -12.729600 8.065839
13.665600 -12.729600 8.063486
13.712400 -12.729600 8.067471
13.759200 -12.729600 8.069468
13.806000 -12.729600 8.076066
13.852800 -12.729600 8.076066
13.899600 -12.729600 8.076697
13.946400 -12.729600 8.076066
13.993200 -12.729600 8.077698
14.040000 -12.729600 8.076066
14.086800 -12.729600 8.083705
14.133600 -12.729600 8.081272
14.180400 -12.729600 8.079608
14.227200 -12.729600 8.079608
14.274000 -12.729600 8.091838
14.320800 -12.729600 8.084808
14.367600 -12.729600 8.093526
14.414400 -12.729600 8.093526
14.461200 -12.729600 8.093526
14.508000 -12.729600 8.104737
14.554800 -12.729600 8.124540
14.601600 -12.729600 8.126144
14.648400 -12.729600 8.134271
14.695200 -12.729600 8.134271
14.742000 -12.729600 8.139784
14.788800 -12.729600 8.136238
14.835600 -12.729600 8.133488
14.882400 -12.729600 8.122791
14.929200 -12.729600 8.121352
14.976000 -12.729600 8.092427
15.022800 -12.729600 8.088231
15.678000 -12.729600 6.861540
15.724800 -12.729600 6.852587
15.771600 -12.729600 6.842232
15.818400 -12.729600 6.838756
15.865200 -12.729600 6.835363
15.912000 -12.729600 6.830233
15.958800 -12.729600 6.799106
16.005600 -12.729600 6.815425
16.052400 -12.729600 6.814481
16.099200 -12.729600 6.814481
16.146000 -12.729600 6.821560
16.192800 -12.729600 6.821560
16.239600 -12.729600 6.814481
16.286400 -12.729600 6.815425
16.333200 -12.729600 6.812545
16.380000 -12.729600 6.790628
16.426800 -12.729600 6.766390
16.473600 -12.729600 6.730965
16.614000 -12.729600 5.249473
16.660800 -12.729600 4.946437
16.707600 -12.729600 4.752734
16.754400 -12.729600 4.540425
-18.720000 -12.682800 0.000000
-18.673200 -12.682800 0.000000
-18.626400 -12.682800 0.000000
-18.579600 -12.682800 -7.347377
-18.532800 -12.682800 -7.337968
-18.486000 -12.682800 -7.305656
-18.439200 -12.682800 -7.305656
-18.392400 -12.682800 -7.319689
-18.345600 -12.682800 -7.308879
-18.298800 -12.682800 -7.319689
-18.252000 -12.682800 -7.288831
-18.205200 -12.682800 -7.308879
-18.158400 -12.682800 -7.308879
-18.111600 -12.682800 -7.287237
-18.064800 -12.682800 -7.262340
-18.018000 -12.682800 -7.256966
-17.971200 -12.682800 -7.280939
-17.924400 -12.682800 -7.266022
-17.877600 -12.682800 -7.257898
-17.830800 -12.682800 -7.257898
-17.784000 -12.682800 -7.243706
-17.737200 -12.682800 -7.231259
-17.690400 -12.682800 -7.200492
-17.643600 -12.682800 -7.157276
-17.596800 -12.682800 -7.099284
-17.550000 -12.682800 -7.059885
-17.503200 -12.682800 -6.964621
-15.958800 -12.682800 6.906941
-15.912000 -12.682800 6.923844
-15.865200 -12.682800 6.927277
-15.818400 -12.682800 6.958344
-15.771600 -12.682800 6.972426
-15.724800 -12.682800 6.982590
-15.678000 -12.682800 7.001345
-15.631200 -12.682800 7.007756
-15.584400 -12.682800 7.019964
-15.537600 -12.682800 7.027079
-15.490800 -12.682800 7.030714
-15.444000 -12.682800 7.033121
-15.397200 -12.682800 7.038323
-15.350400 -12.682800 7.043973
-15.303600 -12.682800 7.046856
-15.256800 -12.682800 7.049296
-15.210000 -12.682800 7.050375
-15.163200 -12.682800 7.055748
-15.116400 -12.682800 7.055748
-15.069600 -12.682800 7.057888
-15.022800 -12.682800 7.059607
-14.976000 -12.682800 7.060906
-14.929200 -12.682800 7.059607
-14.882400 -12.682800 7.060906
-14.835600 -12.682800 7.061227
-14.788800 -12.682800 7.068611
-14.742000 -12.682800 7.071679
-14.695200 -12.682800 7.080187
-14.648400 -12.682800 7.080187
-14.601600 -12.682800 7.082371
-14.554800 -12.682800 7.085269
-14.508000 -12.682800 7.088169
-14.461200 -12.682800 7.088576
-14.414400 -12.682800 7.090616
-14.367600 -12.682800 7.089985
-14.320800 -12.682800 7.089985
-14.274000 -12.682800 7.091274
-14.227200 -12.682800 7.093417
-14.180400 -12.682800 7.108241
-14.133600 -12.682800 7.138353
-14.086800 -12.682800 7.157854
-14.040000 -12.682800 7.204432
-8.190000 -12.682800 9.539638
-8.143200 -12.682800 9.439240
-8.096400 -12.682800 9.319482
-8.049600 -12.682800 9.233011
-8.002800 -12.682800 9.117923
-7.956000 -12.682800 9.078769
-7.909200 -12.682800 9.042607
-7.862400 -12.682800 9.024337
-7.815600 -12.682800 8.963532
-7.768800 -12.682800 8.919927
-7.722000 -12.682800 8.873532
-7.675200 -12.682800 8.818418
-7.628400 -12.682800 8.794407
-7.581600 -12.682800 8.707751
-7.534800 -12.682800 8.660225
-7.488000 -12.682800 8.636711
-7.441200 -12.682800 8.623141
-7.394400 -12.682800 8.584992
-7.347600 -12.682800 8.559437
-7.300800 -12.682800 8.499753
-7.254000 -12.682800 8.464349
-7.207200 -12.682800 8.421881
-7.160400 -12.682800 8.413312
-7.113600 -12.682800 8.360297
-7.066800 -12.682800 8.310544
-7.020000 -12.682800 8.290189
-6.973200 -12.682800 8.281161
-6.926400 -12.682800 8.256053
-6.879600 -12.682800 8.220811
-6.832800 -12.682800 8.183983
-6.786000 -12.682800 8.149735
-6.739200 -12.682800 8.125237
-6.692400 -12.682800 8.084613
-6.645600 -12.682800 8.068888
-6.598800 -12.682800 8.046755
-6.552000 -12.682800 8.029853
-6.505200 -12.682800 8.015412
-6.458400 -12.682800 7.998135
-6.411600 -12.682800 7.997766
-6.364800 -12.682800 7.994570
-6.318000 -12.682800 7.973156
-6.271200 -12.682800 7.905294
-6.224400 -12.682800 7.871311
-6.177600 -12.682800 7.854360
-6.130800 -12.682800 7.811242
-6.084000 -12.682800 7.789783
-6.037200 -12.682800 7.769219
-5.990400 -12.682800 7.754899
-5.943600 -12.682800 7.741019
-5.896800 -12.682800 7.740460
-5.850000 -12.682800 7.732184
-5.803200 -12.682800 7.708885
-5.756400 -12.682800 7.685395
-5.709600 -12.682800 7.671691
-5.662800 -12.682800 7.645796
-5.616000 -12.682800 7.643149
-5.569200 -12.682800 7.627448
-5.522400 -12.682800 7.596802
-5.475600 -12.682800 7.595278
-5.428800 -12.682800 7.588512
-5.382000 -12.682800 7.555681
-5.335200 -12.682800 7.539607
-5.288400 -12.682800 7.527838
-5.241600 -12.682800 7.516077
-5.194800 -12.682800 7.516077
-5.148000 -12.682800 7.507435
-5.101200 -12.682800 7.491404
-5.054400 -12.682800 7.478904
-5.007600 -12.682800 7.483731
-4.960800 -12.682800 7.478503
-4.914000 -12.682800 7.478503
-4.867200 -12.682800 7.477161
-4.820400 -12.682800 7.451066
-4.773600 -12.682800 7.443154
-4.726800 -12.682800 7.430302
-4.680000 -12.682800 7.418252
-4.633200 -12.682800 7.407770
-4.586400 -12.682800 7.391638
-4.539600 -12.682800 7.377669
-4.492800 -12.682800 7.369452
-4.446000 -12.682800 7.364078
-4.399200 -12.682800 7.349659
-4.352400 -12.682800 7.343779
-4.305600 -12.682800 7.339561
-4.258800 -12.682800 7.332052
-4.212000 -12.682800 7.316644
-4.165200 -12.682800 7.314867
-4.118400 -12.682800 7.315469
-4.071600 -12.682800 7.305691
-4.024800 -12.682800 7.301707
-3.978000 -12.682800 7.296971
-3.931200 -12.682800 7.277813
-3.884400 -12.682800 7.265955
-3.837600 -12.682800 7.251828
-3.790800 -12.682800 7.242116
-3.744000 -12.682800 7.240410
-3.697200 -12.682800 7.240410
-3.650400 -12.682800 7.229205
-3.603600 -12.682800 7.228157
-3.556800 -12.682800 7.223310
-3.510000 -12.682800 7.221000
-3.463200 -12.682800 7.205618
-3.416400 -12.682800 7.202138
-3.369600 -12.682800 7.195628
-3.322800 -12.682800 7.183427
-3.276000 -12.682800 7.183427
-3.229200 -12.682800 7.179242
-3.182400 -12.682800 7.160680
-3.135600 -12.682800 7.152998
-3.088800 -12.682800 7.141755
-3.042000 -12.682800 7.136910
-2.995200 -12.682800 7.123188
-2.948400 -12.682800 7.113673
-2.901600 -12.682800 7.110766
-2.854800 -12.682800 7.110504
-2.808000 -12.682800 7.099486
-2.761200 -12.682800 7.098805
-2.714400 -12.682800 7.098805
-2.667600 -12.682800 7.097187
-2.620800 -12.682800 7.101862
-2.574000 -12.682800 7.102737
-2.527200 -12.682800 7.118008
-2.480400 -12.682800 7.102737
-2.433600 -12.682800 7.097187
-2.386800 -12.682800 7.084023
-2.340000 -12.682800 7.068119
-2.293200 -12.682800 7.053660
-2.246400 -12.682800 7.048499
-2.199600 -12.682800 7.036123
-2.152800 -12.682800 7.033561
-2.106000 -12.682800 7.027213
-2.059200 -12.682800 7.039961
-2.012400 -12.682800 7.056520
-1.965600 -12.682800 7.065316
-1.918800 -12.682800 7.044884
-1.872000 -12.682800 7.042283
-1.825200 -12.682800 7.025667
-1.778400 -12.682800 7.025235
-1.731600 -12.682800 7.023756
-1.684800 -12.682800 7.010360
-1.638000 -12.682800 6.998042
-1.591200 -12.682800 6.998042
-1.544400 -12.682800 6.998042
-1.497600 -12.682800 6.992831
-1.450800 -12.682800 6.993796
-1.404000 -12.682800 6.993796
-1.357200 -12.682800 6.989435
-1.310400 -12.682800 6.981621
-1.263600 -12.682800 6.981172
-1.216800 -12.682800 6.971104
-1.170000 -12.682800 6.981621
-1.123200 -12.682800 6.986184
-1.076400 -12.682800 6.997705
-1.029600 -12.682800 7.003098
-0.982800 -12.682800 7.021419
-0.936000 -12.682800 7.039911
-0.889200 -12.682800 7.039911
-0.842400 -12.682800 7.034194
-0.795600 -12.682800 7.030700
-0.748800 -12.682800 7.030114
-0.702000 -12.682800 7.022295
-0.655200 -12.682800 7.006582
-0.608400 -12.682800 6.988221
-0.561600 -12.682800 6.985608
-0.514800 -12.682800 6.994715
-0.468000 -12.682800 7.000017
-0.421200 -12.682800 7.000017
-0.374400 -12.682800 7.000559
-0.327600 -12.682800 7.000669
-0.280800 -12.682800 7.015260
-0.234000 -12.682800 7.024595
-0.187200 -12.682800 7.041580
-0.140400 -12.682800 7.030369
-0.093600 -12.682800 7.023065
-0.046800 -12.682800 7.020620
0.000000 -12.682800 7.020620
0.046800 -12.682800 7.020109
0.093600 -12.682800 7.020109
0.140400 -12.682800 7.018722
0.187200 -12.682800 7.020109
0.234000 -12.682800 7.025417
0.280800 -12.682800 7.020109
0.327600 -12.682800 7.023158
0.374400 -12.682800 7.014372
0.421200 -12.682800 7.024065
0.468000 -12.682800 7.024065
0.514800 -12.682800 7.020139
0.561600 -12.682800 7.024065
0.608400 -12.682800 7.032638
0.655200 -12.682800 7.032638
0.702000 -12.682800 7.054447
0.748800 -12.682800 7.072814
0.795600 -12.682800 7.085953
0.842400 -12.682800 7.085953
0.889200 -12.682800 7.071962
0.936000 -12.682800 7.068304
0.982800 -12.682800 7.062759
1.029600 -12.682800 7.062218
1.076400 -12.682800 7.054528
1.123200 -12.682800 7.043771
1.170000 -12.682800 7.043771
1.216800 -12.682800 7.055373
1.263600 -12.682800 7.073717
1.310400 -12.682800 7.076550
1.357200 -12.682800 7.086277
1.404000 -12.682800 7.109368
1.450800 -12.682800 7.123556
1.497600 -12.682800 7.132684
1.544400 -12.682800 7.140734
1.591200 -12.682800 7.142903
1.638000 -12.682800 7.146120
1.684800 -12.682800 7.146177
1.731600 -12.682800 7.146177
1.778400 -12.682800 7.146147
1.825200 -12.682800 7.146177
1.872000 -12.682800 7.146177
1.918800 -12.682800 7.150493
1.965600 -12.682800 7.151607
2.012400 -12.682800 7.156905
2.059200 -12.682800 7.156905
2.106000 -12.682800 7.157950
2.152800 -12.682800 7.163348
2.199600 -12.682800 7.169404
2.246400 -12.682800 7.210279
2.293200 -12.682800 7.218244
2.340000 -12.682800 7.232094
2.386800 -12.682800 7.251996
2.433600 -12.682800 7.261150
2.480400 -12.682800 7.275226
2.527200 -12.682800 7.278381
2.574000 -12.682800 7.275226
2.620800 -12.682800 7.278381
2.667600 -12.682800 7.285800
2.714400 -12.682800 7.300652
2.761200 -12.682800 7.311113
2.808000 -12.682800 7.337795
2.854800 -12.682800 7.365867
2.901600 -12.682800 7.375576
2.948400 -12.682800 7.395174
2.995200 -12.682800 7.399324
3.042000 -12.682800 7.399324
3.088800 -12.682800 7.396029
3.135600 -12.682800 7.395174
3.182400 -12.682800 7.395174
3.229200 -12.682800 7.396029
3.276000 -12.682800 7.404481
3.322800 -12.682800 7.421023
3.369600 -12.682800 7.426467
3.416400 -12.682800 7.466548
3.463200 -12.682800 7.504313
3.510000 -12.682800 7.506004
3.556800 -12.682800 7.505419
3.603600 -12.682800 7.507216
3.650400 -12.682800 7.517141
3.697200 -12.682800 7.517141
3.744000 -12.682800 7.541551
3.790800 -12.682800 7.562383
3.837600 -12.682800 7.583102
3.884400 -12.682800 7.585690
3.931200 -12.682800 7.616968
3.978000 -12.682800 7.636000
4.024800 -12.682800 7.645212
4.071600 -12.682800 7.650434
4.118400 -12.682800 7.654632
4.165200 -12.682800 7.696852
4.212000 -12.682800 7.706603
4.258800 -12.682800 7.725786
4.305600 -12.682800 7.742887
4.352400 -12.682800 7.762371
4.399200 -12.682800 7.788596
4.446000 -12.682800 7.788596
4.492800 -12.682800 7.789951
4.539600 -12.682800 7.810448
4.586400 -12.682800 7.845987
4.633200 -12.682800 7.872172
4.680000 -12.682800 7.914617
4.726800 -12.682800 7.945484
4.773600 -12.682800 7.960513
4.820400 -12.682800 7.990426
4.867200 -12.682800 8.006632
4.914000 -12.682800 8.053704
4.960800 -12.682800 8.077715
5.007600 -12.682800 8.121762
5.054400 -12.682800 8.151623
5.101200 -12.682800 8.203964
5.148000 -12.682800 8.236955
5.194800 -12.682800 8.273635
5.241600 -12.682800 8.298026
5.288400 -12.682800 8.322498
5.335200 -12.682800 8.402190
5.382000 -12.682800 8.463486
5.428800 -12.682800 8.480902
5.475600 -12.682800 8.551960
5.522400 -12.682800 8.616637
5.569200 -12.682800 8.650094
5.616000 -12.682800 8.741108
5.662800 -12.682800 8.863899
5.709600 -12.682800 9.489622
5.756400 -12.682800 22.867383
13.197600 -12.682800 8.117549
13.244400 -12.682800 8.088115
13.291200 -12.682800 8.071052
13.338000 -12.682800 8.088583
13.384800 -12.682800 8.090498
13.431600 -12.682800 8.084043
13.478400 -12.682800 8.065839
13.525200 -12.682800 8.067471
13.572000 -12.682800 8.080022
13.618800 -12.682800 8.076697
13.665600 -12.682800 8.063486
13.712400 -12.682800 8.067471
13.759200 -12.682800 8.069468
13.806000 -12.682800 8.076697
13.852800 -12.682800 8.077698
13.899600 -12.682800 8.077698
13.946400 -12.682800 8.077698
13.993200 -12.682800 8.079608
14.040000 -12.682800 8.079608
14.086800 -12.682800 8.089005
14.133600 -12.682800 8.081272
14.180400 -12.682800 8.079608
14.227200 -12.682800 8.079608
14.274000 -12.682800 8.093960
14.320800 -12.682800 8.093960
14.367600 -12.682800 8.098385
14.414400 -12.682800 8.100711
14.461200 -12.682800 8.100711
14.508000 -12.682800 8.106939
14.554800 -12.682800 8.128302
14.601600 -12.682800 8.134271
14.648400 -12.682800 8.141373
14.695200 -12.682800 8.141373
14.742000 -12.682800 8.146293
14.788800 -12.682800 8.145864
14.835600 -12.682800 8.145088
14.882400 -12.682800 8.136238
14.929200 -12.682800 8.130376
14.976000 -12.682800 8.122791
15.022800 -12.682800 8.097850
15.069600 -12.682800 8.051001
15.724800 -12.682800 6.855782
15.771600 -12.682800 6.845607
15.818400 -12.682800 6.845607
15.865200 -12.682800 6.836057
15.912000 -12.682800 6.835363
16.005600 -12.682800 6.804116
16.052400 -12.682800 6.811399
16.099200 -12.682800 6.813009
16.146000 -12.682800 6.822418
16.192800 -12.682800 6.826775
16.239600 -12.682800 6.813009
16.333200 -12.682800 6.813009
16.380000 -12.682800 6.782463
16.426800 -12.682800 6.769042
16.473600 -12.682800 6.734644
16.660800 -12.682800 5.137192
16.707600 -12.682800 4.874495
16.754400 -12.682800 4.742162
-18.720000 -12.636000 0.000000
-18.673200 -12.636000 0.000000
-18.626400 -12.636000 0.000000
-18.579600 -12.636000 -7.353132
-18.532800 -12.636000 -7.344928
-18.486000 -12.636000 -7.337968
-18.439200 -12.636000 -7.341199
-18.392400 -12.636000 -7.344928
-18.345600 -12.636000 -7.322500
-18.298800 -12.636000 -7.330176
-18.252000 -12.636000 -7.322500
-18.205200 -12.636000 -7.321781
-18.158400 -12.636000 -7.321781
-18.111600 -12.636000 -7.301535
-18.064800 -12.636000 -7.262340
-18.018000 -12.636000 -7.254810
-17.971200 -12.636000 -7.256966
-17.924400 -12.636000 -7.253833
-17.877600 -12.636000 -7.253833
-17.830800 -12.636000 -7.254810
-17.784000 -12.636000 -7.234312
-17.737200 -12.636000 -7.229953
-17.690400 -12.636000 -7.200492
-17.643600 -12.636000 -7.174532
-17.596800 -12.636000 -7.099284
-17.550000 -12.636000 -7.021140
-17.503200 -12.636000 -6.894025
-16.473600 -12.636000 5.263101
-16.426800 -12.636000 5.394099
-16.052400 -12.636000 6.877204
-16.005600 -12.636000 6.881587
-15.958800 -12.636000 6.927277
-15.912000 -12.636000 6.942611
-15.865200 -12.636000 6.958344
-15.818400 -12.636000 6.975165
-15.771600 -12.636000 6.981273
-15.724800 -12.636000 6.993533
-15.678000 -12.636000 7.006088
-15.631200 -12.636000 7.010671
-15.584400 -12.636000 7.012897
-15.537600 -12.636000 7.026409
-15.490800 -12.636000 7.032849
-15.444000 -12.636000 7.041292
-15.397200 -12.636000 7.046856
-15.350400 -12.636000 7.049296
-15.303600 -12.636000 7.055984
-15.256800 -12.636000 7.056501
-15.210000 -12.636000 7.059007
-15.163200 -12.636000 7.059007
-15.116400 -12.636000 7.059007
-15.069600 -12.636000 7.059607
-15.022800 -12.636000 7.063874
-14.976000 -12.636000 7.065126
-14.929200 -12.636000 7.061227
-14.882400 -12.636000 7.065126
-14.835600 -12.636000 7.071350
-14.788800 -12.636000 7.077932
-14.742000 -12.636000 7.079584
-14.695200 -12.636000 7.080718
-14.648400 -12.636000 7.081885
-14.601600 -12.636000 7.084353
-14.554800 -12.636000 7.086206
-14.508000 -12.636000 7.088576
-14.461200 -12.636000 7.091274
-14.414400 -12.636000 7.093417
-14.367600 -12.636000 7.094352
-14.320800 -12.636000 7.096977
-14.274000 -12.636000 7.100615
-14.227200 -12.636000 7.108300
-14.180400 -12.636000 7.138353
-14.133600 -12.636000 7.157854
-14.086800 -12.636000 7.174128
-8.190000 -12.636000 9.536881
-8.143200 -12.636000 9.439240
-8.096400 -12.636000 9.314279
-8.049600 -12.636000 9.226514
-8.002800 -12.636000 9.117923
-7.956000 -12.636000 9.078769
-7.909200 -12.636000 9.053389
-7.862400 -12.636000 9.026463
-7.815600 -12.636000 8.969519
-7.768800 -12.636000 8.919927
[truncated: 6,045,411 more chars]
