# Supplementary material for: Case study of 3D fingerprints applications
Source: PLoS One. 2017 Apr 11;12(4):e0175261. doi: 10.1371/journal.pone.0175261 (PMC5388323; doi:10.1371/journal.pone.0175261)
Supplement: S1 Database — (ZIP) [file pone.0175261.s001.zip › S1_Database/S1_Database_Session1-3D finger point cloud data/cjr_r3_g_1.txt]

-18.720000 -14.040000 0.000000
-18.673200 -14.040000 0.000000
-18.626400 -14.040000 0.000000
-18.579600 -14.040000 0.000000
-18.532800 -14.040000 0.000000
-18.486000 -14.040000 0.000000
-18.439200 -14.040000 0.000000
-18.392400 -14.040000 0.000000
-18.345600 -14.040000 0.000000
-18.298800 -14.040000 0.000000
-18.252000 -14.040000 0.000000
-18.205200 -14.040000 0.000000
-18.158400 -14.040000 0.000000
-18.111600 -14.040000 0.000000
-18.064800 -14.040000 0.000000
-18.018000 -14.040000 0.000000
-17.971200 -14.040000 0.000000
-17.924400 -14.040000 0.000000
-17.877600 -14.040000 0.000000
-17.830800 -14.040000 0.000000
-17.784000 -14.040000 0.000000
-17.737200 -14.040000 0.000000
-17.690400 -14.040000 0.000000
-17.643600 -14.040000 0.000000
-17.596800 -14.040000 0.000000
-17.550000 -14.040000 0.000000
-17.503200 -14.040000 0.000000
-17.456400 -14.040000 0.000000
-17.409600 -14.040000 0.000000
-17.362800 -14.040000 0.000000
-17.316000 -14.040000 0.000000
-17.269200 -14.040000 0.000000
-17.222400 -14.040000 0.000000
-17.175600 -14.040000 0.000000
-17.128800 -14.040000 0.000000
-17.082000 -14.040000 0.000000
-17.035200 -14.040000 0.000000
-16.988400 -14.040000 0.000000
-16.941600 -14.040000 0.000000
-16.894800 -14.040000 0.000000
-16.848000 -14.040000 0.000000
-16.801200 -14.040000 0.000000
-16.754400 -14.040000 0.000000
-16.707600 -14.040000 0.000000
-16.286400 -14.040000 0.000000
-16.239600 -14.040000 0.000000
-15.022800 -14.040000 0.000000
-14.976000 -14.040000 0.000000
-14.929200 -14.040000 0.000000
-14.882400 -14.040000 0.000000
-14.835600 -14.040000 0.000000
-14.788800 -14.040000 0.000000
-14.742000 -14.040000 0.000000
-14.695200 -14.040000 0.000000
-14.648400 -14.040000 0.000000
-14.601600 -14.040000 0.000000
-14.554800 -14.040000 0.000000
-14.508000 -14.040000 0.000000
-14.461200 -14.040000 0.000000
-14.414400 -14.040000 0.000000
-14.367600 -14.040000 0.000000
-14.320800 -14.040000 0.000000
-14.274000 -14.040000 0.000000
-14.227200 -14.040000 0.000000
-14.180400 -14.040000 0.000000
-14.133600 -14.040000 0.000000
-14.086800 -14.040000 0.000000
-14.040000 -14.040000 0.000000
-13.993200 -14.040000 0.000000
-13.946400 -14.040000 0.000000
-13.899600 -14.040000 0.000000
-13.852800 -14.040000 0.000000
-13.806000 -14.040000 0.000000
-13.759200 -14.040000 0.000000
-13.712400 -14.040000 0.000000
-13.665600 -14.040000 0.000000
-13.618800 -14.040000 0.000000
-13.572000 -14.040000 0.000000
-13.525200 -14.040000 0.000000
-13.478400 -14.040000 0.000000
-13.431600 -14.040000 0.000000
-13.384800 -14.040000 0.000000
-13.338000 -14.040000 0.000000
-13.291200 -14.040000 0.000000
-13.244400 -14.040000 0.000000
-13.197600 -14.040000 0.000000
-13.150800 -14.040000 0.000000
-13.104000 -14.040000 0.000000
-13.057200 -14.040000 0.000000
-13.010400 -14.040000 0.000000
-12.963600 -14.040000 0.000000
-7.394400 -14.040000 0.000000
-7.347600 -14.040000 0.000000
-7.300800 -14.040000 0.000000
-7.254000 -14.040000 0.000000
-7.207200 -14.040000 0.000000
-7.160400 -14.040000 0.000000
-7.113600 -14.040000 0.000000
-7.066800 -14.040000 0.000000
-7.020000 -14.040000 0.000000
-6.973200 -14.040000 0.000000
-6.926400 -14.040000 0.000000
-6.879600 -14.040000 0.000000
-6.832800 -14.040000 0.000000
-6.786000 -14.040000 0.000000
-6.739200 -14.040000 0.000000
-6.692400 -14.040000 0.000000
-6.645600 -14.040000 0.000000
-6.598800 -14.040000 0.000000
-6.552000 -14.040000 0.000000
-6.505200 -14.040000 0.000000
-6.458400 -14.040000 0.000000
-6.411600 -14.040000 0.000000
-6.364800 -14.040000 0.000000
-6.318000 -14.040000 0.000000
-6.271200 -14.040000 0.000000
-6.224400 -14.040000 0.000000
-6.177600 -14.040000 0.000000
-6.130800 -14.040000 0.000000
-6.084000 -14.040000 0.000000
-6.037200 -14.040000 0.000000
-5.990400 -14.040000 0.000000
-5.943600 -14.040000 0.000000
-5.896800 -14.040000 0.000000
-5.850000 -14.040000 0.000000
-5.803200 -14.040000 0.000000
-5.756400 -14.040000 0.000000
-5.709600 -14.040000 0.000000
-5.662800 -14.040000 0.000000
-5.616000 -14.040000 0.000000
-5.569200 -14.040000 0.000000
-5.522400 -14.040000 0.000000
-5.475600 -14.040000 0.000000
-5.428800 -14.040000 0.000000
-5.382000 -14.040000 0.000000
-5.335200 -14.040000 0.000000
-5.288400 -14.040000 0.000000
-5.241600 -14.040000 0.000000
-5.194800 -14.040000 0.000000
-5.148000 -14.040000 0.000000
-5.101200 -14.040000 0.000000
-5.054400 -14.040000 0.000000
-5.007600 -14.040000 0.000000
-4.960800 -14.040000 0.000000
-4.914000 -14.040000 0.000000
-4.867200 -14.040000 0.000000
-4.820400 -14.040000 0.000000
-4.773600 -14.040000 0.000000
-4.726800 -14.040000 0.000000
-4.680000 -14.040000 0.000000
-4.633200 -14.040000 0.000000
-4.586400 -14.040000 0.000000
-4.539600 -14.040000 0.000000
-4.492800 -14.040000 0.000000
-4.446000 -14.040000 0.000000
-4.399200 -14.040000 0.000000
-4.352400 -14.040000 0.000000
-4.305600 -14.040000 0.000000
-4.258800 -14.040000 0.000000
-4.212000 -14.040000 0.000000
-4.165200 -14.040000 0.000000
-4.118400 -14.040000 0.000000
-4.071600 -14.040000 0.000000
-4.024800 -14.040000 0.000000
-3.978000 -14.040000 0.000000
-3.931200 -14.040000 0.000000
-3.884400 -14.040000 0.000000
-3.837600 -14.040000 0.000000
-3.790800 -14.040000 0.000000
-3.744000 -14.040000 0.000000
-3.697200 -14.040000 0.000000
-3.650400 -14.040000 0.000000
-3.603600 -14.040000 0.000000
-3.556800 -14.040000 0.000000
-3.510000 -14.040000 0.000000
-3.463200 -14.040000 0.000000
-3.416400 -14.040000 0.000000
-3.369600 -14.040000 0.000000
-3.322800 -14.040000 0.000000
-3.276000 -14.040000 0.000000
-3.229200 -14.040000 0.000000
-3.182400 -14.040000 0.000000
-3.135600 -14.040000 0.000000
-3.088800 -14.040000 0.000000
-3.042000 -14.040000 0.000000
-2.995200 -14.040000 0.000000
-2.948400 -14.040000 0.000000
-2.901600 -14.040000 0.000000
-2.854800 -14.040000 0.000000
-2.808000 -14.040000 0.000000
-2.761200 -14.040000 0.000000
-2.714400 -14.040000 0.000000
-2.667600 -14.040000 0.000000
-2.620800 -14.040000 0.000000
-2.574000 -14.040000 0.000000
-2.527200 -14.040000 0.000000
-2.480400 -14.040000 0.000000
-2.433600 -14.040000 0.000000
-2.386800 -14.040000 0.000000
-2.340000 -14.040000 0.000000
-2.293200 -14.040000 0.000000
-2.246400 -14.040000 0.000000
-2.199600 -14.040000 0.000000
-2.152800 -14.040000 0.000000
-2.106000 -14.040000 0.000000
-2.059200 -14.040000 0.000000
-2.012400 -14.040000 0.000000
-1.965600 -14.040000 0.000000
-1.918800 -14.040000 0.000000
-1.872000 -14.040000 0.000000
-1.825200 -14.040000 0.000000
-1.778400 -14.040000 0.000000
-1.731600 -14.040000 0.000000
-1.684800 -14.040000 0.000000
-1.638000 -14.040000 0.000000
-1.591200 -14.040000 0.000000
-1.544400 -14.040000 0.000000
-1.497600 -14.040000 0.000000
-1.450800 -14.040000 0.000000
-1.404000 -14.040000 0.000000
-1.357200 -14.040000 0.000000
-1.310400 -14.040000 0.000000
-1.263600 -14.040000 0.000000
-1.216800 -14.040000 0.000000
-1.170000 -14.040000 0.000000
-1.123200 -14.040000 0.000000
-1.076400 -14.040000 0.000000
-1.029600 -14.040000 0.000000
-0.982800 -14.040000 0.000000
-0.936000 -14.040000 0.000000
-0.889200 -14.040000 0.000000
-0.842400 -14.040000 0.000000
-0.795600 -14.040000 0.000000
-0.748800 -14.040000 0.000000
-0.702000 -14.040000 0.000000
-0.655200 -14.040000 0.000000
-0.608400 -14.040000 0.000000
-0.561600 -14.040000 0.000000
-0.514800 -14.040000 0.000000
-0.468000 -14.040000 0.000000
-0.421200 -14.040000 0.000000
-0.374400 -14.040000 0.000000
-0.327600 -14.040000 0.000000
-0.280800 -14.040000 0.000000
-0.234000 -14.040000 0.000000
-0.187200 -14.040000 0.000000
-0.140400 -14.040000 0.000000
-0.093600 -14.040000 0.000000
-0.046800 -14.040000 0.000000
0.000000 -14.040000 0.000000
0.046800 -14.040000 0.000000
0.093600 -14.040000 0.000000
0.140400 -14.040000 0.000000
0.187200 -14.040000 0.000000
0.234000 -14.040000 0.000000
0.280800 -14.040000 0.000000
0.327600 -14.040000 0.000000
0.374400 -14.040000 0.000000
0.421200 -14.040000 0.000000
0.468000 -14.040000 0.000000
0.514800 -14.040000 0.000000
0.561600 -14.040000 0.000000
0.608400 -14.040000 0.000000
0.655200 -14.040000 0.000000
0.702000 -14.040000 0.000000
0.748800 -14.040000 0.000000
0.795600 -14.040000 0.000000
0.842400 -14.040000 0.000000
0.889200 -14.040000 0.000000
0.936000 -14.040000 0.000000
0.982800 -14.040000 0.000000
1.029600 -14.040000 0.000000
1.076400 -14.040000 0.000000
1.123200 -14.040000 0.000000
1.170000 -14.040000 0.000000
1.216800 -14.040000 0.000000
1.263600 -14.040000 0.000000
1.310400 -14.040000 0.000000
1.357200 -14.040000 0.000000
1.404000 -14.040000 0.000000
1.450800 -14.040000 0.000000
1.497600 -14.040000 0.000000
1.544400 -14.040000 0.000000
1.591200 -14.040000 0.000000
1.638000 -14.040000 0.000000
1.684800 -14.040000 0.000000
1.731600 -14.040000 0.000000
1.778400 -14.040000 0.000000
1.825200 -14.040000 0.000000
1.872000 -14.040000 0.000000
1.918800 -14.040000 0.000000
1.965600 -14.040000 0.000000
2.012400 -14.040000 0.000000
2.059200 -14.040000 0.000000
2.106000 -14.040000 0.000000
2.152800 -14.040000 0.000000
2.199600 -14.040000 0.000000
2.246400 -14.040000 0.000000
2.293200 -14.040000 0.000000
2.340000 -14.040000 0.000000
2.386800 -14.040000 0.000000
2.433600 -14.040000 0.000000
2.480400 -14.040000 0.000000
2.527200 -14.040000 0.000000
2.574000 -14.040000 0.000000
2.620800 -14.040000 0.000000
2.667600 -14.040000 0.000000
2.714400 -14.040000 0.000000
2.761200 -14.040000 0.000000
2.808000 -14.040000 0.000000
2.854800 -14.040000 0.000000
2.901600 -14.040000 0.000000
2.948400 -14.040000 0.000000
2.995200 -14.040000 0.000000
3.042000 -14.040000 0.000000
3.088800 -14.040000 0.000000
3.135600 -14.040000 0.000000
3.182400 -14.040000 0.000000
3.229200 -14.040000 0.000000
3.276000 -14.040000 0.000000
3.322800 -14.040000 0.000000
3.369600 -14.040000 0.000000
3.416400 -14.040000 0.000000
3.463200 -14.040000 0.000000
3.510000 -14.040000 0.000000
3.556800 -14.040000 0.000000
3.603600 -14.040000 0.000000
3.650400 -14.040000 0.000000
3.697200 -14.040000 0.000000
3.744000 -14.040000 0.000000
3.790800 -14.040000 0.000000
3.837600 -14.040000 0.000000
3.884400 -14.040000 0.000000
3.931200 -14.040000 0.000000
3.978000 -14.040000 0.000000
4.024800 -14.040000 0.000000
4.071600 -14.040000 0.000000
4.118400 -14.040000 0.000000
4.165200 -14.040000 0.000000
4.212000 -14.040000 0.000000
4.258800 -14.040000 0.000000
4.305600 -14.040000 0.000000
4.352400 -14.040000 0.000000
4.399200 -14.040000 0.000000
4.446000 -14.040000 0.000000
4.492800 -14.040000 0.000000
4.539600 -14.040000 0.000000
4.586400 -14.040000 0.000000
4.633200 -14.040000 0.000000
4.680000 -14.040000 0.000000
4.726800 -14.040000 0.000000
4.773600 -14.040000 0.000000
4.820400 -14.040000 0.000000
4.867200 -14.040000 0.000000
4.914000 -14.040000 0.000000
4.960800 -14.040000 0.000000
5.007600 -14.040000 0.000000
5.054400 -14.040000 0.000000
5.101200 -14.040000 0.000000
5.148000 -14.040000 0.000000
5.194800 -14.040000 0.000000
5.241600 -14.040000 0.000000
5.288400 -14.040000 0.000000
5.335200 -14.040000 0.000000
5.382000 -14.040000 0.000000
5.428800 -14.040000 0.000000
5.475600 -14.040000 0.000000
5.522400 -14.040000 0.000000
5.569200 -14.040000 0.000000
5.616000 -14.040000 0.000000
5.662800 -14.040000 0.000000
5.709600 -14.040000 0.000000
5.756400 -14.040000 0.000000
5.803200 -14.040000 0.000000
5.850000 -14.040000 0.000000
5.896800 -14.040000 0.000000
5.943600 -14.040000 0.000000
5.990400 -14.040000 0.000000
6.037200 -14.040000 0.000000
6.084000 -14.040000 0.000000
6.130800 -14.040000 0.000000
6.177600 -14.040000 0.000000
6.224400 -14.040000 0.000000
6.271200 -14.040000 0.000000
6.318000 -14.040000 0.000000
6.364800 -14.040000 0.000000
6.411600 -14.040000 0.000000
6.458400 -14.040000 0.000000
6.505200 -14.040000 0.000000
6.552000 -14.040000 0.000000
6.598800 -14.040000 0.000000
6.645600 -14.040000 0.000000
6.692400 -14.040000 0.000000
6.739200 -14.040000 0.000000
6.786000 -14.040000 0.000000
6.832800 -14.040000 0.000000
12.121200 -14.040000 0.000000
12.168000 -14.040000 0.000000
12.214800 -14.040000 0.000000
12.261600 -14.040000 0.000000
12.308400 -14.040000 0.000000
12.355200 -14.040000 0.000000
12.402000 -14.040000 0.000000
12.448800 -14.040000 0.000000
12.495600 -14.040000 0.000000
12.542400 -14.040000 0.000000
12.589200 -14.040000 0.000000
12.636000 -14.040000 0.000000
12.682800 -14.040000 0.000000
12.729600 -14.040000 0.000000
12.776400 -14.040000 0.000000
12.823200 -14.040000 0.000000
12.870000 -14.040000 0.000000
12.916800 -14.040000 0.000000
12.963600 -14.040000 0.000000
13.010400 -14.040000 0.000000
13.057200 -14.040000 0.000000
13.104000 -14.040000 0.000000
13.150800 -14.040000 0.000000
13.197600 -14.040000 0.000000
13.244400 -14.040000 0.000000
13.291200 -14.040000 0.000000
13.338000 -14.040000 0.000000
13.384800 -14.040000 0.000000
13.431600 -14.040000 0.000000
13.478400 -14.040000 0.000000
13.525200 -14.040000 0.000000
13.572000 -14.040000 0.000000
13.618800 -14.040000 0.000000
13.665600 -14.040000 0.000000
13.712400 -14.040000 0.000000
13.759200 -14.040000 0.000000
13.806000 -14.040000 0.000000
13.852800 -14.040000 0.000000
13.899600 -14.040000 0.000000
13.946400 -14.040000 0.000000
13.993200 -14.040000 0.000000
14.040000 -14.040000 0.000000
14.086800 -14.040000 0.000000
14.133600 -14.040000 0.000000
14.882400 -14.040000 0.000000
14.929200 -14.040000 0.000000
14.976000 -14.040000 0.000000
15.022800 -14.040000 0.000000
15.069600 -14.040000 0.000000
15.116400 -14.040000 0.000000
15.163200 -14.040000 0.000000
15.210000 -14.040000 0.000000
15.256800 -14.040000 0.000000
15.303600 -14.040000 0.000000
15.350400 -14.040000 0.000000
15.397200 -14.040000 0.000000
15.444000 -14.040000 0.000000
15.490800 -14.040000 0.000000
15.537600 -14.040000 0.000000
15.818400 -14.040000 0.000000
15.912000 -14.040000 0.000000
16.239600 -14.040000 0.000000
16.473600 -14.040000 0.000000
16.520400 -14.040000 0.000000
-18.720000 -13.993200 0.000000
-18.673200 -13.993200 0.000000
-18.626400 -13.993200 0.000000
-18.579600 -13.993200 0.000000
-18.532800 -13.993200 0.000000
-18.486000 -13.993200 0.000000
-18.439200 -13.993200 0.000000
-18.392400 -13.993200 0.000000
-18.345600 -13.993200 0.000000
-18.298800 -13.993200 0.000000
-18.252000 -13.993200 0.000000
-18.205200 -13.993200 0.000000
-18.158400 -13.993200 0.000000
-18.111600 -13.993200 0.000000
-18.064800 -13.993200 0.000000
-18.018000 -13.993200 0.000000
-17.971200 -13.993200 0.000000
-17.924400 -13.993200 0.000000
-17.877600 -13.993200 0.000000
-17.830800 -13.993200 0.000000
-17.784000 -13.993200 0.000000
-17.737200 -13.993200 0.000000
-17.690400 -13.993200 0.000000
-17.643600 -13.993200 0.000000
-17.596800 -13.993200 0.000000
-17.550000 -13.993200 0.000000
-17.503200 -13.993200 0.000000
-17.456400 -13.993200 0.000000
-17.409600 -13.993200 0.000000
-17.362800 -13.993200 0.000000
-17.316000 -13.993200 0.000000
-17.269200 -13.993200 0.000000
-17.222400 -13.993200 0.000000
-17.175600 -13.993200 0.000000
-17.128800 -13.993200 0.000000
-17.082000 -13.993200 0.000000
-17.035200 -13.993200 0.000000
-16.988400 -13.993200 0.000000
-16.941600 -13.993200 0.000000
-16.894800 -13.993200 0.000000
-16.848000 -13.993200 0.000000
-16.801200 -13.993200 0.000000
-16.754400 -13.993200 0.000000
-16.707600 -13.993200 0.000000
-16.286400 -13.993200 0.000000
-15.069600 -13.993200 0.000000
-15.022800 -13.993200 0.000000
-14.976000 -13.993200 0.000000
-14.929200 -13.993200 0.000000
-14.882400 -13.993200 0.000000
-14.835600 -13.993200 0.000000
-14.788800 -13.993200 0.000000
-14.742000 -13.993200 0.000000
-14.695200 -13.993200 0.000000
-14.648400 -13.993200 0.000000
-14.601600 -13.993200 0.000000
-14.554800 -13.993200 0.000000
-14.508000 -13.993200 0.000000
-14.461200 -13.993200 0.000000
-14.414400 -13.993200 0.000000
-14.367600 -13.993200 0.000000
-14.320800 -13.993200 0.000000
-14.274000 -13.993200 0.000000
-14.227200 -13.993200 0.000000
-14.180400 -13.993200 0.000000
-14.133600 -13.993200 0.000000
-14.086800 -13.993200 0.000000
-14.040000 -13.993200 0.000000
-13.993200 -13.993200 0.000000
-13.946400 -13.993200 0.000000
-13.899600 -13.993200 0.000000
-13.852800 -13.993200 0.000000
-13.806000 -13.993200 0.000000
-13.759200 -13.993200 0.000000
-13.712400 -13.993200 0.000000
-13.665600 -13.993200 0.000000
-13.618800 -13.993200 0.000000
-13.572000 -13.993200 0.000000
-13.525200 -13.993200 0.000000
-13.478400 -13.993200 0.000000
-13.431600 -13.993200 0.000000
-13.384800 -13.993200 0.000000
-13.338000 -13.993200 0.000000
-13.291200 -13.993200 0.000000
-13.244400 -13.993200 0.000000
-13.197600 -13.993200 0.000000
-13.150800 -13.993200 0.000000
-13.104000 -13.993200 0.000000
-13.057200 -13.993200 0.000000
-13.010400 -13.993200 0.000000
-7.394400 -13.993200 0.000000
-7.347600 -13.993200 0.000000
-7.300800 -13.993200 0.000000
-7.254000 -13.993200 0.000000
-7.207200 -13.993200 0.000000
-7.160400 -13.993200 0.000000
-7.113600 -13.993200 0.000000
-7.066800 -13.993200 0.000000
-7.020000 -13.993200 0.000000
-6.973200 -13.993200 0.000000
-6.926400 -13.993200 0.000000
-6.879600 -13.993200 0.000000
-6.832800 -13.993200 0.000000
-6.786000 -13.993200 0.000000
-6.739200 -13.993200 0.000000
-6.692400 -13.993200 0.000000
-6.645600 -13.993200 0.000000
-6.598800 -13.993200 0.000000
-6.552000 -13.993200 0.000000
-6.505200 -13.993200 0.000000
-6.458400 -13.993200 0.000000
-6.411600 -13.993200 0.000000
-6.364800 -13.993200 0.000000
-6.318000 -13.993200 0.000000
-6.271200 -13.993200 0.000000
-6.224400 -13.993200 0.000000
-6.177600 -13.993200 0.000000
-6.130800 -13.993200 0.000000
-6.084000 -13.993200 0.000000
-6.037200 -13.993200 0.000000
-5.990400 -13.993200 0.000000
-5.943600 -13.993200 0.000000
-5.896800 -13.993200 0.000000
-5.850000 -13.993200 0.000000
-5.803200 -13.993200 0.000000
-5.756400 -13.993200 0.000000
-5.709600 -13.993200 0.000000
-5.662800 -13.993200 0.000000
-5.616000 -13.993200 0.000000
-5.569200 -13.993200 0.000000
-5.522400 -13.993200 0.000000
-5.475600 -13.993200 0.000000
-5.428800 -13.993200 0.000000
-5.382000 -13.993200 0.000000
-5.335200 -13.993200 0.000000
-5.288400 -13.993200 0.000000
-5.241600 -13.993200 0.000000
-5.194800 -13.993200 0.000000
-5.148000 -13.993200 0.000000
-5.101200 -13.993200 0.000000
-5.054400 -13.993200 0.000000
-5.007600 -13.993200 0.000000
-4.960800 -13.993200 0.000000
-4.914000 -13.993200 0.000000
-4.867200 -13.993200 0.000000
-4.820400 -13.993200 0.000000
-4.773600 -13.993200 0.000000
-4.726800 -13.993200 0.000000
-4.680000 -13.993200 0.000000
-4.633200 -13.993200 0.000000
-4.586400 -13.993200 0.000000
-4.539600 -13.993200 0.000000
-4.492800 -13.993200 0.000000
-4.446000 -13.993200 0.000000
-4.399200 -13.993200 0.000000
-4.352400 -13.993200 0.000000
-4.305600 -13.993200 0.000000
-4.258800 -13.993200 0.000000
-4.212000 -13.993200 0.000000
-4.165200 -13.993200 0.000000
-4.118400 -13.993200 0.000000
-4.071600 -13.993200 0.000000
-4.024800 -13.993200 0.000000
-3.978000 -13.993200 0.000000
-3.931200 -13.993200 0.000000
-3.884400 -13.993200 0.000000
-3.837600 -13.993200 0.000000
-3.790800 -13.993200 0.000000
-3.744000 -13.993200 0.000000
-3.697200 -13.993200 0.000000
-3.650400 -13.993200 0.000000
-3.603600 -13.993200 0.000000
-3.556800 -13.993200 0.000000
-3.510000 -13.993200 0.000000
-3.463200 -13.993200 0.000000
-3.416400 -13.993200 0.000000
-3.369600 -13.993200 0.000000
-3.322800 -13.993200 0.000000
-3.276000 -13.993200 0.000000
-3.229200 -13.993200 0.000000
-3.182400 -13.993200 0.000000
-3.135600 -13.993200 0.000000
-3.088800 -13.993200 0.000000
-3.042000 -13.993200 0.000000
-2.995200 -13.993200 0.000000
-2.948400 -13.993200 0.000000
-2.901600 -13.993200 0.000000
-2.854800 -13.993200 0.000000
-2.808000 -13.993200 0.000000
-2.761200 -13.993200 0.000000
-2.714400 -13.993200 0.000000
-2.667600 -13.993200 0.000000
-2.620800 -13.993200 0.000000
-2.574000 -13.993200 0.000000
-2.527200 -13.993200 0.000000
-2.480400 -13.993200 0.000000
-2.433600 -13.993200 0.000000
-2.386800 -13.993200 0.000000
-2.340000 -13.993200 0.000000
-2.293200 -13.993200 0.000000
-2.246400 -13.993200 0.000000
-2.199600 -13.993200 0.000000
-2.152800 -13.993200 0.000000
-2.106000 -13.993200 0.000000
-2.059200 -13.993200 0.000000
-2.012400 -13.993200 0.000000
-1.965600 -13.993200 0.000000
-1.918800 -13.993200 0.000000
-1.872000 -13.993200 0.000000
-1.825200 -13.993200 0.000000
-1.778400 -13.993200 0.000000
-1.731600 -13.993200 0.000000
-1.684800 -13.993200 0.000000
-1.638000 -13.993200 0.000000
-1.591200 -13.993200 0.000000
-1.544400 -13.993200 0.000000
-1.497600 -13.993200 0.000000
-1.450800 -13.993200 0.000000
-1.404000 -13.993200 0.000000
-1.357200 -13.993200 0.000000
-1.310400 -13.993200 0.000000
-1.263600 -13.993200 0.000000
-1.216800 -13.993200 0.000000
-1.170000 -13.993200 0.000000
-1.123200 -13.993200 0.000000
-1.076400 -13.993200 0.000000
-1.029600 -13.993200 0.000000
-0.982800 -13.993200 0.000000
-0.936000 -13.993200 0.000000
-0.889200 -13.993200 0.000000
-0.842400 -13.993200 0.000000
-0.795600 -13.993200 0.000000
-0.748800 -13.993200 0.000000
-0.702000 -13.993200 0.000000
-0.655200 -13.993200 0.000000
-0.608400 -13.993200 0.000000
-0.561600 -13.993200 0.000000
-0.514800 -13.993200 0.000000
-0.468000 -13.993200 0.000000
-0.421200 -13.993200 0.000000
-0.374400 -13.993200 0.000000
-0.327600 -13.993200 0.000000
-0.280800 -13.993200 0.000000
-0.234000 -13.993200 0.000000
-0.187200 -13.993200 0.000000
-0.140400 -13.993200 0.000000
-0.093600 -13.993200 0.000000
-0.046800 -13.993200 0.000000
0.000000 -13.993200 0.000000
0.046800 -13.993200 0.000000
0.093600 -13.993200 0.000000
0.140400 -13.993200 0.000000
0.187200 -13.993200 0.000000
0.234000 -13.993200 0.000000
0.280800 -13.993200 0.000000
0.327600 -13.993200 0.000000
0.374400 -13.993200 0.000000
0.421200 -13.993200 0.000000
0.468000 -13.993200 0.000000
0.514800 -13.993200 0.000000
0.561600 -13.993200 0.000000
0.608400 -13.993200 0.000000
0.655200 -13.993200 0.000000
0.702000 -13.993200 0.000000
0.748800 -13.993200 0.000000
0.795600 -13.993200 0.000000
0.842400 -13.993200 0.000000
0.889200 -13.993200 0.000000
0.936000 -13.993200 0.000000
0.982800 -13.993200 0.000000
1.029600 -13.993200 0.000000
1.076400 -13.993200 0.000000
1.123200 -13.993200 0.000000
1.170000 -13.993200 0.000000
1.216800 -13.993200 0.000000
1.263600 -13.993200 0.000000
1.310400 -13.993200 0.000000
1.357200 -13.993200 0.000000
1.404000 -13.993200 0.000000
1.450800 -13.993200 0.000000
1.497600 -13.993200 0.000000
1.544400 -13.993200 0.000000
1.591200 -13.993200 0.000000
1.638000 -13.993200 0.000000
1.684800 -13.993200 0.000000
1.731600 -13.993200 0.000000
1.778400 -13.993200 0.000000
1.825200 -13.993200 0.000000
1.872000 -13.993200 0.000000
1.918800 -13.993200 0.000000
1.965600 -13.993200 0.000000
2.012400 -13.993200 0.000000
2.059200 -13.993200 0.000000
2.106000 -13.993200 0.000000
2.152800 -13.993200 0.000000
2.199600 -13.993200 0.000000
2.246400 -13.993200 0.000000
2.293200 -13.993200 0.000000
2.340000 -13.993200 0.000000
2.386800 -13.993200 0.000000
2.433600 -13.993200 0.000000
2.480400 -13.993200 0.000000
2.527200 -13.993200 0.000000
2.574000 -13.993200 0.000000
2.620800 -13.993200 0.000000
2.667600 -13.993200 0.000000
2.714400 -13.993200 0.000000
2.761200 -13.993200 0.000000
2.808000 -13.993200 0.000000
2.854800 -13.993200 0.000000
2.901600 -13.993200 0.000000
2.948400 -13.993200 0.000000
2.995200 -13.993200 0.000000
3.042000 -13.993200 0.000000
3.088800 -13.993200 0.000000
3.135600 -13.993200 0.000000
3.182400 -13.993200 0.000000
3.229200 -13.993200 0.000000
3.276000 -13.993200 0.000000
3.322800 -13.993200 0.000000
3.369600 -13.993200 0.000000
3.416400 -13.993200 0.000000
3.463200 -13.993200 0.000000
3.510000 -13.993200 0.000000
3.556800 -13.993200 0.000000
3.603600 -13.993200 0.000000
3.650400 -13.993200 0.000000
3.697200 -13.993200 0.000000
3.744000 -13.993200 0.000000
3.790800 -13.993200 0.000000
3.837600 -13.993200 0.000000
3.884400 -13.993200 0.000000
3.931200 -13.993200 0.000000
3.978000 -13.993200 0.000000
4.024800 -13.993200 0.000000
4.071600 -13.993200 0.000000
4.118400 -13.993200 0.000000
4.165200 -13.993200 0.000000
4.212000 -13.993200 0.000000
4.258800 -13.993200 0.000000
4.305600 -13.993200 0.000000
4.352400 -13.993200 0.000000
4.399200 -13.993200 0.000000
4.446000 -13.993200 0.000000
4.492800 -13.993200 0.000000
4.539600 -13.993200 0.000000
4.586400 -13.993200 0.000000
4.633200 -13.993200 0.000000
4.680000 -13.993200 0.000000
4.726800 -13.993200 0.000000
4.773600 -13.993200 0.000000
4.820400 -13.993200 0.000000
4.867200 -13.993200 0.000000
4.914000 -13.993200 0.000000
4.960800 -13.993200 0.000000
5.007600 -13.993200 0.000000
5.054400 -13.993200 0.000000
5.101200 -13.993200 0.000000
5.148000 -13.993200 0.000000
5.194800 -13.993200 0.000000
5.241600 -13.993200 0.000000
5.288400 -13.993200 0.000000
5.335200 -13.993200 0.000000
5.382000 -13.993200 0.000000
5.428800 -13.993200 0.000000
5.475600 -13.993200 0.000000
5.522400 -13.993200 0.000000
5.569200 -13.993200 0.000000
5.616000 -13.993200 0.000000
5.662800 -13.993200 0.000000
5.709600 -13.993200 0.000000
5.756400 -13.993200 0.000000
5.803200 -13.993200 0.000000
5.850000 -13.993200 0.000000
5.896800 -13.993200 0.000000
5.943600 -13.993200 0.000000
5.990400 -13.993200 0.000000
6.037200 -13.993200 0.000000
6.084000 -13.993200 0.000000
6.130800 -13.993200 0.000000
6.177600 -13.993200 0.000000
6.224400 -13.993200 0.000000
6.271200 -13.993200 0.000000
6.318000 -13.993200 0.000000
6.364800 -13.993200 0.000000
6.411600 -13.993200 0.000000
6.458400 -13.993200 0.000000
6.505200 -13.993200 0.000000
6.552000 -13.993200 0.000000
6.598800 -13.993200 0.000000
6.645600 -13.993200 0.000000
6.692400 -13.993200 0.000000
6.739200 -13.993200 0.000000
6.786000 -13.993200 0.000000
6.832800 -13.993200 0.000000
12.214800 -13.993200 0.000000
12.261600 -13.993200 0.000000
12.308400 -13.993200 0.000000
12.355200 -13.993200 0.000000
12.402000 -13.993200 0.000000
12.448800 -13.993200 0.000000
12.495600 -13.993200 0.000000
12.542400 -13.993200 0.000000
12.589200 -13.993200 0.000000
12.636000 -13.993200 0.000000
12.682800 -13.993200 0.000000
12.729600 -13.993200 0.000000
12.776400 -13.993200 0.000000
12.823200 -13.993200 0.000000
12.870000 -13.993200 0.000000
12.916800 -13.993200 0.000000
12.963600 -13.993200 0.000000
13.010400 -13.993200 0.000000
13.057200 -13.993200 0.000000
13.104000 -13.993200 0.000000
13.150800 -13.993200 0.000000
13.197600 -13.993200 0.000000
13.244400 -13.993200 0.000000
13.291200 -13.993200 0.000000
13.338000 -13.993200 0.000000
13.384800 -13.993200 0.000000
13.431600 -13.993200 0.000000
13.478400 -13.993200 0.000000
13.525200 -13.993200 0.000000
13.572000 -13.993200 0.000000
13.618800 -13.993200 0.000000
13.665600 -13.993200 0.000000
13.712400 -13.993200 0.000000
13.759200 -13.993200 0.000000
13.806000 -13.993200 0.000000
13.852800 -13.993200 0.000000
13.899600 -13.993200 0.000000
13.946400 -13.993200 0.000000
13.993200 -13.993200 0.000000
14.040000 -13.993200 0.000000
14.086800 -13.993200 0.000000
14.133600 -13.993200 0.000000
14.180400 -13.993200 0.000000
14.882400 -13.993200 0.000000
14.929200 -13.993200 0.000000
14.976000 -13.993200 0.000000
15.022800 -13.993200 0.000000
15.069600 -13.993200 0.000000
15.116400 -13.993200 0.000000
15.163200 -13.993200 0.000000
15.210000 -13.993200 0.000000
15.256800 -13.993200 0.000000
15.303600 -13.993200 0.000000
15.350400 -13.993200 0.000000
15.397200 -13.993200 0.000000
15.444000 -13.993200 0.000000
15.490800 -13.993200 0.000000
15.537600 -13.993200 0.000000
15.584400 -13.993200 0.000000
-18.720000 -13.946400 0.000000
-18.673200 -13.946400 0.000000
-18.626400 -13.946400 0.000000
-18.579600 -13.946400 0.000000
-18.532800 -13.946400 0.000000
-18.486000 -13.946400 0.000000
-18.439200 -13.946400 0.000000
-18.392400 -13.946400 0.000000
-18.345600 -13.946400 0.000000
-18.298800 -13.946400 0.000000
-18.252000 -13.946400 0.000000
-18.205200 -13.946400 0.000000
-18.158400 -13.946400 0.000000
-18.111600 -13.946400 0.000000
-18.064800 -13.946400 0.000000
-18.018000 -13.946400 0.000000
-17.971200 -13.946400 0.000000
-17.924400 -13.946400 0.000000
-17.877600 -13.946400 0.000000
-17.830800 -13.946400 0.000000
-17.784000 -13.946400 0.000000
-17.737200 -13.946400 0.000000
-17.690400 -13.946400 0.000000
-17.643600 -13.946400 0.000000
-17.596800 -13.946400 0.000000
-17.550000 -13.946400 0.000000
-17.503200 -13.946400 0.000000
-17.456400 -13.946400 0.000000
-17.409600 -13.946400 0.000000
-17.362800 -13.946400 0.000000
-17.316000 -13.946400 0.000000
-17.269200 -13.946400 0.000000
-17.222400 -13.946400 0.000000
-17.175600 -13.946400 0.000000
-17.128800 -13.946400 0.000000
-17.082000 -13.946400 0.000000
-17.035200 -13.946400 0.000000
-16.988400 -13.946400 0.000000
-16.941600 -13.946400 0.000000
-16.894800 -13.946400 0.000000
-16.848000 -13.946400 0.000000
-16.801200 -13.946400 0.000000
-16.754400 -13.946400 0.000000
-16.380000 -13.946400 0.000000
-15.116400 -13.946400 0.000000
-15.069600 -13.946400 0.000000
-15.022800 -13.946400 0.000000
-14.976000 -13.946400 0.000000
-14.929200 -13.946400 0.000000
-14.882400 -13.946400 0.000000
-14.835600 -13.946400 0.000000
-14.788800 -13.946400 0.000000
-14.742000 -13.946400 0.000000
-14.695200 -13.946400 0.000000
-14.648400 -13.946400 0.000000
-14.601600 -13.946400 0.000000
-14.554800 -13.946400 0.000000
-14.508000 -13.946400 0.000000
-14.461200 -13.946400 0.000000
-14.414400 -13.946400 0.000000
-14.367600 -13.946400 0.000000
-14.320800 -13.946400 0.000000
-14.274000 -13.946400 0.000000
-14.227200 -13.946400 0.000000
-14.180400 -13.946400 0.000000
-14.133600 -13.946400 0.000000
-14.086800 -13.946400 0.000000
-14.040000 -13.946400 0.000000
-13.993200 -13.946400 0.000000
-13.946400 -13.946400 0.000000
-13.899600 -13.946400 0.000000
-13.852800 -13.946400 0.000000
-13.806000 -13.946400 0.000000
-13.759200 -13.946400 0.000000
-13.712400 -13.946400 0.000000
-13.665600 -13.946400 0.000000
-13.618800 -13.946400 0.000000
-13.572000 -13.946400 0.000000
-13.525200 -13.946400 0.000000
-13.478400 -13.946400 0.000000
-13.431600 -13.946400 0.000000
-13.384800 -13.946400 0.000000
-13.338000 -13.946400 0.000000
-13.291200 -13.946400 0.000000
-13.244400 -13.946400 0.000000
-13.197600 -13.946400 0.000000
-13.150800 -13.946400 0.000000
-13.104000 -13.946400 0.000000
-13.057200 -13.946400 0.000000
-7.394400 -13.946400 0.000000
-7.347600 -13.946400 0.000000
-7.300800 -13.946400 0.000000
-7.254000 -13.946400 0.000000
-7.207200 -13.946400 0.000000
-7.160400 -13.946400 0.000000
-7.113600 -13.946400 0.000000
-7.066800 -13.946400 0.000000
-7.020000 -13.946400 0.000000
-6.973200 -13.946400 0.000000
-6.926400 -13.946400 0.000000
-6.879600 -13.946400 0.000000
-6.832800 -13.946400 0.000000
-6.786000 -13.946400 0.000000
-6.739200 -13.946400 0.000000
-6.692400 -13.946400 0.000000
-6.645600 -13.946400 0.000000
-6.598800 -13.946400 0.000000
-6.552000 -13.946400 0.000000
-6.505200 -13.946400 0.000000
-6.458400 -13.946400 0.000000
-6.411600 -13.946400 0.000000
-6.364800 -13.946400 0.000000
-6.318000 -13.946400 0.000000
-6.271200 -13.946400 0.000000
-6.224400 -13.946400 0.000000
-6.177600 -13.946400 0.000000
-6.130800 -13.946400 0.000000
-6.084000 -13.946400 0.000000
-6.037200 -13.946400 0.000000
-5.990400 -13.946400 0.000000
-5.943600 -13.946400 0.000000
-5.896800 -13.946400 0.000000
-5.850000 -13.946400 0.000000
-5.803200 -13.946400 0.000000
-5.756400 -13.946400 0.000000
-5.709600 -13.946400 0.000000
-5.662800 -13.946400 0.000000
-5.616000 -13.946400 0.000000
-5.569200 -13.946400 0.000000
-5.522400 -13.946400 0.000000
-5.475600 -13.946400 0.000000
-5.428800 -13.946400 0.000000
-5.382000 -13.946400 0.000000
-5.335200 -13.946400 0.000000
-5.288400 -13.946400 0.000000
-5.241600 -13.946400 0.000000
-5.194800 -13.946400 0.000000
-5.148000 -13.946400 0.000000
-5.101200 -13.946400 0.000000
-5.054400 -13.946400 0.000000
-5.007600 -13.946400 0.000000
-4.960800 -13.946400 0.000000
-4.914000 -13.946400 0.000000
-4.867200 -13.946400 0.000000
-4.820400 -13.946400 0.000000
-4.773600 -13.946400 0.000000
-4.726800 -13.946400 0.000000
-4.680000 -13.946400 0.000000
-4.633200 -13.946400 0.000000
-4.586400 -13.946400 0.000000
-4.539600 -13.946400 0.000000
-4.492800 -13.946400 0.000000
-4.446000 -13.946400 0.000000
-4.399200 -13.946400 0.000000
-4.352400 -13.946400 0.000000
-4.305600 -13.946400 0.000000
-4.258800 -13.946400 0.000000
-4.212000 -13.946400 0.000000
-4.165200 -13.946400 0.000000
-4.118400 -13.946400 0.000000
-4.071600 -13.946400 0.000000
-4.024800 -13.946400 0.000000
-3.978000 -13.946400 0.000000
-3.931200 -13.946400 0.000000
-3.884400 -13.946400 0.000000
-3.837600 -13.946400 0.000000
-3.790800 -13.946400 0.000000
-3.744000 -13.946400 0.000000
-3.697200 -13.946400 0.000000
-3.650400 -13.946400 0.000000
-3.603600 -13.946400 0.000000
-3.556800 -13.946400 0.000000
-3.510000 -13.946400 0.000000
-3.463200 -13.946400 0.000000
-3.416400 -13.946400 0.000000
-3.369600 -13.946400 0.000000
-3.322800 -13.946400 0.000000
-3.276000 -13.946400 0.000000
-3.229200 -13.946400 0.000000
-3.182400 -13.946400 0.000000
-3.135600 -13.946400 0.000000
-3.088800 -13.946400 0.000000
-3.042000 -13.946400 0.000000
-2.995200 -13.946400 0.000000
-2.948400 -13.946400 0.000000
-2.901600 -13.946400 0.000000
-2.854800 -13.946400 0.000000
-2.808000 -13.946400 0.000000
-2.761200 -13.946400 0.000000
-2.714400 -13.946400 0.000000
-2.667600 -13.946400 0.000000
-2.620800 -13.946400 0.000000
-2.574000 -13.946400 0.000000
-2.527200 -13.946400 0.000000
-2.480400 -13.946400 0.000000
-2.433600 -13.946400 0.000000
-2.386800 -13.946400 0.000000
-2.340000 -13.946400 0.000000
-2.293200 -13.946400 0.000000
-2.246400 -13.946400 0.000000
-2.199600 -13.946400 0.000000
-2.152800 -13.946400 0.000000
-2.106000 -13.946400 0.000000
-2.059200 -13.946400 0.000000
-2.012400 -13.946400 0.000000
-1.965600 -13.946400 0.000000
-1.918800 -13.946400 0.000000
-1.872000 -13.946400 0.000000
-1.825200 -13.946400 0.000000
-1.778400 -13.946400 0.000000
-1.731600 -13.946400 0.000000
-1.684800 -13.946400 0.000000
-1.638000 -13.946400 0.000000
-1.591200 -13.946400 0.000000
-1.544400 -13.946400 0.000000
-1.497600 -13.946400 0.000000
-1.450800 -13.946400 0.000000
-1.404000 -13.946400 0.000000
-1.357200 -13.946400 0.000000
-1.310400 -13.946400 0.000000
-1.263600 -13.946400 0.000000
-1.216800 -13.946400 0.000000
-1.170000 -13.946400 0.000000
-1.123200 -13.946400 0.000000
-1.076400 -13.946400 0.000000
-1.029600 -13.946400 0.000000
-0.982800 -13.946400 0.000000
-0.936000 -13.946400 0.000000
-0.889200 -13.946400 0.000000
-0.842400 -13.946400 0.000000
-0.795600 -13.946400 0.000000
-0.748800 -13.946400 0.000000
-0.702000 -13.946400 0.000000
-0.655200 -13.946400 0.000000
-0.608400 -13.946400 0.000000
-0.561600 -13.946400 0.000000
-0.514800 -13.946400 0.000000
-0.468000 -13.946400 0.000000
-0.421200 -13.946400 0.000000
-0.374400 -13.946400 0.000000
-0.327600 -13.946400 0.000000
-0.280800 -13.946400 0.000000
-0.234000 -13.946400 0.000000
-0.187200 -13.946400 0.000000
-0.140400 -13.946400 0.000000
-0.093600 -13.946400 0.000000
-0.046800 -13.946400 0.000000
0.000000 -13.946400 0.000000
0.046800 -13.946400 0.000000
0.093600 -13.946400 0.000000
0.140400 -13.946400 0.000000
0.187200 -13.946400 0.000000
0.234000 -13.946400 0.000000
0.280800 -13.946400 0.000000
0.327600 -13.946400 0.000000
0.374400 -13.946400 0.000000
0.421200 -13.946400 0.000000
0.468000 -13.946400 0.000000
0.514800 -13.946400 0.000000
0.561600 -13.946400 0.000000
0.608400 -13.946400 0.000000
0.655200 -13.946400 0.000000
0.702000 -13.946400 0.000000
0.748800 -13.946400 0.000000
0.795600 -13.946400 0.000000
0.842400 -13.946400 0.000000
0.889200 -13.946400 0.000000
0.936000 -13.946400 0.000000
0.982800 -13.946400 0.000000
1.029600 -13.946400 0.000000
1.076400 -13.946400 0.000000
1.123200 -13.946400 0.000000
1.170000 -13.946400 0.000000
1.216800 -13.946400 0.000000
1.263600 -13.946400 0.000000
1.310400 -13.946400 0.000000
1.357200 -13.946400 0.000000
1.404000 -13.946400 0.000000
1.450800 -13.946400 0.000000
1.497600 -13.946400 0.000000
1.544400 -13.946400 0.000000
1.591200 -13.946400 0.000000
1.638000 -13.946400 0.000000
1.684800 -13.946400 0.000000
1.731600 -13.946400 0.000000
1.778400 -13.946400 0.000000
1.825200 -13.946400 0.000000
1.872000 -13.946400 0.000000
1.918800 -13.946400 0.000000
1.965600 -13.946400 0.000000
2.012400 -13.946400 0.000000
2.059200 -13.946400 0.000000
2.106000 -13.946400 0.000000
2.152800 -13.946400 0.000000
2.199600 -13.946400 0.000000
2.246400 -13.946400 0.000000
2.293200 -13.946400 0.000000
2.340000 -13.946400 0.000000
2.386800 -13.946400 0.000000
2.433600 -13.946400 0.000000
2.480400 -13.946400 0.000000
2.527200 -13.946400 0.000000
2.574000 -13.946400 0.000000
2.620800 -13.946400 0.000000
2.667600 -13.946400 0.000000
2.714400 -13.946400 0.000000
2.761200 -13.946400 0.000000
2.808000 -13.946400 0.000000
2.854800 -13.946400 0.000000
2.901600 -13.946400 0.000000
2.948400 -13.946400 0.000000
2.995200 -13.946400 0.000000
3.042000 -13.946400 0.000000
3.088800 -13.946400 0.000000
3.135600 -13.946400 0.000000
3.182400 -13.946400 0.000000
3.229200 -13.946400 0.000000
3.276000 -13.946400 0.000000
3.322800 -13.946400 0.000000
3.369600 -13.946400 0.000000
3.416400 -13.946400 0.000000
3.463200 -13.946400 0.000000
3.510000 -13.946400 0.000000
3.556800 -13.946400 0.000000
3.603600 -13.946400 0.000000
3.650400 -13.946400 0.000000
3.697200 -13.946400 0.000000
3.744000 -13.946400 0.000000
3.790800 -13.946400 0.000000
3.837600 -13.946400 0.000000
3.884400 -13.946400 0.000000
3.931200 -13.946400 0.000000
3.978000 -13.946400 0.000000
4.024800 -13.946400 0.000000
4.071600 -13.946400 0.000000
4.118400 -13.946400 0.000000
4.165200 -13.946400 0.000000
4.212000 -13.946400 0.000000
4.258800 -13.946400 0.000000
4.305600 -13.946400 0.000000
4.352400 -13.946400 0.000000
4.399200 -13.946400 0.000000
4.446000 -13.946400 0.000000
4.492800 -13.946400 0.000000
4.539600 -13.946400 0.000000
4.586400 -13.946400 0.000000
4.633200 -13.946400 0.000000
4.680000 -13.946400 0.000000
4.726800 -13.946400 0.000000
4.773600 -13.946400 0.000000
4.820400 -13.946400 0.000000
4.867200 -13.946400 0.000000
4.914000 -13.946400 0.000000
4.960800 -13.946400 0.000000
5.007600 -13.946400 0.000000
5.054400 -13.946400 0.000000
5.101200 -13.946400 0.000000
5.148000 -13.946400 0.000000
5.194800 -13.946400 0.000000
5.241600 -13.946400 0.000000
5.288400 -13.946400 0.000000
5.335200 -13.946400 0.000000
5.382000 -13.946400 0.000000
5.428800 -13.946400 0.000000
5.475600 -13.946400 0.000000
5.522400 -13.946400 0.000000
5.569200 -13.946400 0.000000
5.616000 -13.946400 0.000000
5.662800 -13.946400 0.000000
5.709600 -13.946400 0.000000
5.756400 -13.946400 0.000000
5.803200 -13.946400 0.000000
5.850000 -13.946400 0.000000
5.896800 -13.946400 0.000000
5.943600 -13.946400 0.000000
5.990400 -13.946400 0.000000
6.037200 -13.946400 0.000000
6.084000 -13.946400 0.000000
6.130800 -13.946400 0.000000
6.177600 -13.946400 0.000000
6.224400 -13.946400 0.000000
6.271200 -13.946400 0.000000
6.318000 -13.946400 0.000000
6.364800 -13.946400 0.000000
6.411600 -13.946400 0.000000
6.458400 -13.946400 0.000000
6.505200 -13.946400 0.000000
6.552000 -13.946400 0.000000
6.598800 -13.946400 0.000000
6.645600 -13.946400 0.000000
6.692400 -13.946400 0.000000
6.739200 -13.946400 0.000000
6.786000 -13.946400 0.000000
6.832800 -13.946400 0.000000
12.214800 -13.946400 0.000000
12.261600 -13.946400 0.000000
12.308400 -13.946400 0.000000
12.355200 -13.946400 0.000000
12.402000 -13.946400 0.000000
12.448800 -13.946400 0.000000
12.495600 -13.946400 0.000000
12.542400 -13.946400 0.000000
12.589200 -13.946400 0.000000
12.636000 -13.946400 0.000000
12.682800 -13.946400 0.000000
12.729600 -13.946400 0.000000
12.776400 -13.946400 0.000000
12.823200 -13.946400 0.000000
12.870000 -13.946400 0.000000
12.916800 -13.946400 0.000000
12.963600 -13.946400 0.000000
13.010400 -13.946400 0.000000
13.057200 -13.946400 0.000000
13.104000 -13.946400 0.000000
13.150800 -13.946400 0.000000
13.197600 -13.946400 0.000000
13.244400 -13.946400 0.000000
13.291200 -13.946400 0.000000
13.338000 -13.946400 0.000000
13.384800 -13.946400 0.000000
13.431600 -13.946400 0.000000
13.478400 -13.946400 0.000000
13.525200 -13.946400 0.000000
13.572000 -13.946400 0.000000
13.618800 -13.946400 0.000000
13.665600 -13.946400 0.000000
13.712400 -13.946400 0.000000
13.759200 -13.946400 0.000000
13.806000 -13.946400 0.000000
13.852800 -13.946400 0.000000
13.899600 -13.946400 0.000000
13.946400 -13.946400 0.000000
13.993200 -13.946400 0.000000
14.040000 -13.946400 0.000000
14.086800 -13.946400 0.000000
14.133600 -13.946400 0.000000
14.180400 -13.946400 0.000000
14.882400 -13.946400 0.000000
14.929200 -13.946400 0.000000
14.976000 -13.946400 0.000000
15.022800 -13.946400 0.000000
15.069600 -13.946400 0.000000
15.116400 -13.946400 0.000000
15.163200 -13.946400 0.000000
15.210000 -13.946400 0.000000
15.256800 -13.946400 0.000000
15.303600 -13.946400 0.000000
15.350400 -13.946400 0.000000
15.397200 -13.946400 0.000000
15.444000 -13.946400 0.000000
15.490800 -13.946400 0.000000
15.537600 -13.946400 0.000000
15.584400 -13.946400 0.000000
15.631200 -13.946400 0.000000
16.005600 -13.946400 0.000000
16.052400 -13.946400 0.000000
16.099200 -13.946400 0.000000
-18.720000 -13.899600 0.000000
-18.673200 -13.899600 0.000000
-18.626400 -13.899600 0.000000
-18.579600 -13.899600 -7.144292
-18.532800 -13.899600 -7.128860
-18.486000 -13.899600 -7.108954
-18.439200 -13.899600 -7.095440
-18.392400 -13.899600 -7.085145
-18.345600 -13.899600 -7.075643
-18.298800 -13.899600 -7.074994
-18.252000 -13.899600 -7.074994
-18.205200 -13.899600 -7.075643
-18.158400 -13.899600 -7.055503
-18.111600 -13.899600 -7.066211
-18.064800 -13.899600 -7.066211
-18.018000 -13.899600 -7.066045
-17.971200 -13.899600 -7.055969
-17.924400 -13.899600 -7.055503
-17.877600 -13.899600 -7.030338
-17.830800 -13.899600 -7.055969
-17.784000 -13.899600 -7.038462
-17.737200 -13.899600 -7.019023
-17.690400 -13.899600 -7.018100
-17.643600 -13.899600 -7.014681
-17.596800 -13.899600 -7.025767
-17.550000 -13.899600 -7.025767
-17.503200 -13.899600 -7.013823
-17.456400 -13.899600 -6.999787
-17.409600 -13.899600 -6.971974
-17.362800 -13.899600 -6.960093
-17.316000 -13.899600 -6.958900
-17.269200 -13.899600 -6.948400
-17.222400 -13.899600 -6.930258
-17.175600 -13.899600 -6.914826
-17.128800 -13.899600 -6.884354
-17.082000 -13.899600 -6.866166
-17.035200 -13.899600 -6.843553
-16.988400 -13.899600 -6.823907
-16.941600 -13.899600 -6.823633
-16.894800 -13.899600 -6.805405
-16.848000 -13.899600 -6.771600
-16.801200 -13.899600 -6.698694
-16.754400 -13.899600 -6.655223
-15.163200 -13.899600 6.751500
-15.116400 -13.899600 6.794795
-15.069600 -13.899600 6.827400
-15.022800 -13.899600 6.844331
-14.976000 -13.899600 6.853161
-14.929200 -13.899600 6.862551
-14.882400 -13.899600 6.885074
-14.835600 -13.899600 6.920262
-14.788800 -13.899600 6.932566
-14.742000 -13.899600 6.933638
-14.695200 -13.899600 6.954046
-14.648400 -13.899600 6.958950
-14.601600 -13.899600 6.968400
-14.554800 -13.899600 6.983256
-14.508000 -13.899600 6.993779
-14.461200 -13.899600 6.995827
-14.414400 -13.899600 7.002163
-14.367600 -13.899600 7.003405
-14.320800 -13.899600 7.004355
-14.274000 -13.899600 7.007006
-14.227200 -13.899600 7.024908
-14.180400 -13.899600 7.029121
-14.133600 -13.899600 7.031238
-14.086800 -13.899600 7.037403
-14.040000 -13.899600 7.040768
-13.993200 -13.899600 7.043044
-13.946400 -13.899600 7.040768
-13.899600 -13.899600 7.039593
-13.852800 -13.899600 7.028767
-13.806000 -13.899600 7.041669
-13.759200 -13.899600 7.036616
-13.712400 -13.899600 7.036616
-13.665600 -13.899600 7.036616
-13.618800 -13.899600 7.044539
-13.572000 -13.899600 7.049328
-13.525200 -13.899600 7.043691
-13.478400 -13.899600 7.043691
-13.431600 -13.899600 7.041632
-13.384800 -13.899600 7.037222
-13.338000 -13.899600 7.037222
-13.291200 -13.899600 7.043691
-13.244400 -13.899600 7.047719
-13.197600 -13.899600 7.068158
-13.150800 -13.899600 7.122507
-13.104000 -13.899600 7.194366
-7.394400 -13.899600 8.713513
-7.347600 -13.899600 8.668392
-7.300800 -13.899600 8.649651
-7.254000 -13.899600 8.598245
-7.207200 -13.899600 8.536096
-7.160400 -13.899600 8.500188
-7.113600 -13.899600 8.435110
-7.066800 -13.899600 8.412260
-7.020000 -13.899600 8.336784
-6.973200 -13.899600 8.279375
-6.926400 -13.899600 8.231257
-6.879600 -13.899600 8.189128
-6.832800 -13.899600 8.129661
-6.786000 -13.899600 8.072993
-6.739200 -13.899600 8.032725
-6.692400 -13.899600 7.992585
-6.645600 -13.899600 7.967002
-6.598800 -13.899600 7.905654
-6.552000 -13.899600 7.874110
-6.505200 -13.899600 7.842526
-6.458400 -13.899600 7.798590
-6.411600 -13.899600 7.774697
-6.364800 -13.899600 7.751267
-6.318000 -13.899600 7.726919
-6.271200 -13.899600 7.692921
-6.224400 -13.899600 7.650981
-6.177600 -13.899600 7.630818
-6.130800 -13.899600 7.593507
-6.084000 -13.899600 7.562828
-6.037200 -13.899600 7.499875
-5.990400 -13.899600 7.483174
-5.943600 -13.899600 7.461316
-5.896800 -13.899600 7.444525
-5.850000 -13.899600 7.415168
-5.803200 -13.899600 7.394166
-5.756400 -13.899600 7.354191
-5.709600 -13.899600 7.340056
-5.662800 -13.899600 7.319947
-5.616000 -13.899600 7.289632
-5.569200 -13.899600 7.284335
-5.522400 -13.899600 7.273272
-5.475600 -13.899600 7.254351
-5.428800 -13.899600 7.251975
-5.382000 -13.899600 7.219782
-5.335200 -13.899600 7.202060
-5.288400 -13.899600 7.171301
-5.241600 -13.899600 7.161335
-5.194800 -13.899600 7.155559
-5.148000 -13.899600 7.113043
-5.101200 -13.899600 7.086598
-5.054400 -13.899600 7.067555
-5.007600 -13.899600 7.057373
-4.960800 -13.899600 7.029376
-4.914000 -13.899600 7.024104
-4.867200 -13.899600 7.024104
-4.820400 -13.899600 7.012319
-4.773600 -13.899600 7.006415
-4.726800 -13.899600 6.985027
-4.680000 -13.899600 6.951191
-4.633200 -13.899600 6.943646
-4.586400 -13.899600 6.935987
-4.539600 -13.899600 6.893510
-4.492800 -13.899600 6.875692
-4.446000 -13.899600 6.875692
-4.399200 -13.899600 6.881901
-4.352400 -13.899600 6.876231
-4.305600 -13.899600 6.876231
-4.258800 -13.899600 6.877035
-4.212000 -13.899600 6.877035
-4.165200 -13.899600 6.876771
-4.118400 -13.899600 6.863853
-4.071600 -13.899600 6.839041
-4.024800 -13.899600 6.825900
-3.978000 -13.899600 6.809203
-3.931200 -13.899600 6.796634
-3.884400 -13.899600 6.782221
-3.837600 -13.899600 6.770267
-3.790800 -13.899600 6.759097
-3.744000 -13.899600 6.737145
-3.697200 -13.899600 6.735382
-3.650400 -13.899600 6.722941
-3.603600 -13.899600 6.711592
-3.556800 -13.899600 6.704526
-3.510000 -13.899600 6.695419
-3.463200 -13.899600 6.687988
-3.416400 -13.899600 6.688157
-3.369600 -13.899600 6.689177
-3.322800 -13.899600 6.685364
-3.276000 -13.899600 6.664101
-3.229200 -13.899600 6.657694
-3.182400 -13.899600 6.659758
-3.135600 -13.899600 6.664101
-3.088800 -13.899600 6.662719
-3.042000 -13.899600 6.664532
-2.995200 -13.899600 6.651343
-2.948400 -13.899600 6.645883
-2.901600 -13.899600 6.642510
-2.854800 -13.899600 6.638078
-2.808000 -13.899600 6.627326
-2.761200 -13.899600 6.610312
-2.714400 -13.899600 6.586232
-2.667600 -13.899600 6.560542
-2.620800 -13.899600 6.569075
-2.574000 -13.899600 6.554976
-2.527200 -13.899600 6.554289
-2.480400 -13.899600 6.552054
-2.433600 -13.899600 6.529232
-2.386800 -13.899600 6.529232
-2.340000 -13.899600 6.528545
-2.293200 -13.899600 6.487545
-2.246400 -13.899600 6.487545
-2.199600 -13.899600 6.487545
-2.152800 -13.899600 6.487545
-2.106000 -13.899600 6.498279
-2.059200 -13.899600 6.502646
-2.012400 -13.899600 6.508606
-1.965600 -13.899600 6.511188
-1.918800 -13.899600 6.511188
-1.872000 -13.899600 6.517494
-1.825200 -13.899600 6.516006
-1.778400 -13.899600 6.513204
-1.731600 -13.899600 6.513204
-1.684800 -13.899600 6.500467
-1.638000 -13.899600 6.480562
-1.591200 -13.899600 6.480562
-1.544400 -13.899600 6.454778
-1.497600 -13.899600 6.449910
-1.450800 -13.899600 6.449359
-1.404000 -13.899600 6.429462
-1.357200 -13.899600 6.424140
-1.310400 -13.899600 6.422177
-1.263600 -13.899600 6.424140
-1.216800 -13.899600 6.450409
-1.170000 -13.899600 6.450085
-1.123200 -13.899600 6.450085
-1.076400 -13.899600 6.450085
-1.029600 -13.899600 6.446148
-0.982800 -13.899600 6.443642
-0.936000 -13.899600 6.441076
-0.889200 -13.899600 6.420961
-0.842400 -13.899600 6.419624
-0.795600 -13.899600 6.407681
-0.748800 -13.899600 6.419624
-0.702000 -13.899600 6.408173
-0.655200 -13.899600 6.409025
-0.608400 -13.899600 6.408173
-0.561600 -13.899600 6.422304
-0.514800 -13.899600 6.432981
-0.468000 -13.899600 6.432981
-0.421200 -13.899600 6.432981
-0.374400 -13.899600 6.439350
-0.327600 -13.899600 6.439350
-0.280800 -13.899600 6.453976
-0.234000 -13.899600 6.432485
-0.187200 -13.899600 6.408985
-0.140400 -13.899600 6.379209
-0.093600 -13.899600 6.377567
-0.046800 -13.899600 6.374399
0.000000 -13.899600 6.377567
0.046800 -13.899600 6.382431
0.093600 -13.899600 6.382431
0.140400 -13.899600 6.382431
0.187200 -13.899600 6.386721
0.234000 -13.899600 6.382431
0.280800 -13.899600 6.374412
0.327600 -13.899600 6.373932
0.374400 -13.899600 6.359820
0.421200 -13.899600 6.359820
0.468000 -13.899600 6.371221
0.514800 -13.899600 6.373932
0.561600 -13.899600 6.371221
0.608400 -13.899600 6.374518
0.655200 -13.899600 6.375098
0.702000 -13.899600 6.375098
0.748800 -13.899600 6.381062
0.795600 -13.899600 6.382406
0.842400 -13.899600 6.382406
0.889200 -13.899600 6.399213
0.936000 -13.899600 6.407092
0.982800 -13.899600 6.401674
1.029600 -13.899600 6.397509
1.076400 -13.899600 6.392404
1.123200 -13.899600 6.392705
1.170000 -13.899600 6.409170
1.216800 -13.899600 6.409170
1.263600 -13.899600 6.409170
1.310400 -13.899600 6.427385
1.357200 -13.899600 6.427385
1.404000 -13.899600 6.436044
1.450800 -13.899600 6.424335
1.497600 -13.899600 6.419858
1.544400 -13.899600 6.414924
1.591200 -13.899600 6.418636
1.638000 -13.899600 6.419585
1.684800 -13.899600 6.429301
1.731600 -13.899600 6.429301
1.778400 -13.899600 6.434316
1.825200 -13.899600 6.454533
1.872000 -13.899600 6.462262
1.918800 -13.899600 6.455306
1.965600 -13.899600 6.462262
2.012400 -13.899600 6.466727
2.059200 -13.899600 6.474150
2.106000 -13.899600 6.474150
2.152800 -13.899600 6.474150
2.199600 -13.899600 6.490771
2.246400 -13.899600 6.504830
2.293200 -13.899600 6.522481
2.340000 -13.899600 6.526197
2.386800 -13.899600 6.530190
2.433600 -13.899600 6.533451
2.480400 -13.899600 6.537066
2.527200 -13.899600 6.546163
2.574000 -13.899600 6.573628
2.620800 -13.899600 6.583843
2.667600 -13.899600 6.585295
2.714400 -13.899600 6.585454
2.761200 -13.899600 6.583599
2.808000 -13.899600 6.587000
2.854800 -13.899600 6.595076
2.901600 -13.899600 6.599900
2.948400 -13.899600 6.612919
2.995200 -13.899600 6.614802
3.042000 -13.899600 6.638960
3.088800 -13.899600 6.646242
3.135600 -13.899600 6.663357
3.182400 -13.899600 6.673830
3.229200 -13.899600 6.674602
3.276000 -13.899600 6.680091
3.322800 -13.899600 6.690050
3.369600 -13.899600 6.694407
3.416400 -13.899600 6.714545
3.463200 -13.899600 6.714545
3.510000 -13.899600 6.733689
3.556800 -13.899600 6.751914
3.603600 -13.899600 6.772955
3.650400 -13.899600 6.772955
3.697200 -13.899600 6.772955
3.744000 -13.899600 6.792568
3.790800 -13.899600 6.812358
3.837600 -13.899600 6.821050
3.884400 -13.899600 6.832516
3.931200 -13.899600 6.836517
3.978000 -13.899600 6.861567
4.024800 -13.899600 6.845774
4.071600 -13.899600 6.861460
4.118400 -13.899600 6.885114
4.165200 -13.899600 6.889187
4.212000 -13.899600 6.906496
4.258800 -13.899600 6.943594
4.305600 -13.899600 6.956143
4.352400 -13.899600 6.968120
4.399200 -13.899600 6.981402
4.446000 -13.899600 6.987666
4.492800 -13.899600 7.004282
4.539600 -13.899600 7.020845
4.586400 -13.899600 7.030343
4.633200 -13.899600 7.023640
4.680000 -13.899600 7.020845
4.726800 -13.899600 7.040760
4.773600 -13.899600 7.060807
4.820400 -13.899600 7.083590
4.867200 -13.899600 7.097903
4.914000 -13.899600 7.102449
4.960800 -13.899600 7.110748
5.007600 -13.899600 7.115109
5.054400 -13.899600 7.123394
5.101200 -13.899600 7.150172
5.148000 -13.899600 7.192734
5.194800 -13.899600 7.252358
5.241600 -13.899600 7.270398
5.288400 -13.899600 7.289276
5.335200 -13.899600 7.308697
5.382000 -13.899600 7.320173
5.428800 -13.899600 7.329094
5.475600 -13.899600 7.347810
5.522400 -13.899600 7.391768
5.569200 -13.899600 7.406915
5.616000 -13.899600 7.438168
5.662800 -13.899600 7.481717
5.709600 -13.899600 7.507556
5.756400 -13.899600 7.526378
5.803200 -13.899600 7.564104
5.850000 -13.899600 7.605642
5.896800 -13.899600 7.639735
5.943600 -13.899600 7.664736
5.990400 -13.899600 7.700226
6.037200 -13.899600 7.724807
6.084000 -13.899600 7.767874
6.130800 -13.899600 7.785803
6.177600 -13.899600 7.836510
6.224400 -13.899600 7.883320
6.271200 -13.899600 7.942263
6.318000 -13.899600 7.955211
6.364800 -13.899600 7.995649
6.411600 -13.899600 8.031991
6.458400 -13.899600 8.083329
6.505200 -13.899600 8.115760
6.552000 -13.899600 8.195607
6.598800 -13.899600 8.237178
6.645600 -13.899600 8.281880
6.692400 -13.899600 8.433200
6.739200 -13.899600 8.507951
6.786000 -13.899600 8.666137
6.832800 -13.899600 8.672404
12.261600 -13.899600 7.945784
12.308400 -13.899600 7.947903
12.355200 -13.899600 7.945784
12.402000 -13.899600 7.941115
12.448800 -13.899600 7.931974
12.495600 -13.899600 7.935252
12.542400 -13.899600 7.936148
12.589200 -13.899600 7.937406
12.636000 -13.899600 7.935252
12.682800 -13.899600 7.936148
12.729600 -13.899600 7.935998
12.776400 -13.899600 7.938384
12.823200 -13.899600 7.937406
12.870000 -13.899600 7.931251
12.916800 -13.899600 7.929771
12.963600 -13.899600 7.930697
13.010400 -13.899600 7.929337
13.057200 -13.899600 7.930697
13.104000 -13.899600 7.935124
13.150800 -13.899600 7.941035
13.197600 -13.899600 7.942852
13.244400 -13.899600 7.943139
13.291200 -13.899600 7.951085
13.338000 -13.899600 7.963853
13.384800 -13.899600 7.965513
13.431600 -13.899600 7.978981
13.478400 -13.899600 7.972754
13.525200 -13.899600 7.978981
13.572000 -13.899600 7.969296
13.618800 -13.899600 7.966606
13.665600 -13.899600 7.951894
13.712400 -13.899600 7.949743
13.759200 -13.899600 7.949743
13.806000 -13.899600 7.951894
13.852800 -13.899600 7.976656
13.899600 -13.899600 7.999656
13.946400 -13.899600 7.995269
13.993200 -13.899600 7.995269
14.040000 -13.899600 7.984983
14.086800 -13.899600 7.977113
14.133600 -13.899600 7.972480
14.180400 -13.899600 7.946692
14.227200 -13.899600 7.942728
14.929200 -13.899600 6.759253
14.976000 -13.899600 6.717108
15.022800 -13.899600 6.690308
15.069600 -13.899600 6.686347
15.116400 -13.899600 6.680821
15.163200 -13.899600 6.673453
15.210000 -13.899600 6.678705
15.256800 -13.899600 6.680821
15.303600 -13.899600 6.716796
15.350400 -13.899600 6.726337
15.397200 -13.899600 6.720297
15.444000 -13.899600 6.716796
15.490800 -13.899600 6.717813
15.537600 -13.899600 6.703522
15.584400 -13.899600 6.699806
15.631200 -13.899600 6.650256
15.678000 -13.899600 6.624653
16.052400 -13.899600 4.294836
-18.720000 -13.852800 0.000000
-18.673200 -13.852800 0.000000
-18.626400 -13.852800 0.000000
-18.579600 -13.852800 -7.139993
-18.532800 -13.852800 -7.118975
-18.486000 -13.852800 -7.108954
-18.439200 -13.852800 -7.104398
-18.392400 -13.852800 -7.093997
-18.345600 -13.852800 -7.085145
-18.298800 -13.852800 -7.086497
-18.252000 -13.852800 -7.087098
-18.205200 -13.852800 -7.093997
-18.158400 -13.852800 -7.085145
-18.111600 -13.852800 -7.086497
-18.064800 -13.852800 -7.089353
-18.018000 -13.852800 -7.086704
-17.971200 -13.852800 -7.082959
-17.924400 -13.852800 -7.082959
-17.877600 -13.852800 -7.082959
-17.830800 -13.852800 -7.083299
-17.784000 -13.852800 -7.083299
-17.737200 -13.852800 -7.069613
-17.690400 -13.852800 -7.060646
-17.643600 -13.852800 -7.060646
-17.596800 -13.852800 -7.053401
-17.550000 -13.852800 -7.050244
-17.503200 -13.852800 -7.027528
-17.456400 -13.852800 -7.022479
-17.409600 -13.852800 -6.999787
-17.362800 -13.852800 -6.971974
-17.316000 -13.852800 -6.958900
-17.269200 -13.852800 -6.948400
-17.222400 -13.852800 -6.926023
-17.175600 -13.852800 -6.906517
-17.128800 -13.852800 -6.883253
-17.082000 -13.852800 -6.854900
-17.035200 -13.852800 -6.841180
-16.988400 -13.852800 -6.815660
-16.941600 -13.852800 -6.809607
-16.894800 -13.852800 -6.790565
-16.848000 -13.852800 -6.733074
-16.801200 -13.852800 -6.662157
-16.473600 -13.852800 -5.421074
-15.210000 -13.852800 6.749666
-15.163200 -13.852800 6.766404
-15.116400 -13.852800 6.827400
-15.069600 -13.852800 6.837801
-15.022800 -13.852800 6.856621
-14.976000 -13.852800 6.862551
-14.929200 -13.852800 6.893159
-14.882400 -13.852800 6.920262
-14.835600 -13.852800 6.933571
-14.788800 -13.852800 6.941955
-14.742000 -13.852800 6.966552
-14.695200 -13.852800 6.975753
-14.648400 -13.852800 6.975753
-14.601600 -13.852800 6.985555
-14.554800 -13.852800 6.992028
-14.508000 -13.852800 6.994635
-14.461200 -13.852800 6.996014
-14.414400 -13.852800 7.002163
-14.367600 -13.852800 7.002736
-14.320800 -13.852800 7.003405
-14.274000 -13.852800 7.007006
-14.227200 -13.852800 7.016655
-14.180400 -13.852800 7.026780
-14.133600 -13.852800 7.026911
-14.086800 -13.852800 7.032382
-14.040000 -13.852800 7.035429
-13.993200 -13.852800 7.039593
-13.946400 -13.852800 7.039593
-13.899600 -13.852800 7.040685
-13.852800 -13.852800 7.041669
-13.806000 -13.852800 7.043044
-13.759200 -13.852800 7.041669
-13.712400 -13.852800 7.037077
-13.665600 -13.852800 7.041632
-13.618800 -13.852800 7.045165
-13.572000 -13.852800 7.046355
-13.525200 -13.852800 7.045165
-13.478400 -13.852800 7.045165
-13.431600 -13.852800 7.041632
-13.384800 -13.852800 7.045165
-13.338000 -13.852800 7.047719
-13.291200 -13.852800 7.056474
-13.244400 -13.852800 7.075918
-13.197600 -13.852800 7.120402
-13.150800 -13.852800 7.194366
-7.394400 -13.852800 8.668392
-7.347600 -13.852800 8.655948
-7.300800 -13.852800 8.598245
-7.254000 -13.852800 8.550996
-7.207200 -13.852800 8.544289
-7.160400 -13.852800 8.525679
-7.113600 -13.852800 8.467257
-7.066800 -13.852800 8.412260
-7.020000 -13.852800 8.336784
-6.973200 -13.852800 8.279375
-6.926400 -13.852800 8.247769
-6.879600 -13.852800 8.201093
-6.832800 -13.852800 8.137736
-6.786000 -13.852800 8.075521
-6.739200 -13.852800 8.032725
-6.692400 -13.852800 7.989875
-6.645600 -13.852800 7.964029
-6.598800 -13.852800 7.916924
-6.552000 -13.852800 7.874110
-6.505200 -13.852800 7.833060
-6.458400 -13.852800 7.795565
-6.411600 -13.852800 7.773089
-6.364800 -13.852800 7.734179
-6.318000 -13.852800 7.714811
-6.271200 -13.852800 7.692921
-6.224400 -13.852800 7.650981
-6.177600 -13.852800 7.608615
-6.130800 -13.852800 7.562828
-6.084000 -13.852800 7.543511
-6.037200 -13.852800 7.499875
-5.990400 -13.852800 7.478470
-5.943600 -13.852800 7.462280
-5.896800 -13.852800 7.453799
-5.850000 -13.852800 7.427855
-5.803200 -13.852800 7.394166
-5.756400 -13.852800 7.367561
-5.709600 -13.852800 7.340056
-5.662800 -13.852800 7.317193
-5.616000 -13.852800 7.287633
-5.569200 -13.852800 7.273580
-5.522400 -13.852800 7.271218
-5.475600 -13.852800 7.254351
-5.428800 -13.852800 7.230808
-5.382000 -13.852800 7.209981
-5.335200 -13.852800 7.200411
-5.288400 -13.852800 7.171301
-5.241600 -13.852800 7.157418
-5.194800 -13.852800 7.138112
-5.148000 -13.852800 7.108932
-5.101200 -13.852800 7.085961
-5.054400 -13.852800 7.070866
-5.007600 -13.852800 7.062936
-4.960800 -13.852800 7.041129
-4.914000 -13.852800 7.025706
-4.867200 -13.852800 7.025706
-4.820400 -13.852800 7.015791
-4.773600 -13.852800 7.011298
-4.726800 -13.852800 6.987095
-4.680000 -13.852800 6.951191
-4.633200 -13.852800 6.943379
-4.586400 -13.852800 6.920753
-4.539600 -13.852800 6.880235
-4.492800 -13.852800 6.875220
-4.446000 -13.852800 6.868549
-4.399200 -13.852800 6.880361
-4.352400 -13.852800 6.868549
-4.305600 -13.852800 6.867115
-4.258800 -13.852800 6.866253
-4.212000 -13.852800 6.876771
-4.165200 -13.852800 6.863853
-4.118400 -13.852800 6.850260
-4.071600 -13.852800 6.819315
-4.024800 -13.852800 6.809203
-3.978000 -13.852800 6.782221
-3.931200 -13.852800 6.772698
-3.884400 -13.852800 6.768557
-3.837600 -13.852800 6.763582
-3.790800 -13.852800 6.740431
-3.744000 -13.852800 6.735382
-3.697200 -13.852800 6.731068
-3.650400 -13.852800 6.714682
-3.603600 -13.852800 6.708984
-3.556800 -13.852800 6.693411
-3.510000 -13.852800 6.688157
-3.463200 -13.852800 6.685364
-3.416400 -13.852800 6.688157
-3.369600 -13.852800 6.690781
-3.322800 -13.852800 6.685364
-3.276000 -13.852800 6.666313
-3.229200 -13.852800 6.656888
-3.182400 -13.852800 6.656888
-3.135600 -13.852800 6.659758
-3.088800 -13.852800 6.659758
-3.042000 -13.852800 6.662719
-2.995200 -13.852800 6.651343
-2.948400 -13.852800 6.645883
-2.901600 -13.852800 6.645883
-2.854800 -13.852800 6.639489
-2.808000 -13.852800 6.625205
-2.761200 -13.852800 6.610312
-2.714400 -13.852800 6.586232
-2.667600 -13.852800 6.563194
-2.620800 -13.852800 6.571637
-2.574000 -13.852800 6.563194
-2.527200 -13.852800 6.554976
-2.480400 -13.852800 6.553587
-2.433600 -13.852800 6.538581
-2.386800 -13.852800 6.529232
-2.340000 -13.852800 6.528545
-2.293200 -13.852800 6.486671
-2.246400 -13.852800 6.487545
-2.199600 -13.852800 6.486905
-2.152800 -13.852800 6.486905
-2.106000 -13.852800 6.498279
-2.059200 -13.852800 6.507774
-2.012400 -13.852800 6.511188
-1.965600 -13.852800 6.516006
-1.918800 -13.852800 6.511963
-1.872000 -13.852800 6.517494
-1.825200 -13.852800 6.513204
-1.778400 -13.852800 6.502514
-1.731600 -13.852800 6.496890
-1.684800 -13.852800 6.480562
-1.638000 -13.852800 6.473909
-1.591200 -13.852800 6.461684
-1.544400 -13.852800 6.433024
-1.497600 -13.852800 6.429462
-1.450800 -13.852800 6.422397
-1.404000 -13.852800 6.418388
-1.357200 -13.852800 6.418388
-1.310400 -13.852800 6.418388
-1.263600 -13.852800 6.439560
-1.216800 -13.852800 6.446148
-1.170000 -13.852800 6.450409
-1.123200 -13.852800 6.450292
-1.076400 -13.852800 6.450292
-1.029600 -13.852800 6.450292
-0.982800 -13.852800 6.443642
-0.936000 -13.852800 6.437743
-0.889200 -13.852800 6.420637
-0.842400 -13.852800 6.412949
-0.795600 -13.852800 6.407681
-0.748800 -13.852800 6.412949
-0.702000 -13.852800 6.408173
-0.655200 -13.852800 6.412949
-0.608400 -13.852800 6.408173
-0.561600 -13.852800 6.420949
-0.514800 -13.852800 6.432184
-0.468000 -13.852800 6.432184
-0.421200 -13.852800 6.420949
-0.374400 -13.852800 6.418286
-0.327600 -13.852800 6.408985
-0.280800 -13.852800 6.418286
-0.234000 -13.852800 6.404243
-0.187200 -13.852800 6.396820
-0.140400 -13.852800 6.375376
-0.093600 -13.852800 6.374399
-0.046800 -13.852800 6.359256
0.000000 -13.852800 6.359256
0.046800 -13.852800 6.374399
0.093600 -13.852800 6.374399
0.140400 -13.852800 6.361828
0.187200 -13.852800 6.374399
0.234000 -13.852800 6.360985
0.280800 -13.852800 6.351032
0.327600 -13.852800 6.351032
0.374400 -13.852800 6.350186
0.421200 -13.852800 6.351707
0.468000 -13.852800 6.358360
0.514800 -13.852800 6.351707
0.561600 -13.852800 6.358360
0.608400 -13.852800 6.358583
0.655200 -13.852800 6.365226
0.702000 -13.852800 6.365226
0.748800 -13.852800 6.368915
0.795600 -13.852800 6.369649
0.842400 -13.852800 6.372960
0.889200 -13.852800 6.382406
0.936000 -13.852800 6.401674
0.982800 -13.852800 6.399213
1.029600 -13.852800 6.392404
1.076400 -13.852800 6.392404
1.123200 -13.852800 6.392705
1.170000 -13.852800 6.401330
1.216800 -13.852800 6.399298
1.263600 -13.852800 6.399298
1.310400 -13.852800 6.424335
1.357200 -13.852800 6.424335
1.404000 -13.852800 6.438740
1.450800 -13.852800 6.436044
1.497600 -13.852800 6.419858
1.544400 -13.852800 6.414924
1.591200 -13.852800 6.418636
1.638000 -13.852800 6.419585
1.684800 -13.852800 6.434749
1.731600 -13.852800 6.420508
1.778400 -13.852800 6.426636
1.825200 -13.852800 6.448784
1.872000 -13.852800 6.455306
1.918800 -13.852800 6.452577
1.965600 -13.852800 6.444648
2.012400 -13.852800 6.455306
2.059200 -13.852800 6.468628
2.106000 -13.852800 6.468628
2.152800 -13.852800 6.470596
2.199600 -13.852800 6.486638
2.246400 -13.852800 6.498962
2.293200 -13.852800 6.518300
2.340000 -13.852800 6.521809
2.386800 -13.852800 6.526197
2.433600 -13.852800 6.529921
2.480400 -13.852800 6.533451
2.527200 -13.852800 6.553677
2.574000 -13.852800 6.579496
2.620800 -13.852800 6.585454
2.667600 -13.852800 6.587596
2.714400 -13.852800 6.587000
2.761200 -13.852800 6.585454
2.808000 -13.852800 6.589909
2.854800 -13.852800 6.594588
2.901600 -13.852800 6.594588
2.948400 -13.852800 6.612919
2.995200 -13.852800 6.615853
3.042000 -13.852800 6.642912
3.088800 -13.852800 6.646093
3.135600 -13.852800 6.658864
3.182400 -13.852800 6.674602
3.229200 -13.852800 6.680091
3.276000 -13.852800 6.690050
3.322800 -13.852800 6.690050
3.369600 -13.852800 6.694407
3.416400 -13.852800 6.706615
3.463200 -13.852800 6.701752
3.510000 -13.852800 6.718165
3.556800 -13.852800 6.727871
3.603600 -13.852800 6.750860
3.650400 -13.852800 6.750860
3.697200 -13.852800 6.752086
3.744000 -13.852800 6.774643
3.790800 -13.852800 6.788560
3.837600 -13.852800 6.821050
3.884400 -13.852800 6.827323
3.931200 -13.852800 6.827323
3.978000 -13.852800 6.836517
4.024800 -13.852800 6.827323
4.071600 -13.852800 6.845774
4.118400 -13.852800 6.861460
4.165200 -13.852800 6.869023
4.212000 -13.852800 6.889187
4.258800 -13.852800 6.919488
4.305600 -13.852800 6.945346
4.352400 -13.852800 6.965406
4.399200 -13.852800 6.968800
4.446000 -13.852800 6.978263
4.492800 -13.852800 6.987666
4.539600 -13.852800 7.011041
4.586400 -13.852800 7.030343
4.633200 -13.852800 7.018757
4.680000 -13.852800 7.014882
4.726800 -13.852800 7.030343
4.773600 -13.852800 7.048608
4.820400 -13.852800 7.057063
4.867200 -13.852800 7.092455
4.914000 -13.852800 7.100758
4.960800 -13.852800 7.104990
5.007600 -13.852800 7.111080
5.054400 -13.852800 7.115109
5.101200 -13.852800 7.140541
5.148000 -13.852800 7.186342
5.194800 -13.852800 7.252358
5.241600 -13.852800 7.270398
5.288400 -13.852800 7.284051
5.335200 -13.852800 7.295523
5.382000 -13.852800 7.308935
5.428800 -13.852800 7.320173
5.475600 -13.852800 7.329094
5.522400 -13.852800 7.377783
5.569200 -13.852800 7.397962
5.616000 -13.852800 7.422500
5.662800 -13.852800 7.475957
5.709600 -13.852800 7.498310
5.756400 -13.852800 7.525165
5.803200 -13.852800 7.562153
5.850000 -13.852800 7.599832
5.896800 -13.852800 7.628304
5.943600 -13.852800 7.656865
5.990400 -13.852800 7.700226
6.037200 -13.852800 7.735139
6.084000 -13.852800 7.774213
6.130800 -13.852800 7.792277
6.177600 -13.852800 7.847201
6.224400 -13.852800 7.914849
6.271200 -13.852800 7.944296
6.318000 -13.852800 7.973421
6.364800 -13.852800 8.004639
6.411600 -13.852800 8.039255
6.458400 -13.852800 8.083329
6.505200 -13.852800 8.108409
6.552000 -13.852800 8.194416
6.598800 -13.852800 8.254641
6.645600 -13.852800 8.347886
6.692400 -13.852800 8.439626
6.739200 -13.852800 8.507951
6.786000 -13.852800 8.620910
6.832800 -13.852800 8.672404
12.308400 -13.852800 7.972579
12.355200 -13.852800 7.952283
12.402000 -13.852800 7.946552
12.448800 -13.852800 7.941115
12.495600 -13.852800 7.942852
12.542400 -13.852800 7.948183
12.589200 -13.852800 7.948183
12.636000 -13.852800 7.944333
12.682800 -13.852800 7.944333
12.729600 -13.852800 7.944196
12.776400 -13.852800 7.946593
12.823200 -13.852800 7.944333
12.870000 -13.852800 7.943355
12.916800 -13.852800 7.942852
12.963600 -13.852800 7.942852
13.010400 -13.852800 7.938215
13.057200 -13.852800 7.942852
13.104000 -13.852800 7.943139
13.150800 -13.852800 7.945293
13.197600 -13.852800 7.946426
13.244400 -13.852800 7.951085
13.291200 -13.852800 7.955769
13.338000 -13.852800 7.965513
13.384800 -13.852800 7.965513
13.431600 -13.852800 7.979202
13.478400 -13.852800 7.978981
13.525200 -13.852800 7.984656
13.572000 -13.852800 7.969296
13.618800 -13.852800 7.976656
13.665600 -13.852800 7.976656
13.712400 -13.852800 7.976656
13.759200 -13.852800 7.976656
13.806000 -13.852800 7.976656
13.852800 -13.852800 7.989065
13.899600 -13.852800 7.999656
13.946400 -13.852800 7.995269
13.993200 -13.852800 7.995269
14.040000 -13.852800 7.991060
14.086800 -13.852800 7.984983
14.133600 -13.852800 7.984983
14.180400 -13.852800 7.976717
14.227200 -13.852800 7.960952
14.274000 -13.852800 7.942728
14.976000 -13.852800 6.731079
15.022800 -13.852800 6.697230
15.069600 -13.852800 6.696834
15.116400 -13.852800 6.690308
15.163200 -13.852800 6.686089
15.210000 -13.852800 6.686089
15.256800 -13.852800 6.697230
15.303600 -13.852800 6.716796
15.350400 -13.852800 6.721003
15.397200 -13.852800 6.720297
15.444000 -13.852800 6.716796
15.490800 -13.852800 6.716796
15.537600 -13.852800 6.706994
15.584400 -13.852800 6.706994
15.631200 -13.852800 6.668674
15.678000 -13.852800 6.634226
-18.720000 -13.806000 0.000000
-18.673200 -13.806000 0.000000
-18.626400 -13.806000 0.000000
-18.579600 -13.806000 -7.128860
-18.532800 -13.806000 -7.116737
-18.486000 -13.806000 -7.108954
-18.439200 -13.806000 -7.104398
-18.392400 -13.806000 -7.093997
-18.345600 -13.806000 -7.088923
-18.298800 -13.806000 -7.095755
-18.252000 -13.806000 -7.098286
-18.205200 -13.806000 -7.100255
-18.158400 -13.806000 -7.098286
-18.111600 -13.806000 -7.095755
-18.064800 -13.806000 -7.100255
-18.018000 -13.806000 -7.098286
-17.971200 -13.806000 -7.087247
-17.924400 -13.806000 -7.089353
-17.877600 -13.806000 -7.089353
-17.830800 -13.806000 -7.089353
-17.784000 -13.806000 -7.095418
-17.737200 -13.806000 -7.069613
-17.690400 -13.806000 -7.069099
-17.643600 -13.806000 -7.069613
-17.596800 -13.806000 -7.069099
-17.550000 -13.806000 -7.054537
-17.503200 -13.806000 -7.050244
-17.456400 -13.806000 -7.042396
-17.409600 -13.806000 -7.038017
-17.362800 -13.806000 -7.022479
-17.316000 -13.806000 -7.010517
-17.269200 -13.806000 -6.970629
-17.222400 -13.806000 -6.951545
-17.175600 -13.806000 -6.924088
-17.128800 -13.806000 -6.883998
-17.082000 -13.806000 -6.868697
-17.035200 -13.806000 -6.854900
-16.988400 -13.806000 -6.828338
-16.941600 -13.806000 -6.814019
-16.894800 -13.806000 -6.790565
-16.848000 -13.806000 -6.693017
-16.801200 -13.806000 -6.617854
-16.473600 -13.806000 -5.491495
-16.426800 -13.806000 -5.491495
-15.210000 -13.806000 6.755738
-15.163200 -13.806000 6.815473
-15.116400 -13.806000 6.845068
-15.069600 -13.806000 6.853753
-15.022800 -13.806000 6.868072
-14.976000 -13.806000 6.878809
-14.929200 -13.806000 6.905438
-14.882400 -13.806000 6.932566
-14.835600 -13.806000 6.941955
-14.788800 -13.806000 6.953567
-14.742000 -13.806000 6.973890
-14.695200 -13.806000 6.984652
-14.648400 -13.806000 6.986175
-14.601600 -13.806000 6.993177
-14.554800 -13.806000 6.993779
-14.508000 -13.806000 6.995827
-14.461200 -13.806000 6.999342
-14.414400 -13.806000 7.003170
-14.367600 -13.806000 7.003405
-14.320800 -13.806000 7.003405
-14.274000 -13.806000 7.007006
-14.227200 -13.806000 7.016579
-14.180400 -13.806000 7.024688
-14.133600 -13.806000 7.026780
-14.086800 -13.806000 7.026917
-14.040000 -13.806000 7.034252
-13.993200 -13.806000 7.039593
-13.946400 -13.806000 7.040685
-13.899600 -13.806000 7.043044
-13.852800 -13.806000 7.045023
-13.806000 -13.806000 7.045690
-13.759200 -13.806000 7.045023
-13.712400 -13.806000 7.041669
-13.665600 -13.806000 7.044539
-13.618800 -13.806000 7.046355
-13.572000 -13.806000 7.045165
-13.525200 -13.806000 7.045165
-13.478400 -13.806000 7.045165
-13.431600 -13.806000 7.045165
-13.384800 -13.806000 7.049328
-13.338000 -13.806000 7.065144
-13.291200 -13.806000 7.081948
-13.244400 -13.806000 7.119377
-13.197600 -13.806000 7.165345
-13.150800 -13.806000 7.232026
-7.347600 -13.806000 8.668392
-7.300800 -13.806000 8.650363
-7.254000 -13.806000 8.550996
-7.207200 -13.806000 8.544289
-7.160400 -13.806000 8.523013
-7.113600 -13.806000 8.435110
-7.066800 -13.806000 8.361174
-7.020000 -13.806000 8.323887
-6.973200 -13.806000 8.266179
-6.926400 -13.806000 8.232629
-6.879600 -13.806000 8.184994
-6.832800 -13.806000 8.141859
-6.786000 -13.806000 8.088806
-6.739200 -13.806000 8.047740
-6.692400 -13.806000 8.008362
-6.645600 -13.806000 7.971036
-6.598800 -13.806000 7.920592
-6.552000 -13.806000 7.886952
-6.505200 -13.806000 7.842526
-6.458400 -13.806000 7.804088
-6.411600 -13.806000 7.773846
-6.364800 -13.806000 7.751267
-6.318000 -13.806000 7.721398
-6.271200 -13.806000 7.695216
-6.224400 -13.806000 7.661340
-6.177600 -13.806000 7.593663
-6.130800 -13.806000 7.562828
-6.084000 -13.806000 7.524420
-6.037200 -13.806000 7.495292
-5.990400 -13.806000 7.478470
-5.943600 -13.806000 7.461316
-5.896800 -13.806000 7.444525
-5.850000 -13.806000 7.427855
-5.803200 -13.806000 7.410424
-5.756400 -13.806000 7.376649
-5.709600 -13.806000 7.354191
-5.662800 -13.806000 7.324704
-5.616000 -13.806000 7.289632
-5.569200 -13.806000 7.270534
-5.522400 -13.806000 7.269057
-5.475600 -13.806000 7.245680
-5.428800 -13.806000 7.230808
-5.382000 -13.806000 7.221206
-5.335200 -13.806000 7.200590
-5.288400 -13.806000 7.184380
-5.241600 -13.806000 7.160578
-5.194800 -13.806000 7.138112
-5.148000 -13.806000 7.111803
-5.101200 -13.806000 7.086598
-5.054400 -13.806000 7.082151
-5.007600 -13.806000 7.062936
-4.960800 -13.806000 7.039590
-4.914000 -13.806000 7.016111
-4.867200 -13.806000 7.015074
-4.820400 -13.806000 7.011298
-4.773600 -13.806000 6.991609
-4.726800 -13.806000 6.962957
-4.680000 -13.806000 6.944881
-4.633200 -13.806000 6.941010
-4.586400 -13.806000 6.920753
-4.539600 -13.806000 6.883861
-4.492800 -13.806000 6.880235
-4.446000 -13.806000 6.880235
-4.399200 -13.806000 6.880629
-4.352400 -13.806000 6.875692
-4.305600 -13.806000 6.869594
-4.258800 -13.806000 6.866253
-4.212000 -13.806000 6.869594
-4.165200 -13.806000 6.851465
-4.118400 -13.806000 6.826775
-4.071600 -13.806000 6.807155
-4.024800 -13.806000 6.799537
-3.978000 -13.806000 6.772565
-3.931200 -13.806000 6.772565
-3.884400 -13.806000 6.766377
-3.837600 -13.806000 6.753150
-3.790800 -13.806000 6.737145
-3.744000 -13.806000 6.732417
-3.697200 -13.806000 6.731068
-3.650400 -13.806000 6.711592
-3.603600 -13.806000 6.699513
-3.556800 -13.806000 6.688157
-3.510000 -13.806000 6.684410
-3.463200 -13.806000 6.683899
-3.416400 -13.806000 6.684410
-3.369600 -13.806000 6.685364
-3.322800 -13.806000 6.682164
-3.276000 -13.806000 6.659758
-3.229200 -13.806000 6.656888
-3.182400 -13.806000 6.649125
-3.135600 -13.806000 6.651343
-3.088800 -13.806000 6.651343
-3.042000 -13.806000 6.649125
-2.995200 -13.806000 6.642510
-2.948400 -13.806000 6.640179
-2.901600 -13.806000 6.640179
-2.854800 -13.806000 6.639489
-2.808000 -13.806000 6.615647
-2.761200 -13.806000 6.588655
-2.714400 -13.806000 6.580509
-2.667600 -13.806000 6.560542
-2.620800 -13.806000 6.560542
-2.574000 -13.806000 6.554976
-2.527200 -13.806000 6.542672
-2.480400 -13.806000 6.540579
-2.433600 -13.806000 6.524207
-2.386800 -13.806000 6.524207
-2.340000 -13.806000 6.528545
-2.293200 -13.806000 6.486648
-2.246400 -13.806000 6.486648
-2.199600 -13.806000 6.486648
-2.152800 -13.806000 6.475568
-2.106000 -13.806000 6.493167
-2.059200 -13.806000 6.492013
-2.012400 -13.806000 6.511188
-1.965600 -13.806000 6.517494
-1.918800 -13.806000 6.511963
-1.872000 -13.806000 6.517494
-1.825200 -13.806000 6.516006
-1.778400 -13.806000 6.496890
-1.731600 -13.806000 6.491441
-1.684800 -13.806000 6.472816
-1.638000 -13.806000 6.458126
-1.591200 -13.806000 6.445208
-1.544400 -13.806000 6.422397
-1.497600 -13.806000 6.421335
-1.450800 -13.806000 6.401982
-1.404000 -13.806000 6.401355
-1.357200 -13.806000 6.403378
-1.310400 -13.806000 6.415635
-1.263600 -13.806000 6.424140
-1.216800 -13.806000 6.442195
-1.170000 -13.806000 6.436904
-1.123200 -13.806000 6.443642
-1.076400 -13.806000 6.442195
-1.029600 -13.806000 6.443642
-0.982800 -13.806000 6.422724
-0.936000 -13.806000 6.419624
-0.889200 -13.806000 6.412949
-0.842400 -13.806000 6.407561
-0.795600 -13.806000 6.407561
-0.748800 -13.806000 6.407681
-0.702000 -13.806000 6.407561
-0.655200 -13.806000 6.409025
-0.608400 -13.806000 6.409025
-0.561600 -13.806000 6.420949
-0.514800 -13.806000 6.432981
-0.468000 -13.806000 6.418286
-0.421200 -13.806000 6.418286
-0.374400 -13.806000 6.418286
-0.327600 -13.806000 6.404243
-0.280800 -13.806000 6.404243
-0.234000 -13.806000 6.395669
-0.187200 -13.806000 6.375376
-0.140400 -13.806000 6.370179
-0.093600 -13.806000 6.370179
-0.046800 -13.806000 6.351397
0.000000 -13.806000 6.351397
0.046800 -13.806000 6.355220
0.093600 -13.806000 6.354764
0.140400 -13.806000 6.351397
0.187200 -13.806000 6.351397
0.234000 -13.806000 6.347086
0.280800 -13.806000 6.339134
0.327600 -13.806000 6.342881
0.374400 -13.806000 6.342881
0.421200 -13.806000 6.351707
0.468000 -13.806000 6.358360
0.514800 -13.806000 6.358360
0.561600 -13.806000 6.358550
0.608400 -13.806000 6.358914
0.655200 -13.806000 6.365226
0.702000 -13.806000 6.358914
0.748800 -13.806000 6.368915
0.795600 -13.806000 6.369649
0.842400 -13.806000 6.370492
0.889200 -13.806000 6.372960
0.936000 -13.806000 6.372960
0.982800 -13.806000 6.368915
1.029600 -13.806000 6.369649
1.076400 -13.806000 6.375120
1.123200 -13.806000 6.378498
1.170000 -13.806000 6.399298
1.216800 -13.806000 6.386637
1.263600 -13.806000 6.391579
1.310400 -13.806000 6.424335
1.357200 -13.806000 6.420042
1.404000 -13.806000 6.424335
1.450800 -13.806000 6.420042
1.497600 -13.806000 6.418636
1.544400 -13.806000 6.407526
1.591200 -13.806000 6.420042
1.638000 -13.806000 6.419585
1.684800 -13.806000 6.426636
1.731600 -13.806000 6.418636
1.778400 -13.806000 6.418636
1.825200 -13.806000 6.434316
1.872000 -13.806000 6.439668
1.918800 -13.806000 6.434316
1.965600 -13.806000 6.434290
2.012400 -13.806000 6.434316
2.059200 -13.806000 6.452577
2.106000 -13.806000 6.462517
2.152800 -13.806000 6.462517
2.199600 -13.806000 6.471048
2.246400 -13.806000 6.495519
2.293200 -13.806000 6.518300
2.340000 -13.806000 6.521809
2.386800 -13.806000 6.526197
2.433600 -13.806000 6.529921
2.480400 -13.806000 6.533451
2.527200 -13.806000 6.553677
2.574000 -13.806000 6.579496
2.620800 -13.806000 6.585454
2.667600 -13.806000 6.587000
2.714400 -13.806000 6.585454
2.761200 -13.806000 6.587000
2.808000 -13.806000 6.589909
2.854800 -13.806000 6.594588
2.901600 -13.806000 6.594588
2.948400 -13.806000 6.614802
2.995200 -13.806000 6.615853
3.042000 -13.806000 6.645638
3.088800 -13.806000 6.646093
3.135600 -13.806000 6.657786
3.182400 -13.806000 6.671094
3.229200 -13.806000 6.674602
3.276000 -13.806000 6.680091
3.322800 -13.806000 6.682309
3.369600 -13.806000 6.692684
3.416400 -13.806000 6.694407
3.463200 -13.806000 6.694407
3.510000 -13.806000 6.701752
3.556800 -13.806000 6.706615
3.603600 -13.806000 6.727871
3.650400 -13.806000 6.741892
3.697200 -13.806000 6.750860
3.744000 -13.806000 6.754225
3.790800 -13.806000 6.774643
3.837600 -13.806000 6.801502
3.884400 -13.806000 6.821210
3.931200 -13.806000 6.824069
3.978000 -13.806000 6.821210
4.024800 -13.806000 6.821050
4.071600 -13.806000 6.821441
4.118400 -13.806000 6.827856
4.165200 -13.806000 6.852654
4.212000 -13.806000 6.857099
4.258800 -13.806000 6.889187
4.305600 -13.806000 6.919488
4.352400 -13.806000 6.961977
4.399200 -13.806000 6.976469
4.446000 -13.806000 6.968800
4.492800 -13.806000 6.982148
4.539600 -13.806000 7.011041
4.586400 -13.806000 7.030343
4.633200 -13.806000 7.030343
4.680000 -13.806000 7.030343
4.726800 -13.806000 7.040760
4.773600 -13.806000 7.065896
4.820400 -13.806000 7.071664
4.867200 -13.806000 7.097876
4.914000 -13.806000 7.102449
4.960800 -13.806000 7.104990
5.007600 -13.806000 7.111080
5.054400 -13.806000 7.119054
5.101200 -13.806000 7.140541
5.148000 -13.806000 7.172995
5.194800 -13.806000 7.236232
5.241600 -13.806000 7.270398
5.288400 -13.806000 7.277178
5.335200 -13.806000 7.299121
5.382000 -13.806000 7.309122
5.428800 -13.806000 7.320173
5.475600 -13.806000 7.336398
5.522400 -13.806000 7.367512
5.569200 -13.806000 7.391768
5.616000 -13.806000 7.416113
5.662800 -13.806000 7.470843
5.709600 -13.806000 7.492613
5.756400 -13.806000 7.513125
5.803200 -13.806000 7.550315
5.850000 -13.806000 7.589394
5.896800 -13.806000 7.628304
5.943600 -13.806000 7.662637
5.990400 -13.806000 7.700226
6.037200 -13.806000 7.729065
6.084000 -13.806000 7.771436
6.130800 -13.806000 7.789909
6.177600 -13.806000 7.836510
6.224400 -13.806000 7.885755
6.271200 -13.806000 7.942394
6.318000 -13.806000 7.974012
6.364800 -13.806000 8.007365
6.411600 -13.806000 8.057050
6.458400 -13.806000 8.095774
6.505200 -13.806000 8.115760
6.552000 -13.806000 8.174243
6.598800 -13.806000 8.248085
6.645600 -13.806000 8.266693
6.692400 -13.806000 8.371382
6.739200 -13.806000 8.491976
6.786000 -13.806000 8.612427
6.832800 -13.806000 8.669250
12.355200 -13.806000 7.955738
12.402000 -13.806000 7.948122
12.448800 -13.806000 7.945784
12.495600 -13.806000 7.946430
12.542400 -13.806000 7.952283
12.589200 -13.806000 7.952118
12.636000 -13.806000 7.947868
12.682800 -13.806000 7.951705
12.729600 -13.806000 7.952118
12.776400 -13.806000 7.955276
12.823200 -13.806000 7.952832
12.870000 -13.806000 7.947868
12.916800 -13.806000 7.944196
12.963600 -13.806000 7.944196
13.010400 -13.806000 7.943355
13.057200 -13.806000 7.946426
13.104000 -13.806000 7.945293
13.150800 -13.806000 7.951394
13.197600 -13.806000 7.955769
13.244400 -13.806000 7.963853
13.291200 -13.806000 7.965513
13.338000 -13.806000 7.972364
13.384800 -13.806000 7.978150
13.431600 -13.806000 7.983732
13.478400 -13.806000 7.979202
13.525200 -13.806000 7.984656
13.572000 -13.806000 7.976870
13.618800 -13.806000 7.984656
13.665600 -13.806000 7.987940
13.712400 -13.806000 7.989065
13.759200 -13.806000 7.998017
13.806000 -13.806000 7.999675
13.852800 -13.806000 7.999675
13.899600 -13.806000 8.000645
13.946400 -13.806000 7.995269
13.993200 -13.806000 7.999675
14.040000 -13.806000 7.995269
14.086800 -13.806000 7.990151
14.133600 -13.806000 7.990151
14.180400 -13.806000 7.984134
14.227200 -13.806000 7.976717
14.274000 -13.806000 7.960206
14.320800 -13.806000 7.946692
15.022800 -13.806000 6.713918
15.069600 -13.806000 6.702863
15.116400 -13.806000 6.696834
15.163200 -13.806000 6.690308
15.210000 -13.806000 6.694695
15.256800 -13.806000 6.697230
15.303600 -13.806000 6.702863
15.350400 -13.806000 6.720433
15.397200 -13.806000 6.717813
15.444000 -13.806000 6.713775
15.490800 -13.806000 6.717813
15.537600 -13.806000 6.717813
15.584400 -13.806000 6.709154
15.631200 -13.806000 6.702660
15.678000 -13.806000 6.672459
15.724800 -13.806000 6.639300
16.660800 -13.806000 1.301308
-18.720000 -13.759200 0.000000
-18.673200 -13.759200 0.000000
-18.626400 -13.759200 0.000000
-18.579600 -13.759200 -7.144292
-18.532800 -13.759200 -7.122712
-18.486000 -13.759200 -7.113448
-18.439200 -13.759200 -7.109650
-18.392400 -13.759200 -7.109650
-18.345600 -13.759200 -7.102340
-18.298800 -13.759200 -7.108954
-18.252000 -13.759200 -7.117599
-18.205200 -13.759200 -7.117599
-18.158400 -13.759200 -7.113952
-18.111600 -13.759200 -7.104345
-18.064800 -13.759200 -7.111896
-18.018000 -13.759200 -7.104345
-17.971200 -13.759200 -7.103077
-17.924400 -13.759200 -7.103077
-17.877600 -13.759200 -7.104345
-17.830800 -13.759200 -7.103077
-17.784000 -13.759200 -7.095418
-17.737200 -13.759200 -7.072397
-17.690400 -13.759200 -7.069099
-17.643600 -13.759200 -7.073981
-17.596800 -13.759200 -7.069613
-17.550000 -13.759200 -7.060646
-17.503200 -13.759200 -7.053401
-17.456400 -13.759200 -7.051563
-17.409600 -13.759200 -7.040314
-17.362800 -13.759200 -7.040314
-17.316000 -13.759200 -7.022479
-17.269200 -13.759200 -6.971974
-17.222400 -13.759200 -6.970629
-17.175600 -13.759200 -6.926023
-17.128800 -13.759200 -6.886333
-17.082000 -13.759200 -6.873669
-17.035200 -13.759200 -6.869590
-16.988400 -13.759200 -6.828338
-16.941600 -13.759200 -6.815660
-16.894800 -13.759200 -6.755292
-16.848000 -13.759200 -6.676566
-15.256800 -13.759200 6.751500
-15.210000 -13.759200 6.794795
-15.163200 -13.759200 6.831092
-15.116400 -13.759200 6.858097
-15.069600 -13.759200 6.868072
-15.022800 -13.759200 6.883958
-14.976000 -13.759200 6.914140
-14.929200 -13.759200 6.920767
-14.882400 -13.759200 6.935567
-14.835600 -13.759200 6.950603
-14.788800 -13.759200 6.967723
-14.742000 -13.759200 6.976039
-14.695200 -13.759200 6.986175
-14.648400 -13.759200 6.988171
-14.601600 -13.759200 6.993779
-14.554800 -13.759200 6.999342
-14.508000 -13.759200 6.999342
-14.461200 -13.759200 7.002163
-14.414400 -13.759200 7.003405
-14.367600 -13.759200 7.004355
-14.320800 -13.759200 7.003405
-14.274000 -13.759200 7.007006
-14.227200 -13.759200 7.016556
-14.180400 -13.759200 7.016579
-14.133600 -13.759200 7.026780
-14.086800 -13.759200 7.026917
-14.040000 -13.759200 7.034252
-13.993200 -13.759200 7.039593
-13.946400 -13.759200 7.040685
-13.899600 -13.759200 7.043044
-13.852800 -13.759200 7.043044
-13.806000 -13.759200 7.043044
-13.759200 -13.759200 7.041669
-13.712400 -13.759200 7.037077
-13.665600 -13.759200 7.041632
-13.618800 -13.759200 7.045165
-13.572000 -13.759200 7.045165
-13.525200 -13.759200 7.046609
-13.478400 -13.759200 7.049328
-13.431600 -13.759200 7.056070
-13.384800 -13.759200 7.068968
-13.338000 -13.759200 7.087981
-13.291200 -13.759200 7.125651
-13.244400 -13.759200 7.165345
-13.197600 -13.759200 7.225570
-7.394400 -13.759200 8.713513
-7.347600 -13.759200 8.670064
-7.300800 -13.759200 8.655948
-7.254000 -13.759200 8.591194
-7.207200 -13.759200 8.550996
-7.160400 -13.759200 8.535934
-7.113600 -13.759200 8.467257
-7.066800 -13.759200 8.361174
-7.020000 -13.759200 8.298986
-6.973200 -13.759200 8.260991
-6.926400 -13.759200 8.231257
-6.879600 -13.759200 8.189128
-6.832800 -13.759200 8.157601
-6.786000 -13.759200 8.101323
-6.739200 -13.759200 8.032725
-6.692400 -13.759200 7.992585
-6.645600 -13.759200 7.959043
-6.598800 -13.759200 7.916924
-6.552000 -13.759200 7.874110
-6.505200 -13.759200 7.842526
-6.458400 -13.759200 7.804088
-6.411600 -13.759200 7.773846
-6.364800 -13.759200 7.751267
-6.318000 -13.759200 7.718597
-6.271200 -13.759200 7.695216
-6.224400 -13.759200 7.646794
-6.177600 -13.759200 7.589534
-6.130800 -13.759200 7.562474
-6.084000 -13.759200 7.522903
-6.037200 -13.759200 7.489918
-5.990400 -13.759200 7.478966
-5.943600 -13.759200 7.469806
-5.896800 -13.759200 7.456737
-5.850000 -13.759200 7.421735
-5.803200 -13.759200 7.392051
-5.756400 -13.759200 7.367561
-5.709600 -13.759200 7.346606
-5.662800 -13.759200 7.324704
-5.616000 -13.759200 7.272488
-5.569200 -13.759200 7.265642
-5.522400 -13.759200 7.261191
-5.475600 -13.759200 7.235525
-5.428800 -13.759200 7.223221
-5.382000 -13.759200 7.202060
-5.335200 -13.759200 7.190750
-5.288400 -13.759200 7.184380
-5.241600 -13.759200 7.157418
-5.194800 -13.759200 7.136394
-5.148000 -13.759200 7.111803
-5.101200 -13.759200 7.084157
-5.054400 -13.759200 7.063384
-5.007600 -13.759200 7.058429
-4.960800 -13.759200 7.029376
-4.914000 -13.759200 7.024104
-4.867200 -13.759200 7.015791
-4.820400 -13.759200 7.011298
-4.773600 -13.759200 6.991513
-4.726800 -13.759200 6.957290
-4.680000 -13.759200 6.943646
-4.633200 -13.759200 6.941010
-4.586400 -13.759200 6.908422
-4.539600 -13.759200 6.880629
-4.492800 -13.759200 6.875220
-4.446000 -13.759200 6.876231
-4.399200 -13.759200 6.880235
-4.352400 -13.759200 6.867115
-4.305600 -13.759200 6.863853
-4.258800 -13.759200 6.852866
-4.212000 -13.759200 6.863853
-4.165200 -13.759200 6.826775
-4.118400 -13.759200 6.807155
-4.071600 -13.759200 6.782781
-4.024800 -13.759200 6.778604
-3.978000 -13.759200 6.766377
-3.931200 -13.759200 6.768557
-3.884400 -13.759200 6.760748
-3.837600 -13.759200 6.752636
-3.790800 -13.759200 6.735382
-3.744000 -13.759200 6.732417
-3.697200 -13.759200 6.730347
-3.650400 -13.759200 6.711592
-3.603600 -13.759200 6.697516
-3.556800 -13.759200 6.684410
-3.510000 -13.759200 6.680078
-3.463200 -13.759200 6.677157
-3.416400 -13.759200 6.673706
-3.369600 -13.759200 6.677157
-3.322800 -13.759200 6.666313
-3.276000 -13.759200 6.656888
-3.229200 -13.759200 6.632603
-3.182400 -13.759200 6.623491
-3.135600 -13.759200 6.627646
-3.088800 -13.759200 6.633103
-3.042000 -13.759200 6.633103
-2.995200 -13.759200 6.635011
-2.948400 -13.759200 6.635062
-2.901600 -13.759200 6.637563
-2.854800 -13.759200 6.635011
-2.808000 -13.759200 6.588655
-2.761200 -13.759200 6.580509
-2.714400 -13.759200 6.560542
-2.667600 -13.759200 6.539138
-2.620800 -13.759200 6.542672
-2.574000 -13.759200 6.542672
-2.527200 -13.759200 6.534376
-2.480400 -13.759200 6.524207
-2.433600 -13.759200 6.521015
-2.386800 -13.759200 6.524207
-2.340000 -13.759200 6.521015
-2.293200 -13.759200 6.486671
-2.246400 -13.759200 6.486942
-2.199600 -13.759200 6.486942
-2.152800 -13.759200 6.486905
-2.106000 -13.759200 6.493167
-2.059200 -13.759200 6.493167
-2.012400 -13.759200 6.506717
-1.965600 -13.759200 6.507774
-1.918800 -13.759200 6.493167
-1.872000 -13.759200 6.506717
-1.825200 -13.759200 6.497392
-1.778400 -13.759200 6.491501
-1.731600 -13.759200 6.470229
-1.684800 -13.759200 6.458126
-1.638000 -13.759200 6.445734
-1.591200 -13.759200 6.433024
-1.544400 -13.759200 6.422397
-1.497600 -13.759200 6.418388
-1.450800 -13.759200 6.401982
-1.404000 -13.759200 6.401982
-1.357200 -13.759200 6.418388
-1.310400 -13.759200 6.418388
-1.263600 -13.759200 6.427777
-1.216800 -13.759200 6.428430
-1.170000 -13.759200 6.428430
-1.123200 -13.759200 6.434500
-1.076400 -13.759200 6.432446
-1.029600 -13.759200 6.420961
-0.982800 -13.759200 6.410203
-0.936000 -13.759200 6.398223
-0.889200 -13.759200 6.396179
-0.842400 -13.759200 6.394950
-0.795600 -13.759200 6.393723
-0.748800 -13.759200 6.393723
-0.702000 -13.759200 6.394137
-0.655200 -13.759200 6.395386
-0.608400 -13.759200 6.394137
-0.561600 -13.759200 6.402432
-0.514800 -13.759200 6.414941
-0.468000 -13.759200 6.402432
-0.421200 -13.759200 6.402432
-0.374400 -13.759200 6.395669
-0.327600 -13.759200 6.377898
-0.280800 -13.759200 6.377898
-0.234000 -13.759200 6.370864
-0.187200 -13.759200 6.355220
-0.140400 -13.759200 6.352955
-0.093600 -13.759200 6.341685
-0.046800 -13.759200 6.338090
0.000000 -13.759200 6.329539
0.046800 -13.759200 6.338090
0.093600 -13.759200 6.326725
0.140400 -13.759200 6.329539
0.187200 -13.759200 6.330858
0.234000 -13.759200 6.328857
0.280800 -13.759200 6.328857
0.327600 -13.759200 6.334115
0.374400 -13.759200 6.342881
0.421200 -13.759200 6.357349
0.468000 -13.759200 6.358360
0.514800 -13.759200 6.358360
0.561600 -13.759200 6.358393
0.608400 -13.759200 6.358550
0.655200 -13.759200 6.358914
0.702000 -13.759200 6.356849
0.748800 -13.759200 6.356849
0.795600 -13.759200 6.365226
0.842400 -13.759200 6.365456
0.889200 -13.759200 6.365456
0.936000 -13.759200 6.369649
0.982800 -13.759200 6.365456
1.029600 -13.759200 6.369649
1.076400 -13.759200 6.370492
1.123200 -13.759200 6.371894
1.170000 -13.759200 6.379966
1.216800 -13.759200 6.386637
1.263600 -13.759200 6.389810
1.310400 -13.759200 6.399298
1.357200 -13.759200 6.394667
1.404000 -13.759200 6.399810
1.450800 -13.759200 6.399810
1.497600 -13.759200 6.403717
1.544400 -13.759200 6.403717
1.591200 -13.759200 6.418847
1.638000 -13.759200 6.418847
1.684800 -13.759200 6.419585
1.731600 -13.759200 6.416575
1.778400 -13.759200 6.418636
1.825200 -13.759200 6.423676
1.872000 -13.759200 6.435416
1.918800 -13.759200 6.420508
1.965600 -13.759200 6.423676
2.012400 -13.759200 6.435416
2.059200 -13.759200 6.456051
2.106000 -13.759200 6.462517
2.152800 -13.759200 6.466235
2.199600 -13.759200 6.471048
2.246400 -13.759200 6.495519
2.293200 -13.759200 6.504830
2.340000 -13.759200 6.521498
2.386800 -13.759200 6.526197
2.433600 -13.759200 6.526326
2.480400 -13.759200 6.531943
2.527200 -13.759200 6.553677
2.574000 -13.759200 6.579496
2.620800 -13.759200 6.587596
2.667600 -13.759200 6.589909
2.714400 -13.759200 6.585454
2.761200 -13.759200 6.594588
2.808000 -13.759200 6.594588
2.854800 -13.759200 6.595076
2.901600 -13.759200 6.607679
2.948400 -13.759200 6.614139
2.995200 -13.759200 6.614802
3.042000 -13.759200 6.642912
3.088800 -13.759200 6.645816
3.135600 -13.759200 6.646093
3.182400 -13.759200 6.671094
3.229200 -13.759200 6.680091
3.276000 -13.759200 6.690050
3.322800 -13.759200 6.690050
3.369600 -13.759200 6.694407
3.416400 -13.759200 6.701213
3.463200 -13.759200 6.701213
3.510000 -13.759200 6.701213
3.556800 -13.759200 6.694335
3.603600 -13.759200 6.706615
3.650400 -13.759200 6.706615
3.697200 -13.759200 6.731248
3.744000 -13.759200 6.750860
3.790800 -13.759200 6.774643
3.837600 -13.759200 6.798845
3.884400 -13.759200 6.819575
3.931200 -13.759200 6.821050
3.978000 -13.759200 6.817262
4.024800 -13.759200 6.817262
4.071600 -13.759200 6.821050
4.118400 -13.759200 6.821210
4.165200 -13.759200 6.828373
4.212000 -13.759200 6.852654
4.258800 -13.759200 6.885966
4.305600 -13.759200 6.915717
4.352400 -13.759200 6.941264
4.399200 -13.759200 6.961977
4.446000 -13.759200 6.966908
4.492800 -13.759200 6.978263
4.539600 -13.759200 7.004724
4.586400 -13.759200 7.020845
4.633200 -13.759200 7.030343
4.680000 -13.759200 7.030343
4.726800 -13.759200 7.040760
4.773600 -13.759200 7.065896
4.820400 -13.759200 7.081884
4.867200 -13.759200 7.093766
4.914000 -13.759200 7.097903
4.960800 -13.759200 7.104990
5.007600 -13.759200 7.111080
5.054400 -13.759200 7.123394
5.101200 -13.759200 7.153079
5.148000 -13.759200 7.181634
5.194800 -13.759200 7.213121
5.241600 -13.759200 7.266389
5.288400 -13.759200 7.275405
5.335200 -13.759200 7.295523
5.382000 -13.759200 7.311732
5.428800 -13.759200 7.320173
5.475600 -13.759200 7.325914
5.522400 -13.759200 7.353864
5.569200 -13.759200 7.387788
5.616000 -13.759200 7.438168
5.662800 -13.759200 7.475957
5.709600 -13.759200 7.503006
5.756400 -13.759200 7.513125
5.803200 -13.759200 7.541041
5.850000 -13.759200 7.582656
5.896800 -13.759200 7.604596
5.943600 -13.759200 7.662637
5.990400 -13.759200 7.700226
6.037200 -13.759200 7.719323
6.084000 -13.759200 7.742549
6.130800 -13.759200 7.774236
6.177600 -13.759200 7.815087
6.224400 -13.759200 7.884858
6.271200 -13.759200 7.932629
6.318000 -13.759200 7.968896
6.364800 -13.759200 8.024119
6.411600 -13.759200 8.073850
6.458400 -13.759200 8.106960
6.505200 -13.759200 8.127295
6.552000 -13.759200 8.169056
6.598800 -13.759200 8.228054
6.645600 -13.759200 8.266503
6.692400 -13.759200 8.368847
6.739200 -13.759200 8.482823
6.786000 -13.759200 8.535312
6.832800 -13.759200 8.666137
12.402000 -13.759200 7.952283
12.448800 -13.759200 7.948183
12.495600 -13.759200 7.948183
12.542400 -13.759200 7.955276
12.589200 -13.759200 7.952283
12.636000 -13.759200 7.951705
12.682800 -13.759200 7.952118
12.729600 -13.759200 7.955276
12.776400 -13.759200 7.957288
12.823200 -13.759200 7.962812
12.870000 -13.759200 7.957288
12.916800 -13.759200 7.957288
12.963600 -13.759200 7.967183
13.010400 -13.759200 7.967183
13.057200 -13.759200 7.972735
13.104000 -13.759200 7.951394
13.150800 -13.759200 7.969055
13.197600 -13.759200 7.969055
13.244400 -13.759200 7.972959
13.291200 -13.759200 7.972735
13.338000 -13.759200 7.978150
13.384800 -13.759200 7.979202
13.431600 -13.759200 7.984656
13.478400 -13.759200 7.983732
13.525200 -13.759200 7.984656
13.572000 -13.759200 7.976870
13.618800 -13.759200 7.987940
13.665600 -13.759200 7.992077
13.712400 -13.759200 7.992077
13.759200 -13.759200 8.006006
13.806000 -13.759200 8.006006
13.852800 -13.759200 8.006795
13.899600 -13.759200 8.001120
13.946400 -13.759200 7.997292
13.993200 -13.759200 7.999675
14.040000 -13.759200 7.999675
14.086800 -13.759200 7.995269
14.133600 -13.759200 7.996112
14.180400 -13.759200 7.991060
14.227200 -13.759200 7.984134
14.274000 -13.759200 7.962641
14.320800 -13.759200 7.956699
15.069600 -13.759200 6.717108
15.116400 -13.759200 6.713595
15.163200 -13.759200 6.696834
15.210000 -13.759200 6.696834
15.256800 -13.759200 6.702863
15.303600 -13.759200 6.713595
15.350400 -13.759200 6.719593
15.397200 -13.759200 6.713775
15.537600 -13.759200 6.709154
15.584400 -13.759200 6.709154
15.631200 -13.759200 6.703522
15.678000 -13.759200 6.697286
15.724800 -13.759200 6.668674
16.520400 -13.759200 2.179287
16.614000 -13.759200 1.574903
-18.720000 -13.712400 0.000000
-18.673200 -13.712400 0.000000
-18.626400 -13.712400 0.000000
-18.579600 -13.712400 -7.144292
-18.532800 -13.712400 -7.128860
-18.486000 -13.712400 -7.128860
-18.439200 -13.712400 -7.122712
-18.392400 -13.712400 -7.122683
-18.345600 -13.712400 -7.122683
-18.298800 -13.712400 -7.133959
-18.252000 -13.712400 -7.125434
-18.205200 -13.712400 -7.122683
-18.158400 -13.712400 -7.117599
-18.111600 -13.712400 -7.111896
-18.064800 -13.712400 -7.111896
-18.018000 -13.712400 -7.111896
-17.971200 -13.712400 -7.103077
-17.924400 -13.712400 -7.103077
-17.877600 -13.712400 -7.111896
-17.830800 -13.712400 -7.103077
-17.784000 -13.712400 -7.096681
-17.737200 -13.712400 -7.073981
-17.690400 -13.712400 -7.069099
-17.643600 -13.712400 -7.073981
-17.596800 -13.712400 -7.069613
-17.550000 -13.712400 -7.069099
-17.503200 -13.712400 -7.054118
-17.456400 -13.712400 -7.050699
-17.409600 -13.712400 -7.038575
-17.362800 -13.712400 -7.040314
-17.316000 -13.712400 -7.022479
-17.269200 -13.712400 -6.968117
-17.222400 -13.712400 -6.958900
-17.175600 -13.712400 -6.916757
-17.128800 -13.712400 -6.886333
-17.082000 -13.712400 -6.873669
-17.035200 -13.712400 -6.869590
-16.988400 -13.712400 -6.828338
-16.941600 -13.712400 -6.826264
-15.303600 -13.712400 6.749666
-15.256800 -13.712400 6.781778
-15.210000 -13.712400 6.831092
-15.163200 -13.712400 6.850619
-15.116400 -13.712400 6.863857
-15.069600 -13.712400 6.884336
-15.022800 -13.712400 6.902705
-14.976000 -13.712400 6.920262
-14.929200 -13.712400 6.933345
-14.882400 -13.712400 6.942215
-14.835600 -13.712400 6.965099
-14.788800 -13.712400 6.975753
-14.742000 -13.712400 6.983534
-14.695200 -13.712400 6.986362
-14.648400 -13.712400 6.991605
-14.601600 -13.712400 6.993779
-14.554800 -13.712400 7.003170
-14.508000 -13.712400 7.003170
-14.461200 -13.712400 7.003405
-14.414400 -13.712400 7.005995
-14.367600 -13.712400 7.006109
-14.320800 -13.712400 7.004355
-14.274000 -13.712400 7.009925
-14.227200 -13.712400 7.014814
-14.180400 -13.712400 7.016579
-14.133600 -13.712400 7.026780
-14.086800 -13.712400 7.026917
-14.040000 -13.712400 7.034252
-13.993200 -13.712400 7.035558
-13.946400 -13.712400 7.039593
-13.899600 -13.712400 7.041669
-13.852800 -13.712400 7.042326
-13.806000 -13.712400 7.037077
-13.759200 -13.712400 7.032914
-13.712400 -13.712400 7.031912
-13.665600 -13.712400 7.032914
-13.618800 -13.712400 7.042326
-13.572000 -13.712400 7.044132
-13.525200 -13.712400 7.046609
-13.478400 -13.712400 7.056070
-13.431600 -13.712400 7.068161
-13.384800 -13.712400 7.081948
-13.338000 -13.712400 7.125651
-13.291200 -13.712400 7.184364
-13.244400 -13.712400 7.225570
-7.394400 -13.712400 8.780078
-7.347600 -13.712400 8.751207
-7.300800 -13.712400 8.681703
-7.254000 -13.712400 8.650363
-7.207200 -13.712400 8.591194
-7.160400 -13.712400 8.536096
-7.113600 -13.712400 8.485177
-7.066800 -13.712400 8.398003
-7.020000 -13.712400 8.298986
-6.973200 -13.712400 8.268180
-6.926400 -13.712400 8.237964
-6.879600 -13.712400 8.209399
-6.832800 -13.712400 8.157601
-6.786000 -13.712400 8.088806
-6.739200 -13.712400 8.027950
-6.692400 -13.712400 7.989758
-6.645600 -13.712400 7.955020
-6.598800 -13.712400 7.920592
-6.552000 -13.712400 7.886952
-6.505200 -13.712400 7.842526
-6.458400 -13.712400 7.798430
-6.411600 -13.712400 7.771551
-6.364800 -13.712400 7.747317
-6.318000 -13.712400 7.709013
-6.271200 -13.712400 7.684366
-6.224400 -13.712400 7.642315
-6.177600 -13.712400 7.589534
-6.130800 -13.712400 7.562474
-6.084000 -13.712400 7.522903
-6.037200 -13.712400 7.499875
-5.990400 -13.712400 7.487404
-5.943600 -13.712400 7.465252
-5.896800 -13.712400 7.456737
-5.850000 -13.712400 7.426264
-5.803200 -13.712400 7.410424
-5.756400 -13.712400 7.376649
-5.709600 -13.712400 7.346674
-5.662800 -13.712400 7.324551
-5.616000 -13.712400 7.272488
-5.569200 -13.712400 7.265642
-5.522400 -13.712400 7.261191
-5.475600 -13.712400 7.235907
-5.428800 -13.712400 7.223418
-5.382000 -13.712400 7.202060
-5.335200 -13.712400 7.190750
-5.288400 -13.712400 7.190415
-5.241600 -13.712400 7.157418
-5.194800 -13.712400 7.138112
-5.148000 -13.712400 7.111803
-5.101200 -13.712400 7.084157
-5.054400 -13.712400 7.082048
-5.007600 -13.712400 7.054377
-4.960800 -13.712400 7.026681
-4.914000 -13.712400 7.002066
-4.867200 -13.712400 6.994094
-4.820400 -13.712400 6.987095
-4.773600 -13.712400 6.954463
-4.726800 -13.712400 6.943646
-4.680000 -13.712400 6.936140
-4.633200 -13.712400 6.930660
-4.586400 -13.712400 6.905654
-4.539600 -13.712400 6.883865
-4.492800 -13.712400 6.876231
-4.446000 -13.712400 6.880235
-4.399200 -13.712400 6.876231
-4.352400 -13.712400 6.866249
-4.305600 -13.712400 6.852866
-4.258800 -13.712400 6.847470
-4.212000 -13.712400 6.845609
-4.165200 -13.712400 6.818701
-4.118400 -13.712400 6.801420
-4.071600 -13.712400 6.782781
-4.024800 -13.712400 6.778604
-3.978000 -13.712400 6.766377
-3.931200 -13.712400 6.766377
-3.884400 -13.712400 6.737145
-3.837600 -13.712400 6.732417
-3.790800 -13.712400 6.731068
-3.744000 -13.712400 6.731068
-3.697200 -13.712400 6.720933
-3.650400 -13.712400 6.706418
-3.603600 -13.712400 6.689177
-3.556800 -13.712400 6.680078
-3.510000 -13.712400 6.673706
-3.463200 -13.712400 6.666313
-3.416400 -13.712400 6.661170
-3.369600 -13.712400 6.666313
-3.322800 -13.712400 6.658296
-3.276000 -13.712400 6.647581
-3.229200 -13.712400 6.621877
-3.182400 -13.712400 6.619878
-3.135600 -13.712400 6.619878
-3.088800 -13.712400 6.619878
-3.042000 -13.712400 6.621877
-2.995200 -13.712400 6.625205
-2.948400 -13.712400 6.625205
-2.901600 -13.712400 6.628082
-2.854800 -13.712400 6.615647
-2.808000 -13.712400 6.583232
-2.761200 -13.712400 6.563194
-2.714400 -13.712400 6.528043
-2.667600 -13.712400 6.518638
-2.620800 -13.712400 6.539138
-2.574000 -13.712400 6.539138
-2.527200 -13.712400 6.518150
-2.480400 -13.712400 6.518150
-2.433600 -13.712400 6.518150
-2.386800 -13.712400 6.521015
-2.340000 -13.712400 6.521015
-2.293200 -13.712400 6.508511
-2.246400 -13.712400 6.515286
-2.199600 -13.712400 6.493167
-2.152800 -13.712400 6.485597
-2.106000 -13.712400 6.487077
-2.059200 -13.712400 6.493167
-2.012400 -13.712400 6.496071
-1.965600 -13.712400 6.496071
-1.918800 -13.712400 6.486905
-1.872000 -13.712400 6.487077
-1.825200 -13.712400 6.491501
-1.778400 -13.712400 6.474845
-1.731600 -13.712400 6.457140
-1.684800 -13.712400 6.440685
-1.638000 -13.712400 6.429462
-1.591200 -13.712400 6.409971
-1.544400 -13.712400 6.401355
-1.497600 -13.712400 6.399241
-1.450800 -13.712400 6.396805
-1.404000 -13.712400 6.397924
-1.357200 -13.712400 6.409971
-1.310400 -13.712400 6.416548
-1.263600 -13.712400 6.422724
-1.216800 -13.712400 6.422724
-1.170000 -13.712400 6.421269
-1.123200 -13.712400 6.424140
-1.076400 -13.712400 6.421269
-1.029600 -13.712400 6.419624
-0.982800 -13.712400 6.394950
-0.936000 -13.712400 6.394950
-0.889200 -13.712400 6.393723
-0.842400 -13.712400 6.380958
-0.795600 -13.712400 6.373682
-0.748800 -13.712400 6.375268
-0.702000 -13.712400 6.376192
-0.655200 -13.712400 6.382400
-0.608400 -13.712400 6.373682
-0.561600 -13.712400 6.388323
-0.514800 -13.712400 6.390184
-0.468000 -13.712400 6.389611
-0.421200 -13.712400 6.371474
-0.374400 -13.712400 6.381855
-0.327600 -13.712400 6.381855
-0.280800 -13.712400 6.381855
-0.234000 -13.712400 6.370179
-0.187200 -13.712400 6.367600
-0.140400 -13.712400 6.355220
-0.093600 -13.712400 6.370179
-0.046800 -13.712400 6.339413
0.000000 -13.712400 6.326725
0.046800 -13.712400 6.329539
0.093600 -13.712400 6.313368
0.140400 -13.712400 6.316657
0.187200 -13.712400 6.325090
0.234000 -13.712400 6.309806
0.280800 -13.712400 6.311093
0.327600 -13.712400 6.330858
0.374400 -13.712400 6.334115
0.421200 -13.712400 6.350186
0.468000 -13.712400 6.357188
0.514800 -13.712400 6.357188
0.561600 -13.712400 6.357349
0.608400 -13.712400 6.357349
0.655200 -13.712400 6.358550
0.702000 -13.712400 6.351707
0.748800 -13.712400 6.356849
0.795600 -13.712400 6.354405
0.842400 -13.712400 6.354405
0.889200 -13.712400 6.349711
0.936000 -13.712400 6.354405
0.982800 -13.712400 6.352285
1.029600 -13.712400 6.354430
1.076400 -13.712400 6.354430
1.123200 -13.712400 6.354430
1.170000 -13.712400 6.359586
1.216800 -13.712400 6.371894
1.263600 -13.712400 6.375120
1.310400 -13.712400 6.390913
1.357200 -13.712400 6.389810
1.404000 -13.712400 6.391579
1.450800 -13.712400 6.390913
1.497600 -13.712400 6.391579
1.544400 -13.712400 6.394667
1.591200 -13.712400 6.418847
1.638000 -13.712400 6.418847
1.684800 -13.712400 6.418847
1.731600 -13.712400 6.398767
1.778400 -13.712400 6.414672
1.825200 -13.712400 6.416575
1.872000 -13.712400 6.420508
1.918800 -13.712400 6.402624
1.965600 -13.712400 6.416575
2.012400 -13.712400 6.422429
2.059200 -13.712400 6.444648
2.106000 -13.712400 6.444648
2.152800 -13.712400 6.456051
2.199600 -13.712400 6.466985
2.246400 -13.712400 6.484710
2.293200 -13.712400 6.496071
2.340000 -13.712400 6.516839
2.386800 -13.712400 6.525563
2.433600 -13.712400 6.526326
2.480400 -13.712400 6.531943
2.527200 -13.712400 6.572791
2.574000 -13.712400 6.579496
2.620800 -13.712400 6.587596
2.667600 -13.712400 6.595076
2.714400 -13.712400 6.589909
2.761200 -13.712400 6.595076
2.808000 -13.712400 6.614139
2.854800 -13.712400 6.614139
2.901600 -13.712400 6.620141
2.948400 -13.712400 6.624030
2.995200 -13.712400 6.624030
3.042000 -13.712400 6.642912
3.088800 -13.712400 6.645638
3.135600 -13.712400 6.645638
3.182400 -13.712400 6.658864
3.229200 -13.712400 6.680091
3.276000 -13.712400 6.692684
3.322800 -13.712400 6.692684
3.369600 -13.712400 6.701213
3.416400 -13.712400 6.701213
3.463200 -13.712400 6.694407
3.510000 -13.712400 6.691687
3.556800 -13.712400 6.691687
3.603600 -13.712400 6.701213
3.650400 -13.712400 6.701550
3.697200 -13.712400 6.706615
3.744000 -13.712400 6.741892
3.790800 -13.712400 6.765084
3.837600 -13.712400 6.785093
3.884400 -13.712400 6.792573
3.931200 -13.712400 6.795698
3.978000 -13.712400 6.793160
4.024800 -13.712400 6.801502
4.071600 -13.712400 6.814354
4.118400 -13.712400 6.817262
4.165200 -13.712400 6.821210
4.212000 -13.712400 6.827856
4.258800 -13.712400 6.860723
4.305600 -13.712400 6.892136
4.352400 -13.712400 6.920198
4.399200 -13.712400 6.923591
4.446000 -13.712400 6.941264
4.492800 -13.712400 6.958631
4.539600 -13.712400 6.981402
4.586400 -13.712400 7.010195
4.633200 -13.712400 7.018642
4.680000 -13.712400 7.018642
4.726800 -13.712400 7.049755
4.773600 -13.712400 7.065896
4.820400 -13.712400 7.070446
4.867200 -13.712400 7.093766
4.914000 -13.712400 7.097876
4.960800 -13.712400 7.104990
5.007600 -13.712400 7.111080
5.054400 -13.712400 7.131566
5.101200 -13.712400 7.156029
5.148000 -13.712400 7.181634
5.194800 -13.712400 7.221733
5.241600 -13.712400 7.266389
5.288400 -13.712400 7.284051
5.335200 -13.712400 7.299121
5.382000 -13.712400 7.312415
5.428800 -13.712400 7.325914
5.475600 -13.712400 7.336498
5.522400 -13.712400 7.353864
5.569200 -13.712400 7.391768
5.616000 -13.712400 7.439026
5.662800 -13.712400 7.462978
5.709600 -13.712400 7.498498
5.756400 -13.712400 7.513125
5.803200 -13.712400 7.550315
5.850000 -13.712400 7.579352
5.896800 -13.712400 7.604596
5.943600 -13.712400 7.662637
5.990400 -13.712400 7.717298
6.037200 -13.712400 7.724364
6.084000 -13.712400 7.742549
6.130800 -13.712400 7.774213
6.177600 -13.712400 7.804176
6.224400 -13.712400 7.847201
6.271200 -13.712400 7.889041
6.318000 -13.712400 7.943978
6.364800 -13.712400 7.989349
6.411600 -13.712400 8.054020
6.458400 -13.712400 8.093454
6.505200 -13.712400 8.114705
6.552000 -13.712400 8.138853
6.598800 -13.712400 8.195607
6.645600 -13.712400 8.279848
6.692400 -13.712400 8.371382
6.739200 -13.712400 8.482823
6.786000 -13.712400 8.535312
6.832800 -13.712400 8.669250
12.495600 -13.712400 7.974848
12.542400 -13.712400 7.977735
12.589200 -13.712400 7.974848
12.636000 -13.712400 7.952832
12.682800 -13.712400 7.956503
12.729600 -13.712400 7.967183
12.776400 -13.712400 7.981906
12.823200 -13.712400 7.992779
12.870000 -13.712400 7.981906
12.916800 -13.712400 7.991319
12.963600 -13.712400 7.997872
13.010400 -13.712400 7.994987
13.057200 -13.712400 7.983143
13.104000 -13.712400 7.972735
13.150800 -13.712400 7.972959
13.197600 -13.712400 7.978150
13.244400 -13.712400 7.979202
13.291200 -13.712400 7.972959
13.338000 -13.712400 7.972959
13.384800 -13.712400 7.979202
13.431600 -13.712400 7.984723
13.478400 -13.712400 7.987292
13.525200 -13.712400 7.987940
13.572000 -13.712400 7.987940
13.618800 -13.712400 7.998829
13.665600 -13.712400 8.006795
13.712400 -13.712400 8.006006
13.759200 -13.712400 8.008776
13.806000 -13.712400 8.008776
13.852800 -13.712400 8.008776
13.899600 -13.712400 8.006795
13.946400 -13.712400 8.000005
13.993200 -13.712400 8.009420
14.040000 -13.712400 8.010413
14.086800 -13.712400 8.009420
14.133600 -13.712400 8.010852
14.180400 -13.712400 8.010852
14.227200 -13.712400 8.005467
14.274000 -13.712400 8.003384
14.320800 -13.712400 7.984134
14.367600 -13.712400 7.956699
15.069600 -13.712400 6.748501
15.116400 -13.712400 6.731079
15.163200 -13.712400 6.713775
15.210000 -13.712400 6.713595
15.256800 -13.712400 6.713595
15.303600 -13.712400 6.713775
15.397200 -13.712400 6.709154
15.444000 -13.712400 6.709154
15.490800 -13.712400 6.709154
15.537600 -13.712400 6.708722
15.584400 -13.712400 6.708722
15.631200 -13.712400 6.702660
15.678000 -13.712400 6.697865
15.724800 -13.712400 6.692023
15.771600 -13.712400 6.658798
15.818400 -13.712400 6.624653
16.426800 -13.712400 2.940084
16.473600 -13.712400 2.646427
16.520400 -13.712400 2.436096
16.567200 -13.712400 2.179287
16.614000 -13.712400 1.907114
16.660800 -13.712400 1.474596
-18.720000 -13.665600 0.000000
-18.673200 -13.665600 0.000000
-18.626400 -13.665600 0.000000
-18.579600 -13.665600 -7.161807
-18.532800 -13.665600 -7.154703
-18.486000 -13.665600 -7.155382
-18.439200 -13.665600 -7.155382
-18.392400 -13.665600 -7.155382
-18.345600 -13.665600 -7.125434
-18.298800 -13.665600 -7.125434
-18.252000 -13.665600 -7.117655
-18.205200 -13.665600 -7.117655
-18.158400 -13.665600 -7.113952
-18.111600 -13.665600 -7.112884
-18.064800 -13.665600 -7.117599
-18.018000 -13.665600 -7.117599
-17.971200 -13.665600 -7.117599
-17.924400 -13.665600 -7.128784
-17.877600 -13.665600 -7.128784
-17.830800 -13.665600 -7.120411
-17.784000 -13.665600 -7.123346
-17.737200 -13.665600 -7.089327
-17.690400 -13.665600 -7.078520
-17.643600 -13.665600 -7.089327
-17.596800 -13.665600 -7.078520
-17.550000 -13.665600 -7.073981
-17.503200 -13.665600 -7.064038
-17.456400 -13.665600 -7.054537
-17.409600 -13.665600 -7.051563
-17.362800 -13.665600 -7.054118
-17.316000 -13.665600 -7.047620
-17.269200 -13.665600 -7.006271
-17.222400 -13.665600 -6.974572
-17.175600 -13.665600 -6.951545
-17.128800 -13.665600 -6.943308
-17.082000 -13.665600 -6.877223
-17.035200 -13.665600 -6.869590
-16.988400 -13.665600 -6.835855
-16.941600 -13.665600 -6.814019
-15.303600 -13.665600 6.781778
-15.256800 -13.665600 6.836535
-15.210000 -13.665600 6.850619
-15.163200 -13.665600 6.863857
-15.116400 -13.665600 6.878595
-15.069600 -13.665600 6.897123
-15.022800 -13.665600 6.909734
-14.976000 -13.665600 6.926458
-14.929200 -13.665600 6.935567
-14.882400 -13.665600 6.956973
-14.835600 -13.665600 6.967723
-14.788800 -13.665600 6.980199
-14.742000 -13.665600 6.986175
-14.695200 -13.665600 6.989446
-14.648400 -13.665600 6.993779
-14.601600 -13.665600 7.002206
-14.554800 -13.665600 7.003170
-14.508000 -13.665600 7.003405
-14.461200 -13.665600 7.003405
-14.414400 -13.665600 7.004355
-14.367600 -13.665600 7.005995
-14.320800 -13.665600 7.004355
-14.274000 -13.665600 7.014167
-14.227200 -13.665600 7.014814
-14.180400 -13.665600 7.023167
-14.133600 -13.665600 7.034252
-14.086800 -13.665600 7.035429
-14.040000 -13.665600 7.035558
-13.993200 -13.665600 7.035558
-13.946400 -13.665600 7.039593
-13.899600 -13.665600 7.041947
-13.852800 -13.665600 7.049301
-13.806000 -13.665600 7.042326
-13.759200 -13.665600 7.042326
-13.712400 -13.665600 7.041947
-13.665600 -13.665600 7.043348
-13.618800 -13.665600 7.045165
-13.572000 -13.665600 7.046355
-13.525200 -13.665600 7.056070
-13.478400 -13.665600 7.068161
-13.431600 -13.665600 7.075918
-13.384800 -13.665600 7.122507
-13.338000 -13.665600 7.186400
-13.291200 -13.665600 7.253151
-7.347600 -13.665600 8.762896
-7.300800 -13.665600 8.709533
-7.254000 -13.665600 8.618906
-7.207200 -13.665600 8.606757
-7.160400 -13.665600 8.535934
-7.113600 -13.665600 8.485177
-7.066800 -13.665600 8.398003
-7.020000 -13.665600 8.303688
-6.973200 -13.665600 8.274591
-6.926400 -13.665600 8.228921
-6.879600 -13.665600 8.199794
-6.832800 -13.665600 8.126902
-6.786000 -13.665600 8.087394
-6.739200 -13.665600 8.027950
-6.692400 -13.665600 7.989032
-6.645600 -13.665600 7.953719
-6.598800 -13.665600 7.920592
-6.552000 -13.665600 7.875687
-6.505200 -13.665600 7.859111
-6.458400 -13.665600 7.804211
-6.411600 -13.665600 7.773846
-6.364800 -13.665600 7.748611
-6.318000 -13.665600 7.706634
-6.271200 -13.665600 7.661340
-6.224400 -13.665600 7.630064
-6.177600 -13.665600 7.583034
-6.130800 -13.665600 7.561573
-6.084000 -13.665600 7.522903
-6.037200 -13.665600 7.502189
-5.990400 -13.665600 7.499387
-5.943600 -13.665600 7.473989
-5.896800 -13.665600 7.460664
-5.850000 -13.665600 7.427855
-5.803200 -13.665600 7.421735
-5.756400 -13.665600 7.381813
-5.709600 -13.665600 7.362721
-5.662800 -13.665600 7.324704
-5.616000 -13.665600 7.289256
-5.569200 -13.665600 7.269246
-5.522400 -13.665600 7.269057
-5.475600 -13.665600 7.235907
-5.428800 -13.665600 7.223418
-5.382000 -13.665600 7.202060
-5.335200 -13.665600 7.190415
-5.288400 -13.665600 7.181547
-5.241600 -13.665600 7.161776
-5.194800 -13.665600 7.148126
-5.148000 -13.665600 7.127866
-5.101200 -13.665600 7.095064
-5.054400 -13.665600 7.094097
-5.007600 -13.665600 7.062936
-4.960800 -13.665600 7.026681
-4.914000 -13.665600 7.001358
-4.867200 -13.665600 6.987136
-4.820400 -13.665600 6.981603
-4.773600 -13.665600 6.944881
-4.726800 -13.665600 6.941010
-4.680000 -13.665600 6.930660
-4.633200 -13.665600 6.926351
-4.586400 -13.665600 6.905654
-4.539600 -13.665600 6.880235
-4.492800 -13.665600 6.872344
-4.446000 -13.665600 6.873876
-4.399200 -13.665600 6.867115
-4.352400 -13.665600 6.847136
-4.305600 -13.665600 6.843507
-4.258800 -13.665600 6.828629
-4.212000 -13.665600 6.826775
-4.165200 -13.665600 6.801420
-4.118400 -13.665600 6.799990
-4.071600 -13.665600 6.782781
-4.024800 -13.665600 6.778604
-3.978000 -13.665600 6.760748
-3.931200 -13.665600 6.760748
-3.884400 -13.665600 6.732417
-3.837600 -13.665600 6.730347
-3.790800 -13.665600 6.720933
-3.744000 -13.665600 6.726494
-3.697200 -13.665600 6.710365
-3.650400 -13.665600 6.693411
-3.603600 -13.665600 6.684410
-3.556800 -13.665600 6.670106
-3.510000 -13.665600 6.666313
-3.463200 -13.665600 6.660418
-3.416400 -13.665600 6.651227
-3.369600 -13.665600 6.658296
-3.322800 -13.665600 6.649931
-3.276000 -13.665600 6.627646
-3.229200 -13.665600 6.612762
-3.182400 -13.665600 6.611061
-3.135600 -13.665600 6.605602
-3.088800 -13.665600 6.605602
-3.042000 -13.665600 6.605602
-2.995200 -13.665600 6.605602
-2.948400 -13.665600 6.601067
-2.901600 -13.665600 6.599542
-2.854800 -13.665600 6.585802
-2.808000 -13.665600 6.548795
-2.761200 -13.665600 6.528043
-2.714400 -13.665600 6.502439
-2.667600 -13.665600 6.493396
-2.620800 -13.665600 6.493396
-2.574000 -13.665600 6.518150
-2.527200 -13.665600 6.515286
-2.480400 -13.665600 6.515286
-2.433600 -13.665600 6.518031
-2.386800 -13.665600 6.518031
-2.340000 -13.665600 6.511488
-2.293200 -13.665600 6.508511
-2.246400 -13.665600 6.486942
-2.199600 -13.665600 6.480744
-2.152800 -13.665600 6.479242
-2.106000 -13.665600 6.485597
-2.059200 -13.665600 6.486942
-2.012400 -13.665600 6.491501
-1.965600 -13.665600 6.486942
-1.918800 -13.665600 6.457140
-1.872000 -13.665600 6.457140
-1.825200 -13.665600 6.456003
-1.778400 -13.665600 6.445208
-1.731600 -13.665600 6.438111
-1.684800 -13.665600 6.427054
-1.638000 -13.665600 6.422328
-1.591200 -13.665600 6.399241
-1.544400 -13.665600 6.390930
-1.497600 -13.665600 6.397663
-1.450800 -13.665600 6.399241
-1.404000 -13.665600 6.418388
-1.357200 -13.665600 6.418388
-1.310400 -13.665600 6.421269
-1.263600 -13.665600 6.424140
-1.216800 -13.665600 6.424140
-1.170000 -13.665600 6.421861
-1.123200 -13.665600 6.421861
-1.076400 -13.665600 6.419248
-1.029600 -13.665600 6.419248
-0.982800 -13.665600 6.399489
-0.936000 -13.665600 6.395386
-0.889200 -13.665600 6.393723
-0.842400 -13.665600 6.376192
-0.795600 -13.665600 6.362562
-0.748800 -13.665600 6.373682
-0.702000 -13.665600 6.365982
-0.655200 -13.665600 6.365982
-0.608400 -13.665600 6.365686
-0.561600 -13.665600 6.382400
-0.514800 -13.665600 6.388323
-0.468000 -13.665600 6.389611
-0.421200 -13.665600 6.371474
-0.374400 -13.665600 6.381855
-0.327600 -13.665600 6.375376
-0.280800 -13.665600 6.371474
-0.234000 -13.665600 6.366563
-0.187200 -13.665600 6.355220
-0.140400 -13.665600 6.339413
-0.093600 -13.665600 6.338090
-0.046800 -13.665600 6.329539
0.000000 -13.665600 6.323119
0.046800 -13.665600 6.313368
0.093600 -13.665600 6.309806
0.140400 -13.665600 6.309806
0.187200 -13.665600 6.303765
0.234000 -13.665600 6.303765
0.280800 -13.665600 6.309806
0.327600 -13.665600 6.327842
0.374400 -13.665600 6.328857
0.421200 -13.665600 6.350186
0.468000 -13.665600 6.357349
0.514800 -13.665600 6.358393
0.561600 -13.665600 6.358914
0.608400 -13.665600 6.358550
0.655200 -13.665600 6.358583
0.702000 -13.665600 6.358583
0.748800 -13.665600 6.365226
0.795600 -13.665600 6.356849
0.842400 -13.665600 6.356849
0.889200 -13.665600 6.352285
0.936000 -13.665600 6.365456
0.982800 -13.665600 6.359586
1.029600 -13.665600 6.365456
1.076400 -13.665600 6.365456
1.123200 -13.665600 6.359586
1.170000 -13.665600 6.371894
1.216800 -13.665600 6.371894
1.263600 -13.665600 6.363509
1.310400 -13.665600 6.390913
1.357200 -13.665600 6.386431
1.404000 -13.665600 6.398333
1.450800 -13.665600 6.399298
1.497600 -13.665600 6.399810
1.544400 -13.665600 6.406776
1.591200 -13.665600 6.421213
1.638000 -13.665600 6.418847
1.684800 -13.665600 6.416575
1.731600 -13.665600 6.382577
1.778400 -13.665600 6.393976
1.825200 -13.665600 6.390699
1.872000 -13.665600 6.398168
1.918800 -13.665600 6.390699
1.965600 -13.665600 6.390699
2.012400 -13.665600 6.419269
2.059200 -13.665600 6.423676
2.106000 -13.665600 6.434313
2.152800 -13.665600 6.435014
2.199600 -13.665600 6.440892
2.246400 -13.665600 6.466985
2.293200 -13.665600 6.478916
2.340000 -13.665600 6.500190
2.386800 -13.665600 6.520276
2.433600 -13.665600 6.525563
2.480400 -13.665600 6.529921
2.527200 -13.665600 6.530190
2.574000 -13.665600 6.542422
2.620800 -13.665600 6.576158
2.667600 -13.665600 6.585454
2.714400 -13.665600 6.580357
2.761200 -13.665600 6.585454
2.808000 -13.665600 6.595076
2.854800 -13.665600 6.614139
2.901600 -13.665600 6.620141
2.948400 -13.665600 6.624030
2.995200 -13.665600 6.624030
3.042000 -13.665600 6.638960
3.088800 -13.665600 6.638960
3.135600 -13.665600 6.629794
3.182400 -13.665600 6.645638
3.229200 -13.665600 6.650640
3.276000 -13.665600 6.692684
3.322800 -13.665600 6.690050
3.369600 -13.665600 6.701659
3.416400 -13.665600 6.701752
3.463200 -13.665600 6.701213
3.510000 -13.665600 6.701213
3.556800 -13.665600 6.694335
3.603600 -13.665600 6.704559
3.650400 -13.665600 6.706615
3.697200 -13.665600 6.706615
3.744000 -13.665600 6.733111
3.790800 -13.665600 6.750860
3.837600 -13.665600 6.765084
3.884400 -13.665600 6.785093
3.931200 -13.665600 6.790842
3.978000 -13.665600 6.790842
4.024800 -13.665600 6.795698
4.071600 -13.665600 6.804652
4.118400 -13.665600 6.810212
4.165200 -13.665600 6.814354
4.212000 -13.665600 6.821210
4.258800 -13.665600 6.843240
4.305600 -13.665600 6.885966
4.352400 -13.665600 6.915717
4.399200 -13.665600 6.920198
4.446000 -13.665600 6.926120
4.492800 -13.665600 6.958631
4.539600 -13.665600 6.982148
4.586400 -13.665600 7.018642
4.633200 -13.665600 7.020542
4.680000 -13.665600 7.018642
4.726800 -13.665600 7.038813
4.773600 -13.665600 7.051626
4.820400 -13.665600 7.060441
4.867200 -13.665600 7.070446
4.914000 -13.665600 7.081884
4.960800 -13.665600 7.093766
5.007600 -13.665600 7.119253
5.054400 -13.665600 7.139627
5.101200 -13.665600 7.157908
5.148000 -13.665600 7.181634
5.194800 -13.665600 7.221733
5.241600 -13.665600 7.252876
5.288400 -13.665600 7.284051
5.335200 -13.665600 7.308697
5.382000 -13.665600 7.316836
5.428800 -13.665600 7.336498
5.475600 -13.665600 7.349241
5.522400 -13.665600 7.359992
5.569200 -13.665600 7.387788
5.616000 -13.665600 7.431260
5.662800 -13.665600 7.470843
5.709600 -13.665600 7.501216
5.756400 -13.665600 7.522711
5.803200 -13.665600 7.551913
5.850000 -13.665600 7.584400
5.896800 -13.665600 7.605085
5.943600 -13.665600 7.664736
5.990400 -13.665600 7.717193
6.037200 -13.665600 7.719323
6.084000 -13.665600 7.735139
6.130800 -13.665600 7.764431
6.177600 -13.665600 7.774213
6.224400 -13.665600 7.828405
6.271200 -13.665600 7.885755
6.318000 -13.665600 7.935658
6.364800 -13.665600 7.989349
6.411600 -13.665600 8.027635
6.458400 -13.665600 8.085162
6.505200 -13.665600 8.114705
6.552000 -13.665600 8.146212
6.598800 -13.665600 8.195607
6.645600 -13.665600 8.279848
6.692400 -13.665600 8.368847
6.739200 -13.665600 8.469332
6.786000 -13.665600 8.530830
6.832800 -13.665600 8.669250
12.542400 -13.665600 8.001288
12.589200 -13.665600 7.994613
12.636000 -13.665600 7.981906
12.682800 -13.665600 7.991319
12.729600 -13.665600 7.981906
12.776400 -13.665600 7.994987
12.823200 -13.665600 7.997872
12.870000 -13.665600 7.994987
12.916800 -13.665600 7.995188
12.963600 -13.665600 8.002265
13.010400 -13.665600 7.995188
13.057200 -13.665600 7.994987
13.104000 -13.665600 7.984259
13.150800 -13.665600 7.983143
13.197600 -13.665600 7.986127
13.244400 -13.665600 7.986127
13.291200 -13.665600 7.983732
13.338000 -13.665600 7.983732
13.384800 -13.665600 7.986127
13.431600 -13.665600 7.987292
13.478400 -13.665600 7.992077
13.525200 -13.665600 7.998829
13.572000 -13.665600 7.998829
13.618800 -13.665600 8.005891
13.665600 -13.665600 8.008776
13.712400 -13.665600 8.006006
13.759200 -13.665600 8.007845
13.806000 -13.665600 8.006122
13.852800 -13.665600 8.006122
13.899600 -13.665600 8.001120
13.946400 -13.665600 8.000005
13.993200 -13.665600 8.006122
14.040000 -13.665600 8.010852
14.086800 -13.665600 8.018213
14.133600 -13.665600 8.023157
14.180400 -13.665600 8.026363
14.227200 -13.665600 8.026363
14.274000 -13.665600 8.020960
14.320800 -13.665600 8.003384
14.367600 -13.665600 7.984134
14.414400 -13.665600 7.978941
15.116400 -13.665600 6.770267
15.163200 -13.665600 6.748501
15.210000 -13.665600 6.719593
15.256800 -13.665600 6.719593
15.303600 -13.665600 6.728921
15.350400 -13.665600 6.719593
15.397200 -13.665600 6.713775
15.444000 -13.665600 6.709154
15.490800 -13.665600 6.709154
15.537600 -13.665600 6.709154
15.584400 -13.665600 6.709154
15.631200 -13.665600 6.708722
15.678000 -13.665600 6.703522
15.724800 -13.665600 6.697865
15.771600 -13.665600 6.668674
15.818400 -13.665600 6.638960
16.567200 -13.665600 2.221458
16.614000 -13.665600 2.087347
16.660800 -13.665600 1.746486
-18.720000 -13.618800 0.000000
-18.673200 -13.618800 0.000000
-18.626400 -13.618800 0.000000
-18.579600 -13.618800 -7.181480
-18.532800 -13.618800 -7.159343
-18.486000 -13.618800 -7.161807
-18.439200 -13.618800 -7.166649
-18.392400 -13.618800 -7.166649
-18.345600 -13.618800 -7.159873
-18.298800 -13.618800 -7.159873
-18.252000 -13.618800 -7.158906
-18.205200 -13.618800 -7.158325
-18.158400 -13.618800 -7.137278
-18.111600 -13.618800 -7.129279
-18.064800 -13.618800 -7.129279
-18.018000 -13.618800 -7.129279
-17.971200 -13.618800 -7.129279
-17.924400 -13.618800 -7.135717
-17.877600 -13.618800 -7.135315
-17.830800 -13.618800 -7.123346
-17.784000 -13.618800 -7.127654
-17.737200 -13.618800 -7.105333
-17.690400 -13.618800 -7.096119
-17.643600 -13.618800 -7.096119
-17.596800 -13.618800 -7.089327
-17.550000 -13.618800 -7.083528
-17.503200 -13.618800 -7.073981
-17.456400 -13.618800 -7.069099
-17.409600 -13.618800 -7.054118
-17.362800 -13.618800 -7.054118
-17.316000 -13.618800 -7.045707
-17.269200 -13.618800 -7.022053
-17.222400 -13.618800 -6.994861
-17.175600 -13.618800 -6.956360
-17.128800 -13.618800 -6.944264
-17.082000 -13.618800 -6.900776
-17.035200 -13.618800 -6.869590
-16.988400 -13.618800 -6.828338
-16.941600 -13.618800 -6.797375
-15.350400 -13.618800 6.811361
-15.303600 -13.618800 6.846378
-15.256800 -13.618800 6.861521
-15.210000 -13.618800 6.871473
-15.163200 -13.618800 6.878595
-15.116400 -13.618800 6.897123
-15.069600 -13.618800 6.914291
-15.022800 -13.618800 6.921091
-14.976000 -13.618800 6.935567
-14.929200 -13.618800 6.953642
-14.882400 -13.618800 6.965099
-14.835600 -13.618800 6.972511
-14.788800 -13.618800 6.976223
-14.742000 -13.618800 6.985555
-14.695200 -13.618800 6.989446
-14.648400 -13.618800 7.002457
-14.601600 -13.618800 7.003170
-14.554800 -13.618800 7.005995
-14.508000 -13.618800 7.006050
-14.461200 -13.618800 7.005995
-14.414400 -13.618800 7.005995
-14.367600 -13.618800 7.006050
-14.320800 -13.618800 7.006050
-14.274000 -13.618800 7.014911
-14.227200 -13.618800 7.014911
-14.180400 -13.618800 7.023167
-14.133600 -13.618800 7.034252
-14.086800 -13.618800 7.035558
-14.040000 -13.618800 7.037403
-13.993200 -13.618800 7.035558
-13.946400 -13.618800 7.039593
-13.899600 -13.618800 7.040685
-13.852800 -13.618800 7.043174
-13.806000 -13.618800 7.040512
-13.759200 -13.618800 7.040512
-13.712400 -13.618800 7.037077
-13.665600 -13.618800 7.042326
-13.618800 -13.618800 7.043348
-13.572000 -13.618800 7.046355
-13.525200 -13.618800 7.058166
-13.478400 -13.618800 7.075488
-13.431600 -13.618800 7.120402
-13.384800 -13.618800 7.172741
-13.338000 -13.618800 7.242480
-13.291200 -13.618800 7.324326
-7.347600 -13.618800 8.762896
-7.300800 -13.618800 8.709533
-7.254000 -13.618800 8.650363
-7.207200 -13.618800 8.610166
-7.160400 -13.618800 8.536096
-7.113600 -13.618800 8.431330
-7.066800 -13.618800 8.316303
-7.020000 -13.618800 8.274591
-6.973200 -13.618800 8.237964
-6.926400 -13.618800 8.209399
-6.879600 -13.618800 8.187300
-6.832800 -13.618800 8.126902
-6.786000 -13.618800 8.080956
-6.739200 -13.618800 8.041036
-6.692400 -13.618800 7.989032
-6.645600 -13.618800 7.953719
-6.598800 -13.618800 7.927052
-6.552000 -13.618800 7.879092
-6.505200 -13.618800 7.859111
-6.458400 -13.618800 7.804211
-6.411600 -13.618800 7.773846
-6.364800 -13.618800 7.748611
-6.318000 -13.618800 7.706634
-6.271200 -13.618800 7.670821
-6.224400 -13.618800 7.630064
-6.177600 -13.618800 7.583034
-6.130800 -13.618800 7.559756
-6.084000 -13.618800 7.524420
-6.037200 -13.618800 7.515004
-5.990400 -13.618800 7.499875
-5.943600 -13.618800 7.489918
-5.896800 -13.618800 7.462003
-5.850000 -13.618800 7.427855
-5.803200 -13.618800 7.420604
-5.756400 -13.618800 7.378732
-5.709600 -13.618800 7.363226
-5.662800 -13.618800 7.330744
-5.616000 -13.618800 7.289256
-5.569200 -13.618800 7.269246
-5.522400 -13.618800 7.269057
-5.475600 -13.618800 7.236104
-5.428800 -13.618800 7.223418
-5.382000 -13.618800 7.202060
-5.335200 -13.618800 7.190415
-5.288400 -13.618800 7.181547
-5.241600 -13.618800 7.166161
-5.194800 -13.618800 7.140683
-5.148000 -13.618800 7.125707
-5.101200 -13.618800 7.095064
-5.054400 -13.618800 7.094097
-5.007600 -13.618800 7.063384
-4.960800 -13.618800 7.047465
-4.914000 -13.618800 7.002728
-4.867200 -13.618800 6.991513
-4.820400 -13.618800 6.982027
-4.773600 -13.618800 6.943239
-4.726800 -13.618800 6.936140
-4.680000 -13.618800 6.922570
-4.633200 -13.618800 6.918917
-4.586400 -13.618800 6.901708
-4.539600 -13.618800 6.875220
-4.492800 -13.618800 6.867115
-4.446000 -13.618800 6.866249
-4.399200 -13.618800 6.866249
-4.352400 -13.618800 6.843376
-4.305600 -13.618800 6.821732
-4.258800 -13.618800 6.814157
-4.212000 -13.618800 6.811443
-4.165200 -13.618800 6.799990
-4.118400 -13.618800 6.792766
-4.071600 -13.618800 6.778604
-4.024800 -13.618800 6.772565
-3.978000 -13.618800 6.760748
-3.931200 -13.618800 6.760748
-3.884400 -13.618800 6.732417
-3.837600 -13.618800 6.730038
-3.790800 -13.618800 6.710365
-3.744000 -13.618800 6.714682
-3.697200 -13.618800 6.699513
-3.650400 -13.618800 6.689177
-3.603600 -13.618800 6.680409
-3.556800 -13.618800 6.666313
-3.510000 -13.618800 6.662912
-3.463200 -13.618800 6.660418
-3.416400 -13.618800 6.647581
-3.369600 -13.618800 6.649931
-3.322800 -13.618800 6.633871
-3.276000 -13.618800 6.615978
-3.229200 -13.618800 6.611061
-3.182400 -13.618800 6.601067
-3.135600 -13.618800 6.600875
-3.088800 -13.618800 6.600534
-3.042000 -13.618800 6.601067
-2.995200 -13.618800 6.605602
-2.948400 -13.618800 6.601067
-2.901600 -13.618800 6.593044
-2.854800 -13.618800 6.572554
-2.808000 -13.618800 6.539747
-2.761200 -13.618800 6.514261
-2.714400 -13.618800 6.502439
-2.667600 -13.618800 6.483352
-2.620800 -13.618800 6.480874
-2.574000 -13.618800 6.493396
-2.527200 -13.618800 6.484159
-2.480400 -13.618800 6.482805
-2.433600 -13.618800 6.484159
-2.386800 -13.618800 6.479595
-2.340000 -13.618800 6.473198
-2.293200 -13.618800 6.471325
-2.246400 -13.618800 6.467024
-2.199600 -13.618800 6.459027
-2.152800 -13.618800 6.453861
-2.106000 -13.618800 6.464682
-2.059200 -13.618800 6.479242
-2.012400 -13.618800 6.486942
-1.965600 -13.618800 6.467024
-1.918800 -13.618800 6.456003
-1.872000 -13.618800 6.455843
-1.825200 -13.618800 6.453917
-1.778400 -13.618800 6.438111
-1.731600 -13.618800 6.422328
-1.684800 -13.618800 6.399241
-1.638000 -13.618800 6.399241
-1.591200 -13.618800 6.391188
-1.544400 -13.618800 6.390098
-1.497600 -13.618800 6.396805
-1.450800 -13.618800 6.397663
-1.404000 -13.618800 6.401355
-1.357200 -13.618800 6.416548
-1.310400 -13.618800 6.416548
-1.263600 -13.618800 6.421269
-1.216800 -13.618800 6.418388
-1.170000 -13.618800 6.417734
-1.123200 -13.618800 6.419248
-1.076400 -13.618800 6.415635
-1.029600 -13.618800 6.398704
-0.982800 -13.618800 6.394950
-0.936000 -13.618800 6.393723
-0.889200 -13.618800 6.388634
-0.842400 -13.618800 6.359091
-0.795600 -13.618800 6.351548
-0.748800 -13.618800 6.353483
-0.702000 -13.618800 6.351124
-0.655200 -13.618800 6.349110
-0.608400 -13.618800 6.351124
-0.561600 -13.618800 6.362176
-0.514800 -13.618800 6.366563
-0.468000 -13.618800 6.366563
-0.421200 -13.618800 6.365686
-0.374400 -13.618800 6.367600
-0.327600 -13.618800 6.367600
-0.280800 -13.618800 6.366563
-0.234000 -13.618800 6.341685
-0.187200 -13.618800 6.338090
-0.140400 -13.618800 6.326926
-0.093600 -13.618800 6.326725
-0.046800 -13.618800 6.325188
0.000000 -13.618800 6.323119
0.046800 -13.618800 6.303765
0.093600 -13.618800 6.302148
0.140400 -13.618800 6.303746
0.187200 -13.618800 6.300986
0.234000 -13.618800 6.298625
0.280800 -13.618800 6.303765
0.327600 -13.618800 6.330858
0.374400 -13.618800 6.340128
0.421200 -13.618800 6.357349
0.468000 -13.618800 6.358550
0.514800 -13.618800 6.358914
0.561600 -13.618800 6.365226
0.608400 -13.618800 6.358914
0.655200 -13.618800 6.363570
0.702000 -13.618800 6.365226
0.748800 -13.618800 6.377931
0.795600 -13.618800 6.368915
0.842400 -13.618800 6.365226
0.889200 -13.618800 6.364204
0.936000 -13.618800 6.368915
0.982800 -13.618800 6.359586
1.029600 -13.618800 6.365456
1.076400 -13.618800 6.354430
1.123200 -13.618800 6.354406
1.170000 -13.618800 6.354430
1.216800 -13.618800 6.363509
1.263600 -13.618800 6.354430
1.310400 -13.618800 6.385147
1.357200 -13.618800 6.373799
1.404000 -13.618800 6.398333
1.450800 -13.618800 6.399810
1.497600 -13.618800 6.407681
1.544400 -13.618800 6.413925
1.591200 -13.618800 6.435717
1.638000 -13.618800 6.418847
1.684800 -13.618800 6.416575
1.731600 -13.618800 6.382577
1.778400 -13.618800 6.393976
1.825200 -13.618800 6.387802
1.872000 -13.618800 6.398168
1.918800 -13.618800 6.390699
1.965600 -13.618800 6.390699
2.012400 -13.618800 6.402624
2.059200 -13.618800 6.434313
2.106000 -13.618800 6.434313
2.152800 -13.618800 6.435014
2.199600 -13.618800 6.440892
2.246400 -13.618800 6.466235
2.293200 -13.618800 6.466985
2.340000 -13.618800 6.497294
2.386800 -13.618800 6.516839
2.433600 -13.618800 6.520276
2.480400 -13.618800 6.526326
2.527200 -13.618800 6.526326
2.574000 -13.618800 6.531943
2.620800 -13.618800 6.556882
2.667600 -13.618800 6.576158
2.714400 -13.618800 6.579079
2.761200 -13.618800 6.589909
2.808000 -13.618800 6.614139
2.854800 -13.618800 6.614690
2.901600 -13.618800 6.614802
2.948400 -13.618800 6.628770
2.995200 -13.618800 6.628770
3.042000 -13.618800 6.635532
3.088800 -13.618800 6.628770
3.135600 -13.618800 6.624976
3.182400 -13.618800 6.645816
3.229200 -13.618800 6.650805
3.276000 -13.618800 6.698175
3.322800 -13.618800 6.696183
3.369600 -13.618800 6.701752
3.416400 -13.618800 6.705259
3.463200 -13.618800 6.701213
3.510000 -13.618800 6.698879
3.556800 -13.618800 6.694335
3.603600 -13.618800 6.701550
3.650400 -13.618800 6.706615
3.697200 -13.618800 6.706615
3.744000 -13.618800 6.731005
3.790800 -13.618800 6.741892
3.837600 -13.618800 6.750982
3.884400 -13.618800 6.784857
3.931200 -13.618800 6.788321
3.978000 -13.618800 6.785093
4.024800 -13.618800 6.795698
4.071600 -13.618800 6.804652
4.118400 -13.618800 6.813971
4.165200 -13.618800 6.817262
4.212000 -13.618800 6.821441
4.258800 -13.618800 6.857923
4.305600 -13.618800 6.876835
4.352400 -13.618800 6.915717
4.399200 -13.618800 6.918965
4.446000 -13.618800 6.923591
4.492800 -13.618800 6.945878
4.539600 -13.618800 6.978263
4.586400 -13.618800 7.020542
4.633200 -13.618800 7.036844
4.680000 -13.618800 7.020542
4.726800 -13.618800 7.038813
4.773600 -13.618800 7.051626
4.820400 -13.618800 7.060441
4.867200 -13.618800 7.068912
4.914000 -13.618800 7.081884
4.960800 -13.618800 7.104990
5.007600 -13.618800 7.131566
5.054400 -13.618800 7.157908
5.101200 -13.618800 7.168224
5.148000 -13.618800 7.181634
5.194800 -13.618800 7.213121
5.241600 -13.618800 7.237157
5.288400 -13.618800 7.275405
5.335200 -13.618800 7.308634
5.382000 -13.618800 7.318709
5.428800 -13.618800 7.350938
5.475600 -13.618800 7.359860
5.522400 -13.618800 7.367589
5.569200 -13.618800 7.397962
5.616000 -13.618800 7.449470
5.662800 -13.618800 7.481717
5.709600 -13.618800 7.504737
5.756400 -13.618800 7.533960
5.803200 -13.618800 7.567311
5.850000 -13.618800 7.584400
5.896800 -13.618800 7.612392
5.943600 -13.618800 7.675503
5.990400 -13.618800 7.686523
6.037200 -13.618800 7.717746
6.084000 -13.618800 7.731011
6.130800 -13.618800 7.749056
6.177600 -13.618800 7.780970
6.224400 -13.618800 7.828405
6.271200 -13.618800 7.884858
6.318000 -13.618800 7.919322
6.364800 -13.618800 7.989349
6.411600 -13.618800 8.035286
6.458400 -13.618800 8.085162
6.505200 -13.618800 8.112895
6.552000 -13.618800 8.137074
6.598800 -13.618800 8.176708
6.645600 -13.618800 8.228054
6.692400 -13.618800 8.334515
6.739200 -13.618800 8.391427
6.786000 -13.618800 8.446052
6.832800 -13.618800 8.612427
12.542400 -13.618800 8.016912
12.589200 -13.618800 8.003648
12.636000 -13.618800 7.994438
12.682800 -13.618800 7.997417
12.729600 -13.618800 7.994438
12.776400 -13.618800 8.002265
12.823200 -13.618800 8.003330
12.870000 -13.618800 8.002766
12.916800 -13.618800 8.003330
12.963600 -13.618800 8.006359
13.010400 -13.618800 8.002265
13.057200 -13.618800 7.998818
13.104000 -13.618800 7.992194
13.150800 -13.618800 7.989674
13.197600 -13.618800 7.990426
13.244400 -13.618800 7.992011
13.291200 -13.618800 7.990127
13.338000 -13.618800 7.992194
13.384800 -13.618800 8.001513
13.431600 -13.618800 8.004429
13.478400 -13.618800 8.009312
13.525200 -13.618800 8.006006
13.572000 -13.618800 8.005891
13.618800 -13.618800 8.007845
13.665600 -13.618800 8.013185
13.712400 -13.618800 8.010198
13.759200 -13.618800 8.010198
13.806000 -13.618800 8.007845
13.852800 -13.618800 8.007845
13.899600 -13.618800 8.006122
13.946400 -13.618800 8.006122
13.993200 -13.618800 8.010852
14.040000 -13.618800 8.015026
14.086800 -13.618800 8.023441
14.133600 -13.618800 8.031871
14.180400 -13.618800 8.040719
14.227200 -13.618800 8.040719
14.274000 -13.618800 8.032993
14.320800 -13.618800 8.009511
14.367600 -13.618800 7.991385
14.414400 -13.618800 7.984134
15.163200 -13.618800 6.770267
15.210000 -13.618800 6.748027
15.256800 -13.618800 6.747928
15.303600 -13.618800 6.747928
15.350400 -13.618800 6.728921
15.397200 -13.618800 6.713775
15.444000 -13.618800 6.708001
15.490800 -13.618800 6.708001
15.537600 -13.618800 6.708001
15.584400 -13.618800 6.708001
15.631200 -13.618800 6.706994
15.678000 -13.618800 6.706994
15.724800 -13.618800 6.703522
15.771600 -13.618800 6.692023
15.818400 -13.618800 6.676446
15.865200 -13.618800 6.619041
16.567200 -13.618800 2.456364
16.614000 -13.618800 2.197998
-18.720000 -13.572000 0.000000
-18.673200 -13.572000 0.000000
-18.626400 -13.572000 0.000000
-18.579600 -13.572000 -7.209365
-18.532800 -13.572000 -7.199394
-18.486000 -13.572000 -7.214957
-18.439200 -13.572000 -7.214957
-18.392400 -13.572000 -7.207197
-18.345600 -13.572000 -7.195249
-18.298800 -13.572000 -7.178561
-18.252000 -13.572000 -7.169460
-18.205200 -13.572000 -7.171277
-18.158400 -13.572000 -7.158325
-18.111600 -13.572000 -7.143525
-18.064800 -13.572000 -7.150966
-18.018000 -13.572000 -7.139033
-17.971200 -13.572000 -7.135717
-17.924400 -13.572000 -7.140980
-17.877600 -13.572000 -7.140250
-17.830800 -13.572000 -7.135717
-17.784000 -13.572000 -7.135315
-17.737200 -13.572000 -7.105888
-17.690400 -13.572000 -7.096681
-17.643600 -13.572000 -7.105333
-17.596800 -13.572000 -7.090695
-17.550000 -13.572000 -7.083528
-17.503200 -13.572000 -7.083528
-17.456400 -13.572000 -7.073981
-17.409600 -13.572000 -7.071181
-17.362800 -13.572000 -7.071181
-17.316000 -13.572000 -7.051563
-17.269200 -13.572000 -7.042012
-17.222400 -13.572000 -7.019753
-17.175600 -13.572000 -6.986395
-17.128800 -13.572000 -6.956820
-17.082000 -13.572000 -6.939962
-17.035200 -13.572000 -6.900776
-16.988400 -13.572000 -6.809607
-16.567200 -13.572000 -5.093543
-16.520400 -13.572000 -5.163243
-15.397200 -13.572000 6.807780
-15.350400 -13.572000 6.846378
-15.303600 -13.572000 6.863857
-15.256800 -13.572000 6.875678
-15.210000 -13.572000 6.893735
-15.163200 -13.572000 6.899579
-15.116400 -13.572000 6.916250
-15.069600 -13.572000 6.923552
-15.022800 -13.572000 6.941955
-14.976000 -13.572000 6.942867
-14.929200 -13.572000 6.956973
-14.882400 -13.572000 6.965785
-14.835600 -13.572000 6.971160
-14.788800 -13.572000 6.975753
-14.742000 -13.572000 6.985555
-14.695200 -13.572000 6.989446
-14.648400 -13.572000 7.002206
-14.601600 -13.572000 7.003170
-14.554800 -13.572000 7.005995
-14.508000 -13.572000 7.006050
-14.461200 -13.572000 7.009925
-14.414400 -13.572000 7.011299
-14.367600 -13.572000 7.016556
-14.320800 -13.572000 7.016556
-14.274000 -13.572000 7.018026
-14.227200 -13.572000 7.016579
-14.180400 -13.572000 7.026780
-14.133600 -13.572000 7.034252
-14.086800 -13.572000 7.034252
-14.040000 -13.572000 7.035291
-13.993200 -13.572000 7.034252
-13.946400 -13.572000 7.035558
-13.899600 -13.572000 7.035558
-13.852800 -13.572000 7.041373
-13.806000 -13.572000 7.035558
-13.759200 -13.572000 7.040512
-13.712400 -13.572000 7.032914
-13.665600 -13.572000 7.042326
-13.618800 -13.572000 7.043348
-13.572000 -13.572000 7.046355
-13.525200 -13.572000 7.059398
-13.478400 -13.572000 7.075758
-13.431600 -13.572000 7.136339
-13.384800 -13.572000 7.223177
-7.347600 -13.572000 8.780078
-7.300800 -13.572000 8.751207
-7.254000 -13.572000 8.658042
-7.207200 -13.572000 8.610166
-7.160400 -13.572000 8.544289
-7.113600 -13.572000 8.477366
-7.066800 -13.572000 8.316303
-7.020000 -13.572000 8.268180
-6.973200 -13.572000 8.228921
-6.926400 -13.572000 8.201673
-6.879600 -13.572000 8.184769
-6.832800 -13.572000 8.146561
-6.786000 -13.572000 8.123781
-6.739200 -13.572000 8.046940
-6.692400 -13.572000 7.995550
-6.645600 -13.572000 7.953719
-6.598800 -13.572000 7.927052
-6.552000 -13.572000 7.875687
-6.505200 -13.572000 7.841285
-6.458400 -13.572000 7.804211
-6.411600 -13.572000 7.775583
-6.364800 -13.572000 7.757391
-6.318000 -13.572000 7.710214
-6.271200 -13.572000 7.666398
-6.224400 -13.572000 7.636676
-6.177600 -13.572000 7.583034
-6.130800 -13.572000 7.556730
-6.084000 -13.572000 7.529547
-6.037200 -13.572000 7.515862
-5.990400 -13.572000 7.502189
-5.943600 -13.572000 7.489918
-5.896800 -13.572000 7.462003
-5.850000 -13.572000 7.428740
-5.803200 -13.572000 7.426975
-5.756400 -13.572000 7.383642
-5.709600 -13.572000 7.362721
-5.662800 -13.572000 7.324704
-5.616000 -13.572000 7.289256
-5.569200 -13.572000 7.269120
-5.522400 -13.572000 7.245680
-5.475600 -13.572000 7.232464
-5.428800 -13.572000 7.218864
-5.382000 -13.572000 7.196245
-5.335200 -13.572000 7.188663
-5.288400 -13.572000 7.181376
-5.241600 -13.572000 7.161776
-5.194800 -13.572000 7.131495
-5.148000 -13.572000 7.125201
-5.101200 -13.572000 7.098852
-5.054400 -13.572000 7.094097
-5.007600 -13.572000 7.073258
-4.960800 -13.572000 7.047465
-4.914000 -13.572000 7.002066
-4.867200 -13.572000 6.994094
-4.820400 -13.572000 6.985087
-4.773600 -13.572000 6.955703
-4.726800 -13.572000 6.947781
-4.680000 -13.572000 6.930564
-4.633200 -13.572000 6.922570
-4.586400 -13.572000 6.903745
-4.539600 -13.572000 6.883865
-4.492800 -13.572000 6.866249
-4.446000 -13.572000 6.847136
-4.399200 -13.572000 6.845609
-4.352400 -13.572000 6.831255
-4.305600 -13.572000 6.818701
-4.258800 -13.572000 6.813505
-4.212000 -13.572000 6.811443
-4.165200 -13.572000 6.799537
-4.118400 -13.572000 6.782998
-4.071600 -13.572000 6.763738
-4.024800 -13.572000 6.760748
-3.978000 -13.572000 6.745188
-3.931200 -13.572000 6.731068
-3.884400 -13.572000 6.725767
-3.837600 -13.572000 6.714682
-3.790800 -13.572000 6.706418
-3.744000 -13.572000 6.710365
-3.697200 -13.572000 6.699513
-3.650400 -13.572000 6.693108
-3.603600 -13.572000 6.670106
-3.556800 -13.572000 6.660418
-3.510000 -13.572000 6.652831
-3.463200 -13.572000 6.649931
-3.416400 -13.572000 6.633871
-3.369600 -13.572000 6.626088
-3.322800 -13.572000 6.623491
-3.276000 -13.572000 6.614110
-3.229200 -13.572000 6.611061
-3.182400 -13.572000 6.600875
-3.135600 -13.572000 6.600534
-3.088800 -13.572000 6.593044
-3.042000 -13.572000 6.600534
-2.995200 -13.572000 6.599542
-2.948400 -13.572000 6.593044
-2.901600 -13.572000 6.588655
-2.854800 -13.572000 6.556378
-2.808000 -13.572000 6.534376
-2.761200 -13.572000 6.512197
-2.714400 -13.572000 6.498772
-2.667600 -13.572000 6.483352
-2.620800 -13.572000 6.480874
-2.574000 -13.572000 6.490655
-2.527200 -13.572000 6.483932
-2.480400 -13.572000 6.482805
-2.433600 -13.572000 6.482805
-2.386800 -13.572000 6.476031
-2.340000 -13.572000 6.473198
-2.293200 -13.572000 6.464682
-2.246400 -13.572000 6.459027
-2.199600 -13.572000 6.453861
-2.152800 -13.572000 6.453861
-2.106000 -13.572000 6.464682
-2.059200 -13.572000 6.479242
-2.012400 -13.572000 6.486942
-1.965600 -13.572000 6.464736
-1.918800 -13.572000 6.456003
-1.872000 -13.572000 6.454728
-1.825200 -13.572000 6.445208
-1.778400 -13.572000 6.434251
-1.731600 -13.572000 6.399241
-1.684800 -13.572000 6.382286
-1.638000 -13.572000 6.390930
-1.591200 -13.572000 6.382286
-1.544400 -13.572000 6.382286
-1.497600 -13.572000 6.391188
-1.450800 -13.572000 6.391829
-1.404000 -13.572000 6.396805
-1.357200 -13.572000 6.401355
-1.310400 -13.572000 6.396805
-1.263600 -13.572000 6.410203
-1.216800 -13.572000 6.398223
-1.170000 -13.572000 6.393251
-1.123200 -13.572000 6.398704
-1.076400 -13.572000 6.393251
-1.029600 -13.572000 6.392091
-0.982800 -13.572000 6.380958
-0.936000 -13.572000 6.376192
-0.889200 -13.572000 6.376192
-0.842400 -13.572000 6.343682
-0.795600 -13.572000 6.343682
-0.748800 -13.572000 6.349110
-0.702000 -13.572000 6.349110
-0.655200 -13.572000 6.341988
-0.608400 -13.572000 6.352872
-0.561600 -13.572000 6.362562
-0.514800 -13.572000 6.375268
-0.468000 -13.572000 6.369430
-0.421200 -13.572000 6.366563
-0.374400 -13.572000 6.367600
-0.327600 -13.572000 6.367600
-0.280800 -13.572000 6.360514
-0.234000 -13.572000 6.337985
-0.187200 -13.572000 6.326926
-0.140400 -13.572000 6.325188
-0.093600 -13.572000 6.325020
-0.046800 -13.572000 6.323119
0.000000 -13.572000 6.303746
0.046800 -13.572000 6.300986
0.093600 -13.572000 6.296736
0.140400 -13.572000 6.300986
0.187200 -13.572000 6.296736
0.234000 -13.572000 6.292399
0.280800 -13.572000 6.295483
0.327600 -13.572000 6.327842
0.374400 -13.572000 6.339134
0.421200 -13.572000 6.357188
0.468000 -13.572000 6.357349
0.514800 -13.572000 6.358583
0.561600 -13.572000 6.363570
0.608400 -13.572000 6.358914
0.655200 -13.572000 6.358914
0.702000 -13.572000 6.363570
0.748800 -13.572000 6.377931
0.795600 -13.572000 6.378590
0.842400 -13.572000 6.365456
0.889200 -13.572000 6.365456
0.936000 -13.572000 6.370981
0.982800 -13.572000 6.370492
1.029600 -13.572000 6.371894
1.076400 -13.572000 6.370492
1.123200 -13.572000 6.359586
1.170000 -13.572000 6.359586
1.216800 -13.572000 6.359586
1.263600 -13.572000 6.351855
1.310400 -13.572000 6.354406
1.357200 -13.572000 6.352886
1.404000 -13.572000 6.368985
1.450800 -13.572000 6.371833
1.497600 -13.572000 6.377376
1.544400 -13.572000 6.406776
1.591200 -13.572000 6.418847
1.638000 -13.572000 6.398767
1.684800 -13.572000 6.398767
1.731600 -13.572000 6.375461
1.778400 -13.572000 6.377376
1.825200 -13.572000 6.375461
1.872000 -13.572000 6.387802
1.918800 -13.572000 6.376273
1.965600 -13.572000 6.376273
2.012400 -13.572000 6.390699
2.059200 -13.572000 6.419269
2.106000 -13.572000 6.431065
2.152800 -13.572000 6.434313
2.199600 -13.572000 6.435014
2.246400 -13.572000 6.453986
2.293200 -13.572000 6.456516
2.340000 -13.572000 6.486905
2.386800 -13.572000 6.497294
2.433600 -13.572000 6.514513
2.480400 -13.572000 6.520276
2.527200 -13.572000 6.526326
2.574000 -13.572000 6.531943
2.620800 -13.572000 6.543993
2.667600 -13.572000 6.553677
2.714400 -13.572000 6.573603
2.761200 -13.572000 6.589261
2.808000 -13.572000 6.589909
2.854800 -13.572000 6.607679
2.901600 -13.572000 6.614690
2.948400 -13.572000 6.614690
2.995200 -13.572000 6.625136
3.042000 -13.572000 6.628770
3.088800 -13.572000 6.628770
3.135600 -13.572000 6.628770
3.182400 -13.572000 6.629089
3.229200 -13.572000 6.645638
3.276000 -13.572000 6.698175
3.322800 -13.572000 6.698175
3.369600 -13.572000 6.705259
3.416400 -13.572000 6.706963
3.463200 -13.572000 6.701213
3.510000 -13.572000 6.698879
3.556800 -13.572000 6.698879
3.603600 -13.572000 6.704559
3.650400 -13.572000 6.721430
3.697200 -13.572000 6.733111
3.744000 -13.572000 6.733111
3.790800 -13.572000 6.754225
3.837600 -13.572000 6.776621
3.884400 -13.572000 6.792573
3.931200 -13.572000 6.795698
3.978000 -13.572000 6.792957
4.024800 -13.572000 6.801502
4.071600 -13.572000 6.810212
4.118400 -13.572000 6.813971
4.165200 -13.572000 6.819575
4.212000 -13.572000 6.833958
4.258800 -13.572000 6.856108
4.305600 -13.572000 6.876461
4.352400 -13.572000 6.908706
4.399200 -13.572000 6.915717
4.446000 -13.572000 6.926120
4.492800 -13.572000 6.945878
4.539600 -13.572000 6.976469
4.586400 -13.572000 6.994516
4.633200 -13.572000 7.018642
4.680000 -13.572000 7.020542
4.726800 -13.572000 7.038813
4.773600 -13.572000 7.049755
4.820400 -13.572000 7.051626
4.867200 -13.572000 7.068912
4.914000 -13.572000 7.088010
4.960800 -13.572000 7.104990
5.007600 -13.572000 7.125118
5.054400 -13.572000 7.150626
5.101200 -13.572000 7.164701
5.148000 -13.572000 7.178812
5.194800 -13.572000 7.213121
5.241600 -13.572000 7.236596
5.288400 -13.572000 7.256248
5.335200 -13.572000 7.298601
5.382000 -13.572000 7.318709
5.428800 -13.572000 7.350938
5.475600 -13.572000 7.359890
5.522400 -13.572000 7.364739
5.569200 -13.572000 7.387788
5.616000 -13.572000 7.449416
5.662800 -13.572000 7.470843
5.709600 -13.572000 7.503006
5.756400 -13.572000 7.522711
5.803200 -13.572000 7.561890
5.850000 -13.572000 7.578810
5.896800 -13.572000 7.605085
5.943600 -13.572000 7.683864
5.990400 -13.572000 7.693861
6.037200 -13.572000 7.717746
6.084000 -13.572000 7.731011
6.130800 -13.572000 7.749056
6.177600 -13.572000 7.764431
6.224400 -13.572000 7.781484
6.271200 -13.572000 7.841341
6.318000 -13.572000 7.901038
6.364800 -13.572000 7.979585
6.411600 -13.572000 8.041038
6.458400 -13.572000 8.095774
6.505200 -13.572000 8.112895
6.552000 -13.572000 8.130448
6.598800 -13.572000 8.169056
6.645600 -13.572000 8.207947
6.692400 -13.572000 8.282425
6.739200 -13.572000 8.368847
6.786000 -13.572000 8.372570
6.832800 -13.572000 8.482823
12.589200 -13.572000 8.016912
12.636000 -13.572000 8.001288
12.682800 -13.572000 8.003330
12.729600 -13.572000 8.002265
12.776400 -13.572000 8.003330
12.823200 -13.572000 8.003648
12.870000 -13.572000 8.003100
12.916800 -13.572000 8.006359
12.963600 -13.572000 8.008702
13.010400 -13.572000 8.005341
13.057200 -13.572000 8.005725
13.104000 -13.572000 7.997872
13.150800 -13.572000 7.992011
13.197600 -13.572000 7.992194
13.244400 -13.572000 7.996869
13.291200 -13.572000 8.001513
13.338000 -13.572000 8.004429
13.384800 -13.572000 8.006122
13.431600 -13.572000 8.010535
13.478400 -13.572000 8.011807
13.525200 -13.572000 8.010535
13.572000 -13.572000 8.009312
13.618800 -13.572000 8.009312
13.665600 -13.572000 8.021663
13.712400 -13.572000 8.013185
13.759200 -13.572000 8.012512
13.806000 -13.572000 8.008776
13.852800 -13.572000 8.008776
13.899600 -13.572000 8.000005
13.946400 -13.572000 8.006122
13.993200 -13.572000 8.010852
14.040000 -13.572000 8.018089
14.086800 -13.572000 8.026363
14.133600 -13.572000 8.038399
14.180400 -13.572000 8.041006
14.227200 -13.572000 8.046202
14.274000 -13.572000 8.040719
14.320800 -13.572000 8.030319
14.367600 -13.572000 8.005467
14.414400 -13.572000 7.990426
14.461200 -13.572000 7.977756
15.210000 -13.572000 6.779137
15.256800 -13.572000 6.770267
15.303600 -13.572000 6.767436
15.350400 -13.572000 6.747751
15.397200 -13.572000 6.724855
15.444000 -13.572000 6.713775
15.490800 -13.572000 6.719593
15.537600 -13.572000 6.724855
15.584400 -13.572000 6.709154
15.631200 -13.572000 6.709154
15.678000 -13.572000 6.720114
15.724800 -13.572000 6.727270
15.771600 -13.572000 6.712809
15.818400 -13.572000 6.692023
15.865200 -13.572000 6.672459
15.912000 -13.572000 6.605735
16.146000 -13.572000 4.834425
16.192800 -13.572000 4.679446
16.239600 -13.572000 4.472231
16.286400 -13.572000 4.194466
16.333200 -13.572000 3.972958
16.380000 -13.572000 3.734482
16.754400 -13.572000 1.439705
-18.720000 -13.525200 0.000000
-18.673200 -13.525200 0.000000
-18.626400 -13.525200 0.000000
-18.579600 -13.525200 -7.242173
-18.532800 -13.525200 -7.229850
-18.486000 -13.525200 -7.233155
-18.439200 -13.525200 -7.233155
-18.392400 -13.525200 -7.221583
-18.345600 -13.525200 -7.210912
-18.298800 -13.525200 -7.205000
-18.252000 -13.525200 -7.171573
-18.205200 -13.525200 -7.171573
-18.158400 -13.525200 -7.158325
-18.111600 -13.525200 -7.158325
-18.064800 -13.525200 -7.158325
-18.018000 -13.525200 -7.151663
-17.971200 -13.525200 -7.143525
-17.924400 -13.525200 -7.158325
-17.877600 -13.525200 -7.148163
-17.830800 -13.525200 -7.140980
-17.784000 -13.525200 -7.136302
-17.737200 -13.525200 -7.123346
-17.690400 -13.525200 -7.105333
-17.643600 -13.525200 -7.105888
-17.596800 -13.525200 -7.096681
-17.550000 -13.525200 -7.094863
-17.503200 -13.525200 -7.096119
-17.456400 -13.525200 -7.089327
-17.409600 -13.525200 -7.073893
-17.362800 -13.525200 -7.072921
-17.316000 -13.525200 -7.064038
-17.269200 -13.525200 -7.042012
-17.222400 -13.525200 -7.030385
-17.175600 -13.525200 -7.016752
-17.128800 -13.525200 -6.994861
-17.082000 -13.525200 -6.948395
-17.035200 -13.525200 -6.903525
-16.988400 -13.525200 -6.828338
-15.444000 -13.525200 6.811361
-15.397200 -13.525200 6.858114
-15.350400 -13.525200 6.871473
-15.303600 -13.525200 6.893735
-15.256800 -13.525200 6.899579
-15.210000 -13.525200 6.918821
-15.163200 -13.525200 6.923552
-15.116400 -13.525200 6.937956
-15.069600 -13.525200 6.950603
-15.022800 -13.525200 6.965099
-14.976000 -13.525200 6.965785
-14.929200 -13.525200 6.971160
-14.882400 -13.525200 6.972511
-14.835600 -13.525200 6.976223
-14.788800 -13.525200 6.983534
-14.742000 -13.525200 6.986362
-14.695200 -13.525200 6.991605
-14.648400 -13.525200 7.002457
-14.601600 -13.525200 7.009400
-14.554800 -13.525200 7.012656
-14.508000 -13.525200 7.014155
-14.461200 -13.525200 7.018026
-14.414400 -13.525200 7.024965
-14.367600 -13.525200 7.029522
-14.320800 -13.525200 7.024965
-14.274000 -13.525200 7.024965
-14.227200 -13.525200 7.018026
-14.180400 -13.525200 7.032382
-14.133600 -13.525200 7.039690
-14.086800 -13.525200 7.039405
-14.040000 -13.525200 7.039690
-13.993200 -13.525200 7.039405
-13.946400 -13.525200 7.035558
-13.899600 -13.525200 7.032382
-13.852800 -13.525200 7.041373
-13.806000 -13.525200 7.031912
-13.759200 -13.525200 7.040512
-13.712400 -13.525200 7.040512
-13.665600 -13.525200 7.042951
-13.618800 -13.525200 7.049301
-13.572000 -13.525200 7.059398
-13.525200 -13.525200 7.068620
-13.478400 -13.525200 7.116297
-13.431600 -13.525200 7.172741
-13.384800 -13.525200 7.254652
-7.347600 -13.525200 8.810123
-7.300800 -13.525200 8.709533
-7.254000 -13.525200 8.653203
-7.207200 -13.525200 8.606757
-7.160400 -13.525200 8.523013
-7.113600 -13.525200 8.390192
-7.066800 -13.525200 8.298986
-7.020000 -13.525200 8.255975
-6.973200 -13.525200 8.216175
-6.926400 -13.525200 8.188473
-6.879600 -13.525200 8.166771
-6.832800 -13.525200 8.133647
-6.786000 -13.525200 8.079236
-6.739200 -13.525200 8.039551
-6.692400 -13.525200 7.995550
-6.645600 -13.525200 7.955020
-6.598800 -13.525200 7.924256
-6.552000 -13.525200 7.875176
-6.505200 -13.525200 7.841285
-6.458400 -13.525200 7.799815
-6.411600 -13.525200 7.771551
-6.364800 -13.525200 7.757391
-6.318000 -13.525200 7.706634
-6.271200 -13.525200 7.661340
-6.224400 -13.525200 7.630064
-6.177600 -13.525200 7.602089
-6.130800 -13.525200 7.556730
-6.084000 -13.525200 7.544434
-6.037200 -13.525200 7.524405
-5.990400 -13.525200 7.515004
-5.943600 -13.525200 7.495048
-5.896800 -13.525200 7.462003
-5.850000 -13.525200 7.435081
-5.803200 -13.525200 7.426975
-5.756400 -13.525200 7.383642
-5.709600 -13.525200 7.361012
-5.662800 -13.525200 7.313196
-5.616000 -13.525200 7.295639
-5.569200 -13.525200 7.269120
-5.522400 -13.525200 7.245680
-5.475600 -13.525200 7.233717
-5.428800 -13.525200 7.222275
-5.382000 -13.525200 7.196245
-5.335200 -13.525200 7.188663
-5.288400 -13.525200 7.181376
-5.241600 -13.525200 7.161776
-5.194800 -13.525200 7.128697
-5.148000 -13.525200 7.118172
-5.101200 -13.525200 7.094097
-5.054400 -13.525200 7.084895
-5.007600 -13.525200 7.054209
-4.960800 -13.525200 7.002728
-4.914000 -13.525200 6.994404
-4.867200 -13.525200 6.987136
-4.820400 -13.525200 6.971858
-4.773600 -13.525200 6.954463
-4.726800 -13.525200 6.941010
-4.680000 -13.525200 6.926351
-4.633200 -13.525200 6.922570
-4.586400 -13.525200 6.901708
-4.539600 -13.525200 6.877385
-4.492800 -13.525200 6.865911
-4.446000 -13.525200 6.845609
-4.399200 -13.525200 6.843376
-4.352400 -13.525200 6.831255
-4.305600 -13.525200 6.818701
-4.258800 -13.525200 6.813505
-4.212000 -13.525200 6.801420
-4.165200 -13.525200 6.794147
-4.118400 -13.525200 6.782781
-4.071600 -13.525200 6.761693
-4.024800 -13.525200 6.755279
-3.978000 -13.525200 6.745188
-3.931200 -13.525200 6.730347
-3.884400 -13.525200 6.725767
-3.837600 -13.525200 6.706418
-3.790800 -13.525200 6.697911
-3.744000 -13.525200 6.706418
-3.697200 -13.525200 6.697516
-3.650400 -13.525200 6.680409
-3.603600 -13.525200 6.666884
-3.556800 -13.525200 6.655848
-3.510000 -13.525200 6.647581
-3.463200 -13.525200 6.643245
-3.416400 -13.525200 6.617706
-3.369600 -13.525200 6.615978
-3.322800 -13.525200 6.612762
-3.276000 -13.525200 6.611061
-3.229200 -13.525200 6.600875
-3.182400 -13.525200 6.599644
-3.135600 -13.525200 6.599644
-3.088800 -13.525200 6.593044
-3.042000 -13.525200 6.599542
-2.995200 -13.525200 6.593044
-2.948400 -13.525200 6.591290
-2.901600 -13.525200 6.583232
-2.854800 -13.525200 6.549391
-2.808000 -13.525200 6.521422
-2.761200 -13.525200 6.506796
-2.714400 -13.525200 6.480874
-2.667600 -13.525200 6.476149
-2.620800 -13.525200 6.475153
-2.574000 -13.525200 6.475153
-2.527200 -13.525200 6.475153
-2.480400 -13.525200 6.473198
-2.433600 -13.525200 6.466658
-2.386800 -13.525200 6.466658
-2.340000 -13.525200 6.464682
-2.293200 -13.525200 6.453861
-2.246400 -13.525200 6.453861
-2.199600 -13.525200 6.452670
-2.152800 -13.525200 6.452670
-2.106000 -13.525200 6.455843
-2.059200 -13.525200 6.466183
-2.012400 -13.525200 6.467024
-1.965600 -13.525200 6.457140
-1.918800 -13.525200 6.453917
-1.872000 -13.525200 6.437843
-1.825200 -13.525200 6.438111
-1.778400 -13.525200 6.422328
-1.731600 -13.525200 6.396071
-1.684800 -13.525200 6.375699
-1.638000 -13.525200 6.391188
-1.591200 -13.525200 6.375699
-1.544400 -13.525200 6.374496
-1.497600 -13.525200 6.375699
-1.450800 -13.525200 6.387735
-1.404000 -13.525200 6.387919
-1.357200 -13.525200 6.387919
-1.310400 -13.525200 6.387735
-1.263600 -13.525200 6.391829
-1.216800 -13.525200 6.387919
-1.170000 -13.525200 6.387919
-1.123200 -13.525200 6.393251
-1.076400 -13.525200 6.388634
-1.029600 -13.525200 6.383223
-0.982800 -13.525200 6.356017
-0.936000 -13.525200 6.351379
-0.889200 -13.525200 6.353483
-0.842400 -13.525200 6.341023
-0.795600 -13.525200 6.341023
-0.748800 -13.525200 6.341023
-0.702000 -13.525200 6.341023
-0.655200 -13.525200 6.341559
-0.608400 -13.525200 6.351124
-0.561600 -13.525200 6.362562
-0.514800 -13.525200 6.388323
-0.468000 -13.525200 6.388323
-0.421200 -13.525200 6.369430
-0.374400 -13.525200 6.381855
-0.327600 -13.525200 6.369574
-0.280800 -13.525200 6.367600
-0.234000 -13.525200 6.333705
-0.187200 -13.525200 6.325020
-0.140400 -13.525200 6.324466
-0.093600 -13.525200 6.313368
-0.046800 -13.525200 6.313368
0.000000 -13.525200 6.289422
0.046800 -13.525200 6.289422
0.093600 -13.525200 6.295483
0.140400 -13.525200 6.303746
0.187200 -13.525200 6.295483
0.234000 -13.525200 6.292399
0.280800 -13.525200 6.295483
0.327600 -13.525200 6.332704
0.374400 -13.525200 6.341521
0.421200 -13.525200 6.358393
0.468000 -13.525200 6.358914
0.514800 -13.525200 6.373201
0.561600 -13.525200 6.378590
0.608400 -13.525200 6.378590
0.655200 -13.525200 6.378590
0.702000 -13.525200 6.378590
0.748800 -13.525200 6.379946
0.795600 -13.525200 6.383098
0.842400 -13.525200 6.365456
0.889200 -13.525200 6.365456
0.936000 -13.525200 6.370981
0.982800 -13.525200 6.366303
1.029600 -13.525200 6.370981
1.076400 -13.525200 6.354406
1.123200 -13.525200 6.344549
1.170000 -13.525200 6.352886
1.216800 -13.525200 6.352886
1.263600 -13.525200 6.342819
1.310400 -13.525200 6.349274
1.357200 -13.525200 6.349274
1.404000 -13.525200 6.363638
1.450800 -13.525200 6.369905
1.497600 -13.525200 6.373799
1.544400 -13.525200 6.373799
1.591200 -13.525200 6.406776
1.638000 -13.525200 6.388214
1.684800 -13.525200 6.393976
1.731600 -13.525200 6.375461
1.778400 -13.525200 6.377376
1.825200 -13.525200 6.375461
1.872000 -13.525200 6.390699
1.918800 -13.525200 6.387802
1.965600 -13.525200 6.398168
2.012400 -13.525200 6.410441
2.059200 -13.525200 6.434313
2.106000 -13.525200 6.434313
2.152800 -13.525200 6.434313
2.199600 -13.525200 6.434866
2.246400 -13.525200 6.442204
2.293200 -13.525200 6.453986
2.340000 -13.525200 6.455995
2.386800 -13.525200 6.478916
2.433600 -13.525200 6.481004
2.480400 -13.525200 6.514513
2.527200 -13.525200 6.516839
2.574000 -13.525200 6.526326
2.620800 -13.525200 6.537925
2.667600 -13.525200 6.542422
2.714400 -13.525200 6.573206
2.761200 -13.525200 6.579079
2.808000 -13.525200 6.580799
2.854800 -13.525200 6.599732
2.901600 -13.525200 6.614139
2.948400 -13.525200 6.614139
2.995200 -13.525200 6.607679
3.042000 -13.525200 6.616704
3.088800 -13.525200 6.616704
3.135600 -13.525200 6.611822
3.182400 -13.525200 6.611822
3.229200 -13.525200 6.624976
3.276000 -13.525200 6.696183
3.322800 -13.525200 6.698175
3.369600 -13.525200 6.705014
3.416400 -13.525200 6.705259
3.463200 -13.525200 6.698879
3.510000 -13.525200 6.694335
3.556800 -13.525200 6.698879
3.603600 -13.525200 6.706963
3.650400 -13.525200 6.733111
3.697200 -13.525200 6.733111
3.744000 -13.525200 6.734169
3.790800 -13.525200 6.754225
3.837600 -13.525200 6.784857
3.884400 -13.525200 6.795698
3.931200 -13.525200 6.799184
3.978000 -13.525200 6.795698
4.024800 -13.525200 6.803232
4.071600 -13.525200 6.804652
4.118400 -13.525200 6.810212
4.165200 -13.525200 6.821210
4.212000 -13.525200 6.828373
4.258800 -13.525200 6.851797
4.305600 -13.525200 6.876461
4.352400 -13.525200 6.890032
4.399200 -13.525200 6.912633
4.446000 -13.525200 6.941264
4.492800 -13.525200 6.965132
4.539600 -13.525200 7.004724
4.586400 -13.525200 7.018642
4.633200 -13.525200 7.020542
4.680000 -13.525200 7.037355
4.726800 -13.525200 7.037355
4.773600 -13.525200 7.050313
4.820400 -13.525200 7.057199
4.867200 -13.525200 7.070446
4.914000 -13.525200 7.093766
4.960800 -13.525200 7.125118
5.007600 -13.525200 7.131566
5.054400 -13.525200 7.164701
5.101200 -13.525200 7.167678
5.148000 -13.525200 7.176874
5.194800 -13.525200 7.180303
5.241600 -13.525200 7.221733
5.288400 -13.525200 7.249856
5.335200 -13.525200 7.257794
5.382000 -13.525200 7.316683
5.428800 -13.525200 7.336498
5.475600 -13.525200 7.353864
5.522400 -13.525200 7.359890
5.569200 -13.525200 7.387788
5.616000 -13.525200 7.449470
5.662800 -13.525200 7.482093
5.709600 -13.525200 7.504737
5.756400 -13.525200 7.544970
5.803200 -13.525200 7.561890
5.850000 -13.525200 7.578290
5.896800 -13.525200 7.602119
5.943600 -13.525200 7.683722
5.990400 -13.525200 7.686523
6.037200 -13.525200 7.705926
6.084000 -13.525200 7.718699
6.130800 -13.525200 7.738869
6.177600 -13.525200 7.763337
6.224400 -13.525200 7.780970
6.271200 -13.525200 7.833308
6.318000 -13.525200 7.885755
6.364800 -13.525200 7.931073
6.411600 -13.525200 8.008569
6.458400 -13.525200 8.085162
6.505200 -13.525200 8.113210
6.552000 -13.525200 8.131447
6.598800 -13.525200 8.172507
6.645600 -13.525200 8.188823
6.692400 -13.525200 8.279848
6.739200 -13.525200 8.336974
6.786000 -13.525200 8.372570
6.832800 -13.525200 8.446052
12.589200 -13.525200 8.032149
12.636000 -13.525200 8.005239
12.682800 -13.525200 8.014473
12.729600 -13.525200 8.005239
12.776400 -13.525200 8.006359
12.823200 -13.525200 8.006359
12.870000 -13.525200 8.003100
12.916800 -13.525200 8.008702
12.963600 -13.525200 8.010769
13.010400 -13.525200 8.006359
13.057200 -13.525200 8.006359
13.104000 -13.525200 8.005725
13.150800 -13.525200 8.003100
13.197600 -13.525200 8.008531
13.244400 -13.525200 8.008531
13.291200 -13.525200 8.008531
13.338000 -13.525200 8.006122
13.384800 -13.525200 8.010212
13.431600 -13.525200 8.014800
13.478400 -13.525200 8.020725
13.525200 -13.525200 8.014800
13.572000 -13.525200 8.010198
13.618800 -13.525200 8.010198
13.665600 -13.525200 8.028022
13.712400 -13.525200 8.023639
13.759200 -13.525200 8.021663
13.806000 -13.525200 8.015026
13.852800 -13.525200 8.015026
13.899600 -13.525200 8.015026
13.946400 -13.525200 8.015026
13.993200 -13.525200 8.015239
14.040000 -13.525200 8.023441
14.086800 -13.525200 8.031871
14.133600 -13.525200 8.038399
14.180400 -13.525200 8.043862
14.227200 -13.525200 8.043862
14.274000 -13.525200 8.041006
14.320800 -13.525200 8.034368
14.367600 -13.525200 8.030319
14.414400 -13.525200 8.013200
14.461200 -13.525200 7.990426
14.508000 -13.525200 7.956699
15.256800 -13.525200 6.784700
15.303600 -13.525200 6.784700
15.397200 -13.525200 6.747719
15.444000 -13.525200 6.734868
15.490800 -13.525200 6.745796
15.537600 -13.525200 6.745796
15.584400 -13.525200 6.728783
15.631200 -13.525200 6.728783
15.678000 -13.525200 6.743060
15.724800 -13.525200 6.746524
15.771600 -13.525200 6.743060
15.818400 -13.525200 6.720114
15.865200 -13.525200 6.692948
15.912000 -13.525200 6.672459
16.239600 -13.525200 4.669740
16.286400 -13.525200 4.378489
16.333200 -13.525200 4.094804
-18.720000 -13.478400 0.000000
-18.673200 -13.478400 0.000000
-18.626400 -13.478400 0.000000
-18.579600 -13.478400 -7.242173
-18.532800 -13.478400 -7.234763
-18.486000 -13.478400 -7.235198
-18.439200 -13.478400 -7.234763
-18.392400 -13.478400 -7.229850
-18.345600 -13.478400 -7.215083
-18.298800 -13.478400 -7.207197
-18.252000 -13.478400 -7.178561
-18.205200 -13.478400 -7.171573
-18.158400 -13.478400 -7.151663
-18.111600 -13.478400 -7.158325
-18.064800 -13.478400 -7.158325
-18.018000 -13.478400 -7.158325
-17.971200 -13.478400 -7.158325
-17.924400 -13.478400 -7.173672
-17.877600 -13.478400 -7.171671
-17.830800 -13.478400 -7.148163
-17.784000 -13.478400 -7.136302
-17.737200 -13.478400 -7.127654
-17.690400 -13.478400 -7.114557
-17.643600 -13.478400 -7.112731
-17.596800 -13.478400 -7.103215
-17.550000 -13.478400 -7.098975
-17.503200 -13.478400 -7.103215
-17.456400 -13.478400 -7.094863
-17.409600 -13.478400 -7.073988
-17.362800 -13.478400 -7.073893
-17.316000 -13.478400 -7.069046
-17.269200 -13.478400 -7.045707
-17.222400 -13.478400 -7.042012
-17.175600 -13.478400 -7.019753
-17.128800 -13.478400 -6.994861
-17.082000 -13.478400 -6.947836
-17.035200 -13.478400 -6.902580
-15.444000 -13.478400 6.843085
-15.397200 -13.478400 6.871473
-15.350400 -13.478400 6.878213
-15.303600 -13.478400 6.902705
-15.256800 -13.478400 6.916730
-15.210000 -13.478400 6.924684
-15.163200 -13.478400 6.935299
-15.116400 -13.478400 6.944186
-15.069600 -13.478400 6.962046
-15.022800 -13.478400 6.973582
-14.976000 -13.478400 6.973806
-14.929200 -13.478400 6.973882
-14.882400 -13.478400 6.976874
-14.835600 -13.478400 6.979101
-14.788800 -13.478400 6.985042
-14.742000 -13.478400 6.992976
-14.695200 -13.478400 6.994701
-14.648400 -13.478400 7.004226
-14.601600 -13.478400 7.024015
-14.554800 -13.478400 7.027617
-14.508000 -13.478400 7.027617
-14.461200 -13.478400 7.027617
-14.414400 -13.478400 7.027617
-14.367600 -13.478400 7.029522
-14.320800 -13.478400 7.027617
-14.274000 -13.478400 7.027617
-14.227200 -13.478400 7.022241
-14.180400 -13.478400 7.032953
-14.133600 -13.478400 7.039690
-14.086800 -13.478400 7.039405
-14.040000 -13.478400 7.041373
-13.993200 -13.478400 7.041373
-13.946400 -13.478400 7.042443
-13.899600 -13.478400 7.038528
-13.852800 -13.478400 7.041373
-13.806000 -13.478400 7.035558
-13.759200 -13.478400 7.041947
-13.712400 -13.478400 7.042951
-13.665600 -13.478400 7.052245
-13.618800 -13.478400 7.060558
-13.572000 -13.478400 7.068620
-13.525200 -13.478400 7.097060
-13.478400 -13.478400 7.148865
-13.431600 -13.478400 7.223177
-7.347600 -13.478400 8.747203
-7.300800 -13.478400 8.648939
-7.254000 -13.478400 8.597675
-7.207200 -13.478400 8.584072
-7.160400 -13.478400 8.489611
-7.113600 -13.478400 8.390192
-7.066800 -13.478400 8.316303
-7.020000 -13.478400 8.266248
-6.973200 -13.478400 8.226267
-6.926400 -13.478400 8.199794
-6.879600 -13.478400 8.152130
-6.832800 -13.478400 8.126902
-6.786000 -13.478400 8.067958
-6.739200 -13.478400 8.027950
-6.692400 -13.478400 7.987275
-6.645600 -13.478400 7.943548
-6.598800 -13.478400 7.910959
-6.552000 -13.478400 7.865937
-6.505200 -13.478400 7.834447
-6.458400 -13.478400 7.798890
-6.411600 -13.478400 7.765828
-6.364800 -13.478400 7.747112
-6.318000 -13.478400 7.689082
-6.271200 -13.478400 7.653929
-6.224400 -13.478400 7.630064
-6.177600 -13.478400 7.604688
-6.130800 -13.478400 7.556730
-6.084000 -13.478400 7.546056
-6.037200 -13.478400 7.536958
-5.990400 -13.478400 7.522936
-5.943600 -13.478400 7.512173
-5.896800 -13.478400 7.465252
-5.850000 -13.478400 7.435081
-5.803200 -13.478400 7.420604
-5.756400 -13.478400 7.372779
-5.709600 -13.478400 7.346674
-5.662800 -13.478400 7.308122
-5.616000 -13.478400 7.289256
-5.569200 -13.478400 7.268724
-5.522400 -13.478400 7.242529
-5.475600 -13.478400 7.232464
-5.428800 -13.478400 7.218864
-5.382000 -13.478400 7.192145
-5.335200 -13.478400 7.181547
-5.288400 -13.478400 7.161776
-5.241600 -13.478400 7.149017
-5.194800 -13.478400 7.127978
-5.148000 -13.478400 7.100684
-5.101200 -13.478400 7.082985
-5.054400 -13.478400 7.071986
-5.007600 -13.478400 7.047962
-4.960800 -13.478400 7.001358
-4.914000 -13.478400 6.994404
-4.867200 -13.478400 6.991513
-4.820400 -13.478400 6.971858
-4.773600 -13.478400 6.947781
-4.726800 -13.478400 6.930660
-4.680000 -13.478400 6.913651
-4.633200 -13.478400 6.904738
-4.586400 -13.478400 6.877385
-4.539600 -13.478400 6.871501
-4.492800 -13.478400 6.845609
-4.446000 -13.478400 6.832330
-4.399200 -13.478400 6.825729
-4.352400 -13.478400 6.821732
-4.305600 -13.478400 6.799926
-4.258800 -13.478400 6.792766
-4.212000 -13.478400 6.782781
-4.165200 -13.478400 6.782781
-4.118400 -13.478400 6.778963
-4.071600 -13.478400 6.750240
-4.024800 -13.478400 6.746907
-3.978000 -13.478400 6.745188
-3.931200 -13.478400 6.730347
-3.884400 -13.478400 6.729715
-3.837600 -13.478400 6.710365
-3.790800 -13.478400 6.707470
-3.744000 -13.478400 6.722361
-3.697200 -13.478400 6.696513
-3.650400 -13.478400 6.668709
-3.603600 -13.478400 6.658596
-3.556800 -13.478400 6.644830
-3.510000 -13.478400 6.626088
-3.463200 -13.478400 6.617706
-3.416400 -13.478400 6.611061
-3.369600 -13.478400 6.606503
-3.322800 -13.478400 6.606215
-3.276000 -13.478400 6.600408
-3.229200 -13.478400 6.589916
-3.182400 -13.478400 6.589916
-3.135600 -13.478400 6.589916
-3.088800 -13.478400 6.581555
-3.042000 -13.478400 6.591290
-2.995200 -13.478400 6.581555
-2.948400 -13.478400 6.558152
-2.901600 -13.478400 6.556378
-2.854800 -13.478400 6.546640
-2.808000 -13.478400 6.514261
-2.761200 -13.478400 6.498772
-2.714400 -13.478400 6.479777
-2.667600 -13.478400 6.476031
-2.620800 -13.478400 6.475153
-2.574000 -13.478400 6.473198
-2.527200 -13.478400 6.466658
-2.480400 -13.478400 6.448100
-2.433600 -13.478400 6.459027
-2.386800 -13.478400 6.436682
-2.340000 -13.478400 6.453861
-2.293200 -13.478400 6.421005
-2.246400 -13.478400 6.421005
-2.199600 -13.478400 6.423667
-2.152800 -13.478400 6.435987
-2.106000 -13.478400 6.450345
-2.059200 -13.478400 6.455843
-2.012400 -13.478400 6.450345
-1.965600 -13.478400 6.450345
-1.918800 -13.478400 6.435987
-1.872000 -13.478400 6.429660
-1.825200 -13.478400 6.426959
-1.778400 -13.478400 6.397981
-1.731600 -13.478400 6.391345
-1.684800 -13.478400 6.374496
-1.638000 -13.478400 6.374496
-1.591200 -13.478400 6.374496
-1.544400 -13.478400 6.371027
-1.497600 -13.478400 6.374201
-1.450800 -13.478400 6.382088
-1.404000 -13.478400 6.382088
-1.357200 -13.478400 6.374201
-1.310400 -13.478400 6.371027
-1.263600 -13.478400 6.368503
-1.216800 -13.478400 6.347376
-1.170000 -13.478400 6.368503
-1.123200 -13.478400 6.385307
-1.076400 -13.478400 6.349429
-1.029600 -13.478400 6.351379
-0.982800 -13.478400 6.349429
-0.936000 -13.478400 6.330131
-0.889200 -13.478400 6.341988
-0.842400 -13.478400 6.326642
-0.795600 -13.478400 6.326642
-0.748800 -13.478400 6.326642
-0.702000 -13.478400 6.326642
-0.655200 -13.478400 6.328270
-0.608400 -13.478400 6.341023
-0.561600 -13.478400 6.357114
-0.514800 -13.478400 6.368186
-0.468000 -13.478400 6.369430
-0.421200 -13.478400 6.368186
-0.374400 -13.478400 6.369430
-0.327600 -13.478400 6.369430
-0.280800 -13.478400 6.354222
-0.234000 -13.478400 6.325188
-0.187200 -13.478400 6.309992
-0.140400 -13.478400 6.294950
-0.093600 -13.478400 6.283801
-0.046800 -13.478400 6.283801
0.000000 -13.478400 6.266468
0.046800 -13.478400 6.281452
0.093600 -13.478400 6.281452
0.140400 -13.478400 6.287504
0.187200 -13.478400 6.287504
0.234000 -13.478400 6.287504
0.280800 -13.478400 6.287504
0.327600 -13.478400 6.327842
0.374400 -13.478400 6.327842
0.421200 -13.478400 6.341521
0.468000 -13.478400 6.346391
0.514800 -13.478400 6.363570
0.561600 -13.478400 6.366673
0.608400 -13.478400 6.357349
0.655200 -13.478400 6.357349
0.702000 -13.478400 6.357349
0.748800 -13.478400 6.370981
0.795600 -13.478400 6.365456
0.842400 -13.478400 6.356849
0.889200 -13.478400 6.357540
0.936000 -13.478400 6.370981
0.982800 -13.478400 6.366303
1.029600 -13.478400 6.370981
1.076400 -13.478400 6.354406
1.123200 -13.478400 6.344549
1.170000 -13.478400 6.352886
1.216800 -13.478400 6.352886
1.263600 -13.478400 6.341424
1.310400 -13.478400 6.337764
1.357200 -13.478400 6.331247
1.404000 -13.478400 6.342819
1.450800 -13.478400 6.363509
1.497600 -13.478400 6.368985
1.544400 -13.478400 6.363638
1.591200 -13.478400 6.373799
1.638000 -13.478400 6.377376
1.684800 -13.478400 6.377577
1.731600 -13.478400 6.375177
1.778400 -13.478400 6.377577
1.825200 -13.478400 6.376273
1.872000 -13.478400 6.398168
1.918800 -13.478400 6.393976
1.965600 -13.478400 6.431065
2.012400 -13.478400 6.431591
2.059200 -13.478400 6.437293
2.106000 -13.478400 6.431591
2.152800 -13.478400 6.431486
2.199600 -13.478400 6.434313
2.246400 -13.478400 6.439504
2.293200 -13.478400 6.442204
2.340000 -13.478400 6.451402
2.386800 -13.478400 6.474885
2.433600 -13.478400 6.480515
2.480400 -13.478400 6.514513
2.527200 -13.478400 6.520276
2.574000 -13.478400 6.526326
2.620800 -13.478400 6.533675
2.667600 -13.478400 6.537925
2.714400 -13.478400 6.556882
2.761200 -13.478400 6.574155
2.808000 -13.478400 6.574155
2.854800 -13.478400 6.579079
2.901600 -13.478400 6.592528
2.948400 -13.478400 6.593652
2.995200 -13.478400 6.596125
3.042000 -13.478400 6.599394
3.088800 -13.478400 6.596125
3.135600 -13.478400 6.599173
3.182400 -13.478400 6.599173
3.229200 -13.478400 6.610521
3.276000 -13.478400 6.659289
3.322800 -13.478400 6.679723
3.369600 -13.478400 6.698879
3.416400 -13.478400 6.705259
3.463200 -13.478400 6.698175
3.510000 -13.478400 6.692042
3.556800 -13.478400 6.698879
3.603600 -13.478400 6.706963
3.650400 -13.478400 6.712689
3.697200 -13.478400 6.710014
3.744000 -13.478400 6.714652
3.790800 -13.478400 6.737391
3.837600 -13.478400 6.747277
3.884400 -13.478400 6.784857
3.931200 -13.478400 6.788321
3.978000 -13.478400 6.792993
4.024800 -13.478400 6.802555
4.071600 -13.478400 6.803517
4.118400 -13.478400 6.803601
4.165200 -13.478400 6.833958
4.212000 -13.478400 6.837353
4.258800 -13.478400 6.859159
4.305600 -13.478400 6.876461
4.352400 -13.478400 6.890032
4.399200 -13.478400 6.912633
4.446000 -13.478400 6.942092
4.492800 -13.478400 6.974934
4.539600 -13.478400 7.004724
4.586400 -13.478400 7.018642
4.633200 -13.478400 7.018642
4.680000 -13.478400 7.027137
4.726800 -13.478400 7.027137
4.773600 -13.478400 7.041776
4.820400 -13.478400 7.051626
4.867200 -13.478400 7.068912
4.914000 -13.478400 7.088010
4.960800 -13.478400 7.125118
5.007600 -13.478400 7.139886
5.054400 -13.478400 7.164701
5.101200 -13.478400 7.157908
5.148000 -13.478400 7.176874
5.194800 -13.478400 7.179824
5.241600 -13.478400 7.214238
5.288400 -13.478400 7.243142
5.335200 -13.478400 7.256248
5.382000 -13.478400 7.315480
5.428800 -13.478400 7.336498
5.475600 -13.478400 7.359860
5.522400 -13.478400 7.367589
5.569200 -13.478400 7.404502
5.616000 -13.478400 7.449470
5.662800 -13.478400 7.498498
5.709600 -13.478400 7.503890
5.756400 -13.478400 7.522711
5.803200 -13.478400 7.561667
5.850000 -13.478400 7.576119
5.896800 -13.478400 7.599208
5.943600 -13.478400 7.638450
5.990400 -13.478400 7.683864
6.037200 -13.478400 7.704061
6.084000 -13.478400 7.718699
6.130800 -13.478400 7.739687
6.177600 -13.478400 7.763337
6.224400 -13.478400 7.780970
6.271200 -13.478400 7.833268
6.318000 -13.478400 7.883024
6.364800 -13.478400 7.919322
6.411600 -13.478400 7.980061
6.458400 -13.478400 8.063171
6.505200 -13.478400 8.102113
6.552000 -13.478400 8.130448
6.598800 -13.478400 8.169056
6.645600 -13.478400 8.188823
6.692400 -13.478400 8.292719
6.739200 -13.478400 8.354605
6.786000 -13.478400 8.415213
6.832800 -13.478400 8.717259
12.636000 -13.478400 8.016802
12.682800 -13.478400 8.022936
12.729600 -13.478400 8.008702
12.776400 -13.478400 8.006359
12.823200 -13.478400 8.006359
12.870000 -13.478400 8.002766
12.916800 -13.478400 8.006359
12.963600 -13.478400 8.008702
13.010400 -13.478400 7.997872
13.057200 -13.478400 8.005725
13.104000 -13.478400 7.997872
13.150800 -13.478400 7.990817
13.197600 -13.478400 7.992194
13.244400 -13.478400 8.005725
13.291200 -13.478400 8.008531
13.338000 -13.478400 8.008531
13.384800 -13.478400 8.016448
13.431600 -13.478400 8.023639
13.478400 -13.478400 8.033534
13.525200 -13.478400 8.024951
13.572000 -13.478400 8.020725
13.618800 -13.478400 8.023639
13.665600 -13.478400 8.033534
13.712400 -13.478400 8.028022
13.759200 -13.478400 8.031229
13.806000 -13.478400 8.028022
13.852800 -13.478400 8.028022
13.899600 -13.478400 8.018213
13.946400 -13.478400 8.023441
13.993200 -13.478400 8.023441
14.040000 -13.478400 8.034368
14.086800 -13.478400 8.041006
14.133600 -13.478400 8.046202
14.180400 -13.478400 8.056341
14.227200 -13.478400 8.056341
14.274000 -13.478400 8.049353
14.320800 -13.478400 8.034368
14.367600 -13.478400 8.030339
14.414400 -13.478400 8.018155
14.461200 -13.478400 7.991055
14.508000 -13.478400 7.978941
15.444000 -13.478400 6.747719
15.490800 -13.478400 6.747928
15.537600 -13.478400 6.752098
15.584400 -13.478400 6.731675
15.631200 -13.478400 6.732146
15.678000 -13.478400 6.749580
15.724800 -13.478400 6.753479
15.771600 -13.478400 6.753479
15.818400 -13.478400 6.745059
15.865200 -13.478400 6.732146
15.912000 -13.478400 6.692948
15.958800 -13.478400 6.664622
16.239600 -13.478400 4.812982
16.894800 -13.478400 0.871054
16.941600 -13.478400 0.418576
16.988400 -13.478400 0.033590
-18.720000 -13.431600 0.000000
-18.673200 -13.431600 0.000000
-18.626400 -13.431600 0.000000
-18.579600 -13.431600 -7.234763
-18.532800 -13.431600 -7.229793
-18.486000 -13.431600 -7.229850
-18.439200 -13.431600 -7.229793
-18.392400 -13.431600 -7.225720
-18.345600 -13.431600 -7.215083
-18.298800 -13.431600 -7.205000
-18.252000 -13.431600 -7.183982
-18.205200 -13.431600 -7.171573
-18.158400 -13.431600 -7.151663
-18.111600 -13.431600 -7.159873
-18.064800 -13.431600 -7.159873
-18.018000 -13.431600 -7.158325
-17.971200 -13.431600 -7.158325
-17.924400 -13.431600 -7.158325
-17.877600 -13.431600 -7.151663
-17.830800 -13.431600 -7.140980
-17.784000 -13.431600 -7.135315
-17.737200 -13.431600 -7.123346
-17.690400 -13.431600 -7.123346
-17.643600 -13.431600 -7.114557
-17.596800 -13.431600 -7.105333
-17.550000 -13.431600 -7.103215
-17.503200 -13.431600 -7.104960
-17.456400 -13.431600 -7.098975
-17.409600 -13.431600 -7.094863
-17.362800 -13.431600 -7.073893
-17.316000 -13.431600 -7.059256
-17.269200 -13.431600 -7.030385
-17.222400 -13.431600 -7.019753
-17.175600 -13.431600 -6.984888
-17.128800 -13.431600 -6.956820
-17.082000 -13.431600 -6.919808
-15.490800 -13.431600 6.840534
-15.444000 -13.431600 6.858114
-15.397200 -13.431600 6.880550
-15.350400 -13.431600 6.894003
-15.303600 -13.431600 6.918821
-15.256800 -13.431600 6.926713
-15.210000 -13.431600 6.937956
-15.163200 -13.431600 6.944186
-15.116400 -13.431600 6.962046
-15.069600 -13.431600 6.973882
-15.022800 -13.431600 6.981991
-14.976000 -13.431600 6.983639
-14.929200 -13.431600 6.986325
-14.882400 -13.431600 6.986742
-14.835600 -13.431600 6.992626
-14.788800 -13.431600 6.994701
-14.742000 -13.431600 7.004226
-14.695200 -13.431600 7.004762
-14.648400 -13.431600 7.012656
-14.601600 -13.431600 7.025929
-14.554800 -13.431600 7.028048
-14.508000 -13.431600 7.028048
-14.461200 -13.431600 7.029522
-14.414400 -13.431600 7.029522
-14.367600 -13.431600 7.034056
-14.320800 -13.431600 7.033457
-14.274000 -13.431600 7.034070
-14.227200 -13.431600 7.035295
-14.180400 -13.431600 7.038817
-14.133600 -13.431600 7.044497
-14.086800 -13.431600 7.044497
-14.040000 -13.431600 7.048527
-13.993200 -13.431600 7.048527
-13.946400 -13.431600 7.048527
-13.899600 -13.431600 7.043479
-13.852800 -13.431600 7.045490
-13.806000 -13.431600 7.043174
-13.759200 -13.431600 7.045490
-13.712400 -13.431600 7.052245
-13.665600 -13.431600 7.060558
-13.618800 -13.431600 7.068620
-13.572000 -13.431600 7.111989
-13.525200 -13.431600 7.148865
-13.478400 -13.431600 7.165547
-7.347600 -13.431600 8.709533
-7.300800 -13.431600 8.618906
-7.254000 -13.431600 8.586362
-7.207200 -13.431600 8.584072
-7.160400 -13.431600 8.483060
-7.113600 -13.431600 8.386050
-7.066800 -13.431600 8.341478
-7.020000 -13.431600 8.281532
-6.973200 -13.431600 8.266248
-6.926400 -13.431600 8.216175
-6.879600 -13.431600 8.187300
-6.832800 -13.431600 8.135318
-6.786000 -13.431600 8.070144
-6.739200 -13.431600 8.039551
-6.692400 -13.431600 7.992503
-6.645600 -13.431600 7.940484
-6.598800 -13.431600 7.910959
-6.552000 -13.431600 7.865937
-6.505200 -13.431600 7.834447
-6.458400 -13.431600 7.798890
-6.411600 -13.431600 7.765828
-6.364800 -13.431600 7.747112
-6.318000 -13.431600 7.687243
-6.271200 -13.431600 7.666398
-6.224400 -13.431600 7.640730
-6.177600 -13.431600 7.604688
-6.130800 -13.431600 7.556730
-6.084000 -13.431600 7.549361
-6.037200 -13.431600 7.546056
-5.990400 -13.431600 7.536958
-5.943600 -13.431600 7.512173
-5.896800 -13.431600 7.473989
-5.850000 -13.431600 7.435081
-5.803200 -13.431600 7.420604
-5.756400 -13.431600 7.388523
-5.709600 -13.431600 7.358141
-5.662800 -13.431600 7.310838
-5.616000 -13.431600 7.289256
-5.569200 -13.431600 7.268724
-5.522400 -13.431600 7.239606
-5.475600 -13.431600 7.229368
-5.428800 -13.431600 7.222817
-5.382000 -13.431600 7.192256
-5.335200 -13.431600 7.181866
-5.288400 -13.431600 7.155379
-5.241600 -13.431600 7.131495
-5.194800 -13.431600 7.127003
-5.148000 -13.431600 7.114895
-5.101200 -13.431600 7.084895
-5.054400 -13.431600 7.077392
-5.007600 -13.431600 7.034650
-4.960800 -13.431600 6.994404
-4.914000 -13.431600 6.987136
-4.867200 -13.431600 6.976645
-4.820400 -13.431600 6.961168
-4.773600 -13.431600 6.947781
-4.726800 -13.431600 6.930660
-4.680000 -13.431600 6.913694
-4.633200 -13.431600 6.904738
-4.586400 -13.431600 6.876289
-4.539600 -13.431600 6.865911
-4.492800 -13.431600 6.843376
-4.446000 -13.431600 6.816387
-4.399200 -13.431600 6.816387
-4.352400 -13.431600 6.816387
-4.305600 -13.431600 6.793780
-4.258800 -13.431600 6.788006
-4.212000 -13.431600 6.784519
-4.165200 -13.431600 6.790437
-4.118400 -13.431600 6.782998
-4.071600 -13.431600 6.763738
-4.024800 -13.431600 6.749268
-3.978000 -13.431600 6.746907
-3.931200 -13.431600 6.733506
-3.884400 -13.431600 6.729715
-3.837600 -13.431600 6.696513
-3.790800 -13.431600 6.682068
-3.744000 -13.431600 6.696513
-3.697200 -13.431600 6.683363
-3.650400 -13.431600 6.664506
-3.603600 -13.431600 6.652831
-3.556800 -13.431600 6.625749
-3.510000 -13.431600 6.617706
-3.463200 -13.431600 6.612690
-3.416400 -13.431600 6.600875
-3.369600 -13.431600 6.600408
-3.322800 -13.431600 6.599644
-3.276000 -13.431600 6.589916
-3.229200 -13.431600 6.560211
-3.182400 -13.431600 6.558549
-3.135600 -13.431600 6.558549
-3.088800 -13.431600 6.558152
-3.042000 -13.431600 6.558549
-2.995200 -13.431600 6.556458
-2.948400 -13.431600 6.549391
-2.901600 -13.431600 6.548795
-2.854800 -13.431600 6.521212
-2.808000 -13.431600 6.511577
-2.761200 -13.431600 6.498527
-2.714400 -13.431600 6.479777
-2.667600 -13.431600 6.473430
-2.620800 -13.431600 6.466658
-2.574000 -13.431600 6.448100
-2.527200 -13.431600 6.445410
-2.480400 -13.431600 6.434930
-2.433600 -13.431600 6.434930
-2.386800 -13.431600 6.429919
-2.340000 -13.431600 6.421005
-2.293200 -13.431600 6.417460
-2.246400 -13.431600 6.415143
-2.199600 -13.431600 6.415143
-2.152800 -13.431600 6.417460
-2.106000 -13.431600 6.417460
-2.059200 -13.431600 6.423667
-2.012400 -13.431600 6.428418
-1.965600 -13.431600 6.428418
-1.918800 -13.431600 6.426959
-1.872000 -13.431600 6.423972
-1.825200 -13.431600 6.420487
-1.778400 -13.431600 6.384399
-1.731600 -13.431600 6.375699
-1.684800 -13.431600 6.367352
-1.638000 -13.431600 6.370973
-1.591200 -13.431600 6.370973
-1.544400 -13.431600 6.355396
-1.497600 -13.431600 6.361041
-1.450800 -13.431600 6.374201
-1.404000 -13.431600 6.387735
-1.357200 -13.431600 6.374201
-1.310400 -13.431600 6.368503
-1.263600 -13.431600 6.385307
-1.216800 -13.431600 6.348825
-1.170000 -13.431600 6.383223
-1.123200 -13.431600 6.387919
-1.076400 -13.431600 6.349429
-1.029600 -13.431600 6.351379
-0.982800 -13.431600 6.351379
-0.936000 -13.431600 6.330131
-0.889200 -13.431600 6.341988
-0.842400 -13.431600 6.322293
-0.795600 -13.431600 6.319987
-0.748800 -13.431600 6.318840
-0.702000 -13.431600 6.318840
-0.655200 -13.431600 6.318323
-0.608400 -13.431600 6.328270
-0.561600 -13.431600 6.339404
-0.514800 -13.431600 6.362562
-0.468000 -13.431600 6.369430
-0.421200 -13.431600 6.372340
-0.374400 -13.431600 6.375663
-0.327600 -13.431600 6.369574
-0.280800 -13.431600 6.364467
-0.234000 -13.431600 6.333705
-0.187200 -13.431600 6.324466
-0.140400 -13.431600 6.305347
-0.093600 -13.431600 6.277906
-0.046800 -13.431600 6.283801
0.000000 -13.431600 6.266218
0.046800 -13.431600 6.281452
0.093600 -13.431600 6.281452
0.140400 -13.431600 6.287504
0.187200 -13.431600 6.281452
0.234000 -13.431600 6.281452
0.280800 -13.431600 6.281452
0.327600 -13.431600 6.324466
0.374400 -13.431600 6.306825
0.421200 -13.431600 6.313310
0.468000 -13.431600 6.340003
0.514800 -13.431600 6.363290
0.561600 -13.431600 6.366673
0.608400 -13.431600 6.351304
0.655200 -13.431600 6.346391
0.702000 -13.431600 6.346391
0.748800 -13.431600 6.357540
0.795600 -13.431600 6.357540
0.842400 -13.431600 6.335009
0.889200 -13.431600 6.335009
0.936000 -13.431600 6.364204
0.982800 -13.431600 6.361683
1.029600 -13.431600 6.361683
1.076400 -13.431600 6.335422
1.123200 -13.431600 6.318856
1.170000 -13.431600 6.337764
1.216800 -13.431600 6.335422
1.263600 -13.431600 6.318856
1.310400 -13.431600 6.318856
1.357200 -13.431600 6.319383
1.404000 -13.431600 6.324465
1.450800 -13.431600 6.356852
1.497600 -13.431600 6.363097
1.544400 -13.431600 6.358887
1.591200 -13.431600 6.366785
1.638000 -13.431600 6.366785
1.684800 -13.431600 6.369905
1.731600 -13.431600 6.365233
1.778400 -13.431600 6.375461
1.825200 -13.431600 6.370860
1.872000 -13.431600 6.410441
1.918800 -13.431600 6.393976
1.965600 -13.431600 6.431486
2.012400 -13.431600 6.434313
2.059200 -13.431600 6.447079
2.106000 -13.431600 6.431591
2.152800 -13.431600 6.431065
2.199600 -13.431600 6.416909
2.246400 -13.431600 6.434866
2.293200 -13.431600 6.437293
2.340000 -13.431600 6.439504
2.386800 -13.431600 6.448763
2.433600 -13.431600 6.474885
2.480400 -13.431600 6.481004
2.527200 -13.431600 6.514513
2.574000 -13.431600 6.520964
2.620800 -13.431600 6.533675
2.667600 -13.431600 6.537586
2.714400 -13.431600 6.540823
2.761200 -13.431600 6.560681
2.808000 -13.431600 6.560129
2.854800 -13.431600 6.573425
2.901600 -13.431600 6.576188
2.948400 -13.431600 6.584342
2.995200 -13.431600 6.584342
3.042000 -13.431600 6.584342
3.088800 -13.431600 6.584342
3.135600 -13.431600 6.593652
3.182400 -13.431600 6.591413
3.229200 -13.431600 6.596468
3.276000 -13.431600 6.616704
3.322800 -13.431600 6.659289
3.369600 -13.431600 6.684947
3.416400 -13.431600 6.698175
3.463200 -13.431600 6.691687
3.510000 -13.431600 6.691687
3.556800 -13.431600 6.698879
3.603600 -13.431600 6.706963
3.650400 -13.431600 6.712689
3.697200 -13.431600 6.724847
3.744000 -13.431600 6.724974
3.790800 -13.431600 6.736262
3.837600 -13.431600 6.747277
3.884400 -13.431600 6.784857
3.931200 -13.431600 6.792573
3.978000 -13.431600 6.798699
4.024800 -13.431600 6.802244
4.071600 -13.431600 6.803517
4.118400 -13.431600 6.803601
4.165200 -13.431600 6.821003
4.212000 -13.431600 6.834450
4.258800 -13.431600 6.843240
4.305600 -13.431600 6.864420
4.352400 -13.431600 6.866894
4.399200 -13.431600 6.888964
4.446000 -13.431600 6.920253
4.492800 -13.431600 6.957217
4.539600 -13.431600 6.980042
4.586400 -13.431600 6.994516
4.633200 -13.431600 6.994516
4.680000 -13.431600 7.016351
4.726800 -13.431600 7.020542
4.773600 -13.431600 7.031676
4.820400 -13.431600 7.037355
4.867200 -13.431600 7.044668
4.914000 -13.431600 7.073324
4.960800 -13.431600 7.125118
5.007600 -13.431600 7.139886
5.054400 -13.431600 7.164701
5.101200 -13.431600 7.164701
5.148000 -13.431600 7.176874
5.194800 -13.431600 7.179824
5.241600 -13.431600 7.214238
5.288400 -13.431600 7.243142
5.335200 -13.431600 7.256248
5.382000 -13.431600 7.303972
5.428800 -13.431600 7.335241
5.475600 -13.431600 7.359890
5.522400 -13.431600 7.359992
5.569200 -13.431600 7.386500
5.616000 -13.431600 7.434620
5.662800 -13.431600 7.494383
5.709600 -13.431600 7.503890
5.756400 -13.431600 7.547830
5.803200 -13.431600 7.561667
5.850000 -13.431600 7.578810
5.896800 -13.431600 7.602119
5.943600 -13.431600 7.666871
5.990400 -13.431600 7.693752
6.037200 -13.431600 7.705926
6.084000 -13.431600 7.719845
6.130800 -13.431600 7.752278
6.177600 -13.431600 7.769850
6.224400 -13.431600 7.781484
6.271200 -13.431600 7.833268
6.318000 -13.431600 7.867556
6.364800 -13.431600 7.918798
6.411600 -13.431600 7.976677
6.458400 -13.431600 8.035286
6.505200 -13.431600 8.102079
6.552000 -13.431600 8.146212
6.598800 -13.431600 8.172507
6.645600 -13.431600 8.210502
6.692400 -13.431600 8.299148
6.739200 -13.431600 8.377717
6.786000 -13.431600 8.415213
6.832800 -13.431600 8.717259
12.682800 -13.431600 8.032149
12.729600 -13.431600 8.022256
12.776400 -13.431600 8.016802
12.823200 -13.431600 8.011339
12.870000 -13.431600 8.008702
12.916800 -13.431600 8.010598
12.963600 -13.431600 8.022256
13.010400 -13.431600 7.992696
13.057200 -13.431600 8.006359
13.104000 -13.431600 7.992696
13.150800 -13.431600 7.989831
13.197600 -13.431600 7.990426
13.244400 -13.431600 7.990817
13.291200 -13.431600 7.992797
13.338000 -13.431600 8.006122
13.384800 -13.431600 8.016448
13.431600 -13.431600 8.020725
13.478400 -13.431600 8.024951
13.525200 -13.431600 8.031229
13.572000 -13.431600 8.031229
13.618800 -13.431600 8.031229
13.665600 -13.431600 8.033534
13.712400 -13.431600 8.028022
13.759200 -13.431600 8.031229
13.806000 -13.431600 8.031229
13.852800 -13.431600 8.015239
13.899600 -13.431600 8.015239
13.946400 -13.431600 8.018213
13.993200 -13.431600 8.018213
14.040000 -13.431600 8.031871
14.086800 -13.431600 8.034368
14.133600 -13.431600 8.037709
14.180400 -13.431600 8.043862
14.227200 -13.431600 8.045016
14.274000 -13.431600 8.045016
14.320800 -13.431600 8.041006
14.367600 -13.431600 8.043862
14.414400 -13.431600 8.030319
14.461200 -13.431600 8.018681
14.508000 -13.431600 7.993564
14.554800 -13.431600 7.969291
15.350400 -13.431600 6.784700
15.397200 -13.431600 6.765360
15.490800 -13.431600 6.753516
15.537600 -13.431600 6.753479
15.584400 -13.431600 6.741249
15.631200 -13.431600 6.749580
15.678000 -13.431600 6.749580
15.724800 -13.431600 6.753516
15.771600 -13.431600 6.766364
15.818400 -13.431600 6.753479
15.865200 -13.431600 6.749580
15.912000 -13.431600 6.745059
15.958800 -13.431600 6.719144
16.005600 -13.431600 6.664622
-18.720000 -13.384800 0.000000
-18.673200 -13.384800 0.000000
-18.626400 -13.384800 0.000000
-18.579600 -13.384800 -7.224656
-18.532800 -13.384800 -7.224656
-18.486000 -13.384800 -7.224656
-18.439200 -13.384800 -7.220138
-18.392400 -13.384800 -7.218201
-18.345600 -13.384800 -7.205000
-18.298800 -13.384800 -7.197374
-18.252000 -13.384800 -7.183982
-18.205200 -13.384800 -7.178561
-18.158400 -13.384800 -7.158325
-18.111600 -13.384800 -7.172154
-18.064800 -13.384800 -7.171671
-18.018000 -13.384800 -7.166364
-17.971200 -13.384800 -7.166364
-17.924400 -13.384800 -7.158325
-17.877600 -13.384800 -7.143525
-17.830800 -13.384800 -7.123346
-17.784000 -13.384800 -7.118973
-17.737200 -13.384800 -7.105888
-17.690400 -13.384800 -7.107099
-17.643600 -13.384800 -7.105888
-17.596800 -13.384800 -7.100274
-17.550000 -13.384800 -7.094978
-17.503200 -13.384800 -7.098975
-17.456400 -13.384800 -7.094863
-17.409600 -13.384800 -7.073893
-17.362800 -13.384800 -7.059256
-17.316000 -13.384800 -7.030385
-17.269200 -13.384800 -7.019753
-17.222400 -13.384800 -6.987469
-17.175600 -13.384800 -6.956360
-17.128800 -13.384800 -6.943308
-15.490800 -13.384800 6.872887
-15.444000 -13.384800 6.885373
-15.397200 -13.384800 6.907190
-15.350400 -13.384800 6.923552
-15.303600 -13.384800 6.933640
-15.256800 -13.384800 6.938915
-15.210000 -13.384800 6.949509
-15.163200 -13.384800 6.972130
-15.116400 -13.384800 6.981991
-15.069600 -13.384800 6.983714
-15.022800 -13.384800 6.987627
-14.976000 -13.384800 6.992402
-14.929200 -13.384800 7.002508
-14.882400 -13.384800 7.004226
-14.835600 -13.384800 7.010739
-14.788800 -13.384800 7.010739
-14.742000 -13.384800 7.022617
-14.695200 -13.384800 7.022617
-14.648400 -13.384800 7.025929
-14.601600 -13.384800 7.027218
-14.554800 -13.384800 7.029522
-14.508000 -13.384800 7.029522
-14.461200 -13.384800 7.033457
-14.414400 -13.384800 7.033457
-14.367600 -13.384800 7.036557
-14.320800 -13.384800 7.037195
-14.274000 -13.384800 7.038817
-14.227200 -13.384800 7.041559
-14.180400 -13.384800 7.044497
-14.133600 -13.384800 7.051148
-14.086800 -13.384800 7.051911
-14.040000 -13.384800 7.054848
-13.993200 -13.384800 7.053472
-13.946400 -13.384800 7.052245
-13.899600 -13.384800 7.048575
-13.852800 -13.384800 7.052245
-13.806000 -13.384800 7.050364
-13.759200 -13.384800 7.054395
-13.712400 -13.384800 7.059398
-13.665600 -13.384800 7.065963
-13.618800 -13.384800 7.111989
-13.572000 -13.384800 7.152456
-13.525200 -13.384800 7.228479
-7.347600 -13.384800 8.648939
-7.300800 -13.384800 8.597675
-7.254000 -13.384800 8.563369
-7.207200 -13.384800 8.553402
-7.160400 -13.384800 8.479549
-7.113600 -13.384800 8.386050
-7.066800 -13.384800 8.357522
-7.020000 -13.384800 8.294765
-6.973200 -13.384800 8.266248
-6.926400 -13.384800 8.224638
-6.879600 -13.384800 8.187300
-6.832800 -13.384800 8.146561
-6.786000 -13.384800 8.085637
-6.739200 -13.384800 8.039551
-6.692400 -13.384800 7.995550
-6.645600 -13.384800 7.940484
-6.598800 -13.384800 7.888857
-6.552000 -13.384800 7.861697
-6.505200 -13.384800 7.834447
-6.458400 -13.384800 7.799815
-6.411600 -13.384800 7.761267
-6.364800 -13.384800 7.742062
-6.318000 -13.384800 7.677754
-6.271200 -13.384800 7.670904
-6.224400 -13.384800 7.645817
-6.177600 -13.384800 7.610467
-6.130800 -13.384800 7.556730
-6.084000 -13.384800 7.553590
-6.037200 -13.384800 7.546056
-5.990400 -13.384800 7.537938
-5.943600 -13.384800 7.515134
-5.896800 -13.384800 7.478193
-5.850000 -13.384800 7.453243
-5.803200 -13.384800 7.419810
-5.756400 -13.384800 7.372779
-5.709600 -13.384800 7.355169
-5.662800 -13.384800 7.308122
-5.616000 -13.384800 7.289256
-5.569200 -13.384800 7.269120
-5.522400 -13.384800 7.239606
-5.475600 -13.384800 7.224116
-5.428800 -13.384800 7.221391
-5.382000 -13.384800 7.192256
-5.335200 -13.384800 7.176907
-5.288400 -13.384800 7.139931
-5.241600 -13.384800 7.131495
-5.194800 -13.384800 7.127996
-5.148000 -13.384800 7.118172
-5.101200 -13.384800 7.095064
-5.054400 -13.384800 7.071986
-5.007600 -13.384800 7.052283
-4.960800 -13.384800 7.001829
-4.914000 -13.384800 6.995311
-4.867200 -13.384800 6.987136
-4.820400 -13.384800 6.976645
-4.773600 -13.384800 6.961168
-4.726800 -13.384800 6.947781
-4.680000 -13.384800 6.919541
-4.633200 -13.384800 6.913651
-4.586400 -13.384800 6.877385
-4.539600 -13.384800 6.863199
-4.492800 -13.384800 6.839797
-4.446000 -13.384800 6.812456
-4.399200 -13.384800 6.812456
-4.352400 -13.384800 6.821732
-4.305600 -13.384800 6.794147
-4.258800 -13.384800 6.788006
-4.212000 -13.384800 6.782038
-4.165200 -13.384800 6.790437
-4.118400 -13.384800 6.782998
-4.071600 -13.384800 6.761693
-4.024800 -13.384800 6.746907
-3.978000 -13.384800 6.743785
-3.931200 -13.384800 6.710744
-3.884400 -13.384800 6.722361
-3.837600 -13.384800 6.685294
-3.790800 -13.384800 6.678980
-3.744000 -13.384800 6.693108
-3.697200 -13.384800 6.666884
-3.650400 -13.384800 6.658596
-3.603600 -13.384800 6.633446
-3.556800 -13.384800 6.612690
-3.510000 -13.384800 6.612003
-3.463200 -13.384800 6.606215
-3.416400 -13.384800 6.599198
-3.369600 -13.384800 6.585059
-3.322800 -13.384800 6.566280
-3.276000 -13.384800 6.581555
-3.229200 -13.384800 6.560211
-3.182400 -13.384800 6.558152
-3.135600 -13.384800 6.558549
-3.088800 -13.384800 6.558549
-3.042000 -13.384800 6.576024
-2.995200 -13.384800 6.576024
-2.948400 -13.384800 6.558152
-2.901600 -13.384800 6.548795
-2.854800 -13.384800 6.521212
-2.808000 -13.384800 6.507804
-2.761200 -13.384800 6.495722
-2.714400 -13.384800 6.479777
-2.667600 -13.384800 6.473430
-2.620800 -13.384800 6.457474
-2.574000 -13.384800 6.436682
-2.527200 -13.384800 6.429919
-2.480400 -13.384800 6.404042
-2.433600 -13.384800 6.415143
-2.386800 -13.384800 6.404042
-2.340000 -13.384800 6.404042
-2.293200 -13.384800 6.402395
-2.246400 -13.384800 6.402395
-2.199600 -13.384800 6.404042
-2.152800 -13.384800 6.416870
-2.106000 -13.384800 6.416870
-2.059200 -13.384800 6.420191
-2.012400 -13.384800 6.417460
-1.965600 -13.384800 6.428418
-1.918800 -13.384800 6.426959
-1.872000 -13.384800 6.410080
-1.825200 -13.384800 6.397981
-1.778400 -13.384800 6.375699
-1.731600 -13.384800 6.373663
-1.684800 -13.384800 6.366895
-1.638000 -13.384800 6.366895
-1.591200 -13.384800 6.366895
-1.544400 -13.384800 6.354119
-1.497600 -13.384800 6.354119
-1.450800 -13.384800 6.371027
-1.404000 -13.384800 6.371027
-1.357200 -13.384800 6.360232
-1.310400 -13.384800 6.351471
-1.263600 -13.384800 6.348825
-1.216800 -13.384800 6.347073
-1.170000 -13.384800 6.360232
-1.123200 -13.384800 6.366730
-1.076400 -13.384800 6.347376
-1.029600 -13.384800 6.349429
-0.982800 -13.384800 6.351379
-0.936000 -13.384800 6.330131
-0.889200 -13.384800 6.336655
-0.842400 -13.384800 6.319987
-0.795600 -13.384800 6.318840
-0.748800 -13.384800 6.318323
-0.702000 -13.384800 6.317719
-0.655200 -13.384800 6.315046
-0.608400 -13.384800 6.321749
-0.561600 -13.384800 6.333933
-0.514800 -13.384800 6.362562
-0.468000 -13.384800 6.369430
-0.421200 -13.384800 6.372340
-0.374400 -13.384800 6.372340
-0.327600 -13.384800 6.369574
-0.280800 -13.384800 6.364467
-0.234000 -13.384800 6.337985
-0.187200 -13.384800 6.311492
-0.140400 -13.384800 6.287673
-0.093600 -13.384800 6.276364
-0.046800 -13.384800 6.277906
0.000000 -13.384800 6.266218
0.046800 -13.384800 6.277906
0.093600 -13.384800 6.283801
0.140400 -13.384800 6.287673
0.187200 -13.384800 6.287504
0.234000 -13.384800 6.287504
0.280800 -13.384800 6.287355
0.327600 -13.384800 6.324466
0.374400 -13.384800 6.312471
0.421200 -13.384800 6.312471
0.468000 -13.384800 6.319851
0.514800 -13.384800 6.350683
0.561600 -13.384800 6.351430
0.608400 -13.384800 6.346391
0.655200 -13.384800 6.337305
0.702000 -13.384800 6.337305
0.748800 -13.384800 6.346391
0.795600 -13.384800 6.351430
0.842400 -13.384800 6.342110
0.889200 -13.384800 6.338427
0.936000 -13.384800 6.357540
0.982800 -13.384800 6.355033
1.029600 -13.384800 6.357540
1.076400 -13.384800 6.338427
1.123200 -13.384800 6.322847
1.170000 -13.384800 6.337764
1.216800 -13.384800 6.335422
1.263600 -13.384800 6.331247
1.310400 -13.384800 6.324465
1.357200 -13.384800 6.331247
1.404000 -13.384800 6.328564
1.450800 -13.384800 6.356852
1.497600 -13.384800 6.357251
1.544400 -13.384800 6.358887
1.591200 -13.384800 6.363097
1.638000 -13.384800 6.365233
1.684800 -13.384800 6.366785
1.731600 -13.384800 6.365233
1.778400 -13.384800 6.375461
1.825200 -13.384800 6.371202
1.872000 -13.384800 6.394110
1.918800 -13.384800 6.394110
1.965600 -13.384800 6.431065
2.012400 -13.384800 6.431486
2.059200 -13.384800 6.431591
2.106000 -13.384800 6.416454
2.152800 -13.384800 6.410441
2.199600 -13.384800 6.414143
2.246400 -13.384800 6.416909
2.293200 -13.384800 6.434866
2.340000 -13.384800 6.439504
2.386800 -13.384800 6.442434
2.433600 -13.384800 6.451219
2.480400 -13.384800 6.471531
2.527200 -13.384800 6.480515
2.574000 -13.384800 6.507864
2.620800 -13.384800 6.520964
2.667600 -13.384800 6.520964
2.714400 -13.384800 6.531493
2.761200 -13.384800 6.539647
2.808000 -13.384800 6.543993
2.854800 -13.384800 6.560681
2.901600 -13.384800 6.569105
2.948400 -13.384800 6.576188
2.995200 -13.384800 6.578159
3.042000 -13.384800 6.583845
3.088800 -13.384800 6.584342
3.135600 -13.384800 6.593652
3.182400 -13.384800 6.591413
3.229200 -13.384800 6.596468
3.276000 -13.384800 6.614907
3.322800 -13.384800 6.629089
3.369600 -13.384800 6.665903
3.416400 -13.384800 6.679723
3.463200 -13.384800 6.684078
3.510000 -13.384800 6.684115
3.556800 -13.384800 6.685179
3.603600 -13.384800 6.692042
3.650400 -13.384800 6.695783
3.697200 -13.384800 6.705486
3.744000 -13.384800 6.705486
3.790800 -13.384800 6.724974
3.837600 -13.384800 6.737391
3.884400 -13.384800 6.761397
3.931200 -13.384800 6.791424
3.978000 -13.384800 6.799184
4.024800 -13.384800 6.802555
4.071600 -13.384800 6.803517
4.118400 -13.384800 6.803601
4.165200 -13.384800 6.810212
4.212000 -13.384800 6.834450
4.258800 -13.384800 6.851797
4.305600 -13.384800 6.864543
4.352400 -13.384800 6.871319
4.399200 -13.384800 6.896291
4.446000 -13.384800 6.922423
4.492800 -13.384800 6.957217
4.539600 -13.384800 6.980042
4.586400 -13.384800 6.987727
4.633200 -13.384800 6.994516
4.680000 -13.384800 7.007725
4.726800 -13.384800 7.011829
4.773600 -13.384800 7.026982
4.820400 -13.384800 7.027016
4.867200 -13.384800 7.037355
4.914000 -13.384800 7.073324
4.960800 -13.384800 7.120434
5.007600 -13.384800 7.126723
5.054400 -13.384800 7.171742
5.101200 -13.384800 7.171742
5.148000 -13.384800 7.177844
5.194800 -13.384800 7.179824
5.241600 -13.384800 7.190285
5.288400 -13.384800 7.239025
5.335200 -13.384800 7.256248
5.382000 -13.384800 7.289525
5.428800 -13.384800 7.315480
5.475600 -13.384800 7.331496
5.522400 -13.384800 7.348100
5.569200 -13.384800 7.367589
5.616000 -13.384800 7.415908
5.662800 -13.384800 7.482093
5.709600 -13.384800 7.503156
5.756400 -13.384800 7.515402
5.803200 -13.384800 7.558724
5.850000 -13.384800 7.586596
5.896800 -13.384800 7.602119
5.943600 -13.384800 7.625456
5.990400 -13.384800 7.683722
6.037200 -13.384800 7.694871
6.084000 -13.384800 7.713533
6.130800 -13.384800 7.743015
6.177600 -13.384800 7.752278
6.224400 -13.384800 7.781484
6.271200 -13.384800 7.833268
6.318000 -13.384800 7.867556
6.364800 -13.384800 7.918798
6.411600 -13.384800 7.980061
6.458400 -13.384800 8.041038
6.505200 -13.384800 8.102113
6.552000 -13.384800 8.146212
6.598800 -13.384800 8.166166
6.645600 -13.384800 8.217039
6.692400 -13.384800 8.292719
6.739200 -13.384800 8.336974
6.786000 -13.384800 8.377717
6.832800 -13.384800 8.529219
12.729600 -13.384800 8.048930
12.776400 -13.384800 8.028580
12.823200 -13.384800 8.022256
12.870000 -13.384800 8.019417
12.916800 -13.384800 8.028185
12.963600 -13.384800 8.022256
13.010400 -13.384800 7.992696
13.057200 -13.384800 8.006359
13.104000 -13.384800 8.006122
13.150800 -13.384800 7.990426
13.197600 -13.384800 7.990426
13.244400 -13.384800 7.990817
13.291200 -13.384800 7.992797
13.338000 -13.384800 8.006122
13.384800 -13.384800 8.016448
13.431600 -13.384800 8.016448
13.478400 -13.384800 8.024951
13.525200 -13.384800 8.033534
13.572000 -13.384800 8.034390
13.618800 -13.384800 8.036924
13.665600 -13.384800 8.034390
13.712400 -13.384800 8.031229
13.759200 -13.384800 8.028022
13.806000 -13.384800 8.015289
13.852800 -13.384800 8.015026
13.899600 -13.384800 8.015026
13.946400 -13.384800 8.015239
13.993200 -13.384800 8.015239
14.040000 -13.384800 8.018213
14.086800 -13.384800 8.020353
14.133600 -13.384800 8.034368
14.180400 -13.384800 8.041006
14.227200 -13.384800 8.041006
14.274000 -13.384800 8.043862
14.320800 -13.384800 8.041006
14.367600 -13.384800 8.043230
14.414400 -13.384800 8.030339
14.461200 -13.384800 8.029387
14.508000 -13.384800 7.996447
14.554800 -13.384800 7.988101
14.601600 -13.384800 7.956497
15.350400 -13.384800 6.788394
15.397200 -13.384800 6.779137
15.444000 -13.384800 6.760924
15.490800 -13.384800 6.758162
15.537600 -13.384800 6.753516
15.584400 -13.384800 6.752613
15.631200 -13.384800 6.753479
15.678000 -13.384800 6.752613
15.724800 -13.384800 6.753516
15.771600 -13.384800 6.766364
15.818400 -13.384800 6.772549
15.865200 -13.384800 6.772549
15.912000 -13.384800 6.770905
15.958800 -13.384800 6.755402
16.005600 -13.384800 6.719144
16.286400 -13.384800 4.811336
16.333200 -13.384800 4.603478
16.520400 -13.384800 3.596334
16.567200 -13.384800 3.409207
-18.720000 -13.338000 0.000000
-18.673200 -13.338000 0.000000
-18.626400 -13.338000 0.000000
-18.579600 -13.338000 -7.224093
-18.532800 -13.338000 -7.224093
-18.486000 -13.338000 -7.224093
-18.439200 -13.338000 -7.205000
-18.392400 -13.338000 -7.205000
-18.345600 -13.338000 -7.197374
-18.298800 -13.338000 -7.195249
-18.252000 -13.338000 -7.183982
-18.205200 -13.338000 -7.178561
-18.158400 -13.338000 -7.172154
-18.111600 -13.338000 -7.181046
-18.064800 -13.338000 -7.172154
-18.018000 -13.338000 -7.166364
-17.971200 -13.338000 -7.157899
-17.924400 -13.338000 -7.151663
-17.877600 -13.338000 -7.129279
-17.830800 -13.338000 -7.118973
-17.784000 -13.338000 -7.088783
-17.737200 -13.338000 -7.088783
-17.690400 -13.338000 -7.105333
-17.643600 -13.338000 -7.100274
-17.596800 -13.338000 -7.098975
-17.550000 -13.338000 -7.094978
-17.503200 -13.338000 -7.098975
-17.456400 -13.338000 -7.094863
-17.409600 -13.338000 -7.072921
-17.362800 -13.338000 -7.042012
-17.316000 -13.338000 -7.019753
-17.269200 -13.338000 -6.994861
-17.222400 -13.338000 -6.961729
-17.175600 -13.338000 -6.927747
-17.128800 -13.338000 -6.915451
-16.660800 -13.338000 -5.342023
-15.537600 -13.338000 6.872887
-15.490800 -13.338000 6.899122
-15.444000 -13.338000 6.913870
-15.397200 -13.338000 6.927978
-15.350400 -13.338000 6.939894
-15.303600 -13.338000 6.946725
-15.256800 -13.338000 6.949509
-15.210000 -13.338000 6.979706
-15.163200 -13.338000 6.986549
-15.116400 -13.338000 6.992626
-15.069600 -13.338000 7.007993
-15.022800 -13.338000 7.011234
-14.976000 -13.338000 7.011234
-14.929200 -13.338000 7.018685
-14.882400 -13.338000 7.021657
-14.835600 -13.338000 7.025929
-14.788800 -13.338000 7.023661
-14.742000 -13.338000 7.027117
-14.695200 -13.338000 7.027218
-14.648400 -13.338000 7.033635
-14.601600 -13.338000 7.033635
-14.554800 -13.338000 7.036557
-14.508000 -13.338000 7.036557
-14.461200 -13.338000 7.036557
-14.414400 -13.338000 7.036687
-14.367600 -13.338000 7.037884
-14.320800 -13.338000 7.038606
-14.274000 -13.338000 7.042627
-14.227200 -13.338000 7.047598
-14.180400 -13.338000 7.051148
-14.133600 -13.338000 7.056364
-14.086800 -13.338000 7.057779
-14.040000 -13.338000 7.058705
-13.993200 -13.338000 7.057779
-13.946400 -13.338000 7.056364
-13.899600 -13.338000 7.055987
-13.852800 -13.338000 7.055987
-13.806000 -13.338000 7.055987
-13.759200 -13.338000 7.064272
-13.712400 -13.338000 7.065963
-13.665600 -13.338000 7.097060
-13.618800 -13.338000 7.148865
-13.572000 -13.338000 7.180231
-13.525200 -13.338000 7.261878
-7.347600 -13.338000 8.563369
-7.300800 -13.338000 8.553402
-7.254000 -13.338000 8.504775
-7.207200 -13.338000 8.493861
-7.160400 -13.338000 8.431820
-7.113600 -13.338000 8.382374
-7.066800 -13.338000 8.357522
-7.020000 -13.338000 8.293308
-6.973200 -13.338000 8.255975
-6.926400 -13.338000 8.224638
-6.879600 -13.338000 8.188473
-6.832800 -13.338000 8.166422
-6.786000 -13.338000 8.123781
-6.739200 -13.338000 8.039701
-6.692400 -13.338000 8.004639
-6.645600 -13.338000 7.943548
-6.598800 -13.338000 7.904082
-6.552000 -13.338000 7.861527
-6.505200 -13.338000 7.834447
-6.458400 -13.338000 7.805761
-6.411600 -13.338000 7.757391
-6.364800 -13.338000 7.729491
-6.318000 -13.338000 7.677482
-6.271200 -13.338000 7.670904
-6.224400 -13.338000 7.649779
-6.177600 -13.338000 7.624598
-6.130800 -13.338000 7.600834
-6.084000 -13.338000 7.562881
-6.037200 -13.338000 7.548289
-5.990400 -13.338000 7.540091
-5.943600 -13.338000 7.515134
-5.896800 -13.338000 7.484037
-5.850000 -13.338000 7.445321
-5.803200 -13.338000 7.398613
-5.756400 -13.338000 7.372779
-5.709600 -13.338000 7.355169
-5.662800 -13.338000 7.313196
-5.616000 -13.338000 7.302012
-5.569200 -13.338000 7.273683
-5.522400 -13.338000 7.239606
-5.475600 -13.338000 7.229368
-5.428800 -13.338000 7.222946
-5.382000 -13.338000 7.193835
-5.335200 -13.338000 7.181376
-5.288400 -13.338000 7.137613
-5.241600 -13.338000 7.131495
-5.194800 -13.338000 7.127978
-5.148000 -13.338000 7.114895
-5.101200 -13.338000 7.083837
-5.054400 -13.338000 7.071986
-5.007600 -13.338000 7.054209
-4.960800 -13.338000 7.019302
-4.914000 -13.338000 7.002728
-4.867200 -13.338000 6.995311
-4.820400 -13.338000 6.992494
-4.773600 -13.338000 6.971006
-4.726800 -13.338000 6.955703
-4.680000 -13.338000 6.922570
-4.633200 -13.338000 6.918917
-4.586400 -13.338000 6.877385
-4.539600 -13.338000 6.859716
-4.492800 -13.338000 6.839797
-4.446000 -13.338000 6.831116
-4.399200 -13.338000 6.825729
-4.352400 -13.338000 6.829293
-4.305600 -13.338000 6.820635
-4.258800 -13.338000 6.793780
-4.212000 -13.338000 6.784519
-4.165200 -13.338000 6.790437
-4.118400 -13.338000 6.782038
-4.071600 -13.338000 6.761693
-4.024800 -13.338000 6.746907
-3.978000 -13.338000 6.733506
-3.931200 -13.338000 6.710744
-3.884400 -13.338000 6.722361
-3.837600 -13.338000 6.696513
-3.790800 -13.338000 6.682068
-3.744000 -13.338000 6.695378
-3.697200 -13.338000 6.668957
-3.650400 -13.338000 6.648434
-3.603600 -13.338000 6.624236
-3.556800 -13.338000 6.606215
-3.510000 -13.338000 6.601586
-3.463200 -13.338000 6.599198
-3.416400 -13.338000 6.591742
-3.369600 -13.338000 6.585059
-3.322800 -13.338000 6.582484
-3.276000 -13.338000 6.585767
-3.229200 -13.338000 6.581555
-3.182400 -13.338000 6.576024
-3.135600 -13.338000 6.576024
-3.088800 -13.338000 6.576024
-3.042000 -13.338000 6.581555
-2.995200 -13.338000 6.580255
-2.948400 -13.338000 6.556458
-2.901600 -13.338000 6.548194
-2.854800 -13.338000 6.521212
-2.808000 -13.338000 6.507804
-2.761200 -13.338000 6.495722
-2.714400 -13.338000 6.479777
-2.667600 -13.338000 6.470741
-2.620800 -13.338000 6.446759
-2.574000 -13.338000 6.435560
-2.527200 -13.338000 6.429919
-2.480400 -13.338000 6.404042
-2.433600 -13.338000 6.415143
-2.386800 -13.338000 6.408216
-2.340000 -13.338000 6.404042
-2.293200 -13.338000 6.402395
-2.246400 -13.338000 6.402395
-2.199600 -13.338000 6.404042
-2.152800 -13.338000 6.416870
-2.106000 -13.338000 6.410080
-2.059200 -13.338000 6.417460
-2.012400 -13.338000 6.420637
-1.965600 -13.338000 6.435717
-1.918800 -13.338000 6.429674
-1.872000 -13.338000 6.423972
-1.825200 -13.338000 6.402795
-1.778400 -13.338000 6.377262
-1.731600 -13.338000 6.375699
-1.684800 -13.338000 6.370973
-1.638000 -13.338000 6.366895
-1.591200 -13.338000 6.366895
-1.544400 -13.338000 6.355396
-1.497600 -13.338000 6.351504
-1.450800 -13.338000 6.366895
-1.404000 -13.338000 6.354119
-1.357200 -13.338000 6.348825
-1.310400 -13.338000 6.344385
-1.263600 -13.338000 6.347073
-1.216800 -13.338000 6.343734
-1.170000 -13.338000 6.347073
-1.123200 -13.338000 6.347376
-1.076400 -13.338000 6.347073
-1.029600 -13.338000 6.347073
-0.982800 -13.338000 6.349429
-0.936000 -13.338000 6.323333
-0.889200 -13.338000 6.323333
-0.842400 -13.338000 6.318323
-0.795600 -13.338000 6.313273
-0.748800 -13.338000 6.314839
-0.702000 -13.338000 6.313273
-0.655200 -13.338000 6.313273
-0.608400 -13.338000 6.315046
-0.561600 -13.338000 6.321749
-0.514800 -13.338000 6.338041
-0.468000 -13.338000 6.366743
-0.421200 -13.338000 6.366743
-0.374400 -13.338000 6.368186
-0.327600 -13.338000 6.369425
-0.280800 -13.338000 6.364467
-0.234000 -13.338000 6.348377
-0.187200 -13.338000 6.321111
-0.140400 -13.338000 6.305347
-0.093600 -13.338000 6.287673
-0.046800 -13.338000 6.287673
0.000000 -13.338000 6.277906
0.046800 -13.338000 6.283801
0.093600 -13.338000 6.287355
0.140400 -13.338000 6.292399
0.187200 -13.338000 6.290942
0.234000 -13.338000 6.287504
0.280800 -13.338000 6.287504
0.327600 -13.338000 6.306825
0.374400 -13.338000 6.306825
0.421200 -13.338000 6.309261
0.468000 -13.338000 6.312471
0.514800 -13.338000 6.327393
0.561600 -13.338000 6.337305
0.608400 -13.338000 6.318745
0.655200 -13.338000 6.318745
0.702000 -13.338000 6.319851
0.748800 -13.338000 6.331734
0.795600 -13.338000 6.331734
0.842400 -13.338000 6.320822
0.889200 -13.338000 6.331225
0.936000 -13.338000 6.334694
0.982800 -13.338000 6.334908
1.029600 -13.338000 6.331734
1.076400 -13.338000 6.322847
1.123200 -13.338000 6.312374
1.170000 -13.338000 6.322847
1.216800 -13.338000 6.312141
1.263600 -13.338000 6.303477
1.310400 -13.338000 6.303477
1.357200 -13.338000 6.312141
1.404000 -13.338000 6.312141
1.450800 -13.338000 6.324465
1.497600 -13.338000 6.324465
1.544400 -13.338000 6.328564
1.591200 -13.338000 6.362188
1.638000 -13.338000 6.362969
1.684800 -13.338000 6.362969
1.731600 -13.338000 6.365233
1.778400 -13.338000 6.368903
1.825200 -13.338000 6.371202
1.872000 -13.338000 6.394110
1.918800 -13.338000 6.394110
1.965600 -13.338000 6.410441
2.012400 -13.338000 6.431065
2.059200 -13.338000 6.431486
2.106000 -13.338000 6.414143
2.152800 -13.338000 6.400069
2.199600 -13.338000 6.396877
2.246400 -13.338000 6.414143
2.293200 -13.338000 6.416909
2.340000 -13.338000 6.434866
2.386800 -13.338000 6.436078
2.433600 -13.338000 6.442434
2.480400 -13.338000 6.465799
2.527200 -13.338000 6.478833
2.574000 -13.338000 6.509684
2.620800 -13.338000 6.520964
2.667600 -13.338000 6.520964
2.714400 -13.338000 6.533675
2.761200 -13.338000 6.540823
2.808000 -13.338000 6.560129
2.854800 -13.338000 6.569105
2.901600 -13.338000 6.569105
2.948400 -13.338000 6.578159
2.995200 -13.338000 6.578159
3.042000 -13.338000 6.578159
3.088800 -13.338000 6.576188
3.135600 -13.338000 6.576188
3.182400 -13.338000 6.577874
3.229200 -13.338000 6.592669
3.276000 -13.338000 6.596468
3.322800 -13.338000 6.624686
3.369600 -13.338000 6.645413
3.416400 -13.338000 6.675025
3.463200 -13.338000 6.675516
3.510000 -13.338000 6.675516
3.556800 -13.338000 6.684078
3.603600 -13.338000 6.677563
3.650400 -13.338000 6.684115
3.697200 -13.338000 6.703414
3.744000 -13.338000 6.703414
3.790800 -13.338000 6.724974
3.837600 -13.338000 6.737391
3.884400 -13.338000 6.772739
3.931200 -13.338000 6.791424
3.978000 -13.338000 6.799127
4.024800 -13.338000 6.799718
4.071600 -13.338000 6.802244
4.118400 -13.338000 6.802555
4.165200 -13.338000 6.808035
4.212000 -13.338000 6.822342
4.258800 -13.338000 6.851132
4.305600 -13.338000 6.862234
4.352400 -13.338000 6.866894
4.399200 -13.338000 6.886432
4.446000 -13.338000 6.916184
4.492800 -13.338000 6.949618
4.539600 -13.338000 6.975530
4.586400 -13.338000 6.980042
4.633200 -13.338000 6.987727
4.680000 -13.338000 6.999719
4.726800 -13.338000 7.011339
4.773600 -13.338000 7.016351
4.820400 -13.338000 7.026982
4.867200 -13.338000 7.037355
4.914000 -13.338000 7.092913
4.960800 -13.338000 7.120434
5.007600 -13.338000 7.120434
5.054400 -13.338000 7.131332
5.101200 -13.338000 7.149035
5.148000 -13.338000 7.164701
5.194800 -13.338000 7.176874
5.241600 -13.338000 7.184091
5.288400 -13.338000 7.239025
5.335200 -13.338000 7.256248
5.382000 -13.338000 7.258786
5.428800 -13.338000 7.292806
5.475600 -13.338000 7.313865
5.522400 -13.338000 7.331496
5.569200 -13.338000 7.348100
5.616000 -13.338000 7.409004
5.662800 -13.338000 7.459516
5.709600 -13.338000 7.499494
5.756400 -13.338000 7.515402
5.803200 -13.338000 7.551650
5.850000 -13.338000 7.576119
5.896800 -13.338000 7.599208
5.943600 -13.338000 7.639274
5.990400 -13.338000 7.690629
6.037200 -13.338000 7.707981
6.084000 -13.338000 7.737730
6.130800 -13.338000 7.752278
6.177600 -13.338000 7.768246
6.224400 -13.338000 7.781484
6.271200 -13.338000 7.833308
6.318000 -13.338000 7.883024
6.364800 -13.338000 7.901225
6.411600 -13.338000 7.976677
6.458400 -13.338000 8.041038
6.505200 -13.338000 8.102113
6.552000 -13.338000 8.122829
6.598800 -13.338000 8.166166
6.645600 -13.338000 8.213054
6.692400 -13.338000 8.280252
6.739200 -13.338000 8.354605
6.786000 -13.338000 8.392396
6.832800 -13.338000 8.497703
12.776400 -13.338000 8.032750
12.823200 -13.338000 8.028185
12.870000 -13.338000 8.022256
12.916800 -13.338000 8.028185
12.963600 -13.338000 8.028185
13.010400 -13.338000 8.019417
13.057200 -13.338000 8.027211
13.104000 -13.338000 8.020018
13.150800 -13.338000 7.992194
13.197600 -13.338000 7.990817
13.244400 -13.338000 7.992194
13.291200 -13.338000 8.004552
13.338000 -13.338000 8.006346
13.384800 -13.338000 8.014800
13.431600 -13.338000 8.014800
13.478400 -13.338000 8.033534
13.525200 -13.338000 8.034390
13.572000 -13.338000 8.043322
13.618800 -13.338000 8.040144
13.665600 -13.338000 8.034390
13.712400 -13.338000 8.031229
13.759200 -13.338000 8.015289
13.806000 -13.338000 8.014969
13.852800 -13.338000 8.012512
13.899600 -13.338000 8.012512
13.946400 -13.338000 8.015026
13.993200 -13.338000 8.015239
14.040000 -13.338000 8.020353
14.086800 -13.338000 8.029850
14.133600 -13.338000 8.037709
14.180400 -13.338000 8.045016
14.227200 -13.338000 8.043862
14.274000 -13.338000 8.045906
14.320800 -13.338000 8.045016
14.367600 -13.338000 8.045906
14.414400 -13.338000 8.045016
14.461200 -13.338000 8.030339
14.508000 -13.338000 8.018681
14.554800 -13.338000 7.993564
14.601600 -13.338000 7.977756
14.648400 -13.338000 7.956497
15.397200 -13.338000 6.784700
15.444000 -13.338000 6.772463
15.490800 -13.338000 6.765360
15.584400 -13.338000 6.758623
15.631200 -13.338000 6.772549
15.678000 -13.338000 6.772549
15.724800 -13.338000 6.783222
15.771600 -13.338000 6.791028
15.818400 -13.338000 6.793695
15.865200 -13.338000 6.787635
15.912000 -13.338000 6.786628
15.958800 -13.338000 6.774706
16.005600 -13.338000 6.761733
16.239600 -13.338000 5.262557
16.286400 -13.338000 4.952507
16.333200 -13.338000 4.808927
16.380000 -13.338000 4.462929
16.426800 -13.338000 4.331323
16.473600 -13.338000 4.038431
16.520400 -13.338000 3.755627
16.567200 -13.338000 3.496296
-18.720000 -13.291200 0.000000
-18.673200 -13.291200 0.000000
-18.626400 -13.291200 0.000000
-18.579600 -13.291200 -7.224656
-18.532800 -13.291200 -7.224656
-18.486000 -13.291200 -7.224656
-18.439200 -13.291200 -7.215799
-18.392400 -13.291200 -7.218201
-18.345600 -13.291200 -7.198274
-18.298800 -13.291200 -7.178561
-18.252000 -13.291200 -7.139784
-18.205200 -13.291200 -7.139784
-18.158400 -13.291200 -7.139784
-18.111600 -13.291200 -7.172154
-18.064800 -13.291200 -7.172154
-18.018000 -13.291200 -7.171671
-17.971200 -13.291200 -7.166364
-17.924400 -13.291200 -7.166364
-17.877600 -13.291200 -7.151663
-17.830800 -13.291200 -7.117796
-17.784000 -13.291200 -7.103265
-17.737200 -13.291200 -7.098975
-17.690400 -13.291200 -7.098975
-17.643600 -13.291200 -7.098975
-17.596800 -13.291200 -7.088783
-17.550000 -13.291200 -7.088783
-17.503200 -13.291200 -7.093572
-17.456400 -13.291200 -7.073893
-17.409600 -13.291200 -7.072135
-17.362800 -13.291200 -7.027842
-17.316000 -13.291200 -6.987469
-17.269200 -13.291200 -6.970733
-17.222400 -13.291200 -6.948871
-17.175600 -13.291200 -6.918152
-17.128800 -13.291200 -6.805525
-15.584400 -13.291200 6.904080
-15.537600 -13.291200 6.904080
-15.490800 -13.291200 6.923212
-15.444000 -13.291200 6.927978
-15.397200 -13.291200 6.944186
-15.350400 -13.291200 6.948907
-15.303600 -13.291200 6.953530
-15.256800 -13.291200 6.981991
-15.210000 -13.291200 6.986549
-15.163200 -13.291200 7.006963
-15.116400 -13.291200 7.011234
-15.069600 -13.291200 7.026684
-15.022800 -13.291200 7.031261
-14.976000 -13.291200 7.030141
-14.929200 -13.291200 7.030141
-14.882400 -13.291200 7.032006
-14.835600 -13.291200 7.035242
-14.788800 -13.291200 7.034871
-14.742000 -13.291200 7.035242
-14.695200 -13.291200 7.037933
-14.648400 -13.291200 7.041067
-14.601600 -13.291200 7.041067
-14.554800 -13.291200 7.039019
-14.508000 -13.291200 7.037933
-14.461200 -13.291200 7.037933
-14.414400 -13.291200 7.039019
-14.367600 -13.291200 7.044497
-14.320800 -13.291200 7.042627
-14.274000 -13.291200 7.044497
-14.227200 -13.291200 7.049158
-14.180400 -13.291200 7.051911
-14.133600 -13.291200 7.056364
-14.086800 -13.291200 7.057779
-14.040000 -13.291200 7.058705
-13.993200 -13.291200 7.058705
-13.946400 -13.291200 7.058705
-13.899600 -13.291200 7.058705
-13.852800 -13.291200 7.060558
-13.806000 -13.291200 7.065963
-13.759200 -13.291200 7.074838
-13.712400 -13.291200 7.111989
-13.665600 -13.291200 7.145031
-13.618800 -13.291200 7.180231
-7.347600 -13.291200 8.553402
-7.300800 -13.291200 8.517031
-7.254000 -13.291200 8.493861
-7.207200 -13.291200 8.493861
-7.160400 -13.291200 8.446409
-7.113600 -13.291200 8.390192
-7.066800 -13.291200 8.369052
-7.020000 -13.291200 8.294952
-6.973200 -13.291200 8.272191
-6.926400 -13.291200 8.224638
-6.879600 -13.291200 8.185725
-6.832800 -13.291200 8.151747
-6.786000 -13.291200 8.114321
-6.739200 -13.291200 8.043360
-6.692400 -13.291200 7.998279
-6.645600 -13.291200 7.940484
-6.598800 -13.291200 7.888857
-6.552000 -13.291200 7.861527
-6.505200 -13.291200 7.833657
-6.458400 -13.291200 7.807678
-6.411600 -13.291200 7.757391
-6.364800 -13.291200 7.742062
-6.318000 -13.291200 7.687243
-6.271200 -13.291200 7.672061
-6.224400 -13.291200 7.649779
-6.177600 -13.291200 7.624593
-6.130800 -13.291200 7.600834
-6.084000 -13.291200 7.565132
-6.037200 -13.291200 7.549361
-5.990400 -13.291200 7.540091
-5.943600 -13.291200 7.515134
-5.896800 -13.291200 7.478193
-5.850000 -13.291200 7.429586
-5.803200 -13.291200 7.396558
-5.756400 -13.291200 7.361712
-5.709600 -13.291200 7.336778
-5.662800 -13.291200 7.292304
-5.616000 -13.291200 7.290476
-5.569200 -13.291200 7.249279
-5.522400 -13.291200 7.236464
-5.475600 -13.291200 7.222946
-5.428800 -13.291200 7.222817
-5.382000 -13.291200 7.193835
-5.335200 -13.291200 7.165296
-5.288400 -13.291200 7.139931
-5.241600 -13.291200 7.134995
-5.194800 -13.291200 7.127978
-5.148000 -13.291200 7.110644
-5.101200 -13.291200 7.083837
-5.054400 -13.291200 7.069645
-5.007600 -13.291200 7.052283
-4.960800 -13.291200 7.034650
-4.914000 -13.291200 7.015831
-4.867200 -13.291200 6.998650
-4.820400 -13.291200 6.992494
-4.773600 -13.291200 6.970714
-4.726800 -13.291200 6.955086
-4.680000 -13.291200 6.913694
-4.633200 -13.291200 6.884278
-4.586400 -13.291200 6.873134
-4.539600 -13.291200 6.858334
-4.492800 -13.291200 6.832330
-4.446000 -13.291200 6.825729
-4.399200 -13.291200 6.824625
-4.352400 -13.291200 6.824625
-4.305600 -13.291200 6.820635
-4.258800 -13.291200 6.812407
-4.212000 -13.291200 6.795743
-4.165200 -13.291200 6.795743
-4.118400 -13.291200 6.790437
-4.071600 -13.291200 6.779314
-4.024800 -13.291200 6.749268
-3.978000 -13.291200 6.731132
-3.931200 -13.291200 6.699851
-3.884400 -13.291200 6.698063
-3.837600 -13.291200 6.687099
-3.790800 -13.291200 6.682068
-3.744000 -13.291200 6.673523
-3.697200 -13.291200 6.652831
-3.650400 -13.291200 6.643659
-3.603600 -13.291200 6.624236
-3.556800 -13.291200 6.606215
-3.510000 -13.291200 6.601586
-3.463200 -13.291200 6.595678
-3.416400 -13.291200 6.585767
-3.369600 -13.291200 6.585767
-3.322800 -13.291200 6.582484
-3.276000 -13.291200 6.586546
-3.229200 -13.291200 6.585767
-3.182400 -13.291200 6.576024
-3.135600 -13.291200 6.586546
-3.088800 -13.291200 6.591337
-3.042000 -13.291200 6.591337
-2.995200 -13.291200 6.580851
-2.948400 -13.291200 6.558152
-2.901600 -13.291200 6.549391
-2.854800 -13.291200 6.543067
-2.808000 -13.291200 6.511577
-2.761200 -13.291200 6.495722
-2.714400 -13.291200 6.479777
-2.667600 -13.291200 6.477177
-2.620800 -13.291200 6.473430
-2.574000 -13.291200 6.446759
-2.527200 -13.291200 6.445410
-2.480400 -13.291200 6.415119
-2.433600 -13.291200 6.421005
-2.386800 -13.291200 6.415764
-2.340000 -13.291200 6.408216
-2.293200 -13.291200 6.404042
-2.246400 -13.291200 6.415764
-2.199600 -13.291200 6.416870
-2.152800 -13.291200 6.420637
-2.106000 -13.291200 6.417213
-2.059200 -13.291200 6.428418
-2.012400 -13.291200 6.429660
-1.965600 -13.291200 6.435717
-1.918800 -13.291200 6.429674
-1.872000 -13.291200 6.426959
-1.825200 -13.291200 6.402795
-1.778400 -13.291200 6.383280
-1.731600 -13.291200 6.383280
-1.684800 -13.291200 6.370973
-1.638000 -13.291200 6.366895
-1.591200 -13.291200 6.366895
-1.544400 -13.291200 6.355396
-1.497600 -13.291200 6.348825
-1.450800 -13.291200 6.354119
-1.404000 -13.291200 6.351471
-1.357200 -13.291200 6.348825
-1.310400 -13.291200 6.343734
-1.263600 -13.291200 6.346362
-1.216800 -13.291200 6.343734
-1.170000 -13.291200 6.355692
-1.123200 -13.291200 6.360232
-1.076400 -13.291200 6.350621
-1.029600 -13.291200 6.350621
-0.982800 -13.291200 6.351379
-0.936000 -13.291200 6.329166
-0.889200 -13.291200 6.318840
-0.842400 -13.291200 6.300399
-0.795600 -13.291200 6.290667
-0.748800 -13.291200 6.291595
-0.702000 -13.291200 6.290667
-0.655200 -13.291200 6.292243
-0.608400 -13.291200 6.305898
-0.561600 -13.291200 6.321136
-0.514800 -13.291200 6.348475
-0.468000 -13.291200 6.369425
-0.421200 -13.291200 6.369425
-0.374400 -13.291200 6.372340
-0.327600 -13.291200 6.373448
-0.280800 -13.291200 6.369430
-0.234000 -13.291200 6.354174
-0.187200 -13.291200 6.333705
-0.140400 -13.291200 6.324466
-0.093600 -13.291200 6.321111
-0.046800 -13.291200 6.289422
0.000000 -13.291200 6.277906
0.046800 -13.291200 6.281440
0.093600 -13.291200 6.287355
0.140400 -13.291200 6.292399
0.187200 -13.291200 6.276478
0.234000 -13.291200 6.276478
0.280800 -13.291200 6.282111
0.327600 -13.291200 6.303636
0.374400 -13.291200 6.303636
0.421200 -13.291200 6.306825
0.468000 -13.291200 6.303636
0.514800 -13.291200 6.317345
0.561600 -13.291200 6.318745
0.608400 -13.291200 6.309830
0.655200 -13.291200 6.306556
0.702000 -13.291200 6.287389
0.748800 -13.291200 6.309830
0.795600 -13.291200 6.306556
0.842400 -13.291200 6.309830
0.889200 -13.291200 6.314920
0.936000 -13.291200 6.331225
0.982800 -13.291200 6.331521
1.029600 -13.291200 6.322847
1.076400 -13.291200 6.314998
1.123200 -13.291200 6.307093
1.170000 -13.291200 6.304980
1.216800 -13.291200 6.297056
1.263600 -13.291200 6.296997
1.310400 -13.291200 6.296997
1.357200 -13.291200 6.303477
1.404000 -13.291200 6.304901
1.450800 -13.291200 6.316566
1.497600 -13.291200 6.322034
1.544400 -13.291200 6.322034
1.591200 -13.291200 6.332634
1.638000 -13.291200 6.361755
1.684800 -13.291200 6.361755
1.731600 -13.291200 6.362188
1.778400 -13.291200 6.362852
1.825200 -13.291200 6.362969
1.872000 -13.291200 6.379353
1.918800 -13.291200 6.384399
1.965600 -13.291200 6.384399
2.012400 -13.291200 6.397390
2.059200 -13.291200 6.397390
2.106000 -13.291200 6.393148
2.152800 -13.291200 6.391516
2.199600 -13.291200 6.391516
2.246400 -13.291200 6.397875
2.293200 -13.291200 6.414143
2.340000 -13.291200 6.414143
2.386800 -13.291200 6.434866
2.433600 -13.291200 6.442458
2.480400 -13.291200 6.452406
2.527200 -13.291200 6.474885
2.574000 -13.291200 6.506191
2.620800 -13.291200 6.516349
2.667600 -13.291200 6.516250
2.714400 -13.291200 6.520964
2.761200 -13.291200 6.537432
2.808000 -13.291200 6.537925
2.854800 -13.291200 6.560681
2.901600 -13.291200 6.564425
2.948400 -13.291200 6.576188
2.995200 -13.291200 6.578159
3.042000 -13.291200 6.578159
3.088800 -13.291200 6.576188
3.135600 -13.291200 6.574907
3.182400 -13.291200 6.564918
3.229200 -13.291200 6.580165
3.276000 -13.291200 6.596468
3.322800 -13.291200 6.620331
3.369600 -13.291200 6.625267
3.416400 -13.291200 6.632443
3.463200 -13.291200 6.665903
3.510000 -13.291200 6.646147
3.556800 -13.291200 6.667286
3.603600 -13.291200 6.667286
3.650400 -13.291200 6.684078
3.697200 -13.291200 6.696837
3.744000 -13.291200 6.695783
3.790800 -13.291200 6.723814
3.837600 -13.291200 6.744571
3.884400 -13.291200 6.789216
3.931200 -13.291200 6.789216
3.978000 -13.291200 6.799127
4.024800 -13.291200 6.799184
4.071600 -13.291200 6.799718
4.118400 -13.291200 6.800465
4.165200 -13.291200 6.803232
4.212000 -13.291200 6.818609
4.258800 -13.291200 6.837353
4.305600 -13.291200 6.851797
4.352400 -13.291200 6.865660
4.399200 -13.291200 6.886432
4.446000 -13.291200 6.914429
4.492800 -13.291200 6.928697
4.539600 -13.291200 6.957217
4.586400 -13.291200 6.974934
4.633200 -13.291200 6.982403
4.680000 -13.291200 6.994516
4.726800 -13.291200 7.002004
4.773600 -13.291200 7.011339
4.820400 -13.291200 7.020946
4.867200 -13.291200 7.037355
4.914000 -13.291200 7.092913
4.960800 -13.291200 7.110214
5.007600 -13.291200 7.112638
5.054400 -13.291200 7.126723
5.101200 -13.291200 7.151692
5.148000 -13.291200 7.162178
5.194800 -13.291200 7.171888
5.241600 -13.291200 7.184091
5.288400 -13.291200 7.236596
5.335200 -13.291200 7.251224
5.382000 -13.291200 7.256248
5.428800 -13.291200 7.258786
5.475600 -13.291200 7.289525
5.522400 -13.291200 7.327055
5.569200 -13.291200 7.343105
5.616000 -13.291200 7.409004
5.662800 -13.291200 7.459516
5.709600 -13.291200 7.481712
5.756400 -13.291200 7.511331
5.803200 -13.291200 7.547798
5.850000 -13.291200 7.558724
5.896800 -13.291200 7.593103
5.943600 -13.291200 7.621923
5.990400 -13.291200 7.690629
6.037200 -13.291200 7.707981
6.084000 -13.291200 7.717078
6.130800 -13.291200 7.740098
6.177600 -13.291200 7.749818
6.224400 -13.291200 7.769850
6.271200 -13.291200 7.840594
6.318000 -13.291200 7.884987
6.364800 -13.291200 7.931073
6.411600 -13.291200 7.971782
6.458400 -13.291200 7.998196
6.505200 -13.291200 8.102079
6.552000 -13.291200 8.122829
6.598800 -13.291200 8.174694
6.645600 -13.291200 8.223804
6.692400 -13.291200 8.292719
6.739200 -13.291200 8.354605
6.786000 -13.291200 8.405351
6.832800 -13.291200 8.497703
12.776400 -13.291200 8.038241
12.823200 -13.291200 8.028185
12.870000 -13.291200 8.019417
12.916800 -13.291200 8.022256
12.963600 -13.291200 8.019417
13.010400 -13.291200 7.999803
13.057200 -13.291200 8.007372
13.104000 -13.291200 8.007372
13.150800 -13.291200 7.990817
13.197600 -13.291200 7.989831
13.244400 -13.291200 8.004552
13.291200 -13.291200 8.004552
13.338000 -13.291200 8.006346
13.384800 -13.291200 8.016383
13.431600 -13.291200 8.016383
13.478400 -13.291200 8.043322
13.525200 -13.291200 8.043322
13.572000 -13.291200 8.047626
13.618800 -13.291200 8.047626
13.665600 -13.291200 8.043322
13.712400 -13.291200 8.036924
13.759200 -13.291200 8.034390
13.806000 -13.291200 8.015289
13.852800 -13.291200 8.014969
13.899600 -13.291200 8.014969
13.946400 -13.291200 8.015239
13.993200 -13.291200 8.029850
14.040000 -13.291200 8.034368
14.086800 -13.291200 8.037527
14.133600 -13.291200 8.037709
14.180400 -13.291200 8.045016
14.227200 -13.291200 8.045016
14.274000 -13.291200 8.049353
14.320800 -13.291200 8.049353
14.367600 -13.291200 8.051749
14.414400 -13.291200 8.051749
14.461200 -13.291200 8.045016
14.508000 -13.291200 8.027797
14.554800 -13.291200 8.023380
14.601600 -13.291200 7.996447
14.648400 -13.291200 7.973056
15.350400 -13.291200 6.799276
15.397200 -13.291200 6.775673
15.444000 -13.291200 6.775673
15.490800 -13.291200 6.765360
15.537600 -13.291200 6.760924
15.584400 -13.291200 6.758623
15.631200 -13.291200 6.783222
15.678000 -13.291200 6.786207
15.724800 -13.291200 6.797396
15.818400 -13.291200 6.801852
15.865200 -13.291200 6.798265
15.912000 -13.291200 6.793695
15.958800 -13.291200 6.787635
16.005600 -13.291200 6.785910
16.052400 -13.291200 6.724513
16.099200 -13.291200 6.698720
16.333200 -13.291200 4.868143
16.380000 -13.291200 4.744193
16.426800 -13.291200 4.390383
16.473600 -13.291200 4.298991
16.520400 -13.291200 3.968112
16.567200 -13.291200 3.662803
-18.720000 -13.244400 0.000000
-18.673200 -13.244400 0.000000
-18.626400 -13.244400 0.000000
-18.579600 -13.244400 -7.204645
-18.532800 -13.244400 -7.204645
-18.486000 -13.244400 -7.204645
-18.439200 -13.244400 -7.197374
-18.392400 -13.244400 -7.211190
-18.345600 -13.244400 -7.198274
-18.298800 -13.244400 -7.172951
-18.252000 -13.244400 -7.139784
-18.205200 -13.244400 -7.139784
-18.158400 -13.244400 -7.151663
-18.111600 -13.244400 -7.172154
-18.064800 -13.244400 -7.171671
-18.018000 -13.244400 -7.166364
-17.971200 -13.244400 -7.157899
-17.924400 -13.244400 -7.151663
-17.877600 -13.244400 -7.119336
-17.830800 -13.244400 -7.116262
-17.784000 -13.244400 -7.103265
-17.737200 -13.244400 -7.098975
-17.690400 -13.244400 -7.100605
-17.643600 -13.244400 -7.098975
-17.596800 -13.244400 -7.090431
-17.550000 -13.244400 -7.088783
-17.503200 -13.244400 -7.090431
-17.456400 -13.244400 -7.069046
-17.409600 -13.244400 -7.047046
-17.362800 -13.244400 -7.002852
-17.316000 -13.244400 -6.967773
-17.269200 -13.244400 -6.948395
-17.222400 -13.244400 -6.915451
-17.175600 -13.244400 -6.781068
-15.631200 -13.244400 6.899122
-15.584400 -13.244400 6.904080
-15.537600 -13.244400 6.907190
-15.490800 -13.244400 6.926713
-15.444000 -13.244400 6.939894
-15.397200 -13.244400 6.949509
-15.350400 -13.244400 6.974177
-15.303600 -13.244400 6.979706
-15.256800 -13.244400 6.986549
-15.210000 -13.244400 6.991633
-15.163200 -13.244400 7.009001
-15.116400 -13.244400 7.027330
-15.069600 -13.244400 7.031394
-15.022800 -13.244400 7.036214
-14.976000 -13.244400 7.035242
-14.929200 -13.244400 7.035242
-14.882400 -13.244400 7.036214
-14.835600 -13.244400 7.039780
-14.788800 -13.244400 7.041192
-14.742000 -13.244400 7.041067
-14.695200 -13.244400 7.041192
-14.648400 -13.244400 7.046478
-14.601600 -13.244400 7.053740
-14.554800 -13.244400 7.048857
-14.508000 -13.244400 7.046864
-14.461200 -13.244400 7.046864
-14.414400 -13.244400 7.049158
-14.367600 -13.244400 7.048021
-14.320800 -13.244400 7.049158
-14.274000 -13.244400 7.049158
-14.227200 -13.244400 7.054848
-14.180400 -13.244400 7.059810
-14.133600 -13.244400 7.059810
-14.086800 -13.244400 7.067199
-14.040000 -13.244400 7.072197
-13.993200 -13.244400 7.072197
-13.946400 -13.244400 7.072197
-13.899600 -13.244400 7.076638
-13.852800 -13.244400 7.085451
-13.806000 -13.244400 7.110324
-13.759200 -13.244400 7.116025
-13.712400 -13.244400 7.152456
-13.665600 -13.244400 7.194096
-7.347600 -13.244400 8.553402
-7.300800 -13.244400 8.531101
-7.254000 -13.244400 8.512075
-7.207200 -13.244400 8.512075
-7.160400 -13.244400 8.463670
-7.113600 -13.244400 8.428678
-7.066800 -13.244400 8.369052
-7.020000 -13.244400 8.294952
-6.973200 -13.244400 8.273518
-6.926400 -13.244400 8.224638
-6.879600 -13.244400 8.185725
-6.832800 -13.244400 8.151747
-6.786000 -13.244400 8.085637
-6.739200 -13.244400 8.039701
-6.692400 -13.244400 7.998279
-6.645600 -13.244400 7.943882
-6.598800 -13.244400 7.888857
-6.552000 -13.244400 7.875176
-6.505200 -13.244400 7.834447
-6.458400 -13.244400 7.819820
-6.411600 -13.244400 7.755391
-6.364800 -13.244400 7.730276
-6.318000 -13.244400 7.687243
-6.271200 -13.244400 7.672061
-6.224400 -13.244400 7.645817
-6.177600 -13.244400 7.610467
-6.130800 -13.244400 7.580796
-6.084000 -13.244400 7.565132
-6.037200 -13.244400 7.549361
-5.990400 -13.244400 7.536958
-5.943600 -13.244400 7.510020
-5.896800 -13.244400 7.472070
-5.850000 -13.244400 7.428820
-5.803200 -13.244400 7.386075
-5.756400 -13.244400 7.358141
-5.709600 -13.244400 7.336778
-5.662800 -13.244400 7.297216
-5.616000 -13.244400 7.292304
-5.569200 -13.244400 7.270085
-5.522400 -13.244400 7.242529
-5.475600 -13.244400 7.224116
-5.428800 -13.244400 7.224116
-5.382000 -13.244400 7.222817
-5.335200 -13.244400 7.181866
-5.288400 -13.244400 7.153575
-5.241600 -13.244400 7.139931
-5.194800 -13.244400 7.127978
-5.148000 -13.244400 7.110644
-5.101200 -13.244400 7.082985
-5.054400 -13.244400 7.065396
-5.007600 -13.244400 7.049320
-4.960800 -13.244400 7.048423
-4.914000 -13.244400 7.019649
-4.867200 -13.244400 6.998650
-4.820400 -13.244400 6.978844
-4.773600 -13.244400 6.961448
-4.726800 -13.244400 6.953727
-4.680000 -13.244400 6.913694
-4.633200 -13.244400 6.883120
-4.586400 -13.244400 6.874010
-4.539600 -13.244400 6.859649
-4.492800 -13.244400 6.834349
-4.446000 -13.244400 6.829972
-4.399200 -13.244400 6.823786
-4.352400 -13.244400 6.829293
-4.305600 -13.244400 6.816852
-4.258800 -13.244400 6.791875
-4.212000 -13.244400 6.789445
-4.165200 -13.244400 6.790437
-4.118400 -13.244400 6.782038
-4.071600 -13.244400 6.770312
-4.024800 -13.244400 6.749268
-3.978000 -13.244400 6.718666
-3.931200 -13.244400 6.699851
-3.884400 -13.244400 6.698063
-3.837600 -13.244400 6.666884
-3.790800 -13.244400 6.659944
-3.744000 -13.244400 6.648434
-3.697200 -13.244400 6.643245
-3.650400 -13.244400 6.632208
-3.603600 -13.244400 6.621530
-3.556800 -13.244400 6.606215
-3.510000 -13.244400 6.601586
-3.463200 -13.244400 6.596314
-3.416400 -13.244400 6.591235
-3.369600 -13.244400 6.591742
-3.322800 -13.244400 6.585767
-3.276000 -13.244400 6.591742
-3.229200 -13.244400 6.585767
-3.182400 -13.244400 6.580255
-3.135600 -13.244400 6.590966
-3.088800 -13.244400 6.591498
-3.042000 -13.244400 6.591069
-2.995200 -13.244400 6.580851
-2.948400 -13.244400 6.570429
-2.901600 -13.244400 6.556458
-2.854800 -13.244400 6.544356
-2.808000 -13.244400 6.522268
-2.761200 -13.244400 6.503309
-2.714400 -13.244400 6.482958
-2.667600 -13.244400 6.477177
-2.620800 -13.244400 6.473430
-2.574000 -13.244400 6.461858
-2.527200 -13.244400 6.450423
-2.480400 -13.244400 6.443793
-2.433600 -13.244400 6.434468
-2.386800 -13.244400 6.421005
-2.340000 -13.244400 6.417213
-2.293200 -13.244400 6.416870
-2.246400 -13.244400 6.417213
-2.199600 -13.244400 6.416870
-2.152800 -13.244400 6.420637
-2.106000 -13.244400 6.417213
-2.059200 -13.244400 6.420637
-2.012400 -13.244400 6.428848
-1.965600 -13.244400 6.429660
-1.918800 -13.244400 6.429660
-1.872000 -13.244400 6.429660
-1.825200 -13.244400 6.402795
-1.778400 -13.244400 6.383357
-1.731600 -13.244400 6.391345
-1.684800 -13.244400 6.377262
-1.638000 -13.244400 6.373399
-1.591200 -13.244400 6.366895
-1.544400 -13.244400 6.351471
-1.497600 -13.244400 6.333057
-1.450800 -13.244400 6.348825
-1.404000 -13.244400 6.344385
-1.357200 -13.244400 6.346609
-1.310400 -13.244400 6.343734
-1.263600 -13.244400 6.346609
-1.216800 -13.244400 6.346609
-1.170000 -13.244400 6.360232
-1.123200 -13.244400 6.373971
-1.076400 -13.244400 6.366730
-1.029600 -13.244400 6.350621
-0.982800 -13.244400 6.350621
-0.936000 -13.244400 6.329166
-0.889200 -13.244400 6.318323
-0.842400 -13.244400 6.292243
-0.795600 -13.244400 6.289189
-0.748800 -13.244400 6.289189
-0.702000 -13.244400 6.289180
-0.655200 -13.244400 6.289189
-0.608400 -13.244400 6.289189
-0.561600 -13.244400 6.305898
-0.514800 -13.244400 6.348475
-0.468000 -13.244400 6.367751
-0.421200 -13.244400 6.367970
-0.374400 -13.244400 6.369425
-0.327600 -13.244400 6.372340
-0.280800 -13.244400 6.367970
-0.234000 -13.244400 6.354174
-0.187200 -13.244400 6.336060
-0.140400 -13.244400 6.329299
-0.093600 -13.244400 6.320326
-0.046800 -13.244400 6.320326
0.000000 -13.244400 6.281440
0.046800 -13.244400 6.287673
0.093600 -13.244400 6.287673
0.140400 -13.244400 6.287673
0.187200 -13.244400 6.274515
0.234000 -13.244400 6.276478
0.280800 -13.244400 6.282111
0.327600 -13.244400 6.287355
0.374400 -13.244400 6.303636
0.421200 -13.244400 6.303636
0.468000 -13.244400 6.299254
0.514800 -13.244400 6.286666
0.561600 -13.244400 6.309830
0.608400 -13.244400 6.286666
0.655200 -13.244400 6.283399
0.702000 -13.244400 6.270201
0.748800 -13.244400 6.286666
0.795600 -13.244400 6.286666
0.842400 -13.244400 6.302861
0.889200 -13.244400 6.298494
0.936000 -13.244400 6.314998
0.982800 -13.244400 6.314998
1.029600 -13.244400 6.314998
1.076400 -13.244400 6.307093
1.123200 -13.244400 6.312141
1.170000 -13.244400 6.312141
1.216800 -13.244400 6.312141
1.263600 -13.244400 6.304901
1.310400 -13.244400 6.304901
1.357200 -13.244400 6.312141
1.404000 -13.244400 6.312141
1.450800 -13.244400 6.324465
1.497600 -13.244400 6.324465
1.544400 -13.244400 6.324465
1.591200 -13.244400 6.353183
1.638000 -13.244400 6.358887
1.684800 -13.244400 6.358887
1.731600 -13.244400 6.362007
1.778400 -13.244400 6.362188
1.825200 -13.244400 6.371202
1.872000 -13.244400 6.384399
1.918800 -13.244400 6.388482
1.965600 -13.244400 6.384399
2.012400 -13.244400 6.391516
2.059200 -13.244400 6.391516
2.106000 -13.244400 6.389323
2.152800 -13.244400 6.388482
2.199600 -13.244400 6.388787
2.246400 -13.244400 6.391516
2.293200 -13.244400 6.397875
2.340000 -13.244400 6.403569
2.386800 -13.244400 6.408785
2.433600 -13.244400 6.436078
2.480400 -13.244400 6.445423
2.527200 -13.244400 6.465799
2.574000 -13.244400 6.471531
2.620800 -13.244400 6.494396
2.667600 -13.244400 6.494396
2.714400 -13.244400 6.516349
2.761200 -13.244400 6.521749
2.808000 -13.244400 6.521749
2.854800 -13.244400 6.532092
2.901600 -13.244400 6.549647
2.948400 -13.244400 6.560681
2.995200 -13.244400 6.566416
3.042000 -13.244400 6.574907
3.088800 -13.244400 6.566416
3.135600 -13.244400 6.566416
3.182400 -13.244400 6.558868
3.229200 -13.244400 6.579156
3.276000 -13.244400 6.596125
3.322800 -13.244400 6.614907
3.369600 -13.244400 6.624686
3.416400 -13.244400 6.625665
3.463200 -13.244400 6.645413
3.510000 -13.244400 6.645413
3.556800 -13.244400 6.665903
3.603600 -13.244400 6.665903
3.650400 -13.244400 6.684259
3.697200 -13.244400 6.695783
3.744000 -13.244400 6.684259
3.790800 -13.244400 6.710014
3.837600 -13.244400 6.732839
3.884400 -13.244400 6.749961
3.931200 -13.244400 6.773397
3.978000 -13.244400 6.792002
4.024800 -13.244400 6.791424
4.071600 -13.244400 6.792993
4.118400 -13.244400 6.798699
4.165200 -13.244400 6.802244
4.212000 -13.244400 6.812088
4.258800 -13.244400 6.821680
4.305600 -13.244400 6.822735
4.352400 -13.244400 6.864420
4.399200 -13.244400 6.882045
4.446000 -13.244400 6.901390
4.492800 -13.244400 6.926068
4.539600 -13.244400 6.928827
4.586400 -13.244400 6.964864
4.633200 -13.244400 6.982403
4.680000 -13.244400 6.982932
4.726800 -13.244400 6.996964
4.773600 -13.244400 7.007725
4.820400 -13.244400 7.016719
4.867200 -13.244400 7.031676
4.914000 -13.244400 7.092913
4.960800 -13.244400 7.110214
5.007600 -13.244400 7.126434
5.054400 -13.244400 7.149035
5.101200 -13.244400 7.154276
5.148000 -13.244400 7.154276
5.194800 -13.244400 7.154907
5.241600 -13.244400 7.179552
5.288400 -13.244400 7.226159
5.335200 -13.244400 7.239483
5.382000 -13.244400 7.249856
5.428800 -13.244400 7.256409
5.475600 -13.244400 7.283033
5.522400 -13.244400 7.315341
5.569200 -13.244400 7.337902
5.616000 -13.244400 7.415908
5.662800 -13.244400 7.481541
5.709600 -13.244400 7.494383
5.756400 -13.244400 7.517148
5.803200 -13.244400 7.544970
5.850000 -13.244400 7.566933
5.896800 -13.244400 7.599208
5.943600 -13.244400 7.629276
5.990400 -13.244400 7.694871
6.037200 -13.244400 7.713533
6.084000 -13.244400 7.717874
6.130800 -13.244400 7.739794
6.177600 -13.244400 7.763113
6.224400 -13.244400 7.783224
6.271200 -13.244400 7.867556
6.318000 -13.244400 7.901225
6.364800 -13.244400 7.956356
6.411600 -13.244400 7.980061
6.458400 -13.244400 8.016768
6.505200 -13.244400 8.103265
6.552000 -13.244400 8.150634
6.598800 -13.244400 8.188173
6.645600 -13.244400 8.217039
6.692400 -13.244400 8.279546
6.739200 -13.244400 8.329069
6.786000 -13.244400 8.389767
6.832800 -13.244400 8.421280
12.823200 -13.244400 8.033135
12.870000 -13.244400 8.027211
12.916800 -13.244400 8.027211
12.963600 -13.244400 8.020541
13.010400 -13.244400 8.014842
13.057200 -13.244400 8.014842
13.104000 -13.244400 8.020018
13.150800 -13.244400 8.020018
13.197600 -13.244400 8.016383
13.244400 -13.244400 8.020018
13.291200 -13.244400 8.016383
13.338000 -13.244400 8.016383
13.384800 -13.244400 8.021755
13.431600 -13.244400 8.023640
13.478400 -13.244400 8.044133
13.525200 -13.244400 8.046253
13.572000 -13.244400 8.047626
13.618800 -13.244400 8.047626
13.665600 -13.244400 8.046253
13.712400 -13.244400 8.043322
13.759200 -13.244400 8.040144
13.806000 -13.244400 8.032721
13.852800 -13.244400 8.032721
13.899600 -13.244400 8.029277
13.946400 -13.244400 8.015369
13.993200 -13.244400 8.029850
14.040000 -13.244400 8.034368
14.086800 -13.244400 8.037527
14.133600 -13.244400 8.037709
14.180400 -13.244400 8.045906
14.227200 -13.244400 8.045906
14.274000 -13.244400 8.053534
14.320800 -13.244400 8.058286
14.367600 -13.244400 8.058449
14.414400 -13.244400 8.058449
14.461200 -13.244400 8.052244
14.508000 -13.244400 8.030339
14.554800 -13.244400 8.030339
14.601600 -13.244400 8.019417
14.648400 -13.244400 7.991912
14.695200 -13.244400 7.973056
15.350400 -13.244400 6.806361
15.397200 -13.244400 6.794488
15.444000 -13.244400 6.794488
15.490800 -13.244400 6.786207
15.537600 -13.244400 6.783222
15.584400 -13.244400 6.783222
15.631200 -13.244400 6.788027
15.678000 -13.244400 6.788027
15.724800 -13.244400 6.797396
15.771600 -13.244400 6.798265
15.818400 -13.244400 6.807329
15.865200 -13.244400 6.798862
15.912000 -13.244400 6.797396
15.958800 -13.244400 6.797396
16.005600 -13.244400 6.787635
16.052400 -13.244400 6.779839
16.099200 -13.244400 6.739201
16.380000 -13.244400 4.808927
16.426800 -13.244400 4.462929
16.473600 -13.244400 4.363573
16.520400 -13.244400 4.045996
16.567200 -13.244400 3.884078
16.614000 -13.244400 3.575993
-18.720000 -13.197600 0.000000
-18.673200 -13.197600 0.000000
-18.626400 -13.197600 0.000000
-18.579600 -13.197600 -7.204645
-18.532800 -13.197600 -7.204048
-18.486000 -13.197600 -7.204048
-18.439200 -13.197600 -7.198274
-18.392400 -13.197600 -7.211190
-18.345600 -13.197600 -7.204048
-18.298800 -13.197600 -7.198274
-18.252000 -13.197600 -7.197374
-18.205200 -13.197600 -7.172154
-18.158400 -13.197600 -7.188611
-18.111600 -13.197600 -7.188611
-18.064800 -13.197600 -7.181046
-18.018000 -13.197600 -7.166364
-17.971200 -13.197600 -7.119336
-17.924400 -13.197600 -7.118973
-17.877600 -13.197600 -7.117796
-17.830800 -13.197600 -7.114557
-17.784000 -13.197600 -7.100605
-17.737200 -13.197600 -7.079298
-17.690400 -13.197600 -7.100605
-17.643600 -13.197600 -7.103265
-17.596800 -13.197600 -7.090431
-17.550000 -13.197600 -7.088783
-17.503200 -13.197600 -7.075325
-17.456400 -13.197600 -7.047046
-17.409600 -13.197600 -7.024864
-17.362800 -13.197600 -6.967773
-17.316000 -13.197600 -6.948871
-17.269200 -13.197600 -6.919808
-17.222400 -13.197600 -6.788409
-16.754400 -13.197600 -5.594357
-16.707600 -13.197600 -5.417038
-15.631200 -13.197600 6.899122
-15.584400 -13.197600 6.907190
-15.537600 -13.197600 6.911218
-15.490800 -13.197600 6.939127
-15.444000 -13.197600 6.950571
-15.397200 -13.197600 6.972603
-15.350400 -13.197600 6.979706
-15.303600 -13.197600 6.988003
-15.256800 -13.197600 6.998516
-15.210000 -13.197600 7.006963
-15.163200 -13.197600 7.009001
-15.116400 -13.197600 7.028853
-15.069600 -13.197600 7.036214
-15.022800 -13.197600 7.038722
-14.976000 -13.197600 7.037076
-14.929200 -13.197600 7.038722
-14.882400 -13.197600 7.039780
-14.835600 -13.197600 7.041373
-14.788800 -13.197600 7.043371
-14.742000 -13.197600 7.041373
-14.695200 -13.197600 7.046478
-14.648400 -13.197600 7.046478
-14.601600 -13.197600 7.048857
-14.554800 -13.197600 7.046864
-14.508000 -13.197600 7.048021
-14.461200 -13.197600 7.057913
-14.414400 -13.197600 7.061841
-14.367600 -13.197600 7.061841
-14.320800 -13.197600 7.063639
-14.274000 -13.197600 7.063639
-14.227200 -13.197600 7.071238
-14.180400 -13.197600 7.072364
-14.133600 -13.197600 7.073679
-14.086800 -13.197600 7.076638
-14.040000 -13.197600 7.080495
-13.993200 -13.197600 7.082387
-13.946400 -13.197600 7.085451
-13.899600 -13.197600 7.088665
-13.852800 -13.197600 7.109937
-13.806000 -13.197600 7.120491
-13.759200 -13.197600 7.145031
-13.712400 -13.197600 7.180231
-13.665600 -13.197600 7.232634
-7.347600 -13.197600 8.553402
-7.300800 -13.197600 8.531101
-7.254000 -13.197600 8.512075
-7.207200 -13.197600 8.504775
-7.160400 -13.197600 8.463670
-7.113600 -13.197600 8.428678
-7.066800 -13.197600 8.386050
-7.020000 -13.197600 8.294765
-6.973200 -13.197600 8.272191
-6.926400 -13.197600 8.224638
-6.879600 -13.197600 8.185725
-6.832800 -13.197600 8.166422
-6.786000 -13.197600 8.111328
-6.739200 -13.197600 8.065443
-6.692400 -13.197600 8.004639
-6.645600 -13.197600 7.943882
-6.598800 -13.197600 7.888857
-6.552000 -13.197600 7.875533
-6.505200 -13.197600 7.835868
-6.458400 -13.197600 7.828459
-6.411600 -13.197600 7.767429
-6.364800 -13.197600 7.730276
-6.318000 -13.197600 7.689082
-6.271200 -13.197600 7.677482
-6.224400 -13.197600 7.652803
-6.177600 -13.197600 7.624593
-6.130800 -13.197600 7.580796
-6.084000 -13.197600 7.565132
-6.037200 -13.197600 7.547299
-5.990400 -13.197600 7.528509
-5.943600 -13.197600 7.508647
-5.896800 -13.197600 7.472070
-5.850000 -13.197600 7.445321
-5.803200 -13.197600 7.395323
-5.756400 -13.197600 7.358141
-5.709600 -13.197600 7.340033
-5.662800 -13.197600 7.297216
-5.616000 -13.197600 7.292090
-5.569200 -13.197600 7.270085
-5.522400 -13.197600 7.239606
-5.475600 -13.197600 7.223523
-5.428800 -13.197600 7.222817
-5.382000 -13.197600 7.203316
-5.335200 -13.197600 7.181866
-5.288400 -13.197600 7.155057
-5.241600 -13.197600 7.155825
-5.194800 -13.197600 7.139931
-5.148000 -13.197600 7.114895
-5.101200 -13.197600 7.090632
-5.054400 -13.197600 7.065396
-5.007600 -13.197600 7.052283
-4.960800 -13.197600 7.048581
-4.914000 -13.197600 7.034650
-4.867200 -13.197600 6.998650
-4.820400 -13.197600 6.994715
-4.773600 -13.197600 6.956873
-4.726800 -13.197600 6.934924
-4.680000 -13.197600 6.907443
-4.633200 -13.197600 6.883120
-4.586400 -13.197600 6.874010
-4.539600 -13.197600 6.858334
-4.492800 -13.197600 6.835922
-4.446000 -13.197600 6.829972
-4.399200 -13.197600 6.823786
-4.352400 -13.197600 6.816852
-4.305600 -13.197600 6.816852
-4.258800 -13.197600 6.809528
-4.212000 -13.197600 6.791875
-4.165200 -13.197600 6.789445
-4.118400 -13.197600 6.781884
-4.071600 -13.197600 6.770312
-4.024800 -13.197600 6.746907
-3.978000 -13.197600 6.718666
-3.931200 -13.197600 6.698366
-3.884400 -13.197600 6.695378
-3.837600 -13.197600 6.661563
-3.790800 -13.197600 6.653617
-3.744000 -13.197600 6.640938
-3.697200 -13.197600 6.633446
-3.650400 -13.197600 6.630977
-3.603600 -13.197600 6.624236
-3.556800 -13.197600 6.613373
-3.510000 -13.197600 6.612003
-3.463200 -13.197600 6.601586
-3.416400 -13.197600 6.599198
-3.369600 -13.197600 6.599198
-3.322800 -13.197600 6.594303
-3.276000 -13.197600 6.602572
-3.229200 -13.197600 6.593803
-3.182400 -13.197600 6.593803
-3.135600 -13.197600 6.594303
-3.088800 -13.197600 6.594678
-3.042000 -13.197600 6.591498
-2.995200 -13.197600 6.590966
-2.948400 -13.197600 6.576024
-2.901600 -13.197600 6.554344
-2.854800 -13.197600 6.528508
-2.808000 -13.197600 6.519680
-2.761200 -13.197600 6.498527
-2.714400 -13.197600 6.485637
-2.667600 -13.197600 6.477177
-2.620800 -13.197600 6.466540
-2.574000 -13.197600 6.465021
-2.527200 -13.197600 6.458501
-2.480400 -13.197600 6.443793
-2.433600 -13.197600 6.434468
-2.386800 -13.197600 6.417255
-2.340000 -13.197600 6.417213
-2.293200 -13.197600 6.416870
-2.246400 -13.197600 6.416870
-2.199600 -13.197600 6.416870
-2.152800 -13.197600 6.422560
-2.106000 -13.197600 6.420637
-2.059200 -13.197600 6.428418
-2.012400 -13.197600 6.429674
-1.965600 -13.197600 6.434638
-1.918800 -13.197600 6.434638
-1.872000 -13.197600 6.430612
-1.825200 -13.197600 6.402795
-1.778400 -13.197600 6.381768
-1.731600 -13.197600 6.381768
-1.684800 -13.197600 6.370973
-1.638000 -13.197600 6.365734
-1.591200 -13.197600 6.359970
-1.544400 -13.197600 6.351504
-1.497600 -13.197600 6.333057
-1.450800 -13.197600 6.348825
-1.404000 -13.197600 6.346609
-1.357200 -13.197600 6.346609
-1.310400 -13.197600 6.343734
-1.263600 -13.197600 6.346609
-1.216800 -13.197600 6.346609
-1.170000 -13.197600 6.355692
-1.123200 -13.197600 6.366730
-1.076400 -13.197600 6.350621
-1.029600 -13.197600 6.344966
-0.982800 -13.197600 6.344966
-0.936000 -13.197600 6.323333
-0.889200 -13.197600 6.291595
-0.842400 -13.197600 6.290667
-0.795600 -13.197600 6.262135
-0.748800 -13.197600 6.267085
-0.702000 -13.197600 6.268165
-0.655200 -13.197600 6.276785
-0.608400 -13.197600 6.276785
-0.561600 -13.197600 6.301282
-0.514800 -13.197600 6.317247
-0.468000 -13.197600 6.348475
-0.421200 -13.197600 6.367751
-0.374400 -13.197600 6.369425
-0.327600 -13.197600 6.372340
-0.280800 -13.197600 6.367751
-0.234000 -13.197600 6.354174
-0.187200 -13.197600 6.347023
-0.140400 -13.197600 6.329299
-0.093600 -13.197600 6.321111
-0.046800 -13.197600 6.297141
0.000000 -13.197600 6.287673
0.046800 -13.197600 6.287976
0.093600 -13.197600 6.287355
0.140400 -13.197600 6.287355
0.187200 -13.197600 6.276478
0.234000 -13.197600 6.283952
0.280800 -13.197600 6.283952
0.327600 -13.197600 6.287355
0.374400 -13.197600 6.299254
0.421200 -13.197600 6.303636
0.468000 -13.197600 6.299254
0.514800 -13.197600 6.283399
0.561600 -13.197600 6.283399
0.608400 -13.197600 6.272387
0.655200 -13.197600 6.270201
0.702000 -13.197600 6.257524
0.748800 -13.197600 6.264703
0.795600 -13.197600 6.270201
0.842400 -13.197600 6.287389
0.889200 -13.197600 6.290848
0.936000 -13.197600 6.315425
0.982800 -13.197600 6.322847
1.029600 -13.197600 6.315425
1.076400 -13.197600 6.315425
1.123200 -13.197600 6.322847
1.170000 -13.197600 6.322847
1.216800 -13.197600 6.317091
1.263600 -13.197600 6.304980
1.310400 -13.197600 6.304901
1.357200 -13.197600 6.307621
1.404000 -13.197600 6.307621
1.450800 -13.197600 6.316566
1.497600 -13.197600 6.316566
1.544400 -13.197600 6.319920
1.591200 -13.197600 6.332634
1.638000 -13.197600 6.334281
1.684800 -13.197600 6.332634
1.731600 -13.197600 6.334281
1.778400 -13.197600 6.353183
1.825200 -13.197600 6.362007
1.872000 -13.197600 6.362852
1.918800 -13.197600 6.373587
1.965600 -13.197600 6.373382
2.012400 -13.197600 6.383809
2.059200 -13.197600 6.379549
2.106000 -13.197600 6.379549
2.152800 -13.197600 6.377958
2.199600 -13.197600 6.383809
2.246400 -13.197600 6.388787
2.293200 -13.197600 6.396877
2.340000 -13.197600 6.393148
2.386800 -13.197600 6.397481
2.433600 -13.197600 6.408785
2.480400 -13.197600 6.436078
2.527200 -13.197600 6.448763
2.574000 -13.197600 6.466519
2.620800 -13.197600 6.470195
2.667600 -13.197600 6.470556
2.714400 -13.197600 6.479055
2.761200 -13.197600 6.515744
2.808000 -13.197600 6.515744
2.854800 -13.197600 6.520964
2.901600 -13.197600 6.530368
2.948400 -13.197600 6.549647
2.995200 -13.197600 6.553851
3.042000 -13.197600 6.553851
3.088800 -13.197600 6.553537
3.135600 -13.197600 6.553537
3.182400 -13.197600 6.541965
3.229200 -13.197600 6.556024
3.276000 -13.197600 6.558601
3.322800 -13.197600 6.596468
3.369600 -13.197600 6.614907
3.416400 -13.197600 6.624686
3.463200 -13.197600 6.635976
3.510000 -13.197600 6.640563
3.556800 -13.197600 6.665903
3.603600 -13.197600 6.665903
3.650400 -13.197600 6.684078
3.697200 -13.197600 6.696837
3.744000 -13.197600 6.684259
3.790800 -13.197600 6.700754
3.837600 -13.197600 6.723814
3.884400 -13.197600 6.737391
3.931200 -13.197600 6.761397
3.978000 -13.197600 6.789216
4.024800 -13.197600 6.786173
4.071600 -13.197600 6.791424
4.118400 -13.197600 6.791424
4.165200 -13.197600 6.800465
4.212000 -13.197600 6.812088
4.258800 -13.197600 6.822735
4.305600 -13.197600 6.836563
4.352400 -13.197600 6.862234
4.399200 -13.197600 6.874645
4.446000 -13.197600 6.886432
4.492800 -13.197600 6.914429
4.539600 -13.197600 6.925159
4.586400 -13.197600 6.928827
4.633200 -13.197600 6.968986
4.680000 -13.197600 6.968986
4.726800 -13.197600 6.984412
4.773600 -13.197600 7.002004
4.820400 -13.197600 7.020946
4.867200 -13.197600 7.031676
4.914000 -13.197600 7.088276
4.960800 -13.197600 7.110214
5.007600 -13.197600 7.118230
5.054400 -13.197600 7.140479
5.101200 -13.197600 7.149035
5.148000 -13.197600 7.151692
5.194800 -13.197600 7.154907
5.241600 -13.197600 7.169737
5.288400 -13.197600 7.226159
5.335200 -13.197600 7.239483
5.382000 -13.197600 7.251224
5.428800 -13.197600 7.261718
5.475600 -13.197600 7.289525
5.522400 -13.197600 7.336704
5.569200 -13.197600 7.344827
5.616000 -13.197600 7.415908
5.662800 -13.197600 7.481541
5.709600 -13.197600 7.494383
5.756400 -13.197600 7.524963
5.803200 -13.197600 7.538163
5.850000 -13.197600 7.566933
5.896800 -13.197600 7.599208
5.943600 -13.197600 7.629276
5.990400 -13.197600 7.690629
6.037200 -13.197600 7.714596
6.084000 -13.197600 7.732931
6.130800 -13.197600 7.743015
6.177600 -13.197600 7.767274
6.224400 -13.197600 7.797435
6.271200 -13.197600 7.884987
6.318000 -13.197600 7.916898
6.364800 -13.197600 7.956356
6.411600 -13.197600 7.984494
6.458400 -13.197600 8.000506
6.505200 -13.197600 8.090231
6.552000 -13.197600 8.137554
6.598800 -13.197600 8.166166
6.645600 -13.197600 8.213054
6.692400 -13.197600 8.292719
6.739200 -13.197600 8.347443
6.786000 -13.197600 8.382987
6.832800 -13.197600 8.497703
12.823200 -13.197600 8.046261
12.870000 -13.197600 8.033135
12.916800 -13.197600 8.027211
12.963600 -13.197600 8.019417
13.010400 -13.197600 8.007772
13.057200 -13.197600 8.007372
13.104000 -13.197600 8.007372
13.150800 -13.197600 7.999803
13.197600 -13.197600 7.984761
13.244400 -13.197600 7.986854
13.291200 -13.197600 7.991748
13.338000 -13.197600 8.016383
13.384800 -13.197600 8.023640
13.431600 -13.197600 8.025843
13.478400 -13.197600 8.043322
13.525200 -13.197600 8.046253
13.572000 -13.197600 8.053537
13.618800 -13.197600 8.047626
13.665600 -13.197600 8.046253
13.712400 -13.197600 8.046253
13.759200 -13.197600 8.046253
13.806000 -13.197600 8.040144
13.852800 -13.197600 8.040144
13.899600 -13.197600 8.029850
13.946400 -13.197600 8.029850
13.993200 -13.197600 8.037709
14.040000 -13.197600 8.046233
14.086800 -13.197600 8.046233
14.133600 -13.197600 8.053534
14.180400 -13.197600 8.055400
14.227200 -13.197600 8.057803
14.274000 -13.197600 8.058449
14.320800 -13.197600 8.074134
14.367600 -13.197600 8.074134
14.414400 -13.197600 8.077455
14.461200 -13.197600 8.058449
14.508000 -13.197600 8.056489
14.554800 -13.197600 8.047760
14.601600 -13.197600 8.032830
14.648400 -13.197600 8.024118
14.695200 -13.197600 7.996447
15.397200 -13.197600 6.794488
15.444000 -13.197600 6.797396
15.490800 -13.197600 6.794488
15.537600 -13.197600 6.786207
15.584400 -13.197600 6.786207
15.631200 -13.197600 6.794488
15.678000 -13.197600 6.788027
15.724800 -13.197600 6.797396
15.771600 -13.197600 6.797435
15.818400 -13.197600 6.807329
15.865200 -13.197600 6.798265
15.912000 -13.197600 6.793931
15.958800 -13.197600 6.793931
16.005600 -13.197600 6.786526
16.052400 -13.197600 6.778963
16.099200 -13.197600 6.761733
16.146000 -13.197600 6.724513
16.333200 -13.197600 5.262557
16.380000 -13.197600 4.917172
16.426800 -13.197600 4.784093
16.473600 -13.197600 4.436857
16.520400 -13.197600 4.307120
16.567200 -13.197600 4.035932
-18.720000 -13.150800 0.000000
-18.673200 -13.150800 0.000000
-18.626400 -13.150800 0.000000
-18.579600 -13.150800 -7.207127
-18.532800 -13.150800 -7.204645
-18.486000 -13.150800 -7.204048
-18.439200 -13.150800 -7.198274
-18.392400 -13.150800 -7.204645
-18.345600 -13.150800 -7.198274
-18.298800 -13.150800 -7.179673
-18.252000 -13.150800 -7.172951
-18.205200 -13.150800 -7.157899
-18.158400 -13.150800 -7.172154
-18.111600 -13.150800 -7.179673
-18.064800 -13.150800 -7.166364
-18.018000 -13.150800 -7.155029
-17.971200 -13.150800 -7.119336
-17.924400 -13.150800 -7.118973
-17.877600 -13.150800 -7.117561
-17.830800 -13.150800 -7.113885
-17.784000 -13.150800 -7.088783
-17.737200 -13.150800 -7.077791
-17.690400 -13.150800 -7.090431
-17.643600 -13.150800 -7.103265
-17.596800 -13.150800 -7.079298
-17.550000 -13.150800 -7.059256
-17.503200 -13.150800 -7.052054
-17.456400 -13.150800 -7.002852
-17.409600 -13.150800 -6.975987
-17.362800 -13.150800 -6.948871
-17.316000 -13.150800 -6.922450
-17.269200 -13.150800 -6.852175
-17.222400 -13.150800 -6.710341
-16.801200 -13.150800 -5.637099
-16.754400 -13.150800 -5.419745
-15.678000 -13.150800 6.885512
-15.631200 -13.150800 6.900119
-15.584400 -13.150800 6.913738
-15.537600 -13.150800 6.931756
-15.490800 -13.150800 6.947520
-15.444000 -13.150800 6.957705
-15.397200 -13.150800 6.975074
-15.350400 -13.150800 6.986230
-15.303600 -13.150800 6.991633
-15.256800 -13.150800 7.004247
-15.210000 -13.150800 7.007993
-15.163200 -13.150800 7.014678
-15.116400 -13.150800 7.027442
-15.069600 -13.150800 7.036214
-15.022800 -13.150800 7.038722
-14.976000 -13.150800 7.038722
-14.929200 -13.150800 7.040807
-14.882400 -13.150800 7.041192
-14.835600 -13.150800 7.044631
-14.788800 -13.150800 7.044631
-14.742000 -13.150800 7.045026
-14.695200 -13.150800 7.046478
-14.648400 -13.150800 7.045026
-14.601600 -13.150800 7.046864
-14.554800 -13.150800 7.046864
-14.508000 -13.150800 7.052037
-14.461200 -13.150800 7.061841
-14.414400 -13.150800 7.071089
-14.367600 -13.150800 7.072364
-14.320800 -13.150800 7.074462
-14.274000 -13.150800 7.076389
-14.227200 -13.150800 7.077506
-14.180400 -13.150800 7.078290
-14.133600 -13.150800 7.080313
-14.086800 -13.150800 7.080495
-14.040000 -13.150800 7.080918
-13.993200 -13.150800 7.082387
-13.946400 -13.150800 7.085483
-13.899600 -13.150800 7.100817
-13.852800 -13.150800 7.116025
-13.806000 -13.150800 7.140899
-13.759200 -13.150800 7.153975
-13.712400 -13.150800 7.232634
-7.347600 -13.150800 8.563369
-7.300800 -13.150800 8.556840
-7.254000 -13.150800 8.544607
-7.207200 -13.150800 8.531101
-7.160400 -13.150800 8.466077
-7.113600 -13.150800 8.431820
-7.066800 -13.150800 8.369052
-7.020000 -13.150800 8.293308
-6.973200 -13.150800 8.241971
-6.926400 -13.150800 8.195978
-6.879600 -13.150800 8.180311
-6.832800 -13.150800 8.162504
-6.786000 -13.150800 8.114321
-6.739200 -13.150800 8.067317
-6.692400 -13.150800 8.025835
-6.645600 -13.150800 7.953248
-6.598800 -13.150800 7.918892
-6.552000 -13.150800 7.879839
-6.505200 -13.150800 7.861527
-6.458400 -13.150800 7.835868
-6.411600 -13.150800 7.791638
-6.364800 -13.150800 7.730276
-6.318000 -13.150800 7.692910
-6.271200 -13.150800 7.677482
-6.224400 -13.150800 7.653468
-6.177600 -13.150800 7.621082
-6.130800 -13.150800 7.580796
-6.084000 -13.150800 7.565132
-6.037200 -13.150800 7.547299
-5.990400 -13.150800 7.525696
-5.943600 -13.150800 7.508605
-5.896800 -13.150800 7.470456
-5.850000 -13.150800 7.450197
-5.803200 -13.150800 7.404586
-5.756400 -13.150800 7.395323
-5.709600 -13.150800 7.346474
-5.662800 -13.150800 7.304523
-5.616000 -13.150800 7.292971
-5.569200 -13.150800 7.277290
-5.522400 -13.150800 7.244011
-5.475600 -13.150800 7.224116
-5.428800 -13.150800 7.221391
-5.382000 -13.150800 7.193835
-5.335200 -13.150800 7.183598
-5.288400 -13.150800 7.157699
-5.241600 -13.150800 7.165296
-5.194800 -13.150800 7.139931
-5.148000 -13.150800 7.114895
-5.101200 -13.150800 7.077392
-5.054400 -13.150800 7.060821
-5.007600 -13.150800 7.048581
-4.960800 -13.150800 7.048423
-4.914000 -13.150800 7.015831
-4.867200 -13.150800 6.995966
-4.820400 -13.150800 6.972236
-4.773600 -13.150800 6.953727
-4.726800 -13.150800 6.927538
-4.680000 -13.150800 6.899235
-4.633200 -13.150800 6.883120
-4.586400 -13.150800 6.864759
-4.539600 -13.150800 6.852938
-4.492800 -13.150800 6.835922
-4.446000 -13.150800 6.829972
-4.399200 -13.150800 6.823786
-4.352400 -13.150800 6.817416
-4.305600 -13.150800 6.820635
-4.258800 -13.150800 6.817416
-4.212000 -13.150800 6.810190
-4.165200 -13.150800 6.810190
-4.118400 -13.150800 6.791712
-4.071600 -13.150800 6.781190
-4.024800 -13.150800 6.743492
-3.978000 -13.150800 6.698366
-3.931200 -13.150800 6.695378
-3.884400 -13.150800 6.673523
-3.837600 -13.150800 6.653617
-3.790800 -13.150800 6.643659
-3.744000 -13.150800 6.630977
-3.697200 -13.150800 6.630950
-3.650400 -13.150800 6.628736
-3.603600 -13.150800 6.624236
-3.556800 -13.150800 6.621530
-3.510000 -13.150800 6.621530
-3.463200 -13.150800 6.601586
-3.416400 -13.150800 6.618504
-3.369600 -13.150800 6.601586
-3.322800 -13.150800 6.601586
-3.276000 -13.150800 6.602572
-3.229200 -13.150800 6.601586
-3.182400 -13.150800 6.602572
-3.135600 -13.150800 6.608817
-3.088800 -13.150800 6.600716
-3.042000 -13.150800 6.593803
-2.995200 -13.150800 6.590966
-2.948400 -13.150800 6.576024
-2.901600 -13.150800 6.554344
-2.854800 -13.150800 6.522268
-2.808000 -13.150800 6.517048
-2.761200 -13.150800 6.500912
-2.714400 -13.150800 6.495722
-2.667600 -13.150800 6.481194
-2.620800 -13.150800 6.477119
-2.574000 -13.150800 6.477119
-2.527200 -13.150800 6.462875
-2.480400 -13.150800 6.447402
-2.433600 -13.150800 6.434468
-2.386800 -13.150800 6.422560
-2.340000 -13.150800 6.417255
-2.293200 -13.150800 6.422560
-2.246400 -13.150800 6.417213
-2.199600 -13.150800 6.416870
-2.152800 -13.150800 6.422560
-2.106000 -13.150800 6.422560
-2.059200 -13.150800 6.428848
-2.012400 -13.150800 6.434638
-1.965600 -13.150800 6.434638
-1.918800 -13.150800 6.429674
-1.872000 -13.150800 6.429674
-1.825200 -13.150800 6.377262
-1.778400 -13.150800 6.373297
-1.731600 -13.150800 6.370973
-1.684800 -13.150800 6.359788
-1.638000 -13.150800 6.359788
-1.591200 -13.150800 6.355396
-1.544400 -13.150800 6.327699
-1.497600 -13.150800 6.324301
-1.450800 -13.150800 6.334833
-1.404000 -13.150800 6.334833
-1.357200 -13.150800 6.334373
-1.310400 -13.150800 6.334373
-1.263600 -13.150800 6.343105
-1.216800 -13.150800 6.346362
-1.170000 -13.150800 6.352210
-1.123200 -13.150800 6.355692
-1.076400 -13.150800 6.344966
-1.029600 -13.150800 6.329166
-0.982800 -13.150800 6.323333
-0.936000 -13.150800 6.313273
-0.889200 -13.150800 6.267085
-0.842400 -13.150800 6.267085
-0.795600 -13.150800 6.259438
-0.748800 -13.150800 6.255488
-0.702000 -13.150800 6.267085
-0.655200 -13.150800 6.273398
-0.608400 -13.150800 6.273398
-0.561600 -13.150800 6.300125
-0.514800 -13.150800 6.305898
-0.468000 -13.150800 6.338041
-0.421200 -13.150800 6.364789
-0.374400 -13.150800 6.369425
-0.327600 -13.150800 6.373448
-0.280800 -13.150800 6.367751
-0.234000 -13.150800 6.350808
-0.187200 -13.150800 6.336060
-0.140400 -13.150800 6.322950
-0.093600 -13.150800 6.298757
-0.046800 -13.150800 6.297141
0.000000 -13.150800 6.287673
0.046800 -13.150800 6.287673
0.093600 -13.150800 6.287673
0.140400 -13.150800 6.287673
0.187200 -13.150800 6.283952
0.234000 -13.150800 6.287355
0.280800 -13.150800 6.287355
0.327600 -13.150800 6.287976
0.374400 -13.150800 6.306825
0.421200 -13.150800 6.306825
0.468000 -13.150800 6.301851
0.514800 -13.150800 6.283399
0.561600 -13.150800 6.283399
0.608400 -13.150800 6.270201
0.655200 -13.150800 6.257524
0.702000 -13.150800 6.247988
0.748800 -13.150800 6.247988
0.795600 -13.150800 6.250077
0.842400 -13.150800 6.250077
0.889200 -13.150800 6.250077
0.936000 -13.150800 6.302861
0.982800 -13.150800 6.310524
1.029600 -13.150800 6.302861
1.076400 -13.150800 6.302861
1.123200 -13.150800 6.304980
1.170000 -13.150800 6.292639
1.216800 -13.150800 6.301755
1.263600 -13.150800 6.300714
1.310400 -13.150800 6.301755
1.357200 -13.150800 6.304980
1.404000 -13.150800 6.317091
1.450800 -13.150800 6.317091
1.497600 -13.150800 6.322034
1.544400 -13.150800 6.322764
1.591200 -13.150800 6.332634
1.638000 -13.150800 6.334281
1.684800 -13.150800 6.332634
1.731600 -13.150800 6.330445
1.778400 -13.150800 6.334281
1.825200 -13.150800 6.354963
1.872000 -13.150800 6.361975
1.918800 -13.150800 6.361975
1.965600 -13.150800 6.361975
2.012400 -13.150800 6.373382
2.059200 -13.150800 6.374856
2.106000 -13.150800 6.377958
2.152800 -13.150800 6.373587
2.199600 -13.150800 6.373382
2.246400 -13.150800 6.373382
2.293200 -13.150800 6.391124
2.340000 -13.150800 6.391124
2.386800 -13.150800 6.396877
2.433600 -13.150800 6.403569
2.480400 -13.150800 6.411488
2.527200 -13.150800 6.442458
2.574000 -13.150800 6.445423
2.620800 -13.150800 6.462309
2.667600 -13.150800 6.466970
2.714400 -13.150800 6.466970
2.761200 -13.150800 6.479055
2.808000 -13.150800 6.484575
2.854800 -13.150800 6.515744
2.901600 -13.150800 6.530368
2.948400 -13.150800 6.544261
2.995200 -13.150800 6.553851
3.042000 -13.150800 6.553851
3.088800 -13.150800 6.556024
3.135600 -13.150800 6.553851
3.182400 -13.150800 6.549647
3.229200 -13.150800 6.556024
3.276000 -13.150800 6.556024
3.322800 -13.150800 6.567470
3.369600 -13.150800 6.598303
3.416400 -13.150800 6.613681
3.463200 -13.150800 6.635748
3.510000 -13.150800 6.635748
3.556800 -13.150800 6.658554
3.603600 -13.150800 6.665903
3.650400 -13.150800 6.678260
3.697200 -13.150800 6.684259
3.744000 -13.150800 6.678260
3.790800 -13.150800 6.690059
3.837600 -13.150800 6.703505
3.884400 -13.150800 6.723814
3.931200 -13.150800 6.753583
3.978000 -13.150800 6.785761
4.024800 -13.150800 6.773397
4.071600 -13.150800 6.789216
4.118400 -13.150800 6.789216
4.165200 -13.150800 6.791424
4.212000 -13.150800 6.799537
4.258800 -13.150800 6.818609
4.305600 -13.150800 6.821003
4.352400 -13.150800 6.851132
4.399200 -13.150800 6.864543
4.446000 -13.150800 6.883807
4.492800 -13.150800 6.900054
4.539600 -13.150800 6.916184
4.586400 -13.150800 6.925159
4.633200 -13.150800 6.929035
4.680000 -13.150800 6.934794
4.726800 -13.150800 6.982403
4.773600 -13.150800 6.993674
4.820400 -13.150800 7.012472
4.867200 -13.150800 7.025977
4.914000 -13.150800 7.088276
4.960800 -13.150800 7.094212
5.007600 -13.150800 7.110214
5.054400 -13.150800 7.120683
5.101200 -13.150800 7.136621
5.148000 -13.150800 7.136621
5.194800 -13.150800 7.151692
5.241600 -13.150800 7.162178
5.288400 -13.150800 7.208863
5.335200 -13.150800 7.228252
5.382000 -13.150800 7.242816
5.428800 -13.150800 7.251224
5.475600 -13.150800 7.264503
5.522400 -13.150800 7.284488
5.569200 -13.150800 7.342811
5.616000 -13.150800 7.387588
5.662800 -13.150800 7.454293
5.709600 -13.150800 7.481712
5.756400 -13.150800 7.524963
5.803200 -13.150800 7.538163
5.850000 -13.150800 7.566933
5.896800 -13.150800 7.603595
5.943600 -13.150800 7.629276
5.990400 -13.150800 7.690629
6.037200 -13.150800 7.714596
6.084000 -13.150800 7.732404
6.130800 -13.150800 7.749818
6.177600 -13.150800 7.768246
6.224400 -13.150800 7.784257
6.271200 -13.150800 7.882780
6.318000 -13.150800 7.916898
6.364800 -13.150800 7.956356
6.411600 -13.150800 7.988976
6.458400 -13.150800 8.032291
6.505200 -13.150800 8.103265
6.552000 -13.150800 8.137554
6.598800 -13.150800 8.176197
6.645600 -13.150800 8.188173
6.692400 -13.150800 8.241044
6.739200 -13.150800 8.327207
6.786000 -13.150800 8.347443
6.832800 -13.150800 8.389767
12.870000 -13.150800 8.078510
12.916800 -13.150800 8.046261
12.963600 -13.150800 8.032750
13.010400 -13.150800 8.019417
13.057200 -13.150800 8.013524
13.104000 -13.150800 8.014842
13.150800 -13.150800 8.020018
13.197600 -13.150800 8.000880
13.244400 -13.150800 8.004552
13.291200 -13.150800 8.000880
13.338000 -13.150800 8.015889
13.384800 -13.150800 8.024076
13.431600 -13.150800 8.026473
13.478400 -13.150800 8.035108
13.525200 -13.150800 8.046253
13.572000 -13.150800 8.053537
13.618800 -13.150800 8.054007
13.665600 -13.150800 8.047626
13.712400 -13.150800 8.047626
13.759200 -13.150800 8.047765
13.806000 -13.150800 8.046233
13.852800 -13.150800 8.046233
13.899600 -13.150800 8.032721
13.946400 -13.150800 8.037527
13.993200 -13.150800 8.046233
14.040000 -13.150800 8.046233
14.086800 -13.150800 8.046233
14.133600 -13.150800 8.055400
14.180400 -13.150800 8.055851
14.227200 -13.150800 8.058449
14.274000 -13.150800 8.070822
14.320800 -13.150800 8.085484
14.367600 -13.150800 8.089872
14.414400 -13.150800 8.091929
14.461200 -13.150800 8.089872
14.508000 -13.150800 8.061541
14.554800 -13.150800 8.061541
14.601600 -13.150800 8.061541
14.648400 -13.150800 8.036808
14.695200 -13.150800 8.034088
14.742000 -13.150800 8.024118
15.537600 -13.150800 6.797396
15.584400 -13.150800 6.794488
15.631200 -13.150800 6.797396
15.678000 -13.150800 6.797396
15.771600 -13.150800 6.798265
15.818400 -13.150800 6.807329
15.865200 -13.150800 6.798862
15.912000 -13.150800 6.797396
15.958800 -13.150800 6.797396
16.005600 -13.150800 6.786526
16.052400 -13.150800 6.779839
16.099200 -13.150800 6.774706
16.146000 -13.150800 6.761733
16.192800 -13.150800 6.719144
16.520400 -13.150800 4.403746
16.567200 -13.150800 4.262954
-18.720000 -13.104000 0.000000
-18.673200 -13.104000 0.000000
-18.626400 -13.104000 0.000000
-18.579600 -13.104000 -7.217421
-18.532800 -13.104000 -7.215491
-18.486000 -13.104000 -7.213643
-18.439200 -13.104000 -7.213273
-18.392400 -13.104000 -7.213643
-18.345600 -13.104000 -7.204526
-18.298800 -13.104000 -7.198274
-18.252000 -13.104000 -7.172951
-18.205200 -13.104000 -7.157899
-18.158400 -13.104000 -7.157899
-18.111600 -13.104000 -7.153005
-18.064800 -13.104000 -7.153005
-18.018000 -13.104000 -7.153005
-17.971200 -13.104000 -7.121467
-17.924400 -13.104000 -7.121467
-17.877600 -13.104000 -7.117561
-17.830800 -13.104000 -7.116262
-17.784000 -13.104000 -7.116079
-17.737200 -13.104000 -7.101070
-17.690400 -13.104000 -7.103265
-17.643600 -13.104000 -7.115664
-17.596800 -13.104000 -7.090431
-17.550000 -13.104000 -7.067545
-17.503200 -13.104000 -7.047046
-17.456400 -13.104000 -6.985651
-17.409600 -13.104000 -6.964053
-17.362800 -13.104000 -6.927747
-17.316000 -13.104000 -6.902169
-17.269200 -13.104000 -6.788409
-16.848000 -13.104000 -5.692616
-16.801200 -13.104000 -5.521380
-16.754400 -13.104000 -5.322611
-15.678000 -13.104000 6.885512
-15.631200 -13.104000 6.904080
-15.584400 -13.104000 6.927216
-15.537600 -13.104000 6.943274
-15.490800 -13.104000 6.954538
-15.444000 -13.104000 6.974938
-15.397200 -13.104000 6.982546
-15.350400 -13.104000 7.000829
-15.303600 -13.104000 7.004721
-15.256800 -13.104000 7.007578
-15.210000 -13.104000 7.013986
-15.163200 -13.104000 7.027330
-15.116400 -13.104000 7.030141
-15.069600 -13.104000 7.036379
-15.022800 -13.104000 7.038953
-14.976000 -13.104000 7.038953
-14.929200 -13.104000 7.041373
-14.882400 -13.104000 7.043371
-14.835600 -13.104000 7.045204
-14.788800 -13.104000 7.045222
-14.742000 -13.104000 7.048680
-14.695200 -13.104000 7.049265
-14.648400 -13.104000 7.048857
-14.601600 -13.104000 7.054194
-14.554800 -13.104000 7.052037
-14.508000 -13.104000 7.058179
-14.461200 -13.104000 7.063639
-14.414400 -13.104000 7.072364
-14.367600 -13.104000 7.074462
-14.320800 -13.104000 7.078290
-14.274000 -13.104000 7.079052
-14.227200 -13.104000 7.081820
-14.180400 -13.104000 7.081820
-14.133600 -13.104000 7.082387
-14.086800 -13.104000 7.082387
-14.040000 -13.104000 7.082387
-13.993200 -13.104000 7.085483
-13.946400 -13.104000 7.100817
-13.899600 -13.104000 7.110324
-13.852800 -13.104000 7.140899
-13.806000 -13.104000 7.147554
-13.759200 -13.104000 7.175994
-7.347600 -13.104000 8.689417
-7.300800 -13.104000 8.556840
-7.254000 -13.104000 8.544607
-7.207200 -13.104000 8.527623
-7.160400 -13.104000 8.465176
-7.113600 -13.104000 8.428678
-7.066800 -13.104000 8.405232
-7.020000 -13.104000 8.293308
-6.973200 -13.104000 8.241883
-6.926400 -13.104000 8.195978
-6.879600 -13.104000 8.177908
-6.832800 -13.104000 8.162504
-6.786000 -13.104000 8.114321
-6.739200 -13.104000 8.075129
-6.692400 -13.104000 8.027420
-6.645600 -13.104000 7.953248
-6.598800 -13.104000 7.918892
-6.552000 -13.104000 7.879839
-6.505200 -13.104000 7.858683
-6.458400 -13.104000 7.833657
-6.411600 -13.104000 7.761572
-6.364800 -13.104000 7.730276
-6.318000 -13.104000 7.688141
-6.271200 -13.104000 7.670904
-6.224400 -13.104000 7.645212
-6.177600 -13.104000 7.621082
-6.130800 -13.104000 7.579432
-6.084000 -13.104000 7.550269
-6.037200 -13.104000 7.528556
-5.990400 -13.104000 7.516565
-5.943600 -13.104000 7.485179
-5.896800 -13.104000 7.464350
-5.850000 -13.104000 7.428820
-5.803200 -13.104000 7.398613
-5.756400 -13.104000 7.395323
-5.709600 -13.104000 7.341828
-5.662800 -13.104000 7.323506
-5.616000 -13.104000 7.297216
-5.569200 -13.104000 7.285972
-5.522400 -13.104000 7.251124
-5.475600 -13.104000 7.238151
-5.428800 -13.104000 7.221391
-5.382000 -13.104000 7.200920
-5.335200 -13.104000 7.177962
-5.288400 -13.104000 7.155057
-5.241600 -13.104000 7.157699
-5.194800 -13.104000 7.137613
-5.148000 -13.104000 7.086598
-5.101200 -13.104000 7.061503
-5.054400 -13.104000 7.049320
-5.007600 -13.104000 7.048581
-4.960800 -13.104000 7.048581
-4.914000 -13.104000 7.041200
-4.867200 -13.104000 6.998650
-4.820400 -13.104000 6.985165
-4.773600 -13.104000 6.955184
-4.726800 -13.104000 6.921144
-4.680000 -13.104000 6.896128
-4.633200 -13.104000 6.883934
-4.586400 -13.104000 6.875402
-4.539600 -13.104000 6.859649
-4.492800 -13.104000 6.844401
-4.446000 -13.104000 6.839696
-4.399200 -13.104000 6.838287
-4.352400 -13.104000 6.831116
-4.305600 -13.104000 6.829972
-4.258800 -13.104000 6.817416
-4.212000 -13.104000 6.809528
-4.165200 -13.104000 6.791861
-4.118400 -13.104000 6.764603
-4.071600 -13.104000 6.750705
-4.024800 -13.104000 6.698366
-3.978000 -13.104000 6.695378
-3.931200 -13.104000 6.678935
-3.884400 -13.104000 6.664557
-3.837600 -13.104000 6.659911
-3.790800 -13.104000 6.652292
-3.744000 -13.104000 6.632208
-3.697200 -13.104000 6.632208
-3.650400 -13.104000 6.630977
-3.603600 -13.104000 6.635201
-3.556800 -13.104000 6.630950
-3.510000 -13.104000 6.635201
-3.463200 -13.104000 6.628736
-3.416400 -13.104000 6.636157
-3.369600 -13.104000 6.629609
-3.322800 -13.104000 6.629257
-3.276000 -13.104000 6.624500
-3.229200 -13.104000 6.623606
-3.182400 -13.104000 6.621079
-3.135600 -13.104000 6.624500
-3.088800 -13.104000 6.614087
-3.042000 -13.104000 6.608817
-2.995200 -13.104000 6.593803
-2.948400 -13.104000 6.590966
-2.901600 -13.104000 6.570429
-2.854800 -13.104000 6.534941
-2.808000 -13.104000 6.519680
-2.761200 -13.104000 6.500912
-2.714400 -13.104000 6.489763
-2.667600 -13.104000 6.481194
-2.620800 -13.104000 6.466540
-2.574000 -13.104000 6.477177
-2.527200 -13.104000 6.477177
-2.480400 -13.104000 6.458501
-2.433600 -13.104000 6.439068
-2.386800 -13.104000 6.427624
-2.340000 -13.104000 6.422560
-2.293200 -13.104000 6.425027
-2.246400 -13.104000 6.425027
-2.199600 -13.104000 6.420637
-2.152800 -13.104000 6.428848
-2.106000 -13.104000 6.427624
-2.059200 -13.104000 6.429224
-2.012400 -13.104000 6.434638
-1.965600 -13.104000 6.434638
-1.918800 -13.104000 6.429674
-1.872000 -13.104000 6.427111
-1.825200 -13.104000 6.377262
-1.778400 -13.104000 6.381768
-1.731600 -13.104000 6.381768
-1.684800 -13.104000 6.373399
-1.638000 -13.104000 6.359788
-1.591200 -13.104000 6.336126
-1.544400 -13.104000 6.323732
-1.497600 -13.104000 6.321763
-1.450800 -13.104000 6.321763
-1.404000 -13.104000 6.314972
-1.357200 -13.104000 6.318479
-1.310400 -13.104000 6.321763
-1.263600 -13.104000 6.333057
-1.216800 -13.104000 6.333447
-1.170000 -13.104000 6.346362
-1.123200 -13.104000 6.346362
-1.076400 -13.104000 6.343290
-1.029600 -13.104000 6.323333
-0.982800 -13.104000 6.309291
-0.936000 -13.104000 6.280250
-0.889200 -13.104000 6.267085
-0.842400 -13.104000 6.267085
-0.795600 -13.104000 6.257606
-0.748800 -13.104000 6.255488
-0.702000 -13.104000 6.267085
-0.655200 -13.104000 6.273398
-0.608400 -13.104000 6.273398
-0.561600 -13.104000 6.300125
-0.514800 -13.104000 6.301029
-0.468000 -13.104000 6.317247
-0.421200 -13.104000 6.348377
-0.374400 -13.104000 6.367751
-0.327600 -13.104000 6.367970
-0.280800 -13.104000 6.355920
-0.234000 -13.104000 6.336060
-0.187200 -13.104000 6.322950
-0.140400 -13.104000 6.317318
-0.093600 -13.104000 6.297141
-0.046800 -13.104000 6.281440
0.000000 -13.104000 6.276364
0.046800 -13.104000 6.274515
0.093600 -13.104000 6.274515
0.140400 -13.104000 6.274515
0.187200 -13.104000 6.269325
0.234000 -13.104000 6.283952
0.280800 -13.104000 6.287976
0.327600 -13.104000 6.287976
0.374400 -13.104000 6.303636
0.421200 -13.104000 6.303636
0.468000 -13.104000 6.282664
0.514800 -13.104000 6.277938
0.561600 -13.104000 6.272387
0.608400 -13.104000 6.243901
0.655200 -13.104000 6.243901
0.702000 -13.104000 6.228356
0.748800 -13.104000 6.243901
0.795600 -13.104000 6.247880
0.842400 -13.104000 6.247880
0.889200 -13.104000 6.247880
0.936000 -13.104000 6.259050
0.982800 -13.104000 6.298494
1.029600 -13.104000 6.292639
1.076400 -13.104000 6.290848
1.123200 -13.104000 6.304980
1.170000 -13.104000 6.292639
1.216800 -13.104000 6.301755
1.263600 -13.104000 6.296646
1.310400 -13.104000 6.300714
1.357200 -13.104000 6.301755
1.404000 -13.104000 6.304980
1.450800 -13.104000 6.304430
1.497600 -13.104000 6.304901
1.544400 -13.104000 6.316566
1.591200 -13.104000 6.327511
1.638000 -13.104000 6.322764
1.684800 -13.104000 6.330445
1.731600 -13.104000 6.330445
1.778400 -13.104000 6.333737
1.825200 -13.104000 6.351277
1.872000 -13.104000 6.354038
1.918800 -13.104000 6.354038
1.965600 -13.104000 6.355613
2.012400 -13.104000 6.355613
2.059200 -13.104000 6.360008
2.106000 -13.104000 6.373382
2.152800 -13.104000 6.360008
2.199600 -13.104000 6.352652
2.246400 -13.104000 6.352652
2.293200 -13.104000 6.352652
2.340000 -13.104000 6.374294
2.386800 -13.104000 6.374294
2.433600 -13.104000 6.368873
2.480400 -13.104000 6.389672
2.527200 -13.104000 6.408785
2.574000 -13.104000 6.408785
2.620800 -13.104000 6.431485
2.667600 -13.104000 6.442458
2.714400 -13.104000 6.431485
2.761200 -13.104000 6.471531
2.808000 -13.104000 6.481974
2.854800 -13.104000 6.515744
2.901600 -13.104000 6.524690
2.948400 -13.104000 6.536276
2.995200 -13.104000 6.553537
3.042000 -13.104000 6.556024
3.088800 -13.104000 6.558294
3.135600 -13.104000 6.556024
3.182400 -13.104000 6.541965
3.229200 -13.104000 6.556024
3.276000 -13.104000 6.556024
3.322800 -13.104000 6.558294
3.369600 -13.104000 6.597314
3.416400 -13.104000 6.598303
3.463200 -13.104000 6.624686
3.510000 -13.104000 6.624686
3.556800 -13.104000 6.635748
3.603600 -13.104000 6.647002
3.650400 -13.104000 6.653296
3.697200 -13.104000 6.667286
3.744000 -13.104000 6.667286
3.790800 -13.104000 6.675261
3.837600 -13.104000 6.703414
3.884400 -13.104000 6.720745
3.931200 -13.104000 6.732839
3.978000 -13.104000 6.763179
4.024800 -13.104000 6.758167
4.071600 -13.104000 6.773397
4.118400 -13.104000 6.785761
4.165200 -13.104000 6.773882
4.212000 -13.104000 6.786173
4.258800 -13.104000 6.813848
4.305600 -13.104000 6.810007
4.352400 -13.104000 6.846196
4.399200 -13.104000 6.860705
4.446000 -13.104000 6.886432
4.492800 -13.104000 6.904362
4.539600 -13.104000 6.916184
4.586400 -13.104000 6.924378
4.633200 -13.104000 6.929035
4.680000 -13.104000 6.934794
4.726800 -13.104000 6.968986
4.773600 -13.104000 6.984412
4.820400 -13.104000 7.002004
4.867200 -13.104000 7.023354
4.914000 -13.104000 7.060280
4.960800 -13.104000 7.058222
5.007600 -13.104000 7.085961
5.054400 -13.104000 7.110214
5.101200 -13.104000 7.126434
5.148000 -13.104000 7.130229
5.194800 -13.104000 7.151692
5.241600 -13.104000 7.158144
5.288400 -13.104000 7.164790
5.335200 -13.104000 7.208863
5.382000 -13.104000 7.239483
5.428800 -13.104000 7.244993
5.475600 -13.104000 7.261718
5.522400 -13.104000 7.283568
5.569200 -13.104000 7.342811
5.616000 -13.104000 7.384833
5.662800 -13.104000 7.437454
5.709600 -13.104000 7.450475
5.756400 -13.104000 7.485312
5.803200 -13.104000 7.506016
5.850000 -13.104000 7.545723
5.896800 -13.104000 7.602309
5.943600 -13.104000 7.629276
5.990400 -13.104000 7.690629
6.037200 -13.104000 7.717078
6.084000 -13.104000 7.738869
6.130800 -13.104000 7.749818
6.177600 -13.104000 7.767274
6.224400 -13.104000 7.782438
6.271200 -13.104000 7.871183
6.318000 -13.104000 7.901225
6.364800 -13.104000 7.953184
6.411600 -13.104000 7.988976
6.458400 -13.104000 8.032291
6.505200 -13.104000 8.096185
6.552000 -13.104000 8.130106
6.598800 -13.104000 8.176731
6.645600 -13.104000 8.176731
6.692400 -13.104000 8.241044
6.739200 -13.104000 8.327207
6.786000 -13.104000 8.347443
6.832800 -13.104000 8.389767
12.916800 -13.104000 8.078510
12.963600 -13.104000 8.038241
13.010400 -13.104000 8.027211
13.057200 -13.104000 8.026787
13.104000 -13.104000 8.026787
13.150800 -13.104000 8.027211
13.197600 -13.104000 8.020541
13.244400 -13.104000 8.020541
13.291200 -13.104000 8.016383
13.338000 -13.104000 8.020018
13.384800 -13.104000 8.025843
13.431600 -13.104000 8.026473
13.478400 -13.104000 8.030413
13.525200 -13.104000 8.044249
13.572000 -13.104000 8.053537
13.618800 -13.104000 8.054644
13.665600 -13.104000 8.053537
13.712400 -13.104000 8.051821
13.759200 -13.104000 8.051821
13.806000 -13.104000 8.046233
13.852800 -13.104000 8.047765
13.899600 -13.104000 8.046233
13.946400 -13.104000 8.045845
13.993200 -13.104000 8.047765
14.040000 -13.104000 8.050902
14.086800 -13.104000 8.053534
14.133600 -13.104000 8.059627
14.180400 -13.104000 8.059627
14.227200 -13.104000 8.059627
14.274000 -13.104000 8.077455
14.320800 -13.104000 8.084839
14.367600 -13.104000 8.084839
14.414400 -13.104000 8.089872
14.461200 -13.104000 8.089872
14.508000 -13.104000 8.088799
14.554800 -13.104000 8.088799
14.601600 -13.104000 8.084216
14.648400 -13.104000 8.056489
14.695200 -13.104000 8.036808
14.742000 -13.104000 8.034493
14.788800 -13.104000 8.024118
15.537600 -13.104000 6.827668
15.584400 -13.104000 6.798265
15.631200 -13.104000 6.797435
15.678000 -13.104000 6.797435
15.724800 -13.104000 6.788274
15.771600 -13.104000 6.797435
15.818400 -13.104000 6.804183
15.865200 -13.104000 6.788274
15.912000 -13.104000 6.788274
15.958800 -13.104000 6.798862
16.005600 -13.104000 6.788274
16.052400 -13.104000 6.784213
16.099200 -13.104000 6.779839
16.146000 -13.104000 6.773143
16.192800 -13.104000 6.748376
16.239600 -13.104000 6.701770
16.988400 -13.104000 1.820954
17.035200 -13.104000 1.658645
-18.720000 -13.057200 0.000000
-18.673200 -13.057200 0.000000
-18.626400 -13.057200 0.000000
-18.579600 -13.057200 -7.228018
-18.532800 -13.057200 -7.219433
-18.486000 -13.057200 -7.218372
-18.439200 -13.057200 -7.217857
-18.392400 -13.057200 -7.217857
-18.345600 -13.057200 -7.213273
-18.298800 -13.057200 -7.204645
-18.252000 -13.057200 -7.204526
-18.205200 -13.057200 -7.179673
-18.158400 -13.057200 -7.179070
-18.111600 -13.057200 -7.164916
-18.064800 -13.057200 -7.157899
-18.018000 -13.057200 -7.157899
-17.971200 -13.057200 -7.140786
-17.924400 -13.057200 -7.140786
-17.877600 -13.057200 -7.130572
-17.830800 -13.057200 -7.128733
-17.784000 -13.057200 -7.130572
-17.737200 -13.057200 -7.121467
-17.690400 -13.057200 -7.121467
-17.643600 -13.057200 -7.122437
-17.596800 -13.057200 -7.110220
-17.550000 -13.057200 -7.082530
-17.503200 -13.057200 -7.051886
-17.456400 -13.057200 -6.985651
-17.409600 -13.057200 -6.954916
-17.362800 -13.057200 -6.922450
-17.316000 -13.057200 -6.863819
-16.848000 -13.057200 -5.647776
-16.801200 -13.057200 -5.392162
-15.724800 -13.057200 6.811782
-15.678000 -13.057200 6.896421
-15.631200 -13.057200 6.920751
-15.584400 -13.057200 6.939894
-15.537600 -13.057200 6.957705
-15.490800 -13.057200 6.972603
-15.444000 -13.057200 6.980628
-15.397200 -13.057200 7.000829
-15.350400 -13.057200 7.004247
-15.303600 -13.057200 7.008464
-15.256800 -13.057200 7.011327
-15.210000 -13.057200 7.018663
-15.163200 -13.057200 7.027442
-15.116400 -13.057200 7.035567
-15.069600 -13.057200 7.042017
-15.022800 -13.057200 7.043127
-14.976000 -13.057200 7.044631
-14.929200 -13.057200 7.044631
-14.882400 -13.057200 7.045204
-14.835600 -13.057200 7.048680
-14.788800 -13.057200 7.049265
-14.742000 -13.057200 7.049406
-14.695200 -13.057200 7.052734
-14.648400 -13.057200 7.054194
-14.601600 -13.057200 7.062186
-14.554800 -13.057200 7.061841
-14.508000 -13.057200 7.061841
-14.461200 -13.057200 7.069221
-14.414400 -13.057200 7.073394
-14.367600 -13.057200 7.073679
-14.320800 -13.057200 7.078290
-14.274000 -13.057200 7.079052
-14.227200 -13.057200 7.084332
-14.180400 -13.057200 7.084332
-14.133600 -13.057200 7.090344
-14.086800 -13.057200 7.093644
-14.040000 -13.057200 7.094300
-13.993200 -13.057200 7.102725
-13.946400 -13.057200 7.111850
-13.899600 -13.057200 7.134762
-13.852800 -13.057200 7.147554
-13.806000 -13.057200 7.175994
-7.347600 -13.057200 8.690970
-7.300800 -13.057200 8.578969
-7.254000 -13.057200 8.544607
-7.207200 -13.057200 8.527623
-7.160400 -13.057200 8.466077
-7.113600 -13.057200 8.421397
-7.066800 -13.057200 8.375533
-7.020000 -13.057200 8.273518
-6.973200 -13.057200 8.227359
-6.926400 -13.057200 8.190302
-6.879600 -13.057200 8.175208
-6.832800 -13.057200 8.162504
-6.786000 -13.057200 8.138208
-6.739200 -13.057200 8.077189
-6.692400 -13.057200 8.043360
-6.645600 -13.057200 7.992061
-6.598800 -13.057200 7.927532
-6.552000 -13.057200 7.879839
-6.505200 -13.057200 7.858683
-6.458400 -13.057200 7.833657
-6.411600 -13.057200 7.789067
-6.364800 -13.057200 7.745247
-6.318000 -13.057200 7.692910
-6.271200 -13.057200 7.669079
-6.224400 -13.057200 7.636544
-6.177600 -13.057200 7.607134
-6.130800 -13.057200 7.579432
-6.084000 -13.057200 7.547299
-6.037200 -13.057200 7.525696
-5.990400 -13.057200 7.510020
-5.943600 -13.057200 7.472070
-5.896800 -13.057200 7.459971
-5.850000 -13.057200 7.445321
-5.803200 -13.057200 7.404586
-5.756400 -13.057200 7.397206
-5.709600 -13.057200 7.347249
-5.662800 -13.057200 7.332613
-5.616000 -13.057200 7.298064
-5.569200 -13.057200 7.297216
-5.522400 -13.057200 7.270085
-5.475600 -13.057200 7.244011
-5.428800 -13.057200 7.217274
-5.382000 -13.057200 7.203153
-5.335200 -13.057200 7.182922
-5.288400 -13.057200 7.157699
-5.241600 -13.057200 7.155057
-5.194800 -13.057200 7.110644
-5.148000 -13.057200 7.065396
-5.101200 -13.057200 7.060821
-5.054400 -13.057200 7.048423
-5.007600 -13.057200 7.045030
-4.960800 -13.057200 7.045030
-4.914000 -13.057200 7.019649
-4.867200 -13.057200 6.997667
-4.820400 -13.057200 6.967595
-4.773600 -13.057200 6.946168
-4.726800 -13.057200 6.907803
-4.680000 -13.057200 6.889172
-4.633200 -13.057200 6.875456
-4.586400 -13.057200 6.864759
-4.539600 -13.057200 6.856754
-4.492800 -13.057200 6.842536
-4.446000 -13.057200 6.838287
-4.399200 -13.057200 6.838287
-4.352400 -13.057200 6.820245
-4.305600 -13.057200 6.827480
-4.258800 -13.057200 6.817416
-4.212000 -13.057200 6.810190
-4.165200 -13.057200 6.789445
-4.118400 -13.057200 6.764287
-4.071600 -13.057200 6.747793
-4.024800 -13.057200 6.716020
-3.978000 -13.057200 6.695378
-3.931200 -13.057200 6.684149
-3.884400 -13.057200 6.664557
-3.837600 -13.057200 6.661563
-3.790800 -13.057200 6.659944
-3.744000 -13.057200 6.638673
-3.697200 -13.057200 6.640938
-3.650400 -13.057200 6.638673
-3.603600 -13.057200 6.640938
-3.556800 -13.057200 6.641978
-3.510000 -13.057200 6.641978
-3.463200 -13.057200 6.635201
-3.416400 -13.057200 6.642146
-3.369600 -13.057200 6.636157
-3.322800 -13.057200 6.629609
-3.276000 -13.057200 6.624500
-3.229200 -13.057200 6.624500
-3.182400 -13.057200 6.624500
-3.135600 -13.057200 6.628968
-3.088800 -13.057200 6.615160
-3.042000 -13.057200 6.611646
-2.995200 -13.057200 6.600716
-2.948400 -13.057200 6.590966
-2.901600 -13.057200 6.548419
-2.854800 -13.057200 6.519680
-2.808000 -13.057200 6.489763
-2.761200 -13.057200 6.483874
-2.714400 -13.057200 6.481194
-2.667600 -13.057200 6.477324
-2.620800 -13.057200 6.461858
-2.574000 -13.057200 6.465021
-2.527200 -13.057200 6.477177
-2.480400 -13.057200 6.461858
-2.433600 -13.057200 6.443793
-2.386800 -13.057200 6.439068
-2.340000 -13.057200 6.427624
-2.293200 -13.057200 6.427624
-2.246400 -13.057200 6.426634
-2.199600 -13.057200 6.420637
-2.152800 -13.057200 6.426634
-2.106000 -13.057200 6.421736
-2.059200 -13.057200 6.415415
-2.012400 -13.057200 6.426634
-1.965600 -13.057200 6.426881
-1.918800 -13.057200 6.409038
-1.872000 -13.057200 6.409038
-1.825200 -13.057200 6.359788
-1.778400 -13.057200 6.373297
-1.731600 -13.057200 6.377262
-1.684800 -13.057200 6.362932
-1.638000 -13.057200 6.357660
-1.591200 -13.057200 6.334833
-1.544400 -13.057200 6.324029
-1.497600 -13.057200 6.324029
-1.450800 -13.057200 6.324029
-1.404000 -13.057200 6.315590
-1.357200 -13.057200 6.318479
-1.310400 -13.057200 6.324029
-1.263600 -13.057200 6.333447
-1.216800 -13.057200 6.331203
-1.170000 -13.057200 6.343105
-1.123200 -13.057200 6.343290
-1.076400 -13.057200 6.333447
-1.029600 -13.057200 6.327662
-0.982800 -13.057200 6.315185
-0.936000 -13.057200 6.311055
-0.889200 -13.057200 6.280250
-0.842400 -13.057200 6.280250
-0.795600 -13.057200 6.268644
-0.748800 -13.057200 6.269571
-0.702000 -13.057200 6.268165
-0.655200 -13.057200 6.276785
-0.608400 -13.057200 6.275544
-0.561600 -13.057200 6.300125
-0.514800 -13.057200 6.301029
-0.468000 -13.057200 6.306504
-0.421200 -13.057200 6.324875
-0.374400 -13.057200 6.367970
-0.327600 -13.057200 6.367751
-0.280800 -13.057200 6.350808
-0.234000 -13.057200 6.320326
-0.187200 -13.057200 6.307291
-0.140400 -13.057200 6.297141
-0.093600 -13.057200 6.273939
-0.046800 -13.057200 6.269362
0.000000 -13.057200 6.262778
0.046800 -13.057200 6.262778
0.093600 -13.057200 6.262778
0.140400 -13.057200 6.262068
0.187200 -13.057200 6.261016
0.234000 -13.057200 6.262068
0.280800 -13.057200 6.282664
0.327600 -13.057200 6.283952
0.374400 -13.057200 6.289449
0.421200 -13.057200 6.289449
0.468000 -13.057200 6.269955
0.514800 -13.057200 6.272387
0.561600 -13.057200 6.268283
0.608400 -13.057200 6.235205
0.655200 -13.057200 6.217756
0.702000 -13.057200 6.211780
0.748800 -13.057200 6.217756
0.795600 -13.057200 6.245717
0.842400 -13.057200 6.245717
0.889200 -13.057200 6.245717
0.936000 -13.057200 6.247988
0.982800 -13.057200 6.290848
1.029600 -13.057200 6.251800
1.076400 -13.057200 6.251800
1.123200 -13.057200 6.292639
1.170000 -13.057200 6.290848
1.216800 -13.057200 6.300714
1.263600 -13.057200 6.292639
1.310400 -13.057200 6.290239
1.357200 -13.057200 6.296646
1.404000 -13.057200 6.300397
1.450800 -13.057200 6.297176
1.497600 -13.057200 6.300588
1.544400 -13.057200 6.300588
1.591200 -13.057200 6.304430
1.638000 -13.057200 6.301354
1.684800 -13.057200 6.310309
1.731600 -13.057200 6.310309
1.778400 -13.057200 6.315576
1.825200 -13.057200 6.318699
1.872000 -13.057200 6.330445
1.918800 -13.057200 6.319460
1.965600 -13.057200 6.319460
2.012400 -13.057200 6.345557
2.059200 -13.057200 6.354038
2.106000 -13.057200 6.361975
2.152800 -13.057200 6.352652
2.199600 -13.057200 6.352652
2.246400 -13.057200 6.352652
2.293200 -13.057200 6.360008
2.340000 -13.057200 6.374294
2.386800 -13.057200 6.371170
2.433600 -13.057200 6.368873
2.480400 -13.057200 6.389672
2.527200 -13.057200 6.403569
2.574000 -13.057200 6.403569
2.620800 -13.057200 6.419900
2.667600 -13.057200 6.431485
2.714400 -13.057200 6.431485
2.761200 -13.057200 6.462309
2.808000 -13.057200 6.479055
2.854800 -13.057200 6.484575
2.901600 -13.057200 6.519058
2.948400 -13.057200 6.530368
2.995200 -13.057200 6.544261
3.042000 -13.057200 6.544261
3.088800 -13.057200 6.553537
3.135600 -13.057200 6.536276
3.182400 -13.057200 6.529417
3.229200 -13.057200 6.536276
3.276000 -13.057200 6.534297
3.322800 -13.057200 6.541965
3.369600 -13.057200 6.597314
3.416400 -13.057200 6.607895
3.463200 -13.057200 6.625267
3.510000 -13.057200 6.625386
3.556800 -13.057200 6.635748
3.603600 -13.057200 6.640559
3.650400 -13.057200 6.676514
3.697200 -13.057200 6.684259
3.744000 -13.057200 6.678260
3.790800 -13.057200 6.690059
3.837600 -13.057200 6.703505
3.884400 -13.057200 6.714040
3.931200 -13.057200 6.732839
3.978000 -13.057200 6.758900
4.024800 -13.057200 6.752827
4.071600 -13.057200 6.758900
4.118400 -13.057200 6.763179
4.165200 -13.057200 6.767166
4.212000 -13.057200 6.773397
4.258800 -13.057200 6.810007
4.305600 -13.057200 6.809731
4.352400 -13.057200 6.836563
4.399200 -13.057200 6.855119
4.446000 -13.057200 6.877575
4.492800 -13.057200 6.886432
4.539600 -13.057200 6.891209
4.586400 -13.057200 6.914429
4.633200 -13.057200 6.928697
4.680000 -13.057200 6.934794
4.726800 -13.057200 6.968986
4.773600 -13.057200 6.983732
4.820400 -13.057200 7.011339
4.867200 -13.057200 7.021565
4.914000 -13.057200 7.043501
4.960800 -13.057200 7.052785
5.007600 -13.057200 7.058222
5.054400 -13.057200 7.085961
5.101200 -13.057200 7.109680
5.148000 -13.057200 7.118230
5.194800 -13.057200 7.140479
5.241600 -13.057200 7.158144
5.288400 -13.057200 7.164790
5.335200 -13.057200 7.177775
5.382000 -13.057200 7.228252
5.428800 -13.057200 7.242816
5.475600 -13.057200 7.256409
5.522400 -13.057200 7.306209
5.569200 -13.057200 7.333465
5.616000 -13.057200 7.373914
5.662800 -13.057200 7.405269
5.709600 -13.057200 7.448029
5.756400 -13.057200 7.481712
5.803200 -13.057200 7.506016
5.850000 -13.057200 7.545723
5.896800 -13.057200 7.575328
5.943600 -13.057200 7.629276
5.990400 -13.057200 7.702971
6.037200 -13.057200 7.717078
6.084000 -13.057200 7.738869
6.130800 -13.057200 7.755400
6.177600 -13.057200 7.771962
6.224400 -13.057200 7.784257
6.271200 -13.057200 7.871183
6.318000 -13.057200 7.899498
6.364800 -13.057200 7.945281
6.411600 -13.057200 7.970376
6.458400 -13.057200 8.032291
6.505200 -13.057200 8.096185
6.552000 -13.057200 8.130106
6.598800 -13.057200 8.181758
6.645600 -13.057200 8.181758
6.692400 -13.057200 8.265726
6.739200 -13.057200 8.347443
6.786000 -13.057200 8.389767
6.832800 -13.057200 8.406559
12.916800 -13.057200 8.088283
12.963600 -13.057200 8.051945
13.010400 -13.057200 8.042456
13.057200 -13.057200 8.039333
13.104000 -13.057200 8.034246
13.150800 -13.057200 8.034246
13.197600 -13.057200 8.027522
13.244400 -13.057200 8.026473
13.291200 -13.057200 8.024076
13.338000 -13.057200 8.025843
13.384800 -13.057200 8.026473
13.431600 -13.057200 8.027622
13.478400 -13.057200 8.030413
13.525200 -13.057200 8.044249
13.572000 -13.057200 8.046253
13.618800 -13.057200 8.053819
13.665600 -13.057200 8.053537
13.712400 -13.057200 8.053537
13.759200 -13.057200 8.055234
13.806000 -13.057200 8.051821
13.852800 -13.057200 8.062693
13.899600 -13.057200 8.063102
13.946400 -13.057200 8.055234
13.993200 -13.057200 8.055851
14.040000 -13.057200 8.059627
14.086800 -13.057200 8.061997
14.133600 -13.057200 8.070822
14.180400 -13.057200 8.061997
14.227200 -13.057200 8.070822
14.274000 -13.057200 8.079121
14.320800 -13.057200 8.089872
14.367600 -13.057200 8.093748
14.414400 -13.057200 8.093748
14.461200 -13.057200 8.095977
14.508000 -13.057200 8.097601
14.554800 -13.057200 8.097601
14.601600 -13.057200 8.097601
14.648400 -13.057200 8.084446
14.695200 -13.057200 8.081560
14.742000 -13.057200 8.055437
14.788800 -13.057200 8.035617
15.537600 -13.057200 6.857146
15.584400 -13.057200 6.822652
15.631200 -13.057200 6.808781
15.678000 -13.057200 6.808775
15.724800 -13.057200 6.788274
15.771600 -13.057200 6.797435
15.818400 -13.057200 6.808775
15.865200 -13.057200 6.788274
15.912000 -13.057200 6.802242
15.958800 -13.057200 6.804183
16.005600 -13.057200 6.788274
16.052400 -13.057200 6.786526
16.099200 -13.057200 6.785910
16.146000 -13.057200 6.778215
16.192800 -13.057200 6.768046
16.239600 -13.057200 6.731346
16.754400 -13.057200 3.434056
16.988400 -13.057200 1.986428
17.035200 -13.057200 1.721385
17.082000 -13.057200 1.567692
-18.720000 -13.010400 0.000000
-18.673200 -13.010400 0.000000
-18.626400 -13.010400 0.000000
-18.579600 -13.010400 -7.252454
-18.532800 -13.010400 -7.252454
-18.486000 -13.010400 -7.233584
-18.439200 -13.010400 -7.241809
-18.392400 -13.010400 -7.229424
-18.345600 -13.010400 -7.218372
-18.298800 -13.010400 -7.217857
-18.252000 -13.010400 -7.217857
-18.205200 -13.010400 -7.211190
-18.158400 -13.010400 -7.204526
-18.111600 -13.010400 -7.179673
-18.064800 -13.010400 -7.179070
-18.018000 -13.010400 -7.171887
-17.971200 -13.010400 -7.153005
-17.924400 -13.010400 -7.155029
-17.877600 -13.010400 -7.155029
-17.830800 -13.010400 -7.155029
-17.784000 -13.010400 -7.161808
-17.737200 -13.010400 -7.153748
-17.690400 -13.010400 -7.153748
-17.643600 -13.010400 -7.151564
-17.596800 -13.010400 -7.128733
-17.550000 -13.010400 -7.084413
-17.503200 -13.010400 -7.052180
-17.456400 -13.010400 -7.009924
-17.409600 -13.010400 -6.967773
-17.362800 -13.010400 -6.927194
-17.316000 -13.010400 -6.852175
-16.848000 -13.010400 -5.322611
-16.801200 -13.010400 -5.224633
-15.771600 -13.010400 6.804652
-15.724800 -13.010400 6.871063
-15.678000 -13.010400 6.908048
-15.631200 -13.010400 6.931756
-15.584400 -13.010400 6.941868
-15.537600 -13.010400 6.970763
-15.490800 -13.010400 6.975074
-15.444000 -13.010400 6.983808
-15.397200 -13.010400 7.000829
-15.350400 -13.010400 7.003502
-15.303600 -13.010400 7.008464
-15.256800 -13.010400 7.012627
-15.210000 -13.010400 7.020728
-15.163200 -13.010400 7.029012
-15.116400 -13.010400 7.036379
-15.069600 -13.010400 7.042017
-15.022800 -13.010400 7.045204
-14.976000 -13.010400 7.046533
-14.929200 -13.010400 7.048680
-14.882400 -13.010400 7.052977
-14.835600 -13.010400 7.052977
-14.788800 -13.010400 7.052977
-14.742000 -13.010400 7.054223
-14.695200 -13.010400 7.057139
-14.648400 -13.010400 7.057139
-14.601600 -13.010400 7.062499
-14.554800 -13.010400 7.063639
-14.508000 -13.010400 7.063639
-14.461200 -13.010400 7.072052
-14.414400 -13.010400 7.073543
-14.367600 -13.010400 7.073679
-14.320800 -13.010400 7.079052
-14.274000 -13.010400 7.079347
-14.227200 -13.010400 7.089311
-14.180400 -13.010400 7.090477
-14.133600 -13.010400 7.093644
-14.086800 -13.010400 7.094300
-14.040000 -13.010400 7.095739
-13.993200 -13.010400 7.111630
-13.946400 -13.010400 7.121809
-13.899600 -13.010400 7.145682
-13.852800 -13.010400 7.175994
-13.806000 -13.010400 7.230897
-7.347600 -13.010400 8.760021
-7.300800 -13.010400 8.690970
-7.254000 -13.010400 8.568354
-7.207200 -13.010400 8.531600
-7.160400 -13.010400 8.466077
-7.113600 -13.010400 8.405232
-7.066800 -13.010400 8.350688
-7.020000 -13.010400 8.314796
-6.973200 -13.010400 8.247459
-6.926400 -13.010400 8.190302
-6.879600 -13.010400 8.172428
-6.832800 -13.010400 8.156842
-6.786000 -13.010400 8.099204
-6.739200 -13.010400 8.075129
-6.692400 -13.010400 8.045159
-6.645600 -13.010400 7.992061
-6.598800 -13.010400 7.921755
-6.552000 -13.010400 7.879839
-6.505200 -13.010400 7.848805
-6.458400 -13.010400 7.833657
-6.411600 -13.010400 7.767471
-6.364800 -13.010400 7.736265
-6.318000 -13.010400 7.705956
-6.271200 -13.010400 7.677916
-6.224400 -13.010400 7.645212
-6.177600 -13.010400 7.607134
-6.130800 -13.010400 7.579432
-6.084000 -13.010400 7.545354
-6.037200 -13.010400 7.524799
-5.990400 -13.010400 7.498029
-5.943600 -13.010400 7.470301
-5.896800 -13.010400 7.450515
-5.850000 -13.010400 7.423499
-5.803200 -13.010400 7.397206
-5.756400 -13.010400 7.395323
-5.709600 -13.010400 7.360259
-5.662800 -13.010400 7.332613
-5.616000 -13.010400 7.298465
-5.569200 -13.010400 7.297216
-5.522400 -13.010400 7.275962
-5.475600 -13.010400 7.238151
-5.428800 -13.010400 7.209270
-5.382000 -13.010400 7.203153
-5.335200 -13.010400 7.182922
-5.288400 -13.010400 7.170188
-5.241600 -13.010400 7.155057
-5.194800 -13.010400 7.093511
-5.148000 -13.010400 7.060821
-5.101200 -13.010400 7.048581
-5.054400 -13.010400 7.041200
-5.007600 -13.010400 7.019945
-4.960800 -13.010400 7.018349
-4.914000 -13.010400 7.007241
-4.867200 -13.010400 6.994574
-4.820400 -13.010400 6.956764
-4.773600 -13.010400 6.934924
-4.726800 -13.010400 6.907443
-4.680000 -13.010400 6.895187
-4.633200 -13.010400 6.883934
-4.586400 -13.010400 6.874114
-4.539600 -13.010400 6.864759
-4.492800 -13.010400 6.849781
-4.446000 -13.010400 6.839696
-4.399200 -13.010400 6.841405
-4.352400 -13.010400 6.816852
-4.305600 -13.010400 6.820245
-4.258800 -13.010400 6.816301
-4.212000 -13.010400 6.791875
-4.165200 -13.010400 6.780904
-4.118400 -13.010400 6.758752
-4.071600 -13.010400 6.743492
-4.024800 -13.010400 6.696583
-3.978000 -13.010400 6.687099
-3.931200 -13.010400 6.677134
-3.884400 -13.010400 6.663709
-3.837600 -13.010400 6.661563
-3.790800 -13.010400 6.659944
-3.744000 -13.010400 6.638673
-3.697200 -13.010400 6.638673
-3.650400 -13.010400 6.631003
-3.603600 -13.010400 6.636157
-3.556800 -13.010400 6.631003
-3.510000 -13.010400 6.630786
-3.463200 -13.010400 6.628736
-3.416400 -13.010400 6.635201
-3.369600 -13.010400 6.629257
-3.322800 -13.010400 6.623606
-3.276000 -13.010400 6.621079
-3.229200 -13.010400 6.621079
-3.182400 -13.010400 6.621079
-3.135600 -13.010400 6.624500
-3.088800 -13.010400 6.614087
-3.042000 -13.010400 6.610979
-2.995200 -13.010400 6.594678
-2.948400 -13.010400 6.582334
-2.901600 -13.010400 6.567704
-2.854800 -13.010400 6.519680
-2.808000 -13.010400 6.493841
-2.761200 -13.010400 6.489763
-2.714400 -13.010400 6.489754
-2.667600 -13.010400 6.489754
-2.620800 -13.010400 6.484132
-2.574000 -13.010400 6.488747
-2.527200 -13.010400 6.489763
-2.480400 -13.010400 6.478555
-2.433600 -13.010400 6.457324
-2.386800 -13.010400 6.441418
-2.340000 -13.010400 6.436029
-2.293200 -13.010400 6.431989
-2.246400 -13.010400 6.429224
-2.199600 -13.010400 6.426634
-2.152800 -13.010400 6.427624
-2.106000 -13.010400 6.427624
-2.059200 -13.010400 6.426634
-2.012400 -13.010400 6.426881
-1.965600 -13.010400 6.426881
-1.918800 -13.010400 6.404953
-1.872000 -13.010400 6.404953
-1.825200 -13.010400 6.359788
-1.778400 -13.010400 6.369333
-1.731600 -13.010400 6.369333
-1.684800 -13.010400 6.359788
-1.638000 -13.010400 6.355644
-1.591200 -13.010400 6.324029
-1.544400 -13.010400 6.318086
-1.497600 -13.010400 6.324029
-1.450800 -13.010400 6.318086
-1.404000 -13.010400 6.315590
-1.357200 -13.010400 6.318086
-1.310400 -13.010400 6.321763
-1.263600 -13.010400 6.331203
-1.216800 -13.010400 6.333447
-1.170000 -13.010400 6.342670
-1.123200 -13.010400 6.343105
-1.076400 -13.010400 6.333447
-1.029600 -13.010400 6.329869
-0.982800 -13.010400 6.315185
-0.936000 -13.010400 6.286648
-0.889200 -13.010400 6.269571
-0.842400 -13.010400 6.269571
-0.795600 -13.010400 6.265270
-0.748800 -13.010400 6.265270
-0.702000 -13.010400 6.267909
-0.655200 -13.010400 6.290667
-0.608400 -13.010400 6.290667
-0.561600 -13.010400 6.306504
-0.514800 -13.010400 6.317247
-0.468000 -13.010400 6.323158
-0.421200 -13.010400 6.343058
-0.374400 -13.010400 6.364789
-0.327600 -13.010400 6.350808
-0.280800 -13.010400 6.328435
-0.234000 -13.010400 6.297141
-0.187200 -13.010400 6.273939
-0.140400 -13.010400 6.268325
-0.093600 -13.010400 6.253750
-0.046800 -13.010400 6.249603
0.000000 -13.010400 6.247657
0.046800 -13.010400 6.249603
0.093600 -13.010400 6.251515
0.140400 -13.010400 6.249603
0.187200 -13.010400 6.249603
0.234000 -13.010400 6.251515
0.280800 -13.010400 6.261016
0.327600 -13.010400 6.262068
0.374400 -13.010400 6.269114
0.421200 -13.010400 6.268283
0.468000 -13.010400 6.259116
0.514800 -13.010400 6.268283
0.561600 -13.010400 6.246973
0.608400 -13.010400 6.235205
0.655200 -13.010400 6.243543
0.702000 -13.010400 6.243543
0.748800 -13.010400 6.245717
0.795600 -13.010400 6.247988
0.842400 -13.010400 6.247861
0.889200 -13.010400 6.247988
0.936000 -13.010400 6.247999
0.982800 -13.010400 6.283645
1.029600 -13.010400 6.292639
1.076400 -13.010400 6.290239
1.123200 -13.010400 6.304980
1.170000 -13.010400 6.298523
1.216800 -13.010400 6.306096
1.263600 -13.010400 6.304980
1.310400 -13.010400 6.300714
1.357200 -13.010400 6.300397
1.404000 -13.010400 6.300714
1.450800 -13.010400 6.297176
1.497600 -13.010400 6.300397
1.544400 -13.010400 6.298067
1.591200 -13.010400 6.300397
1.638000 -13.010400 6.298067
1.684800 -13.010400 6.304430
1.731600 -13.010400 6.300588
1.778400 -13.010400 6.315050
1.825200 -13.010400 6.318150
1.872000 -13.010400 6.319460
1.918800 -13.010400 6.318699
1.965600 -13.010400 6.318699
2.012400 -13.010400 6.333737
2.059200 -13.010400 6.354038
2.106000 -13.010400 6.360008
2.152800 -13.010400 6.352652
2.199600 -13.010400 6.352652
2.246400 -13.010400 6.345266
2.293200 -13.010400 6.351629
2.340000 -13.010400 6.352639
2.386800 -13.010400 6.364427
2.433600 -13.010400 6.368873
2.480400 -13.010400 6.389672
2.527200 -13.010400 6.403569
2.574000 -13.010400 6.408785
2.620800 -13.010400 6.427116
2.667600 -13.010400 6.431485
2.714400 -13.010400 6.429820
2.761200 -13.010400 6.431485
2.808000 -13.010400 6.462309
2.854800 -13.010400 6.462309
2.901600 -13.010400 6.481010
2.948400 -13.010400 6.515744
2.995200 -13.010400 6.524690
3.042000 -13.010400 6.524690
3.088800 -13.010400 6.530368
3.135600 -13.010400 6.530368
3.182400 -13.010400 6.527228
3.229200 -13.010400 6.536276
3.276000 -13.010400 6.536276
3.322800 -13.010400 6.545519
3.369600 -13.010400 6.585950
3.416400 -13.010400 6.607895
3.463200 -13.010400 6.622767
3.510000 -13.010400 6.622767
3.556800 -13.010400 6.625267
3.603600 -13.010400 6.640559
3.650400 -13.010400 6.660664
3.697200 -13.010400 6.676514
3.744000 -13.010400 6.667511
3.790800 -13.010400 6.690059
3.837600 -13.010400 6.703505
3.884400 -13.010400 6.714040
3.931200 -13.010400 6.744571
3.978000 -13.010400 6.757719
4.024800 -13.010400 6.753583
4.071600 -13.010400 6.763179
4.118400 -13.010400 6.773174
4.165200 -13.010400 6.785761
4.212000 -13.010400 6.786512
4.258800 -13.010400 6.809731
4.305600 -13.010400 6.800465
4.352400 -13.010400 6.822735
4.399200 -13.010400 6.846196
4.446000 -13.010400 6.869793
4.492800 -13.010400 6.877575
4.539600 -13.010400 6.884606
4.586400 -13.010400 6.891209
4.633200 -13.010400 6.921636
4.680000 -13.010400 6.929035
4.726800 -13.010400 6.945325
4.773600 -13.010400 6.974480
4.820400 -13.010400 6.993674
4.867200 -13.010400 7.016750
4.914000 -13.010400 7.037778
4.960800 -13.010400 7.054245
5.007600 -13.010400 7.074301
5.054400 -13.010400 7.094212
5.101200 -13.010400 7.119597
5.148000 -13.010400 7.130229
5.194800 -13.010400 7.154276
5.241600 -13.010400 7.159130
5.288400 -13.010400 7.168889
5.335200 -13.010400 7.177775
5.382000 -13.010400 7.208863
5.428800 -13.010400 7.244011
5.475600 -13.010400 7.261718
5.522400 -13.010400 7.306209
5.569200 -13.010400 7.323778
5.616000 -13.010400 7.357782
5.662800 -13.010400 7.405222
5.709600 -13.010400 7.422057
5.756400 -13.010400 7.481541
5.803200 -13.010400 7.485312
5.850000 -13.010400 7.524963
5.896800 -13.010400 7.554483
5.943600 -13.010400 7.620099
5.990400 -13.010400 7.659399
6.037200 -13.010400 7.716455
6.084000 -13.010400 7.735340
6.130800 -13.010400 7.750354
6.177600 -13.010400 7.779661
6.224400 -13.010400 7.796111
6.271200 -13.010400 7.860538
6.318000 -13.010400 7.899498
6.364800 -13.010400 7.949347
6.411600 -13.010400 7.982744
6.458400 -13.010400 8.032291
6.505200 -13.010400 8.096185
6.552000 -13.010400 8.137554
6.598800 -13.010400 8.176731
6.645600 -13.010400 8.181758
6.692400 -13.010400 8.274228
6.739200 -13.010400 8.327207
6.786000 -13.010400 8.383345
6.832800 -13.010400 8.406559
12.963600 -13.010400 8.078510
13.010400 -13.010400 8.039333
13.057200 -13.010400 8.034246
13.104000 -13.010400 8.032052
13.150800 -13.010400 8.027522
13.197600 -13.010400 8.026473
13.244400 -13.010400 8.024076
13.291200 -13.010400 8.024076
13.338000 -13.010400 8.026473
13.384800 -13.010400 8.035108
13.431600 -13.010400 8.030413
13.478400 -13.010400 8.046253
13.525200 -13.010400 8.053819
13.572000 -13.010400 8.053819
13.618800 -13.010400 8.059393
13.665600 -13.010400 8.056295
13.712400 -13.010400 8.053537
13.759200 -13.010400 8.063102
13.806000 -13.010400 8.059393
13.852800 -13.010400 8.063102
13.899600 -13.010400 8.069612
13.946400 -13.010400 8.059627
13.993200 -13.010400 8.059627
14.040000 -13.010400 8.061997
14.086800 -13.010400 8.062693
14.133600 -13.010400 8.063470
14.180400 -13.010400 8.063470
14.227200 -13.010400 8.077455
14.274000 -13.010400 8.085484
14.320800 -13.010400 8.089872
14.367600 -13.010400 8.101105
14.414400 -13.010400 8.101105
14.461200 -13.010400 8.104890
14.508000 -13.010400 8.105732
14.554800 -13.010400 8.109112
14.601600 -13.010400 8.101105
14.648400 -13.010400 8.086147
14.695200 -13.010400 8.081560
14.742000 -13.010400 8.062635
14.788800 -13.010400 8.049223
14.835600 -13.010400 8.035617
15.537600 -13.010400 6.871308
15.584400 -13.010400 6.833664
15.631200 -13.010400 6.814807
15.678000 -13.010400 6.808781
15.724800 -13.010400 6.788274
15.771600 -13.010400 6.802022
15.818400 -13.010400 6.808781
15.865200 -13.010400 6.798265
15.912000 -13.010400 6.802242
15.958800 -13.010400 6.808775
16.005600 -13.010400 6.799189
16.052400 -13.010400 6.807394
16.099200 -13.010400 6.788347
16.146000 -13.010400 6.779839
16.192800 -13.010400 6.773143
16.239600 -13.010400 6.760682
16.286400 -13.010400 6.736624
16.333200 -13.010400 6.680173
16.567200 -13.010400 4.589904
16.614000 -13.010400 4.363490
16.660800 -13.010400 4.117823
16.707600 -13.010400 3.854424
16.754400 -13.010400 3.610240
16.801200 -13.010400 3.312896
16.848000 -13.010400 3.217716
17.035200 -13.010400 1.875359
-18.720000 -12.963600 0.000000
-18.673200 -12.963600 0.000000
-18.626400 -12.963600 0.000000
-18.579600 -12.963600 -7.308409
-18.532800 -12.963600 -7.282347
-18.486000 -12.963600 -7.276505
-18.439200 -12.963600 -7.267968
-18.392400 -12.963600 -7.265076
-18.345600 -12.963600 -7.256619
-18.298800 -12.963600 -7.241809
-18.252000 -12.963600 -7.238963
-18.205200 -12.963600 -7.238963
-18.158400 -12.963600 -7.223899
-18.111600 -12.963600 -7.221503
-18.064800 -12.963600 -7.203496
-18.018000 -12.963600 -7.193407
-17.971200 -12.963600 -7.181729
-17.924400 -12.963600 -7.185598
-17.877600 -12.963600 -7.171887
-17.830800 -12.963600 -7.169011
-17.784000 -12.963600 -7.181729
-17.737200 -12.963600 -7.164321
-17.690400 -12.963600 -7.164321
-17.643600 -12.963600 -7.161808
-17.596800 -12.963600 -7.151564
-17.550000 -12.963600 -7.117124
-17.503200 -12.963600 -7.067967
-17.456400 -12.963600 -7.047046
-17.409600 -12.963600 -6.978206
-17.362800 -12.963600 -6.932199
-15.818400 -12.963600 6.799218
-15.771600 -12.963600 6.813145
-15.724800 -12.963600 6.883605
-15.678000 -12.963600 6.920751
-15.631200 -12.963600 6.941625
-15.584400 -12.963600 6.962242
-15.537600 -12.963600 6.975381
-15.490800 -12.963600 6.979638
-15.444000 -12.963600 6.987256
-15.397200 -12.963600 7.002611
-15.350400 -12.963600 7.004247
-15.303600 -12.963600 7.012627
-15.256800 -12.963600 7.021590
-15.210000 -12.963600 7.025640
-15.163200 -12.963600 7.029749
-15.116400 -12.963600 7.036379
-15.069600 -12.963600 7.042017
-15.022800 -12.963600 7.043127
-14.976000 -12.963600 7.048281
-14.929200 -12.963600 7.051802
-14.882400 -12.963600 7.054194
-14.835600 -12.963600 7.054223
-14.788800 -12.963600 7.054223
-14.742000 -12.963600 7.057977
-14.695200 -12.963600 7.057977
-14.648400 -12.963600 7.054223
-14.601600 -12.963600 7.062499
-14.554800 -12.963600 7.062186
-14.508000 -12.963600 7.061841
-14.461200 -12.963600 7.063639
-14.414400 -12.963600 7.071089
-14.367600 -12.963600 7.072052
-14.320800 -12.963600 7.073394
-14.274000 -12.963600 7.073543
-14.227200 -12.963600 7.080313
-14.180400 -12.963600 7.081820
-14.133600 -12.963600 7.084332
-14.086800 -12.963600 7.089311
-14.040000 -12.963600 7.094572
-13.993200 -12.963600 7.108323
-13.946400 -12.963600 7.123953
-13.899600 -12.963600 7.147375
-13.852800 -12.963600 7.193986
-7.347600 -12.963600 8.775162
-7.300800 -12.963600 8.741608
-7.254000 -12.963600 8.612266
-7.207200 -12.963600 8.544607
-7.160400 -12.963600 8.466077
-7.113600 -12.963600 8.413262
-7.066800 -12.963600 8.358266
-7.020000 -12.963600 8.340160
-6.973200 -12.963600 8.259298
-6.926400 -12.963600 8.207439
-6.879600 -12.963600 8.177908
-6.832800 -12.963600 8.158818
-6.786000 -12.963600 8.117679
-6.739200 -12.963600 8.075129
-6.692400 -12.963600 8.039805
-6.645600 -12.963600 7.989527
-6.598800 -12.963600 7.921755
-6.552000 -12.963600 7.880555
-6.505200 -12.963600 7.847876
-6.458400 -12.963600 7.826123
-6.411600 -12.963600 7.767471
-6.364800 -12.963600 7.736265
-6.318000 -12.963600 7.705956
-6.271200 -12.963600 7.687087
-6.224400 -12.963600 7.658672
-6.177600 -12.963600 7.637617
-6.130800 -12.963600 7.579432
-6.084000 -12.963600 7.531603
-6.037200 -12.963600 7.524799
-5.990400 -12.963600 7.498029
-5.943600 -12.963600 7.470301
-5.896800 -12.963600 7.455051
-5.850000 -12.963600 7.428384
-5.803200 -12.963600 7.404586
-5.756400 -12.963600 7.396059
-5.709600 -12.963600 7.382841
-5.662800 -12.963600 7.347249
-5.616000 -12.963600 7.323506
-5.569200 -12.963600 7.298465
-5.522400 -12.963600 7.275962
-5.475600 -12.963600 7.237994
-5.428800 -12.963600 7.203316
-5.382000 -12.963600 7.188715
-5.335200 -12.963600 7.181031
-5.288400 -12.963600 7.170188
-5.241600 -12.963600 7.157699
-5.194800 -12.963600 7.096232
-5.148000 -12.963600 7.061503
-5.101200 -12.963600 7.057170
-5.054400 -12.963600 7.045030
-5.007600 -12.963600 7.019945
-4.960800 -12.963600 7.018349
-4.914000 -12.963600 7.003434
-4.867200 -12.963600 6.994574
-4.820400 -12.963600 6.959019
-4.773600 -12.963600 6.934924
-4.726800 -12.963600 6.917870
-4.680000 -12.963600 6.899235
-4.633200 -12.963600 6.889172
-4.586400 -12.963600 6.883120
-4.539600 -12.963600 6.875402
-4.492800 -12.963600 6.868486
-4.446000 -12.963600 6.848239
-4.399200 -12.963600 6.842515
-4.352400 -12.963600 6.820245
-4.305600 -12.963600 6.826401
-4.258800 -12.963600 6.814923
-4.212000 -12.963600 6.791861
-4.165200 -12.963600 6.777401
-4.118400 -12.963600 6.747793
-4.071600 -12.963600 6.739904
-4.024800 -12.963600 6.697352
-3.978000 -12.963600 6.688143
-3.931200 -12.963600 6.677134
-3.884400 -12.963600 6.663709
-3.837600 -12.963600 6.663709
-3.790800 -12.963600 6.661563
-3.744000 -12.963600 6.628736
-3.697200 -12.963600 6.628736
-3.650400 -12.963600 6.628736
-3.603600 -12.963600 6.635201
-3.556800 -12.963600 6.629257
-3.510000 -12.963600 6.623606
-3.463200 -12.963600 6.602359
-3.416400 -12.963600 6.629257
-3.369600 -12.963600 6.602359
-3.322800 -12.963600 6.595776
-3.276000 -12.963600 6.595776
-3.229200 -12.963600 6.602359
-3.182400 -12.963600 6.614087
-3.135600 -12.963600 6.621079
-3.088800 -12.963600 6.611646
-3.042000 -12.963600 6.607929
-2.995200 -12.963600 6.582334
-2.948400 -12.963600 6.570429
-2.901600 -12.963600 6.548419
-2.854800 -12.963600 6.517647
-2.808000 -12.963600 6.489763
-2.761200 -12.963600 6.489754
-2.714400 -12.963600 6.489754
-2.667600 -12.963600 6.484132
-2.620800 -12.963600 6.477324
-2.574000 -12.963600 6.477324
-2.527200 -12.963600 6.488747
-2.480400 -12.963600 6.478555
-2.433600 -12.963600 6.457324
-2.386800 -12.963600 6.441081
-2.340000 -12.963600 6.439325
-2.293200 -12.963600 6.438370
-2.246400 -12.963600 6.436029
-2.199600 -12.963600 6.428848
-2.152800 -12.963600 6.428848
-2.106000 -12.963600 6.428848
-2.059200 -12.963600 6.426634
-2.012400 -12.963600 6.426634
-1.965600 -12.963600 6.426634
-1.918800 -12.963600 6.404953
-1.872000 -12.963600 6.378751
-1.825200 -12.963600 6.355644
-1.778400 -12.963600 6.355644
-1.731600 -12.963600 6.351107
-1.684800 -12.963600 6.324301
-1.638000 -12.963600 6.315590
-1.591200 -12.963600 6.313573
-1.544400 -12.963600 6.313301
-1.497600 -12.963600 6.315590
-1.450800 -12.963600 6.314473
-1.404000 -12.963600 6.314035
-1.357200 -12.963600 6.314035
-1.310400 -12.963600 6.314473
-1.263600 -12.963600 6.315512
-1.216800 -12.963600 6.321763
-1.170000 -12.963600 6.323391
-1.123200 -12.963600 6.329869
-1.076400 -12.963600 6.323391
-1.029600 -12.963600 6.315185
-0.982800 -12.963600 6.296278
-0.936000 -12.963600 6.286648
-0.889200 -12.963600 6.269571
-0.842400 -12.963600 6.269571
-0.795600 -12.963600 6.265270
-0.748800 -12.963600 6.265270
-0.702000 -12.963600 6.267909
-0.655200 -12.963600 6.275544
-0.608400 -12.963600 6.300125
-0.561600 -12.963600 6.323158
-0.514800 -12.963600 6.323158
-0.468000 -12.963600 6.324455
-0.421200 -12.963600 6.343058
-0.374400 -12.963600 6.343058
-0.327600 -12.963600 6.328012
-0.280800 -12.963600 6.298757
-0.234000 -12.963600 6.269362
-0.187200 -12.963600 6.256664
-0.140400 -12.963600 6.232103
-0.093600 -12.963600 6.206183
-0.046800 -12.963600 6.202407
0.000000 -12.963600 6.201788
0.046800 -12.963600 6.204469
0.093600 -12.963600 6.204469
0.140400 -12.963600 6.217083
0.187200 -12.963600 6.217083
0.234000 -12.963600 6.228480
0.280800 -12.963600 6.248871
0.327600 -12.963600 6.248278
0.374400 -12.963600 6.248871
0.421200 -12.963600 6.235205
0.468000 -12.963600 6.235205
0.514800 -12.963600 6.235205
0.561600 -12.963600 6.231050
0.608400 -12.963600 6.217756
0.655200 -12.963600 6.238933
0.702000 -12.963600 6.243901
0.748800 -12.963600 6.246973
0.795600 -12.963600 6.246973
0.842400 -12.963600 6.247861
0.889200 -12.963600 6.250077
0.936000 -12.963600 6.250077
0.982800 -12.963600 6.260590
1.029600 -12.963600 6.250077
1.076400 -12.963600 6.290239
1.123200 -12.963600 6.306096
1.170000 -12.963600 6.306230
1.216800 -12.963600 6.306230
1.263600 -12.963600 6.317091
1.310400 -12.963600 6.319920
1.357200 -12.963600 6.309830
1.404000 -12.963600 6.309830
1.450800 -12.963600 6.300588
1.497600 -12.963600 6.300588
1.544400 -12.963600 6.298067
1.591200 -12.963600 6.298067
1.638000 -12.963600 6.292063
1.684800 -12.963600 6.292063
1.731600 -12.963600 6.292063
1.778400 -12.963600 6.298067
1.825200 -12.963600 6.317847
1.872000 -12.963600 6.319609
1.918800 -12.963600 6.319460
1.965600 -12.963600 6.326926
2.012400 -12.963600 6.337709
2.059200 -12.963600 6.355613
2.106000 -12.963600 6.355613
2.152800 -12.963600 6.351188
2.199600 -12.963600 6.336592
2.246400 -12.963600 6.336592
2.293200 -12.963600 6.351629
2.340000 -12.963600 6.352639
2.386800 -12.963600 6.352639
2.433600 -12.963600 6.368873
2.480400 -12.963600 6.389672
2.527200 -12.963600 6.397205
2.574000 -12.963600 6.408785
2.620800 -12.963600 6.419900
2.667600 -12.963600 6.427116
2.714400 -12.963600 6.426480
2.761200 -12.963600 6.427687
2.808000 -12.963600 6.431485
2.854800 -12.963600 6.461490
2.901600 -12.963600 6.481010
2.948400 -12.963600 6.507537
2.995200 -12.963600 6.516409
3.042000 -12.963600 6.516409
3.088800 -12.963600 6.534297
3.135600 -12.963600 6.527228
3.182400 -12.963600 6.523516
3.229200 -12.963600 6.530025
3.276000 -12.963600 6.534297
3.322800 -12.963600 6.546765
3.369600 -12.963600 6.592826
3.416400 -12.963600 6.607895
3.463200 -12.963600 6.618990
3.510000 -12.963600 6.622767
3.556800 -12.963600 6.634574
3.603600 -12.963600 6.647002
3.650400 -12.963600 6.652433
3.697200 -12.963600 6.662675
3.744000 -12.963600 6.663961
3.790800 -12.963600 6.690059
3.837600 -12.963600 6.700754
3.884400 -12.963600 6.703457
3.931200 -12.963600 6.725467
3.978000 -12.963600 6.749961
4.024800 -12.963600 6.752679
4.071600 -12.963600 6.757719
4.118400 -12.963600 6.758900
4.165200 -12.963600 6.763179
4.212000 -12.963600 6.773174
4.258800 -12.963600 6.799537
4.305600 -12.963600 6.802501
4.352400 -12.963600 6.821680
4.399200 -12.963600 6.846196
4.446000 -12.963600 6.869793
4.492800 -12.963600 6.880530
4.539600 -12.963600 6.891209
4.586400 -12.963600 6.911963
4.633200 -12.963600 6.921636
4.680000 -12.963600 6.929035
4.726800 -12.963600 6.939963
4.773600 -12.963600 6.974480
4.820400 -12.963600 6.999840
4.867200 -12.963600 7.023354
4.914000 -12.963600 7.047867
4.960800 -12.963600 7.054245
5.007600 -12.963600 7.075849
5.054400 -12.963600 7.089656
5.101200 -12.963600 7.118222
5.148000 -12.963600 7.127694
5.194800 -12.963600 7.140479
5.241600 -12.963600 7.154907
5.288400 -12.963600 7.168889
5.335200 -12.963600 7.185037
5.382000 -12.963600 7.208863
5.428800 -12.963600 7.244558
5.475600 -12.963600 7.273744
5.522400 -12.963600 7.314838
5.569200 -12.963600 7.325838
5.616000 -12.963600 7.357782
5.662800 -12.963600 7.390988
5.709600 -12.963600 7.405269
5.756400 -12.963600 7.452276
5.803200 -12.963600 7.485312
5.850000 -12.963600 7.523982
5.896800 -12.963600 7.562996
5.943600 -12.963600 7.620099
5.990400 -12.963600 7.655305
6.037200 -12.963600 7.706899
6.084000 -12.963600 7.735340
6.130800 -12.963600 7.749909
6.177600 -12.963600 7.779661
6.224400 -12.963600 7.799423
6.271200 -12.963600 7.860538
6.318000 -12.963600 7.895724
6.364800 -12.963600 7.945281
6.411600 -12.963600 7.984494
6.458400 -12.963600 8.052020
6.505200 -12.963600 8.096185
6.552000 -12.963600 8.139942
6.598800 -12.963600 8.176731
6.645600 -12.963600 8.181758
6.692400 -12.963600 8.274228
6.739200 -12.963600 8.327207
6.786000 -12.963600 8.389767
6.832800 -12.963600 8.457946
12.963600 -12.963600 8.078510
13.010400 -12.963600 8.053534
13.057200 -12.963600 8.042749
13.104000 -12.963600 8.043692
13.150800 -12.963600 8.042456
13.197600 -12.963600 8.034246
13.244400 -12.963600 8.027522
13.291200 -12.963600 8.027522
13.338000 -12.963600 8.045181
13.384800 -12.963600 8.062400
13.431600 -12.963600 8.056295
13.478400 -12.963600 8.062400
13.525200 -12.963600 8.068916
13.572000 -12.963600 8.059393
13.618800 -12.963600 8.063228
13.665600 -12.963600 8.056295
13.712400 -12.963600 8.051821
13.759200 -12.963600 8.071890
13.806000 -12.963600 8.063102
13.852800 -12.963600 8.067734
13.899600 -12.963600 8.073753
13.946400 -12.963600 8.062693
13.993200 -12.963600 8.062693
14.040000 -12.963600 8.063102
14.086800 -12.963600 8.063470
14.133600 -12.963600 8.077455
14.180400 -12.963600 8.077455
14.227200 -12.963600 8.080664
14.274000 -12.963600 8.091929
14.320800 -12.963600 8.093748
14.367600 -12.963600 8.105732
14.414400 -12.963600 8.104890
14.461200 -12.963600 8.104890
14.508000 -12.963600 8.109112
14.554800 -12.963600 8.109112
14.601600 -12.963600 8.101245
14.648400 -12.963600 8.098352
14.695200 -12.963600 8.086147
14.742000 -12.963600 8.084446
14.788800 -12.963600 8.081560
14.835600 -12.963600 8.057392
14.882400 -12.963600 8.035617
15.584400 -12.963600 6.857797
15.631200 -12.963600 6.816763
15.678000 -12.963600 6.816502
15.724800 -12.963600 6.808775
15.771600 -12.963600 6.808775
15.818400 -12.963600 6.815886
15.865200 -12.963600 6.802022
15.912000 -12.963600 6.812725
16.005600 -12.963600 6.812725
16.052400 -12.963600 6.815026
16.099200 -12.963600 6.799189
16.146000 -12.963600 6.786526
16.192800 -12.963600 6.778963
16.239600 -12.963600 6.766770
16.286400 -12.963600 6.750515
16.333200 -12.963600 6.705363
16.567200 -12.963600 4.669920
16.614000 -12.963600 4.436857
16.660800 -12.963600 4.230779
16.707600 -12.963600 3.974559
16.754400 -12.963600 3.778633
16.801200 -12.963600 3.465451
16.848000 -12.963600 3.284618
16.894800 -12.963600 3.066294
16.941600 -12.963600 2.846623
17.082000 -12.963600 1.820954
17.128800 -12.963600 1.658645
-18.720000 -12.916800 0.000000
-18.673200 -12.916800 0.000000
-18.626400 -12.916800 0.000000
-18.579600 -12.916800 -7.327152
-18.532800 -12.916800 -7.323289
-18.486000 -12.916800 -7.318007
-18.439200 -12.916800 -7.308146
-18.392400 -12.916800 -7.290622
-18.345600 -12.916800 -7.276505
-18.298800 -12.916800 -7.267968
-18.252000 -12.916800 -7.260360
-18.205200 -12.916800 -7.256619
-18.158400 -12.916800 -7.247756
-18.111600 -12.916800 -7.243083
-18.064800 -12.916800 -7.241285
-18.018000 -12.916800 -7.241285
-17.971200 -12.916800 -7.238963
-17.924400 -12.916800 -7.245523
-17.877600 -12.916800 -7.221826
-17.830800 -12.916800 -7.221148
-17.784000 -12.916800 -7.221826
-17.737200 -12.916800 -7.213625
-17.690400 -12.916800 -7.200243
-17.643600 -12.916800 -7.194114
-17.596800 -12.916800 -7.161808
-17.550000 -12.916800 -7.135607
-17.503200 -12.916800 -7.084413
-17.456400 -12.916800 -7.054592
-17.409600 -12.916800 -6.978206
-17.362800 -12.916800 -6.927194
-15.818400 -12.916800 6.813145
-15.771600 -12.916800 6.871063
-15.724800 -12.916800 6.906988
-15.678000 -12.916800 6.939127
-15.631200 -12.916800 6.943906
-15.584400 -12.916800 6.973275
-15.537600 -12.916800 6.981407
-15.490800 -12.916800 6.984927
-15.444000 -12.916800 7.004656
-15.397200 -12.916800 7.017795
-15.350400 -12.916800 7.023757
-15.303600 -12.916800 7.030443
-15.256800 -12.916800 7.031379
-15.210000 -12.916800 7.036556
-15.163200 -12.916800 7.038559
-15.116400 -12.916800 7.039407
-15.069600 -12.916800 7.044635
-15.022800 -12.916800 7.044635
-14.976000 -12.916800 7.048281
-14.929200 -12.916800 7.053511
-14.882400 -12.916800 7.057977
-14.835600 -12.916800 7.057977
-14.788800 -12.916800 7.057977
-14.742000 -12.916800 7.058179
-14.695200 -12.916800 7.057977
-14.648400 -12.916800 7.054223
-14.601600 -12.916800 7.062186
-14.554800 -12.916800 7.062943
-14.508000 -12.916800 7.063639
-14.461200 -12.916800 7.069221
-14.414400 -12.916800 7.071089
-14.367600 -12.916800 7.073394
-14.320800 -12.916800 7.073394
-14.274000 -12.916800 7.072364
-14.227200 -12.916800 7.078290
-14.180400 -12.916800 7.081285
-14.133600 -12.916800 7.089311
-14.086800 -12.916800 7.090353
-14.040000 -12.916800 7.095739
-13.993200 -12.916800 7.111831
-13.946400 -12.916800 7.130309
-13.899600 -12.916800 7.152619
-13.852800 -12.916800 7.195594
-7.347600 -12.916800 8.848751
-7.300800 -12.916800 8.748392
-7.254000 -12.916800 8.676608
-7.207200 -12.916800 8.568354
-7.160400 -12.916800 8.466077
-7.113600 -12.916800 8.405232
-7.066800 -12.916800 8.358266
-7.020000 -12.916800 8.331857
-6.973200 -12.916800 8.259298
-6.926400 -12.916800 8.221950
-6.879600 -12.916800 8.204759
-6.832800 -12.916800 8.190302
-6.786000 -12.916800 8.136331
-6.739200 -12.916800 8.088492
-6.692400 -12.916800 8.047063
-6.645600 -12.916800 7.989802
-6.598800 -12.916800 7.927532
-6.552000 -12.916800 7.862073
-6.505200 -12.916800 7.846276
-6.458400 -12.916800 7.818330
-6.411600 -12.916800 7.767966
-6.364800 -12.916800 7.748382
-6.318000 -12.916800 7.705956
-6.271200 -12.916800 7.683089
-6.224400 -12.916800 7.658672
-6.177600 -12.916800 7.645212
-6.130800 -12.916800 7.581366
-6.084000 -12.916800 7.536519
-6.037200 -12.916800 7.528556
-5.990400 -12.916800 7.498029
-5.943600 -12.916800 7.468427
-5.896800 -12.916800 7.455051
-5.850000 -12.916800 7.428482
-5.803200 -12.916800 7.404586
-5.756400 -12.916800 7.395467
-5.709600 -12.916800 7.378490
-5.662800 -12.916800 7.341828
-5.616000 -12.916800 7.303859
-5.569200 -12.916800 7.292971
-5.522400 -12.916800 7.254152
-5.475600 -12.916800 7.237994
-5.428800 -12.916800 7.203153
-5.382000 -12.916800 7.183598
-5.335200 -12.916800 7.170188
-5.288400 -12.916800 7.157699
-5.241600 -12.916800 7.116800
-5.194800 -12.916800 7.091659
-5.148000 -12.916800 7.059671
-5.101200 -12.916800 7.047005
-5.054400 -12.916800 7.038559
-5.007600 -12.916800 7.018349
-4.960800 -12.916800 7.017343
-4.914000 -12.916800 7.003434
-4.867200 -12.916800 6.994574
-4.820400 -12.916800 6.946168
-4.773600 -12.916800 6.932189
-4.726800 -12.916800 6.907803
-4.680000 -12.916800 6.897288
-4.633200 -12.916800 6.883934
-4.586400 -12.916800 6.880998
-4.539600 -12.916800 6.873629
-4.492800 -12.916800 6.868486
-4.446000 -12.916800 6.848239
-4.399200 -12.916800 6.842209
-4.352400 -12.916800 6.817416
-4.305600 -12.916800 6.820245
-4.258800 -12.916800 6.814771
-4.212000 -12.916800 6.780532
-4.165200 -12.916800 6.759185
-4.118400 -12.916800 6.743492
-4.071600 -12.916800 6.738823
-4.024800 -12.916800 6.699393
-3.978000 -12.916800 6.696583
-3.931200 -12.916800 6.684149
-3.884400 -12.916800 6.663709
-3.837600 -12.916800 6.661563
-3.790800 -12.916800 6.661563
-3.744000 -12.916800 6.628736
-3.697200 -12.916800 6.622712
-3.650400 -12.916800 6.622712
-3.603600 -12.916800 6.628736
-3.556800 -12.916800 6.624243
-3.510000 -12.916800 6.619189
-3.463200 -12.916800 6.602359
-3.416400 -12.916800 6.602359
-3.369600 -12.916800 6.589714
-3.322800 -12.916800 6.593641
-3.276000 -12.916800 6.593641
-3.229200 -12.916800 6.595776
-3.182400 -12.916800 6.610979
-3.135600 -12.916800 6.611646
-3.088800 -12.916800 6.610979
-3.042000 -12.916800 6.600716
-2.995200 -12.916800 6.577391
-2.948400 -12.916800 6.552907
-2.901600 -12.916800 6.519846
-2.854800 -12.916800 6.492973
-2.808000 -12.916800 6.479067
-2.761200 -12.916800 6.477324
-2.714400 -12.916800 6.479067
-2.667600 -12.916800 6.477324
-2.620800 -12.916800 6.466580
-2.574000 -12.916800 6.462875
-2.527200 -12.916800 6.466580
-2.480400 -12.916800 6.457324
-2.433600 -12.916800 6.439325
-2.386800 -12.916800 6.433755
-2.340000 -12.916800 6.427624
-2.293200 -12.916800 6.425027
-2.246400 -12.916800 6.426634
-2.199600 -12.916800 6.422560
-2.152800 -12.916800 6.426634
-2.106000 -12.916800 6.426634
-2.059200 -12.916800 6.421736
-2.012400 -12.916800 6.413351
-1.965600 -12.916800 6.415836
-1.918800 -12.916800 6.404953
-1.872000 -12.916800 6.366550
-1.825200 -12.916800 6.352544
-1.778400 -12.916800 6.351107
-1.731600 -12.916800 6.324301
-1.684800 -12.916800 6.310308
-1.638000 -12.916800 6.303243
-1.591200 -12.916800 6.300317
-1.544400 -12.916800 6.299604
-1.497600 -12.916800 6.303243
-1.450800 -12.916800 6.300317
-1.404000 -12.916800 6.300317
-1.357200 -12.916800 6.285149
-1.310400 -12.916800 6.301234
-1.263600 -12.916800 6.301234
-1.216800 -12.916800 6.304928
-1.170000 -12.916800 6.304928
-1.123200 -12.916800 6.315185
-1.076400 -12.916800 6.314478
-1.029600 -12.916800 6.314478
-0.982800 -12.916800 6.298417
-0.936000 -12.916800 6.314478
-0.889200 -12.916800 6.298417
-0.842400 -12.916800 6.286648
-0.795600 -12.916800 6.268644
-0.748800 -12.916800 6.265270
-0.702000 -12.916800 6.267473
-0.655200 -12.916800 6.269571
-0.608400 -12.916800 6.273398
-0.561600 -12.916800 6.323158
-0.514800 -12.916800 6.306592
-0.468000 -12.916800 6.323158
-0.421200 -12.916800 6.328012
-0.374400 -12.916800 6.328012
-0.327600 -12.916800 6.306504
-0.280800 -12.916800 6.273939
-0.234000 -12.916800 6.247657
-0.187200 -12.916800 6.241551
-0.140400 -12.916800 6.229918
-0.093600 -12.916800 6.206183
-0.046800 -12.916800 6.202407
0.000000 -12.916800 6.201788
0.046800 -12.916800 6.201788
0.093600 -12.916800 6.228176
0.140400 -12.916800 6.228176
0.187200 -12.916800 6.223846
0.234000 -12.916800 6.228176
0.280800 -12.916800 6.248278
0.327600 -12.916800 6.228480
0.374400 -12.916800 6.231050
0.421200 -12.916800 6.228480
0.468000 -12.916800 6.221989
0.514800 -12.916800 6.231050
0.561600 -12.916800 6.221989
0.608400 -12.916800 6.231050
0.655200 -12.916800 6.238933
0.702000 -12.916800 6.245717
0.748800 -12.916800 6.247988
0.795600 -12.916800 6.247988
0.842400 -12.916800 6.247988
0.889200 -12.916800 6.260590
0.936000 -12.916800 6.260590
0.982800 -12.916800 6.264654
1.029600 -12.916800 6.250077
1.076400 -12.916800 6.280280
1.123200 -12.916800 6.296451
1.170000 -12.916800 6.296451
1.216800 -12.916800 6.292639
1.263600 -12.916800 6.298067
1.310400 -12.916800 6.300714
1.357200 -12.916800 6.297176
1.404000 -12.916800 6.298067
1.450800 -12.916800 6.288405
1.497600 -12.916800 6.289108
1.544400 -12.916800 6.288405
1.591200 -12.916800 6.286099
1.638000 -12.916800 6.276798
1.684800 -12.916800 6.286099
1.731600 -12.916800 6.284838
1.778400 -12.916800 6.286099
1.825200 -12.916800 6.307136
1.872000 -12.916800 6.317847
1.918800 -12.916800 6.315050
1.965600 -12.916800 6.309400
2.012400 -12.916800 6.317847
2.059200 -12.916800 6.328059
2.106000 -12.916800 6.331532
2.152800 -12.916800 6.331532
2.199600 -12.916800 6.328059
2.246400 -12.916800 6.329738
2.293200 -12.916800 6.336592
2.340000 -12.916800 6.351092
2.386800 -12.916800 6.351629
2.433600 -12.916800 6.363165
2.480400 -12.916800 6.368873
2.527200 -12.916800 6.389540
2.574000 -12.916800 6.397205
2.620800 -12.916800 6.401196
2.667600 -12.916800 6.423445
2.714400 -12.916800 6.416962
2.761200 -12.916800 6.426480
2.808000 -12.916800 6.429820
2.854800 -12.916800 6.450577
2.901600 -12.916800 6.475336
2.948400 -12.916800 6.486778
2.995200 -12.916800 6.496587
3.042000 -12.916800 6.496587
3.088800 -12.916800 6.523516
3.135600 -12.916800 6.511671
3.182400 -12.916800 6.511671
3.229200 -12.916800 6.529417
3.276000 -12.916800 6.534297
3.322800 -12.916800 6.551277
3.369600 -12.916800 6.594547
3.416400 -12.916800 6.615625
3.463200 -12.916800 6.618241
3.510000 -12.916800 6.615625
3.556800 -12.916800 6.621558
3.603600 -12.916800 6.640559
3.650400 -12.916800 6.650267
3.697200 -12.916800 6.659722
3.744000 -12.916800 6.658487
3.790800 -12.916800 6.675261
3.837600 -12.916800 6.691979
3.884400 -12.916800 6.699730
3.931200 -12.916800 6.703457
3.978000 -12.916800 6.703505
4.024800 -12.916800 6.727448
4.071600 -12.916800 6.757719
4.118400 -12.916800 6.753583
4.165200 -12.916800 6.767166
4.212000 -12.916800 6.786512
4.258800 -12.916800 6.799537
4.305600 -12.916800 6.809731
4.352400 -12.916800 6.824472
4.399200 -12.916800 6.846196
4.446000 -12.916800 6.869793
4.492800 -12.916800 6.880530
4.539600 -12.916800 6.898998
4.586400 -12.916800 6.907374
4.633200 -12.916800 6.921636
4.680000 -12.916800 6.936762
4.726800 -12.916800 6.945325
4.773600 -12.916800 6.976956
4.820400 -12.916800 6.999840
4.867200 -12.916800 7.023354
4.914000 -12.916800 7.047867
4.960800 -12.916800 7.052785
5.007600 -12.916800 7.074301
5.054400 -12.916800 7.078835
5.101200 -12.916800 7.098805
5.148000 -12.916800 7.120683
5.194800 -12.916800 7.136621
5.241600 -12.916800 7.158144
5.288400 -12.916800 7.172377
5.335200 -12.916800 7.186180
5.382000 -12.916800 7.213322
5.428800 -12.916800 7.246979
5.475600 -12.916800 7.282806
5.522400 -12.916800 7.314838
5.569200 -12.916800 7.323778
5.616000 -12.916800 7.346085
5.662800 -12.916800 7.380052
5.709600 -12.916800 7.400420
5.756400 -12.916800 7.422057
5.803200 -12.916800 7.473670
5.850000 -12.916800 7.498341
5.896800 -12.916800 7.555426
5.943600 -12.916800 7.604646
5.990400 -12.916800 7.631455
6.037200 -12.916800 7.664510
6.084000 -12.916800 7.712167
6.130800 -12.916800 7.742476
6.177600 -12.916800 7.767907
6.224400 -12.916800 7.784257
6.271200 -12.916800 7.851379
6.318000 -12.916800 7.893422
6.364800 -12.916800 7.931897
6.411600 -12.916800 7.992379
6.458400 -12.916800 8.044871
6.505200 -12.916800 8.090136
6.552000 -12.916800 8.137554
6.598800 -12.916800 8.176197
6.645600 -12.916800 8.181758
6.692400 -12.916800 8.291077
6.739200 -12.916800 8.327207
6.786000 -12.916800 8.429735
6.832800 -12.916800 8.602306
13.010400 -12.916800 8.078510
13.057200 -12.916800 8.056533
13.104000 -12.916800 8.058400
13.150800 -12.916800 8.045181
13.197600 -12.916800 8.039333
13.244400 -12.916800 8.034246
13.291200 -12.916800 8.033031
13.338000 -12.916800 8.057470
13.384800 -12.916800 8.063228
13.431600 -12.916800 8.057470
13.478400 -12.916800 8.063228
13.525200 -12.916800 8.068916
13.572000 -12.916800 8.063228
13.618800 -12.916800 8.073801
13.665600 -12.916800 8.059393
13.712400 -12.916800 8.059393
13.759200 -12.916800 8.074080
13.806000 -12.916800 8.063102
13.852800 -12.916800 8.074080
13.899600 -12.916800 8.077513
13.946400 -12.916800 8.063470
13.993200 -12.916800 8.065135
14.040000 -12.916800 8.073654
14.086800 -12.916800 8.077513
14.133600 -12.916800 8.080664
14.180400 -12.916800 8.080664
14.227200 -12.916800 8.085484
14.274000 -12.916800 8.101407
14.320800 -12.916800 8.101105
14.367600 -12.916800 8.108395
14.414400 -12.916800 8.104890
14.461200 -12.916800 8.105732
14.508000 -12.916800 8.109331
14.554800 -12.916800 8.110665
14.601600 -12.916800 8.104890
14.648400 -12.916800 8.104890
14.695200 -12.916800 8.098352
14.742000 -12.916800 8.098352
14.788800 -12.916800 8.086147
14.835600 -12.916800 8.084216
14.882400 -12.916800 8.055437
15.631200 -12.916800 6.848054
15.678000 -12.916800 6.833664
15.724800 -12.916800 6.816763
15.771600 -12.916800 6.816502
15.818400 -12.916800 6.816763
15.865200 -12.916800 6.802022
15.912000 -12.916800 6.802242
15.958800 -12.916800 6.802242
16.005600 -12.916800 6.799189
16.052400 -12.916800 6.802242
16.099200 -12.916800 6.794723
16.146000 -12.916800 6.794723
16.192800 -12.916800 6.778603
16.239600 -12.916800 6.768046
16.286400 -12.916800 6.761844
16.333200 -12.916800 6.727656
16.614000 -12.916800 4.598446
16.660800 -12.916800 4.358886
16.707600 -12.916800 4.117823
16.754400 -12.916800 3.913529
16.801200 -12.916800 3.634654
16.848000 -12.916800 3.314581
16.894800 -12.916800 3.217716
16.941600 -12.916800 2.952742
17.035200 -12.916800 2.202371
17.082000 -12.916800 1.937285
17.128800 -12.916800 1.709980
-18.720000 -12.870000 0.000000
-18.673200 -12.870000 0.000000
-18.626400 -12.870000 0.000000
-18.579600 -12.870000 -7.329827
-18.532800 -12.870000 -7.329827
-18.486000 -12.870000 -7.329827
-18.439200 -12.870000 -7.327152
-18.392400 -12.870000 -7.310930
-18.345600 -12.870000 -7.291068
-18.298800 -12.870000 -7.276634
-18.252000 -12.870000 -7.274682
-18.205200 -12.870000 -7.265076
-18.158400 -12.870000 -7.258967
-18.111600 -12.870000 -7.257284
-18.064800 -12.870000 -7.247756
-18.018000 -12.870000 -7.247756
-17.971200 -12.870000 -7.255634
-17.924400 -12.870000 -7.255634
-17.877600 -12.870000 -7.251976
-17.830800 -12.870000 -7.251976
-17.784000 -12.870000 -7.250686
-17.737200 -12.870000 -7.230342
-17.690400 -12.870000 -7.221148
-17.643600 -12.870000 -7.200034
-17.596800 -12.870000 -7.176249
-17.550000 -12.870000 -7.135607
-17.503200 -12.870000 -7.084413
-17.456400 -12.870000 -7.054592
-17.409600 -12.870000 -6.974596
-15.865200 -12.870000 6.835402
-15.818400 -12.870000 6.854438
-15.771600 -12.870000 6.908048
-15.724800 -12.870000 6.926314
-15.678000 -12.870000 6.943906
-15.631200 -12.870000 6.964095
-15.584400 -12.870000 6.980628
-15.537600 -12.870000 6.991026
-15.490800 -12.870000 7.004656
-15.444000 -12.870000 7.018048
-15.397200 -12.870000 7.023757
-15.350400 -12.870000 7.031379
-15.303600 -12.870000 7.036556
-15.256800 -12.870000 7.041923
-15.210000 -12.870000 7.038710
-15.163200 -12.870000 7.039407
-15.116400 -12.870000 7.042017
-15.069600 -12.870000 7.045350
-15.022800 -12.870000 7.045350
-14.976000 -12.870000 7.048281
-14.929200 -12.870000 7.051802
-14.882400 -12.870000 7.054223
-14.835600 -12.870000 7.054223
-14.788800 -12.870000 7.054223
-14.742000 -12.870000 7.059034
-14.695200 -12.870000 7.059034
-14.648400 -12.870000 7.059604
-14.601600 -12.870000 7.066911
-14.554800 -12.870000 7.066911
-14.508000 -12.870000 7.073119
-14.461200 -12.870000 7.073394
-14.414400 -12.870000 7.073394
-14.367600 -12.870000 7.073394
-14.320800 -12.870000 7.069221
-14.274000 -12.870000 7.068819
-14.227200 -12.870000 7.079052
-14.180400 -12.870000 7.081285
-14.133600 -12.870000 7.090353
-14.086800 -12.870000 7.094572
-14.040000 -12.870000 7.106635
-13.993200 -12.870000 7.130309
-13.946400 -12.870000 7.159616
-13.899600 -12.870000 7.197993
-7.347600 -12.870000 8.763827
-7.300800 -12.870000 8.741608
-7.254000 -12.870000 8.683600
-7.207200 -12.870000 8.570511
-7.160400 -12.870000 8.525013
-7.113600 -12.870000 8.421397
-7.066800 -12.870000 8.368792
-7.020000 -12.870000 8.345255
-6.973200 -12.870000 8.287318
-6.926400 -12.870000 8.232689
-6.879600 -12.870000 8.204759
-6.832800 -12.870000 8.158818
-6.786000 -12.870000 8.127823
-6.739200 -12.870000 8.081242
-6.692400 -12.870000 8.053158
-6.645600 -12.870000 8.013547
-6.598800 -12.870000 7.963923
-6.552000 -12.870000 7.880555
-6.505200 -12.870000 7.846276
-6.458400 -12.870000 7.818330
-6.411600 -12.870000 7.784257
-6.364800 -12.870000 7.751290
-6.318000 -12.870000 7.708141
-6.271200 -12.870000 7.677916
-6.224400 -12.870000 7.658672
-6.177600 -12.870000 7.637617
-6.130800 -12.870000 7.550269
-6.084000 -12.870000 7.528556
-6.037200 -12.870000 7.521820
-5.990400 -12.870000 7.498029
-5.943600 -12.870000 7.466375
-5.896800 -12.870000 7.450515
-5.850000 -12.870000 7.419700
-5.803200 -12.870000 7.396059
-5.756400 -12.870000 7.389880
-5.709600 -12.870000 7.372642
-5.662800 -12.870000 7.354184
-5.616000 -12.870000 7.304738
-5.569200 -12.870000 7.298064
-5.522400 -12.870000 7.275962
-5.475600 -12.870000 7.240615
-5.428800 -12.870000 7.203153
-5.382000 -12.870000 7.183598
-5.335200 -12.870000 7.166779
-5.288400 -12.870000 7.138929
-5.241600 -12.870000 7.092905
-5.194800 -12.870000 7.072408
-5.148000 -12.870000 7.059671
-5.101200 -12.870000 7.041200
-5.054400 -12.870000 7.019945
-5.007600 -12.870000 7.014136
-4.960800 -12.870000 7.014136
-4.914000 -12.870000 7.003434
-4.867200 -12.870000 6.985165
-4.820400 -12.870000 6.946168
-4.773600 -12.870000 6.932428
-4.726800 -12.870000 6.899235
-4.680000 -12.870000 6.897288
-4.633200 -12.870000 6.883344
-4.586400 -12.870000 6.874114
-4.539600 -12.870000 6.866133
-4.492800 -12.870000 6.856754
-4.446000 -12.870000 6.842515
-4.399200 -12.870000 6.828099
-4.352400 -12.870000 6.814923
-4.305600 -12.870000 6.814923
-4.258800 -12.870000 6.780904
-4.212000 -12.870000 6.764287
-4.165200 -12.870000 6.738823
-4.118400 -12.870000 6.735531
-4.071600 -12.870000 6.716020
-4.024800 -12.870000 6.697352
-3.978000 -12.870000 6.688143
-3.931200 -12.870000 6.672216
-3.884400 -12.870000 6.659911
-3.837600 -12.870000 6.644579
-3.790800 -12.870000 6.622712
-3.744000 -12.870000 6.612825
-3.697200 -12.870000 6.612825
-3.650400 -12.870000 6.604601
-3.603600 -12.870000 6.603115
-3.556800 -12.870000 6.598466
-3.510000 -12.870000 6.593485
-3.463200 -12.870000 6.589714
-3.416400 -12.870000 6.589291
-3.369600 -12.870000 6.570488
-3.322800 -12.870000 6.572376
-3.276000 -12.870000 6.572376
-3.229200 -12.870000 6.581019
-3.182400 -12.870000 6.593641
-3.135600 -12.870000 6.595471
-3.088800 -12.870000 6.593641
-3.042000 -12.870000 6.582997
-2.995200 -12.870000 6.558762
-2.948400 -12.870000 6.530303
-2.901600 -12.870000 6.518389
-2.854800 -12.870000 6.489754
-2.808000 -12.870000 6.477324
-2.761200 -12.870000 6.475755
-2.714400 -12.870000 6.475755
-2.667600 -12.870000 6.475755
-2.620800 -12.870000 6.444896
-2.574000 -12.870000 6.442376
-2.527200 -12.870000 6.444896
-2.480400 -12.870000 6.441418
-2.433600 -12.870000 6.439038
-2.386800 -12.870000 6.427624
-2.340000 -12.870000 6.425027
-2.293200 -12.870000 6.419611
-2.246400 -12.870000 6.421736
-2.199600 -12.870000 6.415623
-2.152800 -12.870000 6.415623
-2.106000 -12.870000 6.413351
-2.059200 -12.870000 6.408929
-2.012400 -12.870000 6.373297
-1.965600 -12.870000 6.373297
-1.918800 -12.870000 6.366349
-1.872000 -12.870000 6.339001
-1.825200 -12.870000 6.310708
-1.778400 -12.870000 6.310708
-1.731600 -12.870000 6.303243
-1.684800 -12.870000 6.299822
-1.638000 -12.870000 6.299822
-1.591200 -12.870000 6.297949
-1.544400 -12.870000 6.288158
-1.497600 -12.870000 6.296218
-1.450800 -12.870000 6.285149
-1.404000 -12.870000 6.283364
-1.357200 -12.870000 6.267230
-1.310400 -12.870000 6.273964
-1.263600 -12.870000 6.283364
-1.216800 -12.870000 6.294299
-1.170000 -12.870000 6.304928
-1.123200 -12.870000 6.307564
-1.076400 -12.870000 6.305312
-1.029600 -12.870000 6.307564
-0.982800 -12.870000 6.298417
-0.936000 -12.870000 6.286648
-0.889200 -12.870000 6.286648
-0.842400 -12.870000 6.269571
-0.795600 -12.870000 6.265270
-0.748800 -12.870000 6.257606
-0.702000 -12.870000 6.252743
-0.655200 -12.870000 6.265270
-0.608400 -12.870000 6.265270
-0.561600 -12.870000 6.295612
-0.514800 -12.870000 6.273398
-0.468000 -12.870000 6.273398
-0.421200 -12.870000 6.300125
-0.374400 -12.870000 6.291164
-0.327600 -12.870000 6.264986
-0.280800 -12.870000 6.256664
-0.234000 -12.870000 6.241551
-0.187200 -12.870000 6.237276
-0.140400 -12.870000 6.216509
-0.093600 -12.870000 6.203921
-0.046800 -12.870000 6.201788
0.000000 -12.870000 6.199074
0.046800 -12.870000 6.193775
0.093600 -12.870000 6.199264
0.140400 -12.870000 6.212157
0.187200 -12.870000 6.217083
0.234000 -12.870000 6.218048
0.280800 -12.870000 6.223846
0.327600 -12.870000 6.218048
0.374400 -12.870000 6.218048
0.421200 -12.870000 6.217424
0.468000 -12.870000 6.206316
0.514800 -12.870000 6.206316
0.561600 -12.870000 6.205244
0.608400 -12.870000 6.209361
0.655200 -12.870000 6.211780
0.702000 -12.870000 6.234718
0.748800 -12.870000 6.234718
0.795600 -12.870000 6.238933
0.842400 -12.870000 6.243543
0.889200 -12.870000 6.247999
0.936000 -12.870000 6.247988
0.982800 -12.870000 6.248613
1.029600 -12.870000 6.245169
1.076400 -12.870000 6.246371
1.123200 -12.870000 6.264503
1.170000 -12.870000 6.250257
1.216800 -12.870000 6.246751
1.263600 -12.870000 6.250257
1.310400 -12.870000 6.262135
1.357200 -12.870000 6.262135
1.404000 -12.870000 6.288405
1.450800 -12.870000 6.255518
1.497600 -12.870000 6.288405
1.544400 -12.870000 6.288405
1.591200 -12.870000 6.284838
1.638000 -12.870000 6.272539
1.684800 -12.870000 6.276798
1.731600 -12.870000 6.276798
1.778400 -12.870000 6.280336
1.825200 -12.870000 6.298067
1.872000 -12.870000 6.307136
1.918800 -12.870000 6.307136
1.965600 -12.870000 6.307136
2.012400 -12.870000 6.307136
2.059200 -12.870000 6.319460
2.106000 -12.870000 6.321701
2.152800 -12.870000 6.328059
2.199600 -12.870000 6.329738
2.246400 -12.870000 6.335764
2.293200 -12.870000 6.336592
2.340000 -12.870000 6.351092
2.386800 -12.870000 6.351092
2.433600 -12.870000 6.352639
2.480400 -12.870000 6.363165
2.527200 -12.870000 6.364427
2.574000 -12.870000 6.386011
2.620800 -12.870000 6.389540
2.667600 -12.870000 6.397205
2.714400 -12.870000 6.397940
2.761200 -12.870000 6.401196
2.808000 -12.870000 6.427687
2.854800 -12.870000 6.429820
2.901600 -12.870000 6.468618
2.948400 -12.870000 6.483947
2.995200 -12.870000 6.493068
3.042000 -12.870000 6.493068
3.088800 -12.870000 6.511671
3.135600 -12.870000 6.496587
3.182400 -12.870000 6.500712
3.229200 -12.870000 6.528148
3.276000 -12.870000 6.530025
3.322800 -12.870000 6.551277
3.369600 -12.870000 6.586255
3.416400 -12.870000 6.592826
3.463200 -12.870000 6.609224
3.510000 -12.870000 6.608932
3.556800 -12.870000 6.609224
3.603600 -12.870000 6.622767
3.650400 -12.870000 6.634514
3.697200 -12.870000 6.640559
3.744000 -12.870000 6.644059
3.790800 -12.870000 6.651525
3.837600 -12.870000 6.690010
3.884400 -12.870000 6.691979
3.931200 -12.870000 6.698940
3.978000 -12.870000 6.701827
4.024800 -12.870000 6.714040
4.071600 -12.870000 6.736611
4.118400 -12.870000 6.725113
4.165200 -12.870000 6.725113
4.212000 -12.870000 6.752827
4.258800 -12.870000 6.757063
4.305600 -12.870000 6.786512
4.352400 -12.870000 6.809731
4.399200 -12.870000 6.824472
4.446000 -12.870000 6.847989
4.492800 -12.870000 6.869793
4.539600 -12.870000 6.884606
4.586400 -12.870000 6.888342
4.633200 -12.870000 6.912696
4.680000 -12.870000 6.936762
4.726800 -12.870000 6.945325
4.773600 -12.870000 6.976956
4.820400 -12.870000 6.999749
4.867200 -12.870000 7.022878
4.914000 -12.870000 7.039243
4.960800 -12.870000 7.048378
5.007600 -12.870000 7.056821
5.054400 -12.870000 7.076966
5.101200 -12.870000 7.094212
5.148000 -12.870000 7.119597
5.194800 -12.870000 7.133523
5.241600 -12.870000 7.157365
5.288400 -12.870000 7.172627
5.335200 -12.870000 7.185037
5.382000 -12.870000 7.208863
5.428800 -12.870000 7.236521
5.475600 -12.870000 7.270305
5.522400 -12.870000 7.283857
5.569200 -12.870000 7.306209
5.616000 -12.870000 7.333305
5.662800 -12.870000 7.370924
5.709600 -12.870000 7.390988
5.756400 -12.870000 7.405222
5.803200 -12.870000 7.452276
5.850000 -12.870000 7.491455
5.896800 -12.870000 7.546473
5.943600 -12.870000 7.602300
5.990400 -12.870000 7.618178
6.037200 -12.870000 7.653704
6.084000 -12.870000 7.674284
6.130800 -12.870000 7.716455
6.177600 -12.870000 7.752243
6.224400 -12.870000 7.779661
6.271200 -12.870000 7.842262
6.318000 -12.870000 7.893178
6.364800 -12.870000 7.931290
6.411600 -12.870000 7.992379
6.458400 -12.870000 8.042208
6.505200 -12.870000 8.088806
6.552000 -12.870000 8.127709
6.598800 -12.870000 8.161526
6.645600 -12.870000 8.181758
6.692400 -12.870000 8.260576
6.739200 -12.870000 8.309747
6.786000 -12.870000 8.429735
6.832800 -12.870000 8.746886
13.104000 -12.870000 8.075752
13.150800 -12.870000 8.053534
13.197600 -12.870000 8.042456
13.244400 -12.870000 8.042456
13.291200 -12.870000 8.039333
13.338000 -12.870000 8.053943
13.384800 -12.870000 8.063228
13.431600 -12.870000 8.062400
13.478400 -12.870000 8.068916
13.525200 -12.870000 8.080468
13.572000 -12.870000 8.075787
13.618800 -12.870000 8.078258
13.665600 -12.870000 8.073801
13.712400 -12.870000 8.071890
13.759200 -12.870000 8.078258
13.806000 -12.870000 8.075787
13.852800 -12.870000 8.079599
13.899600 -12.870000 8.079609
13.946400 -12.870000 8.077513
13.993200 -12.870000 8.078023
14.040000 -12.870000 8.078023
14.086800 -12.870000 8.080664
14.133600 -12.870000 8.091707
14.180400 -12.870000 8.091707
14.227200 -12.870000 8.095097
14.274000 -12.870000 8.108395
14.320800 -12.870000 8.108395
14.367600 -12.870000 8.111366
14.414400 -12.870000 8.109331
14.461200 -12.870000 8.105732
14.508000 -12.870000 8.105732
14.554800 -12.870000 8.110665
14.601600 -12.870000 8.104890
14.648400 -12.870000 8.110665
14.695200 -12.870000 8.098352
14.742000 -12.870000 8.101245
14.788800 -12.870000 8.095036
14.835600 -12.870000 8.087957
14.882400 -12.870000 8.069089
14.929200 -12.870000 8.051388
15.678000 -12.870000 6.841867
15.724800 -12.870000 6.821721
15.771600 -12.870000 6.816502
15.818400 -12.870000 6.822652
15.865200 -12.870000 6.802242
15.912000 -12.870000 6.815886
15.958800 -12.870000 6.822235
16.005600 -12.870000 6.815425
16.052400 -12.870000 6.830780
16.099200 -12.870000 6.822235
16.146000 -12.870000 6.812725
16.192800 -12.870000 6.799457
16.239600 -12.870000 6.778215
16.286400 -12.870000 6.772266
16.333200 -12.870000 6.750515
16.754400 -12.870000 4.116151
16.801200 -12.870000 3.802631
16.848000 -12.870000 3.536619
16.894800 -12.870000 3.275123
17.035200 -12.870000 2.395823
17.082000 -12.870000 2.074782
-18.720000 -12.823200 0.000000
-18.673200 -12.823200 0.000000
-18.626400 -12.823200 0.000000
-18.579600 -12.823200 -7.330309
-18.532800 -12.823200 -7.329827
-18.486000 -12.823200 -7.329827
-18.439200 -12.823200 -7.323289
-18.392400 -12.823200 -7.303774
-18.345600 -12.823200 -7.278049
-18.298800 -12.823200 -7.278049
-18.252000 -12.823200 -7.278049
-18.205200 -12.823200 -7.278049
-18.158400 -12.823200 -7.276634
-18.111600 -12.823200 -7.270470
-18.064800 -12.823200 -7.257853
-18.018000 -12.823200 -7.256815
-17.971200 -12.823200 -7.256815
-17.924400 -12.823200 -7.256815
-17.877600 -12.823200 -7.255764
-17.830800 -12.823200 -7.255764
-17.784000 -12.823200 -7.251976
-17.737200 -12.823200 -7.244043
-17.690400 -12.823200 -7.221826
-17.643600 -12.823200 -7.209543
-17.596800 -12.823200 -7.179063
-17.550000 -12.823200 -7.145187
-17.503200 -12.823200 -7.101070
-17.456400 -12.823200 -7.067545
-17.409600 -12.823200 -6.988819
-17.035200 -12.823200 -5.139284
-15.912000 -12.823200 6.854438
-15.865200 -12.823200 6.899873
-15.818400 -12.823200 6.908048
-15.771600 -12.823200 6.927216
-15.724800 -12.823200 6.947415
-15.678000 -12.823200 6.962242
-15.631200 -12.823200 6.978234
-15.584400 -12.823200 6.987256
-15.537600 -12.823200 7.006202
-15.490800 -12.823200 7.018767
-15.444000 -12.823200 7.025831
-15.397200 -12.823200 7.032512
-15.350400 -12.823200 7.037565
-15.303600 -12.823200 7.042077
-15.256800 -12.823200 7.046533
-15.210000 -12.823200 7.045350
-15.163200 -12.823200 7.046533
-15.116400 -12.823200 7.046924
-15.069600 -12.823200 7.048333
-15.022800 -12.823200 7.048333
-14.976000 -12.823200 7.051593
-14.929200 -12.823200 7.054223
-14.882400 -12.823200 7.059034
-14.835600 -12.823200 7.063025
-14.788800 -12.823200 7.063025
-14.742000 -12.823200 7.068213
-14.695200 -12.823200 7.069416
-14.648400 -12.823200 7.068213
-14.601600 -12.823200 7.073394
-14.554800 -12.823200 7.073543
-14.508000 -12.823200 7.074626
-14.461200 -12.823200 7.074626
-14.414400 -12.823200 7.073543
-14.367600 -12.823200 7.069283
-14.320800 -12.823200 7.069221
-14.274000 -12.823200 7.068819
-14.227200 -12.823200 7.075852
-14.180400 -12.823200 7.081820
-14.133600 -12.823200 7.097770
-14.086800 -12.823200 7.106635
-14.040000 -12.823200 7.129113
-13.993200 -12.823200 7.152619
-13.946400 -12.823200 7.195594
-7.347600 -12.823200 8.787822
-7.300800 -12.823200 8.741608
-7.254000 -12.823200 8.683600
-7.207200 -12.823200 8.581091
-7.160400 -12.823200 8.498101
-7.113600 -12.823200 8.426064
-7.066800 -12.823200 8.374869
-7.020000 -12.823200 8.345779
-6.973200 -12.823200 8.287318
-6.926400 -12.823200 8.232689
-6.879600 -12.823200 8.182946
-6.832800 -12.823200 8.158818
-6.786000 -12.823200 8.105114
-6.739200 -12.823200 8.071397
-6.692400 -12.823200 8.046803
-6.645600 -12.823200 7.990426
-6.598800 -12.823200 7.960848
-6.552000 -12.823200 7.858987
-6.505200 -12.823200 7.833894
-6.458400 -12.823200 7.818330
-6.411600 -12.823200 7.785094
-6.364800 -12.823200 7.758397
-6.318000 -12.823200 7.716907
-6.271200 -12.823200 7.672363
-6.224400 -12.823200 7.655636
-6.177600 -12.823200 7.624089
-6.130800 -12.823200 7.540400
-6.084000 -12.823200 7.524799
-6.037200 -12.823200 7.510306
-5.990400 -12.823200 7.493078
-5.943600 -12.823200 7.463326
-5.896800 -12.823200 7.428482
-5.850000 -12.823200 7.396059
-5.803200 -12.823200 7.389880
-5.756400 -12.823200 7.372642
-5.709600 -12.823200 7.358722
-5.662800 -12.823200 7.332613
-5.616000 -12.823200 7.298465
-5.569200 -12.823200 7.255570
-5.522400 -12.823200 7.240615
-5.475600 -12.823200 7.224793
-5.428800 -12.823200 7.196254
-5.382000 -12.823200 7.172851
-5.335200 -12.823200 7.143831
-5.288400 -12.823200 7.118522
-5.241600 -12.823200 7.091659
-5.194800 -12.823200 7.072408
-5.148000 -12.823200 7.059579
-5.101200 -12.823200 7.041200
-5.054400 -12.823200 7.015560
-5.007600 -12.823200 7.011272
-4.960800 -12.823200 7.015560
-4.914000 -12.823200 7.005399
-4.867200 -12.823200 6.979735
-4.820400 -12.823200 6.940558
-4.773600 -12.823200 6.932189
-4.726800 -12.823200 6.917870
-4.680000 -12.823200 6.897288
-4.633200 -12.823200 6.874114
-4.586400 -12.823200 6.868486
-4.539600 -12.823200 6.866133
-4.492800 -12.823200 6.848239
-4.446000 -12.823200 6.844378
-4.399200 -12.823200 6.830843
-4.352400 -12.823200 6.814923
-4.305600 -12.823200 6.809953
-4.258800 -12.823200 6.769712
-4.212000 -12.823200 6.744990
-4.165200 -12.823200 6.730548
-4.118400 -12.823200 6.716996
-4.071600 -12.823200 6.705751
-4.024800 -12.823200 6.697352
-3.978000 -12.823200 6.686913
-3.931200 -12.823200 6.664715
-3.884400 -12.823200 6.650201
-3.837600 -12.823200 6.633868
-3.790800 -12.823200 6.614846
-3.744000 -12.823200 6.611832
-3.697200 -12.823200 6.607219
-3.650400 -12.823200 6.603115
-3.603600 -12.823200 6.598367
-3.556800 -12.823200 6.593485
-3.510000 -12.823200 6.592796
-3.463200 -12.823200 6.581019
-3.416400 -12.823200 6.572376
-3.369600 -12.823200 6.563161
-3.322800 -12.823200 6.563161
-3.276000 -12.823200 6.558762
-3.229200 -12.823200 6.570488
-3.182400 -12.823200 6.578068
-3.135600 -12.823200 6.582997
-3.088800 -12.823200 6.582997
-3.042000 -12.823200 6.577391
-2.995200 -12.823200 6.543183
-2.948400 -12.823200 6.527954
-2.901600 -12.823200 6.496381
-2.854800 -12.823200 6.475973
-2.808000 -12.823200 6.466580
-2.761200 -12.823200 6.442376
-2.714400 -12.823200 6.439893
-2.667600 -12.823200 6.439893
-2.620800 -12.823200 6.439089
-2.574000 -12.823200 6.439038
-2.527200 -12.823200 6.419723
-2.480400 -12.823200 6.433755
-2.433600 -12.823200 6.419723
-2.386800 -12.823200 6.414562
-2.340000 -12.823200 6.414562
-2.293200 -12.823200 6.399790
-2.246400 -12.823200 6.402277
-2.199600 -12.823200 6.410378
-2.152800 -12.823200 6.408929
-2.106000 -12.823200 6.408292
-2.059200 -12.823200 6.386383
-2.012400 -12.823200 6.366550
-1.965600 -12.823200 6.366550
-1.918800 -12.823200 6.352544
-1.872000 -12.823200 6.331800
-1.825200 -12.823200 6.305918
-1.778400 -12.823200 6.303243
-1.731600 -12.823200 6.301525
-1.684800 -12.823200 6.299282
-1.638000 -12.823200 6.299282
-1.591200 -12.823200 6.296218
-1.544400 -12.823200 6.288158
-1.497600 -12.823200 6.288158
-1.450800 -12.823200 6.251364
-1.404000 -12.823200 6.247563
-1.357200 -12.823200 6.249750
-1.310400 -12.823200 6.267230
-1.263600 -12.823200 6.294299
-1.216800 -12.823200 6.294299
-1.170000 -12.823200 6.301842
-1.123200 -12.823200 6.301842
-1.076400 -12.823200 6.286648
-1.029600 -12.823200 6.301842
-0.982800 -12.823200 6.286648
-0.936000 -12.823200 6.269571
-0.889200 -12.823200 6.269571
-0.842400 -12.823200 6.269571
-0.795600 -12.823200 6.265270
-0.748800 -12.823200 6.256612
-0.702000 -12.823200 6.252743
-0.655200 -12.823200 6.252743
-0.608400 -12.823200 6.253303
-0.561600 -12.823200 6.295612
-0.514800 -12.823200 6.267544
-0.468000 -12.823200 6.267544
-0.421200 -12.823200 6.297055
-0.374400 -12.823200 6.290623
-0.327600 -12.823200 6.253303
-0.280800 -12.823200 6.241551
-0.234000 -12.823200 6.229918
-0.187200 -12.823200 6.211385
-0.140400 -12.823200 6.202407
-0.093600 -12.823200 6.197323
-0.046800 -12.823200 6.194606
0.000000 -12.823200 6.194606
0.046800 -12.823200 6.187936
0.093600 -12.823200 6.193775
0.140400 -12.823200 6.199074
0.187200 -12.823200 6.202255
0.234000 -12.823200 6.205726
0.280800 -12.823200 6.212157
0.327600 -12.823200 6.212157
0.374400 -12.823200 6.212157
0.421200 -12.823200 6.206316
0.468000 -12.823200 6.203133
0.514800 -12.823200 6.191684
0.561600 -12.823200 6.191684
0.608400 -12.823200 6.209361
0.655200 -12.823200 6.209361
0.702000 -12.823200 6.216826
0.748800 -12.823200 6.217756
0.795600 -12.823200 6.230438
0.842400 -12.823200 6.238933
0.889200 -12.823200 6.245169
0.936000 -12.823200 6.241701
0.982800 -12.823200 6.245169
1.029600 -12.823200 6.241197
1.076400 -12.823200 6.241197
1.123200 -12.823200 6.245169
1.170000 -12.823200 6.241197
1.216800 -12.823200 6.237403
1.263600 -12.823200 6.239131
1.310400 -12.823200 6.239131
1.357200 -12.823200 6.239131
1.404000 -12.823200 6.242125
1.450800 -12.823200 6.242125
1.497600 -12.823200 6.244459
1.544400 -12.823200 6.248444
1.591200 -12.823200 6.255518
1.638000 -12.823200 6.250653
1.684800 -12.823200 6.255673
1.731600 -12.823200 6.255673
1.778400 -12.823200 6.264420
1.825200 -12.823200 6.272539
1.872000 -12.823200 6.276798
1.918800 -12.823200 6.283632
1.965600 -12.823200 6.292392
2.012400 -12.823200 6.292392
2.059200 -12.823200 6.307583
2.106000 -12.823200 6.307583
2.152800 -12.823200 6.314824
2.199600 -12.823200 6.321701
2.246400 -12.823200 6.328059
2.293200 -12.823200 6.345266
2.340000 -12.823200 6.351092
2.386800 -12.823200 6.346470
2.433600 -12.823200 6.352639
2.480400 -12.823200 6.353788
2.527200 -12.823200 6.360005
2.574000 -12.823200 6.376578
2.620800 -12.823200 6.384098
2.667600 -12.823200 6.391150
2.714400 -12.823200 6.397101
2.761200 -12.823200 6.397101
2.808000 -12.823200 6.423445
2.854800 -12.823200 6.424366
2.901600 -12.823200 6.439808
2.948400 -12.823200 6.461490
2.995200 -12.823200 6.472806
3.042000 -12.823200 6.472806
3.088800 -12.823200 6.486778
3.135600 -12.823200 6.486294
3.182400 -12.823200 6.486778
3.229200 -12.823200 6.500712
3.276000 -12.823200 6.525608
3.322800 -12.823200 6.545519
3.369600 -12.823200 6.583126
3.416400 -12.823200 6.583892
3.463200 -12.823200 6.586255
3.510000 -12.823200 6.592826
3.556800 -12.823200 6.592826
3.603600 -12.823200 6.609224
3.650400 -12.823200 6.624472
3.697200 -12.823200 6.634514
3.744000 -12.823200 6.637545
3.790800 -12.823200 6.647002
3.837600 -12.823200 6.660664
3.884400 -12.823200 6.675261
3.931200 -12.823200 6.686511
3.978000 -12.823200 6.686511
4.024800 -12.823200 6.690010
4.071600 -12.823200 6.718834
4.118400 -12.823200 6.720175
4.165200 -12.823200 6.720500
4.212000 -12.823200 6.727792
4.258800 -12.823200 6.743639
4.305600 -12.823200 6.757063
4.352400 -12.823200 6.799131
4.399200 -12.823200 6.811934
4.446000 -12.823200 6.841179
4.492800 -12.823200 6.852124
4.539600 -12.823200 6.879156
4.586400 -12.823200 6.880530
4.633200 -12.823200 6.907374
4.680000 -12.823200 6.936762
4.726800 -12.823200 6.938185
4.773600 -12.823200 6.966305
4.820400 -12.823200 6.978917
4.867200 -12.823200 7.009279
4.914000 -12.823200 7.037112
4.960800 -12.823200 7.047105
5.007600 -12.823200 7.052785
5.054400 -12.823200 7.074301
5.101200 -12.823200 7.094098
5.148000 -12.823200 7.109680
5.194800 -12.823200 7.133523
5.241600 -12.823200 7.158144
5.288400 -12.823200 7.173202
5.335200 -12.823200 7.186180
5.382000 -12.823200 7.220423
5.428800 -12.823200 7.244558
5.475600 -12.823200 7.270305
5.522400 -12.823200 7.293724
5.569200 -12.823200 7.302025
5.616000 -12.823200 7.318060
5.662800 -12.823200 7.370924
5.709600 -12.823200 7.390988
5.756400 -12.823200 7.422057
5.803200 -12.823200 7.452276
5.850000 -12.823200 7.481734
5.896800 -12.823200 7.523982
5.943600 -12.823200 7.565457
5.990400 -12.823200 7.618178
6.037200 -12.823200 7.647731
6.084000 -12.823200 7.653704
6.130800 -12.823200 7.694253
6.177600 -12.823200 7.744386
6.224400 -12.823200 7.763251
6.271200 -12.823200 7.822511
6.318000 -12.823200 7.862112
6.364800 -12.823200 7.917483
6.411600 -12.823200 7.963583
6.458400 -12.823200 8.019417
6.505200 -12.823200 8.052673
6.552000 -12.823200 8.110651
6.598800 -12.823200 8.158235
6.645600 -12.823200 8.189776
6.692400 -12.823200 8.291077
6.739200 -12.823200 8.383345
6.786000 -12.823200 8.445104
6.832800 -12.823200 8.635904
13.104000 -12.823200 8.081996
13.150800 -12.823200 8.057470
13.197600 -12.823200 8.055372
13.244400 -12.823200 8.057470
13.291200 -12.823200 8.057470
13.338000 -12.823200 8.063205
13.431600 -12.823200 8.071060
13.478400 -12.823200 8.074096
13.525200 -12.823200 8.080468
13.572000 -12.823200 8.075787
13.618800 -12.823200 8.078105
13.665600 -12.823200 8.073801
13.712400 -12.823200 8.072492
13.759200 -12.823200 8.078023
13.806000 -12.823200 8.078023
13.852800 -12.823200 8.078258
13.899600 -12.823200 8.078957
13.946400 -12.823200 8.077513
13.993200 -12.823200 8.078957
14.040000 -12.823200 8.078957
14.086800 -12.823200 8.083705
14.133600 -12.823200 8.091707
14.180400 -12.823200 8.095097
14.227200 -12.823200 8.101887
14.274000 -12.823200 8.112028
14.320800 -12.823200 8.109331
14.367600 -12.823200 8.112028
14.414400 -12.823200 8.109331
14.461200 -12.823200 8.105732
14.508000 -12.823200 8.105732
14.554800 -12.823200 8.110665
14.601600 -12.823200 8.110665
14.648400 -12.823200 8.119209
14.695200 -12.823200 8.119209
14.742000 -12.823200 8.120079
14.788800 -12.823200 8.117527
14.835600 -12.823200 8.105688
14.882400 -12.823200 8.086147
14.929200 -12.823200 8.069089
14.976000 -12.823200 8.034493
15.678000 -12.823200 6.848054
15.724800 -12.823200 6.821721
15.771600 -12.823200 6.816502
15.818400 -12.823200 6.821721
15.865200 -12.823200 6.802022
15.912000 -12.823200 6.812725
15.958800 -12.823200 6.816774
16.005600 -12.823200 6.816774
16.052400 -12.823200 6.830780
16.099200 -12.823200 6.817783
16.146000 -12.823200 6.800859
16.192800 -12.823200 6.799189
16.239600 -12.823200 6.786093
16.286400 -12.823200 6.778603
16.333200 -12.823200 6.766770
16.380000 -12.823200 6.742007
16.707600 -12.823200 4.363490
16.754400 -12.823200 4.235960
16.801200 -12.823200 3.929810
16.848000 -12.823200 3.764040
16.894800 -12.823200 3.386264
17.035200 -12.823200 2.648057
17.082000 -12.823200 2.233221
-18.720000 -12.776400 0.000000
-18.673200 -12.776400 0.000000
-18.626400 -12.776400 0.000000
-18.579600 -12.776400 -7.330309
-18.532800 -12.776400 -7.328845
-18.486000 -12.776400 -7.327152
-18.439200 -12.776400 -7.319421
-18.392400 -12.776400 -7.303774
-18.345600 -12.776400 -7.297928
-18.298800 -12.776400 -7.298987
-18.252000 -12.776400 -7.280818
-18.205200 -12.776400 -7.280818
-18.158400 -12.776400 -7.278049
-18.111600 -12.776400 -7.276634
-18.064800 -12.776400 -7.270470
-18.018000 -12.776400 -7.264552
-17.971200 -12.776400 -7.257853
-17.924400 -12.776400 -7.269406
-17.877600 -12.776400 -7.257853
-17.830800 -12.776400 -7.257853
-17.784000 -12.776400 -7.255634
-17.737200 -12.776400 -7.244043
-17.690400 -12.776400 -7.221148
-17.643600 -12.776400 -7.194114
-17.596800 -12.776400 -7.160886
-17.550000 -12.776400 -7.135607
-17.503200 -12.776400 -7.084413
-17.456400 -12.776400 -7.047226
-17.128800 -12.776400 -5.529363
-17.082000 -12.776400 -5.529363
-15.958800 -12.776400 6.831357
-15.912000 -12.776400 6.860001
-15.865200 -12.776400 6.915456
-15.818400 -12.776400 6.926314
-15.771600 -12.776400 6.948558
-15.724800 -12.776400 6.964095
-15.678000 -12.776400 6.984927
-15.631200 -12.776400 6.991026
-15.584400 -12.776400 7.002176
-15.537600 -12.776400 7.018767
-15.490800 -12.776400 7.021811
-15.444000 -12.776400 7.031379
-15.397200 -12.776400 7.033918
-15.350400 -12.776400 7.040282
-15.303600 -12.776400 7.044635
-15.256800 -12.776400 7.046924
-15.210000 -12.776400 7.046533
-15.163200 -12.776400 7.047239
-15.116400 -12.776400 7.048333
-15.069600 -12.776400 7.049378
-15.022800 -12.776400 7.051593
-14.976000 -12.776400 7.056310
-14.929200 -12.776400 7.057977
-14.882400 -12.776400 7.069084
-14.835600 -12.776400 7.069624
-14.788800 -12.776400 7.069551
-14.742000 -12.776400 7.072564
-14.695200 -12.776400 7.078644
-14.648400 -12.776400 7.081097
-14.601600 -12.776400 7.084159
-14.554800 -12.776400 7.083670
-14.508000 -12.776400 7.086584
-14.461200 -12.776400 7.086584
-14.414400 -12.776400 7.090304
-14.367600 -12.776400 7.081271
-14.320800 -12.776400 7.074626
-14.274000 -12.776400 7.074626
-14.227200 -12.776400 7.094572
-14.180400 -12.776400 7.099979
-14.133600 -12.776400 7.108792
-14.086800 -12.776400 7.122538
-14.040000 -12.776400 7.147375
-13.993200 -12.776400 7.182534
-13.946400 -12.776400 7.252289
-7.347600 -12.776400 8.797445
-7.300800 -12.776400 8.741608
-7.254000 -12.776400 8.693643
-7.207200 -12.776400 8.637981
-7.160400 -12.776400 8.512885
-7.113600 -12.776400 8.464349
-7.066800 -12.776400 8.375533
-7.020000 -12.776400 8.349096
-6.973200 -12.776400 8.287318
-6.926400 -12.776400 8.232689
-6.879600 -12.776400 8.182946
-6.832800 -12.776400 8.143775
-6.786000 -12.776400 8.105114
-6.739200 -12.776400 8.064818
-6.692400 -12.776400 8.034088
-6.645600 -12.776400 7.990606
-6.598800 -12.776400 7.970043
-6.552000 -12.776400 7.896964
-6.505200 -12.776400 7.833894
-6.458400 -12.776400 7.818330
-6.411600 -12.776400 7.788384
-6.364800 -12.776400 7.767471
-6.318000 -12.776400 7.748382
-6.271200 -12.776400 7.699112
-6.224400 -12.776400 7.658672
-6.177600 -12.776400 7.631303
-6.130800 -12.776400 7.545750
-6.084000 -12.776400 7.531668
-6.037200 -12.776400 7.512482
-5.990400 -12.776400 7.496386
-5.943600 -12.776400 7.463313
-5.896800 -12.776400 7.429067
-5.850000 -12.776400 7.396059
-5.803200 -12.776400 7.385741
-5.756400 -12.776400 7.361431
-5.709600 -12.776400 7.354184
-5.662800 -12.776400 7.330821
-5.616000 -12.776400 7.298465
-5.569200 -12.776400 7.254980
-5.522400 -12.776400 7.224793
-5.475600 -12.776400 7.209270
-5.428800 -12.776400 7.196254
-5.382000 -12.776400 7.170557
-5.335200 -12.776400 7.143831
-5.288400 -12.776400 7.116800
-5.241600 -12.776400 7.091659
-5.194800 -12.776400 7.072408
-5.148000 -12.776400 7.059671
-5.101200 -12.776400 7.033447
-5.054400 -12.776400 7.015560
-5.007600 -12.776400 7.005399
-4.960800 -12.776400 7.011272
-4.914000 -12.776400 6.995702
-4.867200 -12.776400 6.959019
-4.820400 -12.776400 6.940558
-4.773600 -12.776400 6.932428
-4.726800 -12.776400 6.917870
-4.680000 -12.776400 6.891574
-4.633200 -12.776400 6.860487
-4.586400 -12.776400 6.848239
-4.539600 -12.776400 6.844142
-4.492800 -12.776400 6.840446
-4.446000 -12.776400 6.830843
-4.399200 -12.776400 6.814923
-4.352400 -12.776400 6.806361
-4.305600 -12.776400 6.778319
-4.258800 -12.776400 6.751555
-4.212000 -12.776400 6.738823
-4.165200 -12.776400 6.726504
-4.118400 -12.776400 6.707518
-4.071600 -12.776400 6.703234
-4.024800 -12.776400 6.689457
-3.978000 -12.776400 6.672216
-3.931200 -12.776400 6.664715
-3.884400 -12.776400 6.642066
-3.837600 -12.776400 6.633868
-3.790800 -12.776400 6.622712
-3.744000 -12.776400 6.612825
-3.697200 -12.776400 6.610283
-3.650400 -12.776400 6.601295
-3.603600 -12.776400 6.586492
-3.556800 -12.776400 6.570687
-3.510000 -12.776400 6.570687
-3.463200 -12.776400 6.570098
-3.416400 -12.776400 6.551767
-3.369600 -12.776400 6.547528
-3.322800 -12.776400 6.530593
-3.276000 -12.776400 6.548795
-3.229200 -12.776400 6.550632
-3.182400 -12.776400 6.551081
-3.135600 -12.776400 6.551081
-3.088800 -12.776400 6.551081
-3.042000 -12.776400 6.528274
-2.995200 -12.776400 6.519846
-2.948400 -12.776400 6.496381
-2.901600 -12.776400 6.475973
-2.854800 -12.776400 6.455318
-2.808000 -12.776400 6.433386
-2.761200 -12.776400 6.422943
-2.714400 -12.776400 6.407040
-2.667600 -12.776400 6.407040
-2.620800 -12.776400 6.404261
-2.574000 -12.776400 6.402728
-2.527200 -12.776400 6.399790
-2.480400 -12.776400 6.383447
-2.433600 -12.776400 6.370629
-2.386800 -12.776400 6.339710
-2.340000 -12.776400 6.352936
-2.293200 -12.776400 6.354187
-2.246400 -12.776400 6.322263
-2.199600 -12.776400 6.356136
-2.152800 -12.776400 6.356136
-2.106000 -12.776400 6.366556
-2.059200 -12.776400 6.366556
-2.012400 -12.776400 6.356136
-1.965600 -12.776400 6.366349
-1.918800 -12.776400 6.345961
-1.872000 -12.776400 6.315246
-1.825200 -12.776400 6.305918
-1.778400 -12.776400 6.301525
-1.731600 -12.776400 6.299822
-1.684800 -12.776400 6.299282
-1.638000 -12.776400 6.297949
-1.591200 -12.776400 6.296218
-1.544400 -12.776400 6.291020
-1.497600 -12.776400 6.288158
-1.450800 -12.776400 6.265563
-1.404000 -12.776400 6.265563
-1.357200 -12.776400 6.249750
-1.310400 -12.776400 6.267230
-1.263600 -12.776400 6.285587
-1.216800 -12.776400 6.286936
-1.170000 -12.776400 6.301842
-1.123200 -12.776400 6.300123
-1.076400 -12.776400 6.286936
-1.029600 -12.776400 6.300123
-0.982800 -12.776400 6.286936
-0.936000 -12.776400 6.286648
-0.889200 -12.776400 6.256612
-0.842400 -12.776400 6.254845
-0.795600 -12.776400 6.252743
-0.748800 -12.776400 6.245048
-0.702000 -12.776400 6.219104
-0.655200 -12.776400 6.219104
-0.608400 -12.776400 6.223964
-0.561600 -12.776400 6.267544
-0.514800 -12.776400 6.265270
-0.468000 -12.776400 6.256664
-0.421200 -12.776400 6.297055
-0.374400 -12.776400 6.256664
-0.327600 -12.776400 6.249498
-0.280800 -12.776400 6.239032
-0.234000 -12.776400 6.216509
-0.187200 -12.776400 6.210888
-0.140400 -12.776400 6.202407
-0.093600 -12.776400 6.194606
-0.046800 -12.776400 6.187936
0.000000 -12.776400 6.180358
0.046800 -12.776400 6.180358
0.093600 -12.776400 6.180989
0.140400 -12.776400 6.187936
0.187200 -12.776400 6.193328
0.234000 -12.776400 6.193575
0.280800 -12.776400 6.199264
0.327600 -12.776400 6.202255
0.374400 -12.776400 6.193575
0.421200 -12.776400 6.203133
0.468000 -12.776400 6.182657
0.514800 -12.776400 6.188792
0.561600 -12.776400 6.188792
0.608400 -12.776400 6.203239
0.655200 -12.776400 6.203239
0.702000 -12.776400 6.206316
0.748800 -12.776400 6.205244
0.795600 -12.776400 6.209361
0.842400 -12.776400 6.216826
0.889200 -12.776400 6.238933
0.936000 -12.776400 6.230438
0.982800 -12.776400 6.241701
1.029600 -12.776400 6.230438
1.076400 -12.776400 6.241197
1.123200 -12.776400 6.241197
1.170000 -12.776400 6.241197
1.216800 -12.776400 6.225016
1.263600 -12.776400 6.226485
1.310400 -12.776400 6.226485
1.357200 -12.776400 6.226485
1.404000 -12.776400 6.228617
1.450800 -12.776400 6.242125
1.497600 -12.776400 6.244459
1.544400 -12.776400 6.246210
1.591200 -12.776400 6.248444
1.638000 -12.776400 6.246210
1.684800 -12.776400 6.250727
1.731600 -12.776400 6.246210
1.778400 -12.776400 6.264385
1.825200 -12.776400 6.272539
1.872000 -12.776400 6.276798
1.918800 -12.776400 6.283632
1.965600 -12.776400 6.285386
2.012400 -12.776400 6.285386
2.059200 -12.776400 6.307136
2.106000 -12.776400 6.307136
2.152800 -12.776400 6.298940
2.199600 -12.776400 6.313312
2.246400 -12.776400 6.323342
2.293200 -12.776400 6.336592
2.340000 -12.776400 6.342073
2.386800 -12.776400 6.342073
2.433600 -12.776400 6.364427
2.480400 -12.776400 6.366315
2.527200 -12.776400 6.366315
2.574000 -12.776400 6.376578
2.620800 -12.776400 6.376578
2.667600 -12.776400 6.391210
2.714400 -12.776400 6.397940
2.761200 -12.776400 6.397101
2.808000 -12.776400 6.406339
2.854800 -12.776400 6.423445
2.901600 -12.776400 6.430131
2.948400 -12.776400 6.456744
2.995200 -12.776400 6.459823
3.042000 -12.776400 6.459823
3.088800 -12.776400 6.472863
3.135600 -12.776400 6.481010
3.182400 -12.776400 6.486778
3.229200 -12.776400 6.496587
3.276000 -12.776400 6.504059
3.322800 -12.776400 6.537394
3.369600 -12.776400 6.562509
3.416400 -12.776400 6.583126
3.463200 -12.776400 6.583892
3.510000 -12.776400 6.583892
3.556800 -12.776400 6.583892
3.603600 -12.776400 6.588969
3.650400 -12.776400 6.608932
3.697200 -12.776400 6.612637
3.744000 -12.776400 6.622767
3.790800 -12.776400 6.634514
3.837600 -12.776400 6.644059
3.884400 -12.776400 6.651525
3.931200 -12.776400 6.674108
3.978000 -12.776400 6.685190
4.024800 -12.776400 6.690010
4.071600 -12.776400 6.718834
4.118400 -12.776400 6.720500
4.165200 -12.776400 6.725113
4.212000 -12.776400 6.736086
4.258800 -12.776400 6.743639
4.305600 -12.776400 6.757063
4.352400 -12.776400 6.786512
4.399200 -12.776400 6.809731
4.446000 -12.776400 6.819980
4.492800 -12.776400 6.845531
4.539600 -12.776400 6.849972
4.586400 -12.776400 6.852124
4.633200 -12.776400 6.880530
4.680000 -12.776400 6.912169
4.726800 -12.776400 6.936821
4.773600 -12.776400 6.964162
4.820400 -12.776400 6.976956
4.867200 -12.776400 6.996768
4.914000 -12.776400 7.022878
4.960800 -12.776400 7.039243
5.007600 -12.776400 7.056821
5.054400 -12.776400 7.073646
5.101200 -12.776400 7.083343
5.148000 -12.776400 7.105164
5.194800 -12.776400 7.131621
5.241600 -12.776400 7.157365
5.288400 -12.776400 7.181270
5.335200 -12.776400 7.199272
5.382000 -12.776400 7.223940
5.428800 -12.776400 7.246086
5.475600 -12.776400 7.256828
5.522400 -12.776400 7.275861
5.569200 -12.776400 7.293724
5.616000 -12.776400 7.315720
5.662800 -12.776400 7.349433
5.709600 -12.776400 7.382480
5.756400 -12.776400 7.421807
5.803200 -12.776400 7.460980
5.850000 -12.776400 7.488574
5.896800 -12.776400 7.523982
5.943600 -12.776400 7.562996
5.990400 -12.776400 7.602300
6.037200 -12.776400 7.628615
6.084000 -12.776400 7.644131
6.130800 -12.776400 7.674167
6.177600 -12.776400 7.744386
6.224400 -12.776400 7.764995
6.271200 -12.776400 7.822511
6.318000 -12.776400 7.862112
6.364800 -12.776400 7.931290
6.411600 -12.776400 7.976876
6.458400 -12.776400 8.018177
6.505200 -12.776400 8.052673
6.552000 -12.776400 8.107544
6.598800 -12.776400 8.134239
6.645600 -12.776400 8.166420
6.692400 -12.776400 8.274228
6.739200 -12.776400 8.309747
6.786000 -12.776400 8.440112
6.832800 -12.776400 8.746886
13.150800 -12.776400 8.057470
13.197600 -12.776400 8.056533
13.244400 -12.776400 8.058400
13.431600 -12.776400 8.094960
13.478400 -12.776400 8.089001
13.525200 -12.776400 8.089001
13.572000 -12.776400 8.087024
13.618800 -12.776400 8.078258
13.665600 -12.776400 8.074096
13.712400 -12.776400 8.074096
13.759200 -12.776400 8.078105
13.806000 -12.776400 8.079599
13.852800 -12.776400 8.091096
13.899600 -12.776400 8.091707
13.946400 -12.776400 8.079599
13.993200 -12.776400 8.092484
14.040000 -12.776400 8.085906
14.086800 -12.776400 8.095097
14.133600 -12.776400 8.097616
14.180400 -12.776400 8.099355
14.227200 -12.776400 8.105732
14.274000 -12.776400 8.117284
14.320800 -12.776400 8.113014
14.367600 -12.776400 8.112028
14.414400 -12.776400 8.110665
14.461200 -12.776400 8.109331
14.508000 -12.776400 8.109331
14.554800 -12.776400 8.110770
14.601600 -12.776400 8.110665
14.648400 -12.776400 8.120079
14.695200 -12.776400 8.120869
14.742000 -12.776400 8.124464
14.788800 -12.776400 8.122248
14.835600 -12.776400 8.120115
14.882400 -12.776400 8.101899
14.929200 -12.776400 8.092262
14.976000 -12.776400 8.085935
15.678000 -12.776400 6.859056
15.724800 -12.776400 6.841867
15.771600 -12.776400 6.821721
15.818400 -12.776400 6.827098
15.865200 -12.776400 6.821721
15.912000 -12.776400 6.817783
15.958800 -12.776400 6.817783
16.005600 -12.776400 6.817783
16.052400 -12.776400 6.830780
16.099200 -12.776400 6.825272
16.146000 -12.776400 6.824049
16.192800 -12.776400 6.815425
16.239600 -12.776400 6.815425
16.286400 -12.776400 6.800859
16.333200 -12.776400 6.776774
16.380000 -12.776400 6.744713
16.426800 -12.776400 6.710873
16.660800 -12.776400 4.872964
16.707600 -12.776400 4.537305
16.754400 -12.776400 4.280233
16.801200 -12.776400 4.201129
16.848000 -12.776400 3.858026
16.988400 -12.776400 3.075810
17.035200 -12.776400 2.846623
17.082000 -12.776400 2.535803
17.128800 -12.776400 2.074782
-18.720000 -12.729600 0.000000
-18.673200 -12.729600 0.000000
-18.626400 -12.729600 0.000000
-18.579600 -12.729600 -7.358550
-18.532800 -12.729600 -7.334953
-18.486000 -12.729600 -7.327152
-18.439200 -12.729600 -7.319421
-18.392400 -12.729600 -7.298987
-18.345600 -12.729600 -7.278049
-18.298800 -12.729600 -7.278049
-18.252000 -12.729600 -7.274682
-18.205200 -12.729600 -7.274682
-18.158400 -12.729600 -7.274682
-18.111600 -12.729600 -7.270470
-18.064800 -12.729600 -7.269406
-18.018000 -12.729600 -7.264552
-17.971200 -12.729600 -7.269406
-17.924400 -12.729600 -7.270470
-17.877600 -12.729600 -7.269406
-17.830800 -12.729600 -7.269406
-17.784000 -12.729600 -7.256436
-17.737200 -12.729600 -7.244043
-17.690400 -12.729600 -7.221148
-17.643600 -12.729600 -7.189198
-17.596800 -12.729600 -7.160886
-17.550000 -12.729600 -7.116126
-17.503200 -12.729600 -7.067967
-17.456400 -12.729600 -7.024783
-17.128800 -12.729600 -5.529452
-17.082000 -12.729600 -5.529452
-16.426800 -12.729600 5.252014
-16.380000 -12.729600 5.246153
-15.958800 -12.729600 6.885477
-15.912000 -12.729600 6.915456
-15.865200 -12.729600 6.937182
-15.818400 -12.729600 6.944862
-15.771600 -12.729600 6.964095
-15.724800 -12.729600 6.985043
-15.678000 -12.729600 6.998908
-15.631200 -12.729600 7.009902
-15.584400 -12.729600 7.018767
-15.537600 -12.729600 7.025831
-15.490800 -12.729600 7.032512
-15.444000 -12.729600 7.034235
-15.397200 -12.729600 7.038817
-15.350400 -12.729600 7.047261
-15.303600 -12.729600 7.048333
-15.256800 -12.729600 7.048333
-15.210000 -12.729600 7.048333
-15.163200 -12.729600 7.053511
-15.116400 -12.729600 7.053511
-15.069600 -12.729600 7.053511
-15.022800 -12.729600 7.055923
-14.976000 -12.729600 7.062757
-14.929200 -12.729600 7.064165
-14.882400 -12.729600 7.069084
-14.835600 -12.729600 7.070156
-14.788800 -12.729600 7.070156
-14.742000 -12.729600 7.072935
-14.695200 -12.729600 7.081097
-14.648400 -12.729600 7.082395
-14.601600 -12.729600 7.090996
-14.554800 -12.729600 7.090996
-14.508000 -12.729600 7.096111
-14.461200 -12.729600 7.096111
-14.414400 -12.729600 7.096111
-14.367600 -12.729600 7.090996
-14.320800 -12.729600 7.090304
-14.274000 -12.729600 7.086504
-14.227200 -12.729600 7.100395
-14.180400 -12.729600 7.107002
-14.133600 -12.729600 7.122538
-14.086800 -12.729600 7.143811
-14.040000 -12.729600 7.167710
-13.993200 -12.729600 7.198531
-7.347600 -12.729600 8.863333
-7.300800 -12.729600 8.787822
-7.254000 -12.729600 8.699505
-7.207200 -12.729600 8.665287
-7.160400 -12.729600 8.512885
-7.113600 -12.729600 8.464349
-7.066800 -12.729600 8.384304
-7.020000 -12.729600 8.350688
-6.973200 -12.729600 8.331857
-6.926400 -12.729600 8.260084
-6.879600 -12.729600 8.215517
-6.832800 -12.729600 8.170117
-6.786000 -12.729600 8.117679
-6.739200 -12.729600 8.059827
-6.692400 -12.729600 8.028595
-6.645600 -12.729600 7.990426
-6.598800 -12.729600 7.970043
-6.552000 -12.729600 7.887768
-6.505200 -12.729600 7.845849
-6.458400 -12.729600 7.825691
-6.411600 -12.729600 7.788722
-6.364800 -12.729600 7.769831
-6.318000 -12.729600 7.751290
-6.271200 -12.729600 7.708141
-6.224400 -12.729600 7.658667
-6.177600 -12.729600 7.624089
-6.130800 -12.729600 7.564086
-6.084000 -12.729600 7.536519
-6.037200 -12.729600 7.513663
-5.990400 -12.729600 7.493078
-5.943600 -12.729600 7.463313
-5.896800 -12.729600 7.429067
-5.850000 -12.729600 7.401991
-5.803200 -12.729600 7.382841
-5.756400 -12.729600 7.360259
-5.709600 -12.729600 7.350934
-5.662800 -12.729600 7.331828
-5.616000 -12.729600 7.298465
-5.569200 -12.729600 7.240615
-5.522400 -12.729600 7.211200
-5.475600 -12.729600 7.202683
-5.428800 -12.729600 7.180383
-5.382000 -12.729600 7.170188
-5.335200 -12.729600 7.143831
-5.288400 -12.729600 7.118522
-5.241600 -12.729600 7.091659
-5.194800 -12.729600 7.070074
-5.148000 -12.729600 7.059671
-5.101200 -12.729600 7.022761
-5.054400 -12.729600 7.014136
-5.007600 -12.729600 6.996444
-4.960800 -12.729600 6.995702
-4.914000 -12.729600 6.973339
-4.867200 -12.729600 6.956602
-4.820400 -12.729600 6.939823
-4.773600 -12.729600 6.932428
-4.726800 -12.729600 6.910066
-4.680000 -12.729600 6.883344
-4.633200 -12.729600 6.848239
-4.586400 -12.729600 6.844378
-4.539600 -12.729600 6.840087
-4.492800 -12.729600 6.829526
-4.446000 -12.729600 6.816301
-4.399200 -12.729600 6.792904
-4.352400 -12.729600 6.792904
-4.305600 -12.729600 6.769712
-4.258800 -12.729600 6.758752
-4.212000 -12.729600 6.738823
-4.165200 -12.729600 6.726504
-4.118400 -12.729600 6.705751
-4.071600 -12.729600 6.698013
-4.024800 -12.729600 6.678728
-3.978000 -12.729600 6.664715
-3.931200 -12.729600 6.650201
-3.884400 -12.729600 6.639184
-3.837600 -12.729600 6.627909
-3.790800 -12.729600 6.614846
-3.744000 -12.729600 6.613733
-3.697200 -12.729600 6.612176
-3.650400 -12.729600 6.598466
-3.603600 -12.729600 6.586492
-3.556800 -12.729600 6.570235
-3.510000 -12.729600 6.570235
-3.463200 -12.729600 6.566002
-3.416400 -12.729600 6.547528
-3.369600 -12.729600 6.516966
-3.322800 -12.729600 6.506956
-3.276000 -12.729600 6.505781
-3.229200 -12.729600 6.505781
-3.182400 -12.729600 6.506956
-3.135600 -12.729600 6.511416
-3.088800 -12.729600 6.511416
-3.042000 -12.729600 6.511416
-2.995200 -12.729600 6.492973
-2.948400 -12.729600 6.472082
-2.901600 -12.729600 6.455318
-2.854800 -12.729600 6.432358
-2.808000 -12.729600 6.430951
-2.761200 -12.729600 6.410656
-2.714400 -12.729600 6.402728
-2.667600 -12.729600 6.386475
-2.620800 -12.729600 6.383447
-2.574000 -12.729600 6.383447
-2.527200 -12.729600 6.370629
-2.480400 -12.729600 6.358483
-2.433600 -12.729600 6.352936
-2.386800 -12.729600 6.319690
-2.340000 -12.729600 6.322263
-2.293200 -12.729600 6.322263
-2.246400 -12.729600 6.315674
-2.199600 -12.729600 6.328399
-2.152800 -12.729600 6.322263
-2.106000 -12.729600 6.328399
-2.059200 -12.729600 6.346741
-2.012400 -12.729600 6.346741
-1.965600 -12.729600 6.346741
-1.918800 -12.729600 6.345961
-1.872000 -12.729600 6.310708
-1.825200 -12.729600 6.301525
-1.778400 -12.729600 6.299822
-1.731600 -12.729600 6.291020
-1.684800 -12.729600 6.288158
-1.638000 -12.729600 6.287578
-1.591200 -12.729600 6.283049
-1.544400 -12.729600 6.265563
-1.497600 -12.729600 6.251364
-1.450800 -12.729600 6.234511
-1.404000 -12.729600 6.234511
-1.357200 -12.729600 6.235788
-1.310400 -12.729600 6.252143
-1.263600 -12.729600 6.265563
-1.216800 -12.729600 6.285587
-1.170000 -12.729600 6.286936
-1.123200 -12.729600 6.286936
-1.076400 -12.729600 6.286715
-1.029600 -12.729600 6.286936
-0.982800 -12.729600 6.286715
-0.936000 -12.729600 6.269416
-0.889200 -12.729600 6.252530
-0.842400 -12.729600 6.249479
-0.795600 -12.729600 6.226154
-0.748800 -12.729600 6.223964
-0.702000 -12.729600 6.218316
-0.655200 -12.729600 6.218316
-0.608400 -12.729600 6.221940
-0.561600 -12.729600 6.265270
-0.514800 -12.729600 6.253303
-0.468000 -12.729600 6.267544
-0.421200 -12.729600 6.291164
-0.374400 -12.729600 6.253303
-0.327600 -12.729600 6.249498
-0.280800 -12.729600 6.241551
-0.234000 -12.729600 6.216509
-0.187200 -12.729600 6.210888
-0.140400 -12.729600 6.196159
-0.093600 -12.729600 6.193775
-0.046800 -12.729600 6.180603
0.000000 -12.729600 6.177805
0.046800 -12.729600 6.177805
0.093600 -12.729600 6.161669
0.140400 -12.729600 6.180989
0.187200 -12.729600 6.182577
0.234000 -12.729600 6.193575
0.280800 -12.729600 6.193575
0.327600 -12.729600 6.193328
0.374400 -12.729600 6.182168
0.421200 -12.729600 6.182577
0.468000 -12.729600 6.180520
0.514800 -12.729600 6.176800
0.561600 -12.729600 6.177551
0.608400 -12.729600 6.182657
0.655200 -12.729600 6.182657
0.702000 -12.729600 6.192442
0.748800 -12.729600 6.191684
0.795600 -12.729600 6.192442
0.842400 -12.729600 6.200857
0.889200 -12.729600 6.205905
0.936000 -12.729600 6.202118
0.982800 -12.729600 6.205905
1.029600 -12.729600 6.225016
1.076400 -12.729600 6.205905
1.123200 -12.729600 6.219428
1.170000 -12.729600 6.219428
1.216800 -12.729600 6.192766
1.263600 -12.729600 6.192766
1.310400 -12.729600 6.206681
1.357200 -12.729600 6.206681
1.404000 -12.729600 6.219428
1.450800 -12.729600 6.228617
1.497600 -12.729600 6.239937
1.544400 -12.729600 6.242125
1.591200 -12.729600 6.243377
1.638000 -12.729600 6.242125
1.684800 -12.729600 6.244459
1.731600 -12.729600 6.240062
1.778400 -12.729600 6.243377
1.825200 -12.729600 6.265213
1.872000 -12.729600 6.276798
1.918800 -12.729600 6.273919
1.965600 -12.729600 6.283632
2.012400 -12.729600 6.283632
2.059200 -12.729600 6.292392
2.106000 -12.729600 6.292392
2.152800 -12.729600 6.287758
2.199600 -12.729600 6.300484
2.246400 -12.729600 6.313312
2.293200 -12.729600 6.323342
2.340000 -12.729600 6.325377
2.386800 -12.729600 6.335764
2.433600 -12.729600 6.351092
2.480400 -12.729600 6.353788
2.527200 -12.729600 6.353788
2.574000 -12.729600 6.353788
2.620800 -12.729600 6.360005
2.667600 -12.729600 6.366315
2.714400 -12.729600 6.391210
2.761200 -12.729600 6.391150
2.808000 -12.729600 6.397101
2.854800 -12.729600 6.407304
2.901600 -12.729600 6.428933
2.948400 -12.729600 6.448348
2.995200 -12.729600 6.459232
3.042000 -12.729600 6.459232
3.088800 -12.729600 6.471173
3.135600 -12.729600 6.472863
3.182400 -12.729600 6.486294
3.229200 -12.729600 6.493192
3.276000 -12.729600 6.500712
3.322800 -12.729600 6.541539
3.369600 -12.729600 6.562509
3.416400 -12.729600 6.583126
3.463200 -12.729600 6.583126
3.510000 -12.729600 6.583126
3.556800 -12.729600 6.583175
3.603600 -12.729600 6.583892
3.650400 -12.729600 6.592826
3.697200 -12.729600 6.605361
3.744000 -12.729600 6.609224
3.790800 -12.729600 6.621057
3.837600 -12.729600 6.627693
3.884400 -12.729600 6.637545
3.931200 -12.729600 6.644059
3.978000 -12.729600 6.666207
4.024800 -12.729600 6.699357
4.071600 -12.729600 6.727448
4.118400 -12.729600 6.725113
4.165200 -12.729600 6.730915
4.212000 -12.729600 6.731104
4.258800 -12.729600 6.743639
4.305600 -12.729600 6.757063
4.352400 -12.729600 6.780123
4.399200 -12.729600 6.806074
4.446000 -12.729600 6.819980
4.492800 -12.729600 6.845531
4.539600 -12.729600 6.849972
4.586400 -12.729600 6.850397
4.633200 -12.729600 6.879944
4.680000 -12.729600 6.908575
4.726800 -12.729600 6.916200
4.773600 -12.729600 6.945478
4.820400 -12.729600 6.967170
4.867200 -12.729600 6.999749
4.914000 -12.729600 7.038809
4.960800 -12.729600 7.048378
5.007600 -12.729600 7.063536
5.054400 -12.729600 7.073646
5.101200 -12.729600 7.089656
5.148000 -12.729600 7.105164
5.194800 -12.729600 7.127694
5.241600 -12.729600 7.151719
5.288400 -12.729600 7.181184
5.335200 -12.729600 7.214198
5.382000 -12.729600 7.228999
5.428800 -12.729600 7.249580
5.475600 -12.729600 7.262150
5.522400 -12.729600 7.275861
5.569200 -12.729600 7.293724
5.616000 -12.729600 7.316935
5.662800 -12.729600 7.370973
5.709600 -12.729600 7.390988
5.756400 -12.729600 7.422057
5.803200 -12.729600 7.463298
5.850000 -12.729600 7.481734
5.896800 -12.729600 7.502625
5.943600 -12.729600 7.557724
5.990400 -12.729600 7.584021
6.037200 -12.729600 7.615907
6.084000 -12.729600 7.644131
6.130800 -12.729600 7.671292
6.177600 -12.729600 7.707522
6.224400 -12.729600 7.755314
6.271200 -12.729600 7.815087
6.318000 -12.729600 7.851722
6.364800 -12.729600 7.928580
6.411600 -12.729600 7.963583
6.458400 -12.729600 7.992379
6.505200 -12.729600 8.044871
6.552000 -12.729600 8.083682
6.598800 -12.729600 8.134239
6.645600 -12.729600 8.166420
6.692400 -12.729600 8.242342
6.739200 -12.729600 8.309747
6.786000 -12.729600 8.445104
6.832800 -12.729600 9.462054
13.197600 -12.729600 8.081996
13.244400 -12.729600 8.081996
13.291200 -12.729600 8.081996
13.338000 -12.729600 8.094960
13.384800 -12.729600 8.099000
13.431600 -12.729600 8.095001
13.478400 -12.729600 8.095001
13.525200 -12.729600 8.092885
13.572000 -12.729600 8.091096
13.618800 -12.729600 8.087024
13.665600 -12.729600 8.078258
13.712400 -12.729600 8.078258
13.759200 -12.729600 8.079599
13.806000 -12.729600 8.085377
13.852800 -12.729600 8.091096
13.899600 -12.729600 8.085377
13.946400 -12.729600 8.080457
13.993200 -12.729600 8.092484
14.040000 -12.729600 8.091707
14.086800 -12.729600 8.096857
14.133600 -12.729600 8.099355
14.180400 -12.729600 8.101887
14.227200 -12.729600 8.113014
14.274000 -12.729600 8.120256
14.320800 -12.729600 8.119746
14.367600 -12.729600 8.120256
14.414400 -12.729600 8.118870
14.461200 -12.729600 8.112028
14.508000 -12.729600 8.111366
14.554800 -12.729600 8.118870
14.601600 -12.729600 8.117527
14.648400 -12.729600 8.122923
14.695200 -12.729600 8.131125
14.742000 -12.729600 8.132045
14.788800 -12.729600 8.132045
14.835600 -12.729600 8.124464
14.882400 -12.729600 8.124464
14.929200 -12.729600 8.119041
14.976000 -12.729600 8.099825
15.022800 -12.729600 8.092262
15.678000 -12.729600 6.869963
15.724800 -12.729600 6.861991
15.771600 -12.729600 6.857797
15.818400 -12.729600 6.848054
15.865200 -12.729600 6.821721
15.912000 -12.729600 6.816774
15.958800 -12.729600 6.816774
16.005600 -12.729600 6.815425
16.052400 -12.729600 6.817783
16.099200 -12.729600 6.824049
16.146000 -12.729600 6.824049
16.192800 -12.729600 6.824049
16.239600 -12.729600 6.824049
16.286400 -12.729600 6.817721
16.333200 -12.729600 6.796501
16.380000 -12.729600 6.776774
16.426800 -12.729600 6.733658
16.473600 -12.729600 6.701789
16.660800 -12.729600 5.035488
16.707600 -12.729600 4.738466
16.754400 -12.729600 4.436060
16.801200 -12.729600 4.235960
-18.720000 -12.682800 0.000000
-18.673200 -12.682800 0.000000
-18.626400 -12.682800 0.000000
-18.579600 -12.682800 -7.360634
-18.532800 -12.682800 -7.334953
-18.486000 -12.682800 -7.327152
-18.439200 -12.682800 -7.319421
-18.392400 -12.682800 -7.312531
-18.345600 -12.682800 -7.298987
-18.298800 -12.682800 -7.307678
-18.252000 -12.682800 -7.284522
-18.205200 -12.682800 -7.284522
-18.158400 -12.682800 -7.280818
-18.111600 -12.682800 -7.270470
-18.064800 -12.682800 -7.264552
-18.018000 -12.682800 -7.256815
-17.971200 -12.682800 -7.257284
-17.924400 -12.682800 -7.257284
-17.877600 -12.682800 -7.256815
-17.830800 -12.682800 -7.256436
-17.784000 -12.682800 -7.251976
-17.737200 -12.682800 -7.234347
-17.690400 -12.682800 -7.206618
-17.643600 -12.682800 -7.160886
-17.596800 -12.682800 -7.137164
-17.550000 -12.682800 -7.100667
-17.503200 -12.682800 -7.058151
-16.005600 -12.682800 6.885477
-15.958800 -12.682800 6.932076
-15.912000 -12.682800 6.937182
-15.865200 -12.682800 6.948558
-15.818400 -12.682800 6.966263
-15.771600 -12.682800 6.985043
-15.724800 -12.682800 6.998908
-15.678000 -12.682800 7.017162
-15.631200 -12.682800 7.020839
-15.584400 -12.682800 7.021811
-15.537600 -12.682800 7.034235
-15.490800 -12.682800 7.037565
-15.444000 -12.682800 7.038996
-15.397200 -12.682800 7.042077
-15.350400 -12.682800 7.056130
-15.303600 -12.682800 7.058858
-15.256800 -12.682800 7.059633
-15.210000 -12.682800 7.062562
-15.163200 -12.682800 7.062562
-15.116400 -12.682800 7.062757
-15.069600 -12.682800 7.062757
-15.022800 -12.682800 7.062757
-14.976000 -12.682800 7.064474
-14.929200 -12.682800 7.064474
-14.882400 -12.682800 7.069084
-14.835600 -12.682800 7.070156
-14.788800 -12.682800 7.070156
-14.742000 -12.682800 7.072564
-14.695200 -12.682800 7.080576
-14.648400 -12.682800 7.081271
-14.601600 -12.682800 7.086584
-14.554800 -12.682800 7.090330
-14.508000 -12.682800 7.096248
-14.461200 -12.682800 7.096248
-14.414400 -12.682800 7.097049
-14.367600 -12.682800 7.096111
-14.320800 -12.682800 7.091683
-14.274000 -12.682800 7.096248
-14.227200 -12.682800 7.104289
-14.180400 -12.682800 7.130309
-14.133600 -12.682800 7.144958
-14.086800 -12.682800 7.167710
-14.040000 -12.682800 7.219493
-7.347600 -12.682800 8.908660
-7.300800 -12.682800 8.800294
-7.254000 -12.682800 8.720587
-7.207200 -12.682800 8.673853
-7.160400 -12.682800 8.537979
-7.113600 -12.682800 8.474129
-7.066800 -12.682800 8.426064
-7.020000 -12.682800 8.374869
-6.973200 -12.682800 8.338991
-6.926400 -12.682800 8.260084
-6.879600 -12.682800 8.215517
-6.832800 -12.682800 8.171819
-6.786000 -12.682800 8.135124
-6.739200 -12.682800 8.064818
-6.692400 -12.682800 8.034088
-6.645600 -12.682800 7.990606
-6.598800 -12.682800 7.983949
-6.552000 -12.682800 7.887768
-6.505200 -12.682800 7.848632
-6.458400 -12.682800 7.826573
-6.411600 -12.682800 7.814796
-6.364800 -12.682800 7.776846
-6.318000 -12.682800 7.758397
-6.271200 -12.682800 7.716907
-6.224400 -12.682800 7.658672
-6.177600 -12.682800 7.624089
-6.130800 -12.682800 7.573646
-6.084000 -12.682800 7.545750
-6.037200 -12.682800 7.521820
-5.990400 -12.682800 7.500980
-5.943600 -12.682800 7.466375
-5.896800 -12.682800 7.444193
-5.850000 -12.682800 7.401991
-5.803200 -12.682800 7.378490
-5.756400 -12.682800 7.354746
-5.709600 -12.682800 7.336631
-5.662800 -12.682800 7.325352
-5.616000 -12.682800 7.277644
-5.569200 -12.682800 7.236357
-5.522400 -12.682800 7.211200
-5.475600 -12.682800 7.199883
-5.428800 -12.682800 7.180383
-5.382000 -12.682800 7.166554
-5.335200 -12.682800 7.142574
-5.288400 -12.682800 7.103974
-5.241600 -12.682800 7.081223
-5.194800 -12.682800 7.070074
-5.148000 -12.682800 7.062496
-5.101200 -12.682800 7.037894
-5.054400 -12.682800 7.032726
-5.007600 -12.682800 7.006576
-4.960800 -12.682800 7.006576
-4.914000 -12.682800 6.993076
-4.867200 -12.682800 6.960256
-4.820400 -12.682800 6.939712
-4.773600 -12.682800 6.928799
-4.726800 -12.682800 6.902107
-4.680000 -12.682800 6.878144
-4.633200 -12.682800 6.848239
-4.586400 -12.682800 6.844142
-4.539600 -12.682800 6.832614
-4.492800 -12.682800 6.829455
-4.446000 -12.682800 6.812756
-4.399200 -12.682800 6.781745
-4.352400 -12.682800 6.780108
-4.305600 -12.682800 6.762661
-4.258800 -12.682800 6.749363
-4.212000 -12.682800 6.730548
-4.165200 -12.682800 6.726504
-4.118400 -12.682800 6.705751
-4.071600 -12.682800 6.699393
-4.024800 -12.682800 6.686913
-3.978000 -12.682800 6.666456
-3.931200 -12.682800 6.650201
-3.884400 -12.682800 6.637064
-3.837600 -12.682800 6.620472
-3.790800 -12.682800 6.612825
-3.744000 -12.682800 6.612825
-3.697200 -12.682800 6.612176
-3.650400 -12.682800 6.601295
-3.603600 -12.682800 6.586492
-3.556800 -12.682800 6.570098
-3.510000 -12.682800 6.570098
-3.463200 -12.682800 6.548090
-3.416400 -12.682800 6.530454
-3.369600 -12.682800 6.515527
-3.322800 -12.682800 6.501824
-3.276000 -12.682800 6.495844
-3.229200 -12.682800 6.483917
-3.182400 -12.682800 6.495844
-3.135600 -12.682800 6.498540
-3.088800 -12.682800 6.495844
-3.042000 -12.682800 6.475949
-2.995200 -12.682800 6.459198
-2.948400 -12.682800 6.452144
-2.901600 -12.682800 6.431738
-2.854800 -12.682800 6.425387
-2.808000 -12.682800 6.407040
-2.761200 -12.682800 6.400019
-2.714400 -12.682800 6.386475
-2.667600 -12.682800 6.377426
-2.620800 -12.682800 6.373270
-2.574000 -12.682800 6.377426
-2.527200 -12.682800 6.364850
-2.480400 -12.682800 6.352936
-2.433600 -12.682800 6.341123
-2.386800 -12.682800 6.316586
-2.340000 -12.682800 6.317127
-2.293200 -12.682800 6.319690
-2.246400 -12.682800 6.315674
-2.199600 -12.682800 6.322263
-2.152800 -12.682800 6.319690
-2.106000 -12.682800 6.322263
-2.059200 -12.682800 6.341344
-2.012400 -12.682800 6.343702
-1.965600 -12.682800 6.340332
-1.918800 -12.682800 6.328399
-1.872000 -12.682800 6.306128
-1.825200 -12.682800 6.301525
-1.778400 -12.682800 6.299756
-1.731600 -12.682800 6.291020
-1.684800 -12.682800 6.288158
-1.638000 -12.682800 6.288158
-1.591200 -12.682800 6.287578
-1.544400 -12.682800 6.283049
-1.497600 -12.682800 6.254920
-1.450800 -12.682800 6.244071
-1.404000 -12.682800 6.247563
-1.357200 -12.682800 6.247563
-1.310400 -12.682800 6.265563
-1.263600 -12.682800 6.269305
-1.216800 -12.682800 6.275903
-1.170000 -12.682800 6.286715
-1.123200 -12.682800 6.275903
-1.076400 -12.682800 6.263997
-1.029600 -12.682800 6.263997
-0.982800 -12.682800 6.263997
-0.936000 -12.682800 6.256612
-0.889200 -12.682800 6.251338
-0.842400 -12.682800 6.245048
-0.795600 -12.682800 6.226154
-0.748800 -12.682800 6.226154
-0.702000 -12.682800 6.219104
-0.655200 -12.682800 6.218316
-0.608400 -12.682800 6.219104
-0.561600 -12.682800 6.242068
-0.514800 -12.682800 6.242068
-0.468000 -12.682800 6.256664
-0.421200 -12.682800 6.286384
-0.374400 -12.682800 6.253303
-0.327600 -12.682800 6.253303
-0.280800 -12.682800 6.248247
-0.234000 -12.682800 6.237276
-0.187200 -12.682800 6.216509
-0.140400 -12.682800 6.198424
-0.093600 -12.682800 6.196159
-0.046800 -12.682800 6.191148
0.000000 -12.682800 6.187936
0.046800 -12.682800 6.185968
0.093600 -12.682800 6.185968
0.140400 -12.682800 6.187936
0.187200 -12.682800 6.199074
0.234000 -12.682800 6.199264
0.280800 -12.682800 6.199264
0.327600 -12.682800 6.182577
0.374400 -12.682800 6.176509
0.421200 -12.682800 6.182168
0.468000 -12.682800 6.169329
0.514800 -12.682800 6.168276
0.561600 -12.682800 6.168276
0.608400 -12.682800 6.177551
0.655200 -12.682800 6.177551
0.702000 -12.682800 6.188792
0.748800 -12.682800 6.177859
0.795600 -12.682800 6.177859
0.842400 -12.682800 6.192442
0.889200 -12.682800 6.192712
0.936000 -12.682800 6.192592
0.982800 -12.682800 6.192592
1.029600 -12.682800 6.190953
1.076400 -12.682800 6.188929
1.123200 -12.682800 6.188929
1.170000 -12.682800 6.190953
1.216800 -12.682800 6.170406
1.263600 -12.682800 6.170406
1.310400 -12.682800 6.172097
1.357200 -12.682800 6.182020
1.404000 -12.682800 6.223050
1.450800 -12.682800 6.228241
1.497600 -12.682800 6.228617
1.544400 -12.682800 6.240062
1.591200 -12.682800 6.243377
1.638000 -12.682800 6.243377
1.684800 -12.682800 6.246210
1.731600 -12.682800 6.240062
1.778400 -12.682800 6.250727
1.825200 -12.682800 6.272539
1.872000 -12.682800 6.286591
1.918800 -12.682800 6.273919
1.965600 -12.682800 6.283632
2.012400 -12.682800 6.283632
2.059200 -12.682800 6.291468
2.106000 -12.682800 6.285386
2.152800 -12.682800 6.283632
2.199600 -12.682800 6.287758
2.246400 -12.682800 6.300879
2.293200 -12.682800 6.321701
2.340000 -12.682800 6.325259
2.386800 -12.682800 6.335764
2.433600 -12.682800 6.351092
2.480400 -12.682800 6.353788
2.527200 -12.682800 6.353788
2.574000 -12.682800 6.351616
2.620800 -12.682800 6.351616
2.667600 -12.682800 6.361693
2.714400 -12.682800 6.391150
2.761200 -12.682800 6.382865
2.808000 -12.682800 6.396919
2.854800 -12.682800 6.397940
2.901600 -12.682800 6.430131
2.948400 -12.682800 6.448348
2.995200 -12.682800 6.468202
3.042000 -12.682800 6.450577
3.088800 -12.682800 6.486778
3.135600 -12.682800 6.488056
3.182400 -12.682800 6.496193
3.229200 -12.682800 6.499775
3.276000 -12.682800 6.500712
3.322800 -12.682800 6.551382
3.369600 -12.682800 6.578966
3.416400 -12.682800 6.583175
3.463200 -12.682800 6.583892
3.510000 -12.682800 6.583175
3.556800 -12.682800 6.583175
3.603600 -12.682800 6.583175
3.650400 -12.682800 6.592826
3.697200 -12.682800 6.588969
3.744000 -12.682800 6.609224
3.790800 -12.682800 6.612637
3.837600 -12.682800 6.624472
3.884400 -12.682800 6.627693
3.931200 -12.682800 6.642943
3.978000 -12.682800 6.658793
4.024800 -12.682800 6.690010
4.071600 -12.682800 6.718834
4.118400 -12.682800 6.720500
4.165200 -12.682800 6.723080
4.212000 -12.682800 6.730915
4.258800 -12.682800 6.743751
4.305600 -12.682800 6.757063
4.352400 -12.682800 6.780123
4.399200 -12.682800 6.815216
4.446000 -12.682800 6.841511
4.492800 -12.682800 6.848584
4.539600 -12.682800 6.879944
4.586400 -12.682800 6.852124
4.633200 -12.682800 6.879944
4.680000 -12.682800 6.912169
4.726800 -12.682800 6.936140
4.773600 -12.682800 6.945478
4.820400 -12.682800 6.970806
4.867200 -12.682800 6.999749
4.914000 -12.682800 7.029195
4.960800 -12.682800 7.047105
5.007600 -12.682800 7.057291
5.054400 -12.682800 7.061359
5.101200 -12.682800 7.082457
5.148000 -12.682800 7.096030
5.194800 -12.682800 7.119253
5.241600 -12.682800 7.139559
5.288400 -12.682800 7.166214
5.335200 -12.682800 7.214198
5.382000 -12.682800 7.223940
5.428800 -12.682800 7.238464
5.475600 -12.682800 7.249580
5.522400 -12.682800 7.271157
5.569200 -12.682800 7.282806
5.616000 -12.682800 7.314838
5.662800 -12.682800 7.370924
5.709600 -12.682800 7.392515
5.756400 -12.682800 7.439893
5.803200 -12.682800 7.474425
5.850000 -12.682800 7.488750
5.896800 -12.682800 7.506103
5.943600 -12.682800 7.555426
5.990400 -12.682800 7.577946
6.037200 -12.682800 7.604646
6.084000 -12.682800 7.644131
6.130800 -12.682800 7.671292
6.177600 -12.682800 7.696834
6.224400 -12.682800 7.755314
6.271200 -12.682800 7.825924
6.318000 -12.682800 7.859952
6.364800 -12.682800 7.898624
6.411600 -12.682800 7.948631
6.458400 -12.682800 7.979091
6.505200 -12.682800 8.029532
6.552000 -12.682800 8.076831
6.598800 -12.682800 8.122525
6.645600 -12.682800 8.147446
6.692400 -12.682800 8.208310
6.739200 -12.682800 8.308382
6.786000 -12.682800 8.440112
6.832800 -12.682800 8.746886
13.197600 -12.682800 8.102411
13.244400 -12.682800 8.087153
13.291200 -12.682800 8.094701
13.338000 -12.682800 8.094960
13.384800 -12.682800 8.095001
13.431600 -12.682800 8.094960
13.478400 -12.682800 8.094701
13.525200 -12.682800 8.088221
13.572000 -12.682800 8.092885
13.618800 -12.682800 8.088221
13.665600 -12.682800 8.079599
13.712400 -12.682800 8.087024
13.759200 -12.682800 8.079599
13.806000 -12.682800 8.091096
13.852800 -12.682800 8.098202
13.899600 -12.682800 8.095371
13.946400 -12.682800 8.085377
13.993200 -12.682800 8.096857
14.040000 -12.682800 8.085906
14.086800 -12.682800 8.097616
14.133600 -12.682800 8.099355
14.180400 -12.682800 8.101816
14.227200 -12.682800 8.113014
14.274000 -12.682800 8.121507
14.320800 -12.682800 8.121507
14.367600 -12.682800 8.127635
14.414400 -12.682800 8.124234
14.461200 -12.682800 8.122923
14.508000 -12.682800 8.124234
14.554800 -12.682800 8.124234
14.601600 -12.682800 8.123530
14.648400 -12.682800 8.146266
14.695200 -12.682800 8.146266
14.742000 -12.682800 8.146212
14.788800 -12.682800 8.146212
14.835600 -12.682800 8.131125
14.882400 -12.682800 8.131125
14.929200 -12.682800 8.122248
14.976000 -12.682800 8.105688
15.022800 -12.682800 8.101899
15.069600 -12.682800 8.069089
15.724800 -12.682800 6.866076
15.771600 -12.682800 6.848054
15.818400 -12.682800 6.848054
15.865200 -12.682800 6.824537
15.912000 -12.682800 6.817783
15.958800 -12.682800 6.821721
16.005600 -12.682800 6.817783
16.052400 -12.682800 6.824537
16.146000 -12.682800 6.830780
16.192800 -12.682800 6.830780
16.239600 -12.682800 6.825272
16.380000 -12.682800 6.786093
[truncated: 6,178,480 more chars]
