# Supplementary material for: Case study of 3D fingerprints applications
Source: PLoS One. 2017 Apr 11;12(4):e0175261. doi: 10.1371/journal.pone.0175261 (PMC5388323; doi:10.1371/journal.pone.0175261)
Supplement: S1 Database — (ZIP) [file pone.0175261.s001.zip › S1_Database/S1_Database_Session1-3D finger point cloud data/cjr_r4_g_1.txt]

-18.720000 -14.040000 0.000000
-18.673200 -14.040000 0.000000
-18.626400 -14.040000 0.000000
-18.579600 -14.040000 0.000000
-18.532800 -14.040000 0.000000
-18.486000 -14.040000 0.000000
-18.439200 -14.040000 0.000000
-18.392400 -14.040000 0.000000
-18.345600 -14.040000 0.000000
-18.298800 -14.040000 0.000000
-18.252000 -14.040000 0.000000
-18.205200 -14.040000 0.000000
-18.158400 -14.040000 0.000000
-18.111600 -14.040000 0.000000
-18.064800 -14.040000 0.000000
-18.018000 -14.040000 0.000000
-17.971200 -14.040000 0.000000
-17.924400 -14.040000 0.000000
-17.877600 -14.040000 0.000000
-17.830800 -14.040000 0.000000
-17.784000 -14.040000 0.000000
-17.737200 -14.040000 0.000000
-17.690400 -14.040000 0.000000
-17.643600 -14.040000 0.000000
-17.596800 -14.040000 0.000000
-17.550000 -14.040000 0.000000
-17.503200 -14.040000 0.000000
-17.456400 -14.040000 0.000000
-17.409600 -14.040000 0.000000
-17.362800 -14.040000 0.000000
-17.316000 -14.040000 0.000000
-17.269200 -14.040000 0.000000
-17.222400 -14.040000 0.000000
-17.175600 -14.040000 0.000000
-17.128800 -14.040000 0.000000
-17.082000 -14.040000 0.000000
-17.035200 -14.040000 0.000000
-16.988400 -14.040000 0.000000
-16.941600 -14.040000 0.000000
-16.894800 -14.040000 0.000000
-16.848000 -14.040000 0.000000
-16.801200 -14.040000 0.000000
-16.754400 -14.040000 0.000000
-16.707600 -14.040000 0.000000
-16.660800 -14.040000 0.000000
-16.286400 -14.040000 0.000000
-16.239600 -14.040000 0.000000
-15.022800 -14.040000 0.000000
-14.976000 -14.040000 0.000000
-14.929200 -14.040000 0.000000
-14.882400 -14.040000 0.000000
-14.835600 -14.040000 0.000000
-14.788800 -14.040000 0.000000
-14.742000 -14.040000 0.000000
-14.695200 -14.040000 0.000000
-14.648400 -14.040000 0.000000
-14.601600 -14.040000 0.000000
-14.554800 -14.040000 0.000000
-14.508000 -14.040000 0.000000
-14.461200 -14.040000 0.000000
-14.414400 -14.040000 0.000000
-14.367600 -14.040000 0.000000
-14.320800 -14.040000 0.000000
-14.274000 -14.040000 0.000000
-14.227200 -14.040000 0.000000
-14.180400 -14.040000 0.000000
-14.133600 -14.040000 0.000000
-14.086800 -14.040000 0.000000
-14.040000 -14.040000 0.000000
-13.993200 -14.040000 0.000000
-13.946400 -14.040000 0.000000
-13.899600 -14.040000 0.000000
-13.852800 -14.040000 0.000000
-13.806000 -14.040000 0.000000
-13.759200 -14.040000 0.000000
-13.712400 -14.040000 0.000000
-13.665600 -14.040000 0.000000
-13.618800 -14.040000 0.000000
-13.572000 -14.040000 0.000000
-13.525200 -14.040000 0.000000
-13.478400 -14.040000 0.000000
-13.431600 -14.040000 0.000000
-13.384800 -14.040000 0.000000
-13.338000 -14.040000 0.000000
-13.291200 -14.040000 0.000000
-13.244400 -14.040000 0.000000
-13.197600 -14.040000 0.000000
-13.150800 -14.040000 0.000000
-13.104000 -14.040000 0.000000
-13.057200 -14.040000 0.000000
-13.010400 -14.040000 0.000000
-12.963600 -14.040000 0.000000
-7.020000 -14.040000 0.000000
-6.973200 -14.040000 0.000000
-6.926400 -14.040000 0.000000
-6.879600 -14.040000 0.000000
-6.832800 -14.040000 0.000000
-6.786000 -14.040000 0.000000
-6.739200 -14.040000 0.000000
-6.692400 -14.040000 0.000000
-6.645600 -14.040000 0.000000
-6.598800 -14.040000 0.000000
-6.552000 -14.040000 0.000000
-6.505200 -14.040000 0.000000
-6.458400 -14.040000 0.000000
-6.411600 -14.040000 0.000000
-6.364800 -14.040000 0.000000
-6.318000 -14.040000 0.000000
-6.271200 -14.040000 0.000000
-6.224400 -14.040000 0.000000
-6.177600 -14.040000 0.000000
-6.130800 -14.040000 0.000000
-6.084000 -14.040000 0.000000
-6.037200 -14.040000 0.000000
-5.990400 -14.040000 0.000000
-5.943600 -14.040000 0.000000
-5.896800 -14.040000 0.000000
-5.850000 -14.040000 0.000000
-5.803200 -14.040000 0.000000
-5.756400 -14.040000 0.000000
-5.709600 -14.040000 0.000000
-5.662800 -14.040000 0.000000
-5.616000 -14.040000 0.000000
-5.569200 -14.040000 0.000000
-5.522400 -14.040000 0.000000
-5.475600 -14.040000 0.000000
-5.428800 -14.040000 0.000000
-5.382000 -14.040000 0.000000
-5.335200 -14.040000 0.000000
-5.288400 -14.040000 0.000000
-5.241600 -14.040000 0.000000
-5.194800 -14.040000 0.000000
-5.148000 -14.040000 0.000000
-5.101200 -14.040000 0.000000
-5.054400 -14.040000 0.000000
-5.007600 -14.040000 0.000000
-4.960800 -14.040000 0.000000
-4.914000 -14.040000 0.000000
-4.867200 -14.040000 0.000000
-4.820400 -14.040000 0.000000
-4.773600 -14.040000 0.000000
-4.726800 -14.040000 0.000000
-4.680000 -14.040000 0.000000
-4.633200 -14.040000 0.000000
-4.586400 -14.040000 0.000000
-4.539600 -14.040000 0.000000
-4.492800 -14.040000 0.000000
-4.446000 -14.040000 0.000000
-4.399200 -14.040000 0.000000
-4.352400 -14.040000 0.000000
-4.305600 -14.040000 0.000000
-4.258800 -14.040000 0.000000
-4.212000 -14.040000 0.000000
-4.165200 -14.040000 0.000000
-4.118400 -14.040000 0.000000
-4.071600 -14.040000 0.000000
-4.024800 -14.040000 0.000000
-3.978000 -14.040000 0.000000
-3.931200 -14.040000 0.000000
-3.884400 -14.040000 0.000000
-3.837600 -14.040000 0.000000
-3.790800 -14.040000 0.000000
-3.744000 -14.040000 0.000000
-3.697200 -14.040000 0.000000
-3.650400 -14.040000 0.000000
-3.603600 -14.040000 0.000000
-3.556800 -14.040000 0.000000
-3.510000 -14.040000 0.000000
-3.463200 -14.040000 0.000000
-3.416400 -14.040000 0.000000
-3.369600 -14.040000 0.000000
-3.322800 -14.040000 0.000000
-3.276000 -14.040000 0.000000
-3.229200 -14.040000 0.000000
-3.182400 -14.040000 0.000000
-3.135600 -14.040000 0.000000
-3.088800 -14.040000 0.000000
-3.042000 -14.040000 0.000000
-2.995200 -14.040000 0.000000
-2.948400 -14.040000 0.000000
-2.901600 -14.040000 0.000000
-2.854800 -14.040000 0.000000
-2.808000 -14.040000 0.000000
-2.761200 -14.040000 0.000000
-2.714400 -14.040000 0.000000
-2.667600 -14.040000 0.000000
-2.620800 -14.040000 0.000000
-2.574000 -14.040000 0.000000
-2.527200 -14.040000 0.000000
-2.480400 -14.040000 0.000000
-2.433600 -14.040000 0.000000
-2.386800 -14.040000 0.000000
-2.340000 -14.040000 0.000000
-2.293200 -14.040000 0.000000
-2.246400 -14.040000 0.000000
-2.199600 -14.040000 0.000000
-2.152800 -14.040000 0.000000
-2.106000 -14.040000 0.000000
-2.059200 -14.040000 0.000000
-2.012400 -14.040000 0.000000
-1.965600 -14.040000 0.000000
-1.918800 -14.040000 0.000000
-1.872000 -14.040000 0.000000
-1.825200 -14.040000 0.000000
-1.778400 -14.040000 0.000000
-1.731600 -14.040000 0.000000
-1.684800 -14.040000 0.000000
-1.638000 -14.040000 0.000000
-1.591200 -14.040000 0.000000
-1.544400 -14.040000 0.000000
-1.497600 -14.040000 0.000000
-1.450800 -14.040000 0.000000
-1.404000 -14.040000 0.000000
-1.357200 -14.040000 0.000000
-1.310400 -14.040000 0.000000
-1.263600 -14.040000 0.000000
-1.216800 -14.040000 0.000000
-1.170000 -14.040000 0.000000
-1.123200 -14.040000 0.000000
-1.076400 -14.040000 0.000000
-1.029600 -14.040000 0.000000
-0.982800 -14.040000 0.000000
-0.936000 -14.040000 0.000000
-0.889200 -14.040000 0.000000
-0.842400 -14.040000 0.000000
-0.795600 -14.040000 0.000000
-0.748800 -14.040000 0.000000
-0.702000 -14.040000 0.000000
-0.655200 -14.040000 0.000000
-0.608400 -14.040000 0.000000
-0.561600 -14.040000 0.000000
-0.514800 -14.040000 0.000000
-0.468000 -14.040000 0.000000
-0.421200 -14.040000 0.000000
-0.374400 -14.040000 0.000000
-0.327600 -14.040000 0.000000
-0.280800 -14.040000 0.000000
-0.234000 -14.040000 0.000000
-0.187200 -14.040000 0.000000
-0.140400 -14.040000 0.000000
-0.093600 -14.040000 0.000000
-0.046800 -14.040000 0.000000
0.000000 -14.040000 0.000000
0.046800 -14.040000 0.000000
0.093600 -14.040000 0.000000
0.140400 -14.040000 0.000000
0.187200 -14.040000 0.000000
0.234000 -14.040000 0.000000
0.280800 -14.040000 0.000000
0.327600 -14.040000 0.000000
0.374400 -14.040000 0.000000
0.421200 -14.040000 0.000000
0.468000 -14.040000 0.000000
0.514800 -14.040000 0.000000
0.561600 -14.040000 0.000000
0.608400 -14.040000 0.000000
0.655200 -14.040000 0.000000
0.702000 -14.040000 0.000000
0.748800 -14.040000 0.000000
0.795600 -14.040000 0.000000
0.842400 -14.040000 0.000000
0.889200 -14.040000 0.000000
0.936000 -14.040000 0.000000
0.982800 -14.040000 0.000000
1.029600 -14.040000 0.000000
1.076400 -14.040000 0.000000
1.123200 -14.040000 0.000000
1.170000 -14.040000 0.000000
1.216800 -14.040000 0.000000
1.263600 -14.040000 0.000000
1.310400 -14.040000 0.000000
1.357200 -14.040000 0.000000
1.404000 -14.040000 0.000000
1.450800 -14.040000 0.000000
1.497600 -14.040000 0.000000
1.544400 -14.040000 0.000000
1.591200 -14.040000 0.000000
1.638000 -14.040000 0.000000
1.684800 -14.040000 0.000000
1.731600 -14.040000 0.000000
1.778400 -14.040000 0.000000
1.825200 -14.040000 0.000000
1.872000 -14.040000 0.000000
1.918800 -14.040000 0.000000
1.965600 -14.040000 0.000000
2.012400 -14.040000 0.000000
2.059200 -14.040000 0.000000
2.106000 -14.040000 0.000000
2.152800 -14.040000 0.000000
2.199600 -14.040000 0.000000
2.246400 -14.040000 0.000000
2.293200 -14.040000 0.000000
2.340000 -14.040000 0.000000
2.386800 -14.040000 0.000000
2.433600 -14.040000 0.000000
2.480400 -14.040000 0.000000
2.527200 -14.040000 0.000000
2.574000 -14.040000 0.000000
2.620800 -14.040000 0.000000
2.667600 -14.040000 0.000000
2.714400 -14.040000 0.000000
2.761200 -14.040000 0.000000
2.808000 -14.040000 0.000000
2.854800 -14.040000 0.000000
2.901600 -14.040000 0.000000
2.948400 -14.040000 0.000000
2.995200 -14.040000 0.000000
3.042000 -14.040000 0.000000
3.088800 -14.040000 0.000000
3.135600 -14.040000 0.000000
3.182400 -14.040000 0.000000
3.229200 -14.040000 0.000000
3.276000 -14.040000 0.000000
3.322800 -14.040000 0.000000
3.369600 -14.040000 0.000000
3.416400 -14.040000 0.000000
3.463200 -14.040000 0.000000
3.510000 -14.040000 0.000000
3.556800 -14.040000 0.000000
3.603600 -14.040000 0.000000
3.650400 -14.040000 0.000000
3.697200 -14.040000 0.000000
3.744000 -14.040000 0.000000
3.790800 -14.040000 0.000000
3.837600 -14.040000 0.000000
3.884400 -14.040000 0.000000
3.931200 -14.040000 0.000000
3.978000 -14.040000 0.000000
4.024800 -14.040000 0.000000
4.071600 -14.040000 0.000000
4.118400 -14.040000 0.000000
4.165200 -14.040000 0.000000
4.212000 -14.040000 0.000000
4.258800 -14.040000 0.000000
4.305600 -14.040000 0.000000
4.352400 -14.040000 0.000000
4.399200 -14.040000 0.000000
4.446000 -14.040000 0.000000
4.492800 -14.040000 0.000000
4.539600 -14.040000 0.000000
4.586400 -14.040000 0.000000
4.633200 -14.040000 0.000000
4.680000 -14.040000 0.000000
4.726800 -14.040000 0.000000
4.773600 -14.040000 0.000000
4.820400 -14.040000 0.000000
4.867200 -14.040000 0.000000
4.914000 -14.040000 0.000000
4.960800 -14.040000 0.000000
5.007600 -14.040000 0.000000
5.054400 -14.040000 0.000000
5.101200 -14.040000 0.000000
5.148000 -14.040000 0.000000
5.194800 -14.040000 0.000000
5.241600 -14.040000 0.000000
5.288400 -14.040000 0.000000
5.335200 -14.040000 0.000000
5.382000 -14.040000 0.000000
5.428800 -14.040000 0.000000
5.475600 -14.040000 0.000000
5.522400 -14.040000 0.000000
5.569200 -14.040000 0.000000
5.616000 -14.040000 0.000000
5.662800 -14.040000 0.000000
5.709600 -14.040000 0.000000
5.756400 -14.040000 0.000000
5.803200 -14.040000 0.000000
5.850000 -14.040000 0.000000
5.896800 -14.040000 0.000000
5.943600 -14.040000 0.000000
5.990400 -14.040000 0.000000
6.037200 -14.040000 0.000000
6.084000 -14.040000 0.000000
6.130800 -14.040000 0.000000
12.121200 -14.040000 0.000000
12.168000 -14.040000 0.000000
12.214800 -14.040000 0.000000
12.261600 -14.040000 0.000000
12.308400 -14.040000 0.000000
12.355200 -14.040000 0.000000
12.402000 -14.040000 0.000000
12.448800 -14.040000 0.000000
12.495600 -14.040000 0.000000
12.542400 -14.040000 0.000000
12.589200 -14.040000 0.000000
12.636000 -14.040000 0.000000
12.682800 -14.040000 0.000000
12.729600 -14.040000 0.000000
12.776400 -14.040000 0.000000
12.823200 -14.040000 0.000000
12.870000 -14.040000 0.000000
12.916800 -14.040000 0.000000
12.963600 -14.040000 0.000000
13.010400 -14.040000 0.000000
13.057200 -14.040000 0.000000
13.104000 -14.040000 0.000000
13.150800 -14.040000 0.000000
13.197600 -14.040000 0.000000
13.244400 -14.040000 0.000000
13.291200 -14.040000 0.000000
13.338000 -14.040000 0.000000
13.384800 -14.040000 0.000000
13.431600 -14.040000 0.000000
13.478400 -14.040000 0.000000
13.525200 -14.040000 0.000000
13.572000 -14.040000 0.000000
13.618800 -14.040000 0.000000
13.665600 -14.040000 0.000000
13.712400 -14.040000 0.000000
13.759200 -14.040000 0.000000
13.806000 -14.040000 0.000000
13.852800 -14.040000 0.000000
13.899600 -14.040000 0.000000
13.946400 -14.040000 0.000000
13.993200 -14.040000 0.000000
14.040000 -14.040000 0.000000
14.086800 -14.040000 0.000000
14.133600 -14.040000 0.000000
14.882400 -14.040000 0.000000
14.929200 -14.040000 0.000000
14.976000 -14.040000 0.000000
15.022800 -14.040000 0.000000
15.069600 -14.040000 0.000000
15.116400 -14.040000 0.000000
15.163200 -14.040000 0.000000
15.210000 -14.040000 0.000000
15.256800 -14.040000 0.000000
15.303600 -14.040000 0.000000
15.350400 -14.040000 0.000000
15.397200 -14.040000 0.000000
15.444000 -14.040000 0.000000
15.490800 -14.040000 0.000000
15.537600 -14.040000 0.000000
15.818400 -14.040000 0.000000
16.473600 -14.040000 0.000000
16.520400 -14.040000 0.000000
-18.720000 -13.993200 0.000000
-18.673200 -13.993200 0.000000
-18.626400 -13.993200 0.000000
-18.579600 -13.993200 0.000000
-18.532800 -13.993200 0.000000
-18.486000 -13.993200 0.000000
-18.439200 -13.993200 0.000000
-18.392400 -13.993200 0.000000
-18.345600 -13.993200 0.000000
-18.298800 -13.993200 0.000000
-18.252000 -13.993200 0.000000
-18.205200 -13.993200 0.000000
-18.158400 -13.993200 0.000000
-18.111600 -13.993200 0.000000
-18.064800 -13.993200 0.000000
-18.018000 -13.993200 0.000000
-17.971200 -13.993200 0.000000
-17.924400 -13.993200 0.000000
-17.877600 -13.993200 0.000000
-17.830800 -13.993200 0.000000
-17.784000 -13.993200 0.000000
-17.737200 -13.993200 0.000000
-17.690400 -13.993200 0.000000
-17.643600 -13.993200 0.000000
-17.596800 -13.993200 0.000000
-17.550000 -13.993200 0.000000
-17.503200 -13.993200 0.000000
-17.456400 -13.993200 0.000000
-17.409600 -13.993200 0.000000
-17.362800 -13.993200 0.000000
-17.316000 -13.993200 0.000000
-17.269200 -13.993200 0.000000
-17.222400 -13.993200 0.000000
-17.175600 -13.993200 0.000000
-17.128800 -13.993200 0.000000
-17.082000 -13.993200 0.000000
-17.035200 -13.993200 0.000000
-16.988400 -13.993200 0.000000
-16.941600 -13.993200 0.000000
-16.894800 -13.993200 0.000000
-16.848000 -13.993200 0.000000
-16.801200 -13.993200 0.000000
-16.754400 -13.993200 0.000000
-16.707600 -13.993200 0.000000
-15.069600 -13.993200 0.000000
-15.022800 -13.993200 0.000000
-14.976000 -13.993200 0.000000
-14.929200 -13.993200 0.000000
-14.882400 -13.993200 0.000000
-14.835600 -13.993200 0.000000
-14.788800 -13.993200 0.000000
-14.742000 -13.993200 0.000000
-14.695200 -13.993200 0.000000
-14.648400 -13.993200 0.000000
-14.601600 -13.993200 0.000000
-14.554800 -13.993200 0.000000
-14.508000 -13.993200 0.000000
-14.461200 -13.993200 0.000000
-14.414400 -13.993200 0.000000
-14.367600 -13.993200 0.000000
-14.320800 -13.993200 0.000000
-14.274000 -13.993200 0.000000
-14.227200 -13.993200 0.000000
-14.180400 -13.993200 0.000000
-14.133600 -13.993200 0.000000
-14.086800 -13.993200 0.000000
-14.040000 -13.993200 0.000000
-13.993200 -13.993200 0.000000
-13.946400 -13.993200 0.000000
-13.899600 -13.993200 0.000000
-13.852800 -13.993200 0.000000
-13.806000 -13.993200 0.000000
-13.759200 -13.993200 0.000000
-13.712400 -13.993200 0.000000
-13.665600 -13.993200 0.000000
-13.618800 -13.993200 0.000000
-13.572000 -13.993200 0.000000
-13.525200 -13.993200 0.000000
-13.478400 -13.993200 0.000000
-13.431600 -13.993200 0.000000
-13.384800 -13.993200 0.000000
-13.338000 -13.993200 0.000000
-13.291200 -13.993200 0.000000
-13.244400 -13.993200 0.000000
-13.197600 -13.993200 0.000000
-13.150800 -13.993200 0.000000
-13.104000 -13.993200 0.000000
-13.057200 -13.993200 0.000000
-7.066800 -13.993200 0.000000
-7.020000 -13.993200 0.000000
-6.973200 -13.993200 0.000000
-6.926400 -13.993200 0.000000
-6.879600 -13.993200 0.000000
-6.832800 -13.993200 0.000000
-6.786000 -13.993200 0.000000
-6.739200 -13.993200 0.000000
-6.692400 -13.993200 0.000000
-6.645600 -13.993200 0.000000
-6.598800 -13.993200 0.000000
-6.552000 -13.993200 0.000000
-6.505200 -13.993200 0.000000
-6.458400 -13.993200 0.000000
-6.411600 -13.993200 0.000000
-6.364800 -13.993200 0.000000
-6.318000 -13.993200 0.000000
-6.271200 -13.993200 0.000000
-6.224400 -13.993200 0.000000
-6.177600 -13.993200 0.000000
-6.130800 -13.993200 0.000000
-6.084000 -13.993200 0.000000
-6.037200 -13.993200 0.000000
-5.990400 -13.993200 0.000000
-5.943600 -13.993200 0.000000
-5.896800 -13.993200 0.000000
-5.850000 -13.993200 0.000000
-5.803200 -13.993200 0.000000
-5.756400 -13.993200 0.000000
-5.709600 -13.993200 0.000000
-5.662800 -13.993200 0.000000
-5.616000 -13.993200 0.000000
-5.569200 -13.993200 0.000000
-5.522400 -13.993200 0.000000
-5.475600 -13.993200 0.000000
-5.428800 -13.993200 0.000000
-5.382000 -13.993200 0.000000
-5.335200 -13.993200 0.000000
-5.288400 -13.993200 0.000000
-5.241600 -13.993200 0.000000
-5.194800 -13.993200 0.000000
-5.148000 -13.993200 0.000000
-5.101200 -13.993200 0.000000
-5.054400 -13.993200 0.000000
-5.007600 -13.993200 0.000000
-4.960800 -13.993200 0.000000
-4.914000 -13.993200 0.000000
-4.867200 -13.993200 0.000000
-4.820400 -13.993200 0.000000
-4.773600 -13.993200 0.000000
-4.726800 -13.993200 0.000000
-4.680000 -13.993200 0.000000
-4.633200 -13.993200 0.000000
-4.586400 -13.993200 0.000000
-4.539600 -13.993200 0.000000
-4.492800 -13.993200 0.000000
-4.446000 -13.993200 0.000000
-4.399200 -13.993200 0.000000
-4.352400 -13.993200 0.000000
-4.305600 -13.993200 0.000000
-4.258800 -13.993200 0.000000
-4.212000 -13.993200 0.000000
-4.165200 -13.993200 0.000000
-4.118400 -13.993200 0.000000
-4.071600 -13.993200 0.000000
-4.024800 -13.993200 0.000000
-3.978000 -13.993200 0.000000
-3.931200 -13.993200 0.000000
-3.884400 -13.993200 0.000000
-3.837600 -13.993200 0.000000
-3.790800 -13.993200 0.000000
-3.744000 -13.993200 0.000000
-3.697200 -13.993200 0.000000
-3.650400 -13.993200 0.000000
-3.603600 -13.993200 0.000000
-3.556800 -13.993200 0.000000
-3.510000 -13.993200 0.000000
-3.463200 -13.993200 0.000000
-3.416400 -13.993200 0.000000
-3.369600 -13.993200 0.000000
-3.322800 -13.993200 0.000000
-3.276000 -13.993200 0.000000
-3.229200 -13.993200 0.000000
-3.182400 -13.993200 0.000000
-3.135600 -13.993200 0.000000
-3.088800 -13.993200 0.000000
-3.042000 -13.993200 0.000000
-2.995200 -13.993200 0.000000
-2.948400 -13.993200 0.000000
-2.901600 -13.993200 0.000000
-2.854800 -13.993200 0.000000
-2.808000 -13.993200 0.000000
-2.761200 -13.993200 0.000000
-2.714400 -13.993200 0.000000
-2.667600 -13.993200 0.000000
-2.620800 -13.993200 0.000000
-2.574000 -13.993200 0.000000
-2.527200 -13.993200 0.000000
-2.480400 -13.993200 0.000000
-2.433600 -13.993200 0.000000
-2.386800 -13.993200 0.000000
-2.340000 -13.993200 0.000000
-2.293200 -13.993200 0.000000
-2.246400 -13.993200 0.000000
-2.199600 -13.993200 0.000000
-2.152800 -13.993200 0.000000
-2.106000 -13.993200 0.000000
-2.059200 -13.993200 0.000000
-2.012400 -13.993200 0.000000
-1.965600 -13.993200 0.000000
-1.918800 -13.993200 0.000000
-1.872000 -13.993200 0.000000
-1.825200 -13.993200 0.000000
-1.778400 -13.993200 0.000000
-1.731600 -13.993200 0.000000
-1.684800 -13.993200 0.000000
-1.638000 -13.993200 0.000000
-1.591200 -13.993200 0.000000
-1.544400 -13.993200 0.000000
-1.497600 -13.993200 0.000000
-1.450800 -13.993200 0.000000
-1.404000 -13.993200 0.000000
-1.357200 -13.993200 0.000000
-1.310400 -13.993200 0.000000
-1.263600 -13.993200 0.000000
-1.216800 -13.993200 0.000000
-1.170000 -13.993200 0.000000
-1.123200 -13.993200 0.000000
-1.076400 -13.993200 0.000000
-1.029600 -13.993200 0.000000
-0.982800 -13.993200 0.000000
-0.936000 -13.993200 0.000000
-0.889200 -13.993200 0.000000
-0.842400 -13.993200 0.000000
-0.795600 -13.993200 0.000000
-0.748800 -13.993200 0.000000
-0.702000 -13.993200 0.000000
-0.655200 -13.993200 0.000000
-0.608400 -13.993200 0.000000
-0.561600 -13.993200 0.000000
-0.514800 -13.993200 0.000000
-0.468000 -13.993200 0.000000
-0.421200 -13.993200 0.000000
-0.374400 -13.993200 0.000000
-0.327600 -13.993200 0.000000
-0.280800 -13.993200 0.000000
-0.234000 -13.993200 0.000000
-0.187200 -13.993200 0.000000
-0.140400 -13.993200 0.000000
-0.093600 -13.993200 0.000000
-0.046800 -13.993200 0.000000
0.000000 -13.993200 0.000000
0.046800 -13.993200 0.000000
0.093600 -13.993200 0.000000
0.140400 -13.993200 0.000000
0.187200 -13.993200 0.000000
0.234000 -13.993200 0.000000
0.280800 -13.993200 0.000000
0.327600 -13.993200 0.000000
0.374400 -13.993200 0.000000
0.421200 -13.993200 0.000000
0.468000 -13.993200 0.000000
0.514800 -13.993200 0.000000
0.561600 -13.993200 0.000000
0.608400 -13.993200 0.000000
0.655200 -13.993200 0.000000
0.702000 -13.993200 0.000000
0.748800 -13.993200 0.000000
0.795600 -13.993200 0.000000
0.842400 -13.993200 0.000000
0.889200 -13.993200 0.000000
0.936000 -13.993200 0.000000
0.982800 -13.993200 0.000000
1.029600 -13.993200 0.000000
1.076400 -13.993200 0.000000
1.123200 -13.993200 0.000000
1.170000 -13.993200 0.000000
1.216800 -13.993200 0.000000
1.263600 -13.993200 0.000000
1.310400 -13.993200 0.000000
1.357200 -13.993200 0.000000
1.404000 -13.993200 0.000000
1.450800 -13.993200 0.000000
1.497600 -13.993200 0.000000
1.544400 -13.993200 0.000000
1.591200 -13.993200 0.000000
1.638000 -13.993200 0.000000
1.684800 -13.993200 0.000000
1.731600 -13.993200 0.000000
1.778400 -13.993200 0.000000
1.825200 -13.993200 0.000000
1.872000 -13.993200 0.000000
1.918800 -13.993200 0.000000
1.965600 -13.993200 0.000000
2.012400 -13.993200 0.000000
2.059200 -13.993200 0.000000
2.106000 -13.993200 0.000000
2.152800 -13.993200 0.000000
2.199600 -13.993200 0.000000
2.246400 -13.993200 0.000000
2.293200 -13.993200 0.000000
2.340000 -13.993200 0.000000
2.386800 -13.993200 0.000000
2.433600 -13.993200 0.000000
2.480400 -13.993200 0.000000
2.527200 -13.993200 0.000000
2.574000 -13.993200 0.000000
2.620800 -13.993200 0.000000
2.667600 -13.993200 0.000000
2.714400 -13.993200 0.000000
2.761200 -13.993200 0.000000
2.808000 -13.993200 0.000000
2.854800 -13.993200 0.000000
2.901600 -13.993200 0.000000
2.948400 -13.993200 0.000000
2.995200 -13.993200 0.000000
3.042000 -13.993200 0.000000
3.088800 -13.993200 0.000000
3.135600 -13.993200 0.000000
3.182400 -13.993200 0.000000
3.229200 -13.993200 0.000000
3.276000 -13.993200 0.000000
3.322800 -13.993200 0.000000
3.369600 -13.993200 0.000000
3.416400 -13.993200 0.000000
3.463200 -13.993200 0.000000
3.510000 -13.993200 0.000000
3.556800 -13.993200 0.000000
3.603600 -13.993200 0.000000
3.650400 -13.993200 0.000000
3.697200 -13.993200 0.000000
3.744000 -13.993200 0.000000
3.790800 -13.993200 0.000000
3.837600 -13.993200 0.000000
3.884400 -13.993200 0.000000
3.931200 -13.993200 0.000000
3.978000 -13.993200 0.000000
4.024800 -13.993200 0.000000
4.071600 -13.993200 0.000000
4.118400 -13.993200 0.000000
4.165200 -13.993200 0.000000
4.212000 -13.993200 0.000000
4.258800 -13.993200 0.000000
4.305600 -13.993200 0.000000
4.352400 -13.993200 0.000000
4.399200 -13.993200 0.000000
4.446000 -13.993200 0.000000
4.492800 -13.993200 0.000000
4.539600 -13.993200 0.000000
4.586400 -13.993200 0.000000
4.633200 -13.993200 0.000000
4.680000 -13.993200 0.000000
4.726800 -13.993200 0.000000
4.773600 -13.993200 0.000000
4.820400 -13.993200 0.000000
4.867200 -13.993200 0.000000
4.914000 -13.993200 0.000000
4.960800 -13.993200 0.000000
5.007600 -13.993200 0.000000
5.054400 -13.993200 0.000000
5.101200 -13.993200 0.000000
5.148000 -13.993200 0.000000
5.194800 -13.993200 0.000000
5.241600 -13.993200 0.000000
5.288400 -13.993200 0.000000
5.335200 -13.993200 0.000000
5.382000 -13.993200 0.000000
5.428800 -13.993200 0.000000
5.475600 -13.993200 0.000000
5.522400 -13.993200 0.000000
5.569200 -13.993200 0.000000
5.616000 -13.993200 0.000000
5.662800 -13.993200 0.000000
5.709600 -13.993200 0.000000
5.756400 -13.993200 0.000000
5.803200 -13.993200 0.000000
5.850000 -13.993200 0.000000
5.896800 -13.993200 0.000000
5.943600 -13.993200 0.000000
5.990400 -13.993200 0.000000
6.037200 -13.993200 0.000000
6.084000 -13.993200 0.000000
6.130800 -13.993200 0.000000
12.214800 -13.993200 0.000000
12.261600 -13.993200 0.000000
12.308400 -13.993200 0.000000
12.355200 -13.993200 0.000000
12.402000 -13.993200 0.000000
12.448800 -13.993200 0.000000
12.495600 -13.993200 0.000000
12.542400 -13.993200 0.000000
12.589200 -13.993200 0.000000
12.636000 -13.993200 0.000000
12.682800 -13.993200 0.000000
12.729600 -13.993200 0.000000
12.776400 -13.993200 0.000000
12.823200 -13.993200 0.000000
12.870000 -13.993200 0.000000
12.916800 -13.993200 0.000000
12.963600 -13.993200 0.000000
13.010400 -13.993200 0.000000
13.057200 -13.993200 0.000000
13.104000 -13.993200 0.000000
13.150800 -13.993200 0.000000
13.197600 -13.993200 0.000000
13.244400 -13.993200 0.000000
13.291200 -13.993200 0.000000
13.338000 -13.993200 0.000000
13.384800 -13.993200 0.000000
13.431600 -13.993200 0.000000
13.478400 -13.993200 0.000000
13.525200 -13.993200 0.000000
13.572000 -13.993200 0.000000
13.618800 -13.993200 0.000000
13.665600 -13.993200 0.000000
13.712400 -13.993200 0.000000
13.759200 -13.993200 0.000000
13.806000 -13.993200 0.000000
13.852800 -13.993200 0.000000
13.899600 -13.993200 0.000000
13.946400 -13.993200 0.000000
13.993200 -13.993200 0.000000
14.040000 -13.993200 0.000000
14.086800 -13.993200 0.000000
14.133600 -13.993200 0.000000
14.180400 -13.993200 0.000000
14.882400 -13.993200 0.000000
14.929200 -13.993200 0.000000
14.976000 -13.993200 0.000000
15.022800 -13.993200 0.000000
15.069600 -13.993200 0.000000
15.116400 -13.993200 0.000000
15.163200 -13.993200 0.000000
15.210000 -13.993200 0.000000
15.256800 -13.993200 0.000000
15.303600 -13.993200 0.000000
15.350400 -13.993200 0.000000
15.397200 -13.993200 0.000000
15.444000 -13.993200 0.000000
15.490800 -13.993200 0.000000
15.537600 -13.993200 0.000000
15.584400 -13.993200 0.000000
-18.720000 -13.946400 0.000000
-18.673200 -13.946400 0.000000
-18.626400 -13.946400 0.000000
-18.579600 -13.946400 0.000000
-18.532800 -13.946400 0.000000
-18.486000 -13.946400 0.000000
-18.439200 -13.946400 0.000000
-18.392400 -13.946400 0.000000
-18.345600 -13.946400 0.000000
-18.298800 -13.946400 0.000000
-18.252000 -13.946400 0.000000
-18.205200 -13.946400 0.000000
-18.158400 -13.946400 0.000000
-18.111600 -13.946400 0.000000
-18.064800 -13.946400 0.000000
-18.018000 -13.946400 0.000000
-17.971200 -13.946400 0.000000
-17.924400 -13.946400 0.000000
-17.877600 -13.946400 0.000000
-17.830800 -13.946400 0.000000
-17.784000 -13.946400 0.000000
-17.737200 -13.946400 0.000000
-17.690400 -13.946400 0.000000
-17.643600 -13.946400 0.000000
-17.596800 -13.946400 0.000000
-17.550000 -13.946400 0.000000
-17.503200 -13.946400 0.000000
-17.456400 -13.946400 0.000000
-17.409600 -13.946400 0.000000
-17.362800 -13.946400 0.000000
-17.316000 -13.946400 0.000000
-17.269200 -13.946400 0.000000
-17.222400 -13.946400 0.000000
-17.175600 -13.946400 0.000000
-17.128800 -13.946400 0.000000
-17.082000 -13.946400 0.000000
-17.035200 -13.946400 0.000000
-16.988400 -13.946400 0.000000
-16.941600 -13.946400 0.000000
-16.894800 -13.946400 0.000000
-16.848000 -13.946400 0.000000
-16.801200 -13.946400 0.000000
-16.754400 -13.946400 0.000000
-15.116400 -13.946400 0.000000
-15.069600 -13.946400 0.000000
-15.022800 -13.946400 0.000000
-14.976000 -13.946400 0.000000
-14.929200 -13.946400 0.000000
-14.882400 -13.946400 0.000000
-14.835600 -13.946400 0.000000
-14.788800 -13.946400 0.000000
-14.742000 -13.946400 0.000000
-14.695200 -13.946400 0.000000
-14.648400 -13.946400 0.000000
-14.601600 -13.946400 0.000000
-14.554800 -13.946400 0.000000
-14.508000 -13.946400 0.000000
-14.461200 -13.946400 0.000000
-14.414400 -13.946400 0.000000
-14.367600 -13.946400 0.000000
-14.320800 -13.946400 0.000000
-14.274000 -13.946400 0.000000
-14.227200 -13.946400 0.000000
-14.180400 -13.946400 0.000000
-14.133600 -13.946400 0.000000
-14.086800 -13.946400 0.000000
-14.040000 -13.946400 0.000000
-13.993200 -13.946400 0.000000
-13.946400 -13.946400 0.000000
-13.899600 -13.946400 0.000000
-13.852800 -13.946400 0.000000
-13.806000 -13.946400 0.000000
-13.759200 -13.946400 0.000000
-13.712400 -13.946400 0.000000
-13.665600 -13.946400 0.000000
-13.618800 -13.946400 0.000000
-13.572000 -13.946400 0.000000
-13.525200 -13.946400 0.000000
-13.478400 -13.946400 0.000000
-13.431600 -13.946400 0.000000
-13.384800 -13.946400 0.000000
-13.338000 -13.946400 0.000000
-13.291200 -13.946400 0.000000
-13.244400 -13.946400 0.000000
-13.197600 -13.946400 0.000000
-13.150800 -13.946400 0.000000
-13.104000 -13.946400 0.000000
-13.057200 -13.946400 0.000000
-7.066800 -13.946400 0.000000
-7.020000 -13.946400 0.000000
-6.973200 -13.946400 0.000000
-6.926400 -13.946400 0.000000
-6.879600 -13.946400 0.000000
-6.832800 -13.946400 0.000000
-6.786000 -13.946400 0.000000
-6.739200 -13.946400 0.000000
-6.692400 -13.946400 0.000000
-6.645600 -13.946400 0.000000
-6.598800 -13.946400 0.000000
-6.552000 -13.946400 0.000000
-6.505200 -13.946400 0.000000
-6.458400 -13.946400 0.000000
-6.411600 -13.946400 0.000000
-6.364800 -13.946400 0.000000
-6.318000 -13.946400 0.000000
-6.271200 -13.946400 0.000000
-6.224400 -13.946400 0.000000
-6.177600 -13.946400 0.000000
-6.130800 -13.946400 0.000000
-6.084000 -13.946400 0.000000
-6.037200 -13.946400 0.000000
-5.990400 -13.946400 0.000000
-5.943600 -13.946400 0.000000
-5.896800 -13.946400 0.000000
-5.850000 -13.946400 0.000000
-5.803200 -13.946400 0.000000
-5.756400 -13.946400 0.000000
-5.709600 -13.946400 0.000000
-5.662800 -13.946400 0.000000
-5.616000 -13.946400 0.000000
-5.569200 -13.946400 0.000000
-5.522400 -13.946400 0.000000
-5.475600 -13.946400 0.000000
-5.428800 -13.946400 0.000000
-5.382000 -13.946400 0.000000
-5.335200 -13.946400 0.000000
-5.288400 -13.946400 0.000000
-5.241600 -13.946400 0.000000
-5.194800 -13.946400 0.000000
-5.148000 -13.946400 0.000000
-5.101200 -13.946400 0.000000
-5.054400 -13.946400 0.000000
-5.007600 -13.946400 0.000000
-4.960800 -13.946400 0.000000
-4.914000 -13.946400 0.000000
-4.867200 -13.946400 0.000000
-4.820400 -13.946400 0.000000
-4.773600 -13.946400 0.000000
-4.726800 -13.946400 0.000000
-4.680000 -13.946400 0.000000
-4.633200 -13.946400 0.000000
-4.586400 -13.946400 0.000000
-4.539600 -13.946400 0.000000
-4.492800 -13.946400 0.000000
-4.446000 -13.946400 0.000000
-4.399200 -13.946400 0.000000
-4.352400 -13.946400 0.000000
-4.305600 -13.946400 0.000000
-4.258800 -13.946400 0.000000
-4.212000 -13.946400 0.000000
-4.165200 -13.946400 0.000000
-4.118400 -13.946400 0.000000
-4.071600 -13.946400 0.000000
-4.024800 -13.946400 0.000000
-3.978000 -13.946400 0.000000
-3.931200 -13.946400 0.000000
-3.884400 -13.946400 0.000000
-3.837600 -13.946400 0.000000
-3.790800 -13.946400 0.000000
-3.744000 -13.946400 0.000000
-3.697200 -13.946400 0.000000
-3.650400 -13.946400 0.000000
-3.603600 -13.946400 0.000000
-3.556800 -13.946400 0.000000
-3.510000 -13.946400 0.000000
-3.463200 -13.946400 0.000000
-3.416400 -13.946400 0.000000
-3.369600 -13.946400 0.000000
-3.322800 -13.946400 0.000000
-3.276000 -13.946400 0.000000
-3.229200 -13.946400 0.000000
-3.182400 -13.946400 0.000000
-3.135600 -13.946400 0.000000
-3.088800 -13.946400 0.000000
-3.042000 -13.946400 0.000000
-2.995200 -13.946400 0.000000
-2.948400 -13.946400 0.000000
-2.901600 -13.946400 0.000000
-2.854800 -13.946400 0.000000
-2.808000 -13.946400 0.000000
-2.761200 -13.946400 0.000000
-2.714400 -13.946400 0.000000
-2.667600 -13.946400 0.000000
-2.620800 -13.946400 0.000000
-2.574000 -13.946400 0.000000
-2.527200 -13.946400 0.000000
-2.480400 -13.946400 0.000000
-2.433600 -13.946400 0.000000
-2.386800 -13.946400 0.000000
-2.340000 -13.946400 0.000000
-2.293200 -13.946400 0.000000
-2.246400 -13.946400 0.000000
-2.199600 -13.946400 0.000000
-2.152800 -13.946400 0.000000
-2.106000 -13.946400 0.000000
-2.059200 -13.946400 0.000000
-2.012400 -13.946400 0.000000
-1.965600 -13.946400 0.000000
-1.918800 -13.946400 0.000000
-1.872000 -13.946400 0.000000
-1.825200 -13.946400 0.000000
-1.778400 -13.946400 0.000000
-1.731600 -13.946400 0.000000
-1.684800 -13.946400 0.000000
-1.638000 -13.946400 0.000000
-1.591200 -13.946400 0.000000
-1.544400 -13.946400 0.000000
-1.497600 -13.946400 0.000000
-1.450800 -13.946400 0.000000
-1.404000 -13.946400 0.000000
-1.357200 -13.946400 0.000000
-1.310400 -13.946400 0.000000
-1.263600 -13.946400 0.000000
-1.216800 -13.946400 0.000000
-1.170000 -13.946400 0.000000
-1.123200 -13.946400 0.000000
-1.076400 -13.946400 0.000000
-1.029600 -13.946400 0.000000
-0.982800 -13.946400 0.000000
-0.936000 -13.946400 0.000000
-0.889200 -13.946400 0.000000
-0.842400 -13.946400 0.000000
-0.795600 -13.946400 0.000000
-0.748800 -13.946400 0.000000
-0.702000 -13.946400 0.000000
-0.655200 -13.946400 0.000000
-0.608400 -13.946400 0.000000
-0.561600 -13.946400 0.000000
-0.514800 -13.946400 0.000000
-0.468000 -13.946400 0.000000
-0.421200 -13.946400 0.000000
-0.374400 -13.946400 0.000000
-0.327600 -13.946400 0.000000
-0.280800 -13.946400 0.000000
-0.234000 -13.946400 0.000000
-0.187200 -13.946400 0.000000
-0.140400 -13.946400 0.000000
-0.093600 -13.946400 0.000000
-0.046800 -13.946400 0.000000
0.000000 -13.946400 0.000000
0.046800 -13.946400 0.000000
0.093600 -13.946400 0.000000
0.140400 -13.946400 0.000000
0.187200 -13.946400 0.000000
0.234000 -13.946400 0.000000
0.280800 -13.946400 0.000000
0.327600 -13.946400 0.000000
0.374400 -13.946400 0.000000
0.421200 -13.946400 0.000000
0.468000 -13.946400 0.000000
0.514800 -13.946400 0.000000
0.561600 -13.946400 0.000000
0.608400 -13.946400 0.000000
0.655200 -13.946400 0.000000
0.702000 -13.946400 0.000000
0.748800 -13.946400 0.000000
0.795600 -13.946400 0.000000
0.842400 -13.946400 0.000000
0.889200 -13.946400 0.000000
0.936000 -13.946400 0.000000
0.982800 -13.946400 0.000000
1.029600 -13.946400 0.000000
1.076400 -13.946400 0.000000
1.123200 -13.946400 0.000000
1.170000 -13.946400 0.000000
1.216800 -13.946400 0.000000
1.263600 -13.946400 0.000000
1.310400 -13.946400 0.000000
1.357200 -13.946400 0.000000
1.404000 -13.946400 0.000000
1.450800 -13.946400 0.000000
1.497600 -13.946400 0.000000
1.544400 -13.946400 0.000000
1.591200 -13.946400 0.000000
1.638000 -13.946400 0.000000
1.684800 -13.946400 0.000000
1.731600 -13.946400 0.000000
1.778400 -13.946400 0.000000
1.825200 -13.946400 0.000000
1.872000 -13.946400 0.000000
1.918800 -13.946400 0.000000
1.965600 -13.946400 0.000000
2.012400 -13.946400 0.000000
2.059200 -13.946400 0.000000
2.106000 -13.946400 0.000000
2.152800 -13.946400 0.000000
2.199600 -13.946400 0.000000
2.246400 -13.946400 0.000000
2.293200 -13.946400 0.000000
2.340000 -13.946400 0.000000
2.386800 -13.946400 0.000000
2.433600 -13.946400 0.000000
2.480400 -13.946400 0.000000
2.527200 -13.946400 0.000000
2.574000 -13.946400 0.000000
2.620800 -13.946400 0.000000
2.667600 -13.946400 0.000000
2.714400 -13.946400 0.000000
2.761200 -13.946400 0.000000
2.808000 -13.946400 0.000000
2.854800 -13.946400 0.000000
2.901600 -13.946400 0.000000
2.948400 -13.946400 0.000000
2.995200 -13.946400 0.000000
3.042000 -13.946400 0.000000
3.088800 -13.946400 0.000000
3.135600 -13.946400 0.000000
3.182400 -13.946400 0.000000
3.229200 -13.946400 0.000000
3.276000 -13.946400 0.000000
3.322800 -13.946400 0.000000
3.369600 -13.946400 0.000000
3.416400 -13.946400 0.000000
3.463200 -13.946400 0.000000
3.510000 -13.946400 0.000000
3.556800 -13.946400 0.000000
3.603600 -13.946400 0.000000
3.650400 -13.946400 0.000000
3.697200 -13.946400 0.000000
3.744000 -13.946400 0.000000
3.790800 -13.946400 0.000000
3.837600 -13.946400 0.000000
3.884400 -13.946400 0.000000
3.931200 -13.946400 0.000000
3.978000 -13.946400 0.000000
4.024800 -13.946400 0.000000
4.071600 -13.946400 0.000000
4.118400 -13.946400 0.000000
4.165200 -13.946400 0.000000
4.212000 -13.946400 0.000000
4.258800 -13.946400 0.000000
4.305600 -13.946400 0.000000
4.352400 -13.946400 0.000000
4.399200 -13.946400 0.000000
4.446000 -13.946400 0.000000
4.492800 -13.946400 0.000000
4.539600 -13.946400 0.000000
4.586400 -13.946400 0.000000
4.633200 -13.946400 0.000000
4.680000 -13.946400 0.000000
4.726800 -13.946400 0.000000
4.773600 -13.946400 0.000000
4.820400 -13.946400 0.000000
4.867200 -13.946400 0.000000
4.914000 -13.946400 0.000000
4.960800 -13.946400 0.000000
5.007600 -13.946400 0.000000
5.054400 -13.946400 0.000000
5.101200 -13.946400 0.000000
5.148000 -13.946400 0.000000
5.194800 -13.946400 0.000000
5.241600 -13.946400 0.000000
5.288400 -13.946400 0.000000
5.335200 -13.946400 0.000000
5.382000 -13.946400 0.000000
5.428800 -13.946400 0.000000
5.475600 -13.946400 0.000000
5.522400 -13.946400 0.000000
5.569200 -13.946400 0.000000
5.616000 -13.946400 0.000000
5.662800 -13.946400 0.000000
5.709600 -13.946400 0.000000
5.756400 -13.946400 0.000000
5.803200 -13.946400 0.000000
5.850000 -13.946400 0.000000
5.896800 -13.946400 0.000000
5.943600 -13.946400 0.000000
5.990400 -13.946400 0.000000
6.037200 -13.946400 0.000000
6.084000 -13.946400 0.000000
6.130800 -13.946400 0.000000
12.261600 -13.946400 0.000000
12.308400 -13.946400 0.000000
12.355200 -13.946400 0.000000
12.402000 -13.946400 0.000000
12.448800 -13.946400 0.000000
12.495600 -13.946400 0.000000
12.542400 -13.946400 0.000000
12.589200 -13.946400 0.000000
12.636000 -13.946400 0.000000
12.682800 -13.946400 0.000000
12.729600 -13.946400 0.000000
12.776400 -13.946400 0.000000
12.823200 -13.946400 0.000000
12.870000 -13.946400 0.000000
12.916800 -13.946400 0.000000
12.963600 -13.946400 0.000000
13.010400 -13.946400 0.000000
13.057200 -13.946400 0.000000
13.104000 -13.946400 0.000000
13.150800 -13.946400 0.000000
13.197600 -13.946400 0.000000
13.244400 -13.946400 0.000000
13.291200 -13.946400 0.000000
13.338000 -13.946400 0.000000
13.384800 -13.946400 0.000000
13.431600 -13.946400 0.000000
13.478400 -13.946400 0.000000
13.525200 -13.946400 0.000000
13.572000 -13.946400 0.000000
13.618800 -13.946400 0.000000
13.665600 -13.946400 0.000000
13.712400 -13.946400 0.000000
13.759200 -13.946400 0.000000
13.806000 -13.946400 0.000000
13.852800 -13.946400 0.000000
13.899600 -13.946400 0.000000
13.946400 -13.946400 0.000000
13.993200 -13.946400 0.000000
14.040000 -13.946400 0.000000
14.086800 -13.946400 0.000000
14.133600 -13.946400 0.000000
14.180400 -13.946400 0.000000
14.882400 -13.946400 0.000000
14.929200 -13.946400 0.000000
14.976000 -13.946400 0.000000
15.022800 -13.946400 0.000000
15.069600 -13.946400 0.000000
15.116400 -13.946400 0.000000
15.163200 -13.946400 0.000000
15.210000 -13.946400 0.000000
15.256800 -13.946400 0.000000
15.303600 -13.946400 0.000000
15.350400 -13.946400 0.000000
15.397200 -13.946400 0.000000
15.444000 -13.946400 0.000000
15.490800 -13.946400 0.000000
15.537600 -13.946400 0.000000
15.584400 -13.946400 0.000000
15.631200 -13.946400 0.000000
16.005600 -13.946400 0.000000
16.052400 -13.946400 0.000000
-18.720000 -13.899600 0.000000
-18.673200 -13.899600 0.000000
-18.626400 -13.899600 0.000000
-18.579600 -13.899600 -7.157053
-18.532800 -13.899600 -7.144110
-18.486000 -13.899600 -7.110797
-18.439200 -13.899600 -7.098942
-18.392400 -13.899600 -7.082189
-18.345600 -13.899600 -7.079913
-18.298800 -13.899600 -7.074545
-18.252000 -13.899600 -7.077893
-18.205200 -13.899600 -7.074545
-18.158400 -13.899600 -7.074545
-18.111600 -13.899600 -7.063838
-18.064800 -13.899600 -7.065822
-18.018000 -13.899600 -7.061217
-17.971200 -13.899600 -7.065978
-17.924400 -13.899600 -7.057548
-17.877600 -13.899600 -7.057548
-17.830800 -13.899600 -7.048553
-17.784000 -13.899600 -7.065978
-17.737200 -13.899600 -7.080065
-17.690400 -13.899600 -7.055669
-17.643600 -13.899600 -7.040614
-17.596800 -13.899600 -7.030385
-17.550000 -13.899600 -7.027841
-17.503200 -13.899600 -7.000481
-17.456400 -13.899600 -6.985895
-17.409600 -13.899600 -6.966503
-17.362800 -13.899600 -6.966503
-17.316000 -13.899600 -6.956453
-17.269200 -13.899600 -6.941679
-17.222400 -13.899600 -6.932106
-17.175600 -13.899600 -6.912181
-17.128800 -13.899600 -6.884554
-17.082000 -13.899600 -6.856872
-17.035200 -13.899600 -6.854380
-16.988400 -13.899600 -6.847270
-16.941600 -13.899600 -6.841180
-16.894800 -13.899600 -6.803445
-16.848000 -13.899600 -6.786418
-16.801200 -13.899600 -6.778352
-16.754400 -13.899600 -6.751077
-15.163200 -13.899600 6.761733
-15.116400 -13.899600 6.799404
-15.069600 -13.899600 6.806539
-15.022800 -13.899600 6.818902
-14.976000 -13.899600 6.847337
-14.929200 -13.899600 6.851997
-14.882400 -13.899600 6.884500
-14.835600 -13.899600 6.910298
-14.788800 -13.899600 6.919971
-14.742000 -13.899600 6.931424
-14.695200 -13.899600 6.945257
-14.648400 -13.899600 6.966908
-14.601600 -13.899600 6.977945
-14.554800 -13.899600 6.984716
-14.508000 -13.899600 6.992752
-14.461200 -13.899600 6.992964
-14.414400 -13.899600 6.997289
-14.367600 -13.899600 7.001491
-14.320800 -13.899600 7.006413
-14.274000 -13.899600 7.013798
-14.227200 -13.899600 7.013798
-14.180400 -13.899600 7.015239
-14.133600 -13.899600 7.017694
-14.086800 -13.899600 7.024505
-14.040000 -13.899600 7.025891
-13.993200 -13.899600 7.035131
-13.946400 -13.899600 7.036518
-13.899600 -13.899600 7.038777
-13.852800 -13.899600 7.038777
-13.806000 -13.899600 7.045351
-13.759200 -13.899600 7.044950
-13.712400 -13.899600 7.040532
-13.665600 -13.899600 7.038618
-13.618800 -13.899600 7.038618
-13.572000 -13.899600 7.038618
-13.525200 -13.899600 7.038051
-13.478400 -13.899600 7.034409
-13.431600 -13.899600 7.036726
-13.384800 -13.899600 7.035142
-13.338000 -13.899600 7.035142
-13.291200 -13.899600 7.036245
-13.244400 -13.899600 7.050811
-13.197600 -13.899600 7.070545
-13.150800 -13.899600 7.144453
-13.104000 -13.899600 7.157266
-7.066800 -13.899600 8.458609
-7.020000 -13.899600 8.400582
-6.973200 -13.899600 8.353747
-6.926400 -13.899600 8.295291
-6.879600 -13.899600 8.204103
-6.832800 -13.899600 8.147703
-6.786000 -13.899600 8.062505
-6.739200 -13.899600 7.997374
-6.692400 -13.899600 7.947390
-6.645600 -13.899600 7.893080
-6.598800 -13.899600 7.871721
-6.552000 -13.899600 7.815188
-6.505200 -13.899600 7.787897
-6.458400 -13.899600 7.748617
-6.411600 -13.899600 7.705474
-6.364800 -13.899600 7.685228
-6.318000 -13.899600 7.639664
-6.271200 -13.899600 7.604845
-6.224400 -13.899600 7.554230
-6.177600 -13.899600 7.520185
-6.130800 -13.899600 7.468743
-6.084000 -13.899600 7.442550
-6.037200 -13.899600 7.409386
-5.990400 -13.899600 7.377382
-5.943600 -13.899600 7.350920
-5.896800 -13.899600 7.326285
-5.850000 -13.899600 7.311144
-5.803200 -13.899600 7.270223
-5.756400 -13.899600 7.251029
-5.709600 -13.899600 7.233789
-5.662800 -13.899600 7.210163
-5.616000 -13.899600 7.197974
-5.569200 -13.899600 7.184380
-5.522400 -13.899600 7.142013
-5.475600 -13.899600 7.133027
-5.428800 -13.899600 7.116671
-5.382000 -13.899600 7.097989
-5.335200 -13.899600 7.085091
-5.288400 -13.899600 7.081944
-5.241600 -13.899600 7.063873
-5.194800 -13.899600 7.036327
-5.148000 -13.899600 7.008460
-5.101200 -13.899600 7.002480
-5.054400 -13.899600 6.972788
-5.007600 -13.899600 6.947184
-4.960800 -13.899600 6.941874
-4.914000 -13.899600 6.920917
-4.867200 -13.899600 6.907960
-4.820400 -13.899600 6.906373
-4.773600 -13.899600 6.894750
-4.726800 -13.899600 6.879455
-4.680000 -13.899600 6.855772
-4.633200 -13.899600 6.852642
-4.586400 -13.899600 6.855772
-4.539600 -13.899600 6.867379
-4.492800 -13.899600 6.867379
-4.446000 -13.899600 6.874893
-4.399200 -13.899600 6.884137
-4.352400 -13.899600 6.884137
-4.305600 -13.899600 6.866498
-4.258800 -13.899600 6.825542
-4.212000 -13.899600 6.812173
-4.165200 -13.899600 6.778697
-4.118400 -13.899600 6.751136
-4.071600 -13.899600 6.717802
-4.024800 -13.899600 6.714370
-3.978000 -13.899600 6.705444
-3.931200 -13.899600 6.693796
-3.884400 -13.899600 6.693796
-3.837600 -13.899600 6.689865
-3.790800 -13.899600 6.684095
-3.744000 -13.899600 6.670396
-3.697200 -13.899600 6.682431
-3.650400 -13.899600 6.687264
-3.603600 -13.899600 6.698052
-3.556800 -13.899600 6.706403
-3.510000 -13.899600 6.700549
-3.463200 -13.899600 6.693149
-3.416400 -13.899600 6.690301
-3.369600 -13.899600 6.668089
-3.322800 -13.899600 6.658600
-3.276000 -13.899600 6.647829
-3.229200 -13.899600 6.647829
-3.182400 -13.899600 6.629276
-3.135600 -13.899600 6.640242
-3.088800 -13.899600 6.640242
-3.042000 -13.899600 6.640242
-2.995200 -13.899600 6.641764
-2.948400 -13.899600 6.611789
-2.901600 -13.899600 6.575602
-2.854800 -13.899600 6.550152
-2.808000 -13.899600 6.540070
-2.761200 -13.899600 6.543018
-2.714400 -13.899600 6.543018
-2.667600 -13.899600 6.550348
-2.620800 -13.899600 6.560282
-2.574000 -13.899600 6.564604
-2.527200 -13.899600 6.564604
-2.480400 -13.899600 6.562263
-2.433600 -13.899600 6.554121
-2.386800 -13.899600 6.530593
-2.340000 -13.899600 6.506742
-2.293200 -13.899600 6.501126
-2.246400 -13.899600 6.478404
-2.199600 -13.899600 6.478404
-2.152800 -13.899600 6.471505
-2.106000 -13.899600 6.478404
-2.059200 -13.899600 6.499058
-2.012400 -13.899600 6.518861
-1.965600 -13.899600 6.525886
-1.918800 -13.899600 6.545753
-1.872000 -13.899600 6.547473
-1.825200 -13.899600 6.580073
-1.778400 -13.899600 6.587628
-1.731600 -13.899600 6.569175
-1.684800 -13.899600 6.529488
-1.638000 -13.899600 6.507372
-1.591200 -13.899600 6.497142
-1.544400 -13.899600 6.494360
-1.497600 -13.899600 6.488496
-1.450800 -13.899600 6.494360
-1.404000 -13.899600 6.494360
-1.357200 -13.899600 6.494360
-1.310400 -13.899600 6.495587
-1.263600 -13.899600 6.493721
-1.216800 -13.899600 6.488496
-1.170000 -13.899600 6.470140
-1.123200 -13.899600 6.461684
-1.076400 -13.899600 6.451563
-1.029600 -13.899600 6.453799
-0.982800 -13.899600 6.461684
-0.936000 -13.899600 6.502807
-0.889200 -13.899600 6.525788
-0.842400 -13.899600 6.560425
-0.795600 -13.899600 6.567704
-0.748800 -13.899600 6.567704
-0.702000 -13.899600 6.549411
-0.655200 -13.899600 6.502807
-0.608400 -13.899600 6.500249
-0.561600 -13.899600 6.481421
-0.514800 -13.899600 6.481164
-0.468000 -13.899600 6.490414
-0.421200 -13.899600 6.504603
-0.374400 -13.899600 6.524406
-0.327600 -13.899600 6.524406
-0.280800 -13.899600 6.520772
-0.234000 -13.899600 6.530138
-0.187200 -13.899600 6.532911
-0.140400 -13.899600 6.538034
-0.093600 -13.899600 6.535880
-0.046800 -13.899600 6.531606
0.000000 -13.899600 6.535880
0.046800 -13.899600 6.544820
0.093600 -13.899600 6.548988
0.140400 -13.899600 6.566471
0.187200 -13.899600 6.570642
0.234000 -13.899600 6.570642
0.280800 -13.899600 6.566471
0.327600 -13.899600 6.566471
0.374400 -13.899600 6.563066
0.421200 -13.899600 6.562132
0.468000 -13.899600 6.552224
0.514800 -13.899600 6.547194
0.561600 -13.899600 6.547194
0.608400 -13.899600 6.562132
0.655200 -13.899600 6.579763
0.702000 -13.899600 6.594175
0.748800 -13.899600 6.594175
0.795600 -13.899600 6.594175
0.842400 -13.899600 6.599965
0.889200 -13.899600 6.594175
0.936000 -13.899600 6.588607
0.982800 -13.899600 6.594175
1.029600 -13.899600 6.574717
1.076400 -13.899600 6.574522
1.123200 -13.899600 6.576307
1.170000 -13.899600 6.593133
1.216800 -13.899600 6.610743
1.263600 -13.899600 6.610743
1.310400 -13.899600 6.610743
1.357200 -13.899600 6.631836
1.404000 -13.899600 6.635851
1.450800 -13.899600 6.635851
1.497600 -13.899600 6.632168
1.544400 -13.899600 6.634056
1.591200 -13.899600 6.634125
1.638000 -13.899600 6.635810
1.684800 -13.899600 6.632168
1.731600 -13.899600 6.634056
1.778400 -13.899600 6.635810
1.825200 -13.899600 6.635810
1.872000 -13.899600 6.631061
1.918800 -13.899600 6.652809
1.965600 -13.899600 6.663164
2.012400 -13.899600 6.679740
2.059200 -13.899600 6.719779
2.106000 -13.899600 6.747222
2.152800 -13.899600 6.762050
2.199600 -13.899600 6.763840
2.246400 -13.899600 6.765358
2.293200 -13.899600 6.765358
2.340000 -13.899600 6.765608
2.386800 -13.899600 6.765608
2.433600 -13.899600 6.773954
2.480400 -13.899600 6.766330
2.527200 -13.899600 6.769065
2.574000 -13.899600 6.786315
2.620800 -13.899600 6.800404
2.667600 -13.899600 6.809908
2.714400 -13.899600 6.828146
2.761200 -13.899600 6.837804
2.808000 -13.899600 6.842083
2.854800 -13.899600 6.844957
2.901600 -13.899600 6.848382
2.948400 -13.899600 6.844957
2.995200 -13.899600 6.863893
3.042000 -13.899600 6.873463
3.088800 -13.899600 6.892736
3.135600 -13.899600 6.902404
3.182400 -13.899600 6.921921
3.229200 -13.899600 6.932944
3.276000 -13.899600 6.932944
3.322800 -13.899600 6.953621
3.369600 -13.899600 6.967030
3.416400 -13.899600 6.967030
3.463200 -13.899600 6.968169
3.510000 -13.899600 6.973713
3.556800 -13.899600 7.012175
3.603600 -13.899600 7.032629
3.650400 -13.899600 7.050291
3.697200 -13.899600 7.062262
3.744000 -13.899600 7.078718
3.790800 -13.899600 7.095389
3.837600 -13.899600 7.123045
3.884400 -13.899600 7.125976
3.931200 -13.899600 7.128222
3.978000 -13.899600 7.136435
4.024800 -13.899600 7.143224
4.071600 -13.899600 7.162123
4.118400 -13.899600 7.220627
4.165200 -13.899600 7.260418
4.212000 -13.899600 7.261671
4.258800 -13.899600 7.274596
4.305600 -13.899600 7.293380
4.352400 -13.899600 7.279839
4.399200 -13.899600 7.311195
4.446000 -13.899600 7.333126
4.492800 -13.899600 7.361174
4.539600 -13.899600 7.375899
4.586400 -13.899600 7.386217
4.633200 -13.899600 7.418710
4.680000 -13.899600 7.475751
4.726800 -13.899600 7.502053
4.773600 -13.899600 7.520385
4.820400 -13.899600 7.541652
4.867200 -13.899600 7.549096
4.914000 -13.899600 7.584959
4.960800 -13.899600 7.610085
5.007600 -13.899600 7.611449
5.054400 -13.899600 7.635029
5.101200 -13.899600 7.642796
5.148000 -13.899600 7.676471
5.194800 -13.899600 7.743015
5.241600 -13.899600 7.760649
5.288400 -13.899600 7.801979
5.335200 -13.899600 7.855925
5.382000 -13.899600 7.864582
5.428800 -13.899600 7.934544
5.475600 -13.899600 7.968338
5.522400 -13.899600 7.987083
5.569200 -13.899600 8.016852
5.616000 -13.899600 8.103265
5.662800 -13.899600 8.119941
5.709600 -13.899600 8.166218
5.756400 -13.899600 8.235545
5.803200 -13.899600 8.309388
5.850000 -13.899600 8.359952
5.896800 -13.899600 8.374640
5.943600 -13.899600 8.353920
5.990400 -13.899600 8.415826
6.037200 -13.899600 8.475840
6.084000 -13.899600 8.552350
6.130800 -13.899600 8.728697
12.261600 -13.899600 8.009036
12.308400 -13.899600 7.983724
12.355200 -13.899600 7.966942
12.402000 -13.899600 7.948183
12.448800 -13.899600 7.948183
12.495600 -13.899600 7.943534
12.542400 -13.899600 7.924725
12.589200 -13.899600 7.916790
12.636000 -13.899600 7.915624
12.682800 -13.899600 7.916696
12.729600 -13.899600 7.933580
12.776400 -13.899600 7.933580
12.823200 -13.899600 7.924981
12.870000 -13.899600 7.925630
12.916800 -13.899600 7.942027
12.963600 -13.899600 7.933580
13.010400 -13.899600 7.942852
13.057200 -13.899600 7.931608
13.104000 -13.899600 7.942887
13.150800 -13.899600 7.942887
13.197600 -13.899600 7.942887
13.244400 -13.899600 7.952381
13.291200 -13.899600 7.952381
13.338000 -13.899600 7.942887
13.384800 -13.899600 7.952265
13.431600 -13.899600 7.952265
13.478400 -13.899600 7.959527
13.525200 -13.899600 7.959527
13.572000 -13.899600 7.966239
13.618800 -13.899600 7.975522
13.665600 -13.899600 7.980009
13.712400 -13.899600 7.984845
13.759200 -13.899600 7.984845
13.806000 -13.899600 7.985251
13.852800 -13.899600 7.987979
13.899600 -13.899600 7.987979
13.946400 -13.899600 7.993287
13.993200 -13.899600 7.986421
14.040000 -13.899600 7.986421
14.086800 -13.899600 7.985964
14.133600 -13.899600 7.986421
14.180400 -13.899600 7.976663
14.227200 -13.899600 7.962641
14.929200 -13.899600 6.712015
14.976000 -13.899600 6.699432
15.022800 -13.899600 6.691985
15.069600 -13.899600 6.686769
15.116400 -13.899600 6.686769
15.163200 -13.899600 6.686769
15.210000 -13.899600 6.686769
15.256800 -13.899600 6.690789
15.303600 -13.899600 6.690789
15.350400 -13.899600 6.688495
15.397200 -13.899600 6.690789
15.444000 -13.899600 6.701122
15.490800 -13.899600 6.688495
15.537600 -13.899600 6.676331
15.584400 -13.899600 6.668317
15.631200 -13.899600 6.651572
15.678000 -13.899600 6.636098
16.052400 -13.899600 4.247917
-18.720000 -13.852800 0.000000
-18.673200 -13.852800 0.000000
-18.626400 -13.852800 0.000000
-18.579600 -13.852800 -7.157053
-18.532800 -13.852800 -7.147544
-18.486000 -13.852800 -7.110797
-18.439200 -13.852800 -7.105232
-18.392400 -13.852800 -7.087832
-18.345600 -13.852800 -7.087832
-18.298800 -13.852800 -7.079913
-18.252000 -13.852800 -7.096298
-18.205200 -13.852800 -7.091337
-18.158400 -13.852800 -7.094390
-18.111600 -13.852800 -7.084308
-18.064800 -13.852800 -7.077247
-18.018000 -13.852800 -7.072034
-17.971200 -13.852800 -7.076718
-17.924400 -13.852800 -7.072034
-17.877600 -13.852800 -7.072034
-17.830800 -13.852800 -7.069383
-17.784000 -13.852800 -7.084748
-17.737200 -13.852800 -7.103755
-17.690400 -13.852800 -7.086890
-17.643600 -13.852800 -7.084748
-17.596800 -13.852800 -7.080065
-17.550000 -13.852800 -7.055669
-17.503200 -13.852800 -7.027841
-17.456400 -13.852800 -7.000481
-17.409600 -13.852800 -6.995815
-17.362800 -13.852800 -6.995815
-17.316000 -13.852800 -6.988145
-17.269200 -13.852800 -6.957848
-17.222400 -13.852800 -6.956453
-17.175600 -13.852800 -6.941679
-17.128800 -13.852800 -6.912181
-17.082000 -13.852800 -6.863704
-17.035200 -13.852800 -6.849209
-16.988400 -13.852800 -6.847270
-16.941600 -13.852800 -6.841180
-16.894800 -13.852800 -6.816831
-16.848000 -13.852800 -6.798051
-16.801200 -13.852800 -6.786851
-16.473600 -13.852800 -5.369915
-15.210000 -13.852800 6.761733
-15.163200 -13.852800 6.800924
-15.116400 -13.852800 6.808379
-15.069600 -13.852800 6.814627
-15.022800 -13.852800 6.850459
-14.976000 -13.852800 6.860152
-14.929200 -13.852800 6.883112
-14.882400 -13.852800 6.910298
-14.835600 -13.852800 6.922636
-14.788800 -13.852800 6.938262
-14.742000 -13.852800 6.963802
-14.695200 -13.852800 6.972563
-14.648400 -13.852800 6.977945
-14.601600 -13.852800 6.984716
-14.554800 -13.852800 6.989368
-14.508000 -13.852800 6.996926
-14.461200 -13.852800 6.997700
-14.414400 -13.852800 6.998323
-14.367600 -13.852800 7.002068
-14.320800 -13.852800 7.009361
-14.274000 -13.852800 7.015239
-14.227200 -13.852800 7.015239
-14.180400 -13.852800 7.015688
-14.133600 -13.852800 7.018154
-14.086800 -13.852800 7.027838
-14.040000 -13.852800 7.028435
-13.993200 -13.852800 7.036518
-13.946400 -13.852800 7.036518
-13.899600 -13.852800 7.039190
-13.852800 -13.852800 7.046559
-13.806000 -13.852800 7.046559
-13.759200 -13.852800 7.043490
-13.712400 -13.852800 7.043490
-13.665600 -13.852800 7.043490
-13.618800 -13.852800 7.040532
-13.572000 -13.852800 7.040532
-13.525200 -13.852800 7.039370
-13.478400 -13.852800 7.039370
-13.431600 -13.852800 7.039294
-13.384800 -13.852800 7.039294
-13.338000 -13.852800 7.040089
-13.291200 -13.852800 7.057516
-13.244400 -13.852800 7.097928
-13.197600 -13.852800 7.116940
-13.150800 -13.852800 7.188720
-13.104000 -13.852800 7.243968
-7.066800 -13.852800 8.463956
-7.020000 -13.852800 8.407610
-6.973200 -13.852800 8.297204
-6.926400 -13.852800 8.270962
-6.879600 -13.852800 8.194789
-6.832800 -13.852800 8.125364
-6.786000 -13.852800 8.023098
-6.739200 -13.852800 7.970695
-6.692400 -13.852800 7.943325
-6.645600 -13.852800 7.909404
-6.598800 -13.852800 7.876688
-6.552000 -13.852800 7.814972
-6.505200 -13.852800 7.777509
-6.458400 -13.852800 7.743015
-6.411600 -13.852800 7.714811
-6.364800 -13.852800 7.677639
-6.318000 -13.852800 7.639664
-6.271200 -13.852800 7.592948
-6.224400 -13.852800 7.552100
-6.177600 -13.852800 7.520185
-6.130800 -13.852800 7.468743
-6.084000 -13.852800 7.432648
-6.037200 -13.852800 7.428804
-5.990400 -13.852800 7.385866
-5.943600 -13.852800 7.352217
-5.896800 -13.852800 7.340456
-5.850000 -13.852800 7.320173
-5.803200 -13.852800 7.304359
-5.756400 -13.852800 7.254602
-5.709600 -13.852800 7.251029
-5.662800 -13.852800 7.230000
-5.616000 -13.852800 7.211277
-5.569200 -13.852800 7.172211
-5.522400 -13.852800 7.142013
-5.475600 -13.852800 7.133027
-5.428800 -13.852800 7.108887
-5.382000 -13.852800 7.089387
-5.335200 -13.852800 7.078601
-5.288400 -13.852800 7.073668
-5.241600 -13.852800 7.036903
-5.194800 -13.852800 7.019555
-5.148000 -13.852800 6.993961
-5.101200 -13.852800 6.988612
-5.054400 -13.852800 6.971431
-5.007600 -13.852800 6.947184
-4.960800 -13.852800 6.942595
-4.914000 -13.852800 6.925785
-4.867200 -13.852800 6.907960
-4.820400 -13.852800 6.901440
-4.773600 -13.852800 6.894750
-4.726800 -13.852800 6.879455
-4.680000 -13.852800 6.855772
-4.633200 -13.852800 6.849667
-4.586400 -13.852800 6.857350
-4.539600 -13.852800 6.865446
-4.492800 -13.852800 6.865677
-4.446000 -13.852800 6.865677
-4.399200 -13.852800 6.865677
-4.352400 -13.852800 6.865677
-4.305600 -13.852800 6.847974
-4.258800 -13.852800 6.814240
-4.212000 -13.852800 6.780607
-4.165200 -13.852800 6.772338
-4.118400 -13.852800 6.745290
-4.071600 -13.852800 6.716107
-4.024800 -13.852800 6.707667
-3.978000 -13.852800 6.696195
-3.931200 -13.852800 6.693796
-3.884400 -13.852800 6.693796
-3.837600 -13.852800 6.692052
-3.790800 -13.852800 6.684624
-3.744000 -13.852800 6.672385
-3.697200 -13.852800 6.684095
-3.650400 -13.852800 6.689373
-3.603600 -13.852800 6.698052
-3.556800 -13.852800 6.700549
-3.510000 -13.852800 6.688115
-3.463200 -13.852800 6.688115
-3.416400 -13.852800 6.687264
-3.369600 -13.852800 6.666305
-3.322800 -13.852800 6.658006
-3.276000 -13.852800 6.630557
-3.229200 -13.852800 6.630557
-3.182400 -13.852800 6.630132
-3.135600 -13.852800 6.630557
-3.088800 -13.852800 6.630557
-3.042000 -13.852800 6.630132
-2.995200 -13.852800 6.640242
-2.948400 -13.852800 6.613146
-2.901600 -13.852800 6.580946
-2.854800 -13.852800 6.562143
-2.808000 -13.852800 6.540070
-2.761200 -13.852800 6.542798
-2.714400 -13.852800 6.548569
-2.667600 -13.852800 6.550348
-2.620800 -13.852800 6.560282
-2.574000 -13.852800 6.562263
-2.527200 -13.852800 6.561444
-2.480400 -13.852800 6.555293
-2.433600 -13.852800 6.552904
-2.386800 -13.852800 6.535289
-2.340000 -13.852800 6.506742
-2.293200 -13.852800 6.501126
-2.246400 -13.852800 6.473626
-2.199600 -13.852800 6.466296
-2.152800 -13.852800 6.462566
-2.106000 -13.852800 6.474056
-2.059200 -13.852800 6.497688
-2.012400 -13.852800 6.528595
-1.965600 -13.852800 6.529845
-1.918800 -13.852800 6.545753
-1.872000 -13.852800 6.547473
-1.825200 -13.852800 6.554442
-1.778400 -13.852800 6.568855
-1.731600 -13.852800 6.535692
-1.684800 -13.852800 6.507372
-1.638000 -13.852800 6.486402
-1.591200 -13.852800 6.478527
-1.544400 -13.852800 6.478527
-1.497600 -13.852800 6.476047
-1.450800 -13.852800 6.481785
-1.404000 -13.852800 6.481785
-1.357200 -13.852800 6.485328
-1.310400 -13.852800 6.489337
-1.263600 -13.852800 6.481785
-1.216800 -13.852800 6.476074
-1.170000 -13.852800 6.461684
-1.123200 -13.852800 6.453799
-1.076400 -13.852800 6.436208
-1.029600 -13.852800 6.443913
-0.982800 -13.852800 6.451563
-0.936000 -13.852800 6.479646
-0.889200 -13.852800 6.502807
-0.842400 -13.852800 6.526714
-0.795600 -13.852800 6.528516
-0.748800 -13.852800 6.526714
-0.702000 -13.852800 6.502807
-0.655200 -13.852800 6.492878
-0.608400 -13.852800 6.478357
-0.561600 -13.852800 6.471272
-0.514800 -13.852800 6.469451
-0.468000 -13.852800 6.478357
-0.421200 -13.852800 6.500977
-0.374400 -13.852800 6.519616
-0.327600 -13.852800 6.519624
-0.280800 -13.852800 6.519616
-0.234000 -13.852800 6.524406
-0.187200 -13.852800 6.530138
-0.140400 -13.852800 6.530138
-0.093600 -13.852800 6.531606
-0.046800 -13.852800 6.530138
0.000000 -13.852800 6.531606
0.046800 -13.852800 6.539960
0.093600 -13.852800 6.546307
0.140400 -13.852800 6.558269
0.187200 -13.852800 6.570642
0.234000 -13.852800 6.576138
0.280800 -13.852800 6.573332
0.327600 -13.852800 6.571986
0.374400 -13.852800 6.570642
0.421200 -13.852800 6.563066
0.468000 -13.852800 6.551086
0.514800 -13.852800 6.539371
0.561600 -13.852800 6.542892
0.608400 -13.852800 6.558313
0.655200 -13.852800 6.580393
0.702000 -13.852800 6.597353
0.748800 -13.852800 6.594175
0.795600 -13.852800 6.594175
0.842400 -13.852800 6.599965
0.889200 -13.852800 6.587804
0.936000 -13.852800 6.574717
0.982800 -13.852800 6.574522
1.029600 -13.852800 6.561063
1.076400 -13.852800 6.568764
1.123200 -13.852800 6.561063
1.170000 -13.852800 6.576756
1.216800 -13.852800 6.604016
1.263600 -13.852800 6.610743
1.310400 -13.852800 6.615414
1.357200 -13.852800 6.634125
1.404000 -13.852800 6.634125
1.450800 -13.852800 6.632168
1.497600 -13.852800 6.631836
1.544400 -13.852800 6.632168
1.591200 -13.852800 6.634056
1.638000 -13.852800 6.634056
1.684800 -13.852800 6.631061
1.731600 -13.852800 6.634056
1.778400 -13.852800 6.635810
1.825200 -13.852800 6.631061
1.872000 -13.852800 6.623791
1.918800 -13.852800 6.659133
1.965600 -13.852800 6.663164
2.012400 -13.852800 6.679453
2.059200 -13.852800 6.713463
2.106000 -13.852800 6.722244
2.152800 -13.852800 6.752120
2.199600 -13.852800 6.758752
2.246400 -13.852800 6.758752
2.293200 -13.852800 6.758752
2.340000 -13.852800 6.756237
2.386800 -13.852800 6.765358
2.433600 -13.852800 6.773954
2.480400 -13.852800 6.766330
2.527200 -13.852800 6.769065
2.574000 -13.852800 6.792802
2.620800 -13.852800 6.800404
2.667600 -13.852800 6.816686
2.714400 -13.852800 6.828146
2.761200 -13.852800 6.837804
2.808000 -13.852800 6.842083
2.854800 -13.852800 6.842083
2.901600 -13.852800 6.848518
2.948400 -13.852800 6.844957
2.995200 -13.852800 6.864988
3.042000 -13.852800 6.887806
3.088800 -13.852800 6.902163
3.135600 -13.852800 6.902999
3.182400 -13.852800 6.921921
3.229200 -13.852800 6.923385
3.276000 -13.852800 6.932944
3.322800 -13.852800 6.949260
3.369600 -13.852800 6.963957
3.416400 -13.852800 6.967030
3.463200 -13.852800 6.973713
3.510000 -13.852800 6.978592
3.556800 -13.852800 7.012175
3.603600 -13.852800 7.015509
3.650400 -13.852800 7.038454
3.697200 -13.852800 7.057669
3.744000 -13.852800 7.068742
3.790800 -13.852800 7.091987
3.837600 -13.852800 7.112266
3.884400 -13.852800 7.120458
3.931200 -13.852800 7.120639
3.978000 -13.852800 7.136435
4.024800 -13.852800 7.143224
4.071600 -13.852800 7.152741
4.118400 -13.852800 7.220627
4.165200 -13.852800 7.253795
4.212000 -13.852800 7.258460
4.258800 -13.852800 7.271531
4.305600 -13.852800 7.276335
4.352400 -13.852800 7.276335
4.399200 -13.852800 7.301626
4.446000 -13.852800 7.331589
4.492800 -13.852800 7.345343
4.539600 -13.852800 7.378244
4.586400 -13.852800 7.395636
4.633200 -13.852800 7.413682
4.680000 -13.852800 7.468948
4.726800 -13.852800 7.487259
4.773600 -13.852800 7.515932
4.820400 -13.852800 7.539802
4.867200 -13.852800 7.544146
4.914000 -13.852800 7.570612
4.960800 -13.852800 7.600757
5.007600 -13.852800 7.611449
5.054400 -13.852800 7.635029
5.101200 -13.852800 7.644150
5.148000 -13.852800 7.676471
5.194800 -13.852800 7.749043
5.241600 -13.852800 7.761932
5.288400 -13.852800 7.811759
5.335200 -13.852800 7.855925
5.382000 -13.852800 7.864582
5.428800 -13.852800 7.903614
5.475600 -13.852800 7.954488
5.522400 -13.852800 7.986578
5.569200 -13.852800 8.011055
5.616000 -13.852800 8.061740
5.662800 -13.852800 8.112764
5.709600 -13.852800 8.153814
5.756400 -13.852800 8.217665
5.803200 -13.852800 8.249930
5.850000 -13.852800 8.349367
5.896800 -13.852800 8.353920
5.943600 -13.852800 8.342631
5.990400 -13.852800 8.362843
6.037200 -13.852800 8.440155
6.084000 -13.852800 8.414445
6.130800 -13.852800 8.600515
12.308400 -13.852800 8.003741
12.355200 -13.852800 7.981505
12.402000 -13.852800 7.969976
12.448800 -13.852800 7.958541
12.495600 -13.852800 7.951223
12.542400 -13.852800 7.948587
12.589200 -13.852800 7.925462
12.636000 -13.852800 7.940237
12.682800 -13.852800 7.940237
12.729600 -13.852800 7.949336
12.776400 -13.852800 7.948587
12.823200 -13.852800 7.944831
12.870000 -13.852800 7.949336
12.916800 -13.852800 7.950479
12.963600 -13.852800 7.949336
13.010400 -13.852800 7.959281
13.057200 -13.852800 7.952381
13.104000 -13.852800 7.962515
13.150800 -13.852800 7.962515
13.197600 -13.852800 7.962515
13.244400 -13.852800 7.962515
13.291200 -13.852800 7.962315
13.338000 -13.852800 7.955931
13.384800 -13.852800 7.960178
13.431600 -13.852800 7.962315
13.478400 -13.852800 7.967654
13.525200 -13.852800 7.972093
13.572000 -13.852800 7.978678
13.618800 -13.852800 7.988292
13.665600 -13.852800 7.995330
13.712400 -13.852800 7.995330
13.759200 -13.852800 7.994333
13.806000 -13.852800 7.994333
13.852800 -13.852800 7.994753
13.899600 -13.852800 7.993969
13.946400 -13.852800 7.998464
13.993200 -13.852800 7.993969
14.040000 -13.852800 7.993969
14.086800 -13.852800 7.993969
14.133600 -13.852800 7.995022
14.180400 -13.852800 7.993287
14.227200 -13.852800 7.973573
14.274000 -13.852800 7.944488
14.976000 -13.852800 6.699432
15.022800 -13.852800 6.697240
15.069600 -13.852800 6.697240
15.116400 -13.852800 6.699432
15.163200 -13.852800 6.701158
15.210000 -13.852800 6.699949
15.256800 -13.852800 6.703356
15.303600 -13.852800 6.706713
15.350400 -13.852800 6.713205
15.397200 -13.852800 6.713205
15.444000 -13.852800 6.724118
15.490800 -13.852800 6.701122
15.537600 -13.852800 6.688495
15.584400 -13.852800 6.678301
15.631200 -13.852800 6.661143
15.678000 -13.852800 6.647284
-18.720000 -13.806000 0.000000
-18.673200 -13.806000 0.000000
-18.626400 -13.806000 0.000000
-18.579600 -13.806000 -7.147544
-18.532800 -13.806000 -7.110797
-18.486000 -13.806000 -7.087832
-18.439200 -13.806000 -7.087832
-18.392400 -13.806000 -7.082189
-18.345600 -13.806000 -7.087832
-18.298800 -13.806000 -7.087832
-18.252000 -13.806000 -7.115973
-18.205200 -13.806000 -7.112251
-18.158400 -13.806000 -7.112251
-18.111600 -13.806000 -7.099545
-18.064800 -13.806000 -7.096298
-18.018000 -13.806000 -7.084308
-17.971200 -13.806000 -7.094390
-17.924400 -13.806000 -7.084308
-17.877600 -13.806000 -7.086890
-17.830800 -13.806000 -7.072034
-17.784000 -13.806000 -7.103755
-17.737200 -13.806000 -7.117090
-17.690400 -13.806000 -7.114029
-17.643600 -13.806000 -7.114029
-17.596800 -13.806000 -7.090492
-17.550000 -13.806000 -7.083239
-17.503200 -13.806000 -7.058889
-17.456400 -13.806000 -7.055682
-17.409600 -13.806000 -7.043456
-17.362800 -13.806000 -7.047388
-17.316000 -13.806000 -7.035298
-17.269200 -13.806000 -6.995815
-17.222400 -13.806000 -6.980331
-17.175600 -13.806000 -6.956993
-17.128800 -13.806000 -6.915970
-17.082000 -13.806000 -6.863762
-17.035200 -13.806000 -6.849209
-16.988400 -13.806000 -6.842026
-16.941600 -13.806000 -6.823000
-16.894800 -13.806000 -6.806647
-16.848000 -13.806000 -6.786851
-16.801200 -13.806000 -6.778352
-16.473600 -13.806000 -5.320993
-16.426800 -13.806000 -5.126344
-15.210000 -13.806000 6.778052
-15.163200 -13.806000 6.806539
-15.116400 -13.806000 6.841196
-15.069600 -13.806000 6.852684
-15.022800 -13.806000 6.862239
-14.976000 -13.806000 6.894884
-14.929200 -13.806000 6.901062
-14.882400 -13.806000 6.919254
-14.835600 -13.806000 6.938262
-14.788800 -13.806000 6.959725
-14.742000 -13.806000 6.972563
-14.695200 -13.806000 6.982631
-14.648400 -13.806000 6.989368
-14.601600 -13.806000 6.992964
-14.554800 -13.806000 6.992752
-14.508000 -13.806000 6.997700
-14.461200 -13.806000 7.000525
-14.414400 -13.806000 7.002068
-14.367600 -13.806000 7.002068
-14.320800 -13.806000 7.006413
-14.274000 -13.806000 7.009361
-14.227200 -13.806000 7.009361
-14.180400 -13.806000 7.008055
-14.133600 -13.806000 7.015688
-14.086800 -13.806000 7.027838
-14.040000 -13.806000 7.035131
-13.993200 -13.806000 7.036518
-13.946400 -13.806000 7.038651
-13.899600 -13.806000 7.040610
-13.852800 -13.806000 7.049723
-13.806000 -13.806000 7.049723
-13.759200 -13.806000 7.046888
-13.712400 -13.806000 7.045540
-13.665600 -13.806000 7.046888
-13.618800 -13.806000 7.045540
-13.572000 -13.806000 7.043490
-13.525200 -13.806000 7.040089
-13.478400 -13.806000 7.040532
-13.431600 -13.806000 7.040532
-13.384800 -13.806000 7.048923
-13.338000 -13.806000 7.057516
-13.291200 -13.806000 7.097928
-13.244400 -13.806000 7.147814
-13.197600 -13.806000 7.188720
-13.150800 -13.806000 7.243968
-7.066800 -13.806000 8.463956
-7.020000 -13.806000 8.407610
-6.973200 -13.806000 8.323887
-6.926400 -13.806000 8.295180
-6.879600 -13.806000 8.185345
-6.832800 -13.806000 8.125364
-6.786000 -13.806000 8.023098
-6.739200 -13.806000 7.970695
-6.692400 -13.806000 7.943325
-6.645600 -13.806000 7.909404
-6.598800 -13.806000 7.871721
-6.552000 -13.806000 7.813053
-6.505200 -13.806000 7.766544
-6.458400 -13.806000 7.724165
-6.411600 -13.806000 7.694777
-6.364800 -13.806000 7.672753
-6.318000 -13.806000 7.631766
-6.271200 -13.806000 7.588039
-6.224400 -13.806000 7.552100
-6.177600 -13.806000 7.512687
-6.130800 -13.806000 7.465490
-6.084000 -13.806000 7.433418
-6.037200 -13.806000 7.428997
-5.990400 -13.806000 7.408955
-5.943600 -13.806000 7.366074
-5.896800 -13.806000 7.340456
-5.850000 -13.806000 7.326285
-5.803200 -13.806000 7.311144
-5.756400 -13.806000 7.270135
-5.709600 -13.806000 7.253109
-5.662800 -13.806000 7.233789
-5.616000 -13.806000 7.222961
-5.569200 -13.806000 7.185955
-5.522400 -13.806000 7.157854
-5.475600 -13.806000 7.133027
-5.428800 -13.806000 7.108887
-5.382000 -13.806000 7.090643
-5.335200 -13.806000 7.078601
-5.288400 -13.806000 7.072270
-5.241600 -13.806000 7.036903
-5.194800 -13.806000 7.016993
-5.148000 -13.806000 6.993961
-5.101200 -13.806000 6.982714
-5.054400 -13.806000 6.970318
-5.007600 -13.806000 6.944734
-4.960800 -13.806000 6.942551
-4.914000 -13.806000 6.925785
-4.867200 -13.806000 6.908913
-4.820400 -13.806000 6.906373
-4.773600 -13.806000 6.894750
-4.726800 -13.806000 6.865430
-4.680000 -13.806000 6.855391
-4.633200 -13.806000 6.842507
-4.586400 -13.806000 6.857350
-4.539600 -13.806000 6.857350
-4.492800 -13.806000 6.861353
-4.446000 -13.806000 6.855479
-4.399200 -13.806000 6.855479
-4.352400 -13.806000 6.847974
-4.305600 -13.806000 6.827933
-4.258800 -13.806000 6.789995
-4.212000 -13.806000 6.775857
-4.165200 -13.806000 6.746994
-4.118400 -13.806000 6.734017
-4.071600 -13.806000 6.714370
-4.024800 -13.806000 6.705444
-3.978000 -13.806000 6.696195
-3.931200 -13.806000 6.694445
-3.884400 -13.806000 6.689373
-3.837600 -13.806000 6.682431
-3.790800 -13.806000 6.672385
-3.744000 -13.806000 6.670396
-3.697200 -13.806000 6.684095
-3.650400 -13.806000 6.700549
-3.603600 -13.806000 6.700549
-3.556800 -13.806000 6.703372
-3.510000 -13.806000 6.700549
-3.463200 -13.806000 6.690301
-3.416400 -13.806000 6.687264
-3.369600 -13.806000 6.662990
-3.322800 -13.806000 6.641232
-3.276000 -13.806000 6.630132
-3.229200 -13.806000 6.630132
-3.182400 -13.806000 6.629276
-3.135600 -13.806000 6.630132
-3.088800 -13.806000 6.630132
-3.042000 -13.806000 6.627326
-2.995200 -13.806000 6.620363
-2.948400 -13.806000 6.606237
-2.901600 -13.806000 6.570009
-2.854800 -13.806000 6.550747
-2.808000 -13.806000 6.548569
-2.761200 -13.806000 6.548569
-2.714400 -13.806000 6.548569
-2.667600 -13.806000 6.550348
-2.620800 -13.806000 6.557204
-2.574000 -13.806000 6.562263
-2.527200 -13.806000 6.560282
-2.480400 -13.806000 6.552904
-2.433600 -13.806000 6.545753
-2.386800 -13.806000 6.535289
-2.340000 -13.806000 6.506742
-2.293200 -13.806000 6.501126
-2.246400 -13.806000 6.462566
-2.199600 -13.806000 6.452260
-2.152800 -13.806000 6.451809
-2.106000 -13.806000 6.471505
-2.059200 -13.806000 6.478404
-2.012400 -13.806000 6.497688
-1.965600 -13.806000 6.524526
-1.918800 -13.806000 6.544566
-1.872000 -13.806000 6.544566
-1.825200 -13.806000 6.547473
-1.778400 -13.806000 6.547473
-1.731600 -13.806000 6.535692
-1.684800 -13.806000 6.501944
-1.638000 -13.806000 6.481459
-1.591200 -13.806000 6.476047
-1.544400 -13.806000 6.471193
-1.497600 -13.806000 6.470078
-1.450800 -13.806000 6.471193
-1.404000 -13.806000 6.476047
-1.357200 -13.806000 6.471658
-1.310400 -13.806000 6.481785
-1.263600 -13.806000 6.471658
-1.216800 -13.806000 6.471614
-1.170000 -13.806000 6.470140
-1.123200 -13.806000 6.453799
-1.076400 -13.806000 6.434481
-1.029600 -13.806000 6.436208
-0.982800 -13.806000 6.443913
-0.936000 -13.806000 6.479646
-0.889200 -13.806000 6.500249
-0.842400 -13.806000 6.518997
-0.795600 -13.806000 6.526714
-0.748800 -13.806000 6.526394
-0.702000 -13.806000 6.497778
-0.655200 -13.806000 6.478357
-0.608400 -13.806000 6.476050
-0.561600 -13.806000 6.467265
-0.514800 -13.806000 6.466764
-0.468000 -13.806000 6.468209
-0.421200 -13.806000 6.481164
-0.374400 -13.806000 6.503301
-0.327600 -13.806000 6.504603
-0.280800 -13.806000 6.503316
-0.234000 -13.806000 6.503316
-0.187200 -13.806000 6.504603
-0.140400 -13.806000 6.503316
-0.093600 -13.806000 6.499757
-0.046800 -13.806000 6.498105
0.000000 -13.806000 6.506027
0.046800 -13.806000 6.521591
0.093600 -13.806000 6.535880
0.140400 -13.806000 6.548988
0.187200 -13.806000 6.556089
0.234000 -13.806000 6.571986
0.280800 -13.806000 6.571986
0.327600 -13.806000 6.563066
0.374400 -13.806000 6.558313
0.421200 -13.806000 6.552224
0.468000 -13.806000 6.535018
0.514800 -13.806000 6.534629
0.561600 -13.806000 6.535035
0.608400 -13.806000 6.543889
0.655200 -13.806000 6.559017
0.702000 -13.806000 6.581462
0.748800 -13.806000 6.588607
0.795600 -13.806000 6.581462
0.842400 -13.806000 6.594175
0.889200 -13.806000 6.574522
0.936000 -13.806000 6.562178
0.982800 -13.806000 6.562178
1.029600 -13.806000 6.550758
1.076400 -13.806000 6.568764
1.123200 -13.806000 6.568764
1.170000 -13.806000 6.579328
1.216800 -13.806000 6.612009
1.263600 -13.806000 6.615414
1.310400 -13.806000 6.615414
1.357200 -13.806000 6.629248
1.404000 -13.806000 6.632168
1.450800 -13.806000 6.629248
1.497600 -13.806000 6.625176
1.544400 -13.806000 6.629191
1.591200 -13.806000 6.629191
1.638000 -13.806000 6.629191
1.684800 -13.806000 6.631061
1.731600 -13.806000 6.635810
1.778400 -13.806000 6.637306
1.825200 -13.806000 6.637306
1.872000 -13.806000 6.637306
1.918800 -13.806000 6.659133
1.965600 -13.806000 6.673280
2.012400 -13.806000 6.688715
2.059200 -13.806000 6.697768
2.106000 -13.806000 6.722092
2.152800 -13.806000 6.742917
2.199600 -13.806000 6.752120
2.246400 -13.806000 6.747222
2.293200 -13.806000 6.743226
2.340000 -13.806000 6.743226
2.386800 -13.806000 6.743226
2.433600 -13.806000 6.751668
2.480400 -13.806000 6.745486
2.527200 -13.806000 6.751668
2.574000 -13.806000 6.786315
2.620800 -13.806000 6.795580
2.667600 -13.806000 6.816686
2.714400 -13.806000 6.828146
2.761200 -13.806000 6.837804
2.808000 -13.806000 6.842083
2.854800 -13.806000 6.839510
2.901600 -13.806000 6.848518
2.948400 -13.806000 6.847371
2.995200 -13.806000 6.864988
3.042000 -13.806000 6.887998
3.088800 -13.806000 6.897015
3.135600 -13.806000 6.902404
3.182400 -13.806000 6.916799
3.229200 -13.806000 6.921921
3.276000 -13.806000 6.945829
3.322800 -13.806000 6.949260
3.369600 -13.806000 6.955091
3.416400 -13.806000 6.963957
3.463200 -13.806000 6.967030
3.510000 -13.806000 6.978592
3.556800 -13.806000 7.014357
3.603600 -13.806000 7.032629
3.650400 -13.806000 7.038454
3.697200 -13.806000 7.057669
3.744000 -13.806000 7.065930
3.790800 -13.806000 7.091987
3.837600 -13.806000 7.109674
3.884400 -13.806000 7.114109
3.931200 -13.806000 7.120639
3.978000 -13.806000 7.133298
4.024800 -13.806000 7.137573
4.071600 -13.806000 7.150017
4.118400 -13.806000 7.209138
4.165200 -13.806000 7.242151
4.212000 -13.806000 7.256415
4.258800 -13.806000 7.270267
4.305600 -13.806000 7.274596
4.352400 -13.806000 7.276335
4.399200 -13.806000 7.301626
4.446000 -13.806000 7.332568
4.492800 -13.806000 7.361174
4.539600 -13.806000 7.377022
4.586400 -13.806000 7.400612
4.633200 -13.806000 7.420177
4.680000 -13.806000 7.465437
4.726800 -13.806000 7.484912
4.773600 -13.806000 7.509786
4.820400 -13.806000 7.523686
4.867200 -13.806000 7.541652
4.914000 -13.806000 7.567434
4.960800 -13.806000 7.599929
5.007600 -13.806000 7.611449
5.054400 -13.806000 7.636455
5.101200 -13.806000 7.644824
5.148000 -13.806000 7.695893
5.194800 -13.806000 7.745250
5.241600 -13.806000 7.761932
5.288400 -13.806000 7.785715
5.335200 -13.806000 7.853220
5.382000 -13.806000 7.859031
5.428800 -13.806000 7.887550
5.475600 -13.806000 7.937886
5.522400 -13.806000 7.978859
5.569200 -13.806000 8.011055
5.616000 -13.806000 8.061740
5.662800 -13.806000 8.108617
5.709600 -13.806000 8.141854
5.756400 -13.806000 8.217665
5.803200 -13.806000 8.247789
5.850000 -13.806000 8.325190
5.896800 -13.806000 8.342631
5.943600 -13.806000 8.325190
5.990400 -13.806000 8.359952
6.037200 -13.806000 8.389569
6.084000 -13.806000 8.414445
6.130800 -13.806000 8.636514
12.355200 -13.806000 7.971182
12.402000 -13.806000 7.969161
12.448800 -13.806000 7.960133
12.495600 -13.806000 7.965977
12.542400 -13.806000 7.949799
12.589200 -13.806000 7.948183
12.636000 -13.806000 7.954458
12.682800 -13.806000 7.954458
12.729600 -13.806000 7.954523
12.776400 -13.806000 7.959465
12.823200 -13.806000 7.954523
12.870000 -13.806000 7.959465
12.916800 -13.806000 7.970174
12.963600 -13.806000 7.959465
13.010400 -13.806000 7.970174
13.057200 -13.806000 7.972262
13.104000 -13.806000 7.973659
13.150800 -13.806000 7.973659
13.197600 -13.806000 7.980626
13.244400 -13.806000 7.983521
13.291200 -13.806000 7.976246
13.338000 -13.806000 7.965074
13.384800 -13.806000 7.962515
13.431600 -13.806000 7.965074
13.478400 -13.806000 7.967289
13.525200 -13.806000 7.972093
13.572000 -13.806000 7.979145
13.618800 -13.806000 7.994333
13.665600 -13.806000 7.996921
13.712400 -13.806000 7.996948
13.759200 -13.806000 7.998464
13.806000 -13.806000 7.998464
13.852800 -13.806000 7.998464
13.899600 -13.806000 7.995330
13.946400 -13.806000 8.004552
13.993200 -13.806000 8.003961
14.040000 -13.806000 8.003961
14.086800 -13.806000 8.004552
14.133600 -13.806000 8.003961
14.180400 -13.806000 8.000632
14.227200 -13.806000 7.976109
14.274000 -13.806000 7.946692
14.320800 -13.806000 7.935722
14.976000 -13.806000 6.721900
15.022800 -13.806000 6.707296
15.069600 -13.806000 6.705663
15.116400 -13.806000 6.705663
15.163200 -13.806000 6.707296
15.210000 -13.806000 6.706713
15.256800 -13.806000 6.706713
15.303600 -13.806000 6.713205
15.350400 -13.806000 6.719109
15.490800 -13.806000 6.722223
15.537600 -13.806000 6.696762
15.584400 -13.806000 6.696762
15.631200 -13.806000 6.668529
15.678000 -13.806000 6.667868
15.724800 -13.806000 6.651572
-18.720000 -13.759200 0.000000
-18.673200 -13.759200 0.000000
-18.626400 -13.759200 0.000000
-18.579600 -13.759200 -7.136805
-18.532800 -13.759200 -7.106690
-18.486000 -13.759200 -7.087832
-18.439200 -13.759200 -7.087832
-18.392400 -13.759200 -7.082189
-18.345600 -13.759200 -7.087832
-18.298800 -13.759200 -7.099545
-18.252000 -13.759200 -7.139726
-18.205200 -13.759200 -7.132514
-18.158400 -13.759200 -7.139561
-18.111600 -13.759200 -7.139561
-18.064800 -13.759200 -7.099545
-18.018000 -13.759200 -7.094390
-17.971200 -13.759200 -7.084308
-17.924400 -13.759200 -7.077092
-17.877600 -13.759200 -7.077092
-17.830800 -13.759200 -7.069383
-17.784000 -13.759200 -7.077092
-17.737200 -13.759200 -7.103755
-17.690400 -13.759200 -7.090492
-17.643600 -13.759200 -7.090492
-17.596800 -13.759200 -7.083239
-17.550000 -13.759200 -7.080065
-17.503200 -13.759200 -7.060817
-17.456400 -13.759200 -7.058889
-17.409600 -13.759200 -7.047388
-17.362800 -13.759200 -7.047971
-17.316000 -13.759200 -7.043456
-17.269200 -13.759200 -7.015478
-17.222400 -13.759200 -6.988145
-17.175600 -13.759200 -6.957848
-17.128800 -13.759200 -6.923682
-17.082000 -13.759200 -6.861698
-17.035200 -13.759200 -6.848057
-16.988400 -13.759200 -6.837408
-16.941600 -13.759200 -6.798051
-16.894800 -13.759200 -6.778352
-15.256800 -13.759200 6.784742
-15.210000 -13.759200 6.795939
-15.163200 -13.759200 6.841196
-15.116400 -13.759200 6.858054
-15.069600 -13.759200 6.875314
-15.022800 -13.759200 6.894884
-14.976000 -13.759200 6.910298
-14.929200 -13.759200 6.918938
-14.882400 -13.759200 6.938262
-14.835600 -13.759200 6.959350
-14.788800 -13.759200 6.970162
-14.742000 -13.759200 6.977945
-14.695200 -13.759200 6.990314
-14.648400 -13.759200 6.996202
-14.601600 -13.759200 6.997700
-14.554800 -13.759200 6.997700
-14.508000 -13.759200 7.000063
-14.461200 -13.759200 7.001403
-14.414400 -13.759200 7.004506
-14.367600 -13.759200 7.004506
-14.320800 -13.759200 7.008055
-14.274000 -13.759200 7.010529
-14.227200 -13.759200 7.010529
-14.180400 -13.759200 7.008055
-14.133600 -13.759200 7.018154
-14.086800 -13.759200 7.027838
-14.040000 -13.759200 7.035131
-13.993200 -13.759200 7.036518
-13.946400 -13.759200 7.038651
-13.899600 -13.759200 7.040610
-13.852800 -13.759200 7.049354
-13.806000 -13.759200 7.046888
-13.759200 -13.759200 7.043490
-13.712400 -13.759200 7.043490
-13.665600 -13.759200 7.043618
-13.618800 -13.759200 7.043618
-13.572000 -13.759200 7.043490
-13.525200 -13.759200 7.043490
-13.478400 -13.759200 7.048275
-13.431600 -13.759200 7.053060
-13.384800 -13.759200 7.062278
-13.338000 -13.759200 7.095760
-13.291200 -13.759200 7.149289
-13.244400 -13.759200 7.213029
-13.197600 -13.759200 7.228157
-7.066800 -13.759200 8.395968
-7.020000 -13.759200 8.368498
-6.973200 -13.759200 8.287002
-6.926400 -13.759200 8.252753
-6.879600 -13.759200 8.180713
-6.832800 -13.759200 8.125364
-6.786000 -13.759200 8.007295
-6.739200 -13.759200 7.947390
-6.692400 -13.759200 7.927598
-6.645600 -13.759200 7.879386
-6.598800 -13.759200 7.835363
-6.552000 -13.759200 7.798854
-6.505200 -13.759200 7.760462
-6.458400 -13.759200 7.720695
-6.411600 -13.759200 7.687781
-6.364800 -13.759200 7.660302
-6.318000 -13.759200 7.618089
-6.271200 -13.759200 7.573898
-6.224400 -13.759200 7.541295
-6.177600 -13.759200 7.485643
-6.130800 -13.759200 7.442064
-6.084000 -13.759200 7.428804
-6.037200 -13.759200 7.423516
-5.990400 -13.759200 7.408955
-5.943600 -13.759200 7.367071
-5.896800 -13.759200 7.347310
-5.850000 -13.759200 7.338887
-5.803200 -13.759200 7.312885
-5.756400 -13.759200 7.278332
-5.709600 -13.759200 7.269862
-5.662800 -13.759200 7.253109
-5.616000 -13.759200 7.230030
-5.569200 -13.759200 7.185955
-5.522400 -13.759200 7.164112
-5.475600 -13.759200 7.131348
-5.428800 -13.759200 7.112066
-5.382000 -13.759200 7.103594
-5.335200 -13.759200 7.077399
-5.288400 -13.759200 7.066169
-5.241600 -13.759200 7.041083
-5.194800 -13.759200 7.019555
-5.148000 -13.759200 6.993961
-5.101200 -13.759200 6.976779
-5.054400 -13.759200 6.971431
-5.007600 -13.759200 6.946851
-4.960800 -13.759200 6.941874
-4.914000 -13.759200 6.920917
-4.867200 -13.759200 6.907661
-4.820400 -13.759200 6.896335
-4.773600 -13.759200 6.865430
-4.726800 -13.759200 6.858887
-4.680000 -13.759200 6.831838
-4.633200 -13.759200 6.831177
-4.586400 -13.759200 6.821724
-4.539600 -13.759200 6.838507
-4.492800 -13.759200 6.855479
-4.446000 -13.759200 6.835201
-4.399200 -13.759200 6.838950
-4.352400 -13.759200 6.838950
-4.305600 -13.759200 6.827933
-4.258800 -13.759200 6.812173
-4.212000 -13.759200 6.778676
-4.165200 -13.759200 6.757051
-4.118400 -13.759200 6.745290
-4.071600 -13.759200 6.716107
-4.024800 -13.759200 6.707667
-3.978000 -13.759200 6.705444
-3.931200 -13.759200 6.710856
-3.884400 -13.759200 6.700181
-3.837600 -13.759200 6.689373
-3.790800 -13.759200 6.700181
-3.744000 -13.759200 6.687220
-3.697200 -13.759200 6.700549
-3.650400 -13.759200 6.706403
-3.603600 -13.759200 6.700549
-3.556800 -13.759200 6.703372
-3.510000 -13.759200 6.698052
-3.463200 -13.759200 6.688115
-3.416400 -13.759200 6.674997
-3.369600 -13.759200 6.642380
-3.322800 -13.759200 6.630132
-3.276000 -13.759200 6.627326
-3.229200 -13.759200 6.629276
-3.182400 -13.759200 6.627326
-3.135600 -13.759200 6.629276
-3.088800 -13.759200 6.630132
-3.042000 -13.759200 6.627326
-2.995200 -13.759200 6.624576
-2.948400 -13.759200 6.611789
-2.901600 -13.759200 6.587094
-2.854800 -13.759200 6.570009
-2.808000 -13.759200 6.550747
-2.761200 -13.759200 6.550152
-2.714400 -13.759200 6.550348
-2.667600 -13.759200 6.562263
-2.620800 -13.759200 6.568184
-2.574000 -13.759200 6.568464
-2.527200 -13.759200 6.568433
-2.480400 -13.759200 6.562263
-2.433600 -13.759200 6.552904
-2.386800 -13.759200 6.537999
-2.340000 -13.759200 6.517335
-2.293200 -13.759200 6.501176
-2.246400 -13.759200 6.470389
-2.199600 -13.759200 6.457308
-2.152800 -13.759200 6.452260
-2.106000 -13.759200 6.473239
-2.059200 -13.759200 6.490866
-2.012400 -13.759200 6.519788
-1.965600 -13.759200 6.525886
-1.918800 -13.759200 6.544566
-1.872000 -13.759200 6.545567
-1.825200 -13.759200 6.554442
-1.778400 -13.759200 6.566812
-1.731600 -13.759200 6.536150
-1.684800 -13.759200 6.506648
-1.638000 -13.759200 6.476047
-1.591200 -13.759200 6.467709
-1.544400 -13.759200 6.467697
-1.497600 -13.759200 6.467697
-1.450800 -13.759200 6.467697
-1.404000 -13.759200 6.470078
-1.357200 -13.759200 6.470078
-1.310400 -13.759200 6.476136
-1.263600 -13.759200 6.470140
-1.216800 -13.759200 6.470140
-1.170000 -13.759200 6.460679
-1.123200 -13.759200 6.458484
-1.076400 -13.759200 6.434481
-1.029600 -13.759200 6.442463
-0.982800 -13.759200 6.448200
-0.936000 -13.759200 6.468763
-0.889200 -13.759200 6.493001
-0.842400 -13.759200 6.500249
-0.795600 -13.759200 6.500440
-0.748800 -13.759200 6.500440
-0.702000 -13.759200 6.481843
-0.655200 -13.759200 6.475710
-0.608400 -13.759200 6.467265
-0.561600 -13.759200 6.454479
-0.514800 -13.759200 6.447132
-0.468000 -13.759200 6.447132
-0.421200 -13.759200 6.466764
-0.374400 -13.759200 6.494910
-0.327600 -13.759200 6.500884
-0.280800 -13.759200 6.469914
-0.234000 -13.759200 6.469914
-0.187200 -13.759200 6.486102
-0.140400 -13.759200 6.481218
-0.093600 -13.759200 6.481218
-0.046800 -13.759200 6.469934
0.000000 -13.759200 6.487885
0.046800 -13.759200 6.499757
0.093600 -13.759200 6.531606
0.140400 -13.759200 6.539059
0.187200 -13.759200 6.548988
0.234000 -13.759200 6.552224
0.280800 -13.759200 6.553762
0.327600 -13.759200 6.550373
0.374400 -13.759200 6.550373
0.421200 -13.759200 6.545763
0.468000 -13.759200 6.535018
0.514800 -13.759200 6.528472
0.561600 -13.759200 6.535018
0.608400 -13.759200 6.543889
0.655200 -13.759200 6.558313
0.702000 -13.759200 6.580393
0.748800 -13.759200 6.587147
0.795600 -13.759200 6.574389
0.842400 -13.759200 6.589270
0.889200 -13.759200 6.574389
0.936000 -13.759200 6.559017
0.982800 -13.759200 6.550758
1.029600 -13.759200 6.535631
1.076400 -13.759200 6.550758
1.123200 -13.759200 6.561063
1.170000 -13.759200 6.568764
1.216800 -13.759200 6.577313
1.263600 -13.759200 6.593845
1.310400 -13.759200 6.610038
1.357200 -13.759200 6.615414
1.404000 -13.759200 6.629248
1.450800 -13.759200 6.629191
1.497600 -13.759200 6.629191
1.544400 -13.759200 6.629191
1.591200 -13.759200 6.620818
1.638000 -13.759200 6.604017
1.684800 -13.759200 6.620818
1.731600 -13.759200 6.629191
1.778400 -13.759200 6.634314
1.825200 -13.759200 6.631061
1.872000 -13.759200 6.634314
1.918800 -13.759200 6.659133
1.965600 -13.759200 6.688715
2.012400 -13.759200 6.694847
2.059200 -13.759200 6.713463
2.106000 -13.759200 6.726127
2.152800 -13.759200 6.733925
2.199600 -13.759200 6.746120
2.246400 -13.759200 6.733059
2.293200 -13.759200 6.733059
2.340000 -13.759200 6.733059
2.386800 -13.759200 6.732870
2.433600 -13.759200 6.739141
2.480400 -13.759200 6.743226
2.527200 -13.759200 6.769065
2.574000 -13.759200 6.792802
2.620800 -13.759200 6.800833
2.667600 -13.759200 6.823005
2.714400 -13.759200 6.837804
2.761200 -13.759200 6.837804
2.808000 -13.759200 6.839510
2.854800 -13.759200 6.826535
2.901600 -13.759200 6.839510
2.948400 -13.759200 6.839510
2.995200 -13.759200 6.847371
3.042000 -13.759200 6.863893
3.088800 -13.759200 6.887806
3.135600 -13.759200 6.897015
3.182400 -13.759200 6.903946
3.229200 -13.759200 6.915790
3.276000 -13.759200 6.945829
3.322800 -13.759200 6.945829
3.369600 -13.759200 6.951311
3.416400 -13.759200 6.954321
3.463200 -13.759200 6.964867
3.510000 -13.759200 6.975137
3.556800 -13.759200 7.009168
3.603600 -13.759200 7.011678
3.650400 -13.759200 7.035393
3.697200 -13.759200 7.050291
3.744000 -13.759200 7.065894
3.790800 -13.759200 7.087617
3.837600 -13.759200 7.100817
3.884400 -13.759200 7.114109
3.931200 -13.759200 7.126696
3.978000 -13.759200 7.136435
4.024800 -13.759200 7.137974
4.071600 -13.759200 7.153481
4.118400 -13.759200 7.203137
4.165200 -13.759200 7.239633
4.212000 -13.759200 7.253795
4.258800 -13.759200 7.270267
4.305600 -13.759200 7.274596
4.352400 -13.759200 7.283923
4.399200 -13.759200 7.307209
4.446000 -13.759200 7.332568
4.492800 -13.759200 7.361174
4.539600 -13.759200 7.378244
4.586400 -13.759200 7.397496
4.633200 -13.759200 7.416079
4.680000 -13.759200 7.448971
4.726800 -13.759200 7.478502
4.773600 -13.759200 7.493127
4.820400 -13.759200 7.509786
4.867200 -13.759200 7.528750
4.914000 -13.759200 7.556282
4.960800 -13.759200 7.577117
5.007600 -13.759200 7.610085
5.054400 -13.759200 7.635029
5.101200 -13.759200 7.644824
5.148000 -13.759200 7.695893
5.194800 -13.759200 7.744157
5.241600 -13.759200 7.766798
5.288400 -13.759200 7.811759
5.335200 -13.759200 7.855925
5.382000 -13.759200 7.864582
5.428800 -13.759200 7.885912
5.475600 -13.759200 7.903614
5.522400 -13.759200 7.975430
5.569200 -13.759200 7.993851
5.616000 -13.759200 8.039863
5.662800 -13.759200 8.087808
5.709600 -13.759200 8.120478
5.756400 -13.759200 8.153818
5.803200 -13.759200 8.231257
5.850000 -13.759200 8.275843
5.896800 -13.759200 8.308020
5.943600 -13.759200 8.275843
5.990400 -13.759200 8.349367
6.037200 -13.759200 8.389241
6.084000 -13.759200 8.389569
6.130800 -13.759200 8.600515
12.402000 -13.759200 7.981505
12.448800 -13.759200 7.965977
12.495600 -13.759200 7.965977
12.542400 -13.759200 7.949799
12.589200 -13.759200 7.947724
12.636000 -13.759200 7.948587
12.682800 -13.759200 7.949799
12.729600 -13.759200 7.950321
12.776400 -13.759200 7.975156
12.823200 -13.759200 7.975156
12.870000 -13.759200 7.973659
12.916800 -13.759200 7.975156
12.963600 -13.759200 7.973659
13.010400 -13.759200 7.975156
13.057200 -13.759200 7.980626
13.104000 -13.759200 7.980626
13.150800 -13.759200 7.980626
13.197600 -13.759200 7.983521
13.244400 -13.759200 7.988117
13.291200 -13.759200 7.984219
13.338000 -13.759200 7.969055
13.384800 -13.759200 7.967654
13.431600 -13.759200 7.967654
13.478400 -13.759200 7.972093
13.525200 -13.759200 7.978212
13.572000 -13.759200 7.979145
13.618800 -13.759200 7.992307
13.665600 -13.759200 7.998464
13.712400 -13.759200 8.001096
13.759200 -13.759200 8.002421
13.806000 -13.759200 8.002421
13.852800 -13.759200 8.003961
13.899600 -13.759200 8.002421
13.946400 -13.759200 8.004792
13.993200 -13.759200 8.004792
14.040000 -13.759200 8.007603
14.086800 -13.759200 8.009631
14.133600 -13.759200 8.009631
14.180400 -13.759200 8.009631
14.227200 -13.759200 8.004552
14.274000 -13.759200 7.998727
14.320800 -13.759200 7.973535
14.367600 -13.759200 7.946692
15.116400 -13.759200 6.718859
15.163200 -13.759200 6.719109
15.210000 -13.759200 6.718859
15.256800 -13.759200 6.718859
15.303600 -13.759200 6.719109
15.350400 -13.759200 6.724118
15.397200 -13.759200 6.722223
15.537600 -13.759200 6.696762
15.584400 -13.759200 6.696762
15.631200 -13.759200 6.682344
15.678000 -13.759200 6.671980
15.724800 -13.759200 6.668529
16.520400 -13.759200 2.074200
16.614000 -13.759200 1.719509
-18.720000 -13.712400 0.000000
-18.673200 -13.712400 0.000000
-18.626400 -13.712400 0.000000
-18.579600 -13.712400 -7.135082
-18.532800 -13.712400 -7.110797
-18.486000 -13.712400 -7.132514
-18.439200 -13.712400 -7.132514
-18.392400 -13.712400 -7.132514
-18.345600 -13.712400 -7.132514
-18.298800 -13.712400 -7.137071
-18.252000 -13.712400 -7.146603
-18.205200 -13.712400 -7.146603
-18.158400 -13.712400 -7.145731
-18.111600 -13.712400 -7.145731
-18.064800 -13.712400 -7.139561
-18.018000 -13.712400 -7.117090
-17.971200 -13.712400 -7.103755
-17.924400 -13.712400 -7.086890
-17.877600 -13.712400 -7.077092
-17.830800 -13.712400 -7.072034
-17.784000 -13.712400 -7.077092
-17.737200 -13.712400 -7.086890
-17.690400 -13.712400 -7.080065
-17.643600 -13.712400 -7.083239
-17.596800 -13.712400 -7.066135
-17.550000 -13.712400 -7.060817
-17.503200 -13.712400 -7.055669
-17.456400 -13.712400 -7.043737
-17.409600 -13.712400 -7.042281
-17.362800 -13.712400 -7.042281
-17.316000 -13.712400 -7.031300
-17.269200 -13.712400 -6.995815
-17.222400 -13.712400 -6.980331
-17.175600 -13.712400 -6.956993
-17.128800 -13.712400 -6.923682
-17.082000 -13.712400 -6.861698
-17.035200 -13.712400 -6.847377
-16.988400 -13.712400 -6.831869
-16.941600 -13.712400 -6.751610
-15.303600 -13.712400 6.784742
-15.256800 -13.712400 6.804557
-15.210000 -13.712400 6.806664
-15.163200 -13.712400 6.850459
-15.116400 -13.712400 6.866733
-15.069600 -13.712400 6.889332
-15.022800 -13.712400 6.909096
-14.976000 -13.712400 6.918938
-14.929200 -13.712400 6.934170
-14.882400 -13.712400 6.943903
-14.835600 -13.712400 6.973678
-14.788800 -13.712400 6.979752
-14.742000 -13.712400 6.980538
-14.695200 -13.712400 6.989368
-14.648400 -13.712400 6.992964
-14.601600 -13.712400 6.998525
-14.554800 -13.712400 6.998525
-14.508000 -13.712400 7.000525
-14.461200 -13.712400 7.001491
-14.414400 -13.712400 7.006413
-14.367600 -13.712400 7.006413
-14.320800 -13.712400 7.006413
-14.274000 -13.712400 7.008055
-14.227200 -13.712400 7.008055
-14.180400 -13.712400 7.008055
-14.133600 -13.712400 7.019508
-14.086800 -13.712400 7.024505
-14.040000 -13.712400 7.028435
-13.993200 -13.712400 7.035131
-13.946400 -13.712400 7.036518
-13.899600 -13.712400 7.040610
-13.852800 -13.712400 7.049354
-13.806000 -13.712400 7.046888
-13.759200 -13.712400 7.043490
-13.712400 -13.712400 7.040532
-13.665600 -13.712400 7.040532
-13.618800 -13.712400 7.040532
-13.572000 -13.712400 7.040532
-13.525200 -13.712400 7.043490
-13.478400 -13.712400 7.048923
-13.431600 -13.712400 7.068020
-13.384800 -13.712400 7.092912
-13.338000 -13.712400 7.118751
-13.291200 -13.712400 7.196296
-13.244400 -13.712400 7.227910
-7.066800 -13.712400 8.383675
-7.020000 -13.712400 8.325917
-6.973200 -13.712400 8.287002
-6.926400 -13.712400 8.252655
-6.879600 -13.712400 8.180713
-6.832800 -13.712400 8.125364
-6.786000 -13.712400 8.023098
-6.739200 -13.712400 7.943325
-6.692400 -13.712400 7.924272
-6.645600 -13.712400 7.871721
-6.598800 -13.712400 7.835363
-6.552000 -13.712400 7.788546
-6.505200 -13.712400 7.721555
-6.458400 -13.712400 7.692335
-6.411600 -13.712400 7.677639
-6.364800 -13.712400 7.649656
-6.318000 -13.712400 7.617712
-6.271200 -13.712400 7.554230
-6.224400 -13.712400 7.533236
-6.177600 -13.712400 7.465490
-6.130800 -13.712400 7.428804
-6.084000 -13.712400 7.422764
-6.037200 -13.712400 7.423516
-5.990400 -13.712400 7.390603
-5.943600 -13.712400 7.365716
-5.896800 -13.712400 7.347310
-5.850000 -13.712400 7.341490
-5.803200 -13.712400 7.312188
-5.756400 -13.712400 7.278332
-5.709600 -13.712400 7.274686
-5.662800 -13.712400 7.262230
-5.616000 -13.712400 7.230000
-5.569200 -13.712400 7.184114
-5.522400 -13.712400 7.158507
-5.475600 -13.712400 7.131348
-5.428800 -13.712400 7.110300
-5.382000 -13.712400 7.102275
-5.335200 -13.712400 7.073668
-5.288400 -13.712400 7.056498
-5.241600 -13.712400 7.027662
-5.194800 -13.712400 6.991835
-5.148000 -13.712400 6.976779
-5.101200 -13.712400 6.974912
-5.054400 -13.712400 6.963940
-5.007600 -13.712400 6.954770
-4.960800 -13.712400 6.945284
-4.914000 -13.712400 6.937134
-4.867200 -13.712400 6.908913
-4.820400 -13.712400 6.896335
-4.773600 -13.712400 6.865430
-4.726800 -13.712400 6.858887
-4.680000 -13.712400 6.840922
-4.633200 -13.712400 6.838507
-4.586400 -13.712400 6.838507
-4.539600 -13.712400 6.840922
-4.492800 -13.712400 6.855391
-4.446000 -13.712400 6.838950
-4.399200 -13.712400 6.838950
-4.352400 -13.712400 6.838950
-4.305600 -13.712400 6.818701
-4.258800 -13.712400 6.785422
-4.212000 -13.712400 6.772338
-4.165200 -13.712400 6.745290
-4.118400 -13.712400 6.741600
-4.071600 -13.712400 6.716443
-4.024800 -13.712400 6.710856
-3.978000 -13.712400 6.707824
-3.931200 -13.712400 6.713550
-3.884400 -13.712400 6.707824
-3.837600 -13.712400 6.703372
-3.790800 -13.712400 6.707667
-3.744000 -13.712400 6.689373
-3.697200 -13.712400 6.702696
-3.650400 -13.712400 6.702696
-3.603600 -13.712400 6.693978
-3.556800 -13.712400 6.693978
-3.510000 -13.712400 6.692565
-3.463200 -13.712400 6.687264
-3.416400 -13.712400 6.676230
-3.369600 -13.712400 6.658006
-3.322800 -13.712400 6.633982
-3.276000 -13.712400 6.630557
-3.229200 -13.712400 6.633788
-3.182400 -13.712400 6.630557
-3.135600 -13.712400 6.630132
-3.088800 -13.712400 6.630132
-3.042000 -13.712400 6.630132
-2.995200 -13.712400 6.624576
-2.948400 -13.712400 6.611964
-2.901600 -13.712400 6.588839
-2.854800 -13.712400 6.573129
-2.808000 -13.712400 6.573129
-2.761200 -13.712400 6.568464
-2.714400 -13.712400 6.568184
-2.667600 -13.712400 6.568184
-2.620800 -13.712400 6.568433
-2.574000 -13.712400 6.568464
-2.527200 -13.712400 6.568433
-2.480400 -13.712400 6.557204
-2.433600 -13.712400 6.550348
-2.386800 -13.712400 6.550012
-2.340000 -13.712400 6.535289
-2.293200 -13.712400 6.536696
-2.246400 -13.712400 6.501176
-2.199600 -13.712400 6.473239
-2.152800 -13.712400 6.471505
-2.106000 -13.712400 6.490866
-2.059200 -13.712400 6.506890
-2.012400 -13.712400 6.524526
-1.965600 -13.712400 6.538366
-1.918800 -13.712400 6.544566
-1.872000 -13.712400 6.545567
-1.825200 -13.712400 6.566812
-1.778400 -13.712400 6.566812
-1.731600 -13.712400 6.536150
-1.684800 -13.712400 6.501944
-1.638000 -13.712400 6.481459
-1.591200 -13.712400 6.476047
-1.544400 -13.712400 6.471193
-1.497600 -13.712400 6.466948
-1.450800 -13.712400 6.455104
-1.404000 -13.712400 6.457123
-1.357200 -13.712400 6.470140
-1.310400 -13.712400 6.476136
-1.263600 -13.712400 6.470140
-1.216800 -13.712400 6.461684
-1.170000 -13.712400 6.461684
-1.123200 -13.712400 6.460679
-1.076400 -13.712400 6.443913
-1.029600 -13.712400 6.458484
-0.982800 -13.712400 6.459583
-0.936000 -13.712400 6.491812
-0.889200 -13.712400 6.500249
-0.842400 -13.712400 6.500440
-0.795600 -13.712400 6.504913
-0.748800 -13.712400 6.500440
-0.702000 -13.712400 6.478357
-0.655200 -13.712400 6.467265
-0.608400 -13.712400 6.456435
-0.561600 -13.712400 6.443866
-0.514800 -13.712400 6.446167
-0.468000 -13.712400 6.439211
-0.421200 -13.712400 6.447132
-0.374400 -13.712400 6.460068
-0.327600 -13.712400 6.468209
-0.280800 -13.712400 6.460068
-0.234000 -13.712400 6.459374
-0.187200 -13.712400 6.486102
-0.140400 -13.712400 6.486102
-0.093600 -13.712400 6.485801
-0.046800 -13.712400 6.486086
0.000000 -13.712400 6.487885
0.046800 -13.712400 6.498105
0.093600 -13.712400 6.523356
0.140400 -13.712400 6.538100
0.187200 -13.712400 6.539059
0.234000 -13.712400 6.550373
0.280800 -13.712400 6.551559
0.327600 -13.712400 6.546307
0.374400 -13.712400 6.541118
0.421200 -13.712400 6.535018
0.468000 -13.712400 6.519194
0.514800 -13.712400 6.515400
0.561600 -13.712400 6.526548
0.608400 -13.712400 6.535035
0.655200 -13.712400 6.548216
0.702000 -13.712400 6.557015
0.748800 -13.712400 6.559017
0.795600 -13.712400 6.559017
0.842400 -13.712400 6.574389
0.889200 -13.712400 6.559017
0.936000 -13.712400 6.556547
0.982800 -13.712400 6.556547
1.029600 -13.712400 6.546307
1.076400 -13.712400 6.558893
1.123200 -13.712400 6.561063
1.170000 -13.712400 6.572792
1.216800 -13.712400 6.581603
1.263600 -13.712400 6.593845
1.310400 -13.712400 6.610950
1.357200 -13.712400 6.629248
1.404000 -13.712400 6.634125
1.450800 -13.712400 6.629248
1.497600 -13.712400 6.625176
1.544400 -13.712400 6.620818
1.591200 -13.712400 6.610950
1.638000 -13.712400 6.603478
1.684800 -13.712400 6.603478
1.731600 -13.712400 6.604017
1.778400 -13.712400 6.634314
1.825200 -13.712400 6.635810
1.872000 -13.712400 6.653736
1.918800 -13.712400 6.659952
1.965600 -13.712400 6.694445
2.012400 -13.712400 6.695068
2.059200 -13.712400 6.713463
2.106000 -13.712400 6.720284
2.152800 -13.712400 6.722092
2.199600 -13.712400 6.725840
2.246400 -13.712400 6.726127
2.293200 -13.712400 6.725840
2.340000 -13.712400 6.729995
2.386800 -13.712400 6.731770
2.433600 -13.712400 6.739141
2.480400 -13.712400 6.745486
2.527200 -13.712400 6.767172
2.574000 -13.712400 6.792802
2.620800 -13.712400 6.800833
2.667600 -13.712400 6.821182
2.714400 -13.712400 6.823005
2.761200 -13.712400 6.820985
2.808000 -13.712400 6.837804
2.854800 -13.712400 6.826535
2.901600 -13.712400 6.839510
2.948400 -13.712400 6.842438
2.995200 -13.712400 6.849052
3.042000 -13.712400 6.863247
3.088800 -13.712400 6.887806
3.135600 -13.712400 6.902163
3.182400 -13.712400 6.915628
3.229200 -13.712400 6.921921
3.276000 -13.712400 6.948239
3.322800 -13.712400 6.953621
3.369600 -13.712400 6.954321
3.416400 -13.712400 6.956046
3.463200 -13.712400 6.964867
3.510000 -13.712400 6.975137
3.556800 -13.712400 7.009168
3.603600 -13.712400 7.012175
3.650400 -13.712400 7.035393
3.697200 -13.712400 7.056779
3.744000 -13.712400 7.065847
3.790800 -13.712400 7.087617
3.837600 -13.712400 7.100817
3.884400 -13.712400 7.114109
3.931200 -13.712400 7.131392
3.978000 -13.712400 7.137573
4.024800 -13.712400 7.137974
4.071600 -13.712400 7.178413
4.118400 -13.712400 7.205343
4.165200 -13.712400 7.220627
4.212000 -13.712400 7.242151
4.258800 -13.712400 7.256415
4.305600 -13.712400 7.271531
4.352400 -13.712400 7.283923
4.399200 -13.712400 7.307209
4.446000 -13.712400 7.332568
4.492800 -13.712400 7.378244
4.539600 -13.712400 7.400612
4.586400 -13.712400 7.408961
4.633200 -13.712400 7.420177
4.680000 -13.712400 7.450364
4.726800 -13.712400 7.482770
4.773600 -13.712400 7.494501
4.820400 -13.712400 7.507750
4.867200 -13.712400 7.528750
4.914000 -13.712400 7.547015
4.960800 -13.712400 7.577117
5.007600 -13.712400 7.611485
5.054400 -13.712400 7.642796
5.101200 -13.712400 7.680151
5.148000 -13.712400 7.717693
5.194800 -13.712400 7.749043
5.241600 -13.712400 7.783307
5.288400 -13.712400 7.811759
5.335200 -13.712400 7.850793
5.382000 -13.712400 7.862455
5.428800 -13.712400 7.885912
5.475600 -13.712400 7.903614
5.522400 -13.712400 7.974955
5.569200 -13.712400 8.016852
5.616000 -13.712400 8.041033
5.662800 -13.712400 8.087808
5.709600 -13.712400 8.120478
5.756400 -13.712400 8.153818
5.803200 -13.712400 8.231257
5.850000 -13.712400 8.263512
5.896800 -13.712400 8.275843
5.943600 -13.712400 8.275843
5.990400 -13.712400 8.346745
6.037200 -13.712400 8.381093
6.084000 -13.712400 8.389241
6.130800 -13.712400 8.572627
12.495600 -13.712400 7.998355
12.542400 -13.712400 7.979859
12.589200 -13.712400 7.949799
12.636000 -13.712400 7.954523
12.682800 -13.712400 7.975726
12.729600 -13.712400 7.975156
12.776400 -13.712400 7.979859
12.823200 -13.712400 7.979859
12.870000 -13.712400 7.983930
12.916800 -13.712400 7.984745
12.963600 -13.712400 7.983521
13.010400 -13.712400 7.984745
13.057200 -13.712400 7.990426
13.104000 -13.712400 7.982682
13.150800 -13.712400 7.981732
13.197600 -13.712400 7.983521
13.244400 -13.712400 7.992824
13.291200 -13.712400 7.990426
13.338000 -13.712400 7.969055
13.384800 -13.712400 7.967654
13.431600 -13.712400 7.975220
13.478400 -13.712400 7.978212
13.525200 -13.712400 7.980009
13.572000 -13.712400 7.987634
13.618800 -13.712400 7.992307
13.665600 -13.712400 8.001096
13.712400 -13.712400 8.001096
13.759200 -13.712400 8.002421
13.806000 -13.712400 8.004959
13.852800 -13.712400 8.006212
13.899600 -13.712400 8.004661
13.946400 -13.712400 8.006212
13.993200 -13.712400 8.007603
14.040000 -13.712400 8.011721
14.086800 -13.712400 8.017399
14.133600 -13.712400 8.017399
14.180400 -13.712400 8.013144
14.227200 -13.712400 8.007603
14.274000 -13.712400 8.001713
14.320800 -13.712400 8.000632
14.367600 -13.712400 7.973535
15.116400 -13.712400 6.749205
15.163200 -13.712400 6.749205
15.210000 -13.712400 6.743447
15.256800 -13.712400 6.740196
15.303600 -13.712400 6.724118
15.350400 -13.712400 6.724118
15.444000 -13.712400 6.719109
15.490800 -13.712400 6.696762
15.537600 -13.712400 6.694474
15.584400 -13.712400 6.694474
15.631200 -13.712400 6.688495
15.678000 -13.712400 6.680576
15.724800 -13.712400 6.680576
15.771600 -13.712400 6.660030
16.473600 -13.712400 2.528039
16.520400 -13.712400 2.278045
16.567200 -13.712400 1.964566
16.614000 -13.712400 1.734208
16.660800 -13.712400 1.602022
-18.720000 -13.665600 0.000000
-18.673200 -13.665600 0.000000
-18.626400 -13.665600 0.000000
-18.579600 -13.665600 -7.135082
-18.532800 -13.665600 -7.133967
-18.486000 -13.665600 -7.135082
-18.439200 -13.665600 -7.137071
-18.392400 -13.665600 -7.137071
-18.345600 -13.665600 -7.137071
-18.298800 -13.665600 -7.137071
-18.252000 -13.665600 -7.145731
-18.205200 -13.665600 -7.145731
-18.158400 -13.665600 -7.139726
-18.111600 -13.665600 -7.139726
-18.064800 -13.665600 -7.127260
-18.018000 -13.665600 -7.126581
-17.971200 -13.665600 -7.114353
-17.924400 -13.665600 -7.101126
-17.877600 -13.665600 -7.087791
-17.830800 -13.665600 -7.101126
-17.784000 -13.665600 -7.103755
-17.737200 -13.665600 -7.103755
-17.690400 -13.665600 -7.095742
-17.643600 -13.665600 -7.090492
-17.596800 -13.665600 -7.071319
-17.550000 -13.665600 -7.066135
-17.503200 -13.665600 -7.058889
-17.456400 -13.665600 -7.049209
-17.409600 -13.665600 -7.047369
-17.362800 -13.665600 -7.042281
-17.316000 -13.665600 -7.031300
-17.269200 -13.665600 -7.013723
-17.222400 -13.665600 -6.981221
-17.175600 -13.665600 -6.957848
-17.128800 -13.665600 -6.924737
-17.082000 -13.665600 -6.856568
-17.035200 -13.665600 -6.837408
-16.988400 -13.665600 -6.822336
-16.941600 -13.665600 -6.738087
-15.303600 -13.665600 6.795939
-15.256800 -13.665600 6.845946
-15.210000 -13.665600 6.858054
-15.163200 -13.665600 6.864587
-15.116400 -13.665600 6.885957
-15.069600 -13.665600 6.909096
-15.022800 -13.665600 6.918938
-14.976000 -13.665600 6.934170
-14.929200 -13.665600 6.941456
-14.882400 -13.665600 6.959725
-14.835600 -13.665600 6.982557
-14.788800 -13.665600 6.990443
-14.742000 -13.665600 6.992696
-14.695200 -13.665600 6.992964
-14.648400 -13.665600 6.998525
-14.601600 -13.665600 7.000525
-14.554800 -13.665600 7.000525
-14.508000 -13.665600 7.001491
-14.461200 -13.665600 7.004506
-14.414400 -13.665600 7.010529
-14.367600 -13.665600 7.010529
-14.320800 -13.665600 7.010529
-14.274000 -13.665600 7.013834
-14.227200 -13.665600 7.015239
-14.180400 -13.665600 7.019508
-14.133600 -13.665600 7.029339
-14.086800 -13.665600 7.035131
-14.040000 -13.665600 7.036746
-13.993200 -13.665600 7.036746
-13.946400 -13.665600 7.036746
-13.899600 -13.665600 7.040610
-13.852800 -13.665600 7.049354
-13.806000 -13.665600 7.049354
-13.759200 -13.665600 7.046216
-13.712400 -13.665600 7.045540
-13.665600 -13.665600 7.046216
-13.618800 -13.665600 7.046888
-13.572000 -13.665600 7.048275
-13.525200 -13.665600 7.052494
-13.478400 -13.665600 7.070446
-13.431600 -13.665600 7.084166
-13.384800 -13.665600 7.107808
-13.338000 -13.665600 7.175408
-7.113600 -13.665600 8.519443
-7.066800 -13.665600 8.395968
-7.020000 -13.665600 8.325917
-6.973200 -13.665600 8.287002
-6.926400 -13.665600 8.252655
-6.879600 -13.665600 8.174363
-6.832800 -13.665600 8.111703
-6.786000 -13.665600 8.023098
-6.739200 -13.665600 7.936495
-6.692400 -13.665600 7.924272
-6.645600 -13.665600 7.871721
-6.598800 -13.665600 7.826783
-6.552000 -13.665600 7.787897
-6.505200 -13.665600 7.720695
-6.458400 -13.665600 7.689403
-6.411600 -13.665600 7.660878
-6.364800 -13.665600 7.630943
-6.318000 -13.665600 7.606604
-6.271200 -13.665600 7.554230
-6.224400 -13.665600 7.531703
-6.177600 -13.665600 7.442064
-6.130800 -13.665600 7.422764
-6.084000 -13.665600 7.417905
-6.037200 -13.665600 7.411175
-5.990400 -13.665600 7.376640
-5.943600 -13.665600 7.348779
-5.896800 -13.665600 7.347310
-5.850000 -13.665600 7.341490
-5.803200 -13.665600 7.312188
-5.756400 -13.665600 7.278332
-5.709600 -13.665600 7.270135
-5.662800 -13.665600 7.262230
-5.616000 -13.665600 7.217116
-5.569200 -13.665600 7.171739
-5.522400 -13.665600 7.152217
-5.475600 -13.665600 7.131348
-5.428800 -13.665600 7.110300
-5.382000 -13.665600 7.090643
-5.335200 -13.665600 7.073668
-5.288400 -13.665600 7.054086
-5.241600 -13.665600 7.027662
-5.194800 -13.665600 6.991835
-5.148000 -13.665600 6.975485
-5.101200 -13.665600 6.971431
-5.054400 -13.665600 6.962766
-5.007600 -13.665600 6.954770
-4.960800 -13.665600 6.945284
-4.914000 -13.665600 6.937134
-4.867200 -13.665600 6.919138
-4.820400 -13.665600 6.895946
-4.773600 -13.665600 6.864129
-4.726800 -13.665600 6.849667
-4.680000 -13.665600 6.831838
-4.633200 -13.665600 6.831838
-4.586400 -13.665600 6.831838
-4.539600 -13.665600 6.831838
-4.492800 -13.665600 6.838507
-4.446000 -13.665600 6.829925
-4.399200 -13.665600 6.829925
-4.352400 -13.665600 6.829925
-4.305600 -13.665600 6.814831
-4.258800 -13.665600 6.780607
-4.212000 -13.665600 6.766251
-4.165200 -13.665600 6.746994
-4.118400 -13.665600 6.741774
-4.071600 -13.665600 6.734973
-4.024800 -13.665600 6.722198
-3.978000 -13.665600 6.716443
-3.931200 -13.665600 6.716443
-3.884400 -13.665600 6.710856
-3.837600 -13.665600 6.705077
-3.790800 -13.665600 6.707667
-3.744000 -13.665600 6.689373
-3.697200 -13.665600 6.703372
-3.650400 -13.665600 6.703372
-3.603600 -13.665600 6.700549
-3.556800 -13.665600 6.702696
-3.510000 -13.665600 6.698052
-3.463200 -13.665600 6.690301
-3.416400 -13.665600 6.688115
-3.369600 -13.665600 6.668089
-3.322800 -13.665600 6.641232
-3.276000 -13.665600 6.630557
-3.229200 -13.665600 6.630557
-3.182400 -13.665600 6.630557
-3.135600 -13.665600 6.630557
-3.088800 -13.665600 6.630132
-3.042000 -13.665600 6.624576
-2.995200 -13.665600 6.617640
-2.948400 -13.665600 6.606352
-2.901600 -13.665600 6.587094
-2.854800 -13.665600 6.567944
-2.808000 -13.665600 6.568464
-2.761200 -13.665600 6.567944
-2.714400 -13.665600 6.567054
-2.667600 -13.665600 6.563768
-2.620800 -13.665600 6.567054
-2.574000 -13.665600 6.568184
-2.527200 -13.665600 6.568184
-2.480400 -13.665600 6.553841
-2.433600 -13.665600 6.550348
-2.386800 -13.665600 6.550705
-2.340000 -13.665600 6.550348
-2.293200 -13.665600 6.550348
-2.246400 -13.665600 6.535289
-2.199600 -13.665600 6.500907
-2.152800 -13.665600 6.506890
-2.106000 -13.665600 6.517262
-2.059200 -13.665600 6.519788
-2.012400 -13.665600 6.530213
-1.965600 -13.665600 6.530213
-1.918800 -13.665600 6.533769
-1.872000 -13.665600 6.536150
-1.825200 -13.665600 6.538366
-1.778400 -13.665600 6.544566
-1.731600 -13.665600 6.530213
-1.684800 -13.665600 6.500735
-1.638000 -13.665600 6.476047
-1.591200 -13.665600 6.467697
-1.544400 -13.665600 6.457123
-1.497600 -13.665600 6.457123
-1.450800 -13.665600 6.455104
-1.404000 -13.665600 6.461684
-1.357200 -13.665600 6.476136
-1.310400 -13.665600 6.476365
-1.263600 -13.665600 6.476074
-1.216800 -13.665600 6.476074
-1.170000 -13.665600 6.476074
-1.123200 -13.665600 6.471614
-1.076400 -13.665600 6.458484
-1.029600 -13.665600 6.459583
-0.982800 -13.665600 6.476074
-0.936000 -13.665600 6.492604
-0.889200 -13.665600 6.504913
-0.842400 -13.665600 6.509566
-0.795600 -13.665600 6.509566
-0.748800 -13.665600 6.504913
-0.702000 -13.665600 6.481843
-0.655200 -13.665600 6.467265
-0.608400 -13.665600 6.454479
-0.561600 -13.665600 6.436030
-0.514800 -13.665600 6.436030
-0.468000 -13.665600 6.436030
-0.421200 -13.665600 6.446167
-0.374400 -13.665600 6.451180
-0.327600 -13.665600 6.459239
-0.280800 -13.665600 6.451180
-0.234000 -13.665600 6.451180
-0.187200 -13.665600 6.485801
-0.140400 -13.665600 6.486102
-0.093600 -13.665600 6.485801
-0.046800 -13.665600 6.486086
0.000000 -13.665600 6.487885
0.046800 -13.665600 6.497973
0.093600 -13.665600 6.535880
0.140400 -13.665600 6.538100
0.187200 -13.665600 6.546307
0.234000 -13.665600 6.550373
0.280800 -13.665600 6.546307
0.327600 -13.665600 6.519194
0.374400 -13.665600 6.528472
0.421200 -13.665600 6.519194
0.468000 -13.665600 6.514916
0.514800 -13.665600 6.505644
0.561600 -13.665600 6.515400
0.608400 -13.665600 6.535035
0.655200 -13.665600 6.548216
0.702000 -13.665600 6.557015
0.748800 -13.665600 6.559017
0.795600 -13.665600 6.557015
0.842400 -13.665600 6.562178
0.889200 -13.665600 6.558893
0.936000 -13.665600 6.550630
0.982800 -13.665600 6.550630
1.029600 -13.665600 6.550630
1.076400 -13.665600 6.558893
1.123200 -13.665600 6.572551
1.170000 -13.665600 6.572792
1.216800 -13.665600 6.577313
1.263600 -13.665600 6.582624
1.310400 -13.665600 6.593845
1.357200 -13.665600 6.610950
1.404000 -13.665600 6.620818
1.450800 -13.665600 6.620818
1.497600 -13.665600 6.610950
1.544400 -13.665600 6.610950
1.591200 -13.665600 6.618444
1.638000 -13.665600 6.604017
1.684800 -13.665600 6.618444
1.731600 -13.665600 6.629191
1.778400 -13.665600 6.634314
1.825200 -13.665600 6.637306
1.872000 -13.665600 6.653736
1.918800 -13.665600 6.659952
1.965600 -13.665600 6.692271
2.012400 -13.665600 6.694445
2.059200 -13.665600 6.713463
2.106000 -13.665600 6.715120
2.152800 -13.665600 6.722092
2.199600 -13.665600 6.725840
2.246400 -13.665600 6.725840
2.293200 -13.665600 6.724299
2.340000 -13.665600 6.726351
2.386800 -13.665600 6.727812
2.433600 -13.665600 6.732658
2.480400 -13.665600 6.739141
2.527200 -13.665600 6.767172
2.574000 -13.665600 6.792802
2.620800 -13.665600 6.800833
2.667600 -13.665600 6.823005
2.714400 -13.665600 6.837804
2.761200 -13.665600 6.826856
2.808000 -13.665600 6.842083
2.854800 -13.665600 6.842083
2.901600 -13.665600 6.847883
2.948400 -13.665600 6.849052
2.995200 -13.665600 6.863247
3.042000 -13.665600 6.887806
3.088800 -13.665600 6.888377
3.135600 -13.665600 6.897015
3.182400 -13.665600 6.916690
3.229200 -13.665600 6.929612
3.276000 -13.665600 6.953621
3.322800 -13.665600 6.956046
3.369600 -13.665600 6.963957
3.416400 -13.665600 6.967030
3.463200 -13.665600 6.967030
3.510000 -13.665600 6.989517
3.556800 -13.665600 7.001436
3.603600 -13.665600 7.009168
3.650400 -13.665600 7.020008
3.697200 -13.665600 7.056282
3.744000 -13.665600 7.059603
3.790800 -13.665600 7.068742
3.837600 -13.665600 7.092034
3.884400 -13.665600 7.120639
3.931200 -13.665600 7.131392
3.978000 -13.665600 7.136435
4.024800 -13.665600 7.141993
4.071600 -13.665600 7.182813
4.118400 -13.665600 7.205343
4.165200 -13.665600 7.232289
4.212000 -13.665600 7.239633
4.258800 -13.665600 7.258603
4.305600 -13.665600 7.273535
4.352400 -13.665600 7.304459
4.399200 -13.665600 7.326405
4.446000 -13.665600 7.355393
4.492800 -13.665600 7.401907
4.539600 -13.665600 7.409480
4.586400 -13.665600 7.409912
4.633200 -13.665600 7.426797
4.680000 -13.665600 7.465437
4.726800 -13.665600 7.478870
4.773600 -13.665600 7.494501
4.820400 -13.665600 7.502872
4.867200 -13.665600 7.524889
4.914000 -13.665600 7.545425
4.960800 -13.665600 7.577117
5.007600 -13.665600 7.624996
5.054400 -13.665600 7.642824
5.101200 -13.665600 7.695188
5.148000 -13.665600 7.734086
5.194800 -13.665600 7.766798
5.241600 -13.665600 7.787040
5.288400 -13.665600 7.827649
5.335200 -13.665600 7.853220
5.382000 -13.665600 7.862455
5.428800 -13.665600 7.887550
5.475600 -13.665600 7.904244
5.522400 -13.665600 7.974955
5.569200 -13.665600 8.016852
5.616000 -13.665600 8.044330
5.662800 -13.665600 8.087808
5.709600 -13.665600 8.124275
5.756400 -13.665600 8.186081
5.803200 -13.665600 8.232777
5.850000 -13.665600 8.275843
5.896800 -13.665600 8.275843
5.943600 -13.665600 8.275843
5.990400 -13.665600 8.342631
6.037200 -13.665600 8.381093
6.084000 -13.665600 8.486010
6.130800 -13.665600 8.585159
12.495600 -13.665600 8.016912
12.542400 -13.665600 7.998355
12.589200 -13.665600 7.981505
12.636000 -13.665600 7.979859
12.682800 -13.665600 7.979859
12.729600 -13.665600 7.975726
12.776400 -13.665600 7.991402
12.823200 -13.665600 7.984745
12.870000 -13.665600 7.994245
12.916800 -13.665600 7.994245
12.963600 -13.665600 7.994245
13.010400 -13.665600 7.995498
13.057200 -13.665600 7.995290
13.104000 -13.665600 7.983930
13.150800 -13.665600 7.983521
13.197600 -13.665600 7.990426
13.244400 -13.665600 7.995290
13.291200 -13.665600 7.990426
13.338000 -13.665600 7.984267
13.384800 -13.665600 7.984267
13.431600 -13.665600 7.998521
13.478400 -13.665600 7.996921
13.525200 -13.665600 7.992307
13.572000 -13.665600 7.998521
13.618800 -13.665600 8.004429
13.665600 -13.665600 8.005891
13.712400 -13.665600 8.004959
13.759200 -13.665600 8.005891
13.806000 -13.665600 8.006212
13.852800 -13.665600 8.011721
13.899600 -13.665600 8.006633
13.946400 -13.665600 8.011721
13.993200 -13.665600 8.013144
14.040000 -13.665600 8.019084
14.086800 -13.665600 8.023191
14.133600 -13.665600 8.023191
14.180400 -13.665600 8.022539
14.227200 -13.665600 8.019084
14.274000 -13.665600 8.012836
14.320800 -13.665600 8.012836
14.367600 -13.665600 8.001713
15.163200 -13.665600 6.757493
15.210000 -13.665600 6.751424
15.256800 -13.665600 6.740196
15.303600 -13.665600 6.724118
15.350400 -13.665600 6.722223
15.397200 -13.665600 6.711705
15.444000 -13.665600 6.696750
15.490800 -13.665600 6.694534
15.537600 -13.665600 6.694474
15.631200 -13.665600 6.696750
15.678000 -13.665600 6.694474
15.724800 -13.665600 6.694474
15.771600 -13.665600 6.667868
15.818400 -13.665600 6.651572
16.567200 -13.665600 2.191132
16.614000 -13.665600 1.932965
-18.720000 -13.618800 0.000000
-18.673200 -13.618800 0.000000
-18.626400 -13.618800 0.000000
-18.579600 -13.618800 -7.147544
-18.532800 -13.618800 -7.137071
-18.486000 -13.618800 -7.139973
-18.439200 -13.618800 -7.146603
-18.392400 -13.618800 -7.146603
-18.345600 -13.618800 -7.146603
-18.298800 -13.618800 -7.145731
-18.252000 -13.618800 -7.146603
-18.205200 -13.618800 -7.146603
-18.158400 -13.618800 -7.145731
-18.111600 -13.618800 -7.141837
-18.064800 -13.618800 -7.136916
-18.018000 -13.618800 -7.136916
-17.971200 -13.618800 -7.126581
-17.924400 -13.618800 -7.126581
-17.877600 -13.618800 -7.101126
-17.830800 -13.618800 -7.101126
-17.784000 -13.618800 -7.103755
-17.737200 -13.618800 -7.103755
-17.690400 -13.618800 -7.095742
-17.643600 -13.618800 -7.090492
-17.596800 -13.618800 -7.076173
-17.550000 -13.618800 -7.072290
-17.503200 -13.618800 -7.067883
-17.456400 -13.618800 -7.059502
-17.409600 -13.618800 -7.052211
-17.362800 -13.618800 -7.047388
-17.316000 -13.618800 -7.042281
-17.269200 -13.618800 -7.015478
-17.222400 -13.618800 -7.013723
-17.175600 -13.618800 -6.971171
-17.128800 -13.618800 -6.924737
-17.082000 -13.618800 -6.856568
-17.035200 -13.618800 -6.823000
-16.988400 -13.618800 -6.758037
-16.941600 -13.618800 -6.687970
-15.350400 -13.618800 6.804557
-15.303600 -13.618800 6.845946
-15.256800 -13.618800 6.864587
-15.210000 -13.618800 6.878228
-15.163200 -13.618800 6.880660
-15.116400 -13.618800 6.909096
-15.069600 -13.618800 6.914142
-15.022800 -13.618800 6.934170
-14.976000 -13.618800 6.941456
-14.929200 -13.618800 6.949211
-14.882400 -13.618800 6.973678
-14.835600 -13.618800 6.982557
-14.788800 -13.618800 6.987308
-14.742000 -13.618800 6.991996
-14.695200 -13.618800 6.996202
-14.648400 -13.618800 7.000392
-14.601600 -13.618800 7.010649
-14.554800 -13.618800 7.001403
-14.508000 -13.618800 7.010649
-14.461200 -13.618800 7.010529
-14.414400 -13.618800 7.014155
-14.367600 -13.618800 7.012405
-14.320800 -13.618800 7.012405
-14.274000 -13.618800 7.020020
-14.227200 -13.618800 7.020577
-14.180400 -13.618800 7.028905
-14.133600 -13.618800 7.035131
-14.086800 -13.618800 7.036746
-14.040000 -13.618800 7.038652
-13.993200 -13.618800 7.036746
-13.946400 -13.618800 7.036746
-13.899600 -13.618800 7.039484
-13.852800 -13.618800 7.040610
-13.806000 -13.618800 7.039549
-13.759200 -13.618800 7.039549
-13.712400 -13.618800 7.043363
-13.665600 -13.618800 7.043618
-13.618800 -13.618800 7.045540
-13.572000 -13.618800 7.048923
-13.525200 -13.618800 7.062278
-13.478400 -13.618800 7.075844
-13.431600 -13.618800 7.109374
-13.384800 -13.618800 7.154094
-13.338000 -13.618800 7.221581
-7.113600 -13.618800 8.468823
-7.066800 -13.618800 8.383675
-7.020000 -13.618800 8.323887
-6.973200 -13.618800 8.270962
-6.926400 -13.618800 8.212380
-6.879600 -13.618800 8.163877
-6.832800 -13.618800 8.111703
-6.786000 -13.618800 8.023098
-6.739200 -13.618800 7.934312
-6.692400 -13.618800 7.918334
-6.645600 -13.618800 7.877443
-6.598800 -13.618800 7.832933
-6.552000 -13.618800 7.788546
-6.505200 -13.618800 7.724165
-6.458400 -13.618800 7.692335
-6.411600 -13.618800 7.660302
-6.364800 -13.618800 7.630064
-6.318000 -13.618800 7.606604
-6.271200 -13.618800 7.560827
-6.224400 -13.618800 7.498498
-6.177600 -13.618800 7.432648
-6.130800 -13.618800 7.417905
-6.084000 -13.618800 7.401581
-6.037200 -13.618800 7.391175
-5.990400 -13.618800 7.351933
-5.943600 -13.618800 7.344684
-5.896800 -13.618800 7.340456
-5.850000 -13.618800 7.335360
-5.803200 -13.618800 7.293857
-5.756400 -13.618800 7.274686
-5.709600 -13.618800 7.262230
-5.662800 -13.618800 7.230726
-5.616000 -13.618800 7.198309
-5.569200 -13.618800 7.171434
-5.522400 -13.618800 7.152217
-5.475600 -13.618800 7.131215
-5.428800 -13.618800 7.108887
-5.382000 -13.618800 7.085685
-5.335200 -13.618800 7.072359
-5.288400 -13.618800 7.036638
-5.241600 -13.618800 7.007686
-5.194800 -13.618800 6.991835
-5.148000 -13.618800 6.975485
-5.101200 -13.618800 6.969756
-5.054400 -13.618800 6.962766
-5.007600 -13.618800 6.955223
-4.960800 -13.618800 6.946851
-4.914000 -13.618800 6.936140
-4.867200 -13.618800 6.905166
-4.820400 -13.618800 6.883108
-4.773600 -13.618800 6.862730
-4.726800 -13.618800 6.849107
-4.680000 -13.618800 6.832759
-4.633200 -13.618800 6.832759
-4.586400 -13.618800 6.835949
-4.539600 -13.618800 6.832759
-4.492800 -13.618800 6.838507
-4.446000 -13.618800 6.829925
-4.399200 -13.618800 6.828235
-4.352400 -13.618800 6.824274
-4.305600 -13.618800 6.814240
-4.258800 -13.618800 6.777647
-4.212000 -13.618800 6.766251
-4.165200 -13.618800 6.746994
-4.118400 -13.618800 6.744864
-4.071600 -13.618800 6.741600
-4.024800 -13.618800 6.724372
-3.978000 -13.618800 6.722198
-3.931200 -13.618800 6.714370
-3.884400 -13.618800 6.707824
-3.837600 -13.618800 6.705077
-3.790800 -13.618800 6.703372
-3.744000 -13.618800 6.689373
-3.697200 -13.618800 6.703372
-3.650400 -13.618800 6.703372
-3.603600 -13.618800 6.702696
-3.556800 -13.618800 6.702696
-3.510000 -13.618800 6.693978
-3.463200 -13.618800 6.688115
-3.416400 -13.618800 6.687264
-3.369600 -13.618800 6.658006
-3.322800 -13.618800 6.633982
-3.276000 -13.618800 6.630132
-3.229200 -13.618800 6.630132
-3.182400 -13.618800 6.628539
-3.135600 -13.618800 6.617769
-3.088800 -13.618800 6.624576
-3.042000 -13.618800 6.617769
-2.995200 -13.618800 6.606716
-2.948400 -13.618800 6.592113
-2.901600 -13.618800 6.576439
-2.854800 -13.618800 6.570414
-2.808000 -13.618800 6.573800
-2.761200 -13.618800 6.575566
-2.714400 -13.618800 6.573129
-2.667600 -13.618800 6.573129
-2.620800 -13.618800 6.573129
-2.574000 -13.618800 6.573800
-2.527200 -13.618800 6.572216
-2.480400 -13.618800 6.567054
-2.433600 -13.618800 6.553841
-2.386800 -13.618800 6.561444
-2.340000 -13.618800 6.553841
-2.293200 -13.618800 6.550348
-2.246400 -13.618800 6.536696
-2.199600 -13.618800 6.519033
-2.152800 -13.618800 6.519788
-2.106000 -13.618800 6.519788
-2.059200 -13.618800 6.521996
-2.012400 -13.618800 6.533769
-1.965600 -13.618800 6.539426
-1.918800 -13.618800 6.538366
-1.872000 -13.618800 6.544566
-1.825200 -13.618800 6.544729
-1.778400 -13.618800 6.544566
-1.731600 -13.618800 6.530213
-1.684800 -13.618800 6.502127
-1.638000 -13.618800 6.481459
-1.591200 -13.618800 6.471193
-1.544400 -13.618800 6.466948
-1.497600 -13.618800 6.457123
-1.450800 -13.618800 6.455104
-1.404000 -13.618800 6.472156
-1.357200 -13.618800 6.476136
-1.310400 -13.618800 6.476136
-1.263600 -13.618800 6.472156
-1.216800 -13.618800 6.472156
-1.170000 -13.618800 6.472156
-1.123200 -13.618800 6.472156
-1.076400 -13.618800 6.458532
-1.029600 -13.618800 6.471614
-0.982800 -13.618800 6.480280
-0.936000 -13.618800 6.493001
-0.889200 -13.618800 6.507872
-0.842400 -13.618800 6.509566
-0.795600 -13.618800 6.509566
-0.748800 -13.618800 6.504913
-0.702000 -13.618800 6.480280
-0.655200 -13.618800 6.475710
-0.608400 -13.618800 6.454479
-0.561600 -13.618800 6.421319
-0.514800 -13.618800 6.436879
-0.468000 -13.618800 6.436879
-0.421200 -13.618800 6.446167
-0.374400 -13.618800 6.447132
-0.327600 -13.618800 6.451180
-0.280800 -13.618800 6.451180
-0.234000 -13.618800 6.459239
-0.187200 -13.618800 6.469914
-0.140400 -13.618800 6.469914
-0.093600 -13.618800 6.476344
-0.046800 -13.618800 6.476768
0.000000 -13.618800 6.486102
0.046800 -13.618800 6.497973
0.093600 -13.618800 6.531606
0.140400 -13.618800 6.539059
0.187200 -13.618800 6.550373
0.234000 -13.618800 6.546307
0.280800 -13.618800 6.528477
0.327600 -13.618800 6.514916
0.374400 -13.618800 6.510414
0.421200 -13.618800 6.497298
0.468000 -13.618800 6.497298
0.514800 -13.618800 6.497298
0.561600 -13.618800 6.505644
0.608400 -13.618800 6.515723
0.655200 -13.618800 6.543889
0.702000 -13.618800 6.552456
0.748800 -13.618800 6.556547
0.795600 -13.618800 6.552456
0.842400 -13.618800 6.557015
0.889200 -13.618800 6.548216
0.936000 -13.618800 6.541309
0.982800 -13.618800 6.535631
1.029600 -13.618800 6.534915
1.076400 -13.618800 6.535631
1.123200 -13.618800 6.548080
1.170000 -13.618800 6.548080
1.216800 -13.618800 6.572792
1.263600 -13.618800 6.575106
1.310400 -13.618800 6.575106
1.357200 -13.618800 6.577313
1.404000 -13.618800 6.581872
1.450800 -13.618800 6.582757
1.497600 -13.618800 6.581872
1.544400 -13.618800 6.603478
1.591200 -13.618800 6.610950
1.638000 -13.618800 6.618444
1.684800 -13.618800 6.620818
1.731600 -13.618800 6.649081
1.778400 -13.618800 6.649081
1.825200 -13.618800 6.663538
1.872000 -13.618800 6.677642
1.918800 -13.618800 6.688715
1.965600 -13.618800 6.703766
2.012400 -13.618800 6.703766
2.059200 -13.618800 6.718407
2.106000 -13.618800 6.720284
2.152800 -13.618800 6.720284
2.199600 -13.618800 6.718407
2.246400 -13.618800 6.714142
2.293200 -13.618800 6.713772
2.340000 -13.618800 6.721469
2.386800 -13.618800 6.721469
2.433600 -13.618800 6.727812
2.480400 -13.618800 6.732870
2.527200 -13.618800 6.767172
2.574000 -13.618800 6.778927
2.620800 -13.618800 6.793086
2.667600 -13.618800 6.823005
2.714400 -13.618800 6.826856
2.761200 -13.618800 6.824821
2.808000 -13.618800 6.837804
2.854800 -13.618800 6.837804
2.901600 -13.618800 6.847883
2.948400 -13.618800 6.856850
2.995200 -13.618800 6.860315
3.042000 -13.618800 6.887806
3.088800 -13.618800 6.888377
3.135600 -13.618800 6.897015
3.182400 -13.618800 6.908894
3.229200 -13.618800 6.916690
3.276000 -13.618800 6.946180
3.322800 -13.618800 6.953621
3.369600 -13.618800 6.954321
3.416400 -13.618800 6.961822
3.463200 -13.618800 6.964867
3.510000 -13.618800 6.976550
3.556800 -13.618800 6.998827
3.603600 -13.618800 7.001436
3.650400 -13.618800 7.011678
3.697200 -13.618800 7.050291
3.744000 -13.618800 7.057669
3.790800 -13.618800 7.072030
3.837600 -13.618800 7.092034
3.884400 -13.618800 7.114109
3.931200 -13.618800 7.131392
3.978000 -13.618800 7.134955
4.024800 -13.618800 7.143224
4.071600 -13.618800 7.182982
4.118400 -13.618800 7.209138
4.165200 -13.618800 7.233924
4.212000 -13.618800 7.247494
4.258800 -13.618800 7.273172
4.305600 -13.618800 7.294463
4.352400 -13.618800 7.308122
4.399200 -13.618800 7.341666
4.446000 -13.618800 7.375681
4.492800 -13.618800 7.408961
4.539600 -13.618800 7.409480
4.586400 -13.618800 7.409912
4.633200 -13.618800 7.428174
4.680000 -13.618800 7.464943
4.726800 -13.618800 7.468948
4.773600 -13.618800 7.485165
4.820400 -13.618800 7.502176
4.867200 -13.618800 7.509786
4.914000 -13.618800 7.528750
4.960800 -13.618800 7.570612
5.007600 -13.618800 7.597177
5.054400 -13.618800 7.675199
5.101200 -13.618800 7.702205
5.148000 -13.618800 7.732774
5.194800 -13.618800 7.762134
5.241600 -13.618800 7.785715
5.288400 -13.618800 7.824865
5.335200 -13.618800 7.840553
5.382000 -13.618800 7.855925
5.428800 -13.618800 7.878615
5.475600 -13.618800 7.904244
5.522400 -13.618800 7.979902
5.569200 -13.618800 8.016852
5.616000 -13.618800 8.041033
5.662800 -13.618800 8.077053
5.709600 -13.618800 8.120478
5.756400 -13.618800 8.174011
5.803200 -13.618800 8.231257
5.850000 -13.618800 8.250690
5.896800 -13.618800 8.250690
5.943600 -13.618800 8.247789
5.990400 -13.618800 8.325190
6.037200 -13.618800 8.386437
6.084000 -13.618800 8.486010
6.130800 -13.618800 8.572627
12.542400 -13.618800 8.016912
12.589200 -13.618800 8.001288
12.636000 -13.618800 7.982303
12.682800 -13.618800 7.979859
12.729600 -13.618800 7.975726
12.776400 -13.618800 7.984745
12.823200 -13.618800 7.983930
12.870000 -13.618800 7.991402
12.916800 -13.618800 7.992982
12.963600 -13.618800 7.992982
13.010400 -13.618800 7.995498
13.057200 -13.618800 7.998279
13.104000 -13.618800 7.992824
13.150800 -13.618800 7.990426
13.197600 -13.618800 7.990426
13.244400 -13.618800 7.995290
13.291200 -13.618800 7.995290
13.338000 -13.618800 7.990426
13.384800 -13.618800 7.997634
13.431600 -13.618800 8.004429
13.478400 -13.618800 7.998521
13.525200 -13.618800 7.997634
13.572000 -13.618800 8.004429
13.618800 -13.618800 8.005891
13.665600 -13.618800 8.005891
13.712400 -13.618800 8.004959
13.759200 -13.618800 8.006122
13.806000 -13.618800 8.006633
13.852800 -13.618800 8.011721
13.899600 -13.618800 8.006212
13.946400 -13.618800 8.011195
13.993200 -13.618800 8.018125
14.040000 -13.618800 8.023191
14.086800 -13.618800 8.032905
14.133600 -13.618800 8.036386
14.180400 -13.618800 8.032905
14.227200 -13.618800 8.036386
14.274000 -13.618800 8.024050
14.320800 -13.618800 8.024050
14.367600 -13.618800 8.018164
14.414400 -13.618800 7.992061
14.461200 -13.618800 7.990426
15.163200 -13.618800 6.772536
15.210000 -13.618800 6.752277
15.256800 -13.618800 6.749530
15.303600 -13.618800 6.740196
15.350400 -13.618800 6.735867
15.397200 -13.618800 6.722223
15.444000 -13.618800 6.709253
15.490800 -13.618800 6.709253
15.537600 -13.618800 6.703918
15.584400 -13.618800 6.711705
15.631200 -13.618800 6.696762
15.678000 -13.618800 6.696762
15.724800 -13.618800 6.700704
15.771600 -13.618800 6.684396
15.818400 -13.618800 6.660719
15.865200 -13.618800 6.625966
16.614000 -13.618800 2.191086
16.660800 -13.618800 1.881116
-18.720000 -13.572000 0.000000
-18.673200 -13.572000 0.000000
-18.626400 -13.572000 0.000000
-18.579600 -13.572000 -7.168078
-18.532800 -13.572000 -7.161807
-18.486000 -13.572000 -7.168078
-18.439200 -13.572000 -7.172008
-18.392400 -13.572000 -7.177817
-18.345600 -13.572000 -7.180548
-18.298800 -13.572000 -7.181585
-18.252000 -13.572000 -7.181585
-18.205200 -13.572000 -7.180548
-18.158400 -13.572000 -7.148661
-18.111600 -13.572000 -7.145731
-18.064800 -13.572000 -7.139561
-18.018000 -13.572000 -7.136916
-17.971200 -13.572000 -7.128490
-17.924400 -13.572000 -7.139561
-17.877600 -13.572000 -7.126581
-17.830800 -13.572000 -7.121039
-17.784000 -13.572000 -7.122922
-17.737200 -13.572000 -7.122922
-17.690400 -13.572000 -7.100209
-17.643600 -13.572000 -7.099985
-17.596800 -13.572000 -7.086119
-17.550000 -13.572000 -7.083239
-17.503200 -13.572000 -7.080471
-17.456400 -13.572000 -7.071319
-17.409600 -13.572000 -7.066135
-17.362800 -13.572000 -7.059502
-17.316000 -13.572000 -7.043737
-17.269200 -13.572000 -7.022643
-17.222400 -13.572000 -7.019794
-17.175600 -13.572000 -6.981221
-17.128800 -13.572000 -6.936735
-17.082000 -13.572000 -6.858206
-17.035200 -13.572000 -6.822336
-16.988400 -13.572000 -6.698861
-16.941600 -13.572000 -6.512537
-16.520400 -13.572000 -4.905795
-15.397200 -13.572000 6.832276
-15.350400 -13.572000 6.844829
-15.303600 -13.572000 6.862912
-15.256800 -13.572000 6.879469
-15.210000 -13.572000 6.888374
-15.163200 -13.572000 6.901255
-15.116400 -13.572000 6.921725
-15.069600 -13.572000 6.938895
-15.022800 -13.572000 6.941856
-14.976000 -13.572000 6.943903
-14.929200 -13.572000 6.959350
-14.882400 -13.572000 6.972579
-14.835600 -13.572000 6.982513
-14.788800 -13.572000 6.982513
-14.742000 -13.572000 6.989368
-14.695200 -13.572000 6.991996
-14.648400 -13.572000 6.998525
-14.601600 -13.572000 7.000392
-14.554800 -13.572000 7.001403
-14.508000 -13.572000 7.012405
-14.461200 -13.572000 7.014155
-14.414400 -13.572000 7.020577
-14.367600 -13.572000 7.020577
-14.320800 -13.572000 7.026309
-14.274000 -13.572000 7.022322
-14.227200 -13.572000 7.022322
-14.180400 -13.572000 7.028905
-14.133600 -13.572000 7.031368
-14.086800 -13.572000 7.035052
-14.040000 -13.572000 7.031368
-13.993200 -13.572000 7.026476
-13.946400 -13.572000 7.029598
-13.899600 -13.572000 7.036746
-13.852800 -13.572000 7.036746
-13.806000 -13.572000 7.037169
-13.759200 -13.572000 7.037169
-13.712400 -13.572000 7.039549
-13.665600 -13.572000 7.043618
-13.618800 -13.572000 7.045540
-13.572000 -13.572000 7.046514
-13.525200 -13.572000 7.070446
-13.478400 -13.572000 7.097759
-13.431600 -13.572000 7.149289
-13.384800 -13.572000 7.205618
-7.066800 -13.572000 8.323887
-7.020000 -13.572000 8.287002
-6.973200 -13.572000 8.250926
-6.926400 -13.572000 8.212380
-6.879600 -13.572000 8.153204
-6.832800 -13.572000 8.109274
-6.786000 -13.572000 8.036550
-6.739200 -13.572000 7.937058
-6.692400 -13.572000 7.917679
-6.645600 -13.572000 7.863829
-6.598800 -13.572000 7.830277
-6.552000 -13.572000 7.744530
-6.505200 -13.572000 7.701161
-6.458400 -13.572000 7.684741
-6.411600 -13.572000 7.646739
-6.364800 -13.572000 7.630064
-6.318000 -13.572000 7.606604
-6.271200 -13.572000 7.547924
-6.224400 -13.572000 7.483925
-6.177600 -13.572000 7.432648
-6.130800 -13.572000 7.415616
-6.084000 -13.572000 7.399558
-6.037200 -13.572000 7.390603
-5.990400 -13.572000 7.357188
-5.943600 -13.572000 7.347310
-5.896800 -13.572000 7.339597
-5.850000 -13.572000 7.328900
-5.803200 -13.572000 7.284290
-5.756400 -13.572000 7.262230
-5.709600 -13.572000 7.227875
-5.662800 -13.572000 7.220533
-5.616000 -13.572000 7.184114
-5.569200 -13.572000 7.157854
-5.522400 -13.572000 7.149383
-5.475600 -13.572000 7.122921
-5.428800 -13.572000 7.110300
-5.382000 -13.572000 7.085685
-5.335200 -13.572000 7.066324
-5.288400 -13.572000 7.015737
-5.241600 -13.572000 6.999413
-5.194800 -13.572000 6.983849
-5.148000 -13.572000 6.972905
-5.101200 -13.572000 6.962766
-5.054400 -13.572000 6.955223
-5.007600 -13.572000 6.942551
-4.960800 -13.572000 6.937134
-4.914000 -13.572000 6.915218
-4.867200 -13.572000 6.895946
-4.820400 -13.572000 6.883108
-4.773600 -13.572000 6.877204
-4.726800 -13.572000 6.849667
-4.680000 -13.572000 6.840922
-4.633200 -13.572000 6.840922
-4.586400 -13.572000 6.849107
-4.539600 -13.572000 6.849043
-4.492800 -13.572000 6.844083
-4.446000 -13.572000 6.829925
-4.399200 -13.572000 6.828188
-4.352400 -13.572000 6.818701
-4.305600 -13.572000 6.772338
-4.258800 -13.572000 6.740336
-4.212000 -13.572000 6.740336
-4.165200 -13.572000 6.740336
-4.118400 -13.572000 6.725486
-4.071600 -13.572000 6.724372
-4.024800 -13.572000 6.722198
-3.978000 -13.572000 6.710856
-3.931200 -13.572000 6.710979
-3.884400 -13.572000 6.700181
-3.837600 -13.572000 6.696447
-3.790800 -13.572000 6.689373
-3.744000 -13.572000 6.689373
-3.697200 -13.572000 6.696447
-3.650400 -13.572000 6.699324
-3.603600 -13.572000 6.696447
-3.556800 -13.572000 6.694445
-3.510000 -13.572000 6.692565
-3.463200 -13.572000 6.676230
-3.416400 -13.572000 6.658502
-3.369600 -13.572000 6.641232
-3.322800 -13.572000 6.617769
-3.276000 -13.572000 6.617769
-3.229200 -13.572000 6.628539
-3.182400 -13.572000 6.626911
-3.135600 -13.572000 6.620775
-3.088800 -13.572000 6.620775
-3.042000 -13.572000 6.606352
-2.995200 -13.572000 6.592113
-2.948400 -13.572000 6.578728
-2.901600 -13.572000 6.570414
-2.854800 -13.572000 6.567944
-2.808000 -13.572000 6.568464
-2.761200 -13.572000 6.573800
-2.714400 -13.572000 6.573800
-2.667600 -13.572000 6.576439
-2.620800 -13.572000 6.579592
-2.574000 -13.572000 6.579592
-2.527200 -13.572000 6.573800
-2.480400 -13.572000 6.568184
-2.433600 -13.572000 6.563768
-2.386800 -13.572000 6.562043
-2.340000 -13.572000 6.557917
-2.293200 -13.572000 6.550348
-2.246400 -13.572000 6.537999
-2.199600 -13.572000 6.519033
-2.152800 -13.572000 6.533769
-2.106000 -13.572000 6.530012
-2.059200 -13.572000 6.530012
-2.012400 -13.572000 6.536696
-1.965600 -13.572000 6.544566
-1.918800 -13.572000 6.544566
-1.872000 -13.572000 6.557262
-1.825200 -13.572000 6.545567
-1.778400 -13.572000 6.544729
-1.731600 -13.572000 6.536150
-1.684800 -13.572000 6.517119
-1.638000 -13.572000 6.500735
-1.591200 -13.572000 6.486905
-1.544400 -13.572000 6.483369
-1.497600 -13.572000 6.481459
-1.450800 -13.572000 6.476365
-1.404000 -13.572000 6.481459
-1.357200 -13.572000 6.483369
-1.310400 -13.572000 6.483369
-1.263600 -13.572000 6.480256
-1.216800 -13.572000 6.480256
-1.170000 -13.572000 6.482085
-1.123200 -13.572000 6.479555
-1.076400 -13.572000 6.468763
-1.029600 -13.572000 6.479646
-0.982800 -13.572000 6.482085
-0.936000 -13.572000 6.492604
-0.889200 -13.572000 6.500440
-0.842400 -13.572000 6.500440
-0.795600 -13.572000 6.501868
-0.748800 -13.572000 6.500440
-0.702000 -13.572000 6.480188
-0.655200 -13.572000 6.477242
-0.608400 -13.572000 6.462512
-0.561600 -13.572000 6.413800
-0.514800 -13.572000 6.421050
-0.468000 -13.572000 6.427739
-0.421200 -13.572000 6.436879
-0.374400 -13.572000 6.443824
-0.327600 -13.572000 6.443824
-0.280800 -13.572000 6.443824
-0.234000 -13.572000 6.447132
-0.187200 -13.572000 6.454549
-0.140400 -13.572000 6.457615
-0.093600 -13.572000 6.457701
-0.046800 -13.572000 6.469914
0.000000 -13.572000 6.476344
0.046800 -13.572000 6.487885
0.093600 -13.572000 6.510414
0.140400 -13.572000 6.539059
0.187200 -13.572000 6.553762
0.234000 -13.572000 6.551559
0.280800 -13.572000 6.528477
0.327600 -13.572000 6.510414
0.374400 -13.572000 6.497298
0.421200 -13.572000 6.490085
0.468000 -13.572000 6.490085
0.514800 -13.572000 6.490085
0.561600 -13.572000 6.505511
0.608400 -13.572000 6.514916
0.655200 -13.572000 6.541738
0.702000 -13.572000 6.545763
0.748800 -13.572000 6.548216
0.795600 -13.572000 6.543915
0.842400 -13.572000 6.553236
0.889200 -13.572000 6.528119
0.936000 -13.572000 6.525193
0.982800 -13.572000 6.525193
1.029600 -13.572000 6.528119
1.076400 -13.572000 6.534915
1.123200 -13.572000 6.550630
1.170000 -13.572000 6.548080
1.216800 -13.572000 6.569365
1.263600 -13.572000 6.574030
1.310400 -13.572000 6.574030
1.357200 -13.572000 6.572738
1.404000 -13.572000 6.575106
1.450800 -13.572000 6.571856
1.497600 -13.572000 6.567984
1.544400 -13.572000 6.581872
1.591200 -13.572000 6.603478
1.638000 -13.572000 6.603478
1.684800 -13.572000 6.611262
1.731600 -13.572000 6.626485
1.778400 -13.572000 6.637306
1.825200 -13.572000 6.657181
1.872000 -13.572000 6.665064
1.918800 -13.572000 6.688715
1.965600 -13.572000 6.703766
2.012400 -13.572000 6.713463
2.059200 -13.572000 6.718407
2.106000 -13.572000 6.722092
2.152800 -13.572000 6.718407
2.199600 -13.572000 6.717510
2.246400 -13.572000 6.713463
2.293200 -13.572000 6.705647
2.340000 -13.572000 6.707646
2.386800 -13.572000 6.702249
2.433600 -13.572000 6.721831
2.480400 -13.572000 6.731770
2.527200 -13.572000 6.752538
2.574000 -13.572000 6.767172
2.620800 -13.572000 6.793086
2.667600 -13.572000 6.824821
2.714400 -13.572000 6.842573
2.761200 -13.572000 6.842573
2.808000 -13.572000 6.847371
2.854800 -13.572000 6.847371
2.901600 -13.572000 6.854633
2.948400 -13.572000 6.860710
2.995200 -13.572000 6.863247
3.042000 -13.572000 6.887998
3.088800 -13.572000 6.888377
3.135600 -13.572000 6.893000
3.182400 -13.572000 6.901250
3.229200 -13.572000 6.908894
3.276000 -13.572000 6.929612
3.322800 -13.572000 6.945829
3.369600 -13.572000 6.951112
3.416400 -13.572000 6.956046
3.463200 -13.572000 6.964867
3.510000 -13.572000 6.987514
3.556800 -13.572000 7.001436
3.603600 -13.572000 7.001436
3.650400 -13.572000 7.020008
3.697200 -13.572000 7.047985
3.744000 -13.572000 7.059603
3.790800 -13.572000 7.072030
3.837600 -13.572000 7.087617
3.884400 -13.572000 7.111352
3.931200 -13.572000 7.131392
3.978000 -13.572000 7.134955
4.024800 -13.572000 7.149931
4.071600 -13.572000 7.183609
4.118400 -13.572000 7.203137
4.165200 -13.572000 7.233800
4.212000 -13.572000 7.247071
4.258800 -13.572000 7.270267
4.305600 -13.572000 7.294463
4.352400 -13.572000 7.317664
4.399200 -13.572000 7.354437
4.446000 -13.572000 7.400612
4.492800 -13.572000 7.409912
4.539600 -13.572000 7.414488
4.586400 -13.572000 7.416248
4.633200 -13.572000 7.439404
4.680000 -13.572000 7.474614
4.726800 -13.572000 7.478870
4.773600 -13.572000 7.494383
4.820400 -13.572000 7.500803
4.867200 -13.572000 7.508402
4.914000 -13.572000 7.530819
4.960800 -13.572000 7.577117
5.007600 -13.572000 7.611218
5.054400 -13.572000 7.679201
5.101200 -13.572000 7.704755
5.148000 -13.572000 7.732774
5.194800 -13.572000 7.762134
5.241600 -13.572000 7.787040
5.288400 -13.572000 7.822353
5.335200 -13.572000 7.834290
5.382000 -13.572000 7.859031
5.428800 -13.572000 7.878615
5.475600 -13.572000 7.890966
5.522400 -13.572000 7.962483
5.569200 -13.572000 8.024340
5.616000 -13.572000 8.041187
5.662800 -13.572000 8.087808
5.709600 -13.572000 8.120478
5.756400 -13.572000 8.174011
5.803200 -13.572000 8.226760
5.850000 -13.572000 8.275602
5.896800 -13.572000 8.275602
5.943600 -13.572000 8.275602
5.990400 -13.572000 8.346745
6.037200 -13.572000 8.389569
6.084000 -13.572000 8.572627
6.130800 -13.572000 8.572627
12.589200 -13.572000 8.002587
12.636000 -13.572000 7.991402
12.682800 -13.572000 7.983148
12.729600 -13.572000 7.979602
12.776400 -13.572000 7.991402
12.823200 -13.572000 7.991402
12.870000 -13.572000 7.994245
12.916800 -13.572000 7.996725
12.963600 -13.572000 7.998279
13.010400 -13.572000 8.005018
13.057200 -13.572000 8.005018
13.104000 -13.572000 7.998643
13.150800 -13.572000 7.998643
13.197600 -13.572000 7.998279
13.244400 -13.572000 8.005018
13.291200 -13.572000 8.005018
13.338000 -13.572000 8.005891
13.384800 -13.572000 8.020725
13.431600 -13.572000 8.028334
13.478400 -13.572000 8.023341
13.525200 -13.572000 8.017022
13.572000 -13.572000 8.015932
13.618800 -13.572000 8.020725
13.665600 -13.572000 8.015932
13.712400 -13.572000 8.005891
13.759200 -13.572000 8.006212
13.806000 -13.572000 8.006633
13.852800 -13.572000 8.022843
13.899600 -13.572000 8.018125
13.946400 -13.572000 8.022527
13.993200 -13.572000 8.022843
14.040000 -13.572000 8.033721
14.086800 -13.572000 8.036386
14.133600 -13.572000 8.042932
14.180400 -13.572000 8.044822
14.227200 -13.572000 8.044822
14.274000 -13.572000 8.037113
14.320800 -13.572000 8.036386
14.367600 -13.572000 8.022190
14.414400 -13.572000 8.012836
14.461200 -13.572000 7.998727
15.210000 -13.572000 6.763127
15.256800 -13.572000 6.752038
15.303600 -13.572000 6.743447
15.350400 -13.572000 6.735122
15.397200 -13.572000 6.724118
15.444000 -13.572000 6.709253
15.490800 -13.572000 6.714508
15.537600 -13.572000 6.711705
15.584400 -13.572000 6.722223
15.631200 -13.572000 6.711705
15.678000 -13.572000 6.712480
15.724800 -13.572000 6.712480
15.771600 -13.572000 6.705264
15.818400 -13.572000 6.681372
15.865200 -13.572000 6.658970
15.912000 -13.572000 6.605735
16.192800 -13.572000 4.663437
16.239600 -13.572000 4.507698
16.286400 -13.572000 4.197806
16.380000 -13.572000 3.656736
-18.720000 -13.525200 0.000000
-18.673200 -13.525200 0.000000
-18.626400 -13.525200 0.000000
-18.579600 -13.525200 -7.177817
-18.532800 -13.525200 -7.177817
-18.486000 -13.525200 -7.195121
-18.439200 -13.525200 -7.195121
-18.392400 -13.525200 -7.193470
-18.345600 -13.525200 -7.193470
-18.298800 -13.525200 -7.193679
-18.252000 -13.525200 -7.191563
-18.205200 -13.525200 -7.191563
-18.158400 -13.525200 -7.152538
-18.111600 -13.525200 -7.148661
-18.064800 -13.525200 -7.139561
-18.018000 -13.525200 -7.139561
-17.971200 -13.525200 -7.139561
-17.924400 -13.525200 -7.152538
-17.877600 -13.525200 -7.152538
-17.830800 -13.525200 -7.152569
-17.784000 -13.525200 -7.150510
-17.737200 -13.525200 -7.142115
-17.690400 -13.525200 -7.122531
-17.643600 -13.525200 -7.100209
-17.596800 -13.525200 -7.090492
-17.550000 -13.525200 -7.086119
-17.503200 -13.525200 -7.082578
-17.456400 -13.525200 -7.072290
-17.409600 -13.525200 -7.072290
-17.362800 -13.525200 -7.062659
-17.316000 -13.525200 -7.047369
-17.269200 -13.525200 -7.033115
-17.222400 -13.525200 -7.026631
-17.175600 -13.525200 -7.013723
-17.128800 -13.525200 -6.936735
-17.082000 -13.525200 -6.856568
-17.035200 -13.525200 -6.706381
-16.988400 -13.525200 -6.573581
-15.444000 -13.525200 6.769323
-15.397200 -13.525200 6.832276
-15.350400 -13.525200 6.844829
-15.303600 -13.525200 6.864636
-15.256800 -13.525200 6.888666
-15.210000 -13.525200 6.911664
-15.163200 -13.525200 6.926135
-15.116400 -13.525200 6.940928
-15.069600 -13.525200 6.943903
-15.022800 -13.525200 6.962095
-14.976000 -13.525200 6.972414
-14.929200 -13.525200 6.973678
-14.882400 -13.525200 6.977442
-14.835600 -13.525200 6.982631
-14.788800 -13.525200 6.983466
-14.742000 -13.525200 6.990443
-14.695200 -13.525200 6.996319
-14.648400 -13.525200 7.006912
-14.601600 -13.525200 7.014155
-14.554800 -13.525200 7.014790
-14.508000 -13.525200 7.014790
-14.461200 -13.525200 7.014287
-14.414400 -13.525200 7.023126
-14.367600 -13.525200 7.026309
-14.320800 -13.525200 7.026309
-14.274000 -13.525200 7.020020
-14.227200 -13.525200 7.014252
-14.180400 -13.525200 7.019508
-14.133600 -13.525200 7.031368
-14.086800 -13.525200 7.031368
-14.040000 -13.525200 7.029339
-13.993200 -13.525200 7.025112
-13.946400 -13.525200 7.026476
-13.899600 -13.525200 7.027292
-13.852800 -13.525200 7.030541
-13.806000 -13.525200 7.030541
-13.759200 -13.525200 7.033370
-13.712400 -13.525200 7.043363
-13.665600 -13.525200 7.046216
-13.618800 -13.525200 7.049723
-13.572000 -13.525200 7.062740
-13.525200 -13.525200 7.082286
-13.478400 -13.525200 7.121562
-13.431600 -13.525200 7.202977
-13.384800 -13.525200 7.256256
-7.113600 -13.525200 8.383675
-7.066800 -13.525200 8.325917
-7.020000 -13.525200 8.287002
-6.973200 -13.525200 8.252655
-6.926400 -13.525200 8.221090
-6.879600 -13.525200 8.146561
-6.832800 -13.525200 8.085854
-6.786000 -13.525200 8.053915
-6.739200 -13.525200 7.948762
-6.692400 -13.525200 7.899896
-6.645600 -13.525200 7.839060
-6.598800 -13.525200 7.823993
-6.552000 -13.525200 7.717393
-6.505200 -13.525200 7.692335
-6.458400 -13.525200 7.675870
-6.411600 -13.525200 7.642166
-6.364800 -13.525200 7.617823
-6.318000 -13.525200 7.564124
-6.271200 -13.525200 7.543175
-6.224400 -13.525200 7.471655
-6.177600 -13.525200 7.420620
-6.130800 -13.525200 7.403869
-6.084000 -13.525200 7.392353
-6.037200 -13.525200 7.365448
-5.990400 -13.525200 7.351933
-5.943600 -13.525200 7.343238
-5.896800 -13.525200 7.328723
-5.850000 -13.525200 7.293857
-5.803200 -13.525200 7.256783
-5.756400 -13.525200 7.227875
-5.709600 -13.525200 7.217116
-5.662800 -13.525200 7.184114
-5.616000 -13.525200 7.154566
-5.569200 -13.525200 7.149383
-5.522400 -13.525200 7.132266
-5.475600 -13.525200 7.122921
-5.428800 -13.525200 7.113531
-5.382000 -13.525200 7.085685
-5.335200 -13.525200 7.056498
-5.288400 -13.525200 7.015737
-5.241600 -13.525200 6.995690
-5.194800 -13.525200 6.972905
-5.148000 -13.525200 6.972905
-5.101200 -13.525200 6.962766
-5.054400 -13.525200 6.955130
-5.007600 -13.525200 6.937134
-4.960800 -13.525200 6.919138
-4.914000 -13.525200 6.905166
-4.867200 -13.525200 6.888372
-4.820400 -13.525200 6.880743
-4.773600 -13.525200 6.872165
-4.726800 -13.525200 6.848086
-4.680000 -13.525200 6.840922
-4.633200 -13.525200 6.838507
-4.586400 -13.525200 6.844083
-4.539600 -13.525200 6.844083
-4.492800 -13.525200 6.840922
-4.446000 -13.525200 6.828235
-4.399200 -13.525200 6.824274
-4.352400 -13.525200 6.785422
-4.305600 -13.525200 6.748092
-4.258800 -13.525200 6.725061
-4.212000 -13.525200 6.724657
-4.165200 -13.525200 6.724372
-4.118400 -13.525200 6.709535
-4.071600 -13.525200 6.705077
-4.024800 -13.525200 6.705077
-3.978000 -13.525200 6.706458
-3.931200 -13.525200 6.707631
-3.884400 -13.525200 6.697925
-3.837600 -13.525200 6.696447
-3.790800 -13.525200 6.679519
-3.744000 -13.525200 6.687220
-3.697200 -13.525200 6.696447
-3.650400 -13.525200 6.696447
-3.603600 -13.525200 6.693978
-3.556800 -13.525200 6.687220
-3.510000 -13.525200 6.685010
-3.463200 -13.525200 6.674554
-3.416400 -13.525200 6.652429
-3.369600 -13.525200 6.613669
-3.322800 -13.525200 6.598593
-3.276000 -13.525200 6.606225
-3.229200 -13.525200 6.618479
-3.182400 -13.525200 6.617769
-3.135600 -13.525200 6.615055
-3.088800 -13.525200 6.610993
-3.042000 -13.525200 6.598768
-2.995200 -13.525200 6.578728
-2.948400 -13.525200 6.570009
-2.901600 -13.525200 6.560929
-2.854800 -13.525200 6.550747
-2.808000 -13.525200 6.547574
-2.761200 -13.525200 6.552881
-2.714400 -13.525200 6.567054
-2.667600 -13.525200 6.569786
-2.620800 -13.525200 6.580738
-2.574000 -13.525200 6.583126
-2.527200 -13.525200 6.580738
-2.480400 -13.525200 6.575674
-2.433600 -13.525200 6.568586
-2.386800 -13.525200 6.568586
-2.340000 -13.525200 6.553841
-2.293200 -13.525200 6.537999
-2.246400 -13.525200 6.530012
-2.199600 -13.525200 6.519033
-2.152800 -13.525200 6.530012
-2.106000 -13.525200 6.530012
-2.059200 -13.525200 6.533769
-2.012400 -13.525200 6.538366
-1.965600 -13.525200 6.544729
-1.918800 -13.525200 6.544729
-1.872000 -13.525200 6.557262
-1.825200 -13.525200 6.557262
-1.778400 -13.525200 6.540132
-1.731600 -13.525200 6.530213
-1.684800 -13.525200 6.517119
-1.638000 -13.525200 6.500735
-1.591200 -13.525200 6.486905
-1.544400 -13.525200 6.483369
-1.497600 -13.525200 6.481459
-1.450800 -13.525200 6.476365
-1.404000 -13.525200 6.480256
-1.357200 -13.525200 6.479555
-1.310400 -13.525200 6.476365
-1.263600 -13.525200 6.473260
-1.216800 -13.525200 6.473260
-1.170000 -13.525200 6.471614
-1.123200 -13.525200 6.460679
-1.076400 -13.525200 6.458532
-1.029600 -13.525200 6.471614
-0.982800 -13.525200 6.482085
-0.936000 -13.525200 6.490511
-0.889200 -13.525200 6.497918
-0.842400 -13.525200 6.497918
-0.795600 -13.525200 6.500440
-0.748800 -13.525200 6.497918
-0.702000 -13.525200 6.480188
-0.655200 -13.525200 6.476388
-0.608400 -13.525200 6.429515
-0.561600 -13.525200 6.411653
-0.514800 -13.525200 6.413800
-0.468000 -13.525200 6.419278
-0.421200 -13.525200 6.427739
-0.374400 -13.525200 6.439211
-0.327600 -13.525200 6.443818
-0.280800 -13.525200 6.443818
-0.234000 -13.525200 6.443824
-0.187200 -13.525200 6.451180
-0.140400 -13.525200 6.454549
-0.093600 -13.525200 6.456388
-0.046800 -13.525200 6.469185
0.000000 -13.525200 6.459374
0.046800 -13.525200 6.472304
0.093600 -13.525200 6.497973
0.140400 -13.525200 6.510414
0.187200 -13.525200 6.538100
0.234000 -13.525200 6.528477
0.280800 -13.525200 6.519194
0.327600 -13.525200 6.510414
0.374400 -13.525200 6.510414
0.421200 -13.525200 6.488536
0.468000 -13.525200 6.488536
0.514800 -13.525200 6.488536
0.561600 -13.525200 6.505511
0.608400 -13.525200 6.511943
0.655200 -13.525200 6.541118
0.702000 -13.525200 6.543399
0.748800 -13.525200 6.543399
0.795600 -13.525200 6.530736
0.842400 -13.525200 6.543399
0.889200 -13.525200 6.525030
0.936000 -13.525200 6.521759
0.982800 -13.525200 6.521759
1.029600 -13.525200 6.522444
1.076400 -13.525200 6.525193
1.123200 -13.525200 6.552824
1.170000 -13.525200 6.550630
1.216800 -13.525200 6.569365
1.263600 -13.525200 6.572792
1.310400 -13.525200 6.572738
1.357200 -13.525200 6.572738
1.404000 -13.525200 6.582757
1.450800 -13.525200 6.572738
1.497600 -13.525200 6.571856
1.544400 -13.525200 6.591069
1.591200 -13.525200 6.611262
1.638000 -13.525200 6.611262
1.684800 -13.525200 6.613126
1.731600 -13.525200 6.618444
1.778400 -13.525200 6.621976
1.825200 -13.525200 6.644300
1.872000 -13.525200 6.660879
1.918800 -13.525200 6.673465
1.965600 -13.525200 6.692271
2.012400 -13.525200 6.696887
2.059200 -13.525200 6.714165
2.106000 -13.525200 6.715120
2.152800 -13.525200 6.715120
2.199600 -13.525200 6.715120
2.246400 -13.525200 6.711257
2.293200 -13.525200 6.705647
2.340000 -13.525200 6.705647
2.386800 -13.525200 6.696486
2.433600 -13.525200 6.711257
2.480400 -13.525200 6.729995
2.527200 -13.525200 6.739197
2.574000 -13.525200 6.758975
2.620800 -13.525200 6.788636
2.667600 -13.525200 6.824229
2.714400 -13.525200 6.826856
2.761200 -13.525200 6.824821
2.808000 -13.525200 6.834070
2.854800 -13.525200 6.834070
2.901600 -13.525200 6.847883
2.948400 -13.525200 6.856850
2.995200 -13.525200 6.856850
3.042000 -13.525200 6.863247
3.088800 -13.525200 6.867445
3.135600 -13.525200 6.887327
3.182400 -13.525200 6.898340
3.229200 -13.525200 6.908476
3.276000 -13.525200 6.916931
3.322800 -13.525200 6.946180
3.369600 -13.525200 6.956046
3.416400 -13.525200 6.961822
3.463200 -13.525200 6.969639
3.510000 -13.525200 6.986795
3.556800 -13.525200 7.001436
3.603600 -13.525200 7.005503
3.650400 -13.525200 7.031407
3.697200 -13.525200 7.056779
3.744000 -13.525200 7.065847
3.790800 -13.525200 7.072030
3.837600 -13.525200 7.085526
3.884400 -13.525200 7.109244
3.931200 -13.525200 7.127939
3.978000 -13.525200 7.134955
4.024800 -13.525200 7.152993
4.071600 -13.525200 7.182982
4.118400 -13.525200 7.188609
4.165200 -13.525200 7.211285
4.212000 -13.525200 7.245187
4.258800 -13.525200 7.275030
4.305600 -13.525200 7.294463
4.352400 -13.525200 7.308122
4.399200 -13.525200 7.341666
4.446000 -13.525200 7.375681
4.492800 -13.525200 7.409480
4.539600 -13.525200 7.416248
4.586400 -13.525200 7.423497
4.633200 -13.525200 7.464943
4.680000 -13.525200 7.475813
4.726800 -13.525200 7.480571
4.773600 -13.525200 7.494383
4.820400 -13.525200 7.502872
4.867200 -13.525200 7.511590
4.914000 -13.525200 7.530819
4.960800 -13.525200 7.596142
5.007600 -13.525200 7.628883
5.054400 -13.525200 7.681532
5.101200 -13.525200 7.710818
5.148000 -13.525200 7.720695
5.194800 -13.525200 7.762134
5.241600 -13.525200 7.787040
5.288400 -13.525200 7.822353
5.335200 -13.525200 7.861987
5.382000 -13.525200 7.878615
5.428800 -13.525200 7.887550
5.475600 -13.525200 7.905676
5.522400 -13.525200 7.999389
5.569200 -13.525200 8.036061
5.616000 -13.525200 8.044659
5.662800 -13.525200 8.096920
5.709600 -13.525200 8.120478
5.756400 -13.525200 8.174011
5.803200 -13.525200 8.226760
5.850000 -13.525200 8.275843
5.896800 -13.525200 8.275843
5.943600 -13.525200 8.275602
5.990400 -13.525200 8.346745
6.037200 -13.525200 8.486010
6.084000 -13.525200 8.585159
6.130800 -13.525200 8.585159
12.589200 -13.525200 8.003215
12.636000 -13.525200 7.998355
12.682800 -13.525200 7.991402
12.729600 -13.525200 7.983148
12.776400 -13.525200 7.989336
12.823200 -13.525200 7.989336
12.870000 -13.525200 7.991402
12.916800 -13.525200 7.992982
12.963600 -13.525200 7.997730
13.010400 -13.525200 8.005018
13.057200 -13.525200 8.006201
13.104000 -13.525200 8.006122
13.150800 -13.525200 8.006201
13.197600 -13.525200 8.006201
13.244400 -13.525200 8.018856
13.291200 -13.525200 8.018856
13.338000 -13.525200 8.023341
13.384800 -13.525200 8.023341
13.431600 -13.525200 8.029405
13.478400 -13.525200 8.020769
13.525200 -13.525200 8.005891
13.572000 -13.525200 8.004429
13.618800 -13.525200 8.015932
13.665600 -13.525200 8.015932
13.712400 -13.525200 8.005891
13.759200 -13.525200 8.006633
13.806000 -13.525200 8.015932
13.852800 -13.525200 8.031681
13.899600 -13.525200 8.024422
13.946400 -13.525200 8.023191
13.993200 -13.525200 8.023191
14.040000 -13.525200 8.039063
14.086800 -13.525200 8.039063
14.133600 -13.525200 8.045062
14.180400 -13.525200 8.047710
14.227200 -13.525200 8.048023
14.274000 -13.525200 8.047710
14.320800 -13.525200 8.044006
14.367600 -13.525200 8.025337
14.414400 -13.525200 8.018164
14.461200 -13.525200 8.016140
14.508000 -13.525200 7.995128
15.256800 -13.525200 6.763127
15.303600 -13.525200 6.752038
15.350400 -13.525200 6.743447
15.397200 -13.525200 6.726388
15.444000 -13.525200 6.711705
15.490800 -13.525200 6.722223
15.537600 -13.525200 6.722223
15.584400 -13.525200 6.722223
15.631200 -13.525200 6.712480
15.678000 -13.525200 6.725172
15.724800 -13.525200 6.730222
15.771600 -13.525200 6.730222
15.818400 -13.525200 6.712480
15.865200 -13.525200 6.684396
15.912000 -13.525200 6.660719
15.958800 -13.525200 6.601544
16.239600 -13.525200 4.610018
16.286400 -13.525200 4.408304
16.333200 -13.525200 4.177393
-18.720000 -13.478400 0.000000
-18.673200 -13.478400 0.000000
-18.626400 -13.478400 0.000000
-18.579600 -13.478400 -7.195121
-18.532800 -13.478400 -7.202981
-18.486000 -13.478400 -7.205028
-18.439200 -13.478400 -7.216484
-18.392400 -13.478400 -7.205028
-18.345600 -13.478400 -7.205028
-18.298800 -13.478400 -7.205028
-18.252000 -13.478400 -7.193679
-18.205200 -13.478400 -7.193470
-18.158400 -13.478400 -7.181585
-18.111600 -13.478400 -7.148661
-18.064800 -13.478400 -7.139561
-18.018000 -13.478400 -7.141837
-17.971200 -13.478400 -7.141837
-17.924400 -13.478400 -7.152569
-17.877600 -13.478400 -7.152569
-17.830800 -13.478400 -7.159012
-17.784000 -13.478400 -7.159012
-17.737200 -13.478400 -7.159012
-17.690400 -13.478400 -7.135032
-17.643600 -13.478400 -7.120648
-17.596800 -13.478400 -7.094916
-17.550000 -13.478400 -7.086119
-17.503200 -13.478400 -7.094916
-17.456400 -13.478400 -7.076173
-17.409600 -13.478400 -7.076173
-17.362800 -13.478400 -7.072290
-17.316000 -13.478400 -7.050714
-17.269200 -13.478400 -7.042281
-17.222400 -13.478400 -7.032369
-17.175600 -13.478400 -7.013723
-17.128800 -13.478400 -6.929462
-17.082000 -13.478400 -6.822336
-17.035200 -13.478400 -6.687970
-16.988400 -13.478400 -6.512537
-15.490800 -13.478400 6.789387
-15.444000 -13.478400 6.837733
-15.397200 -13.478400 6.862912
-15.350400 -13.478400 6.864587
-15.303600 -13.478400 6.887620
-15.256800 -13.478400 6.905743
-15.210000 -13.478400 6.924047
-15.163200 -13.478400 6.939216
-15.116400 -13.478400 6.943903
-15.069600 -13.478400 6.962095
-15.022800 -13.478400 6.973678
-14.976000 -13.478400 6.975302
-14.929200 -13.478400 6.976089
-14.882400 -13.478400 6.982557
-14.835600 -13.478400 6.990443
-14.788800 -13.478400 6.996226
-14.742000 -13.478400 6.997436
-14.695200 -13.478400 6.997436
-14.648400 -13.478400 7.008108
-14.601600 -13.478400 7.014790
-14.554800 -13.478400 7.020020
-14.508000 -13.478400 7.016762
-14.461200 -13.478400 7.016762
-14.414400 -13.478400 7.030596
-14.367600 -13.478400 7.031940
-14.320800 -13.478400 7.030596
-14.274000 -13.478400 7.022322
-14.227200 -13.478400 7.021212
-14.180400 -13.478400 7.029339
-14.133600 -13.478400 7.032742
-14.086800 -13.478400 7.032742
-14.040000 -13.478400 7.030761
-13.993200 -13.478400 7.027292
-13.946400 -13.478400 7.034627
-13.899600 -13.478400 7.033370
-13.852800 -13.478400 7.030541
-13.806000 -13.478400 7.030541
-13.759200 -13.478400 7.031886
-13.712400 -13.478400 7.043363
-13.665600 -13.478400 7.049276
-13.618800 -13.478400 7.062740
-13.572000 -13.478400 7.082286
-13.525200 -13.478400 7.102862
-13.478400 -13.478400 7.154094
-13.431600 -13.478400 7.205618
-7.113600 -13.478400 8.383675
-7.066800 -13.478400 8.307394
-7.020000 -13.478400 8.287002
-6.973200 -13.478400 8.242360
-6.926400 -13.478400 8.153204
-6.879600 -13.478400 8.111703
-6.832800 -13.478400 8.071967
-6.786000 -13.478400 8.012742
-6.739200 -13.478400 7.934312
-6.692400 -13.478400 7.890728
-6.645600 -13.478400 7.836185
-6.598800 -13.478400 7.811457
-6.552000 -13.478400 7.701161
-6.505200 -13.478400 7.684741
-6.458400 -13.478400 7.654925
-6.411600 -13.478400 7.642002
-6.364800 -13.478400 7.610171
-6.318000 -13.478400 7.564124
-6.271200 -13.478400 7.538015
-6.224400 -13.478400 7.423516
-6.177600 -13.478400 7.399558
-6.130800 -13.478400 7.374075
-6.084000 -13.478400 7.365448
-6.037200 -13.478400 7.357261
-5.990400 -13.478400 7.348792
-5.943600 -13.478400 7.337449
-5.896800 -13.478400 7.303817
-5.850000 -13.478400 7.281111
-5.803200 -13.478400 7.251136
-5.756400 -13.478400 7.227875
-5.709600 -13.478400 7.186180
-5.662800 -13.478400 7.149383
-5.616000 -13.478400 7.126192
-5.569200 -13.478400 7.118081
-5.522400 -13.478400 7.114718
-5.475600 -13.478400 7.105222
-5.428800 -13.478400 7.089546
-5.382000 -13.478400 7.043914
-5.335200 -13.478400 7.036141
-5.288400 -13.478400 6.994431
-5.241600 -13.478400 6.979722
-5.194800 -13.478400 6.967540
-5.148000 -13.478400 6.962766
-5.101200 -13.478400 6.955223
-5.054400 -13.478400 6.949004
-5.007600 -13.478400 6.937134
-4.960800 -13.478400 6.911369
-4.914000 -13.478400 6.902131
-4.867200 -13.478400 6.883108
-4.820400 -13.478400 6.876698
-4.773600 -13.478400 6.868528
-4.726800 -13.478400 6.842564
-4.680000 -13.478400 6.838507
-4.633200 -13.478400 6.840740
-4.586400 -13.478400 6.840740
-4.539600 -13.478400 6.840922
-4.492800 -13.478400 6.838507
-4.446000 -13.478400 6.828188
-4.399200 -13.478400 6.818701
-4.352400 -13.478400 6.767754
-4.305600 -13.478400 6.732326
-4.258800 -13.478400 6.724372
-4.212000 -13.478400 6.720859
-4.165200 -13.478400 6.709535
-4.118400 -13.478400 6.706458
-4.071600 -13.478400 6.702200
-4.024800 -13.478400 6.702200
-3.978000 -13.478400 6.705077
-3.931200 -13.478400 6.705077
-3.884400 -13.478400 6.696447
-3.837600 -13.478400 6.696447
-3.790800 -13.478400 6.679519
-3.744000 -13.478400 6.685010
-3.697200 -13.478400 6.693978
-3.650400 -13.478400 6.694445
-3.603600 -13.478400 6.693978
-3.556800 -13.478400 6.687220
-3.510000 -13.478400 6.685010
-3.463200 -13.478400 6.674554
-3.416400 -13.478400 6.652429
-3.369600 -13.478400 6.613669
-3.322800 -13.478400 6.598593
-3.276000 -13.478400 6.606225
-3.229200 -13.478400 6.618599
-3.182400 -13.478400 6.617769
-3.135600 -13.478400 6.615055
-3.088800 -13.478400 6.615055
-3.042000 -13.478400 6.606352
-2.995200 -13.478400 6.588612
-2.948400 -13.478400 6.576439
-2.901600 -13.478400 6.560929
-2.854800 -13.478400 6.547574
-2.808000 -13.478400 6.543095
-2.761200 -13.478400 6.547574
-2.714400 -13.478400 6.552881
-2.667600 -13.478400 6.560929
-2.620800 -13.478400 6.569786
-2.574000 -13.478400 6.572216
-2.527200 -13.478400 6.579592
-2.480400 -13.478400 6.569786
-2.433600 -13.478400 6.553841
-2.386800 -13.478400 6.550705
-2.340000 -13.478400 6.541284
-2.293200 -13.478400 6.523191
-2.246400 -13.478400 6.519033
-2.199600 -13.478400 6.513395
-2.152800 -13.478400 6.530012
-2.106000 -13.478400 6.533769
-2.059200 -13.478400 6.536309
-2.012400 -13.478400 6.539891
-1.965600 -13.478400 6.557262
-1.918800 -13.478400 6.557262
-1.872000 -13.478400 6.557262
-1.825200 -13.478400 6.544729
-1.778400 -13.478400 6.529024
-1.731600 -13.478400 6.521700
-1.684800 -13.478400 6.502127
-1.638000 -13.478400 6.492720
-1.591200 -13.478400 6.482948
-1.544400 -13.478400 6.473865
-1.497600 -13.478400 6.476365
-1.450800 -13.478400 6.468958
-1.404000 -13.478400 6.476365
-1.357200 -13.478400 6.479555
-1.310400 -13.478400 6.476365
-1.263600 -13.478400 6.473260
-1.216800 -13.478400 6.472156
-1.170000 -13.478400 6.460679
-1.123200 -13.478400 6.458532
-1.076400 -13.478400 6.455739
-1.029600 -13.478400 6.459583
-0.982800 -13.478400 6.473260
-0.936000 -13.478400 6.476388
-0.889200 -13.478400 6.490511
-0.842400 -13.478400 6.491027
-0.795600 -13.478400 6.491027
-0.748800 -13.478400 6.490511
-0.702000 -13.478400 6.461684
-0.655200 -13.478400 6.454479
-0.608400 -13.478400 6.419350
-0.561600 -13.478400 6.409346
-0.514800 -13.478400 6.411653
-0.468000 -13.478400 6.416990
-0.421200 -13.478400 6.421646
-0.374400 -13.478400 6.429515
-0.327600 -13.478400 6.432322
-0.280800 -13.478400 6.432322
-0.234000 -13.478400 6.439211
-0.187200 -13.478400 6.443824
-0.140400 -13.478400 6.449060
-0.093600 -13.478400 6.443818
-0.046800 -13.478400 6.450215
0.000000 -13.478400 6.450215
0.046800 -13.478400 6.459374
0.093600 -13.478400 6.486086
0.140400 -13.478400 6.494856
0.187200 -13.478400 6.510414
0.234000 -13.478400 6.496882
0.280800 -13.478400 6.494856
0.327600 -13.478400 6.477606
0.374400 -13.478400 6.477606
0.421200 -13.478400 6.469471
0.468000 -13.478400 6.467841
0.514800 -13.478400 6.469471
0.561600 -13.478400 6.489879
0.608400 -13.478400 6.505325
0.655200 -13.478400 6.515400
0.702000 -13.478400 6.526548
0.748800 -13.478400 6.541738
0.795600 -13.478400 6.528119
0.842400 -13.478400 6.528119
0.889200 -13.478400 6.518348
0.936000 -13.478400 6.511326
0.982800 -13.478400 6.508170
1.029600 -13.478400 6.518705
1.076400 -13.478400 6.521759
1.123200 -13.478400 6.541436
1.170000 -13.478400 6.541436
1.216800 -13.478400 6.547002
1.263600 -13.478400 6.552824
1.310400 -13.478400 6.552824
1.357200 -13.478400 6.552824
1.404000 -13.478400 6.577313
1.450800 -13.478400 6.572738
1.497600 -13.478400 6.572738
1.544400 -13.478400 6.591069
1.591200 -13.478400 6.611262
1.638000 -13.478400 6.611262
1.684800 -13.478400 6.612735
1.731600 -13.478400 6.615802
1.778400 -13.478400 6.615802
1.825200 -13.478400 6.624314
1.872000 -13.478400 6.653736
1.918800 -13.478400 6.660662
1.965600 -13.478400 6.681125
2.012400 -13.478400 6.692271
2.059200 -13.478400 6.710889
2.106000 -13.478400 6.713772
2.152800 -13.478400 6.714142
2.199600 -13.478400 6.714142
2.246400 -13.478400 6.710889
2.293200 -13.478400 6.702249
2.340000 -13.478400 6.696041
2.386800 -13.478400 6.694025
2.433600 -13.478400 6.709366
2.480400 -13.478400 6.726351
2.527200 -13.478400 6.731770
2.574000 -13.478400 6.752538
2.620800 -13.478400 6.778927
2.667600 -13.478400 6.814161
2.714400 -13.478400 6.823005
2.761200 -13.478400 6.818651
2.808000 -13.478400 6.824821
2.854800 -13.478400 6.826856
2.901600 -13.478400 6.834070
2.948400 -13.478400 6.847883
2.995200 -13.478400 6.847883
3.042000 -13.478400 6.850948
3.088800 -13.478400 6.864142
3.135600 -13.478400 6.878481
3.182400 -13.478400 6.888964
3.229200 -13.478400 6.908476
3.276000 -13.478400 6.915826
3.322800 -13.478400 6.936140
3.369600 -13.478400 6.953267
3.416400 -13.478400 6.958603
3.463200 -13.478400 6.961822
3.510000 -13.478400 6.980699
3.556800 -13.478400 6.986795
3.603600 -13.478400 6.993325
3.650400 -13.478400 7.020008
3.697200 -13.478400 7.056282
3.744000 -13.478400 7.065571
3.790800 -13.478400 7.071207
3.837600 -13.478400 7.085111
3.884400 -13.478400 7.109244
3.931200 -13.478400 7.131392
3.978000 -13.478400 7.136931
4.024800 -13.478400 7.169648
4.071600 -13.478400 7.186970
4.118400 -13.478400 7.194887
4.165200 -13.478400 7.215622
4.212000 -13.478400 7.237329
4.258800 -13.478400 7.265488
4.305600 -13.478400 7.283703
4.352400 -13.478400 7.294463
4.399200 -13.478400 7.331320
4.446000 -13.478400 7.356825
4.492800 -13.478400 7.388778
4.539600 -13.478400 7.414488
4.586400 -13.478400 7.422029
4.633200 -13.478400 7.464943
4.680000 -13.478400 7.480294
4.726800 -13.478400 7.494383
4.773600 -13.478400 7.500178
4.820400 -13.478400 7.502872
4.867200 -13.478400 7.510846
4.914000 -13.478400 7.518878
4.960800 -13.478400 7.596142
5.007600 -13.478400 7.617064
5.054400 -13.478400 7.679201
5.101200 -13.478400 7.710818
5.148000 -13.478400 7.720695
5.194800 -13.478400 7.762134
5.241600 -13.478400 7.794397
5.288400 -13.478400 7.822353
5.335200 -13.478400 7.863494
5.382000 -13.478400 7.882052
5.428800 -13.478400 7.896185
5.475600 -13.478400 7.919200
5.522400 -13.478400 7.986080
5.569200 -13.478400 8.024340
5.616000 -13.478400 8.041033
5.662800 -13.478400 8.095479
5.709600 -13.478400 8.099897
5.756400 -13.478400 8.173295
5.803200 -13.478400 8.226760
5.850000 -13.478400 8.296053
5.896800 -13.478400 8.296053
5.943600 -13.478400 8.280119
5.990400 -13.478400 8.435232
6.037200 -13.478400 8.614576
6.084000 -13.478400 8.663913
6.130800 -13.478400 8.706031
12.636000 -13.478400 7.998355
12.682800 -13.478400 7.993709
12.729600 -13.478400 7.992982
12.776400 -13.478400 7.992982
12.823200 -13.478400 7.992982
12.870000 -13.478400 7.992982
12.916800 -13.478400 7.992982
12.963600 -13.478400 8.006201
13.010400 -13.478400 8.006201
13.057200 -13.478400 8.006750
13.104000 -13.478400 8.006122
13.150800 -13.478400 8.006201
13.197600 -13.478400 8.006201
13.244400 -13.478400 8.018856
13.291200 -13.478400 8.021599
13.338000 -13.478400 8.030751
13.384800 -13.478400 8.029405
13.431600 -13.478400 8.034563
13.478400 -13.478400 8.029405
13.525200 -13.478400 8.020725
13.572000 -13.478400 8.020769
13.618800 -13.478400 8.028233
13.665600 -13.478400 8.027593
13.712400 -13.478400 8.008476
13.759200 -13.478400 8.006122
13.806000 -13.478400 8.008476
13.852800 -13.478400 8.028233
13.899600 -13.478400 8.024422
13.946400 -13.478400 8.023191
13.993200 -13.478400 8.023191
14.040000 -13.478400 8.036614
14.086800 -13.478400 8.039063
14.133600 -13.478400 8.045062
14.180400 -13.478400 8.047710
14.227200 -13.478400 8.047921
14.274000 -13.478400 8.048023
14.320800 -13.478400 8.047710
14.367600 -13.478400 8.037113
14.414400 -13.478400 8.021410
14.461200 -13.478400 8.018164
14.508000 -13.478400 8.012836
15.256800 -13.478400 6.764813
15.303600 -13.478400 6.757493
15.444000 -13.478400 6.714508
15.490800 -13.478400 6.726388
15.537600 -13.478400 6.726388
15.584400 -13.478400 6.725172
15.631200 -13.478400 6.718747
15.678000 -13.478400 6.730222
15.724800 -13.478400 6.732899
15.771600 -13.478400 6.735074
15.818400 -13.478400 6.725172
15.865200 -13.478400 6.718444
15.912000 -13.478400 6.705264
15.958800 -13.478400 6.643108
16.239600 -13.478400 4.718222
16.894800 -13.478400 0.841850
16.941600 -13.478400 0.501739
-18.720000 -13.431600 0.000000
-18.673200 -13.431600 0.000000
-18.626400 -13.431600 0.000000
-18.579600 -13.431600 -7.195121
-18.532800 -13.431600 -7.202981
-18.486000 -13.431600 -7.205028
-18.439200 -13.431600 -7.207444
-18.392400 -13.431600 -7.207444
-18.345600 -13.431600 -7.230602
-18.298800 -13.431600 -7.235151
-18.252000 -13.431600 -7.230602
-18.205200 -13.431600 -7.220455
-18.158400 -13.431600 -7.191563
-18.111600 -13.431600 -7.152538
-18.064800 -13.431600 -7.148661
-18.018000 -13.431600 -7.148661
-17.971200 -13.431600 -7.152538
-17.924400 -13.431600 -7.152569
-17.877600 -13.431600 -7.152569
-17.830800 -13.431600 -7.159012
-17.784000 -13.431600 -7.159995
-17.737200 -13.431600 -7.159012
-17.690400 -13.431600 -7.135032
-17.643600 -13.431600 -7.120648
-17.596800 -13.431600 -7.095742
-17.550000 -13.431600 -7.094916
-17.503200 -13.431600 -7.082578
-17.456400 -13.431600 -7.072290
-17.409600 -13.431600 -7.072290
-17.362800 -13.431600 -7.072020
-17.316000 -13.431600 -7.049514
-17.269200 -13.431600 -7.026631
-17.222400 -13.431600 -7.023097
-17.175600 -13.431600 -6.998619
-17.128800 -13.431600 -6.923425
-17.082000 -13.431600 -6.806739
-15.490800 -13.431600 6.837733
-15.444000 -13.431600 6.855952
-15.397200 -13.431600 6.880137
-15.350400 -13.431600 6.888666
-15.303600 -13.431600 6.905743
-15.256800 -13.431600 6.921725
-15.210000 -13.431600 6.939216
-15.163200 -13.431600 6.940928
-15.116400 -13.431600 6.953910
-15.069600 -13.431600 6.972414
-15.022800 -13.431600 6.982513
-14.976000 -13.431600 6.983466
-14.929200 -13.431600 6.987308
-14.882400 -13.431600 6.996226
-14.835600 -13.431600 6.999761
-14.788800 -13.431600 7.006912
-14.742000 -13.431600 7.008108
-14.695200 -13.431600 7.008757
-14.648400 -13.431600 7.014790
-14.601600 -13.431600 7.023221
-14.554800 -13.431600 7.027355
-14.508000 -13.431600 7.029527
-14.461200 -13.431600 7.030596
-14.414400 -13.431600 7.034335
-14.367600 -13.431600 7.040505
-14.320800 -13.431600 7.032742
-14.274000 -13.431600 7.031940
-14.227200 -13.431600 7.031940
-14.180400 -13.431600 7.035309
-14.133600 -13.431600 7.036773
-14.086800 -13.431600 7.036773
-14.040000 -13.431600 7.034724
-13.993200 -13.431600 7.036263
-13.946400 -13.431600 7.039484
-13.899600 -13.431600 7.045489
-13.852800 -13.431600 7.039484
-13.806000 -13.431600 7.045490
-13.759200 -13.431600 7.046216
-13.712400 -13.431600 7.052978
-13.665600 -13.431600 7.062740
-13.618800 -13.431600 7.082286
-13.572000 -13.431600 7.102862
-13.525200 -13.431600 7.124007
-13.478400 -13.431600 7.181993
-7.113600 -13.431600 8.357278
-7.066800 -13.431600 8.307394
-7.020000 -13.431600 8.283487
-6.973200 -13.431600 8.242360
-6.926400 -13.431600 8.174062
-6.879600 -13.431600 8.109274
-6.832800 -13.431600 8.066199
-6.786000 -13.431600 8.005927
-6.739200 -13.431600 7.934244
-6.692400 -13.431600 7.890728
-6.645600 -13.431600 7.832933
-6.598800 -13.431600 7.744530
-6.552000 -13.431600 7.690236
-6.505200 -13.431600 7.679161
-6.458400 -13.431600 7.646739
-6.411600 -13.431600 7.634082
-6.364800 -13.431600 7.607980
-6.318000 -13.431600 7.560827
-6.271200 -13.431600 7.489136
-6.224400 -13.431600 7.423144
-6.177600 -13.431600 7.398585
-6.130800 -13.431600 7.379436
-6.084000 -13.431600 7.362086
-6.037200 -13.431600 7.357188
-5.990400 -13.431600 7.348792
-5.943600 -13.431600 7.337449
-5.896800 -13.431600 7.298034
-5.850000 -13.431600 7.277883
-5.803200 -13.431600 7.238882
-5.756400 -13.431600 7.209958
-5.709600 -13.431600 7.182870
-5.662800 -13.431600 7.129822
-5.616000 -13.431600 7.105222
-5.569200 -13.431600 7.089546
-5.522400 -13.431600 7.086583
-5.475600 -13.431600 7.076908
-5.428800 -13.431600 7.072359
-5.382000 -13.431600 7.015737
-5.335200 -13.431600 7.004738
-5.288400 -13.431600 6.983365
-5.241600 -13.431600 6.967087
-5.194800 -13.431600 6.955130
-5.148000 -13.431600 6.948672
-5.101200 -13.431600 6.937178
-5.054400 -13.431600 6.917697
-5.007600 -13.431600 6.900666
-4.960800 -13.431600 6.892303
-4.914000 -13.431600 6.887263
-4.867200 -13.431600 6.877204
-4.820400 -13.431600 6.871134
-4.773600 -13.431600 6.868528
-4.726800 -13.431600 6.840922
-4.680000 -13.431600 6.835949
-4.633200 -13.431600 6.840740
-4.586400 -13.431600 6.842764
-4.539600 -13.431600 6.842764
-4.492800 -13.431600 6.832906
-4.446000 -13.431600 6.824274
-4.399200 -13.431600 6.816711
-4.352400 -13.431600 6.766251
-4.305600 -13.431600 6.729200
-4.258800 -13.431600 6.720859
-4.212000 -13.431600 6.720626
-4.165200 -13.431600 6.703076
-4.118400 -13.431600 6.705077
-4.071600 -13.431600 6.698921
-4.024800 -13.431600 6.698921
-3.978000 -13.431600 6.697925
-3.931200 -13.431600 6.678336
-3.884400 -13.431600 6.665257
-3.837600 -13.431600 6.657383
-3.790800 -13.431600 6.652845
-3.744000 -13.431600 6.655369
-3.697200 -13.431600 6.677799
-3.650400 -13.431600 6.679754
-3.603600 -13.431600 6.682041
-3.556800 -13.431600 6.679519
-3.510000 -13.431600 6.676230
-3.463200 -13.431600 6.652429
-3.416400 -13.431600 6.625364
-3.369600 -13.431600 6.606225
-3.322800 -13.431600 6.588292
-3.276000 -13.431600 6.598593
-3.229200 -13.431600 6.617769
-3.182400 -13.431600 6.613669
-3.135600 -13.431600 6.613669
-3.088800 -13.431600 6.598768
-3.042000 -13.431600 6.596210
-2.995200 -13.431600 6.580731
-2.948400 -13.431600 6.570414
-2.901600 -13.431600 6.560274
-2.854800 -13.431600 6.547574
-2.808000 -13.431600 6.539510
-2.761200 -13.431600 6.543095
-2.714400 -13.431600 6.543095
-2.667600 -13.431600 6.543095
-2.620800 -13.431600 6.552881
-2.574000 -13.431600 6.553841
-2.527200 -13.431600 6.569786
-2.480400 -13.431600 6.541284
-2.433600 -13.431600 6.543765
-2.386800 -13.431600 6.543765
-2.340000 -13.431600 6.523191
-2.293200 -13.431600 6.513395
-2.246400 -13.431600 6.513395
-2.199600 -13.431600 6.509095
-2.152800 -13.431600 6.513395
-2.106000 -13.431600 6.523034
-2.059200 -13.431600 6.530012
-2.012400 -13.431600 6.539891
-1.965600 -13.431600 6.557262
-1.918800 -13.431600 6.557262
-1.872000 -13.431600 6.557262
-1.825200 -13.431600 6.540132
-1.778400 -13.431600 6.524990
-1.731600 -13.431600 6.507737
-1.684800 -13.431600 6.497668
-1.638000 -13.431600 6.486905
-1.591200 -13.431600 6.473865
-1.544400 -13.431600 6.468958
-1.497600 -13.431600 6.486905
-1.450800 -13.431600 6.480256
-1.404000 -13.431600 6.480256
-1.357200 -13.431600 6.480256
-1.310400 -13.431600 6.461684
-1.263600 -13.431600 6.461684
-1.216800 -13.431600 6.453650
-1.170000 -13.431600 6.450689
-1.123200 -13.431600 6.447163
-1.076400 -13.431600 6.441301
-1.029600 -13.431600 6.453364
-0.982800 -13.431600 6.458532
-0.936000 -13.431600 6.476388
-0.889200 -13.431600 6.491812
-0.842400 -13.431600 6.493560
-0.795600 -13.431600 6.493560
-0.748800 -13.431600 6.491027
-0.702000 -13.431600 6.476388
-0.655200 -13.431600 6.446577
-0.608400 -13.431600 6.419278
-0.561600 -13.431600 6.409173
-0.514800 -13.431600 6.409173
-0.468000 -13.431600 6.416261
-0.421200 -13.431600 6.421050
-0.374400 -13.431600 6.432322
-0.327600 -13.431600 6.433960
-0.280800 -13.431600 6.433960
-0.234000 -13.431600 6.438356
-0.187200 -13.431600 6.443818
-0.140400 -13.431600 6.443818
-0.093600 -13.431600 6.432730
-0.046800 -13.431600 6.432730
0.000000 -13.431600 6.413595
0.046800 -13.431600 6.436301
0.093600 -13.431600 6.457111
0.140400 -13.431600 6.476344
0.187200 -13.431600 6.486086
0.234000 -13.431600 6.494856
0.280800 -13.431600 6.472544
0.327600 -13.431600 6.469961
0.374400 -13.431600 6.469471
0.421200 -13.431600 6.465512
0.468000 -13.431600 6.452830
0.514800 -13.431600 6.454039
0.561600 -13.431600 6.465619
0.608400 -13.431600 6.477606
0.655200 -13.431600 6.505325
0.702000 -13.431600 6.515400
0.748800 -13.431600 6.515400
0.795600 -13.431600 6.528119
0.842400 -13.431600 6.518652
0.889200 -13.431600 6.503226
0.936000 -13.431600 6.508170
0.982800 -13.431600 6.498127
1.029600 -13.431600 6.511326
1.076400 -13.431600 6.518652
1.123200 -13.431600 6.525193
1.170000 -13.431600 6.547002
1.216800 -13.431600 6.552824
1.263600 -13.431600 6.552824
1.310400 -13.431600 6.556051
1.357200 -13.431600 6.552824
1.404000 -13.431600 6.572738
1.450800 -13.431600 6.547575
1.497600 -13.431600 6.547141
1.544400 -13.431600 6.552060
1.591200 -13.431600 6.588265
1.638000 -13.431600 6.578286
1.684800 -13.431600 6.578286
1.731600 -13.431600 6.591069
1.778400 -13.431600 6.607651
1.825200 -13.431600 6.615802
1.872000 -13.431600 6.642948
1.918800 -13.431600 6.649709
1.965600 -13.431600 6.660662
2.012400 -13.431600 6.673786
2.059200 -13.431600 6.696887
2.106000 -13.431600 6.693597
2.152800 -13.431600 6.711140
2.199600 -13.431600 6.714142
2.246400 -13.431600 6.711140
2.293200 -13.431600 6.705647
2.340000 -13.431600 6.696041
2.386800 -13.431600 6.694025
2.433600 -13.431600 6.711140
2.480400 -13.431600 6.727812
2.527200 -13.431600 6.739197
2.574000 -13.431600 6.748776
2.620800 -13.431600 6.767172
2.667600 -13.431600 6.811710
2.714400 -13.431600 6.818445
2.761200 -13.431600 6.818445
2.808000 -13.431600 6.826856
2.854800 -13.431600 6.836938
2.901600 -13.431600 6.843003
2.948400 -13.431600 6.847883
2.995200 -13.431600 6.847883
3.042000 -13.431600 6.850948
3.088800 -13.431600 6.863247
3.135600 -13.431600 6.864142
3.182400 -13.431600 6.884268
3.229200 -13.431600 6.906827
3.276000 -13.431600 6.915826
3.322800 -13.431600 6.929179
3.369600 -13.431600 6.958603
3.416400 -13.431600 6.961023
3.463200 -13.431600 6.980699
3.510000 -13.431600 6.984342
3.556800 -13.431600 6.987514
3.603600 -13.431600 6.993325
3.650400 -13.431600 7.020008
3.697200 -13.431600 7.055197
3.744000 -13.431600 7.065571
3.790800 -13.431600 7.073927
3.837600 -13.431600 7.085111
3.884400 -13.431600 7.107795
3.931200 -13.431600 7.127939
3.978000 -13.431600 7.139719
4.024800 -13.431600 7.169648
4.071600 -13.431600 7.187144
4.118400 -13.431600 7.194887
4.165200 -13.431600 7.215622
4.212000 -13.431600 7.242399
4.258800 -13.431600 7.265488
4.305600 -13.431600 7.283239
4.352400 -13.431600 7.285749
4.399200 -13.431600 7.315794
4.446000 -13.431600 7.356825
4.492800 -13.431600 7.388212
4.539600 -13.431600 7.409027
4.586400 -13.431600 7.416248
4.633200 -13.431600 7.468509
4.680000 -13.431600 7.480571
4.726800 -13.431600 7.499201
4.773600 -13.431600 7.502522
4.820400 -13.431600 7.508402
4.867200 -13.431600 7.514312
4.914000 -13.431600 7.538734
4.960800 -13.431600 7.596142
5.007600 -13.431600 7.617064
5.054400 -13.431600 7.680151
5.101200 -13.431600 7.714033
5.148000 -13.431600 7.724165
5.194800 -13.431600 7.762134
5.241600 -13.431600 7.794397
5.288400 -13.431600 7.822353
5.335200 -13.431600 7.854166
5.382000 -13.431600 7.870041
5.428800 -13.431600 7.897162
5.475600 -13.431600 7.922787
5.522400 -13.431600 7.981233
5.569200 -13.431600 8.032079
5.616000 -13.431600 8.044659
5.662800 -13.431600 8.096920
5.709600 -13.431600 8.106143
5.756400 -13.431600 8.179639
5.803200 -13.431600 8.275602
5.850000 -13.431600 8.349233
5.896800 -13.431600 8.349233
5.943600 -13.431600 8.349233
5.990400 -13.431600 8.486010
6.037200 -13.431600 8.943059
6.084000 -13.431600 8.968996
6.130800 -13.431600 8.968996
12.682800 -13.431600 7.997730
12.729600 -13.431600 7.997730
12.776400 -13.431600 7.998355
12.823200 -13.431600 8.002766
12.870000 -13.431600 8.005192
12.916800 -13.431600 7.997730
12.963600 -13.431600 8.006201
13.010400 -13.431600 8.006201
13.057200 -13.431600 8.006750
13.104000 -13.431600 8.006122
13.150800 -13.431600 8.006122
13.197600 -13.431600 8.005018
13.244400 -13.431600 8.013780
13.291200 -13.431600 8.017022
13.338000 -13.431600 8.017022
13.384800 -13.431600 8.017022
13.431600 -13.431600 8.023341
13.478400 -13.431600 8.020769
13.525200 -13.431600 8.017022
13.572000 -13.431600 8.020769
13.618800 -13.431600 8.027037
13.665600 -13.431600 8.027593
13.712400 -13.431600 8.027037
13.759200 -13.431600 8.022843
13.806000 -13.431600 8.027037
13.852800 -13.431600 8.027593
13.899600 -13.431600 8.027593
13.946400 -13.431600 8.024422
13.993200 -13.431600 8.024422
14.040000 -13.431600 8.039063
14.086800 -13.431600 8.045062
14.133600 -13.431600 8.047710
14.180400 -13.431600 8.047921
14.227200 -13.431600 8.047921
14.274000 -13.431600 8.048023
14.320800 -13.431600 8.048023
14.367600 -13.431600 8.044006
14.414400 -13.431600 8.024050
14.461200 -13.431600 8.018164
14.508000 -13.431600 8.012836
14.554800 -13.431600 7.990426
15.444000 -13.431600 6.724202
15.490800 -13.431600 6.726388
15.537600 -13.431600 6.725172
15.584400 -13.431600 6.725172
15.631200 -13.431600 6.712480
15.678000 -13.431600 6.730222
15.724800 -13.431600 6.732899
15.771600 -13.431600 6.743625
15.818400 -13.431600 6.730222
15.865200 -13.431600 6.730222
15.912000 -13.431600 6.727272
15.958800 -13.431600 6.681372
16.005600 -13.431600 6.633007
-18.720000 -13.384800 0.000000
-18.673200 -13.384800 0.000000
-18.626400 -13.384800 0.000000
-18.579600 -13.384800 -7.184923
-18.532800 -13.384800 -7.184923
-18.486000 -13.384800 -7.202981
-18.439200 -13.384800 -7.207444
-18.392400 -13.384800 -7.207444
-18.345600 -13.384800 -7.235151
-18.298800 -13.384800 -7.242069
-18.252000 -13.384800 -7.242069
-18.205200 -13.384800 -7.238320
-18.158400 -13.384800 -7.227269
-18.111600 -13.384800 -7.219127
-18.064800 -13.384800 -7.202869
-18.018000 -13.384800 -7.175441
-17.971200 -13.384800 -7.175441
-17.924400 -13.384800 -7.161066
-17.877600 -13.384800 -7.159012
-17.830800 -13.384800 -7.159012
-17.784000 -13.384800 -7.140695
-17.737200 -13.384800 -7.140695
-17.690400 -13.384800 -7.117398
-17.643600 -13.384800 -7.099985
-17.596800 -13.384800 -7.086119
-17.550000 -13.384800 -7.082578
-17.503200 -13.384800 -7.076173
-17.456400 -13.384800 -7.072020
-17.409600 -13.384800 -7.072290
-17.362800 -13.384800 -7.072020
-17.316000 -13.384800 -7.049514
-17.269200 -13.384800 -7.021810
-17.222400 -13.384800 -6.998619
-17.175600 -13.384800 -6.929462
-17.128800 -13.384800 -6.856568
-17.082000 -13.384800 -6.758037
-15.490800 -13.384800 6.855952
-15.444000 -13.384800 6.866591
-15.397200 -13.384800 6.896879
-15.350400 -13.384800 6.912798
-15.303600 -13.384800 6.924482
-15.256800 -13.384800 6.939216
-15.210000 -13.384800 6.942239
-15.163200 -13.384800 6.962288
-15.116400 -13.384800 6.974037
-15.069600 -13.384800 6.982557
-15.022800 -13.384800 6.997135
-14.976000 -13.384800 6.998970
-14.929200 -13.384800 7.000375
-14.882400 -13.384800 7.008757
-14.835600 -13.384800 7.014153
-14.788800 -13.384800 7.022961
-14.742000 -13.384800 7.022961
-14.695200 -13.384800 7.023221
-14.648400 -13.384800 7.023221
-14.601600 -13.384800 7.024740
-14.554800 -13.384800 7.030596
-14.508000 -13.384800 7.031940
-14.461200 -13.384800 7.034108
-14.414400 -13.384800 7.043394
-14.367600 -13.384800 7.045501
-14.320800 -13.384800 7.041722
-14.274000 -13.384800 7.041722
-14.227200 -13.384800 7.039405
-14.180400 -13.384800 7.041903
-14.133600 -13.384800 7.043394
-14.086800 -13.384800 7.048770
-14.040000 -13.384800 7.041903
-13.993200 -13.384800 7.045489
-13.946400 -13.384800 7.051276
-13.899600 -13.384800 7.055612
-13.852800 -13.384800 7.049276
-13.806000 -13.384800 7.055612
-13.759200 -13.384800 7.057764
-13.712400 -13.384800 7.062740
-13.665600 -13.384800 7.075844
-13.618800 -13.384800 7.101109
-13.572000 -13.384800 7.124007
-13.525200 -13.384800 7.172203
-7.113600 -13.384800 8.357278
-7.066800 -13.384800 8.307394
-7.020000 -13.384800 8.283487
-6.973200 -13.384800 8.234002
-6.926400 -13.384800 8.146936
-6.879600 -13.384800 8.083276
-6.832800 -13.384800 8.054118
-6.786000 -13.384800 7.999970
-6.739200 -13.384800 7.934244
-6.692400 -13.384800 7.893779
-6.645600 -13.384800 7.830277
-6.598800 -13.384800 7.744530
-6.552000 -13.384800 7.682765
-6.505200 -13.384800 7.676324
-6.458400 -13.384800 7.646290
-6.411600 -13.384800 7.627153
-6.364800 -13.384800 7.607980
-6.318000 -13.384800 7.560827
-6.271200 -13.384800 7.538015
-6.224400 -13.384800 7.465276
-6.177600 -13.384800 7.398585
-6.130800 -13.384800 7.379436
-6.084000 -13.384800 7.362086
-6.037200 -13.384800 7.357261
-5.990400 -13.384800 7.351933
-5.943600 -13.384800 7.328900
-5.896800 -13.384800 7.293424
-5.850000 -13.384800 7.251136
-5.803200 -13.384800 7.220533
-5.756400 -13.384800 7.186180
-5.709600 -13.384800 7.138990
-5.662800 -13.384800 7.120085
-5.616000 -13.384800 7.099654
-5.569200 -13.384800 7.081185
-5.522400 -13.384800 7.076908
-5.475600 -13.384800 7.067264
-5.428800 -13.384800 7.063837
-5.382000 -13.384800 7.015737
-5.335200 -13.384800 7.004738
-5.288400 -13.384800 6.983365
-5.241600 -13.384800 6.967087
-5.194800 -13.384800 6.948672
-5.148000 -13.384800 6.937178
-5.101200 -13.384800 6.911531
-5.054400 -13.384800 6.902131
-5.007600 -13.384800 6.892303
-4.960800 -13.384800 6.880743
-4.914000 -13.384800 6.877204
-4.867200 -13.384800 6.869843
-4.820400 -13.384800 6.869556
-4.773600 -13.384800 6.847840
-4.726800 -13.384800 6.836257
-4.680000 -13.384800 6.832906
-4.633200 -13.384800 6.840740
-4.586400 -13.384800 6.844083
-4.539600 -13.384800 6.844083
-4.492800 -13.384800 6.832759
-4.446000 -13.384800 6.824274
-4.399200 -13.384800 6.804195
-4.352400 -13.384800 6.769837
-4.305600 -13.384800 6.732326
-4.258800 -13.384800 6.724657
-4.212000 -13.384800 6.720674
-4.165200 -13.384800 6.703076
-4.118400 -13.384800 6.702200
-4.071600 -13.384800 6.689534
-4.024800 -13.384800 6.689534
-3.978000 -13.384800 6.678336
-3.931200 -13.384800 6.655369
-3.884400 -13.384800 6.648832
-3.837600 -13.384800 6.655369
-3.790800 -13.384800 6.648540
-3.744000 -13.384800 6.655369
-3.697200 -13.384800 6.673232
-3.650400 -13.384800 6.679519
-3.603600 -13.384800 6.679519
-3.556800 -13.384800 6.674554
-3.510000 -13.384800 6.655407
-3.463200 -13.384800 6.624031
-3.416400 -13.384800 6.606225
-3.369600 -13.384800 6.587209
-3.322800 -13.384800 6.586313
-3.276000 -13.384800 6.588423
-3.229200 -13.384800 6.590653
-3.182400 -13.384800 6.598768
-3.135600 -13.384800 6.610993
-3.088800 -13.384800 6.610993
-3.042000 -13.384800 6.598426
-2.995200 -13.384800 6.580731
-2.948400 -13.384800 6.570414
-2.901600 -13.384800 6.566282
-2.854800 -13.384800 6.552881
-2.808000 -13.384800 6.532147
-2.761200 -13.384800 6.531810
-2.714400 -13.384800 6.526489
-2.667600 -13.384800 6.521111
-2.620800 -13.384800 6.543095
-2.574000 -13.384800 6.546849
-2.527200 -13.384800 6.546849
-2.480400 -13.384800 6.523191
-2.433600 -13.384800 6.543765
-2.386800 -13.384800 6.523191
-2.340000 -13.384800 6.504085
-2.293200 -13.384800 6.491370
-2.246400 -13.384800 6.493148
-2.199600 -13.384800 6.481626
-2.152800 -13.384800 6.509095
-2.106000 -13.384800 6.512603
-2.059200 -13.384800 6.521996
-2.012400 -13.384800 6.530012
-1.965600 -13.384800 6.533769
-1.918800 -13.384800 6.533769
-1.872000 -13.384800 6.533769
-1.825200 -13.384800 6.524990
-1.778400 -13.384800 6.517824
-1.731600 -13.384800 6.500630
-1.684800 -13.384800 6.473865
-1.638000 -13.384800 6.462891
-1.591200 -13.384800 6.455189
-1.544400 -13.384800 6.454960
-1.497600 -13.384800 6.461371
-1.450800 -13.384800 6.462891
-1.404000 -13.384800 6.472667
-1.357200 -13.384800 6.472667
-1.310400 -13.384800 6.461684
-1.263600 -13.384800 6.472156
-1.216800 -13.384800 6.453650
-1.170000 -13.384800 6.447163
-1.123200 -13.384800 6.441088
-1.076400 -13.384800 6.422905
-1.029600 -13.384800 6.441088
-0.982800 -13.384800 6.454647
-0.936000 -13.384800 6.461684
-0.889200 -13.384800 6.480280
-0.842400 -13.384800 6.490511
-0.795600 -13.384800 6.488364
-0.748800 -13.384800 6.484377
-0.702000 -13.384800 6.446577
-0.655200 -13.384800 6.440582
-0.608400 -13.384800 6.416990
-0.561600 -13.384800 6.409346
-0.514800 -13.384800 6.406648
-0.468000 -13.384800 6.416261
-0.421200 -13.384800 6.421050
-0.374400 -13.384800 6.433408
-0.327600 -13.384800 6.433960
-0.280800 -13.384800 6.433960
-0.234000 -13.384800 6.433960
-0.187200 -13.384800 6.443818
-0.140400 -13.384800 6.433960
-0.093600 -13.384800 6.410160
-0.046800 -13.384800 6.409314
0.000000 -13.384800 6.406054
0.046800 -13.384800 6.429079
0.093600 -13.384800 6.450215
0.140400 -13.384800 6.457111
0.187200 -13.384800 6.494856
0.234000 -13.384800 6.496882
0.280800 -13.384800 6.494856
0.327600 -13.384800 6.472544
0.374400 -13.384800 6.469961
0.421200 -13.384800 6.465619
0.468000 -13.384800 6.454039
0.514800 -13.384800 6.446533
0.561600 -13.384800 6.461967
0.608400 -13.384800 6.467841
0.655200 -13.384800 6.488536
0.702000 -13.384800 6.503292
0.748800 -13.384800 6.508170
0.795600 -13.384800 6.511641
0.842400 -13.384800 6.503292
0.889200 -13.384800 6.498930
0.936000 -13.384800 6.496467
0.982800 -13.384800 6.491197
1.029600 -13.384800 6.491197
1.076400 -13.384800 6.498930
1.123200 -13.384800 6.510028
1.170000 -13.384800 6.522444
1.216800 -13.384800 6.542536
1.263600 -13.384800 6.547002
1.310400 -13.384800 6.547002
1.357200 -13.384800 6.547002
1.404000 -13.384800 6.547575
1.450800 -13.384800 6.539477
1.497600 -13.384800 6.539477
1.544400 -13.384800 6.547141
1.591200 -13.384800 6.574545
1.638000 -13.384800 6.574545
1.684800 -13.384800 6.576994
1.731600 -13.384800 6.591069
1.778400 -13.384800 6.607651
1.825200 -13.384800 6.611262
1.872000 -13.384800 6.624314
1.918800 -13.384800 6.627461
1.965600 -13.384800 6.656220
2.012400 -13.384800 6.665711
2.059200 -13.384800 6.693405
2.106000 -13.384800 6.686021
2.152800 -13.384800 6.707646
2.199600 -13.384800 6.711140
2.246400 -13.384800 6.710889
2.293200 -13.384800 6.694025
2.340000 -13.384800 6.693597
2.386800 -13.384800 6.683979
2.433600 -13.384800 6.709366
2.480400 -13.384800 6.716413
2.527200 -13.384800 6.716961
2.574000 -13.384800 6.741723
2.620800 -13.384800 6.753097
2.667600 -13.384800 6.808768
2.714400 -13.384800 6.818445
2.761200 -13.384800 6.818499
2.808000 -13.384800 6.834070
2.854800 -13.384800 6.836669
2.901600 -13.384800 6.847883
2.948400 -13.384800 6.836669
2.995200 -13.384800 6.836669
3.042000 -13.384800 6.847883
3.088800 -13.384800 6.861279
3.135600 -13.384800 6.864142
3.182400 -13.384800 6.888377
3.229200 -13.384800 6.906827
3.276000 -13.384800 6.915826
3.322800 -13.384800 6.929179
3.369600 -13.384800 6.958603
3.416400 -13.384800 6.961822
3.463200 -13.384800 6.984342
3.510000 -13.384800 6.986471
3.556800 -13.384800 6.987514
3.603600 -13.384800 6.993307
3.650400 -13.384800 7.016912
3.697200 -13.384800 7.054288
3.744000 -13.384800 7.065571
3.790800 -13.384800 7.083769
3.837600 -13.384800 7.090994
3.884400 -13.384800 7.109244
3.931200 -13.384800 7.127939
3.978000 -13.384800 7.136931
4.024800 -13.384800 7.152993
4.071600 -13.384800 7.186970
4.118400 -13.384800 7.194376
4.165200 -13.384800 7.232289
4.212000 -13.384800 7.247494
4.258800 -13.384800 7.271475
4.305600 -13.384800 7.283703
4.352400 -13.384800 7.307011
4.399200 -13.384800 7.331320
4.446000 -13.384800 7.356825
4.492800 -13.384800 7.385685
4.539600 -13.384800 7.409027
4.586400 -13.384800 7.422029
4.633200 -13.384800 7.468509
4.680000 -13.384800 7.480294
4.726800 -13.384800 7.494383
4.773600 -13.384800 7.507038
4.820400 -13.384800 7.510846
4.867200 -13.384800 7.516556
4.914000 -13.384800 7.573646
4.960800 -13.384800 7.595539
5.007600 -13.384800 7.611218
5.054400 -13.384800 7.663257
5.101200 -13.384800 7.703655
5.148000 -13.384800 7.719039
5.194800 -13.384800 7.743838
5.241600 -13.384800 7.790915
5.288400 -13.384800 7.822353
5.335200 -13.384800 7.861987
5.382000 -13.384800 7.879905
5.428800 -13.384800 7.905676
5.475600 -13.384800 7.952371
5.522400 -13.384800 7.981233
5.569200 -13.384800 8.032079
5.616000 -13.384800 8.044330
5.662800 -13.384800 8.096920
5.709600 -13.384800 8.106143
5.756400 -13.384800 8.174011
5.803200 -13.384800 8.275602
5.850000 -13.384800 8.349233
5.896800 -13.384800 8.349233
5.943600 -13.384800 8.386437
5.990400 -13.384800 8.663913
6.037200 -13.384800 10.956487
6.084000 -13.384800 11.009745
6.130800 -13.384800 11.267963
12.682800 -13.384800 8.002766
12.729600 -13.384800 8.008658
12.776400 -13.384800 8.002766
12.823200 -13.384800 8.002766
12.870000 -13.384800 8.006750
12.916800 -13.384800 7.998279
12.963600 -13.384800 8.006201
13.010400 -13.384800 8.006201
13.057200 -13.384800 8.006750
13.104000 -13.384800 8.006750
13.150800 -13.384800 8.006750
13.197600 -13.384800 8.006122
13.244400 -13.384800 8.013780
13.291200 -13.384800 8.017022
13.338000 -13.384800 8.017022
13.384800 -13.384800 8.020329
13.431600 -13.384800 8.020725
13.478400 -13.384800 8.020769
13.525200 -13.384800 8.020725
13.572000 -13.384800 8.027037
13.618800 -13.384800 8.028233
13.665600 -13.384800 8.028233
13.712400 -13.384800 8.027593
13.759200 -13.384800 8.027037
13.806000 -13.384800 8.027037
13.852800 -13.384800 8.027593
13.899600 -13.384800 8.033211
13.946400 -13.384800 8.031681
13.993200 -13.384800 8.031681
14.040000 -13.384800 8.039063
14.086800 -13.384800 8.047921
14.133600 -13.384800 8.052077
14.180400 -13.384800 8.052077
14.227200 -13.384800 8.052380
14.274000 -13.384800 8.052380
14.320800 -13.384800 8.052077
14.367600 -13.384800 8.052077
14.414400 -13.384800 8.033890
14.461200 -13.384800 8.019210
14.508000 -13.384800 8.016418
14.554800 -13.384800 8.007845
14.601600 -13.384800 7.990426
15.350400 -13.384800 6.753609
15.444000 -13.384800 6.735122
15.490800 -13.384800 6.735122
15.537600 -13.384800 6.732899
15.584400 -13.384800 6.731714
15.631200 -13.384800 6.725172
15.678000 -13.384800 6.732899
15.724800 -13.384800 6.743625
15.771600 -13.384800 6.758858
15.818400 -13.384800 6.754447
15.865200 -13.384800 6.767836
15.912000 -13.384800 6.767836
15.958800 -13.384800 6.727272
16.005600 -13.384800 6.681372
16.286400 -13.384800 4.749612
16.333200 -13.384800 4.537191
16.520400 -13.384800 3.585829
16.567200 -13.384800 3.410300
-18.720000 -13.338000 0.000000
-18.673200 -13.338000 0.000000
-18.626400 -13.338000 0.000000
-18.579600 -13.338000 -7.194443
-18.532800 -13.338000 -7.194443
-18.486000 -13.338000 -7.202981
-18.439200 -13.338000 -7.207444
-18.392400 -13.338000 -7.207444
-18.345600 -13.338000 -7.235151
-18.298800 -13.338000 -7.242069
-18.252000 -13.338000 -7.243661
-18.205200 -13.338000 -7.242069
-18.158400 -13.338000 -7.231352
-18.111600 -13.338000 -7.227269
-18.064800 -13.338000 -7.219127
-18.018000 -13.338000 -7.175441
-17.971200 -13.338000 -7.165486
-17.924400 -13.338000 -7.159012
-17.877600 -13.338000 -7.152538
-17.830800 -13.338000 -7.121039
-17.784000 -13.338000 -7.120602
-17.737200 -13.338000 -7.119463
-17.690400 -13.338000 -7.112232
-17.643600 -13.338000 -7.105126
-17.596800 -13.338000 -7.094916
-17.550000 -13.338000 -7.086119
-17.503200 -13.338000 -7.080471
-17.456400 -13.338000 -7.072020
-17.409600 -13.338000 -7.072290
-17.362800 -13.338000 -7.072020
-17.316000 -13.338000 -7.043386
-17.269200 -13.338000 -6.998619
-17.222400 -13.338000 -6.971171
-17.175600 -13.338000 -6.923425
-17.128800 -13.338000 -6.845783
-16.660800 -13.338000 -5.316055
-15.537600 -13.338000 6.849187
-15.490800 -13.338000 6.865876
-15.444000 -13.338000 6.896879
-15.397200 -13.338000 6.918694
-15.350400 -13.338000 6.926997
-15.303600 -13.338000 6.940780
-15.256800 -13.338000 6.953313
-15.210000 -13.338000 6.972515
-15.163200 -13.338000 6.981942
-15.116400 -13.338000 6.999060
-15.069600 -13.338000 7.001553
-15.022800 -13.338000 7.011998
-14.976000 -13.338000 7.011998
-14.929200 -13.338000 7.020564
-14.882400 -13.338000 7.024170
-14.835600 -13.338000 7.024170
-14.788800 -13.338000 7.024671
-14.742000 -13.338000 7.025006
-14.695200 -13.338000 7.029527
-14.648400 -13.338000 7.033919
-14.601600 -13.338000 7.036601
-14.554800 -13.338000 7.039178
-14.508000 -13.338000 7.043544
-14.461200 -13.338000 7.046688
-14.414400 -13.338000 7.049097
-14.367600 -13.338000 7.050158
-14.320800 -13.338000 7.046688
-14.274000 -13.338000 7.046688
-14.227200 -13.338000 7.041903
-14.180400 -13.338000 7.050158
-14.133600 -13.338000 7.058250
-14.086800 -13.338000 7.058343
-14.040000 -13.338000 7.058250
-13.993200 -13.338000 7.058250
-13.946400 -13.338000 7.058343
-13.899600 -13.338000 7.059859
-13.852800 -13.338000 7.058691
-13.806000 -13.338000 7.062740
-13.759200 -13.338000 7.073744
-13.712400 -13.338000 7.082286
-13.665600 -13.338000 7.100575
-13.618800 -13.338000 7.115226
-13.572000 -13.338000 7.172203
-7.113600 -13.338000 8.280078
-7.066800 -13.338000 8.280078
-7.020000 -13.338000 8.189829
-6.973200 -13.338000 8.160478
-6.926400 -13.338000 8.146561
-6.879600 -13.338000 8.083276
-6.832800 -13.338000 8.054118
-6.786000 -13.338000 8.005927
-6.739200 -13.338000 7.934167
-6.692400 -13.338000 7.890728
-6.645600 -13.338000 7.830277
-6.598800 -13.338000 7.727964
-6.552000 -13.338000 7.682765
-6.505200 -13.338000 7.676976
-6.458400 -13.338000 7.646290
-6.411600 -13.338000 7.627153
-6.364800 -13.338000 7.607980
-6.318000 -13.338000 7.563947
-6.271200 -13.338000 7.498498
-6.224400 -13.338000 7.471655
-6.177600 -13.338000 7.412711
-6.130800 -13.338000 7.391175
-6.084000 -13.338000 7.365448
-6.037200 -13.338000 7.361420
-5.990400 -13.338000 7.357188
-5.943600 -13.338000 7.303817
-5.896800 -13.338000 7.281111
-5.850000 -13.338000 7.240211
-5.803200 -13.338000 7.220533
-5.756400 -13.338000 7.186180
-5.709600 -13.338000 7.147086
-5.662800 -13.338000 7.129822
-5.616000 -13.338000 7.119316
-5.569200 -13.338000 7.097380
-5.522400 -13.338000 7.083678
-5.475600 -13.338000 7.072705
-5.428800 -13.338000 7.067264
-5.382000 -13.338000 7.015737
-5.335200 -13.338000 6.991331
-5.288400 -13.338000 6.972510
-5.241600 -13.338000 6.940160
-5.194800 -13.338000 6.935575
-5.148000 -13.338000 6.918856
-5.101200 -13.338000 6.911086
-5.054400 -13.338000 6.897861
-5.007600 -13.338000 6.887263
-4.960800 -13.338000 6.878765
-4.914000 -13.338000 6.875955
-4.867200 -13.338000 6.869556
-4.820400 -13.338000 6.868528
-4.773600 -13.338000 6.845503
-4.726800 -13.338000 6.836257
-4.680000 -13.338000 6.836257
-4.633200 -13.338000 6.840740
-4.586400 -13.338000 6.844083
-4.539600 -13.338000 6.844642
-4.492800 -13.338000 6.840740
-4.446000 -13.338000 6.824274
-4.399200 -13.338000 6.796483
-4.352400 -13.338000 6.769837
-4.305600 -13.338000 6.727888
-4.258800 -13.338000 6.714997
-4.212000 -13.338000 6.709535
-4.165200 -13.338000 6.693636
-4.118400 -13.338000 6.690207
-4.071600 -13.338000 6.678336
-4.024800 -13.338000 6.678336
-3.978000 -13.338000 6.670784
-3.931200 -13.338000 6.655369
-3.884400 -13.338000 6.643817
-3.837600 -13.338000 6.643817
-3.790800 -13.338000 6.640932
-3.744000 -13.338000 6.643817
-3.697200 -13.338000 6.652845
-3.650400 -13.338000 6.657220
-3.603600 -13.338000 6.657220
-3.556800 -13.338000 6.654712
-3.510000 -13.338000 6.639763
-3.463200 -13.338000 6.606225
-3.416400 -13.338000 6.588292
-3.369600 -13.338000 6.584950
-3.322800 -13.338000 6.582219
-3.276000 -13.338000 6.588423
-3.229200 -13.338000 6.613669
-3.182400 -13.338000 6.610993
-3.135600 -13.338000 6.613669
-3.088800 -13.338000 6.610993
-3.042000 -13.338000 6.588612
-2.995200 -13.338000 6.578728
-2.948400 -13.338000 6.567383
-2.901600 -13.338000 6.560929
-2.854800 -13.338000 6.540255
-2.808000 -13.338000 6.532147
-2.761200 -13.338000 6.514261
-2.714400 -13.338000 6.514261
-2.667600 -13.338000 6.513224
-2.620800 -13.338000 6.532147
-2.574000 -13.338000 6.513224
-2.527200 -13.338000 6.513224
-2.480400 -13.338000 6.511412
-2.433600 -13.338000 6.543765
-2.386800 -13.338000 6.493203
-2.340000 -13.338000 6.491370
-2.293200 -13.338000 6.484159
-2.246400 -13.338000 6.485382
-2.199600 -13.338000 6.477357
-2.152800 -13.338000 6.485382
-2.106000 -13.338000 6.485382
-2.059200 -13.338000 6.509184
-2.012400 -13.338000 6.529948
-1.965600 -13.338000 6.538366
-1.918800 -13.338000 6.538366
-1.872000 -13.338000 6.538366
-1.825200 -13.338000 6.524990
-1.778400 -13.338000 6.510725
-1.731600 -13.338000 6.492720
-1.684800 -13.338000 6.468958
-1.638000 -13.338000 6.461371
-1.591200 -13.338000 6.461371
-1.544400 -13.338000 6.455189
-1.497600 -13.338000 6.462891
-1.450800 -13.338000 6.463077
-1.404000 -13.338000 6.472156
-1.357200 -13.338000 6.472667
-1.310400 -13.338000 6.463077
-1.263600 -13.338000 6.463077
-1.216800 -13.338000 6.450804
-1.170000 -13.338000 6.441301
-1.123200 -13.338000 6.413795
-1.076400 -13.338000 6.413795
-1.029600 -13.338000 6.419587
-0.982800 -13.338000 6.439032
-0.936000 -13.338000 6.449340
-0.889200 -13.338000 6.454647
-0.842400 -13.338000 6.476388
-0.795600 -13.338000 6.484377
-0.748800 -13.338000 6.480188
-0.702000 -13.338000 6.440582
-0.655200 -13.338000 6.419350
-0.608400 -13.338000 6.416261
-0.561600 -13.338000 6.412259
-0.514800 -13.338000 6.407166
-0.468000 -13.338000 6.413760
-0.421200 -13.338000 6.419350
-0.374400 -13.338000 6.433408
-0.327600 -13.338000 6.433633
-0.280800 -13.338000 6.433633
-0.234000 -13.338000 6.428168
-0.187200 -13.338000 6.433408
-0.140400 -13.338000 6.409314
-0.093600 -13.338000 6.399063
-0.046800 -13.338000 6.399063
0.000000 -13.338000 6.399063
0.046800 -13.338000 6.411472
0.093600 -13.338000 6.431647
0.140400 -13.338000 6.452837
0.187200 -13.338000 6.483460
0.234000 -13.338000 6.494856
0.280800 -13.338000 6.494856
0.327600 -13.338000 6.474716
0.374400 -13.338000 6.469961
0.421200 -13.338000 6.465512
0.468000 -13.338000 6.446533
0.514800 -13.338000 6.446101
0.561600 -13.338000 6.454039
0.608400 -13.338000 6.458673
0.655200 -13.338000 6.472946
0.702000 -13.338000 6.492333
0.748800 -13.338000 6.497898
0.795600 -13.338000 6.492000
0.842400 -13.338000 6.492000
0.889200 -13.338000 6.492000
0.936000 -13.338000 6.491197
0.982800 -13.338000 6.488631
1.029600 -13.338000 6.484926
1.076400 -13.338000 6.491197
1.123200 -13.338000 6.504803
1.170000 -13.338000 6.518348
1.216800 -13.338000 6.518705
1.263600 -13.338000 6.541295
1.310400 -13.338000 6.542536
1.357200 -13.338000 6.545353
1.404000 -13.338000 6.547575
1.450800 -13.338000 6.542536
1.497600 -13.338000 6.545353
1.544400 -13.338000 6.547575
1.591200 -13.338000 6.574545
1.638000 -13.338000 6.568055
1.684800 -13.338000 6.574545
1.731600 -13.338000 6.585310
1.778400 -13.338000 6.608293
1.825200 -13.338000 6.615802
1.872000 -13.338000 6.624314
1.918800 -13.338000 6.641450
1.965600 -13.338000 6.649709
2.012400 -13.338000 6.660310
2.059200 -13.338000 6.673786
2.106000 -13.338000 6.673465
2.152800 -13.338000 6.693405
2.199600 -13.338000 6.694025
2.246400 -13.338000 6.694025
2.293200 -13.338000 6.693597
2.340000 -13.338000 6.693405
2.386800 -13.338000 6.673465
2.433600 -13.338000 6.696041
2.480400 -13.338000 6.702249
2.527200 -13.338000 6.709366
2.574000 -13.338000 6.730294
2.620800 -13.338000 6.752538
2.667600 -13.338000 6.788636
2.714400 -13.338000 6.814161
2.761200 -13.338000 6.815385
2.808000 -13.338000 6.818499
2.854800 -13.338000 6.818651
2.901600 -13.338000 6.823346
2.948400 -13.338000 6.818499
2.995200 -13.338000 6.831647
3.042000 -13.338000 6.834324
3.088800 -13.338000 6.839848
3.135600 -13.338000 6.861279
3.182400 -13.338000 6.884268
3.229200 -13.338000 6.906827
3.276000 -13.338000 6.916931
3.322800 -13.338000 6.941502
3.369600 -13.338000 6.959737
3.416400 -13.338000 6.961822
3.463200 -13.338000 6.984342
3.510000 -13.338000 6.986471
3.556800 -13.338000 6.987514
3.603600 -13.338000 6.993307
3.650400 -13.338000 7.019469
3.697200 -13.338000 7.052732
3.744000 -13.338000 7.065571
3.790800 -13.338000 7.083769
3.837600 -13.338000 7.090994
3.884400 -13.338000 7.104917
3.931200 -13.338000 7.109244
3.978000 -13.338000 7.139719
4.024800 -13.338000 7.152993
4.071600 -13.338000 7.181388
4.118400 -13.338000 7.188447
4.165200 -13.338000 7.221652
4.212000 -13.338000 7.250680
4.258800 -13.338000 7.271475
4.305600 -13.338000 7.283703
4.352400 -13.338000 7.285749
4.399200 -13.338000 7.331320
4.446000 -13.338000 7.356825
4.492800 -13.338000 7.383638
4.539600 -13.338000 7.409027
4.586400 -13.338000 7.430374
4.633200 -13.338000 7.464943
4.680000 -13.338000 7.474614
4.726800 -13.338000 7.494383
4.773600 -13.338000 7.507038
4.820400 -13.338000 7.510330
4.867200 -13.338000 7.516556
4.914000 -13.338000 7.573646
4.960800 -13.338000 7.596142
5.007600 -13.338000 7.612155
5.054400 -13.338000 7.675503
5.101200 -13.338000 7.709214
5.148000 -13.338000 7.720695
5.194800 -13.338000 7.743838
5.241600 -13.338000 7.790915
5.288400 -13.338000 7.806816
5.335200 -13.338000 7.852286
5.382000 -13.338000 7.870041
5.428800 -13.338000 7.905676
5.475600 -13.338000 7.961163
5.522400 -13.338000 7.981233
5.569200 -13.338000 8.024340
5.616000 -13.338000 8.043049
5.662800 -13.338000 8.096898
5.709600 -13.338000 8.101681
5.756400 -13.338000 8.171650
5.803200 -13.338000 8.276691
5.850000 -13.338000 8.349233
5.896800 -13.338000 8.349233
5.943600 -13.338000 8.426425
5.990400 -13.338000 8.719962
6.037200 -13.338000 11.009745
6.084000 -13.338000 11.058861
6.130800 -13.338000 19.809625
12.729600 -13.338000 8.046656
12.776400 -13.338000 8.026460
12.823200 -13.338000 8.026460
12.870000 -13.338000 8.008658
12.916800 -13.338000 8.000962
12.963600 -13.338000 8.006201
13.010400 -13.338000 8.006201
13.057200 -13.338000 8.006750
13.104000 -13.338000 8.006750
13.150800 -13.338000 8.006201
13.197600 -13.338000 8.001081
13.244400 -13.338000 8.013780
13.291200 -13.338000 8.020329
13.338000 -13.338000 8.023862
13.384800 -13.338000 8.021599
13.431600 -13.338000 8.029405
13.478400 -13.338000 8.039313
13.525200 -13.338000 8.023862
13.572000 -13.338000 8.027037
13.618800 -13.338000 8.027037
13.665600 -13.338000 8.027593
13.712400 -13.338000 8.027037
13.759200 -13.338000 8.022843
13.806000 -13.338000 8.026535
13.852800 -13.338000 8.027037
13.899600 -13.338000 8.033211
13.946400 -13.338000 8.033211
13.993200 -13.338000 8.035327
14.040000 -13.338000 8.039063
14.086800 -13.338000 8.047921
14.133600 -13.338000 8.052077
14.180400 -13.338000 8.052530
14.227200 -13.338000 8.053210
14.274000 -13.338000 8.055654
14.320800 -13.338000 8.052530
14.367600 -13.338000 8.052530
14.414400 -13.338000 8.050923
14.461200 -13.338000 8.033890
14.508000 -13.338000 8.033890
14.554800 -13.338000 8.016418
14.601600 -13.338000 8.007845
15.397200 -13.338000 6.757676
15.444000 -13.338000 6.753609
15.490800 -13.338000 6.757676
15.584400 -13.338000 6.745290
15.631200 -13.338000 6.739094
15.678000 -13.338000 6.745960
15.724800 -13.338000 6.763808
15.771600 -13.338000 6.767836
15.818400 -13.338000 6.767836
15.865200 -13.338000 6.769466
15.912000 -13.338000 6.770724
15.958800 -13.338000 6.768151
16.005600 -13.338000 6.727272
16.099200 -13.338000 6.615209
16.239600 -13.338000 5.297713
16.286400 -13.338000 4.947577
16.333200 -13.338000 4.718222
16.380000 -13.338000 4.507814
16.426800 -13.338000 4.280976
16.473600 -13.338000 3.931479
16.520400 -13.338000 3.805106
16.567200 -13.338000 3.498380
-18.720000 -13.291200 0.000000
-18.673200 -13.291200 0.000000
-18.626400 -13.291200 0.000000
-18.579600 -13.291200 -7.222856
-18.532800 -13.291200 -7.216370
-18.486000 -13.291200 -7.222856
-18.439200 -13.291200 -7.222856
-18.392400 -13.291200 -7.222856
-18.345600 -13.291200 -7.238320
-18.298800 -13.291200 -7.243661
-18.252000 -13.291200 -7.243661
-18.205200 -13.291200 -7.238320
-18.158400 -13.291200 -7.227269
-18.111600 -13.291200 -7.220455
-18.064800 -13.291200 -7.219218
-18.018000 -13.291200 -7.183881
-17.971200 -13.291200 -7.175441
-17.924400 -13.291200 -7.165486
-17.877600 -13.291200 -7.161066
-17.830800 -13.291200 -7.159012
-17.784000 -13.291200 -7.121039
-17.737200 -13.291200 -7.121039
-17.690400 -13.291200 -7.117398
-17.643600 -13.291200 -7.112232
-17.596800 -13.291200 -7.094916
-17.550000 -13.291200 -7.086119
-17.503200 -13.291200 -7.075325
-17.456400 -13.291200 -7.058545
-17.409600 -13.291200 -7.058545
-17.362800 -13.291200 -7.058545
-17.316000 -13.291200 -7.023885
-17.269200 -13.291200 -6.977856
-17.222400 -13.291200 -6.949989
-17.175600 -13.291200 -6.871430
-15.584400 -13.291200 6.849187
-15.537600 -13.291200 6.866417
-15.490800 -13.291200 6.896879
-15.444000 -13.291200 6.924430
-15.397200 -13.291200 6.941229
-15.350400 -13.291200 6.942239
-15.303600 -13.291200 6.953910
-15.256800 -13.291200 6.972515
-15.210000 -13.291200 6.981942
-15.163200 -13.291200 6.994465
-15.116400 -13.291200 7.011998
-15.069600 -13.291200 7.020361
-15.022800 -13.291200 7.026853
-14.976000 -13.291200 7.026853
-14.929200 -13.291200 7.026853
-14.882400 -13.291200 7.030807
-14.835600 -13.291200 7.028366
-14.788800 -13.291200 7.028805
-14.742000 -13.291200 7.031392
-14.695200 -13.291200 7.034468
-14.648400 -13.291200 7.039368
-14.601600 -13.291200 7.043667
-14.554800 -13.291200 7.046624
-14.508000 -13.291200 7.055150
-14.461200 -13.291200 7.056586
-14.414400 -13.291200 7.061160
-14.367600 -13.291200 7.061160
-14.320800 -13.291200 7.055150
-14.274000 -13.291200 7.054839
-14.227200 -13.291200 7.050158
-14.180400 -13.291200 7.054839
-14.133600 -13.291200 7.058250
-14.086800 -13.291200 7.058343
-14.040000 -13.291200 7.058250
-13.993200 -13.291200 7.058343
-13.946400 -13.291200 7.059434
-13.899600 -13.291200 7.069106
-13.852800 -13.291200 7.074450
-13.806000 -13.291200 7.074954
-13.759200 -13.291200 7.089931
-13.712400 -13.291200 7.101109
-13.665600 -13.291200 7.115226
-13.618800 -13.291200 7.172203
-13.572000 -13.291200 7.256256
-7.113600 -13.291200 8.296974
-7.066800 -13.291200 8.280078
-7.020000 -13.291200 8.165499
-6.973200 -13.291200 8.153135
-6.926400 -13.291200 8.109274
-6.879600 -13.291200 8.066199
-6.832800 -13.291200 8.030734
-6.786000 -13.291200 8.005927
-6.739200 -13.291200 7.934244
-6.692400 -13.291200 7.885181
-6.645600 -13.291200 7.813221
-6.598800 -13.291200 7.717613
-6.552000 -13.291200 7.680387
-6.505200 -13.291200 7.673370
-6.458400 -13.291200 7.638643
-6.411600 -13.291200 7.615613
-6.364800 -13.291200 7.598877
-6.318000 -13.291200 7.546459
-6.271200 -13.291200 7.488428
-6.224400 -13.291200 7.434544
-6.177600 -13.291200 7.416782
-6.130800 -13.291200 7.394627
-6.084000 -13.291200 7.363175
-6.037200 -13.291200 7.361420
-5.990400 -13.291200 7.357188
-5.943600 -13.291200 7.293102
-5.896800 -13.291200 7.241312
-5.850000 -13.291200 7.238361
-5.803200 -13.291200 7.218484
-5.756400 -13.291200 7.209958
-5.709600 -13.291200 7.152431
-5.662800 -13.291200 7.133271
-5.616000 -13.291200 7.120085
-5.569200 -13.291200 7.097380
-5.522400 -13.291200 7.083678
-5.475600 -13.291200 7.061656
-5.428800 -13.291200 7.044267
-5.382000 -13.291200 7.005529
-5.335200 -13.291200 6.984395
-5.288400 -13.291200 6.955130
-5.241600 -13.291200 6.940160
-5.194800 -13.291200 6.918856
-5.148000 -13.291200 6.917697
-5.101200 -13.291200 6.911086
-5.054400 -13.291200 6.887263
-5.007600 -13.291200 6.876604
-4.960800 -13.291200 6.876604
-4.914000 -13.291200 6.871134
-4.867200 -13.291200 6.847840
-4.820400 -13.291200 6.842564
-4.773600 -13.291200 6.831206
-4.726800 -13.291200 6.824168
-4.680000 -13.291200 6.831206
-4.633200 -13.291200 6.836257
-4.586400 -13.291200 6.842764
-4.539600 -13.291200 6.842764
-4.492800 -13.291200 6.832906
-4.446000 -13.291200 6.821775
-4.399200 -13.291200 6.791549
-4.352400 -13.291200 6.769837
-4.305600 -13.291200 6.731670
-4.258800 -13.291200 6.720626
-4.212000 -13.291200 6.709535
-4.165200 -13.291200 6.694445
-4.118400 -13.291200 6.693636
-4.071600 -13.291200 6.680119
-4.024800 -13.291200 6.666444
-3.978000 -13.291200 6.655369
-3.931200 -13.291200 6.647860
-3.884400 -13.291200 6.643659
-3.837600 -13.291200 6.643659
-3.790800 -13.291200 6.640932
-3.744000 -13.291200 6.643817
-3.697200 -13.291200 6.652845
-3.650400 -13.291200 6.652845
-3.603600 -13.291200 6.643659
-3.556800 -13.291200 6.639763
-3.510000 -13.291200 6.625364
-3.463200 -13.291200 6.596805
-3.416400 -13.291200 6.584950
-3.369600 -13.291200 6.579443
-3.322800 -13.291200 6.579443
-3.276000 -13.291200 6.588423
-3.229200 -13.291200 6.618479
-3.182400 -13.291200 6.613669
-3.135600 -13.291200 6.613669
-3.088800 -13.291200 6.610993
-3.042000 -13.291200 6.588612
-2.995200 -13.291200 6.577914
-2.948400 -13.291200 6.560274
-2.901600 -13.291200 6.552313
-2.854800 -13.291200 6.533993
-2.808000 -13.291200 6.525757
-2.761200 -13.291200 6.503309
-2.714400 -13.291200 6.503309
-2.667600 -13.291200 6.492401
-2.620800 -13.291200 6.504737
-2.574000 -13.291200 6.489062
-2.527200 -13.291200 6.493148
-2.480400 -13.291200 6.485419
-2.433600 -13.291200 6.504737
-2.386800 -13.291200 6.485419
-2.340000 -13.291200 6.481626
-2.293200 -13.291200 6.466420
-2.246400 -13.291200 6.476068
-2.199600 -13.291200 6.464292
-2.152800 -13.291200 6.476068
-2.106000 -13.291200 6.477357
-2.059200 -13.291200 6.509095
-2.012400 -13.291200 6.513395
-1.965600 -13.291200 6.529024
-1.918800 -13.291200 6.529024
-1.872000 -13.291200 6.529024
-1.825200 -13.291200 6.517824
-1.778400 -13.291200 6.497668
-1.731600 -13.291200 6.482948
-1.684800 -13.291200 6.458891
-1.638000 -13.291200 6.433851
-1.591200 -13.291200 6.448627
-1.544400 -13.291200 6.433706
-1.497600 -13.291200 6.446908
-1.450800 -13.291200 6.450689
-1.404000 -13.291200 6.455189
-1.357200 -13.291200 6.456464
-1.310400 -13.291200 6.450689
-1.263600 -13.291200 6.447163
-1.216800 -13.291200 6.446908
-1.170000 -13.291200 6.422905
-1.123200 -13.291200 6.398100
-1.076400 -13.291200 6.395078
-1.029600 -13.291200 6.407376
-0.982800 -13.291200 6.431208
-0.936000 -13.291200 6.436085
-0.889200 -13.291200 6.449340
-0.842400 -13.291200 6.453364
-0.795600 -13.291200 6.461684
-0.748800 -13.291200 6.461684
-0.702000 -13.291200 6.431208
-0.655200 -13.291200 6.410900
-0.608400 -13.291200 6.413760
-0.561600 -13.291200 6.412259
-0.514800 -13.291200 6.407166
-0.468000 -13.291200 6.413760
-0.421200 -13.291200 6.419278
-0.374400 -13.291200 6.428168
-0.327600 -13.291200 6.429515
-0.280800 -13.291200 6.427720
-0.234000 -13.291200 6.406073
-0.187200 -13.291200 6.406073
-0.140400 -13.291200 6.398304
-0.093600 -13.291200 6.392060
-0.046800 -13.291200 6.388556
0.000000 -13.291200 6.392060
0.046800 -13.291200 6.410160
0.093600 -13.291200 6.429079
0.140400 -13.291200 6.445074
0.187200 -13.291200 6.472544
0.234000 -13.291200 6.494856
0.280800 -13.291200 6.496882
0.327600 -13.291200 6.474716
0.374400 -13.291200 6.469961
0.421200 -13.291200 6.465512
0.468000 -13.291200 6.446533
0.514800 -13.291200 6.445384
0.561600 -13.291200 6.446533
0.608400 -13.291200 6.458673
0.655200 -13.291200 6.476301
0.702000 -13.291200 6.497898
0.748800 -13.291200 6.503226
0.795600 -13.291200 6.484066
0.842400 -13.291200 6.484066
0.889200 -13.291200 6.491197
0.936000 -13.291200 6.484066
0.982800 -13.291200 6.467307
1.029600 -13.291200 6.467307
1.076400 -13.291200 6.476158
1.123200 -13.291200 6.498127
1.170000 -13.291200 6.503928
1.216800 -13.291200 6.509342
1.263600 -13.291200 6.525805
1.310400 -13.291200 6.539477
1.357200 -13.291200 6.539477
1.404000 -13.291200 6.545353
1.450800 -13.291200 6.535867
1.497600 -13.291200 6.545353
1.544400 -13.291200 6.547575
1.591200 -13.291200 6.568055
1.638000 -13.291200 6.561975
1.684800 -13.291200 6.568055
1.731600 -13.291200 6.568055
1.778400 -13.291200 6.585647
1.825200 -13.291200 6.607651
1.872000 -13.291200 6.609495
1.918800 -13.291200 6.616396
1.965600 -13.291200 6.627461
2.012400 -13.291200 6.649483
2.059200 -13.291200 6.660310
2.106000 -13.291200 6.660310
2.152800 -13.291200 6.667807
2.199600 -13.291200 6.673465
2.246400 -13.291200 6.693405
2.293200 -13.291200 6.686021
2.340000 -13.291200 6.677026
2.386800 -13.291200 6.670050
2.433600 -13.291200 6.696041
2.480400 -13.291200 6.705513
2.527200 -13.291200 6.713840
2.574000 -13.291200 6.743657
2.620800 -13.291200 6.754078
2.667600 -13.291200 6.803601
2.714400 -13.291200 6.814925
2.761200 -13.291200 6.815385
2.808000 -13.291200 6.829196
2.854800 -13.291200 6.834070
2.901600 -13.291200 6.835892
2.948400 -13.291200 6.823346
2.995200 -13.291200 6.835892
3.042000 -13.291200 6.836669
3.088800 -13.291200 6.842401
3.135600 -13.291200 6.861279
3.182400 -13.291200 6.864634
3.229200 -13.291200 6.898340
3.276000 -13.291200 6.920343
3.322800 -13.291200 6.941502
3.369600 -13.291200 6.959737
3.416400 -13.291200 6.965327
3.463200 -13.291200 6.986471
3.510000 -13.291200 6.990912
3.556800 -13.291200 7.010936
3.603600 -13.291200 7.016912
3.650400 -13.291200 7.027484
3.697200 -13.291200 7.052732
3.744000 -13.291200 7.065571
3.790800 -13.291200 7.080388
3.837600 -13.291200 7.090994
3.884400 -13.291200 7.103258
3.931200 -13.291200 7.109244
3.978000 -13.291200 7.136931
4.024800 -13.291200 7.152953
4.071600 -13.291200 7.175395
4.118400 -13.291200 7.181388
4.165200 -13.291200 7.213037
4.212000 -13.291200 7.218797
4.258800 -13.291200 7.247595
4.305600 -13.291200 7.270864
4.352400 -13.291200 7.283239
4.399200 -13.291200 7.314698
4.446000 -13.291200 7.353001
4.492800 -13.291200 7.370403
4.539600 -13.291200 7.402533
4.586400 -13.291200 7.422029
4.633200 -13.291200 7.462632
4.680000 -13.291200 7.474614
4.726800 -13.291200 7.500178
4.773600 -13.291200 7.510330
4.820400 -13.291200 7.515515
4.867200 -13.291200 7.535681
4.914000 -13.291200 7.575952
4.960800 -13.291200 7.596142
5.007600 -13.291200 7.617064
5.054400 -13.291200 7.674125
5.101200 -13.291200 7.703655
5.148000 -13.291200 7.724165
5.194800 -13.291200 7.764793
5.241600 -13.291200 7.800396
5.288400 -13.291200 7.822353
5.335200 -13.291200 7.863494
5.382000 -13.291200 7.894822
5.428800 -13.291200 7.922787
5.475600 -13.291200 7.963879
5.522400 -13.291200 7.986727
5.569200 -13.291200 8.032805
5.616000 -13.291200 8.084613
5.662800 -13.291200 8.103630
5.709600 -13.291200 8.149249
5.756400 -13.291200 8.191703
5.803200 -13.291200 8.302644
5.850000 -13.291200 8.426425
5.896800 -13.291200 8.378396
5.943600 -13.291200 8.444969
5.990400 -13.291200 10.611693
6.037200 -13.291200 11.026254
6.084000 -13.291200 11.091664
6.130800 -13.291200 23.164684
12.776400 -13.291200 8.047020
12.823200 -13.291200 8.047020
12.870000 -13.291200 8.028276
12.916800 -13.291200 8.007853
12.963600 -13.291200 8.007853
13.010400 -13.291200 8.006750
13.057200 -13.291200 8.006201
13.104000 -13.291200 8.006201
13.150800 -13.291200 8.001081
13.197600 -13.291200 8.001081
13.244400 -13.291200 8.013780
13.291200 -13.291200 8.018856
13.338000 -13.291200 8.023862
13.384800 -13.291200 8.028651
13.431600 -13.291200 8.053010
13.478400 -13.291200 8.058116
13.525200 -13.291200 8.053010
13.572000 -13.291200 8.052774
13.618800 -13.291200 8.052774
13.665600 -13.291200 8.039512
13.712400 -13.291200 8.033211
13.759200 -13.291200 8.027037
13.806000 -13.291200 8.027037
13.852800 -13.291200 8.028233
13.899600 -13.291200 8.036400
13.946400 -13.291200 8.036334
13.993200 -13.291200 8.036334
14.040000 -13.291200 8.047208
14.086800 -13.291200 8.055851
14.133600 -13.291200 8.053210
14.180400 -13.291200 8.052530
14.227200 -13.291200 8.053210
14.274000 -13.291200 8.055654
14.320800 -13.291200 8.055654
14.367600 -13.291200 8.055654
14.414400 -13.291200 8.052244
14.461200 -13.291200 8.049403
14.508000 -13.291200 8.049403
14.554800 -13.291200 8.024566
14.601600 -13.291200 8.009619
14.648400 -13.291200 7.984764
15.350400 -13.291200 6.802412
15.397200 -13.291200 6.773344
15.444000 -13.291200 6.767739
15.490800 -13.291200 6.757676
15.537600 -13.291200 6.751899
15.584400 -13.291200 6.745960
15.631200 -13.291200 6.751899
15.678000 -13.291200 6.751899
15.724800 -13.291200 6.761194
15.818400 -13.291200 6.768151
15.865200 -13.291200 6.775912
15.912000 -13.291200 6.773883
15.958800 -13.291200 6.768151
16.005600 -13.291200 6.743255
16.052400 -13.291200 6.718916
16.333200 -13.291200 4.877287
16.380000 -13.291200 4.547434
16.426800 -13.291200 4.364934
16.473600 -13.291200 4.270607
16.520400 -13.291200 3.892001
16.567200 -13.291200 3.687255
-18.720000 -13.244400 0.000000
-18.673200 -13.244400 0.000000
-18.626400 -13.244400 0.000000
-18.579600 -13.244400 -7.207444
-18.532800 -13.244400 -7.202981
-18.486000 -13.244400 -7.207197
-18.439200 -13.244400 -7.207197
-18.392400 -13.244400 -7.207444
-18.345600 -13.244400 -7.230602
-18.298800 -13.244400 -7.242069
-18.252000 -13.244400 -7.243661
-18.205200 -13.244400 -7.242069
-18.158400 -13.244400 -7.231352
-18.111600 -13.244400 -7.230602
-18.064800 -13.244400 -7.220455
-18.018000 -13.244400 -7.195158
-17.971200 -13.244400 -7.183881
-17.924400 -13.244400 -7.175441
-17.877600 -13.244400 -7.175441
-17.830800 -13.244400 -7.165486
-17.784000 -13.244400 -7.140695
-17.737200 -13.244400 -7.124697
-17.690400 -13.244400 -7.117398
-17.643600 -13.244400 -7.112232
-17.596800 -13.244400 -7.104960
-17.550000 -13.244400 -7.075325
-17.503200 -13.244400 -7.059459
-17.456400 -13.244400 -7.043386
-17.409600 -13.244400 -7.040841
-17.362800 -13.244400 -7.040841
-17.316000 -13.244400 -7.002389
-17.269200 -13.244400 -6.949989
-17.222400 -13.244400 -6.922331
-17.175600 -13.244400 -6.802355
-16.707600 -13.244400 -5.448762
-15.631200 -13.244400 6.841055
-15.584400 -13.244400 6.873955
-15.537600 -13.244400 6.893142
-15.490800 -13.244400 6.924430
-15.444000 -13.244400 6.942239
-15.397200 -13.244400 6.959084
-15.350400 -13.244400 6.976217
-15.303600 -13.244400 6.979250
-15.256800 -13.244400 6.981942
-15.210000 -13.244400 6.991609
-15.163200 -13.244400 6.999060
-15.116400 -13.244400 7.027554
-15.069600 -13.244400 7.030807
-15.022800 -13.244400 7.035983
-14.976000 -13.244400 7.034468
-14.929200 -13.244400 7.034060
-14.882400 -13.244400 7.034468
-14.835600 -13.244400 7.033919
-14.788800 -13.244400 7.033919
-14.742000 -13.244400 7.036173
-14.695200 -13.244400 7.039368
-14.648400 -13.244400 7.043544
-14.601600 -13.244400 7.056586
-14.554800 -13.244400 7.056586
-14.508000 -13.244400 7.056586
-14.461200 -13.244400 7.056586
-14.414400 -13.244400 7.061160
-14.367600 -13.244400 7.061160
-14.320800 -13.244400 7.060099
-14.274000 -13.244400 7.055150
-14.227200 -13.244400 7.058250
-14.180400 -13.244400 7.059859
-14.133600 -13.244400 7.061298
-14.086800 -13.244400 7.062518
-14.040000 -13.244400 7.062518
-13.993200 -13.244400 7.064184
-13.946400 -13.244400 7.068046
-13.899600 -13.244400 7.076360
-13.852800 -13.244400 7.089931
-13.806000 -13.244400 7.100575
-13.759200 -13.244400 7.109873
-13.712400 -13.244400 7.121392
-13.665600 -13.244400 7.172203
-13.618800 -13.244400 7.264503
-7.113600 -13.244400 8.280078
-7.066800 -13.244400 8.219619
-7.020000 -13.244400 8.160478
-6.973200 -13.244400 8.146936
-6.926400 -13.244400 8.097513
-6.879600 -13.244400 8.063882
-6.832800 -13.244400 8.022729
-6.786000 -13.244400 7.949646
-6.739200 -13.244400 7.934167
-6.692400 -13.244400 7.863606
-6.645600 -13.244400 7.797146
-6.598800 -13.244400 7.717613
-6.552000 -13.244400 7.680387
-6.505200 -13.244400 7.672376
-6.458400 -13.244400 7.625339
-6.411600 -13.244400 7.601383
-6.364800 -13.244400 7.564124
-6.318000 -13.244400 7.545769
-6.271200 -13.244400 7.488428
-6.224400 -13.244400 7.445219
-6.177600 -13.244400 7.420899
-6.130800 -13.244400 7.394627
-6.084000 -13.244400 7.361420
-6.037200 -13.244400 7.361420
-5.990400 -13.244400 7.344281
-5.943600 -13.244400 7.291526
-5.896800 -13.244400 7.255836
-5.850000 -13.244400 7.238361
-5.803200 -13.244400 7.218484
-5.756400 -13.244400 7.209958
-5.709600 -13.244400 7.181025
-5.662800 -13.244400 7.139076
-5.616000 -13.244400 7.121646
-5.569200 -13.244400 7.089546
-5.522400 -13.244400 7.075878
-5.475600 -13.244400 7.058379
-5.428800 -13.244400 7.039310
-5.382000 -13.244400 7.004738
-5.335200 -13.244400 6.984395
-5.288400 -13.244400 6.950877
-5.241600 -13.244400 6.940160
-5.194800 -13.244400 6.928925
-5.148000 -13.244400 6.918856
-5.101200 -13.244400 6.901418
-5.054400 -13.244400 6.881735
-5.007600 -13.244400 6.874417
-4.960800 -13.244400 6.874467
-4.914000 -13.244400 6.869556
-4.867200 -13.244400 6.842564
-4.820400 -13.244400 6.835076
-4.773600 -13.244400 6.824868
-4.726800 -13.244400 6.821775
-4.680000 -13.244400 6.824868
-4.633200 -13.244400 6.832906
-4.586400 -13.244400 6.832906
-4.539600 -13.244400 6.832906
-4.492800 -13.244400 6.831206
-4.446000 -13.244400 6.819064
-4.399200 -13.244400 6.791549
-4.352400 -13.244400 6.774728
-4.305600 -13.244400 6.732326
-4.258800 -13.244400 6.722842
-4.212000 -13.244400 6.713310
-4.165200 -13.244400 6.703076
-4.118400 -13.244400 6.694918
-4.071600 -13.244400 6.670784
-4.024800 -13.244400 6.648832
-3.978000 -13.244400 6.647860
-3.931200 -13.244400 6.637604
-3.884400 -13.244400 6.640801
-3.837600 -13.244400 6.640801
-3.790800 -13.244400 6.637320
-3.744000 -13.244400 6.640801
-3.697200 -13.244400 6.639763
-3.650400 -13.244400 6.639763
-3.603600 -13.244400 6.640801
-3.556800 -13.244400 6.637022
-3.510000 -13.244400 6.624702
-3.463200 -13.244400 6.588292
-3.416400 -13.244400 6.577498
-3.369600 -13.244400 6.575243
-3.322800 -13.244400 6.577391
-3.276000 -13.244400 6.586313
-3.229200 -13.244400 6.588423
-3.182400 -13.244400 6.588423
-3.135600 -13.244400 6.610993
-3.088800 -13.244400 6.591460
-3.042000 -13.244400 6.588423
-2.995200 -13.244400 6.575927
-2.948400 -13.244400 6.557396
-2.901600 -13.244400 6.543504
-2.854800 -13.244400 6.531810
-2.808000 -13.244400 6.513224
-2.761200 -13.244400 6.489062
-2.714400 -13.244400 6.489062
-2.667600 -13.244400 6.474105
-2.620800 -13.244400 6.489062
-2.574000 -13.244400 6.471193
-2.527200 -13.244400 6.484507
-2.480400 -13.244400 6.484507
-2.433600 -13.244400 6.493203
-2.386800 -13.244400 6.484507
-2.340000 -13.244400 6.466420
-2.293200 -13.244400 6.439020
-2.246400 -13.244400 6.448250
-2.199600 -13.244400 6.439410
-2.152800 -13.244400 6.437145
-2.106000 -13.244400 6.455077
-2.059200 -13.244400 6.464292
-2.012400 -13.244400 6.503668
-1.965600 -13.244400 6.504758
-1.918800 -13.244400 6.503668
-1.872000 -13.244400 6.507737
-1.825200 -13.244400 6.503668
-1.778400 -13.244400 6.483302
-1.731600 -13.244400 6.461371
-1.684800 -13.244400 6.433851
-1.638000 -13.244400 6.428394
-1.591200 -13.244400 6.433706
-1.544400 -13.244400 6.425615
-1.497600 -13.244400 6.425615
-1.450800 -13.244400 6.428394
-1.404000 -13.244400 6.447163
-1.357200 -13.244400 6.447163
-1.310400 -13.244400 6.441301
-1.263600 -13.244400 6.422905
-1.216800 -13.244400 6.407376
-1.170000 -13.244400 6.393474
-1.123200 -13.244400 6.385124
-1.076400 -13.244400 6.379284
-1.029600 -13.244400 6.384775
-0.982800 -13.244400 6.398100
-0.936000 -13.244400 6.398100
-0.889200 -13.244400 6.439032
-0.842400 -13.244400 6.446577
-0.795600 -13.244400 6.474845
-0.748800 -13.244400 6.440582
-0.702000 -13.244400 6.428227
-0.655200 -13.244400 6.410548
-0.608400 -13.244400 6.413760
-0.561600 -13.244400 6.412259
-0.514800 -13.244400 6.412259
-0.468000 -13.244400 6.416967
-0.421200 -13.244400 6.430821
-0.374400 -13.244400 6.433408
-0.327600 -13.244400 6.437113
-0.280800 -13.244400 6.433633
-0.234000 -13.244400 6.423188
-0.187200 -13.244400 6.409314
-0.140400 -13.244400 6.399063
-0.093600 -13.244400 6.392060
-0.046800 -13.244400 6.388556
0.000000 -13.244400 6.392060
0.046800 -13.244400 6.409314
0.093600 -13.244400 6.429079
0.140400 -13.244400 6.441539
0.187200 -13.244400 6.452837
0.234000 -13.244400 6.493799
0.280800 -13.244400 6.497066
0.327600 -13.244400 6.483460
0.374400 -13.244400 6.474716
0.421200 -13.244400 6.460511
0.468000 -13.244400 6.450709
0.514800 -13.244400 6.446533
0.561600 -13.244400 6.450709
0.608400 -13.244400 6.458673
0.655200 -13.244400 6.484992
0.702000 -13.244400 6.497898
0.748800 -13.244400 6.503292
0.795600 -13.244400 6.497898
0.842400 -13.244400 6.497898
0.889200 -13.244400 6.498930
0.936000 -13.244400 6.491197
0.982800 -13.244400 6.473763
1.029600 -13.244400 6.468047
1.076400 -13.244400 6.473763
1.123200 -13.244400 6.491197
1.170000 -13.244400 6.492321
1.216800 -13.244400 6.497125
1.263600 -13.244400 6.522444
1.310400 -13.244400 6.530518
1.357200 -13.244400 6.539477
1.404000 -13.244400 6.545353
1.450800 -13.244400 6.539477
1.497600 -13.244400 6.545353
1.544400 -13.244400 6.552120
1.591200 -13.244400 6.572173
1.638000 -13.244400 6.564803
1.684800 -13.244400 6.567549
1.731600 -13.244400 6.568055
1.778400 -13.244400 6.572173
1.825200 -13.244400 6.594619
1.872000 -13.244400 6.604139
1.918800 -13.244400 6.607651
1.965600 -13.244400 6.612735
2.012400 -13.244400 6.624314
2.059200 -13.244400 6.642245
2.106000 -13.244400 6.649483
2.152800 -13.244400 6.658864
2.199600 -13.244400 6.662161
2.246400 -13.244400 6.683979
2.293200 -13.244400 6.686021
2.340000 -13.244400 6.673465
2.386800 -13.244400 6.670050
2.433600 -13.244400 6.704497
2.480400 -13.244400 6.707455
2.527200 -13.244400 6.709366
2.574000 -13.244400 6.743657
2.620800 -13.244400 6.754078
2.667600 -13.244400 6.797642
2.714400 -13.244400 6.812274
2.761200 -13.244400 6.814161
2.808000 -13.244400 6.816912
2.854800 -13.244400 6.823346
2.901600 -13.244400 6.829196
2.948400 -13.244400 6.818445
2.995200 -13.244400 6.831647
3.042000 -13.244400 6.836669
3.088800 -13.244400 6.842401
3.135600 -13.244400 6.855566
3.182400 -13.244400 6.864142
3.229200 -13.244400 6.884268
3.276000 -13.244400 6.916931
3.322800 -13.244400 6.941083
3.369600 -13.244400 6.958603
3.416400 -13.244400 6.967087
3.463200 -13.244400 6.986471
3.510000 -13.244400 6.990912
3.556800 -13.244400 7.010256
3.603600 -13.244400 7.024681
3.650400 -13.244400 7.048797
3.697200 -13.244400 7.060506
3.744000 -13.244400 7.083769
3.790800 -13.244400 7.090418
3.837600 -13.244400 7.103029
3.884400 -13.244400 7.108442
3.931200 -13.244400 7.112615
3.978000 -13.244400 7.133486
4.024800 -13.244400 7.152953
4.071600 -13.244400 7.178372
4.118400 -13.244400 7.188447
4.165200 -13.244400 7.213037
4.212000 -13.244400 7.215622
4.258800 -13.244400 7.246699
4.305600 -13.244400 7.253248
4.352400 -13.244400 7.265488
4.399200 -13.244400 7.291335
4.446000 -13.244400 7.319090
4.492800 -13.244400 7.366344
4.539600 -13.244400 7.388778
4.586400 -13.244400 7.418973
4.633200 -13.244400 7.462632
4.680000 -13.244400 7.480571
4.726800 -13.244400 7.510330
4.773600 -13.244400 7.516537
4.820400 -13.244400 7.516537
4.867200 -13.244400 7.557575
4.914000 -13.244400 7.580825
4.960800 -13.244400 7.603939
5.007600 -13.244400 7.633639
5.054400 -13.244400 7.675503
5.101200 -13.244400 7.693681
5.148000 -13.244400 7.720695
5.194800 -13.244400 7.761223
5.241600 -13.244400 7.800396
5.288400 -13.244400 7.832201
5.335200 -13.244400 7.870041
5.382000 -13.244400 7.897162
5.428800 -13.244400 7.925212
5.475600 -13.244400 7.967298
5.522400 -13.244400 8.023014
5.569200 -13.244400 8.065609
5.616000 -13.244400 8.096920
5.662800 -13.244400 8.121934
5.709600 -13.244400 8.156192
5.756400 -13.244400 8.254210
5.803200 -13.244400 8.306510
5.850000 -13.244400 8.387620
5.896800 -13.244400 8.378396
5.943600 -13.244400 8.441205
5.990400 -13.244400 10.611693
6.037200 -13.244400 11.026254
6.084000 -13.244400 11.260532
6.130800 -13.244400 23.174877
12.823200 -13.244400 8.052340
12.870000 -13.244400 8.041086
12.916800 -13.244400 8.001047
12.963600 -13.244400 8.000962
13.010400 -13.244400 8.000309
13.057200 -13.244400 8.000696
13.104000 -13.244400 8.000962
13.150800 -13.244400 8.000696
13.197600 -13.244400 8.001047
13.244400 -13.244400 8.015455
13.291200 -13.244400 8.028651
13.338000 -13.244400 8.030757
13.384800 -13.244400 8.036469
13.431600 -13.244400 8.056317
13.478400 -13.244400 8.058116
13.525200 -13.244400 8.053010
13.572000 -13.244400 8.039313
13.618800 -13.244400 8.042815
13.665600 -13.244400 8.039512
13.712400 -13.244400 8.038985
13.759200 -13.244400 8.027593
13.806000 -13.244400 8.028233
13.852800 -13.244400 8.036340
13.899600 -13.244400 8.042815
13.946400 -13.244400 8.043284
13.993200 -13.244400 8.046233
14.040000 -13.244400 8.046233
14.086800 -13.244400 8.055851
14.133600 -13.244400 8.052964
14.180400 -13.244400 8.052964
14.227200 -13.244400 8.053210
14.274000 -13.244400 8.053210
14.320800 -13.244400 8.055654
14.367600 -13.244400 8.063190
14.414400 -13.244400 8.052380
14.461200 -13.244400 8.052244
14.508000 -13.244400 8.052244
14.554800 -13.244400 8.040312
14.601600 -13.244400 8.018011
14.648400 -13.244400 8.009619
14.695200 -13.244400 7.986839
15.350400 -13.244400 6.840023
15.397200 -13.244400 6.802412
15.444000 -13.244400 6.794593
15.490800 -13.244400 6.773344
15.537600 -13.244400 6.757123
15.584400 -13.244400 6.757123
15.631200 -13.244400 6.761194
15.678000 -13.244400 6.761194
15.724800 -13.244400 6.779676
15.771600 -13.244400 6.774567
15.818400 -13.244400 6.778887
15.865200 -13.244400 6.789799
15.912000 -13.244400 6.783237
15.958800 -13.244400 6.775912
16.005600 -13.244400 6.768151
16.052400 -13.244400 6.743255
16.099200 -13.244400 6.722568
16.380000 -13.244400 4.793942
16.426800 -13.244400 4.527009
16.473600 -13.244400 4.318176
16.520400 -13.244400 4.045996
16.567200 -13.244400 3.846314
16.614000 -13.244400 3.654368
-18.720000 -13.197600 0.000000
-18.673200 -13.197600 0.000000
-18.626400 -13.197600 0.000000
-18.579600 -13.197600 -7.207197
-18.532800 -13.197600 -7.205989
-18.486000 -13.197600 -7.207197
-18.439200 -13.197600 -7.205989
-18.392400 -13.197600 -7.205989
-18.345600 -13.197600 -7.215495
-18.298800 -13.197600 -7.234287
-18.252000 -13.197600 -7.241204
-18.205200 -13.197600 -7.234287
-18.158400 -13.197600 -7.227269
-18.111600 -13.197600 -7.227269
-18.064800 -13.197600 -7.219127
-18.018000 -13.197600 -7.175441
-17.971200 -13.197600 -7.165486
-17.924400 -13.197600 -7.153397
-17.877600 -13.197600 -7.140695
-17.830800 -13.197600 -7.127972
-17.784000 -13.197600 -7.124697
-17.737200 -13.197600 -7.117398
-17.690400 -13.197600 -7.112232
-17.643600 -13.197600 -7.112232
-17.596800 -13.197600 -7.104960
-17.550000 -13.197600 -7.092147
-17.503200 -13.197600 -7.072020
-17.456400 -13.197600 -7.042993
-17.409600 -13.197600 -7.023885
-17.362800 -13.197600 -7.011851
-17.316000 -13.197600 -6.977856
-17.269200 -13.197600 -6.949613
-17.222400 -13.197600 -6.922331
-16.754400 -13.197600 -5.461863
-16.707600 -13.197600 -5.329882
-15.631200 -13.197600 6.871063
-15.584400 -13.197600 6.902888
-15.537600 -13.197600 6.931756
-15.490800 -13.197600 6.942239
-15.444000 -13.197600 6.964545
-15.397200 -13.197600 6.976217
-15.350400 -13.197600 6.981982
-15.303600 -13.197600 6.991609
-15.256800 -13.197600 6.994465
-15.210000 -13.197600 7.007271
-15.163200 -13.197600 7.020817
-15.116400 -13.197600 7.025701
-15.069600 -13.197600 7.030807
-15.022800 -13.197600 7.036173
-14.976000 -13.197600 7.036173
-14.929200 -13.197600 7.036173
-14.882400 -13.197600 7.043116
-14.835600 -13.197600 7.042270
-14.788800 -13.197600 7.043116
-14.742000 -13.197600 7.043116
-14.695200 -13.197600 7.043544
-14.648400 -13.197600 7.051371
-14.601600 -13.197600 7.055803
-14.554800 -13.197600 7.051371
-14.508000 -13.197600 7.052713
-14.461200 -13.197600 7.054839
-14.414400 -13.197600 7.060099
-14.367600 -13.197600 7.061160
-14.320800 -13.197600 7.063451
-14.274000 -13.197600 7.063451
-14.227200 -13.197600 7.065788
-14.180400 -13.197600 7.067042
-14.133600 -13.197600 7.068659
-14.086800 -13.197600 7.076360
-14.040000 -13.197600 7.074954
-13.993200 -13.197600 7.077235
-13.946400 -13.197600 7.077235
-13.899600 -13.197600 7.086236
-13.852800 -13.197600 7.105992
-13.806000 -13.197600 7.121392
-13.759200 -13.197600 7.124530
-13.712400 -13.197600 7.146998
-13.665600 -13.197600 7.224228
-7.113600 -13.197600 8.280078
-7.066800 -13.197600 8.219619
-7.020000 -13.197600 8.160478
-6.973200 -13.197600 8.152740
-6.926400 -13.197600 8.120665
-6.879600 -13.197600 8.049582
-6.832800 -13.197600 8.017905
-6.786000 -13.197600 7.940410
-6.739200 -13.197600 7.922861
-6.692400 -13.197600 7.853678
-6.645600 -13.197600 7.797146
-6.598800 -13.197600 7.726630
-6.552000 -13.197600 7.682546
-6.505200 -13.197600 7.653737
-6.458400 -13.197600 7.625339
-6.411600 -13.197600 7.601383
-6.364800 -13.197600 7.566586
-6.318000 -13.197600 7.545769
-6.271200 -13.197600 7.477004
-6.224400 -13.197600 7.446215
-6.177600 -13.197600 7.424351
-6.130800 -13.197600 7.398585
-6.084000 -13.197600 7.359694
-6.037200 -13.197600 7.359694
-5.990400 -13.197600 7.344281
-5.943600 -13.197600 7.291526
-5.896800 -13.197600 7.259529
-5.850000 -13.197600 7.241312
-5.803200 -13.197600 7.229341
-5.756400 -13.197600 7.225656
-5.709600 -13.197600 7.193198
-5.662800 -13.197600 7.155886
-5.616000 -13.197600 7.133271
-5.569200 -13.197600 7.086583
-5.522400 -13.197600 7.072705
-5.475600 -13.197600 7.051802
-5.428800 -13.197600 7.025752
-5.382000 -13.197600 7.004738
-5.335200 -13.197600 6.990903
-5.288400 -13.197600 6.940160
-5.241600 -13.197600 6.933970
-5.194800 -13.197600 6.918856
-5.148000 -13.197600 6.901418
-5.101200 -13.197600 6.892027
-5.054400 -13.197600 6.874417
-5.007600 -13.197600 6.868145
-4.960800 -13.197600 6.868145
-4.914000 -13.197600 6.840546
-4.867200 -13.197600 6.830315
-4.820400 -13.197600 6.811555
-4.773600 -13.197600 6.805079
-4.726800 -13.197600 6.804869
-4.680000 -13.197600 6.811555
-4.633200 -13.197600 6.821775
-4.586400 -13.197600 6.821775
-4.539600 -13.197600 6.829365
-4.492800 -13.197600 6.828608
-4.446000 -13.197600 6.814779
-4.399200 -13.197600 6.794388
-4.352400 -13.197600 6.777888
-4.305600 -13.197600 6.748416
-4.258800 -13.197600 6.732326
-4.212000 -13.197600 6.720626
-4.165200 -13.197600 6.713310
-4.118400 -13.197600 6.697641
-4.071600 -13.197600 6.671111
-4.024800 -13.197600 6.648832
-3.978000 -13.197600 6.647860
-3.931200 -13.197600 6.637604
-3.884400 -13.197600 6.627668
-3.837600 -13.197600 6.627668
-3.790800 -13.197600 6.630003
-3.744000 -13.197600 6.632962
-3.697200 -13.197600 6.630003
-3.650400 -13.197600 6.630003
-3.603600 -13.197600 6.630003
-3.556800 -13.197600 6.625136
-3.510000 -13.197600 6.603879
-3.463200 -13.197600 6.579443
-3.416400 -13.197600 6.564877
-3.369600 -13.197600 6.561339
-3.322800 -13.197600 6.562709
-3.276000 -13.197600 6.566502
-3.229200 -13.197600 6.566871
-3.182400 -13.197600 6.566688
-3.135600 -13.197600 6.575927
-3.088800 -13.197600 6.575927
-3.042000 -13.197600 6.575927
-2.995200 -13.197600 6.566282
-2.948400 -13.197600 6.555505
-2.901600 -13.197600 6.543504
-2.854800 -13.197600 6.529010
-2.808000 -13.197600 6.496303
-2.761200 -13.197600 6.489062
-2.714400 -13.197600 6.489062
-2.667600 -13.197600 6.471193
-2.620800 -13.197600 6.484507
-2.574000 -13.197600 6.471193
-2.527200 -13.197600 6.484507
-2.480400 -13.197600 6.484507
-2.433600 -13.197600 6.504737
-2.386800 -13.197600 6.484507
-2.340000 -13.197600 6.479736
-2.293200 -13.197600 6.439410
-2.246400 -13.197600 6.439410
-2.199600 -13.197600 6.437145
-2.152800 -13.197600 6.435986
-2.106000 -13.197600 6.438453
-2.059200 -13.197600 6.459157
-2.012400 -13.197600 6.461239
-1.965600 -13.197600 6.473817
-1.918800 -13.197600 6.473817
-1.872000 -13.197600 6.497668
-1.825200 -13.197600 6.483302
-1.778400 -13.197600 6.458891
-1.731600 -13.197600 6.433706
-1.684800 -13.197600 6.427083
-1.638000 -13.197600 6.425615
-1.591200 -13.197600 6.425615
-1.544400 -13.197600 6.414346
-1.497600 -13.197600 6.414346
-1.450800 -13.197600 6.425615
-1.404000 -13.197600 6.444214
-1.357200 -13.197600 6.446886
-1.310400 -13.197600 6.422905
-1.263600 -13.197600 6.392640
-1.216800 -13.197600 6.385124
-1.170000 -13.197600 6.385124
-1.123200 -13.197600 6.368731
-1.076400 -13.197600 6.358435
-1.029600 -13.197600 6.369131
-0.982800 -13.197600 6.389727
-0.936000 -13.197600 6.392407
-0.889200 -13.197600 6.418328
-0.842400 -13.197600 6.437294
-0.795600 -13.197600 6.446577
-0.748800 -13.197600 6.436085
-0.702000 -13.197600 6.416967
-0.655200 -13.197600 6.407166
-0.608400 -13.197600 6.410548
-0.561600 -13.197600 6.404712
-0.514800 -13.197600 6.407166
-0.468000 -13.197600 6.412259
-0.421200 -13.197600 6.419350
-0.374400 -13.197600 6.419350
-0.327600 -13.197600 6.427720
-0.280800 -13.197600 6.423188
-0.234000 -13.197600 6.409314
-0.187200 -13.197600 6.407011
-0.140400 -13.197600 6.400801
-0.093600 -13.197600 6.398304
-0.046800 -13.197600 6.387130
0.000000 -13.197600 6.399063
0.046800 -13.197600 6.410160
0.093600 -13.197600 6.428863
0.140400 -13.197600 6.433423
0.187200 -13.197600 6.451992
0.234000 -13.197600 6.493799
0.280800 -13.197600 6.496882
0.327600 -13.197600 6.472544
0.374400 -13.197600 6.460511
0.421200 -13.197600 6.455017
0.468000 -13.197600 6.451992
0.514800 -13.197600 6.453103
0.561600 -13.197600 6.453103
0.608400 -13.197600 6.461967
0.655200 -13.197600 6.492333
0.702000 -13.197600 6.528490
0.748800 -13.197600 6.511641
0.795600 -13.197600 6.505496
0.842400 -13.197600 6.498930
0.889200 -13.197600 6.505496
0.936000 -13.197600 6.498127
0.982800 -13.197600 6.476158
1.029600 -13.197600 6.471502
1.076400 -13.197600 6.476158
1.123200 -13.197600 6.491197
1.170000 -13.197600 6.492321
1.216800 -13.197600 6.492321
1.263600 -13.197600 6.510028
1.310400 -13.197600 6.525403
1.357200 -13.197600 6.528860
1.404000 -13.197600 6.531390
1.450800 -13.197600 6.528860
1.497600 -13.197600 6.530518
1.544400 -13.197600 6.542106
1.591200 -13.197600 6.561975
1.638000 -13.197600 6.556554
1.684800 -13.197600 6.563704
1.731600 -13.197600 6.564803
1.778400 -13.197600 6.568055
1.825200 -13.197600 6.589021
1.872000 -13.197600 6.604139
1.918800 -13.197600 6.610063
1.965600 -13.197600 6.615183
2.012400 -13.197600 6.624314
2.059200 -13.197600 6.641450
2.106000 -13.197600 6.641450
2.152800 -13.197600 6.642126
2.199600 -13.197600 6.642795
2.246400 -13.197600 6.657899
2.293200 -13.197600 6.657899
2.340000 -13.197600 6.653964
2.386800 -13.197600 6.659778
2.433600 -13.197600 6.690942
2.480400 -13.197600 6.704322
2.527200 -13.197600 6.705513
2.574000 -13.197600 6.721394
2.620800 -13.197600 6.770644
2.667600 -13.197600 6.785761
2.714400 -13.197600 6.804230
2.761200 -13.197600 6.812274
2.808000 -13.197600 6.814925
2.854800 -13.197600 6.823346
2.901600 -13.197600 6.823346
2.948400 -13.197600 6.814925
2.995200 -13.197600 6.823346
3.042000 -13.197600 6.835892
3.088800 -13.197600 6.837982
3.135600 -13.197600 6.847863
3.182400 -13.197600 6.854217
3.229200 -13.197600 6.884268
3.276000 -13.197600 6.923517
3.322800 -13.197600 6.941083
3.369600 -13.197600 6.959737
3.416400 -13.197600 6.972422
3.463200 -13.197600 6.990912
3.510000 -13.197600 6.998402
3.556800 -13.197600 7.010256
3.603600 -13.197600 7.016912
3.650400 -13.197600 7.019469
3.697200 -13.197600 7.048797
3.744000 -13.197600 7.060779
3.790800 -13.197600 7.080388
3.837600 -13.197600 7.098753
3.884400 -13.197600 7.103029
3.931200 -13.197600 7.117285
3.978000 -13.197600 7.139719
4.024800 -13.197600 7.156600
4.071600 -13.197600 7.175975
4.118400 -13.197600 7.188447
4.165200 -13.197600 7.213850
4.212000 -13.197600 7.214423
4.258800 -13.197600 7.224192
4.305600 -13.197600 7.252330
4.352400 -13.197600 7.254145
4.399200 -13.197600 7.285749
4.446000 -13.197600 7.319090
4.492800 -13.197600 7.366344
4.539600 -13.197600 7.383638
4.586400 -13.197600 7.408995
4.633200 -13.197600 7.430374
4.680000 -13.197600 7.474420
4.726800 -13.197600 7.511778
4.773600 -13.197600 7.519471
4.820400 -13.197600 7.519471
4.867200 -13.197600 7.567521
4.914000 -13.197600 7.587048
4.960800 -13.197600 7.603939
5.007600 -13.197600 7.633639
5.054400 -13.197600 7.662786
5.101200 -13.197600 7.679273
5.148000 -13.197600 7.720454
5.194800 -13.197600 7.753274
5.241600 -13.197600 7.797390
5.288400 -13.197600 7.825909
5.335200 -13.197600 7.864142
5.382000 -13.197600 7.909640
5.428800 -13.197600 7.953166
5.475600 -13.197600 7.968513
5.522400 -13.197600 8.005342
5.569200 -13.197600 8.043049
5.616000 -13.197600 8.098629
5.662800 -13.197600 8.127370
5.709600 -13.197600 8.156365
5.756400 -13.197600 8.254210
5.803200 -13.197600 8.306510
5.850000 -13.197600 8.380021
5.896800 -13.197600 8.349233
5.943600 -13.197600 8.444969
5.990400 -13.197600 10.942482
6.037200 -13.197600 11.069664
6.084000 -13.197600 11.260532
6.130800 -13.197600 19.809625
12.823200 -13.197600 8.059320
12.870000 -13.197600 8.052340
12.916800 -13.197600 8.030704
12.963600 -13.197600 8.007853
13.010400 -13.197600 8.002093
13.057200 -13.197600 8.001047
13.104000 -13.197600 8.001047
13.150800 -13.197600 8.000696
13.197600 -13.197600 8.000962
13.244400 -13.197600 8.009300
13.291200 -13.197600 8.028651
13.338000 -13.197600 8.028651
13.384800 -13.197600 8.040437
13.431600 -13.197600 8.056317
13.478400 -13.197600 8.058116
13.525200 -13.197600 8.053010
13.572000 -13.197600 8.039313
13.618800 -13.197600 8.039512
13.665600 -13.197600 8.039512
13.712400 -13.197600 8.038985
13.759200 -13.197600 8.034088
13.806000 -13.197600 8.033211
13.852800 -13.197600 8.038985
13.899600 -13.197600 8.046233
13.946400 -13.197600 8.047765
13.993200 -13.197600 8.047921
14.040000 -13.197600 8.047921
14.086800 -13.197600 8.060894
14.133600 -13.197600 8.055851
14.180400 -13.197600 8.053210
14.227200 -13.197600 8.055654
14.274000 -13.197600 8.055654
14.320800 -13.197600 8.063190
14.367600 -13.197600 8.070915
14.414400 -13.197600 8.055654
14.461200 -13.197600 8.055654
14.508000 -13.197600 8.057099
14.554800 -13.197600 8.052244
14.601600 -13.197600 8.034975
14.648400 -13.197600 8.024566
14.695200 -13.197600 8.013583
15.397200 -13.197600 6.817937
15.444000 -13.197600 6.802412
15.490800 -13.197600 6.777061
15.537600 -13.197600 6.761194
15.584400 -13.197600 6.761194
15.631200 -13.197600 6.767739
15.678000 -13.197600 6.774567
15.724800 -13.197600 6.779676
15.771600 -13.197600 6.774567
15.818400 -13.197600 6.779676
15.865200 -13.197600 6.789799
15.912000 -13.197600 6.789799
15.958800 -13.197600 6.782808
16.005600 -13.197600 6.779676
16.052400 -13.197600 6.755882
16.099200 -13.197600 6.739201
16.146000 -13.197600 6.711030
16.333200 -13.197600 5.327175
16.380000 -13.197600 5.003687
16.426800 -13.197600 4.721588
16.473600 -13.197600 4.441008
16.520400 -13.197600 4.270607
16.567200 -13.197600 4.034966
16.660800 -13.197600 3.564825
-18.720000 -13.150800 0.000000
-18.673200 -13.150800 0.000000
-18.626400 -13.150800 0.000000
-18.579600 -13.150800 -7.207197
-18.532800 -13.150800 -7.205989
-18.486000 -13.150800 -7.207197
-18.439200 -13.150800 -7.202142
-18.392400 -13.150800 -7.202142
-18.345600 -13.150800 -7.205989
-18.298800 -13.150800 -7.233620
-18.252000 -13.150800 -7.234287
-18.205200 -13.150800 -7.227269
-18.158400 -13.150800 -7.216209
-18.111600 -13.150800 -7.219218
-18.064800 -13.150800 -7.200636
-18.018000 -13.150800 -7.165486
-17.971200 -13.150800 -7.148370
-17.924400 -13.150800 -7.127972
-17.877600 -13.150800 -7.126458
-17.830800 -13.150800 -7.122606
-17.784000 -13.150800 -7.117398
-17.737200 -13.150800 -7.112232
-17.690400 -13.150800 -7.094535
-17.643600 -13.150800 -7.105126
-17.596800 -13.150800 -7.094535
-17.550000 -13.150800 -7.075325
-17.503200 -13.150800 -7.049514
-17.456400 -13.150800 -7.035047
-17.409600 -13.150800 -7.011851
-17.362800 -13.150800 -6.977856
-17.316000 -13.150800 -6.962289
-17.269200 -13.150800 -6.908793
-17.222400 -13.150800 -6.871430
-16.848000 -13.150800 -5.536690
-16.801200 -13.150800 -5.461863
-16.754400 -13.150800 -5.461863
-16.707600 -13.150800 -5.289455
-15.678000 -13.150800 6.855952
-15.631200 -13.150800 6.881572
-15.584400 -13.150800 6.923792
-15.537600 -13.150800 6.941229
-15.490800 -13.150800 6.958993
-15.444000 -13.150800 6.976217
-15.397200 -13.150800 6.981982
-15.350400 -13.150800 6.996842
-15.303600 -13.150800 7.005902
-15.256800 -13.150800 7.005902
-15.210000 -13.150800 7.015999
-15.163200 -13.150800 7.022873
-15.116400 -13.150800 7.030807
-15.069600 -13.150800 7.037357
-15.022800 -13.150800 7.045058
-14.976000 -13.150800 7.050928
-14.929200 -13.150800 7.048342
-14.882400 -13.150800 7.051107
-14.835600 -13.150800 7.050928
-14.788800 -13.150800 7.051289
-14.742000 -13.150800 7.051289
-14.695200 -13.150800 7.055803
-14.648400 -13.150800 7.052713
-14.601600 -13.150800 7.056586
-14.554800 -13.150800 7.052713
-14.508000 -13.150800 7.056586
-14.461200 -13.150800 7.060680
-14.414400 -13.150800 7.066870
-14.367600 -13.150800 7.074753
-14.320800 -13.150800 7.075448
-14.274000 -13.150800 7.075448
-14.227200 -13.150800 7.077322
-14.180400 -13.150800 7.077903
-14.133600 -13.150800 7.079231
-14.086800 -13.150800 7.079231
-14.040000 -13.150800 7.079231
-13.993200 -13.150800 7.087806
-13.946400 -13.150800 7.088098
-13.899600 -13.150800 7.098496
-13.852800 -13.150800 7.121392
-13.806000 -13.150800 7.131833
-13.759200 -13.150800 7.151417
-13.712400 -13.150800 7.207219
-7.160400 -13.150800 8.189829
-7.113600 -13.150800 8.278207
-7.066800 -13.150800 8.202190
-7.020000 -13.150800 8.152740
-6.973200 -13.150800 8.146936
-6.926400 -13.150800 8.097513
-6.879600 -13.150800 8.030734
-6.832800 -13.150800 7.968579
-6.786000 -13.150800 7.937969
-6.739200 -13.150800 7.910439
-6.692400 -13.150800 7.842065
-6.645600 -13.150800 7.797146
-6.598800 -13.150800 7.751506
-6.552000 -13.150800 7.697796
-6.505200 -13.150800 7.653737
-6.458400 -13.150800 7.627153
-6.411600 -13.150800 7.598052
-6.364800 -13.150800 7.560619
-6.318000 -13.150800 7.530502
-6.271200 -13.150800 7.477004
-6.224400 -13.150800 7.447109
-6.177600 -13.150800 7.428100
-6.130800 -13.150800 7.409897
-6.084000 -13.150800 7.365084
-6.037200 -13.150800 7.359694
-5.990400 -13.150800 7.319450
-5.943600 -13.150800 7.288024
-5.896800 -13.150800 7.251158
-5.850000 -13.150800 7.241312
-5.803200 -13.150800 7.229341
-5.756400 -13.150800 7.216343
-5.709600 -13.150800 7.193198
-5.662800 -13.150800 7.161768
-5.616000 -13.150800 7.133486
-5.569200 -13.150800 7.083678
-5.522400 -13.150800 7.061656
-5.475600 -13.150800 7.025752
-5.428800 -13.150800 7.012665
-5.382000 -13.150800 6.996968
-5.335200 -13.150800 6.984395
-5.288400 -13.150800 6.940160
-5.241600 -13.150800 6.933970
-5.194800 -13.150800 6.917997
-5.148000 -13.150800 6.904618
-5.101200 -13.150800 6.897455
-5.054400 -13.150800 6.871596
-5.007600 -13.150800 6.868145
-4.960800 -13.150800 6.864709
-4.914000 -13.150800 6.836257
-4.867200 -13.150800 6.830315
-4.820400 -13.150800 6.811555
-4.773600 -13.150800 6.804869
-4.726800 -13.150800 6.804477
-4.680000 -13.150800 6.807323
-4.633200 -13.150800 6.807323
-4.586400 -13.150800 6.819064
-4.539600 -13.150800 6.823306
-4.492800 -13.150800 6.828608
-4.446000 -13.150800 6.807323
-4.399200 -13.150800 6.791549
-4.352400 -13.150800 6.776140
-4.305600 -13.150800 6.748416
-4.258800 -13.150800 6.735503
-4.212000 -13.150800 6.722842
-4.165200 -13.150800 6.713310
-4.118400 -13.150800 6.699912
-4.071600 -13.150800 6.671111
-4.024800 -13.150800 6.663136
-3.978000 -13.150800 6.648832
-3.931200 -13.150800 6.643817
-3.884400 -13.150800 6.637056
-3.837600 -13.150800 6.627668
-3.790800 -13.150800 6.624702
-3.744000 -13.150800 6.630003
-3.697200 -13.150800 6.625136
-3.650400 -13.150800 6.619258
-3.603600 -13.150800 6.603879
-3.556800 -13.150800 6.586787
-3.510000 -13.150800 6.584950
-3.463200 -13.150800 6.564877
-3.416400 -13.150800 6.552287
-3.369600 -13.150800 6.550483
-3.322800 -13.150800 6.556311
-3.276000 -13.150800 6.562709
-3.229200 -13.150800 6.562709
-3.182400 -13.150800 6.562709
-3.135600 -13.150800 6.575927
-3.088800 -13.150800 6.575305
-3.042000 -13.150800 6.572046
-2.995200 -13.150800 6.560274
-2.948400 -13.150800 6.547894
-2.901600 -13.150800 6.525838
-2.854800 -13.150800 6.512575
-2.808000 -13.150800 6.489062
-2.761200 -13.150800 6.471193
-2.714400 -13.150800 6.482689
-2.667600 -13.150800 6.482689
-2.620800 -13.150800 6.485684
-2.574000 -13.150800 6.484507
-2.527200 -13.150800 6.485684
-2.480400 -13.150800 6.484507
-2.433600 -13.150800 6.505455
-2.386800 -13.150800 6.485382
-2.340000 -13.150800 6.477357
-2.293200 -13.150800 6.461067
-2.246400 -13.150800 6.448250
-2.199600 -13.150800 6.439020
-2.152800 -13.150800 6.435986
-2.106000 -13.150800 6.437145
-2.059200 -13.150800 6.455077
-2.012400 -13.150800 6.460251
-1.965600 -13.150800 6.460251
-1.918800 -13.150800 6.458891
-1.872000 -13.150800 6.483302
-1.825200 -13.150800 6.461239
-1.778400 -13.150800 6.433706
-1.731600 -13.150800 6.407570
-1.684800 -13.150800 6.394421
-1.638000 -13.150800 6.414346
-1.591200 -13.150800 6.414346
-1.544400 -13.150800 6.378550
-1.497600 -13.150800 6.387924
-1.450800 -13.150800 6.414346
-1.404000 -13.150800 6.417303
-1.357200 -13.150800 6.414346
-1.310400 -13.150800 6.382483
-1.263600 -13.150800 6.374595
-1.216800 -13.150800 6.374595
-1.170000 -13.150800 6.374595
-1.123200 -13.150800 6.357609
-1.076400 -13.150800 6.357609
-1.029600 -13.150800 6.368731
-0.982800 -13.150800 6.389727
-0.936000 -13.150800 6.395204
-0.889200 -13.150800 6.418328
-0.842400 -13.150800 6.448345
-0.795600 -13.150800 6.455698
-0.748800 -13.150800 6.440582
-0.702000 -13.150800 6.416967
-0.655200 -13.150800 6.404712
-0.608400 -13.150800 6.404712
-0.561600 -13.150800 6.390435
-0.514800 -13.150800 6.390435
-0.468000 -13.150800 6.400268
-0.421200 -13.150800 6.404712
-0.374400 -13.150800 6.400268
-0.327600 -13.150800 6.400801
-0.280800 -13.150800 6.406073
-0.234000 -13.150800 6.400801
-0.187200 -13.150800 6.400801
-0.140400 -13.150800 6.400801
-0.093600 -13.150800 6.398304
-0.046800 -13.150800 6.395704
0.000000 -13.150800 6.403908
0.046800 -13.150800 6.413595
0.093600 -13.150800 6.428863
0.140400 -13.150800 6.433423
0.187200 -13.150800 6.451043
0.234000 -13.150800 6.474716
0.280800 -13.150800 6.491331
0.327600 -13.150800 6.469410
0.374400 -13.150800 6.460511
0.421200 -13.150800 6.460511
0.468000 -13.150800 6.453103
0.514800 -13.150800 6.450709
0.561600 -13.150800 6.450709
0.608400 -13.150800 6.458673
0.655200 -13.150800 6.476301
0.702000 -13.150800 6.492333
0.748800 -13.150800 6.503292
0.795600 -13.150800 6.505496
0.842400 -13.150800 6.503292
0.889200 -13.150800 6.508924
0.936000 -13.150800 6.505496
0.982800 -13.150800 6.491350
1.029600 -13.150800 6.473763
1.076400 -13.150800 6.483975
1.123200 -13.150800 6.491197
1.170000 -13.150800 6.503928
1.216800 -13.150800 6.487527
1.263600 -13.150800 6.509342
1.310400 -13.150800 6.510028
1.357200 -13.150800 6.525403
1.404000 -13.150800 6.525805
1.450800 -13.150800 6.525403
1.497600 -13.150800 6.525403
1.544400 -13.150800 6.535867
1.591200 -13.150800 6.556483
1.638000 -13.150800 6.556483
1.684800 -13.150800 6.561975
1.731600 -13.150800 6.564803
1.778400 -13.150800 6.572173
1.825200 -13.150800 6.585647
1.872000 -13.150800 6.599091
1.918800 -13.150800 6.609495
1.965600 -13.150800 6.615183
2.012400 -13.150800 6.624131
2.059200 -13.150800 6.625027
2.106000 -13.150800 6.625027
2.152800 -13.150800 6.627926
2.199600 -13.150800 6.625027
2.246400 -13.150800 6.642126
2.293200 -13.150800 6.642126
2.340000 -13.150800 6.642795
2.386800 -13.150800 6.657899
2.433600 -13.150800 6.681211
2.480400 -13.150800 6.704322
2.527200 -13.150800 6.705513
2.574000 -13.150800 6.743657
2.620800 -13.150800 6.770644
2.667600 -13.150800 6.785761
2.714400 -13.150800 6.804151
2.761200 -13.150800 6.804151
2.808000 -13.150800 6.804230
2.854800 -13.150800 6.814925
2.901600 -13.150800 6.816912
2.948400 -13.150800 6.802382
2.995200 -13.150800 6.814925
3.042000 -13.150800 6.829892
3.088800 -13.150800 6.836669
3.135600 -13.150800 6.844557
3.182400 -13.150800 6.853133
3.229200 -13.150800 6.880063
3.276000 -13.150800 6.913853
3.322800 -13.150800 6.929179
3.369600 -13.150800 6.957727
3.416400 -13.150800 6.973342
3.463200 -13.150800 6.981537
3.510000 -13.150800 6.993527
3.556800 -13.150800 7.010256
3.603600 -13.150800 7.016912
3.650400 -13.150800 7.016912
3.697200 -13.150800 7.036426
3.744000 -13.150800 7.055197
3.790800 -13.150800 7.086641
3.837600 -13.150800 7.098753
3.884400 -13.150800 7.103029
3.931200 -13.150800 7.117285
3.978000 -13.150800 7.139719
4.024800 -13.150800 7.157445
4.071600 -13.150800 7.175395
4.118400 -13.150800 7.178372
4.165200 -13.150800 7.211174
4.212000 -13.150800 7.213037
4.258800 -13.150800 7.235189
4.305600 -13.150800 7.252330
4.352400 -13.150800 7.252330
4.399200 -13.150800 7.285546
4.446000 -13.150800 7.314698
4.492800 -13.150800 7.351011
4.539600 -13.150800 7.370403
4.586400 -13.150800 7.408995
4.633200 -13.150800 7.435459
4.680000 -13.150800 7.474290
4.726800 -13.150800 7.516537
4.773600 -13.150800 7.550315
4.820400 -13.150800 7.558694
4.867200 -13.150800 7.570425
4.914000 -13.150800 7.594072
4.960800 -13.150800 7.633639
5.007600 -13.150800 7.638809
5.054400 -13.150800 7.662786
5.101200 -13.150800 7.682680
5.148000 -13.150800 7.724165
5.194800 -13.150800 7.764793
5.241600 -13.150800 7.800396
5.288400 -13.150800 7.834579
5.335200 -13.150800 7.862594
5.382000 -13.150800 7.897162
5.428800 -13.150800 7.927880
5.475600 -13.150800 7.968513
5.522400 -13.150800 8.014488
5.569200 -13.150800 8.084613
5.616000 -13.150800 8.103630
5.662800 -13.150800 8.149249
5.709600 -13.150800 8.193593
5.756400 -13.150800 8.276691
5.803200 -13.150800 8.306764
5.850000 -13.150800 8.349233
5.896800 -13.150800 8.317085
5.943600 -13.150800 8.432181
5.990400 -13.150800 8.646423
6.037200 -13.150800 11.069664
6.084000 -13.150800 11.267963
6.130800 -13.150800 18.938324
12.870000 -13.150800 8.052340
12.916800 -13.150800 8.038531
12.963600 -13.150800 8.013892
13.010400 -13.150800 8.007853
13.057200 -13.150800 8.001081
13.104000 -13.150800 8.001081
13.150800 -13.150800 8.000962
13.197600 -13.150800 8.001081
13.244400 -13.150800 8.013892
13.291200 -13.150800 8.034005
13.338000 -13.150800 8.039313
13.384800 -13.150800 8.053010
13.431600 -13.150800 8.061419
13.478400 -13.150800 8.067107
13.525200 -13.150800 8.056317
13.572000 -13.150800 8.039313
13.618800 -13.150800 8.047765
13.665600 -13.150800 8.043284
13.712400 -13.150800 8.043284
13.759200 -13.150800 8.038985
13.806000 -13.150800 8.038985
13.852800 -13.150800 8.046233
13.899600 -13.150800 8.055234
13.946400 -13.150800 8.055234
13.993200 -13.150800 8.051487
14.040000 -13.150800 8.052964
14.086800 -13.150800 8.055851
14.133600 -13.150800 8.052964
14.180400 -13.150800 8.052964
14.227200 -13.150800 8.053210
14.274000 -13.150800 8.053210
14.320800 -13.150800 8.065862
14.367600 -13.150800 8.071052
14.414400 -13.150800 8.063190
14.461200 -13.150800 8.065973
14.508000 -13.150800 8.081006
14.554800 -13.150800 8.074583
14.601600 -13.150800 8.068935
14.648400 -13.150800 8.068935
14.695200 -13.150800 8.057099
14.742000 -13.150800 8.060369
15.490800 -13.150800 6.807699
15.537600 -13.150800 6.783221
15.584400 -13.150800 6.783221
15.631200 -13.150800 6.783221
15.678000 -13.150800 6.789799
15.724800 -13.150800 6.789799
15.771600 -13.150800 6.779676
15.818400 -13.150800 6.783221
15.865200 -13.150800 6.792083
15.912000 -13.150800 6.790221
15.958800 -13.150800 6.789799
16.005600 -13.150800 6.789794
16.052400 -13.150800 6.770724
16.099200 -13.150800 6.762689
16.146000 -13.150800 6.747941
16.473600 -13.150800 4.626013
16.520400 -13.150800 4.318176
16.567200 -13.150800 4.220083
-18.720000 -13.104000 0.000000
-18.673200 -13.104000 0.000000
-18.626400 -13.104000 0.000000
-18.579600 -13.104000 -7.232328
-18.532800 -13.104000 -7.232328
-18.486000 -13.104000 -7.232328
-18.439200 -13.104000 -7.207197
-18.392400 -13.104000 -7.215495
-18.345600 -13.104000 -7.215495
-18.298800 -13.104000 -7.205989
-18.252000 -13.104000 -7.197861
-18.205200 -13.104000 -7.177401
-18.158400 -13.104000 -7.189635
-18.111600 -13.104000 -7.189635
-18.064800 -13.104000 -7.175441
-18.018000 -13.104000 -7.156965
-17.971200 -13.104000 -7.136532
-17.924400 -13.104000 -7.126458
-17.877600 -13.104000 -7.124697
-17.830800 -13.104000 -7.122606
-17.784000 -13.104000 -7.119463
-17.737200 -13.104000 -7.110880
-17.690400 -13.104000 -7.094535
-17.643600 -13.104000 -7.105126
-17.596800 -13.104000 -7.094535
-17.550000 -13.104000 -7.071024
-17.503200 -13.104000 -7.042993
-17.456400 -13.104000 -7.023885
-17.409600 -13.104000 -6.986627
-17.362800 -13.104000 -6.962289
-17.316000 -13.104000 -6.922331
-17.269200 -13.104000 -6.818312
-16.848000 -13.104000 -5.329882
-16.801200 -13.104000 -5.289455
-16.754400 -13.104000 -5.289455
-15.678000 -13.104000 6.875803
-15.631200 -13.104000 6.898073
-15.584400 -13.104000 6.931756
-15.537600 -13.104000 6.946227
-15.490800 -13.104000 6.968273
-15.444000 -13.104000 6.981982
-15.397200 -13.104000 6.999060
-15.350400 -13.104000 7.008648
-15.303600 -13.104000 7.012645
-15.256800 -13.104000 7.015999
-15.210000 -13.104000 7.025126
-15.163200 -13.104000 7.037357
-15.116400 -13.104000 7.041034
-15.069600 -13.104000 7.045058
-15.022800 -13.104000 7.048342
-14.976000 -13.104000 7.051107
-14.929200 -13.104000 7.050929
-14.882400 -13.104000 7.054365
-14.835600 -13.104000 7.054365
-14.788800 -13.104000 7.055390
-14.742000 -13.104000 7.056586
-14.695200 -13.104000 7.058708
-14.648400 -13.104000 7.056586
-14.601600 -13.104000 7.068309
-14.554800 -13.104000 7.061796
-14.508000 -13.104000 7.061796
-14.461200 -13.104000 7.066870
-14.414400 -13.104000 7.075448
-14.367600 -13.104000 7.077997
-14.320800 -13.104000 7.079231
-14.274000 -13.104000 7.079231
-14.227200 -13.104000 7.083224
-14.180400 -13.104000 7.083084
-14.133600 -13.104000 7.086236
-14.086800 -13.104000 7.087806
-14.040000 -13.104000 7.088021
-13.993200 -13.104000 7.094897
-13.946400 -13.104000 7.098609
-13.899600 -13.104000 7.113188
-13.852800 -13.104000 7.132154
-13.806000 -13.104000 7.146998
-13.759200 -13.104000 7.172203
-7.160400 -13.104000 8.191312
-7.113600 -13.104000 8.219619
-7.066800 -13.104000 8.189829
-7.020000 -13.104000 8.133671
-6.973200 -13.104000 8.129512
-6.926400 -13.104000 8.078506
-6.879600 -13.104000 8.025273
-6.832800 -13.104000 7.996274
-6.786000 -13.104000 7.943042
-6.739200 -13.104000 7.910439
-6.692400 -13.104000 7.845576
-6.645600 -13.104000 7.808123
-6.598800 -13.104000 7.773409
-6.552000 -13.104000 7.714731
-6.505200 -13.104000 7.653737
-6.458400 -13.104000 7.625339
-6.411600 -13.104000 7.569304
-6.364800 -13.104000 7.550272
-6.318000 -13.104000 7.527173
-6.271200 -13.104000 7.477004
-6.224400 -13.104000 7.447109
-6.177600 -13.104000 7.433108
-6.130800 -13.104000 7.405562
-6.084000 -13.104000 7.365084
-6.037200 -13.104000 7.359694
-5.990400 -13.104000 7.308324
-5.943600 -13.104000 7.272041
-5.896800 -13.104000 7.251158
-5.850000 -13.104000 7.235857
-5.803200 -13.104000 7.216343
-5.756400 -13.104000 7.203513
-5.709600 -13.104000 7.190970
-5.662800 -13.104000 7.152431
-5.616000 -13.104000 7.124278
-5.569200 -13.104000 7.067264
-5.522400 -13.104000 7.058731
-5.475600 -13.104000 7.039310
-5.428800 -13.104000 7.012665
-5.382000 -13.104000 6.996968
-5.335200 -13.104000 6.972510
-5.288400 -13.104000 6.937540
-5.241600 -13.104000 6.937540
-5.194800 -13.104000 6.928925
-5.148000 -13.104000 6.917997
-5.101200 -13.104000 6.901418
-5.054400 -13.104000 6.892027
-5.007600 -13.104000 6.871400
-4.960800 -13.104000 6.864709
-4.914000 -13.104000 6.836119
-4.867200 -13.104000 6.824168
-4.820400 -13.104000 6.815641
-4.773600 -13.104000 6.805079
-4.726800 -13.104000 6.804869
-4.680000 -13.104000 6.807323
-4.633200 -13.104000 6.801032
-4.586400 -13.104000 6.823306
-4.539600 -13.104000 6.829365
-4.492800 -13.104000 6.828608
-4.446000 -13.104000 6.804195
-4.399200 -13.104000 6.791082
-4.352400 -13.104000 6.768553
-4.305600 -13.104000 6.742207
-4.258800 -13.104000 6.735279
-4.212000 -13.104000 6.714997
-4.165200 -13.104000 6.713042
-4.118400 -13.104000 6.697641
-4.071600 -13.104000 6.669524
-4.024800 -13.104000 6.651049
-3.978000 -13.104000 6.651049
-3.931200 -13.104000 6.644086
-3.884400 -13.104000 6.637056
-3.837600 -13.104000 6.627668
-3.790800 -13.104000 6.624702
-3.744000 -13.104000 6.624702
-3.697200 -13.104000 6.624702
-3.650400 -13.104000 6.605852
-3.603600 -13.104000 6.596805
-3.556800 -13.104000 6.584950
-3.510000 -13.104000 6.579443
-3.463200 -13.104000 6.556311
-3.416400 -13.104000 6.552287
-3.369600 -13.104000 6.550483
-3.322800 -13.104000 6.556311
-3.276000 -13.104000 6.557226
-3.229200 -13.104000 6.561339
-3.182400 -13.104000 6.561352
-3.135600 -13.104000 6.572485
-3.088800 -13.104000 6.566688
-3.042000 -13.104000 6.556810
-2.995200 -13.104000 6.533993
-2.948400 -13.104000 6.513220
-2.901600 -13.104000 6.500299
-2.854800 -13.104000 6.494614
-2.808000 -13.104000 6.485684
-2.761200 -13.104000 6.471193
-2.714400 -13.104000 6.482689
-2.667600 -13.104000 6.482689
-2.620800 -13.104000 6.484507
-2.574000 -13.104000 6.484507
-2.527200 -13.104000 6.482689
-2.480400 -13.104000 6.479736
-2.433600 -13.104000 6.484507
-2.386800 -13.104000 6.479736
-2.340000 -13.104000 6.448250
-2.293200 -13.104000 6.436029
-2.246400 -13.104000 6.430709
-2.199600 -13.104000 6.427490
-2.152800 -13.104000 6.422589
-2.106000 -13.104000 6.422589
-2.059200 -13.104000 6.438453
-2.012400 -13.104000 6.444302
-1.965600 -13.104000 6.460251
-1.918800 -13.104000 6.460251
-1.872000 -13.104000 6.483302
-1.825200 -13.104000 6.461239
-1.778400 -13.104000 6.420637
-1.731600 -13.104000 6.387924
-1.684800 -13.104000 6.374930
-1.638000 -13.104000 6.378550
-1.591200 -13.104000 6.374930
-1.544400 -13.104000 6.369268
-1.497600 -13.104000 6.371195
-1.450800 -13.104000 6.379803
-1.404000 -13.104000 6.381799
-1.357200 -13.104000 6.382483
-1.310400 -13.104000 6.368731
-1.263600 -13.104000 6.361657
-1.216800 -13.104000 6.357609
-1.170000 -13.104000 6.357609
-1.123200 -13.104000 6.356545
-1.076400 -13.104000 6.356545
-1.029600 -13.104000 6.357162
-0.982800 -13.104000 6.377605
-0.936000 -13.104000 6.388863
-0.889200 -13.104000 6.398100
-0.842400 -13.104000 6.431937
-0.795600 -13.104000 6.437294
-0.748800 -13.104000 6.428227
-0.702000 -13.104000 6.413760
-0.655200 -13.104000 6.404712
-0.608400 -13.104000 6.404712
-0.561600 -13.104000 6.382777
-0.514800 -13.104000 6.382777
-0.468000 -13.104000 6.393054
-0.421200 -13.104000 6.400268
-0.374400 -13.104000 6.394492
-0.327600 -13.104000 6.395704
-0.280800 -13.104000 6.400268
-0.234000 -13.104000 6.398304
-0.187200 -13.104000 6.400268
-0.140400 -13.104000 6.400801
-0.093600 -13.104000 6.400801
-0.046800 -13.104000 6.403908
0.000000 -13.104000 6.409314
0.046800 -13.104000 6.418649
0.093600 -13.104000 6.433423
0.140400 -13.104000 6.441539
0.187200 -13.104000 6.451043
0.234000 -13.104000 6.469410
0.280800 -13.104000 6.472932
0.327600 -13.104000 6.453427
0.374400 -13.104000 6.453103
0.421200 -13.104000 6.453103
0.468000 -13.104000 6.450709
0.514800 -13.104000 6.446618
0.561600 -13.104000 6.450709
0.608400 -13.104000 6.458673
0.655200 -13.104000 6.481988
0.702000 -13.104000 6.497898
0.748800 -13.104000 6.503292
0.795600 -13.104000 6.503292
0.842400 -13.104000 6.503292
0.889200 -13.104000 6.508924
0.936000 -13.104000 6.503292
0.982800 -13.104000 6.488883
1.029600 -13.104000 6.468047
1.076400 -13.104000 6.471502
1.123200 -13.104000 6.479361
1.170000 -13.104000 6.483975
1.216800 -13.104000 6.476158
1.263600 -13.104000 6.493514
1.310400 -13.104000 6.495013
1.357200 -13.104000 6.511005
1.404000 -13.104000 6.522133
1.450800 -13.104000 6.522133
1.497600 -13.104000 6.525290
1.544400 -13.104000 6.542106
1.591200 -13.104000 6.556483
1.638000 -13.104000 6.561975
1.684800 -13.104000 6.564803
1.731600 -13.104000 6.567549
1.778400 -13.104000 6.572173
1.825200 -13.104000 6.586308
1.872000 -13.104000 6.595531
1.918800 -13.104000 6.610063
1.965600 -13.104000 6.615183
2.012400 -13.104000 6.619788
2.059200 -13.104000 6.619788
2.106000 -13.104000 6.624131
2.152800 -13.104000 6.625027
2.199600 -13.104000 6.624131
2.246400 -13.104000 6.627926
2.293200 -13.104000 6.632879
2.340000 -13.104000 6.642795
2.386800 -13.104000 6.657899
2.433600 -13.104000 6.677026
2.480400 -13.104000 6.704080
2.527200 -13.104000 6.705513
2.574000 -13.104000 6.721603
2.620800 -13.104000 6.755300
2.667600 -13.104000 6.771431
2.714400 -13.104000 6.788847
2.761200 -13.104000 6.782045
2.808000 -13.104000 6.792842
2.854800 -13.104000 6.804230
2.901600 -13.104000 6.806959
2.948400 -13.104000 6.792147
2.995200 -13.104000 6.804230
3.042000 -13.104000 6.823346
3.088800 -13.104000 6.833108
3.135600 -13.104000 6.837435
3.182400 -13.104000 6.846821
3.229200 -13.104000 6.854217
3.276000 -13.104000 6.889853
3.322800 -13.104000 6.913853
3.369600 -13.104000 6.941083
3.416400 -13.104000 6.965327
3.463200 -13.104000 6.973802
3.510000 -13.104000 6.993527
3.556800 -13.104000 7.005271
3.603600 -13.104000 7.010904
3.650400 -13.104000 7.019469
3.697200 -13.104000 7.035403
3.744000 -13.104000 7.052732
3.790800 -13.104000 7.058429
3.837600 -13.104000 7.090892
3.884400 -13.104000 7.099926
3.931200 -13.104000 7.117285
3.978000 -13.104000 7.140202
4.024800 -13.104000 7.162692
4.071600 -13.104000 7.174926
4.118400 -13.104000 7.178372
4.165200 -13.104000 7.213037
4.212000 -13.104000 7.215113
4.258800 -13.104000 7.224192
4.305600 -13.104000 7.235189
4.352400 -13.104000 7.245859
4.399200 -13.104000 7.268901
4.446000 -13.104000 7.291335
4.492800 -13.104000 7.319944
4.539600 -13.104000 7.351011
4.586400 -13.104000 7.402427
4.633200 -13.104000 7.435459
4.680000 -13.104000 7.467440
4.726800 -13.104000 7.502076
4.773600 -13.104000 7.535681
4.820400 -13.104000 7.560271
4.867200 -13.104000 7.570425
4.914000 -13.104000 7.594072
4.960800 -13.104000 7.633639
5.007600 -13.104000 7.635746
5.054400 -13.104000 7.641196
5.101200 -13.104000 7.682680
5.148000 -13.104000 7.742385
5.194800 -13.104000 7.764793
5.241600 -13.104000 7.797814
5.288400 -13.104000 7.834579
5.335200 -13.104000 7.864142
5.382000 -13.104000 7.899324
5.428800 -13.104000 7.953166
5.475600 -13.104000 7.980750
5.522400 -13.104000 8.018685
5.569200 -13.104000 8.084613
5.616000 -13.104000 8.115357
5.662800 -13.104000 8.159136
5.709600 -13.104000 8.211448
5.756400 -13.104000 8.256986
5.803200 -13.104000 8.302644
5.850000 -13.104000 8.309690
5.896800 -13.104000 8.308622
5.943600 -13.104000 8.418211
5.990400 -13.104000 8.613285
6.037200 -13.104000 10.942482
6.084000 -13.104000 11.148740
12.916800 -13.104000 8.050699
12.963600 -13.104000 8.036582
13.010400 -13.104000 8.028523
13.057200 -13.104000 8.013892
13.104000 -13.104000 8.028523
13.150800 -13.104000 8.013892
13.197600 -13.104000 8.028651
13.244400 -13.104000 8.034005
13.291200 -13.104000 8.040437
13.338000 -13.104000 8.053010
13.384800 -13.104000 8.060354
13.431600 -13.104000 8.061419
13.478400 -13.104000 8.066459
13.525200 -13.104000 8.055487
13.572000 -13.104000 8.037018
13.618800 -13.104000 8.047765
13.665600 -13.104000 8.047765
13.712400 -13.104000 8.043284
13.759200 -13.104000 8.038985
13.806000 -13.104000 8.037018
13.852800 -13.104000 8.045977
13.899600 -13.104000 8.048930
13.946400 -13.104000 8.047765
13.993200 -13.104000 8.046233
14.040000 -13.104000 8.046233
14.086800 -13.104000 8.052964
14.133600 -13.104000 8.052964
14.180400 -13.104000 8.052964
14.227200 -13.104000 8.055654
14.274000 -13.104000 8.055654
14.320800 -13.104000 8.071052
14.367600 -13.104000 8.085104
14.414400 -13.104000 8.065973
14.461200 -13.104000 8.081006
14.508000 -13.104000 8.089293
14.554800 -13.104000 8.087008
14.601600 -13.104000 8.079130
14.648400 -13.104000 8.079130
14.695200 -13.104000 8.074583
14.742000 -13.104000 8.074583
14.788800 -13.104000 8.060369
15.537600 -13.104000 6.801429
15.584400 -13.104000 6.799979
15.631200 -13.104000 6.801048
15.724800 -13.104000 6.790221
15.771600 -13.104000 6.783221
15.818400 -13.104000 6.789799
15.865200 -13.104000 6.793111
15.912000 -13.104000 6.793931
15.958800 -13.104000 6.791782
16.005600 -13.104000 6.791782
16.052400 -13.104000 6.790053
16.099200 -13.104000 6.790053
16.146000 -13.104000 6.760407
16.192800 -13.104000 6.731346
17.035200 -13.104000 1.554556
-18.720000 -13.057200 0.000000
-18.673200 -13.057200 0.000000
-18.626400 -13.057200 0.000000
-18.579600 -13.057200 -7.246072
-18.532800 -13.057200 -7.241204
-18.486000 -13.057200 -7.243597
-18.439200 -13.057200 -7.241204
-18.392400 -13.057200 -7.243597
-18.345600 -13.057200 -7.243597
-18.298800 -13.057200 -7.234287
-18.252000 -13.057200 -7.233620
-18.205200 -13.057200 -7.177401
-18.158400 -13.057200 -7.177401
-18.111600 -13.057200 -7.177401
-18.064800 -13.057200 -7.163412
-18.018000 -13.057200 -7.151025
-17.971200 -13.057200 -7.126458
-17.924400 -13.057200 -7.122606
-17.877600 -13.057200 -7.122606
-17.830800 -13.057200 -7.122606
-17.784000 -13.057200 -7.122038
-17.737200 -13.057200 -7.119463
-17.690400 -13.057200 -7.122038
-17.643600 -13.057200 -7.122038
-17.596800 -13.057200 -7.110083
-17.550000 -13.057200 -7.081734
-17.503200 -13.057200 -7.042993
-17.456400 -13.057200 -7.035047
-17.409600 -13.057200 -6.997182
-17.362800 -13.057200 -6.961903
-17.316000 -13.057200 -6.868380
-16.848000 -13.057200 -5.289455
-16.801200 -13.057200 -5.268406
-15.724800 -13.057200 6.875803
-15.678000 -13.057200 6.886171
-15.631200 -13.057200 6.931756
-15.584400 -13.057200 6.949080
-15.537600 -13.057200 6.969559
-15.490800 -13.057200 6.981982
-15.444000 -13.057200 6.996842
-15.397200 -13.057200 7.005902
-15.350400 -13.057200 7.009946
-15.303600 -13.057200 7.013823
-15.256800 -13.057200 7.022618
-15.210000 -13.057200 7.038260
-15.163200 -13.057200 7.041140
-15.116400 -13.057200 7.045058
-15.069600 -13.057200 7.050929
-15.022800 -13.057200 7.051603
-14.976000 -13.057200 7.054984
-14.929200 -13.057200 7.054984
-14.882400 -13.057200 7.058708
-14.835600 -13.057200 7.060039
-14.788800 -13.057200 7.061325
-14.742000 -13.057200 7.061796
-14.695200 -13.057200 7.062014
-14.648400 -13.057200 7.068309
-14.601600 -13.057200 7.074753
-14.554800 -13.057200 7.071496
-14.508000 -13.057200 7.071496
-14.461200 -13.057200 7.073744
-14.414400 -13.057200 7.075448
-14.367600 -13.057200 7.080363
-14.320800 -13.057200 7.080363
-14.274000 -13.057200 7.080363
-14.227200 -13.057200 7.087806
-14.180400 -13.057200 7.087806
-14.133600 -13.057200 7.088098
-14.086800 -13.057200 7.088807
-14.040000 -13.057200 7.093172
-13.993200 -13.057200 7.098183
-13.946400 -13.057200 7.105992
-13.899600 -13.057200 7.128100
-13.852800 -13.057200 7.140390
-13.806000 -13.057200 7.157901
-7.160400 -13.057200 8.209501
-7.113600 -13.057200 8.219619
-7.066800 -13.057200 8.189829
-7.020000 -13.057200 8.129512
-6.973200 -13.057200 8.126676
-6.926400 -13.057200 8.078506
-6.879600 -13.057200 8.020143
-6.832800 -13.057200 7.954841
-6.786000 -13.057200 7.935417
-6.739200 -13.057200 7.885181
-6.692400 -13.057200 7.842065
-6.645600 -13.057200 7.803475
-6.598800 -13.057200 7.774113
-6.552000 -13.057200 7.728590
-6.505200 -13.057200 7.657172
-6.458400 -13.057200 7.628952
-6.411600 -13.057200 7.576650
-6.364800 -13.057200 7.550272
-6.318000 -13.057200 7.503674
-6.271200 -13.057200 7.476828
-6.224400 -13.057200 7.447109
-6.177600 -13.057200 7.433108
-6.130800 -13.057200 7.387015
-6.084000 -13.057200 7.363175
-6.037200 -13.057200 7.345780
-5.990400 -13.057200 7.301187
-5.943600 -13.057200 7.264503
-5.896800 -13.057200 7.241176
-5.850000 -13.057200 7.229341
-5.803200 -13.057200 7.210183
-5.756400 -13.057200 7.193198
-5.709600 -13.057200 7.181025
-5.662800 -13.057200 7.152150
-5.616000 -13.057200 7.124278
-5.569200 -13.057200 7.083177
-5.522400 -13.057200 7.054859
-5.475600 -13.057200 7.031952
-5.428800 -13.057200 7.012665
-5.382000 -13.057200 6.995564
-5.335200 -13.057200 6.988083
-5.288400 -13.057200 6.940160
-5.241600 -13.057200 6.939942
-5.194800 -13.057200 6.933753
-5.148000 -13.057200 6.918886
-5.101200 -13.057200 6.904618
-5.054400 -13.057200 6.896745
-5.007600 -13.057200 6.871596
-4.960800 -13.057200 6.868145
-4.914000 -13.057200 6.849591
-4.867200 -13.057200 6.824868
-4.820400 -13.057200 6.815641
-4.773600 -13.057200 6.815641
-4.726800 -13.057200 6.805079
-4.680000 -13.057200 6.805079
-4.633200 -13.057200 6.796197
-4.586400 -13.057200 6.801032
-4.539600 -13.057200 6.814779
-4.492800 -13.057200 6.807323
-4.446000 -13.057200 6.781384
-4.399200 -13.057200 6.775626
-4.352400 -13.057200 6.748416
-4.305600 -13.057200 6.731670
-4.258800 -13.057200 6.713042
-4.212000 -13.057200 6.699912
-4.165200 -13.057200 6.697641
-4.118400 -13.057200 6.684925
-4.071600 -13.057200 6.669524
-4.024800 -13.057200 6.665886
-3.978000 -13.057200 6.663136
-3.931200 -13.057200 6.644086
-3.884400 -13.057200 6.637056
-3.837600 -13.057200 6.621433
-3.790800 -13.057200 6.624702
-3.744000 -13.057200 6.615795
-3.697200 -13.057200 6.612515
-3.650400 -13.057200 6.603879
-3.603600 -13.057200 6.596805
-3.556800 -13.057200 6.584950
-3.510000 -13.057200 6.579443
-3.463200 -13.057200 6.573927
-3.416400 -13.057200 6.555759
-3.369600 -13.057200 6.552287
-3.322800 -13.057200 6.556311
-3.276000 -13.057200 6.552287
-3.229200 -13.057200 6.557226
-3.182400 -13.057200 6.557226
-3.135600 -13.057200 6.557226
-3.088800 -13.057200 6.548020
-3.042000 -13.057200 6.537601
-2.995200 -13.057200 6.513220
-2.948400 -13.057200 6.496303
-2.901600 -13.057200 6.493807
-2.854800 -13.057200 6.469531
-2.808000 -13.057200 6.467756
-2.761200 -13.057200 6.463264
-2.714400 -13.057200 6.473690
-2.667600 -13.057200 6.473690
-2.620800 -13.057200 6.482689
-2.574000 -13.057200 6.482689
-2.527200 -13.057200 6.480004
-2.480400 -13.057200 6.481118
-2.433600 -13.057200 6.482689
-2.386800 -13.057200 6.481118
-2.340000 -13.057200 6.461067
-2.293200 -13.057200 6.436029
-2.246400 -13.057200 6.427490
-2.199600 -13.057200 6.422589
-2.152800 -13.057200 6.421720
-2.106000 -13.057200 6.422589
-2.059200 -13.057200 6.432672
-2.012400 -13.057200 6.439118
-1.965600 -13.057200 6.460251
-1.918800 -13.057200 6.461239
-1.872000 -13.057200 6.482805
-1.825200 -13.057200 6.462072
-1.778400 -13.057200 6.433706
-1.731600 -13.057200 6.399439
-1.684800 -13.057200 6.374930
-1.638000 -13.057200 6.374930
-1.591200 -13.057200 6.371195
-1.544400 -13.057200 6.369268
-1.497600 -13.057200 6.368086
-1.450800 -13.057200 6.377714
-1.404000 -13.057200 6.377714
-1.357200 -13.057200 6.379803
-1.310400 -13.057200 6.365870
-1.263600 -13.057200 6.351526
-1.216800 -13.057200 6.336099
-1.170000 -13.057200 6.341499
-1.123200 -13.057200 6.340543
-1.076400 -13.057200 6.341499
-1.029600 -13.057200 6.356545
-0.982800 -13.057200 6.368377
-0.936000 -13.057200 6.388863
-0.889200 -13.057200 6.392023
-0.842400 -13.057200 6.418328
-0.795600 -13.057200 6.428227
-0.748800 -13.057200 6.392023
-0.702000 -13.057200 6.407166
-0.655200 -13.057200 6.391602
-0.608400 -13.057200 6.391602
-0.561600 -13.057200 6.389790
-0.514800 -13.057200 6.404712
-0.468000 -13.057200 6.400268
-0.421200 -13.057200 6.400268
-0.374400 -13.057200 6.398304
-0.327600 -13.057200 6.395704
-0.280800 -13.057200 6.395704
-0.234000 -13.057200 6.393054
-0.187200 -13.057200 6.392797
-0.140400 -13.057200 6.394492
-0.093600 -13.057200 6.395704
-0.046800 -13.057200 6.379205
0.000000 -13.057200 6.392797
0.046800 -13.057200 6.417954
0.093600 -13.057200 6.420958
0.140400 -13.057200 6.433423
0.187200 -13.057200 6.441916
0.234000 -13.057200 6.453427
0.280800 -13.057200 6.462618
0.327600 -13.057200 6.451992
0.374400 -13.057200 6.441916
0.421200 -13.057200 6.446618
0.468000 -13.057200 6.446618
0.514800 -13.057200 6.446618
0.561600 -13.057200 6.446618
0.608400 -13.057200 6.460511
0.655200 -13.057200 6.483718
0.702000 -13.057200 6.506796
0.748800 -13.057200 6.516184
0.795600 -13.057200 6.506796
0.842400 -13.057200 6.505496
0.889200 -13.057200 6.508924
0.936000 -13.057200 6.488883
0.982800 -13.057200 6.476158
1.029600 -13.057200 6.467307
1.076400 -13.057200 6.467307
1.123200 -13.057200 6.473493
1.170000 -13.057200 6.476158
1.216800 -13.057200 6.473763
1.263600 -13.057200 6.485651
1.310400 -13.057200 6.493514
1.357200 -13.057200 6.502821
1.404000 -13.057200 6.508056
1.450800 -13.057200 6.511005
1.497600 -13.057200 6.521480
1.544400 -13.057200 6.522483
1.591200 -13.057200 6.537821
1.638000 -13.057200 6.556554
1.684800 -13.057200 6.563704
1.731600 -13.057200 6.564318
1.778400 -13.057200 6.567549
1.825200 -13.057200 6.575641
1.872000 -13.057200 6.585647
1.918800 -13.057200 6.593813
1.965600 -13.057200 6.615183
2.012400 -13.057200 6.622864
2.059200 -13.057200 6.622864
2.106000 -13.057200 6.624131
2.152800 -13.057200 6.623178
2.199600 -13.057200 6.619077
2.246400 -13.057200 6.619788
2.293200 -13.057200 6.620814
2.340000 -13.057200 6.623178
2.386800 -13.057200 6.647454
2.433600 -13.057200 6.667944
2.480400 -13.057200 6.690942
2.527200 -13.057200 6.704497
2.574000 -13.057200 6.721603
2.620800 -13.057200 6.754304
2.667600 -13.057200 6.769630
2.714400 -13.057200 6.770644
2.761200 -13.057200 6.769630
2.808000 -13.057200 6.777888
2.854800 -13.057200 6.792147
2.901600 -13.057200 6.792842
2.948400 -13.057200 6.785807
2.995200 -13.057200 6.792842
3.042000 -13.057200 6.817078
3.088800 -13.057200 6.829892
3.135600 -13.057200 6.834734
3.182400 -13.057200 6.845952
3.229200 -13.057200 6.854217
3.276000 -13.057200 6.889853
3.322800 -13.057200 6.902706
3.369600 -13.057200 6.928186
3.416400 -13.057200 6.960974
3.463200 -13.057200 6.972422
3.510000 -13.057200 6.993527
3.556800 -13.057200 7.005271
3.603600 -13.057200 7.011555
3.650400 -13.057200 7.015941
3.697200 -13.057200 7.028139
3.744000 -13.057200 7.038437
3.790800 -13.057200 7.052732
3.837600 -13.057200 7.070315
3.884400 -13.057200 7.087336
3.931200 -13.057200 7.111375
3.978000 -13.057200 7.138743
4.024800 -13.057200 7.165123
4.071600 -13.057200 7.175395
4.118400 -13.057200 7.178372
4.165200 -13.057200 7.196142
4.212000 -13.057200 7.211174
4.258800 -13.057200 7.222057
4.305600 -13.057200 7.232672
4.352400 -13.057200 7.227610
4.399200 -13.057200 7.253141
4.446000 -13.057200 7.285546
4.492800 -13.057200 7.291335
4.539600 -13.057200 7.321809
4.586400 -13.057200 7.376838
4.633200 -13.057200 7.422771
4.680000 -13.057200 7.466867
4.726800 -13.057200 7.489766
4.773600 -13.057200 7.519471
4.820400 -13.057200 7.557654
4.867200 -13.057200 7.567887
4.914000 -13.057200 7.588904
4.960800 -13.057200 7.635746
5.007600 -13.057200 7.638809
5.054400 -13.057200 7.641673
5.101200 -13.057200 7.682680
5.148000 -13.057200 7.742385
5.194800 -13.057200 7.753274
5.241600 -13.057200 7.797390
5.288400 -13.057200 7.825909
5.335200 -13.057200 7.859464
5.382000 -13.057200 7.878723
5.428800 -13.057200 7.909640
5.475600 -13.057200 7.971928
5.522400 -13.057200 8.007276
5.569200 -13.057200 8.098629
5.616000 -13.057200 8.116875
5.662800 -13.057200 8.191703
5.709600 -13.057200 8.230534
5.756400 -13.057200 8.272946
5.803200 -13.057200 8.309690
5.850000 -13.057200 8.319555
5.896800 -13.057200 8.309690
5.943600 -13.057200 8.423319
5.990400 -13.057200 8.612454
6.037200 -13.057200 8.622663
6.084000 -13.057200 11.148740
12.916800 -13.057200 8.069110
12.963600 -13.057200 8.050699
13.010400 -13.057200 8.036582
13.057200 -13.057200 8.036582
13.104000 -13.057200 8.034005
13.150800 -13.057200 8.028523
13.197600 -13.057200 8.034005
13.244400 -13.057200 8.039430
13.291200 -13.057200 8.040437
13.338000 -13.057200 8.053704
13.384800 -13.057200 8.056317
13.431600 -13.057200 8.061226
13.478400 -13.057200 8.061226
13.525200 -13.057200 8.053010
13.572000 -13.057200 8.036469
13.618800 -13.057200 8.042815
13.665600 -13.057200 8.048930
13.712400 -13.057200 8.048930
13.759200 -13.057200 8.047765
13.806000 -13.057200 8.046233
13.852800 -13.057200 8.047765
13.899600 -13.057200 8.051271
13.946400 -13.057200 8.051271
13.993200 -13.057200 8.047765
14.040000 -13.057200 8.047208
14.086800 -13.057200 8.052964
14.133600 -13.057200 8.052964
14.180400 -13.057200 8.055851
14.227200 -13.057200 8.055851
14.274000 -13.057200 8.065222
14.320800 -13.057200 8.081006
14.367600 -13.057200 8.087940
14.414400 -13.057200 8.081006
14.461200 -13.057200 8.097601
14.508000 -13.057200 8.099251
14.554800 -13.057200 8.099074
14.601600 -13.057200 8.097159
14.648400 -13.057200 8.087792
14.695200 -13.057200 8.086450
14.742000 -13.057200 8.086450
14.788800 -13.057200 8.074623
14.835600 -13.057200 8.064818
15.537600 -13.057200 6.809533
15.584400 -13.057200 6.801429
15.631200 -13.057200 6.801429
15.678000 -13.057200 6.792569
15.724800 -13.057200 6.780575
15.771600 -13.057200 6.774567
15.818400 -13.057200 6.779676
15.865200 -13.057200 6.789799
15.912000 -13.057200 6.790221
15.958800 -13.057200 6.789799
16.005600 -13.057200 6.790053
16.052400 -13.057200 6.782808
16.099200 -13.057200 6.790053
16.146000 -13.057200 6.762689
16.192800 -13.057200 6.757159
16.239600 -13.057200 6.731346
16.707600 -13.057200 3.736932
16.754400 -13.057200 3.457301
16.801200 -13.057200 3.286467
16.988400 -13.057200 1.931592
17.035200 -13.057200 1.741714
17.082000 -13.057200 1.425688
-18.720000 -13.010400 0.000000
-18.673200 -13.010400 0.000000
-18.626400 -13.010400 0.000000
-18.579600 -13.010400 -7.256429
-18.532800 -13.010400 -7.254260
-18.486000 -13.010400 -7.254260
-18.439200 -13.010400 -7.249978
-18.392400 -13.010400 -7.250237
-18.345600 -13.010400 -7.248685
-18.298800 -13.010400 -7.241522
-18.252000 -13.010400 -7.233620
-18.205200 -13.010400 -7.225083
-18.158400 -13.010400 -7.203108
-18.111600 -13.010400 -7.191909
-18.064800 -13.010400 -7.179619
-18.018000 -13.010400 -7.163412
-17.971200 -13.010400 -7.148370
-17.924400 -13.010400 -7.127972
-17.877600 -13.010400 -7.127972
-17.830800 -13.010400 -7.141433
-17.784000 -13.010400 -7.146692
-17.737200 -13.010400 -7.141433
-17.690400 -13.010400 -7.146692
-17.643600 -13.010400 -7.146692
-17.596800 -13.010400 -7.121394
-17.550000 -13.010400 -7.093689
-17.503200 -13.010400 -7.048723
-17.456400 -13.010400 -7.035047
-17.409600 -13.010400 -6.997182
-17.362800 -13.010400 -6.962289
-17.316000 -13.010400 -6.818312
-16.848000 -13.010400 -4.852437
-15.771600 -13.010400 6.877555
-15.724800 -13.010400 6.886390
-15.678000 -13.010400 6.923792
-15.631200 -13.010400 6.940967
-15.584400 -13.010400 6.964545
-15.537600 -13.010400 6.972519
-15.490800 -13.010400 6.979250
-15.444000 -13.010400 6.992553
-15.397200 -13.010400 7.005791
-15.350400 -13.010400 7.009946
-15.303600 -13.010400 7.014809
-15.256800 -13.010400 7.022618
-15.210000 -13.010400 7.039199
-15.163200 -13.010400 7.041140
-15.116400 -13.010400 7.044850
-15.069600 -13.010400 7.052859
-15.022800 -13.010400 7.061042
-14.976000 -13.010400 7.062833
-14.929200 -13.010400 7.062983
-14.882400 -13.010400 7.065783
-14.835600 -13.010400 7.068675
-14.788800 -13.010400 7.069593
-14.742000 -13.010400 7.072366
-14.695200 -13.010400 7.074950
-14.648400 -13.010400 7.074950
-14.601600 -13.010400 7.076701
-14.554800 -13.010400 7.076624
-14.508000 -13.010400 7.076701
-14.461200 -13.010400 7.076701
-14.414400 -13.010400 7.077997
-14.367600 -13.010400 7.083224
-14.320800 -13.010400 7.084206
-14.274000 -13.010400 7.087416
-14.227200 -13.010400 7.088822
-14.180400 -13.010400 7.089251
-14.133600 -13.010400 7.089251
-14.086800 -13.010400 7.093975
-14.040000 -13.010400 7.094897
-13.993200 -13.010400 7.113096
-13.946400 -13.010400 7.124356
-13.899600 -13.010400 7.132538
-13.852800 -13.010400 7.157901
-13.806000 -13.010400 7.198796
-7.113600 -13.010400 8.300760
-7.066800 -13.010400 8.202190
-7.020000 -13.010400 8.133671
-6.973200 -13.010400 8.129512
-6.926400 -13.010400 8.066803
-6.879600 -13.010400 8.008471
-6.832800 -13.010400 7.943042
-6.786000 -13.010400 7.919370
-6.739200 -13.010400 7.883691
-6.692400 -13.010400 7.829904
-6.645600 -13.010400 7.797146
-6.598800 -13.010400 7.773168
-6.552000 -13.010400 7.718889
-6.505200 -13.010400 7.657172
-6.458400 -13.010400 7.631826
-6.411600 -13.010400 7.582525
-6.364800 -13.010400 7.530502
-6.318000 -13.010400 7.500378
-6.271200 -13.010400 7.476828
-6.224400 -13.010400 7.446215
-6.177600 -13.010400 7.409897
-6.130800 -13.010400 7.375656
-6.084000 -13.010400 7.323978
-6.037200 -13.010400 7.308324
-5.990400 -13.010400 7.276610
-5.943600 -13.010400 7.262693
-5.896800 -13.010400 7.241176
-5.850000 -13.010400 7.225656
-5.803200 -13.010400 7.193198
-5.756400 -13.010400 7.191581
-5.709600 -13.010400 7.161768
-5.662800 -13.010400 7.141323
-5.616000 -13.010400 7.109921
-5.569200 -13.010400 7.066760
-5.522400 -13.010400 7.047951
-5.475600 -13.010400 7.023361
-5.428800 -13.010400 7.012606
-5.382000 -13.010400 6.996968
-5.335200 -13.010400 6.988954
-5.288400 -13.010400 6.954579
-5.241600 -13.010400 6.954579
-5.194800 -13.010400 6.939942
-5.148000 -13.010400 6.933970
-5.101200 -13.010400 6.918886
-5.054400 -13.010400 6.903640
-5.007600 -13.010400 6.880530
-4.960800 -13.010400 6.868145
-4.914000 -13.010400 6.848972
-4.867200 -13.010400 6.824986
-4.820400 -13.010400 6.818767
-4.773600 -13.010400 6.823306
-4.726800 -13.010400 6.810457
-4.680000 -13.010400 6.805495
-4.633200 -13.010400 6.796197
-4.586400 -13.010400 6.801032
-4.539600 -13.010400 6.805495
-4.492800 -13.010400 6.805037
-4.446000 -13.010400 6.769655
-4.399200 -13.010400 6.764880
-4.352400 -13.010400 6.746481
-4.305600 -13.010400 6.735503
-4.258800 -13.010400 6.704211
-4.212000 -13.010400 6.685823
-4.165200 -13.010400 6.697641
-4.118400 -13.010400 6.682116
-4.071600 -13.010400 6.665886
-4.024800 -13.010400 6.663136
-3.978000 -13.010400 6.644086
-3.931200 -13.010400 6.637056
-3.884400 -13.010400 6.627542
-3.837600 -13.010400 6.612515
-3.790800 -13.010400 6.612864
-3.744000 -13.010400 6.607362
-3.697200 -13.010400 6.611458
-3.650400 -13.010400 6.603879
-3.603600 -13.010400 6.596805
-3.556800 -13.010400 6.579366
-3.510000 -13.010400 6.575721
-3.463200 -13.010400 6.552287
-3.416400 -13.010400 6.548795
-3.369600 -13.010400 6.541528
-3.322800 -13.010400 6.541920
-3.276000 -13.010400 6.541528
-3.229200 -13.010400 6.541528
-3.182400 -13.010400 6.541920
-3.135600 -13.010400 6.541920
-3.088800 -13.010400 6.540209
-3.042000 -13.010400 6.522859
-2.995200 -13.010400 6.499341
-2.948400 -13.010400 6.490679
-2.901600 -13.010400 6.469531
-2.854800 -13.010400 6.469230
-2.808000 -13.010400 6.463264
-2.761200 -13.010400 6.463264
-2.714400 -13.010400 6.471938
-2.667600 -13.010400 6.473690
-2.620800 -13.010400 6.484132
-2.574000 -13.010400 6.482689
-2.527200 -13.010400 6.477073
-2.480400 -13.010400 6.479736
-2.433600 -13.010400 6.481118
-2.386800 -13.010400 6.477073
-2.340000 -13.010400 6.427490
-2.293200 -13.010400 6.421720
-2.246400 -13.010400 6.418605
-2.199600 -13.010400 6.417042
-2.152800 -13.010400 6.417042
-2.106000 -13.010400 6.418144
-2.059200 -13.010400 6.432672
-2.012400 -13.010400 6.443021
-1.965600 -13.010400 6.450266
-1.918800 -13.010400 6.461239
-1.872000 -13.010400 6.462072
-1.825200 -13.010400 6.444302
-1.778400 -13.010400 6.407570
-1.731600 -13.010400 6.371195
-1.684800 -13.010400 6.361657
-1.638000 -13.010400 6.353219
-1.591200 -13.010400 6.353219
-1.544400 -13.010400 6.360337
-1.497600 -13.010400 6.353219
-1.450800 -13.010400 6.351526
-1.404000 -13.010400 6.351526
-1.357200 -13.010400 6.360337
-1.310400 -13.010400 6.360337
-1.263600 -13.010400 6.350202
-1.216800 -13.010400 6.334975
-1.170000 -13.010400 6.336821
-1.123200 -13.010400 6.340543
-1.076400 -13.010400 6.341499
-1.029600 -13.010400 6.356545
-0.982800 -13.010400 6.368377
-0.936000 -13.010400 6.391925
-0.889200 -13.010400 6.395204
-0.842400 -13.010400 6.418328
-0.795600 -13.010400 6.408609
-0.748800 -13.010400 6.391602
-0.702000 -13.010400 6.391925
-0.655200 -13.010400 6.372955
-0.608400 -13.010400 6.363612
-0.561600 -13.010400 6.363396
-0.514800 -13.010400 6.363396
-0.468000 -13.010400 6.360080
-0.421200 -13.010400 6.389790
-0.374400 -13.010400 6.365686
-0.327600 -13.010400 6.393054
-0.280800 -13.010400 6.394492
-0.234000 -13.010400 6.393054
-0.187200 -13.010400 6.392797
-0.140400 -13.010400 6.392797
-0.093600 -13.010400 6.392797
-0.046800 -13.010400 6.374344
0.000000 -13.010400 6.387130
0.046800 -13.010400 6.417341
0.093600 -13.010400 6.420945
0.140400 -13.010400 6.433423
0.187200 -13.010400 6.446759
0.234000 -13.010400 6.451992
0.280800 -13.010400 6.453427
0.327600 -13.010400 6.446759
0.374400 -13.010400 6.435242
0.421200 -13.010400 6.435242
0.468000 -13.010400 6.437548
0.514800 -13.010400 6.435242
0.561600 -13.010400 6.437548
0.608400 -13.010400 6.460511
0.655200 -13.010400 6.490688
0.702000 -13.010400 6.506796
0.748800 -13.010400 6.516184
0.795600 -13.010400 6.506796
0.842400 -13.010400 6.491350
0.889200 -13.010400 6.494748
0.936000 -13.010400 6.471502
0.982800 -13.010400 6.468047
1.029600 -13.010400 6.449497
1.076400 -13.010400 6.449497
1.123200 -13.010400 6.460888
1.170000 -13.010400 6.471502
1.216800 -13.010400 6.471502
1.263600 -13.010400 6.479361
1.310400 -13.010400 6.486918
1.357200 -13.010400 6.499545
1.404000 -13.010400 6.495013
1.450800 -13.010400 6.502821
1.497600 -13.010400 6.511005
1.544400 -13.010400 6.518867
1.591200 -13.010400 6.525290
1.638000 -13.010400 6.540209
1.684800 -13.010400 6.563704
1.731600 -13.010400 6.564803
1.778400 -13.010400 6.565630
1.825200 -13.010400 6.575641
1.872000 -13.010400 6.586308
1.918800 -13.010400 6.591933
1.965600 -13.010400 6.609339
2.012400 -13.010400 6.622864
2.059200 -13.010400 6.614781
2.106000 -13.010400 6.622864
2.152800 -13.010400 6.609339
2.199600 -13.010400 6.602633
2.246400 -13.010400 6.614781
2.293200 -13.010400 6.623178
2.340000 -13.010400 6.623178
2.386800 -13.010400 6.647454
2.433600 -13.010400 6.668797
2.480400 -13.010400 6.704080
2.527200 -13.010400 6.705513
2.574000 -13.010400 6.721603
2.620800 -13.010400 6.744571
2.667600 -13.010400 6.755300
2.714400 -13.010400 6.763882
2.761200 -13.010400 6.763882
2.808000 -13.010400 6.777888
2.854800 -13.010400 6.782045
2.901600 -13.010400 6.785807
2.948400 -13.010400 6.769630
2.995200 -13.010400 6.785807
3.042000 -13.010400 6.805583
3.088800 -13.010400 6.833108
3.135600 -13.010400 6.834734
3.182400 -13.010400 6.845952
3.229200 -13.010400 6.854217
3.276000 -13.010400 6.883646
3.322800 -13.010400 6.894234
3.369600 -13.010400 6.905842
3.416400 -13.010400 6.926877
3.463200 -13.010400 6.948256
3.510000 -13.010400 6.976715
3.556800 -13.010400 6.999013
3.603600 -13.010400 7.010256
3.650400 -13.010400 7.011144
3.697200 -13.010400 7.017151
3.744000 -13.010400 7.036426
3.790800 -13.010400 7.050499
3.837600 -13.010400 7.062562
3.884400 -13.010400 7.081915
3.931200 -13.010400 7.111375
3.978000 -13.010400 7.144273
4.024800 -13.010400 7.175395
4.071600 -13.010400 7.188586
4.118400 -13.010400 7.192131
4.165200 -13.010400 7.203943
4.212000 -13.010400 7.212142
4.258800 -13.010400 7.221009
4.305600 -13.010400 7.227610
4.352400 -13.010400 7.227610
4.399200 -13.010400 7.251516
4.446000 -13.010400 7.285546
4.492800 -13.010400 7.291335
4.539600 -13.010400 7.319090
4.586400 -13.010400 7.337774
4.633200 -13.010400 7.408094
4.680000 -13.010400 7.449189
4.726800 -13.010400 7.484833
4.773600 -13.010400 7.548133
4.820400 -13.010400 7.567887
4.867200 -13.010400 7.570425
4.914000 -13.010400 7.612835
4.960800 -13.010400 7.637127
5.007600 -13.010400 7.641196
5.054400 -13.010400 7.641673
5.101200 -13.010400 7.662786
5.148000 -13.010400 7.720454
5.194800 -13.010400 7.749573
5.241600 -13.010400 7.790253
5.288400 -13.010400 7.825909
5.335200 -13.010400 7.859464
5.382000 -13.010400 7.883944
5.428800 -13.010400 7.930888
5.475600 -13.010400 7.971928
5.522400 -13.010400 8.007276
5.569200 -13.010400 8.098629
5.616000 -13.010400 8.137437
5.662800 -13.010400 8.193593
5.709600 -13.010400 8.235945
5.756400 -13.010400 8.272946
5.803200 -13.010400 8.319555
5.850000 -13.010400 8.387620
5.896800 -13.010400 8.319555
5.943600 -13.010400 8.423319
5.990400 -13.010400 8.613285
6.037200 -13.010400 8.646423
6.084000 -13.010400 11.157186
12.963600 -13.010400 8.088283
13.010400 -13.010400 8.048492
13.057200 -13.010400 8.038531
13.104000 -13.010400 8.038531
13.150800 -13.010400 8.038309
13.197600 -13.010400 8.039430
13.244400 -13.010400 8.052252
13.291200 -13.010400 8.054586
13.338000 -13.010400 8.057846
13.431600 -13.010400 8.061226
13.478400 -13.010400 8.064452
13.525200 -13.010400 8.054586
13.572000 -13.010400 8.047765
13.618800 -13.010400 8.047765
13.665600 -13.010400 8.055487
13.712400 -13.010400 8.055487
13.759200 -13.010400 8.051487
13.806000 -13.010400 8.050651
13.852800 -13.010400 8.048930
13.899600 -13.010400 8.051487
13.946400 -13.010400 8.055234
13.993200 -13.010400 8.051487
14.040000 -13.010400 8.052964
14.086800 -13.010400 8.073633
14.133600 -13.010400 8.052964
14.180400 -13.010400 8.071052
14.227200 -13.010400 8.071052
14.274000 -13.010400 8.080635
14.320800 -13.010400 8.085104
14.367600 -13.010400 8.089293
14.414400 -13.010400 8.087940
14.461200 -13.010400 8.099251
14.508000 -13.010400 8.104516
14.554800 -13.010400 8.104516
14.601600 -13.010400 8.099251
14.648400 -13.010400 8.097159
14.695200 -13.010400 8.087792
14.742000 -13.010400 8.088680
14.788800 -13.010400 8.086450
14.835600 -13.010400 8.085473
15.537600 -13.010400 6.818491
15.584400 -13.010400 6.803610
15.631200 -13.010400 6.803610
15.678000 -13.010400 6.799979
15.724800 -13.010400 6.789799
15.771600 -13.010400 6.783221
15.818400 -13.010400 6.790221
15.865200 -13.010400 6.792569
15.912000 -13.010400 6.798440
15.958800 -13.010400 6.793111
16.005600 -13.010400 6.797143
16.052400 -13.010400 6.797143
16.099200 -13.010400 6.793111
16.146000 -13.010400 6.782808
16.192800 -13.010400 6.760407
16.239600 -13.010400 6.747027
16.286400 -13.010400 6.717655
16.520400 -13.010400 4.805823
16.567200 -13.010400 4.626013
16.614000 -13.010400 4.284689
16.660800 -13.010400 4.116151
16.707600 -13.010400 3.953926
16.754400 -13.010400 3.610240
16.801200 -13.010400 3.377778
16.848000 -13.010400 3.135389
16.894800 -13.010400 2.777075
16.988400 -13.010400 2.046618
17.035200 -13.010400 1.845053
17.082000 -13.010400 1.621549
-18.720000 -12.963600 0.000000
-18.673200 -12.963600 0.000000
-18.626400 -12.963600 0.000000
-18.579600 -12.963600 -7.295230
-18.532800 -12.963600 -7.286271
-18.486000 -12.963600 -7.271603
-18.439200 -12.963600 -7.260465
-18.392400 -12.963600 -7.260465
-18.345600 -12.963600 -7.257380
-18.298800 -12.963600 -7.254915
-18.252000 -12.963600 -7.253533
-18.205200 -12.963600 -7.254915
-18.158400 -12.963600 -7.234287
-18.111600 -12.963600 -7.213699
-18.064800 -12.963600 -7.192498
-18.018000 -12.963600 -7.181789
-17.971200 -12.963600 -7.178471
-17.924400 -12.963600 -7.170537
-17.877600 -12.963600 -7.165482
-17.830800 -12.963600 -7.154524
-17.784000 -12.963600 -7.165591
-17.737200 -12.963600 -7.154524
-17.690400 -12.963600 -7.154524
-17.643600 -12.963600 -7.154524
-17.596800 -12.963600 -7.138481
-17.550000 -12.963600 -7.116044
-17.503200 -12.963600 -7.092147
-17.456400 -12.963600 -7.048723
-17.409600 -12.963600 -7.001470
-17.362800 -12.963600 -6.973717
-17.316000 -12.963600 -6.768277
-15.818400 -12.963600 6.869319
-15.771600 -12.963600 6.881572
-15.724800 -12.963600 6.902888
-15.678000 -12.963600 6.933609
-15.631200 -12.963600 6.946227
-15.584400 -12.963600 6.964545
-15.537600 -12.963600 6.982493
-15.490800 -12.963600 6.990693
-15.444000 -12.963600 7.005902
-15.397200 -12.963600 7.009665
-15.350400 -12.963600 7.012954
-15.303600 -12.963600 7.015060
-15.256800 -12.963600 7.022873
-15.210000 -12.963600 7.039199
-15.163200 -12.963600 7.043328
-15.116400 -12.963600 7.044850
-15.069600 -12.963600 7.051603
-15.022800 -12.963600 7.052062
-14.976000 -12.963600 7.061325
-14.929200 -12.963600 7.065783
-14.882400 -12.963600 7.066789
-14.835600 -12.963600 7.069593
-14.788800 -12.963600 7.069593
-14.742000 -12.963600 7.075092
-14.695200 -12.963600 7.074950
-14.648400 -12.963600 7.072366
-14.601600 -12.963600 7.074950
-14.554800 -12.963600 7.074753
-14.508000 -12.963600 7.075448
-14.461200 -12.963600 7.074950
-14.414400 -12.963600 7.075448
-14.367600 -12.963600 7.077322
-14.320800 -12.963600 7.077997
-14.274000 -12.963600 7.079004
-14.227200 -12.963600 7.084487
-14.180400 -12.963600 7.087416
-14.133600 -12.963600 7.088807
-14.086800 -12.963600 7.092559
-14.040000 -12.963600 7.094897
-13.993200 -12.963600 7.102839
-13.946400 -12.963600 7.125385
-13.899600 -12.963600 7.136332
-13.852800 -12.963600 7.162269
-7.160400 -12.963600 8.324309
-7.113600 -12.963600 8.302899
-7.066800 -12.963600 8.209501
-7.020000 -12.963600 8.150634
-6.973200 -12.963600 8.129512
-6.926400 -12.963600 8.078506
-6.879600 -12.963600 7.996925
-6.832800 -12.963600 7.954841
-6.786000 -12.963600 7.896734
-6.739200 -12.963600 7.869177
-6.692400 -12.963600 7.823881
-6.645600 -12.963600 7.791434
-6.598800 -12.963600 7.773168
-6.552000 -12.963600 7.718889
-6.505200 -12.963600 7.640471
-6.458400 -12.963600 7.631826
-6.411600 -12.963600 7.582525
-6.364800 -12.963600 7.556469
-6.318000 -12.963600 7.500378
-6.271200 -12.963600 7.476828
-6.224400 -12.963600 7.447109
-6.177600 -12.963600 7.387015
-6.130800 -12.963600 7.373014
-6.084000 -12.963600 7.323978
-6.037200 -12.963600 7.308324
-5.990400 -12.963600 7.276610
-5.943600 -12.963600 7.258007
-5.896800 -12.963600 7.251158
-5.850000 -12.963600 7.225656
-5.803200 -12.963600 7.191581
-5.756400 -12.963600 7.166564
-5.709600 -12.963600 7.151049
-5.662800 -12.963600 7.124278
-5.616000 -12.963600 7.087098
-5.569200 -12.963600 7.065810
-5.522400 -12.963600 7.051802
-5.475600 -12.963600 7.031952
-5.428800 -12.963600 7.015435
-5.382000 -12.963600 6.995564
-5.335200 -12.963600 6.983894
-5.288400 -12.963600 6.954579
-5.241600 -12.963600 6.940558
-5.194800 -12.963600 6.937540
-5.148000 -12.963600 6.928925
-5.101200 -12.963600 6.907404
-5.054400 -12.963600 6.903367
-5.007600 -12.963600 6.883293
-4.960800 -12.963600 6.880530
-4.914000 -12.963600 6.857323
-4.867200 -12.963600 6.836511
-4.820400 -12.963600 6.832276
-4.773600 -12.963600 6.833784
-4.726800 -12.963600 6.810457
-4.680000 -12.963600 6.805079
-4.633200 -12.963600 6.796197
-4.586400 -12.963600 6.800190
-4.539600 -12.963600 6.805037
-4.492800 -12.963600 6.777204
-4.446000 -12.963600 6.764880
-4.399200 -12.963600 6.761112
-4.352400 -12.963600 6.722842
-4.305600 -12.963600 6.701884
-4.258800 -12.963600 6.683645
-4.212000 -12.963600 6.679492
-4.165200 -12.963600 6.679369
-4.118400 -12.963600 6.665886
-4.071600 -12.963600 6.635684
-4.024800 -12.963600 6.638140
-3.978000 -12.963600 6.635684
-3.931200 -12.963600 6.621433
-3.884400 -12.963600 6.612515
-3.837600 -12.963600 6.591650
-3.790800 -12.963600 6.598552
-3.744000 -12.963600 6.603879
-3.697200 -12.963600 6.598552
-3.650400 -12.963600 6.591650
-3.603600 -12.963600 6.576182
-3.556800 -12.963600 6.575721
-3.510000 -12.963600 6.570098
-3.463200 -12.963600 6.537039
-3.416400 -12.963600 6.535727
-3.369600 -12.963600 6.534853
-3.322800 -12.963600 6.536521
-3.276000 -12.963600 6.536521
-3.229200 -12.963600 6.534853
-3.182400 -12.963600 6.539521
-3.135600 -12.963600 6.539521
-3.088800 -12.963600 6.537601
-3.042000 -12.963600 6.500434
-2.995200 -12.963600 6.494614
-2.948400 -12.963600 6.469531
-2.901600 -12.963600 6.469230
-2.854800 -12.963600 6.461684
-2.808000 -12.963600 6.456204
-2.761200 -12.963600 6.461684
-2.714400 -12.963600 6.469230
-2.667600 -12.963600 6.469434
-2.620800 -12.963600 6.473690
-2.574000 -12.963600 6.477073
-2.527200 -12.963600 6.477073
-2.480400 -12.963600 6.481118
-2.433600 -12.963600 6.481118
-2.386800 -12.963600 6.461067
-2.340000 -12.963600 6.436029
-2.293200 -12.963600 6.421720
-2.246400 -12.963600 6.418605
-2.199600 -12.963600 6.417042
-2.152800 -12.963600 6.419540
-2.106000 -12.963600 6.424775
-2.059200 -12.963600 6.444302
-2.012400 -12.963600 6.444302
-1.965600 -12.963600 6.450266
-1.918800 -12.963600 6.472973
-1.872000 -12.963600 6.461239
-1.825200 -12.963600 6.435352
-1.778400 -12.963600 6.399439
-1.731600 -12.963600 6.368941
-1.684800 -12.963600 6.354218
-1.638000 -12.963600 6.346950
-1.591200 -12.963600 6.351162
-1.544400 -12.963600 6.361657
-1.497600 -12.963600 6.361657
-1.450800 -12.963600 6.364237
-1.404000 -12.963600 6.360337
-1.357200 -12.963600 6.365870
-1.310400 -12.963600 6.361657
-1.263600 -12.963600 6.353807
-1.216800 -12.963600 6.336099
-1.170000 -12.963600 6.339402
-1.123200 -12.963600 6.352785
-1.076400 -12.963600 6.356545
-1.029600 -12.963600 6.357609
-0.982800 -12.963600 6.369131
-0.936000 -12.963600 6.392023
-0.889200 -12.963600 6.395204
-0.842400 -12.963600 6.399051
-0.795600 -12.963600 6.395204
-0.748800 -12.963600 6.369042
-0.702000 -12.963600 6.382777
-0.655200 -12.963600 6.363396
-0.608400 -12.963600 6.350291
-0.561600 -12.963600 6.352379
-0.514800 -12.963600 6.353994
-0.468000 -12.963600 6.359460
-0.421200 -12.963600 6.363612
-0.374400 -12.963600 6.365686
-0.327600 -12.963600 6.393054
-0.280800 -12.963600 6.394492
-0.234000 -12.963600 6.393054
-0.187200 -12.963600 6.393054
-0.140400 -12.963600 6.392797
-0.093600 -12.963600 6.395704
-0.046800 -12.963600 6.374344
0.000000 -12.963600 6.374344
0.046800 -12.963600 6.411291
0.093600 -12.963600 6.418649
0.140400 -12.963600 6.420958
0.187200 -12.963600 6.446759
0.234000 -12.963600 6.449839
0.280800 -12.963600 6.453427
0.327600 -12.963600 6.451992
0.374400 -12.963600 6.435242
0.421200 -12.963600 6.440257
0.468000 -12.963600 6.437548
0.514800 -12.963600 6.437548
0.561600 -12.963600 6.440257
0.608400 -12.963600 6.458066
0.655200 -12.963600 6.481988
0.702000 -12.963600 6.490688
0.748800 -12.963600 6.494748
0.795600 -12.963600 6.499877
0.842400 -12.963600 6.488883
0.889200 -12.963600 6.488883
0.936000 -12.963600 6.468047
0.982800 -12.963600 6.471502
1.029600 -12.963600 6.452703
1.076400 -12.963600 6.460888
1.123200 -12.963600 6.460888
1.170000 -12.963600 6.473493
1.216800 -12.963600 6.473763
1.263600 -12.963600 6.485651
1.310400 -12.963600 6.489763
1.357200 -12.963600 6.499545
1.404000 -12.963600 6.496757
1.450800 -12.963600 6.510856
1.497600 -12.963600 6.511005
1.544400 -12.963600 6.511005
1.591200 -12.963600 6.521480
1.638000 -12.963600 6.541582
1.684800 -12.963600 6.546947
1.731600 -12.963600 6.563704
1.778400 -12.963600 6.565630
1.825200 -12.963600 6.575641
1.872000 -12.963600 6.591933
1.918800 -12.963600 6.593813
1.965600 -12.963600 6.609339
2.012400 -12.963600 6.624131
2.059200 -12.963600 6.614781
2.106000 -12.963600 6.614781
2.152800 -12.963600 6.609339
2.199600 -12.963600 6.606294
2.246400 -12.963600 6.619130
2.293200 -12.963600 6.620814
2.340000 -12.963600 6.619130
2.386800 -12.963600 6.647454
2.433600 -12.963600 6.677696
2.480400 -12.963600 6.690942
2.527200 -12.963600 6.698712
2.574000 -12.963600 6.707891
2.620800 -12.963600 6.727238
2.667600 -12.963600 6.740617
2.714400 -12.963600 6.744571
2.761200 -12.963600 6.754304
2.808000 -12.963600 6.769630
2.854800 -12.963600 6.769630
2.901600 -12.963600 6.769630
2.948400 -12.963600 6.763882
2.995200 -12.963600 6.770146
3.042000 -12.963600 6.804652
3.088800 -12.963600 6.825054
3.135600 -12.963600 6.828940
3.182400 -12.963600 6.836846
3.229200 -12.963600 6.853133
3.276000 -12.963600 6.880063
3.322800 -12.963600 6.890566
3.369600 -12.963600 6.901749
3.416400 -12.963600 6.902706
3.463200 -12.963600 6.943536
3.510000 -12.963600 6.972422
3.556800 -12.963600 6.992252
3.603600 -12.963600 7.005195
3.650400 -12.963600 7.010904
3.697200 -12.963600 7.017151
3.744000 -12.963600 7.041684
3.790800 -12.963600 7.058429
3.837600 -12.963600 7.070315
3.884400 -12.963600 7.081915
3.931200 -12.963600 7.110005
3.978000 -12.963600 7.144273
4.024800 -12.963600 7.178372
4.071600 -12.963600 7.191690
4.118400 -12.963600 7.195591
4.165200 -12.963600 7.203943
4.212000 -12.963600 7.215113
4.258800 -12.963600 7.224192
4.305600 -12.963600 7.235189
4.352400 -12.963600 7.232672
4.399200 -12.963600 7.253141
4.446000 -12.963600 7.287226
4.492800 -12.963600 7.301900
4.539600 -12.963600 7.319944
4.586400 -12.963600 7.337774
4.633200 -12.963600 7.408094
4.680000 -12.963600 7.458698
4.726800 -12.963600 7.484833
4.773600 -12.963600 7.551550
4.820400 -12.963600 7.569851
4.867200 -12.963600 7.572005
4.914000 -12.963600 7.619799
4.960800 -12.963600 7.635746
5.007600 -12.963600 7.635746
5.054400 -12.963600 7.641673
5.101200 -12.963600 7.662786
5.148000 -12.963600 7.720454
5.194800 -12.963600 7.746922
5.241600 -12.963600 7.783687
5.288400 -12.963600 7.814507
5.335200 -12.963600 7.850725
5.382000 -12.963600 7.878723
5.428800 -12.963600 7.947735
5.475600 -12.963600 7.976804
5.522400 -12.963600 8.018685
5.569200 -12.963600 8.098629
5.616000 -12.963600 8.137437
5.662800 -12.963600 8.211448
5.709600 -12.963600 8.241062
5.756400 -12.963600 8.279157
5.803200 -12.963600 8.360666
5.850000 -12.963600 8.380021
5.896800 -12.963600 8.360666
5.943600 -12.963600 8.423319
5.990400 -12.963600 8.625771
6.037200 -12.963600 8.706475
6.084000 -12.963600 11.157186
12.963600 -12.963600 8.124193
13.010400 -12.963600 8.050139
13.057200 -12.963600 8.039430
13.104000 -12.963600 8.039430
13.150800 -12.963600 8.038799
13.197600 -12.963600 8.050139
13.244400 -12.963600 8.052252
13.291200 -12.963600 8.054586
13.338000 -12.963600 8.061226
13.384800 -12.963600 8.064452
13.431600 -12.963600 8.061226
13.478400 -12.963600 8.061226
13.525200 -12.963600 8.036469
13.572000 -12.963600 8.047765
13.618800 -12.963600 8.047765
13.665600 -12.963600 8.063557
13.712400 -12.963600 8.066044
13.759200 -12.963600 8.063557
13.806000 -12.963600 8.058118
13.852800 -12.963600 8.051487
13.899600 -12.963600 8.055905
13.946400 -12.963600 8.058118
13.993200 -12.963600 8.052964
14.040000 -12.963600 8.052964
14.086800 -12.963600 8.052964
14.133600 -12.963600 8.052964
14.180400 -12.963600 8.078029
14.227200 -12.963600 8.080635
14.274000 -12.963600 8.081481
14.320800 -12.963600 8.087940
14.367600 -12.963600 8.099074
14.414400 -12.963600 8.097542
14.461200 -12.963600 8.099748
14.508000 -12.963600 8.104516
14.554800 -12.963600 8.104890
14.601600 -12.963600 8.099251
14.648400 -12.963600 8.097601
14.695200 -12.963600 8.097159
14.742000 -12.963600 8.095364
14.788800 -12.963600 8.087792
14.835600 -12.963600 8.085473
15.584400 -12.963600 6.812278
15.631200 -12.963600 6.812278
15.678000 -12.963600 6.807651
15.724800 -12.963600 6.803610
15.771600 -12.963600 6.800775
15.818400 -12.963600 6.800775
15.865200 -12.963600 6.800775
15.912000 -12.963600 6.804460
15.958800 -12.963600 6.800775
16.005600 -12.963600 6.804460
16.052400 -12.963600 6.804460
16.099200 -12.963600 6.804635
16.146000 -12.963600 6.799779
16.192800 -12.963600 6.799672
16.239600 -12.963600 6.789679
16.286400 -12.963600 6.734742
16.333200 -12.963600 6.701106
16.520400 -12.963600 4.863294
16.567200 -12.963600 4.784126
16.614000 -12.963600 4.543753
16.660800 -12.963600 4.220083
16.707600 -12.963600 4.034966
16.754400 -12.963600 3.760948
16.801200 -12.963600 3.468432
16.848000 -12.963600 3.287836
16.894800 -12.963600 3.035570
16.941600 -12.963600 2.733867
17.035200 -12.963600 2.037118
17.082000 -12.963600 1.796915
17.128800 -12.963600 1.425688
-18.720000 -12.916800 0.000000
-18.673200 -12.916800 0.000000
-18.626400 -12.916800 0.000000
-18.579600 -12.916800 -7.326674
-18.532800 -12.916800 -7.311577
-18.486000 -12.916800 -7.309982
-18.439200 -12.916800 -7.295230
-18.392400 -12.916800 -7.311577
-18.345600 -12.916800 -7.290045
-18.298800 -12.916800 -7.271603
-18.252000 -12.916800 -7.259980
-18.205200 -12.916800 -7.261027
-18.158400 -12.916800 -7.259245
-18.111600 -12.916800 -7.253533
-18.064800 -12.916800 -7.213699
-18.018000 -12.916800 -7.210599
-17.971200 -12.916800 -7.200636
-17.924400 -12.916800 -7.186163
-17.877600 -12.916800 -7.179619
-17.830800 -12.916800 -7.179619
-17.784000 -12.916800 -7.186163
-17.737200 -12.916800 -7.170537
-17.690400 -12.916800 -7.165591
-17.643600 -12.916800 -7.164654
-17.596800 -12.916800 -7.142143
-17.550000 -12.916800 -7.121394
-17.503200 -12.916800 -7.092147
-17.456400 -12.916800 -7.053054
-17.409600 -12.916800 -7.003266
-17.362800 -12.916800 -6.961903
-15.818400 -12.916800 6.884951
-15.771600 -12.916800 6.898073
-15.724800 -12.916800 6.935375
-15.678000 -12.916800 6.949080
-15.631200 -12.916800 6.962488
-15.584400 -12.916800 6.978093
-15.537600 -12.916800 6.993278
-15.490800 -12.916800 6.997077
-15.444000 -12.916800 7.011292
-15.397200 -12.916800 7.014368
-15.350400 -12.916800 7.023255
-15.303600 -12.916800 7.032539
-15.256800 -12.916800 7.043328
-15.210000 -12.916800 7.046701
-15.163200 -12.916800 7.048067
-15.116400 -12.916800 7.050929
-15.069600 -12.916800 7.052062
-15.022800 -12.916800 7.054365
-14.976000 -12.916800 7.065783
-14.929200 -12.916800 7.069727
-14.882400 -12.916800 7.070944
-14.835600 -12.916800 7.072366
-14.788800 -12.916800 7.066911
-14.742000 -12.916800 7.075092
-14.695200 -12.916800 7.072366
-14.648400 -12.916800 7.066911
-14.601600 -12.916800 7.070409
-14.554800 -12.916800 7.070409
-14.508000 -12.916800 7.074097
-14.461200 -12.916800 7.073744
-14.414400 -12.916800 7.074097
-14.367600 -12.916800 7.075448
-14.320800 -12.916800 7.075448
-14.274000 -12.916800 7.076998
-14.227200 -12.916800 7.084487
-14.180400 -12.916800 7.087416
-14.133600 -12.916800 7.089251
-14.086800 -12.916800 7.094833
-14.040000 -12.916800 7.100474
-13.993200 -12.916800 7.117994
-13.946400 -12.916800 7.131179
-13.899600 -12.916800 7.151417
-13.852800 -12.916800 7.198796
-7.160400 -12.916800 8.358266
-7.113600 -12.916800 8.336342
-7.066800 -12.916800 8.225223
-7.020000 -12.916800 8.150634
-6.973200 -12.916800 8.087931
-6.926400 -12.916800 8.041425
-6.879600 -12.916800 7.996274
-6.832800 -12.916800 7.937969
-6.786000 -12.916800 7.893189
-6.739200 -12.916800 7.869177
-6.692400 -12.916800 7.823881
-6.645600 -12.916800 7.775175
-6.598800 -12.916800 7.763747
-6.552000 -12.916800 7.718889
-6.505200 -12.916800 7.657172
-6.458400 -12.916800 7.633728
-6.411600 -12.916800 7.579703
-6.364800 -12.916800 7.538751
-6.318000 -12.916800 7.500378
-6.271200 -12.916800 7.476828
-6.224400 -12.916800 7.449061
-6.177600 -12.916800 7.403005
-6.130800 -12.916800 7.375656
-6.084000 -12.916800 7.330876
-6.037200 -12.916800 7.296014
-5.990400 -12.916800 7.264687
-5.943600 -12.916800 7.251745
-5.896800 -12.916800 7.231836
-5.850000 -12.916800 7.191967
-5.803200 -12.916800 7.166564
-5.756400 -12.916800 7.151719
-5.709600 -12.916800 7.141257
-5.662800 -12.916800 7.113669
-5.616000 -12.916800 7.083177
-5.569200 -12.916800 7.065810
-5.522400 -12.916800 7.047951
-5.475600 -12.916800 7.031952
-5.428800 -12.916800 7.012606
-5.382000 -12.916800 6.988954
-5.335200 -12.916800 6.967662
-5.288400 -12.916800 6.947017
-5.241600 -12.916800 6.937540
-5.194800 -12.916800 6.937399
-5.148000 -12.916800 6.911560
-5.101200 -12.916800 6.903367
-5.054400 -12.916800 6.892027
-5.007600 -12.916800 6.878370
-4.960800 -12.916800 6.869182
-4.914000 -12.916800 6.860554
-4.867200 -12.916800 6.844895
-4.820400 -12.916800 6.835847
-4.773600 -12.916800 6.835847
-4.726800 -12.916800 6.817642
-4.680000 -12.916800 6.807323
-4.633200 -12.916800 6.796197
-4.586400 -12.916800 6.799133
-4.539600 -12.916800 6.796197
-4.492800 -12.916800 6.775626
-4.446000 -12.916800 6.764880
-4.399200 -12.916800 6.747208
-4.352400 -12.916800 6.715672
-4.305600 -12.916800 6.682116
-4.258800 -12.916800 6.665886
-4.212000 -12.916800 6.638140
-4.165200 -12.916800 6.651049
-4.118400 -12.916800 6.635112
-4.071600 -12.916800 6.625796
-4.024800 -12.916800 6.627668
-3.978000 -12.916800 6.619675
-3.931200 -12.916800 6.612568
-3.884400 -12.916800 6.605852
-3.837600 -12.916800 6.582174
-3.790800 -12.916800 6.596666
-3.744000 -12.916800 6.597205
-3.697200 -12.916800 6.598552
-3.650400 -12.916800 6.596666
-3.603600 -12.916800 6.576182
-3.556800 -12.916800 6.577964
-3.510000 -12.916800 6.573927
-3.463200 -12.916800 6.535727
-3.416400 -12.916800 6.534853
-3.369600 -12.916800 6.531887
-3.322800 -12.916800 6.535727
-3.276000 -12.916800 6.536521
-3.229200 -12.916800 6.534853
-3.182400 -12.916800 6.539521
-3.135600 -12.916800 6.538495
-3.088800 -12.916800 6.527812
-3.042000 -12.916800 6.499341
-2.995200 -12.916800 6.490699
-2.948400 -12.916800 6.467756
-2.901600 -12.916800 6.462891
-2.854800 -12.916800 6.441616
-2.808000 -12.916800 6.427941
-2.761200 -12.916800 6.461684
-2.714400 -12.916800 6.462891
-2.667600 -12.916800 6.461684
-2.620800 -12.916800 6.473690
-2.574000 -12.916800 6.473690
-2.527200 -12.916800 6.473690
-2.480400 -12.916800 6.475211
-2.433600 -12.916800 6.467929
-2.386800 -12.916800 6.446314
-2.340000 -12.916800 6.439035
-2.293200 -12.916800 6.418605
-2.246400 -12.916800 6.410515
-2.199600 -12.916800 6.417042
-2.152800 -12.916800 6.424775
-2.106000 -12.916800 6.439035
-2.059200 -12.916800 6.460251
-2.012400 -12.916800 6.450266
-1.965600 -12.916800 6.460251
-1.918800 -12.916800 6.482805
-1.872000 -12.916800 6.461239
-1.825200 -12.916800 6.426789
-1.778400 -12.916800 6.399439
-1.731600 -12.916800 6.368086
-1.684800 -12.916800 6.361657
-1.638000 -12.916800 6.353219
-1.591200 -12.916800 6.356710
-1.544400 -12.916800 6.361657
-1.497600 -12.916800 6.361657
-1.450800 -12.916800 6.360337
-1.404000 -12.916800 6.356111
-1.357200 -12.916800 6.356710
-1.310400 -12.916800 6.356111
-1.263600 -12.916800 6.337457
-1.216800 -12.916800 6.335226
-1.170000 -12.916800 6.336099
-1.123200 -12.916800 6.349290
-1.076400 -12.916800 6.356545
-1.029600 -12.916800 6.356545
-0.982800 -12.916800 6.368377
-0.936000 -12.916800 6.384419
-0.889200 -12.916800 6.384419
-0.842400 -12.916800 6.395204
-0.795600 -12.916800 6.381654
-0.748800 -12.916800 6.368377
-0.702000 -12.916800 6.369042
-0.655200 -12.916800 6.359982
-0.608400 -12.916800 6.349665
-0.561600 -12.916800 6.350291
-0.514800 -12.916800 6.350291
-0.468000 -12.916800 6.352379
-0.421200 -12.916800 6.350151
-0.374400 -12.916800 6.360080
-0.327600 -12.916800 6.365686
-0.280800 -12.916800 6.365686
-0.234000 -12.916800 6.365686
-0.187200 -12.916800 6.365828
-0.140400 -12.916800 6.365828
-0.093600 -12.916800 6.380200
-0.046800 -12.916800 6.363033
0.000000 -12.916800 6.365828
0.046800 -12.916800 6.411291
0.093600 -12.916800 6.417954
0.140400 -12.916800 6.420945
0.187200 -12.916800 6.433423
0.234000 -12.916800 6.433423
0.280800 -12.916800 6.437928
0.327600 -12.916800 6.421855
0.374400 -12.916800 6.407088
0.421200 -12.916800 6.404876
0.468000 -12.916800 6.404876
0.514800 -12.916800 6.410080
0.561600 -12.916800 6.426783
0.608400 -12.916800 6.437548
0.655200 -12.916800 6.458066
0.702000 -12.916800 6.465314
0.748800 -12.916800 6.481988
0.795600 -12.916800 6.481988
0.842400 -12.916800 6.466497
0.889200 -12.916800 6.466497
0.936000 -12.916800 6.459020
0.982800 -12.916800 6.460888
1.029600 -12.916800 6.446953
1.076400 -12.916800 6.448979
1.123200 -12.916800 6.448979
1.170000 -12.916800 6.449321
1.216800 -12.916800 6.471502
1.263600 -12.916800 6.483975
1.310400 -12.916800 6.461684
1.357200 -12.916800 6.486918
1.404000 -12.916800 6.486918
1.450800 -12.916800 6.496757
1.497600 -12.916800 6.511005
1.544400 -12.916800 6.516429
1.591200 -12.916800 6.521480
1.638000 -12.916800 6.541582
1.684800 -12.916800 6.546947
1.731600 -12.916800 6.563704
1.778400 -12.916800 6.568340
1.825200 -12.916800 6.580110
1.872000 -12.916800 6.591933
1.918800 -12.916800 6.600886
1.965600 -12.916800 6.613126
2.012400 -12.916800 6.624131
2.059200 -12.916800 6.618517
2.106000 -12.916800 6.622864
2.152800 -12.916800 6.614781
2.199600 -12.916800 6.614781
2.246400 -12.916800 6.620814
2.293200 -12.916800 6.625027
2.340000 -12.916800 6.628539
2.386800 -12.916800 6.649679
2.433600 -12.916800 6.677696
2.480400 -12.916800 6.690020
2.527200 -12.916800 6.697717
2.574000 -12.916800 6.707891
2.620800 -12.916800 6.726031
2.667600 -12.916800 6.727238
2.714400 -12.916800 6.727238
2.761200 -12.916800 6.744150
2.808000 -12.916800 6.763882
2.854800 -12.916800 6.763882
2.901600 -12.916800 6.765243
2.948400 -12.916800 6.763882
2.995200 -12.916800 6.770146
3.042000 -12.916800 6.805583
3.088800 -12.916800 6.828940
3.135600 -12.916800 6.834734
3.182400 -12.916800 6.845952
3.229200 -12.916800 6.863988
3.276000 -12.916800 6.881444
3.322800 -12.916800 6.890566
3.369600 -12.916800 6.897415
3.416400 -12.916800 6.901749
3.463200 -12.916800 6.931908
3.510000 -12.916800 6.958009
3.556800 -12.916800 6.981537
3.603600 -12.916800 6.997177
3.650400 -12.916800 7.006286
3.697200 -12.916800 7.011144
3.744000 -12.916800 7.028139
3.790800 -12.916800 7.043318
3.837600 -12.916800 7.050495
3.884400 -12.916800 7.062562
3.931200 -12.916800 7.086641
3.978000 -12.916800 7.138153
4.024800 -12.916800 7.165123
4.071600 -12.916800 7.191690
4.118400 -12.916800 7.188586
4.165200 -12.916800 7.196142
4.212000 -12.916800 7.212142
4.258800 -12.916800 7.219509
4.305600 -12.916800 7.235189
4.352400 -12.916800 7.245859
4.399200 -12.916800 7.254145
4.446000 -12.916800 7.287226
4.492800 -12.916800 7.307423
4.539600 -12.916800 7.319944
4.586400 -12.916800 7.337774
4.633200 -12.916800 7.354662
4.680000 -12.916800 7.437104
4.726800 -12.916800 7.475424
4.773600 -12.916800 7.513103
4.820400 -12.916800 7.560271
4.867200 -12.916800 7.569927
4.914000 -12.916800 7.598688
4.960800 -12.916800 7.607689
5.007600 -12.916800 7.615206
5.054400 -12.916800 7.622097
5.101200 -12.916800 7.635746
5.148000 -12.916800 7.742385
5.194800 -12.916800 7.753274
5.241600 -12.916800 7.783687
5.288400 -12.916800 7.816838
5.335200 -12.916800 7.849759
5.382000 -12.916800 7.862594
5.428800 -12.916800 7.930888
5.475600 -12.916800 7.976585
5.522400 -12.916800 8.018685
5.569200 -12.916800 8.094509
5.616000 -12.916800 8.122585
5.662800 -12.916800 8.211905
5.709600 -12.916800 8.241062
5.756400 -12.916800 8.286509
5.803200 -12.916800 8.360666
5.850000 -12.916800 8.374373
5.896800 -12.916800 8.328850
5.943600 -12.916800 8.440543
5.990400 -12.916800 8.613285
6.037200 -12.916800 8.706475
6.084000 -12.916800 11.185737
13.010400 -12.916800 8.088283
13.057200 -12.916800 8.050139
13.104000 -12.916800 8.048492
13.150800 -12.916800 8.040691
13.197600 -12.916800 8.052252
13.244400 -12.916800 8.053704
13.291200 -12.916800 8.054586
13.338000 -12.916800 8.062250
13.384800 -12.916800 8.063411
13.431600 -12.916800 8.062004
13.478400 -12.916800 8.062004
13.525200 -12.916800 8.054586
13.572000 -12.916800 8.062250
13.618800 -12.916800 8.062004
13.665600 -12.916800 8.062681
13.712400 -12.916800 8.066044
13.759200 -12.916800 8.066044
13.806000 -12.916800 8.066044
13.852800 -12.916800 8.055905
13.899600 -12.916800 8.063557
13.946400 -12.916800 8.063557
13.993200 -12.916800 8.055234
14.040000 -12.916800 8.055234
14.086800 -12.916800 8.073633
14.133600 -12.916800 8.066608
14.180400 -12.916800 8.081481
14.227200 -12.916800 8.081006
14.274000 -12.916800 8.089293
14.320800 -12.916800 8.099748
14.367600 -12.916800 8.100270
14.414400 -12.916800 8.102055
14.461200 -12.916800 8.104890
14.508000 -12.916800 8.110957
14.554800 -12.916800 8.110957
14.601600 -12.916800 8.104489
14.648400 -12.916800 8.104489
14.695200 -12.916800 8.099251
14.742000 -12.916800 8.097601
14.788800 -12.916800 8.090319
14.835600 -12.916800 8.087792
14.882400 -12.916800 8.086450
15.631200 -12.916800 6.838542
15.678000 -12.916800 6.809533
15.724800 -12.916800 6.807651
15.771600 -12.916800 6.804460
15.818400 -12.916800 6.804460
15.865200 -12.916800 6.800775
15.912000 -12.916800 6.804460
15.958800 -12.916800 6.800775
16.005600 -12.916800 6.799779
16.052400 -12.916800 6.801706
16.099200 -12.916800 6.801706
16.146000 -12.916800 6.801706
16.192800 -12.916800 6.799672
16.239600 -12.916800 6.789785
16.286400 -12.916800 6.762689
16.333200 -12.916800 6.731346
16.614000 -12.916800 4.639338
16.660800 -12.916800 4.311849
16.707600 -12.916800 4.158711
16.801200 -12.916800 3.646522
16.848000 -12.916800 3.377778
16.894800 -12.916800 3.149933
16.941600 -12.916800 2.893972
17.035200 -12.916800 2.265645
17.082000 -12.916800 1.941674
17.128800 -12.916800 1.621549
-18.720000 -12.870000 0.000000
-18.673200 -12.870000 0.000000
-18.626400 -12.870000 0.000000
-18.579600 -12.870000 -7.329245
-18.532800 -12.870000 -7.320623
-18.486000 -12.870000 -7.311577
-18.439200 -12.870000 -7.311577
-18.392400 -12.870000 -7.320623
-18.345600 -12.870000 -7.298111
-18.298800 -12.870000 -7.285028
-18.252000 -12.870000 -7.268293
-18.205200 -12.870000 -7.261951
-18.158400 -12.870000 -7.261470
-18.111600 -12.870000 -7.259245
-18.064800 -12.870000 -7.239137
-18.018000 -12.870000 -7.239137
-17.971200 -12.870000 -7.230956
-17.924400 -12.870000 -7.216090
-17.877600 -12.870000 -7.200636
-17.830800 -12.870000 -7.208242
-17.784000 -12.870000 -7.217218
-17.737200 -12.870000 -7.186163
-17.690400 -12.870000 -7.165591
-17.643600 -12.870000 -7.163119
-17.596800 -12.870000 -7.142143
-17.550000 -12.870000 -7.121394
-17.503200 -12.870000 -7.062472
-17.456400 -12.870000 -7.048723
-17.409600 -12.870000 -6.985646
-17.035200 -12.870000 -5.369263
-15.865200 -12.870000 6.886329
-15.818400 -12.870000 6.894163
-15.771600 -12.870000 6.907470
-15.724800 -12.870000 6.935375
-15.678000 -12.870000 6.955613
-15.631200 -12.870000 6.972519
-15.584400 -12.870000 6.990693
-15.537600 -12.870000 7.003861
-15.490800 -12.870000 7.006918
-15.444000 -12.870000 7.011573
-15.397200 -12.870000 7.020320
-15.350400 -12.870000 7.032376
-15.303600 -12.870000 7.041140
-15.256800 -12.870000 7.046701
-15.210000 -12.870000 7.046924
-15.163200 -12.870000 7.048415
-15.116400 -12.870000 7.051033
-15.069600 -12.870000 7.051802
-15.022800 -12.870000 7.052062
-14.976000 -12.870000 7.062983
-14.929200 -12.870000 7.067001
-14.882400 -12.870000 7.070944
-14.835600 -12.870000 7.072366
-14.788800 -12.870000 7.066911
-14.742000 -12.870000 7.075600
-14.695200 -12.870000 7.074950
-14.648400 -12.870000 7.072366
-14.601600 -12.870000 7.072380
-14.554800 -12.870000 7.072380
-14.508000 -12.870000 7.074753
-14.461200 -12.870000 7.074097
-14.414400 -12.870000 7.073744
-14.367600 -12.870000 7.073744
-14.320800 -12.870000 7.073744
-14.274000 -12.870000 7.072606
-14.227200 -12.870000 7.078250
-14.180400 -12.870000 7.084206
-14.133600 -12.870000 7.088822
-14.086800 -12.870000 7.094833
-14.040000 -12.870000 7.105814
-13.993200 -12.870000 7.130946
-13.946400 -12.870000 7.131833
-13.899600 -12.870000 7.184611
-7.160400 -12.870000 8.355938
-7.113600 -12.870000 8.300760
-7.066800 -12.870000 8.208829
-7.020000 -12.870000 8.150634
-6.973200 -12.870000 8.067835
-6.926400 -12.870000 8.008471
-6.879600 -12.870000 7.996274
-6.832800 -12.870000 7.936355
-6.786000 -12.870000 7.896734
-6.739200 -12.870000 7.873944
-6.692400 -12.870000 7.816580
-6.645600 -12.870000 7.774535
-6.598800 -12.870000 7.757880
-6.552000 -12.870000 7.718889
-6.505200 -12.870000 7.667149
-6.458400 -12.870000 7.633728
-6.411600 -12.870000 7.572497
-6.364800 -12.870000 7.527173
-6.318000 -12.870000 7.495402
-6.271200 -12.870000 7.467622
-6.224400 -12.870000 7.426209
-6.177600 -12.870000 7.387015
-6.130800 -12.870000 7.370140
-6.084000 -12.870000 7.322241
-6.037200 -12.870000 7.281321
-5.990400 -12.870000 7.258007
-5.943600 -12.870000 7.243873
-5.896800 -12.870000 7.214933
-5.850000 -12.870000 7.181170
-5.803200 -12.870000 7.159963
-5.756400 -12.870000 7.141257
-5.709600 -12.870000 7.113669
-5.662800 -12.870000 7.088412
-5.616000 -12.870000 7.077895
-5.569200 -12.870000 7.053141
-5.522400 -12.870000 7.046386
-5.475600 -12.870000 7.031952
-5.428800 -12.870000 6.995564
-5.382000 -12.870000 6.988954
-5.335200 -12.870000 6.977671
-5.288400 -12.870000 6.953262
-5.241600 -12.870000 6.939942
-5.194800 -12.870000 6.939942
-5.148000 -12.870000 6.917997
-5.101200 -12.870000 6.903640
-5.054400 -12.870000 6.896745
-5.007600 -12.870000 6.878234
-4.960800 -12.870000 6.869705
-4.914000 -12.870000 6.860941
-4.867200 -12.870000 6.844895
-4.820400 -12.870000 6.836511
-4.773600 -12.870000 6.836511
-4.726800 -12.870000 6.817642
-4.680000 -12.870000 6.804977
-4.633200 -12.870000 6.784702
-4.586400 -12.870000 6.782229
-4.539600 -12.870000 6.777204
-4.492800 -12.870000 6.755918
-4.446000 -12.870000 6.742302
-4.399200 -12.870000 6.716159
-4.352400 -12.870000 6.685823
-4.305600 -12.870000 6.654670
-4.258800 -12.870000 6.631590
-4.212000 -12.870000 6.627587
-4.165200 -12.870000 6.629094
-4.118400 -12.870000 6.619675
-4.071600 -12.870000 6.617364
-4.024800 -12.870000 6.614225
-3.978000 -12.870000 6.612568
-3.931200 -12.870000 6.592641
-3.884400 -12.870000 6.573413
-3.837600 -12.870000 6.573413
-3.790800 -12.870000 6.585057
-3.744000 -12.870000 6.589459
-3.697200 -12.870000 6.591650
-3.650400 -12.870000 6.589459
-3.603600 -12.870000 6.575721
-3.556800 -12.870000 6.577964
-3.510000 -12.870000 6.551767
-3.463200 -12.870000 6.535727
-3.416400 -12.870000 6.535727
-3.369600 -12.870000 6.535727
-3.322800 -12.870000 6.540209
-3.276000 -12.870000 6.540209
-3.229200 -12.870000 6.536521
-3.182400 -12.870000 6.540209
-3.135600 -12.870000 6.537601
-3.088800 -12.870000 6.515595
-3.042000 -12.870000 6.499163
-2.995200 -12.870000 6.469531
-2.948400 -12.870000 6.453409
-2.901600 -12.870000 6.441616
-2.854800 -12.870000 6.427941
-2.808000 -12.870000 6.427017
-2.761200 -12.870000 6.436248
-2.714400 -12.870000 6.441616
-2.667600 -12.870000 6.440838
-2.620800 -12.870000 6.461684
-2.574000 -12.870000 6.461684
-2.527200 -12.870000 6.461684
-2.480400 -12.870000 6.461684
-2.433600 -12.870000 6.445230
-2.386800 -12.870000 6.440838
-2.340000 -12.870000 6.419540
-2.293200 -12.870000 6.414816
-2.246400 -12.870000 6.408485
-2.199600 -12.870000 6.417042
-2.152800 -12.870000 6.424775
-2.106000 -12.870000 6.439035
-2.059200 -12.870000 6.445961
-2.012400 -12.870000 6.445961
-1.965600 -12.870000 6.450266
-1.918800 -12.870000 6.482805
-1.872000 -12.870000 6.450266
-1.825200 -12.870000 6.425897
-1.778400 -12.870000 6.399505
-1.731600 -12.870000 6.366886
-1.684800 -12.870000 6.348114
-1.638000 -12.870000 6.341664
-1.591200 -12.870000 6.345475
-1.544400 -12.870000 6.353219
-1.497600 -12.870000 6.356710
-1.450800 -12.870000 6.360337
-1.404000 -12.870000 6.356710
-1.357200 -12.870000 6.360337
-1.310400 -12.870000 6.356710
-1.263600 -12.870000 6.339402
-1.216800 -12.870000 6.329589
-1.170000 -12.870000 6.313482
-1.123200 -12.870000 6.336821
-1.076400 -12.870000 6.349290
-1.029600 -12.870000 6.353807
-0.982800 -12.870000 6.363549
-0.936000 -12.870000 6.381106
-0.889200 -12.870000 6.379435
-0.842400 -12.870000 6.375234
-0.795600 -12.870000 6.368377
-0.748800 -12.870000 6.359982
-0.702000 -12.870000 6.359982
-0.655200 -12.870000 6.343937
-0.608400 -12.870000 6.335341
-0.561600 -12.870000 6.337281
-0.514800 -12.870000 6.339464
-0.468000 -12.870000 6.339464
-0.421200 -12.870000 6.340723
-0.374400 -12.870000 6.348876
-0.327600 -12.870000 6.352379
-0.280800 -12.870000 6.350151
-0.234000 -12.870000 6.346311
-0.187200 -12.870000 6.346311
-0.140400 -12.870000 6.340723
-0.093600 -12.870000 6.362897
-0.046800 -12.870000 6.335794
0.000000 -12.870000 6.347478
0.046800 -12.870000 6.366036
0.093600 -12.870000 6.385276
0.140400 -12.870000 6.396606
0.187200 -12.870000 6.420097
0.234000 -12.870000 6.405916
0.280800 -12.870000 6.404876
0.327600 -12.870000 6.402777
0.374400 -12.870000 6.396606
0.421200 -12.870000 6.392942
0.468000 -12.870000 6.389559
0.514800 -12.870000 6.382801
0.561600 -12.870000 6.392126
0.608400 -12.870000 6.413159
0.655200 -12.870000 6.437548
0.702000 -12.870000 6.442204
0.748800 -12.870000 6.465314
0.795600 -12.870000 6.466497
0.842400 -12.870000 6.459020
0.889200 -12.870000 6.453407
0.936000 -12.870000 6.442204
0.982800 -12.870000 6.442204
1.029600 -12.870000 6.437857
1.076400 -12.870000 6.442526
1.123200 -12.870000 6.446054
1.170000 -12.870000 6.446054
1.216800 -12.870000 6.456303
1.263600 -12.870000 6.461684
1.310400 -12.870000 6.456303
1.357200 -12.870000 6.471910
1.404000 -12.870000 6.471910
1.450800 -12.870000 6.496757
1.497600 -12.870000 6.511005
1.544400 -12.870000 6.514461
1.591200 -12.870000 6.514461
1.638000 -12.870000 6.525727
1.684800 -12.870000 6.525727
1.731600 -12.870000 6.541582
1.778400 -12.870000 6.553846
1.825200 -12.870000 6.553846
1.872000 -12.870000 6.575641
1.918800 -12.870000 6.591933
1.965600 -12.870000 6.595455
2.012400 -12.870000 6.613126
2.059200 -12.870000 6.599199
2.106000 -12.870000 6.599199
2.152800 -12.870000 6.606294
2.199600 -12.870000 6.606294
2.246400 -12.870000 6.620403
2.293200 -12.870000 6.620814
2.340000 -12.870000 6.620814
2.386800 -12.870000 6.647454
2.433600 -12.870000 6.667944
2.480400 -12.870000 6.677696
2.527200 -12.870000 6.697210
2.574000 -12.870000 6.706257
2.620800 -12.870000 6.706820
2.667600 -12.870000 6.708194
2.714400 -12.870000 6.708194
2.761200 -12.870000 6.726031
2.808000 -12.870000 6.740617
2.854800 -12.870000 6.743451
2.901600 -12.870000 6.745456
2.948400 -12.870000 6.746902
2.995200 -12.870000 6.760380
3.042000 -12.870000 6.785807
3.088800 -12.870000 6.825054
3.135600 -12.870000 6.834734
3.182400 -12.870000 6.837435
3.229200 -12.870000 6.856683
3.276000 -12.870000 6.877658
3.322800 -12.870000 6.890566
3.369600 -12.870000 6.897415
3.416400 -12.870000 6.897415
3.463200 -12.870000 6.901749
3.510000 -12.870000 6.948256
3.556800 -12.870000 6.976715
3.603600 -12.870000 6.997177
3.650400 -12.870000 7.005195
3.697200 -12.870000 7.011144
3.744000 -12.870000 7.017151
3.790800 -12.870000 7.047967
3.837600 -12.870000 7.050495
3.884400 -12.870000 7.068080
3.931200 -12.870000 7.081915
3.978000 -12.870000 7.111375
4.024800 -12.870000 7.162692
4.071600 -12.870000 7.188586
4.118400 -12.870000 7.188586
4.165200 -12.870000 7.196142
4.212000 -12.870000 7.215113
4.258800 -12.870000 7.232672
4.305600 -12.870000 7.253141
4.352400 -12.870000 7.253141
4.399200 -12.870000 7.259273
4.446000 -12.870000 7.285546
4.492800 -12.870000 7.301900
4.539600 -12.870000 7.316220
4.586400 -12.870000 7.331687
4.633200 -12.870000 7.351818
4.680000 -12.870000 7.412902
4.726800 -12.870000 7.467414
4.773600 -12.870000 7.494889
4.820400 -12.870000 7.554483
4.867200 -12.870000 7.569927
4.914000 -12.870000 7.593660
4.960800 -12.870000 7.600292
5.007600 -12.870000 7.613625
5.054400 -12.870000 7.618553
5.101200 -12.870000 7.622097
5.148000 -12.870000 7.721391
5.194800 -12.870000 7.749573
5.241600 -12.870000 7.783687
5.288400 -12.870000 7.818845
5.335200 -12.870000 7.849759
5.382000 -12.870000 7.854558
5.428800 -12.870000 7.930888
5.475600 -12.870000 7.971928
5.522400 -12.870000 8.024415
5.569200 -12.870000 8.103386
5.616000 -12.870000 8.163583
5.662800 -12.870000 8.218252
5.709600 -12.870000 8.242896
5.756400 -12.870000 8.289272
5.803200 -12.870000 8.360666
5.850000 -12.870000 8.365762
5.896800 -12.870000 8.345467
5.943600 -12.870000 8.444362
5.990400 -12.870000 8.706475
6.037200 -12.870000 8.706475
6.084000 -12.870000 11.264975
13.104000 -12.870000 8.075184
13.150800 -12.870000 8.063411
13.197600 -12.870000 8.085787
13.244400 -12.870000 8.063411
13.291200 -12.870000 8.061226
13.338000 -12.870000 8.063411
13.384800 -12.870000 8.063411
13.431600 -12.870000 8.061226
13.478400 -12.870000 8.061226
13.525200 -12.870000 8.056539
13.572000 -12.870000 8.062250
13.618800 -12.870000 8.062681
13.665600 -12.870000 8.066044
13.712400 -12.870000 8.078507
13.759200 -12.870000 8.079599
13.806000 -12.870000 8.086274
13.852800 -12.870000 8.076818
13.899600 -12.870000 8.079599
13.946400 -12.870000 8.079599
13.993200 -12.870000 8.076818
14.040000 -12.870000 8.055905
14.086800 -12.870000 8.080635
14.133600 -12.870000 8.066608
14.180400 -12.870000 8.084825
14.227200 -12.870000 8.081481
14.274000 -12.870000 8.091838
14.320800 -12.870000 8.102055
14.367600 -12.870000 8.104516
14.414400 -12.870000 8.104516
14.461200 -12.870000 8.105878
14.508000 -12.870000 8.110957
14.554800 -12.870000 8.118870
14.601600 -12.870000 8.104516
14.648400 -12.870000 8.104489
14.695200 -12.870000 8.101185
14.742000 -12.870000 8.101185
14.788800 -12.870000 8.097404
14.835600 -12.870000 8.097159
14.882400 -12.870000 8.088680
14.929200 -12.870000 8.086450
15.631200 -12.870000 6.870301
15.678000 -12.870000 6.838542
15.724800 -12.870000 6.822830
15.771600 -12.870000 6.809533
15.818400 -12.870000 6.809533
15.865200 -12.870000 6.805893
15.912000 -12.870000 6.805417
15.958800 -12.870000 6.804460
16.005600 -12.870000 6.799779
16.052400 -12.870000 6.804460
16.099200 -12.870000 6.810258
16.146000 -12.870000 6.810258
16.192800 -12.870000 6.801706
16.239600 -12.870000 6.799672
16.286400 -12.870000 6.798936
16.333200 -12.870000 6.789785
16.754400 -12.870000 4.026256
16.801200 -12.870000 3.810482
16.848000 -12.870000 3.527497
16.894800 -12.870000 3.304661
17.035200 -12.870000 2.408650
17.082000 -12.870000 2.146623
-18.720000 -12.823200 0.000000
-18.673200 -12.823200 0.000000
-18.626400 -12.823200 0.000000
-18.579600 -12.823200 -7.341174
-18.532800 -12.823200 -7.326206
-18.486000 -12.823200 -7.311473
-18.439200 -12.823200 -7.298111
-18.392400 -12.823200 -7.295230
-18.345600 -12.823200 -7.294687
-18.298800 -12.823200 -7.285028
-18.252000 -12.823200 -7.271603
-18.205200 -12.823200 -7.268674
-18.158400 -12.823200 -7.268674
-18.111600 -12.823200 -7.261951
-18.064800 -12.823200 -7.252695
-18.018000 -12.823200 -7.242826
-17.971200 -12.823200 -7.242826
-17.924400 -12.823200 -7.236697
-17.877600 -12.823200 -7.230956
-17.830800 -12.823200 -7.236697
-17.784000 -12.823200 -7.241657
-17.737200 -12.823200 -7.217218
-17.690400 -12.823200 -7.186163
-17.643600 -12.823200 -7.164654
-17.596800 -12.823200 -7.138481
-17.550000 -12.823200 -7.121394
-17.503200 -12.823200 -7.062472
-17.456400 -12.823200 -7.015676
-17.409600 -12.823200 -6.964541
-17.082000 -12.823200 -5.369263
-17.035200 -12.823200 -5.369263
-15.912000 -12.823200 6.886390
-15.865200 -12.823200 6.907470
-15.818400 -12.823200 6.925270
-15.771600 -12.823200 6.943662
-15.724800 -12.823200 6.962488
-15.678000 -12.823200 6.982274
-15.631200 -12.823200 6.988921
-15.584400 -12.823200 6.997514
-15.537600 -12.823200 7.009225
-15.490800 -12.823200 7.014368
-15.444000 -12.823200 7.026945
-15.397200 -12.823200 7.031920
-15.350400 -12.823200 7.042699
-15.303600 -12.823200 7.046701
-15.256800 -12.823200 7.048415
-15.210000 -12.823200 7.048944
-15.163200 -12.823200 7.052062
-15.116400 -12.823200 7.055921
-15.069600 -12.823200 7.062833
-15.022800 -12.823200 7.062983
-14.976000 -12.823200 7.067001
-14.929200 -12.823200 7.070944
-14.882400 -12.823200 7.072902
-14.835600 -12.823200 7.075092
-14.788800 -12.823200 7.072366
-14.742000 -12.823200 7.077434
-14.695200 -12.823200 7.076792
-14.648400 -12.823200 7.076701
-14.601600 -12.823200 7.076701
-14.554800 -12.823200 7.081642
-14.508000 -12.823200 7.082726
-14.461200 -12.823200 7.080363
-14.414400 -12.823200 7.074950
-14.367600 -12.823200 7.074097
-14.320800 -12.823200 7.072606
-14.274000 -12.823200 7.072606
-14.227200 -12.823200 7.078250
-14.180400 -12.823200 7.084487
-14.133600 -12.823200 7.089251
-14.086800 -12.823200 7.105814
-14.040000 -12.823200 7.128100
-13.993200 -12.823200 7.157901
-13.946400 -12.823200 7.184611
-7.160400 -12.823200 8.370065
-7.113600 -12.823200 8.324309
-7.066800 -12.823200 8.209501
-7.020000 -12.823200 8.176815
-6.973200 -12.823200 8.087931
-6.926400 -12.823200 8.045530
-6.879600 -12.823200 7.996925
-6.832800 -12.823200 7.964338
-6.786000 -12.823200 7.892619
-6.739200 -12.823200 7.869177
-6.692400 -12.823200 7.803475
-6.645600 -12.823200 7.770282
-6.598800 -12.823200 7.742978
-6.552000 -12.823200 7.685811
-6.505200 -12.823200 7.640471
-6.458400 -12.823200 7.626299
-6.411600 -12.823200 7.568406
-6.364800 -12.823200 7.506719
-6.318000 -12.823200 7.486879
-6.271200 -12.823200 7.462925
-6.224400 -12.823200 7.424236
-6.177600 -12.823200 7.375656
-6.130800 -12.823200 7.341000
-6.084000 -12.823200 7.299573
-6.037200 -12.823200 7.281321
-5.990400 -12.823200 7.258007
-5.943600 -12.823200 7.243822
-5.896800 -12.823200 7.210183
-5.850000 -12.823200 7.176876
-5.803200 -12.823200 7.146792
-5.756400 -12.823200 7.125385
-5.709600 -12.823200 7.113669
-5.662800 -12.823200 7.090494
-5.616000 -12.823200 7.080932
-5.569200 -12.823200 7.065810
-5.522400 -12.823200 7.047971
-5.475600 -12.823200 7.039841
-5.428800 -12.823200 7.015435
-5.382000 -12.823200 6.994341
-5.335200 -12.823200 6.981719
-5.288400 -12.823200 6.962943
-5.241600 -12.823200 6.939942
-5.194800 -12.823200 6.939942
-5.148000 -12.823200 6.908742
-5.101200 -12.823200 6.903367
-5.054400 -12.823200 6.878370
-5.007600 -12.823200 6.867316
-4.960800 -12.823200 6.867316
-4.914000 -12.823200 6.857323
-4.867200 -12.823200 6.841792
-4.820400 -12.823200 6.833784
-4.773600 -12.823200 6.836511
-4.726800 -12.823200 6.817642
-4.680000 -12.823200 6.804977
-4.633200 -12.823200 6.796197
-4.586400 -12.823200 6.782229
-4.539600 -12.823200 6.776658
-4.492800 -12.823200 6.746481
-4.446000 -12.823200 6.733544
-4.399200 -12.823200 6.709362
-4.352400 -12.823200 6.685625
-4.305600 -12.823200 6.665886
-4.258800 -12.823200 6.635112
-4.212000 -12.823200 6.627587
-4.165200 -12.823200 6.629094
-4.118400 -12.823200 6.619644
-4.071600 -12.823200 6.614225
-4.024800 -12.823200 6.607362
-3.978000 -12.823200 6.582280
-3.931200 -12.823200 6.557722
-3.884400 -12.823200 6.544534
-3.837600 -12.823200 6.557722
-3.790800 -12.823200 6.582174
-3.744000 -12.823200 6.585057
-3.697200 -12.823200 6.589459
-3.650400 -12.823200 6.589459
-3.603600 -12.823200 6.582930
-3.556800 -12.823200 6.579366
-3.510000 -12.823200 6.551618
-3.463200 -12.823200 6.535727
-3.416400 -12.823200 6.534853
-3.369600 -12.823200 6.526375
-3.322800 -12.823200 6.535727
-3.276000 -12.823200 6.526375
-3.229200 -12.823200 6.515595
-3.182400 -12.823200 6.536521
-3.135600 -12.823200 6.526375
-3.088800 -12.823200 6.507445
-3.042000 -12.823200 6.495886
-2.995200 -12.823200 6.476467
-2.948400 -12.823200 6.453409
-2.901600 -12.823200 6.456204
-2.854800 -12.823200 6.430296
-2.808000 -12.823200 6.416005
-2.761200 -12.823200 6.436248
-2.714400 -12.823200 6.436398
-2.667600 -12.823200 6.436398
-2.620800 -12.823200 6.456609
-2.574000 -12.823200 6.440838
-2.527200 -12.823200 6.440838
-2.480400 -12.823200 6.446314
-2.433600 -12.823200 6.418605
-2.386800 -12.823200 6.413772
-2.340000 -12.823200 6.410515
-2.293200 -12.823200 6.396032
-2.246400 -12.823200 6.386980
-2.199600 -12.823200 6.396032
-2.152800 -12.823200 6.402958
-2.106000 -12.823200 6.424775
-2.059200 -12.823200 6.443541
-2.012400 -12.823200 6.443986
-1.965600 -12.823200 6.450266
-1.918800 -12.823200 6.482805
-1.872000 -12.823200 6.450266
-1.825200 -12.823200 6.432700
-1.778400 -12.823200 6.399439
-1.731600 -12.823200 6.361657
-1.684800 -12.823200 6.339734
-1.638000 -12.823200 6.339734
-1.591200 -12.823200 6.339734
-1.544400 -12.823200 6.351162
-1.497600 -12.823200 6.353219
-1.450800 -12.823200 6.356710
-1.404000 -12.823200 6.356710
-1.357200 -12.823200 6.356710
-1.310400 -12.823200 6.356710
-1.263600 -12.823200 6.335226
-1.216800 -12.823200 6.311747
-1.170000 -12.823200 6.298819
-1.123200 -12.823200 6.313482
-1.076400 -12.823200 6.334944
-1.029600 -12.823200 6.349290
-0.982800 -12.823200 6.339404
-0.936000 -12.823200 6.375234
-0.889200 -12.823200 6.375234
-0.842400 -12.823200 6.369042
-0.795600 -12.823200 6.363396
-0.748800 -12.823200 6.339404
-0.702000 -12.823200 6.327410
-0.655200 -12.823200 6.322038
-0.608400 -12.823200 6.322038
-0.561600 -12.823200 6.327032
-0.514800 -12.823200 6.334672
-0.468000 -12.823200 6.335341
-0.421200 -12.823200 6.339464
-0.374400 -12.823200 6.346311
-0.327600 -12.823200 6.350151
-0.280800 -12.823200 6.346311
-0.234000 -12.823200 6.340723
-0.187200 -12.823200 6.336891
-0.140400 -12.823200 6.332817
-0.093600 -12.823200 6.332817
-0.046800 -12.823200 6.328350
0.000000 -12.823200 6.332536
0.046800 -12.823200 6.353437
0.093600 -12.823200 6.365828
0.140400 -12.823200 6.380200
0.187200 -12.823200 6.385601
0.234000 -12.823200 6.385601
0.280800 -12.823200 6.389559
0.327600 -12.823200 6.389559
0.374400 -12.823200 6.382801
0.421200 -12.823200 6.382801
0.468000 -12.823200 6.378867
0.514800 -12.823200 6.376743
0.561600 -12.823200 6.389559
0.608400 -12.823200 6.400878
0.655200 -12.823200 6.426783
0.702000 -12.823200 6.437415
0.748800 -12.823200 6.442204
0.795600 -12.823200 6.442204
0.842400 -12.823200 6.439120
0.889200 -12.823200 6.429581
0.936000 -12.823200 6.419019
0.982800 -12.823200 6.415705
1.029600 -12.823200 6.419019
1.076400 -12.823200 6.423547
1.123200 -12.823200 6.425041
1.170000 -12.823200 6.428911
1.216800 -12.823200 6.456303
1.263600 -12.823200 6.471842
1.310400 -12.823200 6.460355
1.357200 -12.823200 6.471910
1.404000 -12.823200 6.471910
1.450800 -12.823200 6.489763
1.497600 -12.823200 6.501917
1.544400 -12.823200 6.504399
1.591200 -12.823200 6.505140
1.638000 -12.823200 6.521480
1.684800 -12.823200 6.521480
1.731600 -12.823200 6.546947
1.778400 -12.823200 6.559210
1.825200 -12.823200 6.560073
1.872000 -12.823200 6.573687
1.918800 -12.823200 6.586308
1.965600 -12.823200 6.588234
2.012400 -12.823200 6.591343
2.059200 -12.823200 6.591343
2.106000 -12.823200 6.600627
2.152800 -12.823200 6.596355
2.199600 -12.823200 6.600627
2.246400 -12.823200 6.614781
2.293200 -12.823200 6.619424
2.340000 -12.823200 6.619424
2.386800 -12.823200 6.639397
2.433600 -12.823200 6.661909
2.480400 -12.823200 6.662078
2.527200 -12.823200 6.668797
2.574000 -12.823200 6.697210
2.620800 -12.823200 6.677696
2.667600 -12.823200 6.706257
2.714400 -12.823200 6.706257
2.761200 -12.823200 6.713139
2.808000 -12.823200 6.718407
2.854800 -12.823200 6.716961
2.901600 -12.823200 6.718407
2.948400 -12.823200 6.735641
2.995200 -12.823200 6.745456
3.042000 -12.823200 6.804615
3.088800 -12.823200 6.825054
3.135600 -12.823200 6.833751
3.182400 -12.823200 6.836257
3.229200 -12.823200 6.856263
3.276000 -12.823200 6.875162
3.322800 -12.823200 6.886616
3.369600 -12.823200 6.894234
3.416400 -12.823200 6.894234
3.463200 -12.823200 6.897415
3.510000 -12.823200 6.948256
3.556800 -12.823200 6.968949
3.603600 -12.823200 6.997177
3.650400 -12.823200 7.005195
3.697200 -12.823200 7.011144
3.744000 -12.823200 7.015941
3.790800 -12.823200 7.041684
3.837600 -12.823200 7.041684
3.884400 -12.823200 7.057058
3.931200 -12.823200 7.070315
3.978000 -12.823200 7.089806
4.024800 -12.823200 7.134950
4.071600 -12.823200 7.171400
4.118400 -12.823200 7.174926
4.165200 -12.823200 7.183094
4.212000 -12.823200 7.212142
4.258800 -12.823200 7.219509
4.305600 -12.823200 7.236533
4.352400 -12.823200 7.253141
4.399200 -12.823200 7.259273
4.446000 -12.823200 7.274101
4.492800 -12.823200 7.301900
4.539600 -12.823200 7.316175
4.586400 -12.823200 7.331687
4.633200 -12.823200 7.356507
4.680000 -12.823200 7.410194
4.726800 -12.823200 7.467414
4.773600 -12.823200 7.494889
4.820400 -12.823200 7.531337
4.867200 -12.823200 7.554483
4.914000 -12.823200 7.576087
4.960800 -12.823200 7.593660
5.007600 -12.823200 7.607689
5.054400 -12.823200 7.618553
5.101200 -12.823200 7.625400
5.148000 -12.823200 7.721391
5.194800 -12.823200 7.746515
5.241600 -12.823200 7.777713
5.288400 -12.823200 7.816838
5.335200 -12.823200 7.850725
5.382000 -12.823200 7.854558
5.428800 -12.823200 7.940237
5.475600 -12.823200 7.958462
5.522400 -12.823200 8.018685
5.569200 -12.823200 8.094509
5.616000 -12.823200 8.111619
5.662800 -12.823200 8.211905
5.709600 -12.823200 8.241062
5.756400 -12.823200 8.286509
5.803200 -12.823200 8.345467
5.850000 -12.823200 8.374373
5.896800 -12.823200 8.360666
5.943600 -12.823200 8.488937
5.990400 -12.823200 8.789237
6.037200 -12.823200 11.142048
6.084000 -12.823200 11.261146
13.104000 -12.823200 8.101686
13.150800 -12.823200 8.086547
13.197600 -12.823200 8.085787
13.244400 -12.823200 8.063411
13.291200 -12.823200 8.058042
13.338000 -12.823200 8.058042
13.431600 -12.823200 8.045103
13.478400 -12.823200 8.045103
13.525200 -12.823200 8.038026
13.572000 -12.823200 8.056939
13.618800 -12.823200 8.062004
13.665600 -12.823200 8.066044
13.712400 -12.823200 8.079599
13.759200 -12.823200 8.087073
13.806000 -12.823200 8.089197
13.852800 -12.823200 8.080206
13.899600 -12.823200 8.080206
13.946400 -12.823200 8.080206
13.993200 -12.823200 8.081481
14.040000 -12.823200 8.081481
14.086800 -12.823200 8.084825
14.133600 -12.823200 8.081481
14.180400 -12.823200 8.086400
14.227200 -12.823200 8.088860
14.274000 -12.823200 8.091838
14.320800 -12.823200 8.100270
14.367600 -12.823200 8.102055
14.414400 -12.823200 8.102055
14.461200 -12.823200 8.104516
14.508000 -12.823200 8.108380
14.554800 -12.823200 8.118870
14.601600 -12.823200 8.104890
14.648400 -12.823200 8.106663
14.695200 -12.823200 8.115728
14.742000 -12.823200 8.115728
14.788800 -12.823200 8.105376
14.835600 -12.823200 8.101221
14.882400 -12.823200 8.098652
14.929200 -12.823200 8.097674
14.976000 -12.823200 8.088680
15.678000 -12.823200 6.835102
15.724800 -12.823200 6.812278
15.771600 -12.823200 6.811911
15.818400 -12.823200 6.818208
15.865200 -12.823200 6.811911
15.912000 -12.823200 6.811911
15.958800 -12.823200 6.811911
16.005600 -12.823200 6.807993
16.052400 -12.823200 6.820173
16.099200 -12.823200 6.822606
16.146000 -12.823200 6.823317
16.192800 -12.823200 6.820808
16.239600 -12.823200 6.820173
16.286400 -12.823200 6.800048
16.333200 -12.823200 6.798936
16.380000 -12.823200 6.789785
16.707600 -12.823200 4.377298
16.754400 -12.823200 4.218222
16.801200 -12.823200 3.913529
16.848000 -12.823200 3.736932
17.035200 -12.823200 2.517412
17.082000 -12.823200 2.283134
-18.720000 -12.776400 0.000000
-18.673200 -12.776400 0.000000
-18.626400 -12.776400 0.000000
-18.579600 -12.776400 -7.336153
-18.532800 -12.776400 -7.311577
-18.486000 -12.776400 -7.309982
-18.439200 -12.776400 -7.289253
-18.392400 -12.776400 -7.268674
-18.345600 -12.776400 -7.267325
-18.298800 -12.776400 -7.267325
-18.252000 -12.776400 -7.259245
-18.205200 -12.776400 -7.261951
-18.158400 -12.776400 -7.267325
-18.111600 -12.776400 -7.261470
-18.064800 -12.776400 -7.251417
-18.018000 -12.776400 -7.251417
-17.971200 -12.776400 -7.251417
-17.924400 -12.776400 -7.251417
-17.877600 -12.776400 -7.241657
-17.830800 -12.776400 -7.242826
-17.784000 -12.776400 -7.245333
-17.737200 -12.776400 -7.231543
-17.690400 -12.776400 -7.186758
-17.643600 -12.776400 -7.155738
-17.596800 -12.776400 -7.121394
-17.550000 -12.776400 -7.111295
-17.503200 -12.776400 -7.053054
-17.456400 -12.776400 -7.001470
-17.409600 -12.776400 -6.851500
-17.128800 -12.776400 -5.575918
-17.082000 -12.776400 -5.369263
-16.380000 -12.776400 5.243729
-15.958800 -12.776400 6.886287
-15.912000 -12.776400 6.900025
-15.865200 -12.776400 6.925270
-15.818400 -12.776400 6.955613
-15.771600 -12.776400 6.967608
-15.724800 -12.776400 6.982493
-15.678000 -12.776400 6.988921
-15.631200 -12.776400 6.993278
-15.584400 -12.776400 7.005791
-15.537600 -12.776400 7.014809
-15.490800 -12.776400 7.026130
-15.444000 -12.776400 7.032539
-15.397200 -12.776400 7.038306
-15.350400 -12.776400 7.047480
-15.303600 -12.776400 7.048944
-15.256800 -12.776400 7.048982
-15.210000 -12.776400 7.048982
-15.163200 -12.776400 7.052505
-15.116400 -12.776400 7.055921
-15.069600 -12.776400 7.062833
-15.022800 -12.776400 7.062983
-14.976000 -12.776400 7.070449
-14.929200 -12.776400 7.071539
-14.882400 -12.776400 7.075092
-14.835600 -12.776400 7.080002
-14.788800 -12.776400 7.077434
-14.742000 -12.776400 7.082708
-14.695200 -12.776400 7.085721
-14.648400 -12.776400 7.082708
-14.601600 -12.776400 7.086049
-14.554800 -12.776400 7.087664
-14.508000 -12.776400 7.087664
-14.461200 -12.776400 7.086049
-14.414400 -12.776400 7.085034
-14.367600 -12.776400 7.079004
-14.320800 -12.776400 7.074097
-14.274000 -12.776400 7.079004
-14.227200 -12.776400 7.085034
-14.180400 -12.776400 7.092559
-14.133600 -12.776400 7.106456
-14.086800 -12.776400 7.117994
-14.040000 -12.776400 7.131179
-13.993200 -12.776400 7.162138
-13.946400 -12.776400 7.219998
-7.160400 -12.776400 8.370065
-7.113600 -12.776400 8.324309
-7.066800 -12.776400 8.277985
-7.020000 -12.776400 8.199582
-6.973200 -12.776400 8.150634
-6.926400 -12.776400 8.032725
-6.879600 -12.776400 7.996925
-6.832800 -12.776400 7.936355
-6.786000 -12.776400 7.892619
-6.739200 -12.776400 7.869177
-6.692400 -12.776400 7.795050
-6.645600 -12.776400 7.757880
-6.598800 -12.776400 7.720695
-6.552000 -12.776400 7.681009
-6.505200 -12.776400 7.635587
-6.458400 -12.776400 7.625767
-6.411600 -12.776400 7.579703
-6.364800 -12.776400 7.512803
-6.318000 -12.776400 7.486879
-6.271200 -12.776400 7.462925
-6.224400 -12.776400 7.423373
-6.177600 -12.776400 7.366507
-6.130800 -12.776400 7.330876
-6.084000 -12.776400 7.296014
-6.037200 -12.776400 7.264885
-5.990400 -12.776400 7.251745
-5.943600 -12.776400 7.231836
-5.896800 -12.776400 7.193949
-5.850000 -12.776400 7.175355
-5.803200 -12.776400 7.143194
-5.756400 -12.776400 7.122383
-5.709600 -12.776400 7.106196
-5.662800 -12.776400 7.088412
-5.616000 -12.776400 7.080932
-5.569200 -12.776400 7.053141
-5.522400 -12.776400 7.039940
-5.475600 -12.776400 7.031952
-5.428800 -12.776400 7.015435
-5.382000 -12.776400 6.988982
-5.335200 -12.776400 6.978317
-5.288400 -12.776400 6.962943
-5.241600 -12.776400 6.934428
-5.194800 -12.776400 6.939942
-5.148000 -12.776400 6.907404
-5.101200 -12.776400 6.878370
-5.054400 -12.776400 6.878234
-5.007600 -12.776400 6.866738
-4.960800 -12.776400 6.867316
-4.914000 -12.776400 6.857323
-4.867200 -12.776400 6.836511
-4.820400 -12.776400 6.832276
-4.773600 -12.776400 6.833771
-4.726800 -12.776400 6.810320
-4.680000 -12.776400 6.804977
-4.633200 -12.776400 6.799133
-4.586400 -12.776400 6.780108
-4.539600 -12.776400 6.777204
-4.492800 -12.776400 6.747208
-4.446000 -12.776400 6.723346
-4.399200 -12.776400 6.687689
-4.352400 -12.776400 6.674614
-4.305600 -12.776400 6.654670
-4.258800 -12.776400 6.631590
-4.212000 -12.776400 6.619675
-4.165200 -12.776400 6.619675
-4.118400 -12.776400 6.617364
-4.071600 -12.776400 6.612568
-4.024800 -12.776400 6.592641
-3.978000 -12.776400 6.551619
-3.931200 -12.776400 6.546438
-3.884400 -12.776400 6.543905
-3.837600 -12.776400 6.553936
-3.790800 -12.776400 6.561693
-3.744000 -12.776400 6.579301
-3.697200 -12.776400 6.582174
-3.650400 -12.776400 6.570098
-3.603600 -12.776400 6.570098
-3.556800 -12.776400 6.577964
-3.510000 -12.776400 6.548795
-3.463200 -12.776400 6.534853
-3.416400 -12.776400 6.526375
-3.369600 -12.776400 6.524173
-3.322800 -12.776400 6.526375
-3.276000 -12.776400 6.520080
-3.229200 -12.776400 6.499163
-3.182400 -12.776400 6.515595
-3.135600 -12.776400 6.515595
-3.088800 -12.776400 6.499163
-3.042000 -12.776400 6.489094
-2.995200 -12.776400 6.463775
-2.948400 -12.776400 6.456204
-2.901600 -12.776400 6.456903
-2.854800 -12.776400 6.436248
-2.808000 -12.776400 6.416005
-2.761200 -12.776400 6.416005
-2.714400 -12.776400 6.416426
-2.667600 -12.776400 6.416005
-2.620800 -12.776400 6.437145
-2.574000 -12.776400 6.427017
-2.527200 -12.776400 6.436398
-2.480400 -12.776400 6.440838
-2.433600 -12.776400 6.414816
-2.386800 -12.776400 6.410515
-2.340000 -12.776400 6.410515
-2.293200 -12.776400 6.396032
-2.246400 -12.776400 6.387176
-2.199600 -12.776400 6.397312
-2.152800 -12.776400 6.402958
-2.106000 -12.776400 6.424775
-2.059200 -12.776400 6.443541
-2.012400 -12.776400 6.443541
-1.965600 -12.776400 6.443986
-1.918800 -12.776400 6.450266
-1.872000 -12.776400 6.432700
-1.825200 -12.776400 6.401631
-1.778400 -12.776400 6.374201
-1.731600 -12.776400 6.345475
-1.684800 -12.776400 6.331644
-1.638000 -12.776400 6.327889
-1.591200 -12.776400 6.331644
-1.544400 -12.776400 6.341664
-1.497600 -12.776400 6.348114
-1.450800 -12.776400 6.350850
-1.404000 -12.776400 6.356111
-1.357200 -12.776400 6.350850
-1.310400 -12.776400 6.353807
-1.263600 -12.776400 6.334944
-1.216800 -12.776400 6.298819
-1.170000 -12.776400 6.283255
-1.123200 -12.776400 6.291046
-1.076400 -12.776400 6.313482
-1.029600 -12.776400 6.349290
-0.982800 -12.776400 6.354390
-0.936000 -12.776400 6.379435
-0.889200 -12.776400 6.381106
-0.842400 -12.776400 6.369042
-0.795600 -12.776400 6.363830
-0.748800 -12.776400 6.339404
-0.702000 -12.776400 6.327410
-0.655200 -12.776400 6.315947
-0.608400 -12.776400 6.314642
-0.561600 -12.776400 6.313386
-0.514800 -12.776400 6.321468
-0.468000 -12.776400 6.316202
-0.421200 -12.776400 6.321468
-0.374400 -12.776400 6.335341
-0.327600 -12.776400 6.340723
-0.280800 -12.776400 6.330732
-0.234000 -12.776400 6.328350
-0.187200 -12.776400 6.332536
-0.140400 -12.776400 6.332536
-0.093600 -12.776400 6.328515
-0.046800 -12.776400 6.328515
0.000000 -12.776400 6.335794
0.046800 -12.776400 6.347478
0.093600 -12.776400 6.363033
0.140400 -12.776400 6.367751
0.187200 -12.776400 6.367751
0.234000 -12.776400 6.369456
0.280800 -12.776400 6.371204
0.327600 -12.776400 6.374996
0.374400 -12.776400 6.371204
0.421200 -12.776400 6.374275
0.468000 -12.776400 6.362847
0.514800 -12.776400 6.362847
0.561600 -12.776400 6.374275
0.608400 -12.776400 6.377064
0.655200 -12.776400 6.379849
0.702000 -12.776400 6.390144
0.748800 -12.776400 6.399790
0.795600 -12.776400 6.413159
0.842400 -12.776400 6.421460
0.889200 -12.776400 6.399790
0.936000 -12.776400 6.399790
0.982800 -12.776400 6.399844
1.029600 -12.776400 6.403282
1.076400 -12.776400 6.415705
1.123200 -12.776400 6.421460
1.170000 -12.776400 6.428911
1.216800 -12.776400 6.460355
1.263600 -12.776400 6.463254
1.310400 -12.776400 6.456303
1.357200 -12.776400 6.461684
1.404000 -12.776400 6.464891
1.450800 -12.776400 6.474913
1.497600 -12.776400 6.485651
1.544400 -12.776400 6.472538
1.591200 -12.776400 6.489763
1.638000 -12.776400 6.504399
1.684800 -12.776400 6.505140
1.731600 -12.776400 6.538844
1.778400 -12.776400 6.541582
1.825200 -12.776400 6.541582
1.872000 -12.776400 6.560073
1.918800 -12.776400 6.565630
1.965600 -12.776400 6.573687
2.012400 -12.776400 6.585679
2.059200 -12.776400 6.565630
2.106000 -12.776400 6.573067
2.152800 -12.776400 6.575758
2.199600 -12.776400 6.584660
2.246400 -12.776400 6.586044
2.293200 -12.776400 6.595911
2.340000 -12.776400 6.593982
2.386800 -12.776400 6.619130
2.433600 -12.776400 6.635388
2.480400 -12.776400 6.646246
2.527200 -12.776400 6.661909
2.574000 -12.776400 6.668797
2.620800 -12.776400 6.668932
2.667600 -12.776400 6.677696
2.714400 -12.776400 6.682770
2.761200 -12.776400 6.706257
2.808000 -12.776400 6.706257
2.854800 -12.776400 6.695891
2.901600 -12.776400 6.707967
2.948400 -12.776400 6.718407
2.995200 -12.776400 6.743451
3.042000 -12.776400 6.781654
3.088800 -12.776400 6.824407
3.135600 -12.776400 6.833751
3.182400 -12.776400 6.835576
3.229200 -12.776400 6.836846
3.276000 -12.776400 6.856683
3.322800 -12.776400 6.882707
3.369600 -12.776400 6.890566
3.416400 -12.776400 6.883829
3.463200 -12.776400 6.895335
3.510000 -12.776400 6.931908
3.556800 -12.776400 6.948256
3.603600 -12.776400 6.968949
3.650400 -12.776400 6.990485
3.697200 -12.776400 7.003965
3.744000 -12.776400 7.010699
3.790800 -12.776400 7.022298
3.837600 -12.776400 7.022298
3.884400 -12.776400 7.042465
3.931200 -12.776400 7.050499
3.978000 -12.776400 7.080658
4.024800 -12.776400 7.108036
4.071600 -12.776400 7.134950
4.118400 -12.776400 7.134950
4.165200 -12.776400 7.161134
4.212000 -12.776400 7.188586
4.258800 -12.776400 7.212142
4.305600 -12.776400 7.219460
4.352400 -12.776400 7.232473
4.399200 -12.776400 7.233125
4.446000 -12.776400 7.274101
4.492800 -12.776400 7.301900
4.539600 -12.776400 7.315465
4.586400 -12.776400 7.335198
4.633200 -12.776400 7.356507
4.680000 -12.776400 7.397636
4.726800 -12.776400 7.439026
4.773600 -12.776400 7.492496
4.820400 -12.776400 7.513103
4.867200 -12.776400 7.532391
4.914000 -12.776400 7.572005
4.960800 -12.776400 7.572005
5.007600 -12.776400 7.600292
5.054400 -12.776400 7.618131
5.101200 -12.776400 7.625400
5.148000 -12.776400 7.710921
5.194800 -12.776400 7.747851
5.241600 -12.776400 7.777713
5.288400 -12.776400 7.814507
5.335200 -12.776400 7.843361
5.382000 -12.776400 7.852870
5.428800 -12.776400 7.924168
5.475600 -12.776400 7.957193
5.522400 -12.776400 8.024415
5.569200 -12.776400 8.103386
5.616000 -12.776400 8.113090
5.662800 -12.776400 8.211905
5.709600 -12.776400 8.253499
5.756400 -12.776400 8.301448
5.803200 -12.776400 8.360666
5.850000 -12.776400 8.376163
5.896800 -12.776400 8.365762
5.943600 -12.776400 8.444362
5.990400 -12.776400 8.789237
6.037200 -12.776400 11.148668
6.084000 -12.776400 11.261146
13.150800 -12.776400 8.099997
13.197600 -12.776400 8.089481
13.244400 -12.776400 8.076309
13.291200 -12.776400 8.063411
13.338000 -12.776400 8.063848
13.384800 -12.776400 8.062250
13.431600 -12.776400 8.057846
13.478400 -12.776400 8.056939
13.525200 -12.776400 8.056539
13.572000 -12.776400 8.062250
13.618800 -12.776400 8.062004
13.665600 -12.776400 8.062681
13.712400 -12.776400 8.085948
13.759200 -12.776400 8.087073
13.806000 -12.776400 8.087475
13.852800 -12.776400 8.080206
13.899600 -12.776400 8.080206
13.946400 -12.776400 8.086274
13.993200 -12.776400 8.086627
14.040000 -12.776400 8.086627
14.086800 -12.776400 8.088860
14.133600 -12.776400 8.088860
14.180400 -12.776400 8.098916
14.227200 -12.776400 8.100270
14.274000 -12.776400 8.102947
14.320800 -12.776400 8.108380
14.367600 -12.776400 8.105878
14.414400 -12.776400 8.105878
14.461200 -12.776400 8.105878
14.508000 -12.776400 8.110957
14.554800 -12.776400 8.120869
14.601600 -12.776400 8.106663
14.648400 -12.776400 8.120869
14.695200 -12.776400 8.123468
14.742000 -12.776400 8.131227
14.788800 -12.776400 8.120869
14.835600 -12.776400 8.112859
14.882400 -12.776400 8.105376
14.929200 -12.776400 8.105376
14.976000 -12.776400 8.098652
15.678000 -12.776400 6.844735
15.724800 -12.776400 6.826661
15.771600 -12.776400 6.812278
15.818400 -12.776400 6.818191
15.865200 -12.776400 6.811911
15.912000 -12.776400 6.807993
15.958800 -12.776400 6.805417
16.005600 -12.776400 6.804460
16.052400 -12.776400 6.818208
16.099200 -12.776400 6.822606
16.146000 -12.776400 6.825797
16.192800 -12.776400 6.823317
16.239600 -12.776400 6.823317
16.286400 -12.776400 6.823317
16.333200 -12.776400 6.800048
16.380000 -12.776400 6.789906
16.426800 -12.776400 6.767756
16.614000 -12.776400 5.029271
16.660800 -12.776400 4.851301
16.707600 -12.776400 4.653218
16.754400 -12.776400 4.284689
16.801200 -12.776400 4.061816
16.848000 -12.776400 3.836160
17.035200 -12.776400 2.732252
17.082000 -12.776400 2.496050
-18.720000 -12.729600 0.000000
-18.673200 -12.729600 0.000000
-18.626400 -12.729600 0.000000
-18.579600 -12.729600 -7.336153
-18.532800 -12.729600 -7.311577
-18.486000 -12.729600 -7.304302
-18.439200 -12.729600 -7.276236
-18.392400 -12.729600 -7.267325
-18.345600 -12.729600 -7.267325
-18.298800 -12.729600 -7.257380
-18.252000 -12.729600 -7.253091
-18.205200 -12.729600 -7.257380
-18.158400 -12.729600 -7.261470
-18.111600 -12.729600 -7.253533
-18.064800 -12.729600 -7.241491
-18.018000 -12.729600 -7.252695
-17.971200 -12.729600 -7.252695
-17.924400 -12.729600 -7.252695
-17.877600 -12.729600 -7.245333
-17.830800 -12.729600 -7.245494
-17.784000 -12.729600 -7.252695
-17.737200 -12.729600 -7.242826
-17.690400 -12.729600 -7.197403
-17.643600 -12.729600 -7.186163
-17.596800 -12.729600 -7.138481
-17.550000 -12.729600 -7.118029
-17.503200 -12.729600 -7.062472
-17.456400 -12.729600 -6.964541
-17.128800 -12.729600 -5.579426
-17.082000 -12.729600 -5.544769
-16.426800 -12.729600 5.232929
-16.380000 -12.729600 5.331965
-15.958800 -12.729600 6.905888
-15.912000 -12.729600 6.913457
-15.865200 -12.729600 6.947246
-15.818400 -12.729600 6.967608
-15.771600 -12.729600 6.972787
-15.724800 -12.729600 6.986798
-15.678000 -12.729600 6.991927
-15.631200 -12.729600 7.003816
-15.584400 -12.729600 7.009902
-15.537600 -12.729600 7.031920
-15.490800 -12.729600 7.032376
-15.444000 -12.729600 7.038306
-15.397200 -12.729600 7.046701
-15.350400 -12.729600 7.048982
-15.303600 -12.729600 7.048982
-15.256800 -12.729600 7.050415
-15.210000 -12.729600 7.052062
-15.163200 -12.729600 7.052859
-15.116400 -12.729600 7.055420
-15.069600 -12.729600 7.055420
-15.022800 -12.729600 7.062833
-14.976000 -12.729600 7.070944
-14.929200 -12.729600 7.074893
-14.882400 -12.729600 7.075068
-14.835600 -12.729600 7.080002
-14.788800 -12.729600 7.077651
-14.742000 -12.729600 7.082708
-14.695200 -12.729600 7.086469
-14.648400 -12.729600 7.085721
-14.601600 -12.729600 7.086611
-14.554800 -12.729600 7.095265
-14.508000 -12.729600 7.096780
-14.461200 -12.729600 7.088440
-14.414400 -12.729600 7.095265
-14.367600 -12.729600 7.086600
-14.320800 -12.729600 7.085034
-14.274000 -12.729600 7.085034
-14.227200 -12.729600 7.102839
-14.180400 -12.729600 7.105814
-14.133600 -12.729600 7.120395
-14.086800 -12.729600 7.130946
-14.040000 -12.729600 7.158486
-13.993200 -12.729600 7.193986
-7.160400 -12.729600 8.360279
-7.113600 -12.729600 8.324309
-7.066800 -12.729600 8.277985
-7.020000 -12.729600 8.208829
-6.973200 -12.729600 8.150634
-6.926400 -12.729600 8.031231
-6.879600 -12.729600 8.017019
-6.832800 -12.729600 7.986797
-6.786000 -12.729600 7.901221
-6.739200 -12.729600 7.873944
-6.692400 -12.729600 7.795050
-6.645600 -12.729600 7.755023
-6.598800 -12.729600 7.713594
-6.552000 -12.729600 7.667149
-6.505200 -12.729600 7.635587
-6.458400 -12.729600 7.605700
-6.411600 -12.729600 7.560016
-6.364800 -12.729600 7.506719
-6.318000 -12.729600 7.477444
-6.271200 -12.729600 7.455659
-6.224400 -12.729600 7.406017
-6.177600 -12.729600 7.341000
-6.130800 -12.729600 7.330497
-6.084000 -12.729600 7.322241
-6.037200 -12.729600 7.286763
-5.990400 -12.729600 7.259613
-5.943600 -12.729600 7.234922
-5.896800 -12.729600 7.193949
-5.850000 -12.729600 7.176876
-5.803200 -12.729600 7.151719
-5.756400 -12.729600 7.122383
-5.709600 -12.729600 7.092777
-5.662800 -12.729600 7.084010
-5.616000 -12.729600 7.063259
-5.569200 -12.729600 7.041903
-5.522400 -12.729600 7.039511
-5.475600 -12.729600 7.015435
-5.428800 -12.729600 7.015435
-5.382000 -12.729600 6.988982
-5.335200 -12.729600 6.977671
-5.288400 -12.729600 6.962943
-5.241600 -12.729600 6.929198
-5.194800 -12.729600 6.942262
-5.148000 -12.729600 6.908742
-5.101200 -12.729600 6.878370
-5.054400 -12.729600 6.873539
-5.007600 -12.729600 6.866738
-4.960800 -12.729600 6.866738
-4.914000 -12.729600 6.856326
-4.867200 -12.729600 6.833771
-4.820400 -12.729600 6.817642
-4.773600 -12.729600 6.817642
-4.726800 -12.729600 6.807699
-4.680000 -12.729600 6.802403
-4.633200 -12.729600 6.786823
-4.586400 -12.729600 6.778470
-4.539600 -12.729600 6.774220
-4.492800 -12.729600 6.726197
-4.446000 -12.729600 6.709362
-4.399200 -12.729600 6.685823
-4.352400 -12.729600 6.654670
-4.305600 -12.729600 6.651325
-4.258800 -12.729600 6.640163
-4.212000 -12.729600 6.627587
-4.165200 -12.729600 6.619644
-4.118400 -12.729600 6.614225
-4.071600 -12.729600 6.564381
-4.024800 -12.729600 6.551116
-3.978000 -12.729600 6.546438
-3.931200 -12.729600 6.543905
-3.884400 -12.729600 6.543399
-3.837600 -12.729600 6.550077
-3.790800 -12.729600 6.558370
-3.744000 -12.729600 6.565873
-3.697200 -12.729600 6.570098
-3.650400 -12.729600 6.565873
-3.603600 -12.729600 6.565873
-3.556800 -12.729600 6.565873
-3.510000 -12.729600 6.537039
-3.463200 -12.729600 6.511722
-3.416400 -12.729600 6.496967
-3.369600 -12.729600 6.492945
-3.322800 -12.729600 6.511722
-3.276000 -12.729600 6.488172
-3.229200 -12.729600 6.478585
-3.182400 -12.729600 6.488172
-3.135600 -12.729600 6.496967
-3.088800 -12.729600 6.481004
-3.042000 -12.729600 6.463775
-2.995200 -12.729600 6.446668
-2.948400 -12.729600 6.435871
-2.901600 -12.729600 6.427886
-2.854800 -12.729600 6.416005
-2.808000 -12.729600 6.413484
-2.761200 -12.729600 6.415674
-2.714400 -12.729600 6.416005
-2.667600 -12.729600 6.415674
-2.620800 -12.729600 6.427017
-2.574000 -12.729600 6.416426
-2.527200 -12.729600 6.424810
-2.480400 -12.729600 6.424810
-2.433600 -12.729600 6.410515
-2.386800 -12.729600 6.401982
-2.340000 -12.729600 6.397628
-2.293200 -12.729600 6.387527
-2.246400 -12.729600 6.386980
-2.199600 -12.729600 6.391015
-2.152800 -12.729600 6.396032
-2.106000 -12.729600 6.400999
-2.059200 -12.729600 6.439035
-2.012400 -12.729600 6.443021
-1.965600 -12.729600 6.429598
-1.918800 -12.729600 6.443021
-1.872000 -12.729600 6.401631
-1.825200 -12.729600 6.399505
-1.778400 -12.729600 6.366469
-1.731600 -12.729600 6.345475
-1.684800 -12.729600 6.325108
-1.638000 -12.729600 6.325108
-1.591200 -12.729600 6.325985
-1.544400 -12.729600 6.331043
-1.497600 -12.729600 6.337457
-1.450800 -12.729600 6.349214
-1.404000 -12.729600 6.350850
-1.357200 -12.729600 6.350850
-1.310400 -12.729600 6.350850
-1.263600 -12.729600 6.334944
-1.216800 -12.729600 6.296968
-1.170000 -12.729600 6.282393
-1.123200 -12.729600 6.283255
-1.076400 -12.729600 6.307791
-1.029600 -12.729600 6.337523
-0.982800 -12.729600 6.339404
-0.936000 -12.729600 6.366700
-0.889200 -12.729600 6.379435
-0.842400 -12.729600 6.369042
-0.795600 -12.729600 6.369042
-0.748800 -12.729600 6.344195
-0.702000 -12.729600 6.334672
-0.655200 -12.729600 6.321468
-0.608400 -12.729600 6.318663
-0.561600 -12.729600 6.314642
-0.514800 -12.729600 6.321468
-0.468000 -12.729600 6.321468
-0.421200 -12.729600 6.327032
-0.374400 -12.729600 6.335341
-0.327600 -12.729600 6.335341
-0.280800 -12.729600 6.330732
-0.234000 -12.729600 6.330732
-0.187200 -12.729600 6.332817
-0.140400 -12.729600 6.328350
-0.093600 -12.729600 6.320779
-0.046800 -12.729600 6.320779
0.000000 -12.729600 6.328515
0.046800 -12.729600 6.336593
0.093600 -12.729600 6.347478
0.140400 -12.729600 6.353437
0.187200 -12.729600 6.353437
0.234000 -12.729600 6.361189
0.280800 -12.729600 6.361189
0.327600 -12.729600 6.362847
0.374400 -12.729600 6.362847
0.421200 -12.729600 6.361189
0.468000 -12.729600 6.348727
0.514800 -12.729600 6.350652
0.561600 -12.729600 6.362847
0.608400 -12.729600 6.366367
0.655200 -12.729600 6.377064
0.702000 -12.729600 6.377064
0.748800 -12.729600 6.378373
0.795600 -12.729600 6.399790
0.842400 -12.729600 6.402728
0.889200 -12.729600 6.399790
0.936000 -12.729600 6.399527
0.982800 -12.729600 6.397000
1.029600 -12.729600 6.399790
1.076400 -12.729600 6.402728
1.123200 -12.729600 6.413561
1.170000 -12.729600 6.425244
1.216800 -12.729600 6.449321
1.263600 -12.729600 6.456303
1.310400 -12.729600 6.453991
1.357200 -12.729600 6.460355
1.404000 -12.729600 6.462424
1.450800 -12.729600 6.471312
1.497600 -12.729600 6.474913
1.544400 -12.729600 6.473841
1.591200 -12.729600 6.495001
1.638000 -12.729600 6.504399
1.684800 -12.729600 6.505140
1.731600 -12.729600 6.538844
1.778400 -12.729600 6.540984
1.825200 -12.729600 6.538844
1.872000 -12.729600 6.555993
1.918800 -12.729600 6.562209
1.965600 -12.729600 6.565630
2.012400 -12.729600 6.565477
2.059200 -12.729600 6.560073
2.106000 -12.729600 6.555625
2.152800 -12.729600 6.562209
2.199600 -12.729600 6.565477
2.246400 -12.729600 6.563293
2.293200 -12.729600 6.583698
2.340000 -12.729600 6.584660
2.386800 -12.729600 6.615960
2.433600 -12.729600 6.628539
2.480400 -12.729600 6.635388
2.527200 -12.729600 6.649739
2.574000 -12.729600 6.656231
2.620800 -12.729600 6.667302
2.667600 -12.729600 6.677696
2.714400 -12.729600 6.676810
2.761200 -12.729600 6.682770
2.808000 -12.729600 6.686927
2.854800 -12.729600 6.676810
2.901600 -12.729600 6.686927
2.948400 -12.729600 6.709174
2.995200 -12.729600 6.713925
3.042000 -12.729600 6.781654
3.088800 -12.729600 6.819777
3.135600 -12.729600 6.830431
3.182400 -12.729600 6.835576
3.229200 -12.729600 6.836257
3.276000 -12.729600 6.848152
3.322800 -12.729600 6.875162
3.369600 -12.729600 6.876178
3.416400 -12.729600 6.877658
3.463200 -12.729600 6.881444
3.510000 -12.729600 6.899446
3.556800 -12.729600 6.929326
3.603600 -12.729600 6.934649
3.650400 -12.729600 6.948256
3.697200 -12.729600 6.971644
3.744000 -12.729600 6.996714
3.790800 -12.729600 7.014051
3.837600 -12.729600 7.008375
3.884400 -12.729600 7.022298
3.931200 -12.729600 7.042465
3.978000 -12.729600 7.062311
4.024800 -12.729600 7.098900
4.071600 -12.729600 7.126984
4.118400 -12.729600 7.134950
4.165200 -12.729600 7.150313
4.212000 -12.729600 7.181128
4.258800 -12.729600 7.203943
4.305600 -12.729600 7.215195
4.352400 -12.729600 7.232473
4.399200 -12.729600 7.247767
4.446000 -12.729600 7.293197
4.492800 -12.729600 7.307423
4.539600 -12.729600 7.316175
4.586400 -12.729600 7.337774
4.633200 -12.729600 7.369653
4.680000 -12.729600 7.397636
4.726800 -12.729600 7.439026
4.773600 -12.729600 7.492496
4.820400 -12.729600 7.511625
4.867200 -12.729600 7.521706
4.914000 -12.729600 7.549133
4.960800 -12.729600 7.552636
5.007600 -12.729600 7.576087
5.054400 -12.729600 7.606972
5.101200 -12.729600 7.622097
5.148000 -12.729600 7.696871
5.194800 -12.729600 7.736407
5.241600 -12.729600 7.764917
5.288400 -12.729600 7.805704
5.335200 -12.729600 7.825219
5.382000 -12.729600 7.852870
5.428800 -12.729600 7.924168
5.475600 -12.729600 7.957193
5.522400 -12.729600 8.033652
5.569200 -12.729600 8.105723
5.616000 -12.729600 8.123814
5.662800 -12.729600 8.211905
5.709600 -12.729600 8.253499
5.756400 -12.729600 8.304719
5.803200 -12.729600 8.360666
5.850000 -12.729600 8.374373
5.896800 -12.729600 8.365762
5.943600 -12.729600 8.444362
5.990400 -12.729600 8.872069
6.037200 -12.729600 11.142048
6.084000 -12.729600 11.264975
13.150800 -12.729600 8.102830
13.197600 -12.729600 8.101686
13.244400 -12.729600 8.077830
13.291200 -12.729600 8.063411
13.338000 -12.729600 8.063848
13.384800 -12.729600 8.063411
13.431600 -12.729600 8.058042
13.478400 -12.729600 8.062004
13.525200 -12.729600 8.062250
13.572000 -12.729600 8.062681
13.618800 -12.729600 8.063848
13.665600 -12.729600 8.066044
13.712400 -12.729600 8.083285
13.759200 -12.729600 8.087073
13.806000 -12.729600 8.086274
13.852800 -12.729600 8.079599
13.899600 -12.729600 8.079599
13.946400 -12.729600 8.085948
13.993200 -12.729600 8.086274
14.040000 -12.729600 8.086627
14.086800 -12.729600 8.091831
14.133600 -12.729600 8.097060
14.180400 -12.729600 8.098916
14.227200 -12.729600 8.102947
14.274000 -12.729600 8.108380
14.320800 -12.729600 8.110957
14.367600 -12.729600 8.108772
14.414400 -12.729600 8.110957
14.461200 -12.729600 8.108772
14.508000 -12.729600 8.117286
14.554800 -12.729600 8.120869
14.601600 -12.729600 8.107157
14.648400 -12.729600 8.120988
14.695200 -12.729600 8.122923
14.742000 -12.729600 8.122923
14.788800 -12.729600 8.122442
14.835600 -12.729600 8.121352
14.882400 -12.729600 8.121352
14.929200 -12.729600 8.130273
14.976000 -12.729600 8.105376
15.022800 -12.729600 8.088680
15.678000 -12.729600 6.870301
15.724800 -12.729600 6.860548
15.771600 -12.729600 6.826661
15.818400 -12.729600 6.826661
15.865200 -12.729600 6.824905
15.912000 -12.729600 6.818191
15.958800 -12.729600 6.811911
16.005600 -12.729600 6.818191
16.052400 -12.729600 6.820808
16.146000 -12.729600 6.825797
16.192800 -12.729600 6.823317
16.239600 -12.729600 6.823317
16.286400 -12.729600 6.823317
16.333200 -12.729600 6.798936
16.380000 -12.729600 6.789906
16.426800 -12.729600 6.784282
16.473600 -12.729600 6.710873
16.660800 -12.729600 4.965392
16.707600 -12.729600 4.782502
16.754400 -12.729600 4.543753
16.801200 -12.729600 4.218222
-18.720000 -12.682800 0.000000
-18.673200 -12.682800 0.000000
-18.626400 -12.682800 0.000000
-18.579600 -12.682800 -7.344734
-18.532800 -12.682800 -7.326206
-18.486000 -12.682800 -7.311473
-18.439200 -12.682800 -7.284051
-18.392400 -12.682800 -7.270702
-18.345600 -12.682800 -7.270702
-18.298800 -12.682800 -7.276236
-18.252000 -12.682800 -7.267325
-18.205200 -12.682800 -7.267325
-18.158400 -12.682800 -7.267325
-18.111600 -12.682800 -7.251417
-18.064800 -12.682800 -7.236697
-18.018000 -12.682800 -7.241491
-17.971200 -12.682800 -7.241723
-17.924400 -12.682800 -7.245494
-17.877600 -12.682800 -7.241723
-17.830800 -12.682800 -7.245333
-17.784000 -12.682800 -7.245494
-17.737200 -12.682800 -7.241723
-17.690400 -12.682800 -7.205400
-17.643600 -12.682800 -7.186163
-17.596800 -12.682800 -7.142143
-17.550000 -12.682800 -7.108462
-17.503200 -12.682800 -7.015676
-16.005600 -12.682800 6.900025
-15.958800 -12.682800 6.925270
-15.912000 -12.682800 6.933609
-15.865200 -12.682800 6.962488
-15.818400 -12.682800 6.982592
-15.771600 -12.682800 6.986798
-15.724800 -12.682800 6.993806
-15.678000 -12.682800 7.003816
-15.631200 -12.682800 7.009902
-15.584400 -12.682800 7.014421
-15.537600 -12.682800 7.032315
-15.490800 -12.682800 7.041660
-15.444000 -12.682800 7.046701
-15.397200 -12.682800 7.048982
-15.350400 -12.682800 7.052505
-15.303600 -12.682800 7.053497
-15.256800 -12.682800 7.054589
-15.210000 -12.682800 7.054589
-15.163200 -12.682800 7.055921
-15.116400 -12.682800 7.067001
-15.069600 -12.682800 7.056746
-15.022800 -12.682800 7.069727
-14.976000 -12.682800 7.074893
-14.929200 -12.682800 7.075068
-14.882400 -12.682800 7.075068
-14.835600 -12.682800 7.075068
-14.788800 -12.682800 7.072902
-14.742000 -12.682800 7.077651
-14.695200 -12.682800 7.082708
-14.648400 -12.682800 7.082708
-14.601600 -12.682800 7.086049
-14.554800 -12.682800 7.088440
-14.508000 -12.682800 7.095265
-14.461200 -12.682800 7.088440
-14.414400 -12.682800 7.095265
-14.367600 -12.682800 7.087813
-14.320800 -12.682800 7.085034
-14.274000 -12.682800 7.085034
-14.227200 -12.682800 7.102839
-14.180400 -12.682800 7.112435
-14.133600 -12.682800 7.145941
-14.086800 -12.682800 7.164441
-14.040000 -12.682800 7.209507
-7.160400 -12.682800 8.396063
-7.113600 -12.682800 8.359857
-7.066800 -12.682800 8.277985
-7.020000 -12.682800 8.199582
-6.973200 -12.682800 8.136750
-6.926400 -12.682800 8.045530
-6.879600 -12.682800 8.022278
-6.832800 -12.682800 7.990426
-6.786000 -12.682800 7.921682
-6.739200 -12.682800 7.873944
-6.692400 -12.682800 7.795050
-6.645600 -12.682800 7.757880
-6.598800 -12.682800 7.713594
-6.552000 -12.682800 7.667149
-6.505200 -12.682800 7.633728
-6.458400 -12.682800 7.582463
-6.411600 -12.682800 7.538751
-6.364800 -12.682800 7.481131
-6.318000 -12.682800 7.468806
-6.271200 -12.682800 7.442547
-6.224400 -12.682800 7.405120
-6.177600 -12.682800 7.340497
-6.130800 -12.682800 7.330497
-6.084000 -12.682800 7.310289
-6.037200 -12.682800 7.286044
-5.990400 -12.682800 7.258007
-5.943600 -12.682800 7.233912
-5.896800 -12.682800 7.193949
-5.850000 -12.682800 7.176876
-5.803200 -12.682800 7.122383
-5.756400 -12.682800 7.107429
-5.709600 -12.682800 7.084010
-5.662800 -12.682800 7.067003
-5.616000 -12.682800 7.053455
-5.569200 -12.682800 7.041903
-5.522400 -12.682800 7.039841
-5.475600 -12.682800 7.021933
-5.428800 -12.682800 7.021933
-5.382000 -12.682800 6.981677
-5.335200 -12.682800 6.976527
-5.288400 -12.682800 6.959538
-5.241600 -12.682800 6.921997
-5.194800 -12.682800 6.921997
-5.148000 -12.682800 6.903367
-5.101200 -12.682800 6.876461
-5.054400 -12.682800 6.873539
-5.007600 -12.682800 6.860941
-4.960800 -12.682800 6.851397
-4.914000 -12.682800 6.833771
-4.867200 -12.682800 6.811816
-4.820400 -12.682800 6.811412
-4.773600 -12.682800 6.811816
-4.726800 -12.682800 6.808307
-4.680000 -12.682800 6.802687
-4.633200 -12.682800 6.799133
-4.586400 -12.682800 6.780108
-4.539600 -12.682800 6.776658
-4.492800 -12.682800 6.723346
-4.446000 -12.682800 6.698128
-4.399200 -12.682800 6.674614
-4.352400 -12.682800 6.650259
-4.305600 -12.682800 6.640163
-4.258800 -12.682800 6.635112
-4.212000 -12.682800 6.627587
-4.165200 -12.682800 6.618094
-4.118400 -12.682800 6.605527
-4.071600 -12.682800 6.584993
-4.024800 -12.682800 6.551619
-3.978000 -12.682800 6.549684
-3.931200 -12.682800 6.549352
-3.884400 -12.682800 6.544534
-3.837600 -12.682800 6.553904
-3.790800 -12.682800 6.558370
-3.744000 -12.682800 6.574389
-3.697200 -12.682800 6.579301
-3.650400 -12.682800 6.574389
-3.603600 -12.682800 6.570098
-3.556800 -12.682800 6.570098
-3.510000 -12.682800 6.537039
-3.463200 -12.682800 6.520080
-3.416400 -12.682800 6.505538
-3.369600 -12.682800 6.499502
-3.322800 -12.682800 6.505538
-3.276000 -12.682800 6.488172
-3.229200 -12.682800 6.479551
-3.182400 -12.682800 6.486328
-3.135600 -12.682800 6.485525
-3.088800 -12.682800 6.463775
-3.042000 -12.682800 6.460190
-2.995200 -12.682800 6.446668
-2.948400 -12.682800 6.427886
-2.901600 -12.682800 6.427321
-2.854800 -12.682800 6.415674
-2.808000 -12.682800 6.408672
-2.761200 -12.682800 6.415674
-2.714400 -12.682800 6.415674
-2.667600 -12.682800 6.401982
-2.620800 -12.682800 6.416005
-2.574000 -12.682800 6.413772
-2.527200 -12.682800 6.413772
-2.480400 -12.682800 6.413772
-2.433600 -12.682800 6.401982
-2.386800 -12.682800 6.391015
-2.340000 -12.682800 6.391015
-2.293200 -12.682800 6.387176
-2.246400 -12.682800 6.385981
-2.199600 -12.682800 6.391015
-2.152800 -12.682800 6.391885
-2.106000 -12.682800 6.398038
-2.059200 -12.682800 6.409004
-2.012400 -12.682800 6.409004
-1.965600 -12.682800 6.425897
-1.918800 -12.682800 6.440204
-1.872000 -12.682800 6.401873
-1.825200 -12.682800 6.400999
-1.778400 -12.682800 6.374201
-1.731600 -12.682800 6.352422
-1.684800 -12.682800 6.339734
-1.638000 -12.682800 6.337116
-1.591200 -12.682800 6.331043
-1.544400 -12.682800 6.331043
-1.497600 -12.682800 6.337457
-1.450800 -12.682800 6.337457
-1.404000 -12.682800 6.337116
-1.357200 -12.682800 6.331043
-1.310400 -12.682800 6.331043
-1.263600 -12.682800 6.307791
-1.216800 -12.682800 6.301967
-1.170000 -12.682800 6.291046
-1.123200 -12.682800 6.307791
-1.076400 -12.682800 6.323295
-1.029600 -12.682800 6.337523
-0.982800 -12.682800 6.339404
-0.936000 -12.682800 6.349290
-0.889200 -12.682800 6.363830
-0.842400 -12.682800 6.349290
-0.795600 -12.682800 6.339404
-0.748800 -12.682800 6.339404
-0.702000 -12.682800 6.327410
-0.655200 -12.682800 6.317496
-0.608400 -12.682800 6.302510
-0.561600 -12.682800 6.302743
-0.514800 -12.682800 6.313386
-0.468000 -12.682800 6.315947
-0.421200 -12.682800 6.316202
-0.374400 -12.682800 6.327032
-0.327600 -12.682800 6.330320
-0.280800 -12.682800 6.330320
-0.234000 -12.682800 6.316202
-0.187200 -12.682800 6.330320
-0.140400 -12.682800 6.316478
-0.093600 -12.682800 6.311719
-0.046800 -12.682800 6.311719
0.000000 -12.682800 6.314202
0.046800 -12.682800 6.316478
0.093600 -12.682800 6.335794
0.140400 -12.682800 6.341017
0.187200 -12.682800 6.341017
0.234000 -12.682800 6.352436
0.280800 -12.682800 6.352436
0.327600 -12.682800 6.350476
0.374400 -12.682800 6.352436
0.421200 -12.682800 6.350476
0.468000 -12.682800 6.339179
0.514800 -12.682800 6.350476
0.561600 -12.682800 6.355016
0.608400 -12.682800 6.366935
0.655200 -12.682800 6.378373
0.702000 -12.682800 6.375630
0.748800 -12.682800 6.375630
0.795600 -12.682800 6.378373
0.842400 -12.682800 6.390144
0.889200 -12.682800 6.378373
0.936000 -12.682800 6.373030
0.982800 -12.682800 6.371527
1.029600 -12.682800 6.375932
1.076400 -12.682800 6.403282
1.123200 -12.682800 6.413561
1.170000 -12.682800 6.423547
1.216800 -12.682800 6.449321
1.263600 -12.682800 6.456303
1.310400 -12.682800 6.456303
1.357200 -12.682800 6.471910
1.404000 -12.682800 6.471910
1.450800 -12.682800 6.471910
1.497600 -12.682800 6.474913
1.544400 -12.682800 6.471910
1.591200 -12.682800 6.473841
1.638000 -12.682800 6.473841
1.684800 -12.682800 6.472538
1.731600 -12.682800 6.505140
1.778400 -12.682800 6.510655
1.825200 -12.682800 6.510655
1.872000 -12.682800 6.532750
1.918800 -12.682800 6.540984
1.965600 -12.682800 6.560073
2.012400 -12.682800 6.556859
2.059200 -12.682800 6.554333
2.106000 -12.682800 6.555625
2.152800 -12.682800 6.556859
2.199600 -12.682800 6.562209
2.246400 -12.682800 6.556859
2.293200 -12.682800 6.556859
2.340000 -12.682800 6.575668
2.386800 -12.682800 6.595911
2.433600 -12.682800 6.612176
2.480400 -12.682800 6.617801
2.527200 -12.682800 6.635388
2.574000 -12.682800 6.647518
2.620800 -12.682800 6.656231
2.667600 -12.682800 6.676810
2.714400 -12.682800 6.671762
2.761200 -12.682800 6.674115
2.808000 -12.682800 6.676467
2.854800 -12.682800 6.674115
2.901600 -12.682800 6.676810
2.948400 -12.682800 6.709669
2.995200 -12.682800 6.710228
3.042000 -12.682800 6.772947
3.088800 -12.682800 6.816610
3.135600 -12.682800 6.825667
3.182400 -12.682800 6.830189
3.229200 -12.682800 6.830431
3.276000 -12.682800 6.837589
3.322800 -12.682800 6.856683
3.369600 -12.682800 6.856683
3.416400 -12.682800 6.868549
3.463200 -12.682800 6.877658
3.510000 -12.682800 6.898250
3.556800 -12.682800 6.922050
3.603600 -12.682800 6.931908
3.650400 -12.682800 6.934649
3.697200 -12.682800 6.971459
3.744000 -12.682800 6.990485
3.790800 -12.682800 7.014051
3.837600 -12.682800 7.006974
3.884400 -12.682800 7.018765
3.931200 -12.682800 7.019983
3.978000 -12.682800 7.047967
4.024800 -12.682800 7.075703
4.071600 -12.682800 7.109575
4.118400 -12.682800 7.122896
4.165200 -12.682800 7.140116
4.212000 -12.682800 7.170098
4.258800 -12.682800 7.197586
4.305600 -12.682800 7.214708
4.352400 -12.682800 7.232473
4.399200 -12.682800 7.247767
4.446000 -12.682800 7.258486
4.492800 -12.682800 7.301900
4.539600 -12.682800 7.314173
4.586400 -12.682800 7.338030
4.633200 -12.682800 7.369653
4.680000 -12.682800 7.402249
4.726800 -12.682800 7.439026
4.773600 -12.682800 7.494889
4.820400 -12.682800 7.511362
4.867200 -12.682800 7.513103
4.914000 -12.682800 7.534388
4.960800 -12.682800 7.546823
5.007600 -12.682800 7.572005
5.054400 -12.682800 7.604646
5.101200 -12.682800 7.622097
5.148000 -12.682800 7.696871
5.194800 -12.682800 7.743015
5.241600 -12.682800 7.764917
5.288400 -12.682800 7.814507
5.335200 -12.682800 7.843361
5.382000 -12.682800 7.854558
5.428800 -12.682800 7.924168
5.475600 -12.682800 7.970720
5.522400 -12.682800 8.058253
5.569200 -12.682800 8.103386
5.616000 -12.682800 8.113090
5.662800 -12.682800 8.182219
5.709600 -12.682800 8.253499
5.756400 -12.682800 8.295159
5.803200 -12.682800 8.328850
5.850000 -12.682800 8.342631
5.896800 -12.682800 8.323591
5.943600 -12.682800 8.376163
5.990400 -12.682800 8.789237
6.037200 -12.682800 11.029693
6.084000 -12.682800 11.259539
13.197600 -12.682800 8.106814
13.244400 -12.682800 8.077830
13.291200 -12.682800 8.063411
13.338000 -12.682800 8.063411
13.384800 -12.682800 8.063411
13.431600 -12.682800 8.062004
13.478400 -12.682800 8.058042
13.525200 -12.682800 8.062250
13.572000 -12.682800 8.063848
13.618800 -12.682800 8.074791
13.665600 -12.682800 8.078507
13.712400 -12.682800 8.081223
13.759200 -12.682800 8.085948
13.806000 -12.682800 8.085948
13.852800 -12.682800 8.080206
13.899600 -12.682800 8.079599
13.946400 -12.682800 8.080206
13.993200 -12.682800 8.085508
14.040000 -12.682800 8.085508
14.086800 -12.682800 8.091831
14.133600 -12.682800 8.098021
14.180400 -12.682800 8.102947
14.227200 -12.682800 8.108380
14.274000 -12.682800 8.110516
14.320800 -12.682800 8.117286
14.367600 -12.682800 8.110957
14.414400 -12.682800 8.117286
14.461200 -12.682800 8.110957
14.508000 -12.682800 8.120988
14.554800 -12.682800 8.122442
14.601600 -12.682800 8.122442
14.648400 -12.682800 8.123468
14.695200 -12.682800 8.131242
14.742000 -12.682800 8.139060
14.788800 -12.682800 8.139060
14.835600 -12.682800 8.139060
14.882400 -12.682800 8.148476
14.929200 -12.682800 8.139510
14.976000 -12.682800 8.126996
15.022800 -12.682800 8.098652
15.069600 -12.682800 8.082535
15.724800 -12.682800 6.866116
15.771600 -12.682800 6.835102
15.818400 -12.682800 6.835102
15.865200 -12.682800 6.826661
16.005600 -12.682800 6.818191
16.146000 -12.682800 6.830806
16.192800 -12.682800 6.824501
16.239600 -12.682800 6.825797
16.286400 -12.682800 6.824501
16.333200 -12.682800 6.824501
16.380000 -12.682800 6.798936
16.426800 -12.682800 6.790140
16.473600 -12.682800 6.767756
16.707600 -12.682800 4.863986
16.754400 -12.682800 4.677256
16.801200 -12.682800 4.320313
16.848000 -12.682800 4.158711
-18.720000 -12.636000 0.000000
-18.673200 -12.636000 0.000000
-18.626400 -12.636000 0.000000
-18.579600 -12.636000 -7.344660
-18.532800 -12.636000 -7.332757
-18.486000 -12.636000 -7.326652
-18.439200 -12.636000 -7.298111
-18.392400 -12.636000 -7.276236
-18.345600 -12.636000 -7.276236
-18.298800 -12.636000 -7.284051
-18.252000 -12.636000 -7.268674
-18.205200 -12.636000 -7.267325
-18.158400 -12.636000 -7.267325
-18.111600 -12.636000 -7.245294
-18.064800 -12.636000 -7.236420
-18.018000 -12.636000 -7.236697
-17.971200 -12.636000 -7.236697
-17.924400 -12.636000 -7.239137
-17.877600 -12.636000 -7.239137
-17.830800 -12.636000 -7.241723
-17.784000 -12.636000 -7.241723
-17.737200 -12.636000 -7.222699
-17.690400 -12.636000 -7.192380
-17.643600 -12.636000 -7.179063
-17.596800 -12.636000 -7.115589
-17.550000 -12.636000 -7.086537
-17.503200 -12.636000 -6.954617
-16.473600 -12.636000 5.275897
-16.426800 -12.636000 5.331965
-16.052400 -12.636000 6.905664
-16.005600 -12.636000 6.905888
-15.958800 -12.636000 6.947246
-15.912000 -12.636000 6.967608
-15.865200 -12.636000 6.975095
-15.818400 -12.636000 6.988702
-15.771600 -12.636000 6.993806
-15.724800 -12.636000 7.003404
-15.678000 -12.636000 7.011573
-15.631200 -12.636000 7.017749
-15.584400 -12.636000 7.022326
-15.537600 -12.636000 7.032315
-15.490800 -12.636000 7.041660
-15.444000 -12.636000 7.047554
-15.397200 -12.636000 7.052488
-15.350400 -12.636000 7.055298
-15.303600 -12.636000 7.055679
-15.256800 -12.636000 7.057557
-15.210000 -12.636000 7.063096
-15.163200 -12.636000 7.066963
-15.116400 -12.636000 7.072698
-15.069600 -12.636000 7.071539
-15.022800 -12.636000 7.075068
-14.976000 -12.636000 7.080227
-14.929200 -12.636000 7.080227
-14.882400 -12.636000 7.080854
-14.835600 -12.636000 7.080854
-14.788800 -12.636000 7.080002
-14.742000 -12.636000 7.080002
-14.695200 -12.636000 7.082708
-14.648400 -12.636000 7.081642
-14.601600 -12.636000 7.085961
-14.554800 -12.636000 7.095265
-14.508000 -12.636000 7.098531
-14.461200 -12.636000 7.096780
-14.414400 -12.636000 7.102721
-14.367600 -12.636000 7.104701
-14.320800 -12.636000 7.106456
-14.274000 -12.636000 7.112974
-14.227200 -12.636000 7.120938
-14.180400 -12.636000 7.139728
-14.133600 -12.636000 7.175948
-14.086800 -12.636000 7.207486
-7.160400 -12.636000 8.396063
-7.113600 -12.636000 8.360279
-7.066800 -12.636000 8.272456
-7.020000 -12.636000 8.186212
-6.973200 -12.636000 8.136750
-6.926400 -12.636000 8.049453
-6.879600 -12.636000 8.022278
-6.832800 -12.636000 7.987797
-6.786000 -12.636000 7.921682
-6.739200 -12.636000 7.849116
-6.692400 -12.636000 7.791927
-6.645600 -12.636000 7.758204
-6.598800 -12.636000 7.713594
-6.552000 -12.636000 7.667149
-6.505200 -12.636000 7.628397
-6.458400 -12.636000 7.574890
-6.411600 -12.636000 7.520385
-6.364800 -12.636000 7.481131
-6.318000 -12.636000 7.475148
-6.271200 -12.636000 7.442547
-6.224400 -12.636000 7.405120
-6.177600 -12.636000 7.341000
-6.130800 -12.636000 7.330497
-6.084000 -12.636000 7.301827
-6.037200 -12.636000 7.286044
-5.990400 -12.636000 7.265360
-5.943600 -12.636000 7.234922
-5.896800 -12.636000 7.193949
-5.850000 -12.636000 7.171522
-5.803200 -12.636000 7.125385
-5.756400 -12.636000 7.116033
-5.709600 -12.636000 7.090494
-5.662800 -12.636000 7.080440
-5.616000 -12.636000 7.055139
-5.569200 -12.636000 7.053455
-5.522400 -12.636000 7.039940
-5.475600 -12.636000 7.025567
-5.428800 -12.636000 7.025567
-5.382000 -12.636000 6.981719
-5.335200 -12.636000 6.976527
-5.288400 -12.636000 6.959102
-5.241600 -12.636000 6.921997
-5.194800 -12.636000 6.912735
-5.148000 -12.636000 6.895220
-5.101200 -12.636000 6.866738
-5.054400 -12.636000 6.864654
-5.007600 -12.636000 6.858147
-4.960800 -12.636000 6.819251
-4.914000 -12.636000 6.804322
-4.867200 -12.636000 6.797071
-4.820400 -12.636000 6.799956
-4.773600 -12.636000 6.802403
-4.726800 -12.636000 6.804977
-4.680000 -12.636000 6.802687
-4.633200 -12.636000 6.786823
-4.586400 -12.636000 6.776658
-4.539600 -12.636000 6.755918
-4.492800 -12.636000 6.709362
-4.446000 -12.636000 6.698128
-4.399200 -12.636000 6.677425
-4.352400 -12.636000 6.651325
-4.305600 -12.636000 6.643245
-4.258800 -12.636000 6.640163
-4.212000 -12.636000 6.631590
-4.165200 -12.636000 6.618094
-4.118400 -12.636000 6.605527
-4.071600 -12.636000 6.584993
-4.024800 -12.636000 6.572395
-3.978000 -12.636000 6.549352
-3.931200 -12.636000 6.549684
-3.884400 -12.636000 6.549684
-3.837600 -12.636000 6.561693
-3.790800 -12.636000 6.564359
-3.744000 -12.636000 6.579301
-3.697200 -12.636000 6.579301
-3.650400 -12.636000 6.587336
-3.603600 -12.636000 6.582930
-3.556800 -12.636000 6.565873
-3.510000 -12.636000 6.540259
-3.463200 -12.636000 6.505538
-3.416400 -12.636000 6.497321
-3.369600 -12.636000 6.496967
-3.322800 -12.636000 6.505538
-3.276000 -12.636000 6.486328
-3.229200 -12.636000 6.481402
-3.182400 -12.636000 6.486328
-3.135600 -12.636000 6.485525
-3.088800 -12.636000 6.478626
-3.042000 -12.636000 6.473908
-2.995200 -12.636000 6.451290
-2.948400 -12.636000 6.435871
-2.901600 -12.636000 6.427268
-2.854800 -12.636000 6.414489
-2.808000 -12.636000 6.413484
-2.761200 -12.636000 6.413484
-2.714400 -12.636000 6.397945
-2.667600 -12.636000 6.390746
-2.620800 -12.636000 6.390746
-2.574000 -12.636000 6.390746
-2.527200 -12.636000 6.389540
-2.480400 -12.636000 6.379849
-2.433600 -12.636000 6.379849
-2.386800 -12.636000 6.380736
-2.340000 -12.636000 6.380736
-2.293200 -12.636000 6.376364
-2.246400 -12.636000 6.369971
-2.199600 -12.636000 6.380736
-2.152800 -12.636000 6.384399
-2.106000 -12.636000 6.387176
-2.059200 -12.636000 6.397312
-2.012400 -12.636000 6.398976
-1.965600 -12.636000 6.399505
-1.918800 -12.636000 6.401631
-1.872000 -12.636000 6.400999
-1.825200 -12.636000 6.387745
-1.778400 -12.636000 6.366469
-1.731600 -12.636000 6.348114
-1.684800 -12.636000 6.337116
-1.638000 -12.636000 6.337116
-1.591200 -12.636000 6.325985
-1.544400 -12.636000 6.325985
-1.497600 -12.636000 6.326767
-1.450800 -12.636000 6.325985
-1.404000 -12.636000 6.312753
-1.357200 -12.636000 6.305423
-1.310400 -12.636000 6.301967
-1.263600 -12.636000 6.296968
-1.216800 -12.636000 6.291046
-1.170000 -12.636000 6.288916
-1.123200 -12.636000 6.301967
-1.076400 -12.636000 6.313482
-1.029600 -12.636000 6.334944
-0.982800 -12.636000 6.345870
-0.936000 -12.636000 6.345870
-0.889200 -12.636000 6.349290
-0.842400 -12.636000 6.340860
-0.795600 -12.636000 6.339404
-0.748800 -12.636000 6.339404
-0.702000 -12.636000 6.317496
-0.655200 -12.636000 6.302510
-0.608400 -12.636000 6.297730
-0.561600 -12.636000 6.297730
-0.514800 -12.636000 6.302743
-0.468000 -12.636000 6.302743
-0.421200 -12.636000 6.311480
-0.374400 -12.636000 6.311794
-0.327600 -12.636000 6.311794
-0.280800 -12.636000 6.314202
-0.234000 -12.636000 6.316202
-0.187200 -12.636000 6.321080
-0.140400 -12.636000 6.317335
-0.093600 -12.636000 6.311719
-0.046800 -12.636000 6.311719
0.000000 -12.636000 6.316478
0.046800 -12.636000 6.309596
0.093600 -12.636000 6.309596
0.140400 -12.636000 6.316478
0.187200 -12.636000 6.333953
0.234000 -12.636000 6.352436
0.280800 -12.636000 6.348727
0.327600 -12.636000 6.343011
0.374400 -12.636000 6.352436
0.421200 -12.636000 6.348727
0.468000 -12.636000 6.339179
0.514800 -12.636000 6.343011
0.561600 -12.636000 6.355016
0.608400 -12.636000 6.367086
0.655200 -12.636000 6.374275
0.702000 -12.636000 6.367086
0.748800 -12.636000 6.367302
0.795600 -12.636000 6.371527
0.842400 -12.636000 6.373030
0.889200 -12.636000 6.369262
0.936000 -12.636000 6.362013
0.982800 -12.636000 6.362013
1.029600 -12.636000 6.373030
1.076400 -12.636000 6.397251
1.123200 -12.636000 6.399844
1.170000 -12.636000 6.414248
1.216800 -12.636000 6.434007
1.263600 -12.636000 6.442913
1.310400 -12.636000 6.442913
1.357200 -12.636000 6.446054
1.404000 -12.636000 6.456303
1.450800 -12.636000 6.460355
1.497600 -12.636000 6.471312
1.544400 -12.636000 6.464891
1.591200 -12.636000 6.471753
1.638000 -12.636000 6.471312
1.684800 -12.636000 6.465124
1.731600 -12.636000 6.472538
1.778400 -12.636000 6.487017
1.825200 -12.636000 6.487017
1.872000 -12.636000 6.509860
1.918800 -12.636000 6.511659
1.965600 -12.636000 6.540984
2.012400 -12.636000 6.540984
2.059200 -12.636000 6.521332
2.106000 -12.636000 6.546776
2.152800 -12.636000 6.549794
2.199600 -12.636000 6.554333
2.246400 -12.636000 6.549794
2.293200 -12.636000 6.549794
2.340000 -12.636000 6.563293
2.386800 -12.636000 6.590905
2.433600 -12.636000 6.591100
2.480400 -12.636000 6.596339
2.527200 -12.636000 6.641954
2.574000 -12.636000 6.649739
2.620800 -12.636000 6.661909
2.667600 -12.636000 6.674115
2.714400 -12.636000 6.671762
2.761200 -12.636000 6.674115
2.808000 -12.636000 6.676467
2.854800 -12.636000 6.674115
2.901600 -12.636000 6.676810
2.948400 -12.636000 6.695891
2.995200 -12.636000 6.696195
3.042000 -12.636000 6.722754
3.088800 -12.636000 6.773570
3.135600 -12.636000 6.788394
3.182400 -12.636000 6.801814
3.229200 -12.636000 6.821385
3.276000 -12.636000 6.830431
3.322800 -12.636000 6.848152
3.369600 -12.636000 6.854529
3.416400 -12.636000 6.856683
3.463200 -12.636000 6.868549
3.510000 -12.636000 6.897596
3.556800 -12.636000 6.917896
3.603600 -12.636000 6.926457
3.650400 -12.636000 6.929326
3.697200 -12.636000 6.962253
3.744000 -12.636000 6.971459
3.790800 -12.636000 6.996714
3.837600 -12.636000 6.996714
3.884400 -12.636000 7.014051
3.931200 -12.636000 7.015465
3.978000 -12.636000 7.034554
4.024800 -12.636000 7.075703
4.071600 -12.636000 7.107067
4.118400 -12.636000 7.109575
4.165200 -12.636000 7.129572
4.212000 -12.636000 7.150313
4.258800 -12.636000 7.171493
4.305600 -12.636000 7.198711
4.352400 -12.636000 7.230374
4.399200 -12.636000 7.244376
4.446000 -12.636000 7.253164
4.492800 -12.636000 7.293197
4.539600 -12.636000 7.311846
4.586400 -12.636000 7.325531
4.633200 -12.636000 7.369653
4.680000 -12.636000 7.402249
4.726800 -12.636000 7.438220
4.773600 -12.636000 7.479812
4.820400 -12.636000 7.498498
4.867200 -12.636000 7.510386
4.914000 -12.636000 7.517194
4.960800 -12.636000 7.537951
5.007600 -12.636000 7.567036
5.054400 -12.636000 7.604646
5.101200 -12.636000 7.625400
5.148000 -12.636000 7.696871
5.194800 -12.636000 7.731652
5.241600 -12.636000 7.764113
5.288400 -12.636000 7.805704
5.335200 -12.636000 7.825219
5.382000 -12.636000 7.854558
5.428800 -12.636000 7.914046
5.475600 -12.636000 7.958462
5.522400 -12.636000 7.997004
5.569200 -12.636000 8.097733
5.616000 -12.636000 8.123814
5.662800 -12.636000 8.182219
5.709600 -12.636000 8.245334
5.756400 -12.636000 8.286509
5.803200 -12.636000 8.323591
5.850000 -12.636000 8.328850
5.896800 -12.636000 8.304719
5.943600 -12.636000 8.376163
5.990400 -12.636000 8.771071
6.037200 -12.636000 11.029693
6.084000 -12.636000 11.259539
13.244400 -12.636000 8.099421
13.338000 -12.636000 8.074334
13.431600 -12.636000 8.074791
13.478400 -12.636000 8.063848
13.525200 -12.636000 8.074791
13.572000 -12.636000 8.078507
13.618800 -12.636000 8.086249
13.665600 -12.636000 8.083285
13.712400 -12.636000 8.085948
13.759200 -12.636000 8.087073
13.806000 -12.636000 8.087073
13.852800 -12.636000 8.085508
13.899600 -12.636000 8.085508
13.946400 -12.636000 8.085508
13.993200 -12.636000 8.086627
14.040000 -12.636000 8.085508
14.086800 -12.636000 8.089409
14.133600 -12.636000 8.097060
14.180400 -12.636000 8.098916
14.227200 -12.636000 8.108772
14.274000 -12.636000 8.110172
14.320800 -12.636000 8.117286
14.367600 -12.636000 8.117286
14.414400 -12.636000 8.122268
14.461200 -12.636000 8.122923
14.508000 -12.636000 8.122923
14.554800 -12.636000 8.123468
14.601600 -12.636000 8.130274
14.648400 -12.636000 8.139060
14.695200 -12.636000 8.140674
14.742000 -12.636000 8.150018
14.788800 -12.636000 8.148476
14.835600 -12.636000 8.156126
14.882400 -12.636000 8.156126
14.929200 -12.636000 8.151522
14.976000 -12.636000 8.145097
15.022800 -12.636000 8.139060
15.069600 -12.636000 8.111791
15.116400 -12.636000 8.111791
15.912000 -12.636000 6.822606
15.958800 -12.636000 6.818191
16.005600 -12.636000 6.814914
16.052400 -12.636000 6.814914
16.192800 -12.636000 6.824501
16.286400 -12.636000 6.832369
16.333200 -12.636000 6.832369
16.380000 -12.636000 6.829319
16.426800 -12.636000 6.824501
16.473600 -12.636000 6.789906
16.801200 -12.636000 4.587182
17.035200 -12.636000 3.245404
-18.720000 -12.589200 0.000000
-18.673200 -12.589200 0.000000
-18.626400 -12.589200 0.000000
-18.579600 -12.589200 -7.344660
-18.532800 -12.589200 -7.332757
-18.486000 -12.589200 -7.326206
-18.439200 -12.589200 -7.298111
-18.392400 -12.589200 -7.276236
-18.345600 -12.589200 -7.276236
-18.298800 -12.589200 -7.284051
-18.252000 -12.589200 -7.268674
-18.205200 -12.589200 -7.268674
-18.158400 -12.589200 -7.268674
-18.111600 -12.589200 -7.251417
-18.064800 -12.589200 -7.239137
-18.018000 -12.589200 -7.241491
-17.971200 -12.589200 -7.241723
-17.924400 -12.589200 -7.241723
-17.877600 -12.589200 -7.241723
-17.830800 -12.589200 -7.241723
-17.784000 -12.589200 -7.222699
-17.737200 -12.589200 -7.197403
-17.690400 -12.589200 -7.181612
-17.643600 -12.589200 -7.151381
-17.596800 -12.589200 -7.115589
-17.550000 -12.589200 -7.015676
-16.520400 -12.589200 5.302476
-16.473600 -12.589200 5.357599
-16.426800 -12.589200 5.389696
-16.052400 -12.589200 6.905888
-16.005600 -12.589200 6.955264
-15.958800 -12.589200 6.967608
-15.912000 -12.589200 6.981909
-15.865200 -12.589200 6.988702
-15.818400 -12.589200 7.002409
-15.771600 -12.589200 7.006129
-15.724800 -12.589200 7.012670
-15.678000 -12.589200 7.019134
-15.631200 -12.589200 7.030676
-15.584400 -12.589200 7.032315
-15.537600 -12.589200 7.035685
-15.490800 -12.589200 7.042360
-15.444000 -12.589200 7.048944
-15.397200 -12.589200 7.050497
-15.350400 -12.589200 7.051865
-15.303600 -12.589200 7.052505
-15.256800 -12.589200 7.054877
-15.210000 -12.589200 7.056746
-15.163200 -12.589200 7.059777
-15.116400 -12.589200 7.068788
-15.069600 -12.589200 7.070449
-15.022800 -12.589200 7.075068
-14.976000 -12.589200 7.080888
-14.929200 -12.589200 7.082708
-14.882400 -12.589200 7.085409
-14.835600 -12.589200 7.085409
-14.788800 -12.589200 7.082708
-14.742000 -12.589200 7.085721
-14.695200 -12.589200 7.087412
-14.648400 -12.589200 7.086611
-14.601600 -12.589200 7.094999
-14.554800 -12.589200 7.099479
-14.508000 -12.589200 7.101671
-14.461200 -12.589200 7.102721
-14.414400 -12.589200 7.108678
-14.367600 -12.589200 7.119253
-14.320800 -12.589200 7.120395
-14.274000 -12.589200 7.121767
-14.227200 -12.589200 7.144406
-14.180400 -12.589200 7.165004
-14.133600 -12.589200 7.195478
-14.086800 -12.589200 7.247647
-7.160400 -12.589200 8.405148
-7.113600 -12.589200 8.370065
-7.066800 -12.589200 8.301929
-7.020000 -12.589200 8.228862
-6.973200 -12.589200 8.155444
-6.926400 -12.589200 8.059973
-6.879600 -12.589200 8.022278
-6.832800 -12.589200 7.973593
-6.786000 -12.589200 7.898454
-6.739200 -12.589200 7.817185
-6.692400 -12.589200 7.791111
-6.645600 -12.589200 7.740880
-6.598800 -12.589200 7.698484
-6.552000 -12.589200 7.666594
-6.505200 -12.589200 7.625767
-6.458400 -12.589200 7.563489
-6.411600 -12.589200 7.518990
-6.364800 -12.589200 7.498319
-6.318000 -12.589200 7.460005
-6.271200 -12.589200 7.426394
-6.224400 -12.589200 7.405120
-6.177600 -12.589200 7.341000
-6.130800 -12.589200 7.328955
-6.084000 -12.589200 7.299573
-6.037200 -12.589200 7.275489
-5.990400 -12.589200 7.259613
-5.943600 -12.589200 7.234922
-5.896800 -12.589200 7.211216
-5.850000 -12.589200 7.176876
-5.803200 -12.589200 7.135626
-5.756400 -12.589200 7.116033
-5.709600 -12.589200 7.092777
-5.662800 -12.589200 7.084010
-5.616000 -12.589200 7.067003
-5.569200 -12.589200 7.066439
-5.522400 -12.589200 7.046386
-5.475600 -12.589200 7.021933
-5.428800 -12.589200 7.025567
-5.382000 -12.589200 6.981719
-5.335200 -12.589200 6.976527
-5.288400 -12.589200 6.959102
-5.241600 -12.589200 6.927390
-5.194800 -12.589200 6.927390
-5.148000 -12.589200 6.903165
-5.101200 -12.589200 6.876353
-5.054400 -12.589200 6.859418
-5.007600 -12.589200 6.836511
-4.960800 -12.589200 6.802403
-4.914000 -12.589200 6.792758
-4.867200 -12.589200 6.773371
-4.820400 -12.589200 6.773371
-4.773600 -12.589200 6.776990
-4.726800 -12.589200 6.786823
-4.680000 -12.589200 6.779164
-4.633200 -12.589200 6.779164
-4.586400 -12.589200 6.756294
-4.539600 -12.589200 6.735558
-4.492800 -12.589200 6.698130
-4.446000 -12.589200 6.690952
-4.399200 -12.589200 6.674614
-4.352400 -12.589200 6.665891
-4.305600 -12.589200 6.643245
-4.258800 -12.589200 6.640163
-4.212000 -12.589200 6.632331
-4.165200 -12.589200 6.626423
-4.118400 -12.589200 6.617338
-4.071600 -12.589200 6.584993
-4.024800 -12.589200 6.582118
-3.978000 -12.589200 6.551116
-3.931200 -12.589200 6.551116
-3.884400 -12.589200 6.553904
-3.837600 -12.589200 6.572395
-3.790800 -12.589200 6.574389
-3.744000 -12.589200 6.587336
-3.697200 -12.589200 6.577506
-3.650400 -12.589200 6.574389
-3.603600 -12.589200 6.573892
-3.556800 -12.589200 6.561554
-3.510000 -12.589200 6.524778
-3.463200 -12.589200 6.499502
-3.416400 -12.589200 6.496967
-3.369600 -12.589200 6.492945
-3.322800 -12.589200 6.488172
-3.276000 -12.589200 6.485079
-3.229200 -12.589200 6.479551
-3.182400 -12.589200 6.479551
-3.135600 -12.589200 6.464801
-3.088800 -12.589200 6.460190
-3.042000 -12.589200 6.460190
-2.995200 -12.589200 6.446668
-2.948400 -12.589200 6.435871
-2.901600 -12.589200 6.427886
-2.854800 -12.589200 6.422364
-2.808000 -12.589200 6.414489
-2.761200 -12.589200 6.390746
-2.714400 -12.589200 6.388058
-2.667600 -12.589200 6.388058
-2.620800 -12.589200 6.388058
-2.574000 -12.589200 6.388058
-2.527200 -12.589200 6.387527
-2.480400 -12.589200 6.378687
-2.433600 -12.589200 6.379849
-2.386800 -12.589200 6.380736
-2.340000 -12.589200 6.379849
-2.293200 -12.589200 6.376364
-2.246400 -12.589200 6.376364
-2.199600 -12.589200 6.384399
-2.152800 -12.589200 6.385981
-2.106000 -12.589200 6.385981
-2.059200 -12.589200 6.391885
-2.012400 -12.589200 6.397312
-1.965600 -12.589200 6.398038
[truncated: 6,033,538 more chars]
