# Supplementary material for: Case study of 3D fingerprints applications
Source: PLoS One. 2017 Apr 11;12(4):e0175261. doi: 10.1371/journal.pone.0175261 (PMC5388323; doi:10.1371/journal.pone.0175261)
Supplement: S1 Database — (ZIP) [file pone.0175261.s001.zip › S1_Database/S1_Database_Session1-3D finger point cloud data/cjr_r5_g_1.txt]

-18.720000 -14.040000 0.000000
-18.673200 -14.040000 0.000000
-18.626400 -14.040000 0.000000
-18.579600 -14.040000 0.000000
-18.532800 -14.040000 0.000000
-18.486000 -14.040000 0.000000
-18.439200 -14.040000 0.000000
-18.392400 -14.040000 0.000000
-18.345600 -14.040000 0.000000
-18.298800 -14.040000 0.000000
-18.252000 -14.040000 0.000000
-18.205200 -14.040000 0.000000
-18.158400 -14.040000 0.000000
-18.111600 -14.040000 0.000000
-18.064800 -14.040000 0.000000
-18.018000 -14.040000 0.000000
-17.971200 -14.040000 0.000000
-17.924400 -14.040000 0.000000
-17.877600 -14.040000 0.000000
-17.830800 -14.040000 0.000000
-17.784000 -14.040000 0.000000
-17.737200 -14.040000 0.000000
-17.690400 -14.040000 0.000000
-17.643600 -14.040000 0.000000
-17.596800 -14.040000 0.000000
-17.550000 -14.040000 0.000000
-17.503200 -14.040000 0.000000
-17.456400 -14.040000 0.000000
-17.409600 -14.040000 0.000000
-17.362800 -14.040000 0.000000
-17.316000 -14.040000 0.000000
-17.269200 -14.040000 0.000000
-17.222400 -14.040000 0.000000
-17.175600 -14.040000 0.000000
-17.128800 -14.040000 0.000000
-17.082000 -14.040000 0.000000
-17.035200 -14.040000 0.000000
-16.988400 -14.040000 0.000000
-16.941600 -14.040000 0.000000
-16.894800 -14.040000 0.000000
-16.848000 -14.040000 0.000000
-16.801200 -14.040000 0.000000
-16.754400 -14.040000 0.000000
-16.707600 -14.040000 0.000000
-16.286400 -14.040000 0.000000
-15.069600 -14.040000 0.000000
-15.022800 -14.040000 0.000000
-14.976000 -14.040000 0.000000
-14.929200 -14.040000 0.000000
-14.882400 -14.040000 0.000000
-14.835600 -14.040000 0.000000
-14.788800 -14.040000 0.000000
-14.742000 -14.040000 0.000000
-14.695200 -14.040000 0.000000
-14.648400 -14.040000 0.000000
-14.601600 -14.040000 0.000000
-14.554800 -14.040000 0.000000
-14.508000 -14.040000 0.000000
-14.461200 -14.040000 0.000000
-14.414400 -14.040000 0.000000
-14.367600 -14.040000 0.000000
-14.320800 -14.040000 0.000000
-14.274000 -14.040000 0.000000
-14.227200 -14.040000 0.000000
-14.180400 -14.040000 0.000000
-14.133600 -14.040000 0.000000
-14.086800 -14.040000 0.000000
-14.040000 -14.040000 0.000000
-13.993200 -14.040000 0.000000
-13.946400 -14.040000 0.000000
-13.899600 -14.040000 0.000000
-13.852800 -14.040000 0.000000
-13.806000 -14.040000 0.000000
-13.759200 -14.040000 0.000000
-13.712400 -14.040000 0.000000
-13.665600 -14.040000 0.000000
-13.618800 -14.040000 0.000000
-13.572000 -14.040000 0.000000
-13.525200 -14.040000 0.000000
-13.478400 -14.040000 0.000000
-13.431600 -14.040000 0.000000
-13.384800 -14.040000 0.000000
-13.338000 -14.040000 0.000000
-13.291200 -14.040000 0.000000
-13.244400 -14.040000 0.000000
-13.197600 -14.040000 0.000000
-13.150800 -14.040000 0.000000
-13.104000 -14.040000 0.000000
-13.057200 -14.040000 0.000000
-13.010400 -14.040000 0.000000
-12.963600 -14.040000 0.000000
-3.510000 -14.040000 0.000000
-3.463200 -14.040000 0.000000
-3.416400 -14.040000 0.000000
-3.369600 -14.040000 0.000000
-3.322800 -14.040000 0.000000
-3.276000 -14.040000 0.000000
-3.229200 -14.040000 0.000000
-3.182400 -14.040000 0.000000
-3.135600 -14.040000 0.000000
-3.088800 -14.040000 0.000000
-3.042000 -14.040000 0.000000
-2.995200 -14.040000 0.000000
-2.948400 -14.040000 0.000000
-2.901600 -14.040000 0.000000
-2.854800 -14.040000 0.000000
-2.808000 -14.040000 0.000000
-2.761200 -14.040000 0.000000
-2.714400 -14.040000 0.000000
-2.667600 -14.040000 0.000000
-2.620800 -14.040000 0.000000
-2.574000 -14.040000 0.000000
-2.527200 -14.040000 0.000000
-2.480400 -14.040000 0.000000
-2.433600 -14.040000 0.000000
-2.386800 -14.040000 0.000000
-2.340000 -14.040000 0.000000
-2.293200 -14.040000 0.000000
-2.246400 -14.040000 0.000000
-2.199600 -14.040000 0.000000
-2.152800 -14.040000 0.000000
-2.106000 -14.040000 0.000000
-2.059200 -14.040000 0.000000
-2.012400 -14.040000 0.000000
-1.965600 -14.040000 0.000000
-1.918800 -14.040000 0.000000
-1.872000 -14.040000 0.000000
-1.825200 -14.040000 0.000000
-1.778400 -14.040000 0.000000
-1.731600 -14.040000 0.000000
-1.684800 -14.040000 0.000000
-1.638000 -14.040000 0.000000
-1.591200 -14.040000 0.000000
-1.544400 -14.040000 0.000000
-1.497600 -14.040000 0.000000
-1.450800 -14.040000 0.000000
-1.404000 -14.040000 0.000000
-1.357200 -14.040000 0.000000
-1.310400 -14.040000 0.000000
-1.263600 -14.040000 0.000000
-1.216800 -14.040000 0.000000
-1.170000 -14.040000 0.000000
-1.123200 -14.040000 0.000000
-1.076400 -14.040000 0.000000
-1.029600 -14.040000 0.000000
-0.982800 -14.040000 0.000000
-0.936000 -14.040000 0.000000
-0.889200 -14.040000 0.000000
-0.842400 -14.040000 0.000000
-0.795600 -14.040000 0.000000
-0.748800 -14.040000 0.000000
-0.702000 -14.040000 0.000000
-0.655200 -14.040000 0.000000
-0.608400 -14.040000 0.000000
-0.561600 -14.040000 0.000000
-0.514800 -14.040000 0.000000
-0.468000 -14.040000 0.000000
-0.421200 -14.040000 0.000000
-0.374400 -14.040000 0.000000
-0.327600 -14.040000 0.000000
-0.280800 -14.040000 0.000000
-0.234000 -14.040000 0.000000
-0.187200 -14.040000 0.000000
-0.140400 -14.040000 0.000000
-0.093600 -14.040000 0.000000
-0.046800 -14.040000 0.000000
0.000000 -14.040000 0.000000
0.046800 -14.040000 0.000000
0.093600 -14.040000 0.000000
0.140400 -14.040000 0.000000
0.187200 -14.040000 0.000000
0.234000 -14.040000 0.000000
0.280800 -14.040000 0.000000
0.327600 -14.040000 0.000000
0.374400 -14.040000 0.000000
0.421200 -14.040000 0.000000
0.468000 -14.040000 0.000000
0.514800 -14.040000 0.000000
0.561600 -14.040000 0.000000
0.608400 -14.040000 0.000000
0.655200 -14.040000 0.000000
0.702000 -14.040000 0.000000
0.748800 -14.040000 0.000000
0.795600 -14.040000 0.000000
0.842400 -14.040000 0.000000
0.889200 -14.040000 0.000000
0.936000 -14.040000 0.000000
0.982800 -14.040000 0.000000
1.029600 -14.040000 0.000000
1.076400 -14.040000 0.000000
1.123200 -14.040000 0.000000
1.170000 -14.040000 0.000000
1.216800 -14.040000 0.000000
1.263600 -14.040000 0.000000
1.310400 -14.040000 0.000000
1.357200 -14.040000 0.000000
1.404000 -14.040000 0.000000
1.450800 -14.040000 0.000000
1.497600 -14.040000 0.000000
1.544400 -14.040000 0.000000
1.591200 -14.040000 0.000000
1.638000 -14.040000 0.000000
1.684800 -14.040000 0.000000
1.731600 -14.040000 0.000000
1.778400 -14.040000 0.000000
1.825200 -14.040000 0.000000
1.872000 -14.040000 0.000000
1.918800 -14.040000 0.000000
1.965600 -14.040000 0.000000
2.012400 -14.040000 0.000000
2.059200 -14.040000 0.000000
2.106000 -14.040000 0.000000
2.152800 -14.040000 0.000000
2.199600 -14.040000 0.000000
2.246400 -14.040000 0.000000
2.293200 -14.040000 0.000000
2.340000 -14.040000 0.000000
2.386800 -14.040000 0.000000
2.433600 -14.040000 0.000000
2.480400 -14.040000 0.000000
2.527200 -14.040000 0.000000
2.574000 -14.040000 0.000000
2.620800 -14.040000 0.000000
2.667600 -14.040000 0.000000
2.714400 -14.040000 0.000000
2.761200 -14.040000 0.000000
2.808000 -14.040000 0.000000
2.854800 -14.040000 0.000000
2.901600 -14.040000 0.000000
2.948400 -14.040000 0.000000
2.995200 -14.040000 0.000000
3.042000 -14.040000 0.000000
3.088800 -14.040000 0.000000
3.135600 -14.040000 0.000000
3.182400 -14.040000 0.000000
3.229200 -14.040000 0.000000
3.276000 -14.040000 0.000000
3.322800 -14.040000 0.000000
3.369600 -14.040000 0.000000
3.416400 -14.040000 0.000000
3.463200 -14.040000 0.000000
3.510000 -14.040000 0.000000
3.556800 -14.040000 0.000000
3.603600 -14.040000 0.000000
3.650400 -14.040000 0.000000
3.697200 -14.040000 0.000000
3.744000 -14.040000 0.000000
3.790800 -14.040000 0.000000
3.837600 -14.040000 0.000000
3.884400 -14.040000 0.000000
3.931200 -14.040000 0.000000
3.978000 -14.040000 0.000000
4.024800 -14.040000 0.000000
4.071600 -14.040000 0.000000
4.118400 -14.040000 0.000000
4.165200 -14.040000 0.000000
4.212000 -14.040000 0.000000
4.258800 -14.040000 0.000000
4.305600 -14.040000 0.000000
4.352400 -14.040000 0.000000
4.399200 -14.040000 0.000000
4.446000 -14.040000 0.000000
4.492800 -14.040000 0.000000
4.539600 -14.040000 0.000000
4.586400 -14.040000 0.000000
4.633200 -14.040000 0.000000
4.680000 -14.040000 0.000000
4.726800 -14.040000 0.000000
4.773600 -14.040000 0.000000
4.820400 -14.040000 0.000000
4.867200 -14.040000 0.000000
4.914000 -14.040000 0.000000
4.960800 -14.040000 0.000000
5.007600 -14.040000 0.000000
5.054400 -14.040000 0.000000
5.101200 -14.040000 0.000000
5.148000 -14.040000 0.000000
5.194800 -14.040000 0.000000
5.241600 -14.040000 0.000000
5.288400 -14.040000 0.000000
5.335200 -14.040000 0.000000
5.382000 -14.040000 0.000000
5.428800 -14.040000 0.000000
5.475600 -14.040000 0.000000
5.522400 -14.040000 0.000000
5.569200 -14.040000 0.000000
5.616000 -14.040000 0.000000
5.662800 -14.040000 0.000000
5.709600 -14.040000 0.000000
5.756400 -14.040000 0.000000
5.803200 -14.040000 0.000000
5.850000 -14.040000 0.000000
5.896800 -14.040000 0.000000
5.943600 -14.040000 0.000000
5.990400 -14.040000 0.000000
6.037200 -14.040000 0.000000
6.084000 -14.040000 0.000000
6.130800 -14.040000 0.000000
6.177600 -14.040000 0.000000
6.224400 -14.040000 0.000000
6.271200 -14.040000 0.000000
6.318000 -14.040000 0.000000
6.364800 -14.040000 0.000000
6.411600 -14.040000 0.000000
6.458400 -14.040000 0.000000
6.505200 -14.040000 0.000000
6.552000 -14.040000 0.000000
6.598800 -14.040000 0.000000
6.645600 -14.040000 0.000000
6.692400 -14.040000 0.000000
6.739200 -14.040000 0.000000
6.786000 -14.040000 0.000000
6.832800 -14.040000 0.000000
6.879600 -14.040000 0.000000
6.926400 -14.040000 0.000000
6.973200 -14.040000 0.000000
7.020000 -14.040000 0.000000
7.066800 -14.040000 0.000000
7.113600 -14.040000 0.000000
7.160400 -14.040000 0.000000
7.207200 -14.040000 0.000000
7.254000 -14.040000 0.000000
7.300800 -14.040000 0.000000
7.347600 -14.040000 0.000000
7.394400 -14.040000 0.000000
7.441200 -14.040000 0.000000
7.488000 -14.040000 0.000000
7.534800 -14.040000 0.000000
7.581600 -14.040000 0.000000
7.628400 -14.040000 0.000000
7.675200 -14.040000 0.000000
7.722000 -14.040000 0.000000
7.768800 -14.040000 0.000000
7.815600 -14.040000 0.000000
7.862400 -14.040000 0.000000
7.909200 -14.040000 0.000000
7.956000 -14.040000 0.000000
8.002800 -14.040000 0.000000
8.049600 -14.040000 0.000000
8.096400 -14.040000 0.000000
8.143200 -14.040000 0.000000
12.121200 -14.040000 0.000000
12.168000 -14.040000 0.000000
12.214800 -14.040000 0.000000
12.261600 -14.040000 0.000000
12.308400 -14.040000 0.000000
12.355200 -14.040000 0.000000
12.402000 -14.040000 0.000000
12.448800 -14.040000 0.000000
12.495600 -14.040000 0.000000
12.542400 -14.040000 0.000000
12.589200 -14.040000 0.000000
12.636000 -14.040000 0.000000
12.682800 -14.040000 0.000000
12.729600 -14.040000 0.000000
12.776400 -14.040000 0.000000
12.823200 -14.040000 0.000000
12.870000 -14.040000 0.000000
12.916800 -14.040000 0.000000
12.963600 -14.040000 0.000000
13.010400 -14.040000 0.000000
13.057200 -14.040000 0.000000
13.104000 -14.040000 0.000000
13.150800 -14.040000 0.000000
13.197600 -14.040000 0.000000
13.244400 -14.040000 0.000000
13.291200 -14.040000 0.000000
13.338000 -14.040000 0.000000
13.384800 -14.040000 0.000000
13.431600 -14.040000 0.000000
13.478400 -14.040000 0.000000
13.525200 -14.040000 0.000000
13.572000 -14.040000 0.000000
13.618800 -14.040000 0.000000
13.665600 -14.040000 0.000000
13.712400 -14.040000 0.000000
13.759200 -14.040000 0.000000
13.806000 -14.040000 0.000000
13.852800 -14.040000 0.000000
13.899600 -14.040000 0.000000
13.946400 -14.040000 0.000000
13.993200 -14.040000 0.000000
14.040000 -14.040000 0.000000
14.086800 -14.040000 0.000000
14.133600 -14.040000 0.000000
14.882400 -14.040000 0.000000
14.929200 -14.040000 0.000000
14.976000 -14.040000 0.000000
15.022800 -14.040000 0.000000
15.069600 -14.040000 0.000000
15.116400 -14.040000 0.000000
15.163200 -14.040000 0.000000
15.210000 -14.040000 0.000000
15.256800 -14.040000 0.000000
15.303600 -14.040000 0.000000
15.350400 -14.040000 0.000000
15.397200 -14.040000 0.000000
15.444000 -14.040000 0.000000
15.490800 -14.040000 0.000000
15.537600 -14.040000 0.000000
15.818400 -14.040000 0.000000
15.865200 -14.040000 0.000000
16.286400 -14.040000 0.000000
16.426800 -14.040000 0.000000
16.473600 -14.040000 0.000000
16.520400 -14.040000 0.000000
-18.720000 -13.993200 0.000000
-18.673200 -13.993200 0.000000
-18.626400 -13.993200 0.000000
-18.579600 -13.993200 0.000000
-18.532800 -13.993200 0.000000
-18.486000 -13.993200 0.000000
-18.439200 -13.993200 0.000000
-18.392400 -13.993200 0.000000
-18.345600 -13.993200 0.000000
-18.298800 -13.993200 0.000000
-18.252000 -13.993200 0.000000
-18.205200 -13.993200 0.000000
-18.158400 -13.993200 0.000000
-18.111600 -13.993200 0.000000
-18.064800 -13.993200 0.000000
-18.018000 -13.993200 0.000000
-17.971200 -13.993200 0.000000
-17.924400 -13.993200 0.000000
-17.877600 -13.993200 0.000000
-17.830800 -13.993200 0.000000
-17.784000 -13.993200 0.000000
-17.737200 -13.993200 0.000000
-17.690400 -13.993200 0.000000
-17.643600 -13.993200 0.000000
-17.596800 -13.993200 0.000000
-17.550000 -13.993200 0.000000
-17.503200 -13.993200 0.000000
-17.456400 -13.993200 0.000000
-17.409600 -13.993200 0.000000
-17.362800 -13.993200 0.000000
-17.316000 -13.993200 0.000000
-17.269200 -13.993200 0.000000
-17.222400 -13.993200 0.000000
-17.175600 -13.993200 0.000000
-17.128800 -13.993200 0.000000
-17.082000 -13.993200 0.000000
-17.035200 -13.993200 0.000000
-16.988400 -13.993200 0.000000
-16.941600 -13.993200 0.000000
-16.894800 -13.993200 0.000000
-16.848000 -13.993200 0.000000
-16.801200 -13.993200 0.000000
-16.754400 -13.993200 0.000000
-16.707600 -13.993200 0.000000
-15.069600 -13.993200 0.000000
-15.022800 -13.993200 0.000000
-14.976000 -13.993200 0.000000
-14.929200 -13.993200 0.000000
-14.882400 -13.993200 0.000000
-14.835600 -13.993200 0.000000
-14.788800 -13.993200 0.000000
-14.742000 -13.993200 0.000000
-14.695200 -13.993200 0.000000
-14.648400 -13.993200 0.000000
-14.601600 -13.993200 0.000000
-14.554800 -13.993200 0.000000
-14.508000 -13.993200 0.000000
-14.461200 -13.993200 0.000000
-14.414400 -13.993200 0.000000
-14.367600 -13.993200 0.000000
-14.320800 -13.993200 0.000000
-14.274000 -13.993200 0.000000
-14.227200 -13.993200 0.000000
-14.180400 -13.993200 0.000000
-14.133600 -13.993200 0.000000
-14.086800 -13.993200 0.000000
-14.040000 -13.993200 0.000000
-13.993200 -13.993200 0.000000
-13.946400 -13.993200 0.000000
-13.899600 -13.993200 0.000000
-13.852800 -13.993200 0.000000
-13.806000 -13.993200 0.000000
-13.759200 -13.993200 0.000000
-13.712400 -13.993200 0.000000
-13.665600 -13.993200 0.000000
-13.618800 -13.993200 0.000000
-13.572000 -13.993200 0.000000
-13.525200 -13.993200 0.000000
-13.478400 -13.993200 0.000000
-13.431600 -13.993200 0.000000
-13.384800 -13.993200 0.000000
-13.338000 -13.993200 0.000000
-13.291200 -13.993200 0.000000
-13.244400 -13.993200 0.000000
-13.197600 -13.993200 0.000000
-13.150800 -13.993200 0.000000
-13.104000 -13.993200 0.000000
-13.057200 -13.993200 0.000000
-13.010400 -13.993200 0.000000
-3.510000 -13.993200 0.000000
-3.463200 -13.993200 0.000000
-3.416400 -13.993200 0.000000
-3.369600 -13.993200 0.000000
-3.322800 -13.993200 0.000000
-3.276000 -13.993200 0.000000
-3.229200 -13.993200 0.000000
-3.182400 -13.993200 0.000000
-3.135600 -13.993200 0.000000
-3.088800 -13.993200 0.000000
-3.042000 -13.993200 0.000000
-2.995200 -13.993200 0.000000
-2.948400 -13.993200 0.000000
-2.901600 -13.993200 0.000000
-2.854800 -13.993200 0.000000
-2.808000 -13.993200 0.000000
-2.761200 -13.993200 0.000000
-2.714400 -13.993200 0.000000
-2.667600 -13.993200 0.000000
-2.620800 -13.993200 0.000000
-2.574000 -13.993200 0.000000
-2.527200 -13.993200 0.000000
-2.480400 -13.993200 0.000000
-2.433600 -13.993200 0.000000
-2.386800 -13.993200 0.000000
-2.340000 -13.993200 0.000000
-2.293200 -13.993200 0.000000
-2.246400 -13.993200 0.000000
-2.199600 -13.993200 0.000000
-2.152800 -13.993200 0.000000
-2.106000 -13.993200 0.000000
-2.059200 -13.993200 0.000000
-2.012400 -13.993200 0.000000
-1.965600 -13.993200 0.000000
-1.918800 -13.993200 0.000000
-1.872000 -13.993200 0.000000
-1.825200 -13.993200 0.000000
-1.778400 -13.993200 0.000000
-1.731600 -13.993200 0.000000
-1.684800 -13.993200 0.000000
-1.638000 -13.993200 0.000000
-1.591200 -13.993200 0.000000
-1.544400 -13.993200 0.000000
-1.497600 -13.993200 0.000000
-1.450800 -13.993200 0.000000
-1.404000 -13.993200 0.000000
-1.357200 -13.993200 0.000000
-1.310400 -13.993200 0.000000
-1.263600 -13.993200 0.000000
-1.216800 -13.993200 0.000000
-1.170000 -13.993200 0.000000
-1.123200 -13.993200 0.000000
-1.076400 -13.993200 0.000000
-1.029600 -13.993200 0.000000
-0.982800 -13.993200 0.000000
-0.936000 -13.993200 0.000000
-0.889200 -13.993200 0.000000
-0.842400 -13.993200 0.000000
-0.795600 -13.993200 0.000000
-0.748800 -13.993200 0.000000
-0.702000 -13.993200 0.000000
-0.655200 -13.993200 0.000000
-0.608400 -13.993200 0.000000
-0.561600 -13.993200 0.000000
-0.514800 -13.993200 0.000000
-0.468000 -13.993200 0.000000
-0.421200 -13.993200 0.000000
-0.374400 -13.993200 0.000000
-0.327600 -13.993200 0.000000
-0.280800 -13.993200 0.000000
-0.234000 -13.993200 0.000000
-0.187200 -13.993200 0.000000
-0.140400 -13.993200 0.000000
-0.093600 -13.993200 0.000000
-0.046800 -13.993200 0.000000
0.000000 -13.993200 0.000000
0.046800 -13.993200 0.000000
0.093600 -13.993200 0.000000
0.140400 -13.993200 0.000000
0.187200 -13.993200 0.000000
0.234000 -13.993200 0.000000
0.280800 -13.993200 0.000000
0.327600 -13.993200 0.000000
0.374400 -13.993200 0.000000
0.421200 -13.993200 0.000000
0.468000 -13.993200 0.000000
0.514800 -13.993200 0.000000
0.561600 -13.993200 0.000000
0.608400 -13.993200 0.000000
0.655200 -13.993200 0.000000
0.702000 -13.993200 0.000000
0.748800 -13.993200 0.000000
0.795600 -13.993200 0.000000
0.842400 -13.993200 0.000000
0.889200 -13.993200 0.000000
0.936000 -13.993200 0.000000
0.982800 -13.993200 0.000000
1.029600 -13.993200 0.000000
1.076400 -13.993200 0.000000
1.123200 -13.993200 0.000000
1.170000 -13.993200 0.000000
1.216800 -13.993200 0.000000
1.263600 -13.993200 0.000000
1.310400 -13.993200 0.000000
1.357200 -13.993200 0.000000
1.404000 -13.993200 0.000000
1.450800 -13.993200 0.000000
1.497600 -13.993200 0.000000
1.544400 -13.993200 0.000000
1.591200 -13.993200 0.000000
1.638000 -13.993200 0.000000
1.684800 -13.993200 0.000000
1.731600 -13.993200 0.000000
1.778400 -13.993200 0.000000
1.825200 -13.993200 0.000000
1.872000 -13.993200 0.000000
1.918800 -13.993200 0.000000
1.965600 -13.993200 0.000000
2.012400 -13.993200 0.000000
2.059200 -13.993200 0.000000
2.106000 -13.993200 0.000000
2.152800 -13.993200 0.000000
2.199600 -13.993200 0.000000
2.246400 -13.993200 0.000000
2.293200 -13.993200 0.000000
2.340000 -13.993200 0.000000
2.386800 -13.993200 0.000000
2.433600 -13.993200 0.000000
2.480400 -13.993200 0.000000
2.527200 -13.993200 0.000000
2.574000 -13.993200 0.000000
2.620800 -13.993200 0.000000
2.667600 -13.993200 0.000000
2.714400 -13.993200 0.000000
2.761200 -13.993200 0.000000
2.808000 -13.993200 0.000000
2.854800 -13.993200 0.000000
2.901600 -13.993200 0.000000
2.948400 -13.993200 0.000000
2.995200 -13.993200 0.000000
3.042000 -13.993200 0.000000
3.088800 -13.993200 0.000000
3.135600 -13.993200 0.000000
3.182400 -13.993200 0.000000
3.229200 -13.993200 0.000000
3.276000 -13.993200 0.000000
3.322800 -13.993200 0.000000
3.369600 -13.993200 0.000000
3.416400 -13.993200 0.000000
3.463200 -13.993200 0.000000
3.510000 -13.993200 0.000000
3.556800 -13.993200 0.000000
3.603600 -13.993200 0.000000
3.650400 -13.993200 0.000000
3.697200 -13.993200 0.000000
3.744000 -13.993200 0.000000
3.790800 -13.993200 0.000000
3.837600 -13.993200 0.000000
3.884400 -13.993200 0.000000
3.931200 -13.993200 0.000000
3.978000 -13.993200 0.000000
4.024800 -13.993200 0.000000
4.071600 -13.993200 0.000000
4.118400 -13.993200 0.000000
4.165200 -13.993200 0.000000
4.212000 -13.993200 0.000000
4.258800 -13.993200 0.000000
4.305600 -13.993200 0.000000
4.352400 -13.993200 0.000000
4.399200 -13.993200 0.000000
4.446000 -13.993200 0.000000
4.492800 -13.993200 0.000000
4.539600 -13.993200 0.000000
4.586400 -13.993200 0.000000
4.633200 -13.993200 0.000000
4.680000 -13.993200 0.000000
4.726800 -13.993200 0.000000
4.773600 -13.993200 0.000000
4.820400 -13.993200 0.000000
4.867200 -13.993200 0.000000
4.914000 -13.993200 0.000000
4.960800 -13.993200 0.000000
5.007600 -13.993200 0.000000
5.054400 -13.993200 0.000000
5.101200 -13.993200 0.000000
5.148000 -13.993200 0.000000
5.194800 -13.993200 0.000000
5.241600 -13.993200 0.000000
5.288400 -13.993200 0.000000
5.335200 -13.993200 0.000000
5.382000 -13.993200 0.000000
5.428800 -13.993200 0.000000
5.475600 -13.993200 0.000000
5.522400 -13.993200 0.000000
5.569200 -13.993200 0.000000
5.616000 -13.993200 0.000000
5.662800 -13.993200 0.000000
5.709600 -13.993200 0.000000
5.756400 -13.993200 0.000000
5.803200 -13.993200 0.000000
5.850000 -13.993200 0.000000
5.896800 -13.993200 0.000000
5.943600 -13.993200 0.000000
5.990400 -13.993200 0.000000
6.037200 -13.993200 0.000000
6.084000 -13.993200 0.000000
6.130800 -13.993200 0.000000
6.177600 -13.993200 0.000000
6.224400 -13.993200 0.000000
6.271200 -13.993200 0.000000
6.318000 -13.993200 0.000000
6.364800 -13.993200 0.000000
6.411600 -13.993200 0.000000
6.458400 -13.993200 0.000000
6.505200 -13.993200 0.000000
6.552000 -13.993200 0.000000
6.598800 -13.993200 0.000000
6.645600 -13.993200 0.000000
6.692400 -13.993200 0.000000
6.739200 -13.993200 0.000000
6.786000 -13.993200 0.000000
6.832800 -13.993200 0.000000
6.879600 -13.993200 0.000000
6.926400 -13.993200 0.000000
6.973200 -13.993200 0.000000
7.020000 -13.993200 0.000000
7.066800 -13.993200 0.000000
7.113600 -13.993200 0.000000
7.160400 -13.993200 0.000000
7.207200 -13.993200 0.000000
7.254000 -13.993200 0.000000
7.300800 -13.993200 0.000000
7.347600 -13.993200 0.000000
7.394400 -13.993200 0.000000
7.441200 -13.993200 0.000000
7.488000 -13.993200 0.000000
7.534800 -13.993200 0.000000
7.581600 -13.993200 0.000000
7.628400 -13.993200 0.000000
7.675200 -13.993200 0.000000
7.722000 -13.993200 0.000000
7.768800 -13.993200 0.000000
7.815600 -13.993200 0.000000
7.862400 -13.993200 0.000000
7.909200 -13.993200 0.000000
7.956000 -13.993200 0.000000
8.002800 -13.993200 0.000000
8.049600 -13.993200 0.000000
8.096400 -13.993200 0.000000
12.214800 -13.993200 0.000000
12.261600 -13.993200 0.000000
12.308400 -13.993200 0.000000
12.355200 -13.993200 0.000000
12.402000 -13.993200 0.000000
12.448800 -13.993200 0.000000
12.495600 -13.993200 0.000000
12.542400 -13.993200 0.000000
12.589200 -13.993200 0.000000
12.636000 -13.993200 0.000000
12.682800 -13.993200 0.000000
12.729600 -13.993200 0.000000
12.776400 -13.993200 0.000000
12.823200 -13.993200 0.000000
12.870000 -13.993200 0.000000
12.916800 -13.993200 0.000000
12.963600 -13.993200 0.000000
13.010400 -13.993200 0.000000
13.057200 -13.993200 0.000000
13.104000 -13.993200 0.000000
13.150800 -13.993200 0.000000
13.197600 -13.993200 0.000000
13.244400 -13.993200 0.000000
13.291200 -13.993200 0.000000
13.338000 -13.993200 0.000000
13.384800 -13.993200 0.000000
13.431600 -13.993200 0.000000
13.478400 -13.993200 0.000000
13.525200 -13.993200 0.000000
13.572000 -13.993200 0.000000
13.618800 -13.993200 0.000000
13.665600 -13.993200 0.000000
13.712400 -13.993200 0.000000
13.759200 -13.993200 0.000000
13.806000 -13.993200 0.000000
13.852800 -13.993200 0.000000
13.899600 -13.993200 0.000000
13.946400 -13.993200 0.000000
13.993200 -13.993200 0.000000
14.040000 -13.993200 0.000000
14.086800 -13.993200 0.000000
14.133600 -13.993200 0.000000
14.180400 -13.993200 0.000000
14.882400 -13.993200 0.000000
14.929200 -13.993200 0.000000
14.976000 -13.993200 0.000000
15.022800 -13.993200 0.000000
15.069600 -13.993200 0.000000
15.116400 -13.993200 0.000000
15.163200 -13.993200 0.000000
15.256800 -13.993200 0.000000
15.303600 -13.993200 0.000000
15.350400 -13.993200 0.000000
15.397200 -13.993200 0.000000
15.444000 -13.993200 0.000000
15.490800 -13.993200 0.000000
15.537600 -13.993200 0.000000
16.099200 -13.993200 0.000000
-18.720000 -13.946400 0.000000
-18.673200 -13.946400 0.000000
-18.626400 -13.946400 0.000000
-18.579600 -13.946400 0.000000
-18.532800 -13.946400 0.000000
-18.486000 -13.946400 0.000000
-18.439200 -13.946400 0.000000
-18.392400 -13.946400 0.000000
-18.345600 -13.946400 0.000000
-18.298800 -13.946400 0.000000
-18.252000 -13.946400 0.000000
-18.205200 -13.946400 0.000000
-18.158400 -13.946400 0.000000
-18.111600 -13.946400 0.000000
-18.064800 -13.946400 0.000000
-18.018000 -13.946400 0.000000
-17.971200 -13.946400 0.000000
-17.924400 -13.946400 0.000000
-17.877600 -13.946400 0.000000
-17.830800 -13.946400 0.000000
-17.784000 -13.946400 0.000000
-17.737200 -13.946400 0.000000
-17.690400 -13.946400 0.000000
-17.643600 -13.946400 0.000000
-17.596800 -13.946400 0.000000
-17.550000 -13.946400 0.000000
-17.503200 -13.946400 0.000000
-17.456400 -13.946400 0.000000
-17.409600 -13.946400 0.000000
-17.362800 -13.946400 0.000000
-17.316000 -13.946400 0.000000
-17.269200 -13.946400 0.000000
-17.222400 -13.946400 0.000000
-17.175600 -13.946400 0.000000
-17.128800 -13.946400 0.000000
-17.082000 -13.946400 0.000000
-17.035200 -13.946400 0.000000
-16.988400 -13.946400 0.000000
-16.941600 -13.946400 0.000000
-16.894800 -13.946400 0.000000
-16.848000 -13.946400 0.000000
-16.801200 -13.946400 0.000000
-16.754400 -13.946400 0.000000
-15.116400 -13.946400 0.000000
-15.069600 -13.946400 0.000000
-15.022800 -13.946400 0.000000
-14.976000 -13.946400 0.000000
-14.929200 -13.946400 0.000000
-14.882400 -13.946400 0.000000
-14.835600 -13.946400 0.000000
-14.788800 -13.946400 0.000000
-14.742000 -13.946400 0.000000
-14.695200 -13.946400 0.000000
-14.648400 -13.946400 0.000000
-14.601600 -13.946400 0.000000
-14.554800 -13.946400 0.000000
-14.508000 -13.946400 0.000000
-14.461200 -13.946400 0.000000
-14.414400 -13.946400 0.000000
-14.367600 -13.946400 0.000000
-14.320800 -13.946400 0.000000
-14.274000 -13.946400 0.000000
-14.227200 -13.946400 0.000000
-14.180400 -13.946400 0.000000
-14.133600 -13.946400 0.000000
-14.086800 -13.946400 0.000000
-14.040000 -13.946400 0.000000
-13.993200 -13.946400 0.000000
-13.946400 -13.946400 0.000000
-13.899600 -13.946400 0.000000
-13.852800 -13.946400 0.000000
-13.806000 -13.946400 0.000000
-13.759200 -13.946400 0.000000
-13.712400 -13.946400 0.000000
-13.665600 -13.946400 0.000000
-13.618800 -13.946400 0.000000
-13.572000 -13.946400 0.000000
-13.525200 -13.946400 0.000000
-13.478400 -13.946400 0.000000
-13.431600 -13.946400 0.000000
-13.384800 -13.946400 0.000000
-13.338000 -13.946400 0.000000
-13.291200 -13.946400 0.000000
-13.244400 -13.946400 0.000000
-13.197600 -13.946400 0.000000
-13.150800 -13.946400 0.000000
-13.104000 -13.946400 0.000000
-13.057200 -13.946400 0.000000
-3.510000 -13.946400 0.000000
-3.463200 -13.946400 0.000000
-3.416400 -13.946400 0.000000
-3.369600 -13.946400 0.000000
-3.322800 -13.946400 0.000000
-3.276000 -13.946400 0.000000
-3.229200 -13.946400 0.000000
-3.182400 -13.946400 0.000000
-3.135600 -13.946400 0.000000
-3.088800 -13.946400 0.000000
-3.042000 -13.946400 0.000000
-2.995200 -13.946400 0.000000
-2.948400 -13.946400 0.000000
-2.901600 -13.946400 0.000000
-2.854800 -13.946400 0.000000
-2.808000 -13.946400 0.000000
-2.761200 -13.946400 0.000000
-2.714400 -13.946400 0.000000
-2.667600 -13.946400 0.000000
-2.620800 -13.946400 0.000000
-2.574000 -13.946400 0.000000
-2.527200 -13.946400 0.000000
-2.480400 -13.946400 0.000000
-2.433600 -13.946400 0.000000
-2.386800 -13.946400 0.000000
-2.340000 -13.946400 0.000000
-2.293200 -13.946400 0.000000
-2.246400 -13.946400 0.000000
-2.199600 -13.946400 0.000000
-2.152800 -13.946400 0.000000
-2.106000 -13.946400 0.000000
-2.059200 -13.946400 0.000000
-2.012400 -13.946400 0.000000
-1.965600 -13.946400 0.000000
-1.918800 -13.946400 0.000000
-1.872000 -13.946400 0.000000
-1.825200 -13.946400 0.000000
-1.778400 -13.946400 0.000000
-1.731600 -13.946400 0.000000
-1.684800 -13.946400 0.000000
-1.638000 -13.946400 0.000000
-1.591200 -13.946400 0.000000
-1.544400 -13.946400 0.000000
-1.497600 -13.946400 0.000000
-1.450800 -13.946400 0.000000
-1.404000 -13.946400 0.000000
-1.357200 -13.946400 0.000000
-1.310400 -13.946400 0.000000
-1.263600 -13.946400 0.000000
-1.216800 -13.946400 0.000000
-1.170000 -13.946400 0.000000
-1.123200 -13.946400 0.000000
-1.076400 -13.946400 0.000000
-1.029600 -13.946400 0.000000
-0.982800 -13.946400 0.000000
-0.936000 -13.946400 0.000000
-0.889200 -13.946400 0.000000
-0.842400 -13.946400 0.000000
-0.795600 -13.946400 0.000000
-0.748800 -13.946400 0.000000
-0.702000 -13.946400 0.000000
-0.655200 -13.946400 0.000000
-0.608400 -13.946400 0.000000
-0.561600 -13.946400 0.000000
-0.514800 -13.946400 0.000000
-0.468000 -13.946400 0.000000
-0.421200 -13.946400 0.000000
-0.374400 -13.946400 0.000000
-0.327600 -13.946400 0.000000
-0.280800 -13.946400 0.000000
-0.234000 -13.946400 0.000000
-0.187200 -13.946400 0.000000
-0.140400 -13.946400 0.000000
-0.093600 -13.946400 0.000000
-0.046800 -13.946400 0.000000
0.000000 -13.946400 0.000000
0.046800 -13.946400 0.000000
0.093600 -13.946400 0.000000
0.140400 -13.946400 0.000000
0.187200 -13.946400 0.000000
0.234000 -13.946400 0.000000
0.280800 -13.946400 0.000000
0.327600 -13.946400 0.000000
0.374400 -13.946400 0.000000
0.421200 -13.946400 0.000000
0.468000 -13.946400 0.000000
0.514800 -13.946400 0.000000
0.561600 -13.946400 0.000000
0.608400 -13.946400 0.000000
0.655200 -13.946400 0.000000
0.702000 -13.946400 0.000000
0.748800 -13.946400 0.000000
0.795600 -13.946400 0.000000
0.842400 -13.946400 0.000000
0.889200 -13.946400 0.000000
0.936000 -13.946400 0.000000
0.982800 -13.946400 0.000000
1.029600 -13.946400 0.000000
1.076400 -13.946400 0.000000
1.123200 -13.946400 0.000000
1.170000 -13.946400 0.000000
1.216800 -13.946400 0.000000
1.263600 -13.946400 0.000000
1.310400 -13.946400 0.000000
1.357200 -13.946400 0.000000
1.404000 -13.946400 0.000000
1.450800 -13.946400 0.000000
1.497600 -13.946400 0.000000
1.544400 -13.946400 0.000000
1.591200 -13.946400 0.000000
1.638000 -13.946400 0.000000
1.684800 -13.946400 0.000000
1.731600 -13.946400 0.000000
1.778400 -13.946400 0.000000
1.825200 -13.946400 0.000000
1.872000 -13.946400 0.000000
1.918800 -13.946400 0.000000
1.965600 -13.946400 0.000000
2.012400 -13.946400 0.000000
2.059200 -13.946400 0.000000
2.106000 -13.946400 0.000000
2.152800 -13.946400 0.000000
2.199600 -13.946400 0.000000
2.246400 -13.946400 0.000000
2.293200 -13.946400 0.000000
2.340000 -13.946400 0.000000
2.386800 -13.946400 0.000000
2.433600 -13.946400 0.000000
2.480400 -13.946400 0.000000
2.527200 -13.946400 0.000000
2.574000 -13.946400 0.000000
2.620800 -13.946400 0.000000
2.667600 -13.946400 0.000000
2.714400 -13.946400 0.000000
2.761200 -13.946400 0.000000
2.808000 -13.946400 0.000000
2.854800 -13.946400 0.000000
2.901600 -13.946400 0.000000
2.948400 -13.946400 0.000000
2.995200 -13.946400 0.000000
3.042000 -13.946400 0.000000
3.088800 -13.946400 0.000000
3.135600 -13.946400 0.000000
3.182400 -13.946400 0.000000
3.229200 -13.946400 0.000000
3.276000 -13.946400 0.000000
3.322800 -13.946400 0.000000
3.369600 -13.946400 0.000000
3.416400 -13.946400 0.000000
3.463200 -13.946400 0.000000
3.510000 -13.946400 0.000000
3.556800 -13.946400 0.000000
3.603600 -13.946400 0.000000
3.650400 -13.946400 0.000000
3.697200 -13.946400 0.000000
3.744000 -13.946400 0.000000
3.790800 -13.946400 0.000000
3.837600 -13.946400 0.000000
3.884400 -13.946400 0.000000
3.931200 -13.946400 0.000000
3.978000 -13.946400 0.000000
4.024800 -13.946400 0.000000
4.071600 -13.946400 0.000000
4.118400 -13.946400 0.000000
4.165200 -13.946400 0.000000
4.212000 -13.946400 0.000000
4.258800 -13.946400 0.000000
4.305600 -13.946400 0.000000
4.352400 -13.946400 0.000000
4.399200 -13.946400 0.000000
4.446000 -13.946400 0.000000
4.492800 -13.946400 0.000000
4.539600 -13.946400 0.000000
4.586400 -13.946400 0.000000
4.633200 -13.946400 0.000000
4.680000 -13.946400 0.000000
4.726800 -13.946400 0.000000
4.773600 -13.946400 0.000000
4.820400 -13.946400 0.000000
4.867200 -13.946400 0.000000
4.914000 -13.946400 0.000000
4.960800 -13.946400 0.000000
5.007600 -13.946400 0.000000
5.054400 -13.946400 0.000000
5.101200 -13.946400 0.000000
5.148000 -13.946400 0.000000
5.194800 -13.946400 0.000000
5.241600 -13.946400 0.000000
5.288400 -13.946400 0.000000
5.335200 -13.946400 0.000000
5.382000 -13.946400 0.000000
5.428800 -13.946400 0.000000
5.475600 -13.946400 0.000000
5.522400 -13.946400 0.000000
5.569200 -13.946400 0.000000
5.616000 -13.946400 0.000000
5.662800 -13.946400 0.000000
5.709600 -13.946400 0.000000
5.756400 -13.946400 0.000000
5.803200 -13.946400 0.000000
5.850000 -13.946400 0.000000
5.896800 -13.946400 0.000000
5.943600 -13.946400 0.000000
5.990400 -13.946400 0.000000
6.037200 -13.946400 0.000000
6.084000 -13.946400 0.000000
6.130800 -13.946400 0.000000
6.177600 -13.946400 0.000000
6.224400 -13.946400 0.000000
6.271200 -13.946400 0.000000
6.318000 -13.946400 0.000000
6.364800 -13.946400 0.000000
6.411600 -13.946400 0.000000
6.458400 -13.946400 0.000000
6.505200 -13.946400 0.000000
6.552000 -13.946400 0.000000
6.598800 -13.946400 0.000000
6.645600 -13.946400 0.000000
6.692400 -13.946400 0.000000
6.739200 -13.946400 0.000000
6.786000 -13.946400 0.000000
6.832800 -13.946400 0.000000
6.879600 -13.946400 0.000000
6.926400 -13.946400 0.000000
6.973200 -13.946400 0.000000
7.020000 -13.946400 0.000000
7.066800 -13.946400 0.000000
7.113600 -13.946400 0.000000
7.160400 -13.946400 0.000000
7.207200 -13.946400 0.000000
7.254000 -13.946400 0.000000
7.300800 -13.946400 0.000000
7.347600 -13.946400 0.000000
7.394400 -13.946400 0.000000
7.441200 -13.946400 0.000000
7.488000 -13.946400 0.000000
7.534800 -13.946400 0.000000
7.581600 -13.946400 0.000000
7.628400 -13.946400 0.000000
7.675200 -13.946400 0.000000
7.722000 -13.946400 0.000000
7.768800 -13.946400 0.000000
7.815600 -13.946400 0.000000
7.862400 -13.946400 0.000000
7.909200 -13.946400 0.000000
7.956000 -13.946400 0.000000
8.002800 -13.946400 0.000000
8.049600 -13.946400 0.000000
8.096400 -13.946400 0.000000
12.214800 -13.946400 0.000000
12.261600 -13.946400 0.000000
12.308400 -13.946400 0.000000
12.355200 -13.946400 0.000000
12.402000 -13.946400 0.000000
12.448800 -13.946400 0.000000
12.495600 -13.946400 0.000000
12.542400 -13.946400 0.000000
12.589200 -13.946400 0.000000
12.636000 -13.946400 0.000000
12.682800 -13.946400 0.000000
12.729600 -13.946400 0.000000
12.776400 -13.946400 0.000000
12.823200 -13.946400 0.000000
12.870000 -13.946400 0.000000
12.916800 -13.946400 0.000000
12.963600 -13.946400 0.000000
13.010400 -13.946400 0.000000
13.057200 -13.946400 0.000000
13.104000 -13.946400 0.000000
13.150800 -13.946400 0.000000
13.197600 -13.946400 0.000000
13.244400 -13.946400 0.000000
13.291200 -13.946400 0.000000
13.338000 -13.946400 0.000000
13.384800 -13.946400 0.000000
13.431600 -13.946400 0.000000
13.478400 -13.946400 0.000000
13.525200 -13.946400 0.000000
13.572000 -13.946400 0.000000
13.618800 -13.946400 0.000000
13.665600 -13.946400 0.000000
13.712400 -13.946400 0.000000
13.759200 -13.946400 0.000000
13.806000 -13.946400 0.000000
13.852800 -13.946400 0.000000
13.899600 -13.946400 0.000000
13.946400 -13.946400 0.000000
13.993200 -13.946400 0.000000
14.040000 -13.946400 0.000000
14.086800 -13.946400 0.000000
14.133600 -13.946400 0.000000
14.180400 -13.946400 0.000000
14.882400 -13.946400 0.000000
14.929200 -13.946400 0.000000
14.976000 -13.946400 0.000000
15.022800 -13.946400 0.000000
15.069600 -13.946400 0.000000
15.116400 -13.946400 0.000000
15.163200 -13.946400 0.000000
15.210000 -13.946400 0.000000
15.256800 -13.946400 0.000000
15.303600 -13.946400 0.000000
15.350400 -13.946400 0.000000
15.397200 -13.946400 0.000000
15.444000 -13.946400 0.000000
15.490800 -13.946400 0.000000
15.537600 -13.946400 0.000000
15.584400 -13.946400 0.000000
15.631200 -13.946400 0.000000
16.052400 -13.946400 0.000000
-18.720000 -13.899600 0.000000
-18.673200 -13.899600 0.000000
-18.626400 -13.899600 0.000000
-18.579600 -13.899600 -7.140958
-18.532800 -13.899600 -7.136060
-18.486000 -13.899600 -7.114675
-18.439200 -13.899600 -7.094264
-18.392400 -13.899600 -7.071795
-18.345600 -13.899600 -7.058220
-18.298800 -13.899600 -7.060092
-18.252000 -13.899600 -7.057322
-18.205200 -13.899600 -7.051413
-18.158400 -13.899600 -7.037579
-18.111600 -13.899600 -7.044352
-18.064800 -13.899600 -7.051413
-18.018000 -13.899600 -7.051413
-17.971200 -13.899600 -7.044352
-17.924400 -13.899600 -7.042314
-17.877600 -13.899600 -7.030541
-17.830800 -13.899600 -7.042314
-17.784000 -13.899600 -7.042314
-17.737200 -13.899600 -7.046136
-17.690400 -13.899600 -7.045404
-17.643600 -13.899600 -7.028918
-17.596800 -13.899600 -7.028918
-17.550000 -13.899600 -7.027981
-17.503200 -13.899600 -7.015335
-17.456400 -13.899600 -6.981328
-17.409600 -13.899600 -6.967993
-17.362800 -13.899600 -6.952633
-17.316000 -13.899600 -6.946444
-17.269200 -13.899600 -6.935991
-17.222400 -13.899600 -6.929236
-17.175600 -13.899600 -6.895565
-17.128800 -13.899600 -6.877925
-17.082000 -13.899600 -6.874504
-17.035200 -13.899600 -6.865713
-16.988400 -13.899600 -6.846556
-16.941600 -13.899600 -6.826959
-16.894800 -13.899600 -6.809547
-16.848000 -13.899600 -6.763560
-16.801200 -13.899600 -6.758105
-16.754400 -13.899600 -6.673047
-15.163200 -13.899600 6.758463
-15.116400 -13.899600 6.768185
-15.069600 -13.899600 6.791835
-15.022800 -13.899600 6.823939
-14.976000 -13.899600 6.844860
-14.929200 -13.899600 6.862551
-14.882400 -13.899600 6.887091
-14.835600 -13.899600 6.909555
-14.788800 -13.899600 6.924154
-14.742000 -13.899600 6.929625
-14.695200 -13.899600 6.940045
-14.648400 -13.899600 6.952236
-14.601600 -13.899600 6.971127
-14.554800 -13.899600 6.982350
-14.508000 -13.899600 6.988577
-14.461200 -13.899600 6.996714
-14.414400 -13.899600 7.004764
-14.367600 -13.899600 7.005426
-14.320800 -13.899600 7.010649
-14.274000 -13.899600 7.013262
-14.227200 -13.899600 7.015325
-14.180400 -13.899600 7.022578
-14.133600 -13.899600 7.023679
-14.086800 -13.899600 7.028193
-14.040000 -13.899600 7.033552
-13.993200 -13.899600 7.030522
-13.946400 -13.899600 7.030522
-13.899600 -13.899600 7.027917
-13.852800 -13.899600 7.027917
-13.806000 -13.899600 7.031822
-13.759200 -13.899600 7.039828
-13.712400 -13.899600 7.031822
-13.665600 -13.899600 7.039828
-13.618800 -13.899600 7.042132
-13.572000 -13.899600 7.043777
-13.525200 -13.899600 7.041785
-13.478400 -13.899600 7.039828
-13.431600 -13.899600 7.029423
-13.384800 -13.899600 7.039438
-13.338000 -13.899600 7.039956
-13.291200 -13.899600 7.041785
-13.244400 -13.899600 7.046767
-13.197600 -13.899600 7.066016
-13.150800 -13.899600 7.105382
-13.104000 -13.899600 7.138373
-3.510000 -13.899600 13.080118
-3.463200 -13.899600 11.197842
-3.416400 -13.899600 11.025112
-3.369600 -13.899600 8.479449
-3.322800 -13.899600 8.412852
-3.276000 -13.899600 8.359443
-3.229200 -13.899600 8.328964
-3.182400 -13.899600 8.305490
-3.135600 -13.899600 8.256703
-3.088800 -13.899600 8.224234
-3.042000 -13.899600 8.206413
-2.995200 -13.899600 8.195595
-2.948400 -13.899600 8.175017
-2.901600 -13.899600 8.148528
-2.854800 -13.899600 8.141772
-2.808000 -13.899600 8.112554
-2.761200 -13.899600 8.093642
-2.714400 -13.899600 8.073525
-2.667600 -13.899600 8.047148
-2.620800 -13.899600 8.023663
-2.574000 -13.899600 7.993755
-2.527200 -13.899600 7.985289
-2.480400 -13.899600 7.974428
-2.433600 -13.899600 7.965977
-2.386800 -13.899600 7.940774
-2.340000 -13.899600 7.915418
-2.293200 -13.899600 7.905850
-2.246400 -13.899600 7.892298
-2.199600 -13.899600 7.885105
-2.152800 -13.899600 7.869975
-2.106000 -13.899600 7.867137
-2.059200 -13.899600 7.861488
-2.012400 -13.899600 7.841892
-1.965600 -13.899600 7.830291
-1.918800 -13.899600 7.828096
-1.872000 -13.899600 7.793966
-1.825200 -13.899600 7.739507
-1.778400 -13.899600 7.722497
-1.731600 -13.899600 7.712759
-1.684800 -13.899600 7.700001
-1.638000 -13.899600 7.687861
-1.591200 -13.899600 7.684727
-1.544400 -13.899600 7.698139
-1.497600 -13.899600 7.681922
-1.450800 -13.899600 7.677241
-1.404000 -13.899600 7.671640
-1.357200 -13.899600 7.666711
-1.310400 -13.899600 7.655877
-1.263600 -13.899600 7.637794
-1.216800 -13.899600 7.632645
-1.170000 -13.899600 7.620636
-1.123200 -13.899600 7.606093
-1.076400 -13.899600 7.599356
-1.029600 -13.899600 7.586301
-0.982800 -13.899600 7.567311
-0.936000 -13.899600 7.561253
-0.889200 -13.899600 7.553670
-0.842400 -13.899600 7.535781
-0.795600 -13.899600 7.524925
-0.748800 -13.899600 7.524925
-0.702000 -13.899600 7.524925
-0.655200 -13.899600 7.503367
-0.608400 -13.899600 7.482609
-0.561600 -13.899600 7.466720
-0.514800 -13.899600 7.464959
-0.468000 -13.899600 7.464027
-0.421200 -13.899600 7.464959
-0.374400 -13.899600 7.452997
-0.327600 -13.899600 7.439305
-0.280800 -13.899600 7.430220
-0.234000 -13.899600 7.423259
-0.187200 -13.899600 7.417157
-0.140400 -13.899600 7.417157
-0.093600 -13.899600 7.414770
-0.046800 -13.899600 7.393671
0.000000 -13.899600 7.385889
0.046800 -13.899600 7.379020
0.093600 -13.899600 7.385889
0.140400 -13.899600 7.385889
0.187200 -13.899600 7.378726
0.234000 -13.899600 7.369026
0.280800 -13.899600 7.358077
0.327600 -13.899600 7.351795
0.374400 -13.899600 7.374627
0.421200 -13.899600 7.351795
0.468000 -13.899600 7.328585
0.514800 -13.899600 7.309710
0.561600 -13.899600 7.309639
0.608400 -13.899600 7.309710
0.655200 -13.899600 7.307961
0.702000 -13.899600 7.289658
0.748800 -13.899600 7.282472
0.795600 -13.899600 7.286071
0.842400 -13.899600 7.286071
0.889200 -13.899600 7.277279
0.936000 -13.899600 7.270460
0.982800 -13.899600 7.269644
1.029600 -13.899600 7.269644
1.076400 -13.899600 7.269644
1.123200 -13.899600 7.256368
1.170000 -13.899600 7.256368
1.216800 -13.899600 7.256368
1.263600 -13.899600 7.269644
1.310400 -13.899600 7.256368
1.357200 -13.899600 7.261560
1.404000 -13.899600 7.256368
1.450800 -13.899600 7.261560
1.497600 -13.899600 7.261560
1.544400 -13.899600 7.261560
1.591200 -13.899600 7.264922
1.638000 -13.899600 7.268375
1.684800 -13.899600 7.273431
1.731600 -13.899600 7.282511
1.778400 -13.899600 7.285562
1.825200 -13.899600 7.286362
1.872000 -13.899600 7.287314
1.918800 -13.899600 7.286362
1.965600 -13.899600 7.286362
2.012400 -13.899600 7.287314
2.059200 -13.899600 7.289594
2.106000 -13.899600 7.288627
2.152800 -13.899600 7.282417
2.199600 -13.899600 7.276533
2.246400 -13.899600 7.284990
2.293200 -13.899600 7.284990
2.340000 -13.899600 7.275694
2.386800 -13.899600 7.270527
2.433600 -13.899600 7.279656
2.480400 -13.899600 7.284990
2.527200 -13.899600 7.284990
2.574000 -13.899600 7.270527
2.620800 -13.899600 7.270527
2.667600 -13.899600 7.279656
2.714400 -13.899600 7.277369
2.761200 -13.899600 7.273437
2.808000 -13.899600 7.277369
2.854800 -13.899600 7.283541
2.901600 -13.899600 7.299865
2.948400 -13.899600 7.299865
2.995200 -13.899600 7.315991
3.042000 -13.899600 7.317020
3.088800 -13.899600 7.317020
3.135600 -13.899600 7.320452
3.182400 -13.899600 7.317020
3.229200 -13.899600 7.320452
3.276000 -13.899600 7.343986
3.322800 -13.899600 7.328991
3.369600 -13.899600 7.326578
3.416400 -13.899600 7.326578
3.463200 -13.899600 7.330341
3.510000 -13.899600 7.343986
3.556800 -13.899600 7.334656
3.603600 -13.899600 7.334656
3.650400 -13.899600 7.355438
3.697200 -13.899600 7.363066
3.744000 -13.899600 7.374791
3.790800 -13.899600 7.400304
3.837600 -13.899600 7.404553
3.884400 -13.899600 7.407551
3.931200 -13.899600 7.409843
3.978000 -13.899600 7.409843
4.024800 -13.899600 7.417563
4.071600 -13.899600 7.421677
4.118400 -13.899600 7.412503
4.165200 -13.899600 7.419905
4.212000 -13.899600 7.411032
4.258800 -13.899600 7.421176
4.305600 -13.899600 7.432628
4.352400 -13.899600 7.438707
4.399200 -13.899600 7.426596
4.446000 -13.899600 7.455610
4.492800 -13.899600 7.468279
4.539600 -13.899600 7.471802
4.586400 -13.899600 7.472032
4.633200 -13.899600 7.477765
4.680000 -13.899600 7.488409
4.726800 -13.899600 7.493127
4.773600 -13.899600 7.497117
4.820400 -13.899600 7.500537
4.867200 -13.899600 7.514678
4.914000 -13.899600 7.556848
4.960800 -13.899600 7.564203
5.007600 -13.899600 7.590799
5.054400 -13.899600 7.621862
5.101200 -13.899600 7.638708
5.148000 -13.899600 7.643497
5.194800 -13.899600 7.668858
5.241600 -13.899600 7.675405
5.288400 -13.899600 7.691279
5.335200 -13.899600 7.714929
5.382000 -13.899600 7.743564
5.428800 -13.899600 7.749876
5.475600 -13.899600 7.758426
5.522400 -13.899600 7.799984
5.569200 -13.899600 7.801210
5.616000 -13.899600 7.820545
5.662800 -13.899600 7.842435
5.709600 -13.899600 7.848261
5.756400 -13.899600 7.859932
5.803200 -13.899600 7.887344
5.850000 -13.899600 7.910350
5.896800 -13.899600 7.909351
5.943600 -13.899600 7.913913
5.990400 -13.899600 7.921786
6.037200 -13.899600 7.944333
6.084000 -13.899600 7.950046
6.130800 -13.899600 7.962470
6.177600 -13.899600 7.969967
6.224400 -13.899600 7.981710
6.271200 -13.899600 7.990426
6.318000 -13.899600 8.000755
6.364800 -13.899600 8.064818
6.411600 -13.899600 8.095898
6.458400 -13.899600 8.097083
6.505200 -13.899600 8.101511
6.552000 -13.899600 8.132491
6.598800 -13.899600 8.167295
6.645600 -13.899600 8.197089
6.692400 -13.899600 8.257224
6.739200 -13.899600 8.297870
6.786000 -13.899600 8.353816
6.832800 -13.899600 8.406954
6.879600 -13.899600 8.437921
6.926400 -13.899600 8.463961
6.973200 -13.899600 8.481306
7.020000 -13.899600 8.514673
7.066800 -13.899600 8.529139
7.113600 -13.899600 8.565795
7.160400 -13.899600 8.628211
7.207200 -13.899600 8.668529
7.254000 -13.899600 8.676024
7.300800 -13.899600 8.676024
7.347600 -13.899600 8.565795
7.394400 -13.899600 -27.830133
7.441200 -13.899600 -28.124001
7.488000 -13.899600 -28.213883
7.534800 -13.899600 -28.213883
7.581600 -13.899600 -27.748305
7.628400 -13.899600 -26.604995
7.675200 -13.899600 -24.917259
7.722000 -13.899600 29.386602
7.768800 -13.899600 29.392864
7.815600 -13.899600 29.395247
7.862400 -13.899600 29.396363
7.909200 -13.899600 29.398859
7.956000 -13.899600 29.398898
8.002800 -13.899600 29.398898
8.049600 -13.899600 29.399407
8.096400 -13.899600 29.399407
12.261600 -13.899600 7.978757
12.308400 -13.899600 7.966942
12.355200 -13.899600 7.958031
12.402000 -13.899600 7.952283
12.448800 -13.899600 7.937805
12.495600 -13.899600 7.937805
12.542400 -13.899600 7.943978
12.589200 -13.899600 7.943978
12.636000 -13.899600 7.940987
12.682800 -13.899600 7.944196
12.729600 -13.899600 7.944196
12.776400 -13.899600 7.951983
12.823200 -13.899600 7.935359
12.870000 -13.899600 7.935359
12.916800 -13.899600 7.937500
12.963600 -13.899600 7.933557
13.010400 -13.899600 7.932708
13.057200 -13.899600 7.933557
13.104000 -13.899600 7.937500
13.150800 -13.899600 7.949314
13.197600 -13.899600 7.946426
13.244400 -13.899600 7.958318
13.291200 -13.899600 7.962045
13.338000 -13.899600 7.969055
13.384800 -13.899600 7.970514
13.431600 -13.899600 7.970514
13.478400 -13.899600 7.969547
13.525200 -13.899600 7.976484
13.572000 -13.899600 7.975808
13.618800 -13.899600 7.979145
13.665600 -13.899600 7.979145
13.712400 -13.899600 7.979145
13.759200 -13.899600 7.987081
13.806000 -13.899600 7.988974
13.852800 -13.899600 7.993927
13.899600 -13.899600 7.997006
13.946400 -13.899600 7.997747
13.993200 -13.899600 8.011897
14.040000 -13.899600 8.003755
14.086800 -13.899600 7.997006
14.133600 -13.899600 7.979257
14.180400 -13.899600 7.960787
14.227200 -13.899600 7.951853
14.929200 -13.899600 6.727306
14.976000 -13.899600 6.713918
15.022800 -13.899600 6.680821
15.069600 -13.899600 6.677333
15.116400 -13.899600 6.672335
15.163200 -13.899600 6.662281
15.210000 -13.899600 6.664403
15.256800 -13.899600 6.664403
15.303600 -13.899600 6.662281
15.350400 -13.899600 6.668712
15.397200 -13.899600 6.676600
15.444000 -13.899600 6.693910
15.490800 -13.899600 6.695564
15.537600 -13.899600 6.692780
15.584400 -13.899600 6.693090
15.631200 -13.899600 6.688495
15.678000 -13.899600 6.649665
16.052400 -13.899600 4.202954
-18.720000 -13.852800 0.000000
-18.673200 -13.852800 0.000000
-18.626400 -13.852800 0.000000
-18.579600 -13.852800 -7.136060
-18.532800 -13.852800 -7.114675
-18.486000 -13.852800 -7.114517
-18.439200 -13.852800 -7.100901
-18.392400 -13.852800 -7.093424
-18.345600 -13.852800 -7.071795
-18.298800 -13.852800 -7.071795
-18.252000 -13.852800 -7.063304
-18.205200 -13.852800 -7.058220
-18.158400 -13.852800 -7.057322
-18.111600 -13.852800 -7.060699
-18.064800 -13.852800 -7.061504
-18.018000 -13.852800 -7.060699
-17.971200 -13.852800 -7.051655
-17.924400 -13.852800 -7.055608
-17.877600 -13.852800 -7.055608
-17.830800 -13.852800 -7.060699
-17.784000 -13.852800 -7.067607
-17.737200 -13.852800 -7.067607
-17.690400 -13.852800 -7.074052
-17.643600 -13.852800 -7.055608
-17.596800 -13.852800 -7.034712
-17.550000 -13.852800 -7.030051
-17.503200 -13.852800 -7.015335
-17.456400 -13.852800 -6.991835
-17.409600 -13.852800 -6.981328
-17.362800 -13.852800 -6.976956
-17.316000 -13.852800 -6.971028
-17.269200 -13.852800 -6.942823
-17.222400 -13.852800 -6.935817
-17.175600 -13.852800 -6.900619
-17.128800 -13.852800 -6.877925
-17.082000 -13.852800 -6.873834
-17.035200 -13.852800 -6.865713
-16.988400 -13.852800 -6.848373
-16.941600 -13.852800 -6.826959
-16.894800 -13.852800 -6.807120
-16.848000 -13.852800 -6.758105
-16.801200 -13.852800 -6.751610
-16.473600 -13.852800 -5.304430
-15.210000 -13.852800 6.763636
-15.163200 -13.852800 6.774891
-15.116400 -13.852800 6.788357
-15.069600 -13.852800 6.823939
-15.022800 -13.852800 6.844860
-14.976000 -13.852800 6.859491
-14.929200 -13.852800 6.887274
-14.882400 -13.852800 6.909555
-14.835600 -13.852800 6.925623
-14.788800 -13.852800 6.931610
-14.742000 -13.852800 6.940045
-14.695200 -13.852800 6.971127
-14.648400 -13.852800 6.978789
-14.601600 -13.852800 6.987202
-14.554800 -13.852800 6.991341
-14.508000 -13.852800 6.993097
-14.461200 -13.852800 7.000348
-14.414400 -13.852800 7.004764
-14.367600 -13.852800 7.004871
-14.320800 -13.852800 7.010649
-14.274000 -13.852800 7.013262
-14.227200 -13.852800 7.014227
-14.180400 -13.852800 7.018602
-14.133600 -13.852800 7.022642
-14.086800 -13.852800 7.027269
-14.040000 -13.852800 7.028193
-13.993200 -13.852800 7.030894
-13.946400 -13.852800 7.034727
-13.899600 -13.852800 7.034727
-13.852800 -13.852800 7.036051
-13.806000 -13.852800 7.042811
-13.759200 -13.852800 7.042811
-13.712400 -13.852800 7.042132
-13.665600 -13.852800 7.042132
-13.618800 -13.852800 7.043821
-13.572000 -13.852800 7.043821
-13.525200 -13.852800 7.043777
-13.478400 -13.852800 7.042132
-13.431600 -13.852800 7.029423
-13.384800 -13.852800 7.043524
-13.338000 -13.852800 7.052121
-13.291200 -13.852800 7.055061
-13.244400 -13.852800 7.073408
-13.197600 -13.852800 7.130033
-13.150800 -13.852800 7.162177
-3.510000 -13.852800 13.117958
-3.463200 -13.852800 11.250349
-3.416400 -13.852800 8.537628
-3.369600 -13.852800 8.432059
-3.322800 -13.852800 8.384587
-3.276000 -13.852800 8.347525
-3.229200 -13.852800 8.317642
-3.182400 -13.852800 8.268870
-3.135600 -13.852800 8.258455
-3.088800 -13.852800 8.233101
-3.042000 -13.852800 8.215039
-2.995200 -13.852800 8.202030
-2.948400 -13.852800 8.179504
-2.901600 -13.852800 8.163018
-2.854800 -13.852800 8.148528
-2.808000 -13.852800 8.128326
-2.761200 -13.852800 8.094434
-2.714400 -13.852800 8.073525
-2.667600 -13.852800 8.046269
-2.620800 -13.852800 8.036435
-2.574000 -13.852800 8.020084
-2.527200 -13.852800 7.990262
-2.480400 -13.852800 7.976042
-2.433600 -13.852800 7.967445
-2.386800 -13.852800 7.958336
-2.340000 -13.852800 7.936971
-2.293200 -13.852800 7.911056
-2.246400 -13.852800 7.892298
-2.199600 -13.852800 7.885194
-2.152800 -13.852800 7.881388
-2.106000 -13.852800 7.864979
-2.059200 -13.852800 7.860984
-2.012400 -13.852800 7.830291
-1.965600 -13.852800 7.828096
-1.918800 -13.852800 7.809038
-1.872000 -13.852800 7.782122
-1.825200 -13.852800 7.747540
-1.778400 -13.852800 7.730950
-1.731600 -13.852800 7.720858
-1.684800 -13.852800 7.712723
-1.638000 -13.852800 7.701647
-1.591200 -13.852800 7.700001
-1.544400 -13.852800 7.701647
-1.497600 -13.852800 7.677241
-1.450800 -13.852800 7.671640
-1.404000 -13.852800 7.670349
-1.357200 -13.852800 7.661534
-1.310400 -13.852800 7.655877
-1.263600 -13.852800 7.637794
-1.216800 -13.852800 7.632127
-1.170000 -13.852800 7.617053
-1.123200 -13.852800 7.603907
-1.076400 -13.852800 7.578654
-1.029600 -13.852800 7.562935
-0.982800 -13.852800 7.554577
-0.936000 -13.852800 7.553947
-0.889200 -13.852800 7.550078
-0.842400 -13.852800 7.542644
-0.795600 -13.852800 7.529883
-0.748800 -13.852800 7.528406
-0.702000 -13.852800 7.529883
-0.655200 -13.852800 7.503645
-0.608400 -13.852800 7.478317
-0.561600 -13.852800 7.463061
-0.514800 -13.852800 7.462122
-0.468000 -13.852800 7.462122
-0.421200 -13.852800 7.462122
-0.374400 -13.852800 7.439305
-0.327600 -13.852800 7.430220
-0.280800 -13.852800 7.422782
-0.234000 -13.852800 7.422722
-0.187200 -13.852800 7.415463
-0.140400 -13.852800 7.417157
-0.093600 -13.852800 7.401338
-0.046800 -13.852800 7.393671
0.000000 -13.852800 7.379020
0.046800 -13.852800 7.375561
0.093600 -13.852800 7.379020
0.140400 -13.852800 7.379020
0.187200 -13.852800 7.370359
0.234000 -13.852800 7.351795
0.280800 -13.852800 7.328585
0.327600 -13.852800 7.328585
0.374400 -13.852800 7.369814
0.421200 -13.852800 7.347910
0.468000 -13.852800 7.328105
0.514800 -13.852800 7.309710
0.561600 -13.852800 7.309710
0.608400 -13.852800 7.309710
0.655200 -13.852800 7.310665
0.702000 -13.852800 7.282472
0.748800 -13.852800 7.277279
0.795600 -13.852800 7.289658
0.842400 -13.852800 7.277279
0.889200 -13.852800 7.272907
0.936000 -13.852800 7.272907
0.982800 -13.852800 7.270416
1.029600 -13.852800 7.272907
1.076400 -13.852800 7.271383
1.123200 -13.852800 7.269644
1.170000 -13.852800 7.272907
1.216800 -13.852800 7.273510
1.263600 -13.852800 7.275293
1.310400 -13.852800 7.273510
1.357200 -13.852800 7.271383
1.404000 -13.852800 7.256348
1.450800 -13.852800 7.258738
1.497600 -13.852800 7.258738
1.544400 -13.852800 7.255415
1.591200 -13.852800 7.255415
1.638000 -13.852800 7.264922
1.684800 -13.852800 7.264922
1.731600 -13.852800 7.276358
1.778400 -13.852800 7.280343
1.825200 -13.852800 7.282615
1.872000 -13.852800 7.282615
1.918800 -13.852800 7.282615
1.965600 -13.852800 7.282417
2.012400 -13.852800 7.282417
2.059200 -13.852800 7.282417
2.106000 -13.852800 7.282417
2.152800 -13.852800 7.267005
2.199600 -13.852800 7.275694
2.246400 -13.852800 7.275694
2.293200 -13.852800 7.284990
2.340000 -13.852800 7.287777
2.386800 -13.852800 7.284990
2.433600 -13.852800 7.287777
2.480400 -13.852800 7.299144
2.527200 -13.852800 7.297701
2.574000 -13.852800 7.285304
2.620800 -13.852800 7.283278
2.667600 -13.852800 7.285304
2.714400 -13.852800 7.283278
2.761200 -13.852800 7.281987
2.808000 -13.852800 7.283132
2.854800 -13.852800 7.286173
2.901600 -13.852800 7.293894
2.948400 -13.852800 7.298889
2.995200 -13.852800 7.299865
3.042000 -13.852800 7.317020
3.088800 -13.852800 7.320452
3.135600 -13.852800 7.320452
3.182400 -13.852800 7.317020
3.229200 -13.852800 7.326578
3.276000 -13.852800 7.347403
3.322800 -13.852800 7.343986
3.369600 -13.852800 7.326578
3.416400 -13.852800 7.325389
3.463200 -13.852800 7.326578
3.510000 -13.852800 7.330341
3.556800 -13.852800 7.325389
3.603600 -13.852800 7.314453
3.650400 -13.852800 7.320611
3.697200 -13.852800 7.330341
3.744000 -13.852800 7.363066
3.790800 -13.852800 7.374791
3.837600 -13.852800 7.404553
3.884400 -13.852800 7.407551
3.931200 -13.852800 7.407551
3.978000 -13.852800 7.407551
4.024800 -13.852800 7.417563
4.071600 -13.852800 7.430381
4.118400 -13.852800 7.417563
4.165200 -13.852800 7.419905
4.212000 -13.852800 7.421176
4.258800 -13.852800 7.428117
4.305600 -13.852800 7.436797
4.352400 -13.852800 7.436797
4.399200 -13.852800 7.431260
4.446000 -13.852800 7.436797
4.492800 -13.852800 7.451423
4.539600 -13.852800 7.466772
4.586400 -13.852800 7.468510
4.633200 -13.852800 7.470337
4.680000 -13.852800 7.483229
4.726800 -13.852800 7.497117
4.773600 -13.852800 7.498202
4.820400 -13.852800 7.507697
4.867200 -13.852800 7.523345
4.914000 -13.852800 7.557856
4.960800 -13.852800 7.559622
5.007600 -13.852800 7.589706
5.054400 -13.852800 7.621862
5.101200 -13.852800 7.636531
5.148000 -13.852800 7.639501
5.194800 -13.852800 7.667091
5.241600 -13.852800 7.672758
5.288400 -13.852800 7.685381
5.335200 -13.852800 7.691279
5.382000 -13.852800 7.732899
5.428800 -13.852800 7.738638
5.475600 -13.852800 7.754746
5.522400 -13.852800 7.799984
5.569200 -13.852800 7.806349
5.616000 -13.852800 7.832520
5.662800 -13.852800 7.846480
5.709600 -13.852800 7.859932
5.756400 -13.852800 7.892325
5.803200 -13.852800 7.905850
5.850000 -13.852800 7.921786
5.896800 -13.852800 7.921786
5.943600 -13.852800 7.921799
5.990400 -13.852800 7.942574
6.037200 -13.852800 7.950046
6.084000 -13.852800 7.958410
6.130800 -13.852800 7.970054
6.177600 -13.852800 7.980621
6.224400 -13.852800 7.991238
6.271200 -13.852800 8.035386
6.318000 -13.852800 8.064818
6.364800 -13.852800 8.079018
6.411600 -13.852800 8.094939
6.458400 -13.852800 8.095898
6.505200 -13.852800 8.098958
6.552000 -13.852800 8.121889
6.598800 -13.852800 8.165352
6.645600 -13.852800 8.192153
6.692400 -13.852800 8.252158
6.739200 -13.852800 8.307705
6.786000 -13.852800 8.332825
6.832800 -13.852800 8.383859
6.879600 -13.852800 8.437921
6.926400 -13.852800 8.462900
6.973200 -13.852800 8.480086
7.020000 -13.852800 8.518192
7.066800 -13.852800 8.531679
7.113600 -13.852800 8.581814
7.160400 -13.852800 8.650417
7.207200 -13.852800 8.668529
7.254000 -13.852800 8.683299
7.300800 -13.852800 8.683299
7.347600 -13.852800 8.547716
7.394400 -13.852800 -10.444960
7.441200 -13.852800 -27.748305
7.488000 -13.852800 -27.752755
7.534800 -13.852800 -27.752755
7.581600 -13.852800 -26.604995
7.628400 -13.852800 -26.071466
7.675200 -13.852800 -24.284059
7.722000 -13.852800 29.392747
7.768800 -13.852800 29.395247
7.815600 -13.852800 29.397460
7.862400 -13.852800 29.399378
7.909200 -13.852800 29.399542
7.956000 -13.852800 29.400009
8.002800 -13.852800 29.400480
8.049600 -13.852800 29.402473
8.096400 -13.852800 29.402473
12.308400 -13.852800 7.978757
12.355200 -13.852800 7.972654
12.402000 -13.852800 7.965296
12.448800 -13.852800 7.948183
12.495600 -13.852800 7.952283
12.542400 -13.852800 7.958031
12.589200 -13.852800 7.956237
12.636000 -13.852800 7.956237
12.682800 -13.852800 7.956237
12.729600 -13.852800 7.956187
12.776400 -13.852800 7.957288
12.823200 -13.852800 7.953296
12.870000 -13.852800 7.949314
12.916800 -13.852800 7.949314
12.963600 -13.852800 7.940302
13.010400 -13.852800 7.940302
13.057200 -13.852800 7.946426
13.104000 -13.852800 7.946426
13.150800 -13.852800 7.960147
13.197600 -13.852800 7.958318
13.244400 -13.852800 7.960702
13.291200 -13.852800 7.962515
13.338000 -13.852800 7.969547
13.384800 -13.852800 7.970514
13.431600 -13.852800 7.970514
13.478400 -13.852800 7.970514
13.525200 -13.852800 7.979145
13.572000 -13.852800 7.988974
13.618800 -13.852800 7.990426
13.665600 -13.852800 7.983902
13.712400 -13.852800 7.983902
13.759200 -13.852800 7.990426
13.806000 -13.852800 7.990426
13.852800 -13.852800 7.993927
13.899600 -13.852800 7.997747
13.946400 -13.852800 8.002421
13.993200 -13.852800 8.012449
14.040000 -13.852800 8.011897
14.086800 -13.852800 8.003877
14.133600 -13.852800 7.995298
14.180400 -13.852800 7.979257
14.227200 -13.852800 7.960787
14.274000 -13.852800 7.942085
14.929200 -13.852800 6.735725
14.976000 -13.852800 6.717108
15.022800 -13.852800 6.707604
15.069600 -13.852800 6.703923
15.116400 -13.852800 6.677333
15.163200 -13.852800 6.672335
15.210000 -13.852800 6.672335
15.256800 -13.852800 6.672335
15.303600 -13.852800 6.666907
15.350400 -13.852800 6.670486
15.397200 -13.852800 6.688495
15.444000 -13.852800 6.695564
15.490800 -13.852800 6.710839
15.537600 -13.852800 6.693910
15.584400 -13.852800 6.693910
15.631200 -13.852800 6.693090
15.678000 -13.852800 6.667914
-18.720000 -13.806000 0.000000
-18.673200 -13.806000 0.000000
-18.626400 -13.806000 0.000000
-18.579600 -13.806000 -7.114517
-18.532800 -13.806000 -7.111503
-18.486000 -13.806000 -7.101126
-18.439200 -13.806000 -7.094264
-18.392400 -13.806000 -7.093424
-18.345600 -13.806000 -7.087768
-18.298800 -13.806000 -7.093424
-18.252000 -13.806000 -7.099355
-18.205200 -13.806000 -7.089296
-18.158400 -13.806000 -7.089296
-18.111600 -13.806000 -7.078861
-18.064800 -13.806000 -7.089296
-18.018000 -13.806000 -7.069383
-17.971200 -13.806000 -7.061504
-17.924400 -13.806000 -7.061504
-17.877600 -13.806000 -7.066861
-17.830800 -13.806000 -7.083145
-17.784000 -13.806000 -7.093663
-17.737200 -13.806000 -7.085984
-17.690400 -13.806000 -7.093569
-17.643600 -13.806000 -7.085984
-17.596800 -13.806000 -7.083145
-17.550000 -13.806000 -7.044415
-17.503200 -13.806000 -7.034712
-17.456400 -13.806000 -7.028657
-17.409600 -13.806000 -7.024250
-17.362800 -13.806000 -6.994617
-17.316000 -13.806000 -6.987129
-17.269200 -13.806000 -6.975178
-17.222400 -13.806000 -6.942823
-17.175600 -13.806000 -6.935817
-17.128800 -13.806000 -6.889794
-17.082000 -13.806000 -6.877925
-17.035200 -13.806000 -6.871905
-16.988400 -13.806000 -6.863972
-16.941600 -13.806000 -6.814019
-16.894800 -13.806000 -6.793881
-16.848000 -13.806000 -6.749850
-16.801200 -13.806000 -6.727957
-16.473600 -13.806000 -5.310200
-16.426800 -13.806000 -5.174835
-15.210000 -13.806000 6.774891
-15.163200 -13.806000 6.796670
-15.116400 -13.806000 6.832233
-15.069600 -13.806000 6.851695
-15.022800 -13.806000 6.873554
-14.976000 -13.806000 6.887274
-14.929200 -13.806000 6.902276
-14.882400 -13.806000 6.921696
-14.835600 -13.806000 6.931610
-14.788800 -13.806000 6.934210
-14.742000 -13.806000 6.965081
-14.695200 -13.806000 6.987202
-14.648400 -13.806000 6.990001
-14.601600 -13.806000 6.993097
-14.554800 -13.806000 6.993097
-14.508000 -13.806000 6.994825
-14.461200 -13.806000 7.004871
-14.414400 -13.806000 7.005426
-14.367600 -13.806000 7.006109
-14.320800 -13.806000 7.012322
-14.274000 -13.806000 7.013262
-14.227200 -13.806000 7.014227
-14.180400 -13.806000 7.016790
-14.133600 -13.806000 7.022578
-14.086800 -13.806000 7.026658
-14.040000 -13.806000 7.027269
-13.993200 -13.806000 7.030894
-13.946400 -13.806000 7.036242
-13.899600 -13.806000 7.036242
-13.852800 -13.806000 7.042811
-13.806000 -13.806000 7.046883
-13.759200 -13.806000 7.042997
-13.712400 -13.806000 7.042955
-13.665600 -13.806000 7.042997
-13.618800 -13.806000 7.046883
-13.572000 -13.806000 7.044466
-13.525200 -13.806000 7.044316
-13.478400 -13.806000 7.043777
-13.431600 -13.806000 7.043821
-13.384800 -13.806000 7.054913
-13.338000 -13.806000 7.057491
-13.291200 -13.806000 7.071925
-13.244400 -13.806000 7.135697
-13.197600 -13.806000 7.167561
-3.510000 -13.806000 13.128010
-3.463200 -13.806000 11.272451
-3.416400 -13.806000 8.501157
-3.369600 -13.806000 8.416388
-3.322800 -13.806000 8.359443
-3.276000 -13.806000 8.346745
-3.229200 -13.806000 8.325454
-3.182400 -13.806000 8.270739
-3.135600 -13.806000 8.267444
-3.088800 -13.806000 8.246584
-3.042000 -13.806000 8.231257
-2.995200 -13.806000 8.209984
-2.948400 -13.806000 8.197141
-2.901600 -13.806000 8.171767
-2.854800 -13.806000 8.171579
-2.808000 -13.806000 8.141772
-2.761200 -13.806000 8.116968
-2.714400 -13.806000 8.086563
-2.667600 -13.806000 8.071675
-2.620800 -13.806000 8.042103
-2.574000 -13.806000 8.023705
-2.527200 -13.806000 8.004639
-2.480400 -13.806000 7.990262
-2.433600 -13.806000 7.974727
-2.386800 -13.806000 7.967445
-2.340000 -13.806000 7.940774
-2.293200 -13.806000 7.914008
-2.246400 -13.806000 7.892298
-2.199600 -13.806000 7.885443
-2.152800 -13.806000 7.882958
-2.106000 -13.806000 7.864795
-2.059200 -13.806000 7.845578
-2.012400 -13.806000 7.818827
-1.965600 -13.806000 7.809038
-1.918800 -13.806000 7.804650
-1.872000 -13.806000 7.782122
-1.825200 -13.806000 7.756196
-1.778400 -13.806000 7.756196
-1.731600 -13.806000 7.743324
-1.684800 -13.806000 7.712759
-1.638000 -13.806000 7.705406
-1.591200 -13.806000 7.703828
-1.544400 -13.806000 7.701647
-1.497600 -13.806000 7.677241
-1.450800 -13.806000 7.672174
-1.404000 -13.806000 7.671640
-1.357200 -13.806000 7.671640
-1.310400 -13.806000 7.665309
-1.263600 -13.806000 7.650597
-1.216800 -13.806000 7.633017
-1.170000 -13.806000 7.620636
-1.123200 -13.806000 7.603907
-1.076400 -13.806000 7.575460
-1.029600 -13.806000 7.555816
-0.982800 -13.806000 7.554074
-0.936000 -13.806000 7.553947
-0.889200 -13.806000 7.550078
-0.842400 -13.806000 7.543537
-0.795600 -13.806000 7.540489
-0.748800 -13.806000 7.540489
-0.702000 -13.806000 7.540389
-0.655200 -13.806000 7.521644
-0.608400 -13.806000 7.482609
-0.561600 -13.806000 7.466954
-0.514800 -13.806000 7.464959
-0.468000 -13.806000 7.464027
-0.421200 -13.806000 7.462440
-0.374400 -13.806000 7.439305
-0.327600 -13.806000 7.423846
-0.280800 -13.806000 7.422722
-0.234000 -13.806000 7.415508
-0.187200 -13.806000 7.401338
-0.140400 -13.806000 7.398339
-0.093600 -13.806000 7.395342
-0.046800 -13.806000 7.379020
0.000000 -13.806000 7.375561
0.046800 -13.806000 7.372825
0.093600 -13.806000 7.375561
0.140400 -13.806000 7.370359
0.187200 -13.806000 7.369026
0.234000 -13.806000 7.329480
0.280800 -13.806000 7.329453
0.327600 -13.806000 7.329453
0.374400 -13.806000 7.351795
0.421200 -13.806000 7.329480
0.468000 -13.806000 7.322710
0.514800 -13.806000 7.316729
0.561600 -13.806000 7.316729
0.608400 -13.806000 7.315044
0.655200 -13.806000 7.315277
0.702000 -13.806000 7.300041
0.748800 -13.806000 7.300041
0.795600 -13.806000 7.300041
0.842400 -13.806000 7.277279
0.889200 -13.806000 7.267601
0.936000 -13.806000 7.258924
0.982800 -13.806000 7.258924
1.029600 -13.806000 7.262053
1.076400 -13.806000 7.262053
1.123200 -13.806000 7.255929
1.170000 -13.806000 7.263452
1.216800 -13.806000 7.263452
1.263600 -13.806000 7.271383
1.310400 -13.806000 7.271383
1.357200 -13.806000 7.258786
1.404000 -13.806000 7.252381
1.450800 -13.806000 7.255415
1.497600 -13.806000 7.256348
1.544400 -13.806000 7.252967
1.591200 -13.806000 7.249072
1.638000 -13.806000 7.252967
1.684800 -13.806000 7.249072
1.731600 -13.806000 7.261863
1.778400 -13.806000 7.265958
1.825200 -13.806000 7.268375
1.872000 -13.806000 7.275217
1.918800 -13.806000 7.275217
1.965600 -13.806000 7.265958
2.012400 -13.806000 7.248654
2.059200 -13.806000 7.265958
2.106000 -13.806000 7.253209
2.152800 -13.806000 7.239598
2.199600 -13.806000 7.239598
2.246400 -13.806000 7.253947
2.293200 -13.806000 7.279517
2.340000 -13.806000 7.284990
2.386800 -13.806000 7.284990
2.433600 -13.806000 7.284990
2.480400 -13.806000 7.297701
2.527200 -13.806000 7.286582
2.574000 -13.806000 7.285304
2.620800 -13.806000 7.281987
2.667600 -13.806000 7.281987
2.714400 -13.806000 7.281987
2.761200 -13.806000 7.281987
2.808000 -13.806000 7.283132
2.854800 -13.806000 7.286173
2.901600 -13.806000 7.290335
2.948400 -13.806000 7.293871
2.995200 -13.806000 7.298889
3.042000 -13.806000 7.302974
3.088800 -13.806000 7.310086
3.135600 -13.806000 7.308021
3.182400 -13.806000 7.301556
3.229200 -13.806000 7.308021
3.276000 -13.806000 7.326669
3.322800 -13.806000 7.320452
3.369600 -13.806000 7.310804
3.416400 -13.806000 7.305711
3.463200 -13.806000 7.313643
3.510000 -13.806000 7.326669
3.556800 -13.806000 7.325389
3.603600 -13.806000 7.314453
3.650400 -13.806000 7.320611
3.697200 -13.806000 7.329353
3.744000 -13.806000 7.352078
3.790800 -13.806000 7.373254
3.837600 -13.806000 7.378405
3.884400 -13.806000 7.403627
3.931200 -13.806000 7.392807
3.978000 -13.806000 7.404553
4.024800 -13.806000 7.417563
4.071600 -13.806000 7.434805
4.118400 -13.806000 7.434805
4.165200 -13.806000 7.431260
4.212000 -13.806000 7.428117
4.258800 -13.806000 7.432628
4.305600 -13.806000 7.453668
4.352400 -13.806000 7.455610
4.399200 -13.806000 7.436797
4.446000 -13.806000 7.438221
4.492800 -13.806000 7.460547
4.539600 -13.806000 7.468279
4.586400 -13.806000 7.468510
4.633200 -13.806000 7.472566
4.680000 -13.806000 7.483229
4.726800 -13.806000 7.498202
4.773600 -13.806000 7.507697
4.820400 -13.806000 7.507697
4.867200 -13.806000 7.523345
4.914000 -13.806000 7.559598
4.960800 -13.806000 7.559622
5.007600 -13.806000 7.582636
5.054400 -13.806000 7.614979
5.101200 -13.806000 7.628203
5.148000 -13.806000 7.639233
5.194800 -13.806000 7.644110
5.241600 -13.806000 7.650387
5.288400 -13.806000 7.668858
5.335200 -13.806000 7.686574
5.382000 -13.806000 7.688981
5.428800 -13.806000 7.697092
5.475600 -13.806000 7.750307
5.522400 -13.806000 7.786852
5.569200 -13.806000 7.806349
5.616000 -13.806000 7.839786
5.662800 -13.806000 7.847378
5.709600 -13.806000 7.867132
5.756400 -13.806000 7.892325
5.803200 -13.806000 7.909351
5.850000 -13.806000 7.924106
5.896800 -13.806000 7.942574
5.943600 -13.806000 7.944333
5.990400 -13.806000 7.945984
6.037200 -13.806000 7.960166
6.084000 -13.806000 7.964338
6.130800 -13.806000 7.980369
6.177600 -13.806000 7.988976
6.224400 -13.806000 8.015891
6.271200 -13.806000 8.041462
6.318000 -13.806000 8.071640
6.364800 -13.806000 8.082078
6.411600 -13.806000 8.094939
6.458400 -13.806000 8.095898
6.505200 -13.806000 8.097733
6.552000 -13.806000 8.118419
6.598800 -13.806000 8.157619
6.645600 -13.806000 8.190322
6.692400 -13.806000 8.236433
6.739200 -13.806000 8.315939
6.786000 -13.806000 8.333017
6.832800 -13.806000 8.373771
6.879600 -13.806000 8.410658
6.926400 -13.806000 8.454911
6.973200 -13.806000 8.469483
7.020000 -13.806000 8.521225
7.066800 -13.806000 8.539310
7.113600 -13.806000 8.604418
7.160400 -13.806000 8.650417
7.207200 -13.806000 8.668529
7.254000 -13.806000 8.683299
7.300800 -13.806000 8.683299
7.347600 -13.806000 8.529139
7.394400 -13.806000 -9.568437
7.441200 -13.806000 -25.842357
7.488000 -13.806000 -26.318578
7.534800 -13.806000 -26.600923
7.581600 -13.806000 -26.142279
7.628400 -13.806000 -25.970894
7.675200 -13.806000 -8.947890
7.722000 -13.806000 29.392864
7.768800 -13.806000 29.396317
7.815600 -13.806000 29.399018
7.862400 -13.806000 29.401119
7.909200 -13.806000 29.401883
7.956000 -13.806000 29.403222
8.002800 -13.806000 29.403608
8.049600 -13.806000 29.403322
8.096400 -13.806000 29.402522
12.355200 -13.806000 7.992876
12.402000 -13.806000 7.983611
12.448800 -13.806000 7.958526
12.495600 -13.806000 7.958526
12.542400 -13.806000 7.974464
12.589200 -13.806000 7.958526
12.636000 -13.806000 7.970739
12.682800 -13.806000 7.969091
12.729600 -13.806000 7.957288
12.776400 -13.806000 7.966669
12.823200 -13.806000 7.956187
12.870000 -13.806000 7.951983
12.916800 -13.806000 7.951983
12.963600 -13.806000 7.949314
13.010400 -13.806000 7.949314
13.057200 -13.806000 7.955159
13.104000 -13.806000 7.958318
13.150800 -13.806000 7.962045
13.197600 -13.806000 7.960702
13.244400 -13.806000 7.962045
13.291200 -13.806000 7.969055
13.338000 -13.806000 7.970514
13.384800 -13.806000 7.970514
13.431600 -13.806000 7.970514
13.478400 -13.806000 7.979017
13.525200 -13.806000 7.984764
13.572000 -13.806000 7.989120
13.618800 -13.806000 7.993019
13.665600 -13.806000 7.989120
13.712400 -13.806000 7.989120
13.759200 -13.806000 7.998095
13.806000 -13.806000 7.997747
13.852800 -13.806000 7.998095
13.899600 -13.806000 8.002421
13.946400 -13.806000 8.011897
13.993200 -13.806000 8.013252
14.040000 -13.806000 8.018896
14.086800 -13.806000 8.018896
14.133600 -13.806000 8.018896
14.180400 -13.806000 7.998313
14.227200 -13.806000 7.985175
14.274000 -13.806000 7.960787
14.320800 -13.806000 7.927489
14.976000 -13.806000 6.740243
15.022800 -13.806000 6.717108
15.069600 -13.806000 6.715143
15.116400 -13.806000 6.707896
15.163200 -13.806000 6.676600
15.210000 -13.806000 6.677333
15.256800 -13.806000 6.692780
15.303600 -13.806000 6.670486
15.350400 -13.806000 6.688495
15.397200 -13.806000 6.692780
15.444000 -13.806000 6.716641
15.490800 -13.806000 6.749465
15.537600 -13.806000 6.731147
15.584400 -13.806000 6.724012
15.631200 -13.806000 6.710850
15.678000 -13.806000 6.695564
15.724800 -13.806000 6.664884
-18.720000 -13.759200 0.000000
-18.673200 -13.759200 0.000000
-18.626400 -13.759200 0.000000
-18.579600 -13.759200 -7.122564
-18.532800 -13.759200 -7.114517
-18.486000 -13.759200 -7.110678
-18.439200 -13.759200 -7.101126
-18.392400 -13.759200 -7.101126
-18.345600 -13.759200 -7.093424
-18.298800 -13.759200 -7.111503
-18.252000 -13.759200 -7.114300
-18.205200 -13.759200 -7.099355
-18.158400 -13.759200 -7.099355
-18.111600 -13.759200 -7.089296
-18.064800 -13.759200 -7.089296
-18.018000 -13.759200 -7.067607
-17.971200 -13.759200 -7.061504
-17.924400 -13.759200 -7.061504
-17.877600 -13.759200 -7.066861
-17.830800 -13.759200 -7.077092
-17.784000 -13.759200 -7.085984
-17.737200 -13.759200 -7.077973
-17.690400 -13.759200 -7.093663
-17.643600 -13.759200 -7.085984
-17.596800 -13.759200 -7.074604
-17.550000 -13.759200 -7.036257
-17.503200 -13.759200 -7.030051
-17.456400 -13.759200 -7.028593
-17.409600 -13.759200 -7.025969
-17.362800 -13.759200 -7.024250
-17.316000 -13.759200 -6.994050
-17.269200 -13.759200 -6.975178
-17.222400 -13.759200 -6.946312
-17.175600 -13.759200 -6.935991
-17.128800 -13.759200 -6.900619
-17.082000 -13.759200 -6.877925
-17.035200 -13.759200 -6.871905
-16.988400 -13.759200 -6.863972
-16.941600 -13.759200 -6.814019
-16.894800 -13.759200 -6.763560
-15.256800 -13.759200 6.788357
-15.210000 -13.759200 6.818342
-15.163200 -13.759200 6.833329
-15.116400 -13.759200 6.851695
-15.069600 -13.759200 6.877602
-15.022800 -13.759200 6.887981
-14.976000 -13.759200 6.902276
-14.929200 -13.759200 6.921696
-14.882400 -13.759200 6.933099
-14.835600 -13.759200 6.939372
-14.788800 -13.759200 6.956443
-14.742000 -13.759200 6.979482
-14.695200 -13.759200 6.990001
-14.648400 -13.759200 6.998234
-14.601600 -13.759200 6.998234
-14.554800 -13.759200 6.994825
-14.508000 -13.759200 6.994825
-14.461200 -13.759200 7.003262
-14.414400 -13.759200 7.004871
-14.367600 -13.759200 7.005426
-14.320800 -13.759200 7.008357
-14.274000 -13.759200 7.010552
-14.227200 -13.759200 7.010552
-14.180400 -13.759200 7.013262
-14.133600 -13.759200 7.018602
-14.086800 -13.759200 7.026658
-14.040000 -13.759200 7.027269
-13.993200 -13.759200 7.036242
-13.946400 -13.759200 7.038259
-13.899600 -13.759200 7.038259
-13.852800 -13.759200 7.042444
-13.806000 -13.759200 7.042811
-13.759200 -13.759200 7.042132
-13.712400 -13.759200 7.042132
-13.665600 -13.759200 7.042132
-13.618800 -13.759200 7.044466
-13.572000 -13.759200 7.044466
-13.525200 -13.759200 7.046883
-13.478400 -13.759200 7.052121
-13.431600 -13.759200 7.055061
-13.384800 -13.759200 7.064661
-13.338000 -13.759200 7.079566
-13.291200 -13.759200 7.130033
-13.244400 -13.759200 7.162177
-13.197600 -13.759200 7.197784
-3.510000 -13.759200 13.152054
-3.463200 -13.759200 8.601442
-3.416400 -13.759200 8.479449
-3.369600 -13.759200 8.384587
-3.322800 -13.759200 8.347525
-3.276000 -13.759200 8.343217
-3.229200 -13.759200 8.317642
-3.182400 -13.759200 8.270739
-3.135600 -13.759200 8.268870
-3.088800 -13.759200 8.240373
-3.042000 -13.759200 8.224234
-2.995200 -13.759200 8.209984
-2.948400 -13.759200 8.197141
-2.901600 -13.759200 8.170525
-2.854800 -13.759200 8.169279
-2.808000 -13.759200 8.141772
-2.761200 -13.759200 8.128326
-2.714400 -13.759200 8.094434
-2.667600 -13.759200 8.073525
-2.620800 -13.759200 8.050454
-2.574000 -13.759200 8.037541
-2.527200 -13.759200 8.020084
-2.480400 -13.759200 8.004639
-2.433600 -13.759200 7.991489
-2.386800 -13.759200 7.973544
-2.340000 -13.759200 7.948074
-2.293200 -13.759200 7.939319
-2.246400 -13.759200 7.892298
-2.199600 -13.759200 7.885443
-2.152800 -13.759200 7.881388
-2.106000 -13.759200 7.849005
-2.059200 -13.759200 7.830291
-2.012400 -13.759200 7.812718
-1.965600 -13.759200 7.804650
-1.918800 -13.759200 7.795864
-1.872000 -13.759200 7.778696
-1.825200 -13.759200 7.760848
-1.778400 -13.759200 7.765560
-1.731600 -13.759200 7.768605
-1.684800 -13.759200 7.739507
-1.638000 -13.759200 7.722497
-1.591200 -13.759200 7.717867
-1.544400 -13.759200 7.714309
-1.497600 -13.759200 7.684727
-1.450800 -13.759200 7.676878
-1.404000 -13.759200 7.672174
-1.357200 -13.759200 7.676878
-1.310400 -13.759200 7.671640
-1.263600 -13.759200 7.650597
-1.216800 -13.759200 7.633017
-1.170000 -13.759200 7.617053
-1.123200 -13.759200 7.600439
-1.076400 -13.759200 7.555816
-1.029600 -13.759200 7.550078
-0.982800 -13.759200 7.540489
-0.936000 -13.759200 7.535781
-0.889200 -13.759200 7.535781
-0.842400 -13.759200 7.518940
-0.795600 -13.759200 7.516835
-0.748800 -13.759200 7.518940
-0.702000 -13.759200 7.534624
-0.655200 -13.759200 7.509019
-0.608400 -13.759200 7.479395
-0.561600 -13.759200 7.464959
-0.514800 -13.759200 7.464027
-0.468000 -13.759200 7.462440
-0.421200 -13.759200 7.448438
-0.374400 -13.759200 7.422722
-0.327600 -13.759200 7.417157
-0.280800 -13.759200 7.415508
-0.234000 -13.759200 7.401338
-0.187200 -13.759200 7.400354
-0.140400 -13.759200 7.398339
-0.093600 -13.759200 7.393671
-0.046800 -13.759200 7.379020
0.000000 -13.759200 7.372825
0.046800 -13.759200 7.369026
0.093600 -13.759200 7.369026
0.140400 -13.759200 7.362208
0.187200 -13.759200 7.358077
0.234000 -13.759200 7.329453
0.280800 -13.759200 7.329453
0.327600 -13.759200 7.328585
0.374400 -13.759200 7.338108
0.421200 -13.759200 7.328585
0.468000 -13.759200 7.316729
0.514800 -13.759200 7.309710
0.561600 -13.759200 7.316729
0.608400 -13.759200 7.315818
0.655200 -13.759200 7.317001
0.702000 -13.759200 7.315044
0.748800 -13.759200 7.310665
0.795600 -13.759200 7.309639
0.842400 -13.759200 7.277279
0.889200 -13.759200 7.258795
0.936000 -13.759200 7.246695
0.982800 -13.759200 7.241467
1.029600 -13.759200 7.241467
1.076400 -13.759200 7.247136
1.123200 -13.759200 7.247136
1.170000 -13.759200 7.252981
1.216800 -13.759200 7.252981
1.263600 -13.759200 7.271383
1.310400 -13.759200 7.271383
1.357200 -13.759200 7.258786
1.404000 -13.759200 7.255415
1.450800 -13.759200 7.255415
1.497600 -13.759200 7.256348
1.544400 -13.759200 7.252967
1.591200 -13.759200 7.242932
1.638000 -13.759200 7.231932
1.684800 -13.759200 7.225210
1.731600 -13.759200 7.235300
1.778400 -13.759200 7.235300
1.825200 -13.759200 7.235300
1.872000 -13.759200 7.248654
1.918800 -13.759200 7.246271
1.965600 -13.759200 7.234442
2.012400 -13.759200 7.221211
2.059200 -13.759200 7.234442
2.106000 -13.759200 7.233814
2.152800 -13.759200 7.208142
2.199600 -13.759200 7.194331
2.246400 -13.759200 7.229853
2.293200 -13.759200 7.258725
2.340000 -13.759200 7.282681
2.386800 -13.759200 7.282681
2.433600 -13.759200 7.283278
2.480400 -13.759200 7.286582
2.527200 -13.759200 7.286582
2.574000 -13.759200 7.285633
2.620800 -13.759200 7.278699
2.667600 -13.759200 7.273041
2.714400 -13.759200 7.273041
2.761200 -13.759200 7.273041
2.808000 -13.759200 7.271304
2.854800 -13.759200 7.271304
2.901600 -13.759200 7.285554
2.948400 -13.759200 7.288249
2.995200 -13.759200 7.289115
3.042000 -13.759200 7.289525
3.088800 -13.759200 7.293871
3.135600 -13.759200 7.293871
3.182400 -13.759200 7.293871
3.229200 -13.759200 7.301556
3.276000 -13.759200 7.326578
3.322800 -13.759200 7.320452
3.369600 -13.759200 7.309350
3.416400 -13.759200 7.309178
3.463200 -13.759200 7.309178
3.510000 -13.759200 7.325389
3.556800 -13.759200 7.315849
3.603600 -13.759200 7.309178
3.650400 -13.759200 7.309575
3.697200 -13.759200 7.314453
3.744000 -13.759200 7.329353
3.790800 -13.759200 7.346060
3.837600 -13.759200 7.363088
3.884400 -13.759200 7.378066
3.931200 -13.759200 7.378405
3.978000 -13.759200 7.395445
4.024800 -13.759200 7.411032
4.071600 -13.759200 7.431260
4.118400 -13.759200 7.434913
4.165200 -13.759200 7.422918
4.212000 -13.759200 7.422918
4.258800 -13.759200 7.428117
4.305600 -13.759200 7.446566
4.352400 -13.759200 7.455610
4.399200 -13.759200 7.432628
4.446000 -13.759200 7.432628
4.492800 -13.759200 7.455610
4.539600 -13.759200 7.466772
4.586400 -13.759200 7.468279
4.633200 -13.759200 7.470337
4.680000 -13.759200 7.482770
4.726800 -13.759200 7.503468
4.773600 -13.759200 7.508068
4.820400 -13.759200 7.508068
4.867200 -13.759200 7.514678
4.914000 -13.759200 7.557856
4.960800 -13.759200 7.555086
5.007600 -13.759200 7.555372
5.054400 -13.759200 7.592032
5.101200 -13.759200 7.605449
5.148000 -13.759200 7.626492
5.194800 -13.759200 7.638708
5.241600 -13.759200 7.648887
5.288400 -13.759200 7.666958
5.335200 -13.759200 7.680910
5.382000 -13.759200 7.677873
5.428800 -13.759200 7.677873
5.475600 -13.759200 7.692444
5.522400 -13.759200 7.751084
5.569200 -13.759200 7.786852
5.616000 -13.759200 7.817013
5.662800 -13.759200 7.832520
5.709600 -13.759200 7.848261
5.756400 -13.759200 7.875892
5.803200 -13.759200 7.901867
5.850000 -13.759200 7.920010
5.896800 -13.759200 7.921786
5.943600 -13.759200 7.942574
5.990400 -13.759200 7.947601
6.037200 -13.759200 7.964338
6.084000 -13.759200 7.970054
6.130800 -13.759200 7.980621
6.177600 -13.759200 7.991126
6.224400 -13.759200 8.031104
6.271200 -13.759200 8.041462
6.318000 -13.759200 8.064818
6.364800 -13.759200 8.079018
6.411600 -13.759200 8.094939
6.458400 -13.759200 8.097733
6.505200 -13.759200 8.099230
6.552000 -13.759200 8.121889
6.598800 -13.759200 8.167295
6.645600 -13.759200 8.209075
6.692400 -13.759200 8.252158
6.739200 -13.759200 8.318055
6.786000 -13.759200 8.325700
6.832800 -13.759200 8.365244
6.879600 -13.759200 8.390737
6.926400 -13.759200 8.421073
6.973200 -13.759200 8.462900
7.020000 -13.759200 8.521225
7.066800 -13.759200 8.538062
7.113600 -13.759200 8.600944
7.160400 -13.759200 8.628211
7.207200 -13.759200 8.650417
7.254000 -13.759200 8.651142
7.300800 -13.759200 8.604418
7.347600 -13.759200 -8.924839
7.394400 -13.759200 -9.547669
7.441200 -13.759200 -10.950259
7.488000 -13.759200 -25.842357
7.534800 -13.759200 -26.118716
7.581600 -13.759200 -25.842357
7.628400 -13.759200 -25.475400
7.675200 -13.759200 -8.414546
7.722000 -13.759200 29.393661
7.768800 -13.759200 29.398857
7.815600 -13.759200 29.401758
7.862400 -13.759200 29.403608
7.909200 -13.759200 29.405377
7.956000 -13.759200 29.407446
8.002800 -13.759200 29.408491
8.049600 -13.759200 29.408134
8.096400 -13.759200 29.407256
12.402000 -13.759200 7.983611
12.448800 -13.759200 7.952283
12.495600 -13.759200 7.956237
12.542400 -13.759200 7.974464
12.589200 -13.759200 7.958526
12.636000 -13.759200 7.956237
12.682800 -13.759200 7.956237
12.729600 -13.759200 7.956237
12.776400 -13.759200 7.966669
12.823200 -13.759200 7.956187
12.870000 -13.759200 7.953984
12.916800 -13.759200 7.957288
12.963600 -13.759200 7.957288
13.010400 -13.759200 7.966669
13.057200 -13.759200 7.971613
13.104000 -13.759200 7.971613
13.150800 -13.759200 7.977101
13.197600 -13.759200 7.977101
13.244400 -13.759200 7.977101
13.291200 -13.759200 7.979017
13.338000 -13.759200 7.984764
13.384800 -13.759200 7.984764
13.431600 -13.759200 7.979017
13.478400 -13.759200 7.978212
13.525200 -13.759200 7.984764
13.572000 -13.759200 7.989120
13.618800 -13.759200 7.999811
13.665600 -13.759200 7.997747
13.712400 -13.759200 7.993019
13.759200 -13.759200 8.000067
13.806000 -13.759200 8.002421
13.852800 -13.759200 8.002421
13.899600 -13.759200 8.006102
13.946400 -13.759200 8.011897
13.993200 -13.759200 8.013252
14.040000 -13.759200 8.020021
14.086800 -13.759200 8.018930
14.133600 -13.759200 8.020021
14.180400 -13.759200 8.020021
14.227200 -13.759200 8.003877
14.274000 -13.759200 7.987157
14.320800 -13.759200 7.962102
15.069600 -13.759200 6.717108
15.116400 -13.759200 6.707896
15.163200 -13.759200 6.676600
15.210000 -13.759200 6.677333
15.256800 -13.759200 6.692780
15.303600 -13.759200 6.676600
15.350400 -13.759200 6.688495
15.490800 -13.759200 6.752277
15.631200 -13.759200 6.724012
15.678000 -13.759200 6.712839
15.724800 -13.759200 6.693910
16.473600 -13.759200 2.388708
16.520400 -13.759200 2.158247
16.614000 -13.759200 1.592357
-18.720000 -13.712400 0.000000
-18.673200 -13.712400 0.000000
-18.626400 -13.712400 0.000000
-18.579600 -13.712400 -7.122564
-18.532800 -13.712400 -7.114675
-18.486000 -13.712400 -7.114675
-18.439200 -13.712400 -7.122564
-18.392400 -13.712400 -7.118632
-18.345600 -13.712400 -7.122564
-18.298800 -13.712400 -7.143919
-18.252000 -13.712400 -7.152789
-18.205200 -13.712400 -7.150115
-18.158400 -13.712400 -7.143919
-18.111600 -13.712400 -7.142915
-18.064800 -13.712400 -7.129798
-18.018000 -13.712400 -7.089296
-17.971200 -13.712400 -7.067607
-17.924400 -13.712400 -7.061504
-17.877600 -13.712400 -7.067607
-17.830800 -13.712400 -7.077973
-17.784000 -13.712400 -7.085984
-17.737200 -13.712400 -7.077973
-17.690400 -13.712400 -7.085984
-17.643600 -13.712400 -7.085984
-17.596800 -13.712400 -7.085984
-17.550000 -13.712400 -7.069098
-17.503200 -13.712400 -7.030051
-17.456400 -13.712400 -7.028593
-17.409600 -13.712400 -7.025969
-17.362800 -13.712400 -7.025969
-17.316000 -13.712400 -6.991903
-17.269200 -13.712400 -6.978016
-17.222400 -13.712400 -6.952633
-17.175600 -13.712400 -6.942823
-17.128800 -13.712400 -6.895565
-17.082000 -13.712400 -6.873834
-17.035200 -13.712400 -6.865713
-16.988400 -13.712400 -6.842272
-16.941600 -13.712400 -6.793881
-15.303600 -13.712400 6.805530
-15.256800 -13.712400 6.813226
-15.210000 -13.712400 6.827723
-15.163200 -13.712400 6.839313
-15.116400 -13.712400 6.873554
-15.069600 -13.712400 6.887274
-15.022800 -13.712400 6.895261
-14.976000 -13.712400 6.917706
-14.929200 -13.712400 6.930713
-14.882400 -13.712400 6.940921
-14.835600 -13.712400 6.960495
-14.788800 -13.712400 6.971127
-14.742000 -13.712400 6.981680
-14.695200 -13.712400 6.990001
-14.648400 -13.712400 6.999026
-14.601600 -13.712400 6.999077
-14.554800 -13.712400 7.002226
-14.508000 -13.712400 7.001558
-14.461200 -13.712400 7.005426
-14.414400 -13.712400 7.006109
-14.367600 -13.712400 7.010649
-14.320800 -13.712400 7.012322
-14.274000 -13.712400 7.012756
-14.227200 -13.712400 7.014024
-14.180400 -13.712400 7.018602
-14.133600 -13.712400 7.022578
-14.086800 -13.712400 7.025010
-14.040000 -13.712400 7.025010
-13.993200 -13.712400 7.030894
-13.946400 -13.712400 7.036242
-13.899600 -13.712400 7.036242
-13.852800 -13.712400 7.042444
-13.806000 -13.712400 7.042444
-13.759200 -13.712400 7.034727
-13.712400 -13.712400 7.030792
-13.665600 -13.712400 7.030792
-13.618800 -13.712400 7.043777
-13.572000 -13.712400 7.044316
-13.525200 -13.712400 7.052121
-13.478400 -13.712400 7.055061
-13.431600 -13.712400 7.058875
-13.384800 -13.712400 7.079566
-13.338000 -13.712400 7.127694
-13.291200 -13.712400 7.167561
-13.244400 -13.712400 7.209087
-3.510000 -13.712400 13.152054
-3.463200 -13.712400 8.537628
-3.416400 -13.712400 8.384587
-3.369600 -13.712400 8.351411
-3.322800 -13.712400 8.328964
-3.276000 -13.712400 8.328964
-3.229200 -13.712400 8.273123
-3.182400 -13.712400 8.273123
-3.135600 -13.712400 8.270739
-3.088800 -13.712400 8.241580
-3.042000 -13.712400 8.224234
-2.995200 -13.712400 8.215039
-2.948400 -13.712400 8.202231
-2.901600 -13.712400 8.171579
-2.854800 -13.712400 8.170525
-2.808000 -13.712400 8.141772
-2.761200 -13.712400 8.120451
-2.714400 -13.712400 8.104246
-2.667600 -13.712400 8.075525
-2.620800 -13.712400 8.064625
-2.574000 -13.712400 8.042103
-2.527200 -13.712400 8.036981
-2.480400 -13.712400 8.023606
-2.433600 -13.712400 8.004557
-2.386800 -13.712400 7.973290
-2.340000 -13.712400 7.948074
-2.293200 -13.712400 7.939979
-2.246400 -13.712400 7.887814
-2.199600 -13.712400 7.883425
-2.152800 -13.712400 7.873910
-2.106000 -13.712400 7.849005
-2.059200 -13.712400 7.818827
-2.012400 -13.712400 7.812718
-1.965600 -13.712400 7.797944
-1.918800 -13.712400 7.787912
-1.872000 -13.712400 7.765560
-1.825200 -13.712400 7.756196
-1.778400 -13.712400 7.765560
-1.731600 -13.712400 7.770688
-1.684800 -13.712400 7.748773
-1.638000 -13.712400 7.732592
-1.591200 -13.712400 7.730950
-1.544400 -13.712400 7.726408
-1.497600 -13.712400 7.701647
-1.450800 -13.712400 7.676878
-1.404000 -13.712400 7.676878
-1.357200 -13.712400 7.685670
-1.310400 -13.712400 7.682560
-1.263600 -13.712400 7.654531
-1.216800 -13.712400 7.633017
-1.170000 -13.712400 7.612061
-1.123200 -13.712400 7.589560
-1.076400 -13.712400 7.553947
-1.029600 -13.712400 7.515844
-0.982800 -13.712400 7.514854
-0.936000 -13.712400 7.503424
-0.889200 -13.712400 7.515116
-0.842400 -13.712400 7.506883
-0.795600 -13.712400 7.507139
-0.748800 -13.712400 7.507139
-0.702000 -13.712400 7.525883
-0.655200 -13.712400 7.508060
-0.608400 -13.712400 7.482609
-0.561600 -13.712400 7.470533
-0.514800 -13.712400 7.470624
-0.468000 -13.712400 7.464560
-0.421200 -13.712400 7.448438
-0.374400 -13.712400 7.417157
-0.327600 -13.712400 7.415508
-0.280800 -13.712400 7.400354
-0.234000 -13.712400 7.393671
-0.187200 -13.712400 7.381842
-0.140400 -13.712400 7.376184
-0.093600 -13.712400 7.374487
-0.046800 -13.712400 7.368839
0.000000 -13.712400 7.365500
0.046800 -13.712400 7.362208
0.093600 -13.712400 7.365500
0.140400 -13.712400 7.360923
0.187200 -13.712400 7.362208
0.234000 -13.712400 7.329480
0.280800 -13.712400 7.329453
0.327600 -13.712400 7.329453
0.374400 -13.712400 7.338108
0.421200 -13.712400 7.329328
0.468000 -13.712400 7.316729
0.514800 -13.712400 7.301925
0.561600 -13.712400 7.316729
0.608400 -13.712400 7.317001
0.655200 -13.712400 7.322710
0.702000 -13.712400 7.315818
0.748800 -13.712400 7.311089
0.795600 -13.712400 7.310665
0.842400 -13.712400 7.270416
0.889200 -13.712400 7.246664
0.936000 -13.712400 7.239659
0.982800 -13.712400 7.239659
1.029600 -13.712400 7.239659
1.076400 -13.712400 7.241467
1.123200 -13.712400 7.241467
1.170000 -13.712400 7.252981
1.216800 -13.712400 7.252981
1.263600 -13.712400 7.262053
1.310400 -13.712400 7.256348
1.357200 -13.712400 7.252981
1.404000 -13.712400 7.246553
1.450800 -13.712400 7.246553
1.497600 -13.712400 7.251076
1.544400 -13.712400 7.246553
1.591200 -13.712400 7.231932
1.638000 -13.712400 7.215760
1.684800 -13.712400 7.194339
1.731600 -13.712400 7.207249
1.778400 -13.712400 7.208335
1.825200 -13.712400 7.221211
1.872000 -13.712400 7.234442
1.918800 -13.712400 7.233814
1.965600 -13.712400 7.213539
2.012400 -13.712400 7.211573
2.059200 -13.712400 7.233850
2.106000 -13.712400 7.233814
2.152800 -13.712400 7.202145
2.199600 -13.712400 7.194331
2.246400 -13.712400 7.233850
2.293200 -13.712400 7.258725
2.340000 -13.712400 7.279517
2.386800 -13.712400 7.282681
2.433600 -13.712400 7.282681
2.480400 -13.712400 7.285633
2.527200 -13.712400 7.285633
2.574000 -13.712400 7.281987
2.620800 -13.712400 7.268838
2.667600 -13.712400 7.258469
2.714400 -13.712400 7.257894
2.761200 -13.712400 7.257894
2.808000 -13.712400 7.257695
2.854800 -13.712400 7.257695
2.901600 -13.712400 7.257695
2.948400 -13.712400 7.257894
2.995200 -13.712400 7.279195
3.042000 -13.712400 7.280291
3.088800 -13.712400 7.279195
3.135600 -13.712400 7.279195
3.182400 -13.712400 7.279195
3.229200 -13.712400 7.280291
3.276000 -13.712400 7.308021
3.322800 -13.712400 7.305711
3.369600 -13.712400 7.305027
3.416400 -13.712400 7.300707
3.463200 -13.712400 7.299975
3.510000 -13.712400 7.305711
3.556800 -13.712400 7.309178
3.603600 -13.712400 7.305423
3.650400 -13.712400 7.305027
3.697200 -13.712400 7.309575
3.744000 -13.712400 7.320611
3.790800 -13.712400 7.334930
3.837600 -13.712400 7.345160
3.884400 -13.712400 7.378066
3.931200 -13.712400 7.378405
3.978000 -13.712400 7.398285
4.024800 -13.712400 7.412503
4.071600 -13.712400 7.442020
4.118400 -13.712400 7.460631
4.165200 -13.712400 7.434913
4.212000 -13.712400 7.431260
4.258800 -13.712400 7.432628
4.305600 -13.712400 7.453668
4.352400 -13.712400 7.455610
4.399200 -13.712400 7.438221
4.446000 -13.712400 7.435064
4.492800 -13.712400 7.460547
4.539600 -13.712400 7.468279
4.586400 -13.712400 7.468510
4.633200 -13.712400 7.478021
4.680000 -13.712400 7.482770
4.726800 -13.712400 7.507697
4.773600 -13.712400 7.511939
4.820400 -13.712400 7.512632
4.867200 -13.712400 7.534952
4.914000 -13.712400 7.559449
4.960800 -13.712400 7.521120
5.007600 -13.712400 7.521120
5.054400 -13.712400 7.549777
5.101200 -13.712400 7.592032
5.148000 -13.712400 7.603965
5.194800 -13.712400 7.605449
5.241600 -13.712400 7.614680
5.288400 -13.712400 7.614680
5.335200 -13.712400 7.657351
5.382000 -13.712400 7.648887
5.428800 -13.712400 7.616838
5.475600 -13.712400 7.668068
5.522400 -13.712400 7.714929
5.569200 -13.712400 7.762482
5.616000 -13.712400 7.788698
5.662800 -13.712400 7.797066
5.709600 -13.712400 7.842727
5.756400 -13.712400 7.859984
5.803200 -13.712400 7.875892
5.850000 -13.712400 7.907303
5.896800 -13.712400 7.910761
5.943600 -13.712400 7.922014
5.990400 -13.712400 7.947601
6.037200 -13.712400 7.963429
6.084000 -13.712400 7.964024
6.130800 -13.712400 7.978205
6.177600 -13.712400 7.991238
6.224400 -13.712400 8.031104
6.271200 -13.712400 8.057976
6.318000 -13.712400 8.071640
6.364800 -13.712400 8.093748
6.411600 -13.712400 8.097083
6.458400 -13.712400 8.098187
6.505200 -13.712400 8.099230
6.552000 -13.712400 8.121889
6.598800 -13.712400 8.167295
6.645600 -13.712400 8.209075
6.692400 -13.712400 8.252158
6.739200 -13.712400 8.315939
6.786000 -13.712400 8.322838
6.832800 -13.712400 8.353816
6.879600 -13.712400 8.385048
6.926400 -13.712400 8.410658
6.973200 -13.712400 8.465768
7.020000 -13.712400 8.521225
7.066800 -13.712400 8.556807
7.113600 -13.712400 8.600944
7.160400 -13.712400 8.624922
7.207200 -13.712400 8.637282
7.254000 -13.712400 8.650417
7.300800 -13.712400 8.592404
7.347600 -13.712400 -8.924839
7.394400 -13.712400 -9.311649
7.441200 -13.712400 -9.568437
7.488000 -13.712400 -10.444960
7.534800 -13.712400 -24.689211
7.581600 -13.712400 -10.444960
7.628400 -13.712400 -8.972984
7.675200 -13.712400 23.173206
7.722000 -13.712400 29.396363
7.768800 -13.712400 29.401758
7.815600 -13.712400 29.404918
7.862400 -13.712400 29.407304
7.909200 -13.712400 29.409083
7.956000 -13.712400 29.412017
8.002800 -13.712400 29.412653
8.049600 -13.712400 29.411814
8.096400 -13.712400 29.411321
12.495600 -13.712400 7.986748
12.542400 -13.712400 7.986748
12.589200 -13.712400 7.967657
12.636000 -13.712400 7.967657
12.682800 -13.712400 7.967657
12.729600 -13.712400 7.967657
12.776400 -13.712400 7.974520
12.823200 -13.712400 7.969091
12.870000 -13.712400 7.967661
12.916800 -13.712400 7.971613
12.963600 -13.712400 7.971613
13.010400 -13.712400 7.976730
13.057200 -13.712400 7.976662
13.104000 -13.712400 7.976409
13.150800 -13.712400 7.976662
13.197600 -13.712400 7.976662
13.244400 -13.712400 7.976662
13.291200 -13.712400 7.976662
13.338000 -13.712400 7.981314
13.384800 -13.712400 7.981314
13.431600 -13.712400 7.984764
13.478400 -13.712400 7.984764
13.525200 -13.712400 7.989120
13.572000 -13.712400 7.999811
13.618800 -13.712400 8.000067
13.665600 -13.712400 8.000067
13.712400 -13.712400 7.999811
13.759200 -13.712400 8.000067
13.806000 -13.712400 8.002421
13.852800 -13.712400 8.002421
13.899600 -13.712400 8.003755
13.946400 -13.712400 8.006102
13.993200 -13.712400 8.012967
14.040000 -13.712400 8.024357
14.086800 -13.712400 8.025028
14.133600 -13.712400 8.028830
14.180400 -13.712400 8.025028
14.227200 -13.712400 8.018252
14.274000 -13.712400 8.003877
14.320800 -13.712400 7.990130
14.367600 -13.712400 7.960787
15.069600 -13.712400 6.722029
15.116400 -13.712400 6.677333
15.163200 -13.712400 6.676600
15.210000 -13.712400 6.705735
15.256800 -13.712400 6.705188
15.303600 -13.712400 6.677333
15.350400 -13.712400 6.686686
15.444000 -13.712400 6.717100
15.490800 -13.712400 6.732074
15.537600 -13.712400 6.731147
15.584400 -13.712400 6.724012
15.631200 -13.712400 6.725227
15.678000 -13.712400 6.725227
15.724800 -13.712400 6.718042
15.771600 -13.712400 6.693090
15.818400 -13.712400 6.592826
16.426800 -13.712400 2.940931
16.473600 -13.712400 2.627778
16.520400 -13.712400 2.325177
16.567200 -13.712400 2.053022
16.614000 -13.712400 1.729381
16.660800 -13.712400 1.551263
-18.720000 -13.665600 0.000000
-18.673200 -13.665600 0.000000
-18.626400 -13.665600 0.000000
-18.579600 -13.665600 -7.122564
-18.532800 -13.665600 -7.114675
-18.486000 -13.665600 -7.122564
-18.439200 -13.665600 -7.162511
-18.392400 -13.665600 -7.153395
-18.345600 -13.665600 -7.152789
-18.298800 -13.665600 -7.152789
-18.252000 -13.665600 -7.153395
-18.205200 -13.665600 -7.153395
-18.158400 -13.665600 -7.150115
-18.111600 -13.665600 -7.143919
-18.064800 -13.665600 -7.143919
-18.018000 -13.665600 -7.139033
-17.971200 -13.665600 -7.134283
-17.924400 -13.665600 -7.131042
-17.877600 -13.665600 -7.131042
-17.830800 -13.665600 -7.122326
-17.784000 -13.665600 -7.122367
-17.737200 -13.665600 -7.122326
-17.690400 -13.665600 -7.122326
-17.643600 -13.665600 -7.110101
-17.596800 -13.665600 -7.104152
-17.550000 -13.665600 -7.072718
-17.503200 -13.665600 -7.043126
-17.456400 -13.665600 -7.030051
-17.409600 -13.665600 -7.028657
-17.362800 -13.665600 -7.028657
-17.316000 -13.665600 -7.028593
-17.269200 -13.665600 -7.002846
-17.222400 -13.665600 -6.982707
-17.175600 -13.665600 -6.956820
-17.128800 -13.665600 -6.921432
-17.082000 -13.665600 -6.879969
-17.035200 -13.665600 -6.863972
-16.988400 -13.665600 -6.828665
-16.941600 -13.665600 -6.749850
-15.303600 -13.665600 6.817436
-15.256800 -13.665600 6.821440
-15.210000 -13.665600 6.841482
-15.163200 -13.665600 6.860887
-15.116400 -13.665600 6.881957
-15.069600 -13.665600 6.897339
-15.022800 -13.665600 6.914732
-14.976000 -13.665600 6.930061
-14.929200 -13.665600 6.939451
-14.882400 -13.665600 6.956281
-14.835600 -13.665600 6.973157
-14.788800 -13.665600 6.988014
-14.742000 -13.665600 6.994825
-14.695200 -13.665600 6.999026
-14.648400 -13.665600 7.001729
-14.601600 -13.665600 7.002226
-14.554800 -13.665600 7.003064
-14.508000 -13.665600 7.002226
-14.461200 -13.665600 7.005426
-14.414400 -13.665600 7.010649
-14.367600 -13.665600 7.013533
-14.320800 -13.665600 7.014024
-14.274000 -13.665600 7.014547
-14.227200 -13.665600 7.016922
-14.180400 -13.665600 7.019653
-14.133600 -13.665600 7.025010
-14.086800 -13.665600 7.036189
-14.040000 -13.665600 7.036189
-13.993200 -13.665600 7.042444
-13.946400 -13.665600 7.042444
-13.899600 -13.665600 7.042444
-13.852800 -13.665600 7.042444
-13.806000 -13.665600 7.042444
-13.759200 -13.665600 7.036051
-13.712400 -13.665600 7.036051
-13.665600 -13.665600 7.042955
-13.618800 -13.665600 7.050035
-13.572000 -13.665600 7.054913
-13.525200 -13.665600 7.056130
-13.478400 -13.665600 7.058875
-13.431600 -13.665600 7.079566
-13.384800 -13.665600 7.110441
-13.338000 -13.665600 7.138683
-13.291200 -13.665600 7.206324
-3.510000 -13.665600 13.165301
-3.463200 -13.665600 8.492499
-3.416400 -13.665600 8.328964
-3.369600 -13.665600 8.210245
-3.322800 -13.665600 8.217144
-3.276000 -13.665600 8.273123
-3.229200 -13.665600 8.270739
-3.182400 -13.665600 8.315040
-3.135600 -13.665600 8.315040
-3.088800 -13.665600 8.270366
-3.042000 -13.665600 8.241580
-2.995200 -13.665600 8.239371
-2.948400 -13.665600 8.208789
-2.901600 -13.665600 8.186987
-2.854800 -13.665600 8.170525
-2.808000 -13.665600 8.151244
-2.761200 -13.665600 8.130743
-2.714400 -13.665600 8.109091
-2.667600 -13.665600 8.088303
-2.620800 -13.665600 8.070526
-2.574000 -13.665600 8.047534
-2.527200 -13.665600 8.037154
-2.480400 -13.665600 8.022754
-2.433600 -13.665600 8.002627
-2.386800 -13.665600 7.969392
-2.340000 -13.665600 7.925138
-2.293200 -13.665600 7.911056
-2.246400 -13.665600 7.884343
-2.199600 -13.665600 7.859086
-2.152800 -13.665600 7.855260
-2.106000 -13.665600 7.845578
-2.059200 -13.665600 7.830682
-2.012400 -13.665600 7.814575
-1.965600 -13.665600 7.809038
-1.918800 -13.665600 7.797944
-1.872000 -13.665600 7.778696
-1.825200 -13.665600 7.760848
-1.778400 -13.665600 7.776701
-1.731600 -13.665600 7.776701
-1.684800 -13.665600 7.753184
-1.638000 -13.665600 7.743324
-1.591200 -13.665600 7.736417
-1.544400 -13.665600 7.728288
-1.497600 -13.665600 7.703828
-1.450800 -13.665600 7.671640
-1.404000 -13.665600 7.670349
-1.357200 -13.665600 7.682560
-1.310400 -13.665600 7.676878
-1.263600 -13.665600 7.654531
-1.216800 -13.665600 7.633017
-1.170000 -13.665600 7.612061
-1.123200 -13.665600 7.589560
-1.076400 -13.665600 7.550253
-1.029600 -13.665600 7.514854
-0.982800 -13.665600 7.495890
-0.936000 -13.665600 7.495890
-0.889200 -13.665600 7.506883
-0.842400 -13.665600 7.495890
-0.795600 -13.665600 7.506250
-0.748800 -13.665600 7.506250
-0.702000 -13.665600 7.516835
-0.655200 -13.665600 7.507139
-0.608400 -13.665600 7.478967
-0.561600 -13.665600 7.466651
-0.514800 -13.665600 7.470624
-0.468000 -13.665600 7.464560
-0.421200 -13.665600 7.455488
-0.374400 -13.665600 7.422782
-0.327600 -13.665600 7.409793
-0.280800 -13.665600 7.407555
-0.234000 -13.665600 7.393671
-0.187200 -13.665600 7.381842
-0.140400 -13.665600 7.376184
-0.093600 -13.665600 7.372825
-0.046800 -13.665600 7.367842
0.000000 -13.665600 7.362208
0.046800 -13.665600 7.357439
0.093600 -13.665600 7.357439
0.140400 -13.665600 7.339856
0.187200 -13.665600 7.343457
0.234000 -13.665600 7.329480
0.280800 -13.665600 7.329453
0.327600 -13.665600 7.329453
0.374400 -13.665600 7.329480
0.421200 -13.665600 7.321484
0.468000 -13.665600 7.316729
0.514800 -13.665600 7.309710
0.561600 -13.665600 7.312649
0.608400 -13.665600 7.315818
0.655200 -13.665600 7.319445
0.702000 -13.665600 7.315818
0.748800 -13.665600 7.310665
0.795600 -13.665600 7.289658
0.842400 -13.665600 7.270416
0.889200 -13.665600 7.241467
0.936000 -13.665600 7.239659
0.982800 -13.665600 7.238007
1.029600 -13.665600 7.239659
1.076400 -13.665600 7.241467
1.123200 -13.665600 7.250899
1.170000 -13.665600 7.250899
1.216800 -13.665600 7.250847
1.263600 -13.665600 7.250847
1.310400 -13.665600 7.252981
1.357200 -13.665600 7.234933
1.404000 -13.665600 7.217585
1.450800 -13.665600 7.228291
1.497600 -13.665600 7.231932
1.544400 -13.665600 7.219957
1.591200 -13.665600 7.215760
1.638000 -13.665600 7.203027
1.684800 -13.665600 7.189473
1.731600 -13.665600 7.203027
1.778400 -13.665600 7.203027
1.825200 -13.665600 7.211573
1.872000 -13.665600 7.225210
1.918800 -13.665600 7.213539
1.965600 -13.665600 7.208142
2.012400 -13.665600 7.208142
2.059200 -13.665600 7.233814
2.106000 -13.665600 7.208142
2.152800 -13.665600 7.207838
2.199600 -13.665600 7.207838
2.246400 -13.665600 7.233850
2.293200 -13.665600 7.246553
2.340000 -13.665600 7.270856
2.386800 -13.665600 7.279517
2.433600 -13.665600 7.282681
2.480400 -13.665600 7.285633
2.527200 -13.665600 7.284990
2.574000 -13.665600 7.281339
2.620800 -13.665600 7.258469
2.667600 -13.665600 7.245860
2.714400 -13.665600 7.245860
2.761200 -13.665600 7.234287
2.808000 -13.665600 7.234287
2.854800 -13.665600 7.231639
2.901600 -13.665600 7.253236
2.948400 -13.665600 7.254888
2.995200 -13.665600 7.257894
3.042000 -13.665600 7.262893
3.088800 -13.665600 7.262354
3.135600 -13.665600 7.262354
3.182400 -13.665600 7.262893
3.229200 -13.665600 7.264290
3.276000 -13.665600 7.282813
3.322800 -13.665600 7.289525
3.369600 -13.665600 7.286364
3.416400 -13.665600 7.286364
3.463200 -13.665600 7.299975
3.510000 -13.665600 7.305711
3.556800 -13.665600 7.314453
3.603600 -13.665600 7.309104
3.650400 -13.665600 7.309575
3.697200 -13.665600 7.309575
3.744000 -13.665600 7.314453
3.790800 -13.665600 7.324210
3.837600 -13.665600 7.345160
3.884400 -13.665600 7.355438
3.931200 -13.665600 7.378214
3.978000 -13.665600 7.392522
4.024800 -13.665600 7.411032
4.071600 -13.665600 7.444786
4.118400 -13.665600 7.460631
4.165200 -13.665600 7.446556
4.212000 -13.665600 7.436797
4.258800 -13.665600 7.436797
4.305600 -13.665600 7.446566
4.352400 -13.665600 7.446566
4.399200 -13.665600 7.436797
4.446000 -13.665600 7.431739
4.492800 -13.665600 7.446566
4.539600 -13.665600 7.455610
4.586400 -13.665600 7.459499
4.633200 -13.665600 7.468748
4.680000 -13.665600 7.479334
4.726800 -13.665600 7.507697
4.773600 -13.665600 7.511939
4.820400 -13.665600 7.514678
4.867200 -13.665600 7.521120
4.914000 -13.665600 7.542491
4.960800 -13.665600 7.512632
5.007600 -13.665600 7.508215
5.054400 -13.665600 7.512632
5.101200 -13.665600 7.521120
5.148000 -13.665600 7.549777
5.194800 -13.665600 7.555372
5.241600 -13.665600 7.564061
5.288400 -13.665600 7.572560
5.335200 -13.665600 7.591536
5.382000 -13.665600 7.591536
5.428800 -13.665600 7.592699
5.475600 -13.665600 7.616838
5.522400 -13.665600 7.680910
5.569200 -13.665600 7.732899
5.616000 -13.665600 7.762482
5.662800 -13.665600 7.787877
5.709600 -13.665600 7.828535
5.756400 -13.665600 7.846375
5.803200 -13.665600 7.846480
5.850000 -13.665600 7.858948
5.896800 -13.665600 7.872448
5.943600 -13.665600 7.910761
5.990400 -13.665600 7.945984
6.037200 -13.665600 7.957624
6.084000 -13.665600 7.964024
6.130800 -13.665600 7.980369
6.177600 -13.665600 7.995344
6.224400 -13.665600 8.031878
6.271200 -13.665600 8.041462
6.318000 -13.665600 8.062211
6.364800 -13.665600 8.071662
6.411600 -13.665600 8.079018
6.458400 -13.665600 8.094939
6.505200 -13.665600 8.098187
6.552000 -13.665600 8.121889
6.598800 -13.665600 8.167295
6.645600 -13.665600 8.224370
6.692400 -13.665600 8.252158
6.739200 -13.665600 8.304572
6.786000 -13.665600 8.320955
6.832800 -13.665600 8.332825
6.879600 -13.665600 8.355049
6.926400 -13.665600 8.390737
6.973200 -13.665600 8.454003
7.020000 -13.665600 8.503452
7.066800 -13.665600 8.562241
7.113600 -13.665600 8.600944
7.160400 -13.665600 8.623286
7.207200 -13.665600 8.628211
7.254000 -13.665600 8.624922
7.300800 -13.665600 8.547716
7.347600 -13.665600 -8.932826
7.394400 -13.665600 -9.311649
7.441200 -13.665600 -9.396730
7.488000 -13.665600 -9.396730
7.534800 -13.665600 -9.396730
7.581600 -13.665600 -9.196878
7.628400 -13.665600 -8.932826
7.675200 -13.665600 23.174537
7.722000 -13.665600 29.400480
7.768800 -13.665600 29.404990
7.815600 -13.665600 29.408134
7.862400 -13.665600 29.411321
7.909200 -13.665600 29.412551
7.956000 -13.665600 29.415744
8.002800 -13.665600 29.416339
8.049600 -13.665600 29.416144
12.542400 -13.665600 7.997729
12.589200 -13.665600 7.986748
12.636000 -13.665600 7.986748
12.682800 -13.665600 7.969091
12.729600 -13.665600 7.969091
12.776400 -13.665600 7.992208
12.823200 -13.665600 7.971613
12.870000 -13.665600 7.986707
12.916800 -13.665600 7.992208
12.963600 -13.665600 7.991961
13.010400 -13.665600 7.990312
13.057200 -13.665600 7.990205
13.104000 -13.665600 7.976657
13.150800 -13.665600 7.976730
13.197600 -13.665600 7.976662
13.244400 -13.665600 7.976662
13.291200 -13.665600 7.976662
13.338000 -13.665600 7.976662
13.384800 -13.665600 7.976657
13.431600 -13.665600 7.981314
13.478400 -13.665600 7.981314
13.525200 -13.665600 7.984764
13.572000 -13.665600 7.989120
13.618800 -13.665600 8.005068
13.665600 -13.665600 8.005068
13.712400 -13.665600 7.993578
13.759200 -13.665600 8.000067
13.806000 -13.665600 8.000067
13.852800 -13.665600 7.998095
13.899600 -13.665600 8.006102
13.946400 -13.665600 8.012449
13.993200 -13.665600 8.024357
14.040000 -13.665600 8.029509
14.086800 -13.665600 8.031094
14.133600 -13.665600 8.036161
14.180400 -13.665600 8.036161
14.227200 -13.665600 8.031094
14.274000 -13.665600 8.012967
14.320800 -13.665600 8.003877
14.367600 -13.665600 7.990130
15.116400 -13.665600 6.734537
15.163200 -13.665600 6.722270
15.210000 -13.665600 6.727306
15.256800 -13.665600 6.722270
15.303600 -13.665600 6.705735
15.350400 -13.665600 6.705735
15.397200 -13.665600 6.707896
15.444000 -13.665600 6.733051
15.490800 -13.665600 6.749465
15.537600 -13.665600 6.749465
15.631200 -13.665600 6.731147
15.678000 -13.665600 6.725227
15.724800 -13.665600 6.718042
15.771600 -13.665600 6.694700
15.818400 -13.665600 6.664884
16.567200 -13.665600 2.158754
16.614000 -13.665600 2.015379
16.660800 -13.665600 1.726741
-18.720000 -13.618800 0.000000
-18.673200 -13.618800 0.000000
-18.626400 -13.618800 0.000000
-18.579600 -13.618800 -7.154027
-18.532800 -13.618800 -7.122564
-18.486000 -13.618800 -7.122564
-18.439200 -13.618800 -7.174047
-18.392400 -13.618800 -7.163152
-18.345600 -13.618800 -7.157593
-18.298800 -13.618800 -7.157593
-18.252000 -13.618800 -7.162511
-18.205200 -13.618800 -7.162511
-18.158400 -13.618800 -7.157593
-18.111600 -13.618800 -7.153395
-18.064800 -13.618800 -7.155326
-18.018000 -13.618800 -7.150115
-17.971200 -13.618800 -7.144101
-17.924400 -13.618800 -7.139033
-17.877600 -13.618800 -7.139033
-17.830800 -13.618800 -7.123317
-17.784000 -13.618800 -7.123317
-17.737200 -13.618800 -7.122367
-17.690400 -13.618800 -7.122367
-17.643600 -13.618800 -7.115704
-17.596800 -13.618800 -7.110101
-17.550000 -13.618800 -7.077973
-17.503200 -13.618800 -7.044415
-17.456400 -13.618800 -7.036257
-17.409600 -13.618800 -7.036257
-17.362800 -13.618800 -7.035041
-17.316000 -13.618800 -7.030051
-17.269200 -13.618800 -7.028593
-17.222400 -13.618800 -6.991903
-17.175600 -13.618800 -6.973470
-17.128800 -13.618800 -6.946312
-17.082000 -13.618800 -6.891312
-17.035200 -13.618800 -6.863972
-16.988400 -13.618800 -6.793881
-16.941600 -13.618800 -6.727957
-15.350400 -13.618800 6.805530
-15.303600 -13.618800 6.827723
-15.256800 -13.618800 6.836354
-15.210000 -13.618800 6.859491
-15.163200 -13.618800 6.881957
-15.116400 -13.618800 6.897339
-15.069600 -13.618800 6.908048
-15.022800 -13.618800 6.924766
-14.976000 -13.618800 6.934210
-14.929200 -13.618800 6.941307
-14.882400 -13.618800 6.969319
-14.835600 -13.618800 6.975074
-14.788800 -13.618800 6.988455
-14.742000 -13.618800 6.993380
-14.695200 -13.618800 6.999026
-14.648400 -13.618800 7.002226
-14.601600 -13.618800 7.003064
-14.554800 -13.618800 7.003262
-14.508000 -13.618800 7.003262
-14.461200 -13.618800 7.013533
-14.414400 -13.618800 7.014500
-14.367600 -13.618800 7.014547
-14.320800 -13.618800 7.016790
-14.274000 -13.618800 7.018602
-14.227200 -13.618800 7.019425
-14.180400 -13.618800 7.022101
-14.133600 -13.618800 7.030894
-14.086800 -13.618800 7.040630
-14.040000 -13.618800 7.040140
-13.993200 -13.618800 7.042444
-13.946400 -13.618800 7.042444
-13.899600 -13.618800 7.040140
-13.852800 -13.618800 7.036051
-13.806000 -13.618800 7.036051
-13.759200 -13.618800 7.032318
-13.712400 -13.618800 7.034727
-13.665600 -13.618800 7.036051
-13.618800 -13.618800 7.050035
-13.572000 -13.618800 7.055061
-13.525200 -13.618800 7.064661
-13.478400 -13.618800 7.071925
-13.431600 -13.618800 7.109535
-13.384800 -13.618800 7.139122
-13.338000 -13.618800 7.187031
-3.510000 -13.618800 13.080118
-3.463200 -13.618800 5.237408
-3.416400 -13.618800 4.997619
-3.369600 -13.618800 4.997619
-3.322800 -13.618800 4.940850
-3.276000 -13.618800 8.240373
-3.229200 -13.618800 8.268870
-3.182400 -13.618800 8.315040
-3.135600 -13.618800 8.330456
-3.088800 -13.618800 8.273123
-3.042000 -13.618800 8.262438
-2.995200 -13.618800 8.246730
-2.948400 -13.618800 8.214319
-2.901600 -13.618800 8.194566
-2.854800 -13.618800 8.183406
-2.808000 -13.618800 8.172342
-2.761200 -13.618800 8.155524
-2.714400 -13.618800 8.125176
-2.667600 -13.618800 8.104246
-2.620800 -13.618800 8.070526
-2.574000 -13.618800 8.050321
-2.527200 -13.618800 8.037807
-2.480400 -13.618800 8.022754
-2.433600 -13.618800 7.997734
-2.386800 -13.618800 7.967300
-2.340000 -13.618800 7.936416
-2.293200 -13.618800 7.936416
-2.246400 -13.618800 7.884343
-2.199600 -13.618800 7.852601
-2.152800 -13.618800 7.852601
-2.106000 -13.618800 7.845578
-2.059200 -13.618800 7.834093
-2.012400 -13.618800 7.830682
-1.965600 -13.618800 7.812718
-1.918800 -13.618800 7.804650
-1.872000 -13.618800 7.787912
-1.825200 -13.618800 7.765560
-1.778400 -13.618800 7.795864
-1.731600 -13.618800 7.794074
-1.684800 -13.618800 7.768605
-1.638000 -13.618800 7.760848
-1.591200 -13.618800 7.745688
-1.544400 -13.618800 7.736417
-1.497600 -13.618800 7.714309
-1.450800 -13.618800 7.671640
-1.404000 -13.618800 7.671640
-1.357200 -13.618800 7.682560
-1.310400 -13.618800 7.677787
-1.263600 -13.618800 7.661534
-1.216800 -13.618800 7.648860
-1.170000 -13.618800 7.632502
-1.123200 -13.618800 7.589560
-1.076400 -13.618800 7.554074
-1.029600 -13.618800 7.514854
-0.982800 -13.618800 7.487011
-0.936000 -13.618800 7.485543
-0.889200 -13.618800 7.495890
-0.842400 -13.618800 7.485543
-0.795600 -13.618800 7.485543
-0.748800 -13.618800 7.482523
-0.702000 -13.618800 7.506883
-0.655200 -13.618800 7.506250
-0.608400 -13.618800 7.492119
-0.561600 -13.618800 7.466651
-0.514800 -13.618800 7.470624
-0.468000 -13.618800 7.457842
-0.421200 -13.618800 7.450375
-0.374400 -13.618800 7.431064
-0.327600 -13.618800 7.422722
-0.280800 -13.618800 7.407555
-0.234000 -13.618800 7.394180
-0.187200 -13.618800 7.381842
-0.140400 -13.618800 7.376184
-0.093600 -13.618800 7.368839
-0.046800 -13.618800 7.365500
0.000000 -13.618800 7.360923
0.046800 -13.618800 7.346783
0.093600 -13.618800 7.343457
0.140400 -13.618800 7.335822
0.187200 -13.618800 7.339067
0.234000 -13.618800 7.329453
0.280800 -13.618800 7.328585
0.327600 -13.618800 7.329453
0.374400 -13.618800 7.329480
0.421200 -13.618800 7.328585
0.468000 -13.618800 7.321484
0.514800 -13.618800 7.312649
0.561600 -13.618800 7.317001
0.608400 -13.618800 7.317001
0.655200 -13.618800 7.319445
0.702000 -13.618800 7.315818
0.748800 -13.618800 7.310665
0.795600 -13.618800 7.278856
0.842400 -13.618800 7.270416
0.889200 -13.618800 7.250249
0.936000 -13.618800 7.245470
0.982800 -13.618800 7.241467
1.029600 -13.618800 7.245470
1.076400 -13.618800 7.250899
1.123200 -13.618800 7.261461
1.170000 -13.618800 7.261461
1.216800 -13.618800 7.250899
1.263600 -13.618800 7.250847
1.310400 -13.618800 7.250847
1.357200 -13.618800 7.231932
1.404000 -13.618800 7.215760
1.450800 -13.618800 7.215760
1.497600 -13.618800 7.215760
1.544400 -13.618800 7.215760
1.591200 -13.618800 7.208335
1.638000 -13.618800 7.201362
1.684800 -13.618800 7.189473
1.731600 -13.618800 7.201362
1.778400 -13.618800 7.201362
1.825200 -13.618800 7.201967
1.872000 -13.618800 7.211573
1.918800 -13.618800 7.211573
1.965600 -13.618800 7.201967
2.012400 -13.618800 7.201967
2.059200 -13.618800 7.213539
2.106000 -13.618800 7.202145
2.152800 -13.618800 7.207838
2.199600 -13.618800 7.212006
2.246400 -13.618800 7.233850
2.293200 -13.618800 7.239636
2.340000 -13.618800 7.262762
2.386800 -13.618800 7.263317
2.433600 -13.618800 7.278699
2.480400 -13.618800 7.278699
2.527200 -13.618800 7.262544
2.574000 -13.618800 7.247744
2.620800 -13.618800 7.245860
2.667600 -13.618800 7.214532
2.714400 -13.618800 7.218195
2.761200 -13.618800 7.214532
2.808000 -13.618800 7.218195
2.854800 -13.618800 7.210971
2.901600 -13.618800 7.229702
2.948400 -13.618800 7.230532
2.995200 -13.618800 7.253236
3.042000 -13.618800 7.253236
3.088800 -13.618800 7.257740
3.135600 -13.618800 7.259435
3.182400 -13.618800 7.259435
3.229200 -13.618800 7.257740
3.276000 -13.618800 7.269926
3.322800 -13.618800 7.271400
3.369600 -13.618800 7.272137
3.416400 -13.618800 7.286364
3.463200 -13.618800 7.299975
3.510000 -13.618800 7.305711
3.556800 -13.618800 7.326669
3.603600 -13.618800 7.314453
3.650400 -13.618800 7.320332
3.697200 -13.618800 7.315849
3.744000 -13.618800 7.320332
3.790800 -13.618800 7.324210
3.837600 -13.618800 7.345160
3.884400 -13.618800 7.346060
3.931200 -13.618800 7.371122
3.978000 -13.618800 7.378214
4.024800 -13.618800 7.393667
4.071600 -13.618800 7.441096
4.118400 -13.618800 7.446556
4.165200 -13.618800 7.419664
4.212000 -13.618800 7.422918
4.258800 -13.618800 7.422918
4.305600 -13.618800 7.436797
4.352400 -13.618800 7.439026
4.399200 -13.618800 7.432628
4.446000 -13.618800 7.422918
4.492800 -13.618800 7.439026
4.539600 -13.618800 7.442862
4.586400 -13.618800 7.449260
4.633200 -13.618800 7.459497
4.680000 -13.618800 7.469176
4.726800 -13.618800 7.483229
4.773600 -13.618800 7.510940
4.820400 -13.618800 7.514678
4.867200 -13.618800 7.521120
4.914000 -13.618800 7.535992
4.960800 -13.618800 7.508215
5.007600 -13.618800 7.508068
5.054400 -13.618800 7.508215
5.101200 -13.618800 7.514678
5.148000 -13.618800 7.517750
5.194800 -13.618800 7.517750
5.241600 -13.618800 7.542993
5.288400 -13.618800 7.549777
5.335200 -13.618800 7.554509
5.382000 -13.618800 7.564061
5.428800 -13.618800 7.567311
5.475600 -13.618800 7.592699
5.522400 -13.618800 7.672402
5.569200 -13.618800 7.692444
5.616000 -13.618800 7.759925
5.662800 -13.618800 7.762482
5.709600 -13.618800 7.794687
5.756400 -13.618800 7.833731
5.803200 -13.618800 7.828535
5.850000 -13.618800 7.797066
5.896800 -13.618800 7.807152
5.943600 -13.618800 7.860538
5.990400 -13.618800 7.918868
6.037200 -13.618800 7.955147
6.084000 -13.618800 7.963429
6.130800 -13.618800 7.966015
6.177600 -13.618800 7.990158
6.224400 -13.618800 8.026308
6.271200 -13.618800 8.036517
6.318000 -13.618800 8.044387
6.364800 -13.618800 8.064818
6.411600 -13.618800 8.071640
6.458400 -13.618800 8.079018
6.505200 -13.618800 8.098187
6.552000 -13.618800 8.137705
6.598800 -13.618800 8.167295
6.645600 -13.618800 8.224370
6.692400 -13.618800 8.248824
6.739200 -13.618800 8.302642
6.786000 -13.618800 8.320955
6.832800 -13.618800 8.332825
6.879600 -13.618800 8.354041
6.926400 -13.618800 8.383565
6.973200 -13.618800 8.462261
7.020000 -13.618800 8.503452
7.066800 -13.618800 8.538817
7.113600 -13.618800 8.581730
7.160400 -13.618800 8.581730
7.207200 -13.618800 8.582252
7.254000 -13.618800 8.581730
7.300800 -13.618800 -8.521344
7.347600 -13.618800 -8.994887
7.394400 -13.618800 -9.317189
7.441200 -13.618800 -9.330994
7.488000 -13.618800 -9.317189
7.534800 -13.618800 -9.311649
7.581600 -13.618800 -8.932826
7.628400 -13.618800 -8.442497
7.675200 -13.618800 23.180421
7.722000 -13.618800 29.402305
7.768800 -13.618800 29.408134
7.815600 -13.618800 29.412673
7.862400 -13.618800 29.414913
7.909200 -13.618800 29.416339
7.956000 -13.618800 29.418569
8.002800 -13.618800 29.422935
8.049600 -13.618800 29.418549
12.542400 -13.618800 8.008452
12.589200 -13.618800 7.998355
12.636000 -13.618800 7.998355
12.682800 -13.618800 7.997729
12.729600 -13.618800 7.992990
12.776400 -13.618800 7.994917
12.823200 -13.618800 7.992208
12.870000 -13.618800 7.992982
12.916800 -13.618800 7.994917
12.963600 -13.618800 7.994245
13.010400 -13.618800 7.992011
13.057200 -13.618800 7.991516
13.104000 -13.618800 7.983197
13.150800 -13.618800 7.986127
13.197600 -13.618800 7.983197
13.244400 -13.618800 7.983197
13.291200 -13.618800 7.984267
13.338000 -13.618800 7.984267
13.384800 -13.618800 7.984764
13.431600 -13.618800 7.986458
13.478400 -13.618800 8.006594
13.525200 -13.618800 8.008147
13.572000 -13.618800 8.007845
13.618800 -13.618800 8.008197
13.665600 -13.618800 8.013413
13.712400 -13.618800 8.007845
13.759200 -13.618800 8.013413
13.806000 -13.618800 8.006102
13.852800 -13.618800 7.998095
13.899600 -13.618800 8.006102
13.946400 -13.618800 8.025028
13.993200 -13.618800 8.027436
14.040000 -13.618800 8.032253
14.086800 -13.618800 8.034498
14.133600 -13.618800 8.038704
14.180400 -13.618800 8.039927
14.227200 -13.618800 8.040986
14.274000 -13.618800 8.036161
14.320800 -13.618800 8.018252
14.367600 -13.618800 7.992061
14.414400 -13.618800 7.977379
15.163200 -13.618800 6.753018
15.210000 -13.618800 6.734537
15.256800 -13.618800 6.733051
15.303600 -13.618800 6.722029
15.350400 -13.618800 6.722270
15.397200 -13.618800 6.730736
15.444000 -13.618800 6.733051
15.490800 -13.618800 6.749465
15.584400 -13.618800 6.731147
15.631200 -13.618800 6.728166
15.678000 -13.618800 6.725227
15.724800 -13.618800 6.718042
15.771600 -13.618800 6.703730
15.818400 -13.618800 6.678937
15.865200 -13.618800 6.650767
15.912000 -13.618800 6.547189
16.146000 -13.618800 4.686714
16.286400 -13.618800 4.089304
16.567200 -13.618800 2.325177
16.614000 -13.618800 2.096091
16.660800 -13.618800 1.968126
-18.720000 -13.572000 0.000000
-18.673200 -13.572000 0.000000
-18.626400 -13.572000 0.000000
-18.579600 -13.572000 -7.206233
-18.532800 -13.572000 -7.199430
-18.486000 -13.572000 -7.199430
-18.439200 -13.572000 -7.199430
-18.392400 -13.572000 -7.191231
-18.345600 -13.572000 -7.180432
-18.298800 -13.572000 -7.174047
-18.252000 -13.572000 -7.171785
-18.205200 -13.572000 -7.171785
-18.158400 -13.572000 -7.171175
-18.111600 -13.572000 -7.157593
-18.064800 -13.572000 -7.157593
-18.018000 -13.572000 -7.155326
-17.971200 -13.572000 -7.155326
-17.924400 -13.572000 -7.141783
-17.877600 -13.572000 -7.141783
-17.830800 -13.572000 -7.139033
-17.784000 -13.572000 -7.136302
-17.737200 -13.572000 -7.131042
-17.690400 -13.572000 -7.131042
-17.643600 -13.572000 -7.122367
-17.596800 -13.572000 -7.115704
-17.550000 -13.572000 -7.094916
-17.503200 -13.572000 -7.069571
-17.456400 -13.572000 -7.048543
-17.409600 -13.572000 -7.048543
-17.362800 -13.572000 -7.043126
-17.316000 -13.572000 -7.040097
-17.269200 -13.572000 -7.032589
-17.222400 -13.572000 -7.015904
-17.175600 -13.572000 -7.001522
-17.128800 -13.572000 -6.958613
-17.082000 -13.572000 -6.921432
-17.035200 -13.572000 -6.853342
-16.988400 -13.572000 -6.721688
-16.567200 -13.572000 -5.419276
-16.520400 -13.572000 -5.377034
-15.397200 -13.572000 6.827723
-15.350400 -13.572000 6.833329
-15.303600 -13.572000 6.855713
-15.256800 -13.572000 6.877602
-15.210000 -13.572000 6.881957
-15.163200 -13.572000 6.899314
-15.116400 -13.572000 6.908048
-15.069600 -13.572000 6.930061
-15.022800 -13.572000 6.939316
-14.976000 -13.572000 6.940921
-14.929200 -13.572000 6.952202
-14.882400 -13.572000 6.971838
-14.835600 -13.572000 6.976082
-14.788800 -13.572000 6.979482
-14.742000 -13.572000 6.988455
-14.695200 -13.572000 6.993380
-14.648400 -13.572000 7.002226
-14.601600 -13.572000 7.003064
-14.554800 -13.572000 7.003262
-14.508000 -13.572000 7.003262
-14.461200 -13.572000 7.014547
-14.414400 -13.572000 7.016790
-14.367600 -13.572000 7.016922
-14.320800 -13.572000 7.018602
-14.274000 -13.572000 7.019425
-14.227200 -13.572000 7.019653
-14.180400 -13.572000 7.022642
-14.133600 -13.572000 7.030894
-14.086800 -13.572000 7.034452
-14.040000 -13.572000 7.034452
-13.993200 -13.572000 7.034452
-13.946400 -13.572000 7.034727
-13.899600 -13.572000 7.034452
-13.852800 -13.572000 7.033314
-13.806000 -13.572000 7.033314
-13.759200 -13.572000 7.031434
-13.712400 -13.572000 7.032318
-13.665600 -13.572000 7.034727
-13.618800 -13.572000 7.044257
-13.572000 -13.572000 7.056130
-13.525200 -13.572000 7.068519
-13.478400 -13.572000 7.101943
-13.431600 -13.572000 7.138683
-13.384800 -13.572000 7.167645
-3.510000 -13.572000 8.579892
-3.463200 -13.572000 5.027443
-3.416400 -13.572000 4.943066
-3.369600 -13.572000 4.943066
-3.322800 -13.572000 4.910048
-3.276000 -13.572000 5.005964
-3.229200 -13.572000 8.240373
-3.182400 -13.572000 8.315040
-3.135600 -13.572000 8.338624
-3.088800 -13.572000 8.315040
-3.042000 -13.572000 8.270366
-2.995200 -13.572000 8.268870
-2.948400 -13.572000 8.245349
-2.901600 -13.572000 8.208789
-2.854800 -13.572000 8.193989
-2.808000 -13.572000 8.181572
-2.761200 -13.572000 8.169279
-2.714400 -13.572000 8.130743
-2.667600 -13.572000 8.116995
-2.620800 -13.572000 8.088303
-2.574000 -13.572000 8.064625
-2.527200 -13.572000 8.040622
-2.480400 -13.572000 8.022754
-2.433600 -13.572000 7.997734
-2.386800 -13.572000 7.969535
-2.340000 -13.572000 7.959959
-2.293200 -13.572000 7.936416
-2.246400 -13.572000 7.883425
-2.199600 -13.572000 7.850860
-2.152800 -13.572000 7.850860
-2.106000 -13.572000 7.824055
-2.059200 -13.572000 7.813853
-2.012400 -13.572000 7.813788
-1.965600 -13.572000 7.812285
-1.918800 -13.572000 7.797944
-1.872000 -13.572000 7.786616
-1.825200 -13.572000 7.761608
-1.778400 -13.572000 7.787253
-1.731600 -13.572000 7.787253
-1.684800 -13.572000 7.762883
-1.638000 -13.572000 7.760848
-1.591200 -13.572000 7.748773
-1.544400 -13.572000 7.738869
-1.497600 -13.572000 7.693179
-1.450800 -13.572000 7.672174
-1.404000 -13.572000 7.672174
-1.357200 -13.572000 7.676878
-1.310400 -13.572000 7.676878
-1.263600 -13.572000 7.661534
-1.216800 -13.572000 7.648860
-1.170000 -13.572000 7.632502
-1.123200 -13.572000 7.585072
-1.076400 -13.572000 7.550253
-1.029600 -13.572000 7.513068
-0.982800 -13.572000 7.485543
-0.936000 -13.572000 7.482523
-0.889200 -13.572000 7.485543
-0.842400 -13.572000 7.475542
-0.795600 -13.572000 7.478967
-0.748800 -13.572000 7.478967
-0.702000 -13.572000 7.498076
-0.655200 -13.572000 7.497710
-0.608400 -13.572000 7.470624
-0.561600 -13.572000 7.464959
-0.514800 -13.572000 7.470624
-0.468000 -13.572000 7.457842
-0.421200 -13.572000 7.437697
-0.374400 -13.572000 7.422722
-0.327600 -13.572000 7.407555
-0.280800 -13.572000 7.400458
-0.234000 -13.572000 7.394180
-0.187200 -13.572000 7.377800
-0.140400 -13.572000 7.374445
-0.093600 -13.572000 7.364547
-0.046800 -13.572000 7.365500
0.000000 -13.572000 7.362208
0.046800 -13.572000 7.357439
0.093600 -13.572000 7.350782
0.140400 -13.572000 7.339593
0.187200 -13.572000 7.339856
0.234000 -13.572000 7.336070
0.280800 -13.572000 7.332175
0.327600 -13.572000 7.332175
0.374400 -13.572000 7.332175
0.421200 -13.572000 7.329328
0.468000 -13.572000 7.321484
0.514800 -13.572000 7.312649
0.561600 -13.572000 7.312649
0.608400 -13.572000 7.317001
0.655200 -13.572000 7.318075
0.702000 -13.572000 7.310665
0.748800 -13.572000 7.289848
0.795600 -13.572000 7.270416
0.842400 -13.572000 7.258795
0.889200 -13.572000 7.245470
0.936000 -13.572000 7.241467
0.982800 -13.572000 7.238757
1.029600 -13.572000 7.241467
1.076400 -13.572000 7.245470
1.123200 -13.572000 7.253868
1.170000 -13.572000 7.250899
1.216800 -13.572000 7.248768
1.263600 -13.572000 7.234933
1.310400 -13.572000 7.248768
1.357200 -13.572000 7.234933
1.404000 -13.572000 7.220359
1.450800 -13.572000 7.220359
1.497600 -13.572000 7.232421
1.544400 -13.572000 7.219957
1.591200 -13.572000 7.205618
1.638000 -13.572000 7.194339
1.684800 -13.572000 7.187375
1.731600 -13.572000 7.192559
1.778400 -13.572000 7.189473
1.825200 -13.572000 7.187375
1.872000 -13.572000 7.192559
1.918800 -13.572000 7.186848
1.965600 -13.572000 7.186848
2.012400 -13.572000 7.192836
2.059200 -13.572000 7.202145
2.106000 -13.572000 7.202145
2.152800 -13.572000 7.212006
2.199600 -13.572000 7.233850
2.246400 -13.572000 7.236752
2.293200 -13.572000 7.239636
2.340000 -13.572000 7.247744
2.386800 -13.572000 7.247744
2.433600 -13.572000 7.247744
2.480400 -13.572000 7.236752
2.527200 -13.572000 7.232617
2.574000 -13.572000 7.227280
2.620800 -13.572000 7.212305
2.667600 -13.572000 7.207397
2.714400 -13.572000 7.208616
2.761200 -13.572000 7.214532
2.808000 -13.572000 7.218195
2.854800 -13.572000 7.214532
2.901600 -13.572000 7.229702
2.948400 -13.572000 7.231639
2.995200 -13.572000 7.256794
3.042000 -13.572000 7.253236
3.088800 -13.572000 7.252958
3.135600 -13.572000 7.253236
3.182400 -13.572000 7.252958
3.229200 -13.572000 7.251641
3.276000 -13.572000 7.262354
3.322800 -13.572000 7.269926
3.369600 -13.572000 7.272137
3.416400 -13.572000 7.286364
3.463200 -13.572000 7.290618
3.510000 -13.572000 7.305711
3.556800 -13.572000 7.327502
3.603600 -13.572000 7.327502
3.650400 -13.572000 7.320332
3.697200 -13.572000 7.315849
3.744000 -13.572000 7.323818
3.790800 -13.572000 7.327502
3.837600 -13.572000 7.334930
3.884400 -13.572000 7.345050
3.931200 -13.572000 7.345160
3.978000 -13.572000 7.346060
4.024800 -13.572000 7.378066
4.071600 -13.572000 7.395445
4.118400 -13.572000 7.417239
4.165200 -13.572000 7.397761
4.212000 -13.572000 7.397761
4.258800 -13.572000 7.397761
4.305600 -13.572000 7.415629
4.352400 -13.572000 7.417239
4.399200 -13.572000 7.410196
4.446000 -13.572000 7.401615
4.492800 -13.572000 7.412791
4.539600 -13.572000 7.412791
4.586400 -13.572000 7.439026
4.633200 -13.572000 7.449260
4.680000 -13.572000 7.459497
4.726800 -13.572000 7.481799
4.773600 -13.572000 7.508068
4.820400 -13.572000 7.511939
4.867200 -13.572000 7.520543
4.914000 -13.572000 7.520543
4.960800 -13.572000 7.500110
5.007600 -13.572000 7.491686
5.054400 -13.572000 7.491686
5.101200 -13.572000 7.491686
5.148000 -13.572000 7.499886
5.194800 -13.572000 7.502965
5.241600 -13.572000 7.533570
5.288400 -13.572000 7.542993
5.335200 -13.572000 7.546987
5.382000 -13.572000 7.554509
5.428800 -13.572000 7.564061
5.475600 -13.572000 7.567311
5.522400 -13.572000 7.615700
5.569200 -13.572000 7.686845
5.616000 -13.572000 7.701629
5.662800 -13.572000 7.696916
5.709600 -13.572000 7.759925
5.756400 -13.572000 7.791558
5.803200 -13.572000 7.791558
5.850000 -13.572000 7.787877
5.896800 -13.572000 7.788094
5.943600 -13.572000 7.854820
5.990400 -13.572000 7.875892
6.037200 -13.572000 7.913437
6.084000 -13.572000 7.955147
6.130800 -13.572000 7.963429
6.177600 -13.572000 7.965491
6.224400 -13.572000 8.011971
6.271200 -13.572000 8.027085
6.318000 -13.572000 8.037430
6.364800 -13.572000 8.054201
6.411600 -13.572000 8.057976
6.458400 -13.572000 8.075411
6.505200 -13.572000 8.094693
6.552000 -13.572000 8.116326
6.598800 -13.572000 8.152677
6.645600 -13.572000 8.209075
6.692400 -13.572000 8.254864
6.739200 -13.572000 8.299576
6.786000 -13.572000 8.310257
6.832800 -13.572000 8.325700
6.879600 -13.572000 8.350124
6.926400 -13.572000 8.373771
6.973200 -13.572000 8.465768
7.020000 -13.572000 8.525958
7.066800 -13.572000 8.538817
7.113600 -13.572000 8.581730
7.160400 -13.572000 8.562241
7.207200 -13.572000 8.562241
7.254000 -13.572000 8.492981
7.300800 -13.572000 -9.196878
7.347600 -13.572000 -9.311649
7.394400 -13.572000 -9.396730
7.441200 -13.572000 -9.330994
7.488000 -13.572000 -9.223362
7.534800 -13.572000 -8.972984
7.581600 -13.572000 -8.521344
7.628400 -13.572000 -8.249873
7.675200 -13.572000 23.190812
7.722000 -13.572000 29.406402
7.768800 -13.572000 29.412673
7.815600 -13.572000 29.417046
7.862400 -13.572000 29.417688
7.909200 -13.572000 29.423313
7.956000 -13.572000 29.425321
8.002800 -13.572000 29.425327
8.049600 -13.572000 29.425321
12.589200 -13.572000 8.002587
12.636000 -13.572000 8.001130
12.682800 -13.572000 8.004811
12.729600 -13.572000 7.997729
12.776400 -13.572000 7.997729
12.823200 -13.572000 7.992982
12.870000 -13.572000 7.994245
12.916800 -13.572000 7.995125
12.963600 -13.572000 7.994917
13.010400 -13.572000 7.992317
13.057200 -13.572000 7.991516
13.104000 -13.572000 7.986707
13.150800 -13.572000 7.986707
13.197600 -13.572000 7.986127
13.244400 -13.572000 7.984294
13.291200 -13.572000 7.984764
13.338000 -13.572000 7.986127
13.384800 -13.572000 7.999084
13.431600 -13.572000 8.006594
13.478400 -13.572000 8.012144
13.525200 -13.572000 8.013413
13.572000 -13.572000 8.015932
13.618800 -13.572000 8.015932
13.665600 -13.572000 8.016435
13.712400 -13.572000 8.015932
13.759200 -13.572000 8.016435
13.806000 -13.572000 8.013413
13.852800 -13.572000 8.007845
13.899600 -13.572000 8.006102
13.946400 -13.572000 8.018896
13.993200 -13.572000 8.025028
14.040000 -13.572000 8.034498
14.086800 -13.572000 8.038704
14.133600 -13.572000 8.040691
14.180400 -13.572000 8.040986
14.227200 -13.572000 8.064818
14.274000 -13.572000 8.054063
14.320800 -13.572000 8.040847
14.367600 -13.572000 8.025658
14.414400 -13.572000 7.992061
14.461200 -13.572000 7.985625
15.210000 -13.572000 6.766671
15.256800 -13.572000 6.753018
15.303600 -13.572000 6.733051
15.350400 -13.572000 6.730736
15.397200 -13.572000 6.730736
15.444000 -13.572000 6.730736
15.490800 -13.572000 6.732074
15.537600 -13.572000 6.732074
15.584400 -13.572000 6.731383
15.631200 -13.572000 6.731383
15.678000 -13.572000 6.731383
15.724800 -13.572000 6.725227
15.771600 -13.572000 6.710850
15.818400 -13.572000 6.684176
15.865200 -13.572000 6.659288
15.912000 -13.572000 6.561535
16.146000 -13.572000 4.835203
16.192800 -13.572000 4.648620
16.286400 -13.572000 4.286071
16.333200 -13.572000 3.912325
16.380000 -13.572000 3.630408
-18.720000 -13.525200 0.000000
-18.673200 -13.525200 0.000000
-18.626400 -13.525200 0.000000
-18.579600 -13.525200 -7.234837
-18.532800 -13.525200 -7.206233
-18.486000 -13.525200 -7.211159
-18.439200 -13.525200 -7.203475
-18.392400 -13.525200 -7.196937
-18.345600 -13.525200 -7.195230
-18.298800 -13.525200 -7.189176
-18.252000 -13.525200 -7.176045
-18.205200 -13.525200 -7.176812
-18.158400 -13.525200 -7.175362
-18.111600 -13.525200 -7.172532
-18.064800 -13.525200 -7.171175
-18.018000 -13.525200 -7.159885
-17.971200 -13.525200 -7.159885
-17.924400 -13.525200 -7.157285
-17.877600 -13.525200 -7.157285
-17.830800 -13.525200 -7.144101
-17.784000 -13.525200 -7.144101
-17.737200 -13.525200 -7.139033
-17.690400 -13.525200 -7.136302
-17.643600 -13.525200 -7.123317
-17.596800 -13.525200 -7.110101
-17.550000 -13.525200 -7.077973
-17.503200 -13.525200 -7.069571
-17.456400 -13.525200 -7.054191
-17.409600 -13.525200 -7.047226
-17.362800 -13.525200 -7.043126
-17.316000 -13.525200 -7.043126
-17.269200 -13.525200 -7.042153
-17.222400 -13.525200 -7.043126
-17.175600 -13.525200 -7.008358
-17.128800 -13.525200 -6.973470
-17.082000 -13.525200 -6.921432
-17.035200 -13.525200 -6.853342
-16.988400 -13.525200 -6.654295
-16.567200 -13.525200 -5.278113
-15.444000 -13.525200 6.827723
-15.397200 -13.525200 6.841482
-15.350400 -13.525200 6.847875
-15.303600 -13.525200 6.872499
-15.256800 -13.525200 6.884768
-15.210000 -13.525200 6.899314
-15.163200 -13.525200 6.914732
-15.116400 -13.525200 6.939372
-15.069600 -13.525200 6.941307
-15.022800 -13.525200 6.952202
-14.976000 -13.525200 6.961858
-14.929200 -13.525200 6.975074
-14.882400 -13.525200 6.976716
-14.835600 -13.525200 6.979858
-14.788800 -13.525200 6.988455
-14.742000 -13.525200 6.990001
-14.695200 -13.525200 6.993380
-14.648400 -13.525200 7.003064
-14.601600 -13.525200 7.007577
-14.554800 -13.525200 7.010847
-14.508000 -13.525200 7.014547
-14.461200 -13.525200 7.016922
-14.414400 -13.525200 7.019425
-14.367600 -13.525200 7.020020
-14.320800 -13.525200 7.020020
-14.274000 -13.525200 7.020020
-14.227200 -13.525200 7.025375
-14.180400 -13.525200 7.025375
-14.133600 -13.525200 7.034452
-14.086800 -13.525200 7.034452
-14.040000 -13.525200 7.036189
-13.993200 -13.525200 7.034452
-13.946400 -13.525200 7.040140
-13.899600 -13.525200 7.033314
-13.852800 -13.525200 7.031434
-13.806000 -13.525200 7.031434
-13.759200 -13.525200 7.031434
-13.712400 -13.525200 7.032318
-13.665600 -13.525200 7.042955
-13.618800 -13.525200 7.051158
-13.572000 -13.525200 7.063086
-13.525200 -13.525200 7.079566
-13.478400 -13.525200 7.134087
-13.431600 -13.525200 7.143586
-3.556800 -13.525200 13.284235
-3.510000 -13.525200 8.492499
-3.463200 -13.525200 5.139086
-3.416400 -13.525200 4.997619
-3.369600 -13.525200 4.997619
-3.322800 -13.525200 4.940850
-3.276000 -13.525200 5.044203
-3.229200 -13.525200 8.241580
-3.182400 -13.525200 8.358699
-3.135600 -13.525200 8.359399
-3.088800 -13.525200 8.346684
-3.042000 -13.525200 8.290107
-2.995200 -13.525200 8.279437
-2.948400 -13.525200 8.255825
-2.901600 -13.525200 8.230508
-2.854800 -13.525200 8.194566
-2.808000 -13.525200 8.193989
-2.761200 -13.525200 8.172342
-2.714400 -13.525200 8.143107
-2.667600 -13.525200 8.123915
-2.620800 -13.525200 8.109091
-2.574000 -13.525200 8.087297
-2.527200 -13.525200 8.050321
-2.480400 -13.525200 8.013649
-2.433600 -13.525200 7.991489
-2.386800 -13.525200 7.969392
-2.340000 -13.525200 7.946681
-2.293200 -13.525200 7.939847
-2.246400 -13.525200 7.873910
-2.199600 -13.525200 7.850860
-2.152800 -13.525200 7.849005
-2.106000 -13.525200 7.824055
-2.059200 -13.525200 7.813853
-2.012400 -13.525200 7.813788
-1.965600 -13.525200 7.812285
-1.918800 -13.525200 7.787912
-1.872000 -13.525200 7.778503
-1.825200 -13.525200 7.759792
-1.778400 -13.525200 7.762883
-1.731600 -13.525200 7.761608
-1.684800 -13.525200 7.743324
-1.638000 -13.525200 7.743324
-1.591200 -13.525200 7.730712
-1.544400 -13.525200 7.699265
-1.497600 -13.525200 7.676878
-1.450800 -13.525200 7.664255
-1.404000 -13.525200 7.664255
-1.357200 -13.525200 7.671521
-1.310400 -13.525200 7.666958
-1.263600 -13.525200 7.631759
-1.216800 -13.525200 7.593446
-1.170000 -13.525200 7.593446
-1.123200 -13.525200 7.580078
-1.076400 -13.525200 7.550253
-1.029600 -13.525200 7.513068
-0.982800 -13.525200 7.482523
-0.936000 -13.525200 7.474812
-0.889200 -13.525200 7.475542
-0.842400 -13.525200 7.470533
-0.795600 -13.525200 7.466651
-0.748800 -13.525200 7.466622
-0.702000 -13.525200 7.466651
-0.655200 -13.525200 7.470533
-0.608400 -13.525200 7.464959
-0.561600 -13.525200 7.457842
-0.514800 -13.525200 7.464959
-0.468000 -13.525200 7.451166
-0.421200 -13.525200 7.437697
-0.374400 -13.525200 7.421001
-0.327600 -13.525200 7.407555
-0.280800 -13.525200 7.400458
-0.234000 -13.525200 7.394180
-0.187200 -13.525200 7.375345
-0.140400 -13.525200 7.368841
-0.093600 -13.525200 7.364547
-0.046800 -13.525200 7.365500
0.000000 -13.525200 7.359788
0.046800 -13.525200 7.350782
0.093600 -13.525200 7.350782
0.140400 -13.525200 7.339593
0.187200 -13.525200 7.339856
0.234000 -13.525200 7.336070
0.280800 -13.525200 7.332175
0.327600 -13.525200 7.332175
0.374400 -13.525200 7.332175
0.421200 -13.525200 7.329480
0.468000 -13.525200 7.329328
0.514800 -13.525200 7.312649
0.561600 -13.525200 7.310886
0.608400 -13.525200 7.318075
0.655200 -13.525200 7.318075
0.702000 -13.525200 7.294933
0.748800 -13.525200 7.270542
0.795600 -13.525200 7.250249
0.842400 -13.525200 7.249752
0.889200 -13.525200 7.245470
0.936000 -13.525200 7.239659
0.982800 -13.525200 7.238007
1.029600 -13.525200 7.238757
1.076400 -13.525200 7.220500
1.123200 -13.525200 7.232525
1.170000 -13.525200 7.220500
1.216800 -13.525200 7.219106
1.263600 -13.525200 7.213327
1.310400 -13.525200 7.227010
1.357200 -13.525200 7.227010
1.404000 -13.525200 7.220359
1.450800 -13.525200 7.217585
1.497600 -13.525200 7.227010
1.544400 -13.525200 7.219957
1.591200 -13.525200 7.214830
1.638000 -13.525200 7.192559
1.684800 -13.525200 7.187375
1.731600 -13.525200 7.192559
1.778400 -13.525200 7.189473
1.825200 -13.525200 7.187375
1.872000 -13.525200 7.191727
1.918800 -13.525200 7.184087
1.965600 -13.525200 7.191727
2.012400 -13.525200 7.197656
2.059200 -13.525200 7.202145
2.106000 -13.525200 7.207838
2.152800 -13.525200 7.234442
2.199600 -13.525200 7.239636
2.246400 -13.525200 7.239636
2.293200 -13.525200 7.239636
2.340000 -13.525200 7.238337
2.386800 -13.525200 7.232617
2.433600 -13.525200 7.232617
2.480400 -13.525200 7.211179
2.527200 -13.525200 7.209083
2.574000 -13.525200 7.209083
2.620800 -13.525200 7.207397
2.667600 -13.525200 7.205062
2.714400 -13.525200 7.208318
2.761200 -13.525200 7.214532
2.808000 -13.525200 7.218195
2.854800 -13.525200 7.214532
2.901600 -13.525200 7.229491
2.948400 -13.525200 7.252958
2.995200 -13.525200 7.253236
3.042000 -13.525200 7.241264
3.088800 -13.525200 7.238910
3.135600 -13.525200 7.252958
3.182400 -13.525200 7.241264
3.229200 -13.525200 7.238910
3.276000 -13.525200 7.256794
3.322800 -13.525200 7.269926
3.369600 -13.525200 7.300707
3.416400 -13.525200 7.305027
3.463200 -13.525200 7.307900
3.510000 -13.525200 7.326669
3.556800 -13.525200 7.341368
3.603600 -13.525200 7.340091
3.650400 -13.525200 7.328649
3.697200 -13.525200 7.320332
3.744000 -13.525200 7.327502
3.790800 -13.525200 7.328649
3.837600 -13.525200 7.345160
3.884400 -13.525200 7.334930
3.931200 -13.525200 7.345160
3.978000 -13.525200 7.346060
4.024800 -13.525200 7.378066
4.071600 -13.525200 7.393667
4.118400 -13.525200 7.400044
4.165200 -13.525200 7.392943
4.212000 -13.525200 7.394036
4.258800 -13.525200 7.393043
4.305600 -13.525200 7.397761
4.352400 -13.525200 7.401615
4.399200 -13.525200 7.395530
4.446000 -13.525200 7.395083
4.492800 -13.525200 7.406981
4.539600 -13.525200 7.401615
4.586400 -13.525200 7.412791
4.633200 -13.525200 7.441908
4.680000 -13.525200 7.450495
4.726800 -13.525200 7.469176
4.773600 -13.525200 7.494383
4.820400 -13.525200 7.508068
4.867200 -13.525200 7.509669
4.914000 -13.525200 7.508215
4.960800 -13.525200 7.496874
5.007600 -13.525200 7.491686
5.054400 -13.525200 7.500110
5.101200 -13.525200 7.499886
5.148000 -13.525200 7.499886
5.194800 -13.525200 7.505900
5.241600 -13.525200 7.510453
5.288400 -13.525200 7.519118
5.335200 -13.525200 7.542993
5.382000 -13.525200 7.544685
5.428800 -13.525200 7.557703
5.475600 -13.525200 7.573691
5.522400 -13.525200 7.615700
5.569200 -13.525200 7.680910
5.616000 -13.525200 7.696916
5.662800 -13.525200 7.696916
5.709600 -13.525200 7.715971
5.756400 -13.525200 7.759925
5.803200 -13.525200 7.744610
5.850000 -13.525200 7.743781
5.896800 -13.525200 7.744610
5.943600 -13.525200 7.795653
5.990400 -13.525200 7.856709
6.037200 -13.525200 7.889454
6.084000 -13.525200 7.918868
6.130800 -13.525200 7.920283
6.177600 -13.525200 7.940216
6.224400 -13.525200 7.966015
6.271200 -13.525200 8.011933
6.318000 -13.525200 8.027085
6.364800 -13.525200 8.054201
6.411600 -13.525200 8.057976
6.458400 -13.525200 8.075411
6.505200 -13.525200 8.100945
6.552000 -13.525200 8.130122
6.598800 -13.525200 8.144006
6.645600 -13.525200 8.195207
6.692400 -13.525200 8.236715
6.739200 -13.525200 8.288846
6.786000 -13.525200 8.302642
6.832800 -13.525200 8.325700
6.879600 -13.525200 8.373771
6.926400 -13.525200 8.406624
6.973200 -13.525200 8.470934
7.020000 -13.525200 8.538817
7.066800 -13.525200 8.543856
7.113600 -13.525200 8.562241
7.160400 -13.525200 8.538817
7.207200 -13.525200 8.528265
7.254000 -13.525200 -8.738091
7.300800 -13.525200 -9.317189
7.347600 -13.525200 -9.326596
7.394400 -13.525200 -9.890158
7.441200 -13.525200 -9.330994
7.488000 -13.525200 -9.155614
7.534800 -13.525200 -8.932826
7.581600 -13.525200 -8.489345
7.628400 -13.525200 -8.109450
7.675200 -13.525200 29.402305
7.722000 -13.525200 29.412551
7.768800 -13.525200 29.417688
7.815600 -13.525200 29.424724
7.862400 -13.525200 29.425321
7.909200 -13.525200 29.427096
7.956000 -13.525200 29.428033
8.002800 -13.525200 29.431601
8.049600 -13.525200 29.431601
12.589200 -13.525200 8.016912
12.636000 -13.525200 8.015188
12.682800 -13.525200 8.010174
12.729600 -13.525200 7.998355
12.776400 -13.525200 7.998355
12.823200 -13.525200 7.992208
12.870000 -13.525200 7.994917
12.916800 -13.525200 7.998279
12.963600 -13.525200 7.998279
13.010400 -13.525200 7.992317
13.057200 -13.525200 7.992011
13.104000 -13.525200 7.991530
13.150800 -13.525200 7.992011
13.197600 -13.525200 7.990426
13.244400 -13.525200 7.991578
13.291200 -13.525200 7.999061
13.338000 -13.525200 8.009200
13.384800 -13.525200 8.008147
13.431600 -13.525200 8.006594
13.478400 -13.525200 8.012144
13.525200 -13.525200 8.012144
13.572000 -13.525200 8.013413
13.618800 -13.525200 8.012144
13.665600 -13.525200 8.013413
13.712400 -13.525200 8.013413
13.759200 -13.525200 8.015932
13.806000 -13.525200 8.015932
13.852800 -13.525200 8.017234
13.899600 -13.525200 8.025028
13.946400 -13.525200 8.032253
13.993200 -13.525200 8.036614
14.040000 -13.525200 8.040986
14.086800 -13.525200 8.040986
14.133600 -13.525200 8.047404
14.180400 -13.525200 8.065823
14.227200 -13.525200 8.068122
14.274000 -13.525200 8.057375
14.320800 -13.525200 8.040847
14.367600 -13.525200 8.036717
14.414400 -13.525200 8.010791
14.461200 -13.525200 7.990426
14.508000 -13.525200 7.977379
15.256800 -13.525200 6.753018
15.303600 -13.525200 6.744571
15.397200 -13.525200 6.734537
15.444000 -13.525200 6.730736
15.490800 -13.525200 6.731383
15.537600 -13.525200 6.731383
15.584400 -13.525200 6.731383
15.678000 -13.525200 6.732074
15.724800 -13.525200 6.731383
15.771600 -13.525200 6.725697
15.818400 -13.525200 6.710850
15.865200 -13.525200 6.683610
15.912000 -13.525200 6.659288
15.958800 -13.525200 6.561535
16.239600 -13.525200 4.648620
16.286400 -13.525200 4.463226
16.333200 -13.525200 4.036949
-18.720000 -13.478400 0.000000
-18.673200 -13.478400 0.000000
-18.626400 -13.478400 0.000000
-18.579600 -13.478400 -7.236465
-18.532800 -13.478400 -7.211159
-18.486000 -13.478400 -7.216484
-18.439200 -13.478400 -7.211159
-18.392400 -13.478400 -7.213065
-18.345600 -13.478400 -7.210859
-18.298800 -13.478400 -7.203475
-18.252000 -13.478400 -7.191231
-18.205200 -13.478400 -7.189176
-18.158400 -13.478400 -7.185077
-18.111600 -13.478400 -7.188611
-18.064800 -13.478400 -7.176812
-18.018000 -13.478400 -7.171175
-17.971200 -13.478400 -7.171175
-17.924400 -13.478400 -7.164388
-17.877600 -13.478400 -7.164388
-17.830800 -13.478400 -7.157285
-17.784000 -13.478400 -7.144101
-17.737200 -13.478400 -7.136302
-17.690400 -13.478400 -7.136302
-17.643600 -13.478400 -7.123317
-17.596800 -13.478400 -7.103880
-17.550000 -13.478400 -7.077973
-17.503200 -13.478400 -7.069098
-17.456400 -13.478400 -7.051908
-17.409600 -13.478400 -7.047226
-17.362800 -13.478400 -7.042904
-17.316000 -13.478400 -7.043126
-17.269200 -13.478400 -7.042904
-17.222400 -13.478400 -7.042904
-17.175600 -13.478400 -7.008358
-17.128800 -13.478400 -6.973470
-17.082000 -13.478400 -6.889408
-17.035200 -13.478400 -6.722943
-15.490800 -13.478400 6.808562
-15.444000 -13.478400 6.836630
-15.397200 -13.478400 6.855713
-15.350400 -13.478400 6.866244
-15.303600 -13.478400 6.879896
-15.256800 -13.478400 6.899314
-15.210000 -13.478400 6.906557
-15.163200 -13.478400 6.939056
-15.116400 -13.478400 6.942121
-15.069600 -13.478400 6.959844
-15.022800 -13.478400 6.976082
-14.976000 -13.478400 6.978722
-14.929200 -13.478400 6.979858
-14.882400 -13.478400 6.982708
-14.835600 -13.478400 6.993273
-14.788800 -13.478400 6.993380
-14.742000 -13.478400 7.005736
-14.695200 -13.478400 7.003064
-14.648400 -13.478400 7.007577
-14.601600 -13.478400 7.016161
-14.554800 -13.478400 7.019425
-14.508000 -13.478400 7.016922
-14.461200 -13.478400 7.016922
-14.414400 -13.478400 7.020020
-14.367600 -13.478400 7.025375
-14.320800 -13.478400 7.025581
-14.274000 -13.478400 7.025375
-14.227200 -13.478400 7.025581
-14.180400 -13.478400 7.032395
-14.133600 -13.478400 7.042856
-14.086800 -13.478400 7.042444
-14.040000 -13.478400 7.042846
-13.993200 -13.478400 7.042846
-13.946400 -13.478400 7.045765
-13.899600 -13.478400 7.042846
-13.852800 -13.478400 7.041482
-13.806000 -13.478400 7.041482
-13.759200 -13.478400 7.042409
-13.712400 -13.478400 7.044257
-13.665600 -13.478400 7.051158
-13.618800 -13.478400 7.058875
-13.572000 -13.478400 7.079566
-13.525200 -13.478400 7.125924
-13.478400 -13.478400 7.143686
-13.431600 -13.478400 7.167645
-3.556800 -13.478400 13.284235
-3.510000 -13.478400 5.289913
-3.463200 -13.478400 5.139086
-3.416400 -13.478400 5.044203
-3.369600 -13.478400 5.044203
-3.322800 -13.478400 4.997619
-3.276000 -13.478400 5.136917
-3.229200 -13.478400 8.315040
-3.182400 -13.478400 8.362807
-3.135600 -13.478400 8.362807
-3.088800 -13.478400 8.349558
-3.042000 -13.478400 8.303383
-2.995200 -13.478400 8.288642
-2.948400 -13.478400 8.264184
-2.901600 -13.478400 8.230508
-2.854800 -13.478400 8.194566
-2.808000 -13.478400 8.190460
-2.761200 -13.478400 8.155524
-2.714400 -13.478400 8.143107
-2.667600 -13.478400 8.125176
-2.620800 -13.478400 8.117421
-2.574000 -13.478400 8.089254
-2.527200 -13.478400 8.050321
-2.480400 -13.478400 8.008917
-2.433600 -13.478400 7.981518
-2.386800 -13.478400 7.953304
-2.340000 -13.478400 7.939847
-2.293200 -13.478400 7.888490
-2.246400 -13.478400 7.859086
-2.199600 -13.478400 7.849005
-2.152800 -13.478400 7.849005
-2.106000 -13.478400 7.830853
-2.059200 -13.478400 7.824153
-2.012400 -13.478400 7.819449
-1.965600 -13.478400 7.812718
-1.918800 -13.478400 7.787912
-1.872000 -13.478400 7.778503
-1.825200 -13.478400 7.750997
-1.778400 -13.478400 7.759792
-1.731600 -13.478400 7.748773
-1.684800 -13.478400 7.715303
-1.638000 -13.478400 7.723819
-1.591200 -13.478400 7.697663
-1.544400 -13.478400 7.672156
-1.497600 -13.478400 7.658421
-1.450800 -13.478400 7.645354
-1.404000 -13.478400 7.645354
-1.357200 -13.478400 7.648208
-1.310400 -13.478400 7.645354
-1.263600 -13.478400 7.593446
-1.216800 -13.478400 7.580792
-1.170000 -13.478400 7.580792
-1.123200 -13.478400 7.565050
-1.076400 -13.478400 7.542928
-1.029600 -13.478400 7.514854
-0.982800 -13.478400 7.482523
-0.936000 -13.478400 7.466622
-0.889200 -13.478400 7.466622
-0.842400 -13.478400 7.462413
-0.795600 -13.478400 7.459229
-0.748800 -13.478400 7.450585
-0.702000 -13.478400 7.459229
-0.655200 -13.478400 7.459229
-0.608400 -13.478400 7.457842
-0.561600 -13.478400 7.450375
-0.514800 -13.478400 7.455488
-0.468000 -13.478400 7.448100
-0.421200 -13.478400 7.441251
-0.374400 -13.478400 7.421001
-0.327600 -13.478400 7.414707
-0.280800 -13.478400 7.407555
-0.234000 -13.478400 7.400354
-0.187200 -13.478400 7.376184
-0.140400 -13.478400 7.370322
-0.093600 -13.478400 7.360923
-0.046800 -13.478400 7.364547
0.000000 -13.478400 7.357439
0.046800 -13.478400 7.357439
0.093600 -13.478400 7.357439
0.140400 -13.478400 7.343457
0.187200 -13.478400 7.343457
0.234000 -13.478400 7.339067
0.280800 -13.478400 7.332175
0.327600 -13.478400 7.332068
0.374400 -13.478400 7.332068
0.421200 -13.478400 7.329328
0.468000 -13.478400 7.321484
0.514800 -13.478400 7.310886
0.561600 -13.478400 7.307898
0.608400 -13.478400 7.315818
0.655200 -13.478400 7.315818
0.702000 -13.478400 7.289848
0.748800 -13.478400 7.249752
0.795600 -13.478400 7.239659
0.842400 -13.478400 7.239227
0.889200 -13.478400 7.238757
0.936000 -13.478400 7.235593
0.982800 -13.478400 7.226843
1.029600 -13.478400 7.226843
1.076400 -13.478400 7.219106
1.123200 -13.478400 7.220731
1.170000 -13.478400 7.218678
1.216800 -13.478400 7.219106
1.263600 -13.478400 7.213327
1.310400 -13.478400 7.227010
1.357200 -13.478400 7.232525
1.404000 -13.478400 7.232525
1.450800 -13.478400 7.220359
1.497600 -13.478400 7.232421
1.544400 -13.478400 7.215760
1.591200 -13.478400 7.205618
1.638000 -13.478400 7.192559
1.684800 -13.478400 7.191727
1.731600 -13.478400 7.201362
1.778400 -13.478400 7.193458
1.825200 -13.478400 7.192559
1.872000 -13.478400 7.193490
1.918800 -13.478400 7.193458
1.965600 -13.478400 7.197656
2.012400 -13.478400 7.200143
2.059200 -13.478400 7.207838
2.106000 -13.478400 7.234442
2.152800 -13.478400 7.244866
2.199600 -13.478400 7.261016
2.246400 -13.478400 7.259250
2.293200 -13.478400 7.246553
2.340000 -13.478400 7.236752
2.386800 -13.478400 7.222159
2.433600 -13.478400 7.212305
2.480400 -13.478400 7.205360
2.527200 -13.478400 7.203675
2.574000 -13.478400 7.202132
2.620800 -13.478400 7.203675
2.667600 -13.478400 7.205062
2.714400 -13.478400 7.208318
2.761200 -13.478400 7.214532
2.808000 -13.478400 7.216732
2.854800 -13.478400 7.214532
2.901600 -13.478400 7.229491
2.948400 -13.478400 7.252958
2.995200 -13.478400 7.256794
3.042000 -13.478400 7.238910
3.088800 -13.478400 7.231639
3.135600 -13.478400 7.241264
3.182400 -13.478400 7.241264
3.229200 -13.478400 7.238910
3.276000 -13.478400 7.260515
3.322800 -13.478400 7.269926
3.369600 -13.478400 7.301597
3.416400 -13.478400 7.309350
3.463200 -13.478400 7.317633
3.510000 -13.478400 7.340091
3.556800 -13.478400 7.344404
3.603600 -13.478400 7.340091
3.650400 -13.478400 7.320332
3.697200 -13.478400 7.315849
3.744000 -13.478400 7.320332
3.790800 -13.478400 7.323818
3.837600 -13.478400 7.328649
3.884400 -13.478400 7.324210
3.931200 -13.478400 7.345050
3.978000 -13.478400 7.346060
4.024800 -13.478400 7.388212
4.071600 -13.478400 7.393043
4.118400 -13.478400 7.393043
4.165200 -13.478400 7.374396
4.212000 -13.478400 7.374794
4.258800 -13.478400 7.374396
4.305600 -13.478400 7.394036
4.352400 -13.478400 7.394036
4.399200 -13.478400 7.374794
4.446000 -13.478400 7.383780
4.492800 -13.478400 7.401615
4.539600 -13.478400 7.395530
4.586400 -13.478400 7.407928
4.633200 -13.478400 7.433620
4.680000 -13.478400 7.443042
4.726800 -13.478400 7.452776
4.773600 -13.478400 7.481799
4.820400 -13.478400 7.494383
4.867200 -13.478400 7.497868
4.914000 -13.478400 7.500110
4.960800 -13.478400 7.496874
5.007600 -13.478400 7.491686
5.054400 -13.478400 7.497868
5.101200 -13.478400 7.499886
5.148000 -13.478400 7.497868
5.194800 -13.478400 7.508048
5.241600 -13.478400 7.533570
5.288400 -13.478400 7.519118
5.335200 -13.478400 7.544685
5.382000 -13.478400 7.554509
5.428800 -13.478400 7.573691
5.475600 -13.478400 7.610036
5.522400 -13.478400 7.652413
5.569200 -13.478400 7.692444
5.616000 -13.478400 7.701629
5.662800 -13.478400 7.705875
5.709600 -13.478400 7.715971
5.756400 -13.478400 7.743838
5.803200 -13.478400 7.743838
5.850000 -13.478400 7.733264
5.896800 -13.478400 7.743781
5.943600 -13.478400 7.786615
5.990400 -13.478400 7.841549
6.037200 -13.478400 7.856709
6.084000 -13.478400 7.863036
6.130800 -13.478400 7.889454
6.177600 -13.478400 7.894451
6.224400 -13.478400 7.957624
6.271200 -13.478400 7.966015
6.318000 -13.478400 7.980184
6.364800 -13.478400 8.037430
6.411600 -13.478400 8.041303
6.458400 -13.478400 8.054365
6.505200 -13.478400 8.097223
6.552000 -13.478400 8.116326
6.598800 -13.478400 8.144006
6.645600 -13.478400 8.187637
6.692400 -13.478400 8.236715
6.739200 -13.478400 8.269782
6.786000 -13.478400 8.293975
6.832800 -13.478400 8.323915
6.879600 -13.478400 8.376086
6.926400 -13.478400 8.449241
6.973200 -13.478400 8.503764
7.020000 -13.478400 8.580326
7.066800 -13.478400 8.581730
7.113600 -13.478400 8.581730
7.160400 -13.478400 8.543856
7.207200 -13.478400 8.528265
7.254000 -13.478400 -8.738091
7.300800 -13.478400 -9.317189
7.347600 -13.478400 -9.650046
7.394400 -13.478400 -10.203971
7.441200 -13.478400 -9.396730
7.488000 -13.478400 -9.155614
7.534800 -13.478400 -8.619076
7.581600 -13.478400 -8.414546
7.628400 -13.478400 23.180421
7.675200 -13.478400 29.409488
7.722000 -13.478400 29.417046
7.768800 -13.478400 29.426702
7.815600 -13.478400 29.430811
7.862400 -13.478400 29.428033
7.909200 -13.478400 29.431601
7.956000 -13.478400 29.432771
8.002800 -13.478400 29.436902
8.049600 -13.478400 29.436902
12.589200 -13.478400 8.020800
12.636000 -13.478400 8.015188
12.682800 -13.478400 8.015188
12.729600 -13.478400 8.001130
12.776400 -13.478400 8.004437
12.823200 -13.478400 7.992990
12.870000 -13.478400 8.000417
12.916800 -13.478400 8.001130
12.963600 -13.478400 8.004811
13.010400 -13.478400 7.998279
13.057200 -13.478400 7.998718
13.104000 -13.478400 7.992317
13.150800 -13.478400 7.992317
13.197600 -13.478400 7.992317
13.244400 -13.478400 7.999061
13.291200 -13.478400 8.005891
13.338000 -13.478400 8.012144
13.384800 -13.478400 8.012144
13.431600 -13.478400 8.027832
13.478400 -13.478400 8.029907
13.525200 -13.478400 8.017532
13.572000 -13.478400 8.017234
13.618800 -13.478400 8.015481
13.665600 -13.478400 8.015481
13.712400 -13.478400 8.016435
13.759200 -13.478400 8.017532
13.806000 -13.478400 8.025840
13.852800 -13.478400 8.034848
13.899600 -13.478400 8.032253
13.946400 -13.478400 8.034848
13.993200 -13.478400 8.038704
14.040000 -13.478400 8.040986
14.086800 -13.478400 8.040847
14.133600 -13.478400 8.040847
14.180400 -13.478400 8.060036
14.227200 -13.478400 8.065823
14.274000 -13.478400 8.054063
14.320800 -13.478400 8.045866
14.367600 -13.478400 8.039927
14.414400 -13.478400 8.023139
14.461200 -13.478400 8.007798
14.508000 -13.478400 7.985661
15.444000 -13.478400 6.716033
15.490800 -13.478400 6.718684
15.537600 -13.478400 6.725697
15.584400 -13.478400 6.719160
15.631200 -13.478400 6.725697
15.678000 -13.478400 6.728166
15.724800 -13.478400 6.731383
15.771600 -13.478400 6.731383
15.818400 -13.478400 6.725227
15.865200 -13.478400 6.718042
15.912000 -13.478400 6.684176
15.958800 -13.478400 6.665529
16.239600 -13.478400 4.782180
16.894800 -13.478400 0.859174
16.941600 -13.478400 0.452450
-18.720000 -13.431600 0.000000
-18.673200 -13.431600 0.000000
-18.626400 -13.431600 0.000000
-18.579600 -13.431600 -7.208064
-18.532800 -13.431600 -7.203475
-18.486000 -13.431600 -7.204842
-18.439200 -13.431600 -7.206233
-18.392400 -13.431600 -7.211159
-18.345600 -13.431600 -7.210859
-18.298800 -13.431600 -7.203475
-18.252000 -13.431600 -7.194183
-18.205200 -13.431600 -7.191231
-18.158400 -13.431600 -7.188611
-18.111600 -13.431600 -7.188611
-18.064800 -13.431600 -7.176812
-18.018000 -13.431600 -7.171175
-17.971200 -13.431600 -7.171175
-17.924400 -13.431600 -7.164388
-17.877600 -13.431600 -7.161691
-17.830800 -13.431600 -7.145866
-17.784000 -13.431600 -7.143499
-17.737200 -13.431600 -7.136302
-17.690400 -13.431600 -7.123317
-17.643600 -13.431600 -7.121087
-17.596800 -13.431600 -7.100094
-17.550000 -13.431600 -7.072718
-17.503200 -13.431600 -7.068696
-17.456400 -13.431600 -7.054191
-17.409600 -13.431600 -7.054191
-17.362800 -13.431600 -7.047226
-17.316000 -13.431600 -7.047226
-17.269200 -13.431600 -7.042332
-17.222400 -13.431600 -7.032589
-17.175600 -13.431600 -6.984567
-17.128800 -13.431600 -6.956820
-17.082000 -13.431600 -6.746060
-15.490800 -13.431600 6.847875
-15.444000 -13.431600 6.868316
-15.397200 -13.431600 6.878167
-15.350400 -13.431600 6.884768
-15.303600 -13.431600 6.900901
-15.256800 -13.431600 6.914732
-15.210000 -13.431600 6.941855
-15.163200 -13.431600 6.953327
-15.116400 -13.431600 6.961858
-15.069600 -13.431600 6.978722
-15.022800 -13.431600 6.987210
-14.976000 -13.431600 6.992200
-14.929200 -13.431600 6.994038
-14.882400 -13.431600 7.005736
-14.835600 -13.431600 7.008413
-14.788800 -13.431600 7.008413
-14.742000 -13.431600 7.010847
-14.695200 -13.431600 7.009682
-14.648400 -13.431600 7.018053
-14.601600 -13.431600 7.026976
-14.554800 -13.431600 7.022373
-14.508000 -13.431600 7.022130
-14.461200 -13.431600 7.025581
-14.414400 -13.431600 7.027179
-14.367600 -13.431600 7.029433
-14.320800 -13.431600 7.032395
-14.274000 -13.431600 7.032395
-14.227200 -13.431600 7.036358
-14.180400 -13.431600 7.042415
-14.133600 -13.431600 7.048770
-14.086800 -13.431600 7.048770
-14.040000 -13.431600 7.048972
-13.993200 -13.431600 7.048770
-13.946400 -13.431600 7.048972
-13.899600 -13.431600 7.046350
-13.852800 -13.431600 7.046119
-13.806000 -13.431600 7.045789
-13.759200 -13.431600 7.049194
-13.712400 -13.431600 7.051158
-13.665600 -13.431600 7.057064
-13.618800 -13.431600 7.068077
-13.572000 -13.431600 7.134197
-13.525200 -13.431600 7.144510
-13.478400 -13.431600 7.167645
-3.510000 -13.431600 5.292961
-3.463200 -13.431600 5.191067
-3.416400 -13.431600 5.139086
-3.369600 -13.431600 5.139086
-3.322800 -13.431600 5.072844
-3.276000 -13.431600 8.273123
-3.229200 -13.431600 8.377069
-3.182400 -13.431600 8.377069
-3.135600 -13.431600 8.370943
-3.088800 -13.431600 8.346684
-3.042000 -13.431600 8.311409
-2.995200 -13.431600 8.289575
-2.948400 -13.431600 8.264184
-2.901600 -13.431600 8.245349
-2.854800 -13.431600 8.208789
-2.808000 -13.431600 8.194566
-2.761200 -13.431600 8.166385
-2.714400 -13.431600 8.145274
-2.667600 -13.431600 8.125176
-2.620800 -13.431600 8.108110
-2.574000 -13.431600 8.089254
-2.527200 -13.431600 8.042400
-2.480400 -13.431600 7.986214
-2.433600 -13.431600 7.953304
-2.386800 -13.431600 7.936416
-2.340000 -13.431600 7.923465
-2.293200 -13.431600 7.874648
-2.246400 -13.431600 7.852601
-2.199600 -13.431600 7.835684
-2.152800 -13.431600 7.830853
-2.106000 -13.431600 7.819449
-2.059200 -13.431600 7.815594
-2.012400 -13.431600 7.812285
-1.965600 -13.431600 7.790839
-1.918800 -13.431600 7.778503
-1.872000 -13.431600 7.769108
-1.825200 -13.431600 7.730712
-1.778400 -13.431600 7.723819
-1.731600 -13.431600 7.715303
-1.684800 -13.431600 7.684498
-1.638000 -13.431600 7.697663
-1.591200 -13.431600 7.666958
-1.544400 -13.431600 7.658421
-1.497600 -13.431600 7.645354
-1.450800 -13.431600 7.619642
-1.404000 -13.431600 7.619642
-1.357200 -13.431600 7.641141
-1.310400 -13.431600 7.619642
-1.263600 -13.431600 7.593446
-1.216800 -13.431600 7.580792
-1.170000 -13.431600 7.580078
-1.123200 -13.431600 7.562444
-1.076400 -13.431600 7.525815
-1.029600 -13.431600 7.513068
-0.982800 -13.431600 7.482523
-0.936000 -13.431600 7.466622
-0.889200 -13.431600 7.466520
-0.842400 -13.431600 7.460293
-0.795600 -13.431600 7.450585
-0.748800 -13.431600 7.447656
-0.702000 -13.431600 7.450585
-0.655200 -13.431600 7.455488
-0.608400 -13.431600 7.455488
-0.561600 -13.431600 7.447656
-0.514800 -13.431600 7.455488
-0.468000 -13.431600 7.448100
-0.421200 -13.431600 7.441251
-0.374400 -13.431600 7.431064
-0.327600 -13.431600 7.407555
-0.280800 -13.431600 7.400458
-0.234000 -13.431600 7.400458
-0.187200 -13.431600 7.375697
-0.140400 -13.431600 7.368841
-0.093600 -13.431600 7.351588
-0.046800 -13.431600 7.364547
0.000000 -13.431600 7.346783
0.046800 -13.431600 7.359788
0.093600 -13.431600 7.350782
0.140400 -13.431600 7.344806
0.187200 -13.431600 7.350782
0.234000 -13.431600 7.344806
0.280800 -13.431600 7.336070
0.327600 -13.431600 7.332175
0.374400 -13.431600 7.333060
0.421200 -13.431600 7.332175
0.468000 -13.431600 7.321484
0.514800 -13.431600 7.307898
0.561600 -13.431600 7.301309
0.608400 -13.431600 7.303570
0.655200 -13.431600 7.298989
0.702000 -13.431600 7.267136
0.748800 -13.431600 7.239659
0.795600 -13.431600 7.239659
0.842400 -13.431600 7.239659
0.889200 -13.431600 7.239659
0.936000 -13.431600 7.240553
0.982800 -13.431600 7.239659
1.029600 -13.431600 7.238757
1.076400 -13.431600 7.219106
1.123200 -13.431600 7.220731
1.170000 -13.431600 7.215645
1.216800 -13.431600 7.215492
1.263600 -13.431600 7.209527
1.310400 -13.431600 7.219106
1.357200 -13.431600 7.219952
1.404000 -13.431600 7.219952
1.450800 -13.431600 7.205618
1.497600 -13.431600 7.205618
1.544400 -13.431600 7.189473
1.591200 -13.431600 7.192559
1.638000 -13.431600 7.175260
1.684800 -13.431600 7.189200
1.731600 -13.431600 7.193458
1.778400 -13.431600 7.189473
1.825200 -13.431600 7.184087
1.872000 -13.431600 7.191727
1.918800 -13.431600 7.191727
1.965600 -13.431600 7.197656
2.012400 -13.431600 7.233024
2.059200 -13.431600 7.233024
2.106000 -13.431600 7.241982
2.152800 -13.431600 7.246553
2.199600 -13.431600 7.261865
2.246400 -13.431600 7.262762
2.293200 -13.431600 7.261865
2.340000 -13.431600 7.236752
2.386800 -13.431600 7.212305
2.433600 -13.431600 7.211179
2.480400 -13.431600 7.202132
2.527200 -13.431600 7.197416
2.574000 -13.431600 7.202132
2.620800 -13.431600 7.205122
2.667600 -13.431600 7.205360
2.714400 -13.431600 7.216732
2.761200 -13.431600 7.229702
2.808000 -13.431600 7.229702
2.854800 -13.431600 7.229491
2.901600 -13.431600 7.252958
2.948400 -13.431600 7.277012
2.995200 -13.431600 7.265750
3.042000 -13.431600 7.256794
3.088800 -13.431600 7.238910
3.135600 -13.431600 7.256794
3.182400 -13.431600 7.252958
3.229200 -13.431600 7.241264
3.276000 -13.431600 7.260515
3.322800 -13.431600 7.269926
3.369600 -13.431600 7.301597
3.416400 -13.431600 7.340091
3.463200 -13.431600 7.344404
3.510000 -13.431600 7.344404
3.556800 -13.431600 7.346535
3.603600 -13.431600 7.341368
3.650400 -13.431600 7.327502
3.697200 -13.431600 7.317432
3.744000 -13.431600 7.320332
3.790800 -13.431600 7.323818
3.837600 -13.431600 7.345436
3.884400 -13.431600 7.324210
3.931200 -13.431600 7.345050
3.978000 -13.431600 7.350873
4.024800 -13.431600 7.389739
4.071600 -13.431600 7.393043
4.118400 -13.431600 7.390598
4.165200 -13.431600 7.345050
4.212000 -13.431600 7.357587
4.258800 -13.431600 7.373891
4.305600 -13.431600 7.393043
4.352400 -13.431600 7.374794
4.399200 -13.431600 7.374230
4.446000 -13.431600 7.377357
4.492800 -13.431600 7.395530
4.539600 -13.431600 7.395530
4.586400 -13.431600 7.406981
4.633200 -13.431600 7.424941
4.680000 -13.431600 7.438707
4.726800 -13.431600 7.441908
4.773600 -13.431600 7.452776
4.820400 -13.431600 7.478021
4.867200 -13.431600 7.494383
4.914000 -13.431600 7.496249
4.960800 -13.431600 7.496249
5.007600 -13.431600 7.496249
5.054400 -13.431600 7.497868
5.101200 -13.431600 7.500110
5.148000 -13.431600 7.499886
5.194800 -13.431600 7.546987
5.241600 -13.431600 7.550678
5.288400 -13.431600 7.544685
5.335200 -13.431600 7.550678
5.382000 -13.431600 7.573691
5.428800 -13.431600 7.610036
5.475600 -13.431600 7.642062
5.522400 -13.431600 7.672903
5.569200 -13.431600 7.706406
5.616000 -13.431600 7.708323
5.662800 -13.431600 7.708323
5.709600 -13.431600 7.733264
5.756400 -13.431600 7.743781
5.803200 -13.431600 7.725907
5.850000 -13.431600 7.719441
5.896800 -13.431600 7.729828
5.943600 -13.431600 7.786597
5.990400 -13.431600 7.812508
6.037200 -13.431600 7.854820
6.084000 -13.431600 7.861603
6.130800 -13.431600 7.888649
6.177600 -13.431600 7.893004
6.224400 -13.431600 7.934775
6.271200 -13.431600 7.960405
6.318000 -13.431600 7.965491
6.364800 -13.431600 7.991078
6.411600 -13.431600 8.025247
6.458400 -13.431600 8.031084
6.505200 -13.431600 8.071662
6.552000 -13.431600 8.106918
6.598800 -13.431600 8.144006
6.645600 -13.431600 8.170303
6.692400 -13.431600 8.187202
6.739200 -13.431600 8.236715
6.786000 -13.431600 8.288846
6.832800 -13.431600 8.322158
6.879600 -13.431600 8.376086
6.926400 -13.431600 8.470934
6.973200 -13.431600 8.580326
7.020000 -13.431600 8.637438
7.066800 -13.431600 8.637438
7.113600 -13.431600 8.590445
7.160400 -13.431600 8.556807
7.207200 -13.431600 8.528265
7.254000 -13.431600 -9.317189
7.300800 -13.431600 -10.206679
7.347600 -13.431600 -10.346952
7.394400 -13.431600 -10.586081
7.441200 -13.431600 -10.203971
7.488000 -13.431600 -9.303464
7.534800 -13.431600 -8.641830
7.581600 -13.431600 -8.249873
7.628400 -13.431600 23.183323
7.675200 -13.431600 29.415744
7.722000 -13.431600 29.426702
7.768800 -13.431600 29.432771
7.815600 -13.431600 29.436902
7.862400 -13.431600 29.433134
7.909200 -13.431600 29.436902
7.956000 -13.431600 29.437446
8.002800 -13.431600 29.439575
8.049600 -13.431600 29.439575
12.682800 -13.431600 8.023595
12.729600 -13.431600 8.004437
12.776400 -13.431600 8.006359
12.823200 -13.431600 8.004437
12.870000 -13.431600 8.004437
12.916800 -13.431600 8.004437
12.963600 -13.431600 8.004811
13.010400 -13.431600 7.999061
13.057200 -13.431600 7.999061
13.104000 -13.431600 7.998279
13.150800 -13.431600 7.992317
13.197600 -13.431600 7.992317
13.244400 -13.431600 7.998718
13.291200 -13.431600 8.005891
13.338000 -13.431600 8.023903
13.384800 -13.431600 8.018930
13.431600 -13.431600 8.023903
13.478400 -13.431600 8.029907
13.525200 -13.431600 8.017532
13.572000 -13.431600 8.017532
13.618800 -13.431600 8.015481
13.665600 -13.431600 8.013413
13.712400 -13.431600 8.017234
13.759200 -13.431600 8.035508
13.806000 -13.431600 8.035508
13.852800 -13.431600 8.048213
13.899600 -13.431600 8.036614
13.946400 -13.431600 8.040986
13.993200 -13.431600 8.047404
14.040000 -13.431600 8.047404
14.086800 -13.431600 8.040986
14.133600 -13.431600 8.040986
14.180400 -13.431600 8.060036
14.227200 -13.431600 8.057375
14.274000 -13.431600 8.047178
14.320800 -13.431600 8.045866
14.367600 -13.431600 8.040847
14.414400 -13.431600 8.036717
14.461200 -13.431600 8.024124
14.508000 -13.431600 7.996795
14.554800 -13.431600 7.985625
15.397200 -13.431600 6.730736
15.490800 -13.431600 6.716033
15.537600 -13.431600 6.718684
15.584400 -13.431600 6.716033
15.631200 -13.431600 6.719160
15.678000 -13.431600 6.725697
15.724800 -13.431600 6.731383
15.771600 -13.431600 6.734551
15.818400 -13.431600 6.751500
15.865200 -13.431600 6.751500
15.912000 -13.431600 6.739730
15.958800 -13.431600 6.704239
16.005600 -13.431600 6.668644
-18.720000 -13.384800 0.000000
-18.673200 -13.384800 0.000000
-18.626400 -13.384800 0.000000
-18.579600 -13.384800 -7.202622
-18.532800 -13.384800 -7.199459
-18.486000 -13.384800 -7.199459
-18.439200 -13.384800 -7.203475
-18.392400 -13.384800 -7.203475
-18.345600 -13.384800 -7.199459
-18.298800 -13.384800 -7.195230
-18.252000 -13.384800 -7.194183
-18.205200 -13.384800 -7.194183
-18.158400 -13.384800 -7.194183
-18.111600 -13.384800 -7.193004
-18.064800 -13.384800 -7.188611
-18.018000 -13.384800 -7.177344
-17.971200 -13.384800 -7.175362
-17.924400 -13.384800 -7.167582
-17.877600 -13.384800 -7.161691
-17.830800 -13.384800 -7.144101
-17.784000 -13.384800 -7.141783
-17.737200 -13.384800 -7.120229
-17.690400 -13.384800 -7.117744
-17.643600 -13.384800 -7.101513
-17.596800 -13.384800 -7.072718
-17.550000 -13.384800 -7.068696
-17.503200 -13.384800 -7.057962
-17.456400 -13.384800 -7.051908
-17.409600 -13.384800 -7.051908
-17.362800 -13.384800 -7.042904
-17.316000 -13.384800 -7.042904
-17.269200 -13.384800 -7.032596
-17.222400 -13.384800 -7.008358
-17.175600 -13.384800 -6.958613
-17.128800 -13.384800 -6.891312
-15.490800 -13.384800 6.868316
-15.444000 -13.384800 6.884768
-15.397200 -13.384800 6.894120
-15.350400 -13.384800 6.905147
-15.303600 -13.384800 6.923939
-15.256800 -13.384800 6.941855
-15.210000 -13.384800 6.956931
-15.163200 -13.384800 6.972564
-15.116400 -13.384800 6.982518
-15.069600 -13.384800 6.992200
-15.022800 -13.384800 6.997823
-14.976000 -13.384800 7.001041
-14.929200 -13.384800 7.007254
-14.882400 -13.384800 7.011234
-14.835600 -13.384800 7.016123
-14.788800 -13.384800 7.012126
-14.742000 -13.384800 7.017909
-14.695200 -13.384800 7.021193
-14.648400 -13.384800 7.026976
-14.601600 -13.384800 7.029301
-14.554800 -13.384800 7.029301
-14.508000 -13.384800 7.027179
-14.461200 -13.384800 7.029422
-14.414400 -13.384800 7.032389
-14.367600 -13.384800 7.042415
-14.320800 -13.384800 7.042415
-14.274000 -13.384800 7.042856
-14.227200 -13.384800 7.047168
-14.180400 -13.384800 7.047168
-14.133600 -13.384800 7.051439
-14.086800 -13.384800 7.051439
-14.040000 -13.384800 7.051814
-13.993200 -13.384800 7.051814
-13.946400 -13.384800 7.052422
-13.899600 -13.384800 7.051439
-13.852800 -13.384800 7.053470
-13.806000 -13.384800 7.053470
-13.759200 -13.384800 7.054023
-13.712400 -13.384800 7.058997
-13.665600 -13.384800 7.066084
-13.618800 -13.384800 7.135709
-13.572000 -13.384800 7.162157
-13.525200 -13.384800 7.188109
-3.510000 -13.384800 5.366011
-3.463200 -13.384800 5.289913
-3.416400 -13.384800 5.223434
-3.369600 -13.384800 5.223434
-3.322800 -13.384800 5.289913
-3.276000 -13.384800 8.315040
-3.229200 -13.384800 8.425158
-3.182400 -13.384800 8.404953
-3.135600 -13.384800 8.370943
-3.088800 -13.384800 8.349558
-3.042000 -13.384800 8.329478
-2.995200 -13.384800 8.303383
-2.948400 -13.384800 8.279437
-2.901600 -13.384800 8.255825
-2.854800 -13.384800 8.223040
-2.808000 -13.384800 8.204455
-2.761200 -13.384800 8.167516
-2.714400 -13.384800 8.145274
-2.667600 -13.384800 8.125176
-2.620800 -13.384800 8.097836
-2.574000 -13.384800 8.062339
-2.527200 -13.384800 8.003302
-2.480400 -13.384800 7.981518
-2.433600 -13.384800 7.942574
-2.386800 -13.384800 7.935365
-2.340000 -13.384800 7.898397
-2.293200 -13.384800 7.866346
-2.246400 -13.384800 7.850912
-2.199600 -13.384800 7.835684
-2.152800 -13.384800 7.833409
-2.106000 -13.384800 7.824055
-2.059200 -13.384800 7.815594
-2.012400 -13.384800 7.811951
-1.965600 -13.384800 7.776117
-1.918800 -13.384800 7.766078
-1.872000 -13.384800 7.765113
-1.825200 -13.384800 7.715303
-1.778400 -13.384800 7.699265
-1.731600 -13.384800 7.684498
-1.684800 -13.384800 7.666958
-1.638000 -13.384800 7.671521
-1.591200 -13.384800 7.660442
-1.544400 -13.384800 7.648208
-1.497600 -13.384800 7.641141
-1.450800 -13.384800 7.619642
-1.404000 -13.384800 7.641141
-1.357200 -13.384800 7.641141
-1.310400 -13.384800 7.629064
-1.263600 -13.384800 7.594355
-1.216800 -13.384800 7.592907
-1.170000 -13.384800 7.580792
-1.123200 -13.384800 7.562444
-1.076400 -13.384800 7.542928
-1.029600 -13.384800 7.521624
-0.982800 -13.384800 7.491491
-0.936000 -13.384800 7.475542
-0.889200 -13.384800 7.473091
-0.842400 -13.384800 7.466520
-0.795600 -13.384800 7.450585
-0.748800 -13.384800 7.447656
-0.702000 -13.384800 7.450375
-0.655200 -13.384800 7.447656
-0.608400 -13.384800 7.447656
-0.561600 -13.384800 7.443738
-0.514800 -13.384800 7.455488
-0.468000 -13.384800 7.450375
-0.421200 -13.384800 7.441251
-0.374400 -13.384800 7.431579
-0.327600 -13.384800 7.414707
-0.280800 -13.384800 7.414707
-0.234000 -13.384800 7.420269
-0.187200 -13.384800 7.392012
-0.140400 -13.384800 7.370322
-0.093600 -13.384800 7.364547
-0.046800 -13.384800 7.366918
0.000000 -13.384800 7.346783
0.046800 -13.384800 7.350782
0.093600 -13.384800 7.346783
0.140400 -13.384800 7.339593
0.187200 -13.384800 7.339593
0.234000 -13.384800 7.336070
0.280800 -13.384800 7.321484
0.327600 -13.384800 7.317451
0.374400 -13.384800 7.321484
0.421200 -13.384800 7.312649
0.468000 -13.384800 7.310886
0.514800 -13.384800 7.302808
0.561600 -13.384800 7.301309
0.608400 -13.384800 7.301309
0.655200 -13.384800 7.298989
0.702000 -13.384800 7.271222
0.748800 -13.384800 7.239227
0.795600 -13.384800 7.238757
0.842400 -13.384800 7.238757
0.889200 -13.384800 7.239227
0.936000 -13.384800 7.250899
0.982800 -13.384800 7.238007
1.029600 -13.384800 7.231690
1.076400 -13.384800 7.219106
1.123200 -13.384800 7.226843
1.170000 -13.384800 7.218678
1.216800 -13.384800 7.215492
1.263600 -13.384800 7.209527
1.310400 -13.384800 7.219106
1.357200 -13.384800 7.219952
1.404000 -13.384800 7.205618
1.450800 -13.384800 7.205378
1.497600 -13.384800 7.205378
1.544400 -13.384800 7.171530
1.591200 -13.384800 7.192559
1.638000 -13.384800 7.175260
1.684800 -13.384800 7.192559
1.731600 -13.384800 7.219957
1.778400 -13.384800 7.193458
1.825200 -13.384800 7.189200
1.872000 -13.384800 7.192559
1.918800 -13.384800 7.193490
1.965600 -13.384800 7.230612
2.012400 -13.384800 7.239636
2.059200 -13.384800 7.238583
2.106000 -13.384800 7.244866
2.152800 -13.384800 7.261542
2.199600 -13.384800 7.306069
2.246400 -13.384800 7.306069
2.293200 -13.384800 7.295489
2.340000 -13.384800 7.236752
2.386800 -13.384800 7.213620
2.433600 -13.384800 7.209083
2.480400 -13.384800 7.196176
2.527200 -13.384800 7.191341
2.574000 -13.384800 7.199533
2.620800 -13.384800 7.205360
2.667600 -13.384800 7.211625
2.714400 -13.384800 7.218195
2.761200 -13.384800 7.246186
2.808000 -13.384800 7.246186
2.854800 -13.384800 7.246186
2.901600 -13.384800 7.261944
2.948400 -13.384800 7.284092
2.995200 -13.384800 7.284092
3.042000 -13.384800 7.265750
3.088800 -13.384800 7.256794
3.135600 -13.384800 7.262292
3.182400 -13.384800 7.270340
3.229200 -13.384800 7.262292
3.276000 -13.384800 7.265055
3.322800 -13.384800 7.286364
3.369600 -13.384800 7.328889
3.416400 -13.384800 7.346306
3.463200 -13.384800 7.350838
3.510000 -13.384800 7.346535
3.556800 -13.384800 7.349694
3.603600 -13.384800 7.346086
3.650400 -13.384800 7.341368
3.697200 -13.384800 7.327502
3.744000 -13.384800 7.327502
3.790800 -13.384800 7.328649
3.837600 -13.384800 7.355974
3.884400 -13.384800 7.332968
3.931200 -13.384800 7.332968
3.978000 -13.384800 7.332968
4.024800 -13.384800 7.350873
4.071600 -13.384800 7.390598
4.118400 -13.384800 7.345050
4.165200 -13.384800 7.309968
4.212000 -13.384800 7.332631
4.258800 -13.384800 7.373891
4.305600 -13.384800 7.394036
4.352400 -13.384800 7.374396
4.399200 -13.384800 7.373906
4.446000 -13.384800 7.383780
4.492800 -13.384800 7.395530
4.539600 -13.384800 7.395530
4.586400 -13.384800 7.395083
4.633200 -13.384800 7.393563
4.680000 -13.384800 7.424941
4.726800 -13.384800 7.426496
4.773600 -13.384800 7.438707
4.820400 -13.384800 7.452102
4.867200 -13.384800 7.474078
4.914000 -13.384800 7.474078
4.960800 -13.384800 7.491686
5.007600 -13.384800 7.496874
5.054400 -13.384800 7.504650
5.101200 -13.384800 7.509669
5.148000 -13.384800 7.550678
5.194800 -13.384800 7.564869
5.241600 -13.384800 7.564869
5.288400 -13.384800 7.564454
5.335200 -13.384800 7.573691
5.382000 -13.384800 7.611691
5.428800 -13.384800 7.629438
5.475600 -13.384800 7.646085
5.522400 -13.384800 7.674877
5.569200 -13.384800 7.706406
5.616000 -13.384800 7.708323
5.662800 -13.384800 7.712220
5.709600 -13.384800 7.736496
5.756400 -13.384800 7.743781
5.803200 -13.384800 7.719441
5.850000 -13.384800 7.717369
5.896800 -13.384800 7.729828
5.943600 -13.384800 7.777567
5.990400 -13.384800 7.807152
6.037200 -13.384800 7.850484
6.084000 -13.384800 7.855996
6.130800 -13.384800 7.876025
6.177600 -13.384800 7.888649
6.224400 -13.384800 7.920189
6.271200 -13.384800 7.940216
6.318000 -13.384800 7.954930
6.364800 -13.384800 7.980184
6.411600 -13.384800 8.009812
6.458400 -13.384800 8.027085
6.505200 -13.384800 8.041303
6.552000 -13.384800 8.075411
6.598800 -13.384800 8.149929
6.645600 -13.384800 8.170303
6.692400 -13.384800 8.186564
6.739200 -13.384800 8.215440
6.786000 -13.384800 8.260153
6.832800 -13.384800 8.302642
6.879600 -13.384800 8.376086
6.926400 -13.384800 8.528265
6.973200 -13.384800 8.637438
7.020000 -13.384800 10.816785
7.066800 -13.384800 8.712274
7.113600 -13.384800 8.647837
7.160400 -13.384800 8.580326
7.207200 -13.384800 8.528265
7.254000 -13.384800 -10.206679
7.300800 -13.384800 -10.586081
7.347600 -13.384800 -10.697906
7.394400 -13.384800 -10.697906
7.441200 -13.384800 -10.456305
7.488000 -13.384800 -9.330994
7.534800 -13.384800 -8.619076
7.581600 -13.384800 -8.109450
7.628400 -13.384800 23.221317
7.675200 -13.384800 29.422452
7.722000 -13.384800 29.431301
7.768800 -13.384800 29.441388
7.815600 -13.384800 29.442651
7.862400 -13.384800 29.441388
7.909200 -13.384800 29.441409
7.956000 -13.384800 29.441852
8.002800 -13.384800 29.442651
12.682800 -13.384800 8.042545
12.729600 -13.384800 8.023595
12.776400 -13.384800 8.015188
12.823200 -13.384800 8.004437
12.870000 -13.384800 8.004437
12.916800 -13.384800 8.001130
12.963600 -13.384800 8.000417
13.010400 -13.384800 7.999061
13.057200 -13.384800 7.998718
13.104000 -13.384800 7.996833
13.150800 -13.384800 7.995851
13.197600 -13.384800 7.995851
13.244400 -13.384800 7.996833
13.291200 -13.384800 7.999061
13.338000 -13.384800 8.009724
13.384800 -13.384800 8.018930
13.431600 -13.384800 8.023903
13.478400 -13.384800 8.028041
13.525200 -13.384800 8.017532
13.572000 -13.384800 8.017532
13.618800 -13.384800 8.015481
13.665600 -13.384800 8.007845
13.712400 -13.384800 8.013413
13.759200 -13.384800 8.017234
13.806000 -13.384800 8.017234
13.852800 -13.384800 8.035508
13.899600 -13.384800 8.034498
13.946400 -13.384800 8.035508
13.993200 -13.384800 8.040986
14.040000 -13.384800 8.041127
14.086800 -13.384800 8.040986
14.133600 -13.384800 8.040986
14.180400 -13.384800 8.057375
14.227200 -13.384800 8.057375
14.274000 -13.384800 8.057375
14.320800 -13.384800 8.060036
14.367600 -13.384800 8.051749
14.414400 -13.384800 8.041496
14.461200 -13.384800 8.039271
14.508000 -13.384800 8.023139
14.554800 -13.384800 7.990426
14.601600 -13.384800 7.977379
15.397200 -13.384800 6.753609
15.444000 -13.384800 6.743492
15.490800 -13.384800 6.730736
15.537600 -13.384800 6.730736
15.584400 -13.384800 6.719160
15.631200 -13.384800 6.725697
15.678000 -13.384800 6.728166
15.724800 -13.384800 6.731383
15.771600 -13.384800 6.767066
15.818400 -13.384800 6.774611
15.865200 -13.384800 6.767066
15.912000 -13.384800 6.773829
15.958800 -13.384800 6.739730
16.005600 -13.384800 6.698204
16.286400 -13.384800 4.790095
16.333200 -13.384800 4.597643
16.520400 -13.384800 3.586358
16.567200 -13.384800 3.393270
-18.720000 -13.338000 0.000000
-18.673200 -13.338000 0.000000
-18.626400 -13.338000 0.000000
-18.579600 -13.338000 -7.195417
-18.532800 -13.338000 -7.195417
-18.486000 -13.338000 -7.195417
-18.439200 -13.338000 -7.195230
-18.392400 -13.338000 -7.197861
-18.345600 -13.338000 -7.195230
-18.298800 -13.338000 -7.194183
-18.252000 -13.338000 -7.194183
-18.205200 -13.338000 -7.193004
-18.158400 -13.338000 -7.194183
-18.111600 -13.338000 -7.195348
-18.064800 -13.338000 -7.188686
-18.018000 -13.338000 -7.177344
-17.971200 -13.338000 -7.167582
-17.924400 -13.338000 -7.164388
-17.877600 -13.338000 -7.148691
-17.830800 -13.338000 -7.141783
-17.784000 -13.338000 -7.120229
-17.737200 -13.338000 -7.100094
-17.690400 -13.338000 -7.103880
-17.643600 -13.338000 -7.094916
-17.596800 -13.338000 -7.060296
-17.550000 -13.338000 -7.057050
-17.503200 -13.338000 -7.056063
-17.456400 -13.338000 -7.050455
-17.409600 -13.338000 -7.051908
-17.362800 -13.338000 -7.042332
-17.316000 -13.338000 -7.036775
-17.269200 -13.338000 -7.015904
-17.222400 -13.338000 -6.980713
-17.175600 -13.338000 -6.930569
-17.128800 -13.338000 -6.817009
-16.660800 -13.338000 -5.419276
-15.537600 -13.338000 6.868316
-15.490800 -13.338000 6.877057
-15.444000 -13.338000 6.890131
-15.397200 -13.338000 6.905928
-15.350400 -13.338000 6.935357
-15.303600 -13.338000 6.943082
-15.256800 -13.338000 6.961805
-15.210000 -13.338000 6.975893
-15.163200 -13.338000 6.991900
-15.116400 -13.338000 7.001041
-15.069600 -13.338000 7.005052
-15.022800 -13.338000 7.008413
-14.976000 -13.338000 7.009529
-14.929200 -13.338000 7.013035
-14.882400 -13.338000 7.021193
-14.835600 -13.338000 7.030911
-14.788800 -13.338000 7.029396
-14.742000 -13.338000 7.030911
-14.695200 -13.338000 7.032753
-14.648400 -13.338000 7.033175
-14.601600 -13.338000 7.035903
-14.554800 -13.338000 7.034064
-14.508000 -13.338000 7.032753
-14.461200 -13.338000 7.036704
-14.414400 -13.338000 7.043644
-14.367600 -13.338000 7.048669
-14.320800 -13.338000 7.048669
-14.274000 -13.338000 7.053020
-14.227200 -13.338000 7.053889
-14.180400 -13.338000 7.053020
-14.133600 -13.338000 7.057342
-14.086800 -13.338000 7.055582
-14.040000 -13.338000 7.057342
-13.993200 -13.338000 7.057342
-13.946400 -13.338000 7.057064
-13.899600 -13.338000 7.055582
-13.852800 -13.338000 7.058965
-13.806000 -13.338000 7.058997
-13.759200 -13.338000 7.062154
-13.712400 -13.338000 7.068077
-13.665600 -13.338000 7.134197
-13.618800 -13.338000 7.162157
-13.572000 -13.338000 7.188109
-3.556800 -13.338000 13.292044
-3.510000 -13.338000 8.622116
-3.463200 -13.338000 5.384202
-3.416400 -13.338000 5.329865
-3.369600 -13.338000 5.329865
-3.322800 -13.338000 8.301394
-3.276000 -13.338000 8.383399
-3.229200 -13.338000 8.425158
-3.182400 -13.338000 8.404953
-3.135600 -13.338000 8.370943
-3.088800 -13.338000 8.348316
-3.042000 -13.338000 8.319927
-2.995200 -13.338000 8.291931
-2.948400 -13.338000 8.269072
-2.901600 -13.338000 8.230508
-2.854800 -13.338000 8.194566
-2.808000 -13.338000 8.174812
-2.761200 -13.338000 8.148295
-2.714400 -13.338000 8.137736
-2.667600 -13.338000 8.097836
-2.620800 -13.338000 8.064052
-2.574000 -13.338000 8.040622
-2.527200 -13.338000 7.992671
-2.480400 -13.338000 7.969535
-2.433600 -13.338000 7.946681
-2.386800 -13.338000 7.936416
-2.340000 -13.338000 7.902393
-2.293200 -13.338000 7.874648
-2.246400 -13.338000 7.850912
-2.199600 -13.338000 7.841007
-2.152800 -13.338000 7.830853
-2.106000 -13.338000 7.815742
-2.059200 -13.338000 7.811951
-2.012400 -13.338000 7.783926
-1.965600 -13.338000 7.769998
-1.918800 -13.338000 7.765113
-1.872000 -13.338000 7.726937
-1.825200 -13.338000 7.710043
-1.778400 -13.338000 7.680284
-1.731600 -13.338000 7.672156
-1.684800 -13.338000 7.660809
-1.638000 -13.338000 7.664255
-1.591200 -13.338000 7.658625
-1.544400 -13.338000 7.641141
-1.497600 -13.338000 7.617351
-1.450800 -13.338000 7.641141
-1.404000 -13.338000 7.645354
-1.357200 -13.338000 7.641141
-1.310400 -13.338000 7.617957
-1.263600 -13.338000 7.593982
-1.216800 -13.338000 7.592576
-1.170000 -13.338000 7.580078
-1.123200 -13.338000 7.559756
-1.076400 -13.338000 7.537051
-1.029600 -13.338000 7.521624
-0.982800 -13.338000 7.503456
-0.936000 -13.338000 7.490065
-0.889200 -13.338000 7.482523
-0.842400 -13.338000 7.468478
-0.795600 -13.338000 7.447656
-0.748800 -13.338000 7.443738
-0.702000 -13.338000 7.443738
-0.655200 -13.338000 7.441251
-0.608400 -13.338000 7.437588
-0.561600 -13.338000 7.437451
-0.514800 -13.338000 7.443738
-0.468000 -13.338000 7.442738
-0.421200 -13.338000 7.432258
-0.374400 -13.338000 7.423794
-0.327600 -13.338000 7.421001
-0.280800 -13.338000 7.421471
-0.234000 -13.338000 7.421001
-0.187200 -13.338000 7.395022
-0.140400 -13.338000 7.370322
-0.093600 -13.338000 7.364547
-0.046800 -13.338000 7.367288
0.000000 -13.338000 7.345547
0.046800 -13.338000 7.350782
0.093600 -13.338000 7.359788
0.140400 -13.338000 7.350782
0.187200 -13.338000 7.350782
0.234000 -13.338000 7.339593
0.280800 -13.338000 7.316440
0.327600 -13.338000 7.307898
0.374400 -13.338000 7.316440
0.421200 -13.338000 7.307898
0.468000 -13.338000 7.302808
0.514800 -13.338000 7.302726
0.561600 -13.338000 7.299428
0.608400 -13.338000 7.298989
0.655200 -13.338000 7.296275
0.702000 -13.338000 7.266525
0.748800 -13.338000 7.238757
0.795600 -13.338000 7.238757
0.842400 -13.338000 7.232446
0.889200 -13.338000 7.236689
0.936000 -13.338000 7.238757
0.982800 -13.338000 7.231690
1.029600 -13.338000 7.226843
1.076400 -13.338000 7.215492
1.123200 -13.338000 7.215492
1.170000 -13.338000 7.213195
1.216800 -13.338000 7.215492
1.263600 -13.338000 7.212339
1.310400 -13.338000 7.219106
1.357200 -13.338000 7.219952
1.404000 -13.338000 7.205618
1.450800 -13.338000 7.205618
1.497600 -13.338000 7.205378
1.544400 -13.338000 7.175242
1.591200 -13.338000 7.175260
1.638000 -13.338000 7.175260
1.684800 -13.338000 7.193458
1.731600 -13.338000 7.214830
1.778400 -13.338000 7.193515
1.825200 -13.338000 7.192559
1.872000 -13.338000 7.193515
1.918800 -13.338000 7.200143
1.965600 -13.338000 7.241982
2.012400 -13.338000 7.253968
2.059200 -13.338000 7.244866
2.106000 -13.338000 7.261542
2.152800 -13.338000 7.282813
2.199600 -13.338000 7.318806
2.246400 -13.338000 7.320155
2.293200 -13.338000 7.306069
2.340000 -13.338000 7.261865
2.386800 -13.338000 7.237697
2.433600 -13.338000 7.209083
2.480400 -13.338000 7.197416
2.527200 -13.338000 7.191341
2.574000 -13.338000 7.199533
2.620800 -13.338000 7.205360
2.667600 -13.338000 7.211625
2.714400 -13.338000 7.229491
2.761200 -13.338000 7.252697
2.808000 -13.338000 7.252697
2.854800 -13.338000 7.265750
2.901600 -13.338000 7.281542
2.948400 -13.338000 7.303777
2.995200 -13.338000 7.303777
3.042000 -13.338000 7.280691
3.088800 -13.338000 7.271920
3.135600 -13.338000 7.280691
3.182400 -13.338000 7.285633
3.229200 -13.338000 7.284099
3.276000 -13.338000 7.271920
3.322800 -13.338000 7.297690
3.369600 -13.338000 7.333372
3.416400 -13.338000 7.346306
3.463200 -13.338000 7.354649
3.510000 -13.338000 7.353403
3.556800 -13.338000 7.354930
3.603600 -13.338000 7.354930
3.650400 -13.338000 7.344514
3.697200 -13.338000 7.340091
3.744000 -13.338000 7.344514
3.790800 -13.338000 7.345436
3.837600 -13.338000 7.357930
3.884400 -13.338000 7.357930
3.931200 -13.338000 7.337456
3.978000 -13.338000 7.350873
4.024800 -13.338000 7.368430
4.071600 -13.338000 7.368430
4.118400 -13.338000 7.366114
4.165200 -13.338000 7.311293
4.212000 -13.338000 7.344987
4.258800 -13.338000 7.373891
4.305600 -13.338000 7.377373
4.352400 -13.338000 7.373891
4.399200 -13.338000 7.366835
4.446000 -13.338000 7.374794
4.492800 -13.338000 7.410081
4.539600 -13.338000 7.412104
4.586400 -13.338000 7.412791
4.633200 -13.338000 7.426496
4.680000 -13.338000 7.438707
4.726800 -13.338000 7.434823
4.773600 -13.338000 7.438707
4.820400 -13.338000 7.451034
4.867200 -13.338000 7.460515
4.914000 -13.338000 7.460515
4.960800 -13.338000 7.491686
5.007600 -13.338000 7.504650
5.054400 -13.338000 7.517238
5.101200 -13.338000 7.550678
5.148000 -13.338000 7.564869
5.194800 -13.338000 7.622235
5.241600 -13.338000 7.622235
5.288400 -13.338000 7.599894
5.335200 -13.338000 7.610036
5.382000 -13.338000 7.629438
5.428800 -13.338000 7.642062
5.475600 -13.338000 7.652413
5.522400 -13.338000 7.690375
5.569200 -13.338000 7.712220
5.616000 -13.338000 7.728642
5.662800 -13.338000 7.736496
5.709600 -13.338000 7.747609
5.756400 -13.338000 7.747609
5.803200 -13.338000 7.743781
5.850000 -13.338000 7.729828
5.896800 -13.338000 7.745457
5.943600 -13.338000 7.791049
5.990400 -13.338000 7.850484
6.037200 -13.338000 7.858076
6.084000 -13.338000 7.855996
6.130800 -13.338000 7.874576
6.177600 -13.338000 7.877555
6.224400 -13.338000 7.908246
6.271200 -13.338000 7.930811
6.318000 -13.338000 7.936137
6.364800 -13.338000 7.980184
6.411600 -13.338000 8.009812
6.458400 -13.338000 8.020847
6.505200 -13.338000 8.029196
6.552000 -13.338000 8.054365
6.598800 -13.338000 8.140221
6.645600 -13.338000 8.162847
6.692400 -13.338000 8.184448
6.739200 -13.338000 8.215440
6.786000 -13.338000 8.260153
6.832800 -13.338000 8.350124
6.879600 -13.338000 8.452539
6.926400 -13.338000 8.704354
6.973200 -13.338000 10.843049
7.020000 -13.338000 10.982038
7.066800 -13.338000 10.982038
7.113600 -13.338000 8.811230
7.160400 -13.338000 8.590445
7.207200 -13.338000 8.503764
7.254000 -13.338000 -10.586081
7.300800 -13.338000 -10.743798
7.347600 -13.338000 -10.743798
7.394400 -13.338000 -10.771289
7.441200 -13.338000 -10.460628
7.488000 -13.338000 -9.865555
7.534800 -13.338000 -8.641830
7.581600 -13.338000 -8.109450
7.628400 -13.338000 29.413676
7.675200 -13.338000 29.430811
7.722000 -13.338000 29.442651
7.768800 -13.338000 29.446883
7.815600 -13.338000 29.446758
7.862400 -13.338000 29.446238
7.909200 -13.338000 29.446299
7.956000 -13.338000 29.446758
8.002800 -13.338000 29.446758
12.776400 -13.338000 8.032750
12.823200 -13.338000 8.004811
12.870000 -13.338000 8.004811
12.916800 -13.338000 8.004437
12.963600 -13.338000 8.004437
13.010400 -13.338000 8.003165
13.057200 -13.338000 7.999061
13.104000 -13.338000 7.998718
13.150800 -13.338000 7.998718
13.197600 -13.338000 7.999061
13.244400 -13.338000 8.007758
13.291200 -13.338000 8.016070
13.338000 -13.338000 8.029907
13.384800 -13.338000 8.030485
13.431600 -13.338000 8.030485
13.478400 -13.338000 8.031107
13.525200 -13.338000 8.020619
13.572000 -13.338000 8.028041
13.618800 -13.338000 8.017532
13.665600 -13.338000 8.015481
13.712400 -13.338000 8.017234
13.759200 -13.338000 8.017532
13.806000 -13.338000 8.017234
13.852800 -13.338000 8.035508
13.899600 -13.338000 8.035508
13.946400 -13.338000 8.047404
13.993200 -13.338000 8.052932
14.040000 -13.338000 8.051263
14.086800 -13.338000 8.047404
14.133600 -13.338000 8.054813
14.180400 -13.338000 8.069241
14.227200 -13.338000 8.071515
14.274000 -13.338000 8.073524
14.320800 -13.338000 8.071515
14.367600 -13.338000 8.071367
14.414400 -13.338000 8.056489
14.461200 -13.338000 8.047178
14.508000 -13.338000 8.039271
14.554800 -13.338000 8.026428
14.601600 -13.338000 8.005446
14.648400 -13.338000 7.977379
15.397200 -13.338000 6.769545
15.444000 -13.338000 6.744571
15.490800 -13.338000 6.731492
15.537600 -13.338000 6.731492
15.584400 -13.338000 6.731451
15.631200 -13.338000 6.731451
15.678000 -13.338000 6.767066
15.724800 -13.338000 6.780315
15.771600 -13.338000 6.788816
15.818400 -13.338000 6.780315
15.865200 -13.338000 6.774686
15.912000 -13.338000 6.774611
15.958800 -13.338000 6.755402
16.005600 -13.338000 6.718444
16.239600 -13.338000 5.104988
16.286400 -13.338000 4.874163
16.333200 -13.338000 4.767614
16.380000 -13.338000 4.534488
16.426800 -13.338000 4.272437
16.473600 -13.338000 3.947266
16.520400 -13.338000 3.747723
16.567200 -13.338000 3.533618
-18.720000 -13.291200 0.000000
-18.673200 -13.291200 0.000000
-18.626400 -13.291200 0.000000
-18.579600 -13.291200 -7.199459
-18.532800 -13.291200 -7.199459
-18.486000 -13.291200 -7.199459
-18.439200 -13.291200 -7.199459
-18.392400 -13.291200 -7.199459
-18.345600 -13.291200 -7.197861
-18.298800 -13.291200 -7.194183
-18.252000 -13.291200 -7.194753
-18.205200 -13.291200 -7.193058
-18.158400 -13.291200 -7.194183
-18.111600 -13.291200 -7.195348
-18.064800 -13.291200 -7.193004
-18.018000 -13.291200 -7.188686
-17.971200 -13.291200 -7.167582
-17.924400 -13.291200 -7.167582
-17.877600 -13.291200 -7.161785
-17.830800 -13.291200 -7.145866
-17.784000 -13.291200 -7.133054
-17.737200 -13.291200 -7.110248
-17.690400 -13.291200 -7.103880
-17.643600 -13.291200 -7.097246
-17.596800 -13.291200 -7.057962
-17.550000 -13.291200 -7.054191
-17.503200 -13.291200 -7.054191
-17.456400 -13.291200 -7.042904
-17.409600 -13.291200 -7.042904
-17.362800 -13.291200 -7.040097
-17.316000 -13.291200 -7.032596
-17.269200 -13.291200 -7.014096
-17.222400 -13.291200 -6.969070
-17.175600 -13.291200 -6.918152
-15.584400 -13.291200 6.877057
-15.537600 -13.291200 6.886827
-15.490800 -13.291200 6.894120
-15.444000 -13.291200 6.914463
-15.397200 -13.291200 6.937555
-15.350400 -13.291200 6.949026
-15.303600 -13.291200 6.967681
-15.256800 -13.291200 6.975893
-15.210000 -13.291200 6.992200
-15.163200 -13.291200 7.005052
-15.116400 -13.291200 7.009821
-15.069600 -13.291200 7.011234
-15.022800 -13.291200 7.016123
-14.976000 -13.291200 7.020154
-14.929200 -13.291200 7.029396
-14.882400 -13.291200 7.034554
-14.835600 -13.291200 7.037222
-14.788800 -13.291200 7.036839
-14.742000 -13.291200 7.037222
-14.695200 -13.291200 7.038631
-14.648400 -13.291200 7.041355
-14.601600 -13.291200 7.043512
-14.554800 -13.291200 7.043644
-14.508000 -13.291200 7.047355
-14.461200 -13.291200 7.047737
-14.414400 -13.291200 7.053889
-14.367600 -13.291200 7.056559
-14.320800 -13.291200 7.056559
-14.274000 -13.291200 7.056559
-14.227200 -13.291200 7.057526
-14.180400 -13.291200 7.057342
-14.133600 -13.291200 7.057526
-14.086800 -13.291200 7.057342
-14.040000 -13.291200 7.058965
-13.993200 -13.291200 7.058965
-13.946400 -13.291200 7.058965
-13.899600 -13.291200 7.060979
-13.852800 -13.291200 7.066084
-13.806000 -13.291200 7.073222
-13.759200 -13.291200 7.085332
-13.712400 -13.291200 7.134197
-13.665600 -13.291200 7.167645
-13.618800 -13.291200 7.216183
-3.556800 -13.291200 13.292044
-3.510000 -13.291200 8.756626
-3.463200 -13.291200 8.522891
-3.416400 -13.291200 8.264655
-3.369600 -13.291200 8.366155
-3.322800 -13.291200 8.366155
-3.276000 -13.291200 8.383399
-3.229200 -13.291200 8.404953
-3.182400 -13.291200 8.379488
-3.135600 -13.291200 8.362256
-3.088800 -13.291200 8.348316
-3.042000 -13.291200 8.319927
-2.995200 -13.291200 8.291931
-2.948400 -13.291200 8.261320
-2.901600 -13.291200 8.228818
-2.854800 -13.291200 8.169791
-2.808000 -13.291200 8.137736
-2.761200 -13.291200 8.129166
-2.714400 -13.291200 8.126116
-2.667600 -13.291200 8.094705
-2.620800 -13.291200 8.033869
-2.574000 -13.291200 8.007812
-2.527200 -13.291200 7.989730
-2.480400 -13.291200 7.954488
-2.433600 -13.291200 7.951383
-2.386800 -13.291200 7.946681
-2.340000 -13.291200 7.898397
-2.293200 -13.291200 7.874648
-2.246400 -13.291200 7.850912
-2.199600 -13.291200 7.843791
-2.152800 -13.291200 7.835684
-2.106000 -13.291200 7.816123
-2.059200 -13.291200 7.812285
-2.012400 -13.291200 7.806037
-1.965600 -13.291200 7.776117
-1.918800 -13.291200 7.748276
-1.872000 -13.291200 7.723819
-1.825200 -13.291200 7.672156
-1.778400 -13.291200 7.665251
-1.731600 -13.291200 7.660809
-1.684800 -13.291200 7.640862
-1.638000 -13.291200 7.656844
-1.591200 -13.291200 7.645354
-1.544400 -13.291200 7.638879
-1.497600 -13.291200 7.638879
-1.450800 -13.291200 7.645354
-1.404000 -13.291200 7.646325
-1.357200 -13.291200 7.643588
-1.310400 -13.291200 7.629064
-1.263600 -13.291200 7.594355
-1.216800 -13.291200 7.591321
-1.170000 -13.291200 7.562444
-1.123200 -13.291200 7.542230
-1.076400 -13.291200 7.537051
-1.029600 -13.291200 7.521624
-0.982800 -13.291200 7.513068
-0.936000 -13.291200 7.501043
-0.889200 -13.291200 7.488750
-0.842400 -13.291200 7.468478
-0.795600 -13.291200 7.446215
-0.748800 -13.291200 7.437451
-0.702000 -13.291200 7.437451
-0.655200 -13.291200 7.441251
-0.608400 -13.291200 7.437588
-0.561600 -13.291200 7.437588
-0.514800 -13.291200 7.453977
-0.468000 -13.291200 7.448100
-0.421200 -13.291200 7.437588
-0.374400 -13.291200 7.423794
-0.327600 -13.291200 7.421001
-0.280800 -13.291200 7.421471
-0.234000 -13.291200 7.421471
-0.187200 -13.291200 7.392012
-0.140400 -13.291200 7.367288
-0.093600 -13.291200 7.351588
-0.046800 -13.291200 7.367288
0.000000 -13.291200 7.359788
0.046800 -13.291200 7.364547
0.093600 -13.291200 7.374770
0.140400 -13.291200 7.366918
0.187200 -13.291200 7.374249
0.234000 -13.291200 7.359788
0.280800 -13.291200 7.332068
0.327600 -13.291200 7.310039
0.374400 -13.291200 7.302808
0.421200 -13.291200 7.299783
0.468000 -13.291200 7.299783
0.514800 -13.291200 7.299428
0.561600 -13.291200 7.296275
0.608400 -13.291200 7.290491
0.655200 -13.291200 7.289848
0.702000 -13.291200 7.249752
0.748800 -13.291200 7.238757
0.795600 -13.291200 7.238757
0.842400 -13.291200 7.232446
0.889200 -13.291200 7.235824
0.936000 -13.291200 7.236689
0.982800 -13.291200 7.235824
1.029600 -13.291200 7.218678
1.076400 -13.291200 7.212339
1.123200 -13.291200 7.209527
1.170000 -13.291200 7.209527
1.216800 -13.291200 7.212339
1.263600 -13.291200 7.212339
1.310400 -13.291200 7.219106
1.357200 -13.291200 7.220133
1.404000 -13.291200 7.220133
1.450800 -13.291200 7.220359
1.497600 -13.291200 7.227010
1.544400 -13.291200 7.194260
1.591200 -13.291200 7.197973
1.638000 -13.291200 7.193458
1.684800 -13.291200 7.199242
1.731600 -13.291200 7.229048
1.778400 -13.291200 7.199242
1.825200 -13.291200 7.193490
1.872000 -13.291200 7.198999
1.918800 -13.291200 7.230612
1.965600 -13.291200 7.244866
2.012400 -13.291200 7.254162
2.059200 -13.291200 7.249702
2.106000 -13.291200 7.261202
2.152800 -13.291200 7.270709
2.199600 -13.291200 7.294933
2.246400 -13.291200 7.306069
2.293200 -13.291200 7.282813
2.340000 -13.291200 7.245081
2.386800 -13.291200 7.222159
2.433600 -13.291200 7.209083
2.480400 -13.291200 7.197416
2.527200 -13.291200 7.196176
2.574000 -13.291200 7.199533
2.620800 -13.291200 7.208318
2.667600 -13.291200 7.212107
2.714400 -13.291200 7.243491
2.761200 -13.291200 7.265750
2.808000 -13.291200 7.265750
2.854800 -13.291200 7.281542
2.901600 -13.291200 7.281542
2.948400 -13.291200 7.303777
2.995200 -13.291200 7.306714
3.042000 -13.291200 7.281542
3.088800 -13.291200 7.280691
3.135600 -13.291200 7.284099
3.182400 -13.291200 7.307900
3.229200 -13.291200 7.297690
3.276000 -13.291200 7.285633
3.322800 -13.291200 7.307900
3.369600 -13.291200 7.333372
3.416400 -13.291200 7.353403
3.463200 -13.291200 7.356371
3.510000 -13.291200 7.354930
3.556800 -13.291200 7.354930
3.603600 -13.291200 7.357537
3.650400 -13.291200 7.345436
3.697200 -13.291200 7.323395
3.744000 -13.291200 7.339637
3.790800 -13.291200 7.345436
3.837600 -13.291200 7.357930
3.884400 -13.291200 7.350873
3.931200 -13.291200 7.337456
3.978000 -13.291200 7.340879
4.024800 -13.291200 7.389739
4.071600 -13.291200 7.390598
4.118400 -13.291200 7.366835
4.165200 -13.291200 7.344987
4.212000 -13.291200 7.357587
4.258800 -13.291200 7.377373
4.305600 -13.291200 7.409153
4.352400 -13.291200 7.374396
4.399200 -13.291200 7.364945
4.446000 -13.291200 7.393563
4.492800 -13.291200 7.416523
4.539600 -13.291200 7.433620
4.586400 -13.291200 7.434097
4.633200 -13.291200 7.434097
4.680000 -13.291200 7.438707
4.726800 -13.291200 7.438707
4.773600 -13.291200 7.438707
4.820400 -13.291200 7.445312
4.867200 -13.291200 7.460515
4.914000 -13.291200 7.460515
4.960800 -13.291200 7.497868
5.007600 -13.291200 7.517238
5.054400 -13.291200 7.563977
5.101200 -13.291200 7.574074
5.148000 -13.291200 7.611706
5.194800 -13.291200 7.629124
5.241600 -13.291200 7.626411
5.288400 -13.291200 7.625403
5.335200 -13.291200 7.625403
5.382000 -13.291200 7.646085
5.428800 -13.291200 7.652413
5.475600 -13.291200 7.682770
5.522400 -13.291200 7.708323
5.569200 -13.291200 7.728642
5.616000 -13.291200 7.733264
5.662800 -13.291200 7.743838
5.709600 -13.291200 7.755882
5.756400 -13.291200 7.759013
5.803200 -13.291200 7.747609
5.850000 -13.291200 7.747609
5.896800 -13.291200 7.786615
5.943600 -13.291200 7.841560
5.990400 -13.291200 7.872756
6.037200 -13.291200 7.874576
6.084000 -13.291200 7.872756
6.130800 -13.291200 7.888649
6.177600 -13.291200 7.893004
6.224400 -13.291200 7.920189
6.271200 -13.291200 7.940216
6.318000 -13.291200 7.956446
6.364800 -13.291200 7.980184
6.411600 -13.291200 8.008551
6.458400 -13.291200 8.019972
6.505200 -13.291200 8.026760
6.552000 -13.291200 8.097223
6.598800 -13.291200 8.132579
6.645600 -13.291200 8.170303
6.692400 -13.291200 8.184448
6.739200 -13.291200 8.191029
6.786000 -13.291200 8.260153
6.832800 -13.291200 8.351432
6.879600 -13.291200 8.685276
6.926400 -13.291200 10.972489
6.973200 -13.291200 10.993318
7.020000 -13.291200 11.000021
7.066800 -13.291200 11.000021
7.113600 -13.291200 10.987763
7.160400 -13.291200 8.685276
7.207200 -13.291200 8.503764
7.254000 -13.291200 -10.717638
7.300800 -13.291200 -10.810246
7.347600 -13.291200 -10.863727
7.394400 -13.291200 -10.863727
7.441200 -13.291200 -10.717638
7.488000 -13.291200 -10.206679
7.534800 -13.291200 -9.155614
7.581600 -13.291200 23.175651
7.628400 -13.291200 29.418556
7.675200 -13.291200 29.441388
7.722000 -13.291200 29.448832
7.768800 -13.291200 29.454832
7.815600 -13.291200 29.453589
7.862400 -13.291200 29.450744
7.909200 -13.291200 29.450744
7.956000 -13.291200 29.451006
8.002800 -13.291200 29.451006
12.776400 -13.291200 8.036537
12.823200 -13.291200 8.023595
12.870000 -13.291200 8.014434
12.916800 -13.291200 8.004811
12.963600 -13.291200 8.004437
13.010400 -13.291200 8.004437
13.057200 -13.291200 8.000309
13.104000 -13.291200 7.998718
13.150800 -13.291200 7.998718
13.197600 -13.291200 8.007758
13.244400 -13.291200 8.011039
13.291200 -13.291200 8.023903
13.338000 -13.291200 8.039951
13.384800 -13.291200 8.040975
13.431600 -13.291200 8.042632
13.478400 -13.291200 8.042991
13.525200 -13.291200 8.037512
13.572000 -13.291200 8.039951
13.618800 -13.291200 8.020619
13.665600 -13.291200 8.015481
13.712400 -13.291200 8.017234
13.759200 -13.291200 8.017234
13.806000 -13.291200 8.017234
13.852800 -13.291200 8.051263
13.899600 -13.291200 8.051263
13.946400 -13.291200 8.057897
13.993200 -13.291200 8.057897
14.040000 -13.291200 8.057375
14.086800 -13.291200 8.051936
14.133600 -13.291200 8.051936
14.180400 -13.291200 8.057375
14.227200 -13.291200 8.060036
14.274000 -13.291200 8.060036
14.320800 -13.291200 8.073524
14.367600 -13.291200 8.073707
14.414400 -13.291200 8.073524
14.461200 -13.291200 8.064430
14.508000 -13.291200 8.048667
14.554800 -13.291200 8.040546
14.601600 -13.291200 8.039271
14.648400 -13.291200 8.005446
14.695200 -13.291200 7.952659
15.350400 -13.291200 6.802412
15.397200 -13.291200 6.782450
15.444000 -13.291200 6.769545
15.490800 -13.291200 6.744571
15.537600 -13.291200 6.753609
15.584400 -13.291200 6.750408
15.631200 -13.291200 6.750408
15.678000 -13.291200 6.788816
15.724800 -13.291200 6.802354
15.865200 -13.291200 6.777531
15.912000 -13.291200 6.777531
15.958800 -13.291200 6.773829
16.005600 -13.291200 6.743255
16.052400 -13.291200 6.700612
16.099200 -13.291200 6.665529
16.333200 -13.291200 4.853502
16.380000 -13.291200 4.681667
16.426800 -13.291200 4.453446
16.473600 -13.291200 4.125975
16.520400 -13.291200 3.903393
16.567200 -13.291200 3.689976
16.614000 -13.291200 3.424787
-18.720000 -13.244400 0.000000
-18.673200 -13.244400 0.000000
-18.626400 -13.244400 0.000000
-18.579600 -13.244400 -7.184538
-18.532800 -13.244400 -7.194753
-18.486000 -13.244400 -7.194753
-18.439200 -13.244400 -7.194753
-18.392400 -13.244400 -7.199128
-18.345600 -13.244400 -7.199128
-18.298800 -13.244400 -7.194753
-18.252000 -13.244400 -7.199128
-18.205200 -13.244400 -7.195348
-18.158400 -13.244400 -7.197861
-18.111600 -13.244400 -7.197861
-18.064800 -13.244400 -7.188686
-18.018000 -13.244400 -7.188611
-17.971200 -13.244400 -7.164388
-17.924400 -13.244400 -7.161785
-17.877600 -13.244400 -7.148691
-17.830800 -13.244400 -7.138161
-17.784000 -13.244400 -7.120229
-17.737200 -13.244400 -7.103880
-17.690400 -13.244400 -7.100488
-17.643600 -13.244400 -7.097246
-17.596800 -13.244400 -7.068696
-17.550000 -13.244400 -7.057962
-17.503200 -13.244400 -7.054191
-17.456400 -13.244400 -7.040402
-17.409600 -13.244400 -7.036775
-17.362800 -13.244400 -7.004179
-17.316000 -13.244400 -6.993351
-17.269200 -13.244400 -6.969070
-17.222400 -13.244400 -6.924062
-17.175600 -13.244400 -6.845710
-16.754400 -13.244400 -5.419863
-16.707600 -13.244400 -5.400131
-15.631200 -13.244400 6.831185
-15.584400 -13.244400 6.877057
-15.537600 -13.244400 6.886827
-15.490800 -13.244400 6.902888
-15.444000 -13.244400 6.932380
-15.397200 -13.244400 6.949026
-15.350400 -13.244400 6.960401
-15.303600 -13.244400 6.975591
-15.256800 -13.244400 6.982965
-15.210000 -13.244400 7.001041
-15.163200 -13.244400 7.009529
-15.116400 -13.244400 7.020154
-15.069600 -13.244400 7.029643
-15.022800 -13.244400 7.030911
-14.976000 -13.244400 7.030911
-14.929200 -13.244400 7.036839
-14.882400 -13.244400 7.038157
-14.835600 -13.244400 7.039505
-14.788800 -13.244400 7.041355
-14.742000 -13.244400 7.043223
-14.695200 -13.244400 7.043223
-14.648400 -13.244400 7.047555
-14.601600 -13.244400 7.047737
-14.554800 -13.244400 7.049709
-14.508000 -13.244400 7.049709
-14.461200 -13.244400 7.049709
-14.414400 -13.244400 7.056559
-14.367600 -13.244400 7.060003
-14.320800 -13.244400 7.060003
-14.274000 -13.244400 7.060685
-14.227200 -13.244400 7.060685
-14.180400 -13.244400 7.063921
-14.133600 -13.244400 7.066251
-14.086800 -13.244400 7.068360
-14.040000 -13.244400 7.074397
-13.993200 -13.244400 7.074397
-13.946400 -13.244400 7.074397
-13.899600 -13.244400 7.078786
-13.852800 -13.244400 7.089363
-13.806000 -13.244400 7.112225
-13.759200 -13.244400 7.144510
-13.712400 -13.244400 7.170861
-13.665600 -13.244400 7.236217
-3.556800 -13.244400 9.245706
-3.510000 -13.244400 8.791281
-3.463200 -13.244400 8.586154
-3.416400 -13.244400 8.481809
-3.369600 -13.244400 8.480567
-3.322800 -13.244400 8.472224
-3.276000 -13.244400 8.420467
-3.229200 -13.244400 8.383399
-3.182400 -13.244400 8.370943
-3.135600 -13.244400 8.358464
-3.088800 -13.244400 8.329641
-3.042000 -13.244400 8.311409
-2.995200 -13.244400 8.279437
-2.948400 -13.244400 8.257647
-2.901600 -13.244400 8.188935
-2.854800 -13.244400 8.145397
-2.808000 -13.244400 8.114796
-2.761200 -13.244400 8.097836
-2.714400 -13.244400 8.095424
-2.667600 -13.244400 8.059486
-2.620800 -13.244400 8.016383
-2.574000 -13.244400 7.992174
-2.527200 -13.244400 7.984082
-2.480400 -13.244400 7.953304
-2.433600 -13.244400 7.951043
-2.386800 -13.244400 7.946681
-2.340000 -13.244400 7.902393
-2.293200 -13.244400 7.887646
-2.246400 -13.244400 7.859564
-2.199600 -13.244400 7.855049
-2.152800 -13.244400 7.850080
-2.106000 -13.244400 7.824153
-2.059200 -13.244400 7.815742
-2.012400 -13.244400 7.799248
-1.965600 -13.244400 7.769998
-1.918800 -13.244400 7.750414
-1.872000 -13.244400 7.723819
-1.825200 -13.244400 7.674512
-1.778400 -13.244400 7.664854
-1.731600 -13.244400 7.642564
-1.684800 -13.244400 7.640515
-1.638000 -13.244400 7.640515
-1.591200 -13.244400 7.641141
-1.544400 -13.244400 7.638879
-1.497600 -13.244400 7.617351
-1.450800 -13.244400 7.638879
-1.404000 -13.244400 7.638879
-1.357200 -13.244400 7.627956
-1.310400 -13.244400 7.616341
-1.263600 -13.244400 7.592576
-1.216800 -13.244400 7.574378
-1.170000 -13.244400 7.543774
-1.123200 -13.244400 7.537127
-1.076400 -13.244400 7.537127
-1.029600 -13.244400 7.537127
-0.982800 -13.244400 7.530299
-0.936000 -13.244400 7.507541
-0.889200 -13.244400 7.507541
-0.842400 -13.244400 7.485741
-0.795600 -13.244400 7.468478
-0.748800 -13.244400 7.446215
-0.702000 -13.244400 7.446215
-0.655200 -13.244400 7.446215
-0.608400 -13.244400 7.446215
-0.561600 -13.244400 7.452905
-0.514800 -13.244400 7.453326
-0.468000 -13.244400 7.453326
-0.421200 -13.244400 7.441251
-0.374400 -13.244400 7.425286
-0.327600 -13.244400 7.423794
-0.280800 -13.244400 7.423794
-0.234000 -13.244400 7.421471
-0.187200 -13.244400 7.392012
-0.140400 -13.244400 7.370322
-0.093600 -13.244400 7.365257
-0.046800 -13.244400 7.368881
0.000000 -13.244400 7.365257
0.046800 -13.244400 7.365257
0.093600 -13.244400 7.368881
0.140400 -13.244400 7.365257
0.187200 -13.244400 7.365257
0.234000 -13.244400 7.358495
0.280800 -13.244400 7.326350
0.327600 -13.244400 7.308643
0.374400 -13.244400 7.302808
0.421200 -13.244400 7.299783
0.468000 -13.244400 7.299783
0.514800 -13.244400 7.299428
0.561600 -13.244400 7.296275
0.608400 -13.244400 7.257517
0.655200 -13.244400 7.232446
0.702000 -13.244400 7.224567
0.748800 -13.244400 7.223573
0.795600 -13.244400 7.223573
0.842400 -13.244400 7.222961
0.889200 -13.244400 7.220731
0.936000 -13.244400 7.223573
0.982800 -13.244400 7.223573
1.029600 -13.244400 7.215492
1.076400 -13.244400 7.213195
1.123200 -13.244400 7.213195
1.170000 -13.244400 7.218678
1.216800 -13.244400 7.219952
1.263600 -13.244400 7.219952
1.310400 -13.244400 7.220133
1.357200 -13.244400 7.227343
1.404000 -13.244400 7.227343
1.450800 -13.244400 7.231348
1.497600 -13.244400 7.227343
1.544400 -13.244400 7.197973
1.591200 -13.244400 7.199886
1.638000 -13.244400 7.199886
1.684800 -13.244400 7.212450
1.731600 -13.244400 7.223337
1.778400 -13.244400 7.212450
1.825200 -13.244400 7.198999
1.872000 -13.244400 7.210691
1.918800 -13.244400 7.233024
1.965600 -13.244400 7.244866
2.012400 -13.244400 7.254162
2.059200 -13.244400 7.249702
2.106000 -13.244400 7.261202
2.152800 -13.244400 7.270709
2.199600 -13.244400 7.294933
2.246400 -13.244400 7.306069
2.293200 -13.244400 7.270709
2.340000 -13.244400 7.245052
2.386800 -13.244400 7.237697
2.433600 -13.244400 7.212107
2.480400 -13.244400 7.205360
2.527200 -13.244400 7.197305
2.574000 -13.244400 7.202291
2.620800 -13.244400 7.209252
2.667600 -13.244400 7.215339
2.714400 -13.244400 7.232026
2.761200 -13.244400 7.265683
2.808000 -13.244400 7.265750
2.854800 -13.244400 7.272543
2.901600 -13.244400 7.275520
2.948400 -13.244400 7.289115
2.995200 -13.244400 7.303777
3.042000 -13.244400 7.280691
3.088800 -13.244400 7.277012
3.135600 -13.244400 7.281542
3.182400 -13.244400 7.309693
3.229200 -13.244400 7.297690
3.276000 -13.244400 7.285633
3.322800 -13.244400 7.309767
3.369600 -13.244400 7.331158
3.416400 -13.244400 7.353403
3.463200 -13.244400 7.356371
3.510000 -13.244400 7.353403
3.556800 -13.244400 7.350838
3.603600 -13.244400 7.357537
3.650400 -13.244400 7.350280
3.697200 -13.244400 7.342713
3.744000 -13.244400 7.346535
3.790800 -13.244400 7.357930
3.837600 -13.244400 7.379991
3.884400 -13.244400 7.366114
3.931200 -13.244400 7.339637
3.978000 -13.244400 7.340879
4.024800 -13.244400 7.389893
4.071600 -13.244400 7.390598
4.118400 -13.244400 7.366835
4.165200 -13.244400 7.357587
4.212000 -13.244400 7.368430
4.258800 -13.244400 7.409386
4.305600 -13.244400 7.423356
4.352400 -13.244400 7.409386
4.399200 -13.244400 7.393563
4.446000 -13.244400 7.416523
4.492800 -13.244400 7.441908
4.539600 -13.244400 7.443042
4.586400 -13.244400 7.443042
4.633200 -13.244400 7.460993
4.680000 -13.244400 7.443042
4.726800 -13.244400 7.441908
4.773600 -13.244400 7.438707
4.820400 -13.244400 7.460993
4.867200 -13.244400 7.467703
4.914000 -13.244400 7.478228
4.960800 -13.244400 7.509669
5.007600 -13.244400 7.568987
5.054400 -13.244400 7.581303
5.101200 -13.244400 7.611706
5.148000 -13.244400 7.616308
5.194800 -13.244400 7.629438
5.241600 -13.244400 7.629124
5.288400 -13.244400 7.629124
5.335200 -13.244400 7.638543
5.382000 -13.244400 7.652413
5.428800 -13.244400 7.685444
5.475600 -13.244400 7.706406
5.522400 -13.244400 7.736496
5.569200 -13.244400 7.736496
5.616000 -13.244400 7.739762
5.662800 -13.244400 7.751850
5.709600 -13.244400 7.759013
5.756400 -13.244400 7.763209
5.803200 -13.244400 7.764331
5.850000 -13.244400 7.777567
5.896800 -13.244400 7.800446
5.943600 -13.244400 7.858076
5.990400 -13.244400 7.876025
6.037200 -13.244400 7.876025
6.084000 -13.244400 7.874576
6.130800 -13.244400 7.891344
6.177600 -13.244400 7.908392
6.224400 -13.244400 7.930811
6.271200 -13.244400 7.940216
6.318000 -13.244400 7.956446
6.364800 -13.244400 7.986623
6.411600 -13.244400 8.017300
6.458400 -13.244400 8.030565
6.505200 -13.244400 8.064430
6.552000 -13.244400 8.103265
6.598800 -13.244400 8.140221
6.645600 -13.244400 8.178734
6.692400 -13.244400 8.187202
6.739200 -13.244400 8.216134
6.786000 -13.244400 8.248971
6.832800 -13.244400 8.356188
6.879600 -13.244400 10.843049
6.926400 -13.244400 11.000021
6.973200 -13.244400 11.017221
7.020000 -13.244400 11.057577
7.066800 -13.244400 11.093726
7.113600 -13.244400 11.093726
7.160400 -13.244400 10.941871
7.207200 -13.244400 8.580326
7.254000 -13.244400 -10.460628
7.300800 -13.244400 -10.717638
7.347600 -13.244400 -10.810246
7.394400 -13.244400 -10.810246
7.441200 -13.244400 -10.568685
7.488000 -13.244400 -9.923311
7.534800 -13.244400 -9.303464
7.581600 -13.244400 23.181526
7.628400 -13.244400 29.435136
7.675200 -13.244400 29.449253
7.722000 -13.244400 29.458422
7.768800 -13.244400 29.462893
7.815600 -13.244400 29.458631
7.862400 -13.244400 29.455437
7.909200 -13.244400 29.455109
7.956000 -13.244400 29.455109
8.002800 -13.244400 29.454666
12.823200 -13.244400 8.032362
12.870000 -13.244400 8.017410
12.916800 -13.244400 8.004437
12.963600 -13.244400 8.003165
13.010400 -13.244400 8.003165
13.057200 -13.244400 8.000417
13.104000 -13.244400 7.998718
13.150800 -13.244400 8.000417
13.197600 -13.244400 8.013981
13.244400 -13.244400 8.016070
13.291200 -13.244400 8.037864
13.338000 -13.244400 8.046643
13.384800 -13.244400 8.042632
13.431600 -13.244400 8.042991
13.478400 -13.244400 8.042991
13.525200 -13.244400 8.029907
13.572000 -13.244400 8.040975
13.618800 -13.244400 8.020619
13.665600 -13.244400 8.017584
13.712400 -13.244400 8.017584
13.759200 -13.244400 8.019042
13.806000 -13.244400 8.025840
13.852800 -13.244400 8.054470
13.899600 -13.244400 8.051263
13.946400 -13.244400 8.055085
13.993200 -13.244400 8.057375
14.040000 -13.244400 8.057375
14.086800 -13.244400 8.051936
14.133600 -13.244400 8.051936
14.180400 -13.244400 8.057375
14.227200 -13.244400 8.057375
14.274000 -13.244400 8.060036
14.320800 -13.244400 8.071052
14.367600 -13.244400 8.073524
14.414400 -13.244400 8.071052
14.461200 -13.244400 8.063986
14.508000 -13.244400 8.048667
14.554800 -13.244400 8.042540
14.601600 -13.244400 8.040387
14.648400 -13.244400 8.026428
14.695200 -13.244400 7.996913
15.350400 -13.244400 6.809838
15.397200 -13.244400 6.801502
15.444000 -13.244400 6.786047
15.490800 -13.244400 6.782450
15.537600 -13.244400 6.802457
15.584400 -13.244400 6.781548
15.631200 -13.244400 6.781548
15.678000 -13.244400 6.802354
15.724800 -13.244400 6.807329
15.771600 -13.244400 6.807329
15.818400 -13.244400 6.802457
15.865200 -13.244400 6.783883
15.912000 -13.244400 6.802354
15.958800 -13.244400 6.783883
16.005600 -13.244400 6.773829
16.052400 -13.244400 6.744571
16.380000 -13.244400 4.813998
16.426800 -13.244400 4.577410
16.473600 -13.244400 4.287136
16.520400 -13.244400 4.056825
16.567200 -13.244400 3.776882
16.614000 -13.244400 3.586358
16.660800 -13.244400 3.292105
-18.720000 -13.197600 0.000000
-18.673200 -13.197600 0.000000
-18.626400 -13.197600 0.000000
-18.579600 -13.197600 -7.180439
-18.532800 -13.197600 -7.184538
-18.486000 -13.197600 -7.184538
-18.439200 -13.197600 -7.188729
-18.392400 -13.197600 -7.197861
-18.345600 -13.197600 -7.197861
-18.298800 -13.197600 -7.194183
-18.252000 -13.197600 -7.199128
-18.205200 -13.197600 -7.197861
-18.158400 -13.197600 -7.213624
-18.111600 -13.197600 -7.213624
-18.064800 -13.197600 -7.193058
-18.018000 -13.197600 -7.182495
-17.971200 -13.197600 -7.145866
-17.924400 -13.197600 -7.145866
-17.877600 -13.197600 -7.138443
-17.830800 -13.197600 -7.124753
-17.784000 -13.197600 -7.114962
-17.737200 -13.197600 -7.102142
-17.690400 -13.197600 -7.110248
-17.643600 -13.197600 -7.100094
-17.596800 -13.197600 -7.072037
-17.550000 -13.197600 -7.068780
-17.503200 -13.197600 -7.057962
-17.456400 -13.197600 -7.042904
-17.409600 -13.197600 -7.036775
-17.362800 -13.197600 -6.993351
-17.316000 -13.197600 -6.977403
-17.269200 -13.197600 -6.930569
-17.222400 -13.197600 -6.911094
-16.754400 -13.197600 -5.419745
-16.707600 -13.197600 -5.392162
-15.631200 -13.197600 6.877057
-15.584400 -13.197600 6.887664
-15.537600 -13.197600 6.908048
-15.490800 -13.197600 6.936063
-15.444000 -13.197600 6.956931
-15.397200 -13.197600 6.960401
-15.350400 -13.197600 6.982907
-15.303600 -13.197600 6.992831
-15.256800 -13.197600 6.996842
-15.210000 -13.197600 7.005702
-15.163200 -13.197600 7.015702
-15.116400 -13.197600 7.029148
-15.069600 -13.197600 7.030807
-15.022800 -13.197600 7.038157
-14.976000 -13.197600 7.038157
-14.929200 -13.197600 7.039505
-14.882400 -13.197600 7.043341
-14.835600 -13.197600 7.045204
-14.788800 -13.197600 7.047555
-14.742000 -13.197600 7.048662
-14.695200 -13.197600 7.047720
-14.648400 -13.197600 7.048662
-14.601600 -13.197600 7.049709
-14.554800 -13.197600 7.049709
-14.508000 -13.197600 7.049709
-14.461200 -13.197600 7.050717
-14.414400 -13.197600 7.060685
-14.367600 -13.197600 7.064948
-14.320800 -13.197600 7.064948
-14.274000 -13.197600 7.066910
-14.227200 -13.197600 7.078655
-14.180400 -13.197600 7.082056
-14.133600 -13.197600 7.078885
-14.086800 -13.197600 7.084432
-14.040000 -13.197600 7.084649
-13.993200 -13.197600 7.085332
-13.946400 -13.197600 7.085332
-13.899600 -13.197600 7.089363
-13.852800 -13.197600 7.100321
-13.806000 -13.197600 7.151125
-13.759200 -13.197600 7.168121
-13.712400 -13.197600 7.216183
-13.665600 -13.197600 7.274432
-3.556800 -13.197600 9.033827
-3.510000 -13.197600 8.788675
-3.463200 -13.197600 8.599721
-3.416400 -13.197600 8.522891
-3.369600 -13.197600 8.501011
-3.322800 -13.197600 8.474893
-3.276000 -13.197600 8.389071
-3.229200 -13.197600 8.379488
-3.182400 -13.197600 8.366155
-3.135600 -13.197600 8.348316
-3.088800 -13.197600 8.311409
-3.042000 -13.197600 8.288642
-2.995200 -13.197600 8.261320
-2.948400 -13.197600 8.223040
-2.901600 -13.197600 8.174812
-2.854800 -13.197600 8.116939
-2.808000 -13.197600 8.095424
-2.761200 -13.197600 8.089627
-2.714400 -13.197600 8.067632
-2.667600 -13.197600 8.033601
-2.620800 -13.197600 8.014759
-2.574000 -13.197600 7.989730
-2.527200 -13.197600 7.954119
-2.480400 -13.197600 7.952651
-2.433600 -13.197600 7.951043
-2.386800 -13.197600 7.935365
-2.340000 -13.197600 7.887646
-2.293200 -13.197600 7.872157
-2.246400 -13.197600 7.850912
-2.199600 -13.197600 7.850080
-2.152800 -13.197600 7.847531
-2.106000 -13.197600 7.824153
-2.059200 -13.197600 7.815742
-2.012400 -13.197600 7.815594
-1.965600 -13.197600 7.772618
-1.918800 -13.197600 7.755451
-1.872000 -13.197600 7.724629
-1.825200 -13.197600 7.676576
-1.778400 -13.197600 7.660809
-1.731600 -13.197600 7.653682
-1.684800 -13.197600 7.642564
-1.638000 -13.197600 7.653682
-1.591200 -13.197600 7.653682
-1.544400 -13.197600 7.641141
-1.497600 -13.197600 7.638879
-1.450800 -13.197600 7.645354
-1.404000 -13.197600 7.641141
-1.357200 -13.197600 7.627956
-1.310400 -13.197600 7.616341
-1.263600 -13.197600 7.591321
-1.216800 -13.197600 7.561189
-1.170000 -13.197600 7.542230
-1.123200 -13.197600 7.537051
-1.076400 -13.197600 7.537051
-1.029600 -13.197600 7.537051
-0.982800 -13.197600 7.537051
-0.936000 -13.197600 7.531739
-0.889200 -13.197600 7.535393
-0.842400 -13.197600 7.493190
-0.795600 -13.197600 7.485075
-0.748800 -13.197600 7.474138
-0.702000 -13.197600 7.468478
-0.655200 -13.197600 7.452905
-0.608400 -13.197600 7.447831
-0.561600 -13.197600 7.452905
-0.514800 -13.197600 7.453326
-0.468000 -13.197600 7.453326
-0.421200 -13.197600 7.440399
-0.374400 -13.197600 7.428976
-0.327600 -13.197600 7.424941
-0.280800 -13.197600 7.424941
-0.234000 -13.197600 7.421471
-0.187200 -13.197600 7.388758
-0.140400 -13.197600 7.365257
-0.093600 -13.197600 7.364722
-0.046800 -13.197600 7.366548
0.000000 -13.197600 7.365257
0.046800 -13.197600 7.365257
0.093600 -13.197600 7.366548
0.140400 -13.197600 7.365257
0.187200 -13.197600 7.351026
0.234000 -13.197600 7.344806
0.280800 -13.197600 7.308643
0.327600 -13.197600 7.289140
0.374400 -13.197600 7.289778
0.421200 -13.197600 7.287392
0.468000 -13.197600 7.287392
0.514800 -13.197600 7.296035
0.561600 -13.197600 7.287392
0.608400 -13.197600 7.273631
0.655200 -13.197600 7.273631
0.702000 -13.197600 7.238054
0.748800 -13.197600 7.224632
0.795600 -13.197600 7.224632
0.842400 -13.197600 7.223573
0.889200 -13.197600 7.220727
0.936000 -13.197600 7.224632
0.982800 -13.197600 7.226899
1.029600 -13.197600 7.218678
1.076400 -13.197600 7.215492
1.123200 -13.197600 7.213195
1.170000 -13.197600 7.218678
1.216800 -13.197600 7.226899
1.263600 -13.197600 7.220133
1.310400 -13.197600 7.220133
1.357200 -13.197600 7.219952
1.404000 -13.197600 7.219952
1.450800 -13.197600 7.227343
1.497600 -13.197600 7.219952
1.544400 -13.197600 7.197973
1.591200 -13.197600 7.199242
1.638000 -13.197600 7.199886
1.684800 -13.197600 7.207076
1.731600 -13.197600 7.216696
1.778400 -13.197600 7.207076
1.825200 -13.197600 7.197973
1.872000 -13.197600 7.210691
1.918800 -13.197600 7.233024
1.965600 -13.197600 7.236534
2.012400 -13.197600 7.254162
2.059200 -13.197600 7.241982
2.106000 -13.197600 7.249702
2.152800 -13.197600 7.266780
2.199600 -13.197600 7.270709
2.246400 -13.197600 7.268102
2.293200 -13.197600 7.249702
2.340000 -13.197600 7.234808
2.386800 -13.197600 7.222159
2.433600 -13.197600 7.221532
2.480400 -13.197600 7.221532
2.527200 -13.197600 7.205360
2.574000 -13.197600 7.208390
2.620800 -13.197600 7.215339
2.667600 -13.197600 7.216667
2.714400 -13.197600 7.235757
2.761200 -13.197600 7.265683
2.808000 -13.197600 7.265683
2.854800 -13.197600 7.265750
2.901600 -13.197600 7.267585
2.948400 -13.197600 7.277012
2.995200 -13.197600 7.281542
3.042000 -13.197600 7.275520
3.088800 -13.197600 7.275520
3.135600 -13.197600 7.280691
3.182400 -13.197600 7.307124
3.229200 -13.197600 7.307124
3.276000 -13.197600 7.297690
3.322800 -13.197600 7.307124
3.369600 -13.197600 7.325627
3.416400 -13.197600 7.333372
3.463200 -13.197600 7.353403
3.510000 -13.197600 7.346535
3.556800 -13.197600 7.344514
3.603600 -13.197600 7.350280
3.650400 -13.197600 7.350280
3.697200 -13.197600 7.342713
3.744000 -13.197600 7.350280
3.790800 -13.197600 7.373561
3.837600 -13.197600 7.379991
3.884400 -13.197600 7.366114
3.931200 -13.197600 7.351331
3.978000 -13.197600 7.354503
4.024800 -13.197600 7.368430
4.071600 -13.197600 7.389893
4.118400 -13.197600 7.366180
4.165200 -13.197600 7.366114
4.212000 -13.197600 7.368430
4.258800 -13.197600 7.409386
4.305600 -13.197600 7.421084
4.352400 -13.197600 7.413584
4.399200 -13.197600 7.409254
4.446000 -13.197600 7.435289
4.492800 -13.197600 7.466546
4.539600 -13.197600 7.485473
4.586400 -13.197600 7.487194
4.633200 -13.197600 7.483657
4.680000 -13.197600 7.487194
4.726800 -13.197600 7.487194
4.773600 -13.197600 7.467703
4.820400 -13.197600 7.487379
4.867200 -13.197600 7.487379
4.914000 -13.197600 7.504650
4.960800 -13.197600 7.541156
5.007600 -13.197600 7.585862
5.054400 -13.197600 7.611706
5.101200 -13.197600 7.619170
5.148000 -13.197600 7.626411
5.194800 -13.197600 7.639943
5.241600 -13.197600 7.639570
5.288400 -13.197600 7.639570
5.335200 -13.197600 7.643018
5.382000 -13.197600 7.664708
5.428800 -13.197600 7.704628
5.475600 -13.197600 7.736496
5.522400 -13.197600 7.739762
5.569200 -13.197600 7.739762
5.616000 -13.197600 7.743807
5.662800 -13.197600 7.756758
5.709600 -13.197600 7.764331
5.756400 -13.197600 7.770503
5.803200 -13.197600 7.777567
5.850000 -13.197600 7.791049
5.896800 -13.197600 7.839741
5.943600 -13.197600 7.874851
5.990400 -13.197600 7.891344
6.037200 -13.197600 7.891344
6.084000 -13.197600 7.891344
6.130800 -13.197600 7.913027
6.177600 -13.197600 7.934775
6.224400 -13.197600 7.947174
6.271200 -13.197600 7.975987
6.318000 -13.197600 7.973957
6.364800 -13.197600 7.991078
6.411600 -13.197600 8.020847
6.458400 -13.197600 8.054365
6.505200 -13.197600 8.078029
6.552000 -13.197600 8.111307
6.598800 -13.197600 8.149929
6.645600 -13.197600 8.180276
6.692400 -13.197600 8.191029
6.739200 -13.197600 8.217632
6.786000 -13.197600 8.248971
6.832800 -13.197600 8.338796
6.879600 -13.197600 10.843049
6.926400 -13.197600 11.014574
6.973200 -13.197600 11.093726
7.020000 -13.197600 11.129616
7.066800 -13.197600 11.131003
7.113600 -13.197600 11.136420
7.160400 -13.197600 11.093726
7.207200 -13.197600 8.704354
7.254000 -13.197600 -10.460628
7.300800 -13.197600 -10.697906
7.347600 -13.197600 -10.717638
7.394400 -13.197600 -10.724890
7.441200 -13.197600 -10.460628
7.488000 -13.197600 -9.923311
7.534800 -13.197600 -9.473375
7.581600 -13.197600 23.221317
7.628400 -13.197600 29.449253
7.675200 -13.197600 29.458643
7.722000 -13.197600 29.464227
7.768800 -13.197600 29.464575
7.815600 -13.197600 29.464147
7.862400 -13.197600 29.462893
7.909200 -13.197600 29.458643
7.956000 -13.197600 29.458643
8.002800 -13.197600 29.458422
12.823200 -13.197600 8.044621
12.870000 -13.197600 8.032750
12.916800 -13.197600 8.023595
12.963600 -13.197600 8.011039
13.010400 -13.197600 8.004437
13.057200 -13.197600 8.000417
13.104000 -13.197600 7.998718
13.150800 -13.197600 7.998718
13.197600 -13.197600 8.012629
13.244400 -13.197600 8.012629
13.291200 -13.197600 8.016070
13.338000 -13.197600 8.029907
13.384800 -13.197600 8.038130
13.431600 -13.197600 8.045944
13.478400 -13.197600 8.047595
13.525200 -13.197600 8.037864
13.572000 -13.197600 8.042991
13.618800 -13.197600 8.040975
13.665600 -13.197600 8.037512
13.712400 -13.197600 8.037512
13.759200 -13.197600 8.026180
13.806000 -13.197600 8.026180
13.852800 -13.197600 8.054470
13.899600 -13.197600 8.043779
13.946400 -13.197600 8.051263
13.993200 -13.197600 8.051263
14.040000 -13.197600 8.051263
14.086800 -13.197600 8.046368
14.133600 -13.197600 8.046368
14.180400 -13.197600 8.051936
14.227200 -13.197600 8.054813
14.274000 -13.197600 8.071052
14.320800 -13.197600 8.073524
14.367600 -13.197600 8.073707
14.414400 -13.197600 8.080485
14.461200 -13.197600 8.073707
14.508000 -13.197600 8.064430
14.554800 -13.197600 8.063664
14.601600 -13.197600 8.053520
14.648400 -13.197600 8.048667
14.695200 -13.197600 8.032940
15.444000 -13.197600 6.786047
15.490800 -13.197600 6.796296
15.537600 -13.197600 6.802457
15.584400 -13.197600 6.798079
15.631200 -13.197600 6.798079
15.678000 -13.197600 6.801939
15.724800 -13.197600 6.804046
15.771600 -13.197600 6.802457
15.818400 -13.197600 6.802457
15.865200 -13.197600 6.783883
15.912000 -13.197600 6.802457
15.958800 -13.197600 6.802457
16.005600 -13.197600 6.780149
16.052400 -13.197600 6.764508
16.099200 -13.197600 6.751499
16.146000 -13.197600 6.711824
16.333200 -13.197600 5.283446
16.380000 -13.197600 4.988069
16.426800 -13.197600 4.681667
16.473600 -13.197600 4.524898
16.520400 -13.197600 4.273255
16.567200 -13.197600 3.993807
-18.720000 -13.150800 0.000000
-18.673200 -13.150800 0.000000
-18.626400 -13.150800 0.000000
-18.579600 -13.150800 -7.168639
-18.532800 -13.150800 -7.170455
-18.486000 -13.150800 -7.180932
-18.439200 -13.150800 -7.188680
-18.392400 -13.150800 -7.194753
-18.345600 -13.150800 -7.197861
-18.298800 -13.150800 -7.191417
-18.252000 -13.150800 -7.197861
-18.205200 -13.150800 -7.195348
-18.158400 -13.150800 -7.199128
-18.111600 -13.150800 -7.195348
-18.064800 -13.150800 -7.188586
-18.018000 -13.150800 -7.182495
-17.971200 -13.150800 -7.145866
-17.924400 -13.150800 -7.138443
-17.877600 -13.150800 -7.138161
-17.830800 -13.150800 -7.120229
-17.784000 -13.150800 -7.117727
-17.737200 -13.150800 -7.110248
-17.690400 -13.150800 -7.110248
-17.643600 -13.150800 -7.100488
-17.596800 -13.150800 -7.078520
-17.550000 -13.150800 -7.068780
-17.503200 -13.150800 -7.050455
-17.456400 -13.150800 -7.024864
-17.409600 -13.150800 -7.000382
-17.362800 -13.150800 -6.977403
-17.316000 -13.150800 -6.944892
-17.269200 -13.150800 -6.918405
-17.222400 -13.150800 -6.845710
-16.801200 -13.150800 -5.476544
-16.754400 -13.150800 -5.419745
-15.678000 -13.150800 6.879312
-15.631200 -13.150800 6.894120
-15.584400 -13.150800 6.908048
-15.537600 -13.150800 6.918694
-15.490800 -13.150800 6.943305
-15.444000 -13.150800 6.973028
-15.397200 -13.150800 6.982187
-15.350400 -13.150800 6.992831
-15.303600 -13.150800 7.000493
-15.256800 -13.150800 7.003672
-15.210000 -13.150800 7.017569
-15.163200 -13.150800 7.021723
-15.116400 -13.150800 7.030807
-15.069600 -13.150800 7.038157
-15.022800 -13.150800 7.043341
-14.976000 -13.150800 7.043341
-14.929200 -13.150800 7.047555
-14.882400 -13.150800 7.047720
-14.835600 -13.150800 7.048769
-14.788800 -13.150800 7.048717
-14.742000 -13.150800 7.049370
-14.695200 -13.150800 7.049416
-14.648400 -13.150800 7.049725
-14.601600 -13.150800 7.050717
-14.554800 -13.150800 7.054428
-14.508000 -13.150800 7.060685
-14.461200 -13.150800 7.064674
-14.414400 -13.150800 7.064948
-14.367600 -13.150800 7.068117
-14.320800 -13.150800 7.075179
-14.274000 -13.150800 7.078885
-14.227200 -13.150800 7.085785
-14.180400 -13.150800 7.083685
-14.133600 -13.150800 7.082151
-14.086800 -13.150800 7.085976
-14.040000 -13.150800 7.085332
-13.993200 -13.150800 7.086583
-13.946400 -13.150800 7.088910
-13.899600 -13.150800 7.095294
-13.852800 -13.150800 7.129790
-13.806000 -13.150800 7.163368
-13.759200 -13.150800 7.212632
-13.712400 -13.150800 7.248620
-3.556800 -13.150800 9.023233
-3.510000 -13.150800 8.756626
-3.463200 -13.150800 8.599721
-3.416400 -13.150800 8.522891
-3.369600 -13.150800 8.481809
-3.322800 -13.150800 8.428493
-3.276000 -13.150800 8.379488
-3.229200 -13.150800 8.358765
-3.182400 -13.150800 8.348316
-3.135600 -13.150800 8.311409
-3.088800 -13.150800 8.271352
-3.042000 -13.150800 8.229946
-2.995200 -13.150800 8.223040
-2.948400 -13.150800 8.181290
-2.901600 -13.150800 8.167516
-2.854800 -13.150800 8.096687
-2.808000 -13.150800 8.064052
-2.761200 -13.150800 8.061574
-2.714400 -13.150800 8.033869
-2.667600 -13.150800 8.016383
-2.620800 -13.150800 7.992174
-2.574000 -13.150800 7.957335
-2.527200 -13.150800 7.952951
-2.480400 -13.150800 7.952651
-2.433600 -13.150800 7.951043
-2.386800 -13.150800 7.933716
-2.340000 -13.150800 7.887646
-2.293200 -13.150800 7.872157
-2.246400 -13.150800 7.859564
-2.199600 -13.150800 7.847531
-2.152800 -13.150800 7.833409
-2.106000 -13.150800 7.815594
-2.059200 -13.150800 7.781012
-2.012400 -13.150800 7.779410
-1.965600 -13.150800 7.766078
-1.918800 -13.150800 7.726937
-1.872000 -13.150800 7.695708
-1.825200 -13.150800 7.674512
-1.778400 -13.150800 7.664854
-1.731600 -13.150800 7.660809
-1.684800 -13.150800 7.658625
-1.638000 -13.150800 7.660809
-1.591200 -13.150800 7.660809
-1.544400 -13.150800 7.653682
-1.497600 -13.150800 7.653682
-1.450800 -13.150800 7.654139
-1.404000 -13.150800 7.641141
-1.357200 -13.150800 7.624185
-1.310400 -13.150800 7.607450
-1.263600 -13.150800 7.588370
-1.216800 -13.150800 7.574378
-1.170000 -13.150800 7.542891
-1.123200 -13.150800 7.542230
-1.076400 -13.150800 7.537127
-1.029600 -13.150800 7.537127
-0.982800 -13.150800 7.539370
-0.936000 -13.150800 7.537127
-0.889200 -13.150800 7.538992
-0.842400 -13.150800 7.507541
-0.795600 -13.150800 7.485741
-0.748800 -13.150800 7.474780
-0.702000 -13.150800 7.466471
-0.655200 -13.150800 7.452905
-0.608400 -13.150800 7.447831
-0.561600 -13.150800 7.447831
-0.514800 -13.150800 7.453326
-0.468000 -13.150800 7.453326
-0.421200 -13.150800 7.437588
-0.374400 -13.150800 7.428976
-0.327600 -13.150800 7.423794
-0.280800 -13.150800 7.421471
-0.234000 -13.150800 7.406509
-0.187200 -13.150800 7.388758
-0.140400 -13.150800 7.365257
-0.093600 -13.150800 7.365257
-0.046800 -13.150800 7.368881
0.000000 -13.150800 7.365257
0.046800 -13.150800 7.365257
0.093600 -13.150800 7.365257
0.140400 -13.150800 7.351026
0.187200 -13.150800 7.344806
0.234000 -13.150800 7.334695
0.280800 -13.150800 7.288205
0.327600 -13.150800 7.280024
0.374400 -13.150800 7.280024
0.421200 -13.150800 7.279679
0.468000 -13.150800 7.267842
0.514800 -13.150800 7.273446
0.561600 -13.150800 7.265220
0.608400 -13.150800 7.255294
0.655200 -13.150800 7.255294
0.702000 -13.150800 7.232446
0.748800 -13.150800 7.224632
0.795600 -13.150800 7.224632
0.842400 -13.150800 7.223573
0.889200 -13.150800 7.220727
0.936000 -13.150800 7.224632
0.982800 -13.150800 7.226899
1.029600 -13.150800 7.215492
1.076400 -13.150800 7.213195
1.123200 -13.150800 7.203644
1.170000 -13.150800 7.213195
1.216800 -13.150800 7.215492
1.263600 -13.150800 7.208059
1.310400 -13.150800 7.203644
1.357200 -13.150800 7.198804
1.404000 -13.150800 7.198804
1.450800 -13.150800 7.204860
1.497600 -13.150800 7.202869
1.544400 -13.150800 7.192683
1.591200 -13.150800 7.194260
1.638000 -13.150800 7.199242
1.684800 -13.150800 7.199886
1.731600 -13.150800 7.210691
1.778400 -13.150800 7.199512
1.825200 -13.150800 7.197973
1.872000 -13.150800 7.199242
1.918800 -13.150800 7.230612
1.965600 -13.150800 7.233434
2.012400 -13.150800 7.237751
2.059200 -13.150800 7.235012
2.106000 -13.150800 7.236534
2.152800 -13.150800 7.248140
2.199600 -13.150800 7.252467
2.246400 -13.150800 7.245081
2.293200 -13.150800 7.234808
2.340000 -13.150800 7.202291
2.386800 -13.150800 7.208390
2.433600 -13.150800 7.208390
2.480400 -13.150800 7.208390
2.527200 -13.150800 7.197305
2.574000 -13.150800 7.202291
2.620800 -13.150800 7.215339
2.667600 -13.150800 7.216667
2.714400 -13.150800 7.234612
2.761200 -13.150800 7.252697
2.808000 -13.150800 7.252697
2.854800 -13.150800 7.256893
2.901600 -13.150800 7.256893
2.948400 -13.150800 7.267585
2.995200 -13.150800 7.275302
3.042000 -13.150800 7.271920
3.088800 -13.150800 7.271920
3.135600 -13.150800 7.275302
3.182400 -13.150800 7.284099
3.229200 -13.150800 7.285633
3.276000 -13.150800 7.284099
3.322800 -13.150800 7.285633
3.369600 -13.150800 7.310151
3.416400 -13.150800 7.327953
3.463200 -13.150800 7.331158
3.510000 -13.150800 7.331158
3.556800 -13.150800 7.334315
3.603600 -13.150800 7.344514
3.650400 -13.150800 7.344514
3.697200 -13.150800 7.339637
3.744000 -13.150800 7.346535
3.790800 -13.150800 7.363713
3.837600 -13.150800 7.363713
3.884400 -13.150800 7.363626
3.931200 -13.150800 7.347722
3.978000 -13.150800 7.351331
4.024800 -13.150800 7.366114
4.071600 -13.150800 7.389893
4.118400 -13.150800 7.366835
4.165200 -13.150800 7.368430
4.212000 -13.150800 7.390563
4.258800 -13.150800 7.413584
4.305600 -13.150800 7.435289
4.352400 -13.150800 7.421084
4.399200 -13.150800 7.421084
4.446000 -13.150800 7.451339
4.492800 -13.150800 7.470995
4.539600 -13.150800 7.490309
4.586400 -13.150800 7.490467
4.633200 -13.150800 7.491406
4.680000 -13.150800 7.498442
4.726800 -13.150800 7.498442
4.773600 -13.150800 7.496249
4.820400 -13.150800 7.499200
4.867200 -13.150800 7.501174
4.914000 -13.150800 7.511223
4.960800 -13.150800 7.547164
5.007600 -13.150800 7.581303
5.054400 -13.150800 7.588865
5.101200 -13.150800 7.613543
5.148000 -13.150800 7.625403
5.194800 -13.150800 7.639570
5.241600 -13.150800 7.626411
5.288400 -13.150800 7.628118
5.335200 -13.150800 7.628118
5.382000 -13.150800 7.664708
5.428800 -13.150800 7.701394
5.475600 -13.150800 7.739762
5.522400 -13.150800 7.745097
5.569200 -13.150800 7.745097
5.616000 -13.150800 7.745097
5.662800 -13.150800 7.763209
5.709600 -13.150800 7.770503
5.756400 -13.150800 7.770503
5.803200 -13.150800 7.775941
5.850000 -13.150800 7.791049
5.896800 -13.150800 7.858076
5.943600 -13.150800 7.891344
5.990400 -13.150800 7.916544
6.037200 -13.150800 7.924725
6.084000 -13.150800 7.924820
6.130800 -13.150800 7.950132
6.177600 -13.150800 7.956424
6.224400 -13.150800 7.965959
6.271200 -13.150800 7.977443
6.318000 -13.150800 7.987588
6.364800 -13.150800 8.020110
6.411600 -13.150800 8.065828
6.458400 -13.150800 8.103265
6.505200 -13.150800 8.111307
6.552000 -13.150800 8.132579
6.598800 -13.150800 8.170303
6.645600 -13.150800 8.187202
6.692400 -13.150800 8.196139
6.739200 -13.150800 8.221830
6.786000 -13.150800 8.286876
6.832800 -13.150800 8.326193
6.879600 -13.150800 10.843049
6.926400 -13.150800 11.019503
6.973200 -13.150800 11.116834
7.020000 -13.150800 11.145687
7.066800 -13.150800 11.153566
7.113600 -13.150800 11.154557
7.160400 -13.150800 11.130725
7.207200 -13.150800 10.941871
7.254000 -13.150800 -10.328216
7.300800 -13.150800 -10.460628
7.347600 -13.150800 -10.487274
7.394400 -13.150800 -10.568685
7.441200 -13.150800 -10.441065
7.488000 -13.150800 -9.923311
7.534800 -13.150800 -9.498019
7.581600 -13.150800 23.240028
7.628400 -13.150800 29.449253
7.675200 -13.150800 29.462893
7.722000 -13.150800 29.464282
7.768800 -13.150800 29.468422
7.815600 -13.150800 29.464575
7.862400 -13.150800 29.464147
7.909200 -13.150800 29.464227
7.956000 -13.150800 29.465715
12.870000 -13.150800 8.057396
12.916800 -13.150800 8.041251
12.963600 -13.150800 8.018844
13.010400 -13.150800 8.013981
13.057200 -13.150800 8.013981
13.104000 -13.150800 8.011039
13.150800 -13.150800 8.011039
13.197600 -13.150800 8.026473
13.244400 -13.150800 8.013981
13.291200 -13.150800 8.029159
13.338000 -13.150800 8.038130
13.384800 -13.150800 8.040975
13.431600 -13.150800 8.045944
13.478400 -13.150800 8.047595
13.525200 -13.150800 8.040975
13.572000 -13.150800 8.042991
13.618800 -13.150800 8.041557
13.665600 -13.150800 8.040975
13.712400 -13.150800 8.041557
13.759200 -13.150800 8.037512
13.806000 -13.150800 8.043779
13.852800 -13.150800 8.057311
13.899600 -13.150800 8.057311
13.946400 -13.150800 8.055085
13.993200 -13.150800 8.055085
14.040000 -13.150800 8.056657
14.086800 -13.150800 8.049177
14.133600 -13.150800 8.046368
14.180400 -13.150800 8.049754
14.227200 -13.150800 8.051936
14.274000 -13.150800 8.078199
14.320800 -13.150800 8.088149
14.367600 -13.150800 8.091278
14.414400 -13.150800 8.094977
14.461200 -13.150800 8.091278
14.508000 -13.150800 8.091278
14.554800 -13.150800 8.086164
14.601600 -13.150800 8.063986
14.648400 -13.150800 8.056489
14.695200 -13.150800 8.053520
14.742000 -13.150800 8.032940
15.490800 -13.150800 6.809838
15.537600 -13.150800 6.810605
15.584400 -13.150800 6.802457
15.631200 -13.150800 6.802457
15.678000 -13.150800 6.804046
15.724800 -13.150800 6.810605
15.771600 -13.150800 6.807329
15.818400 -13.150800 6.807425
15.865200 -13.150800 6.802457
15.912000 -13.150800 6.810166
15.958800 -13.150800 6.807425
16.005600 -13.150800 6.777531
16.052400 -13.150800 6.760407
16.099200 -13.150800 6.751736
16.146000 -13.150800 6.744571
16.520400 -13.150800 4.475862
16.567200 -13.150800 4.262954
-18.720000 -13.104000 0.000000
-18.673200 -13.104000 0.000000
-18.626400 -13.104000 0.000000
-18.579600 -13.104000 -7.180932
-18.532800 -13.104000 -7.194753
-18.486000 -13.104000 -7.188729
-18.439200 -13.104000 -7.199128
-18.392400 -13.104000 -7.197861
-18.345600 -13.104000 -7.194753
-18.298800 -13.104000 -7.188729
-18.252000 -13.104000 -7.193058
-18.205200 -13.104000 -7.188680
-18.158400 -13.104000 -7.193058
-18.111600 -13.104000 -7.182495
-18.064800 -13.104000 -7.172944
-18.018000 -13.104000 -7.168459
-17.971200 -13.104000 -7.138443
-17.924400 -13.104000 -7.138161
-17.877600 -13.104000 -7.130860
-17.830800 -13.104000 -7.127441
-17.784000 -13.104000 -7.124753
-17.737200 -13.104000 -7.119538
-17.690400 -13.104000 -7.119538
-17.643600 -13.104000 -7.114962
-17.596800 -13.104000 -7.091096
-17.550000 -13.104000 -7.071824
-17.503200 -13.104000 -7.040402
-17.456400 -13.104000 -7.007272
-17.409600 -13.104000 -6.986627
-17.362800 -13.104000 -6.944892
-17.316000 -13.104000 -6.918405
-17.269200 -13.104000 -6.909958
-16.848000 -13.104000 -5.419863
-16.801200 -13.104000 -5.468108
-16.754400 -13.104000 -5.354869
-15.678000 -13.104000 6.879312
-15.631200 -13.104000 6.907943
-15.584400 -13.104000 6.917706
-15.537600 -13.104000 6.943305
-15.490800 -13.104000 6.967925
-15.444000 -13.104000 6.982907
-15.397200 -13.104000 6.992831
-15.350400 -13.104000 7.005702
-15.303600 -13.104000 7.017569
-15.256800 -13.104000 7.017569
-15.210000 -13.104000 7.028331
-15.163200 -13.104000 7.036508
-15.116400 -13.104000 7.038157
-15.069600 -13.104000 7.045204
-15.022800 -13.104000 7.048769
-14.976000 -13.104000 7.049248
-14.929200 -13.104000 7.049248
-14.882400 -13.104000 7.049248
-14.835600 -13.104000 7.049932
-14.788800 -13.104000 7.049932
-14.742000 -13.104000 7.052481
-14.695200 -13.104000 7.052481
-14.648400 -13.104000 7.054867
-14.601600 -13.104000 7.064674
-14.554800 -13.104000 7.063622
-14.508000 -13.104000 7.064674
-14.461200 -13.104000 7.068117
-14.414400 -13.104000 7.078885
-14.367600 -13.104000 7.083685
-14.320800 -13.104000 7.084176
-14.274000 -13.104000 7.087312
-14.227200 -13.104000 7.089473
-14.180400 -13.104000 7.090926
-14.133600 -13.104000 7.087312
-14.086800 -13.104000 7.088910
-14.040000 -13.104000 7.088910
-13.993200 -13.104000 7.092689
-13.946400 -13.104000 7.095294
-13.899600 -13.104000 7.108269
-13.852800 -13.104000 7.159533
-13.806000 -13.104000 7.184657
-13.759200 -13.104000 7.236217
-3.603600 -13.104000 13.517228
-3.556800 -13.104000 9.023233
-3.510000 -13.104000 8.705168
-3.463200 -13.104000 8.599721
-3.416400 -13.104000 8.522891
-3.369600 -13.104000 8.481809
-3.322800 -13.104000 8.420467
-3.276000 -13.104000 8.369860
-3.229200 -13.104000 8.350355
-3.182400 -13.104000 8.336672
-3.135600 -13.104000 8.301394
-3.088800 -13.104000 8.233516
-3.042000 -13.104000 8.227283
-2.995200 -13.104000 8.181290
-2.948400 -13.104000 8.168720
-2.901600 -13.104000 8.145375
-2.854800 -13.104000 8.089627
-2.808000 -13.104000 8.053716
-2.761200 -13.104000 8.033601
-2.714400 -13.104000 8.015106
-2.667600 -13.104000 8.007812
-2.620800 -13.104000 7.990866
-2.574000 -13.104000 7.954488
-2.527200 -13.104000 7.952651
-2.480400 -13.104000 7.952651
-2.433600 -13.104000 7.951383
-2.386800 -13.104000 7.933716
-2.340000 -13.104000 7.887646
-2.293200 -13.104000 7.885649
-2.246400 -13.104000 7.885649
-2.199600 -13.104000 7.863157
-2.152800 -13.104000 7.859564
-2.106000 -13.104000 7.828768
-2.059200 -13.104000 7.812569
-2.012400 -13.104000 7.787564
-1.965600 -13.104000 7.766078
-1.918800 -13.104000 7.726937
-1.872000 -13.104000 7.695708
-1.825200 -13.104000 7.676576
-1.778400 -13.104000 7.671067
-1.731600 -13.104000 7.671067
-1.684800 -13.104000 7.660809
-1.638000 -13.104000 7.667415
-1.591200 -13.104000 7.667415
-1.544400 -13.104000 7.658625
-1.497600 -13.104000 7.667415
-1.450800 -13.104000 7.667415
-1.404000 -13.104000 7.649534
-1.357200 -13.104000 7.624185
-1.310400 -13.104000 7.607450
-1.263600 -13.104000 7.587296
-1.216800 -13.104000 7.574872
-1.170000 -13.104000 7.574378
-1.123200 -13.104000 7.562862
-1.076400 -13.104000 7.539370
-1.029600 -13.104000 7.537127
-0.982800 -13.104000 7.539370
-0.936000 -13.104000 7.537127
-0.889200 -13.104000 7.538992
-0.842400 -13.104000 7.493190
-0.795600 -13.104000 7.485075
-0.748800 -13.104000 7.468562
-0.702000 -13.104000 7.466471
-0.655200 -13.104000 7.452905
-0.608400 -13.104000 7.447831
-0.561600 -13.104000 7.452905
-0.514800 -13.104000 7.453977
-0.468000 -13.104000 7.453977
-0.421200 -13.104000 7.445653
-0.374400 -13.104000 7.437588
-0.327600 -13.104000 7.424941
-0.280800 -13.104000 7.421471
-0.234000 -13.104000 7.401702
-0.187200 -13.104000 7.388758
-0.140400 -13.104000 7.365257
-0.093600 -13.104000 7.365257
-0.046800 -13.104000 7.366548
0.000000 -13.104000 7.364722
0.046800 -13.104000 7.359390
0.093600 -13.104000 7.365257
0.140400 -13.104000 7.342436
0.187200 -13.104000 7.332823
0.234000 -13.104000 7.308643
0.280800 -13.104000 7.279679
0.327600 -13.104000 7.273446
0.374400 -13.104000 7.274656
0.421200 -13.104000 7.279679
0.468000 -13.104000 7.267842
0.514800 -13.104000 7.273446
0.561600 -13.104000 7.265220
0.608400 -13.104000 7.255294
0.655200 -13.104000 7.255294
0.702000 -13.104000 7.232446
0.748800 -13.104000 7.221468
0.795600 -13.104000 7.221468
0.842400 -13.104000 7.219161
0.889200 -13.104000 7.213195
0.936000 -13.104000 7.215386
0.982800 -13.104000 7.215386
1.029600 -13.104000 7.202380
1.076400 -13.104000 7.200265
1.123200 -13.104000 7.198804
1.170000 -13.104000 7.198804
1.216800 -13.104000 7.198804
1.263600 -13.104000 7.200265
1.310400 -13.104000 7.198804
1.357200 -13.104000 7.200261
1.404000 -13.104000 7.200367
1.450800 -13.104000 7.204860
1.497600 -13.104000 7.204860
1.544400 -13.104000 7.199886
1.591200 -13.104000 7.199886
1.638000 -13.104000 7.204860
1.684800 -13.104000 7.207076
1.731600 -13.104000 7.210691
1.778400 -13.104000 7.199886
1.825200 -13.104000 7.199242
1.872000 -13.104000 7.199512
1.918800 -13.104000 7.230612
1.965600 -13.104000 7.230612
2.012400 -13.104000 7.231162
2.059200 -13.104000 7.200413
2.106000 -13.104000 7.230612
2.152800 -13.104000 7.236534
2.199600 -13.104000 7.244201
2.246400 -13.104000 7.234808
2.293200 -13.104000 7.202291
2.340000 -13.104000 7.201550
2.386800 -13.104000 7.202129
2.433600 -13.104000 7.201550
2.480400 -13.104000 7.197305
2.527200 -13.104000 7.185282
2.574000 -13.104000 7.185282
2.620800 -13.104000 7.201292
2.667600 -13.104000 7.210649
2.714400 -13.104000 7.216667
2.761200 -13.104000 7.229205
2.808000 -13.104000 7.227889
2.854800 -13.104000 7.227889
2.901600 -13.104000 7.227889
2.948400 -13.104000 7.253635
2.995200 -13.104000 7.256893
3.042000 -13.104000 7.251892
3.088800 -13.104000 7.251892
3.135600 -13.104000 7.251892
3.182400 -13.104000 7.270274
3.229200 -13.104000 7.270274
3.276000 -13.104000 7.271862
3.322800 -13.104000 7.271862
3.369600 -13.104000 7.278585
3.416400 -13.104000 7.297690
3.463200 -13.104000 7.307124
3.510000 -13.104000 7.299683
3.556800 -13.104000 7.310151
3.603600 -13.104000 7.325813
3.650400 -13.104000 7.339637
3.697200 -13.104000 7.325813
3.744000 -13.104000 7.342713
3.790800 -13.104000 7.362361
3.837600 -13.104000 7.357930
3.884400 -13.104000 7.354503
3.931200 -13.104000 7.343032
3.978000 -13.104000 7.347722
4.024800 -13.104000 7.362361
4.071600 -13.104000 7.365078
4.118400 -13.104000 7.366114
4.165200 -13.104000 7.366835
4.212000 -13.104000 7.389893
4.258800 -13.104000 7.409386
4.305600 -13.104000 7.421084
4.352400 -13.104000 7.427680
4.399200 -13.104000 7.435289
4.446000 -13.104000 7.460665
4.492800 -13.104000 7.476041
4.539600 -13.104000 7.490467
4.586400 -13.104000 7.490467
4.633200 -13.104000 7.497067
4.680000 -13.104000 7.499200
4.726800 -13.104000 7.498442
4.773600 -13.104000 7.498442
4.820400 -13.104000 7.501273
4.867200 -13.104000 7.504650
4.914000 -13.104000 7.523161
4.960800 -13.104000 7.541156
5.007600 -13.104000 7.568987
5.054400 -13.104000 7.585862
5.101200 -13.104000 7.588865
5.148000 -13.104000 7.612156
5.194800 -13.104000 7.619170
5.241600 -13.104000 7.619170
5.288400 -13.104000 7.619170
5.335200 -13.104000 7.619170
5.382000 -13.104000 7.651796
5.428800 -13.104000 7.696633
5.475600 -13.104000 7.704628
5.522400 -13.104000 7.707291
5.569200 -13.104000 7.715378
5.616000 -13.104000 7.728642
5.662800 -13.104000 7.756758
5.709600 -13.104000 7.763209
5.756400 -13.104000 7.764331
5.803200 -13.104000 7.777567
5.850000 -13.104000 7.806306
5.896800 -13.104000 7.860674
5.943600 -13.104000 7.895513
5.990400 -13.104000 7.919789
6.037200 -13.104000 7.924725
6.084000 -13.104000 7.934830
6.130800 -13.104000 7.950132
6.177600 -13.104000 7.964634
6.224400 -13.104000 7.965959
6.271200 -13.104000 7.987588
6.318000 -13.104000 8.017341
6.364800 -13.104000 8.063908
6.411600 -13.104000 8.107026
6.458400 -13.104000 8.111368
6.505200 -13.104000 8.124539
6.552000 -13.104000 8.132579
6.598800 -13.104000 8.182607
6.645600 -13.104000 8.196139
6.692400 -13.104000 8.230149
6.739200 -13.104000 8.239171
6.786000 -13.104000 8.272156
6.832800 -13.104000 8.319465
6.879600 -13.104000 8.422850
6.926400 -13.104000 11.046767
6.973200 -13.104000 11.111373
7.020000 -13.104000 11.145687
7.066800 -13.104000 11.153566
7.113600 -13.104000 11.154557
7.160400 -13.104000 11.145687
7.207200 -13.104000 10.996289
7.254000 -13.104000 -10.366570
7.300800 -13.104000 -10.456305
7.347600 -13.104000 -10.460628
7.394400 -13.104000 -10.487274
7.441200 -13.104000 -10.435846
7.488000 -13.104000 -9.920492
7.534800 -13.104000 -9.473375
7.581600 -13.104000 23.245054
7.628400 -13.104000 29.457378
7.675200 -13.104000 29.464282
7.722000 -13.104000 29.469550
7.768800 -13.104000 29.474848
7.815600 -13.104000 29.469550
7.862400 -13.104000 29.467701
7.909200 -13.104000 29.469550
7.956000 -13.104000 29.470119
12.916800 -13.104000 8.057396
12.963600 -13.104000 8.037582
13.010400 -13.104000 8.026718
13.057200 -13.104000 8.026718
13.104000 -13.104000 8.011039
13.150800 -13.104000 8.022740
13.197600 -13.104000 8.028587
13.244400 -13.104000 8.026473
13.291200 -13.104000 8.029159
13.338000 -13.104000 8.038130
13.384800 -13.104000 8.045845
13.431600 -13.104000 8.046643
13.478400 -13.104000 8.049058
13.525200 -13.104000 8.042991
13.572000 -13.104000 8.045845
13.618800 -13.104000 8.042991
13.665600 -13.104000 8.042991
13.712400 -13.104000 8.041557
13.759200 -13.104000 8.037512
13.806000 -13.104000 8.026180
13.852800 -13.104000 8.049177
13.899600 -13.104000 8.049177
13.946400 -13.104000 8.043779
13.993200 -13.104000 8.039940
14.040000 -13.104000 8.049177
14.086800 -13.104000 8.049177
14.133600 -13.104000 8.046368
14.180400 -13.104000 8.049754
14.227200 -13.104000 8.054813
14.274000 -13.104000 8.082764
14.320800 -13.104000 8.088872
14.367600 -13.104000 8.091278
14.414400 -13.104000 8.094977
14.461200 -13.104000 8.101429
14.508000 -13.104000 8.108516
14.554800 -13.104000 8.101221
14.601600 -13.104000 8.088149
14.648400 -13.104000 8.069307
14.695200 -13.104000 8.063986
14.742000 -13.104000 8.050484
14.788800 -13.104000 7.996913
15.537600 -13.104000 6.816792
15.584400 -13.104000 6.815934
15.631200 -13.104000 6.816792
15.678000 -13.104000 6.823391
15.724800 -13.104000 6.817973
15.771600 -13.104000 6.807425
15.818400 -13.104000 6.810605
15.865200 -13.104000 6.802457
15.912000 -13.104000 6.811832
15.958800 -13.104000 6.811832
16.005600 -13.104000 6.794452
16.052400 -13.104000 6.773829
16.099200 -13.104000 6.760407
16.146000 -13.104000 6.755402
16.192800 -13.104000 6.743255
17.035200 -13.104000 1.586833
-18.720000 -13.057200 0.000000
-18.673200 -13.057200 0.000000
-18.626400 -13.057200 0.000000
-18.579600 -13.057200 -7.236011
-18.532800 -13.057200 -7.228832
-18.486000 -13.057200 -7.220740
-18.439200 -13.057200 -7.220740
-18.392400 -13.057200 -7.218076
-18.345600 -13.057200 -7.218076
-18.298800 -13.057200 -7.194753
-18.252000 -13.057200 -7.199128
-18.205200 -13.057200 -7.193058
-18.158400 -13.057200 -7.196458
-18.111600 -13.057200 -7.188586
-18.064800 -13.057200 -7.182241
-18.018000 -13.057200 -7.172944
-17.971200 -13.057200 -7.138443
-17.924400 -13.057200 -7.138161
-17.877600 -13.057200 -7.136289
-17.830800 -13.057200 -7.130860
-17.784000 -13.057200 -7.130860
-17.737200 -13.057200 -7.130860
-17.690400 -13.057200 -7.136047
-17.643600 -13.057200 -7.130860
-17.596800 -13.057200 -7.109881
-17.550000 -13.057200 -7.072037
-17.503200 -13.057200 -7.040402
-17.456400 -13.057200 -7.007272
-17.409600 -13.057200 -6.983028
-17.362800 -13.057200 -6.934628
-17.316000 -13.057200 -6.913079
-16.848000 -13.057200 -5.419863
-16.801200 -13.057200 -5.419863
-15.724800 -13.057200 6.877057
-15.678000 -13.057200 6.902888
-15.631200 -13.057200 6.918694
-15.584400 -13.057200 6.943305
-15.537600 -13.057200 6.967925
-15.490800 -13.057200 6.982907
-15.444000 -13.057200 6.992831
-15.397200 -13.057200 7.000493
-15.350400 -13.057200 7.017832
-15.303600 -13.057200 7.028331
-15.256800 -13.057200 7.020679
-15.210000 -13.057200 7.035222
-15.163200 -13.057200 7.043341
-15.116400 -13.057200 7.049248
-15.069600 -13.057200 7.052356
-15.022800 -13.057200 7.054365
-14.976000 -13.057200 7.054365
-14.929200 -13.057200 7.054365
-14.882400 -13.057200 7.054867
-14.835600 -13.057200 7.055107
-14.788800 -13.057200 7.054867
-14.742000 -13.057200 7.056660
-14.695200 -13.057200 7.063140
-14.648400 -13.057200 7.066963
-14.601600 -13.057200 7.069619
-14.554800 -13.057200 7.066963
-14.508000 -13.057200 7.066963
-14.461200 -13.057200 7.079048
-14.414400 -13.057200 7.079299
-14.367600 -13.057200 7.083685
-14.320800 -13.057200 7.084176
-14.274000 -13.057200 7.087312
-14.227200 -13.057200 7.092662
-14.180400 -13.057200 7.095214
-14.133600 -13.057200 7.092662
-14.086800 -13.057200 7.095294
-14.040000 -13.057200 7.096627
-13.993200 -13.057200 7.100321
-13.946400 -13.057200 7.111649
-13.899600 -13.057200 7.156878
-13.852800 -13.057200 7.168121
-13.806000 -13.057200 7.218206
-3.556800 -13.057200 8.828693
-3.510000 -13.057200 8.657890
-3.463200 -13.057200 8.550641
-3.416400 -13.057200 8.481809
-3.369600 -13.057200 8.433633
-3.322800 -13.057200 8.386383
-3.276000 -13.057200 8.366155
-3.229200 -13.057200 8.348316
-3.182400 -13.057200 8.334557
-3.135600 -13.057200 8.292866
-3.088800 -13.057200 8.227283
-3.042000 -13.057200 8.172843
-2.995200 -13.057200 8.148095
-2.948400 -13.057200 8.145375
-2.901600 -13.057200 8.111919
-2.854800 -13.057200 8.074932
-2.808000 -13.057200 8.050839
-2.761200 -13.057200 8.016383
-2.714400 -13.057200 8.014759
-2.667600 -13.057200 8.007812
-2.620800 -13.057200 7.992174
-2.574000 -13.057200 7.954119
-2.527200 -13.057200 7.952651
-2.480400 -13.057200 7.952951
-2.433600 -13.057200 7.952951
-2.386800 -13.057200 7.945621
-2.340000 -13.057200 7.902994
-2.293200 -13.057200 7.892544
-2.246400 -13.057200 7.886735
-2.199600 -13.057200 7.882994
-2.152800 -13.057200 7.871859
-2.106000 -13.057200 7.843330
-2.059200 -13.057200 7.816228
-2.012400 -13.057200 7.799248
-1.965600 -13.057200 7.772618
-1.918800 -13.057200 7.737145
-1.872000 -13.057200 7.701771
-1.825200 -13.057200 7.681578
-1.778400 -13.057200 7.677010
-1.731600 -13.057200 7.676882
-1.684800 -13.057200 7.667415
-1.638000 -13.057200 7.676882
-1.591200 -13.057200 7.677010
-1.544400 -13.057200 7.677010
-1.497600 -13.057200 7.677010
-1.450800 -13.057200 7.667415
-1.404000 -13.057200 7.638879
-1.357200 -13.057200 7.615318
-1.310400 -13.057200 7.589304
-1.263600 -13.057200 7.575383
-1.216800 -13.057200 7.549890
-1.170000 -13.057200 7.537127
-1.123200 -13.057200 7.531739
-1.076400 -13.057200 7.527972
-1.029600 -13.057200 7.518531
-0.982800 -13.057200 7.531739
-0.936000 -13.057200 7.531739
-0.889200 -13.057200 7.523152
-0.842400 -13.057200 7.488750
-0.795600 -13.057200 7.484672
-0.748800 -13.057200 7.468562
-0.702000 -13.057200 7.466471
-0.655200 -13.057200 7.466471
-0.608400 -13.057200 7.453977
-0.561600 -13.057200 7.453977
-0.514800 -13.057200 7.455764
-0.468000 -13.057200 7.455179
-0.421200 -13.057200 7.447452
-0.374400 -13.057200 7.437588
-0.327600 -13.057200 7.424941
-0.280800 -13.057200 7.413020
-0.234000 -13.057200 7.386008
-0.187200 -13.057200 7.365357
-0.140400 -13.057200 7.362833
-0.093600 -13.057200 7.345547
-0.046800 -13.057200 7.364722
0.000000 -13.057200 7.359390
0.046800 -13.057200 7.365257
0.093600 -13.057200 7.365257
0.140400 -13.057200 7.342436
0.187200 -13.057200 7.332823
0.234000 -13.057200 7.316440
0.280800 -13.057200 7.281311
0.327600 -13.057200 7.274656
0.374400 -13.057200 7.274656
0.421200 -13.057200 7.273446
0.468000 -13.057200 7.264787
0.514800 -13.057200 7.265220
0.561600 -13.057200 7.257517
0.608400 -13.057200 7.238535
0.655200 -13.057200 7.228164
0.702000 -13.057200 7.228164
0.748800 -13.057200 7.220902
0.795600 -13.057200 7.221468
0.842400 -13.057200 7.211577
0.889200 -13.057200 7.211577
0.936000 -13.057200 7.215163
0.982800 -13.057200 7.220727
1.029600 -13.057200 7.211577
1.076400 -13.057200 7.202380
1.123200 -13.057200 7.198804
1.170000 -13.057200 7.198075
1.216800 -13.057200 7.197369
1.263600 -13.057200 7.198804
1.310400 -13.057200 7.196046
1.357200 -13.057200 7.198075
1.404000 -13.057200 7.198804
1.450800 -13.057200 7.194260
1.497600 -13.057200 7.200261
1.544400 -13.057200 7.197973
1.591200 -13.057200 7.199242
1.638000 -13.057200 7.202869
1.684800 -13.057200 7.204860
1.731600 -13.057200 7.208070
1.778400 -13.057200 7.207076
1.825200 -13.057200 7.208070
1.872000 -13.057200 7.210691
1.918800 -13.057200 7.216696
1.965600 -13.057200 7.199512
2.012400 -13.057200 7.199512
2.059200 -13.057200 7.191885
2.106000 -13.057200 7.198991
2.152800 -13.057200 7.210008
2.199600 -13.057200 7.210008
2.246400 -13.057200 7.201550
2.293200 -13.057200 7.198991
2.340000 -13.057200 7.198991
2.386800 -13.057200 7.198991
2.433600 -13.057200 7.191920
2.480400 -13.057200 7.184686
2.527200 -13.057200 7.184686
2.574000 -13.057200 7.184686
2.620800 -13.057200 7.208390
2.667600 -13.057200 7.210649
2.714400 -13.057200 7.229498
2.761200 -13.057200 7.229498
2.808000 -13.057200 7.227889
2.854800 -13.057200 7.215853
2.901600 -13.057200 7.215853
2.948400 -13.057200 7.249719
2.995200 -13.057200 7.242406
3.042000 -13.057200 7.227889
3.088800 -13.057200 7.227889
3.135600 -13.057200 7.242406
3.182400 -13.057200 7.249985
3.229200 -13.057200 7.249985
3.276000 -13.057200 7.249985
3.322800 -13.057200 7.249985
3.369600 -13.057200 7.264886
3.416400 -13.057200 7.258797
3.463200 -13.057200 7.271862
3.510000 -13.057200 7.264886
3.556800 -13.057200 7.264886
3.603600 -13.057200 7.287711
3.650400 -13.057200 7.309201
3.697200 -13.057200 7.309201
3.744000 -13.057200 7.323395
3.790800 -13.057200 7.339637
3.837600 -13.057200 7.339750
3.884400 -13.057200 7.347722
3.931200 -13.057200 7.340879
3.978000 -13.057200 7.351331
4.024800 -13.057200 7.363626
4.071600 -13.057200 7.368430
4.118400 -13.057200 7.366180
4.165200 -13.057200 7.368464
4.212000 -13.057200 7.378732
4.258800 -13.057200 7.408346
4.305600 -13.057200 7.413584
4.352400 -13.057200 7.419924
4.399200 -13.057200 7.427680
4.446000 -13.057200 7.445866
4.492800 -13.057200 7.462337
4.539600 -13.057200 7.485473
4.586400 -13.057200 7.490467
4.633200 -13.057200 7.497067
4.680000 -13.057200 7.499200
4.726800 -13.057200 7.498442
4.773600 -13.057200 7.499200
4.820400 -13.057200 7.510870
4.867200 -13.057200 7.511763
4.914000 -13.057200 7.529811
4.960800 -13.057200 7.554230
5.007600 -13.057200 7.579032
5.054400 -13.057200 7.585862
5.101200 -13.057200 7.586195
5.148000 -13.057200 7.598253
5.194800 -13.057200 7.610026
5.241600 -13.057200 7.598253
5.288400 -13.057200 7.596584
5.335200 -13.057200 7.599894
5.382000 -13.057200 7.623838
5.428800 -13.057200 7.687334
5.475600 -13.057200 7.701394
5.522400 -13.057200 7.707291
5.569200 -13.057200 7.715378
5.616000 -13.057200 7.727096
5.662800 -13.057200 7.759013
5.709600 -13.057200 7.763209
5.756400 -13.057200 7.766529
5.803200 -13.057200 7.775941
5.850000 -13.057200 7.814897
5.896800 -13.057200 7.874851
5.943600 -13.057200 7.919789
5.990400 -13.057200 7.934830
6.037200 -13.057200 7.938409
6.084000 -13.057200 7.947174
6.130800 -13.057200 7.972568
6.177600 -13.057200 7.974442
6.224400 -13.057200 7.987151
6.271200 -13.057200 8.010932
6.318000 -13.057200 8.028820
6.364800 -13.057200 8.078029
6.411600 -13.057200 8.119074
6.458400 -13.057200 8.125569
6.505200 -13.057200 8.130011
6.552000 -13.057200 8.142150
6.598800 -13.057200 8.182607
6.645600 -13.057200 8.217632
6.692400 -13.057200 8.234912
6.739200 -13.057200 8.250140
6.786000 -13.057200 8.298357
6.832800 -13.057200 8.326193
6.879600 -13.057200 8.422850
6.926400 -13.057200 11.017221
6.973200 -13.057200 11.093726
7.020000 -13.057200 11.145687
7.066800 -13.057200 11.161039
7.113600 -13.057200 11.166135
7.160400 -13.057200 11.161039
7.207200 -13.057200 11.093439
7.254000 -13.057200 -10.080853
7.300800 -13.057200 -10.328216
7.347600 -13.057200 -10.366570
7.394400 -13.057200 -10.435846
7.441200 -13.057200 -10.141057
7.488000 -13.057200 -9.875888
7.534800 -13.057200 -9.473375
7.581600 -13.057200 23.245106
7.628400 -13.057200 29.464147
7.675200 -13.057200 29.470822
7.722000 -13.057200 29.478033
7.768800 -13.057200 29.481088
7.815600 -13.057200 29.477361
7.862400 -13.057200 29.472633
7.909200 -13.057200 29.474848
7.956000 -13.057200 29.477452
12.916800 -13.057200 8.058035
12.963600 -13.057200 8.049760
13.010400 -13.057200 8.039607
13.057200 -13.057200 8.042749
13.104000 -13.057200 8.038130
13.150800 -13.057200 8.038130
13.197600 -13.057200 8.037582
13.244400 -13.057200 8.032052
13.291200 -13.057200 8.037864
13.338000 -13.057200 8.042749
13.384800 -13.057200 8.045156
13.431600 -13.057200 8.045156
13.478400 -13.057200 8.047595
13.525200 -13.057200 8.045845
13.572000 -13.057200 8.049058
13.618800 -13.057200 8.049655
13.665600 -13.057200 8.049058
13.712400 -13.057200 8.050440
13.759200 -13.057200 8.055085
13.806000 -13.057200 8.050023
13.852800 -13.057200 8.057897
13.899600 -13.057200 8.062693
13.946400 -13.057200 8.056657
13.993200 -13.057200 8.056657
14.040000 -13.057200 8.057897
14.086800 -13.057200 8.051936
14.133600 -13.057200 8.049754
14.180400 -13.057200 8.049754
14.227200 -13.057200 8.049754
14.274000 -13.057200 8.053079
14.320800 -13.057200 8.078199
14.367600 -13.057200 8.085977
14.414400 -13.057200 8.088872
14.461200 -13.057200 8.091278
14.508000 -13.057200 8.101429
14.554800 -13.057200 8.101429
14.601600 -13.057200 8.101429
14.648400 -13.057200 8.088928
14.695200 -13.057200 8.069548
14.742000 -13.057200 8.063986
14.788800 -13.057200 8.011208
15.537600 -13.057200 6.819064
15.584400 -13.057200 6.817973
15.678000 -13.057200 6.823954
15.724800 -13.057200 6.817973
15.771600 -13.057200 6.807425
15.818400 -13.057200 6.810605
15.865200 -13.057200 6.795448
15.912000 -13.057200 6.811832
15.958800 -13.057200 6.811832
16.005600 -13.057200 6.804019
16.052400 -13.057200 6.784154
16.099200 -13.057200 6.784154
16.146000 -13.057200 6.760407
16.192800 -13.057200 6.751736
16.754400 -13.057200 3.315616
16.801200 -13.057200 3.159643
16.848000 -13.057200 2.959157
17.035200 -13.057200 1.716141
17.082000 -13.057200 1.515811
-18.720000 -13.010400 0.000000
-18.673200 -13.010400 0.000000
-18.626400 -13.010400 0.000000
-18.579600 -13.010400 -7.253319
-18.532800 -13.010400 -7.253319
-18.486000 -13.010400 -7.253319
-18.439200 -13.010400 -7.238814
-18.392400 -13.010400 -7.236011
-18.345600 -13.010400 -7.229064
-18.298800 -13.010400 -7.220740
-18.252000 -13.010400 -7.222462
-18.205200 -13.010400 -7.222462
-18.158400 -13.010400 -7.199128
-18.111600 -13.010400 -7.193058
-18.064800 -13.010400 -7.188586
-18.018000 -13.010400 -7.188586
-17.971200 -13.010400 -7.182241
-17.924400 -13.010400 -7.172944
-17.877600 -13.010400 -7.161785
-17.830800 -13.010400 -7.136289
-17.784000 -13.010400 -7.142234
-17.737200 -13.010400 -7.142234
-17.690400 -13.010400 -7.158367
-17.643600 -13.010400 -7.152336
-17.596800 -13.010400 -7.132597
-17.550000 -13.010400 -7.100488
-17.503200 -13.010400 -7.047756
-17.456400 -13.010400 -7.007272
-17.409600 -13.010400 -6.979688
-17.362800 -13.010400 -6.932247
-17.316000 -13.010400 -6.913079
-16.848000 -13.010400 -5.354869
-15.771600 -13.010400 6.861428
-15.724800 -13.010400 6.903619
-15.678000 -13.010400 6.923255
-15.631200 -13.010400 6.943906
-15.584400 -13.010400 6.967925
-15.537600 -13.010400 6.978250
-15.490800 -13.010400 6.984088
-15.444000 -13.010400 6.997139
-15.397200 -13.010400 7.010678
-15.350400 -13.010400 7.021615
-15.303600 -13.010400 7.030572
-15.256800 -13.010400 7.028331
-15.210000 -13.010400 7.043105
-15.163200 -13.010400 7.046212
-15.116400 -13.010400 7.049248
-15.069600 -13.010400 7.053699
-15.022800 -13.010400 7.055674
-14.976000 -13.010400 7.056066
-14.929200 -13.010400 7.056066
-14.882400 -13.010400 7.065279
-14.835600 -13.010400 7.067356
-14.788800 -13.010400 7.067356
-14.742000 -13.010400 7.068411
-14.695200 -13.010400 7.068411
-14.648400 -13.010400 7.075417
-14.601600 -13.010400 7.081037
-14.554800 -13.010400 7.081037
-14.508000 -13.010400 7.078655
-14.461200 -13.010400 7.085129
-14.414400 -13.010400 7.085785
-14.367600 -13.010400 7.087383
-14.320800 -13.010400 7.087383
-14.274000 -13.010400 7.091324
-14.227200 -13.010400 7.094841
-14.180400 -13.010400 7.097698
-14.133600 -13.010400 7.100234
-14.086800 -13.010400 7.100342
-14.040000 -13.010400 7.100342
-13.993200 -13.010400 7.108269
-13.946400 -13.010400 7.131147
-13.899600 -13.010400 7.165305
-13.852800 -13.010400 7.198692
-13.806000 -13.010400 7.245363
-3.603600 -13.010400 13.517228
-3.556800 -13.010400 8.705168
-3.510000 -13.010400 8.595614
-3.463200 -13.010400 8.522891
-3.416400 -13.010400 8.437030
-3.369600 -13.010400 8.408928
-3.322800 -13.010400 8.375254
-3.276000 -13.010400 8.350355
-3.229200 -13.010400 8.324262
-3.182400 -13.010400 8.298307
-3.135600 -13.010400 8.271352
-3.088800 -13.010400 8.196298
-3.042000 -13.010400 8.172843
-2.995200 -13.010400 8.152438
-2.948400 -13.010400 8.145375
-2.901600 -13.010400 8.110408
-2.854800 -13.010400 8.074932
-2.808000 -13.010400 8.040567
-2.761200 -13.010400 8.014759
-2.714400 -13.010400 8.000809
-2.667600 -13.010400 7.992174
-2.620800 -13.010400 7.992174
-2.574000 -13.010400 7.957335
-2.527200 -13.010400 7.954119
-2.480400 -13.010400 7.957335
-2.433600 -13.010400 7.954119
-2.386800 -13.010400 7.945621
-2.340000 -13.010400 7.902994
-2.293200 -13.010400 7.892544
-2.246400 -13.010400 7.885649
-2.199600 -13.010400 7.877424
-2.152800 -13.010400 7.871859
-2.106000 -13.010400 7.859025
-2.059200 -13.010400 7.859025
-2.012400 -13.010400 7.825661
-1.965600 -13.010400 7.781012
-1.918800 -13.010400 7.754813
-1.872000 -13.010400 7.709013
-1.825200 -13.010400 7.688638
-1.778400 -13.010400 7.685859
-1.731600 -13.010400 7.681578
-1.684800 -13.010400 7.677010
-1.638000 -13.010400 7.683798
-1.591200 -13.010400 7.683798
-1.544400 -13.010400 7.680495
-1.497600 -13.010400 7.678668
-1.450800 -13.010400 7.665176
-1.404000 -13.010400 7.636622
-1.357200 -13.010400 7.614424
-1.310400 -13.010400 7.588370
-1.263600 -13.010400 7.574872
-1.216800 -13.010400 7.537127
-1.170000 -13.010400 7.533439
-1.123200 -13.010400 7.531739
-1.076400 -13.010400 7.527972
-1.029600 -13.010400 7.526159
-0.982800 -13.010400 7.530299
-0.936000 -13.010400 7.526159
-0.889200 -13.010400 7.509827
-0.842400 -13.010400 7.488750
-0.795600 -13.010400 7.484672
-0.748800 -13.010400 7.476975
-0.702000 -13.010400 7.468562
-0.655200 -13.010400 7.466471
-0.608400 -13.010400 7.458866
-0.561600 -13.010400 7.455179
-0.514800 -13.010400 7.455764
-0.468000 -13.010400 7.455179
-0.421200 -13.010400 7.445653
-0.374400 -13.010400 7.428976
-0.327600 -13.010400 7.417718
-0.280800 -13.010400 7.370432
-0.234000 -13.010400 7.362833
-0.187200 -13.010400 7.361601
-0.140400 -13.010400 7.347990
-0.093600 -13.010400 7.343243
-0.046800 -13.010400 7.361601
0.000000 -13.010400 7.359390
0.046800 -13.010400 7.365257
0.093600 -13.010400 7.365257
0.140400 -13.010400 7.342160
0.187200 -13.010400 7.326350
0.234000 -13.010400 7.309798
0.280800 -13.010400 7.280024
0.327600 -13.010400 7.274656
0.374400 -13.010400 7.274656
0.421200 -13.010400 7.276736
0.468000 -13.010400 7.260946
0.514800 -13.010400 7.257445
0.561600 -13.010400 7.253408
0.608400 -13.010400 7.232306
0.655200 -13.010400 7.225951
0.702000 -13.010400 7.228164
0.748800 -13.010400 7.211577
0.795600 -13.010400 7.220902
0.842400 -13.010400 7.211577
0.889200 -13.010400 7.211577
0.936000 -13.010400 7.215386
0.982800 -13.010400 7.227343
1.029600 -13.010400 7.215386
1.076400 -13.010400 7.215386
1.123200 -13.010400 7.202380
1.170000 -13.010400 7.197369
1.216800 -13.010400 7.196046
1.263600 -13.010400 7.198075
1.310400 -13.010400 7.196046
1.357200 -13.010400 7.200261
1.404000 -13.010400 7.202869
1.450800 -13.010400 7.204860
1.497600 -13.010400 7.207076
1.544400 -13.010400 7.202869
1.591200 -13.010400 7.200261
1.638000 -13.010400 7.204860
1.684800 -13.010400 7.204860
1.731600 -13.010400 7.207076
1.778400 -13.010400 7.200637
1.825200 -13.010400 7.199512
1.872000 -13.010400 7.199512
1.918800 -13.010400 7.212994
1.965600 -13.010400 7.176805
2.012400 -13.010400 7.173009
2.059200 -13.010400 7.172812
2.106000 -13.010400 7.183807
2.152800 -13.010400 7.191885
2.199600 -13.010400 7.198991
2.246400 -13.010400 7.191920
2.293200 -13.010400 7.184686
2.340000 -13.010400 7.184686
2.386800 -13.010400 7.184686
2.433600 -13.010400 7.181074
2.480400 -13.010400 7.181074
2.527200 -13.010400 7.182661
2.574000 -13.010400 7.180053
2.620800 -13.010400 7.197305
2.667600 -13.010400 7.208226
2.714400 -13.010400 7.229498
2.761200 -13.010400 7.229205
2.808000 -13.010400 7.215853
2.854800 -13.010400 7.210649
2.901600 -13.010400 7.208226
2.948400 -13.010400 7.212881
2.995200 -13.010400 7.214010
3.042000 -13.010400 7.207838
3.088800 -13.010400 7.214010
3.135600 -13.010400 7.222539
3.182400 -13.010400 7.229840
3.229200 -13.010400 7.242406
3.276000 -13.010400 7.242406
3.322800 -13.010400 7.243687
3.369600 -13.010400 7.245539
3.416400 -13.010400 7.245539
3.463200 -13.010400 7.249302
3.510000 -13.010400 7.250550
3.556800 -13.010400 7.258797
3.603600 -13.010400 7.262544
3.650400 -13.010400 7.272488
3.697200 -13.010400 7.289388
3.744000 -13.010400 7.316318
3.790800 -13.010400 7.325813
3.837600 -13.010400 7.334849
3.884400 -13.010400 7.334849
3.931200 -13.010400 7.337017
3.978000 -13.010400 7.340879
4.024800 -13.010400 7.346045
4.071600 -13.010400 7.351331
4.118400 -13.010400 7.351331
4.165200 -13.010400 7.366180
4.212000 -13.010400 7.378732
4.258800 -13.010400 7.408346
4.305600 -13.010400 7.413584
4.352400 -13.010400 7.421084
4.399200 -13.010400 7.427680
4.446000 -13.010400 7.441312
4.492800 -13.010400 7.460665
4.539600 -13.010400 7.478858
4.586400 -13.010400 7.484489
4.633200 -13.010400 7.490605
4.680000 -13.010400 7.498442
4.726800 -13.010400 7.497067
4.773600 -13.010400 7.501174
4.820400 -13.010400 7.511223
4.867200 -13.010400 7.523161
4.914000 -13.010400 7.529811
4.960800 -13.010400 7.554230
5.007600 -13.010400 7.574428
5.054400 -13.010400 7.581303
5.101200 -13.010400 7.585862
5.148000 -13.010400 7.598253
5.194800 -13.010400 7.600784
5.241600 -13.010400 7.598253
5.288400 -13.010400 7.596584
5.335200 -13.010400 7.607022
5.382000 -13.010400 7.623838
5.428800 -13.010400 7.667845
5.475600 -13.010400 7.704628
5.522400 -13.010400 7.707291
5.569200 -13.010400 7.713774
5.616000 -13.010400 7.715410
5.662800 -13.010400 7.754041
5.709600 -13.010400 7.763209
5.756400 -13.010400 7.766529
5.803200 -13.010400 7.778209
5.850000 -13.010400 7.813688
5.896800 -13.010400 7.872756
5.943600 -13.010400 7.919789
5.990400 -13.010400 7.934896
6.037200 -13.010400 7.938409
6.084000 -13.010400 7.950132
6.130800 -13.010400 7.974442
6.177600 -13.010400 7.977765
6.224400 -13.010400 7.993593
6.271200 -13.010400 8.017341
6.318000 -13.010400 8.032296
6.364800 -13.010400 8.109991
6.411600 -13.010400 8.130011
6.458400 -13.010400 8.143273
6.505200 -13.010400 8.145189
6.552000 -13.010400 8.172186
6.598800 -13.010400 8.191029
6.645600 -13.010400 8.218681
6.692400 -13.010400 8.239171
6.739200 -13.010400 8.250140
6.786000 -13.010400 8.298357
6.832800 -13.010400 8.326193
6.879600 -13.010400 8.422850
6.926400 -13.010400 11.017221
6.973200 -13.010400 11.093726
7.020000 -13.010400 11.152468
7.066800 -13.010400 11.166135
7.113600 -13.010400 11.177435
7.160400 -13.010400 11.166135
7.207200 -13.010400 11.093726
7.254000 -13.010400 -9.942194
7.300800 -13.010400 -10.129442
7.347600 -13.010400 -10.141057
7.394400 -13.010400 -10.141057
7.441200 -13.010400 -9.923311
7.488000 -13.010400 -9.588326
7.534800 -13.010400 -9.102942
7.581600 -13.010400 23.254641
7.628400 -13.010400 29.470822
7.675200 -13.010400 29.481820
7.722000 -13.010400 29.483183
7.768800 -13.010400 29.483481
7.815600 -13.010400 29.481088
7.862400 -13.010400 29.478388
7.909200 -13.010400 29.478490
7.956000 -13.010400 29.480736
12.963600 -13.010400 8.053186
13.010400 -13.010400 8.037582
13.057200 -13.010400 8.037582
13.104000 -13.010400 8.036057
13.150800 -13.010400 8.036057
13.197600 -13.010400 8.031148
13.244400 -13.010400 8.029159
13.291200 -13.010400 8.031148
13.338000 -13.010400 8.038130
13.384800 -13.010400 8.038130
13.431600 -13.010400 8.037864
13.478400 -13.010400 8.041557
13.525200 -13.010400 8.045156
13.572000 -13.010400 8.049252
13.618800 -13.010400 8.050023
13.665600 -13.010400 8.049252
13.712400 -13.010400 8.050440
13.759200 -13.010400 8.066823
13.806000 -13.010400 8.057897
13.852800 -13.010400 8.066823
13.899600 -13.010400 8.066823
13.946400 -13.010400 8.067277
13.993200 -13.010400 8.067277
14.040000 -13.010400 8.062693
14.086800 -13.010400 8.049177
14.133600 -13.010400 8.041817
14.180400 -13.010400 8.041817
14.227200 -13.010400 8.046368
14.274000 -13.010400 8.049754
14.320800 -13.010400 8.053079
14.367600 -13.010400 8.071052
14.414400 -13.010400 8.080485
14.461200 -13.010400 8.109268
14.508000 -13.010400 8.110369
14.554800 -13.010400 8.110369
14.601600 -13.010400 8.109268
14.648400 -13.010400 8.101221
14.695200 -13.010400 8.101221
14.742000 -13.010400 8.069548
14.788800 -13.010400 8.042540
14.835600 -13.010400 7.992036
15.537600 -13.010400 6.837433
15.584400 -13.010400 6.819064
15.631200 -13.010400 6.819064
15.678000 -13.010400 6.825882
15.724800 -13.010400 6.817973
15.771600 -13.010400 6.807425
15.818400 -13.010400 6.811832
15.865200 -13.010400 6.807425
15.912000 -13.010400 6.813557
15.958800 -13.010400 6.813557
16.005600 -13.010400 6.811832
16.052400 -13.010400 6.794452
16.099200 -13.010400 6.810166
16.146000 -13.010400 6.779026
16.192800 -13.010400 6.779026
16.239600 -13.010400 6.760407
16.286400 -13.010400 6.687842
16.614000 -13.010400 4.418308
16.660800 -13.010400 4.142594
16.707600 -13.010400 3.728042
16.754400 -13.010400 3.571038
16.801200 -13.010400 3.284618
16.848000 -13.010400 3.089076
16.894800 -13.010400 2.690948
17.035200 -13.010400 1.919822
17.082000 -13.010400 1.614724
-18.720000 -12.963600 0.000000
-18.673200 -12.963600 0.000000
-18.626400 -12.963600 0.000000
-18.579600 -12.963600 -7.300366
-18.532800 -12.963600 -7.300366
-18.486000 -12.963600 -7.281429
-18.439200 -12.963600 -7.270888
-18.392400 -12.963600 -7.254772
-18.345600 -12.963600 -7.254772
-18.298800 -12.963600 -7.240952
-18.252000 -12.963600 -7.240952
-18.205200 -12.963600 -7.242136
-18.158400 -12.963600 -7.238814
-18.111600 -12.963600 -7.224452
-18.064800 -12.963600 -7.197446
-18.018000 -12.963600 -7.196458
-17.971200 -12.963600 -7.201913
-17.924400 -12.963600 -7.197446
-17.877600 -12.963600 -7.189884
-17.830800 -12.963600 -7.168459
-17.784000 -12.963600 -7.184580
-17.737200 -12.963600 -7.162241
-17.690400 -12.963600 -7.174699
-17.643600 -12.963600 -7.162241
-17.596800 -12.963600 -7.142234
-17.550000 -12.963600 -7.117673
-17.503200 -12.963600 -7.084785
-17.456400 -12.963600 -7.024864
-17.409600 -12.963600 -6.986627
-17.362800 -12.963600 -6.932247
-16.239600 -12.963600 5.231457
-15.818400 -12.963600 6.858330
-15.771600 -12.963600 6.879312
-15.724800 -12.963600 6.912057
-15.678000 -12.963600 6.926093
-15.631200 -12.963600 6.951005
-15.584400 -12.963600 6.968680
-15.537600 -12.963600 6.985109
-15.490800 -12.963600 6.997139
-15.444000 -12.963600 7.010678
-15.397200 -12.963600 7.014368
-15.350400 -12.963600 7.021391
-15.303600 -12.963600 7.021615
-15.256800 -12.963600 7.019425
-15.210000 -12.963600 7.035222
-15.163200 -12.963600 7.038355
-15.116400 -12.963600 7.049248
-15.069600 -12.963600 7.054365
-15.022800 -12.963600 7.055674
-14.976000 -12.963600 7.058733
-14.929200 -12.963600 7.063140
-14.882400 -12.963600 7.065279
-14.835600 -12.963600 7.067356
-14.788800 -12.963600 7.067356
-14.742000 -12.963600 7.067356
-14.695200 -12.963600 7.066493
-14.648400 -12.963600 7.067356
-14.601600 -12.963600 7.076251
-14.554800 -12.963600 7.071916
-14.508000 -12.963600 7.067525
-14.461200 -12.963600 7.079149
-14.414400 -12.963600 7.084427
-14.367600 -12.963600 7.087383
-14.320800 -12.963600 7.084427
-14.274000 -12.963600 7.087383
-14.227200 -12.963600 7.093918
-14.180400 -12.963600 7.097698
-14.133600 -12.963600 7.100234
-14.086800 -12.963600 7.101784
-14.040000 -12.963600 7.104300
-13.993200 -12.963600 7.112990
-13.946400 -12.963600 7.141755
-13.899600 -12.963600 7.170861
-13.852800 -12.963600 7.219469
-3.556800 -12.963600 8.665946
-3.510000 -12.963600 8.573811
-3.463200 -12.963600 8.494663
-3.416400 -12.963600 8.433633
-3.369600 -12.963600 8.411114
-3.322800 -12.963600 8.379099
-3.276000 -12.963600 8.334557
-3.229200 -12.963600 8.298307
-3.182400 -12.963600 8.297486
-3.135600 -12.963600 8.248711
-3.088800 -12.963600 8.191375
-3.042000 -12.963600 8.172843
-2.995200 -12.963600 8.165943
-2.948400 -12.963600 8.147788
-2.901600 -12.963600 8.111919
-2.854800 -12.963600 8.071354
-2.808000 -12.963600 8.042743
-2.761200 -12.963600 8.007892
-2.714400 -12.963600 8.007892
-2.667600 -12.963600 8.000809
-2.620800 -12.963600 8.007892
-2.574000 -12.963600 7.957782
-2.527200 -12.963600 7.957335
-2.480400 -12.963600 7.957701
-2.433600 -12.963600 7.954119
-2.386800 -12.963600 7.929198
-2.340000 -12.963600 7.894642
-2.293200 -12.963600 7.885649
-2.246400 -12.963600 7.882994
-2.199600 -12.963600 7.868504
-2.152800 -12.963600 7.866829
-2.106000 -12.963600 7.859025
-2.059200 -12.963600 7.859722
-2.012400 -12.963600 7.819024
-1.965600 -12.963600 7.781012
-1.918800 -12.963600 7.764923
-1.872000 -12.963600 7.737145
-1.825200 -12.963600 7.698914
-1.778400 -12.963600 7.695708
-1.731600 -12.963600 7.688638
-1.684800 -12.963600 7.692856
-1.638000 -12.963600 7.693839
-1.591200 -12.963600 7.692856
-1.544400 -12.963600 7.680495
-1.497600 -12.963600 7.677010
-1.450800 -12.963600 7.660880
-1.404000 -12.963600 7.629719
-1.357200 -12.963600 7.613035
-1.310400 -12.963600 7.587296
-1.263600 -12.963600 7.563472
-1.216800 -12.963600 7.533439
-1.170000 -12.963600 7.531739
-1.123200 -12.963600 7.531739
-1.076400 -12.963600 7.527972
-1.029600 -12.963600 7.526159
-0.982800 -12.963600 7.526159
-0.936000 -12.963600 7.531739
-0.889200 -12.963600 7.526159
-0.842400 -12.963600 7.493190
-0.795600 -12.963600 7.483978
-0.748800 -12.963600 7.474273
-0.702000 -12.963600 7.474273
-0.655200 -12.963600 7.466471
-0.608400 -12.963600 7.455764
-0.561600 -12.963600 7.452905
-0.514800 -12.963600 7.453326
-0.468000 -12.963600 7.452424
-0.421200 -12.963600 7.436268
-0.374400 -12.963600 7.422949
-0.327600 -12.963600 7.407139
-0.280800 -12.963600 7.364722
-0.234000 -12.963600 7.353573
-0.187200 -12.963600 7.350056
-0.140400 -12.963600 7.345496
-0.093600 -12.963600 7.339393
-0.046800 -12.963600 7.353573
0.000000 -12.963600 7.353573
0.046800 -12.963600 7.359390
0.093600 -12.963600 7.342160
0.140400 -12.963600 7.332823
0.187200 -12.963600 7.319257
0.234000 -12.963600 7.307100
0.280800 -12.963600 7.279679
0.327600 -12.963600 7.274656
0.374400 -12.963600 7.274656
0.421200 -12.963600 7.276736
0.468000 -12.963600 7.260946
0.514800 -12.963600 7.255294
0.561600 -12.963600 7.252345
0.608400 -12.963600 7.232306
0.655200 -12.963600 7.225951
0.702000 -12.963600 7.221468
0.748800 -12.963600 7.204382
0.795600 -12.963600 7.208218
0.842400 -12.963600 7.200437
0.889200 -12.963600 7.202380
0.936000 -12.963600 7.211577
0.982800 -12.963600 7.220727
1.029600 -12.963600 7.215386
1.076400 -12.963600 7.217163
1.123200 -12.963600 7.215386
1.170000 -12.963600 7.215386
1.216800 -12.963600 7.208059
1.263600 -12.963600 7.229541
1.310400 -12.963600 7.200367
1.357200 -12.963600 7.202869
1.404000 -12.963600 7.208059
1.450800 -12.963600 7.202869
1.497600 -12.963600 7.200637
1.544400 -12.963600 7.192683
1.591200 -12.963600 7.177248
1.638000 -12.963600 7.192683
1.684800 -12.963600 7.182326
1.731600 -12.963600 7.192683
1.778400 -12.963600 7.192683
1.825200 -12.963600 7.188458
1.872000 -12.963600 7.199512
1.918800 -12.963600 7.199512
1.965600 -12.963600 7.173611
2.012400 -12.963600 7.173009
2.059200 -12.963600 7.172812
2.106000 -12.963600 7.191885
2.152800 -12.963600 7.201199
2.199600 -12.963600 7.201199
2.246400 -12.963600 7.191920
2.293200 -12.963600 7.183731
2.340000 -12.963600 7.191885
2.386800 -12.963600 7.183731
2.433600 -12.963600 7.179887
2.480400 -12.963600 7.179887
2.527200 -12.963600 7.182661
2.574000 -12.963600 7.182661
2.620800 -12.963600 7.197478
2.667600 -12.963600 7.210649
2.714400 -12.963600 7.229498
2.761200 -12.963600 7.229205
2.808000 -12.963600 7.215448
2.854800 -12.963600 7.208226
2.901600 -12.963600 7.207838
2.948400 -12.963600 7.208226
2.995200 -12.963600 7.207838
3.042000 -12.963600 7.202253
3.088800 -12.963600 7.214010
3.135600 -12.963600 7.222539
3.182400 -12.963600 7.229840
3.229200 -12.963600 7.245539
3.276000 -12.963600 7.243687
3.322800 -12.963600 7.243687
3.369600 -12.963600 7.229319
3.416400 -12.963600 7.230138
3.463200 -12.963600 7.245878
3.510000 -12.963600 7.245878
3.556800 -12.963600 7.245878
3.603600 -12.963600 7.250316
3.650400 -12.963600 7.271870
3.697200 -12.963600 7.289388
3.744000 -12.963600 7.308459
3.790800 -12.963600 7.325813
3.837600 -12.963600 7.332682
3.884400 -12.963600 7.332682
3.931200 -12.963600 7.334849
3.978000 -12.963600 7.334849
4.024800 -12.963600 7.342719
4.071600 -12.963600 7.346045
4.118400 -12.963600 7.346064
4.165200 -12.963600 7.359053
4.212000 -12.963600 7.368464
4.258800 -12.963600 7.393243
4.305600 -12.963600 7.399566
4.352400 -12.963600 7.418949
4.399200 -12.963600 7.419924
4.446000 -12.963600 7.441312
4.492800 -12.963600 7.458253
4.539600 -12.963600 7.460665
4.586400 -12.963600 7.478858
4.633200 -12.963600 7.484489
4.680000 -12.963600 7.491406
4.726800 -12.963600 7.491406
4.773600 -12.963600 7.499200
4.820400 -12.963600 7.501273
4.867200 -12.963600 7.511763
4.914000 -12.963600 7.528689
4.960800 -12.963600 7.548611
5.007600 -12.963600 7.563571
5.054400 -12.963600 7.579032
5.101200 -12.963600 7.581303
5.148000 -12.963600 7.600784
5.194800 -12.963600 7.600784
5.241600 -12.963600 7.598253
5.288400 -12.963600 7.596584
5.335200 -12.963600 7.610026
5.382000 -12.963600 7.623838
5.428800 -12.963600 7.664708
5.475600 -12.963600 7.698808
5.522400 -12.963600 7.700769
5.569200 -12.963600 7.701394
5.616000 -12.963600 7.713774
5.662800 -12.963600 7.743807
5.709600 -12.963600 7.754041
5.756400 -12.963600 7.755641
5.803200 -12.963600 7.775941
5.850000 -12.963600 7.800446
5.896800 -12.963600 7.843953
5.943600 -12.963600 7.906460
5.990400 -12.963600 7.924820
6.037200 -12.963600 7.929822
6.084000 -12.963600 7.945219
6.130800 -12.963600 7.974442
6.177600 -12.963600 7.977765
6.224400 -12.963600 7.993593
6.271200 -12.963600 8.047029
6.318000 -12.963600 8.065828
6.364800 -12.963600 8.124336
6.411600 -12.963600 8.145189
6.458400 -12.963600 8.145522
6.505200 -12.963600 8.160152
6.552000 -12.963600 8.182607
6.598800 -12.963600 8.230149
6.645600 -12.963600 8.230149
6.692400 -12.963600 8.248587
6.739200 -12.963600 8.262739
6.786000 -12.963600 8.300058
6.832800 -12.963600 8.326193
6.879600 -12.963600 8.407136
6.926400 -12.963600 8.765103
6.973200 -12.963600 11.119449
7.020000 -12.963600 11.154557
7.066800 -12.963600 11.197932
7.113600 -12.963600 11.201959
7.160400 -12.963600 11.182751
7.207200 -12.963600 11.165325
7.254000 -12.963600 -9.718380
7.300800 -12.963600 -9.923311
7.347600 -12.963600 -9.942194
7.394400 -12.963600 -9.942194
7.441200 -12.963600 -9.718380
7.488000 -12.963600 -9.496096
7.534800 -12.963600 -8.665519
7.581600 -12.963600 29.464282
7.628400 -12.963600 29.483481
7.675200 -12.963600 29.485254
7.722000 -12.963600 29.485254
7.768800 -12.963600 29.485254
7.815600 -12.963600 29.483650
7.862400 -12.963600 29.482702
7.909200 -12.963600 29.482702
7.956000 -12.963600 29.482702
12.963600 -12.963600 8.095175
13.010400 -12.963600 8.057746
13.057200 -12.963600 8.044621
13.104000 -12.963600 8.039607
13.150800 -12.963600 8.039607
13.197600 -12.963600 8.036057
13.244400 -12.963600 8.031485
13.291200 -12.963600 8.031148
13.338000 -12.963600 8.038130
13.384800 -12.963600 8.038130
13.431600 -12.963600 8.029159
13.478400 -12.963600 8.045156
13.525200 -12.963600 8.046573
13.572000 -12.963600 8.050023
13.618800 -12.963600 8.058408
13.665600 -12.963600 8.054189
13.712400 -12.963600 8.064897
13.759200 -12.963600 8.066823
13.806000 -12.963600 8.065188
13.852800 -12.963600 8.067277
13.899600 -12.963600 8.067277
13.946400 -12.963600 8.067277
13.993200 -12.963600 8.067277
14.040000 -12.963600 8.067413
14.086800 -12.963600 8.056657
14.133600 -12.963600 8.051377
14.180400 -12.963600 8.056657
14.227200 -12.963600 8.056657
14.274000 -12.963600 8.061276
14.320800 -12.963600 8.067194
14.367600 -12.963600 8.078199
14.414400 -12.963600 8.085977
14.461200 -12.963600 8.109268
14.508000 -12.963600 8.116474
14.554800 -12.963600 8.116474
14.601600 -12.963600 8.110600
14.648400 -12.963600 8.110600
14.695200 -12.963600 8.110600
14.742000 -12.963600 8.101221
14.788800 -12.963600 8.069548
14.835600 -12.963600 8.021496
15.584400 -12.963600 6.823391
15.631200 -12.963600 6.838542
15.678000 -12.963600 6.849785
15.724800 -12.963600 6.819064
15.771600 -12.963600 6.807425
15.818400 -12.963600 6.811832
15.865200 -12.963600 6.811832
15.912000 -12.963600 6.813557
15.958800 -12.963600 6.813175
16.005600 -12.963600 6.807455
16.052400 -12.963600 6.797888
16.099200 -12.963600 6.807455
16.146000 -12.963600 6.787924
16.192800 -12.963600 6.787924
16.239600 -12.963600 6.772266
16.286400 -12.963600 6.755298
16.333200 -12.963600 6.687842
16.567200 -12.963600 4.744639
16.614000 -12.963600 4.557216
16.660800 -12.963600 4.285725
16.707600 -12.963600 3.982645
16.754400 -12.963600 3.704916
16.801200 -12.963600 3.471509
16.848000 -12.963600 3.244786
16.894800 -12.963600 2.975332
17.082000 -12.963600 1.789044
17.128800 -12.963600 1.547031
-18.720000 -12.916800 0.000000
-18.673200 -12.916800 0.000000
-18.626400 -12.916800 0.000000
-18.579600 -12.916800 -7.333582
-18.532800 -12.916800 -7.326961
-18.486000 -12.916800 -7.312598
-18.439200 -12.916800 -7.283601
-18.392400 -12.916800 -7.281429
-18.345600 -12.916800 -7.278049
-18.298800 -12.916800 -7.271263
-18.252000 -12.916800 -7.270888
-18.205200 -12.916800 -7.275137
-18.158400 -12.916800 -7.253533
-18.111600 -12.916800 -7.247899
-18.064800 -12.916800 -7.240086
-18.018000 -12.916800 -7.224452
-17.971200 -12.916800 -7.240086
-17.924400 -12.916800 -7.237888
-17.877600 -12.916800 -7.206530
-17.830800 -12.916800 -7.201913
-17.784000 -12.916800 -7.213388
-17.737200 -12.916800 -7.231543
-17.690400 -12.916800 -7.213388
-17.643600 -12.916800 -7.196896
-17.596800 -12.916800 -7.184580
-17.550000 -12.916800 -7.152336
-17.503200 -12.916800 -7.109881
-17.456400 -12.916800 -7.027386
-17.409600 -12.916800 -6.986627
-15.818400 -12.916800 6.861428
-15.771600 -12.916800 6.907943
-15.724800 -12.916800 6.928654
-15.678000 -12.916800 6.943906
-15.631200 -12.916800 6.960583
-15.584400 -12.916800 6.974719
-15.537600 -12.916800 6.999197
-15.490800 -12.916800 7.010678
-15.444000 -12.916800 7.021391
-15.397200 -12.916800 7.023695
-15.350400 -12.916800 7.028544
-15.303600 -12.916800 7.031923
-15.256800 -12.916800 7.035222
-15.210000 -12.916800 7.040507
-15.163200 -12.916800 7.046212
-15.116400 -12.916800 7.052244
-15.069600 -12.916800 7.054377
-15.022800 -12.916800 7.056066
-14.976000 -12.916800 7.064212
-14.929200 -12.916800 7.063771
-14.882400 -12.916800 7.065964
-14.835600 -12.916800 7.067356
-14.788800 -12.916800 7.067356
-14.742000 -12.916800 7.067356
-14.695200 -12.916800 7.064041
-14.648400 -12.916800 7.064041
-14.601600 -12.916800 7.067356
-14.554800 -12.916800 7.066493
-14.508000 -12.916800 7.071916
-14.461200 -12.916800 7.080545
-14.414400 -12.916800 7.084427
-14.367600 -12.916800 7.090330
-14.320800 -12.916800 7.084427
-14.274000 -12.916800 7.084427
-14.227200 -12.916800 7.087383
-14.180400 -12.916800 7.097698
-14.133600 -12.916800 7.104300
-14.086800 -12.916800 7.105737
-14.040000 -12.916800 7.108114
-13.993200 -12.916800 7.114506
-13.946400 -12.916800 7.144959
-13.899600 -12.916800 7.188426
-13.852800 -12.916800 7.245497
-3.603600 -12.916800 8.694829
-3.556800 -12.916800 8.599840
-3.510000 -12.916800 8.538938
-3.463200 -12.916800 8.466296
-3.416400 -12.916800 8.433633
-3.369600 -12.916800 8.408928
-3.322800 -12.916800 8.375254
-3.276000 -12.916800 8.324262
-3.229200 -12.916800 8.292866
-3.182400 -12.916800 8.282000
-3.135600 -12.916800 8.227854
-3.088800 -12.916800 8.182678
-3.042000 -12.916800 8.172843
-2.995200 -12.916800 8.165943
-2.948400 -12.916800 8.147788
-2.901600 -12.916800 8.111919
-2.854800 -12.916800 8.074932
-2.808000 -12.916800 8.050880
-2.761200 -12.916800 8.026602
-2.714400 -12.916800 8.026602
-2.667600 -12.916800 8.026602
-2.620800 -12.916800 8.012681
-2.574000 -12.916800 7.982544
-2.527200 -12.916800 7.959258
-2.480400 -12.916800 7.959258
-2.433600 -12.916800 7.955266
-2.386800 -12.916800 7.923514
-2.340000 -12.916800 7.886735
-2.293200 -12.916800 7.880843
-2.246400 -12.916800 7.877424
-2.199600 -12.916800 7.859025
-2.152800 -12.916800 7.859025
-2.106000 -12.916800 7.849292
-2.059200 -12.916800 7.843276
-2.012400 -12.916800 7.813622
-1.965600 -12.916800 7.772618
-1.918800 -12.916800 7.761791
-1.872000 -12.916800 7.714550
-1.825200 -12.916800 7.698914
-1.778400 -12.916800 7.695708
-1.731600 -12.916800 7.685056
-1.684800 -12.916800 7.685056
-1.638000 -12.916800 7.692624
-1.591200 -12.916800 7.677010
-1.544400 -12.916800 7.656329
-1.497600 -12.916800 7.653885
-1.450800 -12.916800 7.653885
-1.404000 -12.916800 7.624185
-1.357200 -12.916800 7.609641
-1.310400 -12.916800 7.587998
-1.263600 -12.916800 7.557978
-1.216800 -12.916800 7.531739
-1.170000 -12.916800 7.519061
-1.123200 -12.916800 7.519061
-1.076400 -12.916800 7.509076
-1.029600 -12.916800 7.510989
-0.982800 -12.916800 7.499215
-0.936000 -12.916800 7.496913
-0.889200 -12.916800 7.493190
-0.842400 -12.916800 7.483978
-0.795600 -12.916800 7.470097
-0.748800 -12.916800 7.466471
-0.702000 -12.916800 7.458866
-0.655200 -12.916800 7.457191
-0.608400 -12.916800 7.452424
-0.561600 -12.916800 7.447452
-0.514800 -12.916800 7.446272
-0.468000 -12.916800 7.445653
-0.421200 -12.916800 7.421683
-0.374400 -12.916800 7.417718
-0.327600 -12.916800 7.386564
-0.280800 -12.916800 7.362833
-0.234000 -12.916800 7.353573
-0.187200 -12.916800 7.353573
-0.140400 -12.916800 7.345496
-0.093600 -12.916800 7.329344
-0.046800 -12.916800 7.343243
0.000000 -12.916800 7.341522
0.046800 -12.916800 7.342160
0.093600 -12.916800 7.332823
0.140400 -12.916800 7.324147
0.187200 -12.916800 7.311215
0.234000 -12.916800 7.290094
0.280800 -12.916800 7.276995
0.327600 -12.916800 7.264787
0.374400 -12.916800 7.264787
0.421200 -12.916800 7.264787
0.468000 -12.916800 7.255294
0.514800 -12.916800 7.252345
0.561600 -12.916800 7.249168
0.608400 -12.916800 7.232306
0.655200 -12.916800 7.225951
0.702000 -12.916800 7.211088
0.748800 -12.916800 7.199828
0.795600 -12.916800 7.208218
0.842400 -12.916800 7.200437
0.889200 -12.916800 7.200437
0.936000 -12.916800 7.215163
0.982800 -12.916800 7.226899
1.029600 -12.916800 7.220465
1.076400 -12.916800 7.220465
1.123200 -12.916800 7.215163
1.170000 -12.916800 7.208059
1.216800 -12.916800 7.208059
1.263600 -12.916800 7.218679
1.310400 -12.916800 7.200261
1.357200 -12.916800 7.200261
1.404000 -12.916800 7.200367
1.450800 -12.916800 7.200261
1.497600 -12.916800 7.200637
1.544400 -12.916800 7.177248
1.591200 -12.916800 7.172418
1.638000 -12.916800 7.172418
1.684800 -12.916800 7.172418
1.731600 -12.916800 7.176805
1.778400 -12.916800 7.176805
1.825200 -12.916800 7.171888
1.872000 -12.916800 7.182326
1.918800 -12.916800 7.176805
1.965600 -12.916800 7.166486
2.012400 -12.916800 7.172812
2.059200 -12.916800 7.173009
2.106000 -12.916800 7.191885
2.152800 -12.916800 7.198991
2.199600 -12.916800 7.191885
2.246400 -12.916800 7.191885
2.293200 -12.916800 7.183106
2.340000 -12.916800 7.183731
2.386800 -12.916800 7.181074
2.433600 -12.916800 7.179797
2.480400 -12.916800 7.179797
2.527200 -12.916800 7.181074
2.574000 -12.916800 7.180053
2.620800 -12.916800 7.208390
2.667600 -12.916800 7.215448
2.714400 -12.916800 7.233417
2.761200 -12.916800 7.229498
2.808000 -12.916800 7.215530
2.854800 -12.916800 7.210649
2.901600 -12.916800 7.210649
2.948400 -12.916800 7.212881
2.995200 -12.916800 7.214010
3.042000 -12.916800 7.212881
3.088800 -12.916800 7.222539
3.135600 -12.916800 7.229319
3.182400 -12.916800 7.249719
3.229200 -12.916800 7.251892
3.276000 -12.916800 7.251400
3.322800 -12.916800 7.251400
3.369600 -12.916800 7.249302
3.416400 -12.916800 7.249302
3.463200 -12.916800 7.251400
3.510000 -12.916800 7.249302
3.556800 -12.916800 7.250316
3.603600 -12.916800 7.250316
3.650400 -12.916800 7.271460
3.697200 -12.916800 7.285372
3.744000 -12.916800 7.301558
3.790800 -12.916800 7.325813
3.837600 -12.916800 7.332682
3.884400 -12.916800 7.332682
3.931200 -12.916800 7.337017
3.978000 -12.916800 7.342719
4.024800 -12.916800 7.343032
4.071600 -12.916800 7.346064
4.118400 -12.916800 7.346045
4.165200 -12.916800 7.354503
4.212000 -12.916800 7.366180
4.258800 -12.916800 7.378732
4.305600 -12.916800 7.379889
4.352400 -12.916800 7.403304
4.399200 -12.916800 7.403304
4.446000 -12.916800 7.427680
4.492800 -12.916800 7.441216
4.539600 -12.916800 7.441312
4.586400 -12.916800 7.478858
4.633200 -12.916800 7.490605
4.680000 -12.916800 7.497067
4.726800 -12.916800 7.496249
4.773600 -12.916800 7.510870
4.820400 -12.916800 7.510870
4.867200 -12.916800 7.511763
4.914000 -12.916800 7.514775
4.960800 -12.916800 7.528689
5.007600 -12.916800 7.560601
5.054400 -12.916800 7.563571
5.101200 -12.916800 7.574428
5.148000 -12.916800 7.598253
5.194800 -12.916800 7.600784
5.241600 -12.916800 7.598253
5.288400 -12.916800 7.596584
5.335200 -12.916800 7.602292
5.382000 -12.916800 7.620300
5.428800 -12.916800 7.638498
5.475600 -12.916800 7.675388
5.522400 -12.916800 7.687334
5.569200 -12.916800 7.700769
5.616000 -12.916800 7.713774
5.662800 -12.916800 7.738277
5.709600 -12.916800 7.750673
5.756400 -12.916800 7.753362
5.803200 -12.916800 7.766529
5.850000 -12.916800 7.806306
5.896800 -12.916800 7.835975
5.943600 -12.916800 7.893353
5.990400 -12.916800 7.914576
6.037200 -12.916800 7.924820
6.084000 -12.916800 7.945219
6.130800 -12.916800 7.974442
6.177600 -12.916800 7.990735
6.224400 -12.916800 7.990735
6.271200 -12.916800 8.032296
6.318000 -12.916800 8.063908
6.364800 -12.916800 8.124539
6.411600 -12.916800 8.145215
6.458400 -12.916800 8.160152
6.505200 -12.916800 8.175219
6.552000 -12.916800 8.204826
6.598800 -12.916800 8.243384
6.645600 -12.916800 8.247903
6.692400 -12.916800 8.256015
6.739200 -12.916800 8.286775
6.786000 -12.916800 8.304309
6.832800 -12.916800 8.362268
6.879600 -12.916800 8.473851
6.926400 -12.916800 10.977635
6.973200 -12.916800 11.136420
7.020000 -12.916800 11.169082
7.066800 -12.916800 11.204434
7.113600 -12.916800 11.204633
7.160400 -12.916800 11.198346
7.207200 -12.916800 11.167165
7.254000 -12.916800 -9.570802
7.300800 -12.916800 -9.718380
7.347600 -12.916800 -9.729521
7.394400 -12.916800 -9.891542
7.441200 -12.916800 -9.588326
7.488000 -12.916800 -9.433236
7.534800 -12.916800 -8.225349
7.581600 -12.916800 29.484574
7.628400 -12.916800 29.488177
7.675200 -12.916800 29.489318
7.722000 -12.916800 29.489585
7.768800 -12.916800 29.489585
7.815600 -12.916800 29.488806
7.862400 -12.916800 29.488392
7.909200 -12.916800 29.488392
7.956000 -12.916800 29.489585
13.010400 -12.916800 8.099310
13.057200 -12.916800 8.057746
13.104000 -12.916800 8.057746
13.150800 -12.916800 8.063411
13.197600 -12.916800 8.042749
13.244400 -12.916800 8.039607
13.291200 -12.916800 8.039607
13.338000 -12.916800 8.045845
13.384800 -12.916800 8.055122
13.431600 -12.916800 8.049655
13.478400 -12.916800 8.054189
13.525200 -12.916800 8.054189
13.572000 -12.916800 8.055122
13.618800 -12.916800 8.066823
13.665600 -12.916800 8.066593
13.712400 -12.916800 8.066823
13.759200 -12.916800 8.068027
13.806000 -12.916800 8.067277
13.852800 -12.916800 8.067413
13.899600 -12.916800 8.067413
13.946400 -12.916800 8.067413
13.993200 -12.916800 8.065788
14.040000 -12.916800 8.067413
14.086800 -12.916800 8.065135
14.133600 -12.916800 8.060042
14.180400 -12.916800 8.061276
14.227200 -12.916800 8.061276
14.274000 -12.916800 8.078372
14.320800 -12.916800 8.088928
14.367600 -12.916800 8.097320
14.414400 -12.916800 8.110369
14.461200 -12.916800 8.118870
14.508000 -12.916800 8.124522
14.554800 -12.916800 8.121644
14.601600 -12.916800 8.118870
14.648400 -12.916800 8.121090
14.695200 -12.916800 8.121090
14.742000 -12.916800 8.109108
14.788800 -12.916800 8.095915
14.835600 -12.916800 8.055228
14.882400 -12.916800 8.043994
15.584400 -12.916800 6.819064
15.631200 -12.916800 6.838542
15.678000 -12.916800 6.846790
15.724800 -12.916800 6.823391
15.771600 -12.916800 6.813557
15.818400 -12.916800 6.818208
15.865200 -12.916800 6.818208
15.912000 -12.916800 6.813557
15.958800 -12.916800 6.811832
16.005600 -12.916800 6.811832
16.052400 -12.916800 6.807022
16.099200 -12.916800 6.811832
16.146000 -12.916800 6.807022
16.192800 -12.916800 6.807022
16.239600 -12.916800 6.779314
16.286400 -12.916800 6.772266
16.333200 -12.916800 6.755298
16.660800 -12.916800 4.456220
16.801200 -12.916800 3.692999
16.848000 -12.916800 3.331743
16.894800 -12.916800 3.089076
16.941600 -12.916800 2.876655
17.035200 -12.916800 2.338938
17.082000 -12.916800 1.953597
17.128800 -12.916800 1.662371
-18.720000 -12.870000 0.000000
-18.673200 -12.870000 0.000000
-18.626400 -12.870000 0.000000
-18.579600 -12.870000 -7.337539
-18.532800 -12.870000 -7.335125
-18.486000 -12.870000 -7.335125
-18.439200 -12.870000 -7.326961
-18.392400 -12.870000 -7.282759
-18.345600 -12.870000 -7.282387
-18.298800 -12.870000 -7.282759
-18.252000 -12.870000 -7.278049
-18.205200 -12.870000 -7.282759
-18.158400 -12.870000 -7.275137
-18.111600 -12.870000 -7.263780
-18.064800 -12.870000 -7.258474
-18.018000 -12.870000 -7.247899
-17.971200 -12.870000 -7.250106
-17.924400 -12.870000 -7.250106
-17.877600 -12.870000 -7.246458
-17.830800 -12.870000 -7.247294
-17.784000 -12.870000 -7.246458
-17.737200 -12.870000 -7.233145
-17.690400 -12.870000 -7.231907
-17.643600 -12.870000 -7.197952
-17.596800 -12.870000 -7.184580
-17.550000 -12.870000 -7.142316
-17.503200 -12.870000 -7.109881
-17.456400 -12.870000 -7.027386
-17.409600 -12.870000 -6.965868
-15.865200 -12.870000 6.852124
-15.818400 -12.870000 6.903619
-15.771600 -12.870000 6.924133
-15.724800 -12.870000 6.941946
-15.678000 -12.870000 6.948198
-15.631200 -12.870000 6.966297
-15.584400 -12.870000 6.978349
-15.537600 -12.870000 7.010957
-15.490800 -12.870000 7.017646
-15.444000 -12.870000 7.025637
-15.397200 -12.870000 7.028361
-15.350400 -12.870000 7.032376
-15.303600 -12.870000 7.038355
-15.256800 -12.870000 7.039516
-15.210000 -12.870000 7.046212
-15.163200 -12.870000 7.049857
-15.116400 -12.870000 7.055244
-15.069600 -12.870000 7.055674
-15.022800 -12.870000 7.058733
-14.976000 -12.870000 7.064212
-14.929200 -12.870000 7.063771
-14.882400 -12.870000 7.065964
-14.835600 -12.870000 7.064263
-14.788800 -12.870000 7.068411
-14.742000 -12.870000 7.071418
-14.695200 -12.870000 7.068411
-14.648400 -12.870000 7.071418
-14.601600 -12.870000 7.080210
-14.554800 -12.870000 7.081265
-14.508000 -12.870000 7.081265
-14.461200 -12.870000 7.082739
-14.414400 -12.870000 7.082986
-14.367600 -12.870000 7.087383
-14.320800 -12.870000 7.082739
-14.274000 -12.870000 7.080545
-14.227200 -12.870000 7.083454
-14.180400 -12.870000 7.094770
-14.133600 -12.870000 7.105315
-14.086800 -12.870000 7.111720
-14.040000 -12.870000 7.114506
-13.993200 -12.870000 7.144959
-13.946400 -12.870000 7.181348
-13.899600 -12.870000 7.219469
-3.603600 -12.870000 8.693462
-3.556800 -12.870000 8.596161
-3.510000 -12.870000 8.534632
-3.463200 -12.870000 8.463498
-3.416400 -12.870000 8.433633
-3.369600 -12.870000 8.411114
-3.322800 -12.870000 8.375254
-3.276000 -12.870000 8.328211
-3.229200 -12.870000 8.298307
-3.182400 -12.870000 8.282680
-3.135600 -12.870000 8.191375
-3.088800 -12.870000 8.157378
-3.042000 -12.870000 8.145375
-2.995200 -12.870000 8.146727
-2.948400 -12.870000 8.125486
-2.901600 -12.870000 8.110408
-2.854800 -12.870000 8.076356
-2.808000 -12.870000 8.053716
-2.761200 -12.870000 8.030883
-2.714400 -12.870000 8.026602
-2.667600 -12.870000 8.026602
-2.620800 -12.870000 8.009621
-2.574000 -12.870000 7.992909
-2.527200 -12.870000 8.001349
-2.480400 -12.870000 7.982544
-2.433600 -12.870000 7.955266
-2.386800 -12.870000 7.923514
-2.340000 -12.870000 7.891554
-2.293200 -12.870000 7.880843
-2.246400 -12.870000 7.869765
-2.199600 -12.870000 7.848860
-2.152800 -12.870000 7.849292
-2.106000 -12.870000 7.818569
-2.059200 -12.870000 7.813622
-2.012400 -12.870000 7.779410
-1.965600 -12.870000 7.761791
-1.918800 -12.870000 7.748416
-1.872000 -12.870000 7.709351
-1.825200 -12.870000 7.695566
-1.778400 -12.870000 7.695566
-1.731600 -12.870000 7.685056
-1.684800 -12.870000 7.685056
-1.638000 -12.870000 7.688110
-1.591200 -12.870000 7.661994
-1.544400 -12.870000 7.650891
-1.497600 -12.870000 7.650891
-1.450800 -12.870000 7.645922
-1.404000 -12.870000 7.609641
-1.357200 -12.870000 7.598470
-1.310400 -12.870000 7.587296
-1.263600 -12.870000 7.543034
-1.216800 -12.870000 7.533439
-1.170000 -12.870000 7.518264
-1.123200 -12.870000 7.519061
-1.076400 -12.870000 7.518264
-1.029600 -12.870000 7.510989
-0.982800 -12.870000 7.490366
-0.936000 -12.870000 7.488999
-0.889200 -12.870000 7.486595
-0.842400 -12.870000 7.476975
-0.795600 -12.870000 7.462053
-0.748800 -12.870000 7.459880
-0.702000 -12.870000 7.458866
-0.655200 -12.870000 7.457191
-0.608400 -12.870000 7.452424
-0.561600 -12.870000 7.436721
-0.514800 -12.870000 7.435215
-0.468000 -12.870000 7.433048
-0.421200 -12.870000 7.408868
-0.374400 -12.870000 7.386564
-0.327600 -12.870000 7.370432
-0.280800 -12.870000 7.353564
-0.234000 -12.870000 7.350056
-0.187200 -12.870000 7.350056
-0.140400 -12.870000 7.343243
-0.093600 -12.870000 7.329344
-0.046800 -12.870000 7.348875
0.000000 -12.870000 7.339393
0.046800 -12.870000 7.342160
0.093600 -12.870000 7.324147
0.140400 -12.870000 7.311215
0.187200 -12.870000 7.309660
0.234000 -12.870000 7.288205
0.280800 -12.870000 7.276995
0.327600 -12.870000 7.274656
0.374400 -12.870000 7.270256
0.421200 -12.870000 7.262564
0.468000 -12.870000 7.255294
0.514800 -12.870000 7.244548
0.561600 -12.870000 7.241979
0.608400 -12.870000 7.231389
0.655200 -12.870000 7.225951
0.702000 -12.870000 7.211088
0.748800 -12.870000 7.196771
0.795600 -12.870000 7.199828
0.842400 -12.870000 7.193965
0.889200 -12.870000 7.194669
0.936000 -12.870000 7.199828
0.982800 -12.870000 7.215386
1.029600 -12.870000 7.212349
1.076400 -12.870000 7.212349
1.123200 -12.870000 7.210715
1.170000 -12.870000 7.210715
1.216800 -12.870000 7.200367
1.263600 -12.870000 7.210715
1.310400 -12.870000 7.198075
1.357200 -12.870000 7.198075
1.404000 -12.870000 7.200261
1.450800 -12.870000 7.177248
1.497600 -12.870000 7.177248
1.544400 -12.870000 7.172418
1.591200 -12.870000 7.170977
1.638000 -12.870000 7.172418
1.684800 -12.870000 7.176805
1.731600 -12.870000 7.176805
1.778400 -12.870000 7.176805
1.825200 -12.870000 7.176805
1.872000 -12.870000 7.181880
1.918800 -12.870000 7.170297
1.965600 -12.870000 7.159134
2.012400 -12.870000 7.154127
2.059200 -12.870000 7.159134
2.106000 -12.870000 7.198075
2.152800 -12.870000 7.198991
2.199600 -12.870000 7.198991
2.246400 -12.870000 7.198991
2.293200 -12.870000 7.183731
2.340000 -12.870000 7.199772
2.386800 -12.870000 7.198991
2.433600 -12.870000 7.179887
2.480400 -12.870000 7.179887
2.527200 -12.870000 7.182661
2.574000 -12.870000 7.182661
2.620800 -12.870000 7.200502
2.667600 -12.870000 7.210649
2.714400 -12.870000 7.215530
2.761200 -12.870000 7.229498
2.808000 -12.870000 7.215530
2.854800 -12.870000 7.210649
2.901600 -12.870000 7.215530
2.948400 -12.870000 7.249719
2.995200 -12.870000 7.249719
3.042000 -12.870000 7.242406
3.088800 -12.870000 7.242406
3.135600 -12.870000 7.249719
3.182400 -12.870000 7.261414
3.229200 -12.870000 7.254609
3.276000 -12.870000 7.251400
3.322800 -12.870000 7.251400
3.369600 -12.870000 7.249302
3.416400 -12.870000 7.248586
3.463200 -12.870000 7.248586
3.510000 -12.870000 7.243687
3.556800 -12.870000 7.250316
3.603600 -12.870000 7.250550
3.650400 -12.870000 7.271460
3.697200 -12.870000 7.283528
3.744000 -12.870000 7.291279
3.790800 -12.870000 7.313336
3.837600 -12.870000 7.329420
3.884400 -12.870000 7.327492
3.931200 -12.870000 7.332682
3.978000 -12.870000 7.337017
4.024800 -12.870000 7.337017
4.071600 -12.870000 7.343671
4.118400 -12.870000 7.338723
4.165200 -12.870000 7.346064
4.212000 -12.870000 7.359053
4.258800 -12.870000 7.374046
4.305600 -12.870000 7.374046
4.352400 -12.870000 7.390563
4.399200 -12.870000 7.393243
4.446000 -12.870000 7.404694
4.492800 -12.870000 7.417970
4.539600 -12.870000 7.435632
4.586400 -12.870000 7.441216
4.633200 -12.870000 7.471678
4.680000 -12.870000 7.479334
4.726800 -12.870000 7.478858
4.773600 -12.870000 7.491406
4.820400 -12.870000 7.498442
4.867200 -12.870000 7.501174
4.914000 -12.870000 7.498442
4.960800 -12.870000 7.510870
5.007600 -12.870000 7.529850
5.054400 -12.870000 7.562474
5.101200 -12.870000 7.565188
5.148000 -12.870000 7.598253
5.194800 -12.870000 7.603244
5.241600 -12.870000 7.603244
5.288400 -12.870000 7.600784
5.335200 -12.870000 7.610026
5.382000 -12.870000 7.621080
5.428800 -12.870000 7.638498
5.475600 -12.870000 7.675388
5.522400 -12.870000 7.698808
5.569200 -12.870000 7.703379
5.616000 -12.870000 7.715410
5.662800 -12.870000 7.733762
5.709600 -12.870000 7.749423
5.756400 -12.870000 7.750673
5.803200 -12.870000 7.766529
5.850000 -12.870000 7.798147
5.896800 -12.870000 7.822958
5.943600 -12.870000 7.862360
5.990400 -12.870000 7.908934
6.037200 -12.870000 7.924725
6.084000 -12.870000 7.934896
6.130800 -12.870000 7.971189
6.177600 -12.870000 7.977765
6.224400 -12.870000 7.985929
6.271200 -12.870000 8.032296
6.318000 -12.870000 8.051518
6.364800 -12.870000 8.124539
6.411600 -12.870000 8.160152
6.458400 -12.870000 8.187153
6.505200 -12.870000 8.195005
6.552000 -12.870000 8.223119
6.598800 -12.870000 8.252476
6.645600 -12.870000 8.260217
6.692400 -12.870000 8.277602
6.739200 -12.870000 8.304309
6.786000 -12.870000 8.358304
6.832800 -12.870000 8.407136
6.879600 -12.870000 8.606124
6.926400 -12.870000 10.977635
6.973200 -12.870000 11.152468
7.020000 -12.870000 11.196998
7.066800 -12.870000 11.216536
7.113600 -12.870000 11.216536
7.160400 -12.870000 11.198346
7.207200 -12.870000 11.167165
7.254000 -12.870000 -9.535779
7.300800 -12.870000 -9.570802
7.347600 -12.870000 -9.588326
7.394400 -12.870000 -9.600434
7.441200 -12.870000 -9.535779
7.488000 -12.870000 -9.261784
7.534800 -12.870000 23.240028
7.581600 -12.870000 29.489318
7.628400 -12.870000 29.491471
7.675200 -12.870000 29.493852
7.722000 -12.870000 29.494154
7.768800 -12.870000 29.493852
7.815600 -12.870000 29.491471
7.862400 -12.870000 29.491122
7.909200 -12.870000 29.491122
7.956000 -12.870000 29.491122
13.104000 -12.870000 8.078784
13.150800 -12.870000 8.067472
13.197600 -12.870000 8.063411
13.244400 -12.870000 8.057807
13.291200 -12.870000 8.045845
13.338000 -12.870000 8.063411
13.384800 -12.870000 8.063411
13.431600 -12.870000 8.057807
13.478400 -12.870000 8.065553
13.525200 -12.870000 8.067001
13.572000 -12.870000 8.067001
13.618800 -12.870000 8.068027
13.665600 -12.870000 8.067001
13.712400 -12.870000 8.068027
13.759200 -12.870000 8.073541
13.806000 -12.870000 8.073541
13.852800 -12.870000 8.074662
13.899600 -12.870000 8.077119
13.946400 -12.870000 8.079551
13.993200 -12.870000 8.076066
14.040000 -12.870000 8.079551
14.086800 -12.870000 8.076066
14.133600 -12.870000 8.067413
14.180400 -12.870000 8.067194
14.227200 -12.870000 8.078199
14.274000 -12.870000 8.078372
14.320800 -12.870000 8.088633
14.367600 -12.870000 8.088928
14.414400 -12.870000 8.110369
14.461200 -12.870000 8.118870
14.508000 -12.870000 8.124606
14.554800 -12.870000 8.121644
14.601600 -12.870000 8.121644
14.648400 -12.870000 8.124606
14.695200 -12.870000 8.124606
14.742000 -12.870000 8.116474
14.788800 -12.870000 8.106508
14.835600 -12.870000 8.090498
14.882400 -12.870000 8.060234
14.929200 -12.870000 8.043994
15.678000 -12.870000 6.856085
15.724800 -12.870000 6.838542
15.771600 -12.870000 6.827443
15.818400 -12.870000 6.825882
15.865200 -12.870000 6.825882
15.912000 -12.870000 6.822235
15.958800 -12.870000 6.811832
16.005600 -12.870000 6.816931
16.052400 -12.870000 6.811832
16.099200 -12.870000 6.815311
16.146000 -12.870000 6.808575
16.192800 -12.870000 6.807905
16.239600 -12.870000 6.807905
16.286400 -12.870000 6.807905
16.707600 -12.870000 4.285725
16.754400 -12.870000 4.039355
16.801200 -12.870000 3.752082
16.848000 -12.870000 3.604580
17.035200 -12.870000 2.591397
17.082000 -12.870000 2.125512
-18.720000 -12.823200 0.000000
-18.673200 -12.823200 0.000000
-18.626400 -12.823200 0.000000
-18.579600 -12.823200 -7.340314
-18.532800 -12.823200 -7.335125
-18.486000 -12.823200 -7.311664
-18.439200 -12.823200 -7.283601
-18.392400 -12.823200 -7.282387
-18.345600 -12.823200 -7.282759
-18.298800 -12.823200 -7.297385
-18.252000 -12.823200 -7.297385
-18.205200 -12.823200 -7.313638
-18.158400 -12.823200 -7.297385
-18.111600 -12.823200 -7.290481
-18.064800 -12.823200 -7.286459
-18.018000 -12.823200 -7.269406
-17.971200 -12.823200 -7.269406
-17.924400 -12.823200 -7.263713
-17.877600 -12.823200 -7.258115
-17.830800 -12.823200 -7.261091
-17.784000 -12.823200 -7.258115
-17.737200 -12.823200 -7.240897
-17.690400 -12.823200 -7.233145
-17.643600 -12.823200 -7.197173
-17.596800 -12.823200 -7.161240
-17.550000 -12.823200 -7.136238
-17.503200 -12.823200 -7.069204
-17.456400 -12.823200 -7.027386
-17.409600 -12.823200 -6.909958
-17.035200 -12.823200 -5.588364
-15.912000 -12.823200 6.831357
-15.865200 -12.823200 6.861411
-15.818400 -12.823200 6.923255
-15.771600 -12.823200 6.943906
-15.724800 -12.823200 6.951005
-15.678000 -12.823200 6.961398
-15.631200 -12.823200 6.974397
-15.584400 -12.823200 7.009271
-15.537600 -12.823200 7.020053
-15.490800 -12.823200 7.027636
-15.444000 -12.823200 7.032143
-15.397200 -12.823200 7.034600
-15.350400 -12.823200 7.040507
-15.303600 -12.823200 7.047395
-15.256800 -12.823200 7.053145
-15.210000 -12.823200 7.054377
-15.163200 -12.823200 7.055674
-15.116400 -12.823200 7.058733
-15.069600 -12.823200 7.059254
-15.022800 -12.823200 7.064263
-14.976000 -12.823200 7.065964
-14.929200 -12.823200 7.065964
-14.882400 -12.823200 7.073509
-14.835600 -12.823200 7.075417
-14.788800 -12.823200 7.075453
-14.742000 -12.823200 7.077374
-14.695200 -12.823200 7.077374
-14.648400 -12.823200 7.077374
-14.601600 -12.823200 7.083244
-14.554800 -12.823200 7.083449
-14.508000 -12.823200 7.082986
-14.461200 -12.823200 7.082986
-14.414400 -12.823200 7.082986
-14.367600 -12.823200 7.084176
-14.320800 -12.823200 7.082739
-14.274000 -12.823200 7.080545
-14.227200 -12.823200 7.084346
-14.180400 -12.823200 7.100234
-14.133600 -12.823200 7.112172
-14.086800 -12.823200 7.114506
-14.040000 -12.823200 7.132261
-13.993200 -12.823200 7.181348
-13.946400 -12.823200 7.205618
-3.603600 -12.823200 8.677573
-3.556800 -12.823200 8.573811
-3.510000 -12.823200 8.538438
-3.463200 -12.823200 8.469825
-3.416400 -12.823200 8.433633
-3.369600 -12.823200 8.408928
-3.322800 -12.823200 8.370789
-3.276000 -12.823200 8.324262
-3.229200 -12.823200 8.297486
-3.182400 -12.823200 8.248711
-3.135600 -12.823200 8.205324
-3.088800 -12.823200 8.157378
-3.042000 -12.823200 8.146727
-2.995200 -12.823200 8.146727
-2.948400 -12.823200 8.117377
-2.901600 -12.823200 8.096124
-2.854800 -12.823200 8.074932
-2.808000 -12.823200 8.050880
-2.761200 -12.823200 8.030883
-2.714400 -12.823200 8.020749
-2.667600 -12.823200 8.009621
-2.620800 -12.823200 8.007892
-2.574000 -12.823200 7.991075
-2.527200 -12.823200 8.001349
-2.480400 -12.823200 7.982544
-2.433600 -12.823200 7.941372
-2.386800 -12.823200 7.923514
-2.340000 -12.823200 7.891554
-2.293200 -12.823200 7.877424
-2.246400 -12.823200 7.861121
-2.199600 -12.823200 7.848860
-2.152800 -12.823200 7.843276
-2.106000 -12.823200 7.816228
-2.059200 -12.823200 7.805804
-2.012400 -12.823200 7.775174
-1.965600 -12.823200 7.761791
-1.918800 -12.823200 7.748416
-1.872000 -12.823200 7.714550
-1.825200 -12.823200 7.699043
-1.778400 -12.823200 7.697656
-1.731600 -12.823200 7.688110
-1.684800 -12.823200 7.677010
-1.638000 -12.823200 7.677010
-1.591200 -12.823200 7.653885
-1.544400 -12.823200 7.646901
-1.497600 -12.823200 7.639744
-1.450800 -12.823200 7.615704
-1.404000 -12.823200 7.599827
-1.357200 -12.823200 7.585498
-1.310400 -12.823200 7.564184
-1.263600 -12.823200 7.533439
-1.216800 -12.823200 7.514967
-1.170000 -12.823200 7.500901
-1.123200 -12.823200 7.512644
-1.076400 -12.823200 7.492883
-1.029600 -12.823200 7.484895
-0.982800 -12.823200 7.475520
-0.936000 -12.823200 7.476975
-0.889200 -12.823200 7.476975
-0.842400 -12.823200 7.466291
-0.795600 -12.823200 7.455764
-0.748800 -12.823200 7.455764
-0.702000 -12.823200 7.458866
-0.655200 -12.823200 7.457191
-0.608400 -12.823200 7.447452
-0.561600 -12.823200 7.436721
-0.514800 -12.823200 7.433048
-0.468000 -12.823200 7.415566
-0.421200 -12.823200 7.407139
-0.374400 -12.823200 7.372824
-0.327600 -12.823200 7.371407
-0.280800 -12.823200 7.353573
-0.234000 -12.823200 7.353573
-0.187200 -12.823200 7.353573
-0.140400 -12.823200 7.345496
-0.093600 -12.823200 7.329344
-0.046800 -12.823200 7.348875
0.000000 -12.823200 7.339393
0.046800 -12.823200 7.345286
0.093600 -12.823200 7.319257
0.140400 -12.823200 7.309798
0.187200 -12.823200 7.309660
0.234000 -12.823200 7.290094
0.280800 -12.823200 7.276736
0.327600 -12.823200 7.270256
0.374400 -12.823200 7.261538
0.421200 -12.823200 7.254788
0.468000 -12.823200 7.244548
0.514800 -12.823200 7.231389
0.561600 -12.823200 7.228808
0.608400 -12.823200 7.221354
0.655200 -12.823200 7.209008
0.702000 -12.823200 7.199323
0.748800 -12.823200 7.191369
0.795600 -12.823200 7.189656
0.842400 -12.823200 7.186265
0.889200 -12.823200 7.182269
0.936000 -12.823200 7.188038
0.982800 -12.823200 7.215163
1.029600 -12.823200 7.208218
1.076400 -12.823200 7.208218
1.123200 -12.823200 7.200367
1.170000 -12.823200 7.200367
1.216800 -12.823200 7.210715
1.263600 -12.823200 7.210715
1.310400 -12.823200 7.198075
1.357200 -12.823200 7.198075
1.404000 -12.823200 7.200261
1.450800 -12.823200 7.193629
1.497600 -12.823200 7.193629
1.544400 -12.823200 7.170833
1.591200 -12.823200 7.165217
1.638000 -12.823200 7.166554
1.684800 -12.823200 7.170833
1.731600 -12.823200 7.170977
1.778400 -12.823200 7.170297
1.825200 -12.823200 7.166554
1.872000 -12.823200 7.176805
1.918800 -12.823200 7.170297
1.965600 -12.823200 7.162665
2.012400 -12.823200 7.159134
2.059200 -12.823200 7.168648
2.106000 -12.823200 7.186678
2.152800 -12.823200 7.202129
2.199600 -12.823200 7.202129
2.246400 -12.823200 7.202129
2.293200 -12.823200 7.201550
2.340000 -12.823200 7.208048
2.386800 -12.823200 7.201550
2.433600 -12.823200 7.183659
2.480400 -12.823200 7.183106
2.527200 -12.823200 7.190976
2.574000 -12.823200 7.196899
2.620800 -12.823200 7.215530
2.667600 -12.823200 7.215530
2.714400 -12.823200 7.242328
2.761200 -12.823200 7.246718
2.808000 -12.823200 7.242328
2.854800 -12.823200 7.246718
2.901600 -12.823200 7.249509
2.948400 -12.823200 7.261325
2.995200 -12.823200 7.261414
3.042000 -12.823200 7.253491
3.088800 -12.823200 7.261325
3.135600 -12.823200 7.261414
3.182400 -12.823200 7.267248
3.229200 -12.823200 7.263827
3.276000 -12.823200 7.251400
3.322800 -12.823200 7.247770
3.369600 -12.823200 7.243687
3.416400 -12.823200 7.243687
3.463200 -12.823200 7.243687
3.510000 -12.823200 7.243687
3.556800 -12.823200 7.250316
3.603600 -12.823200 7.254704
3.650400 -12.823200 7.283528
3.697200 -12.823200 7.287711
3.744000 -12.823200 7.299177
3.790800 -12.823200 7.318741
3.837600 -12.823200 7.329420
3.884400 -12.823200 7.331472
3.931200 -12.823200 7.339016
3.978000 -12.823200 7.342719
4.024800 -12.823200 7.337017
4.071600 -12.823200 7.343671
4.118400 -12.823200 7.337958
4.165200 -12.823200 7.338723
4.212000 -12.823200 7.348233
4.258800 -12.823200 7.359053
4.305600 -12.823200 7.359053
4.352400 -12.823200 7.374046
4.399200 -12.823200 7.374046
4.446000 -12.823200 7.377357
4.492800 -12.823200 7.396275
4.539600 -12.823200 7.405222
4.586400 -12.823200 7.432325
4.633200 -12.823200 7.441312
4.680000 -12.823200 7.442275
4.726800 -12.823200 7.451947
4.773600 -12.823200 7.475405
4.820400 -12.823200 7.476256
4.867200 -12.823200 7.475405
4.914000 -12.823200 7.474637
4.960800 -12.823200 7.476256
5.007600 -12.823200 7.513103
5.054400 -12.823200 7.560601
5.101200 -12.823200 7.565188
5.148000 -12.823200 7.596584
5.194800 -12.823200 7.603244
5.241600 -12.823200 7.602292
5.288400 -12.823200 7.602292
5.335200 -12.823200 7.613479
5.382000 -12.823200 7.637864
5.428800 -12.823200 7.648817
5.475600 -12.823200 7.675388
5.522400 -12.823200 7.698808
5.569200 -12.823200 7.703379
5.616000 -12.823200 7.715410
5.662800 -12.823200 7.729289
5.709600 -12.823200 7.739591
5.756400 -12.823200 7.750673
5.803200 -12.823200 7.766995
5.850000 -12.823200 7.806306
5.896800 -12.823200 7.828372
5.943600 -12.823200 7.843883
5.990400 -12.823200 7.893825
6.037200 -12.823200 7.906460
6.084000 -12.823200 7.928204
6.130800 -12.823200 7.945219
6.177600 -12.823200 7.974442
6.224400 -12.823200 7.977765
6.271200 -12.823200 8.026092
6.318000 -12.823200 8.034339
6.364800 -12.823200 8.124539
6.411600 -12.823200 8.145189
6.458400 -12.823200 8.182031
6.505200 -12.823200 8.185258
6.552000 -12.823200 8.218343
6.598800 -12.823200 8.247903
6.645600 -12.823200 8.260217
6.692400 -12.823200 8.277602
6.739200 -12.823200 8.306065
6.786000 -12.823200 8.364718
6.832800 -12.823200 8.425342
6.879600 -12.823200 8.619500
6.926400 -12.823200 11.088159
6.973200 -12.823200 11.160926
7.020000 -12.823200 11.205787
7.066800 -12.823200 11.223430
7.113600 -12.823200 11.206692
7.160400 -12.823200 11.169082
7.207200 -12.823200 11.093439
7.254000 -12.823200 -9.589968
7.300800 -12.823200 -9.589968
7.347600 -12.823200 -9.634588
7.394400 -12.823200 -9.600434
7.441200 -12.823200 -9.523708
7.488000 -12.823200 -9.002186
7.534800 -12.823200 23.252425
7.581600 -12.823200 29.492845
7.628400 -12.823200 29.494154
7.675200 -12.823200 29.497070
7.722000 -12.823200 29.498488
7.768800 -12.823200 29.498488
7.815600 -12.823200 29.497070
7.862400 -12.823200 29.498488
7.909200 -12.823200 29.495874
7.956000 -12.823200 29.495874
13.104000 -12.823200 8.099997
13.150800 -12.823200 8.078447
13.197600 -12.823200 8.063411
13.244400 -12.823200 8.043294
13.291200 -12.823200 8.042749
13.431600 -12.823200 8.057807
13.478400 -12.823200 8.057807
13.525200 -12.823200 8.068027
13.572000 -12.823200 8.068027
13.618800 -12.823200 8.069211
13.665600 -12.823200 8.066823
13.712400 -12.823200 8.067001
13.759200 -12.823200 8.072230
13.806000 -12.823200 8.073580
13.852800 -12.823200 8.073541
13.899600 -12.823200 8.076066
13.946400 -12.823200 8.079551
13.993200 -12.823200 8.079613
14.040000 -12.823200 8.079613
14.086800 -12.823200 8.078372
14.133600 -12.823200 8.067413
14.180400 -12.823200 8.073690
14.227200 -12.823200 8.078372
14.274000 -12.823200 8.067194
14.320800 -12.823200 8.082764
14.367600 -12.823200 8.085977
14.414400 -12.823200 8.097320
14.461200 -12.823200 8.118870
14.508000 -12.823200 8.121644
14.554800 -12.823200 8.121644
14.601600 -12.823200 8.125489
14.648400 -12.823200 8.125489
14.695200 -12.823200 8.127494
14.742000 -12.823200 8.122184
14.788800 -12.823200 8.112028
14.835600 -12.823200 8.097660
14.882400 -12.823200 8.082629
14.929200 -12.823200 8.063117
14.976000 -12.823200 8.055228
15.678000 -12.823200 6.866953
15.724800 -12.823200 6.856085
15.771600 -12.823200 6.849785
15.818400 -12.823200 6.844753
15.865200 -12.823200 6.841502
15.912000 -12.823200 6.824905
15.958800 -12.823200 6.807455
16.005600 -12.823200 6.818208
16.052400 -12.823200 6.816931
16.099200 -12.823200 6.816931
16.146000 -12.823200 6.815311
16.192800 -12.823200 6.815176
16.239600 -12.823200 6.816931
16.286400 -12.823200 6.817833
16.333200 -12.823200 6.807905
16.380000 -12.823200 6.795036
16.707600 -12.823200 4.456220
16.754400 -12.823200 4.116151
16.801200 -12.823200 3.950862
16.848000 -12.823200 3.692999
16.988400 -12.823200 2.876655
17.035200 -12.823200 2.661053
17.082000 -12.823200 2.318191
-18.720000 -12.776400 0.000000
-18.673200 -12.776400 0.000000
-18.626400 -12.776400 0.000000
-18.579600 -12.776400 -7.340314
-18.532800 -12.776400 -7.337539
-18.486000 -12.776400 -7.310091
-18.439200 -12.776400 -7.303447
-18.392400 -12.776400 -7.295201
-18.345600 -12.776400 -7.295201
-18.298800 -12.776400 -7.307369
-18.252000 -12.776400 -7.307369
-18.205200 -12.776400 -7.313638
-18.158400 -12.776400 -7.307781
-18.111600 -12.776400 -7.307781
-18.064800 -12.776400 -7.307781
-18.018000 -12.776400 -7.302265
-17.971200 -12.776400 -7.290481
-17.924400 -12.776400 -7.271130
-17.877600 -12.776400 -7.261091
-17.830800 -12.776400 -7.263713
-17.784000 -12.776400 -7.261091
-17.737200 -12.776400 -7.240897
-17.690400 -12.776400 -7.231543
-17.643600 -12.776400 -7.190542
-17.596800 -12.776400 -7.150180
-17.550000 -12.776400 -7.109881
-17.503200 -12.776400 -7.028204
-17.456400 -12.776400 -6.988862
-17.082000 -12.776400 -5.588364
-15.958800 -12.776400 6.825973
-15.912000 -12.776400 6.852124
-15.865200 -12.776400 6.925005
-15.818400 -12.776400 6.941946
-15.771600 -12.776400 6.951005
-15.724800 -12.776400 6.966297
-15.678000 -12.776400 6.974719
-15.631200 -12.776400 6.996000
-15.584400 -12.776400 7.017646
-15.537600 -12.776400 7.026128
-15.490800 -12.776400 7.030779
-15.444000 -12.776400 7.034377
-15.397200 -12.776400 7.039138
-15.350400 -12.776400 7.046212
-15.303600 -12.776400 7.050419
-15.256800 -12.776400 7.053145
-15.210000 -12.776400 7.053145
-15.163200 -12.776400 7.055363
-15.116400 -12.776400 7.064212
-15.069600 -12.776400 7.064212
-15.022800 -12.776400 7.064263
-14.976000 -12.776400 7.067943
-14.929200 -12.776400 7.075417
-14.882400 -12.776400 7.076251
-14.835600 -12.776400 7.077392
-14.788800 -12.776400 7.077663
-14.742000 -12.776400 7.080210
-14.695200 -12.776400 7.081421
-14.648400 -12.776400 7.082986
-14.601600 -12.776400 7.090717
-14.554800 -12.776400 7.090887
-14.508000 -12.776400 7.090330
-14.461200 -12.776400 7.087839
-14.414400 -12.776400 7.087383
-14.367600 -12.776400 7.090330
-14.320800 -12.776400 7.084346
-14.274000 -12.776400 7.082739
-14.227200 -12.776400 7.091369
-14.180400 -12.776400 7.111720
-14.133600 -12.776400 7.114506
-14.086800 -12.776400 7.137506
-14.040000 -12.776400 7.177560
-13.993200 -12.776400 7.218616
-3.603600 -12.776400 8.665946
-3.556800 -12.776400 8.553130
-3.510000 -12.776400 8.509771
-3.463200 -12.776400 8.463498
-3.416400 -12.776400 8.431262
-3.369600 -12.776400 8.387366
-3.322800 -12.776400 8.370789
-3.276000 -12.776400 8.324262
-3.229200 -12.776400 8.297486
-3.182400 -12.776400 8.248711
-3.135600 -12.776400 8.227854
-3.088800 -12.776400 8.186708
-3.042000 -12.776400 8.157466
-2.995200 -12.776400 8.146727
-2.948400 -12.776400 8.101840
-2.901600 -12.776400 8.084446
-2.854800 -12.776400 8.067991
-2.808000 -12.776400 8.045998
-2.761200 -12.776400 8.030883
-2.714400 -12.776400 8.020749
-2.667600 -12.776400 8.007892
-2.620800 -12.776400 8.004233
-2.574000 -12.776400 7.982544
-2.527200 -12.776400 8.001349
-2.480400 -12.776400 7.964697
-2.433600 -12.776400 7.930624
-2.386800 -12.776400 7.920858
-2.340000 -12.776400 7.891554
-2.293200 -12.776400 7.875224
-2.246400 -12.776400 7.855527
-2.199600 -12.776400 7.825783
-2.152800 -12.776400 7.819024
-2.106000 -12.776400 7.810003
-2.059200 -12.776400 7.804943
-2.012400 -12.776400 7.775174
-1.965600 -12.776400 7.761791
-1.918800 -12.776400 7.754813
-1.872000 -12.776400 7.709351
-1.825200 -12.776400 7.698914
-1.778400 -12.776400 7.696121
-1.731600 -12.776400 7.681076
-1.684800 -12.776400 7.672645
-1.638000 -12.776400 7.667678
-1.591200 -12.776400 7.646901
-1.544400 -12.776400 7.639744
-1.497600 -12.776400 7.623413
-1.450800 -12.776400 7.615477
-1.404000 -12.776400 7.587998
-1.357200 -12.776400 7.577365
-1.310400 -12.776400 7.546861
-1.263600 -12.776400 7.519061
-1.216800 -12.776400 7.511483
-1.170000 -12.776400 7.492883
-1.123200 -12.776400 7.511483
-1.076400 -12.776400 7.492883
-1.029600 -12.776400 7.488999
-0.982800 -12.776400 7.472855
-0.936000 -12.776400 7.474273
-0.889200 -12.776400 7.470097
-0.842400 -12.776400 7.466291
-0.795600 -12.776400 7.455764
-0.748800 -12.776400 7.444130
-0.702000 -12.776400 7.455764
-0.655200 -12.776400 7.444130
-0.608400 -12.776400 7.436721
-0.561600 -12.776400 7.421291
-0.514800 -12.776400 7.418926
-0.468000 -12.776400 7.411924
-0.421200 -12.776400 7.386307
-0.374400 -12.776400 7.372743
-0.327600 -12.776400 7.370432
-0.280800 -12.776400 7.350056
-0.234000 -12.776400 7.350056
-0.187200 -12.776400 7.339393
-0.140400 -12.776400 7.328868
-0.093600 -12.776400 7.322297
-0.046800 -12.776400 7.328868
0.000000 -12.776400 7.319257
0.046800 -12.776400 7.339393
0.093600 -12.776400 7.319522
0.140400 -12.776400 7.318969
0.187200 -12.776400 7.311215
0.234000 -12.776400 7.307100
0.280800 -12.776400 7.276736
0.327600 -12.776400 7.270256
0.374400 -12.776400 7.261538
0.421200 -12.776400 7.249855
0.468000 -12.776400 7.241979
0.514800 -12.776400 7.230260
0.561600 -12.776400 7.230260
0.608400 -12.776400 7.211088
0.655200 -12.776400 7.202239
0.702000 -12.776400 7.196771
0.748800 -12.776400 7.191369
0.795600 -12.776400 7.186265
0.842400 -12.776400 7.171473
0.889200 -12.776400 7.167073
0.936000 -12.776400 7.182578
0.982800 -12.776400 7.208218
1.029600 -12.776400 7.194669
1.076400 -12.776400 7.194669
1.123200 -12.776400 7.198075
1.170000 -12.776400 7.210715
1.216800 -12.776400 7.218793
1.263600 -12.776400 7.212349
1.310400 -12.776400 7.193629
1.357200 -12.776400 7.177248
1.404000 -12.776400 7.170833
1.450800 -12.776400 7.170833
1.497600 -12.776400 7.170833
1.544400 -12.776400 7.162578
1.591200 -12.776400 7.158777
1.638000 -12.776400 7.165075
1.684800 -12.776400 7.170297
1.731600 -12.776400 7.170977
1.778400 -12.776400 7.170977
1.825200 -12.776400 7.170297
1.872000 -12.776400 7.176643
1.918800 -12.776400 7.170297
1.965600 -12.776400 7.162665
2.012400 -12.776400 7.159134
2.059200 -12.776400 7.159134
2.106000 -12.776400 7.176643
2.152800 -12.776400 7.204012
2.199600 -12.776400 7.204012
2.246400 -12.776400 7.213464
2.293200 -12.776400 7.208048
2.340000 -12.776400 7.218680
2.386800 -12.776400 7.208048
2.433600 -12.776400 7.190976
2.480400 -12.776400 7.183659
2.527200 -12.776400 7.203999
2.574000 -12.776400 7.208438
2.620800 -12.776400 7.215805
2.667600 -12.776400 7.229498
2.714400 -12.776400 7.242328
2.761200 -12.776400 7.246718
2.808000 -12.776400 7.246718
2.854800 -12.776400 7.247908
2.901600 -12.776400 7.247908
2.948400 -12.776400 7.251473
2.995200 -12.776400 7.261325
3.042000 -12.776400 7.261325
3.088800 -12.776400 7.261414
3.135600 -12.776400 7.267969
3.182400 -12.776400 7.275717
3.229200 -12.776400 7.275717
3.276000 -12.776400 7.263827
3.322800 -12.776400 7.254704
3.369600 -12.776400 7.254609
3.416400 -12.776400 7.254609
3.463200 -12.776400 7.251400
3.510000 -12.776400 7.248586
3.556800 -12.776400 7.251400
3.603600 -12.776400 7.264286
3.650400 -12.776400 7.285372
3.697200 -12.776400 7.291114
3.744000 -12.776400 7.301558
3.790800 -12.776400 7.323330
3.837600 -12.776400 7.327408
3.884400 -12.776400 7.327408
3.931200 -12.776400 7.331472
3.978000 -12.776400 7.337017
4.024800 -12.776400 7.331472
4.071600 -12.776400 7.343671
4.118400 -12.776400 7.337017
4.165200 -12.776400 7.337017
4.212000 -12.776400 7.342121
4.258800 -12.776400 7.342121
4.305600 -12.776400 7.342121
4.352400 -12.776400 7.359555
4.399200 -12.776400 7.359555
4.446000 -12.776400 7.359555
4.492800 -12.776400 7.374046
4.539600 -12.776400 7.389228
4.586400 -12.776400 7.405222
4.633200 -12.776400 7.432325
4.680000 -12.776400 7.440725
4.726800 -12.776400 7.442275
4.773600 -12.776400 7.472127
4.820400 -12.776400 7.474637
4.867200 -12.776400 7.472127
4.914000 -12.776400 7.470729
4.960800 -12.776400 7.474637
5.007600 -12.776400 7.476256
5.054400 -12.776400 7.555353
5.101200 -12.776400 7.574650
5.148000 -12.776400 7.596584
5.194800 -12.776400 7.604646
5.241600 -12.776400 7.606808
5.288400 -12.776400 7.615452
5.335200 -12.776400 7.623838
5.382000 -12.776400 7.652889
5.428800 -12.776400 7.665010
5.475600 -12.776400 7.689268
5.522400 -12.776400 7.715410
5.569200 -12.776400 7.717308
5.616000 -12.776400 7.726488
5.662800 -12.776400 7.739591
5.709600 -12.776400 7.753362
5.756400 -12.776400 7.766529
5.803200 -12.776400 7.796697
5.850000 -12.776400 7.813571
5.896800 -12.776400 7.828372
5.943600 -12.776400 7.843682
5.990400 -12.776400 7.888285
6.037200 -12.776400 7.902396
6.084000 -12.776400 7.929822
6.130800 -12.776400 7.962041
6.177600 -12.776400 7.974442
6.224400 -12.776400 7.985929
6.271200 -12.776400 8.026092
6.318000 -12.776400 8.034740
6.364800 -12.776400 8.116455
6.411600 -12.776400 8.145522
6.458400 -12.776400 8.182031
6.505200 -12.776400 8.192734
6.552000 -12.776400 8.206487
6.598800 -12.776400 8.215385
6.645600 -12.776400 8.260886
6.692400 -12.776400 8.304309
6.739200 -12.776400 8.324847
6.786000 -12.776400 8.381236
6.832800 -12.776400 8.425342
6.879600 -12.776400 8.619500
6.926400 -12.776400 11.095339
6.973200 -12.776400 11.169082
7.020000 -12.776400 11.206692
7.066800 -12.776400 11.231949
7.113600 -12.776400 11.223430
7.160400 -12.776400 11.169082
7.207200 -12.776400 -9.099788
7.254000 -12.776400 -9.588326
7.300800 -12.776400 -9.589968
7.347600 -12.776400 -9.588326
7.394400 -12.776400 -9.570802
7.441200 -12.776400 -9.422252
7.488000 -12.776400 -8.665519
7.534800 -12.776400 29.489585
7.581600 -12.776400 29.497070
7.628400 -12.776400 29.498821
7.675200 -12.776400 29.502136
7.722000 -12.776400 29.502998
7.768800 -12.776400 29.500657
7.815600 -12.776400 29.500657
7.862400 -12.776400 29.500648
7.909200 -12.776400 29.499416
13.150800 -12.776400 8.075192
13.197600 -12.776400 8.057746
13.244400 -12.776400 8.039607
13.291200 -12.776400 8.042262
13.431600 -12.776400 8.067472
13.478400 -12.776400 8.061702
13.525200 -12.776400 8.070799
13.572000 -12.776400 8.069211
13.618800 -12.776400 8.068027
13.665600 -12.776400 8.061852
13.712400 -12.776400 8.064897
13.759200 -12.776400 8.067277
13.806000 -12.776400 8.072230
13.852800 -12.776400 8.067277
13.899600 -12.776400 8.072230
13.946400 -12.776400 8.077119
13.993200 -12.776400 8.079613
14.040000 -12.776400 8.079551
14.086800 -12.776400 8.067413
14.133600 -12.776400 8.062726
14.180400 -12.776400 8.065135
14.227200 -12.776400 8.062726
14.274000 -12.776400 8.062726
14.320800 -12.776400 8.078372
14.367600 -12.776400 8.088142
14.414400 -12.776400 8.102296
14.461200 -12.776400 8.115358
14.508000 -12.776400 8.121090
14.554800 -12.776400 8.121644
14.601600 -12.776400 8.125489
14.648400 -12.776400 8.127494
14.695200 -12.776400 8.134764
14.742000 -12.776400 8.125489
14.788800 -12.776400 8.119399
14.835600 -12.776400 8.101221
14.882400 -12.776400 8.095915
14.929200 -12.776400 8.090498
14.976000 -12.776400 8.088250
15.678000 -12.776400 6.893301
15.724800 -12.776400 6.862923
15.771600 -12.776400 6.857111
15.818400 -12.776400 6.853464
15.865200 -12.776400 6.844753
15.912000 -12.776400 6.824905
15.958800 -12.776400 6.807022
16.005600 -12.776400 6.824905
16.052400 -12.776400 6.818208
16.099200 -12.776400 6.820262
16.146000 -12.776400 6.817833
16.192800 -12.776400 6.815311
16.239600 -12.776400 6.820262
16.286400 -12.776400 6.825830
16.333200 -12.776400 6.808575
16.380000 -12.776400 6.798434
16.426800 -12.776400 6.778355
16.473600 -12.776400 6.705774
16.614000 -12.776400 5.007006
16.660800 -12.776400 4.799973
16.707600 -12.776400 4.701478
16.754400 -12.776400 4.269287
16.801200 -12.776400 4.027488
16.988400 -12.776400 2.975332
17.035200 -12.776400 2.792422
17.082000 -12.776400 2.537733
-18.720000 -12.729600 0.000000
-18.673200 -12.729600 0.000000
-18.626400 -12.729600 0.000000
-18.579600 -12.729600 -7.339949
-18.532800 -12.729600 -7.325457
-18.486000 -12.729600 -7.303447
-18.439200 -12.729600 -7.295201
-18.392400 -12.729600 -7.282387
-18.345600 -12.729600 -7.282387
-18.298800 -12.729600 -7.295201
-18.252000 -12.729600 -7.282759
-18.205200 -12.729600 -7.302265
-18.158400 -12.729600 -7.302265
-18.111600 -12.729600 -7.276891
-18.064800 -12.729600 -7.271006
-18.018000 -12.729600 -7.271130
-17.971200 -12.729600 -7.284545
-17.924400 -12.729600 -7.271130
-17.877600 -12.729600 -7.261091
-17.830800 -12.729600 -7.269406
-17.784000 -12.729600 -7.261091
-17.737200 -12.729600 -7.250106
-17.690400 -12.729600 -7.231543
-17.643600 -12.729600 -7.197952
-17.596800 -12.729600 -7.157725
-17.550000 -12.729600 -7.117673
-17.503200 -12.729600 -7.028204
-17.456400 -12.729600 -6.965868
-17.128800 -12.729600 -5.693557
-17.082000 -12.729600 -5.572857
-16.426800 -12.729600 5.229494
-16.380000 -12.729600 5.287774
-15.958800 -12.729600 6.847800
-15.912000 -12.729600 6.909159
-15.865200 -12.729600 6.943906
-15.818400 -12.729600 6.950326
-15.771600 -12.729600 6.966297
-15.724800 -12.729600 6.983491
-15.678000 -12.729600 6.996000
-15.631200 -12.729600 7.010957
-15.584400 -12.729600 7.024962
-15.537600 -12.729600 7.030779
-15.490800 -12.729600 7.034600
-15.444000 -12.729600 7.039123
-15.397200 -12.729600 7.048982
-15.350400 -12.729600 7.050665
-15.303600 -12.729600 7.051464
-15.256800 -12.729600 7.053345
-15.210000 -12.729600 7.053145
-15.163200 -12.729600 7.056356
-15.116400 -12.729600 7.064212
-15.069600 -12.729600 7.057409
-15.022800 -12.729600 7.064212
-14.976000 -12.729600 7.067092
-14.929200 -12.729600 7.075465
-14.882400 -12.729600 7.077663
-14.835600 -12.729600 7.077663
-14.788800 -12.729600 7.080130
-14.742000 -12.729600 7.082417
-14.695200 -12.729600 7.085969
-14.648400 -12.729600 7.085969
-14.601600 -12.729600 7.090887
-14.554800 -12.729600 7.091821
-14.508000 -12.729600 7.091683
-14.461200 -12.729600 7.090717
-14.414400 -12.729600 7.090717
-14.367600 -12.729600 7.091683
-14.320800 -12.729600 7.090717
-14.274000 -12.729600 7.087839
-14.227200 -12.729600 7.096900
-14.180400 -12.729600 7.112990
-14.133600 -12.729600 7.131147
-14.086800 -12.729600 7.165904
-14.040000 -12.729600 7.205618
-13.993200 -12.729600 7.299506
-3.603600 -12.729600 8.604363
-3.556800 -12.729600 8.566634
-3.510000 -12.729600 8.529108
-3.463200 -12.729600 8.475872
-3.416400 -12.729600 8.449482
-3.369600 -12.729600 8.411114
-3.322800 -12.729600 8.349145
-3.276000 -12.729600 8.305661
-3.229200 -12.729600 8.273230
-3.182400 -12.729600 8.248711
-3.135600 -12.729600 8.228092
-3.088800 -12.729600 8.215718
-3.042000 -12.729600 8.186708
-2.995200 -12.729600 8.157466
-2.948400 -12.729600 8.103301
-2.901600 -12.729600 8.085404
-2.854800 -12.729600 8.067991
-2.808000 -12.729600 8.045998
-2.761200 -12.729600 8.040274
-2.714400 -12.729600 8.026672
-2.667600 -12.729600 8.020749
-2.620800 -12.729600 8.007892
-2.574000 -12.729600 7.992909
-2.527200 -12.729600 8.001349
-2.480400 -12.729600 7.964697
-2.433600 -12.729600 7.929330
-2.386800 -12.729600 7.915712
-2.340000 -12.729600 7.891218
-2.293200 -12.729600 7.864965
-2.246400 -12.729600 7.845539
-2.199600 -12.729600 7.825783
-2.152800 -12.729600 7.819024
-2.106000 -12.729600 7.810003
-2.059200 -12.729600 7.804012
-2.012400 -12.729600 7.782728
-1.965600 -12.729600 7.764299
-1.918800 -12.729600 7.756664
-1.872000 -12.729600 7.704517
-1.825200 -12.729600 7.698140
-1.778400 -12.729600 7.695566
-1.731600 -12.729600 7.681076
-1.684800 -12.729600 7.665394
-1.638000 -12.729600 7.656329
-1.591200 -12.729600 7.645599
-1.544400 -12.729600 7.623413
-1.497600 -12.729600 7.621798
-1.450800 -12.729600 7.609641
-1.404000 -12.729600 7.583507
-1.357200 -12.729600 7.559352
-1.310400 -12.729600 7.541041
-1.263600 -12.729600 7.514967
-1.216800 -12.729600 7.511874
-1.170000 -12.729600 7.500901
-1.123200 -12.729600 7.511874
-1.076400 -12.729600 7.500901
-1.029600 -12.729600 7.490366
-0.982800 -12.729600 7.474273
-0.936000 -12.729600 7.474273
-0.889200 -12.729600 7.469568
-0.842400 -12.729600 7.466023
-0.795600 -12.729600 7.458866
-0.748800 -12.729600 7.447801
-0.702000 -12.729600 7.448427
-0.655200 -12.729600 7.444130
-0.608400 -12.729600 7.421291
-0.561600 -12.729600 7.414238
-0.514800 -12.729600 7.410918
-0.468000 -12.729600 7.394392
-0.421200 -12.729600 7.379522
-0.374400 -12.729600 7.371821
-0.327600 -12.729600 7.366450
-0.280800 -12.729600 7.353573
-0.234000 -12.729600 7.353573
-0.187200 -12.729600 7.350056
-0.140400 -12.729600 7.329344
-0.093600 -12.729600 7.324147
-0.046800 -12.729600 7.328282
0.000000 -12.729600 7.318969
0.046800 -12.729600 7.324147
0.093600 -12.729600 7.319257
0.140400 -12.729600 7.314578
0.187200 -12.729600 7.311215
0.234000 -12.729600 7.286865
0.280800 -12.729600 7.270256
0.327600 -12.729600 7.269955
0.374400 -12.729600 7.262564
0.421200 -12.729600 7.254788
0.468000 -12.729600 7.241979
0.514800 -12.729600 7.230260
0.561600 -12.729600 7.230260
0.608400 -12.729600 7.225951
0.655200 -12.729600 7.209008
0.702000 -12.729600 7.197358
0.748800 -12.729600 7.197358
0.795600 -12.729600 7.187458
0.842400 -12.729600 7.171473
0.889200 -12.729600 7.165971
0.936000 -12.729600 7.182269
0.982800 -12.729600 7.188038
1.029600 -12.729600 7.186504
1.076400 -12.729600 7.185983
1.123200 -12.729600 7.186504
1.170000 -12.729600 7.194669
1.216800 -12.729600 7.210715
1.263600 -12.729600 7.207002
1.310400 -12.729600 7.193629
1.357200 -12.729600 7.177248
1.404000 -12.729600 7.173355
1.450800 -12.729600 7.172520
1.497600 -12.729600 7.170977
1.544400 -12.729600 7.157039
1.591200 -12.729600 7.149450
1.638000 -12.729600 7.164903
1.684800 -12.729600 7.166554
1.731600 -12.729600 7.170618
1.778400 -12.729600 7.170297
1.825200 -12.729600 7.165217
1.872000 -12.729600 7.170297
1.918800 -12.729600 7.162665
1.965600 -12.729600 7.159134
2.012400 -12.729600 7.151264
2.059200 -12.729600 7.154127
2.106000 -12.729600 7.176643
2.152800 -12.729600 7.204012
2.199600 -12.729600 7.208048
2.246400 -12.729600 7.220514
2.293200 -12.729600 7.220514
2.340000 -12.729600 7.222118
2.386800 -12.729600 7.220190
2.433600 -12.729600 7.208048
2.480400 -12.729600 7.199772
2.527200 -12.729600 7.215805
2.574000 -12.729600 7.222118
2.620800 -12.729600 7.242328
2.667600 -12.729600 7.246718
2.714400 -12.729600 7.251267
2.761200 -12.729600 7.251267
2.808000 -12.729600 7.247908
2.854800 -12.729600 7.247908
2.901600 -12.729600 7.247908
2.948400 -12.729600 7.251473
2.995200 -12.729600 7.267248
3.042000 -12.729600 7.271037
3.088800 -12.729600 7.275717
3.135600 -12.729600 7.283646
3.182400 -12.729600 7.282483
3.229200 -12.729600 7.282483
3.276000 -12.729600 7.278213
3.322800 -12.729600 7.263827
3.369600 -12.729600 7.262628
3.416400 -12.729600 7.254838
3.463200 -12.729600 7.254609
3.510000 -12.729600 7.254192
3.556800 -12.729600 7.252138
3.603600 -12.729600 7.264286
3.650400 -12.729600 7.286074
3.697200 -12.729600 7.294326
3.744000 -12.729600 7.301506
3.790800 -12.729600 7.323330
3.837600 -12.729600 7.327408
3.884400 -12.729600 7.327408
3.931200 -12.729600 7.339016
3.978000 -12.729600 7.342719
4.024800 -12.729600 7.331472
4.071600 -12.729600 7.342719
4.118400 -12.729600 7.333688
4.165200 -12.729600 7.329350
4.212000 -12.729600 7.340281
4.258800 -12.729600 7.338723
4.305600 -12.729600 7.338723
4.352400 -12.729600 7.359053
4.399200 -12.729600 7.359053
4.446000 -12.729600 7.359053
4.492800 -12.729600 7.359555
4.539600 -12.729600 7.364843
4.586400 -12.729600 7.394330
4.633200 -12.729600 7.408254
4.680000 -12.729600 7.427165
4.726800 -12.729600 7.432325
4.773600 -12.729600 7.463282
4.820400 -12.729600 7.470729
4.867200 -12.729600 7.467968
4.914000 -12.729600 7.467968
4.960800 -12.729600 7.470958
5.007600 -12.729600 7.473781
5.054400 -12.729600 7.492832
5.101200 -12.729600 7.565188
5.148000 -12.729600 7.579847
5.194800 -12.729600 7.603244
5.241600 -12.729600 7.613479
5.288400 -12.729600 7.620300
5.335200 -12.729600 7.643342
5.382000 -12.729600 7.666715
5.428800 -12.729600 7.669629
5.475600 -12.729600 7.676240
5.522400 -12.729600 7.711160
5.569200 -12.729600 7.711160
5.616000 -12.729600 7.723536
5.662800 -12.729600 7.733762
5.709600 -12.729600 7.749423
5.756400 -12.729600 7.753362
5.803200 -12.729600 7.798147
5.850000 -12.729600 7.822630
5.896800 -12.729600 7.831410
5.943600 -12.729600 7.843682
5.990400 -12.729600 7.881404
6.037200 -12.729600 7.897233
6.084000 -12.729600 7.910577
6.130800 -12.729600 7.953208
6.177600 -12.729600 7.977179
6.224400 -12.729600 7.998964
6.271200 -12.729600 8.027380
6.318000 -12.729600 8.051518
6.364800 -12.729600 8.124883
6.411600 -12.729600 8.172186
6.458400 -12.729600 8.187769
6.505200 -12.729600 8.195005
6.552000 -12.729600 8.247903
6.598800 -12.729600 8.255814
6.645600 -12.729600 8.289941
6.692400 -12.729600 8.311818
6.739200 -12.729600 8.341627
6.786000 -12.729600 8.386367
6.832800 -12.729600 8.517105
6.879600 -12.729600 8.624430
6.926400 -12.729600 11.123348
6.973200 -12.729600 11.190665
7.020000 -12.729600 11.229236
7.066800 -12.729600 11.231949
7.113600 -12.729600 11.205787
7.160400 -12.729600 11.165325
7.207200 -12.729600 -9.099788
7.254000 -12.729600 -9.529149
7.300800 -12.729600 -9.570802
7.347600 -12.729600 -9.529149
7.394400 -12.729600 -9.422252
7.441200 -12.729600 -9.261784
7.488000 -12.729600 -8.396416
7.534800 -12.729600 29.494154
7.581600 -12.729600 29.502136
7.628400 -12.729600 29.503047
7.675200 -12.729600 29.504199
7.722000 -12.729600 29.505496
7.768800 -12.729600 29.504578
7.815600 -12.729600 29.504578
7.862400 -12.729600 29.503850
7.909200 -12.729600 29.500657
7.956000 -12.729600 29.499416
13.197600 -12.729600 8.063411
13.244400 -12.729600 8.045062
13.291200 -12.729600 8.043294
13.338000 -12.729600 8.063411
13.384800 -12.729600 8.070799
13.431600 -12.729600 8.081588
13.478400 -12.729600 8.081588
13.525200 -12.729600 8.085710
13.572000 -12.729600 8.073814
13.618800 -12.729600 8.073580
13.665600 -12.729600 8.072230
13.712400 -12.729600 8.072230
13.759200 -12.729600 8.073541
13.806000 -12.729600 8.074662
13.852800 -12.729600 8.073541
13.899600 -12.729600 8.074662
13.946400 -12.729600 8.076066
13.993200 -12.729600 8.079551
14.040000 -12.729600 8.076066
14.086800 -12.729600 8.076066
14.133600 -12.729600 8.067194
14.180400 -12.729600 8.075698
14.227200 -12.729600 8.078372
14.274000 -12.729600 8.091838
14.320800 -12.729600 8.088633
14.367600 -12.729600 8.102296
14.414400 -12.729600 8.108152
14.461200 -12.729600 8.115358
14.508000 -12.729600 8.121090
14.554800 -12.729600 8.121644
14.601600 -12.729600 8.125489
14.648400 -12.729600 8.129631
14.695200 -12.729600 8.129631
14.742000 -12.729600 8.127494
14.788800 -12.729600 8.126083
14.835600 -12.729600 8.119399
14.882400 -12.729600 8.112028
14.929200 -12.729600 8.098138
14.976000 -12.729600 8.096020
15.022800 -12.729600 8.088250
15.678000 -12.729600 6.916256
15.724800 -12.729600 6.897990
15.771600 -12.729600 6.865102
15.818400 -12.729600 6.862111
15.865200 -12.729600 6.857111
15.912000 -12.729600 6.838542
15.958800 -12.729600 6.824905
16.005600 -12.729600 6.827443
16.052400 -12.729600 6.818208
16.099200 -12.729600 6.820262
16.146000 -12.729600 6.815311
16.192800 -12.729600 6.820262
16.239600 -12.729600 6.826532
16.286400 -12.729600 6.828751
16.333200 -12.729600 6.815311
16.380000 -12.729600 6.804460
16.426800 -12.729600 6.786093
16.473600 -12.729600 6.733314
16.660800 -12.729600 4.927038
16.707600 -12.729600 4.746450
16.754400 -12.729600 4.456220
16.801200 -12.729600 4.140874
-18.720000 -12.682800 0.000000
-18.673200 -12.682800 0.000000
-18.626400 -12.682800 0.000000
-18.579600 -12.682800 -7.342935
-18.532800 -12.682800 -7.325457
-18.486000 -12.682800 -7.303447
-18.439200 -12.682800 -7.295201
-18.392400 -12.682800 -7.295201
-18.345600 -12.682800 -7.295201
-18.298800 -12.682800 -7.307369
-18.252000 -12.682800 -7.302265
-18.205200 -12.682800 -7.307781
-18.158400 -12.682800 -7.307781
-18.111600 -12.682800 -7.290481
-18.064800 -12.682800 -7.280225
-18.018000 -12.682800 -7.271006
-17.971200 -12.682800 -7.259226
-17.924400 -12.682800 -7.259226
-17.877600 -12.682800 -7.256128
-17.830800 -12.682800 -7.258115
-17.784000 -12.682800 -7.256879
-17.737200 -12.682800 -7.240881
-17.690400 -12.682800 -7.217817
-17.643600 -12.682800 -7.174532
-17.596800 -12.682800 -7.142316
-17.550000 -12.682800 -7.088193
-17.503200 -12.682800 -7.027386
-15.958800 -12.682800 6.897134
-15.912000 -12.682800 6.946643
-15.865200 -12.682800 6.955865
-15.818400 -12.682800 6.968680
-15.771600 -12.682800 6.986160
-15.724800 -12.682800 6.999197
-15.678000 -12.682800 7.013947
-15.631200 -12.682800 7.022914
-15.584400 -12.682800 7.027636
-15.537600 -12.682800 7.037959
-15.490800 -12.682800 7.039123
-15.444000 -12.682800 7.040336
-15.397200 -12.682800 7.053345
-15.350400 -12.682800 7.053345
-15.303600 -12.682800 7.056356
-15.256800 -12.682800 7.057409
-15.210000 -12.682800 7.057409
-15.163200 -12.682800 7.064856
-15.116400 -12.682800 7.066837
-15.069600 -12.682800 7.064856
-15.022800 -12.682800 7.064856
-14.976000 -12.682800 7.075465
-14.929200 -12.682800 7.077392
-14.882400 -12.682800 7.077392
-14.835600 -12.682800 7.077392
-14.788800 -12.682800 7.077663
-14.742000 -12.682800 7.080156
-14.695200 -12.682800 7.083109
-14.648400 -12.682800 7.083109
-14.601600 -12.682800 7.090045
-14.554800 -12.682800 7.090717
-14.508000 -12.682800 7.090887
-14.461200 -12.682800 7.091683
-14.414400 -12.682800 7.091821
-14.367600 -12.682800 7.094084
-14.320800 -12.682800 7.094084
-14.274000 -12.682800 7.096900
-14.227200 -12.682800 7.111720
-14.180400 -12.682800 7.120530
-14.133600 -12.682800 7.151921
-14.086800 -12.682800 7.188526
-14.040000 -12.682800 7.251323
-3.603600 -12.682800 8.604363
-3.556800 -12.682800 8.553130
-3.510000 -12.682800 8.509771
-3.463200 -12.682800 8.469825
-3.416400 -12.682800 8.446532
-3.369600 -12.682800 8.406167
-3.322800 -12.682800 8.364620
-3.276000 -12.682800 8.327420
-3.229200 -12.682800 8.291684
-3.182400 -12.682800 8.261706
-3.135600 -12.682800 8.243646
-3.088800 -12.682800 8.227854
-3.042000 -12.682800 8.213171
-2.995200 -12.682800 8.175062
-2.948400 -12.682800 8.117377
-2.901600 -12.682800 8.087945
-2.854800 -12.682800 8.084446
-2.808000 -12.682800 8.066766
-2.761200 -12.682800 8.057022
-2.714400 -12.682800 8.042743
-2.667600 -12.682800 8.030883
-2.620800 -12.682800 8.020120
-2.574000 -12.682800 8.003054
-2.527200 -12.682800 8.003054
-2.480400 -12.682800 7.955266
-2.433600 -12.682800 7.928562
-2.386800 -12.682800 7.904828
-2.340000 -12.682800 7.894642
-2.293200 -12.682800 7.861121
-2.246400 -12.682800 7.845539
-2.199600 -12.682800 7.825783
-2.152800 -12.682800 7.811439
-2.106000 -12.682800 7.804943
-2.059200 -12.682800 7.782728
-2.012400 -12.682800 7.770209
-1.965600 -12.682800 7.761791
-1.918800 -12.682800 7.732713
-1.872000 -12.682800 7.709351
-1.825200 -12.682800 7.696938
-1.778400 -12.682800 7.695566
-1.731600 -12.682800 7.681076
-1.684800 -12.682800 7.646901
-1.638000 -12.682800 7.641938
-1.591200 -12.682800 7.639367
-1.544400 -12.682800 7.623413
-1.497600 -12.682800 7.622758
-1.450800 -12.682800 7.604053
-1.404000 -12.682800 7.583507
-1.357200 -12.682800 7.577365
-1.310400 -12.682800 7.549582
-1.263600 -12.682800 7.532757
-1.216800 -12.682800 7.520128
-1.170000 -12.682800 7.511874
-1.123200 -12.682800 7.512644
-1.076400 -12.682800 7.503228
-1.029600 -12.682800 7.490366
-0.982800 -12.682800 7.472855
-0.936000 -12.682800 7.472855
-0.889200 -12.682800 7.469103
-0.842400 -12.682800 7.459181
-0.795600 -12.682800 7.453458
-0.748800 -12.682800 7.443883
-0.702000 -12.682800 7.447801
-0.655200 -12.682800 7.444130
-0.608400 -12.682800 7.433048
-0.561600 -12.682800 7.414238
-0.514800 -12.682800 7.411924
-0.468000 -12.682800 7.400064
-0.421200 -12.682800 7.387913
-0.374400 -12.682800 7.385726
-0.327600 -12.682800 7.371821
-0.280800 -12.682800 7.358179
-0.234000 -12.682800 7.365865
-0.187200 -12.682800 7.351539
-0.140400 -12.682800 7.328868
-0.093600 -12.682800 7.324147
-0.046800 -12.682800 7.328282
0.000000 -12.682800 7.324147
0.046800 -12.682800 7.346369
0.093600 -12.682800 7.341522
0.140400 -12.682800 7.324812
0.187200 -12.682800 7.319522
0.234000 -12.682800 7.309660
0.280800 -12.682800 7.286638
0.327600 -12.682800 7.281505
0.374400 -12.682800 7.267095
0.421200 -12.682800 7.254788
0.468000 -12.682800 7.249855
0.514800 -12.682800 7.244215
0.561600 -12.682800 7.249855
0.608400 -12.682800 7.231389
0.655200 -12.682800 7.203581
0.702000 -12.682800 7.187458
0.748800 -12.682800 7.191369
0.795600 -12.682800 7.182578
0.842400 -12.682800 7.165255
0.889200 -12.682800 7.156380
0.936000 -12.682800 7.165971
0.982800 -12.682800 7.182578
1.029600 -12.682800 7.185983
1.076400 -12.682800 7.171473
1.123200 -12.682800 7.184277
1.170000 -12.682800 7.194136
1.216800 -12.682800 7.200046
1.263600 -12.682800 7.194136
1.310400 -12.682800 7.177248
1.357200 -12.682800 7.166287
1.404000 -12.682800 7.164903
1.450800 -12.682800 7.164903
1.497600 -12.682800 7.157039
1.544400 -12.682800 7.149450
1.591200 -12.682800 7.149450
1.638000 -12.682800 7.164903
1.684800 -12.682800 7.170583
1.731600 -12.682800 7.170977
1.778400 -12.682800 7.173547
1.825200 -12.682800 7.173547
1.872000 -12.682800 7.176643
1.918800 -12.682800 7.170618
1.965600 -12.682800 7.168648
2.012400 -12.682800 7.162665
2.059200 -12.682800 7.177813
2.106000 -12.682800 7.198075
2.152800 -12.682800 7.213464
2.199600 -12.682800 7.220514
2.246400 -12.682800 7.232845
2.293200 -12.682800 7.225349
2.340000 -12.682800 7.225349
2.386800 -12.682800 7.222961
2.433600 -12.682800 7.215805
2.480400 -12.682800 7.208048
2.527200 -12.682800 7.220190
2.574000 -12.682800 7.228298
2.620800 -12.682800 7.251267
2.667600 -12.682800 7.251267
2.714400 -12.682800 7.251473
2.761200 -12.682800 7.252691
2.808000 -12.682800 7.263119
2.854800 -12.682800 7.253491
2.901600 -12.682800 7.253491
2.948400 -12.682800 7.269621
2.995200 -12.682800 7.283219
3.042000 -12.682800 7.305238
3.088800 -12.682800 7.308286
3.135600 -12.682800 7.308286
3.182400 -12.682800 7.306968
3.229200 -12.682800 7.305238
3.276000 -12.682800 7.291088
3.322800 -12.682800 7.277315
3.369600 -12.682800 7.276659
3.416400 -12.682800 7.262628
3.463200 -12.682800 7.254609
3.510000 -12.682800 7.251400
3.556800 -12.682800 7.251400
3.603600 -12.682800 7.254838
3.650400 -12.682800 7.287868
3.697200 -12.682800 7.299177
3.744000 -12.682800 7.307745
3.790800 -12.682800 7.325549
3.837600 -12.682800 7.329420
3.884400 -12.682800 7.335667
3.931200 -12.682800 7.341401
3.978000 -12.682800 7.348233
4.024800 -12.682800 7.342719
4.071600 -12.682800 7.346064
4.118400 -12.682800 7.340281
4.165200 -12.682800 7.335667
4.212000 -12.682800 7.342121
4.258800 -12.682800 7.333688
4.305600 -12.682800 7.333370
4.352400 -12.682800 7.333370
4.399200 -12.682800 7.342121
4.446000 -12.682800 7.342121
4.492800 -12.682800 7.342121
4.539600 -12.682800 7.359371
4.586400 -12.682800 7.387059
4.633200 -12.682800 7.389548
4.680000 -12.682800 7.394330
4.726800 -12.682800 7.414685
4.773600 -12.682800 7.427474
4.820400 -12.682800 7.433784
4.867200 -12.682800 7.433784
4.914000 -12.682800 7.451947
4.960800 -12.682800 7.467968
5.007600 -12.682800 7.467968
5.054400 -12.682800 7.485596
5.101200 -12.682800 7.555353
5.148000 -12.682800 7.569851
5.194800 -12.682800 7.594364
5.241600 -12.682800 7.603244
5.288400 -12.682800 7.626776
5.335200 -12.682800 7.648817
5.382000 -12.682800 7.666715
5.428800 -12.682800 7.673283
5.475600 -12.682800 7.686449
5.522400 -12.682800 7.711160
5.569200 -12.682800 7.711160
5.616000 -12.682800 7.723560
5.662800 -12.682800 7.734743
5.709600 -12.682800 7.749423
5.756400 -12.682800 7.781769
5.803200 -12.682800 7.805930
5.850000 -12.682800 7.822958
5.896800 -12.682800 7.831410
5.943600 -12.682800 7.843883
5.990400 -12.682800 7.888285
6.037200 -12.682800 7.901706
6.084000 -12.682800 7.910997
6.130800 -12.682800 7.954841
6.177600 -12.682800 7.977179
6.224400 -12.682800 8.017940
6.271200 -12.682800 8.034339
6.318000 -12.682800 8.056603
6.364800 -12.682800 8.116455
6.411600 -12.682800 8.142905
6.458400 -12.682800 8.182031
6.505200 -12.682800 8.194636
6.552000 -12.682800 8.218343
6.598800 -12.682800 8.252476
6.645600 -12.682800 8.286775
6.692400 -12.682800 8.311818
6.739200 -12.682800 8.341627
6.786000 -12.682800 8.386367
6.832800 -12.682800 8.473851
6.879600 -12.682800 8.765103
6.926400 -12.682800 11.123348
6.973200 -12.682800 11.190665
7.020000 -12.682800 11.229236
7.066800 -12.682800 11.229236
7.113600 -12.682800 11.198346
7.160400 -12.682800 11.123348
7.207200 -12.682800 -8.433487
7.254000 -12.682800 -9.341740
7.300800 -12.682800 -9.405140
7.347600 -12.682800 -9.391674
7.394400 -12.682800 -9.354185
7.441200 -12.682800 -8.745384
7.488000 -12.682800 -8.225349
7.534800 -12.682800 29.497168
7.581600 -12.682800 29.503399
7.628400 -12.682800 29.505496
7.675200 -12.682800 29.506461
7.722000 -12.682800 29.508118
7.768800 -12.682800 29.507647
7.815600 -12.682800 29.508170
7.862400 -12.682800 29.507899
7.909200 -12.682800 29.507647
13.197600 -12.682800 8.078447
13.244400 -12.682800 8.064818
13.291200 -12.682800 8.050643
13.338000 -12.682800 8.064818
13.384800 -12.682800 8.081588
13.431600 -12.682800 8.092783
13.478400 -12.682800 8.087986
13.525200 -12.682800 8.090415
13.572000 -12.682800 8.090415
13.618800 -12.682800 8.087986
13.665600 -12.682800 8.081992
13.712400 -12.682800 8.077119
13.759200 -12.682800 8.073814
13.806000 -12.682800 8.077119
13.852800 -12.682800 8.076066
13.899600 -12.682800 8.077119
13.946400 -12.682800 8.077119
13.993200 -12.682800 8.079551
14.040000 -12.682800 8.079613
14.086800 -12.682800 8.093310
14.133600 -12.682800 8.079551
14.180400 -12.682800 8.092419
14.227200 -12.682800 8.092419
14.274000 -12.682800 8.097320
14.320800 -12.682800 8.091130
14.367600 -12.682800 8.092419
14.414400 -12.682800 8.102296
14.461200 -12.682800 8.110770
14.508000 -12.682800 8.121090
14.554800 -12.682800 8.129631
14.601600 -12.682800 8.134764
14.648400 -12.682800 8.142589
14.695200 -12.682800 8.142951
14.742000 -12.682800 8.142449
14.788800 -12.682800 8.134764
14.835600 -12.682800 8.127010
14.882400 -12.682800 8.122490
14.929200 -12.682800 8.119399
14.976000 -12.682800 8.102167
15.022800 -12.682800 8.093012
15.069600 -12.682800 8.087506
15.724800 -12.682800 6.874293
15.771600 -12.682800 6.862923
15.818400 -12.682800 6.862111
15.865200 -12.682800 6.860548
15.912000 -12.682800 6.853464
16.005600 -12.682800 6.831584
16.052400 -12.682800 6.830210
16.146000 -12.682800 6.815311
16.192800 -12.682800 6.815311
16.239600 -12.682800 6.826532
16.286400 -12.682800 6.828751
16.333200 -12.682800 6.825830
16.380000 -12.682800 6.815311
16.426800 -12.682800 6.798434
16.473600 -12.682800 6.779314
16.660800 -12.682800 5.093690
16.707600 -12.682800 4.866757
16.754400 -12.682800 4.540425
-18.720000 -12.636000 0.000000
-18.673200 -12.636000 0.000000
-18.626400 -12.636000 0.000000
-18.579600 -12.636000 -7.339552
-18.532800 -12.636000 -7.311534
-18.486000 -12.636000 -7.295201
-18.439200 -12.636000 -7.295201
-18.392400 -12.636000 -7.295201
-18.345600 -12.636000 -7.295201
-18.298800 -12.636000 -7.307369
-18.252000 -12.636000 -7.307369
-18.205200 -12.636000 -7.307781
-18.158400 -12.636000 -7.307369
-18.111600 -12.636000 -7.288351
-18.064800 -12.636000 -7.263713
-18.018000 -12.636000 -7.263713
-17.971200 -12.636000 -7.253838
-17.924400 -12.636000 -7.256128
-17.877600 -12.636000 -7.253838
-17.830800 -12.636000 -7.250106
-17.784000 -12.636000 -7.240881
-17.737200 -12.636000 -7.223057
-17.690400 -12.636000 -7.190542
-17.643600 -12.636000 -7.160276
-17.596800 -12.636000 -7.140541
-17.550000 -12.636000 -7.074412
-17.503200 -12.636000 -6.988862
-16.473600 -12.636000 5.233829
-16.426800 -12.636000 5.289407
-16.052400 -12.636000 6.840822
-16.005600 -12.636000 6.897134
-15.958800 -12.636000 6.946643
-15.912000 -12.636000 6.952950
-15.865200 -12.636000 6.980217
-15.818400 -12.636000 6.987035
-15.771600 -12.636000 6.994968
-15.724800 -12.636000 7.010957
-15.678000 -12.636000 7.014421
-15.631200 -12.636000 7.024962
-15.584400 -12.636000 7.026128
-15.537600 -12.636000 7.039123
-15.490800 -12.636000 7.040336
-15.444000 -12.636000 7.051464
-15.397200 -12.636000 7.057597
-15.350400 -12.636000 7.057641
-15.303600 -12.636000 7.063789
-15.256800 -12.636000 7.064856
-15.210000 -12.636000 7.066837
-15.163200 -12.636000 7.072510
-15.116400 -12.636000 7.074644
-15.069600 -12.636000 7.068750
-15.022800 -12.636000 7.067092
-14.976000 -12.636000 7.075929
-14.929200 -12.636000 7.085348
-14.882400 -12.636000 7.085348
-14.835600 -12.636000 7.084141
-14.788800 -12.636000 7.083109
-14.742000 -12.636000 7.085969
-14.695200 -12.636000 7.086663
-14.648400 -12.636000 7.085969
-14.601600 -12.636000 7.090717
-14.554800 -12.636000 7.091821
-14.508000 -12.636000 7.092216
-14.461200 -12.636000 7.094084
-14.414400 -12.636000 7.097022
-14.367600 -12.636000 7.101246
-14.320800 -12.636000 7.107145
-14.274000 -12.636000 7.112172
-14.227200 -12.636000 7.126953
-14.180400 -12.636000 7.142968
-14.133600 -12.636000 7.188526
-14.086800 -12.636000 7.242926
-3.603600 -12.636000 8.604363
-3.556800 -12.636000 8.562387
-3.510000 -12.636000 8.509771
-3.463200 -12.636000 8.473333
-3.416400 -12.636000 8.446532
-3.369600 -12.636000 8.383827
-3.322800 -12.636000 8.363830
-3.276000 -12.636000 8.328211
-3.229200 -12.636000 8.303893
-3.182400 -12.636000 8.282680
-3.135600 -12.636000 8.252501
-3.088800 -12.636000 8.240954
-3.042000 -12.636000 8.215718
-2.995200 -12.636000 8.182678
-2.948400 -12.636000 8.118478
-2.901600 -12.636000 8.100935
-2.854800 -12.636000 8.087945
-2.808000 -12.636000 8.084446
-2.761200 -12.636000 8.074926
-2.714400 -12.636000 8.056404
-2.667600 -12.636000 8.040405
-2.620800 -12.636000 8.026602
-2.574000 -12.636000 8.020120
-2.527200 -12.636000 8.004233
-2.480400 -12.636000 7.968161
-2.433600 -12.636000 7.930624
-2.386800 -12.636000 7.926870
-2.340000 -12.636000 7.902578
-2.293200 -12.636000 7.882845
-2.246400 -12.636000 7.855527
-2.199600 -12.636000 7.845539
-2.152800 -12.636000 7.822135
-2.106000 -12.636000 7.805804
-2.059200 -12.636000 7.782728
-2.012400 -12.636000 7.772442
-1.965600 -12.636000 7.764299
-1.918800 -12.636000 7.727551
-1.872000 -12.636000 7.711580
-1.825200 -12.636000 7.698140
-1.778400 -12.636000 7.696121
-1.731600 -12.636000 7.682814
-1.684800 -12.636000 7.645599
-1.638000 -12.636000 7.639744
-1.591200 -12.636000 7.629583
-1.544400 -12.636000 7.621798
-1.497600 -12.636000 7.607985
-1.450800 -12.636000 7.583507
-1.404000 -12.636000 7.579569
-1.357200 -12.636000 7.577365
-1.310400 -12.636000 7.546861
-1.263600 -12.636000 7.533282
-1.216800 -12.636000 7.531075
-1.170000 -12.636000 7.514967
-1.123200 -12.636000 7.514967
-1.076400 -12.636000 7.503228
-1.029600 -12.636000 7.492883
-0.982800 -12.636000 7.488129
-0.936000 -12.636000 7.486057
-0.889200 -12.636000 7.469103
-0.842400 -12.636000 7.459880
-0.795600 -12.636000 7.459181
-0.748800 -12.636000 7.443883
-0.702000 -12.636000 7.442959
-0.655200 -12.636000 7.440999
-0.608400 -12.636000 7.419876
-0.561600 -12.636000 7.412818
-0.514800 -12.636000 7.410918
-0.468000 -12.636000 7.392597
-0.421200 -12.636000 7.387913
-0.374400 -12.636000 7.386307
-0.327600 -12.636000 7.372743
-0.280800 -12.636000 7.365865
-0.234000 -12.636000 7.365865
-0.187200 -12.636000 7.341450
-0.140400 -12.636000 7.325523
-0.093600 -12.636000 7.314578
-0.046800 -12.636000 7.314578
0.000000 -12.636000 7.314578
0.046800 -12.636000 7.346369
0.093600 -12.636000 7.345286
0.140400 -12.636000 7.336347
0.187200 -12.636000 7.314578
0.234000 -12.636000 7.309413
0.280800 -12.636000 7.286215
0.327600 -12.636000 7.281505
0.374400 -12.636000 7.265014
0.421200 -12.636000 7.249237
0.468000 -12.636000 7.244215
0.514800 -12.636000 7.249237
0.561600 -12.636000 7.253836
0.608400 -12.636000 7.244215
0.655200 -12.636000 7.223502
0.702000 -12.636000 7.197358
0.748800 -12.636000 7.201777
0.795600 -12.636000 7.188060
0.842400 -12.636000 7.165971
0.889200 -12.636000 7.158656
0.936000 -12.636000 7.165971
0.982800 -12.636000 7.186265
1.029600 -12.636000 7.186265
1.076400 -12.636000 7.165971
1.123200 -12.636000 7.170162
1.170000 -12.636000 7.188038
1.216800 -12.636000 7.192023
1.263600 -12.636000 7.173355
1.310400 -12.636000 7.162578
1.357200 -12.636000 7.148032
1.404000 -12.636000 7.148032
1.450800 -12.636000 7.143101
1.497600 -12.636000 7.134483
1.544400 -12.636000 7.134483
1.591200 -12.636000 7.135631
1.638000 -12.636000 7.157039
1.684800 -12.636000 7.167633
1.731600 -12.636000 7.170618
1.778400 -12.636000 7.177813
1.825200 -12.636000 7.177813
1.872000 -12.636000 7.176643
1.918800 -12.636000 7.170618
1.965600 -12.636000 7.176643
2.012400 -12.636000 7.162665
2.059200 -12.636000 7.177813
2.106000 -12.636000 7.198075
2.152800 -12.636000 7.209048
2.199600 -12.636000 7.220271
2.246400 -12.636000 7.232845
2.293200 -12.636000 7.225349
2.340000 -12.636000 7.225349
2.386800 -12.636000 7.232845
2.433600 -12.636000 7.222961
2.480400 -12.636000 7.213504
2.527200 -12.636000 7.222961
2.574000 -12.636000 7.233789
2.620800 -12.636000 7.251267
2.667600 -12.636000 7.240380
2.714400 -12.636000 7.233789
2.761200 -12.636000 7.240380
2.808000 -12.636000 7.260435
2.854800 -12.636000 7.251473
2.901600 -12.636000 7.250901
2.948400 -12.636000 7.269269
2.995200 -12.636000 7.283219
3.042000 -12.636000 7.305322
3.088800 -12.636000 7.308349
3.135600 -12.636000 7.308349
3.182400 -12.636000 7.308349
3.229200 -12.636000 7.306968
3.276000 -12.636000 7.305322
3.322800 -12.636000 7.282483
3.369600 -12.636000 7.280198
3.416400 -12.636000 7.276659
3.463200 -12.636000 7.254704
3.510000 -12.636000 7.254192
3.556800 -12.636000 7.252138
3.603600 -12.636000 7.256591
3.650400 -12.636000 7.283528
3.697200 -12.636000 7.291114
3.744000 -12.636000 7.307745
3.790800 -12.636000 7.331472
3.837600 -12.636000 7.334060
3.884400 -12.636000 7.339016
3.931200 -12.636000 7.348730
3.978000 -12.636000 7.362810
4.024800 -12.636000 7.352303
4.071600 -12.636000 7.361577
4.118400 -12.636000 7.352303
4.165200 -12.636000 7.340281
4.212000 -12.636000 7.342121
4.258800 -12.636000 7.340281
4.305600 -12.636000 7.340281
4.352400 -12.636000 7.354186
4.399200 -12.636000 7.364843
4.446000 -12.636000 7.364843
4.492800 -12.636000 7.378487
4.539600 -12.636000 7.389228
4.586400 -12.636000 7.389548
4.633200 -12.636000 7.394330
4.680000 -12.636000 7.408254
4.726800 -12.636000 7.414685
4.773600 -12.636000 7.429709
4.820400 -12.636000 7.441978
4.867200 -12.636000 7.451947
4.914000 -12.636000 7.467968
4.960800 -12.636000 7.470729
5.007600 -12.636000 7.467968
5.054400 -12.636000 7.485596
5.101200 -12.636000 7.529850
5.148000 -12.636000 7.565188
5.194800 -12.636000 7.579847
5.241600 -12.636000 7.594364
5.288400 -12.636000 7.613479
5.335200 -12.636000 7.635876
5.382000 -12.636000 7.658704
5.428800 -12.636000 7.666715
5.475600 -12.636000 7.676240
5.522400 -12.636000 7.700319
5.569200 -12.636000 7.711160
5.616000 -12.636000 7.723536
5.662800 -12.636000 7.731368
5.709600 -12.636000 7.739591
5.756400 -12.636000 7.773923
5.803200 -12.636000 7.805930
5.850000 -12.636000 7.823066
5.896800 -12.636000 7.835975
5.943600 -12.636000 7.864172
5.990400 -12.636000 7.896213
6.037200 -12.636000 7.907609
6.084000 -12.636000 7.919553
6.130800 -12.636000 7.963879
6.177600 -12.636000 7.998964
6.224400 -12.636000 8.034339
6.271200 -12.636000 8.038626
6.318000 -12.636000 8.051838
6.364800 -12.636000 8.098513
6.411600 -12.636000 8.125515
6.458400 -12.636000 8.146212
6.505200 -12.636000 8.187769
6.552000 -12.636000 8.210880
6.598800 -12.636000 8.247903
6.645600 -12.636000 8.277602
6.692400 -12.636000 8.306065
6.739200 -12.636000 8.318716
6.786000 -12.636000 8.390055
6.832800 -12.636000 8.473851
6.879600 -12.636000 8.620441
6.926400 -12.636000 11.095339
6.973200 -12.636000 11.173960
7.020000 -12.636000 11.229236
7.066800 -12.636000 11.223430
7.113600 -12.636000 11.190665
7.160400 -12.636000 -0.291504
7.207200 -12.636000 -0.649977
7.254000 -12.636000 -9.138720
7.300800 -12.636000 -9.336999
7.347600 -12.636000 -9.307101
7.394400 -12.636000 -9.002186
7.441200 -12.636000 -8.619703
7.488000 -12.636000 -0.019349
7.534800 -12.636000 29.497168
7.581600 -12.636000 29.504578
7.628400 -12.636000 29.506461
7.675200 -12.636000 29.509742
7.722000 -12.636000 29.511244
7.768800 -12.636000 29.511244
7.815600 -12.636000 29.513335
7.862400 -12.636000 29.515984
7.909200 -12.636000 29.515984
13.291200 -12.636000 8.064818
13.431600 -12.636000 8.098240
13.478400 -12.636000 8.092783
13.525200 -12.636000 8.094318
13.572000 -12.636000 8.094318
13.618800 -12.636000 8.090415
13.665600 -12.636000 8.081992
13.712400 -12.636000 8.081161
13.759200 -12.636000 8.073814
13.806000 -12.636000 8.081161
13.852800 -12.636000 8.076666
13.899600 -12.636000 8.076666
13.946400 -12.636000 8.077119
13.993200 -12.636000 8.093310
14.040000 -12.636000 8.088633
14.086800 -12.636000 8.093310
14.133600 -12.636000 8.079551
14.180400 -12.636000 8.103116
14.227200 -12.636000 8.103459
14.274000 -12.636000 8.103116
14.320800 -12.636000 8.090004
14.367600 -12.636000 8.091130
14.414400 -12.636000 8.108152
14.461200 -12.636000 8.115358
14.508000 -12.636000 8.125489
14.554800 -12.636000 8.129631
14.601600 -12.636000 8.140310
14.648400 -12.636000 8.152865
14.695200 -12.636000 8.155569
14.742000 -12.636000 8.152865
14.788800 -12.636000 8.152865
14.835600 -12.636000 8.142951
14.882400 -12.636000 8.142449
14.929200 -12.636000 8.126083
14.976000 -12.636000 8.122417
15.022800 -12.636000 8.102167
15.069600 -12.636000 8.096020
15.116400 -12.636000 8.087506
15.818400 -12.636000 6.865102
15.865200 -12.636000 6.862111
15.912000 -12.636000 6.859761
15.958800 -12.636000 6.850684
16.005600 -12.636000 6.849905
16.052400 -12.636000 6.835489
16.099200 -12.636000 6.831584
16.333200 -12.636000 6.826532
16.380000 -12.636000 6.820262
16.426800 -12.636000 6.798434
16.473600 -12.636000 6.778355
16.988400 -12.636000 3.452109
17.035200 -12.636000 3.170203
-18.720000 -12.589200 0.000000
-18.673200 -12.589200 0.000000
-18.626400 -12.589200 0.000000
-18.579600 -12.589200 -7.338816
-18.532800 -12.589200 -7.311534
-18.486000 -12.589200 -7.292319
-18.439200 -12.589200 -7.286319
-18.392400 -12.589200 -7.286319
-18.345600 -12.589200 -7.288351
-18.298800 -12.589200 -7.295201
-18.252000 -12.589200 -7.295201
-18.205200 -12.589200 -7.301024
-18.158400 -12.589200 -7.301602
-18.111600 -12.589200 -7.290481
-18.064800 -12.589200 -7.271006
-18.018000 -12.589200 -7.271006
-17.971200 -12.589200 -7.260462
-17.924400 -12.589200 -7.259226
-17.877600 -12.589200 -7.256128
-17.830800 -12.589200 -7.240881
-17.784000 -12.589200 -7.222969
-17.737200 -12.589200 -7.206618
-17.690400 -12.589200 -7.174505
-17.643600 -12.589200 -7.150180
-17.596800 -12.589200 -7.096128
-17.550000 -12.589200 -7.074412
-16.520400 -12.589200 5.233829
-16.473600 -12.589200 5.255554
-16.052400 -12.589200 6.897134
-16.005600 -12.589200 6.942587
-15.958800 -12.589200 6.955865
-15.912000 -12.589200 6.986160
-15.865200 -12.589200 6.991204
-15.818400 -12.589200 7.005987
-15.771600 -12.589200 7.013947
-15.724800 -12.589200 7.020985
-15.678000 -12.589200 7.023410
-15.631200 -12.589200 7.026139
-15.584400 -12.589200 7.029106
-15.537600 -12.589200 7.039138
-15.490800 -12.589200 7.050136
-15.444000 -12.589200 7.053345
-15.397200 -12.589200 7.057641
-15.350400 -12.589200 7.057641
-15.303600 -12.589200 7.063789
-15.256800 -12.589200 7.064856
-15.210000 -12.589200 7.072510
-15.163200 -12.589200 7.074644
-15.116400 -12.589200 7.075929
-15.069600 -12.589200 7.075929
-15.022800 -12.589200 7.075465
-14.976000 -12.589200 7.075929
-14.929200 -12.589200 7.086663
-14.882400 -12.589200 7.088010
-14.835600 -12.589200 7.086663
-14.788800 -12.589200 7.086663
-14.742000 -12.589200 7.089546
-14.695200 -12.589200 7.090045
-14.648400 -12.589200 7.090045
-14.601600 -12.589200 7.092216
-14.554800 -12.589200 7.097022
-14.508000 -12.589200 7.101246
-14.461200 -12.589200 7.102272
-14.414400 -12.589200 7.111067
-14.367600 -12.589200 7.114004
-14.320800 -12.589200 7.120393
-14.274000 -12.589200 7.134734
-14.227200 -12.589200 7.142968
-14.180400 -12.589200 7.177560
-14.133600 -12.589200 7.219753
-14.086800 -12.589200 7.299506
-3.603600 -12.589200 8.639983
-3.556800 -12.589200 8.568971
-3.510000 -12.589200 8.515091
-3.463200 -12.589200 8.473333
-3.416400 -12.589200 8.446532
-3.369600 -12.589200 8.398595
-3.322800 -12.589200 8.380672
-3.276000 -12.589200 8.346897
-3.229200 -12.589200 8.313022
-3.182400 -12.589200 8.292122
-3.135600 -12.589200 8.277523
-3.088800 -12.589200 8.246945
-3.042000 -12.589200 8.225298
-2.995200 -12.589200 8.195928
-2.948400 -12.589200 8.175062
-2.901600 -12.589200 8.118478
-2.854800 -12.589200 8.117377
-2.808000 -12.589200 8.100935
-2.761200 -12.589200 8.096124
-2.714400 -12.589200 8.066766
-2.667600 -12.589200 8.056375
-2.620800 -12.589200 8.028328
-2.574000 -12.589200 8.024354
-2.527200 -12.589200 8.004233
-2.480400 -12.589200 7.987184
-2.433600 -12.589200 7.934849
-2.386800 -12.589200 7.927789
-2.340000 -12.589200 7.920858
-2.293200 -12.589200 7.897954
-2.246400 -12.589200 7.881901
-2.199600 -12.589200 7.864627
-2.152800 -12.589200 7.855254
-2.106000 -12.589200 7.822135
-2.059200 -12.589200 7.796203
-2.012400 -12.589200 7.782728
-1.965600 -12.589200 7.770209
-1.918800 -12.589200 7.730794
-1.872000 -12.589200 7.717684
-1.825200 -12.589200 7.698140
-1.778400 -12.589200 7.695566
-1.731600 -12.589200 7.688110
-1.684800 -12.589200 7.646076
-1.638000 -12.589200 7.639367
-1.591200 -12.589200 7.623413
-1.544400 -12.589200 7.609415
-1.497600 -12.589200 7.598470
-1.450800 -12.589200 7.579458
-1.404000 -12.589200 7.579011
-1.357200 -12.589200 7.553278
-1.310400 -12.589200 7.545981
-1.263600 -12.589200 7.533282
-1.216800 -12.589200 7.533282
-1.170000 -12.589200 7.528079
-1.123200 -12.589200 7.520128
-1.076400 -12.589200 7.503228
-1.029600 -12.589200 7.492883
-0.982800 -12.589200 7.490366
-0.936000 -12.589200 7.486595
-0.889200 -12.589200 7.467622
-0.842400 -12.589200 7.464300
-0.795600 -12.589200 7.462053
-0.748800 -12.589200 7.444130
-0.702000 -12.589200 7.441367
-0.655200 -12.589200 7.419876
-0.608400 -12.589200 7.406549
-0.561600 -12.589200 7.406549
-0.514800 -12.589200 7.411924
-0.468000 -12.589200 7.400064
-0.421200 -12.589200 7.400064
-0.374400 -12.589200 7.400064
-0.327600 -12.589200 7.379522
-0.280800 -12.589200 7.365865
-0.234000 -12.589200 7.358179
-0.187200 -12.589200 7.325523
-0.140400 -12.589200 7.306101
-0.093600 -12.589200 7.299222
-0.046800 -12.589200 7.303317
0.000000 -12.589200 7.306101
0.046800 -12.589200 7.343602
0.093600 -12.589200 7.341852
0.140400 -12.589200 7.324812
0.187200 -12.589200 7.312044
0.234000 -12.589200 7.303389
0.280800 -12.589200 7.283167
0.327600 -12.589200 7.275681
0.374400 -12.589200 7.262564
0.421200 -12.589200 7.236468
0.468000 -12.589200 7.244215
0.514800 -12.589200 7.253533
0.561600 -12.589200 7.259667
0.608400 -12.589200 7.244215
0.655200 -12.589200 7.223502
0.702000 -12.589200 7.209925
0.748800 -12.589200 7.204938
0.795600 -12.589200 7.186265
0.842400 -12.589200 7.168525
0.889200 -12.589200 7.164162
0.936000 -12.589200 7.168525
0.982800 -12.589200 7.186504
1.029600 -12.589200 7.184277
1.076400 -12.589200 7.165971
1.123200 -12.589200 7.173355
1.170000 -12.589200 7.184277
1.216800 -12.589200 7.184277
1.263600 -12.589200 7.166955
1.310400 -12.589200 7.150072
1.357200 -12.589200 7.141686
1.404000 -12.589200 7.134483
1.450800 -12.589200 7.134483
1.497600 -12.589200 7.110875
1.544400 -12.589200 7.110412
1.591200 -12.589200 7.134807
1.638000 -12.589200 7.165217
1.684800 -12.589200 7.170618
1.731600 -12.589200 7.174258
1.778400 -12.589200 7.177813
1.825200 -12.589200 7.181880
1.872000 -12.589200 7.176740
1.918800 -12.589200 7.176643
1.965600 -12.589200 7.176740
2.012400 -12.589200 7.151264
2.059200 -12.589200 7.156827
2.106000 -12.589200 7.190039
2.152800 -12.589200 7.209048
2.199600 -12.589200 7.220271
2.246400 -12.589200 7.220514
2.293200 -12.589200 7.222961
2.340000 -12.589200 7.232845
2.386800 -12.589200 7.234615
2.433600 -12.589200 7.223044
2.480400 -12.589200 7.215805
2.527200 -12.589200 7.223044
2.574000 -12.589200 7.252691
2.620800 -12.589200 7.260435
2.667600 -12.589200 7.240380
2.714400 -12.589200 7.240380
2.761200 -12.589200 7.251473
2.808000 -12.589200 7.253654
2.854800 -12.589200 7.250901
2.901600 -12.589200 7.247422
2.948400 -12.589200 7.249509
2.995200 -12.589200 7.271701
3.042000 -12.589200 7.281550
3.088800 -12.589200 7.292672
3.135600 -12.589200 7.308286
3.182400 -12.589200 7.306968
3.229200 -12.589200 7.306406
3.276000 -12.589200 7.292672
3.322800 -12.589200 7.283553
3.369600 -12.589200 7.280198
3.416400 -12.589200 7.276659
3.463200 -12.589200 7.254192
3.510000 -12.589200 7.254192
3.556800 -12.589200 7.252138
3.603600 -12.589200 7.256591
3.650400 -12.589200 7.273285
3.697200 -12.589200 7.287868
3.744000 -12.589200 7.301078
3.790800 -12.589200 7.321217
3.837600 -12.589200 7.325549
3.884400 -12.589200 7.335667
3.931200 -12.589200 7.341401
3.978000 -12.589200 7.361577
4.024800 -12.589200 7.343671
4.071600 -12.589200 7.361577
4.118400 -12.589200 7.343671
4.165200 -12.589200 7.338030
4.212000 -12.589200 7.338030
4.258800 -12.589200 7.340281
4.305600 -12.589200 7.340281
4.352400 -12.589200 7.372279
4.399200 -12.589200 7.372916
4.446000 -12.589200 7.372916
4.492800 -12.589200 7.378487
4.539600 -12.589200 7.389228
4.586400 -12.589200 7.378487
4.633200 -12.589200 7.378487
4.680000 -12.589200 7.389548
4.726800 -12.589200 7.408254
4.773600 -12.589200 7.414685
4.820400 -12.589200 7.429709
4.867200 -12.589200 7.433784
4.914000 -12.589200 7.450002
4.960800 -12.589200 7.450002
5.007600 -12.589200 7.432048
5.054400 -12.589200 7.474637
5.101200 -12.589200 7.492832
5.148000 -12.589200 7.544325
5.194800 -12.589200 7.567311
5.241600 -12.589200 7.584595
5.288400 -12.589200 7.594364
5.335200 -12.589200 7.626776
5.382000 -12.589200 7.656551
5.428800 -12.589200 7.665010
5.475600 -12.589200 7.676240
5.522400 -12.589200 7.700319
5.569200 -12.589200 7.700319
5.616000 -12.589200 7.720612
5.662800 -12.589200 7.729289
5.709600 -12.589200 7.739591
5.756400 -12.589200 7.756269
5.803200 -12.589200 7.805930
5.850000 -12.589200 7.823066
5.896800 -12.589200 7.842262
5.943600 -12.589200 7.867951
5.990400 -12.589200 7.896213
6.037200 -12.589200 7.910997
6.084000 -12.589200 7.919553
6.130800 -12.589200 7.962041
6.177600 -12.589200 7.965959
6.224400 -12.589200 8.027380
6.271200 -12.589200 8.038626
6.318000 -12.589200 8.056603
6.364800 -12.589200 8.106269
6.411600 -12.589200 8.122310
6.458400 -12.589200 8.140613
6.505200 -12.589200 8.174525
6.552000 -12.589200 8.192734
6.598800 -12.589200 8.215385
6.645600 -12.589200 8.274720
6.692400 -12.589200 8.297347
6.739200 -12.589200 8.306065
6.786000 -12.589200 8.364718
6.832800 -12.589200 8.394653
6.879600 -12.589200 8.477039
6.926400 -12.589200 8.851925
6.973200 -12.589200 11.109941
7.020000 -12.589200 11.190665
7.066800 -12.589200 11.173960
7.113600 -12.589200 10.926161
7.160400 -12.589200 -0.580262
7.207200 -12.589200 -0.709624
7.254000 -12.589200 -8.653695
7.300800 -12.589200 -9.099788
7.347600 -12.589200 -9.002186
7.394400 -12.589200 -8.653695
7.441200 -12.589200 -7.885097
7.488000 -12.589200 23.257182
7.534800 -12.589200 29.502136
7.581600 -12.589200 29.505658
7.628400 -12.589200 29.510774
7.675200 -12.589200 29.513269
7.722000 -12.589200 29.515265
7.768800 -12.589200 29.514873
7.815600 -12.589200 29.515265
7.862400 -12.589200 29.516025
7.909200 -12.589200 29.515984
13.338000 -12.589200 8.100475
13.384800 -12.589200 8.100475
13.431600 -12.589200 8.100475
13.478400 -12.589200 8.092783
13.525200 -12.589200 8.094318
13.572000 -12.589200 8.098240
13.618800 -12.589200 8.094318
13.665600 -12.589200 8.087024
13.712400 -12.589200 8.085752
13.759200 -12.589200 8.081161
13.806000 -12.589200 8.093310
13.852800 -12.589200 8.093310
13.899600 -12.589200 8.083526
13.946400 -12.589200 8.100141
13.993200 -12.589200 8.110301
14.040000 -12.589200 8.109641
14.086800 -12.589200 8.110405
14.133600 -12.589200 8.103459
14.180400 -12.589200 8.104812
14.227200 -12.589200 8.104812
14.274000 -12.589200 8.103116
14.320800 -12.589200 8.091130
14.367600 -12.589200 8.091130
14.414400 -12.589200 8.093748
14.461200 -12.589200 8.110770
14.508000 -12.589200 8.129631
14.554800 -12.589200 8.140310
14.601600 -12.589200 8.150276
14.648400 -12.589200 8.155569
14.695200 -12.589200 8.155569
14.742000 -12.589200 8.152865
14.788800 -12.589200 8.152865
14.835600 -12.589200 8.150276
14.882400 -12.589200 8.142951
14.929200 -12.589200 8.133488
14.976000 -12.589200 8.124827
15.022800 -12.589200 8.122417
15.069600 -12.589200 8.114405
15.116400 -12.589200 8.096020
15.912000 -12.589200 6.860548
15.958800 -12.589200 6.853464
16.005600 -12.589200 6.850684
16.052400 -12.589200 6.850684
16.239600 -12.589200 6.832976
16.380000 -12.589200 6.832976
16.426800 -12.589200 6.825830
16.473600 -12.589200 6.798434
16.520400 -12.589200 6.787141
17.035200 -12.589200 3.314479
17.082000 -12.589200 3.153646
-18.720000 -12.542400 0.000000
-18.673200 -12.542400 0.000000
-18.626400 -12.542400 0.000000
-18.579600 -12.542400 -7.337506
-18.532800 -12.542400 -7.311534
-18.486000 -12.542400 -7.292319
-18.439200 -12.542400 -7.286319
-18.392400 -12.542400 -7.290695
-18.345600 -12.542400 -7.286319
-18.298800 -12.542400 -7.286319
-18.252000 -12.542400 -7.285632
-18.205200 -12.542400 -7.280225
-18.158400 -12.542400 -7.271006
-18.111600 -12.542400 -7.269395
-18.064800 -12.542400 -7.241451
-18.018000 -12.542400 -7.230560
-17.971200 -12.542400 -7.223057
-17.924400 -12.542400 -7.223057
-17.877600 -12.542400 -7.223057
-17.830800 -12.542400 -7.208851
-17.784000 -12.542400 -7.201579
-17.737200 -12.542400 -7.175040
-17.690400 -12.542400 -7.148005
-17.643600 -12.542400 -7.115173
-17.596800 -12.542400 -7.074412
-17.550000 -12.542400 -7.042721
-16.614000 -12.542400 5.294157
-16.567200 -12.542400 5.255554
-16.520400 -12.542400 5.255554
-16.473600 -12.542400 5.289407
-16.099200 -12.542400 6.932641
-16.052400 -12.542400 6.942587
-16.005600 -12.542400 6.953936
-15.958800 -12.542400 6.986775
-15.912000 -12.542400 6.996000
-15.865200 -12.542400 7.009511
-15.818400 -12.542400 7.020454
-15.771600 -12.542400 7.022029
-15.724800 -12.542400 7.024962
-15.678000 -12.542400 7.037959
-15.631200 -12.542400 7.039840
-15.584400 -12.542400 7.044919
-15.537600 -12.542400 7.051464
-15.490800 -12.542400 7.057037
-15.444000 -12.542400 7.058285
-15.397200 -12.542400 7.068387
-15.350400 -12.542400 7.069698
-15.303600 -12.542400 7.074644
-15.256800 -12.542400 7.073664
-15.210000 -12.542400 7.074644
-15.163200 -12.542400 7.075929
-15.116400 -12.542400 7.079788
-15.069600 -12.542400 7.083253
-15.022800 -12.542400 7.083253
-14.976000 -12.542400 7.090838
-14.929200 -12.542400 7.095041
-14.882400 -12.542400 7.099004
-14.835600 -12.542400 7.093846
-14.788800 -12.542400 7.093846
-14.742000 -12.542400 7.092068
-14.695200 -12.542400 7.092216
-14.648400 -12.542400 7.093299
-14.601600 -12.542400 7.101677
-14.554800 -12.542400 7.102982
-14.508000 -12.542400 7.107145
-14.461200 -12.542400 7.111067
-14.414400 -12.542400 7.120393
-14.367600 -12.542400 7.134734
-14.320800 -12.542400 7.139373
-14.274000 -12.542400 7.154504
-14.227200 -12.542400 7.188526
-14.180400 -12.542400 7.213937
-14.133600 -12.542400 7.242926
-3.603600 -12.542400 8.669735
-3.556800 -12.542400 8.571217
-3.510000 -12.542400 8.539174
-3.463200 -12.542400 8.476159
-3.416400 -12.542400 8.459246
-3.369600 -12.542400 8.406167
-3.322800 -12.542400 8.387366
-3.276000 -12.542400 8.364620
-3.229200 -12.542400 8.327420
-3.182400 -12.542400 8.305661
-3.135600 -12.542400 8.292122
-3.088800 -12.542400 8.257375
-3.042000 -12.542400 8.240954
-2.995200 -12.542400 8.218826
-2.948400 -12.542400 8.195928
-2.901600 -12.542400 8.175062
-2.854800 -12.542400 8.134955
-2.808000 -12.542400 8.124942
-2.761200 -12.542400 8.103301
-2.714400 -12.542400 8.077374
-2.667600 -12.542400 8.057022
-2.620800 -12.542400 8.028328
-2.574000 -12.542400 8.020749
-2.527200 -12.542400 7.999685
-2.480400 -12.542400 7.969382
-2.433600 -12.542400 7.945134
-2.386800 -12.542400 7.928562
-2.340000 -12.542400 7.920858
-2.293200 -12.542400 7.899189
-2.246400 -12.542400 7.895340
-2.199600 -12.542400 7.877551
-2.152800 -12.542400 7.855527
-2.106000 -12.542400 7.825783
-2.059200 -12.542400 7.804012
-2.012400 -12.542400 7.785307
-1.965600 -12.542400 7.778229
-1.918800 -12.542400 7.739339
-1.872000 -12.542400 7.720401
-1.825200 -12.542400 7.719711
-1.778400 -12.542400 7.704517
-1.731600 -12.542400 7.696121
-1.684800 -12.542400 7.663060
-1.638000 -12.542400 7.641938
-1.591200 -12.542400 7.629215
-1.544400 -12.542400 7.610443
-1.497600 -12.542400 7.600182
-1.450800 -12.542400 7.581593
-1.404000 -12.542400 7.570561
-1.357200 -12.542400 7.549582
-1.310400 -12.542400 7.533282
-1.263600 -12.542400 7.532757
-1.216800 -12.542400 7.532757
-1.170000 -12.542400 7.530457
-1.123200 -12.542400 7.520128
-1.076400 -12.542400 7.497991
-1.029600 -12.542400 7.497032
-0.982800 -12.542400 7.497991
-0.936000 -12.542400 7.488129
-0.889200 -12.542400 7.464300
-0.842400 -12.542400 7.453458
-0.795600 -12.542400 7.450963
-0.748800 -12.542400 7.441367
-0.702000 -12.542400 7.419876
-0.655200 -12.542400 7.402552
-0.608400 -12.542400 7.399909
-0.561600 -12.542400 7.404094
-0.514800 -12.542400 7.411924
-0.468000 -12.542400 7.404094
-0.421200 -12.542400 7.407887
-0.374400 -12.542400 7.406549
-0.327600 -12.542400 7.387913
-0.280800 -12.542400 7.365865
-0.234000 -12.542400 7.355543
-0.187200 -12.542400 7.325523
-0.140400 -12.542400 7.317224
-0.093600 -12.542400 7.298545
-0.046800 -12.542400 7.299222
0.000000 -12.542400 7.312044
0.046800 -12.542400 7.341852
0.093600 -12.542400 7.337857
0.140400 -12.542400 7.336347
0.187200 -12.542400 7.312044
0.234000 -12.542400 7.312044
0.280800 -12.542400 7.295994
0.327600 -12.542400 7.283167
0.374400 -12.542400 7.249237
0.421200 -12.542400 7.230014
0.468000 -12.542400 7.230260
0.514800 -12.542400 7.253836
0.561600 -12.542400 7.254383
0.608400 -12.542400 7.230014
0.655200 -12.542400 7.219234
0.702000 -12.542400 7.214413
0.748800 -12.542400 7.212632
0.795600 -12.542400 7.201777
0.842400 -12.542400 7.179405
0.889200 -12.542400 7.164162
0.936000 -12.542400 7.179405
0.982800 -12.542400 7.186504
1.029600 -12.542400 7.181638
1.076400 -12.542400 7.159138
1.123200 -12.542400 7.166287
1.170000 -12.542400 7.173049
1.216800 -12.542400 7.173049
1.263600 -12.542400 7.159138
1.310400 -12.542400 7.142490
1.357200 -12.542400 7.141686
1.404000 -12.542400 7.134483
1.450800 -12.542400 7.134807
1.497600 -12.542400 7.110875
1.544400 -12.542400 7.117311
1.591200 -12.542400 7.135784
1.638000 -12.542400 7.167633
1.684800 -12.542400 7.170583
1.731600 -12.542400 7.174258
1.778400 -12.542400 7.176740
1.825200 -12.542400 7.177813
1.872000 -12.542400 7.176643
1.918800 -12.542400 7.176643
1.965600 -12.542400 7.176643
2.012400 -12.542400 7.156827
2.059200 -12.542400 7.156827
2.106000 -12.542400 7.176643
2.152800 -12.542400 7.207762
2.199600 -12.542400 7.213464
2.246400 -12.542400 7.220190
2.293200 -12.542400 7.220271
2.340000 -12.542400 7.232845
2.386800 -12.542400 7.234615
2.433600 -12.542400 7.228298
2.480400 -12.542400 7.220190
2.527200 -12.542400 7.223044
2.574000 -12.542400 7.237367
2.620800 -12.542400 7.252691
2.667600 -12.542400 7.240380
2.714400 -12.542400 7.240380
2.761200 -12.542400 7.240380
2.808000 -12.542400 7.247908
2.854800 -12.542400 7.247908
2.901600 -12.542400 7.240725
2.948400 -12.542400 7.247167
2.995200 -12.542400 7.250901
3.042000 -12.542400 7.273895
3.088800 -12.542400 7.275717
3.135600 -12.542400 7.281550
3.182400 -12.542400 7.281550
3.229200 -12.542400 7.292911
3.276000 -12.542400 7.283553
3.322800 -12.542400 7.283553
3.369600 -12.542400 7.277315
3.416400 -12.542400 7.277315
3.463200 -12.542400 7.256591
3.510000 -12.542400 7.256591
3.556800 -12.542400 7.254192
3.603600 -12.542400 7.272168
3.650400 -12.542400 7.286074
3.697200 -12.542400 7.300836
3.744000 -12.542400 7.302608
3.790800 -12.542400 7.319221
3.837600 -12.542400 7.331472
3.884400 -12.542400 7.335667
3.931200 -12.542400 7.336185
3.978000 -12.542400 7.341401
4.024800 -12.542400 7.336185
4.071600 -12.542400 7.348730
4.118400 -12.542400 7.336557
4.165200 -12.542400 7.335667
4.212000 -12.542400 7.333688
4.258800 -12.542400 7.340281
4.305600 -12.542400 7.340990
4.352400 -12.542400 7.372279
4.399200 -12.542400 7.372916
4.446000 -12.542400 7.383105
4.492800 -12.542400 7.394848
4.539600 -12.542400 7.398257
4.586400 -12.542400 7.394330
4.633200 -12.542400 7.389548
4.680000 -12.542400 7.394330
4.726800 -12.542400 7.410215
4.773600 -12.542400 7.417029
4.820400 -12.542400 7.425014
4.867200 -12.542400 7.433784
4.914000 -12.542400 7.450002
4.960800 -12.542400 7.450002
5.007600 -12.542400 7.429709
5.054400 -12.542400 7.462413
5.101200 -12.542400 7.473781
5.148000 -12.542400 7.487896
5.194800 -12.542400 7.544325
5.241600 -12.542400 7.569851
5.288400 -12.542400 7.584595
5.335200 -12.542400 7.601595
5.382000 -12.542400 7.654785
5.428800 -12.542400 7.664829
5.475600 -12.542400 7.676240
5.522400 -12.542400 7.690307
5.569200 -12.542400 7.690307
5.616000 -12.542400 7.719873
5.662800 -12.542400 7.726488
5.709600 -12.542400 7.738374
5.756400 -12.542400 7.745094
5.803200 -12.542400 7.795061
5.850000 -12.542400 7.815942
5.896800 -12.542400 7.831410
5.943600 -12.542400 7.864172
5.990400 -12.542400 7.881404
6.037200 -12.542400 7.919553
6.084000 -12.542400 7.930979
6.130800 -12.542400 7.961468
6.177600 -12.542400 7.965959
6.224400 -12.542400 8.010120
6.271200 -12.542400 8.027380
6.318000 -12.542400 8.051257
6.364800 -12.542400 8.086237
6.411600 -12.542400 8.112946
6.458400 -12.542400 8.124883
6.505200 -12.542400 8.148644
6.552000 -12.542400 8.194960
6.598800 -12.542400 8.210880
6.645600 -12.542400 8.255814
6.692400 -12.542400 8.294051
6.739200 -12.542400 8.303221
6.786000 -12.542400 8.352992
6.832800 -12.542400 8.386367
6.879600 -12.542400 8.407877
6.926400 -12.542400 8.701767
6.973200 -12.542400 11.095339
7.020000 -12.542400 11.160926
7.066800 -12.542400 11.133847
7.113600 -12.542400 0.224400
7.160400 -12.542400 -0.375139
7.207200 -12.542400 -0.580262
7.254000 -12.542400 -1.035461
7.300800 -12.542400 -8.433487
7.347600 -12.542400 -8.436225
7.394400 -12.542400 -7.885097
7.441200 -12.542400 -0.142891
7.488000 -12.542400 23.262316
7.534800 -12.542400 29.505496
7.581600 -12.542400 29.510774
7.628400 -12.542400 29.514873
7.675200 -12.542400 29.517100
7.722000 -12.542400 29.519692
7.768800 -12.542400 29.519692
7.815600 -12.542400 29.520078
7.862400 -12.542400 29.520595
7.909200 -12.542400 29.520595
13.291200 -12.542400 8.085710
13.338000 -12.542400 8.100475
13.384800 -12.542400 8.098240
13.431600 -12.542400 8.100475
13.478400 -12.542400 8.094318
13.525200 -12.542400 8.100475
13.572000 -12.542400 8.105793
13.618800 -12.542400 8.110651
13.665600 -12.542400 8.094318
13.712400 -12.542400 8.090415
13.759200 -12.542400 8.083526
13.806000 -12.542400 8.095103
13.852800 -12.542400 8.094464
13.899600 -12.542400 8.094464
13.946400 -12.542400 8.103459
13.993200 -12.542400 8.111431
14.040000 -12.542400 8.110405
14.086800 -12.542400 8.110535
14.133600 -12.542400 8.104812
14.180400 -12.542400 8.109505
14.227200 -12.542400 8.104812
14.274000 -12.542400 8.104812
14.320800 -12.542400 8.093748
14.367600 -12.542400 8.093748
14.414400 -12.542400 8.108082
14.461200 -12.542400 8.110770
14.508000 -12.542400 8.108152
14.554800 -12.542400 8.129631
14.601600 -12.542400 8.140310
14.648400 -12.542400 8.159588
14.695200 -12.542400 8.166350
14.742000 -12.542400 8.161360
14.788800 -12.542400 8.154745
14.835600 -12.542400 8.154745
14.882400 -12.542400 8.152435
14.929200 -12.542400 8.142449
14.976000 -12.542400 8.127010
15.022800 -12.542400 8.124827
15.069600 -12.542400 8.119899
15.116400 -12.542400 8.094487
15.958800 -12.542400 6.859761
16.005600 -12.542400 6.853464
16.099200 -12.542400 6.850684
16.239600 -12.542400 6.844860
16.286400 -12.542400 6.826924
16.380000 -12.542400 6.846885
16.426800 -12.542400 6.826532
16.473600 -12.542400 6.804460
16.520400 -12.542400 6.787141
17.035200 -12.542400 3.468550
17.082000 -12.542400 3.234958
17.128800 -12.542400 3.028569
-18.720000 -12.495600 0.000000
-18.673200 -12.495600 0.000000
-18.626400 -12.495600 0.000000
-18.579600 -12.495600 -7.320986
-18.532800 -12.495600 -7.308589
-18.486000 -12.495600 -7.292319
-18.439200 -12.495600 -7.290695
-18.392400 -12.495600 -7.290592
-18.345600 -12.495600 -7.286319
-18.298800 -12.495600 -7.280225
-18.252000 -12.495600 -7.276891
-18.205200 -12.495600 -7.269395
-18.158400 -12.495600 -7.249681
-18.111600 -12.495600 -7.230867
-18.064800 -12.495600 -7.208851
-18.018000 -12.495600 -7.216961
-17.971200 -12.495600 -7.210336
-17.924400 -12.495600 -7.203556
-17.877600 -12.495600 -7.206618
-17.830800 -12.495600 -7.200519
-17.784000 -12.495600 -7.175040
-17.737200 -12.495600 -7.160276
-17.690400 -12.495600 -7.115173
-17.643600 -12.495600 -7.088193
-17.596800 -12.495600 -7.042721
-16.614000 -12.495600 5.307443
-16.567200 -12.495600 5.294157
-16.520400 -12.495600 5.294157
-16.146000 -12.495600 6.929409
-16.099200 -12.495600 6.947862
-16.052400 -12.495600 6.951868
-16.005600 -12.495600 6.965948
-15.958800 -12.495600 6.996449
-15.912000 -12.495600 7.009511
-15.865200 -12.495600 7.022029
-15.818400 -12.495600 7.023351
-15.771600 -12.495600 7.029630
-15.724800 -12.495600 7.037959
-15.678000 -12.495600 7.044919
-15.631200 -12.495600 7.050110
-15.584400 -12.495600 7.051464
-15.537600 -12.495600 7.054187
-15.490800 -12.495600 7.060280
-15.444000 -12.495600 7.062423
-15.397200 -12.495600 7.071167
-15.350400 -12.495600 7.078474
-15.303600 -12.495600 7.080074
-15.256800 -12.495600 7.078474
-15.210000 -12.495600 7.080074
-15.163200 -12.495600 7.084798
-15.116400 -12.495600 7.090519
-15.069600 -12.495600 7.091625
-15.022800 -12.495600 7.101345
-14.976000 -12.495600 7.099008
-14.929200 -12.495600 7.105504
-14.882400 -12.495600 7.110564
-14.835600 -12.495600 7.102585
-14.788800 -12.495600 7.101983
-14.742000 -12.495600 7.093846
-14.695200 -12.495600 7.093846
-14.648400 -12.495600 7.102272
-14.601600 -12.495600 7.107145
-14.554800 -12.495600 7.111067
-14.508000 -12.495600 7.114004
-14.461200 -12.495600 7.126953
-14.414400 -12.495600 7.135539
-14.367600 -12.495600 7.141979
-14.320800 -12.495600 7.156746
-14.274000 -12.495600 7.185846
-14.227200 -12.495600 7.213937
-14.180400 -12.495600 7.235461
-3.603600 -12.495600 8.671049
-3.556800 -12.495600 8.604363
-3.510000 -12.495600 8.562387
-3.463200 -12.495600 8.502701
-3.416400 -12.495600 8.459246
-3.369600 -12.495600 8.424850
-3.322800 -12.495600 8.399434
-3.276000 -12.495600 8.383827
-3.229200 -12.495600 8.359103
-3.182400 -12.495600 8.337232
-3.135600 -12.495600 8.305661
-3.088800 -12.495600 8.277523
-3.042000 -12.495600 8.257375
-2.995200 -12.495600 8.224849
-2.948400 -12.495600 8.198609
-2.901600 -12.495600 8.193877
-2.854800 -12.495600 8.166565
-2.808000 -12.495600 8.134468
-2.761200 -12.495600 8.108477
-2.714400 -12.495600 8.090979
-2.667600 -12.495600 8.073831
-2.620800 -12.495600 8.057022
-2.574000 -12.495600 8.028328
-2.527200 -12.495600 7.999685
-2.480400 -12.495600 7.969382
-2.433600 -12.495600 7.934849
-2.386800 -12.495600 7.929330
-2.340000 -12.495600 7.924507
-2.293200 -12.495600 7.902578
-2.246400 -12.495600 7.897970
-2.199600 -12.495600 7.895340
-2.152800 -12.495600 7.864627
-2.106000 -12.495600 7.846768
-2.059200 -12.495600 7.804943
-2.012400 -12.495600 7.787246
-1.965600 -12.495600 7.778229
-1.918800 -12.495600 7.748813
-1.872000 -12.495600 7.730263
-1.825200 -12.495600 7.727152
-1.778400 -12.495600 7.716169
-1.731600 -12.495600 7.698140
-1.684800 -12.495600 7.674378
-1.638000 -12.495600 7.645145
-1.591200 -12.495600 7.632080
-1.544400 -12.495600 7.623212
-1.497600 -12.495600 7.622758
-1.450800 -12.495600 7.610443
-1.404000 -12.495600 7.581397
-1.357200 -12.495600 7.570561
-1.310400 -12.495600 7.545981
-1.263600 -12.495600 7.549582
-1.216800 -12.495600 7.540150
-1.170000 -12.495600 7.533282
-1.123200 -12.495600 7.530457
-1.076400 -12.495600 7.503228
-1.029600 -12.495600 7.503228
-0.982800 -12.495600 7.515358
-0.936000 -12.495600 7.503228
-0.889200 -12.495600 7.469103
-0.842400 -12.495600 7.460027
-0.795600 -12.495600 7.453458
-0.748800 -12.495600 7.419876
-0.702000 -12.495600 7.402552
-0.655200 -12.495600 7.398924
-0.608400 -12.495600 7.392597
-0.561600 -12.495600 7.394392
-0.514800 -12.495600 7.400064
-0.468000 -12.495600 7.394392
-0.421200 -12.495600 7.406549
-0.374400 -12.495600 7.406549
-0.327600 -12.495600 7.385820
-0.280800 -12.495600 7.359866
-0.234000 -12.495600 7.351587
-0.187200 -12.495600 7.316942
-0.140400 -12.495600 7.303317
-0.093600 -12.495600 7.298545
-0.046800 -12.495600 7.298545
0.000000 -12.495600 7.306101
0.046800 -12.495600 7.319522
0.093600 -12.495600 7.318213
0.140400 -12.495600 7.319522
0.187200 -12.495600 7.310821
0.234000 -12.495600 7.310821
0.280800 -12.495600 7.286215
0.327600 -12.495600 7.283167
0.374400 -12.495600 7.265014
0.421200 -12.495600 7.249237
0.468000 -12.495600 7.253533
0.514800 -12.495600 7.254383
0.561600 -12.495600 7.273808
0.608400 -12.495600 7.253533
0.655200 -12.495600 7.219234
0.702000 -12.495600 7.212632
0.748800 -12.495600 7.204938
0.795600 -12.495600 7.186960
0.842400 -12.495600 7.180934
0.889200 -12.495600 7.179405
0.936000 -12.495600 7.183485
0.982800 -12.495600 7.186960
1.029600 -12.495600 7.181638
1.076400 -12.495600 7.174644
1.123200 -12.495600 7.174644
1.170000 -12.495600 7.174932
1.216800 -12.495600 7.173355
1.263600 -12.495600 7.150552
1.310400 -12.495600 7.142504
1.357200 -12.495600 7.142504
1.404000 -12.495600 7.134807
1.450800 -12.495600 7.134807
1.497600 -12.495600 7.121687
1.544400 -12.495600 7.134483
1.591200 -12.495600 7.151000
1.638000 -12.495600 7.170618
1.684800 -12.495600 7.170618
1.731600 -12.495600 7.174258
1.778400 -12.495600 7.182386
1.825200 -12.495600 7.183967
1.872000 -12.495600 7.176740
1.918800 -12.495600 7.170618
1.965600 -12.495600 7.164520
2.012400 -12.495600 7.156827
2.059200 -12.495600 7.156827
2.106000 -12.495600 7.168224
2.152800 -12.495600 7.203032
2.199600 -12.495600 7.212221
2.246400 -12.495600 7.215992
2.293200 -12.495600 7.220271
2.340000 -12.495600 7.222961
2.386800 -12.495600 7.241670
2.433600 -12.495600 7.233438
2.480400 -12.495600 7.222961
2.527200 -12.495600 7.223044
2.574000 -12.495600 7.234615
2.620800 -12.495600 7.237367
2.667600 -12.495600 7.237367
2.714400 -12.495600 7.233789
2.761200 -12.495600 7.233415
2.808000 -12.495600 7.240380
2.854800 -12.495600 7.240380
2.901600 -12.495600 7.240380
2.948400 -12.495600 7.240380
2.995200 -12.495600 7.247167
3.042000 -12.495600 7.264117
3.088800 -12.495600 7.270517
3.135600 -12.495600 7.275664
3.182400 -12.495600 7.279200
3.229200 -12.495600 7.283553
3.276000 -12.495600 7.280388
3.322800 -12.495600 7.280388
3.369600 -12.495600 7.270517
3.416400 -12.495600 7.272168
3.463200 -12.495600 7.249890
3.510000 -12.495600 7.249890
3.556800 -12.495600 7.246206
3.603600 -12.495600 7.252138
3.650400 -12.495600 7.270045
3.697200 -12.495600 7.301078
3.744000 -12.495600 7.301506
3.790800 -12.495600 7.318995
3.837600 -12.495600 7.325549
3.884400 -12.495600 7.332407
3.931200 -12.495600 7.332407
3.978000 -12.495600 7.336185
4.024800 -12.495600 7.335667
4.071600 -12.495600 7.338253
4.118400 -12.495600 7.335667
4.165200 -12.495600 7.333688
4.212000 -12.495600 7.329265
4.258800 -12.495600 7.338030
4.305600 -12.495600 7.340990
4.352400 -12.495600 7.372279
4.399200 -12.495600 7.372916
4.446000 -12.495600 7.389228
4.492800 -12.495600 7.409254
4.539600 -12.495600 7.417029
4.586400 -12.495600 7.417029
4.633200 -12.495600 7.410215
4.680000 -12.495600 7.410215
4.726800 -12.495600 7.414685
4.773600 -12.495600 7.425014
4.820400 -12.495600 7.425439
4.867200 -12.495600 7.441978
4.914000 -12.495600 7.451711
4.960800 -12.495600 7.451711
5.007600 -12.495600 7.429709
5.054400 -12.495600 7.462413
5.101200 -12.495600 7.470958
5.148000 -12.495600 7.473781
5.194800 -12.495600 7.489518
5.241600 -12.495600 7.544325
5.288400 -12.495600 7.573176
5.335200 -12.495600 7.596140
5.382000 -12.495600 7.617396
5.428800 -12.495600 7.656551
5.475600 -12.495600 7.673283
5.522400 -12.495600 7.686449
5.569200 -12.495600 7.686449
5.616000 -12.495600 7.718338
5.662800 -12.495600 7.725687
5.709600 -12.495600 7.738374
5.756400 -12.495600 7.735057
5.803200 -12.495600 7.773923
5.850000 -12.495600 7.805930
5.896800 -12.495600 7.823066
5.943600 -12.495600 7.865011
5.990400 -12.495600 7.888285
6.037200 -12.495600 7.930979
6.084000 -12.495600 7.954841
6.130800 -12.495600 7.963822
6.177600 -12.495600 7.969541
6.224400 -12.495600 8.008482
6.271200 -12.495600 8.034423
6.318000 -12.495600 8.051257
6.364800 -12.495600 8.061492
6.411600 -12.495600 8.106877
6.458400 -12.495600 8.116455
6.505200 -12.495600 8.148644
6.552000 -12.495600 8.184854
6.598800 -12.495600 8.194960
6.645600 -12.495600 8.241053
6.692400 -12.495600 8.280763
6.739200 -12.495600 8.297347
6.786000 -12.495600 8.341627
6.832800 -12.495600 8.355605
6.879600 -12.495600 8.390055
6.926400 -12.495600 8.477039
6.973200 -12.495600 10.904545
7.020000 -12.495600 11.109941
7.066800 -12.495600 11.109941
7.113600 -12.495600 10.904545
7.160400 -12.495600 -0.291504
7.207200 -12.495600 -0.375139
7.254000 -12.495600 -0.380671
7.300800 -12.495600 -0.649977
7.347600 -12.495600 -0.580262
7.394400 -12.495600 -0.379404
7.441200 -12.495600 0.221759
7.488000 -12.495600 29.495600
7.534800 -12.495600 29.510774
7.581600 -12.495600 29.513985
7.628400 -12.495600 29.517143
7.675200 -12.495600 29.520290
7.722000 -12.495600 29.522480
7.768800 -12.495600 29.525169
7.815600 -12.495600 29.525304
7.862400 -12.495600 29.525304
7.909200 -12.495600 29.525304
13.338000 -12.495600 8.105999
13.384800 -12.495600 8.100475
13.431600 -12.495600 8.105793
13.478400 -12.495600 8.100475
13.525200 -12.495600 8.105689
13.572000 -12.495600 8.105793
13.618800 -12.495600 8.125416
13.665600 -12.495600 8.105793
13.712400 -12.495600 8.095103
13.759200 -12.495600 8.093041
13.806000 -12.495600 8.100141
13.852800 -12.495600 8.095103
13.899600 -12.495600 8.094464
13.946400 -12.495600 8.100141
13.993200 -12.495600 8.111431
14.040000 -12.495600 8.110405
14.086800 -12.495600 8.111442
14.133600 -12.495600 8.109641
14.180400 -12.495600 8.110405
14.227200 -12.495600 8.110405
14.274000 -12.495600 8.110405
14.320800 -12.495600 8.108152
14.367600 -12.495600 8.108152
14.414400 -12.495600 8.109505
14.461200 -12.495600 8.110821
14.508000 -12.495600 8.110770
14.554800 -12.495600 8.124528
14.601600 -12.495600 8.124779
14.648400 -12.495600 8.140310
14.695200 -12.495600 8.154144
14.742000 -12.495600 8.144002
14.788800 -12.495600 8.142449
14.835600 -12.495600 8.152753
14.882400 -12.495600 8.152753
14.929200 -12.495600 8.152435
14.976000 -12.495600 8.142449
15.022800 -12.495600 8.139111
15.069600 -12.495600 8.136541
15.116400 -12.495600 8.119277
15.163200 -12.495600 8.077085
15.958800 -12.495600 6.860548
16.005600 -12.495600 6.860380
16.052400 -12.495600 6.853464
16.099200 -12.495600 6.852124
16.146000 -12.495600 6.850684
16.192800 -12.495600 6.846885
16.239600 -12.495600 6.849905
16.286400 -12.495600 6.832976
16.380000 -12.495600 6.846885
16.426800 -12.495600 6.823319
16.473600 -12.495600 6.787928
16.520400 -12.495600 6.771442
16.567200 -12.495600 6.752038
16.801200 -12.495600 4.980467
16.848000 -12.495600 4.713771
17.035200 -12.495600 3.565532
17.082000 -12.495600 3.452109
17.128800 -12.495600 3.176292
-18.720000 -12.448800 0.000000
-18.673200 -12.448800 0.000000
-18.626400 -12.448800 0.000000
-18.579600 -12.448800 -7.308589
-18.532800 -12.448800 -7.291249
-18.486000 -12.448800 -7.286914
-18.439200 -12.448800 -7.286319
-18.392400 -12.448800 -7.285632
-18.345600 -12.448800 -7.269395
-18.298800 -12.448800 -7.261775
-18.252000 -12.448800 -7.256202
-18.205200 -12.448800 -7.231417
-18.158400 -12.448800 -7.230560
-18.111600 -12.448800 -7.216961
-18.064800 -12.448800 -7.200775
-18.018000 -12.448800 -7.210336
-17.971200 -12.448800 -7.203556
-17.924400 -12.448800 -7.200519
-17.877600 -12.448800 -7.203556
-17.830800 -12.448800 -7.196382
-17.784000 -12.448800 -7.167254
-17.737200 -12.448800 -7.148005
-17.690400 -12.448800 -7.096128
-17.643600 -12.448800 -7.070412
-17.596800 -12.448800 -7.022953
-16.614000 -12.448800 5.294157
-16.567200 -12.448800 5.307443
-16.146000 -12.448800 6.941196
-16.099200 -12.448800 6.953936
-16.052400 -12.448800 6.967861
-16.005600 -12.448800 6.995080
-15.958800 -12.448800 7.022027
-15.912000 -12.448800 7.023410
-15.865200 -12.448800 7.033537
-15.818400 -12.448800 7.039554
-15.771600 -12.448800 7.041668
-15.724800 -12.448800 7.044323
-15.678000 -12.448800 7.051983
-15.631200 -12.448800 7.060280
-15.584400 -12.448800 7.058599
-15.537600 -12.448800 7.058599
-15.490800 -12.448800 7.062423
-15.444000 -12.448800 7.071167
-15.397200 -12.448800 7.084209
-15.350400 -12.448800 7.084798
-15.303600 -12.448800 7.087135
-15.256800 -12.448800 7.084798
-15.210000 -12.448800 7.087199
-15.163200 -12.448800 7.091043
-15.116400 -12.448800 7.095041
-15.069600 -12.448800 7.112441
-15.022800 -12.448800 7.112700
-14.976000 -12.448800 7.112700
-14.929200 -12.448800 7.119449
-14.882400 -12.448800 7.119253
-14.835600 -12.448800 7.114080
-14.788800 -12.448800 7.112388
-14.742000 -12.448800 7.101677
-14.695200 -12.448800 7.102982
-14.648400 -12.448800 7.108222
-14.601600 -12.448800 7.110564
-14.554800 -12.448800 7.114080
-14.508000 -12.448800 7.127821
-14.461200 -12.448800 7.135101
-14.414400 -12.448800 7.140541
-14.367600 -12.448800 7.159571
-14.320800 -12.448800 7.166905
-14.274000 -12.448800 7.198797
-14.227200 -12.448800 7.230984
-3.603600 -12.448800 8.680316
-3.556800 -12.448800 8.625997
-3.510000 -12.448800 8.593756
-3.463200 -12.448800 8.539174
-3.416400 -12.448800 8.473333
-3.369600 -12.448800 8.446708
-3.322800 -12.448800 8.424850
-3.276000 -12.448800 8.398595
-3.229200 -12.448800 8.363830
-3.182400 -12.448800 8.347674
-3.135600 -12.448800 8.320482
-3.088800 -12.448800 8.278640
-3.042000 -12.448800 8.261477
-2.995200 -12.448800 8.237062
-2.948400 -12.448800 8.206981
-2.901600 -12.448800 8.195928
-2.854800 -12.448800 8.175062
-2.808000 -12.448800 8.151230
-2.761200 -12.448800 8.132128
-2.714400 -12.448800 8.119008
-2.667600 -12.448800 8.087945
-2.620800 -12.448800 8.067178
-2.574000 -12.448800 8.034810
-2.527200 -12.448800 7.999685
-2.480400 -12.448800 7.978953
-2.433600 -12.448800 7.948062
-2.386800 -12.448800 7.930888
-2.340000 -12.448800 7.924507
-2.293200 -12.448800 7.899883
-2.246400 -12.448800 7.899189
-2.199600 -12.448800 7.897954
-2.152800 -12.448800 7.869815
-2.106000 -12.448800 7.846768
-2.059200 -12.448800 7.814885
-2.012400 -12.448800 7.787246
-1.965600 -12.448800 7.780220
-1.918800 -12.448800 7.756952
-1.872000 -12.448800 7.748813
-1.825200 -12.448800 7.739339
-1.778400 -12.448800 7.722312
-1.731600 -12.448800 7.711580
-1.684800 -12.448800 7.694028
-1.638000 -12.448800 7.663060
-1.591200 -12.448800 7.644313
-1.544400 -12.448800 7.632080
-1.497600 -12.448800 7.629215
-1.450800 -12.448800 7.622758
-1.404000 -12.448800 7.600182
-1.357200 -12.448800 7.579458
-1.310400 -12.448800 7.549582
-1.263600 -12.448800 7.558810
-1.216800 -12.448800 7.549582
-1.170000 -12.448800 7.536319
-1.123200 -12.448800 7.530457
-1.076400 -12.448800 7.503228
-1.029600 -12.448800 7.503540
-0.982800 -12.448800 7.520128
-0.936000 -12.448800 7.509008
-0.889200 -12.448800 7.477355
-0.842400 -12.448800 7.464300
-0.795600 -12.448800 7.453458
-0.748800 -12.448800 7.419876
-0.702000 -12.448800 7.398924
-0.655200 -12.448800 7.392597
-0.608400 -12.448800 7.392597
-0.561600 -12.448800 7.400064
-0.514800 -12.448800 7.400470
-0.468000 -12.448800 7.400064
-0.421200 -12.448800 7.407887
-0.374400 -12.448800 7.407887
-0.327600 -12.448800 7.396623
-0.280800 -12.448800 7.366450
-0.234000 -12.448800 7.359866
-0.187200 -12.448800 7.341450
-0.140400 -12.448800 7.321471
-0.093600 -12.448800 7.306101
-0.046800 -12.448800 7.300685
0.000000 -12.448800 7.312044
0.046800 -12.448800 7.325523
0.093600 -12.448800 7.314578
0.140400 -12.448800 7.314578
0.187200 -12.448800 7.309421
0.234000 -12.448800 7.300685
0.280800 -12.448800 7.286215
0.327600 -12.448800 7.283167
0.374400 -12.448800 7.267989
0.421200 -12.448800 7.267095
0.468000 -12.448800 7.273808
0.514800 -12.448800 7.277596
0.561600 -12.448800 7.277596
0.608400 -12.448800 7.254383
0.655200 -12.448800 7.219234
0.702000 -12.448800 7.212632
0.748800 -12.448800 7.204938
0.795600 -12.448800 7.200787
0.842400 -12.448800 7.186960
0.889200 -12.448800 7.186960
0.936000 -12.448800 7.200383
0.982800 -12.448800 7.200383
1.029600 -12.448800 7.181638
1.076400 -12.448800 7.174644
1.123200 -12.448800 7.173355
1.170000 -12.448800 7.173049
1.216800 -12.448800 7.156719
1.263600 -12.448800 7.150160
1.310400 -12.448800 7.142490
1.357200 -12.448800 7.143101
1.404000 -12.448800 7.145157
1.450800 -12.448800 7.151000
1.497600 -12.448800 7.143101
1.544400 -12.448800 7.151000
1.591200 -12.448800 7.167633
1.638000 -12.448800 7.174581
1.684800 -12.448800 7.174581
1.731600 -12.448800 7.176740
1.778400 -12.448800 7.178311
1.825200 -12.448800 7.183517
1.872000 -12.448800 7.178311
1.918800 -12.448800 7.176740
1.965600 -12.448800 7.164520
2.012400 -12.448800 7.156827
2.059200 -12.448800 7.164520
2.106000 -12.448800 7.194376
2.152800 -12.448800 7.202977
2.199600 -12.448800 7.209048
2.246400 -12.448800 7.215992
2.293200 -12.448800 7.220190
2.340000 -12.448800 7.233438
2.386800 -12.448800 7.241670
2.433600 -12.448800 7.234615
2.480400 -12.448800 7.233438
2.527200 -12.448800 7.228298
2.574000 -12.448800 7.234615
2.620800 -12.448800 7.235939
2.667600 -12.448800 7.233789
2.714400 -12.448800 7.228298
2.761200 -12.448800 7.210151
2.808000 -12.448800 7.208929
2.854800 -12.448800 7.208929
2.901600 -12.448800 7.208929
2.948400 -12.448800 7.227088
2.995200 -12.448800 7.240725
3.042000 -12.448800 7.269269
3.088800 -12.448800 7.272309
3.135600 -12.448800 7.275664
3.182400 -12.448800 7.279200
3.229200 -12.448800 7.281550
3.276000 -12.448800 7.272309
3.322800 -12.448800 7.270517
3.369600 -12.448800 7.256591
[truncated: 5,345,140 more chars]
