# Supplementary material for: Case study of 3D fingerprints applications
Source: PLoS One. 2017 Apr 11;12(4):e0175261. doi: 10.1371/journal.pone.0175261 (PMC5388323; doi:10.1371/journal.pone.0175261)
Supplement: S1 Database — (ZIP) [file pone.0175261.s001.zip › S1_Database/S1_Database_Session2-3D finger point cloud data/bz_l1_b_2.txt]

-18.720000 -14.040000 0.000000
-18.673200 -14.040000 0.000000
-18.626400 -14.040000 0.000000
-18.579600 -14.040000 0.000000
-18.532800 -14.040000 0.000000
-18.486000 -14.040000 0.000000
-18.439200 -14.040000 0.000000
-18.392400 -14.040000 0.000000
-18.345600 -14.040000 0.000000
-18.298800 -14.040000 0.000000
-18.252000 -14.040000 0.000000
-18.205200 -14.040000 0.000000
-18.158400 -14.040000 0.000000
-18.111600 -14.040000 0.000000
-18.064800 -14.040000 0.000000
-18.018000 -14.040000 0.000000
-17.971200 -14.040000 0.000000
-17.924400 -14.040000 0.000000
-17.877600 -14.040000 0.000000
-17.830800 -14.040000 0.000000
-17.784000 -14.040000 0.000000
-17.737200 -14.040000 0.000000
-17.690400 -14.040000 0.000000
-17.643600 -14.040000 0.000000
-17.596800 -14.040000 0.000000
-17.550000 -14.040000 0.000000
-17.503200 -14.040000 0.000000
-17.456400 -14.040000 0.000000
-17.409600 -14.040000 0.000000
-17.362800 -14.040000 0.000000
-17.316000 -14.040000 0.000000
-17.269200 -14.040000 0.000000
-17.222400 -14.040000 0.000000
-17.175600 -14.040000 0.000000
-17.128800 -14.040000 0.000000
-17.082000 -14.040000 0.000000
-17.035200 -14.040000 0.000000
-16.988400 -14.040000 0.000000
-16.941600 -14.040000 0.000000
-16.894800 -14.040000 0.000000
-16.848000 -14.040000 0.000000
-16.801200 -14.040000 0.000000
-16.754400 -14.040000 0.000000
-16.380000 -14.040000 0.000000
-16.286400 -14.040000 0.000000
-15.444000 -14.040000 0.000000
-15.397200 -14.040000 0.000000
-15.350400 -14.040000 0.000000
-15.303600 -14.040000 0.000000
-15.256800 -14.040000 0.000000
-15.210000 -14.040000 0.000000
-15.163200 -14.040000 0.000000
-15.116400 -14.040000 0.000000
-15.069600 -14.040000 0.000000
-15.022800 -14.040000 0.000000
-14.976000 -14.040000 0.000000
-14.929200 -14.040000 0.000000
-14.414400 -14.040000 0.000000
-14.367600 -14.040000 0.000000
-14.320800 -14.040000 0.000000
-14.274000 -14.040000 0.000000
-14.227200 -14.040000 0.000000
-14.180400 -14.040000 0.000000
-14.133600 -14.040000 0.000000
-14.086800 -14.040000 0.000000
-14.040000 -14.040000 0.000000
-13.993200 -14.040000 0.000000
-13.946400 -14.040000 0.000000
-13.899600 -14.040000 0.000000
-13.852800 -14.040000 0.000000
-13.806000 -14.040000 0.000000
-13.759200 -14.040000 0.000000
-13.712400 -14.040000 0.000000
-13.665600 -14.040000 0.000000
-13.618800 -14.040000 0.000000
-13.572000 -14.040000 0.000000
-13.525200 -14.040000 0.000000
-13.478400 -14.040000 0.000000
-13.431600 -14.040000 0.000000
-13.384800 -14.040000 0.000000
-13.338000 -14.040000 0.000000
-13.291200 -14.040000 0.000000
-13.244400 -14.040000 0.000000
-13.197600 -14.040000 0.000000
-13.150800 -14.040000 0.000000
-13.104000 -14.040000 0.000000
-13.057200 -14.040000 0.000000
-13.010400 -14.040000 0.000000
-12.963600 -14.040000 0.000000
-12.916800 -14.040000 0.000000
-12.870000 -14.040000 0.000000
-12.823200 -14.040000 0.000000
-12.776400 -14.040000 0.000000
-12.729600 -14.040000 0.000000
-12.682800 -14.040000 0.000000
-12.636000 -14.040000 0.000000
-12.589200 -14.040000 0.000000
-12.542400 -14.040000 0.000000
-12.495600 -14.040000 0.000000
-12.448800 -14.040000 0.000000
-12.402000 -14.040000 0.000000
-12.355200 -14.040000 0.000000
-8.985600 -14.040000 0.000000
-8.938800 -14.040000 0.000000
-8.892000 -14.040000 0.000000
-8.845200 -14.040000 0.000000
-8.798400 -14.040000 0.000000
-8.751600 -14.040000 0.000000
-8.704800 -14.040000 0.000000
-8.658000 -14.040000 0.000000
-8.611200 -14.040000 0.000000
-8.564400 -14.040000 0.000000
-8.517600 -14.040000 0.000000
-8.470800 -14.040000 0.000000
-8.424000 -14.040000 0.000000
-8.377200 -14.040000 0.000000
-8.330400 -14.040000 0.000000
-8.283600 -14.040000 0.000000
-8.236800 -14.040000 0.000000
-8.190000 -14.040000 0.000000
-8.143200 -14.040000 0.000000
-8.096400 -14.040000 0.000000
-8.049600 -14.040000 0.000000
-8.002800 -14.040000 0.000000
-7.956000 -14.040000 0.000000
-7.909200 -14.040000 0.000000
-7.862400 -14.040000 0.000000
-7.815600 -14.040000 0.000000
-7.768800 -14.040000 0.000000
-7.722000 -14.040000 0.000000
-7.675200 -14.040000 0.000000
-7.628400 -14.040000 0.000000
-7.581600 -14.040000 0.000000
-7.534800 -14.040000 0.000000
-7.488000 -14.040000 0.000000
-7.441200 -14.040000 0.000000
-7.394400 -14.040000 0.000000
-7.347600 -14.040000 0.000000
-7.300800 -14.040000 0.000000
-7.254000 -14.040000 0.000000
-7.207200 -14.040000 0.000000
-7.160400 -14.040000 0.000000
-7.113600 -14.040000 0.000000
-7.066800 -14.040000 0.000000
-7.020000 -14.040000 0.000000
-6.973200 -14.040000 0.000000
-6.926400 -14.040000 0.000000
-6.879600 -14.040000 0.000000
-6.832800 -14.040000 0.000000
-6.786000 -14.040000 0.000000
-6.739200 -14.040000 0.000000
-6.692400 -14.040000 0.000000
-6.645600 -14.040000 0.000000
-6.598800 -14.040000 0.000000
-6.552000 -14.040000 0.000000
-6.505200 -14.040000 0.000000
-6.458400 -14.040000 0.000000
-6.411600 -14.040000 0.000000
-6.364800 -14.040000 0.000000
-6.318000 -14.040000 0.000000
-6.271200 -14.040000 0.000000
-6.224400 -14.040000 0.000000
-6.177600 -14.040000 0.000000
-6.130800 -14.040000 0.000000
-6.084000 -14.040000 0.000000
-6.037200 -14.040000 0.000000
-5.990400 -14.040000 0.000000
-5.943600 -14.040000 0.000000
-5.896800 -14.040000 0.000000
-5.850000 -14.040000 0.000000
-5.803200 -14.040000 0.000000
-5.756400 -14.040000 0.000000
-5.709600 -14.040000 0.000000
-5.662800 -14.040000 0.000000
-5.616000 -14.040000 0.000000
-5.569200 -14.040000 0.000000
-5.522400 -14.040000 0.000000
-5.475600 -14.040000 0.000000
-5.428800 -14.040000 0.000000
-5.382000 -14.040000 0.000000
-5.335200 -14.040000 0.000000
-5.288400 -14.040000 0.000000
-5.241600 -14.040000 0.000000
-5.194800 -14.040000 0.000000
-5.148000 -14.040000 0.000000
-5.101200 -14.040000 0.000000
-5.054400 -14.040000 0.000000
-5.007600 -14.040000 0.000000
-4.960800 -14.040000 0.000000
-4.914000 -14.040000 0.000000
-4.867200 -14.040000 0.000000
-4.820400 -14.040000 0.000000
-4.773600 -14.040000 0.000000
-4.726800 -14.040000 0.000000
-4.680000 -14.040000 0.000000
-4.633200 -14.040000 0.000000
-4.586400 -14.040000 0.000000
-4.539600 -14.040000 0.000000
-4.492800 -14.040000 0.000000
-4.446000 -14.040000 0.000000
-4.399200 -14.040000 0.000000
-4.352400 -14.040000 0.000000
-4.305600 -14.040000 0.000000
-4.258800 -14.040000 0.000000
-4.212000 -14.040000 0.000000
-4.165200 -14.040000 0.000000
-4.118400 -14.040000 0.000000
-4.071600 -14.040000 0.000000
-4.024800 -14.040000 0.000000
-3.978000 -14.040000 0.000000
-3.931200 -14.040000 0.000000
-3.884400 -14.040000 0.000000
-3.837600 -14.040000 0.000000
-3.790800 -14.040000 0.000000
-3.744000 -14.040000 0.000000
-3.697200 -14.040000 0.000000
-3.650400 -14.040000 0.000000
-3.603600 -14.040000 0.000000
-3.556800 -14.040000 0.000000
-3.510000 -14.040000 0.000000
-3.463200 -14.040000 0.000000
-3.416400 -14.040000 0.000000
-3.369600 -14.040000 0.000000
-3.322800 -14.040000 0.000000
-3.276000 -14.040000 0.000000
-3.229200 -14.040000 0.000000
-3.182400 -14.040000 0.000000
-3.135600 -14.040000 0.000000
-3.088800 -14.040000 0.000000
-3.042000 -14.040000 0.000000
-2.995200 -14.040000 0.000000
-2.948400 -14.040000 0.000000
-2.901600 -14.040000 0.000000
-2.854800 -14.040000 0.000000
-2.808000 -14.040000 0.000000
-2.761200 -14.040000 0.000000
-2.714400 -14.040000 0.000000
-2.667600 -14.040000 0.000000
-2.620800 -14.040000 0.000000
-2.574000 -14.040000 0.000000
-2.527200 -14.040000 0.000000
-2.480400 -14.040000 0.000000
-2.433600 -14.040000 0.000000
-2.386800 -14.040000 0.000000
-2.340000 -14.040000 0.000000
-2.293200 -14.040000 0.000000
-2.246400 -14.040000 0.000000
-2.199600 -14.040000 0.000000
-2.152800 -14.040000 0.000000
-2.106000 -14.040000 0.000000
-2.059200 -14.040000 0.000000
-2.012400 -14.040000 0.000000
-1.965600 -14.040000 0.000000
-1.918800 -14.040000 0.000000
-1.872000 -14.040000 0.000000
-1.825200 -14.040000 0.000000
-1.778400 -14.040000 0.000000
-1.731600 -14.040000 0.000000
-1.684800 -14.040000 0.000000
-1.638000 -14.040000 0.000000
-1.591200 -14.040000 0.000000
-1.544400 -14.040000 0.000000
-1.497600 -14.040000 0.000000
-1.450800 -14.040000 0.000000
-1.404000 -14.040000 0.000000
-1.357200 -14.040000 0.000000
-1.310400 -14.040000 0.000000
-1.263600 -14.040000 0.000000
-1.216800 -14.040000 0.000000
-1.170000 -14.040000 0.000000
-1.123200 -14.040000 0.000000
-1.076400 -14.040000 0.000000
-1.029600 -14.040000 0.000000
-0.982800 -14.040000 0.000000
-0.936000 -14.040000 0.000000
-0.889200 -14.040000 0.000000
-0.842400 -14.040000 0.000000
-0.795600 -14.040000 0.000000
-0.748800 -14.040000 0.000000
-0.702000 -14.040000 0.000000
-0.655200 -14.040000 0.000000
-0.608400 -14.040000 0.000000
-0.561600 -14.040000 0.000000
-0.514800 -14.040000 0.000000
-0.468000 -14.040000 0.000000
-0.421200 -14.040000 0.000000
-0.374400 -14.040000 0.000000
-0.327600 -14.040000 0.000000
-0.280800 -14.040000 0.000000
-0.234000 -14.040000 0.000000
-0.187200 -14.040000 0.000000
-0.140400 -14.040000 0.000000
-0.093600 -14.040000 0.000000
-0.046800 -14.040000 0.000000
0.000000 -14.040000 0.000000
0.046800 -14.040000 0.000000
0.093600 -14.040000 0.000000
0.140400 -14.040000 0.000000
0.187200 -14.040000 0.000000
0.234000 -14.040000 0.000000
0.280800 -14.040000 0.000000
0.327600 -14.040000 0.000000
0.374400 -14.040000 0.000000
0.421200 -14.040000 0.000000
0.468000 -14.040000 0.000000
0.514800 -14.040000 0.000000
0.561600 -14.040000 0.000000
0.608400 -14.040000 0.000000
0.655200 -14.040000 0.000000
0.702000 -14.040000 0.000000
0.748800 -14.040000 0.000000
0.795600 -14.040000 0.000000
0.842400 -14.040000 0.000000
0.889200 -14.040000 0.000000
0.936000 -14.040000 0.000000
0.982800 -14.040000 0.000000
1.029600 -14.040000 0.000000
1.076400 -14.040000 0.000000
1.123200 -14.040000 0.000000
1.170000 -14.040000 0.000000
1.216800 -14.040000 0.000000
1.263600 -14.040000 0.000000
1.310400 -14.040000 0.000000
1.357200 -14.040000 0.000000
1.404000 -14.040000 0.000000
1.450800 -14.040000 0.000000
1.497600 -14.040000 0.000000
1.544400 -14.040000 0.000000
1.591200 -14.040000 0.000000
1.638000 -14.040000 0.000000
1.684800 -14.040000 0.000000
1.731600 -14.040000 0.000000
1.778400 -14.040000 0.000000
1.825200 -14.040000 0.000000
1.872000 -14.040000 0.000000
1.918800 -14.040000 0.000000
1.965600 -14.040000 0.000000
2.012400 -14.040000 0.000000
2.059200 -14.040000 0.000000
2.106000 -14.040000 0.000000
2.152800 -14.040000 0.000000
2.199600 -14.040000 0.000000
2.246400 -14.040000 0.000000
2.293200 -14.040000 0.000000
2.340000 -14.040000 0.000000
2.386800 -14.040000 0.000000
2.433600 -14.040000 0.000000
2.480400 -14.040000 0.000000
2.527200 -14.040000 0.000000
2.574000 -14.040000 0.000000
2.620800 -14.040000 0.000000
2.667600 -14.040000 0.000000
2.714400 -14.040000 0.000000
2.761200 -14.040000 0.000000
2.808000 -14.040000 0.000000
2.854800 -14.040000 0.000000
2.901600 -14.040000 0.000000
2.948400 -14.040000 0.000000
2.995200 -14.040000 0.000000
3.042000 -14.040000 0.000000
3.088800 -14.040000 0.000000
3.135600 -14.040000 0.000000
3.182400 -14.040000 0.000000
3.229200 -14.040000 0.000000
3.276000 -14.040000 0.000000
3.322800 -14.040000 0.000000
3.369600 -14.040000 0.000000
3.416400 -14.040000 0.000000
3.463200 -14.040000 0.000000
3.510000 -14.040000 0.000000
3.556800 -14.040000 0.000000
3.603600 -14.040000 0.000000
3.650400 -14.040000 0.000000
3.697200 -14.040000 0.000000
3.744000 -14.040000 0.000000
3.790800 -14.040000 0.000000
3.837600 -14.040000 0.000000
3.884400 -14.040000 0.000000
3.931200 -14.040000 0.000000
3.978000 -14.040000 0.000000
4.024800 -14.040000 0.000000
4.071600 -14.040000 0.000000
4.118400 -14.040000 0.000000
4.165200 -14.040000 0.000000
4.212000 -14.040000 0.000000
4.258800 -14.040000 0.000000
4.305600 -14.040000 0.000000
4.352400 -14.040000 0.000000
4.399200 -14.040000 0.000000
4.446000 -14.040000 0.000000
4.492800 -14.040000 0.000000
4.539600 -14.040000 0.000000
4.586400 -14.040000 0.000000
4.633200 -14.040000 0.000000
4.680000 -14.040000 0.000000
4.726800 -14.040000 0.000000
4.773600 -14.040000 0.000000
4.820400 -14.040000 0.000000
4.867200 -14.040000 0.000000
4.914000 -14.040000 0.000000
4.960800 -14.040000 0.000000
5.007600 -14.040000 0.000000
5.054400 -14.040000 0.000000
5.101200 -14.040000 0.000000
5.148000 -14.040000 0.000000
5.194800 -14.040000 0.000000
5.241600 -14.040000 0.000000
5.288400 -14.040000 0.000000
5.335200 -14.040000 0.000000
5.382000 -14.040000 0.000000
5.428800 -14.040000 0.000000
5.475600 -14.040000 0.000000
5.522400 -14.040000 0.000000
5.569200 -14.040000 0.000000
5.616000 -14.040000 0.000000
5.662800 -14.040000 0.000000
5.709600 -14.040000 0.000000
5.756400 -14.040000 0.000000
5.803200 -14.040000 0.000000
5.850000 -14.040000 0.000000
5.896800 -14.040000 0.000000
5.943600 -14.040000 0.000000
5.990400 -14.040000 0.000000
6.037200 -14.040000 0.000000
6.084000 -14.040000 0.000000
6.130800 -14.040000 0.000000
6.177600 -14.040000 0.000000
6.224400 -14.040000 0.000000
6.271200 -14.040000 0.000000
6.318000 -14.040000 0.000000
6.364800 -14.040000 0.000000
6.411600 -14.040000 0.000000
6.458400 -14.040000 0.000000
6.505200 -14.040000 0.000000
6.552000 -14.040000 0.000000
6.598800 -14.040000 0.000000
6.645600 -14.040000 0.000000
6.692400 -14.040000 0.000000
6.739200 -14.040000 0.000000
6.786000 -14.040000 0.000000
6.832800 -14.040000 0.000000
6.879600 -14.040000 0.000000
6.926400 -14.040000 0.000000
6.973200 -14.040000 0.000000
7.020000 -14.040000 0.000000
7.066800 -14.040000 0.000000
7.113600 -14.040000 0.000000
7.160400 -14.040000 0.000000
7.207200 -14.040000 0.000000
7.254000 -14.040000 0.000000
7.300800 -14.040000 0.000000
7.347600 -14.040000 0.000000
7.394400 -14.040000 0.000000
7.441200 -14.040000 0.000000
7.488000 -14.040000 0.000000
7.534800 -14.040000 0.000000
7.581600 -14.040000 0.000000
7.628400 -14.040000 0.000000
7.675200 -14.040000 0.000000
7.722000 -14.040000 0.000000
7.768800 -14.040000 0.000000
7.815600 -14.040000 0.000000
7.862400 -14.040000 0.000000
7.909200 -14.040000 0.000000
7.956000 -14.040000 0.000000
8.002800 -14.040000 0.000000
8.049600 -14.040000 0.000000
8.096400 -14.040000 0.000000
8.143200 -14.040000 0.000000
8.190000 -14.040000 0.000000
8.236800 -14.040000 0.000000
8.283600 -14.040000 0.000000
8.330400 -14.040000 0.000000
8.377200 -14.040000 0.000000
8.424000 -14.040000 0.000000
8.470800 -14.040000 0.000000
8.517600 -14.040000 0.000000
8.564400 -14.040000 0.000000
8.611200 -14.040000 0.000000
8.658000 -14.040000 0.000000
8.704800 -14.040000 0.000000
8.751600 -14.040000 0.000000
8.798400 -14.040000 0.000000
8.845200 -14.040000 0.000000
8.892000 -14.040000 0.000000
8.938800 -14.040000 0.000000
8.985600 -14.040000 0.000000
9.032400 -14.040000 0.000000
9.079200 -14.040000 0.000000
9.126000 -14.040000 0.000000
9.172800 -14.040000 0.000000
9.219600 -14.040000 0.000000
9.266400 -14.040000 0.000000
9.313200 -14.040000 0.000000
9.360000 -14.040000 0.000000
9.406800 -14.040000 0.000000
9.453600 -14.040000 0.000000
9.500400 -14.040000 0.000000
9.547200 -14.040000 0.000000
9.594000 -14.040000 0.000000
9.640800 -14.040000 0.000000
9.687600 -14.040000 0.000000
9.734400 -14.040000 0.000000
9.781200 -14.040000 0.000000
9.828000 -14.040000 0.000000
9.874800 -14.040000 0.000000
9.921600 -14.040000 0.000000
9.968400 -14.040000 0.000000
10.015200 -14.040000 0.000000
10.062000 -14.040000 0.000000
10.108800 -14.040000 0.000000
10.155600 -14.040000 0.000000
10.202400 -14.040000 0.000000
10.249200 -14.040000 0.000000
10.296000 -14.040000 0.000000
10.342800 -14.040000 0.000000
10.389600 -14.040000 0.000000
10.436400 -14.040000 0.000000
10.483200 -14.040000 0.000000
10.530000 -14.040000 0.000000
10.576800 -14.040000 0.000000
10.623600 -14.040000 0.000000
10.670400 -14.040000 0.000000
10.717200 -14.040000 0.000000
10.764000 -14.040000 0.000000
10.810800 -14.040000 0.000000
10.857600 -14.040000 0.000000
10.904400 -14.040000 0.000000
10.951200 -14.040000 0.000000
10.998000 -14.040000 0.000000
11.044800 -14.040000 0.000000
13.384800 -14.040000 0.000000
13.431600 -14.040000 0.000000
13.478400 -14.040000 0.000000
13.525200 -14.040000 0.000000
13.572000 -14.040000 0.000000
13.618800 -14.040000 0.000000
13.665600 -14.040000 0.000000
13.712400 -14.040000 0.000000
13.759200 -14.040000 0.000000
13.806000 -14.040000 0.000000
13.852800 -14.040000 0.000000
13.899600 -14.040000 0.000000
13.946400 -14.040000 0.000000
13.993200 -14.040000 0.000000
14.040000 -14.040000 0.000000
14.086800 -14.040000 0.000000
14.133600 -14.040000 0.000000
14.180400 -14.040000 0.000000
14.227200 -14.040000 0.000000
14.274000 -14.040000 0.000000
14.320800 -14.040000 0.000000
14.367600 -14.040000 0.000000
14.414400 -14.040000 0.000000
14.461200 -14.040000 0.000000
14.508000 -14.040000 0.000000
14.554800 -14.040000 0.000000
14.601600 -14.040000 0.000000
14.648400 -14.040000 0.000000
14.695200 -14.040000 0.000000
14.742000 -14.040000 0.000000
14.788800 -14.040000 0.000000
14.835600 -14.040000 0.000000
14.882400 -14.040000 0.000000
14.929200 -14.040000 0.000000
14.976000 -14.040000 0.000000
15.022800 -14.040000 0.000000
15.069600 -14.040000 0.000000
15.116400 -14.040000 0.000000
15.163200 -14.040000 0.000000
15.210000 -14.040000 0.000000
15.256800 -14.040000 0.000000
15.303600 -14.040000 0.000000
15.350400 -14.040000 0.000000
15.397200 -14.040000 0.000000
15.444000 -14.040000 0.000000
15.912000 -14.040000 0.000000
15.958800 -14.040000 0.000000
16.005600 -14.040000 0.000000
16.052400 -14.040000 0.000000
16.099200 -14.040000 0.000000
16.146000 -14.040000 0.000000
16.192800 -14.040000 0.000000
16.239600 -14.040000 0.000000
16.286400 -14.040000 0.000000
16.333200 -14.040000 0.000000
16.380000 -14.040000 0.000000
16.426800 -14.040000 0.000000
16.473600 -14.040000 0.000000
16.520400 -14.040000 0.000000
16.567200 -14.040000 0.000000
16.614000 -14.040000 0.000000
17.971200 -14.040000 0.000000
18.018000 -14.040000 0.000000
18.064800 -14.040000 0.000000
18.111600 -14.040000 0.000000
18.158400 -14.040000 0.000000
18.205200 -14.040000 0.000000
18.252000 -14.040000 0.000000
18.298800 -14.040000 0.000000
18.345600 -14.040000 0.000000
18.392400 -14.040000 0.000000
18.439200 -14.040000 0.000000
18.486000 -14.040000 0.000000
18.532800 -14.040000 0.000000
18.579600 -14.040000 0.000000
18.626400 -14.040000 0.000000
18.673200 -14.040000 0.000000
-18.720000 -13.993200 0.000000
-18.673200 -13.993200 0.000000
-18.626400 -13.993200 0.000000
-18.579600 -13.993200 0.000000
-18.532800 -13.993200 0.000000
-18.486000 -13.993200 0.000000
-18.439200 -13.993200 0.000000
-18.392400 -13.993200 0.000000
-18.345600 -13.993200 0.000000
-18.298800 -13.993200 0.000000
-18.252000 -13.993200 0.000000
-18.205200 -13.993200 0.000000
-18.158400 -13.993200 0.000000
-18.111600 -13.993200 0.000000
-18.064800 -13.993200 0.000000
-18.018000 -13.993200 0.000000
-17.971200 -13.993200 0.000000
-17.924400 -13.993200 0.000000
-17.877600 -13.993200 0.000000
-17.830800 -13.993200 0.000000
-17.784000 -13.993200 0.000000
-17.737200 -13.993200 0.000000
-17.690400 -13.993200 0.000000
-17.643600 -13.993200 0.000000
-17.596800 -13.993200 0.000000
-17.550000 -13.993200 0.000000
-17.503200 -13.993200 0.000000
-17.456400 -13.993200 0.000000
-17.409600 -13.993200 0.000000
-17.362800 -13.993200 0.000000
-17.316000 -13.993200 0.000000
-17.269200 -13.993200 0.000000
-17.222400 -13.993200 0.000000
-17.175600 -13.993200 0.000000
-17.128800 -13.993200 0.000000
-17.082000 -13.993200 0.000000
-17.035200 -13.993200 0.000000
-16.988400 -13.993200 0.000000
-16.941600 -13.993200 0.000000
-16.894800 -13.993200 0.000000
-16.848000 -13.993200 0.000000
-16.801200 -13.993200 0.000000
-16.754400 -13.993200 0.000000
-15.490800 -13.993200 0.000000
-15.444000 -13.993200 0.000000
-15.397200 -13.993200 0.000000
-15.350400 -13.993200 0.000000
-15.303600 -13.993200 0.000000
-15.256800 -13.993200 0.000000
-15.210000 -13.993200 0.000000
-15.163200 -13.993200 0.000000
-15.116400 -13.993200 0.000000
-15.069600 -13.993200 0.000000
-15.022800 -13.993200 0.000000
-14.976000 -13.993200 0.000000
-14.695200 -13.993200 0.000000
-14.508000 -13.993200 0.000000
-14.461200 -13.993200 0.000000
-14.414400 -13.993200 0.000000
-14.367600 -13.993200 0.000000
-14.320800 -13.993200 0.000000
-14.274000 -13.993200 0.000000
-14.227200 -13.993200 0.000000
-14.180400 -13.993200 0.000000
-14.133600 -13.993200 0.000000
-14.086800 -13.993200 0.000000
-14.040000 -13.993200 0.000000
-13.993200 -13.993200 0.000000
-13.946400 -13.993200 0.000000
-13.899600 -13.993200 0.000000
-13.852800 -13.993200 0.000000
-13.806000 -13.993200 0.000000
-13.759200 -13.993200 0.000000
-13.712400 -13.993200 0.000000
-13.665600 -13.993200 0.000000
-13.618800 -13.993200 0.000000
-13.572000 -13.993200 0.000000
-13.525200 -13.993200 0.000000
-13.478400 -13.993200 0.000000
-13.431600 -13.993200 0.000000
-13.384800 -13.993200 0.000000
-13.338000 -13.993200 0.000000
-13.291200 -13.993200 0.000000
-13.244400 -13.993200 0.000000
-13.197600 -13.993200 0.000000
-13.150800 -13.993200 0.000000
-13.104000 -13.993200 0.000000
-13.057200 -13.993200 0.000000
-13.010400 -13.993200 0.000000
-12.963600 -13.993200 0.000000
-12.916800 -13.993200 0.000000
-12.870000 -13.993200 0.000000
-12.823200 -13.993200 0.000000
-12.776400 -13.993200 0.000000
-12.729600 -13.993200 0.000000
-12.682800 -13.993200 0.000000
-12.636000 -13.993200 0.000000
-12.589200 -13.993200 0.000000
-12.542400 -13.993200 0.000000
-12.495600 -13.993200 0.000000
-12.448800 -13.993200 0.000000
-12.402000 -13.993200 0.000000
-8.985600 -13.993200 0.000000
-8.938800 -13.993200 0.000000
-8.892000 -13.993200 0.000000
-8.845200 -13.993200 0.000000
-8.798400 -13.993200 0.000000
-8.751600 -13.993200 0.000000
-8.704800 -13.993200 0.000000
-8.658000 -13.993200 0.000000
-8.611200 -13.993200 0.000000
-8.564400 -13.993200 0.000000
-8.517600 -13.993200 0.000000
-8.470800 -13.993200 0.000000
-8.424000 -13.993200 0.000000
-8.377200 -13.993200 0.000000
-8.330400 -13.993200 0.000000
-8.283600 -13.993200 0.000000
-8.236800 -13.993200 0.000000
-8.190000 -13.993200 0.000000
-8.143200 -13.993200 0.000000
-8.096400 -13.993200 0.000000
-8.049600 -13.993200 0.000000
-8.002800 -13.993200 0.000000
-7.956000 -13.993200 0.000000
-7.909200 -13.993200 0.000000
-7.862400 -13.993200 0.000000
-7.815600 -13.993200 0.000000
-7.768800 -13.993200 0.000000
-7.722000 -13.993200 0.000000
-7.675200 -13.993200 0.000000
-7.628400 -13.993200 0.000000
-7.581600 -13.993200 0.000000
-7.534800 -13.993200 0.000000
-7.488000 -13.993200 0.000000
-7.441200 -13.993200 0.000000
-7.394400 -13.993200 0.000000
-7.347600 -13.993200 0.000000
-7.300800 -13.993200 0.000000
-7.254000 -13.993200 0.000000
-7.207200 -13.993200 0.000000
-7.160400 -13.993200 0.000000
-7.113600 -13.993200 0.000000
-7.066800 -13.993200 0.000000
-7.020000 -13.993200 0.000000
-6.973200 -13.993200 0.000000
-6.926400 -13.993200 0.000000
-6.879600 -13.993200 0.000000
-6.832800 -13.993200 0.000000
-6.786000 -13.993200 0.000000
-6.739200 -13.993200 0.000000
-6.692400 -13.993200 0.000000
-6.645600 -13.993200 0.000000
-6.598800 -13.993200 0.000000
-6.552000 -13.993200 0.000000
-6.505200 -13.993200 0.000000
-6.458400 -13.993200 0.000000
-6.411600 -13.993200 0.000000
-6.364800 -13.993200 0.000000
-6.318000 -13.993200 0.000000
-6.271200 -13.993200 0.000000
-6.224400 -13.993200 0.000000
-6.177600 -13.993200 0.000000
-6.130800 -13.993200 0.000000
-6.084000 -13.993200 0.000000
-6.037200 -13.993200 0.000000
-5.990400 -13.993200 0.000000
-5.943600 -13.993200 0.000000
-5.896800 -13.993200 0.000000
-5.850000 -13.993200 0.000000
-5.803200 -13.993200 0.000000
-5.756400 -13.993200 0.000000
-5.709600 -13.993200 0.000000
-5.662800 -13.993200 0.000000
-5.616000 -13.993200 0.000000
-5.569200 -13.993200 0.000000
-5.522400 -13.993200 0.000000
-5.475600 -13.993200 0.000000
-5.428800 -13.993200 0.000000
-5.382000 -13.993200 0.000000
-5.335200 -13.993200 0.000000
-5.288400 -13.993200 0.000000
-5.241600 -13.993200 0.000000
-5.194800 -13.993200 0.000000
-5.148000 -13.993200 0.000000
-5.101200 -13.993200 0.000000
-5.054400 -13.993200 0.000000
-5.007600 -13.993200 0.000000
-4.960800 -13.993200 0.000000
-4.914000 -13.993200 0.000000
-4.867200 -13.993200 0.000000
-4.820400 -13.993200 0.000000
-4.773600 -13.993200 0.000000
-4.726800 -13.993200 0.000000
-4.680000 -13.993200 0.000000
-4.633200 -13.993200 0.000000
-4.586400 -13.993200 0.000000
-4.539600 -13.993200 0.000000
-4.492800 -13.993200 0.000000
-4.446000 -13.993200 0.000000
-4.399200 -13.993200 0.000000
-4.352400 -13.993200 0.000000
-4.305600 -13.993200 0.000000
-4.258800 -13.993200 0.000000
-4.212000 -13.993200 0.000000
-4.165200 -13.993200 0.000000
-4.118400 -13.993200 0.000000
-4.071600 -13.993200 0.000000
-4.024800 -13.993200 0.000000
-3.978000 -13.993200 0.000000
-3.931200 -13.993200 0.000000
-3.884400 -13.993200 0.000000
-3.837600 -13.993200 0.000000
-3.790800 -13.993200 0.000000
-3.744000 -13.993200 0.000000
-3.697200 -13.993200 0.000000
-3.650400 -13.993200 0.000000
-3.603600 -13.993200 0.000000
-3.556800 -13.993200 0.000000
-3.510000 -13.993200 0.000000
-3.463200 -13.993200 0.000000
-3.416400 -13.993200 0.000000
-3.369600 -13.993200 0.000000
-3.322800 -13.993200 0.000000
-3.276000 -13.993200 0.000000
-3.229200 -13.993200 0.000000
-3.182400 -13.993200 0.000000
-3.135600 -13.993200 0.000000
-3.088800 -13.993200 0.000000
-3.042000 -13.993200 0.000000
-2.995200 -13.993200 0.000000
-2.948400 -13.993200 0.000000
-2.901600 -13.993200 0.000000
-2.854800 -13.993200 0.000000
-2.808000 -13.993200 0.000000
-2.761200 -13.993200 0.000000
-2.714400 -13.993200 0.000000
-2.667600 -13.993200 0.000000
-2.620800 -13.993200 0.000000
-2.574000 -13.993200 0.000000
-2.527200 -13.993200 0.000000
-2.480400 -13.993200 0.000000
-2.433600 -13.993200 0.000000
-2.386800 -13.993200 0.000000
-2.340000 -13.993200 0.000000
-2.293200 -13.993200 0.000000
-2.246400 -13.993200 0.000000
-2.199600 -13.993200 0.000000
-2.152800 -13.993200 0.000000
-2.106000 -13.993200 0.000000
-2.059200 -13.993200 0.000000
-2.012400 -13.993200 0.000000
-1.965600 -13.993200 0.000000
-1.918800 -13.993200 0.000000
-1.872000 -13.993200 0.000000
-1.825200 -13.993200 0.000000
-1.778400 -13.993200 0.000000
-1.731600 -13.993200 0.000000
-1.684800 -13.993200 0.000000
-1.638000 -13.993200 0.000000
-1.591200 -13.993200 0.000000
-1.544400 -13.993200 0.000000
-1.497600 -13.993200 0.000000
-1.450800 -13.993200 0.000000
-1.404000 -13.993200 0.000000
-1.357200 -13.993200 0.000000
-1.310400 -13.993200 0.000000
-1.263600 -13.993200 0.000000
-1.216800 -13.993200 0.000000
-1.170000 -13.993200 0.000000
-1.123200 -13.993200 0.000000
-1.076400 -13.993200 0.000000
-1.029600 -13.993200 0.000000
-0.982800 -13.993200 0.000000
-0.936000 -13.993200 0.000000
-0.889200 -13.993200 0.000000
-0.842400 -13.993200 0.000000
-0.795600 -13.993200 0.000000
-0.748800 -13.993200 0.000000
-0.702000 -13.993200 0.000000
-0.655200 -13.993200 0.000000
-0.608400 -13.993200 0.000000
-0.561600 -13.993200 0.000000
-0.514800 -13.993200 0.000000
-0.468000 -13.993200 0.000000
-0.421200 -13.993200 0.000000
-0.374400 -13.993200 0.000000
-0.327600 -13.993200 0.000000
-0.280800 -13.993200 0.000000
-0.234000 -13.993200 0.000000
-0.187200 -13.993200 0.000000
-0.140400 -13.993200 0.000000
-0.093600 -13.993200 0.000000
-0.046800 -13.993200 0.000000
0.000000 -13.993200 0.000000
0.046800 -13.993200 0.000000
0.093600 -13.993200 0.000000
0.140400 -13.993200 0.000000
0.187200 -13.993200 0.000000
0.234000 -13.993200 0.000000
0.280800 -13.993200 0.000000
0.327600 -13.993200 0.000000
0.374400 -13.993200 0.000000
0.421200 -13.993200 0.000000
0.468000 -13.993200 0.000000
0.514800 -13.993200 0.000000
0.561600 -13.993200 0.000000
0.608400 -13.993200 0.000000
0.655200 -13.993200 0.000000
0.702000 -13.993200 0.000000
0.748800 -13.993200 0.000000
0.795600 -13.993200 0.000000
0.842400 -13.993200 0.000000
0.889200 -13.993200 0.000000
0.936000 -13.993200 0.000000
0.982800 -13.993200 0.000000
1.029600 -13.993200 0.000000
1.076400 -13.993200 0.000000
1.123200 -13.993200 0.000000
1.170000 -13.993200 0.000000
1.216800 -13.993200 0.000000
1.263600 -13.993200 0.000000
1.310400 -13.993200 0.000000
1.357200 -13.993200 0.000000
1.404000 -13.993200 0.000000
1.450800 -13.993200 0.000000
1.497600 -13.993200 0.000000
1.544400 -13.993200 0.000000
1.591200 -13.993200 0.000000
1.638000 -13.993200 0.000000
1.684800 -13.993200 0.000000
1.731600 -13.993200 0.000000
1.778400 -13.993200 0.000000
1.825200 -13.993200 0.000000
1.872000 -13.993200 0.000000
1.918800 -13.993200 0.000000
1.965600 -13.993200 0.000000
2.012400 -13.993200 0.000000
2.059200 -13.993200 0.000000
2.106000 -13.993200 0.000000
2.152800 -13.993200 0.000000
2.199600 -13.993200 0.000000
2.246400 -13.993200 0.000000
2.293200 -13.993200 0.000000
2.340000 -13.993200 0.000000
2.386800 -13.993200 0.000000
2.433600 -13.993200 0.000000
2.480400 -13.993200 0.000000
2.527200 -13.993200 0.000000
2.574000 -13.993200 0.000000
2.620800 -13.993200 0.000000
2.667600 -13.993200 0.000000
2.714400 -13.993200 0.000000
2.761200 -13.993200 0.000000
2.808000 -13.993200 0.000000
2.854800 -13.993200 0.000000
2.901600 -13.993200 0.000000
2.948400 -13.993200 0.000000
2.995200 -13.993200 0.000000
3.042000 -13.993200 0.000000
3.088800 -13.993200 0.000000
3.135600 -13.993200 0.000000
3.182400 -13.993200 0.000000
3.229200 -13.993200 0.000000
3.276000 -13.993200 0.000000
3.322800 -13.993200 0.000000
3.369600 -13.993200 0.000000
3.416400 -13.993200 0.000000
3.463200 -13.993200 0.000000
3.510000 -13.993200 0.000000
3.556800 -13.993200 0.000000
3.603600 -13.993200 0.000000
3.650400 -13.993200 0.000000
3.697200 -13.993200 0.000000
3.744000 -13.993200 0.000000
3.790800 -13.993200 0.000000
3.837600 -13.993200 0.000000
3.884400 -13.993200 0.000000
3.931200 -13.993200 0.000000
3.978000 -13.993200 0.000000
4.024800 -13.993200 0.000000
4.071600 -13.993200 0.000000
4.118400 -13.993200 0.000000
4.165200 -13.993200 0.000000
4.212000 -13.993200 0.000000
4.258800 -13.993200 0.000000
4.305600 -13.993200 0.000000
4.352400 -13.993200 0.000000
4.399200 -13.993200 0.000000
4.446000 -13.993200 0.000000
4.492800 -13.993200 0.000000
4.539600 -13.993200 0.000000
4.586400 -13.993200 0.000000
4.633200 -13.993200 0.000000
4.680000 -13.993200 0.000000
4.726800 -13.993200 0.000000
4.773600 -13.993200 0.000000
4.820400 -13.993200 0.000000
4.867200 -13.993200 0.000000
4.914000 -13.993200 0.000000
4.960800 -13.993200 0.000000
5.007600 -13.993200 0.000000
5.054400 -13.993200 0.000000
5.101200 -13.993200 0.000000
5.148000 -13.993200 0.000000
5.194800 -13.993200 0.000000
5.241600 -13.993200 0.000000
5.288400 -13.993200 0.000000
5.335200 -13.993200 0.000000
5.382000 -13.993200 0.000000
5.428800 -13.993200 0.000000
5.475600 -13.993200 0.000000
5.522400 -13.993200 0.000000
5.569200 -13.993200 0.000000
5.616000 -13.993200 0.000000
5.662800 -13.993200 0.000000
5.709600 -13.993200 0.000000
5.756400 -13.993200 0.000000
5.803200 -13.993200 0.000000
5.850000 -13.993200 0.000000
5.896800 -13.993200 0.000000
5.943600 -13.993200 0.000000
5.990400 -13.993200 0.000000
6.037200 -13.993200 0.000000
6.084000 -13.993200 0.000000
6.130800 -13.993200 0.000000
6.177600 -13.993200 0.000000
6.224400 -13.993200 0.000000
6.271200 -13.993200 0.000000
6.318000 -13.993200 0.000000
6.364800 -13.993200 0.000000
6.411600 -13.993200 0.000000
6.458400 -13.993200 0.000000
6.505200 -13.993200 0.000000
6.552000 -13.993200 0.000000
6.598800 -13.993200 0.000000
6.645600 -13.993200 0.000000
6.692400 -13.993200 0.000000
6.739200 -13.993200 0.000000
6.786000 -13.993200 0.000000
6.832800 -13.993200 0.000000
6.879600 -13.993200 0.000000
6.926400 -13.993200 0.000000
6.973200 -13.993200 0.000000
7.020000 -13.993200 0.000000
7.066800 -13.993200 0.000000
7.113600 -13.993200 0.000000
7.160400 -13.993200 0.000000
7.207200 -13.993200 0.000000
7.254000 -13.993200 0.000000
7.300800 -13.993200 0.000000
7.347600 -13.993200 0.000000
7.394400 -13.993200 0.000000
7.441200 -13.993200 0.000000
7.488000 -13.993200 0.000000
7.534800 -13.993200 0.000000
7.581600 -13.993200 0.000000
7.628400 -13.993200 0.000000
7.675200 -13.993200 0.000000
7.722000 -13.993200 0.000000
7.768800 -13.993200 0.000000
7.815600 -13.993200 0.000000
7.862400 -13.993200 0.000000
7.909200 -13.993200 0.000000
7.956000 -13.993200 0.000000
8.002800 -13.993200 0.000000
8.049600 -13.993200 0.000000
8.096400 -13.993200 0.000000
8.143200 -13.993200 0.000000
8.190000 -13.993200 0.000000
8.236800 -13.993200 0.000000
8.283600 -13.993200 0.000000
8.330400 -13.993200 0.000000
8.377200 -13.993200 0.000000
8.424000 -13.993200 0.000000
8.470800 -13.993200 0.000000
8.517600 -13.993200 0.000000
8.564400 -13.993200 0.000000
8.611200 -13.993200 0.000000
8.658000 -13.993200 0.000000
8.704800 -13.993200 0.000000
8.751600 -13.993200 0.000000
8.798400 -13.993200 0.000000
8.845200 -13.993200 0.000000
8.892000 -13.993200 0.000000
8.938800 -13.993200 0.000000
8.985600 -13.993200 0.000000
9.032400 -13.993200 0.000000
9.079200 -13.993200 0.000000
9.126000 -13.993200 0.000000
9.172800 -13.993200 0.000000
9.219600 -13.993200 0.000000
9.266400 -13.993200 0.000000
9.313200 -13.993200 0.000000
9.360000 -13.993200 0.000000
9.406800 -13.993200 0.000000
9.453600 -13.993200 0.000000
9.500400 -13.993200 0.000000
9.547200 -13.993200 0.000000
9.594000 -13.993200 0.000000
9.640800 -13.993200 0.000000
9.687600 -13.993200 0.000000
9.734400 -13.993200 0.000000
9.781200 -13.993200 0.000000
9.828000 -13.993200 0.000000
9.874800 -13.993200 0.000000
9.921600 -13.993200 0.000000
9.968400 -13.993200 0.000000
10.015200 -13.993200 0.000000
10.062000 -13.993200 0.000000
10.108800 -13.993200 0.000000
10.155600 -13.993200 0.000000
10.202400 -13.993200 0.000000
10.249200 -13.993200 0.000000
10.296000 -13.993200 0.000000
10.342800 -13.993200 0.000000
10.389600 -13.993200 0.000000
10.436400 -13.993200 0.000000
10.483200 -13.993200 0.000000
10.530000 -13.993200 0.000000
10.576800 -13.993200 0.000000
10.623600 -13.993200 0.000000
10.670400 -13.993200 0.000000
10.717200 -13.993200 0.000000
10.764000 -13.993200 0.000000
10.810800 -13.993200 0.000000
10.857600 -13.993200 0.000000
10.904400 -13.993200 0.000000
10.951200 -13.993200 0.000000
10.998000 -13.993200 0.000000
11.044800 -13.993200 0.000000
13.384800 -13.993200 0.000000
13.431600 -13.993200 0.000000
13.478400 -13.993200 0.000000
13.525200 -13.993200 0.000000
13.572000 -13.993200 0.000000
13.618800 -13.993200 0.000000
13.665600 -13.993200 0.000000
13.712400 -13.993200 0.000000
13.759200 -13.993200 0.000000
13.806000 -13.993200 0.000000
13.852800 -13.993200 0.000000
13.899600 -13.993200 0.000000
13.946400 -13.993200 0.000000
13.993200 -13.993200 0.000000
14.040000 -13.993200 0.000000
14.086800 -13.993200 0.000000
14.133600 -13.993200 0.000000
14.180400 -13.993200 0.000000
14.227200 -13.993200 0.000000
14.274000 -13.993200 0.000000
14.320800 -13.993200 0.000000
14.367600 -13.993200 0.000000
14.414400 -13.993200 0.000000
14.461200 -13.993200 0.000000
14.508000 -13.993200 0.000000
14.554800 -13.993200 0.000000
14.601600 -13.993200 0.000000
14.648400 -13.993200 0.000000
14.695200 -13.993200 0.000000
14.742000 -13.993200 0.000000
14.788800 -13.993200 0.000000
14.835600 -13.993200 0.000000
14.882400 -13.993200 0.000000
14.929200 -13.993200 0.000000
14.976000 -13.993200 0.000000
15.022800 -13.993200 0.000000
15.069600 -13.993200 0.000000
15.116400 -13.993200 0.000000
15.163200 -13.993200 0.000000
15.210000 -13.993200 0.000000
15.256800 -13.993200 0.000000
15.303600 -13.993200 0.000000
15.350400 -13.993200 0.000000
15.397200 -13.993200 0.000000
15.444000 -13.993200 0.000000
15.958800 -13.993200 0.000000
16.005600 -13.993200 0.000000
16.052400 -13.993200 0.000000
16.099200 -13.993200 0.000000
16.146000 -13.993200 0.000000
16.192800 -13.993200 0.000000
16.239600 -13.993200 0.000000
16.286400 -13.993200 0.000000
16.333200 -13.993200 0.000000
16.380000 -13.993200 0.000000
16.426800 -13.993200 0.000000
16.473600 -13.993200 0.000000
16.520400 -13.993200 0.000000
16.567200 -13.993200 0.000000
16.614000 -13.993200 0.000000
16.660800 -13.993200 0.000000
17.456400 -13.993200 0.000000
17.503200 -13.993200 0.000000
17.971200 -13.993200 0.000000
18.018000 -13.993200 0.000000
18.064800 -13.993200 0.000000
18.111600 -13.993200 0.000000
18.158400 -13.993200 0.000000
18.205200 -13.993200 0.000000
18.252000 -13.993200 0.000000
18.298800 -13.993200 0.000000
18.345600 -13.993200 0.000000
18.392400 -13.993200 0.000000
18.439200 -13.993200 0.000000
18.486000 -13.993200 0.000000
18.532800 -13.993200 0.000000
18.579600 -13.993200 0.000000
18.626400 -13.993200 0.000000
18.673200 -13.993200 0.000000
-18.720000 -13.946400 0.000000
-18.673200 -13.946400 0.000000
-18.626400 -13.946400 0.000000
-18.579600 -13.946400 0.000000
-18.532800 -13.946400 0.000000
-18.486000 -13.946400 0.000000
-18.439200 -13.946400 0.000000
-18.392400 -13.946400 0.000000
-18.345600 -13.946400 0.000000
-18.298800 -13.946400 0.000000
-18.252000 -13.946400 0.000000
-18.205200 -13.946400 0.000000
-18.158400 -13.946400 0.000000
-18.111600 -13.946400 0.000000
-18.064800 -13.946400 0.000000
-18.018000 -13.946400 0.000000
-17.971200 -13.946400 0.000000
-17.924400 -13.946400 0.000000
-17.877600 -13.946400 0.000000
-17.830800 -13.946400 0.000000
-17.784000 -13.946400 0.000000
-17.737200 -13.946400 0.000000
-17.690400 -13.946400 0.000000
-17.643600 -13.946400 0.000000
-17.596800 -13.946400 0.000000
-17.550000 -13.946400 0.000000
-17.503200 -13.946400 0.000000
-17.456400 -13.946400 0.000000
-17.409600 -13.946400 0.000000
-17.362800 -13.946400 0.000000
-17.316000 -13.946400 0.000000
-17.269200 -13.946400 0.000000
-17.222400 -13.946400 0.000000
-17.175600 -13.946400 0.000000
-17.128800 -13.946400 0.000000
-17.082000 -13.946400 0.000000
-17.035200 -13.946400 0.000000
-16.988400 -13.946400 0.000000
-16.941600 -13.946400 0.000000
-16.894800 -13.946400 0.000000
-16.848000 -13.946400 0.000000
-16.801200 -13.946400 0.000000
-16.286400 -13.946400 0.000000
-15.537600 -13.946400 0.000000
-15.490800 -13.946400 0.000000
-15.444000 -13.946400 0.000000
-15.397200 -13.946400 0.000000
-15.350400 -13.946400 0.000000
-15.303600 -13.946400 0.000000
-15.256800 -13.946400 0.000000
-15.210000 -13.946400 0.000000
-15.163200 -13.946400 0.000000
-15.116400 -13.946400 0.000000
-15.069600 -13.946400 0.000000
-15.022800 -13.946400 0.000000
-14.976000 -13.946400 0.000000
-14.508000 -13.946400 0.000000
-14.461200 -13.946400 0.000000
-14.414400 -13.946400 0.000000
-14.367600 -13.946400 0.000000
-14.320800 -13.946400 0.000000
-14.274000 -13.946400 0.000000
-14.227200 -13.946400 0.000000
-14.180400 -13.946400 0.000000
-14.133600 -13.946400 0.000000
-14.086800 -13.946400 0.000000
-14.040000 -13.946400 0.000000
-13.993200 -13.946400 0.000000
-13.946400 -13.946400 0.000000
-13.899600 -13.946400 0.000000
-13.852800 -13.946400 0.000000
-13.806000 -13.946400 0.000000
-13.759200 -13.946400 0.000000
-13.712400 -13.946400 0.000000
-13.665600 -13.946400 0.000000
-13.618800 -13.946400 0.000000
-13.572000 -13.946400 0.000000
-13.525200 -13.946400 0.000000
-13.478400 -13.946400 0.000000
-13.431600 -13.946400 0.000000
-13.384800 -13.946400 0.000000
-13.338000 -13.946400 0.000000
-13.291200 -13.946400 0.000000
-13.244400 -13.946400 0.000000
-13.197600 -13.946400 0.000000
-13.150800 -13.946400 0.000000
-13.104000 -13.946400 0.000000
-13.057200 -13.946400 0.000000
-13.010400 -13.946400 0.000000
-12.963600 -13.946400 0.000000
-12.916800 -13.946400 0.000000
-12.870000 -13.946400 0.000000
-12.823200 -13.946400 0.000000
-12.776400 -13.946400 0.000000
-12.729600 -13.946400 0.000000
-12.682800 -13.946400 0.000000
-12.636000 -13.946400 0.000000
-12.589200 -13.946400 0.000000
-12.542400 -13.946400 0.000000
-12.495600 -13.946400 0.000000
-12.448800 -13.946400 0.000000
-8.985600 -13.946400 0.000000
-8.938800 -13.946400 0.000000
-8.892000 -13.946400 0.000000
-8.845200 -13.946400 0.000000
-8.798400 -13.946400 0.000000
-8.751600 -13.946400 0.000000
-8.704800 -13.946400 0.000000
-8.658000 -13.946400 0.000000
-8.611200 -13.946400 0.000000
-8.564400 -13.946400 0.000000
-8.517600 -13.946400 0.000000
-8.470800 -13.946400 0.000000
-8.424000 -13.946400 0.000000
-8.377200 -13.946400 0.000000
-8.330400 -13.946400 0.000000
-8.283600 -13.946400 0.000000
-8.236800 -13.946400 0.000000
-8.190000 -13.946400 0.000000
-8.143200 -13.946400 0.000000
-8.096400 -13.946400 0.000000
-8.049600 -13.946400 0.000000
-8.002800 -13.946400 0.000000
-7.956000 -13.946400 0.000000
-7.909200 -13.946400 0.000000
-7.862400 -13.946400 0.000000
-7.815600 -13.946400 0.000000
-7.768800 -13.946400 0.000000
-7.722000 -13.946400 0.000000
-7.675200 -13.946400 0.000000
-7.628400 -13.946400 0.000000
-7.581600 -13.946400 0.000000
-7.534800 -13.946400 0.000000
-7.488000 -13.946400 0.000000
-7.441200 -13.946400 0.000000
-7.394400 -13.946400 0.000000
-7.347600 -13.946400 0.000000
-7.300800 -13.946400 0.000000
-7.254000 -13.946400 0.000000
-7.207200 -13.946400 0.000000
-7.160400 -13.946400 0.000000
-7.113600 -13.946400 0.000000
-7.066800 -13.946400 0.000000
-7.020000 -13.946400 0.000000
-6.973200 -13.946400 0.000000
-6.926400 -13.946400 0.000000
-6.879600 -13.946400 0.000000
-6.832800 -13.946400 0.000000
-6.786000 -13.946400 0.000000
-6.739200 -13.946400 0.000000
-6.692400 -13.946400 0.000000
-6.645600 -13.946400 0.000000
-6.598800 -13.946400 0.000000
-6.552000 -13.946400 0.000000
-6.505200 -13.946400 0.000000
-6.458400 -13.946400 0.000000
-6.411600 -13.946400 0.000000
-6.364800 -13.946400 0.000000
-6.318000 -13.946400 0.000000
-6.271200 -13.946400 0.000000
-6.224400 -13.946400 0.000000
-6.177600 -13.946400 0.000000
-6.130800 -13.946400 0.000000
-6.084000 -13.946400 0.000000
-6.037200 -13.946400 0.000000
-5.990400 -13.946400 0.000000
-5.943600 -13.946400 0.000000
-5.896800 -13.946400 0.000000
-5.850000 -13.946400 0.000000
-5.803200 -13.946400 0.000000
-5.756400 -13.946400 0.000000
-5.709600 -13.946400 0.000000
-5.662800 -13.946400 0.000000
-5.616000 -13.946400 0.000000
-5.569200 -13.946400 0.000000
-5.522400 -13.946400 0.000000
-5.475600 -13.946400 0.000000
-5.428800 -13.946400 0.000000
-5.382000 -13.946400 0.000000
-5.335200 -13.946400 0.000000
-5.288400 -13.946400 0.000000
-5.241600 -13.946400 0.000000
-5.194800 -13.946400 0.000000
-5.148000 -13.946400 0.000000
-5.101200 -13.946400 0.000000
-5.054400 -13.946400 0.000000
-5.007600 -13.946400 0.000000
-4.960800 -13.946400 0.000000
-4.914000 -13.946400 0.000000
-4.867200 -13.946400 0.000000
-4.820400 -13.946400 0.000000
-4.773600 -13.946400 0.000000
-4.726800 -13.946400 0.000000
-4.680000 -13.946400 0.000000
-4.633200 -13.946400 0.000000
-4.586400 -13.946400 0.000000
-4.539600 -13.946400 0.000000
-4.492800 -13.946400 0.000000
-4.446000 -13.946400 0.000000
-4.399200 -13.946400 0.000000
-4.352400 -13.946400 0.000000
-4.305600 -13.946400 0.000000
-4.258800 -13.946400 0.000000
-4.212000 -13.946400 0.000000
-4.165200 -13.946400 0.000000
-4.118400 -13.946400 0.000000
-4.071600 -13.946400 0.000000
-4.024800 -13.946400 0.000000
-3.978000 -13.946400 0.000000
-3.931200 -13.946400 0.000000
-3.884400 -13.946400 0.000000
-3.837600 -13.946400 0.000000
-3.790800 -13.946400 0.000000
-3.744000 -13.946400 0.000000
-3.697200 -13.946400 0.000000
-3.650400 -13.946400 0.000000
-3.603600 -13.946400 0.000000
-3.556800 -13.946400 0.000000
-3.510000 -13.946400 0.000000
-3.463200 -13.946400 0.000000
-3.416400 -13.946400 0.000000
-3.369600 -13.946400 0.000000
-3.322800 -13.946400 0.000000
-3.276000 -13.946400 0.000000
-3.229200 -13.946400 0.000000
-3.182400 -13.946400 0.000000
-3.135600 -13.946400 0.000000
-3.088800 -13.946400 0.000000
-3.042000 -13.946400 0.000000
-2.995200 -13.946400 0.000000
-2.948400 -13.946400 0.000000
-2.901600 -13.946400 0.000000
-2.854800 -13.946400 0.000000
-2.808000 -13.946400 0.000000
-2.761200 -13.946400 0.000000
-2.714400 -13.946400 0.000000
-2.667600 -13.946400 0.000000
-2.620800 -13.946400 0.000000
-2.574000 -13.946400 0.000000
-2.527200 -13.946400 0.000000
-2.480400 -13.946400 0.000000
-2.433600 -13.946400 0.000000
-2.386800 -13.946400 0.000000
-2.340000 -13.946400 0.000000
-2.293200 -13.946400 0.000000
-2.246400 -13.946400 0.000000
-2.199600 -13.946400 0.000000
-2.152800 -13.946400 0.000000
-2.106000 -13.946400 0.000000
-2.059200 -13.946400 0.000000
-2.012400 -13.946400 0.000000
-1.965600 -13.946400 0.000000
-1.918800 -13.946400 0.000000
-1.872000 -13.946400 0.000000
-1.825200 -13.946400 0.000000
-1.778400 -13.946400 0.000000
-1.731600 -13.946400 0.000000
-1.684800 -13.946400 0.000000
-1.638000 -13.946400 0.000000
-1.591200 -13.946400 0.000000
-1.544400 -13.946400 0.000000
-1.497600 -13.946400 0.000000
-1.450800 -13.946400 0.000000
-1.404000 -13.946400 0.000000
-1.357200 -13.946400 0.000000
-1.310400 -13.946400 0.000000
-1.263600 -13.946400 0.000000
-1.216800 -13.946400 0.000000
-1.170000 -13.946400 0.000000
-1.123200 -13.946400 0.000000
-1.076400 -13.946400 0.000000
-1.029600 -13.946400 0.000000
-0.982800 -13.946400 0.000000
-0.936000 -13.946400 0.000000
-0.889200 -13.946400 0.000000
-0.842400 -13.946400 0.000000
-0.795600 -13.946400 0.000000
-0.748800 -13.946400 0.000000
-0.702000 -13.946400 0.000000
-0.655200 -13.946400 0.000000
-0.608400 -13.946400 0.000000
-0.561600 -13.946400 0.000000
-0.514800 -13.946400 0.000000
-0.468000 -13.946400 0.000000
-0.421200 -13.946400 0.000000
-0.374400 -13.946400 0.000000
-0.327600 -13.946400 0.000000
-0.280800 -13.946400 0.000000
-0.234000 -13.946400 0.000000
-0.187200 -13.946400 0.000000
-0.140400 -13.946400 0.000000
-0.093600 -13.946400 0.000000
-0.046800 -13.946400 0.000000
0.000000 -13.946400 0.000000
0.046800 -13.946400 0.000000
0.093600 -13.946400 0.000000
0.140400 -13.946400 0.000000
0.187200 -13.946400 0.000000
0.234000 -13.946400 0.000000
0.280800 -13.946400 0.000000
0.327600 -13.946400 0.000000
0.374400 -13.946400 0.000000
0.421200 -13.946400 0.000000
0.468000 -13.946400 0.000000
0.514800 -13.946400 0.000000
0.561600 -13.946400 0.000000
0.608400 -13.946400 0.000000
0.655200 -13.946400 0.000000
0.702000 -13.946400 0.000000
0.748800 -13.946400 0.000000
0.795600 -13.946400 0.000000
0.842400 -13.946400 0.000000
0.889200 -13.946400 0.000000
0.936000 -13.946400 0.000000
0.982800 -13.946400 0.000000
1.029600 -13.946400 0.000000
1.076400 -13.946400 0.000000
1.123200 -13.946400 0.000000
1.170000 -13.946400 0.000000
1.216800 -13.946400 0.000000
1.263600 -13.946400 0.000000
1.310400 -13.946400 0.000000
1.357200 -13.946400 0.000000
1.404000 -13.946400 0.000000
1.450800 -13.946400 0.000000
1.497600 -13.946400 0.000000
1.544400 -13.946400 0.000000
1.591200 -13.946400 0.000000
1.638000 -13.946400 0.000000
1.684800 -13.946400 0.000000
1.731600 -13.946400 0.000000
1.778400 -13.946400 0.000000
1.825200 -13.946400 0.000000
1.872000 -13.946400 0.000000
1.918800 -13.946400 0.000000
1.965600 -13.946400 0.000000
2.012400 -13.946400 0.000000
2.059200 -13.946400 0.000000
2.106000 -13.946400 0.000000
2.152800 -13.946400 0.000000
2.199600 -13.946400 0.000000
2.246400 -13.946400 0.000000
2.293200 -13.946400 0.000000
2.340000 -13.946400 0.000000
2.386800 -13.946400 0.000000
2.433600 -13.946400 0.000000
2.480400 -13.946400 0.000000
2.527200 -13.946400 0.000000
2.574000 -13.946400 0.000000
2.620800 -13.946400 0.000000
2.667600 -13.946400 0.000000
2.714400 -13.946400 0.000000
2.761200 -13.946400 0.000000
2.808000 -13.946400 0.000000
2.854800 -13.946400 0.000000
2.901600 -13.946400 0.000000
2.948400 -13.946400 0.000000
2.995200 -13.946400 0.000000
3.042000 -13.946400 0.000000
3.088800 -13.946400 0.000000
3.135600 -13.946400 0.000000
3.182400 -13.946400 0.000000
3.229200 -13.946400 0.000000
3.276000 -13.946400 0.000000
3.322800 -13.946400 0.000000
3.369600 -13.946400 0.000000
3.416400 -13.946400 0.000000
3.463200 -13.946400 0.000000
3.510000 -13.946400 0.000000
3.556800 -13.946400 0.000000
3.603600 -13.946400 0.000000
3.650400 -13.946400 0.000000
3.697200 -13.946400 0.000000
3.744000 -13.946400 0.000000
3.790800 -13.946400 0.000000
3.837600 -13.946400 0.000000
3.884400 -13.946400 0.000000
3.931200 -13.946400 0.000000
3.978000 -13.946400 0.000000
4.024800 -13.946400 0.000000
4.071600 -13.946400 0.000000
4.118400 -13.946400 0.000000
4.165200 -13.946400 0.000000
4.212000 -13.946400 0.000000
4.258800 -13.946400 0.000000
4.305600 -13.946400 0.000000
4.352400 -13.946400 0.000000
4.399200 -13.946400 0.000000
4.446000 -13.946400 0.000000
4.492800 -13.946400 0.000000
4.539600 -13.946400 0.000000
4.586400 -13.946400 0.000000
4.633200 -13.946400 0.000000
4.680000 -13.946400 0.000000
4.726800 -13.946400 0.000000
4.773600 -13.946400 0.000000
4.820400 -13.946400 0.000000
4.867200 -13.946400 0.000000
4.914000 -13.946400 0.000000
4.960800 -13.946400 0.000000
5.007600 -13.946400 0.000000
5.054400 -13.946400 0.000000
5.101200 -13.946400 0.000000
5.148000 -13.946400 0.000000
5.194800 -13.946400 0.000000
5.241600 -13.946400 0.000000
5.288400 -13.946400 0.000000
5.335200 -13.946400 0.000000
5.382000 -13.946400 0.000000
5.428800 -13.946400 0.000000
5.475600 -13.946400 0.000000
5.522400 -13.946400 0.000000
5.569200 -13.946400 0.000000
5.616000 -13.946400 0.000000
5.662800 -13.946400 0.000000
5.709600 -13.946400 0.000000
5.756400 -13.946400 0.000000
5.803200 -13.946400 0.000000
5.850000 -13.946400 0.000000
5.896800 -13.946400 0.000000
5.943600 -13.946400 0.000000
5.990400 -13.946400 0.000000
6.037200 -13.946400 0.000000
6.084000 -13.946400 0.000000
6.130800 -13.946400 0.000000
6.177600 -13.946400 0.000000
6.224400 -13.946400 0.000000
6.271200 -13.946400 0.000000
6.318000 -13.946400 0.000000
6.364800 -13.946400 0.000000
6.411600 -13.946400 0.000000
6.458400 -13.946400 0.000000
6.505200 -13.946400 0.000000
6.552000 -13.946400 0.000000
6.598800 -13.946400 0.000000
6.645600 -13.946400 0.000000
6.692400 -13.946400 0.000000
6.739200 -13.946400 0.000000
6.786000 -13.946400 0.000000
6.832800 -13.946400 0.000000
6.879600 -13.946400 0.000000
6.926400 -13.946400 0.000000
6.973200 -13.946400 0.000000
7.020000 -13.946400 0.000000
7.066800 -13.946400 0.000000
7.113600 -13.946400 0.000000
7.160400 -13.946400 0.000000
7.207200 -13.946400 0.000000
7.254000 -13.946400 0.000000
7.300800 -13.946400 0.000000
7.347600 -13.946400 0.000000
7.394400 -13.946400 0.000000
7.441200 -13.946400 0.000000
7.488000 -13.946400 0.000000
7.534800 -13.946400 0.000000
7.581600 -13.946400 0.000000
7.628400 -13.946400 0.000000
7.675200 -13.946400 0.000000
7.722000 -13.946400 0.000000
7.768800 -13.946400 0.000000
7.815600 -13.946400 0.000000
7.862400 -13.946400 0.000000
7.909200 -13.946400 0.000000
7.956000 -13.946400 0.000000
8.002800 -13.946400 0.000000
8.049600 -13.946400 0.000000
8.096400 -13.946400 0.000000
8.143200 -13.946400 0.000000
8.190000 -13.946400 0.000000
8.236800 -13.946400 0.000000
8.283600 -13.946400 0.000000
8.330400 -13.946400 0.000000
8.377200 -13.946400 0.000000
8.424000 -13.946400 0.000000
8.470800 -13.946400 0.000000
8.517600 -13.946400 0.000000
8.564400 -13.946400 0.000000
8.611200 -13.946400 0.000000
8.658000 -13.946400 0.000000
8.704800 -13.946400 0.000000
8.751600 -13.946400 0.000000
8.798400 -13.946400 0.000000
8.845200 -13.946400 0.000000
8.892000 -13.946400 0.000000
8.938800 -13.946400 0.000000
8.985600 -13.946400 0.000000
9.032400 -13.946400 0.000000
9.079200 -13.946400 0.000000
9.126000 -13.946400 0.000000
9.172800 -13.946400 0.000000
9.219600 -13.946400 0.000000
9.266400 -13.946400 0.000000
9.313200 -13.946400 0.000000
9.360000 -13.946400 0.000000
9.406800 -13.946400 0.000000
9.453600 -13.946400 0.000000
9.500400 -13.946400 0.000000
9.547200 -13.946400 0.000000
9.594000 -13.946400 0.000000
9.640800 -13.946400 0.000000
9.687600 -13.946400 0.000000
9.734400 -13.946400 0.000000
9.781200 -13.946400 0.000000
9.828000 -13.946400 0.000000
9.874800 -13.946400 0.000000
9.921600 -13.946400 0.000000
9.968400 -13.946400 0.000000
10.015200 -13.946400 0.000000
10.062000 -13.946400 0.000000
10.108800 -13.946400 0.000000
10.155600 -13.946400 0.000000
10.202400 -13.946400 0.000000
10.249200 -13.946400 0.000000
10.296000 -13.946400 0.000000
10.342800 -13.946400 0.000000
10.389600 -13.946400 0.000000
10.436400 -13.946400 0.000000
10.483200 -13.946400 0.000000
10.530000 -13.946400 0.000000
10.576800 -13.946400 0.000000
10.623600 -13.946400 0.000000
10.670400 -13.946400 0.000000
10.717200 -13.946400 0.000000
10.764000 -13.946400 0.000000
10.810800 -13.946400 0.000000
10.857600 -13.946400 0.000000
10.904400 -13.946400 0.000000
10.951200 -13.946400 0.000000
10.998000 -13.946400 0.000000
11.044800 -13.946400 0.000000
13.431600 -13.946400 0.000000
13.478400 -13.946400 0.000000
13.525200 -13.946400 0.000000
13.572000 -13.946400 0.000000
13.618800 -13.946400 0.000000
13.665600 -13.946400 0.000000
13.712400 -13.946400 0.000000
13.759200 -13.946400 0.000000
13.806000 -13.946400 0.000000
13.852800 -13.946400 0.000000
13.899600 -13.946400 0.000000
13.946400 -13.946400 0.000000
13.993200 -13.946400 0.000000
14.040000 -13.946400 0.000000
14.086800 -13.946400 0.000000
14.133600 -13.946400 0.000000
14.180400 -13.946400 0.000000
14.227200 -13.946400 0.000000
14.274000 -13.946400 0.000000
14.320800 -13.946400 0.000000
14.367600 -13.946400 0.000000
14.414400 -13.946400 0.000000
14.461200 -13.946400 0.000000
14.508000 -13.946400 0.000000
14.554800 -13.946400 0.000000
14.601600 -13.946400 0.000000
14.648400 -13.946400 0.000000
14.695200 -13.946400 0.000000
14.742000 -13.946400 0.000000
14.788800 -13.946400 0.000000
14.835600 -13.946400 0.000000
14.882400 -13.946400 0.000000
14.929200 -13.946400 0.000000
14.976000 -13.946400 0.000000
15.022800 -13.946400 0.000000
15.069600 -13.946400 0.000000
15.116400 -13.946400 0.000000
15.163200 -13.946400 0.000000
15.210000 -13.946400 0.000000
15.256800 -13.946400 0.000000
15.303600 -13.946400 0.000000
15.350400 -13.946400 0.000000
15.397200 -13.946400 0.000000
15.444000 -13.946400 0.000000
15.490800 -13.946400 0.000000
16.005600 -13.946400 0.000000
16.052400 -13.946400 0.000000
16.099200 -13.946400 0.000000
16.146000 -13.946400 0.000000
16.192800 -13.946400 0.000000
16.239600 -13.946400 0.000000
16.286400 -13.946400 0.000000
16.333200 -13.946400 0.000000
16.380000 -13.946400 0.000000
16.426800 -13.946400 0.000000
16.473600 -13.946400 0.000000
16.520400 -13.946400 0.000000
16.567200 -13.946400 0.000000
16.614000 -13.946400 0.000000
16.660800 -13.946400 0.000000
16.707600 -13.946400 0.000000
17.503200 -13.946400 0.000000
17.550000 -13.946400 0.000000
18.018000 -13.946400 0.000000
18.064800 -13.946400 0.000000
18.111600 -13.946400 0.000000
18.158400 -13.946400 0.000000
18.205200 -13.946400 0.000000
18.252000 -13.946400 0.000000
18.298800 -13.946400 0.000000
18.345600 -13.946400 0.000000
18.392400 -13.946400 0.000000
18.439200 -13.946400 0.000000
18.486000 -13.946400 0.000000
18.532800 -13.946400 0.000000
18.579600 -13.946400 0.000000
18.626400 -13.946400 0.000000
18.673200 -13.946400 0.000000
-18.720000 -13.899600 0.000000
-18.673200 -13.899600 0.000000
-18.626400 -13.899600 0.000000
-18.579600 -13.899600 -7.704736
-18.532800 -13.899600 -7.693158
-18.486000 -13.899600 -7.676110
-18.439200 -13.899600 -7.679889
-18.392400 -13.899600 -7.693010
-18.345600 -13.899600 -7.693010
-18.298800 -13.899600 -7.693010
-18.252000 -13.899600 -7.705106
-18.205200 -13.899600 -7.707091
-18.158400 -13.899600 -7.715211
-18.111600 -13.899600 -7.715211
-18.064800 -13.899600 -7.705106
-18.018000 -13.899600 -7.715211
-17.971200 -13.899600 -7.715211
-17.924400 -13.899600 -7.695211
-17.877600 -13.899600 -7.681173
-17.830800 -13.899600 -7.682411
-17.784000 -13.899600 -7.686982
-17.737200 -13.899600 -7.718908
-17.690400 -13.899600 -7.718908
-17.643600 -13.899600 -7.720268
-17.596800 -13.899600 -7.720268
-17.550000 -13.899600 -7.733560
-17.503200 -13.899600 -7.728874
-17.456400 -13.899600 -7.725155
-17.409600 -13.899600 -7.723857
-17.362800 -13.899600 -7.723312
-17.316000 -13.899600 -7.725155
-17.269200 -13.899600 -7.723857
-17.222400 -13.899600 -7.715679
-17.175600 -13.899600 -7.728715
-17.128800 -13.899600 -7.732017
-17.082000 -13.899600 -7.737840
-17.035200 -13.899600 -7.737840
-16.988400 -13.899600 -7.715439
-16.941600 -13.899600 -7.704614
-16.894800 -13.899600 -7.600544
-16.848000 -13.899600 -7.550228
-16.286400 -13.899600 -6.067660
-15.584400 -13.899600 4.875409
-15.537600 -13.899600 4.877144
-15.490800 -13.899600 4.907921
-15.444000 -13.899600 4.910103
-15.397200 -13.899600 4.954929
-15.350400 -13.899600 4.986517
-15.303600 -13.899600 5.018409
-15.256800 -13.899600 5.036982
-15.210000 -13.899600 5.062842
-15.163200 -13.899600 5.088166
-15.116400 -13.899600 5.105565
-15.069600 -13.899600 5.132739
-15.022800 -13.899600 5.192711
-14.508000 -13.899600 6.631833
-14.461200 -13.899600 6.645332
-14.414400 -13.899600 6.648543
-14.367600 -13.899600 6.659613
-14.320800 -13.899600 6.672653
-14.274000 -13.899600 6.685679
-14.227200 -13.899600 6.685679
-14.180400 -13.899600 6.685679
-14.133600 -13.899600 6.685286
-14.086800 -13.899600 6.685679
-14.040000 -13.899600 6.685679
-13.993200 -13.899600 6.685286
-13.946400 -13.899600 6.679811
-13.899600 -13.899600 6.684783
-13.852800 -13.899600 6.686009
-13.806000 -13.899600 6.688866
-13.759200 -13.899600 6.692476
-13.712400 -13.899600 6.692476
-13.665600 -13.899600 6.696340
-13.618800 -13.899600 6.693407
-13.572000 -13.899600 6.691604
-13.525200 -13.899600 6.687769
-13.478400 -13.899600 6.687769
-13.431600 -13.899600 6.679815
-13.384800 -13.899600 6.676656
-13.338000 -13.899600 6.679815
-13.291200 -13.899600 6.683667
-13.244400 -13.899600 6.683667
-13.197600 -13.899600 6.686426
-13.150800 -13.899600 6.686426
-13.104000 -13.899600 6.683667
-13.057200 -13.899600 6.690183
-13.010400 -13.899600 6.690923
-12.963600 -13.899600 6.689530
-12.916800 -13.899600 6.690923
-12.870000 -13.899600 6.691044
-12.823200 -13.899600 6.694220
-12.776400 -13.899600 6.695343
-12.729600 -13.899600 6.697986
-12.682800 -13.899600 6.699685
-12.636000 -13.899600 6.715497
-12.589200 -13.899600 6.717748
-12.542400 -13.899600 6.732449
-12.495600 -13.899600 6.759452
-8.985600 -13.899600 7.485669
-8.938800 -13.899600 7.392015
-8.892000 -13.899600 7.328981
-8.845200 -13.899600 7.196554
-8.798400 -13.899600 7.147000
-8.751600 -13.899600 7.061688
-8.704800 -13.899600 7.046924
-8.658000 -13.899600 6.970714
-8.611200 -13.899600 6.882713
-8.564400 -13.899600 6.731420
-8.517600 -13.899600 6.699435
-8.470800 -13.899600 6.607375
-8.424000 -13.899600 6.549135
-8.377200 -13.899600 6.449247
-8.330400 -13.899600 6.408818
-8.283600 -13.899600 6.295906
-8.236800 -13.899600 6.185004
-8.190000 -13.899600 6.141837
-8.143200 -13.899600 6.081138
-8.096400 -13.899600 6.016596
-8.049600 -13.899600 5.975559
-8.002800 -13.899600 5.939571
-7.956000 -13.899600 5.913380
-7.909200 -13.899600 5.878593
-7.862400 -13.899600 5.790810
-7.815600 -13.899600 5.736021
-7.768800 -13.899600 5.703754
-7.722000 -13.899600 5.680244
-7.675200 -13.899600 5.635116
-7.628400 -13.899600 5.592321
-7.581600 -13.899600 5.543144
-7.534800 -13.899600 5.507551
-7.488000 -13.899600 5.473533
-7.441200 -13.899600 5.452640
-7.394400 -13.899600 5.393053
-7.347600 -13.899600 5.343725
-7.300800 -13.899600 5.334713
-7.254000 -13.899600 5.249545
-7.207200 -13.899600 5.243592
-7.160400 -13.899600 5.160683
-7.113600 -13.899600 5.138998
-7.066800 -13.899600 5.093724
-7.020000 -13.899600 5.055318
-6.973200 -13.899600 5.024830
-6.926400 -13.899600 4.993952
-6.879600 -13.899600 4.935495
-6.832800 -13.899600 4.910026
-6.786000 -13.899600 4.847229
-6.739200 -13.899600 4.847229
-6.692400 -13.899600 4.808370
-6.645600 -13.899600 4.799199
-6.598800 -13.899600 4.790478
-6.552000 -13.899600 4.754119
-6.505200 -13.899600 4.702360
-6.458400 -13.899600 4.700414
-6.411600 -13.899600 4.671563
-6.364800 -13.899600 4.660374
-6.318000 -13.899600 4.659335
-6.271200 -13.899600 4.628446
-6.224400 -13.899600 4.595804
-6.177600 -13.899600 4.575228
-6.130800 -13.899600 4.569658
-6.084000 -13.899600 4.520400
-6.037200 -13.899600 4.506267
-5.990400 -13.899600 4.453657
-5.943600 -13.899600 4.391632
-5.896800 -13.899600 4.362271
-5.850000 -13.899600 4.319013
-5.803200 -13.899600 4.307376
-5.756400 -13.899600 4.287437
-5.709600 -13.899600 4.271877
-5.662800 -13.899600 4.264827
-5.616000 -13.899600 4.207313
-5.569200 -13.899600 4.188406
-5.522400 -13.899600 4.178807
-5.475600 -13.899600 4.147566
-5.428800 -13.899600 4.133533
-5.382000 -13.899600 4.098593
-5.335200 -13.899600 4.088194
-5.288400 -13.899600 4.073088
-5.241600 -13.899600 4.063150
-5.194800 -13.899600 4.039733
-5.148000 -13.899600 4.028312
-5.101200 -13.899600 4.011284
-5.054400 -13.899600 3.989251
-5.007600 -13.899600 3.969942
-4.960800 -13.899600 3.957706
-4.914000 -13.899600 3.950044
-4.867200 -13.899600 3.944869
-4.820400 -13.899600 3.888461
-4.773600 -13.899600 3.860491
-4.726800 -13.899600 3.860187
-4.680000 -13.899600 3.859061
-4.633200 -13.899600 3.823054
-4.586400 -13.899600 3.823054
-4.539600 -13.899600 3.806578
-4.492800 -13.899600 3.796424
-4.446000 -13.899600 3.796972
-4.399200 -13.899600 3.775023
-4.352400 -13.899600 3.774760
-4.305600 -13.899600 3.777052
-4.258800 -13.899600 3.752475
-4.212000 -13.899600 3.703156
-4.165200 -13.899600 3.674700
-4.118400 -13.899600 3.672417
-4.071600 -13.899600 3.667619
-4.024800 -13.899600 3.641107
-3.978000 -13.899600 3.641090
-3.931200 -13.899600 3.623214
-3.884400 -13.899600 3.602185
-3.837600 -13.899600 3.593588
-3.790800 -13.899600 3.587367
-3.744000 -13.899600 3.578786
-3.697200 -13.899600 3.543532
-3.650400 -13.899600 3.549788
-3.603600 -13.899600 3.512995
-3.556800 -13.899600 3.544454
-3.510000 -13.899600 3.512995
-3.463200 -13.899600 3.487492
-3.416400 -13.899600 3.458054
-3.369600 -13.899600 3.445633
-3.322800 -13.899600 3.418539
-3.276000 -13.899600 3.402011
-3.229200 -13.899600 3.381872
-3.182400 -13.899600 3.340593
-3.135600 -13.899600 3.334902
-3.088800 -13.899600 3.310616
-3.042000 -13.899600 3.292525
-2.995200 -13.899600 3.289383
-2.948400 -13.899600 3.271178
-2.901600 -13.899600 3.259778
-2.854800 -13.899600 3.262086
-2.808000 -13.899600 3.262086
-2.761200 -13.899600 3.262086
-2.714400 -13.899600 3.249063
-2.667600 -13.899600 3.237194
-2.620800 -13.899600 3.233756
-2.574000 -13.899600 3.220904
-2.527200 -13.899600 3.207992
-2.480400 -13.899600 3.198925
-2.433600 -13.899600 3.181550
-2.386800 -13.899600 3.163848
-2.340000 -13.899600 3.157843
-2.293200 -13.899600 3.131144
-2.246400 -13.899600 3.115067
-2.199600 -13.899600 3.114531
-2.152800 -13.899600 3.114531
-2.106000 -13.899600 3.113373
-2.059200 -13.899600 3.113120
-2.012400 -13.899600 3.097808
-1.965600 -13.899600 3.093691
-1.918800 -13.899600 3.090285
-1.872000 -13.899600 3.088532
-1.825200 -13.899600 3.089957
-1.778400 -13.899600 3.085521
-1.731600 -13.899600 3.084904
-1.684800 -13.899600 3.066199
-1.638000 -13.899600 3.036873
-1.591200 -13.899600 3.026706
-1.544400 -13.899600 3.024058
-1.497600 -13.899600 3.005682
-1.450800 -13.899600 3.005047
-1.404000 -13.899600 3.007932
-1.357200 -13.899600 3.005047
-1.310400 -13.899600 2.995863
-1.263600 -13.899600 3.005047
-1.216800 -13.899600 2.968642
-1.170000 -13.899600 2.981812
-1.123200 -13.899600 2.978931
-1.076400 -13.899600 2.967258
-1.029600 -13.899600 2.977534
-0.982800 -13.899600 2.975406
-0.936000 -13.899600 2.970215
-0.889200 -13.899600 2.970215
-0.842400 -13.899600 2.931305
-0.795600 -13.899600 2.920303
-0.748800 -13.899600 2.916078
-0.702000 -13.899600 2.919235
-0.655200 -13.899600 2.920303
-0.608400 -13.899600 2.920303
-0.561600 -13.899600 2.918590
-0.514800 -13.899600 2.921492
-0.468000 -13.899600 2.927496
-0.421200 -13.899600 2.938840
-0.374400 -13.899600 2.938791
-0.327600 -13.899600 2.939951
-0.280800 -13.899600 2.941968
-0.234000 -13.899600 2.948945
-0.187200 -13.899600 2.961245
-0.140400 -13.899600 2.976766
-0.093600 -13.899600 2.979287
-0.046800 -13.899600 2.978510
0.000000 -13.899600 2.967235
0.046800 -13.899600 2.959878
0.093600 -13.899600 2.949759
0.140400 -13.899600 2.946804
0.187200 -13.899600 2.949759
0.234000 -13.899600 2.920204
0.280800 -13.899600 2.934744
0.327600 -13.899600 2.949795
0.374400 -13.899600 2.952368
0.421200 -13.899600 2.952368
0.468000 -13.899600 2.949795
0.514800 -13.899600 2.949795
0.561600 -13.899600 2.949795
0.608400 -13.899600 2.944217
0.655200 -13.899600 2.953732
0.702000 -13.899600 2.944217
0.748800 -13.899600 2.953732
0.795600 -13.899600 2.952495
0.842400 -13.899600 2.961706
0.889200 -13.899600 2.963380
0.936000 -13.899600 2.979262
0.982800 -13.899600 2.961706
1.029600 -13.899600 2.961706
1.076400 -13.899600 2.958062
1.123200 -13.899600 2.969753
1.170000 -13.899600 2.978496
1.216800 -13.899600 2.959680
1.263600 -13.899600 2.959680
1.310400 -13.899600 2.978496
1.357200 -13.899600 2.983197
1.404000 -13.899600 2.991477
1.450800 -13.899600 3.005833
1.497600 -13.899600 3.005833
1.544400 -13.899600 3.030316
1.591200 -13.899600 3.039011
1.638000 -13.899600 3.055292
1.684800 -13.899600 3.086949
1.731600 -13.899600 3.089051
1.778400 -13.899600 3.092255
1.825200 -13.899600 3.092255
1.872000 -13.899600 3.100773
1.918800 -13.899600 3.110787
1.965600 -13.899600 3.111204
2.012400 -13.899600 3.117399
2.059200 -13.899600 3.133123
2.106000 -13.899600 3.151742
2.152800 -13.899600 3.176777
2.199600 -13.899600 3.182097
2.246400 -13.899600 3.190173
2.293200 -13.899600 3.219454
2.340000 -13.899600 3.231102
2.386800 -13.899600 3.231102
2.433600 -13.899600 3.241816
2.480400 -13.899600 3.269238
2.527200 -13.899600 3.300202
2.574000 -13.899600 3.310387
2.620800 -13.899600 3.313133
2.667600 -13.899600 3.313147
2.714400 -13.899600 3.340192
2.761200 -13.899600 3.371656
2.808000 -13.899600 3.379256
2.854800 -13.899600 3.382330
2.901600 -13.899600 3.392770
2.948400 -13.899600 3.397064
2.995200 -13.899600 3.375822
3.042000 -13.899600 3.397064
3.088800 -13.899600 3.402406
3.135600 -13.899600 3.405692
3.182400 -13.899600 3.422383
3.229200 -13.899600 3.422383
3.276000 -13.899600 3.422383
3.322800 -13.899600 3.436732
3.369600 -13.899600 3.458366
3.416400 -13.899600 3.443604
3.463200 -13.899600 3.443604
3.510000 -13.899600 3.477140
3.556800 -13.899600 3.514133
3.603600 -13.899600 3.559997
3.650400 -13.899600 3.570128
3.697200 -13.899600 3.567742
3.744000 -13.899600 3.570128
3.790800 -13.899600 3.600519
3.837600 -13.899600 3.603600
3.884400 -13.899600 3.630876
3.931200 -13.899600 3.657033
3.978000 -13.899600 3.670056
4.024800 -13.899600 3.640219
4.071600 -13.899600 3.663036
4.118400 -13.899600 3.653014
4.165200 -13.899600 3.665552
4.212000 -13.899600 3.681045
4.258800 -13.899600 3.710816
4.305600 -13.899600 3.716180
4.352400 -13.899600 3.751788
4.399200 -13.899600 3.754599
4.446000 -13.899600 3.770064
4.492800 -13.899600 3.757721
4.539600 -13.899600 3.754941
4.586400 -13.899600 3.783887
4.633200 -13.899600 3.800176
4.680000 -13.899600 3.813324
4.726800 -13.899600 3.841214
4.773600 -13.899600 3.863081
4.820400 -13.899600 3.879876
4.867200 -13.899600 3.883058
4.914000 -13.899600 3.894214
4.960800 -13.899600 3.958356
5.007600 -13.899600 3.984766
5.054400 -13.899600 3.981039
5.101200 -13.899600 3.981039
5.148000 -13.899600 3.984766
5.194800 -13.899600 3.998812
5.241600 -13.899600 3.998812
5.288400 -13.899600 4.026732
5.335200 -13.899600 4.035693
5.382000 -13.899600 4.050815
5.428800 -13.899600 4.101736
5.475600 -13.899600 4.118138
5.522400 -13.899600 4.128433
5.569200 -13.899600 4.129321
5.616000 -13.899600 4.137111
5.662800 -13.899600 4.151958
5.709600 -13.899600 4.151958
5.756400 -13.899600 4.157332
5.803200 -13.899600 4.179791
5.850000 -13.899600 4.209877
5.896800 -13.899600 4.232789
5.943600 -13.899600 4.248780
5.990400 -13.899600 4.297331
6.037200 -13.899600 4.312656
6.084000 -13.899600 4.324889
6.130800 -13.899600 4.341834
6.177600 -13.899600 4.381456
6.224400 -13.899600 4.390383
6.271200 -13.899600 4.412219
6.318000 -13.899600 4.451884
6.364800 -13.899600 4.459949
6.411600 -13.899600 4.468245
6.458400 -13.899600 4.500561
6.505200 -13.899600 4.537041
6.552000 -13.899600 4.537553
6.598800 -13.899600 4.545766
6.645600 -13.899600 4.582957
6.692400 -13.899600 4.594013
6.739200 -13.899600 4.661175
6.786000 -13.899600 4.687253
6.832800 -13.899600 4.713121
6.879600 -13.899600 4.728961
6.926400 -13.899600 4.734125
6.973200 -13.899600 4.742504
7.020000 -13.899600 4.804128
7.066800 -13.899600 4.825188
7.113600 -13.899600 4.847577
7.160400 -13.899600 4.866524
7.207200 -13.899600 4.870175
7.254000 -13.899600 4.896956
7.300800 -13.899600 4.994333
7.347600 -13.899600 4.995935
7.394400 -13.899600 5.014317
7.441200 -13.899600 5.013949
7.488000 -13.899600 5.015993
7.534800 -13.899600 5.040969
7.581600 -13.899600 5.081302
7.628400 -13.899600 5.094124
7.675200 -13.899600 5.130169
7.722000 -13.899600 5.209860
7.768800 -13.899600 5.243599
7.815600 -13.899600 5.291543
7.862400 -13.899600 5.298024
7.909200 -13.899600 5.306649
7.956000 -13.899600 5.313280
8.002800 -13.899600 5.329990
8.049600 -13.899600 5.380542
8.096400 -13.899600 5.400961
8.143200 -13.899600 5.434177
8.190000 -13.899600 5.459365
8.236800 -13.899600 5.482965
8.283600 -13.899600 5.521288
8.330400 -13.899600 5.569669
8.377200 -13.899600 5.605420
8.424000 -13.899600 5.644350
8.470800 -13.899600 5.680057
8.517600 -13.899600 5.715236
8.564400 -13.899600 5.744477
8.611200 -13.899600 5.762940
8.658000 -13.899600 5.772048
8.704800 -13.899600 5.809162
8.751600 -13.899600 5.845182
8.798400 -13.899600 5.861734
8.845200 -13.899600 5.898059
8.892000 -13.899600 5.924731
8.938800 -13.899600 5.937334
8.985600 -13.899600 5.963141
9.032400 -13.899600 6.017152
9.079200 -13.899600 6.038316
9.126000 -13.899600 6.092084
9.172800 -13.899600 6.143026
9.219600 -13.899600 6.195441
9.266400 -13.899600 6.222949
9.313200 -13.899600 6.271285
9.360000 -13.899600 6.296555
9.406800 -13.899600 6.313796
9.453600 -13.899600 6.329951
9.500400 -13.899600 6.353285
9.547200 -13.899600 6.411512
9.594000 -13.899600 6.434558
9.640800 -13.899600 6.474958
9.687600 -13.899600 6.527498
9.734400 -13.899600 6.551134
9.781200 -13.899600 6.600349
9.828000 -13.899600 6.669732
9.874800 -13.899600 6.677998
9.921600 -13.899600 6.746786
9.968400 -13.899600 6.840119
10.015200 -13.899600 6.881951
10.062000 -13.899600 6.896553
10.108800 -13.899600 6.978681
10.155600 -13.899600 7.009881
10.202400 -13.899600 7.034834
10.249200 -13.899600 7.070823
10.296000 -13.899600 7.084343
10.342800 -13.899600 7.138936
10.389600 -13.899600 7.210275
10.436400 -13.899600 7.253446
10.483200 -13.899600 7.278368
10.530000 -13.899600 7.311966
10.576800 -13.899600 7.383985
10.623600 -13.899600 7.424585
10.670400 -13.899600 7.499533
10.717200 -13.899600 7.549516
10.764000 -13.899600 7.593822
10.810800 -13.899600 7.699148
10.857600 -13.899600 7.801192
10.904400 -13.899600 7.822939
10.951200 -13.899600 7.945018
10.998000 -13.899600 8.028271
11.044800 -13.899600 8.432934
13.478400 -13.899600 6.662699
13.525200 -13.899600 6.660091
13.572000 -13.899600 6.632012
13.618800 -13.899600 6.622361
13.665600 -13.899600 6.620476
13.712400 -13.899600 6.606757
13.759200 -13.899600 6.595878
13.806000 -13.899600 6.587955
13.852800 -13.899600 6.584839
13.899600 -13.899600 6.589176
13.946400 -13.899600 6.584839
13.993200 -13.899600 6.586332
14.040000 -13.899600 6.587588
14.086800 -13.899600 6.587238
14.133600 -13.899600 6.587588
14.180400 -13.899600 6.587873
14.227200 -13.899600 6.587588
14.274000 -13.899600 6.587588
14.320800 -13.899600 6.587438
14.367600 -13.899600 6.587238
14.414400 -13.899600 6.587438
14.461200 -13.899600 6.585314
14.508000 -13.899600 6.585314
14.554800 -13.899600 6.587438
14.601600 -13.899600 6.590202
14.648400 -13.899600 6.590810
14.695200 -13.899600 6.592362
14.742000 -13.899600 6.590810
14.788800 -13.899600 6.590544
14.835600 -13.899600 6.590810
14.882400 -13.899600 6.590544
14.929200 -13.899600 6.590544
14.976000 -13.899600 6.588927
15.022800 -13.899600 6.588748
15.069600 -13.899600 6.588748
15.116400 -13.899600 6.588927
15.163200 -13.899600 6.583939
15.210000 -13.899600 6.582839
15.256800 -13.899600 6.581072
15.303600 -13.899600 6.581072
15.350400 -13.899600 6.567273
15.397200 -13.899600 6.564785
15.444000 -13.899600 6.555300
15.490800 -13.899600 6.503987
15.537600 -13.899600 6.472125
16.005600 -13.899600 5.065801
16.052400 -13.899600 5.041615
16.099200 -13.899600 5.007286
16.146000 -13.899600 5.003741
16.192800 -13.899600 4.984819
16.239600 -13.899600 4.982425
16.286400 -13.899600 4.975324
16.333200 -13.899600 4.965230
16.380000 -13.899600 4.961878
16.426800 -13.899600 4.961878
16.473600 -13.899600 4.955100
16.520400 -13.899600 4.943599
16.567200 -13.899600 4.934454
16.614000 -13.899600 4.919296
16.660800 -13.899600 4.883741
16.707600 -13.899600 4.847427
16.754400 -13.899600 4.831747
18.064800 -13.899600 -8.039956
18.111600 -13.899600 -8.085406
18.158400 -13.899600 -8.125120
18.205200 -13.899600 -8.123552
18.252000 -13.899600 -8.209954
18.298800 -13.899600 -8.209954
18.345600 -13.899600 -8.214553
18.392400 -13.899600 -8.214083
18.439200 -13.899600 -8.209954
18.486000 -13.899600 -8.214553
18.532800 -13.899600 -8.209598
18.579600 -13.899600 0.000000
18.626400 -13.899600 0.000000
18.673200 -13.899600 0.000000
-18.720000 -13.852800 0.000000
-18.673200 -13.852800 0.000000
-18.626400 -13.852800 0.000000
-18.579600 -13.852800 -7.701144
-18.532800 -13.852800 -7.693158
-18.486000 -13.852800 -7.676110
-18.439200 -13.852800 -7.679889
-18.392400 -13.852800 -7.693158
-18.345600 -13.852800 -7.702454
-18.298800 -13.852800 -7.702454
-18.252000 -13.852800 -7.707091
-18.205200 -13.852800 -7.715211
-18.158400 -13.852800 -7.750814
-18.111600 -13.852800 -7.748683
-18.064800 -13.852800 -7.748683
-18.018000 -13.852800 -7.755258
-17.971200 -13.852800 -7.755258
-17.924400 -13.852800 -7.754774
-17.877600 -13.852800 -7.716965
-17.830800 -13.852800 -7.716965
-17.784000 -13.852800 -7.718908
-17.737200 -13.852800 -7.720268
-17.690400 -13.852800 -7.718908
-17.643600 -13.852800 -7.720268
-17.596800 -13.852800 -7.728874
-17.550000 -13.852800 -7.735361
-17.503200 -13.852800 -7.739424
-17.456400 -13.852800 -7.735361
-17.409600 -13.852800 -7.733560
-17.362800 -13.852800 -7.735361
-17.316000 -13.852800 -7.748199
-17.269200 -13.852800 -7.737590
-17.222400 -13.852800 -7.732017
-17.175600 -13.852800 -7.737590
-17.128800 -13.852800 -7.737590
-17.082000 -13.852800 -7.737840
-17.035200 -13.852800 -7.744615
-16.988400 -13.852800 -7.722398
-16.941600 -13.852800 -7.710924
-16.894800 -13.852800 -7.611298
-15.584400 -13.852800 4.877144
-15.537600 -13.852800 4.899117
-15.490800 -13.852800 4.950908
-15.444000 -13.852800 4.986517
-15.397200 -13.852800 5.020483
-15.350400 -13.852800 5.032011
-15.303600 -13.852800 5.040567
-15.256800 -13.852800 5.061948
-15.210000 -13.852800 5.088166
-15.163200 -13.852800 5.112257
-15.116400 -13.852800 5.123773
-15.069600 -13.852800 5.183146
-15.022800 -13.852800 5.244068
-14.554800 -13.852800 6.644902
-14.508000 -13.852800 6.649515
-14.461200 -13.852800 6.662086
-14.414400 -13.852800 6.672653
-14.367600 -13.852800 6.689412
-14.320800 -13.852800 6.701229
-14.274000 -13.852800 6.701688
-14.227200 -13.852800 6.701229
-14.180400 -13.852800 6.696519
-14.133600 -13.852800 6.694911
-14.086800 -13.852800 6.694911
-14.040000 -13.852800 6.687872
-13.993200 -13.852800 6.686511
-13.946400 -13.852800 6.686511
-13.899600 -13.852800 6.695492
-13.852800 -13.852800 6.691289
-13.806000 -13.852800 6.692476
-13.759200 -13.852800 6.692476
-13.712400 -13.852800 6.692476
-13.665600 -13.852800 6.692476
-13.618800 -13.852800 6.692476
-13.572000 -13.852800 6.691289
-13.525200 -13.852800 6.686538
-13.478400 -13.852800 6.691604
-13.431600 -13.852800 6.689417
-13.384800 -13.852800 6.690094
-13.338000 -13.852800 6.690094
-13.291200 -13.852800 6.690094
-13.244400 -13.852800 6.692868
-13.197600 -13.852800 6.692868
-13.150800 -13.852800 6.690094
-13.104000 -13.852800 6.686426
-13.057200 -13.852800 6.691044
-13.010400 -13.852800 6.691044
-12.963600 -13.852800 6.689530
-12.916800 -13.852800 6.689530
-12.870000 -13.852800 6.692948
-12.823200 -13.852800 6.694220
-12.776400 -13.852800 6.696037
-12.729600 -13.852800 6.699685
-12.682800 -13.852800 6.700356
-12.636000 -13.852800 6.715497
-12.589200 -13.852800 6.731229
-12.542400 -13.852800 6.758434
-8.985600 -13.852800 7.485761
-8.938800 -13.852800 7.392015
-8.892000 -13.852800 7.282525
-8.845200 -13.852800 7.195560
-8.798400 -13.852800 7.145327
-8.751600 -13.852800 7.059380
-8.704800 -13.852800 7.023449
-8.658000 -13.852800 6.960340
-8.611200 -13.852800 6.815212
-8.564400 -13.852800 6.725496
-8.517600 -13.852800 6.681468
-8.470800 -13.852800 6.576059
-8.424000 -13.852800 6.525242
-8.377200 -13.852800 6.429322
-8.330400 -13.852800 6.358510
-8.283600 -13.852800 6.273529
-8.236800 -13.852800 6.179963
-8.190000 -13.852800 6.141837
-8.143200 -13.852800 6.065069
-8.096400 -13.852800 6.016596
-8.049600 -13.852800 5.963981
-8.002800 -13.852800 5.936662
-7.956000 -13.852800 5.904102
-7.909200 -13.852800 5.874176
-7.862400 -13.852800 5.778583
-7.815600 -13.852800 5.732486
-7.768800 -13.852800 5.701099
-7.722000 -13.852800 5.673215
-7.675200 -13.852800 5.627402
-7.628400 -13.852800 5.574052
-7.581600 -13.852800 5.515584
-7.534800 -13.852800 5.476739
-7.488000 -13.852800 5.453806
-7.441200 -13.852800 5.402533
-7.394400 -13.852800 5.350884
-7.347600 -13.852800 5.336750
-7.300800 -13.852800 5.266788
-7.254000 -13.852800 5.228024
-7.207200 -13.852800 5.190689
-7.160400 -13.852800 5.140889
-7.113600 -13.852800 5.125161
-7.066800 -13.852800 5.083421
-7.020000 -13.852800 5.053523
-6.973200 -13.852800 5.016860
-6.926400 -13.852800 4.967483
-6.879600 -13.852800 4.932486
-6.832800 -13.852800 4.903569
-6.786000 -13.852800 4.847229
-6.739200 -13.852800 4.847229
-6.692400 -13.852800 4.812775
-6.645600 -13.852800 4.803594
-6.598800 -13.852800 4.796711
-6.552000 -13.852800 4.758921
-6.505200 -13.852800 4.733134
-6.458400 -13.852800 4.701774
-6.411600 -13.852800 4.678180
-6.364800 -13.852800 4.662547
-6.318000 -13.852800 4.646299
-6.271200 -13.852800 4.611295
-6.224400 -13.852800 4.588684
-6.177600 -13.852800 4.570581
-6.130800 -13.852800 4.561161
-6.084000 -13.852800 4.515641
-6.037200 -13.852800 4.475312
-5.990400 -13.852800 4.439428
-5.943600 -13.852800 4.383469
-5.896800 -13.852800 4.362271
-5.850000 -13.852800 4.318034
-5.803200 -13.852800 4.306007
-5.756400 -13.852800 4.272948
-5.709600 -13.852800 4.271513
-5.662800 -13.852800 4.239276
-5.616000 -13.852800 4.207313
-5.569200 -13.852800 4.195895
-5.522400 -13.852800 4.178807
-5.475600 -13.852800 4.144335
-5.428800 -13.852800 4.117245
-5.382000 -13.852800 4.090881
-5.335200 -13.852800 4.073088
-5.288400 -13.852800 4.068016
-5.241600 -13.852800 4.048986
-5.194800 -13.852800 4.036584
-5.148000 -13.852800 4.028312
-5.101200 -13.852800 4.004703
-5.054400 -13.852800 3.988971
-5.007600 -13.852800 3.968616
-4.960800 -13.852800 3.953077
-4.914000 -13.852800 3.944801
-4.867200 -13.852800 3.911833
-4.820400 -13.852800 3.879900
-4.773600 -13.852800 3.859061
-4.726800 -13.852800 3.856480
-4.680000 -13.852800 3.837933
-4.633200 -13.852800 3.815446
-4.586400 -13.852800 3.812890
-4.539600 -13.852800 3.784318
-4.492800 -13.852800 3.775023
-4.446000 -13.852800 3.787875
-4.399200 -13.852800 3.742589
-4.352400 -13.852800 3.742589
-4.305600 -13.852800 3.752475
-4.258800 -13.852800 3.721234
-4.212000 -13.852800 3.684734
-4.165200 -13.852800 3.672417
-4.118400 -13.852800 3.667619
-4.071600 -13.852800 3.665640
-4.024800 -13.852800 3.623214
-3.978000 -13.852800 3.623214
-3.931200 -13.852800 3.609237
-3.884400 -13.852800 3.589005
-3.837600 -13.852800 3.586109
-3.790800 -13.852800 3.568678
-3.744000 -13.852800 3.550867
-3.697200 -13.852800 3.531161
-3.650400 -13.852800 3.531161
-3.603600 -13.852800 3.495811
-3.556800 -13.852800 3.512995
-3.510000 -13.852800 3.495388
-3.463200 -13.852800 3.471095
-3.416400 -13.852800 3.447734
-3.369600 -13.852800 3.432762
-3.322800 -13.852800 3.402011
-3.276000 -13.852800 3.383509
-3.229200 -13.852800 3.356347
-3.182400 -13.852800 3.334902
-3.135600 -13.852800 3.303768
-3.088800 -13.852800 3.300408
-3.042000 -13.852800 3.270705
-2.995200 -13.852800 3.270705
-2.948400 -13.852800 3.259778
-2.901600 -13.852800 3.244205
-2.854800 -13.852800 3.247922
-2.808000 -13.852800 3.249063
-2.761200 -13.852800 3.249063
-2.714400 -13.852800 3.246548
-2.667600 -13.852800 3.228273
-2.620800 -13.852800 3.237194
-2.574000 -13.852800 3.228273
-2.527200 -13.852800 3.220904
-2.480400 -13.852800 3.219257
-2.433600 -13.852800 3.192442
-2.386800 -13.852800 3.175003
-2.340000 -13.852800 3.175003
-2.293200 -13.852800 3.135612
-2.246400 -13.852800 3.131144
-2.199600 -13.852800 3.131144
-2.152800 -13.852800 3.115067
-2.106000 -13.852800 3.114531
-2.059200 -13.852800 3.113120
-2.012400 -13.852800 3.088156
-1.965600 -13.852800 3.088156
-1.918800 -13.852800 3.088532
-1.872000 -13.852800 3.084904
-1.825200 -13.852800 3.084904
-1.778400 -13.852800 3.076686
-1.731600 -13.852800 3.083644
-1.684800 -13.852800 3.058798
-1.638000 -13.852800 3.030661
-1.591200 -13.852800 3.024058
-1.544400 -13.852800 3.026706
-1.497600 -13.852800 3.021004
-1.450800 -13.852800 3.019450
-1.404000 -13.852800 3.016229
-1.357200 -13.852800 2.995863
-1.310400 -13.852800 2.991128
-1.263600 -13.852800 2.995863
-1.216800 -13.852800 2.966912
-1.170000 -13.852800 2.978931
-1.123200 -13.852800 2.967258
-1.076400 -13.852800 2.966912
-1.029600 -13.852800 2.971740
-0.982800 -13.852800 2.970215
-0.936000 -13.852800 2.967258
-0.889200 -13.852800 2.967258
-0.842400 -13.852800 2.919235
-0.795600 -13.852800 2.916078
-0.748800 -13.852800 2.894820
-0.702000 -13.852800 2.907961
-0.655200 -13.852800 2.911731
-0.608400 -13.852800 2.920303
-0.561600 -13.852800 2.918590
-0.514800 -13.852800 2.921492
-0.468000 -13.852800 2.923669
-0.421200 -13.852800 2.939951
-0.374400 -13.852800 2.938791
-0.327600 -13.852800 2.939951
-0.280800 -13.852800 2.939951
-0.234000 -13.852800 2.948945
-0.187200 -13.852800 2.961245
-0.140400 -13.852800 2.974137
-0.093600 -13.852800 2.967235
-0.046800 -13.852800 2.967235
0.000000 -13.852800 2.961245
0.046800 -13.852800 2.952930
0.093600 -13.852800 2.949101
0.140400 -13.852800 2.941992
0.187200 -13.852800 2.941992
0.234000 -13.852800 2.920204
0.280800 -13.852800 2.941992
0.327600 -13.852800 2.941992
0.374400 -13.852800 2.943014
0.421200 -13.852800 2.943014
0.468000 -13.852800 2.943014
0.514800 -13.852800 2.949795
0.561600 -13.852800 2.949795
0.608400 -13.852800 2.943008
0.655200 -13.852800 2.950186
0.702000 -13.852800 2.944217
0.748800 -13.852800 2.944217
0.795600 -13.852800 2.950186
0.842400 -13.852800 2.952495
0.889200 -13.852800 2.961706
0.936000 -13.852800 2.978937
0.982800 -13.852800 2.957434
1.029600 -13.852800 2.966945
1.076400 -13.852800 2.973370
1.123200 -13.852800 2.978496
1.170000 -13.852800 2.979262
1.216800 -13.852800 2.978496
1.263600 -13.852800 2.978496
1.310400 -13.852800 2.988747
1.357200 -13.852800 2.991872
1.404000 -13.852800 3.005833
1.450800 -13.852800 3.016131
1.497600 -13.852800 3.016131
1.544400 -13.852800 3.039011
1.591200 -13.852800 3.043194
1.638000 -13.852800 3.064869
1.684800 -13.852800 3.086949
1.731600 -13.852800 3.092255
1.778400 -13.852800 3.092255
1.825200 -13.852800 3.092255
1.872000 -13.852800 3.106872
1.918800 -13.852800 3.111204
1.965600 -13.852800 3.117399
2.012400 -13.852800 3.117399
2.059200 -13.852800 3.129735
2.106000 -13.852800 3.151742
2.152800 -13.852800 3.153913
2.199600 -13.852800 3.182097
2.246400 -13.852800 3.186845
2.293200 -13.852800 3.202739
2.340000 -13.852800 3.219877
2.386800 -13.852800 3.219877
2.433600 -13.852800 3.228916
2.480400 -13.852800 3.242976
2.527200 -13.852800 3.269238
2.574000 -13.852800 3.304438
2.620800 -13.852800 3.304438
2.667600 -13.852800 3.305281
2.714400 -13.852800 3.314497
2.761200 -13.852800 3.354064
2.808000 -13.852800 3.355505
2.854800 -13.852800 3.371656
2.901600 -13.852800 3.373117
2.948400 -13.852800 3.373117
2.995200 -13.852800 3.368928
3.042000 -13.852800 3.373989
3.088800 -13.852800 3.375822
3.135600 -13.852800 3.375822
3.182400 -13.852800 3.397926
3.229200 -13.852800 3.397926
3.276000 -13.852800 3.397926
3.322800 -13.852800 3.430207
3.369600 -13.852800 3.439208
3.416400 -13.852800 3.430207
3.463200 -13.852800 3.440013
3.510000 -13.852800 3.463546
3.556800 -13.852800 3.478029
3.603600 -13.852800 3.485194
3.650400 -13.852800 3.561790
3.697200 -13.852800 3.535722
3.744000 -13.852800 3.561790
3.790800 -13.852800 3.582652
3.837600 -13.852800 3.582652
3.884400 -13.852800 3.621177
3.931200 -13.852800 3.622308
3.978000 -13.852800 3.635472
4.024800 -13.852800 3.628990
4.071600 -13.852800 3.641140
4.118400 -13.852800 3.640219
4.165200 -13.852800 3.663036
4.212000 -13.852800 3.665552
4.258800 -13.852800 3.674244
4.305600 -13.852800 3.698877
4.352400 -13.852800 3.720080
4.399200 -13.852800 3.715401
4.446000 -13.852800 3.742771
4.492800 -13.852800 3.732541
4.539600 -13.852800 3.732541
4.586400 -13.852800 3.754599
4.633200 -13.852800 3.783140
4.680000 -13.852800 3.811082
4.726800 -13.852800 3.835301
4.773600 -13.852800 3.863081
4.820400 -13.852800 3.879876
4.867200 -13.852800 3.883058
4.914000 -13.852800 3.895576
4.960800 -13.852800 3.917135
5.007600 -13.852800 3.980452
5.054400 -13.852800 3.981039
5.101200 -13.852800 3.981039
5.148000 -13.852800 3.976942
5.194800 -13.852800 3.981147
5.241600 -13.852800 3.983333
5.288400 -13.852800 4.016033
5.335200 -13.852800 4.026732
5.382000 -13.852800 4.044275
5.428800 -13.852800 4.078253
5.475600 -13.852800 4.101736
5.522400 -13.852800 4.104510
5.569200 -13.852800 4.120369
5.616000 -13.852800 4.128433
5.662800 -13.852800 4.137111
5.709600 -13.852800 4.129647
5.756400 -13.852800 4.150741
5.803200 -13.852800 4.157312
5.850000 -13.852800 4.188325
5.896800 -13.852800 4.209877
5.943600 -13.852800 4.232789
5.990400 -13.852800 4.261775
6.037200 -13.852800 4.309175
6.084000 -13.852800 4.314986
6.130800 -13.852800 4.324889
6.177600 -13.852800 4.341834
6.224400 -13.852800 4.381456
6.271200 -13.852800 4.408046
6.318000 -13.852800 4.419611
6.364800 -13.852800 4.447689
6.411600 -13.852800 4.457216
6.458400 -13.852800 4.494971
6.505200 -13.852800 4.537041
6.552000 -13.852800 4.537553
6.598800 -13.852800 4.537553
6.645600 -13.852800 4.555136
6.692400 -13.852800 4.590909
6.739200 -13.852800 4.607021
6.786000 -13.852800 4.687253
6.832800 -13.852800 4.708737
6.879600 -13.852800 4.719426
6.926400 -13.852800 4.720834
6.973200 -13.852800 4.728961
7.020000 -13.852800 4.740628
7.066800 -13.852800 4.807378
7.113600 -13.852800 4.832230
7.160400 -13.852800 4.848555
7.207200 -13.852800 4.870175
7.254000 -13.852800 4.888441
7.300800 -13.852800 4.992870
7.347600 -13.852800 4.994333
7.394400 -13.852800 5.014317
7.441200 -13.852800 5.009292
7.488000 -13.852800 5.015993
7.534800 -13.852800 5.022883
7.581600 -13.852800 5.071873
7.628400 -13.852800 5.087286
7.675200 -13.852800 5.120858
7.722000 -13.852800 5.174230
7.768800 -13.852800 5.226710
7.815600 -13.852800 5.255814
7.862400 -13.852800 5.291543
7.909200 -13.852800 5.300887
7.956000 -13.852800 5.302271
8.002800 -13.852800 5.321378
8.049600 -13.852800 5.327541
8.096400 -13.852800 5.357220
8.143200 -13.852800 5.392381
8.190000 -13.852800 5.417140
8.236800 -13.852800 5.447835
8.283600 -13.852800 5.504233
8.330400 -13.852800 5.554328
8.377200 -13.852800 5.575201
8.424000 -13.852800 5.590688
8.470800 -13.852800 5.644809
8.517600 -13.852800 5.681988
8.564400 -13.852800 5.741769
8.611200 -13.852800 5.762940
8.658000 -13.852800 5.791428
8.704800 -13.852800 5.819674
8.751600 -13.852800 5.852191
8.798400 -13.852800 5.869301
8.845200 -13.852800 5.913991
8.892000 -13.852800 5.924731
8.938800 -13.852800 5.946548
8.985600 -13.852800 5.979671
9.032400 -13.852800 6.019439
9.079200 -13.852800 6.038316
9.126000 -13.852800 6.109685
9.172800 -13.852800 6.143026
9.219600 -13.852800 6.194576
9.266400 -13.852800 6.215601
9.313200 -13.852800 6.232908
9.360000 -13.852800 6.271943
9.406800 -13.852800 6.289246
9.453600 -13.852800 6.296555
9.500400 -13.852800 6.313796
9.547200 -13.852800 6.343062
9.594000 -13.852800 6.416046
9.640800 -13.852800 6.441572
9.687600 -13.852800 6.527498
9.734400 -13.852800 6.551134
9.781200 -13.852800 6.600989
9.828000 -13.852800 6.669732
9.874800 -13.852800 6.678463
9.921600 -13.852800 6.729448
9.968400 -13.852800 6.824207
10.015200 -13.852800 6.867335
10.062000 -13.852800 6.886378
10.108800 -13.852800 6.971390
10.155600 -13.852800 7.005503
10.202400 -13.852800 7.035863
10.249200 -13.852800 7.078558
10.296000 -13.852800 7.084006
10.342800 -13.852800 7.124892
10.389600 -13.852800 7.210275
10.436400 -13.852800 7.263227
10.483200 -13.852800 7.296961
10.530000 -13.852800 7.333834
10.576800 -13.852800 7.383985
10.623600 -13.852800 7.424585
10.670400 -13.852800 7.519368
10.717200 -13.852800 7.549516
10.764000 -13.852800 7.593822
10.810800 -13.852800 7.696717
10.857600 -13.852800 7.727179
10.904400 -13.852800 7.794729
10.951200 -13.852800 7.830853
10.998000 -13.852800 7.945018
11.044800 -13.852800 8.077438
13.525200 -13.852800 6.672578
13.572000 -13.852800 6.662699
13.618800 -13.852800 6.645540
13.665600 -13.852800 6.633920
13.712400 -13.852800 6.620388
13.759200 -13.852800 6.607402
13.806000 -13.852800 6.599683
13.852800 -13.852800 6.591498
13.899600 -13.852800 6.595878
13.946400 -13.852800 6.591179
13.993200 -13.852800 6.589933
14.040000 -13.852800 6.591179
14.086800 -13.852800 6.589933
14.133600 -13.852800 6.594494
14.180400 -13.852800 6.595118
14.227200 -13.852800 6.595118
14.274000 -13.852800 6.595118
14.320800 -13.852800 6.597011
14.367600 -13.852800 6.596249
14.414400 -13.852800 6.597384
14.461200 -13.852800 6.596249
14.508000 -13.852800 6.594868
14.554800 -13.852800 6.596249
14.601600 -13.852800 6.597384
14.648400 -13.852800 6.597690
14.695200 -13.852800 6.597973
14.742000 -13.852800 6.597690
14.788800 -13.852800 6.597690
14.835600 -13.852800 6.597973
14.882400 -13.852800 6.598771
14.929200 -13.852800 6.595928
14.976000 -13.852800 6.595831
15.022800 -13.852800 6.593846
15.069600 -13.852800 6.595831
15.116400 -13.852800 6.599149
15.163200 -13.852800 6.599149
15.210000 -13.852800 6.596448
15.256800 -13.852800 6.596448
15.303600 -13.852800 6.592409
15.350400 -13.852800 6.582861
15.397200 -13.852800 6.582839
15.444000 -13.852800 6.566176
15.490800 -13.852800 6.555300
15.537600 -13.852800 6.503987
16.052400 -13.852800 5.055115
16.099200 -13.852800 5.036446
16.146000 -13.852800 5.014814
16.192800 -13.852800 5.003741
16.239600 -13.852800 4.987242
16.286400 -13.852800 4.982425
16.333200 -13.852800 4.978327
16.380000 -13.852800 4.975082
16.426800 -13.852800 4.975082
16.473600 -13.852800 4.961346
16.520400 -13.852800 4.955100
16.567200 -13.852800 4.939760
16.614000 -13.852800 4.934454
16.660800 -13.852800 4.907279
16.707600 -13.852800 4.892686
16.754400 -13.852800 4.841309
17.550000 -13.852800 -6.025639
17.596800 -13.852800 -6.111157
18.064800 -13.852800 -7.996358
18.111600 -13.852800 -8.121886
18.158400 -13.852800 -8.125120
18.205200 -13.852800 -8.125120
18.252000 -13.852800 -8.211363
18.298800 -13.852800 -8.209954
18.345600 -13.852800 -8.214553
18.392400 -13.852800 -8.214083
18.439200 -13.852800 -8.209954
18.486000 -13.852800 -8.214553
18.532800 -13.852800 -8.209598
18.579600 -13.852800 0.000000
18.626400 -13.852800 0.000000
18.673200 -13.852800 0.000000
-18.720000 -13.806000 0.000000
-18.673200 -13.806000 0.000000
-18.626400 -13.806000 0.000000
-18.579600 -13.806000 -7.701144
-18.532800 -13.806000 -7.693158
-18.486000 -13.806000 -7.676110
-18.439200 -13.806000 -7.679889
-18.392400 -13.806000 -7.693158
-18.345600 -13.806000 -7.702454
-18.298800 -13.806000 -7.702454
-18.252000 -13.806000 -7.707091
-18.205200 -13.806000 -7.715211
-18.158400 -13.806000 -7.750814
-18.111600 -13.806000 -7.750814
-18.064800 -13.806000 -7.750814
-18.018000 -13.806000 -7.758844
-17.971200 -13.806000 -7.762590
-17.924400 -13.806000 -7.763762
-17.877600 -13.806000 -7.754774
-17.830800 -13.806000 -7.730517
-17.784000 -13.806000 -7.730517
-17.737200 -13.806000 -7.734704
-17.690400 -13.806000 -7.734704
-17.643600 -13.806000 -7.733560
-17.596800 -13.806000 -7.734704
-17.550000 -13.806000 -7.764622
-17.503200 -13.806000 -7.764622
-17.456400 -13.806000 -7.764622
-17.409600 -13.806000 -7.763098
-17.362800 -13.806000 -7.739424
-17.316000 -13.806000 -7.760336
-17.269200 -13.806000 -7.756347
-17.222400 -13.806000 -7.748199
-17.175600 -13.806000 -7.748199
-17.128800 -13.806000 -7.737840
-17.082000 -13.806000 -7.737590
-17.035200 -13.806000 -7.744615
-16.988400 -13.806000 -7.722398
-16.941600 -13.806000 -7.689297
-16.894800 -13.806000 -7.600544
-15.584400 -13.806000 4.909203
-15.537600 -13.806000 4.952436
-15.490800 -13.806000 5.002059
-15.444000 -13.806000 5.020483
-15.397200 -13.806000 5.033558
-15.350400 -13.806000 5.045142
-15.303600 -13.806000 5.068075
-15.256800 -13.806000 5.085349
-15.210000 -13.806000 5.097056
-15.163200 -13.806000 5.122383
-15.116400 -13.806000 5.132739
-15.069600 -13.806000 5.241526
-14.601600 -13.806000 6.633217
-14.554800 -13.806000 6.650925
-14.508000 -13.806000 6.661743
-14.461200 -13.806000 6.671369
-14.414400 -13.806000 6.680891
-14.367600 -13.806000 6.695539
-14.320800 -13.806000 6.701688
-14.274000 -13.806000 6.704240
-14.227200 -13.806000 6.701229
-14.180400 -13.806000 6.701229
-14.133600 -13.806000 6.696208
-14.086800 -13.806000 6.696208
-14.040000 -13.806000 6.695492
-13.993200 -13.806000 6.688866
-13.946400 -13.806000 6.696208
-13.899600 -13.806000 6.703655
-13.852800 -13.806000 6.699390
-13.806000 -13.806000 6.701752
-13.759200 -13.806000 6.706187
-13.712400 -13.806000 6.701752
-13.665600 -13.806000 6.699552
-13.618800 -13.806000 6.698042
-13.572000 -13.806000 6.696340
-13.525200 -13.806000 6.696340
-13.478400 -13.806000 6.696340
-13.431600 -13.806000 6.695665
-13.384800 -13.806000 6.695665
-13.338000 -13.806000 6.697117
-13.291200 -13.806000 6.695797
-13.244400 -13.806000 6.697117
-13.197600 -13.806000 6.695797
-13.150800 -13.806000 6.692395
-13.104000 -13.806000 6.691044
-13.057200 -13.806000 6.692395
-13.010400 -13.806000 6.691044
-12.963600 -13.806000 6.689530
-12.916800 -13.806000 6.689530
-12.870000 -13.806000 6.692948
-12.823200 -13.806000 6.694220
-12.776400 -13.806000 6.696071
-12.729600 -13.806000 6.698956
-12.682800 -13.806000 6.702972
-12.636000 -13.806000 6.723103
-12.589200 -13.806000 6.751144
-8.985600 -13.806000 7.495627
-8.938800 -13.806000 7.431791
-8.892000 -13.806000 7.282525
-8.845200 -13.806000 7.195560
-8.798400 -13.806000 7.147000
-8.751600 -13.806000 7.057683
-8.704800 -13.806000 7.017028
-8.658000 -13.806000 6.969440
-8.611200 -13.806000 6.745837
-8.564400 -13.806000 6.700866
-8.517600 -13.806000 6.615625
-8.470800 -13.806000 6.561185
-8.424000 -13.806000 6.483624
-8.377200 -13.806000 6.408818
-8.330400 -13.806000 6.356739
-8.283600 -13.806000 6.223682
-8.236800 -13.806000 6.156788
-8.190000 -13.806000 6.106715
-8.143200 -13.806000 6.038452
-8.096400 -13.806000 6.015051
-8.049600 -13.806000 5.951891
-8.002800 -13.806000 5.907962
-7.956000 -13.806000 5.878593
-7.909200 -13.806000 5.788512
-7.862400 -13.806000 5.732486
-7.815600 -13.806000 5.704757
-7.768800 -13.806000 5.684766
-7.722000 -13.806000 5.632022
-7.675200 -13.806000 5.607881
-7.628400 -13.806000 5.552054
-7.581600 -13.806000 5.492150
-7.534800 -13.806000 5.471423
-7.488000 -13.806000 5.419634
-7.441200 -13.806000 5.351714
-7.394400 -13.806000 5.336750
-7.347600 -13.806000 5.270672
-7.300800 -13.806000 5.256854
-7.254000 -13.806000 5.228024
-7.207200 -13.806000 5.190689
-7.160400 -13.806000 5.145734
-7.113600 -13.806000 5.125161
-7.066800 -13.806000 5.093724
-7.020000 -13.806000 5.055325
-6.973200 -13.806000 5.017099
-6.926400 -13.806000 4.971480
-6.879600 -13.806000 4.946993
-6.832800 -13.806000 4.923540
-6.786000 -13.806000 4.872332
-6.739200 -13.806000 4.870664
-6.692400 -13.806000 4.845611
-6.645600 -13.806000 4.809648
-6.598800 -13.806000 4.794506
-6.552000 -13.806000 4.758159
-6.505200 -13.806000 4.733134
-6.458400 -13.806000 4.700414
-6.411600 -13.806000 4.675294
-6.364800 -13.806000 4.646299
-6.318000 -13.806000 4.606124
-6.271200 -13.806000 4.591642
-6.224400 -13.806000 4.570581
-6.177600 -13.806000 4.545160
-6.130800 -13.806000 4.515641
-6.084000 -13.806000 4.488575
-6.037200 -13.806000 4.453657
-5.990400 -13.806000 4.392649
-5.943600 -13.806000 4.367094
-5.896800 -13.806000 4.339355
-5.850000 -13.806000 4.307376
-5.803200 -13.806000 4.296677
-5.756400 -13.806000 4.271513
-5.709600 -13.806000 4.250084
-5.662800 -13.806000 4.229064
-5.616000 -13.806000 4.203286
-5.569200 -13.806000 4.195895
-5.522400 -13.806000 4.175557
-5.475600 -13.806000 4.147566
-5.428800 -13.806000 4.117245
-5.382000 -13.806000 4.098593
-5.335200 -13.806000 4.085618
-5.288400 -13.806000 4.061254
-5.241600 -13.806000 4.048986
-5.194800 -13.806000 4.033550
-5.148000 -13.806000 4.023555
-5.101200 -13.806000 3.989251
-5.054400 -13.806000 3.971850
-5.007600 -13.806000 3.965902
-4.960800 -13.806000 3.950044
-4.914000 -13.806000 3.933207
-4.867200 -13.806000 3.905359
-4.820400 -13.806000 3.860491
-4.773600 -13.806000 3.840392
-4.726800 -13.806000 3.822971
-4.680000 -13.806000 3.809789
-4.633200 -13.806000 3.784318
-4.586400 -13.806000 3.787875
-4.539600 -13.806000 3.742282
-4.492800 -13.806000 3.739455
-4.446000 -13.806000 3.742589
-4.399200 -13.806000 3.724999
-4.352400 -13.806000 3.731050
-4.305600 -13.806000 3.721693
-4.258800 -13.806000 3.703156
-4.212000 -13.806000 3.678218
-4.165200 -13.806000 3.672417
-4.118400 -13.806000 3.667619
-4.071600 -13.806000 3.658843
-4.024800 -13.806000 3.612668
-3.978000 -13.806000 3.609237
-3.931200 -13.806000 3.589005
-3.884400 -13.806000 3.559002
-3.837600 -13.806000 3.542053
-3.790800 -13.806000 3.533884
-3.744000 -13.806000 3.533884
-3.697200 -13.806000 3.512995
-3.650400 -13.806000 3.512995
-3.603600 -13.806000 3.495388
-3.556800 -13.806000 3.495388
-3.510000 -13.806000 3.458054
-3.463200 -13.806000 3.445185
-3.416400 -13.806000 3.402011
-3.369600 -13.806000 3.393961
-3.322800 -13.806000 3.384196
-3.276000 -13.806000 3.378000
-3.229200 -13.806000 3.350936
-3.182400 -13.806000 3.331686
-3.135600 -13.806000 3.303717
-3.088800 -13.806000 3.297292
-3.042000 -13.806000 3.279762
-2.995200 -13.806000 3.279762
-2.948400 -13.806000 3.247922
-2.901600 -13.806000 3.241581
-2.854800 -13.806000 3.244205
-2.808000 -13.806000 3.249002
-2.761200 -13.806000 3.261003
-2.714400 -13.806000 3.249063
-2.667600 -13.806000 3.248679
-2.620800 -13.806000 3.248733
-2.574000 -13.806000 3.248733
-2.527200 -13.806000 3.246548
-2.480400 -13.806000 3.224752
-2.433600 -13.806000 3.198925
-2.386800 -13.806000 3.181550
-2.340000 -13.806000 3.175003
-2.293200 -13.806000 3.135612
-2.246400 -13.806000 3.135612
-2.199600 -13.806000 3.121520
-2.152800 -13.806000 3.114344
-2.106000 -13.806000 3.113120
-2.059200 -13.806000 3.097808
-2.012400 -13.806000 3.076686
-1.965600 -13.806000 3.084904
-1.918800 -13.806000 3.080311
-1.872000 -13.806000 3.076686
-1.825200 -13.806000 3.066310
-1.778400 -13.806000 3.065188
-1.731600 -13.806000 3.066199
-1.684800 -13.806000 3.058769
-1.638000 -13.806000 3.035328
-1.591200 -13.806000 3.030661
-1.544400 -13.806000 3.028569
-1.497600 -13.806000 3.024058
-1.450800 -13.806000 3.024058
-1.404000 -13.806000 3.017736
-1.357200 -13.806000 2.996919
-1.310400 -13.806000 2.991128
-1.263600 -13.806000 2.991128
-1.216800 -13.806000 2.964510
-1.170000 -13.806000 2.969129
-1.123200 -13.806000 2.964510
-1.076400 -13.806000 2.956014
-1.029600 -13.806000 2.964510
-0.982800 -13.806000 2.965631
-0.936000 -13.806000 2.956014
-0.889200 -13.806000 2.946467
-0.842400 -13.806000 2.908549
-0.795600 -13.806000 2.885879
-0.748800 -13.806000 2.884196
-0.702000 -13.806000 2.889008
-0.655200 -13.806000 2.896443
-0.608400 -13.806000 2.899487
-0.561600 -13.806000 2.907961
-0.514800 -13.806000 2.914512
-0.468000 -13.806000 2.918395
-0.421200 -13.806000 2.927496
-0.374400 -13.806000 2.926824
-0.327600 -13.806000 2.926824
-0.280800 -13.806000 2.926824
-0.234000 -13.806000 2.944829
-0.187200 -13.806000 2.949101
-0.140400 -13.806000 2.949101
-0.093600 -13.806000 2.948523
-0.046800 -13.806000 2.948523
0.000000 -13.806000 2.949101
0.046800 -13.806000 2.948523
0.093600 -13.806000 2.941992
0.140400 -13.806000 2.917728
0.187200 -13.806000 2.920204
0.234000 -13.806000 2.917728
0.280800 -13.806000 2.931347
0.327600 -13.806000 2.931347
0.374400 -13.806000 2.941992
0.421200 -13.806000 2.935377
0.468000 -13.806000 2.943014
0.514800 -13.806000 2.949795
0.561600 -13.806000 2.949795
0.608400 -13.806000 2.943008
0.655200 -13.806000 2.944217
0.702000 -13.806000 2.942743
0.748800 -13.806000 2.944217
0.795600 -13.806000 2.944217
0.842400 -13.806000 2.944217
0.889200 -13.806000 2.952495
0.936000 -13.806000 2.961706
0.982800 -13.806000 2.923827
1.029600 -13.806000 2.961706
1.076400 -13.806000 2.961706
1.123200 -13.806000 2.977173
1.170000 -13.806000 3.023366
1.216800 -13.806000 3.012907
1.263600 -13.806000 3.023366
1.310400 -13.806000 3.024659
1.357200 -13.806000 3.040552
1.404000 -13.806000 3.024659
1.450800 -13.806000 3.039011
1.497600 -13.806000 3.042588
1.544400 -13.806000 3.051531
1.591200 -13.806000 3.064869
1.638000 -13.806000 3.079388
1.684800 -13.806000 3.089051
1.731600 -13.806000 3.106872
1.778400 -13.806000 3.106872
1.825200 -13.806000 3.106872
1.872000 -13.806000 3.110201
1.918800 -13.806000 3.117399
1.965600 -13.806000 3.111204
2.012400 -13.806000 3.110013
2.059200 -13.806000 3.118992
2.106000 -13.806000 3.121760
2.152800 -13.806000 3.139146
2.199600 -13.806000 3.151742
2.246400 -13.806000 3.178784
2.293200 -13.806000 3.186845
2.340000 -13.806000 3.204560
2.386800 -13.806000 3.207673
2.433600 -13.806000 3.219877
2.480400 -13.806000 3.232506
2.527200 -13.806000 3.233949
2.574000 -13.806000 3.253706
2.620800 -13.806000 3.254799
2.667600 -13.806000 3.254799
2.714400 -13.806000 3.271121
2.761200 -13.806000 3.277604
2.808000 -13.806000 3.290775
2.854800 -13.806000 3.344887
2.901600 -13.806000 3.354064
2.948400 -13.806000 3.371656
2.995200 -13.806000 3.367064
3.042000 -13.806000 3.368928
3.088800 -13.806000 3.373989
3.135600 -13.806000 3.371832
3.182400 -13.806000 3.371832
3.229200 -13.806000 3.368928
3.276000 -13.806000 3.373989
3.322800 -13.806000 3.404949
3.369600 -13.806000 3.407266
3.416400 -13.806000 3.404949
3.463200 -13.806000 3.422383
3.510000 -13.806000 3.443604
3.556800 -13.806000 3.477140
3.603600 -13.806000 3.485194
3.650400 -13.806000 3.539682
3.697200 -13.806000 3.523804
3.744000 -13.806000 3.535722
3.790800 -13.806000 3.566537
3.837600 -13.806000 3.566537
3.884400 -13.806000 3.582652
3.931200 -13.806000 3.608978
3.978000 -13.806000 3.622174
4.024800 -13.806000 3.623107
4.071600 -13.806000 3.640219
4.118400 -13.806000 3.640219
4.165200 -13.806000 3.650960
4.212000 -13.806000 3.653014
4.258800 -13.806000 3.665552
4.305600 -13.806000 3.668045
4.352400 -13.806000 3.704038
4.399200 -13.806000 3.710690
4.446000 -13.806000 3.731826
4.492800 -13.806000 3.731826
4.539600 -13.806000 3.732541
4.586400 -13.806000 3.754599
4.633200 -13.806000 3.783887
4.680000 -13.806000 3.820016
4.726800 -13.806000 3.853689
4.773600 -13.806000 3.880962
4.820400 -13.806000 3.894410
4.867200 -13.806000 3.894410
4.914000 -13.806000 3.895576
4.960800 -13.806000 3.910501
5.007600 -13.806000 3.958356
5.054400 -13.806000 3.969942
5.101200 -13.806000 3.969942
5.148000 -13.806000 3.968276
5.194800 -13.806000 3.972569
5.241600 -13.806000 3.976942
5.288400 -13.806000 3.981039
5.335200 -13.806000 3.991423
5.382000 -13.806000 4.026732
5.428800 -13.806000 4.065481
5.475600 -13.806000 4.101736
5.522400 -13.806000 4.102455
5.569200 -13.806000 4.120369
5.616000 -13.806000 4.128433
5.662800 -13.806000 4.137111
5.709600 -13.806000 4.129647
5.756400 -13.806000 4.150741
5.803200 -13.806000 4.164357
5.850000 -13.806000 4.209877
5.896800 -13.806000 4.226581
5.943600 -13.806000 4.233425
5.990400 -13.806000 4.261775
6.037200 -13.806000 4.309175
6.084000 -13.806000 4.312656
6.130800 -13.806000 4.315565
6.177600 -13.806000 4.324889
6.224400 -13.806000 4.360182
6.271200 -13.806000 4.392706
6.318000 -13.806000 4.419611
6.364800 -13.806000 4.447767
6.411600 -13.806000 4.479693
6.458400 -13.806000 4.509316
6.505200 -13.806000 4.537041
6.552000 -13.806000 4.537553
6.598800 -13.806000 4.537553
6.645600 -13.806000 4.555136
6.692400 -13.806000 4.590519
6.739200 -13.806000 4.603383
6.786000 -13.806000 4.632238
6.832800 -13.806000 4.692803
6.879600 -13.806000 4.692803
6.926400 -13.806000 4.708737
6.973200 -13.806000 4.708737
7.020000 -13.806000 4.720052
7.066800 -13.806000 4.738995
7.113600 -13.806000 4.804128
7.160400 -13.806000 4.844466
7.207200 -13.806000 4.847577
7.254000 -13.806000 4.863697
7.300800 -13.806000 4.888441
7.347600 -13.806000 4.941203
7.394400 -13.806000 4.993462
7.441200 -13.806000 4.995935
7.488000 -13.806000 5.009292
7.534800 -13.806000 5.020390
7.581600 -13.806000 5.048987
7.628400 -13.806000 5.087286
7.675200 -13.806000 5.110461
7.722000 -13.806000 5.174230
7.768800 -13.806000 5.185868
7.815600 -13.806000 5.243599
7.862400 -13.806000 5.255814
7.909200 -13.806000 5.298024
7.956000 -13.806000 5.292800
8.002800 -13.806000 5.306649
8.049600 -13.806000 5.298024
8.096400 -13.806000 5.314164
8.143200 -13.806000 5.329990
8.190000 -13.806000 5.388053
8.236800 -13.806000 5.420220
8.283600 -13.806000 5.474284
8.330400 -13.806000 5.504233
8.377200 -13.806000 5.542463
8.424000 -13.806000 5.575201
8.470800 -13.806000 5.598603
8.517600 -13.806000 5.644809
8.564400 -13.806000 5.692555
8.611200 -13.806000 5.754817
8.658000 -13.806000 5.762940
8.704800 -13.806000 5.807659
8.751600 -13.806000 5.845182
8.798400 -13.806000 5.861734
8.845200 -13.806000 5.913991
8.892000 -13.806000 5.928922
8.938800 -13.806000 5.946548
8.985600 -13.806000 5.979671
9.032400 -13.806000 6.034401
9.079200 -13.806000 6.042127
9.126000 -13.806000 6.109685
9.172800 -13.806000 6.139449
9.219600 -13.806000 6.187302
9.266400 -13.806000 6.206072
9.313200 -13.806000 6.222949
9.360000 -13.806000 6.251608
9.406800 -13.806000 6.260464
9.453600 -13.806000 6.283922
9.500400 -13.806000 6.294787
9.547200 -13.806000 6.322145
9.594000 -13.806000 6.416046
9.640800 -13.806000 6.441572
9.687600 -13.806000 6.527755
9.734400 -13.806000 6.562404
9.781200 -13.806000 6.600989
9.828000 -13.806000 6.666851
9.874800 -13.806000 6.674943
9.921600 -13.806000 6.686592
9.968400 -13.806000 6.797046
10.015200 -13.806000 6.816073
10.062000 -13.806000 6.872661
10.108800 -13.806000 6.896553
10.155600 -13.806000 6.978681
10.202400 -13.806000 7.008501
10.249200 -13.806000 7.047678
10.296000 -13.806000 7.070823
10.342800 -13.806000 7.083096
10.389600 -13.806000 7.210275
10.436400 -13.806000 7.267247
10.483200 -13.806000 7.281372
10.530000 -13.806000 7.338788
10.576800 -13.806000 7.404654
10.623600 -13.806000 7.431519
10.670400 -13.806000 7.519368
10.717200 -13.806000 7.526689
10.764000 -13.806000 7.638740
10.810800 -13.806000 7.696717
10.857600 -13.806000 7.725093
10.904400 -13.806000 7.794729
10.951200 -13.806000 7.801192
10.998000 -13.806000 7.857766
11.044800 -13.806000 8.046656
13.572000 -13.806000 6.679245
13.618800 -13.806000 6.666941
13.665600 -13.806000 6.660207
13.712400 -13.806000 6.633920
13.759200 -13.806000 6.620388
13.806000 -13.806000 6.613453
13.852800 -13.806000 6.605053
13.899600 -13.806000 6.609221
13.946400 -13.806000 6.605053
13.993200 -13.806000 6.601719
14.040000 -13.806000 6.599796
14.086800 -13.806000 6.598137
14.133600 -13.806000 6.601719
14.180400 -13.806000 6.603794
14.227200 -13.806000 6.603794
14.274000 -13.806000 6.600821
14.320800 -13.806000 6.603794
14.367600 -13.806000 6.603009
14.414400 -13.806000 6.606324
14.461200 -13.806000 6.603825
14.508000 -13.806000 6.603009
14.554800 -13.806000 6.599939
14.601600 -13.806000 6.603825
14.648400 -13.806000 6.603009
14.695200 -13.806000 6.602983
14.742000 -13.806000 6.599939
14.788800 -13.806000 6.602983
14.835600 -13.806000 6.602983
14.882400 -13.806000 6.603949
14.929200 -13.806000 6.598771
14.976000 -13.806000 6.602983
15.022800 -13.806000 6.601444
15.069600 -13.806000 6.601444
15.116400 -13.806000 6.604992
15.163200 -13.806000 6.611796
15.210000 -13.806000 6.601444
15.256800 -13.806000 6.620909
15.303600 -13.806000 6.615859
15.350400 -13.806000 6.600368
15.397200 -13.806000 6.592884
15.444000 -13.806000 6.590292
15.490800 -13.806000 6.575512
15.537600 -13.806000 6.564785
15.584400 -13.806000 6.484788
16.099200 -13.806000 5.049148
16.146000 -13.806000 5.036267
16.192800 -13.806000 5.014431
16.239600 -13.806000 4.995428
16.286400 -13.806000 4.984819
16.333200 -13.806000 4.982264
16.380000 -13.806000 4.978327
16.426800 -13.806000 4.978327
16.473600 -13.806000 4.967166
16.520400 -13.806000 4.965230
16.567200 -13.806000 4.955100
16.614000 -13.806000 4.943467
16.660800 -13.806000 4.917973
16.707600 -13.806000 4.900942
16.754400 -13.806000 4.883741
16.801200 -13.806000 4.813014
17.550000 -13.806000 -6.005462
17.596800 -13.806000 -6.058461
18.111600 -13.806000 -8.155807
18.158400 -13.806000 -8.211363
18.205200 -13.806000 -8.211363
18.252000 -13.806000 -8.228259
18.298800 -13.806000 -8.209954
18.345600 -13.806000 -8.214083
18.392400 -13.806000 -8.204049
18.439200 -13.806000 -8.196508
18.486000 -13.806000 -8.196508
18.532800 -13.806000 -8.196508
18.579600 -13.806000 0.000000
18.626400 -13.806000 0.000000
18.673200 -13.806000 0.000000
-18.720000 -13.759200 0.000000
-18.673200 -13.759200 0.000000
-18.626400 -13.759200 0.000000
-18.579600 -13.759200 -7.762391
-18.532800 -13.759200 -7.717674
-18.486000 -13.759200 -7.701144
-18.439200 -13.759200 -7.717674
-18.392400 -13.759200 -7.717674
-18.345600 -13.759200 -7.717674
-18.298800 -13.759200 -7.712833
-18.252000 -13.759200 -7.750814
-18.205200 -13.759200 -7.755258
-18.158400 -13.759200 -7.755258
-18.111600 -13.759200 -7.750814
-18.064800 -13.759200 -7.750814
-18.018000 -13.759200 -7.755258
-17.971200 -13.759200 -7.755258
-17.924400 -13.759200 -7.754774
-17.877600 -13.759200 -7.730517
-17.830800 -13.759200 -7.734704
-17.784000 -13.759200 -7.734704
-17.737200 -13.759200 -7.754774
-17.690400 -13.759200 -7.764622
-17.643600 -13.759200 -7.754774
-17.596800 -13.759200 -7.764622
-17.550000 -13.759200 -7.766677
-17.503200 -13.759200 -7.764622
-17.456400 -13.759200 -7.766677
-17.409600 -13.759200 -7.763098
-17.362800 -13.759200 -7.737590
-17.316000 -13.759200 -7.748199
-17.269200 -13.759200 -7.748199
-17.222400 -13.759200 -7.739424
-17.175600 -13.759200 -7.737590
-17.128800 -13.759200 -7.728715
-17.082000 -13.759200 -7.722398
-17.035200 -13.759200 -7.715439
-16.988400 -13.759200 -7.668408
-16.941600 -13.759200 -7.608287
-16.473600 -13.759200 -6.142914
-16.426800 -13.759200 -6.015458
-15.631200 -13.759200 4.916370
-15.584400 -13.759200 4.950908
-15.537600 -13.759200 4.998068
-15.490800 -13.759200 5.020483
-15.444000 -13.759200 5.033558
-15.397200 -13.759200 5.048034
-15.350400 -13.759200 5.068075
-15.303600 -13.759200 5.080419
-15.256800 -13.759200 5.096099
-15.210000 -13.759200 5.121755
-15.163200 -13.759200 5.133025
-15.116400 -13.759200 5.183146
-14.648400 -13.759200 6.600734
-14.601600 -13.759200 6.646785
-14.554800 -13.759200 6.659613
-14.508000 -13.759200 6.671369
-14.461200 -13.759200 6.681199
-14.414400 -13.759200 6.696519
-14.367600 -13.759200 6.701688
-14.320800 -13.759200 6.706241
-14.274000 -13.759200 6.707329
-14.227200 -13.759200 6.707329
-14.180400 -13.759200 6.707789
-14.133600 -13.759200 6.707789
-14.086800 -13.759200 6.703655
-14.040000 -13.759200 6.696461
-13.993200 -13.759200 6.695492
-13.946400 -13.759200 6.697629
-13.899600 -13.759200 6.706187
-13.852800 -13.759200 6.701752
-13.806000 -13.759200 6.706730
-13.759200 -13.759200 6.706779
-13.712400 -13.759200 6.709182
-13.665600 -13.759200 6.706187
-13.618800 -13.759200 6.701752
-13.572000 -13.759200 6.701049
-13.525200 -13.759200 6.697761
-13.478400 -13.759200 6.697761
-13.431600 -13.759200 6.697761
-13.384800 -13.759200 6.699805
-13.338000 -13.759200 6.704665
-13.291200 -13.759200 6.699805
-13.244400 -13.759200 6.702347
-13.197600 -13.759200 6.702347
-13.150800 -13.759200 6.695797
-13.104000 -13.759200 6.692868
-13.057200 -13.759200 6.695186
-13.010400 -13.759200 6.692868
-12.963600 -13.759200 6.692395
-12.916800 -13.759200 6.692395
-12.870000 -13.759200 6.696037
-12.823200 -13.759200 6.698956
-12.776400 -13.759200 6.704626
-12.729600 -13.759200 6.712826
-12.682800 -13.759200 6.731229
-12.636000 -13.759200 6.756842
-12.589200 -13.759200 6.771075
-8.985600 -13.759200 7.495627
-8.938800 -13.759200 7.440278
-8.892000 -13.759200 7.341666
-8.845200 -13.759200 7.227197
-8.798400 -13.759200 7.173160
-8.751600 -13.759200 7.025414
-8.704800 -13.759200 6.997895
-8.658000 -13.759200 6.882713
-8.611200 -13.759200 6.729445
-8.564400 -13.759200 6.661771
-8.517600 -13.759200 6.609574
-8.470800 -13.759200 6.554572
-8.424000 -13.759200 6.474524
-8.377200 -13.759200 6.401954
-8.330400 -13.759200 6.342126
-8.283600 -13.759200 6.239170
-8.236800 -13.759200 6.167102
-8.190000 -13.759200 6.141837
-8.143200 -13.759200 6.038452
-8.096400 -13.759200 6.013550
-8.049600 -13.759200 5.939571
-8.002800 -13.759200 5.885427
-7.956000 -13.759200 5.854016
-7.909200 -13.759200 5.774311
-7.862400 -13.759200 5.705334
-7.815600 -13.759200 5.701099
-7.768800 -13.759200 5.673215
-7.722000 -13.759200 5.619473
-7.675200 -13.759200 5.583712
-7.628400 -13.759200 5.515584
-7.581600 -13.759200 5.477875
-7.534800 -13.759200 5.445188
-7.488000 -13.759200 5.412523
-7.441200 -13.759200 5.346335
-7.394400 -13.759200 5.318934
-7.347600 -13.759200 5.259721
-7.300800 -13.759200 5.243592
-7.254000 -13.759200 5.198217
-7.207200 -13.759200 5.153602
-7.160400 -13.759200 5.138619
-7.113600 -13.759200 5.105773
-7.066800 -13.759200 5.067312
-7.020000 -13.759200 5.030893
-6.973200 -13.759200 5.016860
-6.926400 -13.759200 4.950284
-6.879600 -13.759200 4.935495
-6.832800 -13.759200 4.913102
-6.786000 -13.759200 4.872332
-6.739200 -13.759200 4.870664
-6.692400 -13.759200 4.845611
-6.645600 -13.759200 4.808591
-6.598800 -13.759200 4.785546
-6.552000 -13.759200 4.751607
-6.505200 -13.759200 4.707053
-6.458400 -13.759200 4.678180
-6.411600 -13.759200 4.662547
-6.364800 -13.759200 4.609851
-6.318000 -13.759200 4.591003
-6.271200 -13.759200 4.575228
-6.224400 -13.759200 4.561161
-6.177600 -13.759200 4.524833
-6.130800 -13.759200 4.506267
-6.084000 -13.759200 4.471206
-6.037200 -13.759200 4.451172
-5.990400 -13.759200 4.383469
-5.943600 -13.759200 4.362271
-5.896800 -13.759200 4.330699
-5.850000 -13.759200 4.306373
-5.803200 -13.759200 4.287502
-5.756400 -13.759200 4.250084
-5.709600 -13.759200 4.229064
-5.662800 -13.759200 4.210311
-5.616000 -13.759200 4.195895
-5.569200 -13.759200 4.178807
-5.522400 -13.759200 4.166457
-5.475600 -13.759200 4.136860
-5.428800 -13.759200 4.108274
-5.382000 -13.759200 4.090881
-5.335200 -13.759200 4.073088
-5.288400 -13.759200 4.053821
-5.241600 -13.759200 4.048986
-5.194800 -13.759200 4.042841
-5.148000 -13.759200 4.032907
-5.101200 -13.759200 4.004703
-5.054400 -13.759200 3.999263
-5.007600 -13.759200 3.968616
-4.960800 -13.759200 3.949608
-4.914000 -13.759200 3.933207
-4.867200 -13.759200 3.904228
-4.820400 -13.759200 3.860491
-4.773600 -13.759200 3.841500
-4.726800 -13.759200 3.815446
-4.680000 -13.759200 3.794842
-4.633200 -13.759200 3.778644
-4.586400 -13.759200 3.784318
-4.539600 -13.759200 3.739455
-4.492800 -13.759200 3.738617
-4.446000 -13.759200 3.742282
-4.399200 -13.759200 3.724999
-4.352400 -13.759200 3.724999
-4.305600 -13.759200 3.713362
-4.258800 -13.759200 3.680242
-4.212000 -13.759200 3.676417
-4.165200 -13.759200 3.671645
-4.118400 -13.759200 3.657900
-4.071600 -13.759200 3.641090
-4.024800 -13.759200 3.590077
-3.978000 -13.759200 3.571596
-3.931200 -13.759200 3.558909
-3.884400 -13.759200 3.514724
-3.837600 -13.759200 3.514724
-3.790800 -13.759200 3.512995
-3.744000 -13.759200 3.512292
-3.697200 -13.759200 3.511504
-3.650400 -13.759200 3.495811
-3.603600 -13.759200 3.481004
-3.556800 -13.759200 3.465177
-3.510000 -13.759200 3.447734
-3.463200 -13.759200 3.413320
-3.416400 -13.759200 3.398976
-3.369600 -13.759200 3.392498
-3.322800 -13.759200 3.382724
-3.276000 -13.759200 3.365108
-3.229200 -13.759200 3.342231
-3.182400 -13.759200 3.310125
-3.135600 -13.759200 3.302841
-3.088800 -13.759200 3.296750
-3.042000 -13.759200 3.247922
-2.995200 -13.759200 3.245735
-2.948400 -13.759200 3.241581
-2.901600 -13.759200 3.239293
-2.854800 -13.759200 3.228636
-2.808000 -13.759200 3.241581
-2.761200 -13.759200 3.248679
-2.714400 -13.759200 3.249002
-2.667600 -13.759200 3.248679
-2.620800 -13.759200 3.248733
-2.574000 -13.759200 3.248733
-2.527200 -13.759200 3.249063
-2.480400 -13.759200 3.231654
-2.433600 -13.759200 3.207992
-2.386800 -13.759200 3.181550
-2.340000 -13.759200 3.181550
-2.293200 -13.759200 3.136746
-2.246400 -13.759200 3.136746
-2.199600 -13.759200 3.121520
-2.152800 -13.759200 3.112336
-2.106000 -13.759200 3.112336
-2.059200 -13.759200 3.080311
-2.012400 -13.759200 3.058815
-1.965600 -13.759200 3.066199
-1.918800 -13.759200 3.053449
-1.872000 -13.759200 3.049039
-1.825200 -13.759200 3.053449
-1.778400 -13.759200 3.046218
-1.731600 -13.759200 3.058815
-1.684800 -13.759200 3.035328
-1.638000 -13.759200 3.030661
-1.591200 -13.759200 3.030661
-1.544400 -13.759200 3.029236
-1.497600 -13.759200 3.023662
-1.450800 -13.759200 3.024058
-1.404000 -13.759200 3.017736
-1.357200 -13.759200 3.005047
-1.310400 -13.759200 2.992148
-1.263600 -13.759200 2.984922
-1.216800 -13.759200 2.950451
-1.170000 -13.759200 2.964510
-1.123200 -13.759200 2.950451
-1.076400 -13.759200 2.950451
-1.029600 -13.759200 2.956014
-0.982800 -13.759200 2.950451
-0.936000 -13.759200 2.937344
-0.889200 -13.759200 2.932724
-0.842400 -13.759200 2.904850
-0.795600 -13.759200 2.885879
-0.748800 -13.759200 2.881778
-0.702000 -13.759200 2.885879
-0.655200 -13.759200 2.885879
-0.608400 -13.759200 2.896443
-0.561600 -13.759200 2.902716
-0.514800 -13.759200 2.911731
-0.468000 -13.759200 2.908603
-0.421200 -13.759200 2.914512
-0.374400 -13.759200 2.914512
-0.327600 -13.759200 2.914512
-0.280800 -13.759200 2.908603
-0.234000 -13.759200 2.926824
-0.187200 -13.759200 2.942177
-0.140400 -13.759200 2.942177
-0.093600 -13.759200 2.938791
-0.046800 -13.759200 2.935446
0.000000 -13.759200 2.935446
0.046800 -13.759200 2.938791
0.093600 -13.759200 2.935446
0.140400 -13.759200 2.901095
0.187200 -13.759200 2.913073
0.234000 -13.759200 2.916001
0.280800 -13.759200 2.920204
0.327600 -13.759200 2.917728
0.374400 -13.759200 2.920204
0.421200 -13.759200 2.920204
0.468000 -13.759200 2.938184
0.514800 -13.759200 2.935377
0.561600 -13.759200 2.935377
0.608400 -13.759200 2.935377
0.655200 -13.759200 2.938683
0.702000 -13.759200 2.931692
0.748800 -13.759200 2.926869
0.795600 -13.759200 2.920110
0.842400 -13.759200 2.923827
0.889200 -13.759200 2.924108
0.936000 -13.759200 2.952495
0.982800 -13.759200 2.934464
1.029600 -13.759200 2.961706
1.076400 -13.759200 2.977173
1.123200 -13.759200 3.012907
1.170000 -13.759200 3.035570
1.216800 -13.759200 3.035570
1.263600 -13.759200 3.040717
1.310400 -13.759200 3.043194
1.357200 -13.759200 3.042588
1.404000 -13.759200 3.040552
1.450800 -13.759200 3.040717
1.497600 -13.759200 3.043194
1.544400 -13.759200 3.049104
1.591200 -13.759200 3.063602
1.638000 -13.759200 3.079388
1.684800 -13.759200 3.086949
1.731600 -13.759200 3.105950
1.778400 -13.759200 3.100938
1.825200 -13.759200 3.092255
1.872000 -13.759200 3.107639
1.918800 -13.759200 3.111204
1.965600 -13.759200 3.111204
2.012400 -13.759200 3.097910
2.059200 -13.759200 3.110013
2.106000 -13.759200 3.118992
2.152800 -13.759200 3.129735
2.199600 -13.759200 3.136184
2.246400 -13.759200 3.153913
2.293200 -13.759200 3.181317
2.340000 -13.759200 3.183041
2.386800 -13.759200 3.190173
2.433600 -13.759200 3.190173
2.480400 -13.759200 3.223240
2.527200 -13.759200 3.228326
2.574000 -13.759200 3.229803
2.620800 -13.759200 3.231102
2.667600 -13.759200 3.228326
2.714400 -13.759200 3.243058
2.761200 -13.759200 3.256572
2.808000 -13.759200 3.254799
2.854800 -13.759200 3.295705
2.901600 -13.759200 3.331231
2.948400 -13.759200 3.347393
2.995200 -13.759200 3.344887
3.042000 -13.759200 3.352059
3.088800 -13.759200 3.367064
3.135600 -13.759200 3.363343
3.182400 -13.759200 3.367064
3.229200 -13.759200 3.362093
3.276000 -13.759200 3.361845
3.322800 -13.759200 3.380542
3.369600 -13.759200 3.390781
3.416400 -13.759200 3.380938
3.463200 -13.759200 3.404311
3.510000 -13.759200 3.438874
3.556800 -13.759200 3.445863
3.603600 -13.759200 3.477140
3.650400 -13.759200 3.523804
3.697200 -13.759200 3.499041
3.744000 -13.759200 3.507863
3.790800 -13.759200 3.538482
3.837600 -13.759200 3.549672
3.884400 -13.759200 3.557595
3.931200 -13.759200 3.586663
3.978000 -13.759200 3.622174
4.024800 -13.759200 3.622702
4.071600 -13.759200 3.640219
4.118400 -13.759200 3.628990
4.165200 -13.759200 3.647413
4.212000 -13.759200 3.650200
4.258800 -13.759200 3.663036
4.305600 -13.759200 3.668045
4.352400 -13.759200 3.698877
4.399200 -13.759200 3.698877
4.446000 -13.759200 3.715386
4.492800 -13.759200 3.723821
4.539600 -13.759200 3.732191
4.586400 -13.759200 3.749673
4.633200 -13.759200 3.783887
4.680000 -13.759200 3.820050
4.726800 -13.759200 3.857308
4.773600 -13.759200 3.883058
4.820400 -13.759200 3.895576
4.867200 -13.759200 3.903240
4.914000 -13.759200 3.895576
4.960800 -13.759200 3.903240
5.007600 -13.759200 3.924451
5.054400 -13.759200 3.929047
5.101200 -13.759200 3.958356
5.148000 -13.759200 3.929047
5.194800 -13.759200 3.969002
5.241600 -13.759200 3.972569
5.288400 -13.759200 3.981039
5.335200 -13.759200 4.005738
5.382000 -13.759200 4.030998
5.428800 -13.759200 4.078253
5.475600 -13.759200 4.102455
5.522400 -13.759200 4.102455
5.569200 -13.759200 4.118138
5.616000 -13.759200 4.129647
5.662800 -13.759200 4.162586
5.709600 -13.759200 4.162586
5.756400 -13.759200 4.164357
5.803200 -13.759200 4.187090
5.850000 -13.759200 4.229307
5.896800 -13.759200 4.232789
5.943600 -13.759200 4.248780
5.990400 -13.759200 4.302309
6.037200 -13.759200 4.315563
6.084000 -13.759200 4.315565
6.130800 -13.759200 4.328584
6.177600 -13.759200 4.380886
6.224400 -13.759200 4.392706
6.271200 -13.759200 4.412219
6.318000 -13.759200 4.447767
6.364800 -13.759200 4.448303
6.411600 -13.759200 4.479693
6.458400 -13.759200 4.509316
6.505200 -13.759200 4.529890
6.552000 -13.759200 4.541195
6.598800 -13.759200 4.541195
6.645600 -13.759200 4.566782
6.692400 -13.759200 4.585707
6.739200 -13.759200 4.603383
6.786000 -13.759200 4.629754
6.832800 -13.759200 4.674190
6.879600 -13.759200 4.647007
6.926400 -13.759200 4.692803
6.973200 -13.759200 4.702002
7.020000 -13.759200 4.719535
7.066800 -13.759200 4.738995
7.113600 -13.759200 4.794408
7.160400 -13.759200 4.821040
7.207200 -13.759200 4.845214
7.254000 -13.759200 4.863697
7.300800 -13.759200 4.873269
7.347600 -13.759200 4.926246
7.394400 -13.759200 4.936736
7.441200 -13.759200 4.985715
7.488000 -13.759200 5.003608
7.534800 -13.759200 5.015993
7.581600 -13.759200 5.027131
7.628400 -13.759200 5.049453
7.675200 -13.759200 5.094124
7.722000 -13.759200 5.158392
7.768800 -13.759200 5.175985
7.815600 -13.759200 5.185868
7.862400 -13.759200 5.222719
7.909200 -13.759200 5.255814
7.956000 -13.759200 5.272406
8.002800 -13.759200 5.302271
8.049600 -13.759200 5.289369
8.096400 -13.759200 5.306089
8.143200 -13.759200 5.329547
8.190000 -13.759200 5.380542
8.236800 -13.759200 5.420220
8.283600 -13.759200 5.467155
8.330400 -13.759200 5.474777
8.377200 -13.759200 5.506024
8.424000 -13.759200 5.518012
8.470800 -13.759200 5.575201
8.517600 -13.759200 5.592340
8.564400 -13.759200 5.629311
8.611200 -13.759200 5.692555
8.658000 -13.759200 5.749715
8.704800 -13.759200 5.772048
8.751600 -13.759200 5.809162
8.798400 -13.759200 5.851981
8.845200 -13.759200 5.910993
8.892000 -13.759200 5.914094
8.938800 -13.759200 5.919330
8.985600 -13.759200 5.963141
9.032400 -13.759200 6.019439
9.079200 -13.759200 6.034401
9.126000 -13.759200 6.083290
9.172800 -13.759200 6.125081
9.219600 -13.759200 6.194576
9.266400 -13.759200 6.215601
9.313200 -13.759200 6.220949
9.360000 -13.759200 6.232908
9.406800 -13.759200 6.254565
9.453600 -13.759200 6.277833
9.500400 -13.759200 6.294787
9.547200 -13.759200 6.334203
9.594000 -13.759200 6.406103
9.640800 -13.759200 6.463277
9.687600 -13.759200 6.521464
9.734400 -13.759200 6.562404
9.781200 -13.759200 6.600989
9.828000 -13.759200 6.620814
9.874800 -13.759200 6.686305
9.921600 -13.759200 6.719097
9.968400 -13.759200 6.798137
10.015200 -13.759200 6.816073
10.062000 -13.759200 6.867335
10.108800 -13.759200 6.886378
10.155600 -13.759200 6.953981
10.202400 -13.759200 6.980906
10.249200 -13.759200 7.035863
10.296000 -13.759200 7.044698
10.342800 -13.759200 7.070823
10.389600 -13.759200 7.169995
10.436400 -13.759200 7.248015
10.483200 -13.759200 7.271273
10.530000 -13.759200 7.363105
10.576800 -13.759200 7.406614
10.623600 -13.759200 7.440044
10.670400 -13.759200 7.519368
10.717200 -13.759200 7.526689
10.764000 -13.759200 7.638740
10.810800 -13.759200 7.688422
10.857600 -13.759200 7.725093
10.904400 -13.759200 7.758878
10.951200 -13.759200 7.781118
10.998000 -13.759200 7.832959
11.044800 -13.759200 8.046656
11.091600 -13.759200 8.599277
13.572000 -13.759200 6.709217
13.618800 -13.759200 6.690255
13.665600 -13.759200 6.671321
13.712400 -13.759200 6.645540
13.759200 -13.759200 6.633920
13.806000 -13.759200 6.632054
13.852800 -13.759200 6.612784
13.899600 -13.759200 6.610871
13.946400 -13.759200 6.605053
13.993200 -13.759200 6.605053
14.040000 -13.759200 6.595416
14.086800 -13.759200 6.594494
14.133600 -13.759200 6.595381
14.180400 -13.759200 6.601719
14.227200 -13.759200 6.603794
14.274000 -13.759200 6.605397
14.320800 -13.759200 6.605397
14.367600 -13.759200 6.605397
14.414400 -13.759200 6.611953
14.461200 -13.759200 6.605906
14.508000 -13.759200 6.605906
14.554800 -13.759200 6.605397
14.601600 -13.759200 6.605906
14.648400 -13.759200 6.603825
14.695200 -13.759200 6.603825
14.742000 -13.759200 6.603825
14.788800 -13.759200 6.604737
14.835600 -13.759200 6.604992
14.882400 -13.759200 6.608739
14.929200 -13.759200 6.604992
14.976000 -13.759200 6.608739
15.022800 -13.759200 6.608739
15.069600 -13.759200 6.608996
15.116400 -13.759200 6.613828
15.163200 -13.759200 6.613828
15.210000 -13.759200 6.615859
15.256800 -13.759200 6.623413
15.303600 -13.759200 6.620909
15.350400 -13.759200 6.619456
15.397200 -13.759200 6.604247
15.444000 -13.759200 6.600368
15.490800 -13.759200 6.592409
15.537600 -13.759200 6.587115
15.584400 -13.759200 6.559965
15.631200 -13.759200 6.476301
16.146000 -13.759200 5.046193
16.192800 -13.759200 5.032358
16.239600 -13.759200 5.014431
16.286400 -13.759200 5.003741
16.333200 -13.759200 4.987242
16.380000 -13.759200 4.982425
16.426800 -13.759200 4.982425
16.473600 -13.759200 4.981514
16.520400 -13.759200 4.978261
16.567200 -13.759200 4.975082
16.614000 -13.759200 4.975082
16.660800 -13.759200 4.943467
16.707600 -13.759200 4.920472
16.754400 -13.759200 4.909268
16.801200 -13.759200 4.862894
18.158400 -13.759200 -8.117320
18.205200 -13.759200 -8.121715
18.252000 -13.759200 -8.121886
18.298800 -13.759200 -8.121886
18.345600 -13.759200 -8.170320
18.392400 -13.759200 -8.170444
18.439200 -13.759200 -8.170444
18.486000 -13.759200 -8.174774
18.532800 -13.759200 -8.187802
18.579600 -13.759200 0.000000
18.626400 -13.759200 0.000000
18.673200 -13.759200 0.000000
-18.720000 -13.712400 0.000000
-18.673200 -13.712400 0.000000
-18.626400 -13.712400 0.000000
-18.579600 -13.712400 -7.766642
-18.532800 -13.712400 -7.766642
-18.486000 -13.712400 -7.766642
-18.439200 -13.712400 -7.773500
-18.392400 -13.712400 -7.773500
-18.345600 -13.712400 -7.773500
-18.298800 -13.712400 -7.780871
-18.252000 -13.712400 -7.788627
-18.205200 -13.712400 -7.780871
-18.158400 -13.712400 -7.762590
-18.111600 -13.712400 -7.755258
-18.064800 -13.712400 -7.755258
-18.018000 -13.712400 -7.762590
-17.971200 -13.712400 -7.755258
-17.924400 -13.712400 -7.754774
-17.877600 -13.712400 -7.754774
-17.830800 -13.712400 -7.785388
-17.784000 -13.712400 -7.780903
-17.737200 -13.712400 -7.803653
-17.690400 -13.712400 -7.785388
-17.643600 -13.712400 -7.780903
-17.596800 -13.712400 -7.771921
-17.550000 -13.712400 -7.771921
-17.503200 -13.712400 -7.771554
-17.456400 -13.712400 -7.771554
-17.409600 -13.712400 -7.739424
-17.362800 -13.712400 -7.726487
-17.316000 -13.712400 -7.732017
-17.269200 -13.712400 -7.735361
-17.222400 -13.712400 -7.726487
-17.175600 -13.712400 -7.728715
-17.128800 -13.712400 -7.722398
-17.082000 -13.712400 -7.710154
-17.035200 -13.712400 -7.707369
-16.988400 -13.712400 -7.647072
-16.941600 -13.712400 -7.570192
-16.520400 -13.712400 -6.192662
-16.473600 -13.712400 -6.067660
-15.678000 -13.712400 4.899117
-15.631200 -13.712400 4.950007
-15.584400 -13.712400 4.995953
-15.537600 -13.712400 5.019110
-15.490800 -13.712400 5.032011
-15.444000 -13.712400 5.048034
-15.397200 -13.712400 5.068178
-15.350400 -13.712400 5.079906
-15.303600 -13.712400 5.093825
-15.256800 -13.712400 5.114581
-15.210000 -13.712400 5.132739
-15.163200 -13.712400 5.177085
-14.648400 -13.712400 6.633217
-14.601600 -13.712400 6.655600
-14.554800 -13.712400 6.668276
-14.508000 -13.712400 6.677643
-14.461200 -13.712400 6.686097
-14.414400 -13.712400 6.696519
-14.367600 -13.712400 6.701440
-14.320800 -13.712400 6.704240
-14.274000 -13.712400 6.706241
-14.227200 -13.712400 6.701688
-14.180400 -13.712400 6.701440
-14.133600 -13.712400 6.703655
-14.086800 -13.712400 6.699386
-14.040000 -13.712400 6.696461
-13.993200 -13.712400 6.695492
-13.946400 -13.712400 6.699386
-13.899600 -13.712400 6.703716
-13.852800 -13.712400 6.703716
-13.806000 -13.712400 6.706730
-13.759200 -13.712400 6.706779
-13.712400 -13.712400 6.709182
-13.665600 -13.712400 6.706187
-13.618800 -13.712400 6.701752
-13.572000 -13.712400 6.701049
-13.525200 -13.712400 6.697117
-13.478400 -13.712400 6.697117
-13.431600 -13.712400 6.699552
-13.384800 -13.712400 6.702347
-13.338000 -13.712400 6.706078
-13.291200 -13.712400 6.705751
-13.244400 -13.712400 6.706078
-13.197600 -13.712400 6.706740
-13.150800 -13.712400 6.704702
-13.104000 -13.712400 6.697460
-13.057200 -13.712400 6.695797
-13.010400 -13.712400 6.692868
-12.963600 -13.712400 6.692395
-12.916800 -13.712400 6.696037
-12.870000 -13.712400 6.700356
-12.823200 -13.712400 6.704626
-12.776400 -13.712400 6.721381
-12.729600 -13.712400 6.746516
-12.682800 -13.712400 6.768580
-12.636000 -13.712400 6.773988
-8.985600 -13.712400 7.495627
-8.938800 -13.712400 7.485761
-8.892000 -13.712400 7.398024
-8.845200 -13.712400 7.248586
-8.798400 -13.712400 7.154515
-8.751600 -13.712400 7.009016
-8.704800 -13.712400 6.960340
-8.658000 -13.712400 6.753410
-8.611200 -13.712400 6.709047
-8.564400 -13.712400 6.642801
-8.517600 -13.712400 6.588016
-8.470800 -13.712400 6.533371
-8.424000 -13.712400 6.450092
-8.377200 -13.712400 6.358510
-8.330400 -13.712400 6.281452
-8.283600 -13.712400 6.201670
-8.236800 -13.712400 6.164449
-8.190000 -13.712400 6.106715
-8.143200 -13.712400 6.023460
-8.096400 -13.712400 5.951891
-8.049600 -13.712400 5.907770
-8.002800 -13.712400 5.868242
-7.956000 -13.712400 5.799369
-7.909200 -13.712400 5.773175
-7.862400 -13.712400 5.704875
-7.815600 -13.712400 5.683151
-7.768800 -13.712400 5.625705
-7.722000 -13.712400 5.589760
-7.675200 -13.712400 5.554147
-7.628400 -13.712400 5.507551
-7.581600 -13.712400 5.477875
-7.534800 -13.712400 5.419634
-7.488000 -13.712400 5.399992
-7.441200 -13.712400 5.346335
-7.394400 -13.712400 5.281902
-7.347600 -13.712400 5.249545
-7.300800 -13.712400 5.228024
-7.254000 -13.712400 5.182623
-7.207200 -13.712400 5.140889
-7.160400 -13.712400 5.133958
-7.113600 -13.712400 5.094727
-7.066800 -13.712400 5.070763
-7.020000 -13.712400 5.051689
-6.973200 -13.712400 5.017099
-6.926400 -13.712400 4.971480
-6.879600 -13.712400 4.938539
-6.832800 -13.712400 4.929140
-6.786000 -13.712400 4.879438
-6.739200 -13.712400 4.854317
-6.692400 -13.712400 4.845118
-6.645600 -13.712400 4.809648
-6.598800 -13.712400 4.785546
-6.552000 -13.712400 4.754119
-6.505200 -13.712400 4.707053
-6.458400 -13.712400 4.659658
-6.411600 -13.712400 4.612284
-6.364800 -13.712400 4.602289
-6.318000 -13.712400 4.570581
-6.271200 -13.712400 4.567133
-6.224400 -13.712400 4.541145
-6.177600 -13.712400 4.507154
-6.130800 -13.712400 4.475312
-6.084000 -13.712400 4.448289
-6.037200 -13.712400 4.421027
-5.990400 -13.712400 4.362271
-5.943600 -13.712400 4.339355
-5.896800 -13.712400 4.307735
-5.850000 -13.712400 4.296902
-5.803200 -13.712400 4.281279
-5.756400 -13.712400 4.242658
-5.709600 -13.712400 4.216002
-5.662800 -13.712400 4.203286
-5.616000 -13.712400 4.187234
-5.569200 -13.712400 4.175557
-5.522400 -13.712400 4.161888
-5.475600 -13.712400 4.147566
-5.428800 -13.712400 4.133533
-5.382000 -13.712400 4.099344
-5.335200 -13.712400 4.088194
-5.288400 -13.712400 4.058256
-5.241600 -13.712400 4.048986
-5.194800 -13.712400 4.046999
-5.148000 -13.712400 4.029099
-5.101200 -13.712400 4.004703
-5.054400 -13.712400 4.004238
-5.007600 -13.712400 3.968616
-4.960800 -13.712400 3.949608
-4.914000 -13.712400 3.915155
-4.867200 -13.712400 3.901116
-4.820400 -13.712400 3.848431
-4.773600 -13.712400 3.846334
-4.726800 -13.712400 3.818774
-4.680000 -13.712400 3.798896
-4.633200 -13.712400 3.784318
-4.586400 -13.712400 3.789833
-4.539600 -13.712400 3.742282
-4.492800 -13.712400 3.738617
-4.446000 -13.712400 3.738617
-4.399200 -13.712400 3.721693
-4.352400 -13.712400 3.721234
-4.305600 -13.712400 3.703156
-4.258800 -13.712400 3.676417
-4.212000 -13.712400 3.671055
-4.165200 -13.712400 3.665640
-4.118400 -13.712400 3.618456
-4.071600 -13.712400 3.612668
-4.024800 -13.712400 3.586109
-3.978000 -13.712400 3.559915
-3.931200 -13.712400 3.546700
-3.884400 -13.712400 3.514724
-3.837600 -13.712400 3.512022
-3.790800 -13.712400 3.507332
-3.744000 -13.712400 3.500310
-3.697200 -13.712400 3.484976
-3.650400 -13.712400 3.483008
-3.603600 -13.712400 3.442916
-3.556800 -13.712400 3.442916
-3.510000 -13.712400 3.447734
-3.463200 -13.712400 3.412803
-3.416400 -13.712400 3.399215
-3.369600 -13.712400 3.392498
-3.322800 -13.712400 3.384196
-3.276000 -13.712400 3.379293
-3.229200 -13.712400 3.356260
-3.182400 -13.712400 3.342231
-3.135600 -13.712400 3.306372
-3.088800 -13.712400 3.303768
-3.042000 -13.712400 3.255905
-2.995200 -13.712400 3.253744
-2.948400 -13.712400 3.245735
-2.901600 -13.712400 3.241402
-2.854800 -13.712400 3.239293
-2.808000 -13.712400 3.248679
-2.761200 -13.712400 3.249002
-2.714400 -13.712400 3.258169
-2.667600 -13.712400 3.249002
-2.620800 -13.712400 3.249063
-2.574000 -13.712400 3.250362
-2.527200 -13.712400 3.250362
-2.480400 -13.712400 3.235722
-2.433600 -13.712400 3.216251
-2.386800 -13.712400 3.192442
-2.340000 -13.712400 3.181550
-2.293200 -13.712400 3.150764
-2.246400 -13.712400 3.140147
-2.199600 -13.712400 3.131144
-2.152800 -13.712400 3.111869
-2.106000 -13.712400 3.106072
-2.059200 -13.712400 3.049039
-2.012400 -13.712400 3.046218
-1.965600 -13.712400 3.053449
-1.918800 -13.712400 3.036924
-1.872000 -13.712400 3.031269
-1.825200 -13.712400 3.035328
-1.778400 -13.712400 3.035328
-1.731600 -13.712400 3.054294
-1.684800 -13.712400 3.027952
-1.638000 -13.712400 3.005658
-1.591200 -13.712400 3.019450
-1.544400 -13.712400 3.021004
-1.497600 -13.712400 3.015375
-1.450800 -13.712400 3.009143
-1.404000 -13.712400 3.007932
-1.357200 -13.712400 3.005047
-1.310400 -13.712400 2.996919
-1.263600 -13.712400 2.984922
-1.216800 -13.712400 2.954424
-1.170000 -13.712400 2.954424
-1.123200 -13.712400 2.950451
-1.076400 -13.712400 2.937344
-1.029600 -13.712400 2.937344
-0.982800 -13.712400 2.932318
-0.936000 -13.712400 2.916078
-0.889200 -13.712400 2.904850
-0.842400 -13.712400 2.866440
-0.795600 -13.712400 2.870067
-0.748800 -13.712400 2.878260
-0.702000 -13.712400 2.885354
-0.655200 -13.712400 2.884196
-0.608400 -13.712400 2.885879
-0.561600 -13.712400 2.902716
-0.514800 -13.712400 2.908603
-0.468000 -13.712400 2.882451
-0.421200 -13.712400 2.880188
-0.374400 -13.712400 2.880188
-0.327600 -13.712400 2.878530
-0.280800 -13.712400 2.876165
-0.234000 -13.712400 2.878530
-0.187200 -13.712400 2.890155
-0.140400 -13.712400 2.890155
-0.093600 -13.712400 2.890155
-0.046800 -13.712400 2.901095
0.000000 -13.712400 2.884223
0.046800 -13.712400 2.910104
0.093600 -13.712400 2.906832
0.140400 -13.712400 2.880097
0.187200 -13.712400 2.912248
0.234000 -13.712400 2.916001
0.280800 -13.712400 2.916001
0.327600 -13.712400 2.913073
0.374400 -13.712400 2.912248
0.421200 -13.712400 2.912248
0.468000 -13.712400 2.930169
0.514800 -13.712400 2.921547
0.561600 -13.712400 2.921547
0.608400 -13.712400 2.920110
0.655200 -13.712400 2.924108
0.702000 -13.712400 2.918439
0.748800 -13.712400 2.918640
0.795600 -13.712400 2.904063
0.842400 -13.712400 2.918439
0.889200 -13.712400 2.918439
0.936000 -13.712400 2.923827
0.982800 -13.712400 2.921556
1.029600 -13.712400 2.957897
1.076400 -13.712400 2.977173
1.123200 -13.712400 3.012647
1.170000 -13.712400 3.037247
1.216800 -13.712400 3.037247
1.263600 -13.712400 3.047030
1.310400 -13.712400 3.047030
1.357200 -13.712400 3.043194
1.404000 -13.712400 3.037247
1.450800 -13.712400 3.040717
1.497600 -13.712400 3.043194
1.544400 -13.712400 3.049104
1.591200 -13.712400 3.057907
1.638000 -13.712400 3.078812
1.684800 -13.712400 3.078812
1.731600 -13.712400 3.089051
1.778400 -13.712400 3.089051
1.825200 -13.712400 3.086949
1.872000 -13.712400 3.092255
1.918800 -13.712400 3.093779
1.965600 -13.712400 3.097910
2.012400 -13.712400 3.093779
2.059200 -13.712400 3.110013
2.106000 -13.712400 3.117399
2.152800 -13.712400 3.121760
2.199600 -13.712400 3.134446
2.246400 -13.712400 3.153913
2.293200 -13.712400 3.180625
2.340000 -13.712400 3.182347
2.386800 -13.712400 3.183041
2.433600 -13.712400 3.184058
2.480400 -13.712400 3.219877
2.527200 -13.712400 3.226851
2.574000 -13.712400 3.226851
2.620800 -13.712400 3.217057
2.667600 -13.712400 3.198834
2.714400 -13.712400 3.198834
2.761200 -13.712400 3.226851
2.808000 -13.712400 3.216083
2.854800 -13.712400 3.254799
2.901600 -13.712400 3.302884
2.948400 -13.712400 3.344887
2.995200 -13.712400 3.344887
3.042000 -13.712400 3.347393
3.088800 -13.712400 3.363343
3.135600 -13.712400 3.362093
3.182400 -13.712400 3.362093
3.229200 -13.712400 3.343247
3.276000 -13.712400 3.343247
3.322800 -13.712400 3.350755
3.369600 -13.712400 3.372554
3.416400 -13.712400 3.372554
3.463200 -13.712400 3.380542
3.510000 -13.712400 3.404311
3.556800 -13.712400 3.442567
3.603600 -13.712400 3.463546
3.650400 -13.712400 3.499041
3.697200 -13.712400 3.499041
3.744000 -13.712400 3.506747
3.790800 -13.712400 3.535722
3.837600 -13.712400 3.549672
3.884400 -13.712400 3.557595
3.931200 -13.712400 3.580089
3.978000 -13.712400 3.608574
4.024800 -13.712400 3.593013
4.071600 -13.712400 3.622702
4.118400 -13.712400 3.621177
4.165200 -13.712400 3.623180
4.212000 -13.712400 3.628990
4.258800 -13.712400 3.647413
4.305600 -13.712400 3.665552
4.352400 -13.712400 3.674244
4.399200 -13.712400 3.699349
4.446000 -13.712400 3.715386
4.492800 -13.712400 3.723821
4.539600 -13.712400 3.742771
4.586400 -13.712400 3.783887
4.633200 -13.712400 3.817859
4.680000 -13.712400 3.862194
4.726800 -13.712400 3.878418
4.773600 -13.712400 3.885149
4.820400 -13.712400 3.924984
4.867200 -13.712400 3.910501
4.914000 -13.712400 3.917135
4.960800 -13.712400 3.917135
5.007600 -13.712400 3.926121
5.054400 -13.712400 3.959920
5.101200 -13.712400 3.965364
5.148000 -13.712400 3.929047
5.194800 -13.712400 3.969002
5.241600 -13.712400 3.981039
5.288400 -13.712400 3.996371
5.335200 -13.712400 4.005738
5.382000 -13.712400 4.023680
5.428800 -13.712400 4.065481
5.475600 -13.712400 4.101736
5.522400 -13.712400 4.104510
5.569200 -13.712400 4.120369
5.616000 -13.712400 4.151124
5.662800 -13.712400 4.164357
5.709600 -13.712400 4.164357
5.756400 -13.712400 4.176617
5.803200 -13.712400 4.197086
5.850000 -13.712400 4.233425
5.896800 -13.712400 4.235061
5.943600 -13.712400 4.254993
5.990400 -13.712400 4.315563
6.037200 -13.712400 4.331323
6.084000 -13.712400 4.324889
6.130800 -13.712400 4.356934
6.177600 -13.712400 4.380886
6.224400 -13.712400 4.387190
6.271200 -13.712400 4.412219
6.318000 -13.712400 4.441654
6.364800 -13.712400 4.448303
6.411600 -13.712400 4.480723
6.458400 -13.712400 4.509918
6.505200 -13.712400 4.537553
6.552000 -13.712400 4.547919
6.598800 -13.712400 4.548847
6.645600 -13.712400 4.567526
6.692400 -13.712400 4.590909
6.739200 -13.712400 4.607021
6.786000 -13.712400 4.629754
6.832800 -13.712400 4.643641
6.879600 -13.712400 4.634790
6.926400 -13.712400 4.689718
6.973200 -13.712400 4.702002
7.020000 -13.712400 4.720052
7.066800 -13.712400 4.740628
7.113600 -13.712400 4.807607
7.160400 -13.712400 4.844466
7.207200 -13.712400 4.848555
7.254000 -13.712400 4.869416
7.300800 -13.712400 4.878211
7.347600 -13.712400 4.918133
7.394400 -13.712400 4.936736
7.441200 -13.712400 4.941203
7.488000 -13.712400 4.994333
7.534800 -13.712400 5.006459
7.581600 -13.712400 5.007819
7.628400 -13.712400 5.020411
7.675200 -13.712400 5.071873
7.722000 -13.712400 5.118527
7.768800 -13.712400 5.158392
7.815600 -13.712400 5.175985
7.862400 -13.712400 5.186873
7.909200 -13.712400 5.247478
7.956000 -13.712400 5.250350
8.002800 -13.712400 5.298024
8.049600 -13.712400 5.272406
8.096400 -13.712400 5.302271
8.143200 -13.712400 5.326280
8.190000 -13.712400 5.357220
8.236800 -13.712400 5.389650
8.283600 -13.712400 5.420220
8.330400 -13.712400 5.467155
8.377200 -13.712400 5.496222
8.424000 -13.712400 5.506470
8.470800 -13.712400 5.522686
8.517600 -13.712400 5.575201
8.564400 -13.712400 5.598603
8.611200 -13.712400 5.625975
8.658000 -13.712400 5.692555
8.704800 -13.712400 5.762790
8.751600 -13.712400 5.807199
8.798400 -13.712400 5.816270
8.845200 -13.712400 5.861734
8.892000 -13.712400 5.887382
8.938800 -13.712400 5.906655
8.985600 -13.712400 5.931269
9.032400 -13.712400 5.946653
9.079200 -13.712400 5.997639
9.126000 -13.712400 6.071320
9.172800 -13.712400 6.115835
9.219600 -13.712400 6.155307
9.266400 -13.712400 6.215601
9.313200 -13.712400 6.220949
9.360000 -13.712400 6.251608
9.406800 -13.712400 6.260464
9.453600 -13.712400 6.279585
9.500400 -13.712400 6.294573
9.547200 -13.712400 6.302365
9.594000 -13.712400 6.376819
9.640800 -13.712400 6.437390
9.687600 -13.712400 6.494717
9.734400 -13.712400 6.565661
9.781200 -13.712400 6.600989
9.828000 -13.712400 6.619166
9.874800 -13.712400 6.678463
9.921600 -13.712400 6.696508
9.968400 -13.712400 6.761605
10.015200 -13.712400 6.798137
10.062000 -13.712400 6.836924
10.108800 -13.712400 6.876686
10.155600 -13.712400 6.893246
10.202400 -13.712400 6.918287
10.249200 -13.712400 6.986620
10.296000 -13.712400 7.012748
10.342800 -13.712400 7.044698
10.389600 -13.712400 7.108834
10.436400 -13.712400 7.210275
10.483200 -13.712400 7.267247
10.530000 -13.712400 7.355624
10.576800 -13.712400 7.410102
10.623600 -13.712400 7.465807
10.670400 -13.712400 7.519368
10.717200 -13.712400 7.549516
10.764000 -13.712400 7.641871
10.810800 -13.712400 7.688422
10.857600 -13.712400 7.713821
10.904400 -13.712400 7.758878
10.951200 -13.712400 7.781118
10.998000 -13.712400 7.832959
11.044800 -13.712400 8.046656
11.091600 -13.712400 8.294477
13.618800 -13.712400 6.723972
13.665600 -13.712400 6.704188
13.712400 -13.712400 6.666171
13.759200 -13.712400 6.643198
13.806000 -13.712400 6.636748
13.852800 -13.712400 6.628319
13.899600 -13.712400 6.612998
13.946400 -13.712400 6.611394
13.993200 -13.712400 6.610871
14.040000 -13.712400 6.604257
14.086800 -13.712400 6.601494
14.133600 -13.712400 6.601719
14.180400 -13.712400 6.603794
14.227200 -13.712400 6.605958
14.274000 -13.712400 6.605397
14.320800 -13.712400 6.605397
14.367600 -13.712400 6.605397
14.414400 -13.712400 6.614404
14.461200 -13.712400 6.605906
14.508000 -13.712400 6.605397
14.554800 -13.712400 6.605906
14.601600 -13.712400 6.608178
14.648400 -13.712400 6.605906
14.695200 -13.712400 6.605906
14.742000 -13.712400 6.603783
14.788800 -13.712400 6.603949
14.835600 -13.712400 6.603949
14.882400 -13.712400 6.603949
14.929200 -13.712400 6.603949
14.976000 -13.712400 6.608739
15.022800 -13.712400 6.608739
15.069600 -13.712400 6.608739
15.116400 -13.712400 6.608739
15.163200 -13.712400 6.611796
15.210000 -13.712400 6.620909
15.256800 -13.712400 6.627336
15.303600 -13.712400 6.622638
15.350400 -13.712400 6.620909
15.397200 -13.712400 6.619456
15.444000 -13.712400 6.604247
15.490800 -13.712400 6.600368
15.537600 -13.712400 6.591492
15.584400 -13.712400 6.579147
15.631200 -13.712400 6.555300
15.678000 -13.712400 6.472446
16.146000 -13.712400 5.071595
16.192800 -13.712400 5.041499
16.239600 -13.712400 5.014814
16.286400 -13.712400 5.004465
16.333200 -13.712400 4.999601
16.380000 -13.712400 4.982846
16.426800 -13.712400 4.991060
16.473600 -13.712400 4.982846
16.520400 -13.712400 4.991060
16.567200 -13.712400 4.993026
16.614000 -13.712400 4.993026
16.660800 -13.712400 4.982846
16.707600 -13.712400 4.978261
16.754400 -13.712400 4.936982
16.801200 -13.712400 4.883741
16.848000 -13.712400 4.839648
16.894800 -13.712400 4.742581
18.158400 -13.712400 -8.085406
18.205200 -13.712400 -8.092004
18.252000 -13.712400 -8.092004
18.298800 -13.712400 -8.092004
18.345600 -13.712400 -8.117320
18.392400 -13.712400 -8.136204
18.439200 -13.712400 -8.162189
18.486000 -13.712400 -8.174774
18.532800 -13.712400 -8.195870
18.579600 -13.712400 0.000000
18.626400 -13.712400 0.000000
18.673200 -13.712400 0.000000
-18.720000 -13.665600 0.000000
-18.673200 -13.665600 0.000000
-18.626400 -13.665600 0.000000
-18.579600 -13.665600 -7.771608
-18.532800 -13.665600 -7.771608
-18.486000 -13.665600 -7.768448
-18.439200 -13.665600 -7.776019
-18.392400 -13.665600 -7.776924
-18.345600 -13.665600 -7.776924
-18.298800 -13.665600 -7.788627
-18.252000 -13.665600 -7.796982
-18.205200 -13.665600 -7.811704
-18.158400 -13.665600 -7.790507
-18.111600 -13.665600 -7.810402
-18.064800 -13.665600 -7.809709
-18.018000 -13.665600 -7.810402
-17.971200 -13.665600 -7.809709
-17.924400 -13.665600 -7.785388
-17.877600 -13.665600 -7.785388
-17.830800 -13.665600 -7.803653
-17.784000 -13.665600 -7.803653
-17.737200 -13.665600 -7.822701
-17.690400 -13.665600 -7.808571
-17.643600 -13.665600 -7.806165
-17.596800 -13.665600 -7.803653
-17.550000 -13.665600 -7.803151
-17.503200 -13.665600 -7.794614
-17.456400 -13.665600 -7.794287
-17.409600 -13.665600 -7.771554
-17.362800 -13.665600 -7.739424
-17.316000 -13.665600 -7.737590
-17.269200 -13.665600 -7.737590
-17.222400 -13.665600 -7.726487
-17.175600 -13.665600 -7.726487
-17.128800 -13.665600 -7.718845
-17.082000 -13.665600 -7.699561
-17.035200 -13.665600 -7.699561
-16.988400 -13.665600 -7.623513
-15.724800 -13.665600 4.884945
-15.678000 -13.665600 4.917371
-15.631200 -13.665600 4.980600
-15.584400 -13.665600 5.011657
-15.537600 -13.665600 5.026368
-15.490800 -13.665600 5.040567
-15.444000 -13.665600 5.068075
-15.397200 -13.665600 5.079937
-15.350400 -13.665600 5.093825
-15.303600 -13.665600 5.114010
-15.256800 -13.665600 5.133025
-15.210000 -13.665600 5.154671
-15.163200 -13.665600 5.200734
-14.695200 -13.665600 6.609090
-14.648400 -13.665600 6.645332
-14.601600 -13.665600 6.659613
-14.554800 -13.665600 6.677643
-14.508000 -13.665600 6.681199
-14.461200 -13.665600 6.692755
-14.414400 -13.665600 6.696519
-14.367600 -13.665600 6.701229
-14.320800 -13.665600 6.707789
-14.274000 -13.665600 6.708606
-14.227200 -13.665600 6.707789
-14.180400 -13.665600 6.707789
-14.133600 -13.665600 6.708606
-14.086800 -13.665600 6.703716
-14.040000 -13.665600 6.702489
-13.993200 -13.665600 6.699386
-13.946400 -13.665600 6.703716
-13.899600 -13.665600 6.706779
-13.852800 -13.665600 6.705159
-13.806000 -13.665600 6.706730
-13.759200 -13.665600 6.709182
-13.712400 -13.665600 6.714807
-13.665600 -13.665600 6.706730
-13.618800 -13.665600 6.705159
-13.572000 -13.665600 6.703076
-13.525200 -13.665600 6.701049
-13.478400 -13.665600 6.701049
-13.431600 -13.665600 6.703076
-13.384800 -13.665600 6.704702
-13.338000 -13.665600 6.710363
-13.291200 -13.665600 6.707133
-13.244400 -13.665600 6.708876
-13.197600 -13.665600 6.714809
-13.150800 -13.665600 6.706079
-13.104000 -13.665600 6.705751
-13.057200 -13.665600 6.702763
-13.010400 -13.665600 6.702104
-12.963600 -13.665600 6.700475
-12.916800 -13.665600 6.700475
-12.870000 -13.665600 6.704626
-12.823200 -13.665600 6.716711
-12.776400 -13.665600 6.723103
-12.729600 -13.665600 6.768580
-12.682800 -13.665600 6.809147
-12.636000 -13.665600 6.863910
-8.985600 -13.665600 7.604155
-8.938800 -13.665600 7.495627
-8.892000 -13.665600 7.440278
-8.845200 -13.665600 7.371238
-8.798400 -13.665600 7.145327
-8.751600 -13.665600 6.989897
-8.704800 -13.665600 6.817464
-8.658000 -13.665600 6.735742
-8.611200 -13.665600 6.700866
-8.564400 -13.665600 6.642458
-8.517600 -13.665600 6.555729
-8.470800 -13.665600 6.512724
-8.424000 -13.665600 6.429322
-8.377200 -13.665600 6.342126
-8.330400 -13.665600 6.281452
-8.283600 -13.665600 6.201670
-8.236800 -13.665600 6.156788
-8.190000 -13.665600 6.096131
-8.143200 -13.665600 6.013550
-8.096400 -13.665600 5.949022
-8.049600 -13.665600 5.907770
-8.002800 -13.665600 5.868242
-7.956000 -13.665600 5.791555
-7.909200 -13.665600 5.759433
-7.862400 -13.665600 5.704404
-7.815600 -13.665600 5.681620
-7.768800 -13.665600 5.635709
-7.722000 -13.665600 5.588786
-7.675200 -13.665600 5.517596
-7.628400 -13.665600 5.492150
-7.581600 -13.665600 5.471423
-7.534800 -13.665600 5.412986
-7.488000 -13.665600 5.406777
-7.441200 -13.665600 5.346335
-7.394400 -13.665600 5.276337
-7.347600 -13.665600 5.248519
-7.300800 -13.665600 5.228024
-7.254000 -13.665600 5.198217
-7.207200 -13.665600 5.153174
-7.160400 -13.665600 5.118083
-7.113600 -13.665600 5.093724
-7.066800 -13.665600 5.070763
-7.020000 -13.665600 5.051689
-6.973200 -13.665600 5.016860
-6.926400 -13.665600 4.975932
-6.879600 -13.665600 4.938539
-6.832800 -13.665600 4.928419
-6.786000 -13.665600 4.872332
-6.739200 -13.665600 4.847021
-6.692400 -13.665600 4.812775
-6.645600 -13.665600 4.803594
-6.598800 -13.665600 4.761111
-6.552000 -13.665600 4.719510
-6.505200 -13.665600 4.675294
-6.458400 -13.665600 4.640644
-6.411600 -13.665600 4.609851
-6.364800 -13.665600 4.575122
-6.318000 -13.665600 4.571119
-6.271200 -13.665600 4.561161
-6.224400 -13.665600 4.533301
-6.177600 -13.665600 4.507154
-6.130800 -13.665600 4.464090
-6.084000 -13.665600 4.440872
-6.037200 -13.665600 4.409867
-5.990400 -13.665600 4.362271
-5.943600 -13.665600 4.342903
-5.896800 -13.665600 4.306373
-5.850000 -13.665600 4.296902
-5.803200 -13.665600 4.283220
-5.756400 -13.665600 4.242658
-5.709600 -13.665600 4.217888
-5.662800 -13.665600 4.212297
-5.616000 -13.665600 4.195964
-5.569200 -13.665600 4.188406
-5.522400 -13.665600 4.175557
-5.475600 -13.665600 4.161888
-5.428800 -13.665600 4.155271
-5.382000 -13.665600 4.136860
-5.335200 -13.665600 4.095043
-5.288400 -13.665600 4.082582
-5.241600 -13.665600 4.053821
-5.194800 -13.665600 4.052480
-5.148000 -13.665600 4.033078
-5.101200 -13.665600 4.015872
-5.054400 -13.665600 4.004703
-5.007600 -13.665600 3.954925
-4.960800 -13.665600 3.931810
-4.914000 -13.665600 3.905642
-4.867200 -13.665600 3.895540
-4.820400 -13.665600 3.847824
-4.773600 -13.665600 3.842679
-4.726800 -13.665600 3.811870
-4.680000 -13.665600 3.789833
-4.633200 -13.665600 3.778644
-4.586400 -13.665600 3.789833
-4.539600 -13.665600 3.742282
-4.492800 -13.665600 3.738617
-4.446000 -13.665600 3.729681
-4.399200 -13.665600 3.716517
-4.352400 -13.665600 3.706900
-4.305600 -13.665600 3.676417
-4.258800 -13.665600 3.670846
-4.212000 -13.665600 3.665087
-4.165200 -13.665600 3.641090
-4.118400 -13.665600 3.612668
-4.071600 -13.665600 3.591161
-4.024800 -13.665600 3.562246
-3.978000 -13.665600 3.546700
-3.931200 -13.665600 3.513362
-3.884400 -13.665600 3.507332
-3.837600 -13.665600 3.488814
-3.790800 -13.665600 3.484976
-3.744000 -13.665600 3.484392
-3.697200 -13.665600 3.483008
-3.650400 -13.665600 3.421245
-3.603600 -13.665600 3.412803
-3.556800 -13.665600 3.413320
-3.510000 -13.665600 3.421245
-3.463200 -13.665600 3.399215
-3.416400 -13.665600 3.395934
-3.369600 -13.665600 3.386877
-3.322800 -13.665600 3.382724
-3.276000 -13.665600 3.379293
-3.229200 -13.665600 3.356260
-3.182400 -13.665600 3.342231
-3.135600 -13.665600 3.329982
-3.088800 -13.665600 3.331686
-3.042000 -13.665600 3.297292
-2.995200 -13.665600 3.279762
-2.948400 -13.665600 3.253744
-2.901600 -13.665600 3.241581
-2.854800 -13.665600 3.241402
-2.808000 -13.665600 3.241581
-2.761200 -13.665600 3.241402
-2.714400 -13.665600 3.249002
-2.667600 -13.665600 3.248733
-2.620800 -13.665600 3.249002
-2.574000 -13.665600 3.250362
-2.527200 -13.665600 3.250362
-2.480400 -13.665600 3.239315
-2.433600 -13.665600 3.224752
-2.386800 -13.665600 3.161128
-2.340000 -13.665600 3.155084
-2.293200 -13.665600 3.121520
-2.246400 -13.665600 3.116228
-2.199600 -13.665600 3.106344
-2.152800 -13.665600 3.074802
-2.106000 -13.665600 3.061040
-2.059200 -13.665600 3.027811
-2.012400 -13.665600 3.026772
-1.965600 -13.665600 3.028305
-1.918800 -13.665600 2.990075
-1.872000 -13.665600 2.990075
-1.825200 -13.665600 2.990075
-1.778400 -13.665600 3.005658
-1.731600 -13.665600 3.027952
-1.684800 -13.665600 3.005658
-1.638000 -13.665600 2.997659
-1.591200 -13.665600 3.015375
-1.544400 -13.665600 3.015699
-1.497600 -13.665600 3.009143
-1.450800 -13.665600 3.009143
-1.404000 -13.665600 3.005047
-1.357200 -13.665600 2.996919
-1.310400 -13.665600 2.991128
-1.263600 -13.665600 2.968642
-1.216800 -13.665600 2.938594
-1.170000 -13.665600 2.938594
-1.123200 -13.665600 2.938594
-1.076400 -13.665600 2.935308
-1.029600 -13.665600 2.935308
-0.982800 -13.665600 2.920986
-0.936000 -13.665600 2.910077
-0.889200 -13.665600 2.904850
-0.842400 -13.665600 2.866440
-0.795600 -13.665600 2.866295
-0.748800 -13.665600 2.866440
-0.702000 -13.665600 2.870785
-0.655200 -13.665600 2.870785
-0.608400 -13.665600 2.878260
-0.561600 -13.665600 2.884196
-0.514800 -13.665600 2.885354
-0.468000 -13.665600 2.875444
-0.421200 -13.665600 2.875444
-0.374400 -13.665600 2.875444
-0.327600 -13.665600 2.875071
-0.280800 -13.665600 2.861255
-0.234000 -13.665600 2.861255
-0.187200 -13.665600 2.876165
-0.140400 -13.665600 2.875071
-0.093600 -13.665600 2.861255
-0.046800 -13.665600 2.861255
0.000000 -13.665600 2.873086
0.046800 -13.665600 2.880097
0.093600 -13.665600 2.880097
0.140400 -13.665600 2.862955
0.187200 -13.665600 2.880097
0.234000 -13.665600 2.901095
0.280800 -13.665600 2.891997
0.327600 -13.665600 2.891997
0.374400 -13.665600 2.891997
0.421200 -13.665600 2.900681
0.468000 -13.665600 2.912248
0.514800 -13.665600 2.904412
0.561600 -13.665600 2.899269
0.608400 -13.665600 2.912060
0.655200 -13.665600 2.920110
0.702000 -13.665600 2.912060
0.748800 -13.665600 2.904063
0.795600 -13.665600 2.896140
0.842400 -13.665600 2.913163
0.889200 -13.665600 2.918640
0.936000 -13.665600 2.919075
0.982800 -13.665600 2.919075
1.029600 -13.665600 2.951747
1.076400 -13.665600 2.977173
1.123200 -13.665600 3.012647
1.170000 -13.665600 3.035570
1.216800 -13.665600 3.029535
1.263600 -13.665600 3.037247
1.310400 -13.665600 3.043194
1.357200 -13.665600 3.042588
1.404000 -13.665600 3.024659
1.450800 -13.665600 3.024659
1.497600 -13.665600 3.042588
1.544400 -13.665600 3.043194
1.591200 -13.665600 3.049104
1.638000 -13.665600 3.064869
1.684800 -13.665600 3.065786
1.731600 -13.665600 3.086949
1.778400 -13.665600 3.083499
1.825200 -13.665600 3.083499
1.872000 -13.665600 3.086949
1.918800 -13.665600 3.086949
1.965600 -13.665600 3.083525
2.012400 -13.665600 3.083317
2.059200 -13.665600 3.083317
2.106000 -13.665600 3.083525
2.152800 -13.665600 3.110013
2.199600 -13.665600 3.110013
2.246400 -13.665600 3.145577
2.293200 -13.665600 3.166225
2.340000 -13.665600 3.166591
2.386800 -13.665600 3.166225
2.433600 -13.665600 3.166225
2.480400 -13.665600 3.184058
2.527200 -13.665600 3.198749
2.574000 -13.665600 3.189481
2.620800 -13.665600 3.189481
2.667600 -13.665600 3.183906
2.714400 -13.665600 3.190385
2.761200 -13.665600 3.198834
2.808000 -13.665600 3.209390
2.854800 -13.665600 3.240224
2.901600 -13.665600 3.266353
2.948400 -13.665600 3.289478
2.995200 -13.665600 3.302884
3.042000 -13.665600 3.325191
3.088800 -13.665600 3.344887
3.135600 -13.665600 3.344020
3.182400 -13.665600 3.325191
3.229200 -13.665600 3.325191
3.276000 -13.665600 3.332595
3.322800 -13.665600 3.344537
3.369600 -13.665600 3.368142
3.416400 -13.665600 3.372554
3.463200 -13.665600 3.380938
3.510000 -13.665600 3.411733
3.556800 -13.665600 3.443604
3.603600 -13.665600 3.455563
3.650400 -13.665600 3.485194
3.697200 -13.665600 3.500972
3.744000 -13.665600 3.507863
3.790800 -13.665600 3.538482
3.837600 -13.665600 3.552194
3.884400 -13.665600 3.556528
3.931200 -13.665600 3.580089
3.978000 -13.665600 3.593013
4.024800 -13.665600 3.588283
4.071600 -13.665600 3.622174
4.118400 -13.665600 3.603974
4.165200 -13.665600 3.622702
4.212000 -13.665600 3.623180
4.258800 -13.665600 3.633801
4.305600 -13.665600 3.647413
4.352400 -13.665600 3.663036
4.399200 -13.665600 3.673268
4.446000 -13.665600 3.710580
4.492800 -13.665600 3.717762
4.539600 -13.665600 3.732541
4.586400 -13.665600 3.778619
4.633200 -13.665600 3.835301
4.680000 -13.665600 3.863642
4.726800 -13.665600 3.883058
4.773600 -13.665600 3.894410
4.820400 -13.665600 3.910501
4.867200 -13.665600 3.895576
4.914000 -13.665600 3.910501
4.960800 -13.665600 3.910501
5.007600 -13.665600 3.927259
5.054400 -13.665600 3.965364
5.101200 -13.665600 3.968276
5.148000 -13.665600 3.963163
5.194800 -13.665600 3.976942
5.241600 -13.665600 3.991423
5.288400 -13.665600 4.014260
5.335200 -13.665600 4.014260
5.382000 -13.665600 4.023251
5.428800 -13.665600 4.087252
5.475600 -13.665600 4.102455
5.522400 -13.665600 4.114345
5.569200 -13.665600 4.128433
5.616000 -13.665600 4.162586
5.662800 -13.665600 4.176452
5.709600 -13.665600 4.179791
5.756400 -13.665600 4.189454
5.803200 -13.665600 4.225081
5.850000 -13.665600 4.233979
5.896800 -13.665600 4.235061
5.943600 -13.665600 4.254118
5.990400 -13.665600 4.315563
6.037200 -13.665600 4.337847
6.084000 -13.665600 4.356934
6.130800 -13.665600 4.380886
6.177600 -13.665600 4.392706
6.224400 -13.665600 4.412219
6.271200 -13.665600 4.431668
6.318000 -13.665600 4.448473
6.364800 -13.665600 4.448473
6.411600 -13.665600 4.461943
6.458400 -13.665600 4.498774
6.505200 -13.665600 4.520227
6.552000 -13.665600 4.539564
6.598800 -13.665600 4.539564
6.645600 -13.665600 4.567526
6.692400 -13.665600 4.629754
6.739200 -13.665600 4.627971
6.786000 -13.665600 4.632238
6.832800 -13.665600 4.643641
6.879600 -13.665600 4.645137
6.926400 -13.665600 4.689718
6.973200 -13.665600 4.702002
7.020000 -13.665600 4.720834
7.066800 -13.665600 4.764021
7.113600 -13.665600 4.821040
7.160400 -13.665600 4.848555
7.207200 -13.665600 4.869416
7.254000 -13.665600 4.896956
7.300800 -13.665600 4.926455
7.347600 -13.665600 4.952376
7.394400 -13.665600 4.968326
7.441200 -13.665600 4.968326
7.488000 -13.665600 4.993462
7.534800 -13.665600 4.999379
7.581600 -13.665600 5.003608
7.628400 -13.665600 5.007819
7.675200 -13.665600 5.009292
7.722000 -13.665600 5.110461
7.768800 -13.665600 5.139284
7.815600 -13.665600 5.163180
7.862400 -13.665600 5.173961
7.909200 -13.665600 5.224985
7.956000 -13.665600 5.226710
8.002800 -13.665600 5.285108
8.049600 -13.665600 5.265407
8.096400 -13.665600 5.302271
8.143200 -13.665600 5.326280
8.190000 -13.665600 5.357220
8.236800 -13.665600 5.372221
8.283600 -13.665600 5.420220
8.330400 -13.665600 5.467155
8.377200 -13.665600 5.478431
8.424000 -13.665600 5.506024
8.470800 -13.665600 5.520893
8.517600 -13.665600 5.554328
8.564400 -13.665600 5.590688
8.611200 -13.665600 5.600169
8.658000 -13.665600 5.629311
8.704800 -13.665600 5.682301
8.751600 -13.665600 5.742260
8.798400 -13.665600 5.772048
8.845200 -13.665600 5.851981
8.892000 -13.665600 5.861734
8.938800 -13.665600 5.868731
8.985600 -13.665600 5.912091
9.032400 -13.665600 5.937086
9.079200 -13.665600 5.997639
9.126000 -13.665600 6.083290
9.172800 -13.665600 6.125081
9.219600 -13.665600 6.158288
9.266400 -13.665600 6.203474
9.313200 -13.665600 6.216764
9.360000 -13.665600 6.230195
9.406800 -13.665600 6.253919
9.453600 -13.665600 6.277833
9.500400 -13.665600 6.294573
9.547200 -13.665600 6.334203
9.594000 -13.665600 6.376976
9.640800 -13.665600 6.437390
9.687600 -13.665600 6.478452
9.734400 -13.665600 6.545226
9.781200 -13.665600 6.579155
9.828000 -13.665600 6.600989
9.874800 -13.665600 6.635357
9.921600 -13.665600 6.666851
9.968400 -13.665600 6.719097
10.015200 -13.665600 6.749814
10.062000 -13.665600 6.798137
10.108800 -13.665600 6.850940
10.155600 -13.665600 6.891630
10.202400 -13.665600 6.903657
10.249200 -13.665600 6.968286
10.296000 -13.665600 6.986620
10.342800 -13.665600 7.026237
10.389600 -13.665600 7.059247
10.436400 -13.665600 7.147851
10.483200 -13.665600 7.207392
10.530000 -13.665600 7.270181
10.576800 -13.665600 7.377041
10.623600 -13.665600 7.465807
10.670400 -13.665600 7.523990
10.717200 -13.665600 7.599181
10.764000 -13.665600 7.641871
10.810800 -13.665600 7.674982
10.857600 -13.665600 7.725093
10.904400 -13.665600 7.758878
10.951200 -13.665600 7.788160
10.998000 -13.665600 7.836383
11.044800 -13.665600 8.009621
11.091600 -13.665600 8.245162
13.665600 -13.665600 6.723972
13.712400 -13.665600 6.679671
13.759200 -13.665600 6.650575
13.806000 -13.665600 6.644534
13.852800 -13.665600 6.642926
13.899600 -13.665600 6.633920
13.946400 -13.665600 6.628319
13.993200 -13.665600 6.619312
14.040000 -13.665600 6.612784
14.086800 -13.665600 6.610871
14.133600 -13.665600 6.605958
14.180400 -13.665600 6.605958
14.227200 -13.665600 6.605958
14.274000 -13.665600 6.603794
14.320800 -13.665600 6.605397
14.367600 -13.665600 6.605958
14.414400 -13.665600 6.614426
14.461200 -13.665600 6.611488
14.508000 -13.665600 6.610559
14.554800 -13.665600 6.610559
14.601600 -13.665600 6.611488
14.648400 -13.665600 6.607558
14.695200 -13.665600 6.605325
14.742000 -13.665600 6.603984
14.788800 -13.665600 6.603949
14.835600 -13.665600 6.603984
14.882400 -13.665600 6.603949
14.929200 -13.665600 6.603949
14.976000 -13.665600 6.605660
15.022800 -13.665600 6.608996
15.069600 -13.665600 6.608996
15.116400 -13.665600 6.613008
15.163200 -13.665600 6.613828
15.210000 -13.665600 6.623413
15.256800 -13.665600 6.631680
15.303600 -13.665600 6.628102
15.350400 -13.665600 6.627918
15.397200 -13.665600 6.623836
15.444000 -13.665600 6.622638
15.490800 -13.665600 6.604247
15.537600 -13.665600 6.594625
15.584400 -13.665600 6.583593
15.631200 -13.665600 6.566176
15.678000 -13.665600 6.508585
16.239600 -13.665600 5.046193
16.286400 -13.665600 5.022577
16.333200 -13.665600 5.007514
16.380000 -13.665600 4.993026
16.426800 -13.665600 4.999601
16.473600 -13.665600 4.993026
16.520400 -13.665600 5.001850
16.567200 -13.665600 5.004079
16.614000 -13.665600 5.001850
16.660800 -13.665600 4.986863
16.707600 -13.665600 4.984985
16.754400 -13.665600 4.939787
16.801200 -13.665600 4.902218
16.848000 -13.665600 4.862894
16.894800 -13.665600 4.803426
16.941600 -13.665600 4.653543
18.205200 -13.665600 -8.039956
18.252000 -13.665600 -8.039956
18.298800 -13.665600 -8.065852
18.345600 -13.665600 -8.085406
18.392400 -13.665600 -8.121715
18.439200 -13.665600 -8.125487
18.486000 -13.665600 -8.151183
18.532800 -13.665600 -8.162189
18.579600 -13.665600 0.000000
18.626400 -13.665600 0.000000
18.673200 -13.665600 0.000000
-18.720000 -13.618800 0.000000
-18.673200 -13.618800 0.000000
-18.626400 -13.618800 0.000000
-18.579600 -13.618800 -7.776019
-18.532800 -13.618800 -7.773500
-18.486000 -13.618800 -7.768448
-18.439200 -13.618800 -7.776924
-18.392400 -13.618800 -7.780871
-18.345600 -13.618800 -7.780871
-18.298800 -13.618800 -7.796982
-18.252000 -13.618800 -7.841694
-18.205200 -13.618800 -7.825323
-18.158400 -13.618800 -7.825323
-18.111600 -13.618800 -7.816513
-18.064800 -13.618800 -7.814935
-18.018000 -13.618800 -7.816513
-17.971200 -13.618800 -7.814935
-17.924400 -13.618800 -7.809709
-17.877600 -13.618800 -7.809709
-17.830800 -13.618800 -7.810402
-17.784000 -13.618800 -7.825680
-17.737200 -13.618800 -7.832750
-17.690400 -13.618800 -7.828132
-17.643600 -13.618800 -7.828132
-17.596800 -13.618800 -7.822701
-17.550000 -13.618800 -7.813188
-17.503200 -13.618800 -7.802794
-17.456400 -13.618800 -7.794614
-17.409600 -13.618800 -7.777907
-17.362800 -13.618800 -7.760530
-17.316000 -13.618800 -7.748199
-17.269200 -13.618800 -7.743261
-17.222400 -13.618800 -7.737590
-17.175600 -13.618800 -7.726487
-17.128800 -13.618800 -7.707369
-17.082000 -13.618800 -7.664321
-17.035200 -13.618800 -7.664321
-15.724800 -13.618800 4.916370
-15.678000 -13.618800 4.954619
-15.631200 -13.618800 5.002059
-15.584400 -13.618800 5.019876
-15.537600 -13.618800 5.033558
-15.490800 -13.618800 5.068178
-15.444000 -13.618800 5.079937
-15.397200 -13.618800 5.110672
-15.350400 -13.618800 5.114010
-15.303600 -13.618800 5.132739
-15.256800 -13.618800 5.154671
-15.210000 -13.618800 5.182199
-15.163200 -13.618800 5.232028
-14.695200 -13.618800 6.628432
-14.648400 -13.618800 6.655600
-14.601600 -13.618800 6.677643
-14.554800 -13.618800 6.684269
-14.508000 -13.618800 6.692118
-14.461200 -13.618800 6.701229
-14.414400 -13.618800 6.705485
-14.367600 -13.618800 6.713160
-14.320800 -13.618800 6.713160
-14.274000 -13.618800 6.713834
-14.227200 -13.618800 6.708606
-14.180400 -13.618800 6.709370
-14.133600 -13.618800 6.709979
-14.086800 -13.618800 6.708606
-14.040000 -13.618800 6.706779
-13.993200 -13.618800 6.705965
-13.946400 -13.618800 6.709979
-13.899600 -13.618800 6.711517
-13.852800 -13.618800 6.706730
-13.806000 -13.618800 6.706779
-13.759200 -13.618800 6.709182
-13.712400 -13.618800 6.710968
-13.665600 -13.618800 6.706730
-13.618800 -13.618800 6.705159
-13.572000 -13.618800 6.705159
-13.525200 -13.618800 6.701049
-13.478400 -13.618800 6.701049
-13.431600 -13.618800 6.704702
-13.384800 -13.618800 6.707133
-13.338000 -13.618800 6.711364
-13.291200 -13.618800 6.708876
-13.244400 -13.618800 6.711364
-13.197600 -13.618800 6.714809
-13.150800 -13.618800 6.708424
-13.104000 -13.618800 6.706079
-13.057200 -13.618800 6.705751
-13.010400 -13.618800 6.706740
-12.963600 -13.618800 6.706079
-12.916800 -13.618800 6.704626
-12.870000 -13.618800 6.711080
-12.823200 -13.618800 6.721381
-12.776400 -13.618800 6.746516
-12.729600 -13.618800 6.773988
-12.682800 -13.618800 6.879831
-8.985600 -13.618800 7.610412
-8.938800 -13.618800 7.535757
-8.892000 -13.618800 7.440278
-8.845200 -13.618800 7.375211
-8.798400 -13.618800 7.110156
-8.751600 -13.618800 6.997895
-8.704800 -13.618800 6.817464
-8.658000 -13.618800 6.735742
-8.611200 -13.618800 6.650879
-8.564400 -13.618800 6.636113
-8.517600 -13.618800 6.576059
-8.470800 -13.618800 6.477145
-8.424000 -13.618800 6.424401
-8.377200 -13.618800 6.342126
-8.330400 -13.618800 6.281452
-8.283600 -13.618800 6.239170
-8.236800 -13.618800 6.164449
-8.190000 -13.618800 6.062797
-8.143200 -13.618800 6.013550
-8.096400 -13.618800 5.950618
-8.049600 -13.618800 5.920829
-8.002800 -13.618800 5.868242
-7.956000 -13.618800 5.792755
-7.909200 -13.618800 5.768882
-7.862400 -13.618800 5.703754
-7.815600 -13.618800 5.672704
-7.768800 -13.618800 5.604178
-7.722000 -13.618800 5.574621
-7.675200 -13.618800 5.506580
-7.628400 -13.618800 5.480586
-7.581600 -13.618800 5.419634
-7.534800 -13.618800 5.399992
-7.488000 -13.618800 5.385518
-7.441200 -13.618800 5.346335
-7.394400 -13.618800 5.281902
-7.347600 -13.618800 5.258849
-7.300800 -13.618800 5.228024
-7.254000 -13.618800 5.208025
-7.207200 -13.618800 5.179263
-7.160400 -13.618800 5.134116
-7.113600 -13.618800 5.105766
-7.066800 -13.618800 5.076897
-7.020000 -13.618800 5.052181
-6.973200 -13.618800 5.018323
-6.926400 -13.618800 4.975932
-6.879600 -13.618800 4.946993
-6.832800 -13.618800 4.928419
-6.786000 -13.618800 4.854317
-6.739200 -13.618800 4.845118
-6.692400 -13.618800 4.812775
-6.645600 -13.618800 4.788483
-6.598800 -13.618800 4.753747
-6.552000 -13.618800 4.721092
-6.505200 -13.618800 4.679224
-6.458400 -13.618800 4.612284
-6.411600 -13.618800 4.607184
-6.364800 -13.618800 4.568210
-6.318000 -13.618800 4.560818
-6.271200 -13.618800 4.546555
-6.224400 -13.618800 4.507154
-6.177600 -13.618800 4.475312
-6.130800 -13.618800 4.452631
-6.084000 -13.618800 4.440872
-6.037200 -13.618800 4.421027
-5.990400 -13.618800 4.373821
-5.943600 -13.618800 4.360227
-5.896800 -13.618800 4.342903
-5.850000 -13.618800 4.306373
-5.803200 -13.618800 4.287502
-5.756400 -13.618800 4.262638
-5.709600 -13.618800 4.218110
-5.662800 -13.618800 4.216002
-5.616000 -13.618800 4.203286
-5.569200 -13.618800 4.194525
-5.522400 -13.618800 4.178807
-5.475600 -13.618800 4.166457
-5.428800 -13.618800 4.155680
-5.382000 -13.618800 4.144335
-5.335200 -13.618800 4.099344
-5.288400 -13.618800 4.086929
-5.241600 -13.618800 4.071724
-5.194800 -13.618800 4.053815
-5.148000 -13.618800 4.033078
-5.101200 -13.618800 4.020476
-5.054400 -13.618800 4.018256
-5.007600 -13.618800 3.949608
-4.960800 -13.618800 3.915155
-4.914000 -13.618800 3.904228
-4.867200 -13.618800 3.880534
-4.820400 -13.618800 3.842787
-4.773600 -13.618800 3.840392
-4.726800 -13.618800 3.814245
-4.680000 -13.618800 3.794842
-4.633200 -13.618800 3.756449
-4.586400 -13.618800 3.768901
-4.539600 -13.618800 3.742282
-4.492800 -13.618800 3.737496
-4.446000 -13.618800 3.721234
-4.399200 -13.618800 3.713362
-4.352400 -13.618800 3.690567
-4.305600 -13.618800 3.674551
-4.258800 -13.618800 3.669160
-4.212000 -13.618800 3.647056
-4.165200 -13.618800 3.637968
-4.118400 -13.618800 3.607264
-4.071600 -13.618800 3.585269
-4.024800 -13.618800 3.550485
-3.978000 -13.618800 3.512292
-3.931200 -13.618800 3.488814
-3.884400 -13.618800 3.483008
-3.837600 -13.618800 3.467058
-3.790800 -13.618800 3.465177
-3.744000 -13.618800 3.426408
-3.697200 -13.618800 3.421245
-3.650400 -13.618800 3.411588
-3.603600 -13.618800 3.410487
-3.556800 -13.618800 3.411588
-3.510000 -13.618800 3.412803
-3.463200 -13.618800 3.399215
-3.416400 -13.618800 3.392365
-3.369600 -13.618800 3.382724
-3.322800 -13.618800 3.381283
-3.276000 -13.618800 3.378000
-3.229200 -13.618800 3.356199
-3.182400 -13.618800 3.339805
-3.135600 -13.618800 3.306372
-3.088800 -13.618800 3.329982
-3.042000 -13.618800 3.297292
-2.995200 -13.618800 3.279762
-2.948400 -13.618800 3.253744
-2.901600 -13.618800 3.239293
-2.854800 -13.618800 3.232481
-2.808000 -13.618800 3.232481
-2.761200 -13.618800 3.231286
-2.714400 -13.618800 3.232975
-2.667600 -13.618800 3.229604
-2.620800 -13.618800 3.239315
-2.574000 -13.618800 3.232975
-2.527200 -13.618800 3.232975
-2.480400 -13.618800 3.216251
-2.433600 -13.618800 3.158262
-2.386800 -13.618800 3.137869
-2.340000 -13.618800 3.121520
-2.293200 -13.618800 3.107478
-2.246400 -13.618800 3.107478
-2.199600 -13.618800 3.078116
-2.152800 -13.618800 3.049039
-2.106000 -13.618800 3.038747
-2.059200 -13.618800 2.980426
-2.012400 -13.618800 2.972316
-1.965600 -13.618800 2.980426
-1.918800 -13.618800 2.965563
-1.872000 -13.618800 2.965563
-1.825200 -13.618800 2.969829
-1.778400 -13.618800 2.976233
-1.731600 -13.618800 2.989665
-1.684800 -13.618800 2.979185
-1.638000 -13.618800 2.976233
-1.591200 -13.618800 2.997659
-1.544400 -13.618800 3.009143
-1.497600 -13.618800 3.003235
-1.450800 -13.618800 3.003235
-1.404000 -13.618800 2.996919
-1.357200 -13.618800 2.991128
-1.310400 -13.618800 2.954424
-1.263600 -13.618800 2.928055
-1.216800 -13.618800 2.917796
-1.170000 -13.618800 2.919115
-1.123200 -13.618800 2.920986
-1.076400 -13.618800 2.917796
-1.029600 -13.618800 2.908549
-0.982800 -13.618800 2.901167
-0.936000 -13.618800 2.894820
-0.889200 -13.618800 2.866295
-0.842400 -13.618800 2.851970
-0.795600 -13.618800 2.844918
-0.748800 -13.618800 2.843917
-0.702000 -13.618800 2.843917
-0.655200 -13.618800 2.843917
-0.608400 -13.618800 2.863871
-0.561600 -13.618800 2.870582
-0.514800 -13.618800 2.870785
-0.468000 -13.618800 2.858961
-0.421200 -13.618800 2.851684
-0.374400 -13.618800 2.858961
-0.327600 -13.618800 2.851684
-0.280800 -13.618800 2.850077
-0.234000 -13.618800 2.839161
-0.187200 -13.618800 2.850077
-0.140400 -13.618800 2.843059
-0.093600 -13.618800 2.839161
-0.046800 -13.618800 2.843059
0.000000 -13.618800 2.843059
0.046800 -13.618800 2.844079
0.093600 -13.618800 2.849905
0.140400 -13.618800 2.849905
0.187200 -13.618800 2.866416
0.234000 -13.618800 2.891070
0.280800 -13.618800 2.879824
0.327600 -13.618800 2.879824
0.374400 -13.618800 2.879824
0.421200 -13.618800 2.891070
0.468000 -13.618800 2.899269
0.514800 -13.618800 2.891997
0.561600 -13.618800 2.890433
0.608400 -13.618800 2.890433
0.655200 -13.618800 2.895396
0.702000 -13.618800 2.890433
0.748800 -13.618800 2.890433
0.795600 -13.618800 2.890433
0.842400 -13.618800 2.904063
0.889200 -13.618800 2.912927
0.936000 -13.618800 2.913061
0.982800 -13.618800 2.913163
1.029600 -13.618800 2.921556
1.076400 -13.618800 2.951747
1.123200 -13.618800 2.980426
1.170000 -13.618800 3.012647
1.216800 -13.618800 3.012647
1.263600 -13.618800 3.021136
1.310400 -13.618800 3.024659
1.357200 -13.618800 3.024659
1.404000 -13.618800 3.011921
1.450800 -13.618800 3.004838
1.497600 -13.618800 3.004838
1.544400 -13.618800 3.004838
1.591200 -13.618800 3.011921
1.638000 -13.618800 3.047031
1.684800 -13.618800 3.049104
1.731600 -13.618800 3.051531
1.778400 -13.618800 3.065518
1.825200 -13.618800 3.070971
1.872000 -13.618800 3.079231
1.918800 -13.618800 3.079231
1.965600 -13.618800 3.079231
2.012400 -13.618800 3.074012
2.059200 -13.618800 3.076649
2.106000 -13.618800 3.076649
2.152800 -13.618800 3.089677
2.199600 -13.618800 3.097910
2.246400 -13.618800 3.124384
2.293200 -13.618800 3.139146
2.340000 -13.618800 3.145577
2.386800 -13.618800 3.145577
2.433600 -13.618800 3.139146
2.480400 -13.618800 3.163324
2.527200 -13.618800 3.166591
2.574000 -13.618800 3.163324
2.620800 -13.618800 3.163324
2.667600 -13.618800 3.169242
2.714400 -13.618800 3.178957
2.761200 -13.618800 3.183906
2.808000 -13.618800 3.183906
2.854800 -13.618800 3.216083
2.901600 -13.618800 3.238706
2.948400 -13.618800 3.279398
2.995200 -13.618800 3.289412
3.042000 -13.618800 3.311337
3.088800 -13.618800 3.325191
3.135600 -13.618800 3.318759
3.182400 -13.618800 3.317361
3.229200 -13.618800 3.318759
3.276000 -13.618800 3.332595
3.322800 -13.618800 3.344537
3.369600 -13.618800 3.366104
3.416400 -13.618800 3.372554
3.463200 -13.618800 3.380542
3.510000 -13.618800 3.404949
3.556800 -13.618800 3.435229
3.603600 -13.618800 3.448114
3.650400 -13.618800 3.475596
3.697200 -13.618800 3.489315
3.744000 -13.618800 3.501899
3.790800 -13.618800 3.507863
3.837600 -13.618800 3.518560
3.884400 -13.618800 3.549672
3.931200 -13.618800 3.560211
3.978000 -13.618800 3.580089
4.024800 -13.618800 3.587553
4.071600 -13.618800 3.620017
4.118400 -13.618800 3.603974
4.165200 -13.618800 3.621177
4.212000 -13.618800 3.622174
4.258800 -13.618800 3.623180
4.305600 -13.618800 3.633801
4.352400 -13.618800 3.653602
4.399200 -13.618800 3.673268
4.446000 -13.618800 3.704038
4.492800 -13.618800 3.716476
4.539600 -13.618800 3.728124
4.586400 -13.618800 3.778619
4.633200 -13.618800 3.840825
4.680000 -13.618800 3.862194
4.726800 -13.618800 3.878418
4.773600 -13.618800 3.894410
4.820400 -13.618800 3.910501
4.867200 -13.618800 3.895576
4.914000 -13.618800 3.910501
4.960800 -13.618800 3.924451
5.007600 -13.618800 3.965364
5.054400 -13.618800 3.969942
5.101200 -13.618800 3.968276
5.148000 -13.618800 3.965364
5.194800 -13.618800 3.981147
5.241600 -13.618800 3.996371
5.288400 -13.618800 4.020497
5.335200 -13.618800 4.014260
5.382000 -13.618800 4.023251
5.428800 -13.618800 4.065481
5.475600 -13.618800 4.101248
5.522400 -13.618800 4.104510
5.569200 -13.618800 4.115769
5.616000 -13.618800 4.151124
5.662800 -13.618800 4.170394
5.709600 -13.618800 4.170394
5.756400 -13.618800 4.183493
5.803200 -13.618800 4.218412
5.850000 -13.618800 4.233425
5.896800 -13.618800 4.233425
5.943600 -13.618800 4.244561
5.990400 -13.618800 4.331323
6.037200 -13.618800 4.345950
6.084000 -13.618800 4.379544
6.130800 -13.618800 4.387577
6.177600 -13.618800 4.392706
6.224400 -13.618800 4.412219
6.271200 -13.618800 4.431639
6.318000 -13.618800 4.448303
6.364800 -13.618800 4.448303
6.411600 -13.618800 4.474725
6.458400 -13.618800 4.512894
6.505200 -13.618800 4.537133
6.552000 -13.618800 4.544563
6.598800 -13.618800 4.544563
6.645600 -13.618800 4.583807
6.692400 -13.618800 4.634205
6.739200 -13.618800 4.630952
6.786000 -13.618800 4.639757
6.832800 -13.618800 4.645137
6.879600 -13.618800 4.648744
6.926400 -13.618800 4.689718
6.973200 -13.618800 4.702002
7.020000 -13.618800 4.720834
7.066800 -13.618800 4.776213
7.113600 -13.618800 4.825281
7.160400 -13.618800 4.848555
7.207200 -13.618800 4.869416
7.254000 -13.618800 4.918133
7.300800 -13.618800 4.936736
7.347600 -13.618800 4.949910
7.394400 -13.618800 4.941203
7.441200 -13.618800 4.941203
7.488000 -13.618800 4.977114
7.534800 -13.618800 4.990802
7.581600 -13.618800 4.999379
7.628400 -13.618800 5.007819
7.675200 -13.618800 5.007819
7.722000 -13.618800 5.030062
7.768800 -13.618800 5.110461
7.815600 -13.618800 5.118527
7.862400 -13.618800 5.139284
7.909200 -13.618800 5.186873
7.956000 -13.618800 5.188945
8.002800 -13.618800 5.222719
8.049600 -13.618800 5.237564
8.096400 -13.618800 5.289369
8.143200 -13.618800 5.322638
8.190000 -13.618800 5.327541
8.236800 -13.618800 5.362168
8.283600 -13.618800 5.434177
8.330400 -13.618800 5.468745
8.377200 -13.618800 5.496222
8.424000 -13.618800 5.506919
8.470800 -13.618800 5.522686
8.517600 -13.618800 5.554328
8.564400 -13.618800 5.584740
8.611200 -13.618800 5.597576
8.658000 -13.618800 5.625975
8.704800 -13.618800 5.672018
8.751600 -13.618800 5.705325
8.798400 -13.618800 5.738549
8.845200 -13.618800 5.775219
8.892000 -13.618800 5.830688
8.938800 -13.618800 5.848919
8.985600 -13.618800 5.897634
9.032400 -13.618800 5.910993
9.079200 -13.618800 5.934698
9.126000 -13.618800 6.023011
9.172800 -13.618800 6.106641
9.219600 -13.618800 6.152928
9.266400 -13.618800 6.187117
9.313200 -13.618800 6.198070
9.360000 -13.618800 6.220949
9.406800 -13.618800 6.253919
9.453600 -13.618800 6.277833
9.500400 -13.618800 6.294966
9.547200 -13.618800 6.353437
9.594000 -13.618800 6.376976
9.640800 -13.618800 6.441572
9.687600 -13.618800 6.508212
9.734400 -13.618800 6.565661
9.781200 -13.618800 6.583843
9.828000 -13.618800 6.603237
9.874800 -13.618800 6.635357
9.921600 -13.618800 6.658618
9.968400 -13.618800 6.719097
10.015200 -13.618800 6.749814
10.062000 -13.618800 6.766794
10.108800 -13.618800 6.836924
10.155600 -13.618800 6.849858
10.202400 -13.618800 6.892282
10.249200 -13.618800 6.941563
10.296000 -13.618800 6.986620
10.342800 -13.618800 7.027113
10.389600 -13.618800 7.078558
10.436400 -13.618800 7.147851
10.483200 -13.618800 7.207392
10.530000 -13.618800 7.333834
10.576800 -13.618800 7.418870
10.623600 -13.618800 7.499533
10.670400 -13.618800 7.530885
10.717200 -13.618800 7.623330
10.764000 -13.618800 7.658722
10.810800 -13.618800 7.688422
10.857600 -13.618800 7.698308
10.904400 -13.618800 7.727179
10.951200 -13.618800 7.781118
10.998000 -13.618800 7.836383
11.044800 -13.618800 8.004225
11.091600 -13.618800 8.197713
13.712400 -13.618800 6.706327
13.759200 -13.618800 6.679671
13.806000 -13.618800 6.659128
13.852800 -13.618800 6.645540
13.899600 -13.618800 6.642926
13.946400 -13.618800 6.632054
13.993200 -13.618800 6.628319
14.040000 -13.618800 6.624326
14.086800 -13.618800 6.617858
14.133600 -13.618800 6.612784
14.180400 -13.618800 6.616197
14.227200 -13.618800 6.613602
14.274000 -13.618800 6.605958
14.320800 -13.618800 6.612133
14.367600 -13.618800 6.614426
14.414400 -13.618800 6.619352
14.461200 -13.618800 6.614426
14.508000 -13.618800 6.611953
14.554800 -13.618800 6.614426
14.601600 -13.618800 6.614426
14.648400 -13.618800 6.608178
14.695200 -13.618800 6.605325
14.742000 -13.618800 6.603984
14.788800 -13.618800 6.603984
14.835600 -13.618800 6.605325
14.882400 -13.618800 6.605660
14.929200 -13.618800 6.607558
14.976000 -13.618800 6.613008
15.022800 -13.618800 6.613828
15.069600 -13.618800 6.613008
15.116400 -13.618800 6.613828
15.163200 -13.618800 6.613828
15.210000 -13.618800 6.622638
15.256800 -13.618800 6.637988
15.303600 -13.618800 6.643977
15.350400 -13.618800 6.630181
15.397200 -13.618800 6.627908
15.444000 -13.618800 6.623836
15.490800 -13.618800 6.620880
15.537600 -13.618800 6.606480
15.584400 -13.618800 6.594625
15.631200 -13.618800 6.579147
15.678000 -13.618800 6.559965
15.724800 -13.618800 6.505999
15.771600 -13.618800 6.438569
16.239600 -13.618800 5.086360
16.286400 -13.618800 5.057669
16.333200 -13.618800 5.022528
16.380000 -13.618800 5.000857
16.426800 -13.618800 5.000857
16.473600 -13.618800 4.993026
16.520400 -13.618800 4.993026
16.567200 -13.618800 5.001850
16.614000 -13.618800 5.001850
16.660800 -13.618800 4.989283
16.707600 -13.618800 4.986863
16.754400 -13.618800 4.949790
16.801200 -13.618800 4.913056
16.848000 -13.618800 4.883567
16.894800 -13.618800 4.839648
16.941600 -13.618800 4.764276
16.988400 -13.618800 4.606638
17.035200 -13.618800 4.255792
17.082000 -13.618800 2.990919
18.252000 -13.618800 -8.002140
18.298800 -13.618800 -8.012809
18.345600 -13.618800 -8.046869
18.392400 -13.618800 -8.102077
18.439200 -13.618800 -8.117691
18.486000 -13.618800 -8.125487
18.532800 -13.618800 -8.136204
18.579600 -13.618800 0.000000
18.626400 -13.618800 0.000000
18.673200 -13.618800 0.000000
-18.720000 -13.572000 0.000000
-18.673200 -13.572000 0.000000
-18.626400 -13.572000 0.000000
-18.579600 -13.572000 -7.798191
-18.532800 -13.572000 -7.797932
-18.486000 -13.572000 -7.797932
-18.439200 -13.572000 -7.797932
-18.392400 -13.572000 -7.797932
-18.345600 -13.572000 -7.803942
-18.298800 -13.572000 -7.822591
-18.252000 -13.572000 -7.848715
-18.205200 -13.572000 -7.848133
-18.158400 -13.572000 -7.848715
-18.111600 -13.572000 -7.842290
-18.064800 -13.572000 -7.842290
-18.018000 -13.572000 -7.853012
-17.971200 -13.572000 -7.842290
-17.924400 -13.572000 -7.816513
-17.877600 -13.572000 -7.845508
-17.830800 -13.572000 -7.828132
-17.784000 -13.572000 -7.845508
-17.737200 -13.572000 -7.849190
-17.690400 -13.572000 -7.845508
-17.643600 -13.572000 -7.833561
-17.596800 -13.572000 -7.829010
-17.550000 -13.572000 -7.825680
-17.503200 -13.572000 -7.806165
-17.456400 -13.572000 -7.803151
-17.409600 -13.572000 -7.782885
-17.362800 -13.572000 -7.767369
-17.316000 -13.572000 -7.756347
-17.269200 -13.572000 -7.743261
-17.222400 -13.572000 -7.726487
-17.175600 -13.572000 -7.707369
-17.128800 -13.572000 -7.658017
-17.082000 -13.572000 -7.642297
-16.567200 -13.572000 -6.137128
-15.771600 -13.572000 4.916370
-15.724800 -13.572000 4.950007
-15.678000 -13.572000 4.995953
-15.631200 -13.572000 5.016633
-15.584400 -13.572000 5.040099
-15.537600 -13.572000 5.068178
-15.490800 -13.572000 5.079937
-15.444000 -13.572000 5.094458
-15.397200 -13.572000 5.111776
-15.350400 -13.572000 5.127933
-15.303600 -13.572000 5.146306
-15.256800 -13.572000 5.167095
-15.210000 -13.572000 5.194094
-14.742000 -13.572000 6.609090
-14.695200 -13.572000 6.634159
-14.648400 -13.572000 6.658281
-14.601600 -13.572000 6.681199
-14.554800 -13.572000 6.689297
-14.508000 -13.572000 6.700214
-14.461200 -13.572000 6.705485
-14.414400 -13.572000 6.715095
-14.367600 -13.572000 6.717478
-14.320800 -13.572000 6.717478
-14.274000 -13.572000 6.717478
-14.227200 -13.572000 6.709979
-14.180400 -13.572000 6.709979
-14.133600 -13.572000 6.709979
-14.086800 -13.572000 6.708187
-14.040000 -13.572000 6.703716
-13.993200 -13.572000 6.703655
-13.946400 -13.572000 6.705965
-13.899600 -13.572000 6.710968
-13.852800 -13.572000 6.706730
-13.806000 -13.572000 6.706730
-13.759200 -13.572000 6.706730
-13.712400 -13.572000 6.714807
-13.665600 -13.572000 6.706730
-13.618800 -13.572000 6.706187
-13.572000 -13.572000 6.704665
-13.525200 -13.572000 6.697761
-13.478400 -13.572000 6.699552
-13.431600 -13.572000 6.706078
-13.384800 -13.572000 6.708876
-13.338000 -13.572000 6.715972
-13.291200 -13.572000 6.714339
-13.244400 -13.572000 6.714339
-13.197600 -13.572000 6.715972
-13.150800 -13.572000 6.706740
-13.104000 -13.572000 6.703450
-13.057200 -13.572000 6.702763
-13.010400 -13.572000 6.706525
-12.963600 -13.572000 6.706740
-12.916800 -13.572000 6.706525
-12.870000 -13.572000 6.716711
-12.823200 -13.572000 6.726721
-12.776400 -13.572000 6.771211
-12.729600 -13.572000 6.863910
-8.985600 -13.572000 7.633966
-8.938800 -13.572000 7.552129
-8.892000 -13.572000 7.487611
-8.845200 -13.572000 7.371238
-8.798400 -13.572000 7.110156
-8.751600 -13.572000 6.999345
-8.704800 -13.572000 6.898130
-8.658000 -13.572000 6.743290
-8.611200 -13.572000 6.647564
-8.564400 -13.572000 6.627235
-8.517600 -13.572000 6.588016
-8.470800 -13.572000 6.512724
-8.424000 -13.572000 6.424401
-8.377200 -13.572000 6.316331
-8.330400 -13.572000 6.281452
-8.283600 -13.572000 6.201670
-8.236800 -13.572000 6.167102
-8.190000 -13.572000 6.062797
-8.143200 -13.572000 5.969807
-8.096400 -13.572000 5.950618
-8.049600 -13.572000 5.902102
-8.002800 -13.572000 5.830365
-7.956000 -13.572000 5.788512
-7.909200 -13.572000 5.759433
-7.862400 -13.572000 5.691183
-7.815600 -13.572000 5.672704
-7.768800 -13.572000 5.607881
-7.722000 -13.572000 5.574621
-7.675200 -13.572000 5.506580
-7.628400 -13.572000 5.481754
-7.581600 -13.572000 5.412503
-7.534800 -13.572000 5.380967
-7.488000 -13.572000 5.370990
-7.441200 -13.572000 5.346335
-7.394400 -13.572000 5.276370
-7.347600 -13.572000 5.248519
-7.300800 -13.572000 5.208025
-7.254000 -13.572000 5.198217
-7.207200 -13.572000 5.174656
-7.160400 -13.572000 5.121936
-7.113600 -13.572000 5.094727
-7.066800 -13.572000 5.070763
-7.020000 -13.572000 5.055325
-6.973200 -13.572000 5.019956
-6.926400 -13.572000 4.974208
-6.879600 -13.572000 4.942169
-6.832800 -13.572000 4.928419
-6.786000 -13.572000 4.854317
-6.739200 -13.572000 4.845118
-6.692400 -13.572000 4.788483
-6.645600 -13.572000 4.759879
-6.598800 -13.572000 4.750937
-6.552000 -13.572000 4.721092
-6.505200 -13.572000 4.679224
-6.458400 -13.572000 4.651271
-6.411600 -13.572000 4.612284
-6.364800 -13.572000 4.571119
-6.318000 -13.572000 4.560818
-6.271200 -13.572000 4.545160
-6.224400 -13.572000 4.507154
-6.177600 -13.572000 4.475312
-6.130800 -13.572000 4.458774
-6.084000 -13.572000 4.449696
-6.037200 -13.572000 4.421371
-5.990400 -13.572000 4.373821
-5.943600 -13.572000 4.367094
-5.896800 -13.572000 4.347453
-5.850000 -13.572000 4.342903
-5.803200 -13.572000 4.302160
-5.756400 -13.572000 4.283220
-5.709600 -13.572000 4.243991
-5.662800 -13.572000 4.238385
-5.616000 -13.572000 4.231995
-5.569200 -13.572000 4.218110
-5.522400 -13.572000 4.195964
-5.475600 -13.572000 4.174694
-5.428800 -13.572000 4.166457
-5.382000 -13.572000 4.151546
-5.335200 -13.572000 4.095043
-5.288400 -13.572000 4.082582
-5.241600 -13.572000 4.061254
-5.194800 -13.572000 4.053815
-5.148000 -13.572000 4.031881
-5.101200 -13.572000 4.020135
-5.054400 -13.572000 4.000585
-5.007600 -13.572000 3.949608
-4.960800 -13.572000 3.915986
-4.914000 -13.572000 3.905359
-4.867200 -13.572000 3.890663
-4.820400 -13.572000 3.842679
-4.773600 -13.572000 3.830205
-4.726800 -13.572000 3.807403
-4.680000 -13.572000 3.790904
-4.633200 -13.572000 3.756449
-4.586400 -13.572000 3.789833
-4.539600 -13.572000 3.756449
-4.492800 -13.572000 3.737918
-4.446000 -13.572000 3.721234
-4.399200 -13.572000 3.716517
-4.352400 -13.572000 3.702237
-4.305600 -13.572000 3.676417
-4.258800 -13.572000 3.669160
-4.212000 -13.572000 3.647056
-4.165200 -13.572000 3.618456
-4.118400 -13.572000 3.591161
-4.071600 -13.572000 3.562246
-4.024800 -13.572000 3.513362
-3.978000 -13.572000 3.489381
-3.931200 -13.572000 3.467509
-3.884400 -13.572000 3.458410
-3.837600 -13.572000 3.438249
-3.790800 -13.572000 3.438249
-3.744000 -13.572000 3.433812
-3.697200 -13.572000 3.422886
-3.650400 -13.572000 3.411588
-3.603600 -13.572000 3.407365
-3.556800 -13.572000 3.410487
-3.510000 -13.572000 3.411588
-3.463200 -13.572000 3.395934
-3.416400 -13.572000 3.388011
-3.369600 -13.572000 3.379293
-3.322800 -13.572000 3.378000
-3.276000 -13.572000 3.373711
-3.229200 -13.572000 3.350936
-3.182400 -13.572000 3.329982
-3.135600 -13.572000 3.297537
-3.088800 -13.572000 3.297292
-3.042000 -13.572000 3.255905
-2.995200 -13.572000 3.253744
-2.948400 -13.572000 3.231286
-2.901600 -13.572000 3.228315
-2.854800 -13.572000 3.223039
-2.808000 -13.572000 3.218050
-2.761200 -13.572000 3.198033
-2.714400 -13.572000 3.195389
-2.667600 -13.572000 3.190177
-2.620800 -13.572000 3.190177
-2.574000 -13.572000 3.161258
-2.527200 -13.572000 3.158266
-2.480400 -13.572000 3.137869
-2.433600 -13.572000 3.123964
-2.386800 -13.572000 3.120362
-2.340000 -13.572000 3.089078
-2.293200 -13.572000 3.066564
-2.246400 -13.572000 3.066564
-2.199600 -13.572000 3.053576
-2.152800 -13.572000 3.038747
-2.106000 -13.572000 3.010478
-2.059200 -13.572000 2.972316
-2.012400 -13.572000 2.972316
-1.965600 -13.572000 2.972316
-1.918800 -13.572000 2.965563
-1.872000 -13.572000 2.949859
-1.825200 -13.572000 2.949859
-1.778400 -13.572000 2.961499
-1.731600 -13.572000 2.949859
-1.684800 -13.572000 2.944583
-1.638000 -13.572000 2.944583
-1.591200 -13.572000 2.961499
-1.544400 -13.572000 2.997659
-1.497600 -13.572000 2.984922
-1.450800 -13.572000 2.944583
-1.404000 -13.572000 2.944583
-1.357200 -13.572000 2.919115
-1.310400 -13.572000 2.917796
-1.263600 -13.572000 2.901167
-1.216800 -13.572000 2.893292
-1.170000 -13.572000 2.877837
-1.123200 -13.572000 2.901167
-1.076400 -13.572000 2.877837
-1.029600 -13.572000 2.870067
-0.982800 -13.572000 2.862955
-0.936000 -13.572000 2.851970
-0.889200 -13.572000 2.846121
-0.842400 -13.572000 2.838082
-0.795600 -13.572000 2.825727
-0.748800 -13.572000 2.824837
-0.702000 -13.572000 2.817036
-0.655200 -13.572000 2.811437
-0.608400 -13.572000 2.802719
-0.561600 -13.572000 2.802719
-0.514800 -13.572000 2.802719
-0.468000 -13.572000 2.812846
-0.421200 -13.572000 2.805083
-0.374400 -13.572000 2.810543
-0.327600 -13.572000 2.813846
-0.280800 -13.572000 2.820013
-0.234000 -13.572000 2.813860
-0.187200 -13.572000 2.820013
-0.140400 -13.572000 2.813860
-0.093600 -13.572000 2.818900
-0.046800 -13.572000 2.820013
0.000000 -13.572000 2.820013
0.046800 -13.572000 2.818900
0.093600 -13.572000 2.843059
0.140400 -13.572000 2.818900
0.187200 -13.572000 2.854874
0.234000 -13.572000 2.866416
0.280800 -13.572000 2.856700
0.327600 -13.572000 2.856407
0.374400 -13.572000 2.819003
0.421200 -13.572000 2.819003
0.468000 -13.572000 2.849490
0.514800 -13.572000 2.849224
0.561600 -13.572000 2.851420
0.608400 -13.572000 2.884039
0.655200 -13.572000 2.886023
0.702000 -13.572000 2.887635
0.748800 -13.572000 2.887635
0.795600 -13.572000 2.887811
0.842400 -13.572000 2.890433
0.889200 -13.572000 2.904063
0.936000 -13.572000 2.911465
0.982800 -13.572000 2.911465
1.029600 -13.572000 2.911474
1.076400 -13.572000 2.911474
1.123200 -13.572000 2.913163
1.170000 -13.572000 2.934464
1.216800 -13.572000 2.949660
1.263600 -13.572000 2.949660
1.310400 -13.572000 2.972208
1.357200 -13.572000 2.972208
1.404000 -13.572000 2.984293
1.450800 -13.572000 2.972208
1.497600 -13.572000 2.975549
1.544400 -13.572000 2.975549
1.591200 -13.572000 2.975721
1.638000 -13.572000 2.981586
1.684800 -13.572000 2.997240
1.731600 -13.572000 3.001725
1.778400 -13.572000 3.047031
1.825200 -13.572000 3.047031
1.872000 -13.572000 3.056373
1.918800 -13.572000 3.056373
1.965600 -13.572000 3.056373
2.012400 -13.572000 3.056373
2.059200 -13.572000 3.056373
2.106000 -13.572000 3.053512
2.152800 -13.572000 3.053512
2.199600 -13.572000 3.053512
2.246400 -13.572000 3.108482
2.293200 -13.572000 3.120427
2.340000 -13.572000 3.124384
2.386800 -13.572000 3.120427
2.433600 -13.572000 3.114580
2.480400 -13.572000 3.122447
2.527200 -13.572000 3.130300
2.574000 -13.572000 3.124441
2.620800 -13.572000 3.153398
2.667600 -13.572000 3.156519
2.714400 -13.572000 3.171375
2.761200 -13.572000 3.187340
2.808000 -13.572000 3.189481
2.854800 -13.572000 3.215837
2.901600 -13.572000 3.235204
2.948400 -13.572000 3.266353
2.995200 -13.572000 3.289478
3.042000 -13.572000 3.311337
3.088800 -13.572000 3.319649
3.135600 -13.572000 3.325191
3.182400 -13.572000 3.318759
3.229200 -13.572000 3.325191
3.276000 -13.572000 3.337011
3.322800 -13.572000 3.344537
3.369600 -13.572000 3.366104
3.416400 -13.572000 3.372554
3.463200 -13.572000 3.377808
3.510000 -13.572000 3.404949
3.556800 -13.572000 3.435229
3.603600 -13.572000 3.448114
3.650400 -13.572000 3.468257
3.697200 -13.572000 3.480198
3.744000 -13.572000 3.499041
3.790800 -13.572000 3.507863
3.837600 -13.572000 3.502881
3.884400 -13.572000 3.518560
3.931200 -13.572000 3.555155
3.978000 -13.572000 3.557595
4.024800 -13.572000 3.557595
4.071600 -13.572000 3.592430
4.118400 -13.572000 3.588283
4.165200 -13.572000 3.603974
4.212000 -13.572000 3.605694
4.258800 -13.572000 3.605585
4.305600 -13.572000 3.622702
4.352400 -13.572000 3.650960
4.399200 -13.572000 3.668045
4.446000 -13.572000 3.704038
4.492800 -13.572000 3.710690
4.539600 -13.572000 3.723821
4.586400 -13.572000 3.778619
4.633200 -13.572000 3.840825
4.680000 -13.572000 3.863642
4.726800 -13.572000 3.885149
4.773600 -13.572000 3.895255
4.820400 -13.572000 3.910501
4.867200 -13.572000 3.895576
4.914000 -13.572000 3.924451
4.960800 -13.572000 3.924451
5.007600 -13.572000 3.959920
5.054400 -13.572000 3.959920
5.101200 -13.572000 3.965364
5.148000 -13.572000 3.965364
5.194800 -13.572000 3.981147
5.241600 -13.572000 3.994988
5.288400 -13.572000 4.020497
5.335200 -13.572000 4.007225
5.382000 -13.572000 4.019333
5.428800 -13.572000 4.044372
5.475600 -13.572000 4.087252
5.522400 -13.572000 4.091377
5.569200 -13.572000 4.111471
5.616000 -13.572000 4.114345
5.662800 -13.572000 4.162586
5.709600 -13.572000 4.162586
5.756400 -13.572000 4.176617
5.803200 -13.572000 4.183493
5.850000 -13.572000 4.229307
5.896800 -13.572000 4.225081
5.943600 -13.572000 4.233425
5.990400 -13.572000 4.312811
6.037200 -13.572000 4.342817
6.084000 -13.572000 4.356934
6.130800 -13.572000 4.380886
6.177600 -13.572000 4.387190
6.224400 -13.572000 4.392894
6.271200 -13.572000 4.406957
6.318000 -13.572000 4.408542
6.364800 -13.572000 4.429923
6.411600 -13.572000 4.461078
6.458400 -13.572000 4.509918
6.505200 -13.572000 4.519410
6.552000 -13.572000 4.529890
6.598800 -13.572000 4.537745
6.645600 -13.572000 4.555136
6.692400 -13.572000 4.629754
6.739200 -13.572000 4.627971
6.786000 -13.572000 4.634932
6.832800 -13.572000 4.645137
6.879600 -13.572000 4.648744
6.926400 -13.572000 4.684057
6.973200 -13.572000 4.695375
7.020000 -13.572000 4.728354
7.066800 -13.572000 4.776213
7.113600 -13.572000 4.807607
7.160400 -13.572000 4.845205
7.207200 -13.572000 4.868999
7.254000 -13.572000 4.880146
7.300800 -13.572000 4.918133
7.347600 -13.572000 4.926455
7.394400 -13.572000 4.926455
7.441200 -13.572000 4.936736
7.488000 -13.572000 4.961062
7.534800 -13.572000 4.977114
7.581600 -13.572000 4.999379
7.628400 -13.572000 5.003662
7.675200 -13.572000 5.003662
7.722000 -13.572000 5.020411
7.768800 -13.572000 5.047213
7.815600 -13.572000 5.109442
7.862400 -13.572000 5.110461
7.909200 -13.572000 5.139947
7.956000 -13.572000 5.182246
8.002800 -13.572000 5.210713
8.049600 -13.572000 5.222719
8.096400 -13.572000 5.265407
8.143200 -13.572000 5.324987
8.190000 -13.572000 5.357220
8.236800 -13.572000 5.372221
8.283600 -13.572000 5.447666
8.330400 -13.572000 5.474412
8.377200 -13.572000 5.497308
8.424000 -13.572000 5.506919
8.470800 -13.572000 5.522686
8.517600 -13.572000 5.547026
8.564400 -13.572000 5.581697
8.611200 -13.572000 5.597576
8.658000 -13.572000 5.621182
8.704800 -13.572000 5.663193
8.751600 -13.572000 5.682301
8.798400 -13.572000 5.718200
8.845200 -13.572000 5.742260
8.892000 -13.572000 5.775219
8.938800 -13.572000 5.816270
8.985600 -13.572000 5.848919
9.032400 -13.572000 5.868731
9.079200 -13.572000 5.906655
9.126000 -13.572000 5.997639
9.172800 -13.572000 6.079601
9.219600 -13.572000 6.090203
9.266400 -13.572000 6.148568
9.313200 -13.572000 6.187117
9.360000 -13.572000 6.195030
9.406800 -13.572000 6.234595
9.453600 -13.572000 6.260464
9.500400 -13.572000 6.293107
9.547200 -13.572000 6.353437
9.594000 -13.572000 6.376976
9.640800 -13.572000 6.437390
9.687600 -13.572000 6.500993
9.734400 -13.572000 6.565661
9.781200 -13.572000 6.584751
9.828000 -13.572000 6.615680
9.874800 -13.572000 6.645418
9.921600 -13.572000 6.680318
9.968400 -13.572000 6.733375
10.015200 -13.572000 6.749814
10.062000 -13.572000 6.766794
10.108800 -13.572000 6.811202
10.155600 -13.572000 6.837612
10.202400 -13.572000 6.853835
10.249200 -13.572000 6.918287
10.296000 -13.572000 6.987671
10.342800 -13.572000 7.028513
10.389600 -13.572000 7.063413
10.436400 -13.572000 7.126395
10.483200 -13.572000 7.198533
10.530000 -13.572000 7.278829
10.576800 -13.572000 7.338788
10.623600 -13.572000 7.447355
10.670400 -13.572000 7.521489
10.717200 -13.572000 7.599181
10.764000 -13.572000 7.645212
10.810800 -13.572000 7.665544
10.857600 -13.572000 7.676464
10.904400 -13.572000 7.676464
10.951200 -13.572000 7.713821
10.998000 -13.572000 7.781118
11.044800 -13.572000 8.000977
11.091600 -13.572000 8.150634
13.759200 -13.572000 6.706284
13.806000 -13.572000 6.664517
13.852800 -13.572000 6.652163
13.899600 -13.572000 6.643198
13.946400 -13.572000 6.637136
13.993200 -13.572000 6.633975
14.040000 -13.572000 6.628490
14.086800 -13.572000 6.629186
14.133600 -13.572000 6.624272
14.180400 -13.572000 6.624326
14.227200 -13.572000 6.624272
14.274000 -13.572000 6.622466
14.320800 -13.572000 6.622466
14.367600 -13.572000 6.624272
14.414400 -13.572000 6.624672
14.461200 -13.572000 6.615881
14.508000 -13.572000 6.615881
14.554800 -13.572000 6.620119
14.601600 -13.572000 6.617679
14.648400 -13.572000 6.612235
14.695200 -13.572000 6.607558
14.742000 -13.572000 6.605325
14.788800 -13.572000 6.603984
14.835600 -13.572000 6.605325
14.882400 -13.572000 6.603984
14.929200 -13.572000 6.607558
14.976000 -13.572000 6.618293
15.022800 -13.572000 6.622126
15.069600 -13.572000 6.614162
15.116400 -13.572000 6.622126
15.163200 -13.572000 6.613008
15.210000 -13.572000 6.614195
15.256800 -13.572000 6.636363
15.303600 -13.572000 6.643977
15.350400 -13.572000 6.643977
15.397200 -13.572000 6.636363
15.444000 -13.572000 6.627908
15.490800 -13.572000 6.623199
15.537600 -13.572000 6.616153
15.584400 -13.572000 6.599319
15.631200 -13.572000 6.593345
15.678000 -13.572000 6.579401
15.724800 -13.572000 6.574372
15.771600 -13.572000 6.508585
16.286400 -13.572000 5.091701
16.333200 -13.572000 5.057669
16.380000 -13.572000 5.022528
16.426800 -13.572000 5.005071
16.473600 -13.572000 5.004079
16.520400 -13.572000 5.001850
16.567200 -13.572000 5.004079
16.614000 -13.572000 5.001850
16.660800 -13.572000 4.991800
16.707600 -13.572000 4.989283
16.754400 -13.572000 4.969006
16.801200 -13.572000 4.938891
16.848000 -13.572000 4.911231
16.894800 -13.572000 4.883567
16.941600 -13.572000 4.807927
16.988400 -13.572000 4.740552
17.035200 -13.572000 4.579917
18.252000 -13.572000 -8.002140
18.298800 -13.572000 -8.003626
18.345600 -13.572000 -8.046869
18.392400 -13.572000 -8.117691
18.439200 -13.572000 -8.125487
18.486000 -13.572000 -8.151183
18.532800 -13.572000 -8.162189
18.579600 -13.572000 0.000000
18.626400 -13.572000 0.000000
18.673200 -13.572000 0.000000
-18.720000 -13.525200 0.000000
-18.673200 -13.525200 0.000000
-18.626400 -13.525200 0.000000
-18.579600 -13.525200 -7.820871
-18.532800 -13.525200 -7.820871
-18.486000 -13.525200 -7.822591
-18.439200 -13.525200 -7.822591
-18.392400 -13.525200 -7.822591
-18.345600 -13.525200 -7.820871
-18.298800 -13.525200 -7.822591
-18.252000 -13.525200 -7.848715
-18.205200 -13.525200 -7.848715
-18.158400 -13.525200 -7.842290
-18.111600 -13.525200 -7.825323
-18.064800 -13.525200 -7.825323
-18.018000 -13.525200 -7.853012
-17.971200 -13.525200 -7.853012
-17.924400 -13.525200 -7.817101
-17.877600 -13.525200 -7.845508
-17.830800 -13.525200 -7.850616
-17.784000 -13.525200 -7.850616
-17.737200 -13.525200 -7.851865
-17.690400 -13.525200 -7.850616
-17.643600 -13.525200 -7.844056
-17.596800 -13.525200 -7.833561
-17.550000 -13.525200 -7.829010
-17.503200 -13.525200 -7.806165
-17.456400 -13.525200 -7.803151
-17.409600 -13.525200 -7.782885
-17.362800 -13.525200 -7.767369
-17.316000 -13.525200 -7.743261
-17.269200 -13.525200 -7.726487
-17.222400 -13.525200 -7.718845
-17.175600 -13.525200 -7.678348
-17.128800 -13.525200 -7.657217
-17.082000 -13.525200 -7.623513
-16.707600 -13.525200 -6.417474
-16.567200 -13.525200 -6.159804
-15.818400 -13.525200 4.915667
-15.771600 -13.525200 4.945280
-15.724800 -13.525200 4.980600
-15.678000 -13.525200 5.002059
-15.631200 -13.525200 5.025520
-15.584400 -13.525200 5.063038
-15.537600 -13.525200 5.079937
-15.490800 -13.525200 5.096994
-15.444000 -13.525200 5.110672
-15.397200 -13.525200 5.124307
-15.350400 -13.525200 5.143154
-15.303600 -13.525200 5.166737
-15.256800 -13.525200 5.182276
-14.788800 -13.525200 6.582806
-14.742000 -13.525200 6.616294
-14.695200 -13.525200 6.655679
-14.648400 -13.525200 6.668703
-14.601600 -13.525200 6.686097
-14.554800 -13.525200 6.700044
-14.508000 -13.525200 6.703586
-14.461200 -13.525200 6.717478
-14.414400 -13.525200 6.719415
-14.367600 -13.525200 6.719415
-14.320800 -13.525200 6.719415
-14.274000 -13.525200 6.719415
-14.227200 -13.525200 6.719276
-14.180400 -13.525200 6.717478
-14.133600 -13.525200 6.716062
-14.086800 -13.525200 6.711517
-14.040000 -13.525200 6.709979
-13.993200 -13.525200 6.703716
-13.946400 -13.525200 6.708187
-13.899600 -13.525200 6.710968
-13.852800 -13.525200 6.706730
-13.806000 -13.525200 6.710968
-13.759200 -13.525200 6.710968
-13.712400 -13.525200 6.710968
-13.665600 -13.525200 6.710968
-13.618800 -13.525200 6.706730
-13.572000 -13.525200 6.705159
-13.525200 -13.525200 6.703301
-13.478400 -13.525200 6.704665
-13.431600 -13.525200 6.710363
-13.384800 -13.525200 6.714339
-13.338000 -13.525200 6.715972
-13.291200 -13.525200 6.714339
-13.244400 -13.525200 6.713641
-13.197600 -13.525200 6.715972
-13.150800 -13.525200 6.706740
-13.104000 -13.525200 6.705034
-13.057200 -13.525200 6.703450
-13.010400 -13.525200 6.706740
-12.963600 -13.525200 6.712938
-12.916800 -13.525200 6.720500
-12.870000 -13.525200 6.726721
-12.823200 -13.525200 6.771211
-12.776400 -13.525200 6.833441
-8.985600 -13.525200 7.633966
-8.938800 -13.525200 7.540936
-8.892000 -13.525200 7.440278
-8.845200 -13.525200 7.284683
-8.798400 -13.525200 7.096841
-8.751600 -13.525200 6.975828
-8.704800 -13.525200 6.798724
-8.658000 -13.525200 6.725767
-8.611200 -13.525200 6.642458
-8.564400 -13.525200 6.624318
-8.517600 -13.525200 6.582684
-8.470800 -13.525200 6.512724
-8.424000 -13.525200 6.424401
-8.377200 -13.525200 6.308850
-8.330400 -13.525200 6.270081
-8.283600 -13.525200 6.182173
-8.236800 -13.525200 6.154590
-8.190000 -13.525200 6.014558
-8.143200 -13.525200 5.967183
-8.096400 -13.525200 5.936531
-8.049600 -13.525200 5.920829
-8.002800 -13.525200 5.830365
-7.956000 -13.525200 5.791555
-7.909200 -13.525200 5.756922
-7.862400 -13.525200 5.691183
-7.815600 -13.525200 5.635761
-7.768800 -13.525200 5.604178
-7.722000 -13.525200 5.566483
-7.675200 -13.525200 5.517596
-7.628400 -13.525200 5.492185
-7.581600 -13.525200 5.420283
-7.534800 -13.525200 5.385518
-7.488000 -13.525200 5.376568
-7.441200 -13.525200 5.347399
-7.394400 -13.525200 5.281902
-7.347600 -13.525200 5.248519
-7.300800 -13.525200 5.208025
-7.254000 -13.525200 5.198217
-7.207200 -13.525200 5.164098
-7.160400 -13.525200 5.124490
-7.113600 -13.525200 5.094727
-7.066800 -13.525200 5.076897
-7.020000 -13.525200 5.059210
-6.973200 -13.525200 5.030893
-6.926400 -13.525200 4.977424
-6.879600 -13.525200 4.942169
-6.832800 -13.525200 4.928419
-6.786000 -13.525200 4.847021
-6.739200 -13.525200 4.816264
-6.692400 -13.525200 4.785054
-6.645600 -13.525200 4.753747
-6.598800 -13.525200 4.735613
-6.552000 -13.525200 4.708812
-6.505200 -13.525200 4.678058
-6.458400 -13.525200 4.651271
-6.411600 -13.525200 4.607184
-6.364800 -13.525200 4.575122
-6.318000 -13.525200 4.560818
-6.271200 -13.525200 4.546555
-6.224400 -13.525200 4.512660
-6.177600 -13.525200 4.475912
-6.130800 -13.525200 4.461325
-6.084000 -13.525200 4.451172
-6.037200 -13.525200 4.439010
-5.990400 -13.525200 4.412872
-5.943600 -13.525200 4.409867
-5.896800 -13.525200 4.359820
-5.850000 -13.525200 4.356730
-5.803200 -13.525200 4.330699
-5.756400 -13.525200 4.298471
-5.709600 -13.525200 4.262638
-5.662800 -13.525200 4.250084
-5.616000 -13.525200 4.235522
-5.569200 -13.525200 4.217819
-5.522400 -13.525200 4.187234
-5.475600 -13.525200 4.171968
-5.428800 -13.525200 4.166457
-5.382000 -13.525200 4.151546
-5.335200 -13.525200 4.104010
-5.288400 -13.525200 4.094942
-5.241600 -13.525200 4.071724
-5.194800 -13.525200 4.061254
-5.148000 -13.525200 4.031881
-5.101200 -13.525200 4.020135
-5.054400 -13.525200 4.000585
-5.007600 -13.525200 3.972923
-4.960800 -13.525200 3.923881
-4.914000 -13.525200 3.915155
-4.867200 -13.525200 3.890663
-4.820400 -13.525200 3.840392
-4.773600 -13.525200 3.825137
-4.726800 -13.525200 3.808183
-4.680000 -13.525200 3.792651
-4.633200 -13.525200 3.755849
-4.586400 -13.525200 3.790904
-4.539600 -13.525200 3.768901
-4.492800 -13.525200 3.737918
-4.446000 -13.525200 3.718686
-4.399200 -13.525200 3.713905
-4.352400 -13.525200 3.702237
-4.305600 -13.525200 3.672763
-4.258800 -13.525200 3.647056
-4.212000 -13.525200 3.618456
-4.165200 -13.525200 3.605669
-4.118400 -13.525200 3.572396
-4.071600 -13.525200 3.546700
-4.024800 -13.525200 3.494938
-3.978000 -13.525200 3.478687
-3.931200 -13.525200 3.467058
-3.884400 -13.525200 3.467058
-3.837600 -13.525200 3.442626
-3.790800 -13.525200 3.450291
-3.744000 -13.525200 3.435719
-3.697200 -13.525200 3.422886
-3.650400 -13.525200 3.416546
-3.603600 -13.525200 3.410487
-3.556800 -13.525200 3.410487
-3.510000 -13.525200 3.400107
-3.463200 -13.525200 3.394718
-3.416400 -13.525200 3.379293
-3.369600 -13.525200 3.365108
-3.322800 -13.525200 3.356260
-3.276000 -13.525200 3.356260
-3.229200 -13.525200 3.329982
-3.182400 -13.525200 3.297292
-3.135600 -13.525200 3.288340
-3.088800 -13.525200 3.269678
-3.042000 -13.525200 3.232481
-2.995200 -13.525200 3.228315
-2.948400 -13.525200 3.221300
-2.901600 -13.525200 3.218050
-2.854800 -13.525200 3.216294
-2.808000 -13.525200 3.195830
-2.761200 -13.525200 3.168015
-2.714400 -13.525200 3.143806
-2.667600 -13.525200 3.143806
-2.620800 -13.525200 3.157524
-2.574000 -13.525200 3.128055
-2.527200 -13.525200 3.109333
-2.480400 -13.525200 3.094639
-2.433600 -13.525200 3.094185
-2.386800 -13.525200 3.083254
-2.340000 -13.525200 3.048671
-2.293200 -13.525200 3.038747
-2.246400 -13.525200 3.027774
-2.199600 -13.525200 3.008796
-2.152800 -13.525200 3.008186
-2.106000 -13.525200 2.976589
-2.059200 -13.525200 2.962050
-2.012400 -13.525200 2.961342
-1.965600 -13.525200 2.961342
-1.918800 -13.525200 2.930886
-1.872000 -13.525200 2.921893
-1.825200 -13.525200 2.921430
-1.778400 -13.525200 2.921893
-1.731600 -13.525200 2.914686
-1.684800 -13.525200 2.896342
-1.638000 -13.525200 2.899610
-1.591200 -13.525200 2.885975
-1.544400 -13.525200 2.869337
-1.497600 -13.525200 2.865778
-1.450800 -13.525200 2.865778
-1.404000 -13.525200 2.869337
-1.357200 -13.525200 2.856759
-1.310400 -13.525200 2.851512
-1.263600 -13.525200 2.849306
-1.216800 -13.525200 2.850119
-1.170000 -13.525200 2.850119
-1.123200 -13.525200 2.850119
-1.076400 -13.525200 2.850119
-1.029600 -13.525200 2.851970
-0.982800 -13.525200 2.849306
-0.936000 -13.525200 2.829600
-0.889200 -13.525200 2.811437
-0.842400 -13.525200 2.792076
-0.795600 -13.525200 2.792076
-0.748800 -13.525200 2.792076
-0.702000 -13.525200 2.792076
-0.655200 -13.525200 2.792076
-0.608400 -13.525200 2.788463
-0.561600 -13.525200 2.786079
-0.514800 -13.525200 2.786079
-0.468000 -13.525200 2.786079
-0.421200 -13.525200 2.776576
-0.374400 -13.525200 2.788463
-0.327600 -13.525200 2.806870
-0.280800 -13.525200 2.812846
-0.234000 -13.525200 2.810543
-0.187200 -13.525200 2.810543
-0.140400 -13.525200 2.803972
-0.093600 -13.525200 2.806870
-0.046800 -13.525200 2.802710
0.000000 -13.525200 2.797593
0.046800 -13.525200 2.797593
0.093600 -13.525200 2.801870
0.140400 -13.525200 2.807210
0.187200 -13.525200 2.813734
0.234000 -13.525200 2.826121
0.280800 -13.525200 2.816604
0.327600 -13.525200 2.818858
0.374400 -13.525200 2.813006
0.421200 -13.525200 2.813006
0.468000 -13.525200 2.813006
0.514800 -13.525200 2.813006
0.561600 -13.525200 2.819003
0.608400 -13.525200 2.832953
0.655200 -13.525200 2.851420
0.702000 -13.525200 2.858803
0.748800 -13.525200 2.873802
0.795600 -13.525200 2.879672
0.842400 -13.525200 2.879672
0.889200 -13.525200 2.879672
0.936000 -13.525200 2.858803
0.982800 -13.525200 2.858803
1.029600 -13.525200 2.895012
1.076400 -13.525200 2.903571
1.123200 -13.525200 2.909316
1.170000 -13.525200 2.911465
1.216800 -13.525200 2.910644
1.263600 -13.525200 2.907169
1.310400 -13.525200 2.919832
1.357200 -13.525200 2.910644
1.404000 -13.525200 2.919832
1.450800 -13.525200 2.910644
1.497600 -13.525200 2.926933
1.544400 -13.525200 2.926933
1.591200 -13.525200 2.939336
1.638000 -13.525200 2.939336
1.684800 -13.525200 2.969345
1.731600 -13.525200 2.975721
1.778400 -13.525200 2.989983
1.825200 -13.525200 2.989983
1.872000 -13.525200 2.997240
1.918800 -13.525200 3.007407
1.965600 -13.525200 3.007407
2.012400 -13.525200 3.029799
2.059200 -13.525200 3.019330
2.106000 -13.525200 3.014699
2.152800 -13.525200 3.019330
2.199600 -13.525200 3.028414
2.246400 -13.525200 3.070519
2.293200 -13.525200 3.091175
2.340000 -13.525200 3.091175
2.386800 -13.525200 3.091175
2.433600 -13.525200 3.108482
2.480400 -13.525200 3.120427
2.527200 -13.525200 3.130300
2.574000 -13.525200 3.124441
2.620800 -13.525200 3.153398
2.667600 -13.525200 3.158320
2.714400 -13.525200 3.174660
2.761200 -13.525200 3.187340
2.808000 -13.525200 3.190385
2.854800 -13.525200 3.214420
2.901600 -13.525200 3.234493
2.948400 -13.525200 3.266353
2.995200 -13.525200 3.296094
3.042000 -13.525200 3.311337
3.088800 -13.525200 3.324100
3.135600 -13.525200 3.325191
3.182400 -13.525200 3.318852
3.229200 -13.525200 3.318852
3.276000 -13.525200 3.335914
3.322800 -13.525200 3.344020
3.369600 -13.525200 3.366104
3.416400 -13.525200 3.373918
3.463200 -13.525200 3.388661
3.510000 -13.525200 3.404949
3.556800 -13.525200 3.428329
3.603600 -13.525200 3.435229
3.650400 -13.525200 3.448114
3.697200 -13.525200 3.455563
3.744000 -13.525200 3.477851
3.790800 -13.525200 3.501899
3.837600 -13.525200 3.501899
3.884400 -13.525200 3.502881
3.931200 -13.525200 3.550073
3.978000 -13.525200 3.523251
4.024800 -13.525200 3.543058
4.071600 -13.525200 3.560211
4.118400 -13.525200 3.562631
4.165200 -13.525200 3.564478
4.212000 -13.525200 3.605585
4.258800 -13.525200 3.593013
4.305600 -13.525200 3.605694
4.352400 -13.525200 3.627546
4.399200 -13.525200 3.643125
4.446000 -13.525200 3.694264
4.492800 -13.525200 3.700858
4.539600 -13.525200 3.716476
4.586400 -13.525200 3.731338
4.633200 -13.525200 3.810699
4.680000 -13.525200 3.840825
4.726800 -13.525200 3.862194
4.773600 -13.525200 3.863642
4.820400 -13.525200 3.866312
4.867200 -13.525200 3.866312
4.914000 -13.525200 3.873967
4.960800 -13.525200 3.894410
5.007600 -13.525200 3.905974
5.054400 -13.525200 3.905974
5.101200 -13.525200 3.908653
5.148000 -13.525200 3.926121
5.194800 -13.525200 3.959920
5.241600 -13.525200 3.965364
5.288400 -13.525200 3.980299
5.335200 -13.525200 3.980299
5.382000 -13.525200 3.994988
5.428800 -13.525200 4.019333
5.475600 -13.525200 4.044372
5.522400 -13.525200 4.084054
5.569200 -13.525200 4.111471
5.616000 -13.525200 4.114345
5.662800 -13.525200 4.135988
5.709600 -13.525200 4.156755
5.756400 -13.525200 4.170394
5.803200 -13.525200 4.170394
5.850000 -13.525200 4.207214
5.896800 -13.525200 4.213453
5.943600 -13.525200 4.229848
5.990400 -13.525200 4.262869
6.037200 -13.525200 4.334045
6.084000 -13.525200 4.342817
6.130800 -13.525200 4.356934
6.177600 -13.525200 4.365067
6.224400 -13.525200 4.381852
6.271200 -13.525200 4.387190
6.318000 -13.525200 4.393451
6.364800 -13.525200 4.408542
6.411600 -13.525200 4.460226
6.458400 -13.525200 4.480723
6.505200 -13.525200 4.509918
6.552000 -13.525200 4.520227
6.598800 -13.525200 4.537745
6.645600 -13.525200 4.566782
6.692400 -13.525200 4.634932
6.739200 -13.525200 4.627971
6.786000 -13.525200 4.643641
6.832800 -13.525200 4.658503
6.879600 -13.525200 4.659475
6.926400 -13.525200 4.689718
6.973200 -13.525200 4.704765
7.020000 -13.525200 4.760533
7.066800 -13.525200 4.797773
7.113600 -13.525200 4.840122
7.160400 -13.525200 4.852651
7.207200 -13.525200 4.868999
7.254000 -13.525200 4.888659
7.300800 -13.525200 4.894199
7.347600 -13.525200 4.894199
7.394400 -13.525200 4.912769
7.441200 -13.525200 4.919998
7.488000 -13.525200 4.933993
7.534800 -13.525200 4.948713
7.581600 -13.525200 4.985715
7.628400 -13.525200 4.999379
7.675200 -13.525200 5.007819
7.722000 -13.525200 5.017099
7.768800 -13.525200 5.032843
7.815600 -13.525200 5.043479
7.862400 -13.525200 5.047221
7.909200 -13.525200 5.110461
7.956000 -13.525200 5.145899
8.002800 -13.525200 5.182246
8.049600 -13.525200 5.182246
8.096400 -13.525200 5.237564
8.143200 -13.525200 5.312692
8.190000 -13.525200 5.326263
8.236800 -13.525200 5.341707
8.283600 -13.525200 5.395553
8.330400 -13.525200 5.468745
8.377200 -13.525200 5.486059
8.424000 -13.525200 5.501664
8.470800 -13.525200 5.518871
8.517600 -13.525200 5.544056
8.564400 -13.525200 5.576865
8.611200 -13.525200 5.584740
8.658000 -13.525200 5.621182
8.704800 -13.525200 5.663193
8.751600 -13.525200 5.678292
8.798400 -13.525200 5.710882
8.845200 -13.525200 5.733443
8.892000 -13.525200 5.751520
8.938800 -13.525200 5.775219
8.985600 -13.525200 5.805596
9.032400 -13.525200 5.830688
9.079200 -13.525200 5.848919
9.126000 -13.525200 5.923338
9.172800 -13.525200 6.001561
9.219600 -13.525200 6.071320
9.266400 -13.525200 6.117923
9.313200 -13.525200 6.160755
9.360000 -13.525200 6.188206
9.406800 -13.525200 6.234595
9.453600 -13.525200 6.254565
9.500400 -13.525200 6.289211
9.547200 -13.525200 6.353437
9.594000 -13.525200 6.376976
9.640800 -13.525200 6.437390
9.687600 -13.525200 6.500993
9.734400 -13.525200 6.544968
9.781200 -13.525200 6.582523
9.828000 -13.525200 6.615680
9.874800 -13.525200 6.645418
9.921600 -13.525200 6.670161
9.968400 -13.525200 6.719097
10.015200 -13.525200 6.759453
10.062000 -13.525200 6.772388
10.108800 -13.525200 6.811202
10.155600 -13.525200 6.838287
10.202400 -13.525200 6.875012
10.249200 -13.525200 6.918287
10.296000 -13.525200 6.989117
10.342800 -13.525200 7.035944
10.389600 -13.525200 7.072558
10.436400 -13.525200 7.126395
10.483200 -13.525200 7.199937
10.530000 -13.525200 7.278829
10.576800 -13.525200 7.363105
10.623600 -13.525200 7.464560
10.670400 -13.525200 7.562043
10.717200 -13.525200 7.599648
10.764000 -13.525200 7.661040
10.810800 -13.525200 7.670670
10.857600 -13.525200 7.697512
10.904400 -13.525200 7.737437
10.951200 -13.525200 7.788160
10.998000 -13.525200 7.836383
11.044800 -13.525200 8.009621
11.091600 -13.525200 8.197713
13.806000 -13.525200 6.668111
13.852800 -13.525200 6.663603
13.899600 -13.525200 6.645819
13.946400 -13.525200 6.642926
13.993200 -13.525200 6.637136
14.040000 -13.525200 6.628490
14.086800 -13.525200 6.624326
14.133600 -13.525200 6.612784
14.180400 -13.525200 6.619312
14.227200 -13.525200 6.617858
14.274000 -13.525200 6.613602
14.320800 -13.525200 6.620119
14.367600 -13.525200 6.622466
14.414400 -13.525200 6.624272
14.461200 -13.525200 6.617679
14.508000 -13.525200 6.612235
14.554800 -13.525200 6.617679
14.601600 -13.525200 6.612235
14.648400 -13.525200 6.611488
14.695200 -13.525200 6.605325
14.742000 -13.525200 6.603984
14.788800 -13.525200 6.603984
14.835600 -13.525200 6.605660
14.882400 -13.525200 6.603984
14.929200 -13.525200 6.608996
14.976000 -13.525200 6.611796
15.022800 -13.525200 6.611796
15.069600 -13.525200 6.611796
15.116400 -13.525200 6.608050
15.163200 -13.525200 6.598964
15.210000 -13.525200 6.613008
15.256800 -13.525200 6.623120
15.303600 -13.525200 6.625760
15.350400 -13.525200 6.636363
15.397200 -13.525200 6.639300
15.444000 -13.525200 6.639300
15.490800 -13.525200 6.630181
15.537600 -13.525200 6.625863
15.584400 -13.525200 6.606480
15.631200 -13.525200 6.594625
15.678000 -13.525200 6.583593
15.724800 -13.525200 6.577587
15.771600 -13.525200 6.551216
16.286400 -13.525200 5.104382
16.333200 -13.525200 5.085418
16.380000 -13.525200 5.022577
16.426800 -13.525200 5.006611
16.473600 -13.525200 5.004079
16.520400 -13.525200 5.000857
16.567200 -13.525200 5.001850
16.614000 -13.525200 4.993558
16.660800 -13.525200 4.991800
16.707600 -13.525200 4.991800
16.754400 -13.525200 4.980767
16.801200 -13.525200 4.949790
16.848000 -13.525200 4.938891
16.894800 -13.525200 4.915128
16.941600 -13.525200 4.864577
16.988400 -13.525200 4.803426
18.345600 -13.525200 -8.115291
18.392400 -13.525200 -8.124991
18.439200 -13.525200 -8.174774
18.486000 -13.525200 -8.195405
18.532800 -13.525200 -8.206143
18.579600 -13.525200 0.000000
18.626400 -13.525200 0.000000
18.673200 -13.525200 0.000000
-18.720000 -13.478400 0.000000
-18.673200 -13.478400 0.000000
-18.626400 -13.478400 0.000000
-18.579600 -13.478400 -7.819223
-18.532800 -13.478400 -7.819223
-18.486000 -13.478400 -7.820871
-18.439200 -13.478400 -7.820871
-18.392400 -13.478400 -7.822591
-18.345600 -13.478400 -7.820871
-18.298800 -13.478400 -7.803942
-18.252000 -13.478400 -7.827614
-18.205200 -13.478400 -7.827614
-18.158400 -13.478400 -7.818395
-18.111600 -13.478400 -7.818395
-18.064800 -13.478400 -7.818395
-18.018000 -13.478400 -7.840681
-17.971200 -13.478400 -7.842290
-17.924400 -13.478400 -7.818395
-17.877600 -13.478400 -7.842412
-17.830800 -13.478400 -7.861015
-17.784000 -13.478400 -7.864956
-17.737200 -13.478400 -7.900693
-17.690400 -13.478400 -7.851865
-17.643600 -13.478400 -7.850616
-17.596800 -13.478400 -7.844056
-17.550000 -13.478400 -7.833561
-17.503200 -13.478400 -7.806165
-17.456400 -13.478400 -7.794287
-17.409600 -13.478400 -7.777907
-17.362800 -13.478400 -7.760530
-17.316000 -13.478400 -7.730085
-17.269200 -13.478400 -7.707369
-17.222400 -13.478400 -7.707369
-17.175600 -13.478400 -7.664321
-17.128800 -13.478400 -7.649128
-15.865200 -13.478400 4.895561
-15.818400 -13.478400 4.917371
-15.771600 -13.478400 4.952385
-15.724800 -13.478400 4.997807
-15.678000 -13.478400 5.011657
-15.631200 -13.478400 5.031290
-15.584400 -13.478400 5.063038
-15.537600 -13.478400 5.081646
-15.490800 -13.478400 5.098829
-15.444000 -13.478400 5.124307
-15.397200 -13.478400 5.132496
-15.350400 -13.478400 5.146306
-15.303600 -13.478400 5.170596
-14.788800 -13.478400 6.608817
-14.742000 -13.478400 6.642060
-14.695200 -13.478400 6.660741
-14.648400 -13.478400 6.686097
-14.601600 -13.478400 6.694037
-14.554800 -13.478400 6.700727
-14.508000 -13.478400 6.719276
-14.461200 -13.478400 6.723963
-14.414400 -13.478400 6.725897
-14.367600 -13.478400 6.723963
-14.320800 -13.478400 6.723997
-14.274000 -13.478400 6.723997
-14.227200 -13.478400 6.723997
-14.180400 -13.478400 6.722272
-14.133600 -13.478400 6.722034
-14.086800 -13.478400 6.716062
-14.040000 -13.478400 6.709979
-13.993200 -13.478400 6.705965
-13.946400 -13.478400 6.709979
-13.899600 -13.478400 6.711696
-13.852800 -13.478400 6.715634
-13.806000 -13.478400 6.710968
-13.759200 -13.478400 6.710968
-13.712400 -13.478400 6.714807
-13.665600 -13.478400 6.710968
-13.618800 -13.478400 6.710363
-13.572000 -13.478400 6.709635
-13.525200 -13.478400 6.709635
-13.478400 -13.478400 6.714807
-13.431600 -13.478400 6.718016
-13.384800 -13.478400 6.718016
-13.338000 -13.478400 6.718016
-13.291200 -13.478400 6.716641
-13.244400 -13.478400 6.716641
-13.197600 -13.478400 6.717925
-13.150800 -13.478400 6.713641
-13.104000 -13.478400 6.709517
-13.057200 -13.478400 6.709517
-13.010400 -13.478400 6.717925
-12.963600 -13.478400 6.726721
-12.916800 -13.478400 6.747812
-12.870000 -13.478400 6.762208
-12.823200 -13.478400 6.809147
-12.776400 -13.478400 6.879831
-8.985600 -13.478400 7.623787
-8.938800 -13.478400 7.535757
-8.892000 -13.478400 7.398549
-8.845200 -13.478400 7.239837
-8.798400 -13.478400 6.999345
-8.751600 -13.478400 6.898130
-8.704800 -13.478400 6.762980
-8.658000 -13.478400 6.650879
-8.611200 -13.478400 6.636113
-8.564400 -13.478400 6.588016
-8.517600 -13.478400 6.554572
-8.470800 -13.478400 6.501868
-8.424000 -13.478400 6.389866
-8.377200 -13.478400 6.301636
-8.330400 -13.478400 6.265108
-8.283600 -13.478400 6.182173
-8.236800 -13.478400 6.095486
-8.190000 -13.478400 5.974022
-8.143200 -13.478400 5.967183
-8.096400 -13.478400 5.931065
-8.049600 -13.478400 5.918224
-8.002800 -13.478400 5.856108
-7.956000 -13.478400 5.799369
-7.909200 -13.478400 5.759433
-7.862400 -13.478400 5.691183
-7.815600 -13.478400 5.654120
-7.768800 -13.478400 5.619473
-7.722000 -13.478400 5.574621
-7.675200 -13.478400 5.520805
-7.628400 -13.478400 5.496283
-7.581600 -13.478400 5.440761
-7.534800 -13.478400 5.385756
-7.488000 -13.478400 5.380967
-7.441200 -13.478400 5.352574
-7.394400 -13.478400 5.298646
-7.347600 -13.478400 5.238698
-7.300800 -13.478400 5.201539
-7.254000 -13.478400 5.174656
-7.207200 -13.478400 5.138199
-7.160400 -13.478400 5.098938
-7.113600 -13.478400 5.067312
-7.066800 -13.478400 5.062127
-7.020000 -13.478400 5.051689
-6.973200 -13.478400 5.005490
-6.926400 -13.478400 4.973465
-6.879600 -13.478400 4.932570
-6.832800 -13.478400 4.854317
-6.786000 -13.478400 4.833940
-6.739200 -13.478400 4.788483
-6.692400 -13.478400 4.775343
-6.645600 -13.478400 4.753747
-6.598800 -13.478400 4.745536
-6.552000 -13.478400 4.708812
-6.505200 -13.478400 4.678058
-6.458400 -13.478400 4.646950
-6.411600 -13.478400 4.599056
-6.364800 -13.478400 4.575122
-6.318000 -13.478400 4.560818
-6.271200 -13.478400 4.546555
-6.224400 -13.478400 4.512660
-6.177600 -13.478400 4.475912
-6.130800 -13.478400 4.467587
-6.084000 -13.478400 4.458774
-6.037200 -13.478400 4.440872
-5.990400 -13.478400 4.421371
-5.943600 -13.478400 4.413663
-5.896800 -13.478400 4.403308
-5.850000 -13.478400 4.360227
-5.803200 -13.478400 4.347453
-5.756400 -13.478400 4.302160
-5.709600 -13.478400 4.262638
-5.662800 -13.478400 4.238385
-5.616000 -13.478400 4.219222
-5.569200 -13.478400 4.194525
-5.522400 -13.478400 4.176327
-5.475600 -13.478400 4.171968
-5.428800 -13.478400 4.167577
-5.382000 -13.478400 4.155680
-5.335200 -13.478400 4.110243
-5.288400 -13.478400 4.086929
-5.241600 -13.478400 4.067185
-5.194800 -13.478400 4.053815
-5.148000 -13.478400 4.031881
-5.101200 -13.478400 4.018256
-5.054400 -13.478400 4.000585
-5.007600 -13.478400 3.942148
-4.960800 -13.478400 3.923327
-4.914000 -13.478400 3.902745
-4.867200 -13.478400 3.848431
-4.820400 -13.478400 3.827128
-4.773600 -13.478400 3.814245
-4.726800 -13.478400 3.803515
-4.680000 -13.478400 3.790904
-4.633200 -13.478400 3.755849
-4.586400 -13.478400 3.768901
-4.539600 -13.478400 3.768901
-4.492800 -13.478400 3.738617
-4.446000 -13.478400 3.718152
-4.399200 -13.478400 3.702237
-4.352400 -13.478400 3.694521
-4.305600 -13.478400 3.665087
-4.258800 -13.478400 3.618456
-4.212000 -13.478400 3.591161
-4.165200 -13.478400 3.562246
-4.118400 -13.478400 3.550485
-4.071600 -13.478400 3.518492
-4.024800 -13.478400 3.484274
-3.978000 -13.478400 3.471579
-3.931200 -13.478400 3.442951
-3.884400 -13.478400 3.442951
-3.837600 -13.478400 3.438249
-3.790800 -13.478400 3.438249
-3.744000 -13.478400 3.422886
-3.697200 -13.478400 3.421237
-3.650400 -13.478400 3.412803
-3.603600 -13.478400 3.400107
-3.556800 -13.478400 3.399215
-3.510000 -13.478400 3.394920
-3.463200 -13.478400 3.388011
-3.416400 -13.478400 3.358802
-3.369600 -13.478400 3.358802
-3.322800 -13.478400 3.329982
-3.276000 -13.478400 3.329982
-3.229200 -13.478400 3.297809
-3.182400 -13.478400 3.269678
-3.135600 -13.478400 3.267558
-3.088800 -13.478400 3.255905
-3.042000 -13.478400 3.220949
-2.995200 -13.478400 3.218050
-2.948400 -13.478400 3.198033
-2.901600 -13.478400 3.152765
-2.854800 -13.478400 3.161258
-2.808000 -13.478400 3.147807
-2.761200 -13.478400 3.122493
-2.714400 -13.478400 3.109333
-2.667600 -13.478400 3.122493
-2.620800 -13.478400 3.122493
-2.574000 -13.478400 3.094639
-2.527200 -13.478400 3.089078
-2.480400 -13.478400 3.066564
-2.433600 -13.478400 3.064697
-2.386800 -13.478400 3.063632
-2.340000 -13.478400 3.017284
-2.293200 -13.478400 3.012588
-2.246400 -13.478400 3.008186
-2.199600 -13.478400 2.980426
-2.152800 -13.478400 2.970969
-2.106000 -13.478400 2.913767
-2.059200 -13.478400 2.909256
-2.012400 -13.478400 2.903465
-1.965600 -13.478400 2.897476
-1.918800 -13.478400 2.897476
-1.872000 -13.478400 2.885975
-1.825200 -13.478400 2.896342
-1.778400 -13.478400 2.890402
-1.731600 -13.478400 2.877585
-1.684800 -13.478400 2.866512
-1.638000 -13.478400 2.866512
-1.591200 -13.478400 2.859876
-1.544400 -13.478400 2.845903
-1.497600 -13.478400 2.840465
-1.450800 -13.478400 2.837914
-1.404000 -13.478400 2.835943
-1.357200 -13.478400 2.831957
-1.310400 -13.478400 2.830697
-1.263600 -13.478400 2.819601
-1.216800 -13.478400 2.819601
-1.170000 -13.478400 2.815175
-1.123200 -13.478400 2.811727
-1.076400 -13.478400 2.808182
-1.029600 -13.478400 2.808182
-0.982800 -13.478400 2.784908
-0.936000 -13.478400 2.787219
-0.889200 -13.478400 2.786723
-0.842400 -13.478400 2.784908
-0.795600 -13.478400 2.784908
-0.748800 -13.478400 2.786723
-0.702000 -13.478400 2.786079
-0.655200 -13.478400 2.786079
-0.608400 -13.478400 2.786079
-0.561600 -13.478400 2.781651
-0.514800 -13.478400 2.777870
-0.468000 -13.478400 2.776576
-0.421200 -13.478400 2.771002
-0.374400 -13.478400 2.776576
-0.327600 -13.478400 2.788463
-0.280800 -13.478400 2.805083
-0.234000 -13.478400 2.803972
-0.187200 -13.478400 2.803972
-0.140400 -13.478400 2.785727
-0.093600 -13.478400 2.785727
-0.046800 -13.478400 2.772524
0.000000 -13.478400 2.758264
0.046800 -13.478400 2.758264
0.093600 -13.478400 2.772524
0.140400 -13.478400 2.769496
0.187200 -13.478400 2.794366
0.234000 -13.478400 2.797593
0.280800 -13.478400 2.797593
0.327600 -13.478400 2.806427
0.374400 -13.478400 2.790905
0.421200 -13.478400 2.790905
0.468000 -13.478400 2.791821
0.514800 -13.478400 2.791821
0.561600 -13.478400 2.785143
0.608400 -13.478400 2.807681
0.655200 -13.478400 2.807681
0.702000 -13.478400 2.832953
0.748800 -13.478400 2.849224
0.795600 -13.478400 2.849224
0.842400 -13.478400 2.845799
0.889200 -13.478400 2.839252
0.936000 -13.478400 2.827696
0.982800 -13.478400 2.833446
1.029600 -13.478400 2.839252
1.076400 -13.478400 2.863020
1.123200 -13.478400 2.878392
1.170000 -13.478400 2.903571
1.216800 -13.478400 2.903571
1.263600 -13.478400 2.903571
1.310400 -13.478400 2.909316
1.357200 -13.478400 2.909316
1.404000 -13.478400 2.910644
1.450800 -13.478400 2.906611
1.497600 -13.478400 2.906611
1.544400 -13.478400 2.906611
1.591200 -13.478400 2.909934
1.638000 -13.478400 2.909934
1.684800 -13.478400 2.939336
1.731600 -13.478400 2.950715
1.778400 -13.478400 2.969345
1.825200 -13.478400 2.968030
1.872000 -13.478400 2.971715
1.918800 -13.478400 2.981586
1.965600 -13.478400 2.997240
2.012400 -13.478400 3.006614
2.059200 -13.478400 3.006614
2.106000 -13.478400 3.013003
2.152800 -13.478400 3.013003
2.199600 -13.478400 3.024504
2.246400 -13.478400 3.053512
2.293200 -13.478400 3.074012
2.340000 -13.478400 3.078597
2.386800 -13.478400 3.086213
2.433600 -13.478400 3.091175
2.480400 -13.478400 3.114580
2.527200 -13.478400 3.122447
2.574000 -13.478400 3.122447
2.620800 -13.478400 3.124441
2.667600 -13.478400 3.156517
2.714400 -13.478400 3.160653
2.761200 -13.478400 3.174660
2.808000 -13.478400 3.190385
2.854800 -13.478400 3.214420
2.901600 -13.478400 3.225285
2.948400 -13.478400 3.245408
2.995200 -13.478400 3.289412
3.042000 -13.478400 3.295705
3.088800 -13.478400 3.315988
3.135600 -13.478400 3.312381
3.182400 -13.478400 3.315988
3.229200 -13.478400 3.317361
3.276000 -13.478400 3.335914
3.322800 -13.478400 3.344020
3.369600 -13.478400 3.366104
3.416400 -13.478400 3.373918
3.463200 -13.478400 3.388661
3.510000 -13.478400 3.406736
3.556800 -13.478400 3.431679
3.603600 -13.478400 3.428329
3.650400 -13.478400 3.435229
3.697200 -13.478400 3.435229
3.744000 -13.478400 3.455563
3.790800 -13.478400 3.477851
3.837600 -13.478400 3.477851
3.884400 -13.478400 3.467569
3.931200 -13.478400 3.496190
3.978000 -13.478400 3.473175
4.024800 -13.478400 3.497804
4.071600 -13.478400 3.543058
4.118400 -13.478400 3.543058
4.165200 -13.478400 3.555609
4.212000 -13.478400 3.564258
4.258800 -13.478400 3.575751
4.305600 -13.478400 3.586583
4.352400 -13.478400 3.605061
4.399200 -13.478400 3.616928
4.446000 -13.478400 3.667619
4.492800 -13.478400 3.688036
4.539600 -13.478400 3.694264
4.586400 -13.478400 3.713362
4.633200 -13.478400 3.734328
4.680000 -13.478400 3.795250
4.726800 -13.478400 3.848527
4.773600 -13.478400 3.848527
4.820400 -13.478400 3.849464
4.867200 -13.478400 3.849881
4.914000 -13.478400 3.863642
4.960800 -13.478400 3.854773
5.007600 -13.478400 3.865629
5.054400 -13.478400 3.865629
5.101200 -13.478400 3.882311
5.148000 -13.478400 3.896384
5.194800 -13.478400 3.908653
5.241600 -13.478400 3.926121
5.288400 -13.478400 3.965364
5.335200 -13.478400 3.963163
5.382000 -13.478400 3.977239
5.428800 -13.478400 3.994988
5.475600 -13.478400 4.009396
5.522400 -13.478400 4.053328
5.569200 -13.478400 4.084054
5.616000 -13.478400 4.084054
5.662800 -13.478400 4.108282
5.709600 -13.478400 4.127927
5.756400 -13.478400 4.141352
5.803200 -13.478400 4.141352
5.850000 -13.478400 4.170394
5.896800 -13.478400 4.183493
5.943600 -13.478400 4.205236
5.990400 -13.478400 4.218412
6.037200 -13.478400 4.230712
6.084000 -13.478400 4.297584
6.130800 -13.478400 4.311493
6.177600 -13.478400 4.311493
6.224400 -13.478400 4.341225
6.271200 -13.478400 4.365488
6.318000 -13.478400 4.372289
6.364800 -13.478400 4.387190
6.411600 -13.478400 4.393451
6.458400 -13.478400 4.434140
6.505200 -13.478400 4.461943
6.552000 -13.478400 4.518787
6.598800 -13.478400 4.523449
6.645600 -13.478400 4.537745
6.692400 -13.478400 4.553706
6.739200 -13.478400 4.567526
6.786000 -13.478400 4.627971
6.832800 -13.478400 4.645137
6.879600 -13.478400 4.658503
6.926400 -13.478400 4.684057
6.973200 -13.478400 4.722527
7.020000 -13.478400 4.760533
7.066800 -13.478400 4.786694
7.113600 -13.478400 4.825281
7.160400 -13.478400 4.837148
7.207200 -13.478400 4.855512
7.254000 -13.478400 4.888659
7.300800 -13.478400 4.895917
7.347600 -13.478400 4.895917
7.394400 -13.478400 4.901765
7.441200 -13.478400 4.901765
7.488000 -13.478400 4.933523
7.534800 -13.478400 4.936736
7.581600 -13.478400 4.977114
7.628400 -13.478400 4.985715
7.675200 -13.478400 4.966768
7.722000 -13.478400 5.007819
7.768800 -13.478400 5.020411
7.815600 -13.478400 5.030062
7.862400 -13.478400 5.038362
7.909200 -13.478400 5.047221
7.956000 -13.478400 5.133763
8.002800 -13.478400 5.153373
8.049600 -13.478400 5.157216
8.096400 -13.478400 5.219085
8.143200 -13.478400 5.295304
8.190000 -13.478400 5.321562
8.236800 -13.478400 5.324987
8.283600 -13.478400 5.380096
8.330400 -13.478400 5.453146
8.377200 -13.478400 5.467155
8.424000 -13.478400 5.496174
8.470800 -13.478400 5.516602
8.517600 -13.478400 5.518871
8.564400 -13.478400 5.560696
8.611200 -13.478400 5.577174
8.658000 -13.478400 5.621182
8.704800 -13.478400 5.673387
8.751600 -13.478400 5.694992
8.798400 -13.478400 5.721482
8.845200 -13.478400 5.738549
8.892000 -13.478400 5.763568
8.938800 -13.478400 5.783096
8.985600 -13.478400 5.809550
9.032400 -13.478400 5.828069
9.079200 -13.478400 5.838644
9.126000 -13.478400 5.882492
9.172800 -13.478400 5.923338
9.219600 -13.478400 6.014626
9.266400 -13.478400 6.093915
9.313200 -13.478400 6.136140
9.360000 -13.478400 6.163548
9.406800 -13.478400 6.198070
9.453600 -13.478400 6.234595
9.500400 -13.478400 6.286669
9.547200 -13.478400 6.336437
9.594000 -13.478400 6.374609
9.640800 -13.478400 6.387711
9.687600 -13.478400 6.478452
9.734400 -13.478400 6.513018
9.781200 -13.478400 6.568900
9.828000 -13.478400 6.593248
9.874800 -13.478400 6.645418
9.921600 -13.478400 6.667726
9.968400 -13.478400 6.719097
10.015200 -13.478400 6.761605
10.062000 -13.478400 6.799552
10.108800 -13.478400 6.838287
10.155600 -13.478400 6.848299
10.202400 -13.478400 6.879320
10.249200 -13.478400 6.913090
10.296000 -13.478400 6.987671
10.342800 -13.478400 7.028513
10.389600 -13.478400 7.072558
10.436400 -13.478400 7.126395
10.483200 -13.478400 7.194801
10.530000 -13.478400 7.278829
10.576800 -13.478400 7.363105
10.623600 -13.478400 7.447355
10.670400 -13.478400 7.487395
10.717200 -13.478400 7.596657
10.764000 -13.478400 7.625848
10.810800 -13.478400 7.664240
10.857600 -13.478400 7.697512
10.904400 -13.478400 7.713821
10.951200 -13.478400 7.788160
10.998000 -13.478400 7.826936
11.044800 -13.478400 8.000977
11.091600 -13.478400 8.131334
13.852800 -13.478400 6.668111
13.899600 -13.478400 6.653365
13.946400 -13.478400 6.645819
13.993200 -13.478400 6.637828
14.040000 -13.478400 6.629635
14.086800 -13.478400 6.626831
14.133600 -13.478400 6.617858
14.180400 -13.478400 6.622466
14.227200 -13.478400 6.617858
14.274000 -13.478400 6.613602
14.320800 -13.478400 6.621613
14.367600 -13.478400 6.621613
14.414400 -13.478400 6.621613
14.461200 -13.478400 6.612235
14.508000 -13.478400 6.610559
14.554800 -13.478400 6.611953
14.601600 -13.478400 6.610559
14.648400 -13.478400 6.608397
14.695200 -13.478400 6.607558
14.742000 -13.478400 6.605325
14.788800 -13.478400 6.603984
14.835600 -13.478400 6.609502
14.882400 -13.478400 6.607558
14.929200 -13.478400 6.613008
14.976000 -13.478400 6.613568
15.022800 -13.478400 6.608050
15.069600 -13.478400 6.603582
15.116400 -13.478400 6.598964
15.163200 -13.478400 6.594139
15.210000 -13.478400 6.598964
15.256800 -13.478400 6.614162
15.303600 -13.478400 6.623120
15.350400 -13.478400 6.635639
15.397200 -13.478400 6.635996
15.444000 -13.478400 6.635639
15.490800 -13.478400 6.635080
15.537600 -13.478400 6.627908
15.584400 -13.478400 6.613062
15.631200 -13.478400 6.599319
15.678000 -13.478400 6.583593
15.724800 -13.478400 6.577587
15.771600 -13.478400 6.554086
16.333200 -13.478400 5.101058
16.380000 -13.478400 5.057669
16.426800 -13.478400 5.042579
16.473600 -13.478400 5.016898
16.520400 -13.478400 5.004465
16.567200 -13.478400 5.005071
16.614000 -13.478400 5.005071
16.660800 -13.478400 4.997258
16.707600 -13.478400 4.997258
16.754400 -13.478400 4.984985
16.801200 -13.478400 4.965259
16.848000 -13.478400 4.949790
16.894800 -13.478400 4.938891
16.941600 -13.478400 4.915128
16.988400 -13.478400 4.839648
17.035200 -13.478400 4.764276
17.082000 -13.478400 4.579917
18.345600 -13.478400 -8.117320
18.392400 -13.478400 -8.136204
18.439200 -13.478400 -8.195405
18.486000 -13.478400 -8.217113
18.532800 -13.478400 -8.217113
18.579600 -13.478400 0.000000
18.626400 -13.478400 0.000000
18.673200 -13.478400 0.000000
-18.720000 -13.431600 0.000000
-18.673200 -13.431600 0.000000
-18.626400 -13.431600 0.000000
-18.579600 -13.431600 -7.791260
-18.532800 -13.431600 -7.780416
-18.486000 -13.431600 -7.780416
-18.439200 -13.431600 -7.780416
-18.392400 -13.431600 -7.820871
-18.345600 -13.431600 -7.797189
-18.298800 -13.431600 -7.796925
-18.252000 -13.431600 -7.803942
-18.205200 -13.431600 -7.825212
-18.158400 -13.431600 -7.816513
-18.111600 -13.431600 -7.816513
-18.064800 -13.431600 -7.816513
-18.018000 -13.431600 -7.825212
-17.971200 -13.431600 -7.840681
-17.924400 -13.431600 -7.816513
-17.877600 -13.431600 -7.803653
-17.830800 -13.431600 -7.828132
-17.784000 -13.431600 -7.828920
-17.737200 -13.431600 -7.842412
-17.690400 -13.431600 -7.845508
-17.643600 -13.431600 -7.845508
-17.596800 -13.431600 -7.844056
-17.550000 -13.431600 -7.844056
-17.503200 -13.431600 -7.832750
-17.456400 -13.431600 -7.789127
-17.409600 -13.431600 -7.765790
-17.362800 -13.431600 -7.730085
-17.316000 -13.431600 -7.696312
-17.269200 -13.431600 -7.661493
-17.222400 -13.431600 -7.664321
-17.175600 -13.431600 -7.657217
-17.128800 -13.431600 -7.642297
-16.660800 -13.431600 -6.295737
-16.614000 -13.431600 -6.259708
-15.865200 -13.431600 4.924587
-15.818400 -13.431600 4.969251
-15.771600 -13.431600 4.998705
-15.724800 -13.431600 5.016633
-15.678000 -13.431600 5.028081
-15.631200 -13.431600 5.044440
-15.584400 -13.431600 5.081509
-15.537600 -13.431600 5.093546
-15.490800 -13.431600 5.099726
-15.444000 -13.431600 5.129811
-15.397200 -13.431600 5.144355
-15.350400 -13.431600 5.167095
-14.835600 -13.431600 6.603378
-14.788800 -13.431600 6.622781
-14.742000 -13.431600 6.658281
-14.695200 -13.431600 6.686097
-14.648400 -13.431600 6.694037
-14.601600 -13.431600 6.700727
-14.554800 -13.431600 6.709368
-14.508000 -13.431600 6.723963
-14.461200 -13.431600 6.725897
-14.414400 -13.431600 6.729783
-14.367600 -13.431600 6.726753
-14.320800 -13.431600 6.726753
-14.274000 -13.431600 6.725705
-14.227200 -13.431600 6.726661
-14.180400 -13.431600 6.726661
-14.133600 -13.431600 6.726661
-14.086800 -13.431600 6.724173
-14.040000 -13.431600 6.722162
-13.993200 -13.431600 6.717199
-13.946400 -13.431600 6.717266
-13.899600 -13.431600 6.717199
-13.852800 -13.431600 6.716451
-13.806000 -13.431600 6.716382
-13.759200 -13.431600 6.715634
-13.712400 -13.431600 6.715634
-13.665600 -13.431600 6.714832
-13.618800 -13.431600 6.714832
-13.572000 -13.431600 6.716382
-13.525200 -13.431600 6.716402
-13.478400 -13.431600 6.718016
-13.431600 -13.431600 6.725935
-13.384800 -13.431600 6.725935
-13.338000 -13.431600 6.725834
-13.291200 -13.431600 6.721077
-13.244400 -13.431600 6.721077
-13.197600 -13.431600 6.721077
-13.150800 -13.431600 6.719483
-13.104000 -13.431600 6.717200
-13.057200 -13.431600 6.717200
-13.010400 -13.431600 6.721651
-12.963600 -13.431600 6.747812
-12.916800 -13.431600 6.762208
-12.870000 -13.431600 6.771348
-12.823200 -13.431600 6.855210
-9.032400 -13.431600 7.692130
-8.985600 -13.431600 7.623787
-8.938800 -13.431600 7.535757
-8.892000 -13.431600 7.363545
-8.845200 -13.431600 7.200159
-8.798400 -13.431600 6.999345
-8.751600 -13.431600 6.898130
-8.704800 -13.431600 6.738703
-8.658000 -13.431600 6.643459
-8.611200 -13.431600 6.607631
-8.564400 -13.431600 6.582684
-8.517600 -13.431600 6.550131
-8.470800 -13.431600 6.477145
-8.424000 -13.431600 6.425399
-8.377200 -13.431600 6.316331
-8.330400 -13.431600 6.241685
-8.283600 -13.431600 6.176904
-8.236800 -13.431600 6.095486
-8.190000 -13.431600 5.982738
-8.143200 -13.431600 5.967183
-8.096400 -13.431600 5.926370
-8.049600 -13.431600 5.904306
-8.002800 -13.431600 5.845749
-7.956000 -13.431600 5.791555
-7.909200 -13.431600 5.713971
-7.862400 -13.431600 5.680352
-7.815600 -13.431600 5.639079
-7.768800 -13.431600 5.604178
-7.722000 -13.431600 5.566483
-7.675200 -13.431600 5.517419
-7.628400 -13.431600 5.487246
-7.581600 -13.431600 5.426010
-7.534800 -13.431600 5.385756
-7.488000 -13.431600 5.370990
-7.441200 -13.431600 5.339101
-7.394400 -13.431600 5.286269
-7.347600 -13.431600 5.211318
-7.300800 -13.431600 5.179263
-7.254000 -13.431600 5.156877
-7.207200 -13.431600 5.138199
-7.160400 -13.431600 5.111877
-7.113600 -13.431600 5.088660
-7.066800 -13.431600 5.076897
-7.020000 -13.431600 5.052181
-6.973200 -13.431600 5.005490
-6.926400 -13.431600 4.973465
-6.879600 -13.431600 4.938050
-6.832800 -13.431600 4.854322
-6.786000 -13.431600 4.834581
-6.739200 -13.431600 4.790880
-6.692400 -13.431600 4.785054
-6.645600 -13.431600 4.750937
-6.598800 -13.431600 4.750937
-6.552000 -13.431600 4.727117
-6.505200 -13.431600 4.689260
-6.458400 -13.431600 4.653128
-6.411600 -13.431600 4.607184
-6.364800 -13.431600 4.590652
-6.318000 -13.431600 4.575122
-6.271200 -13.431600 4.551876
-6.224400 -13.431600 4.533301
-6.177600 -13.431600 4.485886
-6.130800 -13.431600 4.475912
-6.084000 -13.431600 4.470939
-6.037200 -13.431600 4.449696
-5.990400 -13.431600 4.437593
-5.943600 -13.431600 4.413663
-5.896800 -13.431600 4.403308
-5.850000 -13.431600 4.360227
-5.803200 -13.431600 4.347453
-5.756400 -13.431600 4.313863
-5.709600 -13.431600 4.262638
-5.662800 -13.431600 4.260286
-5.616000 -13.431600 4.219222
-5.569200 -13.431600 4.192388
-5.522400 -13.431600 4.174691
-5.475600 -13.431600 4.169940
-5.428800 -13.431600 4.155680
-5.382000 -13.431600 4.127634
-5.335200 -13.431600 4.110243
-5.288400 -13.431600 4.086929
-5.241600 -13.431600 4.067185
-5.194800 -13.431600 4.054613
-5.148000 -13.431600 4.020135
-5.101200 -13.431600 4.015872
-5.054400 -13.431600 3.999655
-5.007600 -13.431600 3.975122
-4.960800 -13.431600 3.938138
-4.914000 -13.431600 3.923327
-4.867200 -13.431600 3.899982
-4.820400 -13.431600 3.827128
-4.773600 -13.431600 3.814245
-4.726800 -13.431600 3.803515
-4.680000 -13.431600 3.790904
-4.633200 -13.431600 3.744696
-4.586400 -13.431600 3.737496
-4.539600 -13.431600 3.755849
-4.492800 -13.431600 3.729538
-4.446000 -13.431600 3.702237
-4.399200 -13.431600 3.694521
-4.352400 -13.431600 3.674551
-4.305600 -13.431600 3.638447
-4.258800 -13.431600 3.618456
-4.212000 -13.431600 3.565578
-4.165200 -13.431600 3.556711
-4.118400 -13.431600 3.541571
-4.071600 -13.431600 3.523275
-4.024800 -13.431600 3.494938
-3.978000 -13.431600 3.484274
-3.931200 -13.431600 3.458410
-3.884400 -13.431600 3.467509
-3.837600 -13.431600 3.451092
-3.790800 -13.431600 3.450291
-3.744000 -13.431600 3.433812
-3.697200 -13.431600 3.418858
-3.650400 -13.431600 3.412757
-3.603600 -13.431600 3.394718
-3.556800 -13.431600 3.373340
-3.510000 -13.431600 3.358802
-3.463200 -13.431600 3.341760
-3.416400 -13.431600 3.328577
-3.369600 -13.431600 3.300644
-3.322800 -13.431600 3.279674
-3.276000 -13.431600 3.270780
-3.229200 -13.431600 3.269678
-3.182400 -13.431600 3.242606
-3.135600 -13.431600 3.242606
-3.088800 -13.431600 3.221300
-3.042000 -13.431600 3.216294
-2.995200 -13.431600 3.198033
-2.948400 -13.431600 3.155356
-2.901600 -13.431600 3.138346
-2.854800 -13.431600 3.123608
-2.808000 -13.431600 3.111288
-2.761200 -13.431600 3.098440
-2.714400 -13.431600 3.092271
-2.667600 -13.431600 3.089761
-2.620800 -13.431600 3.086375
-2.574000 -13.431600 3.079985
-2.527200 -13.431600 3.064697
-2.480400 -13.431600 3.040550
-2.433600 -13.431600 3.027774
-2.386800 -13.431600 3.027774
-2.340000 -13.431600 3.008186
-2.293200 -13.431600 2.985670
-2.246400 -13.431600 2.976589
-2.199600 -13.431600 2.962050
-2.152800 -13.431600 2.943530
-2.106000 -13.431600 2.885689
-2.059200 -13.431600 2.878780
-2.012400 -13.431600 2.884196
-1.965600 -13.431600 2.878780
-1.918800 -13.431600 2.874615
-1.872000 -13.431600 2.873217
-1.825200 -13.431600 2.874615
-1.778400 -13.431600 2.874615
-1.731600 -13.431600 2.859876
-1.684800 -13.431600 2.852559
-1.638000 -13.431600 2.845903
-1.591200 -13.431600 2.837914
-1.544400 -13.431600 2.818528
-1.497600 -13.431600 2.818528
-1.450800 -13.431600 2.818528
-1.404000 -13.431600 2.805411
-1.357200 -13.431600 2.805411
-1.310400 -13.431600 2.805411
-1.263600 -13.431600 2.798967
-1.216800 -13.431600 2.799169
-1.170000 -13.431600 2.798967
-1.123200 -13.431600 2.792214
-1.076400 -13.431600 2.788220
-1.029600 -13.431600 2.783745
-0.982800 -13.431600 2.781468
-0.936000 -13.431600 2.783268
-0.889200 -13.431600 2.781468
-0.842400 -13.431600 2.781468
-0.795600 -13.431600 2.777145
-0.748800 -13.431600 2.776463
-0.702000 -13.431600 2.777145
-0.655200 -13.431600 2.777145
-0.608400 -13.431600 2.777145
-0.561600 -13.431600 2.776015
-0.514800 -13.431600 2.768929
-0.468000 -13.431600 2.768137
-0.421200 -13.431600 2.762854
-0.374400 -13.431600 2.766348
-0.327600 -13.431600 2.776015
-0.280800 -13.431600 2.768137
-0.234000 -13.431600 2.757982
-0.187200 -13.431600 2.763082
-0.140400 -13.431600 2.741092
-0.093600 -13.431600 2.740075
-0.046800 -13.431600 2.731652
0.000000 -13.431600 2.731250
0.046800 -13.431600 2.731652
0.093600 -13.431600 2.743182
0.140400 -13.431600 2.743182
0.187200 -13.431600 2.750711
0.234000 -13.431600 2.757523
0.280800 -13.431600 2.751830
0.327600 -13.431600 2.768314
0.374400 -13.431600 2.743182
0.421200 -13.431600 2.741152
0.468000 -13.431600 2.751830
0.514800 -13.431600 2.741152
0.561600 -13.431600 2.743146
0.608400 -13.431600 2.760687
0.655200 -13.431600 2.768658
0.702000 -13.431600 2.796248
0.748800 -13.431600 2.815757
0.795600 -13.431600 2.812316
0.842400 -13.431600 2.812316
0.889200 -13.431600 2.809895
0.936000 -13.431600 2.812316
0.982800 -13.431600 2.812316
1.029600 -13.431600 2.817117
1.076400 -13.431600 2.820433
1.123200 -13.431600 2.839252
1.170000 -13.431600 2.864454
1.216800 -13.431600 2.877807
1.263600 -13.431600 2.878478
1.310400 -13.431600 2.901334
1.357200 -13.431600 2.901334
1.404000 -13.431600 2.903335
1.450800 -13.431600 2.893761
1.497600 -13.431600 2.891835
1.544400 -13.431600 2.893761
1.591200 -13.431600 2.891835
1.638000 -13.431600 2.890837
1.684800 -13.431600 2.900637
1.731600 -13.431600 2.919681
1.778400 -13.431600 2.943840
1.825200 -13.431600 2.943840
1.872000 -13.431600 2.951820
1.918800 -13.431600 2.972275
1.965600 -13.431600 2.977497
2.012400 -13.431600 2.977497
2.059200 -13.431600 2.977497
2.106000 -13.431600 3.002516
2.152800 -13.431600 3.005509
2.199600 -13.431600 3.009828
2.246400 -13.431600 3.036799
2.293200 -13.431600 3.070519
2.340000 -13.431600 3.071931
2.386800 -13.431600 3.078597
2.433600 -13.431600 3.090687
2.480400 -13.431600 3.108482
2.527200 -13.431600 3.114580
2.574000 -13.431600 3.117293
2.620800 -13.431600 3.124441
2.667600 -13.431600 3.130300
2.714400 -13.431600 3.158320
2.761200 -13.431600 3.166652
2.808000 -13.431600 3.186033
2.854800 -13.431600 3.200836
2.901600 -13.431600 3.218657
2.948400 -13.431600 3.232998
2.995200 -13.431600 3.256342
3.042000 -13.431600 3.272569
3.088800 -13.431600 3.311337
3.135600 -13.431600 3.303695
3.182400 -13.431600 3.311337
3.229200 -13.431600 3.317361
3.276000 -13.431600 3.337011
3.322800 -13.431600 3.344537
3.369600 -13.431600 3.368142
3.416400 -13.431600 3.388661
3.463200 -13.431600 3.406736
3.510000 -13.431600 3.411733
3.556800 -13.431600 3.431679
3.603600 -13.431600 3.413410
3.650400 -13.431600 3.413410
3.697200 -13.431600 3.411733
3.744000 -13.431600 3.412229
3.790800 -13.431600 3.455563
3.837600 -13.431600 3.455563
3.884400 -13.431600 3.441116
3.931200 -13.431600 3.477851
3.978000 -13.431600 3.457966
4.024800 -13.431600 3.473175
4.071600 -13.431600 3.489062
4.118400 -13.431600 3.502795
4.165200 -13.431600 3.512573
4.212000 -13.431600 3.552240
4.258800 -13.431600 3.558930
4.305600 -13.431600 3.564258
4.352400 -13.431600 3.586583
4.399200 -13.431600 3.605061
4.446000 -13.431600 3.623833
4.492800 -13.431600 3.633332
4.539600 -13.431600 3.668837
4.586400 -13.431600 3.690610
4.633200 -13.431600 3.716476
4.680000 -13.431600 3.739928
4.726800 -13.431600 3.795250
4.773600 -13.431600 3.790906
4.820400 -13.431600 3.810125
4.867200 -13.431600 3.810699
4.914000 -13.431600 3.812521
4.960800 -13.431600 3.812521
5.007600 -13.431600 3.812521
5.054400 -13.431600 3.838556
5.101200 -13.431600 3.854773
5.148000 -13.431600 3.888876
5.194800 -13.431600 3.896384
5.241600 -13.431600 3.899568
5.288400 -13.431600 3.904858
5.335200 -13.431600 3.908653
5.382000 -13.431600 3.939449
5.428800 -13.431600 3.944196
5.475600 -13.431600 3.944196
5.522400 -13.431600 3.994988
5.569200 -13.431600 4.007225
5.616000 -13.431600 4.016033
5.662800 -13.431600 4.080605
5.709600 -13.431600 4.087711
5.756400 -13.431600 4.106771
5.803200 -13.431600 4.108282
5.850000 -13.431600 4.135732
5.896800 -13.431600 4.156755
5.943600 -13.431600 4.178560
5.990400 -13.431600 4.194376
6.037200 -13.431600 4.207214
6.084000 -13.431600 4.213453
6.130800 -13.431600 4.233170
6.177600 -13.431600 4.263248
6.224400 -13.431600 4.306559
6.271200 -13.431600 4.325041
6.318000 -13.431600 4.318803
6.364800 -13.431600 4.365575
6.411600 -13.431600 4.387577
6.458400 -13.431600 4.393451
6.505200 -13.431600 4.441654
6.552000 -13.431600 4.460226
6.598800 -13.431600 4.501718
6.645600 -13.431600 4.519342
6.692400 -13.431600 4.519410
6.739200 -13.431600 4.539316
6.786000 -13.431600 4.573645
6.832800 -13.431600 4.615167
6.879600 -13.431600 4.634205
6.926400 -13.431600 4.648744
6.973200 -13.431600 4.659475
7.020000 -13.431600 4.722527
7.066800 -13.431600 4.760533
7.113600 -13.431600 4.781718
7.160400 -13.431600 4.797773
7.207200 -13.431600 4.825281
7.254000 -13.431600 4.855512
7.300800 -13.431600 4.879363
7.347600 -13.431600 4.879363
7.394400 -13.431600 4.894760
7.441200 -13.431600 4.895917
7.488000 -13.431600 4.904722
7.534800 -13.431600 4.923008
7.581600 -13.431600 4.961062
7.628400 -13.431600 4.961062
7.675200 -13.431600 4.964400
7.722000 -13.431600 5.008831
7.768800 -13.431600 5.028409
7.815600 -13.431600 5.035540
7.862400 -13.431600 5.047213
7.909200 -13.431600 5.083439
7.956000 -13.431600 5.126772
8.002800 -13.431600 5.145899
8.049600 -13.431600 5.146428
8.096400 -13.431600 5.186873
8.143200 -13.431600 5.245479
8.190000 -13.431600 5.290757
8.236800 -13.431600 5.308418
8.283600 -13.431600 5.321562
8.330400 -13.431600 5.380096
8.377200 -13.431600 5.387636
8.424000 -13.431600 5.485180
8.470800 -13.431600 5.511778
8.517600 -13.431600 5.518676
8.564400 -13.431600 5.563674
8.611200 -13.431600 5.582812
8.658000 -13.431600 5.641455
8.704800 -13.431600 5.673387
8.751600 -13.431600 5.694992
8.798400 -13.431600 5.721482
8.845200 -13.431600 5.733443
8.892000 -13.431600 5.753634
8.938800 -13.431600 5.766770
8.985600 -13.431600 5.805596
9.032400 -13.431600 5.818893
9.079200 -13.431600 5.838644
9.126000 -13.431600 5.882492
9.172800 -13.431600 5.930657
9.219600 -13.431600 5.968849
9.266400 -13.431600 6.030315
9.313200 -13.431600 6.093915
9.360000 -13.431600 6.113692
9.406800 -13.431600 6.148568
9.453600 -13.431600 6.187651
9.500400 -13.431600 6.251644
9.547200 -13.431600 6.289211
9.594000 -13.431600 6.345248
9.640800 -13.431600 6.374609
9.687600 -13.431600 6.391531
9.734400 -13.431600 6.466695
9.781200 -13.431600 6.544968
9.828000 -13.431600 6.574467
9.874800 -13.431600 6.623555
9.921600 -13.431600 6.651403
9.968400 -13.431600 6.670400
10.015200 -13.431600 6.733375
10.062000 -13.431600 6.772388
10.108800 -13.431600 6.816723
10.155600 -13.431600 6.848212
10.202400 -13.431600 6.853835
10.249200 -13.431600 6.913090
10.296000 -13.431600 6.972378
10.342800 -13.431600 7.027113
10.389600 -13.431600 7.072558
10.436400 -13.431600 7.139104
10.483200 -13.431600 7.208283
10.530000 -13.431600 7.278829
10.576800 -13.431600 7.291254
10.623600 -13.431600 7.412967
10.670400 -13.431600 7.450740
10.717200 -13.431600 7.562828
10.764000 -13.431600 7.599181
10.810800 -13.431600 7.645212
10.857600 -13.431600 7.676464
10.904400 -13.431600 7.710969
10.951200 -13.431600 7.816976
10.998000 -13.431600 7.826936
11.044800 -13.431600 8.000828
11.091600 -13.431600 8.121714
13.852800 -13.431600 6.671440
13.899600 -13.431600 6.653365
13.946400 -13.431600 6.653365
13.993200 -13.431600 6.642926
14.040000 -13.431600 6.634084
14.086800 -13.431600 6.629635
14.133600 -13.431600 6.624272
14.180400 -13.431600 6.624326
14.227200 -13.431600 6.624272
14.274000 -13.431600 6.613602
14.320800 -13.431600 6.621613
14.367600 -13.431600 6.621613
14.414400 -13.431600 6.622466
14.461200 -13.431600 6.615881
14.508000 -13.431600 6.610559
14.554800 -13.431600 6.615881
14.601600 -13.431600 6.612235
14.648400 -13.431600 6.611076
14.695200 -13.431600 6.605325
14.742000 -13.431600 6.603734
14.788800 -13.431600 6.603706
14.835600 -13.431600 6.603706
14.882400 -13.431600 6.598415
14.929200 -13.431600 6.603706
14.976000 -13.431600 6.599228
15.022800 -13.431600 6.599228
15.069600 -13.431600 6.595068
15.116400 -13.431600 6.594139
15.163200 -13.431600 6.594139
15.210000 -13.431600 6.598964
15.256800 -13.431600 6.614162
15.303600 -13.431600 6.624441
15.350400 -13.431600 6.635803
15.397200 -13.431600 6.636363
15.444000 -13.431600 6.639300
15.490800 -13.431600 6.635639
15.537600 -13.431600 6.635080
15.584400 -13.431600 6.616153
15.631200 -13.431600 6.612430
15.678000 -13.431600 6.594625
15.724800 -13.431600 6.593345
15.771600 -13.431600 6.578455
15.818400 -13.431600 6.551216
16.333200 -13.431600 5.119723
16.380000 -13.431600 5.091489
16.426800 -13.431600 5.044316
16.473600 -13.431600 5.022528
16.520400 -13.431600 5.016898
16.567200 -13.431600 5.016898
16.614000 -13.431600 5.019688
16.660800 -13.431600 5.002546
16.707600 -13.431600 5.002546
16.754400 -13.431600 4.984985
16.801200 -13.431600 4.971631
16.848000 -13.431600 4.965259
16.894800 -13.431600 4.945891
16.941600 -13.431600 4.928160
16.988400 -13.431600 4.904098
17.035200 -13.431600 4.807927
17.082000 -13.431600 4.724755
18.392400 -13.431600 -8.148264
18.439200 -13.431600 -8.214172
18.486000 -13.431600 -8.218258
18.532800 -13.431600 -8.225021
18.579600 -13.431600 0.000000
18.626400 -13.431600 0.000000
18.673200 -13.431600 0.000000
-18.720000 -13.384800 0.000000
-18.673200 -13.384800 0.000000
-18.626400 -13.384800 0.000000
-18.579600 -13.384800 -7.783955
-18.532800 -13.384800 -7.776019
-18.486000 -13.384800 -7.760854
-18.439200 -13.384800 -7.775266
-18.392400 -13.384800 -7.778783
-18.345600 -13.384800 -7.775036
-18.298800 -13.384800 -7.778783
-18.252000 -13.384800 -7.783793
-18.205200 -13.384800 -7.788819
-18.158400 -13.384800 -7.788819
-18.111600 -13.384800 -7.795778
-18.064800 -13.384800 -7.795778
-18.018000 -13.384800 -7.796925
-17.971200 -13.384800 -7.818395
-17.924400 -13.384800 -7.801079
-17.877600 -13.384800 -7.801079
-17.830800 -13.384800 -7.828132
-17.784000 -13.384800 -7.828132
-17.737200 -13.384800 -7.833561
-17.690400 -13.384800 -7.842412
-17.643600 -13.384800 -7.842412
-17.596800 -13.384800 -7.833561
-17.550000 -13.384800 -7.804851
-17.503200 -13.384800 -7.784266
-17.456400 -13.384800 -7.774387
-17.409600 -13.384800 -7.757645
-17.362800 -13.384800 -7.724753
-17.316000 -13.384800 -7.664321
-17.269200 -13.384800 -7.652676
-17.222400 -13.384800 -7.657217
-17.175600 -13.384800 -7.649128
-16.660800 -13.384800 -6.231655
-16.614000 -13.384800 -6.145322
-15.958800 -13.384800 4.881545
-15.912000 -13.384800 4.915667
-15.865200 -13.384800 4.969785
-15.818400 -13.384800 4.999685
-15.771600 -13.384800 5.022442
-15.724800 -13.384800 5.047876
-15.678000 -13.384800 5.055534
-15.631200 -13.384800 5.081013
-15.584400 -13.384800 5.097983
-15.537600 -13.384800 5.110672
-15.490800 -13.384800 5.129811
-15.444000 -13.384800 5.145555
-15.397200 -13.384800 5.167095
-14.882400 -13.384800 6.603923
-14.835600 -13.384800 6.622781
-14.788800 -13.384800 6.656282
-14.742000 -13.384800 6.686921
-14.695200 -13.384800 6.700251
-14.648400 -13.384800 6.704977
-14.601600 -13.384800 6.710328
-14.554800 -13.384800 6.719044
-14.508000 -13.384800 6.726753
-14.461200 -13.384800 6.733649
-14.414400 -13.384800 6.735576
-14.367600 -13.384800 6.733773
-14.320800 -13.384800 6.729980
-14.274000 -13.384800 6.726810
-14.227200 -13.384800 6.730158
-14.180400 -13.384800 6.729980
-14.133600 -13.384800 6.729980
-14.086800 -13.384800 6.726661
-14.040000 -13.384800 6.725102
-13.993200 -13.384800 6.727590
-13.946400 -13.384800 6.727590
-13.899600 -13.384800 6.727590
-13.852800 -13.384800 6.727325
-13.806000 -13.384800 6.725757
-13.759200 -13.384800 6.720457
-13.712400 -13.384800 6.720830
-13.665600 -13.384800 6.720457
-13.618800 -13.384800 6.718429
-13.572000 -13.384800 6.720830
-13.525200 -13.384800 6.722421
-13.478400 -13.384800 6.726805
-13.431600 -13.384800 6.731298
-13.384800 -13.384800 6.731746
-13.338000 -13.384800 6.731746
-13.291200 -13.384800 6.727909
-13.244400 -13.384800 6.727909
-13.197600 -13.384800 6.731746
-13.150800 -13.384800 6.727909
-13.104000 -13.384800 6.721144
-13.057200 -13.384800 6.728078
-13.010400 -13.384800 6.747812
-12.963600 -13.384800 6.767616
-12.916800 -13.384800 6.776575
-12.870000 -13.384800 6.823875
-9.032400 -13.384800 7.675503
-8.985600 -13.384800 7.619367
-8.938800 -13.384800 7.494745
-8.892000 -13.384800 7.284683
-8.845200 -13.384800 7.079475
-8.798400 -13.384800 6.975828
-8.751600 -13.384800 6.802145
-8.704800 -13.384800 6.725767
-8.658000 -13.384800 6.639429
-8.611200 -13.384800 6.582684
-8.564400 -13.384800 6.561361
-8.517600 -13.384800 6.513615
-8.470800 -13.384800 6.455627
-8.424000 -13.384800 6.370708
-8.377200 -13.384800 6.301636
-8.330400 -13.384800 6.209460
-8.283600 -13.384800 6.154590
-8.236800 -13.384800 6.081429
-8.190000 -13.384800 5.982738
-8.143200 -13.384800 5.955296
-8.096400 -13.384800 5.931065
-8.049600 -13.384800 5.904306
-8.002800 -13.384800 5.874335
-7.956000 -13.384800 5.781505
-7.909200 -13.384800 5.713971
-7.862400 -13.384800 5.680352
-7.815600 -13.384800 5.635761
-7.768800 -13.384800 5.604178
-7.722000 -13.384800 5.566483
-7.675200 -13.384800 5.517419
-7.628400 -13.384800 5.482527
-7.581600 -13.384800 5.420283
-7.534800 -13.384800 5.370990
-7.488000 -13.384800 5.352574
-7.441200 -13.384800 5.311047
-7.394400 -13.384800 5.265950
-7.347600 -13.384800 5.208025
-7.300800 -13.384800 5.174656
-7.254000 -13.384800 5.155745
-7.207200 -13.384800 5.114677
-7.160400 -13.384800 5.098938
-7.113600 -13.384800 5.062127
-7.066800 -13.384800 5.052181
-7.020000 -13.384800 5.048231
-6.973200 -13.384800 4.991447
-6.926400 -13.384800 4.957159
-6.879600 -13.384800 4.906331
-6.832800 -13.384800 4.850189
-6.786000 -13.384800 4.821484
-6.739200 -13.384800 4.788483
-6.692400 -13.384800 4.785054
-6.645600 -13.384800 4.756573
-6.598800 -13.384800 4.756573
-6.552000 -13.384800 4.745536
-6.505200 -13.384800 4.738830
-6.458400 -13.384800 4.689260
-6.411600 -13.384800 4.653128
-6.364800 -13.384800 4.598052
-6.318000 -13.384800 4.597401
-6.271200 -13.384800 4.560818
-6.224400 -13.384800 4.537902
-6.177600 -13.384800 4.495925
-6.130800 -13.384800 4.476116
-6.084000 -13.384800 4.472765
-6.037200 -13.384800 4.452872
-5.990400 -13.384800 4.434688
-5.943600 -13.384800 4.413663
-5.896800 -13.384800 4.403308
-5.850000 -13.384800 4.360227
-5.803200 -13.384800 4.339974
-5.756400 -13.384800 4.308904
-5.709600 -13.384800 4.251915
-5.662800 -13.384800 4.238385
-5.616000 -13.384800 4.218110
-5.569200 -13.384800 4.192388
-5.522400 -13.384800 4.174691
-5.475600 -13.384800 4.167577
-5.428800 -13.384800 4.113018
-5.382000 -13.384800 4.104010
-5.335200 -13.384800 4.082472
-5.288400 -13.384800 4.074881
-5.241600 -13.384800 4.058551
-5.194800 -13.384800 4.054613
-5.148000 -13.384800 4.020476
-5.101200 -13.384800 4.015872
-5.054400 -13.384800 3.988562
-5.007600 -13.384800 3.959314
-4.960800 -13.384800 3.937221
-4.914000 -13.384800 3.918830
-4.867200 -13.384800 3.900492
-4.820400 -13.384800 3.817550
-4.773600 -13.384800 3.808183
-4.726800 -13.384800 3.794124
-4.680000 -13.384800 3.756449
-4.633200 -13.384800 3.737496
-4.586400 -13.384800 3.719514
-4.539600 -13.384800 3.729538
-4.492800 -13.384800 3.704728
-4.446000 -13.384800 3.681909
-4.399200 -13.384800 3.647563
-4.352400 -13.384800 3.647317
-4.305600 -13.384800 3.636769
-4.258800 -13.384800 3.613425
-4.212000 -13.384800 3.563382
-4.165200 -13.384800 3.550485
-4.118400 -13.384800 3.540974
-4.071600 -13.384800 3.518492
-4.024800 -13.384800 3.494182
-3.978000 -13.384800 3.478687
-3.931200 -13.384800 3.451092
-3.884400 -13.384800 3.451092
-3.837600 -13.384800 3.438249
-3.790800 -13.384800 3.435719
-3.744000 -13.384800 3.416546
-3.697200 -13.384800 3.410887
-3.650400 -13.384800 3.400107
-3.603600 -13.384800 3.373340
-3.556800 -13.384800 3.363929
-3.510000 -13.384800 3.341760
-3.463200 -13.384800 3.328577
-3.416400 -13.384800 3.300644
-3.369600 -13.384800 3.271636
-3.322800 -13.384800 3.262950
-3.276000 -13.384800 3.221277
-3.229200 -13.384800 3.220949
-3.182400 -13.384800 3.187367
-3.135600 -13.384800 3.192132
-3.088800 -13.384800 3.179343
-3.042000 -13.384800 3.153420
-2.995200 -13.384800 3.147807
-2.948400 -13.384800 3.142458
-2.901600 -13.384800 3.119179
-2.854800 -13.384800 3.098440
-2.808000 -13.384800 3.092271
-2.761200 -13.384800 3.092271
-2.714400 -13.384800 3.089761
-2.667600 -13.384800 3.076466
-2.620800 -13.384800 3.076466
-2.574000 -13.384800 3.076466
-2.527200 -13.384800 3.043310
-2.480400 -13.384800 3.027774
-2.433600 -13.384800 3.012588
-2.386800 -13.384800 3.012588
-2.340000 -13.384800 2.985670
-2.293200 -13.384800 2.970969
-2.246400 -13.384800 2.951442
-2.199600 -13.384800 2.925745
-2.152800 -13.384800 2.917694
-2.106000 -13.384800 2.885314
-2.059200 -13.384800 2.874027
-2.012400 -13.384800 2.874027
-1.965600 -13.384800 2.873767
-1.918800 -13.384800 2.871052
-1.872000 -13.384800 2.861641
-1.825200 -13.384800 2.861415
-1.778400 -13.384800 2.861641
-1.731600 -13.384800 2.848240
-1.684800 -13.384800 2.827133
-1.638000 -13.384800 2.819631
-1.591200 -13.384800 2.818528
-1.544400 -13.384800 2.793719
-1.497600 -13.384800 2.793719
-1.450800 -13.384800 2.793531
-1.404000 -13.384800 2.791440
-1.357200 -13.384800 2.793531
-1.310400 -13.384800 2.793531
-1.263600 -13.384800 2.769989
-1.216800 -13.384800 2.739596
-1.170000 -13.384800 2.739596
-1.123200 -13.384800 2.778160
-1.076400 -13.384800 2.778160
-1.029600 -13.384800 2.772462
-0.982800 -13.384800 2.740308
-0.936000 -13.384800 2.776463
-0.889200 -13.384800 2.772462
-0.842400 -13.384800 2.772462
-0.795600 -13.384800 2.750372
-0.748800 -13.384800 2.749120
-0.702000 -13.384800 2.750372
-0.655200 -13.384800 2.750372
-0.608400 -13.384800 2.750372
-0.561600 -13.384800 2.750372
-0.514800 -13.384800 2.747138
-0.468000 -13.384800 2.730414
-0.421200 -13.384800 2.726636
-0.374400 -13.384800 2.726636
-0.327600 -13.384800 2.730414
-0.280800 -13.384800 2.719848
-0.234000 -13.384800 2.719848
-0.187200 -13.384800 2.716665
-0.140400 -13.384800 2.716665
-0.093600 -13.384800 2.716665
-0.046800 -13.384800 2.714133
0.000000 -13.384800 2.703066
0.046800 -13.384800 2.714133
0.093600 -13.384800 2.714133
0.140400 -13.384800 2.717116
0.187200 -13.384800 2.730893
0.234000 -13.384800 2.738902
0.280800 -13.384800 2.738902
0.327600 -13.384800 2.738902
0.374400 -13.384800 2.719589
0.421200 -13.384800 2.707096
0.468000 -13.384800 2.711081
0.514800 -13.384800 2.719589
0.561600 -13.384800 2.737687
0.608400 -13.384800 2.743146
0.655200 -13.384800 2.757032
0.702000 -13.384800 2.772524
0.748800 -13.384800 2.784984
0.795600 -13.384800 2.796248
0.842400 -13.384800 2.812316
0.889200 -13.384800 2.801906
0.936000 -13.384800 2.804236
0.982800 -13.384800 2.804236
1.029600 -13.384800 2.804236
1.076400 -13.384800 2.809895
1.123200 -13.384800 2.817117
1.170000 -13.384800 2.833446
1.216800 -13.384800 2.852274
1.263600 -13.384800 2.870074
1.310400 -13.384800 2.878527
1.357200 -13.384800 2.882870
1.404000 -13.384800 2.893761
1.450800 -13.384800 2.890837
1.497600 -13.384800 2.890837
1.544400 -13.384800 2.891835
1.591200 -13.384800 2.891835
1.638000 -13.384800 2.891835
1.684800 -13.384800 2.902229
1.731600 -13.384800 2.919375
1.778400 -13.384800 2.943840
1.825200 -13.384800 2.948366
1.872000 -13.384800 2.951820
1.918800 -13.384800 2.958937
1.965600 -13.384800 2.975245
2.012400 -13.384800 2.976516
2.059200 -13.384800 2.976516
2.106000 -13.384800 2.988216
2.152800 -13.384800 3.002516
2.199600 -13.384800 3.006614
2.246400 -13.384800 3.040316
2.293200 -13.384800 3.067782
2.340000 -13.384800 3.071931
2.386800 -13.384800 3.086213
2.433600 -13.384800 3.095036
2.480400 -13.384800 3.111820
2.527200 -13.384800 3.111820
2.574000 -13.384800 3.114580
2.620800 -13.384800 3.124441
2.667600 -13.384800 3.126213
2.714400 -13.384800 3.144272
2.761200 -13.384800 3.153398
2.808000 -13.384800 3.169242
2.854800 -13.384800 3.200708
2.901600 -13.384800 3.214420
2.948400 -13.384800 3.225285
2.995200 -13.384800 3.247732
3.042000 -13.384800 3.250822
3.088800 -13.384800 3.272569
3.135600 -13.384800 3.280699
3.182400 -13.384800 3.280699
3.229200 -13.384800 3.303695
3.276000 -13.384800 3.327444
3.322800 -13.384800 3.337011
3.369600 -13.384800 3.348338
3.416400 -13.384800 3.368142
3.463200 -13.384800 3.392156
3.510000 -13.384800 3.402943
3.556800 -13.384800 3.407154
3.603600 -13.384800 3.406736
3.650400 -13.384800 3.406736
3.697200 -13.384800 3.391555
3.744000 -13.384800 3.395448
3.790800 -13.384800 3.412229
3.837600 -13.384800 3.427107
3.884400 -13.384800 3.427107
3.931200 -13.384800 3.457966
3.978000 -13.384800 3.455096
4.024800 -13.384800 3.477851
4.071600 -13.384800 3.488657
4.118400 -13.384800 3.489062
4.165200 -13.384800 3.512573
4.212000 -13.384800 3.544490
4.258800 -13.384800 3.558930
4.305600 -13.384800 3.562631
4.352400 -13.384800 3.576443
4.399200 -13.384800 3.581363
4.446000 -13.384800 3.609140
4.492800 -13.384800 3.619496
4.539600 -13.384800 3.643125
4.586400 -13.384800 3.684784
4.633200 -13.384800 3.697329
4.680000 -13.384800 3.713362
4.726800 -13.384800 3.739928
4.773600 -13.384800 3.768827
4.820400 -13.384800 3.781285
4.867200 -13.384800 3.786580
4.914000 -13.384800 3.790906
4.960800 -13.384800 3.790906
5.007600 -13.384800 3.794871
5.054400 -13.384800 3.797408
5.101200 -13.384800 3.837402
5.148000 -13.384800 3.854773
5.194800 -13.384800 3.887424
5.241600 -13.384800 3.889471
5.288400 -13.384800 3.896384
5.335200 -13.384800 3.906369
5.382000 -13.384800 3.907842
5.428800 -13.384800 3.928215
5.475600 -13.384800 3.939449
5.522400 -13.384800 3.957193
5.569200 -13.384800 3.973581
5.616000 -13.384800 3.996192
5.662800 -13.384800 4.016033
5.709600 -13.384800 4.062842
5.756400 -13.384800 4.084054
5.803200 -13.384800 4.091668
5.850000 -13.384800 4.106771
5.896800 -13.384800 4.120744
5.943600 -13.384800 4.170100
5.990400 -13.384800 4.181716
6.037200 -13.384800 4.194376
6.084000 -13.384800 4.207134
6.130800 -13.384800 4.211648
6.177600 -13.384800 4.263248
6.224400 -13.384800 4.297584
6.271200 -13.384800 4.325041
6.318000 -13.384800 4.318803
6.364800 -13.384800 4.365575
6.411600 -13.384800 4.372289
6.458400 -13.384800 4.393134
6.505200 -13.384800 4.404574
6.552000 -13.384800 4.421903
6.598800 -13.384800 4.461943
6.645600 -13.384800 4.501718
6.692400 -13.384800 4.509288
6.739200 -13.384800 4.518787
6.786000 -13.384800 4.542421
6.832800 -13.384800 4.573645
6.879600 -13.384800 4.592155
6.926400 -13.384800 4.620244
6.973200 -13.384800 4.634205
7.020000 -13.384800 4.659475
7.066800 -13.384800 4.719055
7.113600 -13.384800 4.745830
7.160400 -13.384800 4.760533
7.207200 -13.384800 4.764898
7.254000 -13.384800 4.796435
7.300800 -13.384800 4.837148
7.347600 -13.384800 4.855512
7.394400 -13.384800 4.865437
7.441200 -13.384800 4.888659
7.488000 -13.384800 4.896533
7.534800 -13.384800 4.923008
7.581600 -13.384800 4.956879
7.628400 -13.384800 4.956879
7.675200 -13.384800 4.966768
7.722000 -13.384800 5.010637
7.768800 -13.384800 5.028409
7.815600 -13.384800 5.035540
7.862400 -13.384800 5.047213
7.909200 -13.384800 5.083439
7.956000 -13.384800 5.126772
8.002800 -13.384800 5.145899
8.049600 -13.384800 5.146428
8.096400 -13.384800 5.182246
8.143200 -13.384800 5.237282
8.190000 -13.384800 5.245479
8.236800 -13.384800 5.285421
8.283600 -13.384800 5.308418
8.330400 -13.384800 5.326263
8.377200 -13.384800 5.362061
8.424000 -13.384800 5.395553
8.470800 -13.384800 5.496174
8.517600 -13.384800 5.501664
8.564400 -13.384800 5.547026
8.611200 -13.384800 5.576865
8.658000 -13.384800 5.613206
8.704800 -13.384800 5.663193
8.751600 -13.384800 5.678292
8.798400 -13.384800 5.712305
8.845200 -13.384800 5.721482
8.892000 -13.384800 5.753634
8.938800 -13.384800 5.766770
8.985600 -13.384800 5.789374
9.032400 -13.384800 5.818893
9.079200 -13.384800 5.838644
9.126000 -13.384800 5.885341
9.172800 -13.384800 5.930657
9.219600 -13.384800 5.974756
9.266400 -13.384800 6.001561
9.313200 -13.384800 6.046601
9.360000 -13.384800 6.093915
9.406800 -13.384800 6.111740
9.453600 -13.384800 6.136140
9.500400 -13.384800 6.187117
9.547200 -13.384800 6.248259
9.594000 -13.384800 6.336437
9.640800 -13.384800 6.350081
9.687600 -13.384800 6.376627
9.734400 -13.384800 6.410565
9.781200 -13.384800 6.500993
9.828000 -13.384800 6.544968
9.874800 -13.384800 6.584751
9.921600 -13.384800 6.631812
9.968400 -13.384800 6.662647
10.015200 -13.384800 6.680318
10.062000 -13.384800 6.733375
10.108800 -13.384800 6.799552
10.155600 -13.384800 6.843643
10.202400 -13.384800 6.875012
10.249200 -13.384800 6.936140
10.296000 -13.384800 6.975560
10.342800 -13.384800 7.035944
10.389600 -13.384800 7.078297
10.436400 -13.384800 7.144717
10.483200 -13.384800 7.208283
10.530000 -13.384800 7.278829
10.576800 -13.384800 7.291254
10.623600 -13.384800 7.407173
10.670400 -13.384800 7.450740
10.717200 -13.384800 7.562158
10.764000 -13.384800 7.586354
10.810800 -13.384800 7.599648
10.857600 -13.384800 7.674982
10.904400 -13.384800 7.698781
10.951200 -13.384800 7.808926
10.998000 -13.384800 7.826793
11.044800 -13.384800 7.995222
11.091600 -13.384800 8.121714
13.899600 -13.384800 6.660862
13.946400 -13.384800 6.660862
13.993200 -13.384800 6.655561
14.040000 -13.384800 6.642926
14.086800 -13.384800 6.637136
14.133600 -13.384800 6.629635
14.180400 -13.384800 6.629550
14.227200 -13.384800 6.629186
14.274000 -13.384800 6.625760
14.320800 -13.384800 6.625136
14.367600 -13.384800 6.625136
14.414400 -13.384800 6.625136
14.461200 -13.384800 6.623345
14.508000 -13.384800 6.612235
14.554800 -13.384800 6.617898
14.601600 -13.384800 6.615881
14.648400 -13.384800 6.612235
14.695200 -13.384800 6.605325
14.742000 -13.384800 6.603734
14.788800 -13.384800 6.602561
14.835600 -13.384800 6.602561
14.882400 -13.384800 6.598415
14.929200 -13.384800 6.599228
14.976000 -13.384800 6.598415
15.022800 -13.384800 6.598415
15.069600 -13.384800 6.594139
15.116400 -13.384800 6.591036
15.163200 -13.384800 6.591036
15.210000 -13.384800 6.591374
15.256800 -13.384800 6.598964
15.303600 -13.384800 6.614162
15.350400 -13.384800 6.627908
15.397200 -13.384800 6.635996
15.444000 -13.384800 6.639300
15.490800 -13.384800 6.635639
15.537600 -13.384800 6.635639
15.584400 -13.384800 6.627875
15.631200 -13.384800 6.619330
15.678000 -13.384800 6.604185
15.724800 -13.384800 6.599018
15.771600 -13.384800 6.593345
15.818400 -13.384800 6.564680
15.865200 -13.384800 6.551216
16.426800 -13.384800 5.057669
16.473600 -13.384800 5.037459
16.520400 -13.384800 5.027700
16.567200 -13.384800 5.019688
16.614000 -13.384800 5.016898
16.660800 -13.384800 5.001349
16.707600 -13.384800 4.994515
16.754400 -13.384800 4.991800
16.801200 -13.384800 4.971743
16.848000 -13.384800 4.971305
16.894800 -13.384800 4.959336
16.941600 -13.384800 4.939787
16.988400 -13.384800 4.928160
17.035200 -13.384800 4.880569
17.082000 -13.384800 4.796429
18.392400 -13.384800 -8.187503
18.439200 -13.384800 -8.217224
18.486000 -13.384800 -8.277275
18.532800 -13.384800 -8.277275
18.579600 -13.384800 0.000000
18.626400 -13.384800 0.000000
18.673200 -13.384800 0.000000
-18.720000 -13.338000 0.000000
-18.673200 -13.338000 0.000000
-18.626400 -13.338000 0.000000
-18.579600 -13.338000 -7.791260
-18.532800 -13.338000 -7.775266
-18.486000 -13.338000 -7.775266
-18.439200 -13.338000 -7.775266
-18.392400 -13.338000 -7.778783
-18.345600 -13.338000 -7.769244
-18.298800 -13.338000 -7.769244
-18.252000 -13.338000 -7.774709
-18.205200 -13.338000 -7.778783
-18.158400 -13.338000 -7.777747
-18.111600 -13.338000 -7.787962
-18.064800 -13.338000 -7.788819
-18.018000 -13.338000 -7.795778
-17.971200 -13.338000 -7.818395
-17.924400 -13.338000 -7.801079
-17.877600 -13.338000 -7.801079
-17.830800 -13.338000 -7.825438
-17.784000 -13.338000 -7.825438
-17.737200 -13.338000 -7.828132
-17.690400 -13.338000 -7.828920
-17.643600 -13.338000 -7.828132
-17.596800 -13.338000 -7.823228
-17.550000 -13.338000 -7.804851
-17.503200 -13.338000 -7.776981
-17.456400 -13.338000 -7.767369
-17.409600 -13.338000 -7.724753
-17.362800 -13.338000 -7.705682
-17.316000 -13.338000 -7.661493
-17.269200 -13.338000 -7.649128
-17.222400 -13.338000 -7.657217
-16.801200 -13.338000 -6.430341
-16.754400 -13.338000 -6.295737
-16.707600 -13.338000 -6.231655
-16.660800 -13.338000 -6.075143
-15.958800 -13.338000 4.895561
-15.912000 -13.338000 4.952385
-15.865200 -13.338000 4.998705
-15.818400 -13.338000 5.022442
-15.771600 -13.338000 5.044440
-15.724800 -13.338000 5.067142
-15.678000 -13.338000 5.081013
-15.631200 -13.338000 5.088834
-15.584400 -13.338000 5.111254
-15.537600 -13.338000 5.127234
-15.490800 -13.338000 5.132496
-15.444000 -13.338000 5.151214
-15.397200 -13.338000 5.179476
-14.929200 -13.338000 6.603378
-14.882400 -13.338000 6.641271
-14.835600 -13.338000 6.656282
-14.788800 -13.338000 6.686921
-14.742000 -13.338000 6.700251
-14.695200 -13.338000 6.705562
-14.648400 -13.338000 6.710328
-14.601600 -13.338000 6.723563
-14.554800 -13.338000 6.723963
-14.508000 -13.338000 6.733773
-14.461200 -13.338000 6.738689
-14.414400 -13.338000 6.742154
-14.367600 -13.338000 6.740178
-14.320800 -13.338000 6.737556
-14.274000 -13.338000 6.735576
-14.227200 -13.338000 6.735022
-14.180400 -13.338000 6.733952
-14.133600 -13.338000 6.729980
-14.086800 -13.338000 6.726661
-14.040000 -13.338000 6.725102
-13.993200 -13.338000 6.727244
-13.946400 -13.338000 6.727325
-13.899600 -13.338000 6.733539
-13.852800 -13.338000 6.733035
-13.806000 -13.338000 6.733035
-13.759200 -13.338000 6.727233
-13.712400 -13.338000 6.725757
-13.665600 -13.338000 6.725757
-13.618800 -13.338000 6.727233
-13.572000 -13.338000 6.727233
-13.525200 -13.338000 6.727147
-13.478400 -13.338000 6.731298
-13.431600 -13.338000 6.739430
-13.384800 -13.338000 6.739430
-13.338000 -13.338000 6.747698
-13.291200 -13.338000 6.732165
-13.244400 -13.338000 6.731746
-13.197600 -13.338000 6.732165
-13.150800 -13.338000 6.728078
-13.104000 -13.338000 6.728078
-13.057200 -13.338000 6.747812
-13.010400 -13.338000 6.767616
-12.963600 -13.338000 6.780084
-12.916800 -13.338000 6.801283
-9.032400 -13.338000 7.630031
-8.985600 -13.338000 7.545752
-8.938800 -13.338000 7.348050
-8.892000 -13.338000 7.189235
-8.845200 -13.338000 6.988943
-8.798400 -13.338000 6.916477
-8.751600 -13.338000 6.802145
-8.704800 -13.338000 6.666369
-8.658000 -13.338000 6.636113
-8.611200 -13.338000 6.581197
-8.564400 -13.338000 6.557394
-8.517600 -13.338000 6.513615
-8.470800 -13.338000 6.425399
-8.424000 -13.338000 6.325152
-8.377200 -13.338000 6.241685
-8.330400 -13.338000 6.161312
-8.283600 -13.338000 6.101078
-8.236800 -13.338000 6.069397
-8.190000 -13.338000 5.967927
-8.143200 -13.338000 5.941959
-8.096400 -13.338000 5.922600
-8.049600 -13.338000 5.890003
-8.002800 -13.338000 5.825791
-7.956000 -13.338000 5.779742
-7.909200 -13.338000 5.698315
-7.862400 -13.338000 5.654120
-7.815600 -13.338000 5.621340
-7.768800 -13.338000 5.573525
-7.722000 -13.338000 5.546449
-7.675200 -13.338000 5.495347
-7.628400 -13.338000 5.440761
-7.581600 -13.338000 5.405337
-7.534800 -13.338000 5.380967
-7.488000 -13.338000 5.350387
-7.441200 -13.338000 5.298646
-7.394400 -13.338000 5.239051
-7.347600 -13.338000 5.208025
-7.300800 -13.338000 5.189156
-7.254000 -13.338000 5.156285
-7.207200 -13.338000 5.124490
-7.160400 -13.338000 5.098938
-7.113600 -13.338000 5.052181
-7.066800 -13.338000 5.052181
-7.020000 -13.338000 5.048231
-6.973200 -13.338000 5.008862
-6.926400 -13.338000 4.970829
-6.879600 -13.338000 4.935721
-6.832800 -13.338000 4.876849
-6.786000 -13.338000 4.837049
-6.739200 -13.338000 4.804535
-6.692400 -13.338000 4.793993
-6.645600 -13.338000 4.775171
-6.598800 -13.338000 4.770444
-6.552000 -13.338000 4.756573
-6.505200 -13.338000 4.744556
-6.458400 -13.338000 4.727597
-6.411600 -13.338000 4.689260
-6.364800 -13.338000 4.601291
-6.318000 -13.338000 4.598052
-6.271200 -13.338000 4.560818
-6.224400 -13.338000 4.526518
-6.177600 -13.338000 4.485042
-6.130800 -13.338000 4.475912
-6.084000 -13.338000 4.455517
-6.037200 -13.338000 4.434688
-5.990400 -13.338000 4.406114
-5.943600 -13.338000 4.406114
-5.896800 -13.338000 4.380049
-5.850000 -13.338000 4.356681
-5.803200 -13.338000 4.334280
-5.756400 -13.338000 4.302160
-5.709600 -13.338000 4.247188
-5.662800 -13.338000 4.229900
-5.616000 -13.338000 4.209560
-5.569200 -13.338000 4.174691
-5.522400 -13.338000 4.131992
-5.475600 -13.338000 4.113018
-5.428800 -13.338000 4.110243
-5.382000 -13.338000 4.086929
-5.335200 -13.338000 4.082472
-5.288400 -13.338000 4.067185
-5.241600 -13.338000 4.047188
-5.194800 -13.338000 4.035891
-5.148000 -13.338000 4.019040
-5.101200 -13.338000 4.000585
-5.054400 -13.338000 3.988562
-5.007600 -13.338000 3.959314
-4.960800 -13.338000 3.942148
-4.914000 -13.338000 3.918830
-4.867200 -13.338000 3.899982
-4.820400 -13.338000 3.817550
-4.773600 -13.338000 3.808183
-4.726800 -13.338000 3.799448
-4.680000 -13.338000 3.786279
-4.633200 -13.338000 3.743209
-4.586400 -13.338000 3.718152
-4.539600 -13.338000 3.718152
-4.492800 -13.338000 3.695714
-4.446000 -13.338000 3.647317
-4.399200 -13.338000 3.647007
-4.352400 -13.338000 3.638447
-4.305600 -13.338000 3.636769
-4.258800 -13.338000 3.575996
-4.212000 -13.338000 3.556711
-4.165200 -13.338000 3.541571
-4.118400 -13.338000 3.525921
-4.071600 -13.338000 3.515383
-4.024800 -13.338000 3.494938
-3.978000 -13.338000 3.478687
-3.931200 -13.338000 3.458410
-3.884400 -13.338000 3.458410
-3.837600 -13.338000 3.451092
-3.790800 -13.338000 3.438249
-3.744000 -13.338000 3.412757
-3.697200 -13.338000 3.397769
-3.650400 -13.338000 3.382174
-3.603600 -13.338000 3.358802
-3.556800 -13.338000 3.341760
-3.510000 -13.338000 3.317372
-3.463200 -13.338000 3.291131
-3.416400 -13.338000 3.270780
-3.369600 -13.338000 3.221277
-3.322800 -13.338000 3.197980
-3.276000 -13.338000 3.179982
-3.229200 -13.338000 3.174126
-3.182400 -13.338000 3.147713
-3.135600 -13.338000 3.147713
-3.088800 -13.338000 3.137911
-3.042000 -13.338000 3.123661
-2.995200 -13.338000 3.123608
-2.948400 -13.338000 3.119179
-2.901600 -13.338000 3.104126
-2.854800 -13.338000 3.092271
-2.808000 -13.338000 3.089761
-2.761200 -13.338000 3.092271
-2.714400 -13.338000 3.079985
-2.667600 -13.338000 3.057500
-2.620800 -13.338000 3.058108
-2.574000 -13.338000 3.052701
-2.527200 -13.338000 3.043260
-2.480400 -13.338000 3.012588
-2.433600 -13.338000 2.990050
-2.386800 -13.338000 2.995109
-2.340000 -13.338000 2.970610
-2.293200 -13.338000 2.935507
-2.246400 -13.338000 2.925745
-2.199600 -13.338000 2.913767
-2.152800 -13.338000 2.904148
-2.106000 -13.338000 2.885314
-2.059200 -13.338000 2.873767
-2.012400 -13.338000 2.871052
-1.965600 -13.338000 2.866695
-1.918800 -13.338000 2.857786
-1.872000 -13.338000 2.861415
-1.825200 -13.338000 2.848702
-1.778400 -13.338000 2.857786
-1.731600 -13.338000 2.837914
-1.684800 -13.338000 2.826774
-1.638000 -13.338000 2.818299
-1.591200 -13.338000 2.818299
-1.544400 -13.338000 2.791440
-1.497600 -13.338000 2.791440
-1.450800 -13.338000 2.788781
-1.404000 -13.338000 2.787402
-1.357200 -13.338000 2.787402
-1.310400 -13.338000 2.785530
-1.263600 -13.338000 2.741663
-1.216800 -13.338000 2.733916
-1.170000 -13.338000 2.729953
-1.123200 -13.338000 2.729953
-1.076400 -13.338000 2.729953
-1.029600 -13.338000 2.729242
-0.982800 -13.338000 2.733916
-0.936000 -13.338000 2.752396
-0.889200 -13.338000 2.749120
-0.842400 -13.338000 2.752396
-0.795600 -13.338000 2.750372
-0.748800 -13.338000 2.750372
-0.702000 -13.338000 2.750372
-0.655200 -13.338000 2.747692
-0.608400 -13.338000 2.743597
-0.561600 -13.338000 2.740938
-0.514800 -13.338000 2.730414
-0.468000 -13.338000 2.726636
-0.421200 -13.338000 2.723314
-0.374400 -13.338000 2.721456
-0.327600 -13.338000 2.723314
-0.280800 -13.338000 2.719848
-0.234000 -13.338000 2.716665
-0.187200 -13.338000 2.702418
-0.140400 -13.338000 2.703429
-0.093600 -13.338000 2.714133
-0.046800 -13.338000 2.703429
0.000000 -13.338000 2.701765
0.046800 -13.338000 2.701931
0.093600 -13.338000 2.701765
0.140400 -13.338000 2.701931
0.187200 -13.338000 2.702669
0.234000 -13.338000 2.703017
0.280800 -13.338000 2.702669
0.327600 -13.338000 2.703017
0.374400 -13.338000 2.703017
0.421200 -13.338000 2.703017
0.468000 -13.338000 2.711081
0.514800 -13.338000 2.724190
0.561600 -13.338000 2.732009
0.608400 -13.338000 2.743146
0.655200 -13.338000 2.757032
0.702000 -13.338000 2.761696
0.748800 -13.338000 2.761696
0.795600 -13.338000 2.772524
0.842400 -13.338000 2.787687
0.889200 -13.338000 2.796248
0.936000 -13.338000 2.797723
0.982800 -13.338000 2.797723
1.029600 -13.338000 2.797723
1.076400 -13.338000 2.797723
1.123200 -13.338000 2.804236
1.170000 -13.338000 2.801906
1.216800 -13.338000 2.804800
1.263600 -13.338000 2.804800
1.310400 -13.338000 2.870074
1.357200 -13.338000 2.878527
1.404000 -13.338000 2.882296
1.450800 -13.338000 2.882296
1.497600 -13.338000 2.890837
1.544400 -13.338000 2.893761
1.591200 -13.338000 2.893761
1.638000 -13.338000 2.893761
1.684800 -13.338000 2.901733
1.731600 -13.338000 2.909481
1.778400 -13.338000 2.929257
1.825200 -13.338000 2.919375
1.872000 -13.338000 2.929257
1.918800 -13.338000 2.929257
1.965600 -13.338000 2.951820
2.012400 -13.338000 2.970781
2.059200 -13.338000 2.970781
2.106000 -13.338000 2.974610
2.152800 -13.338000 2.998176
2.199600 -13.338000 3.002585
2.246400 -13.338000 3.033243
2.293200 -13.338000 3.065435
2.340000 -13.338000 3.071420
2.386800 -13.338000 3.078597
2.433600 -13.338000 3.095036
2.480400 -13.338000 3.112872
2.527200 -13.338000 3.113503
2.574000 -13.338000 3.117293
2.620800 -13.338000 3.117293
2.667600 -13.338000 3.117293
2.714400 -13.338000 3.126887
2.761200 -13.338000 3.145791
2.808000 -13.338000 3.163143
2.854800 -13.338000 3.186033
2.901600 -13.338000 3.206556
2.948400 -13.338000 3.223940
2.995200 -13.338000 3.234493
3.042000 -13.338000 3.245408
3.088800 -13.338000 3.267526
3.135600 -13.338000 3.272569
3.182400 -13.338000 3.276487
3.229200 -13.338000 3.292867
3.276000 -13.338000 3.312381
3.322800 -13.338000 3.324338
3.369600 -13.338000 3.344853
3.416400 -13.338000 3.337011
3.463200 -13.338000 3.351998
3.510000 -13.338000 3.360425
3.556800 -13.338000 3.377544
3.603600 -13.338000 3.371643
3.650400 -13.338000 3.376075
3.697200 -13.338000 3.364212
3.744000 -13.338000 3.371643
3.790800 -13.338000 3.377544
3.837600 -13.338000 3.415721
3.884400 -13.338000 3.415934
3.931200 -13.338000 3.444208
3.978000 -13.338000 3.452968
4.024800 -13.338000 3.462050
4.071600 -13.338000 3.479942
4.118400 -13.338000 3.479942
4.165200 -13.338000 3.498161
4.212000 -13.338000 3.527471
4.258800 -13.338000 3.543058
4.305600 -13.338000 3.561358
4.352400 -13.338000 3.576443
4.399200 -13.338000 3.582150
4.446000 -13.338000 3.616928
4.492800 -13.338000 3.626959
4.539600 -13.338000 3.643125
4.586400 -13.338000 3.677074
4.633200 -13.338000 3.690610
4.680000 -13.338000 3.711824
4.726800 -13.338000 3.751263
4.773600 -13.338000 3.753323
4.820400 -13.338000 3.768846
4.867200 -13.338000 3.768827
4.914000 -13.338000 3.781285
4.960800 -13.338000 3.781285
5.007600 -13.338000 3.782730
5.054400 -13.338000 3.791577
5.101200 -13.338000 3.811132
5.148000 -13.338000 3.848412
5.194800 -13.338000 3.870102
5.241600 -13.338000 3.887667
5.288400 -13.338000 3.895361
5.335200 -13.338000 3.906369
5.382000 -13.338000 3.915222
5.428800 -13.338000 3.940571
5.475600 -13.338000 3.940571
5.522400 -13.338000 3.957193
5.569200 -13.338000 3.973581
5.616000 -13.338000 3.994754
5.662800 -13.338000 3.999269
5.709600 -13.338000 4.036899
5.756400 -13.338000 4.081718
5.803200 -13.338000 4.085433
5.850000 -13.338000 4.102876
5.896800 -13.338000 4.108282
5.943600 -13.338000 4.157738
5.990400 -13.338000 4.175596
6.037200 -13.338000 4.191663
6.084000 -13.338000 4.202450
6.130800 -13.338000 4.211648
6.177600 -13.338000 4.263418
6.224400 -13.338000 4.297584
6.271200 -13.338000 4.318803
6.318000 -13.338000 4.318257
6.364800 -13.338000 4.343496
6.411600 -13.338000 4.372289
6.458400 -13.338000 4.392894
6.505200 -13.338000 4.404574
6.552000 -13.338000 4.420583
6.598800 -13.338000 4.443976
6.645600 -13.338000 4.480490
6.692400 -13.338000 4.473990
6.739200 -13.338000 4.501718
6.786000 -13.338000 4.523459
6.832800 -13.338000 4.539734
6.879600 -13.338000 4.556557
6.926400 -13.338000 4.592155
6.973200 -13.338000 4.594886
7.020000 -13.338000 4.604149
7.066800 -13.338000 4.656549
7.113600 -13.338000 4.687451
7.160400 -13.338000 4.741269
7.207200 -13.338000 4.723887
7.254000 -13.338000 4.745830
7.300800 -13.338000 4.771991
7.347600 -13.338000 4.796435
7.394400 -13.338000 4.855512
7.441200 -13.338000 4.880912
7.488000 -13.338000 4.904722
7.534800 -13.338000 4.928105
7.581600 -13.338000 4.956879
7.628400 -13.338000 4.976685
7.675200 -13.338000 5.008831
7.722000 -13.338000 5.012491
7.768800 -13.338000 5.035540
7.815600 -13.338000 5.044887
7.862400 -13.338000 5.073443
7.909200 -13.338000 5.126772
7.956000 -13.338000 5.153207
8.002800 -13.338000 5.169050
8.049600 -13.338000 5.194705
8.096400 -13.338000 5.228197
8.143200 -13.338000 5.243038
8.190000 -13.338000 5.245479
8.236800 -13.338000 5.258629
8.283600 -13.338000 5.290757
8.330400 -13.338000 5.320753
8.377200 -13.338000 5.341707
8.424000 -13.338000 5.369498
8.470800 -13.338000 5.465877
8.517600 -13.338000 5.496174
8.564400 -13.338000 5.517788
8.611200 -13.338000 5.545269
8.658000 -13.338000 5.594061
8.704800 -13.338000 5.650671
8.751600 -13.338000 5.678292
8.798400 -13.338000 5.721482
8.845200 -13.338000 5.733443
8.892000 -13.338000 5.753634
8.938800 -13.338000 5.766770
8.985600 -13.338000 5.789374
9.032400 -13.338000 5.809550
9.079200 -13.338000 5.834998
9.126000 -13.338000 5.886738
9.172800 -13.338000 5.930657
9.219600 -13.338000 5.965934
9.266400 -13.338000 5.968849
9.313200 -13.338000 6.001561
9.360000 -13.338000 6.032270
9.406800 -13.338000 6.093915
9.453600 -13.338000 6.111740
9.500400 -13.338000 6.148568
9.547200 -13.338000 6.213616
9.594000 -13.338000 6.269248
9.640800 -13.338000 6.330471
9.687600 -13.338000 6.345248
9.734400 -13.338000 6.398154
9.781200 -13.338000 6.480801
9.828000 -13.338000 6.513018
9.874800 -13.338000 6.557869
9.921600 -13.338000 6.623555
9.968400 -13.338000 6.662647
10.015200 -13.338000 6.680318
10.062000 -13.338000 6.716600
10.108800 -13.338000 6.790909
10.155600 -13.338000 6.838287
10.202400 -13.338000 6.894484
10.249200 -13.338000 6.936140
10.296000 -13.338000 6.972378
10.342800 -13.338000 7.054260
10.389600 -13.338000 7.111734
10.436400 -13.338000 7.195152
10.483200 -13.338000 7.233790
10.530000 -13.338000 7.290784
10.576800 -13.338000 7.351818
10.623600 -13.338000 7.421392
10.670400 -13.338000 7.457234
10.717200 -13.338000 7.558997
10.764000 -13.338000 7.569637
10.810800 -13.338000 7.599648
10.857600 -13.338000 7.670670
10.904400 -13.338000 7.697512
10.951200 -13.338000 7.808926
10.998000 -13.338000 7.819449
11.044800 -13.338000 7.961163
11.091600 -13.338000 8.131334
13.899600 -13.338000 6.680573
13.946400 -13.338000 6.673252
13.993200 -13.338000 6.680573
14.040000 -13.338000 6.660862
14.086800 -13.338000 6.642455
14.133600 -13.338000 6.635364
14.180400 -13.338000 6.632573
14.227200 -13.338000 6.631733
14.274000 -13.338000 6.631418
14.320800 -13.338000 6.631418
14.367600 -13.338000 6.631733
14.414400 -13.338000 6.629436
14.461200 -13.338000 6.625760
14.508000 -13.338000 6.617898
14.554800 -13.338000 6.623345
14.601600 -13.338000 6.621613
14.648400 -13.338000 6.620467
14.695200 -13.338000 6.611076
14.742000 -13.338000 6.609502
14.788800 -13.338000 6.609502
14.835600 -13.338000 6.611076
14.882400 -13.338000 6.602561
14.929200 -13.338000 6.609502
14.976000 -13.338000 6.603706
15.022800 -13.338000 6.603582
15.069600 -13.338000 6.599228
15.116400 -13.338000 6.601765
15.163200 -13.338000 6.598415
15.210000 -13.338000 6.603582
15.256800 -13.338000 6.608050
15.303600 -13.338000 6.614162
15.350400 -13.338000 6.624441
15.397200 -13.338000 6.635639
15.444000 -13.338000 6.635639
15.490800 -13.338000 6.635639
15.537600 -13.338000 6.636854
15.584400 -13.338000 6.629557
15.631200 -13.338000 6.627875
15.678000 -13.338000 6.618671
15.724800 -13.338000 6.604185
15.771600 -13.338000 6.599018
15.818400 -13.338000 6.592788
15.865200 -13.338000 6.561185
15.912000 -13.338000 6.526704
16.426800 -13.338000 5.091701
16.473600 -13.338000 5.045484
16.520400 -13.338000 5.042579
16.567200 -13.338000 5.034938
16.614000 -13.338000 5.026185
16.660800 -13.338000 5.002546
16.707600 -13.338000 4.994515
16.754400 -13.338000 4.991800
16.801200 -13.338000 4.988069
16.848000 -13.338000 4.971743
16.894800 -13.338000 4.968179
16.941600 -13.338000 4.954845
16.988400 -13.338000 4.945891
17.035200 -13.338000 4.928160
17.082000 -13.338000 4.875055
18.392400 -13.338000 -8.127743
18.439200 -13.338000 -8.217113
18.486000 -13.338000 -8.277275
18.532800 -13.338000 -8.277275
18.579600 -13.338000 0.000000
18.626400 -13.338000 0.000000
18.673200 -13.338000 0.000000
-18.720000 -13.291200 0.000000
-18.673200 -13.291200 0.000000
-18.626400 -13.291200 0.000000
-18.579600 -13.291200 -7.820871
-18.532800 -13.291200 -7.820871
-18.486000 -13.291200 -7.824623
-18.439200 -13.291200 -7.809326
-18.392400 -13.291200 -7.809326
-18.345600 -13.291200 -7.797189
-18.298800 -13.291200 -7.783955
-18.252000 -13.291200 -7.788819
-18.205200 -13.291200 -7.788819
-18.158400 -13.291200 -7.778783
-18.111600 -13.291200 -7.787962
-18.064800 -13.291200 -7.788819
-18.018000 -13.291200 -7.788819
-17.971200 -13.291200 -7.818395
-17.924400 -13.291200 -7.787962
-17.877600 -13.291200 -7.787962
-17.830800 -13.291200 -7.825438
-17.784000 -13.291200 -7.826982
-17.737200 -13.291200 -7.842412
-17.690400 -13.291200 -7.848807
-17.643600 -13.291200 -7.848807
-17.596800 -13.291200 -7.844056
-17.550000 -13.291200 -7.844056
-17.503200 -13.291200 -7.804851
-17.456400 -13.291200 -7.774387
-17.409600 -13.291200 -7.724753
-17.362800 -13.291200 -7.714079
-17.316000 -13.291200 -7.668655
-17.269200 -13.291200 -7.657217
-17.222400 -13.291200 -7.657217
-16.848000 -13.291200 -6.482445
-16.801200 -13.291200 -6.430341
-16.754400 -13.291200 -6.304414
-16.707600 -13.291200 -6.259708
-16.660800 -13.291200 -6.075143
-15.958800 -13.291200 4.952385
-15.912000 -13.291200 4.997807
-15.865200 -13.291200 5.023008
-15.818400 -13.291200 5.032757
-15.771600 -13.291200 5.067142
-15.724800 -13.291200 5.088605
-15.678000 -13.291200 5.088834
-15.631200 -13.291200 5.120173
-15.584400 -13.291200 5.127234
-15.537600 -13.291200 5.133285
-15.490800 -13.291200 5.146350
-15.444000 -13.291200 5.165050
-14.929200 -13.291200 6.633096
-14.882400 -13.291200 6.668586
-14.835600 -13.291200 6.681502
-14.788800 -13.291200 6.701291
-14.742000 -13.291200 6.706977
-14.695200 -13.291200 6.719044
-14.648400 -13.291200 6.723563
-14.601600 -13.291200 6.729783
-14.554800 -13.291200 6.729783
-14.508000 -13.291200 6.733773
-14.461200 -13.291200 6.738731
-14.414400 -13.291200 6.745495
-14.367600 -13.291200 6.744494
-14.320800 -13.291200 6.740254
-14.274000 -13.291200 6.738689
-14.227200 -13.291200 6.738206
-14.180400 -13.291200 6.735022
-14.133600 -13.291200 6.730158
-14.086800 -13.291200 6.726810
-14.040000 -13.291200 6.727244
-13.993200 -13.291200 6.735022
-13.946400 -13.291200 6.737961
-13.899600 -13.291200 6.747265
-13.852800 -13.291200 6.738160
-13.806000 -13.291200 6.738160
-13.759200 -13.291200 6.736802
-13.712400 -13.291200 6.735398
-13.665600 -13.291200 6.735361
-13.618800 -13.291200 6.735398
-13.572000 -13.291200 6.735398
-13.525200 -13.291200 6.735398
-13.478400 -13.291200 6.738817
-13.431600 -13.291200 6.747687
-13.384800 -13.291200 6.747698
-13.338000 -13.291200 6.750329
-13.291200 -13.291200 6.747687
-13.244400 -13.291200 6.747687
-13.197600 -13.291200 6.747687
-13.150800 -13.291200 6.732222
-13.104000 -13.291200 6.737599
-13.057200 -13.291200 6.765331
-13.010400 -13.291200 6.785880
-12.963600 -13.291200 6.805077
-9.032400 -13.291200 7.630031
-8.985600 -13.291200 7.545752
-8.938800 -13.291200 7.284683
-8.892000 -13.291200 7.107590
-8.845200 -13.291200 6.972279
-8.798400 -13.291200 6.874009
-8.751600 -13.291200 6.738703
-8.704800 -13.291200 6.649252
-8.658000 -13.291200 6.598747
-8.611200 -13.291200 6.557394
-8.564400 -13.291200 6.532124
-8.517600 -13.291200 6.470019
-8.470800 -13.291200 6.391720
-8.424000 -13.291200 6.305888
-8.377200 -13.291200 6.209460
-8.330400 -13.291200 6.154590
-8.283600 -13.291200 6.101078
-8.236800 -13.291200 6.057969
-8.190000 -13.291200 5.962487
-8.143200 -13.291200 5.940337
-8.096400 -13.291200 5.901094
-8.049600 -13.291200 5.874335
-8.002800 -13.291200 5.780780
-7.956000 -13.291200 5.710285
-7.909200 -13.291200 5.676556
-7.862400 -13.291200 5.639079
-7.815600 -13.291200 5.605940
-7.768800 -13.291200 5.564005
-7.722000 -13.291200 5.519432
-7.675200 -13.291200 5.487246
-7.628400 -13.291200 5.414861
-7.581600 -13.291200 5.383092
-7.534800 -13.291200 5.357201
-7.488000 -13.291200 5.337682
-7.441200 -13.291200 5.257956
-7.394400 -13.291200 5.235146
-7.347600 -13.291200 5.193912
-7.300800 -13.291200 5.183257
-7.254000 -13.291200 5.150806
-7.207200 -13.291200 5.113729
-7.160400 -13.291200 5.093057
-7.113600 -13.291200 5.048231
-7.066800 -13.291200 5.042214
-7.020000 -13.291200 5.031566
-6.973200 -13.291200 4.991447
-6.926400 -13.291200 4.964352
-6.879600 -13.291200 4.935721
-6.832800 -13.291200 4.876849
-6.786000 -13.291200 4.847545
-6.739200 -13.291200 4.804535
-6.692400 -13.291200 4.804535
-6.645600 -13.291200 4.785054
-6.598800 -13.291200 4.775171
-6.552000 -13.291200 4.756573
-6.505200 -13.291200 4.745536
-6.458400 -13.291200 4.725953
-6.411600 -13.291200 4.709781
-6.364800 -13.291200 4.651580
-6.318000 -13.291200 4.598052
-6.271200 -13.291200 4.555704
-6.224400 -13.291200 4.526518
-6.177600 -13.291200 4.476363
-6.130800 -13.291200 4.476116
-6.084000 -13.291200 4.454520
-6.037200 -13.291200 4.412872
-5.990400 -13.291200 4.363652
-5.943600 -13.291200 4.361867
-5.896800 -13.291200 4.356681
-5.850000 -13.291200 4.337412
-5.803200 -13.291200 4.313863
-5.756400 -13.291200 4.275050
-5.709600 -13.291200 4.247188
-5.662800 -13.291200 4.243494
-5.616000 -13.291200 4.219222
-5.569200 -13.291200 4.180350
-5.522400 -13.291200 4.131992
-5.475600 -13.291200 4.115569
-5.428800 -13.291200 4.113018
-5.382000 -13.291200 4.102562
-5.335200 -13.291200 4.082472
-5.288400 -13.291200 4.067185
-5.241600 -13.291200 4.043447
-5.194800 -13.291200 4.031881
-5.148000 -13.291200 4.000585
-5.101200 -13.291200 3.989178
-5.054400 -13.291200 3.975373
-5.007600 -13.291200 3.957215
-4.960800 -13.291200 3.940128
-4.914000 -13.291200 3.923327
-4.867200 -13.291200 3.896395
-4.820400 -13.291200 3.825137
-4.773600 -13.291200 3.825120
-4.726800 -13.291200 3.799448
-4.680000 -13.291200 3.786279
-4.633200 -13.291200 3.743209
-4.586400 -13.291200 3.695714
-4.539600 -13.291200 3.681909
-4.492800 -13.291200 3.647317
-4.446000 -13.291200 3.621396
-4.399200 -13.291200 3.621396
-4.352400 -13.291200 3.578489
-4.305600 -13.291200 3.573897
-4.258800 -13.291200 3.569080
-4.212000 -13.291200 3.556711
-4.165200 -13.291200 3.540974
-4.118400 -13.291200 3.525921
-4.071600 -13.291200 3.515383
-4.024800 -13.291200 3.494938
-3.978000 -13.291200 3.478687
-3.931200 -13.291200 3.458410
-3.884400 -13.291200 3.454662
-3.837600 -13.291200 3.446533
-3.790800 -13.291200 3.433812
-3.744000 -13.291200 3.416546
-3.697200 -13.291200 3.400107
-3.650400 -13.291200 3.363929
-3.603600 -13.291200 3.341915
-3.556800 -13.291200 3.320247
-3.510000 -13.291200 3.285516
-3.463200 -13.291200 3.262950
-3.416400 -13.291200 3.221277
-3.369600 -13.291200 3.192643
-3.322800 -13.291200 3.179982
-3.276000 -13.291200 3.153354
-3.229200 -13.291200 3.135553
-3.182400 -13.291200 3.123661
-3.135600 -13.291200 3.123661
-3.088800 -13.291200 3.123661
-3.042000 -13.291200 3.119179
-2.995200 -13.291200 3.104726
-2.948400 -13.291200 3.093349
-2.901600 -13.291200 3.089761
-2.854800 -13.291200 3.081156
-2.808000 -13.291200 3.076466
-2.761200 -13.291200 3.079985
-2.714400 -13.291200 3.076466
-2.667600 -13.291200 3.052701
-2.620800 -13.291200 3.052701
-2.574000 -13.291200 3.049114
-2.527200 -13.291200 3.040411
-2.480400 -13.291200 2.995109
-2.433600 -13.291200 2.978201
-2.386800 -13.291200 2.972237
-2.340000 -13.291200 2.939955
-2.293200 -13.291200 2.930348
-2.246400 -13.291200 2.923082
-2.199600 -13.291200 2.913767
-2.152800 -13.291200 2.913767
-2.106000 -13.291200 2.896461
-2.059200 -13.291200 2.885314
-2.012400 -13.291200 2.874027
-1.965600 -13.291200 2.866695
-1.918800 -13.291200 2.857786
-1.872000 -13.291200 2.848702
-1.825200 -13.291200 2.828066
-1.778400 -13.291200 2.848702
-1.731600 -13.291200 2.832488
-1.684800 -13.291200 2.827133
-1.638000 -13.291200 2.819631
-1.591200 -13.291200 2.818299
-1.544400 -13.291200 2.793531
-1.497600 -13.291200 2.791440
-1.450800 -13.291200 2.788781
-1.404000 -13.291200 2.787402
-1.357200 -13.291200 2.790790
-1.310400 -13.291200 2.787402
-1.263600 -13.291200 2.751309
-1.216800 -13.291200 2.751309
-1.170000 -13.291200 2.740308
-1.123200 -13.291200 2.740308
-1.076400 -13.291200 2.740308
-1.029600 -13.291200 2.740308
-0.982800 -13.291200 2.751463
-0.936000 -13.291200 2.772462
-0.889200 -13.291200 2.751463
-0.842400 -13.291200 2.763169
-0.795600 -13.291200 2.752396
-0.748800 -13.291200 2.752396
-0.702000 -13.291200 2.749120
-0.655200 -13.291200 2.747134
-0.608400 -13.291200 2.738150
-0.561600 -13.291200 2.732911
-0.514800 -13.291200 2.726636
-0.468000 -13.291200 2.721456
-0.421200 -13.291200 2.721456
-0.374400 -13.291200 2.715103
-0.327600 -13.291200 2.723314
-0.280800 -13.291200 2.728318
-0.234000 -13.291200 2.729684
-0.187200 -13.291200 2.715103
-0.140400 -13.291200 2.729005
-0.093600 -13.291200 2.729005
-0.046800 -13.291200 2.720363
0.000000 -13.291200 2.701765
0.046800 -13.291200 2.701931
0.093600 -13.291200 2.698572
0.140400 -13.291200 2.701931
0.187200 -13.291200 2.702669
0.234000 -13.291200 2.702669
0.280800 -13.291200 2.697933
0.327600 -13.291200 2.697933
0.374400 -13.291200 2.686369
0.421200 -13.291200 2.693405
0.468000 -13.291200 2.697933
0.514800 -13.291200 2.701936
0.561600 -13.291200 2.711081
0.608400 -13.291200 2.737687
0.655200 -13.291200 2.738533
0.702000 -13.291200 2.756801
0.748800 -13.291200 2.759650
0.795600 -13.291200 2.771519
0.842400 -13.291200 2.777135
0.889200 -13.291200 2.787687
0.936000 -13.291200 2.787687
0.982800 -13.291200 2.788788
1.029600 -13.291200 2.785691
1.076400 -13.291200 2.778266
1.123200 -13.291200 2.784621
1.170000 -13.291200 2.784621
1.216800 -13.291200 2.779272
1.263600 -13.291200 2.782927
1.310400 -13.291200 2.801697
1.357200 -13.291200 2.870074
1.404000 -13.291200 2.882296
1.450800 -13.291200 2.882296
1.497600 -13.291200 2.882870
1.544400 -13.291200 2.893761
1.591200 -13.291200 2.893761
1.638000 -13.291200 2.893761
1.684800 -13.291200 2.901733
1.731600 -13.291200 2.902229
1.778400 -13.291200 2.911183
1.825200 -13.291200 2.912611
1.872000 -13.291200 2.912611
1.918800 -13.291200 2.919375
1.965600 -13.291200 2.925602
2.012400 -13.291200 2.954696
2.059200 -13.291200 2.967241
2.106000 -13.291200 2.971549
2.152800 -13.291200 2.977497
2.199600 -13.291200 3.002516
2.246400 -13.291200 3.014699
2.293200 -13.291200 3.046706
2.340000 -13.291200 3.049899
2.386800 -13.291200 3.071931
2.433600 -13.291200 3.093672
2.480400 -13.291200 3.102217
2.527200 -13.291200 3.109397
2.574000 -13.291200 3.111820
2.620800 -13.291200 3.109397
2.667600 -13.291200 3.109397
2.714400 -13.291200 3.126887
2.761200 -13.291200 3.144272
2.808000 -13.291200 3.164697
2.854800 -13.291200 3.186033
2.901600 -13.291200 3.200708
2.948400 -13.291200 3.218657
2.995200 -13.291200 3.231496
3.042000 -13.291200 3.245408
3.088800 -13.291200 3.264487
3.135600 -13.291200 3.267526
3.182400 -13.291200 3.270618
3.229200 -13.291200 3.283001
3.276000 -13.291200 3.309172
3.322800 -13.291200 3.309172
3.369600 -13.291200 3.335914
3.416400 -13.291200 3.321494
3.463200 -13.291200 3.341575
3.510000 -13.291200 3.346737
3.556800 -13.291200 3.356899
3.603600 -13.291200 3.371643
3.650400 -13.291200 3.371643
3.697200 -13.291200 3.369955
3.744000 -13.291200 3.376075
3.790800 -13.291200 3.389690
3.837600 -13.291200 3.415934
3.884400 -13.291200 3.418280
3.931200 -13.291200 3.455944
3.978000 -13.291200 3.462050
4.024800 -13.291200 3.479942
4.071600 -13.291200 3.489062
4.118400 -13.291200 3.489062
4.165200 -13.291200 3.512573
4.212000 -13.291200 3.545054
4.258800 -13.291200 3.559552
4.305600 -13.291200 3.562631
4.352400 -13.291200 3.581363
4.399200 -13.291200 3.599992
4.446000 -13.291200 3.626959
4.492800 -13.291200 3.629711
4.539600 -13.291200 3.661758
4.586400 -13.291200 3.678356
4.633200 -13.291200 3.697970
4.680000 -13.291200 3.717818
4.726800 -13.291200 3.751263
4.773600 -13.291200 3.753323
4.820400 -13.291200 3.774850
4.867200 -13.291200 3.757144
4.914000 -13.291200 3.782730
4.960800 -13.291200 3.782730
5.007600 -13.291200 3.782730
5.054400 -13.291200 3.794871
5.101200 -13.291200 3.838556
5.148000 -13.291200 3.853538
5.194800 -13.291200 3.870102
5.241600 -13.291200 3.887424
5.288400 -13.291200 3.891318
5.335200 -13.291200 3.904858
5.382000 -13.291200 3.928215
5.428800 -13.291200 3.953310
5.475600 -13.291200 3.962316
5.522400 -13.291200 3.996192
5.569200 -13.291200 3.999834
5.616000 -13.291200 4.016033
5.662800 -13.291200 4.018741
5.709600 -13.291200 4.078182
5.756400 -13.291200 4.085433
5.803200 -13.291200 4.102876
5.850000 -13.291200 4.111115
5.896800 -13.291200 4.120744
5.943600 -13.291200 4.161051
5.990400 -13.291200 4.175596
6.037200 -13.291200 4.191663
6.084000 -13.291200 4.207134
6.130800 -13.291200 4.263418
6.177600 -13.291200 4.270037
6.224400 -13.291200 4.297584
6.271200 -13.291200 4.317416
6.318000 -13.291200 4.316740
6.364800 -13.291200 4.335454
6.411600 -13.291200 4.343496
6.458400 -13.291200 4.372289
6.505200 -13.291200 4.393451
6.552000 -13.291200 4.401754
6.598800 -13.291200 4.415605
6.645600 -13.291200 4.472293
6.692400 -13.291200 4.472293
6.739200 -13.291200 4.501718
6.786000 -13.291200 4.518787
6.832800 -13.291200 4.527814
6.879600 -13.291200 4.532076
6.926400 -13.291200 4.558839
6.973200 -13.291200 4.573645
7.020000 -13.291200 4.581617
7.066800 -13.291200 4.599021
7.113600 -13.291200 4.651065
7.160400 -13.291200 4.677298
7.207200 -13.291200 4.695375
7.254000 -13.291200 4.718797
7.300800 -13.291200 4.745830
7.347600 -13.291200 4.793768
7.394400 -13.291200 4.820368
7.441200 -13.291200 4.862123
7.488000 -13.291200 4.901765
7.534800 -13.291200 4.927304
7.581600 -13.291200 4.942846
7.628400 -13.291200 4.961062
7.675200 -13.291200 5.003050
7.722000 -13.291200 5.010637
7.768800 -13.291200 5.044887
7.815600 -13.291200 5.073252
7.862400 -13.291200 5.126772
7.909200 -13.291200 5.153207
7.956000 -13.291200 5.203983
8.002800 -13.291200 5.228197
8.049600 -13.291200 5.241741
8.096400 -13.291200 5.243038
8.143200 -13.291200 5.243083
8.190000 -13.291200 5.254166
8.236800 -13.291200 5.285421
8.283600 -13.291200 5.290757
8.330400 -13.291200 5.308418
8.377200 -13.291200 5.342706
8.424000 -13.291200 5.385439
8.470800 -13.291200 5.406409
8.517600 -13.291200 5.461077
8.564400 -13.291200 5.482032
8.611200 -13.291200 5.501918
8.658000 -13.291200 5.560696
8.704800 -13.291200 5.606244
8.751600 -13.291200 5.650671
8.798400 -13.291200 5.712305
8.845200 -13.291200 5.720444
8.892000 -13.291200 5.754351
8.938800 -13.291200 5.776388
8.985600 -13.291200 5.789374
9.032400 -13.291200 5.809550
9.079200 -13.291200 5.848103
9.126000 -13.291200 5.920968
9.172800 -13.291200 5.955205
9.219600 -13.291200 5.968750
9.266400 -13.291200 5.968849
9.313200 -13.291200 5.998782
9.360000 -13.291200 6.014626
9.406800 -13.291200 6.059357
9.453600 -13.291200 6.110114
9.500400 -13.291200 6.141988
9.547200 -13.291200 6.187651
9.594000 -13.291200 6.248259
9.640800 -13.291200 6.304814
9.687600 -13.291200 6.336437
9.734400 -13.291200 6.341914
9.781200 -13.291200 6.442344
9.828000 -13.291200 6.480801
9.874800 -13.291200 6.521823
9.921600 -13.291200 6.609514
9.968400 -13.291200 6.651403
10.015200 -13.291200 6.667726
10.062000 -13.291200 6.703909
10.108800 -13.291200 6.711030
10.155600 -13.291200 6.810955
10.202400 -13.291200 6.894484
10.249200 -13.291200 6.913090
10.296000 -13.291200 6.944361
10.342800 -13.291200 7.028513
10.389600 -13.291200 7.072558
10.436400 -13.291200 7.123505
10.483200 -13.291200 7.208283
10.530000 -13.291200 7.244051
10.576800 -13.291200 7.290784
10.623600 -13.291200 7.350473
10.670400 -13.291200 7.407173
10.717200 -13.291200 7.487395
10.764000 -13.291200 7.562158
10.810800 -13.291200 7.586354
10.857600 -13.291200 7.645212
10.904400 -13.291200 7.683311
10.951200 -13.291200 7.802600
10.998000 -13.291200 7.819449
11.044800 -13.291200 7.961163
11.091600 -13.291200 8.179289
11.138400 -13.291200 8.358107
13.946400 -13.291200 6.702609
13.993200 -13.291200 6.714535
14.040000 -13.291200 6.686430
14.086800 -13.291200 6.656564
14.133600 -13.291200 6.645819
14.180400 -13.291200 6.634084
14.227200 -13.291200 6.632573
14.274000 -13.291200 6.631418
14.320800 -13.291200 6.626354
14.367600 -13.291200 6.625760
14.414400 -13.291200 6.625136
14.461200 -13.291200 6.623345
14.508000 -13.291200 6.617898
14.554800 -13.291200 6.623273
14.601600 -13.291200 6.620467
14.648400 -13.291200 6.620467
14.695200 -13.291200 6.615881
14.742000 -13.291200 6.612638
14.788800 -13.291200 6.612638
14.835600 -13.291200 6.613568
14.882400 -13.291200 6.609502
14.929200 -13.291200 6.610151
14.976000 -13.291200 6.609502
15.022800 -13.291200 6.606530
15.069600 -13.291200 6.606530
15.116400 -13.291200 6.607076
15.163200 -13.291200 6.607076
15.210000 -13.291200 6.608050
15.256800 -13.291200 6.614195
15.303600 -13.291200 6.618959
15.350400 -13.291200 6.629195
15.397200 -13.291200 6.635803
15.444000 -13.291200 6.636854
15.490800 -13.291200 6.637158
15.537600 -13.291200 6.639300
15.584400 -13.291200 6.637158
15.631200 -13.291200 6.634551
15.678000 -13.291200 6.628513
15.724800 -13.291200 6.615093
15.771600 -13.291200 6.607817
15.818400 -13.291200 6.600389
15.865200 -13.291200 6.594136
15.912000 -13.291200 6.564680
15.958800 -13.291200 6.522000
16.473600 -13.291200 5.091489
16.520400 -13.291200 5.069580
16.567200 -13.291200 5.050626
16.614000 -13.291200 5.040934
16.660800 -13.291200 5.026185
16.707600 -13.291200 5.016868
16.754400 -13.291200 5.013293
16.801200 -13.291200 4.996398
16.848000 -13.291200 4.994515
16.894800 -13.291200 4.983808
16.941600 -13.291200 4.968179
16.988400 -13.291200 4.962119
17.035200 -13.291200 4.950679
17.082000 -13.291200 4.928160
17.128800 -13.291200 4.846896
17.175600 -13.291200 4.713543
18.439200 -13.291200 -8.212309
18.486000 -13.291200 -8.235835
18.532800 -13.291200 -8.244656
18.579600 -13.291200 0.000000
18.626400 -13.291200 0.000000
18.673200 -13.291200 0.000000
-18.720000 -13.244400 0.000000
-18.673200 -13.244400 0.000000
-18.626400 -13.244400 0.000000
-18.579600 -13.244400 -7.810984
-18.532800 -13.244400 -7.809326
-18.486000 -13.244400 -7.824623
-18.439200 -13.244400 -7.809326
-18.392400 -13.244400 -7.824623
-18.345600 -13.244400 -7.824623
-18.298800 -13.244400 -7.824623
-18.252000 -13.244400 -7.824623
-18.205200 -13.244400 -7.824623
-18.158400 -13.244400 -7.803244
-18.111600 -13.244400 -7.803244
-18.064800 -13.244400 -7.803244
-18.018000 -13.244400 -7.803244
-17.971200 -13.244400 -7.826317
-17.924400 -13.244400 -7.818395
-17.877600 -13.244400 -7.826317
-17.830800 -13.244400 -7.826982
-17.784000 -13.244400 -7.828920
-17.737200 -13.244400 -7.842412
-17.690400 -13.244400 -7.849918
-17.643600 -13.244400 -7.849918
-17.596800 -13.244400 -7.842412
-17.550000 -13.244400 -7.823228
-17.503200 -13.244400 -7.822674
-17.456400 -13.244400 -7.779386
-17.409600 -13.244400 -7.740420
-17.362800 -13.244400 -7.724550
-17.316000 -13.244400 -7.691621
-17.269200 -13.244400 -7.661493
-16.848000 -13.244400 -6.314347
-16.801200 -13.244400 -6.259708
-16.754400 -13.244400 -6.146693
-16.707600 -13.244400 -6.029907
-16.005600 -13.244400 4.956066
-15.958800 -13.244400 4.994521
-15.912000 -13.244400 5.017894
-15.865200 -13.244400 5.030425
-15.818400 -13.244400 5.067142
-15.771600 -13.244400 5.088806
-15.724800 -13.244400 5.092454
-15.678000 -13.244400 5.118380
-15.631200 -13.244400 5.120173
-15.584400 -13.244400 5.127062
-15.537600 -13.244400 5.135141
-15.490800 -13.244400 5.159517
-15.444000 -13.244400 5.190468
-14.976000 -13.244400 6.633003
-14.929200 -13.244400 6.668586
-14.882400 -13.244400 6.701291
-14.835600 -13.244400 6.706977
-14.788800 -13.244400 6.710474
-14.742000 -13.244400 6.720530
-14.695200 -13.244400 6.733359
-14.648400 -13.244400 6.732376
-14.601600 -13.244400 6.732376
-14.554800 -13.244400 6.729783
-14.508000 -13.244400 6.733649
-14.461200 -13.244400 6.737556
-14.414400 -13.244400 6.740178
-14.367600 -13.244400 6.740178
-14.320800 -13.244400 6.738689
-14.274000 -13.244400 6.740254
-14.227200 -13.244400 6.740254
-14.180400 -13.244400 6.742304
-14.133600 -13.244400 6.740254
-14.086800 -13.244400 6.733952
-14.040000 -13.244400 6.733952
-13.993200 -13.244400 6.742845
-13.946400 -13.244400 6.747265
-13.899600 -13.244400 6.748312
-13.852800 -13.244400 6.745273
-13.806000 -13.244400 6.747265
-13.759200 -13.244400 6.745273
-13.712400 -13.244400 6.738160
-13.665600 -13.244400 6.736802
-13.618800 -13.244400 6.738160
-13.572000 -13.244400 6.738817
-13.525200 -13.244400 6.739430
-13.478400 -13.244400 6.747698
-13.431600 -13.244400 6.750329
-13.384800 -13.244400 6.750329
-13.338000 -13.244400 6.752854
-13.291200 -13.244400 6.747698
-13.244400 -13.244400 6.747698
-13.197600 -13.244400 6.750401
-13.150800 -13.244400 6.747518
-13.104000 -13.244400 6.755356
-13.057200 -13.244400 6.780084
-13.010400 -13.244400 6.789498
-12.963600 -13.244400 6.825400
-9.032400 -13.244400 7.546789
-8.985600 -13.244400 7.494745
-8.938800 -13.244400 7.239837
-8.892000 -13.244400 7.082775
-8.845200 -13.244400 6.906819
-8.798400 -13.244400 6.802145
-8.751600 -13.244400 6.728309
-8.704800 -13.244400 6.642776
-8.658000 -13.244400 6.581197
-8.611200 -13.244400 6.543539
-8.564400 -13.244400 6.484262
-8.517600 -13.244400 6.439965
-8.470800 -13.244400 6.376976
-8.424000 -13.244400 6.305888
-8.377200 -13.244400 6.251553
-8.330400 -13.244400 6.154590
-8.283600 -13.244400 6.101078
-8.236800 -13.244400 6.057969
-8.190000 -13.244400 5.960854
-8.143200 -13.244400 5.926370
-8.096400 -13.244400 5.890003
-8.049600 -13.244400 5.818001
-8.002800 -13.244400 5.718433
-7.956000 -13.244400 5.675139
-7.909200 -13.244400 5.637792
-7.862400 -13.244400 5.621647
-7.815600 -13.244400 5.564005
-7.768800 -13.244400 5.546449
-7.722000 -13.244400 5.517419
-7.675200 -13.244400 5.471585
-7.628400 -13.244400 5.414861
-7.581600 -13.244400 5.383092
-7.534800 -13.244400 5.339101
-7.488000 -13.244400 5.286269
-7.441200 -13.244400 5.244012
-7.394400 -13.244400 5.235146
-7.347600 -13.244400 5.193912
-7.300800 -13.244400 5.182027
-7.254000 -13.244400 5.155745
-7.207200 -13.244400 5.113729
-7.160400 -13.244400 5.093057
-7.113600 -13.244400 5.042214
-7.066800 -13.244400 5.033831
-7.020000 -13.244400 5.016207
-6.973200 -13.244400 4.964352
-6.926400 -13.244400 4.938050
-6.879600 -13.244400 4.929402
-6.832800 -13.244400 4.876849
-6.786000 -13.244400 4.837049
-6.739200 -13.244400 4.811800
-6.692400 -13.244400 4.811800
-6.645600 -13.244400 4.790880
-6.598800 -13.244400 4.773898
-6.552000 -13.244400 4.753647
-6.505200 -13.244400 4.744912
-6.458400 -13.244400 4.709781
-6.411600 -13.244400 4.689260
-6.364800 -13.244400 4.598540
-6.318000 -13.244400 4.570586
-6.271200 -13.244400 4.548612
-6.224400 -13.244400 4.526518
-6.177600 -13.244400 4.476363
-6.130800 -13.244400 4.472765
-6.084000 -13.244400 4.439010
-6.037200 -13.244400 4.401310
-5.990400 -13.244400 4.359716
-5.943600 -13.244400 4.337412
-5.896800 -13.244400 4.337412
-5.850000 -13.244400 4.313863
-5.803200 -13.244400 4.275050
-5.756400 -13.244400 4.251915
-5.709600 -13.244400 4.239647
-5.662800 -13.244400 4.198346
-5.616000 -13.244400 4.174691
-5.569200 -13.244400 4.125353
-5.522400 -13.244400 4.105788
-5.475600 -13.244400 4.097543
-5.428800 -13.244400 4.082472
-5.382000 -13.244400 4.079336
-5.335200 -13.244400 4.065262
-5.288400 -13.244400 4.043447
-5.241600 -13.244400 4.014097
-5.194800 -13.244400 3.989178
-5.148000 -13.244400 3.975373
-5.101200 -13.244400 3.975373
-5.054400 -13.244400 3.959314
-5.007600 -13.244400 3.944026
-4.960800 -13.244400 3.939161
-4.914000 -13.244400 3.910377
-4.867200 -13.244400 3.886582
-4.820400 -13.244400 3.825137
-4.773600 -13.244400 3.817550
-4.726800 -13.244400 3.797163
-4.680000 -13.244400 3.729207
-4.633200 -13.244400 3.719514
-4.586400 -13.244400 3.681909
-4.539600 -13.244400 3.658032
-4.492800 -13.244400 3.641475
-4.446000 -13.244400 3.593663
-4.399200 -13.244400 3.592819
-4.352400 -13.244400 3.578489
-4.305600 -13.244400 3.575996
-4.258800 -13.244400 3.573897
-4.212000 -13.244400 3.541571
-4.165200 -13.244400 3.530735
-4.118400 -13.244400 3.506409
-4.071600 -13.244400 3.494985
-4.024800 -13.244400 3.478687
-3.978000 -13.244400 3.458839
-3.931200 -13.244400 3.451092
-3.884400 -13.244400 3.436878
-3.837600 -13.244400 3.422193
-3.790800 -13.244400 3.412757
-3.744000 -13.244400 3.383204
-3.697200 -13.244400 3.350971
-3.650400 -13.244400 3.341387
-3.603600 -13.244400 3.317372
-3.556800 -13.244400 3.281365
-3.510000 -13.244400 3.211293
-3.463200 -13.244400 3.186998
-3.416400 -13.244400 3.179982
-3.369600 -13.244400 3.172072
-3.322800 -13.244400 3.151019
-3.276000 -13.244400 3.135553
-3.229200 -13.244400 3.115069
-3.182400 -13.244400 3.111582
-3.135600 -13.244400 3.105838
-3.088800 -13.244400 3.105838
-3.042000 -13.244400 3.095032
-2.995200 -13.244400 3.093349
-2.948400 -13.244400 3.081156
-2.901600 -13.244400 3.075011
-2.854800 -13.244400 3.057500
-2.808000 -13.244400 3.058108
-2.761200 -13.244400 3.079985
-2.714400 -13.244400 3.079985
-2.667600 -13.244400 3.057500
-2.620800 -13.244400 3.057500
-2.574000 -13.244400 3.052020
-2.527200 -13.244400 3.042281
-2.480400 -13.244400 2.990050
-2.433600 -13.244400 2.959432
-2.386800 -13.244400 2.951442
-2.340000 -13.244400 2.928139
-2.293200 -13.244400 2.915419
-2.246400 -13.244400 2.914036
-2.199600 -13.244400 2.897603
-2.152800 -13.244400 2.904148
-2.106000 -13.244400 2.896461
-2.059200 -13.244400 2.874027
-2.012400 -13.244400 2.873249
-1.965600 -13.244400 2.866695
-1.918800 -13.244400 2.861415
-1.872000 -13.244400 2.848702
-1.825200 -13.244400 2.829544
-1.778400 -13.244400 2.846620
-1.731600 -13.244400 2.837914
-1.684800 -13.244400 2.828066
-1.638000 -13.244400 2.825872
-1.591200 -13.244400 2.818299
-1.544400 -13.244400 2.801894
-1.497600 -13.244400 2.793531
-1.450800 -13.244400 2.792690
-1.404000 -13.244400 2.792690
-1.357200 -13.244400 2.798967
-1.310400 -13.244400 2.805411
-1.263600 -13.244400 2.793531
-1.216800 -13.244400 2.806560
-1.170000 -13.244400 2.798967
-1.123200 -13.244400 2.783268
-1.076400 -13.244400 2.780903
-1.029600 -13.244400 2.772491
-0.982800 -13.244400 2.772462
-0.936000 -13.244400 2.772491
-0.889200 -13.244400 2.752396
-0.842400 -13.244400 2.752396
-0.795600 -13.244400 2.763169
-0.748800 -13.244400 2.752396
-0.702000 -13.244400 2.747692
-0.655200 -13.244400 2.743597
-0.608400 -13.244400 2.737203
-0.561600 -13.244400 2.732911
-0.514800 -13.244400 2.730317
-0.468000 -13.244400 2.715103
-0.421200 -13.244400 2.721456
-0.374400 -13.244400 2.721456
-0.327600 -13.244400 2.723314
-0.280800 -13.244400 2.728318
-0.234000 -13.244400 2.728318
-0.187200 -13.244400 2.715103
-0.140400 -13.244400 2.734396
-0.093600 -13.244400 2.735859
-0.046800 -13.244400 2.720363
0.000000 -13.244400 2.701765
0.046800 -13.244400 2.701931
0.093600 -13.244400 2.701765
0.140400 -13.244400 2.701931
0.187200 -13.244400 2.702669
0.234000 -13.244400 2.701765
0.280800 -13.244400 2.698572
0.327600 -13.244400 2.698572
0.374400 -13.244400 2.689446
0.421200 -13.244400 2.689446
0.468000 -13.244400 2.693405
0.514800 -13.244400 2.697933
0.561600 -13.244400 2.701936
0.608400 -13.244400 2.724190
0.655200 -13.244400 2.732009
0.702000 -13.244400 2.743146
0.748800 -13.244400 2.757117
0.795600 -13.244400 2.761696
0.842400 -13.244400 2.772524
0.889200 -13.244400 2.780846
0.936000 -13.244400 2.785691
0.982800 -13.244400 2.779272
1.029600 -13.244400 2.779272
1.076400 -13.244400 2.778266
1.123200 -13.244400 2.779272
1.170000 -13.244400 2.779272
1.216800 -13.244400 2.778057
1.263600 -13.244400 2.778057
1.310400 -13.244400 2.778266
1.357200 -13.244400 2.784621
1.404000 -13.244400 2.814609
1.450800 -13.244400 2.865717
1.497600 -13.244400 2.878478
1.544400 -13.244400 2.879218
1.591200 -13.244400 2.883601
1.638000 -13.244400 2.890837
1.684800 -13.244400 2.901733
1.731600 -13.244400 2.909481
1.778400 -13.244400 2.919375
1.825200 -13.244400 2.915144
1.872000 -13.244400 2.915144
1.918800 -13.244400 2.917010
1.965600 -13.244400 2.917010
2.012400 -13.244400 2.921803
2.059200 -13.244400 2.932298
2.106000 -13.244400 2.954696
2.152800 -13.244400 2.970665
2.199600 -13.244400 2.977497
2.246400 -13.244400 3.002585
2.293200 -13.244400 3.036799
2.340000 -13.244400 3.040316
2.386800 -13.244400 3.061316
2.433600 -13.244400 3.093672
2.480400 -13.244400 3.102217
2.527200 -13.244400 3.109397
2.574000 -13.244400 3.111820
2.620800 -13.244400 3.099804
2.667600 -13.244400 3.102217
2.714400 -13.244400 3.113503
2.761200 -13.244400 3.126213
2.808000 -13.244400 3.139440
2.854800 -13.244400 3.153089
2.901600 -13.244400 3.173500
2.948400 -13.244400 3.195999
2.995200 -13.244400 3.222797
3.042000 -13.244400 3.235292
3.088800 -13.244400 3.250822
3.135600 -13.244400 3.267526
3.182400 -13.244400 3.271984
3.229200 -13.244400 3.281677
3.276000 -13.244400 3.301135
3.322800 -13.244400 3.301135
3.369600 -13.244400 3.327088
3.416400 -13.244400 3.330451
3.463200 -13.244400 3.346737
3.510000 -13.244400 3.352826
3.556800 -13.244400 3.357883
3.603600 -13.244400 3.371643
3.650400 -13.244400 3.377544
3.697200 -13.244400 3.377544
3.744000 -13.244400 3.384850
3.790800 -13.244400 3.415721
3.837600 -13.244400 3.421126
3.884400 -13.244400 3.434135
3.931200 -13.244400 3.462050
3.978000 -13.244400 3.482601
4.024800 -13.244400 3.489062
4.071600 -13.244400 3.510464
4.118400 -13.244400 3.510464
4.165200 -13.244400 3.512801
4.212000 -13.244400 3.557762
4.258800 -13.244400 3.562631
4.305600 -13.244400 3.580353
4.352400 -13.244400 3.599992
4.399200 -13.244400 3.609996
4.446000 -13.244400 3.621541
4.492800 -13.244400 3.629845
4.539600 -13.244400 3.661758
4.586400 -13.244400 3.678356
4.633200 -13.244400 3.700858
4.680000 -13.244400 3.734328
4.726800 -13.244400 3.768846
4.773600 -13.244400 3.768846
4.820400 -13.244400 3.771335
4.867200 -13.244400 3.768113
4.914000 -13.244400 3.778271
4.960800 -13.244400 3.781285
5.007600 -13.244400 3.777244
5.054400 -13.244400 3.798487
5.101200 -13.244400 3.848412
5.148000 -13.244400 3.867123
5.194800 -13.244400 3.888876
5.241600 -13.244400 3.896384
5.288400 -13.244400 3.904858
5.335200 -13.244400 3.928215
5.382000 -13.244400 3.977239
5.428800 -13.244400 3.994754
5.475600 -13.244400 3.999834
5.522400 -13.244400 4.022689
5.569200 -13.244400 4.030704
5.616000 -13.244400 4.041514
5.662800 -13.244400 4.078182
5.709600 -13.244400 4.106771
5.756400 -13.244400 4.128786
5.803200 -13.244400 4.130332
5.850000 -13.244400 4.149555
5.896800 -13.244400 4.160001
5.943600 -13.244400 4.171607
5.990400 -13.244400 4.177751
6.037200 -13.244400 4.198966
6.084000 -13.244400 4.211648
6.130800 -13.244400 4.279906
6.177600 -13.244400 4.270037
6.224400 -13.244400 4.297584
6.271200 -13.244400 4.317416
6.318000 -13.244400 4.316740
6.364800 -13.244400 4.336061
6.411600 -13.244400 4.343496
6.458400 -13.244400 4.357101
6.505200 -13.244400 4.383981
6.552000 -13.244400 4.401754
6.598800 -13.244400 4.410027
6.645600 -13.244400 4.443976
6.692400 -13.244400 4.472293
6.739200 -13.244400 4.495592
6.786000 -13.244400 4.521742
6.832800 -13.244400 4.527814
6.879600 -13.244400 4.554806
6.926400 -13.244400 4.570626
6.973200 -13.244400 4.573645
7.020000 -13.244400 4.576746
7.066800 -13.244400 4.599021
7.113600 -13.244400 4.629169
7.160400 -13.244400 4.640945
7.207200 -13.244400 4.679245
7.254000 -13.244400 4.713140
7.300800 -13.244400 4.729156
7.347600 -13.244400 4.764898
7.394400 -13.244400 4.799590
7.441200 -13.244400 4.828713
7.488000 -13.244400 4.891076
7.534800 -13.244400 4.904722
7.581600 -13.244400 4.927304
7.628400 -13.244400 4.950287
7.675200 -13.244400 5.003050
7.722000 -13.244400 5.012491
7.768800 -13.244400 5.048212
7.815600 -13.244400 5.089149
7.862400 -13.244400 5.133763
7.909200 -13.244400 5.171612
7.956000 -13.244400 5.203983
8.002800 -13.244400 5.218674
8.049600 -13.244400 5.234181
8.096400 -13.244400 5.243038
8.143200 -13.244400 5.243083
8.190000 -13.244400 5.254166
8.236800 -13.244400 5.285421
8.283600 -13.244400 5.290757
8.330400 -13.244400 5.320753
8.377200 -13.244400 5.351462
8.424000 -13.244400 5.382690
8.470800 -13.244400 5.402743
8.517600 -13.244400 5.416218
8.564400 -13.244400 5.462673
8.611200 -13.244400 5.496026
8.658000 -13.244400 5.540473
8.704800 -13.244400 5.578834
8.751600 -13.244400 5.606244
8.798400 -13.244400 5.653100
8.845200 -13.244400 5.712305
8.892000 -13.244400 5.752925
8.938800 -13.244400 5.768672
8.985600 -13.244400 5.793368
9.032400 -13.244400 5.824801
9.079200 -13.244400 5.883471
9.126000 -13.244400 5.928857
9.172800 -13.244400 5.963141
9.219600 -13.244400 5.974756
9.266400 -13.244400 5.998782
9.313200 -13.244400 6.008929
9.360000 -13.244400 6.039744
9.406800 -13.244400 6.059357
9.453600 -13.244400 6.111740
9.500400 -13.244400 6.159764
9.547200 -13.244400 6.195742
9.594000 -13.244400 6.251644
9.640800 -13.244400 6.300819
9.687600 -13.244400 6.330925
9.734400 -13.244400 6.337590
9.781200 -13.244400 6.436569
9.828000 -13.244400 6.447407
9.874800 -13.244400 6.480801
9.921600 -13.244400 6.546788
9.968400 -13.244400 6.609514
10.015200 -13.244400 6.658630
10.062000 -13.244400 6.670400
10.108800 -13.244400 6.686086
10.155600 -13.244400 6.790682
10.202400 -13.244400 6.873923
10.249200 -13.244400 6.902942
10.296000 -13.244400 6.936140
10.342800 -13.244400 6.989117
10.389600 -13.244400 7.078297
10.436400 -13.244400 7.155217
10.483200 -13.244400 7.226269
10.530000 -13.244400 7.244051
10.576800 -13.244400 7.303060
10.623600 -13.244400 7.350473
10.670400 -13.244400 7.385780
10.717200 -13.244400 7.498498
10.764000 -13.244400 7.562158
10.810800 -13.244400 7.586354
10.857600 -13.244400 7.683311
10.904400 -13.244400 7.766182
10.951200 -13.244400 7.809017
10.998000 -13.244400 7.848466
11.044800 -13.244400 7.962933
11.091600 -13.244400 8.201289
11.138400 -13.244400 8.344465
13.993200 -13.244400 6.733973
14.040000 -13.244400 6.700305
14.086800 -13.244400 6.673252
14.133600 -13.244400 6.656564
14.180400 -13.244400 6.650388
14.227200 -13.244400 6.652629
14.274000 -13.244400 6.637326
14.320800 -13.244400 6.629436
14.367600 -13.244400 6.625760
14.414400 -13.244400 6.625136
14.461200 -13.244400 6.623345
14.508000 -13.244400 6.617898
14.554800 -13.244400 6.621613
14.601600 -13.244400 6.617898
14.648400 -13.244400 6.617898
14.695200 -13.244400 6.617898
14.742000 -13.244400 6.614985
14.788800 -13.244400 6.617052
14.835600 -13.244400 6.620467
14.882400 -13.244400 6.614985
14.929200 -13.244400 6.617052
14.976000 -13.244400 6.619963
15.022800 -13.244400 6.617052
15.069600 -13.244400 6.617052
15.116400 -13.244400 6.607946
15.163200 -13.244400 6.616343
15.210000 -13.244400 6.613651
15.256800 -13.244400 6.624441
15.303600 -13.244400 6.624441
15.350400 -13.244400 6.630016
15.397200 -13.244400 6.635509
15.444000 -13.244400 6.635996
15.490800 -13.244400 6.637158
15.537600 -13.244400 6.645106
15.584400 -13.244400 6.639300
15.631200 -13.244400 6.639300
15.678000 -13.244400 6.639135
15.724800 -13.244400 6.628513
15.771600 -13.244400 6.619330
15.818400 -13.244400 6.607817
15.865200 -13.244400 6.600389
15.912000 -13.244400 6.578455
15.958800 -13.244400 6.535715
16.473600 -13.244400 5.102068
16.520400 -13.244400 5.093052
16.567200 -13.244400 5.065404
16.614000 -13.244400 5.042936
16.660800 -13.244400 5.036205
16.707600 -13.244400 5.027700
16.754400 -13.244400 5.020054
16.801200 -13.244400 5.013293
16.848000 -13.244400 5.012930
16.894800 -13.244400 4.996398
16.941600 -13.244400 4.972839
16.988400 -13.244400 4.971743
17.035200 -13.244400 4.966129
17.082000 -13.244400 4.950679
17.128800 -13.244400 4.929826
17.175600 -13.244400 4.847467
18.439200 -13.244400 -8.193494
18.486000 -13.244400 -8.235835
18.532800 -13.244400 -8.244656
18.579600 -13.244400 0.000000
18.626400 -13.244400 0.000000
18.673200 -13.244400 0.000000
-18.720000 -13.197600 0.000000
-18.673200 -13.197600 0.000000
-18.626400 -13.197600 0.000000
-18.579600 -13.197600 -7.821689
-18.532800 -13.197600 -7.809326
-18.486000 -13.197600 -7.824623
-18.439200 -13.197600 -7.809326
-18.392400 -13.197600 -7.824623
-18.345600 -13.197600 -7.827614
-18.298800 -13.197600 -7.827614
-18.252000 -13.197600 -7.827614
-18.205200 -13.197600 -7.827614
-18.158400 -13.197600 -7.826317
-18.111600 -13.197600 -7.826317
-18.064800 -13.197600 -7.826317
-18.018000 -13.197600 -7.825212
-17.971200 -13.197600 -7.826982
-17.924400 -13.197600 -7.826317
-17.877600 -13.197600 -7.826317
-17.830800 -13.197600 -7.805735
-17.784000 -13.197600 -7.826982
-17.737200 -13.197600 -7.830331
-17.690400 -13.197600 -7.842412
-17.643600 -13.197600 -7.842412
-17.596800 -13.197600 -7.830331
-17.550000 -13.197600 -7.823228
-17.503200 -13.197600 -7.822674
-17.456400 -13.197600 -7.779386
-17.409600 -13.197600 -7.740420
-17.362800 -13.197600 -7.724550
-17.316000 -13.197600 -7.680043
-17.269200 -13.197600 -7.652676
-16.052400 -13.197600 4.994521
-16.005600 -13.197600 4.996835
-15.958800 -13.197600 5.012405
-15.912000 -13.197600 5.030425
-15.865200 -13.197600 5.067142
-15.818400 -13.197600 5.088605
-15.771600 -13.197600 5.099516
-15.724800 -13.197600 5.118380
-15.678000 -13.197600 5.125948
-15.631200 -13.197600 5.127234
-15.584400 -13.197600 5.146350
-15.537600 -13.197600 5.162173
-15.490800 -13.197600 5.181611
-15.022800 -13.197600 6.633003
-14.976000 -13.197600 6.656090
-14.929200 -13.197600 6.705562
-14.882400 -13.197600 6.717538
-14.835600 -13.197600 6.721739
-14.788800 -13.197600 6.734941
-14.742000 -13.197600 6.734941
-14.695200 -13.197600 6.735009
-14.648400 -13.197600 6.735680
-14.601600 -13.197600 6.733598
-14.554800 -13.197600 6.732376
-14.508000 -13.197600 6.733598
-14.461200 -13.197600 6.738689
-14.414400 -13.197600 6.742315
-14.367600 -13.197600 6.744008
-14.320800 -13.197600 6.742304
-14.274000 -13.197600 6.744008
-14.227200 -13.197600 6.744494
-14.180400 -13.197600 6.744551
-14.133600 -13.197600 6.746642
-14.086800 -13.197600 6.742845
-14.040000 -13.197600 6.740254
-13.993200 -13.197600 6.746642
-13.946400 -13.197600 6.750406
-13.899600 -13.197600 6.753786
-13.852800 -13.197600 6.750406
-13.806000 -13.197600 6.750406
-13.759200 -13.197600 6.749735
-13.712400 -13.197600 6.745273
-13.665600 -13.197600 6.745273
-13.618800 -13.197600 6.745273
-13.572000 -13.197600 6.739310
-13.525200 -13.197600 6.739310
-13.478400 -13.197600 6.743494
-13.431600 -13.197600 6.747698
-13.384800 -13.197600 6.747698
-13.338000 -13.197600 6.752988
-13.291200 -13.197600 6.747698
-13.244400 -13.197600 6.752988
-13.197600 -13.197600 6.759424
-13.150800 -13.197600 6.758807
-13.104000 -13.197600 6.765331
-13.057200 -13.197600 6.789294
-13.010400 -13.197600 6.805077
-9.032400 -13.197600 7.582914
-8.985600 -13.197600 7.494745
-8.938800 -13.197600 7.189235
-8.892000 -13.197600 7.025863
-8.845200 -13.197600 6.885072
-8.798400 -13.197600 6.795492
-8.751600 -13.197600 6.725002
-8.704800 -13.197600 6.638817
-8.658000 -13.197600 6.568621
-8.611200 -13.197600 6.523053
-8.564400 -13.197600 6.470019
-8.517600 -13.197600 6.401294
-8.470800 -13.197600 6.325152
-8.424000 -13.197600 6.305888
-8.377200 -13.197600 6.251553
-8.330400 -13.197600 6.127409
-8.283600 -13.197600 6.085668
-8.236800 -13.197600 6.057969
-8.190000 -13.197600 5.960854
-8.143200 -13.197600 5.903169
-8.096400 -13.197600 5.866775
-8.049600 -13.197600 5.786263
-8.002800 -13.197600 5.710285
-7.956000 -13.197600 5.646233
-7.909200 -13.197600 5.627920
-7.862400 -13.197600 5.572102
-7.815600 -13.197600 5.546449
-7.768800 -13.197600 5.519432
-7.722000 -13.197600 5.487246
-7.675200 -13.197600 5.442675
-7.628400 -13.197600 5.390104
-7.581600 -13.197600 5.350387
-7.534800 -13.197600 5.288319
-7.488000 -13.197600 5.262767
-7.441200 -13.197600 5.226506
-7.394400 -13.197600 5.211576
-7.347600 -13.197600 5.189156
-7.300800 -13.197600 5.180474
-7.254000 -13.197600 5.155745
-7.207200 -13.197600 5.100985
-7.160400 -13.197600 5.084922
-7.113600 -13.197600 5.042214
-7.066800 -13.197600 5.031566
-7.020000 -13.197600 4.996898
-6.973200 -13.197600 4.964352
-6.926400 -13.197600 4.935721
-6.879600 -13.197600 4.912337
-6.832800 -13.197600 4.862170
-6.786000 -13.197600 4.834581
-6.739200 -13.197600 4.793993
-6.692400 -13.197600 4.793993
-6.645600 -13.197600 4.775171
-6.598800 -13.197600 4.760754
-6.552000 -13.197600 4.744912
-6.505200 -13.197600 4.739898
-6.458400 -13.197600 4.682917
-6.411600 -13.197600 4.677374
-6.364800 -13.197600 4.586603
-6.318000 -13.197600 4.548612
-6.271200 -13.197600 4.528490
-6.224400 -13.197600 4.487534
-6.177600 -13.197600 4.452872
-6.130800 -13.197600 4.407336
-6.084000 -13.197600 4.378577
-6.037200 -13.197600 4.336214
-5.990400 -13.197600 4.313863
-5.943600 -13.197600 4.279645
-5.896800 -13.197600 4.275999
-5.850000 -13.197600 4.251973
-5.803200 -13.197600 4.241294
-5.756400 -13.197600 4.219222
-5.709600 -13.197600 4.194376
-5.662800 -13.197600 4.161329
-5.616000 -13.197600 4.138169
-5.569200 -13.197600 4.114384
-5.522400 -13.197600 4.082472
-5.475600 -13.197600 4.079336
-5.428800 -13.197600 4.056894
-5.382000 -13.197600 4.056894
-5.335200 -13.197600 4.054613
-5.288400 -13.197600 4.015510
-5.241600 -13.197600 3.978983
-5.194800 -13.197600 3.959314
-5.148000 -13.197600 3.957215
-5.101200 -13.197600 3.958120
-5.054400 -13.197600 3.952965
-5.007600 -13.197600 3.920186
-4.960800 -13.197600 3.899982
-4.914000 -13.197600 3.872506
-4.867200 -13.197600 3.857752
-4.820400 -13.197600 3.806602
-4.773600 -13.197600 3.797163
-4.726800 -13.197600 3.774905
-4.680000 -13.197600 3.722402
-4.633200 -13.197600 3.691521
-4.586400 -13.197600 3.642803
-4.539600 -13.197600 3.641475
-4.492800 -13.197600 3.605766
-4.446000 -13.197600 3.592102
-4.399200 -13.197600 3.578489
-4.352400 -13.197600 3.573897
-4.305600 -13.197600 3.569080
-4.258800 -13.197600 3.566783
-4.212000 -13.197600 3.529108
-4.165200 -13.197600 3.525921
-4.118400 -13.197600 3.494182
-4.071600 -13.197600 3.476832
-4.024800 -13.197600 3.453349
-3.978000 -13.197600 3.424787
-3.931200 -13.197600 3.419903
-3.884400 -13.197600 3.411101
-3.837600 -13.197600 3.387823
-3.790800 -13.197600 3.358603
-3.744000 -13.197600 3.341387
-3.697200 -13.197600 3.328289
-3.650400 -13.197600 3.301015
-3.603600 -13.197600 3.281015
-3.556800 -13.197600 3.241645
-3.510000 -13.197600 3.192643
-3.463200 -13.197600 3.178887
-3.416400 -13.197600 3.160290
-3.369600 -13.197600 3.139153
-3.322800 -13.197600 3.123135
-3.276000 -13.197600 3.115069
-3.229200 -13.197600 3.101119
-3.182400 -13.197600 3.079372
-3.135600 -13.197600 3.075011
-3.088800 -13.197600 3.081156
-3.042000 -13.197600 3.038823
-2.995200 -13.197600 3.038823
-2.948400 -13.197600 3.038823
-2.901600 -13.197600 3.038823
-2.854800 -13.197600 3.037247
-2.808000 -13.197600 3.052020
-2.761200 -13.197600 3.054767
-2.714400 -13.197600 3.057500
-2.667600 -13.197600 3.049744
-2.620800 -13.197600 3.049114
-2.574000 -13.197600 3.043260
-2.527200 -13.197600 2.997684
-2.480400 -13.197600 2.968284
-2.433600 -13.197600 2.952838
-2.386800 -13.197600 2.939955
-2.340000 -13.197600 2.923082
-2.293200 -13.197600 2.914036
-2.246400 -13.197600 2.911893
-2.199600 -13.197600 2.904148
-2.152800 -13.197600 2.906505
-2.106000 -13.197600 2.900101
-2.059200 -13.197600 2.888578
-2.012400 -13.197600 2.874615
-1.965600 -13.197600 2.873249
-1.918800 -13.197600 2.866695
-1.872000 -13.197600 2.862350
-1.825200 -13.197600 2.846620
-1.778400 -13.197600 2.850257
-1.731600 -13.197600 2.847515
-1.684800 -13.197600 2.846498
-1.638000 -13.197600 2.825872
-1.591200 -13.197600 2.826774
-1.544400 -13.197600 2.806976
-1.497600 -13.197600 2.806976
-1.450800 -13.197600 2.794527
-1.404000 -13.197600 2.804128
-1.357200 -13.197600 2.806774
-1.310400 -13.197600 2.815299
-1.263600 -13.197600 2.806560
-1.216800 -13.197600 2.806774
-1.170000 -13.197600 2.794527
-1.123200 -13.197600 2.780903
-1.076400 -13.197600 2.772462
-1.029600 -13.197600 2.766163
-0.982800 -13.197600 2.766163
-0.936000 -13.197600 2.766163
-0.889200 -13.197600 2.751463
-0.842400 -13.197600 2.751463
-0.795600 -13.197600 2.752396
-0.748800 -13.197600 2.752396
-0.702000 -13.197600 2.737203
-0.655200 -13.197600 2.736405
-0.608400 -13.197600 2.732911
-0.561600 -13.197600 2.731226
-0.514800 -13.197600 2.730317
-0.468000 -13.197600 2.719533
-0.421200 -13.197600 2.721456
-0.374400 -13.197600 2.721456
-0.327600 -13.197600 2.721456
-0.280800 -13.197600 2.728318
-0.234000 -13.197600 2.715103
-0.187200 -13.197600 2.715103
-0.140400 -13.197600 2.728318
-0.093600 -13.197600 2.720363
-0.046800 -13.197600 2.694018
0.000000 -13.197600 2.680495
0.046800 -13.197600 2.688431
0.093600 -13.197600 2.680112
0.140400 -13.197600 2.680112
0.187200 -13.197600 2.683716
0.234000 -13.197600 2.683716
0.280800 -13.197600 2.688431
0.327600 -13.197600 2.689446
0.374400 -13.197600 2.688754
0.421200 -13.197600 2.689446
0.468000 -13.197600 2.697933
0.514800 -13.197600 2.697933
0.561600 -13.197600 2.701936
0.608400 -13.197600 2.721644
0.655200 -13.197600 2.732009
0.702000 -13.197600 2.738533
0.748800 -13.197600 2.756859
0.795600 -13.197600 2.757117
0.842400 -13.197600 2.761696
0.889200 -13.197600 2.773108
0.936000 -13.197600 2.773589
0.982800 -13.197600 2.773589
1.029600 -13.197600 2.773589
1.076400 -13.197600 2.771519
1.123200 -13.197600 2.762683
1.170000 -13.197600 2.765791
1.216800 -13.197600 2.762683
1.263600 -13.197600 2.761643
1.310400 -13.197600 2.765791
1.357200 -13.197600 2.775812
1.404000 -13.197600 2.784621
1.450800 -13.197600 2.792611
1.497600 -13.197600 2.814609
1.544400 -13.197600 2.826686
1.591200 -13.197600 2.866158
1.638000 -13.197600 2.866329
1.684800 -13.197600 2.878681
1.731600 -13.197600 2.883601
1.778400 -13.197600 2.909481
1.825200 -13.197600 2.909481
1.872000 -13.197600 2.901733
1.918800 -13.197600 2.908645
1.965600 -13.197600 2.908645
2.012400 -13.197600 2.919375
2.059200 -13.197600 2.929224
2.106000 -13.197600 2.935600
2.152800 -13.197600 2.954696
2.199600 -13.197600 2.970665
2.246400 -13.197600 2.976183
2.293200 -13.197600 2.997433
2.340000 -13.197600 3.002585
2.386800 -13.197600 3.042111
2.433600 -13.197600 3.065435
2.480400 -13.197600 3.086213
2.527200 -13.197600 3.088031
2.574000 -13.197600 3.093816
2.620800 -13.197600 3.088805
2.667600 -13.197600 3.088805
2.714400 -13.197600 3.093672
2.761200 -13.197600 3.093816
2.808000 -13.197600 3.104027
2.854800 -13.197600 3.136800
2.901600 -13.197600 3.144272
2.948400 -13.197600 3.183196
2.995200 -13.197600 3.202299
3.042000 -13.197600 3.218657
3.088800 -13.197600 3.235292
3.135600 -13.197600 3.245408
3.182400 -13.197600 3.248663
3.229200 -13.197600 3.273424
3.276000 -13.197600 3.283001
3.322800 -13.197600 3.294570
3.369600 -13.197600 3.321494
3.416400 -13.197600 3.321494
3.463200 -13.197600 3.330451
3.510000 -13.197600 3.330451
3.556800 -13.197600 3.328255
3.603600 -13.197600 3.328255
3.650400 -13.197600 3.348304
3.697200 -13.197600 3.369955
3.744000 -13.197600 3.376075
3.790800 -13.197600 3.391952
3.837600 -13.197600 3.418280
3.884400 -13.197600 3.421126
3.931200 -13.197600 3.462050
3.978000 -13.197600 3.482601
4.024800 -13.197600 3.485646
4.071600 -13.197600 3.500187
4.118400 -13.197600 3.510464
4.165200 -13.197600 3.512801
4.212000 -13.197600 3.557762
4.258800 -13.197600 3.566630
4.305600 -13.197600 3.576443
4.352400 -13.197600 3.598647
4.399200 -13.197600 3.609996
4.446000 -13.197600 3.621541
4.492800 -13.197600 3.633332
4.539600 -13.197600 3.661758
4.586400 -13.197600 3.677074
4.633200 -13.197600 3.697329
4.680000 -13.197600 3.729371
4.726800 -13.197600 3.751263
4.773600 -13.197600 3.744155
4.820400 -13.197600 3.754123
4.867200 -13.197600 3.754123
4.914000 -13.197600 3.771335
4.960800 -13.197600 3.771790
5.007600 -13.197600 3.771790
5.054400 -13.197600 3.814071
5.101200 -13.197600 3.851096
5.148000 -13.197600 3.865801
5.194800 -13.197600 3.891318
5.241600 -13.197600 3.896384
5.288400 -13.197600 3.915159
5.335200 -13.197600 3.928215
5.382000 -13.197600 3.957104
5.428800 -13.197600 3.992455
5.475600 -13.197600 3.996192
5.522400 -13.197600 4.009396
5.569200 -13.197600 4.026049
5.616000 -13.197600 4.052604
5.662800 -13.197600 4.078182
5.709600 -13.197600 4.085433
5.756400 -13.197600 4.120744
5.803200 -13.197600 4.130332
5.850000 -13.197600 4.160001
5.896800 -13.197600 4.170075
5.943600 -13.197600 4.181716
5.990400 -13.197600 4.191182
6.037200 -13.197600 4.211648
6.084000 -13.197600 4.270037
6.130800 -13.197600 4.288910
6.177600 -13.197600 4.291864
6.224400 -13.197600 4.318257
6.271200 -13.197600 4.326034
6.318000 -13.197600 4.326034
6.364800 -13.197600 4.347844
6.411600 -13.197600 4.354417
6.458400 -13.197600 4.379560
6.505200 -13.197600 4.401754
6.552000 -13.197600 4.410027
6.598800 -13.197600 4.412760
6.645600 -13.197600 4.480490
6.692400 -13.197600 4.501718
6.739200 -13.197600 4.502769
6.786000 -13.197600 4.514829
6.832800 -13.197600 4.523459
6.879600 -13.197600 4.527814
6.926400 -13.197600 4.561588
6.973200 -13.197600 4.573645
7.020000 -13.197600 4.573645
7.066800 -13.197600 4.599021
7.113600 -13.197600 4.629169
7.160400 -13.197600 4.640945
7.207200 -13.197600 4.677298
7.254000 -13.197600 4.711091
7.300800 -13.197600 4.729156
7.347600 -13.197600 4.761179
7.394400 -13.197600 4.795158
7.441200 -13.197600 4.820368
7.488000 -13.197600 4.862123
7.534800 -13.197600 4.891076
7.581600 -13.197600 4.916753
7.628400 -13.197600 4.927304
7.675200 -13.197600 4.942846
7.722000 -13.197600 4.999785
7.768800 -13.197600 5.026982
7.815600 -13.197600 5.073443
7.862400 -13.197600 5.133763
7.909200 -13.197600 5.169050
7.956000 -13.197600 5.203983
8.002800 -13.197600 5.227108
8.049600 -13.197600 5.243038
8.096400 -13.197600 5.243042
8.143200 -13.197600 5.245479
8.190000 -13.197600 5.264252
8.236800 -13.197600 5.297444
8.283600 -13.197600 5.308418
8.330400 -13.197600 5.351462
8.377200 -13.197600 5.366831
8.424000 -13.197600 5.385439
8.470800 -13.197600 5.406409
8.517600 -13.197600 5.429612
8.564400 -13.197600 5.462673
8.611200 -13.197600 5.496026
8.658000 -13.197600 5.518676
8.704800 -13.197600 5.578834
8.751600 -13.197600 5.602066
8.798400 -13.197600 5.615773
8.845200 -13.197600 5.640879
8.892000 -13.197600 5.712305
8.938800 -13.197600 5.752925
8.985600 -13.197600 5.793368
9.032400 -13.197600 5.847568
9.079200 -13.197600 5.885341
9.126000 -13.197600 5.928857
9.172800 -13.197600 5.965934
9.219600 -13.197600 5.974756
9.266400 -13.197600 5.986053
9.313200 -13.197600 5.998270
9.360000 -13.197600 6.009520
9.406800 -13.197600 6.052475
9.453600 -13.197600 6.111740
9.500400 -13.197600 6.164510
9.547200 -13.197600 6.203227
9.594000 -13.197600 6.256522
9.640800 -13.197600 6.299991
9.687600 -13.197600 6.322581
9.734400 -13.197600 6.336437
9.781200 -13.197600 6.410565
9.828000 -13.197600 6.445384
9.874800 -13.197600 6.457920
9.921600 -13.197600 6.514788
9.968400 -13.197600 6.562056
10.015200 -13.197600 6.626738
10.062000 -13.197600 6.664226
10.108800 -13.197600 6.696157
10.155600 -13.197600 6.746350
10.202400 -13.197600 6.801502
10.249200 -13.197600 6.873923
10.296000 -13.197600 6.908610
10.342800 -13.197600 6.943239
10.389600 -13.197600 7.057001
10.436400 -13.197600 7.144717
10.483200 -13.197600 7.205618
10.530000 -13.197600 7.240982
10.576800 -13.197600 7.279004
10.623600 -13.197600 7.303060
10.670400 -13.197600 7.354471
10.717200 -13.197600 7.450740
10.764000 -13.197600 7.524591
10.810800 -13.197600 7.586354
10.857600 -13.197600 7.645212
10.904400 -13.197600 7.710969
10.951200 -13.197600 7.805158
10.998000 -13.197600 7.826793
11.044800 -13.197600 7.939593
11.091600 -13.197600 8.120478
11.138400 -13.197600 8.217304
13.993200 -13.197600 6.745037
14.040000 -13.197600 6.704828
14.086800 -13.197600 6.686430
14.133600 -13.197600 6.673252
14.180400 -13.197600 6.652629
14.227200 -13.197600 6.654720
14.274000 -13.197600 6.644065
14.320800 -13.197600 6.642455
14.367600 -13.197600 6.637326
14.414400 -13.197600 6.629436
14.461200 -13.197600 6.625091
14.508000 -13.197600 6.619429
14.554800 -13.197600 6.623345
14.601600 -13.197600 6.620467
14.648400 -13.197600 6.620467
14.695200 -13.197600 6.620617
14.742000 -13.197600 6.620531
14.788800 -13.197600 6.620531
14.835600 -13.197600 6.623692
14.882400 -13.197600 6.620531
14.929200 -13.197600 6.628181
14.976000 -13.197600 6.634918
15.022800 -13.197600 6.634918
15.069600 -13.197600 6.634918
15.116400 -13.197600 6.634918
15.163200 -13.197600 6.632549
15.210000 -13.197600 6.631551
15.256800 -13.197600 6.634918
15.303600 -13.197600 6.632549
15.350400 -13.197600 6.632549
15.397200 -13.197600 6.635803
15.444000 -13.197600 6.637158
15.490800 -13.197600 6.651104
15.537600 -13.197600 6.652084
15.584400 -13.197600 6.651952
15.631200 -13.197600 6.653052
15.678000 -13.197600 6.661846
15.724800 -13.197600 6.651104
15.771600 -13.197600 6.639135
15.818400 -13.197600 6.623658
15.865200 -13.197600 6.608734
15.912000 -13.197600 6.600389
15.958800 -13.197600 6.582122
16.005600 -13.197600 6.534830
16.520400 -13.197600 5.093052
16.567200 -13.197600 5.071348
16.614000 -13.197600 5.051861
16.660800 -13.197600 5.037214
16.707600 -13.197600 5.026185
16.754400 -13.197600 5.018129
16.801200 -13.197600 5.012930
16.848000 -13.197600 5.009194
16.894800 -13.197600 5.007495
16.941600 -13.197600 4.983852
16.988400 -13.197600 4.972839
17.035200 -13.197600 4.971743
17.082000 -13.197600 4.961264
17.128800 -13.197600 4.941170
17.175600 -13.197600 4.929826
17.222400 -13.197600 4.790250
18.439200 -13.197600 -8.141632
18.486000 -13.197600 -8.244656
18.532800 -13.197600 -8.266253
18.579600 -13.197600 0.000000
18.626400 -13.197600 0.000000
18.673200 -13.197600 0.000000
-18.720000 -13.150800 0.000000
-18.673200 -13.150800 0.000000
-18.626400 -13.150800 0.000000
-18.579600 -13.150800 -7.833947
-18.532800 -13.150800 -7.812871
-18.486000 -13.150800 -7.833947
-18.439200 -13.150800 -7.824623
-18.392400 -13.150800 -7.824623
-18.345600 -13.150800 -7.833947
-18.298800 -13.150800 -7.833947
-18.252000 -13.150800 -7.832133
-18.205200 -13.150800 -7.833179
-18.158400 -13.150800 -7.832133
-18.111600 -13.150800 -7.832133
-18.064800 -13.150800 -7.832133
-18.018000 -13.150800 -7.826317
-17.971200 -13.150800 -7.826982
-17.924400 -13.150800 -7.826982
-17.877600 -13.150800 -7.826317
-17.830800 -13.150800 -7.803359
-17.784000 -13.150800 -7.805735
-17.737200 -13.150800 -7.828920
-17.690400 -13.150800 -7.831694
-17.643600 -13.150800 -7.830331
-17.596800 -13.150800 -7.812789
-17.550000 -13.150800 -7.812789
-17.503200 -13.150800 -7.812789
-17.456400 -13.150800 -7.765790
-17.409600 -13.150800 -7.728258
-17.362800 -13.150800 -7.705682
-17.316000 -13.150800 -7.661493
-16.052400 -13.150800 5.005648
-16.005600 -13.150800 5.006589
-15.958800 -13.150800 5.030425
-15.912000 -13.150800 5.067142
-15.865200 -13.150800 5.088806
-15.818400 -13.150800 5.099516
-15.771600 -13.150800 5.118380
-15.724800 -13.150800 5.125009
-15.678000 -13.150800 5.135141
-15.631200 -13.150800 5.139459
-15.584400 -13.150800 5.159517
-15.537600 -13.150800 5.170356
-15.490800 -13.150800 5.225024
-15.022800 -13.150800 6.656090
-14.976000 -13.150800 6.706977
-14.929200 -13.150800 6.721739
-14.882400 -13.150800 6.737661
-14.835600 -13.150800 6.739612
-14.788800 -13.150800 6.743673
-14.742000 -13.150800 6.743673
-14.695200 -13.150800 6.743673
-14.648400 -13.150800 6.743673
-14.601600 -13.150800 6.740178
-14.554800 -13.150800 6.740178
-14.508000 -13.150800 6.740178
-14.461200 -13.150800 6.744008
-14.414400 -13.150800 6.752540
-14.367600 -13.150800 6.744724
-14.320800 -13.150800 6.744008
-14.274000 -13.150800 6.744494
-14.227200 -13.150800 6.744551
-14.180400 -13.150800 6.746642
-14.133600 -13.150800 6.753786
-14.086800 -13.150800 6.753361
-14.040000 -13.150800 6.754917
-13.993200 -13.150800 6.760490
-13.946400 -13.150800 6.760933
-13.899600 -13.150800 6.762771
-13.852800 -13.150800 6.760933
-13.806000 -13.150800 6.763976
-13.759200 -13.150800 6.760490
-13.712400 -13.150800 6.760171
-13.665600 -13.150800 6.756569
-13.618800 -13.150800 6.756569
-13.572000 -13.150800 6.748987
-13.525200 -13.150800 6.747698
-13.478400 -13.150800 6.747687
-13.431600 -13.150800 6.750329
-13.384800 -13.150800 6.750329
-13.338000 -13.150800 6.753778
-13.291200 -13.150800 6.752988
-13.244400 -13.150800 6.761150
-13.197600 -13.150800 6.780084
-13.150800 -13.150800 6.782414
-13.104000 -13.150800 6.789498
-13.057200 -13.150800 6.801283
-9.032400 -13.150800 7.546789
-8.985600 -13.150800 7.286086
-8.938800 -13.150800 7.158918
-8.892000 -13.150800 7.025863
-8.845200 -13.150800 6.906819
-8.798400 -13.150800 6.761897
-8.751600 -13.150800 6.725002
-8.704800 -13.150800 6.620277
-8.658000 -13.150800 6.560133
-8.611200 -13.150800 6.513615
-8.564400 -13.150800 6.461684
-8.517600 -13.150800 6.391720
-8.470800 -13.150800 6.320273
-8.424000 -13.150800 6.286468
-8.377200 -13.150800 6.204292
-8.330400 -13.150800 6.134663
-8.283600 -13.150800 6.101078
-8.236800 -13.150800 6.057969
-8.190000 -13.150800 5.954712
-8.143200 -13.150800 5.890183
-8.096400 -13.150800 5.818001
-8.049600 -13.150800 5.737279
-8.002800 -13.150800 5.710285
-7.956000 -13.150800 5.643109
-7.909200 -13.150800 5.615532
-7.862400 -13.150800 5.566100
-7.815600 -13.150800 5.534836
-7.768800 -13.150800 5.497534
-7.722000 -13.150800 5.475488
-7.675200 -13.150800 5.410637
-7.628400 -13.150800 5.367401
-7.581600 -13.150800 5.334448
-7.534800 -13.150800 5.276370
-7.488000 -13.150800 5.244012
-7.441200 -13.150800 5.212061
-7.394400 -13.150800 5.197387
-7.347600 -13.150800 5.183257
-7.300800 -13.150800 5.177243
-7.254000 -13.150800 5.142377
-7.207200 -13.150800 5.100985
-7.160400 -13.150800 5.071267
-7.113600 -13.150800 5.033831
-7.066800 -13.150800 5.018069
-7.020000 -13.150800 4.978621
-6.973200 -13.150800 4.957159
-6.926400 -13.150800 4.929402
-6.879600 -13.150800 4.892960
-6.832800 -13.150800 4.862170
-6.786000 -13.150800 4.835411
-6.739200 -13.150800 4.790880
-6.692400 -13.150800 4.784930
-6.645600 -13.150800 4.756573
-6.598800 -13.150800 4.754936
-6.552000 -13.150800 4.739898
-6.505200 -13.150800 4.714488
-6.458400 -13.150800 4.653657
-6.411600 -13.150800 4.570586
-6.364800 -13.150800 4.563667
-6.318000 -13.150800 4.528490
-6.271200 -13.150800 4.493038
-6.224400 -13.150800 4.476142
-6.177600 -13.150800 4.407336
-6.130800 -13.150800 4.359716
-6.084000 -13.150800 4.336214
-6.037200 -13.150800 4.285460
-5.990400 -13.150800 4.265724
-5.943600 -13.150800 4.251915
-5.896800 -13.150800 4.248323
-5.850000 -13.150800 4.241294
-5.803200 -13.150800 4.217911
-5.756400 -13.150800 4.198346
-5.709600 -13.150800 4.170022
-5.662800 -13.150800 4.124747
-5.616000 -13.150800 4.115569
-5.569200 -13.150800 4.105788
-5.522400 -13.150800 4.082347
-5.475600 -13.150800 4.082347
-5.428800 -13.150800 4.056894
-5.382000 -13.150800 4.054613
-5.335200 -13.150800 4.017001
-5.288400 -13.150800 4.004541
-5.241600 -13.150800 3.971796
-5.194800 -13.150800 3.957215
-5.148000 -13.150800 3.944026
-5.101200 -13.150800 3.944026
-5.054400 -13.150800 3.920186
-5.007600 -13.150800 3.890059
-4.960800 -13.150800 3.881600
-4.914000 -13.150800 3.849561
-4.867200 -13.150800 3.817550
-4.820400 -13.150800 3.783496
-4.773600 -13.150800 3.774905
-4.726800 -13.150800 3.724387
-4.680000 -13.150800 3.695714
-4.633200 -13.150800 3.668280
-4.586400 -13.150800 3.620936
-4.539600 -13.150800 3.593663
-4.492800 -13.150800 3.592045
-4.446000 -13.150800 3.573862
-4.399200 -13.150800 3.566783
-4.352400 -13.150800 3.565578
-4.305600 -13.150800 3.565578
-4.258800 -13.150800 3.543342
-4.212000 -13.150800 3.517863
-4.165200 -13.150800 3.511461
-4.118400 -13.150800 3.484940
-4.071600 -13.150800 3.464187
-4.024800 -13.150800 3.424787
-3.978000 -13.150800 3.414975
-3.931200 -13.150800 3.358603
-3.884400 -13.150800 3.347403
-3.837600 -13.150800 3.301015
-3.790800 -13.150800 3.292840
-3.744000 -13.150800 3.286034
-3.697200 -13.150800 3.292077
-3.650400 -13.150800 3.224720
-3.603600 -13.150800 3.205858
-3.556800 -13.150800 3.203051
-3.510000 -13.150800 3.179337
-3.463200 -13.150800 3.171110
-3.416400 -13.150800 3.149564
-3.369600 -13.150800 3.135553
-3.322800 -13.150800 3.115069
-3.276000 -13.150800 3.115027
-3.229200 -13.150800 3.079372
-3.182400 -13.150800 3.075930
-3.135600 -13.150800 3.070366
-3.088800 -13.150800 3.070366
-3.042000 -13.150800 3.038823
-2.995200 -13.150800 3.038823
-2.948400 -13.150800 3.038823
-2.901600 -13.150800 3.037247
-2.854800 -13.150800 3.032392
-2.808000 -13.150800 3.032392
-2.761200 -13.150800 3.049744
-2.714400 -13.150800 3.049744
-2.667600 -13.150800 3.025401
-2.620800 -13.150800 3.023804
-2.574000 -13.150800 3.007798
-2.527200 -13.150800 2.990050
-2.480400 -13.150800 2.955076
-2.433600 -13.150800 2.935736
-2.386800 -13.150800 2.932315
-2.340000 -13.150800 2.906625
-2.293200 -13.150800 2.906505
-2.246400 -13.150800 2.906505
-2.199600 -13.150800 2.897337
-2.152800 -13.150800 2.904148
-2.106000 -13.150800 2.900101
-2.059200 -13.150800 2.892737
-2.012400 -13.150800 2.880185
-1.965600 -13.150800 2.873767
-1.918800 -13.150800 2.873249
-1.872000 -13.150800 2.866695
-1.825200 -13.150800 2.846620
-1.778400 -13.150800 2.847515
-1.731600 -13.150800 2.846620
-1.684800 -13.150800 2.841098
-1.638000 -13.150800 2.819631
-1.591200 -13.150800 2.818842
-1.544400 -13.150800 2.801894
-1.497600 -13.150800 2.792690
-1.450800 -13.150800 2.787402
-1.404000 -13.150800 2.794527
-1.357200 -13.150800 2.815536
-1.310400 -13.150800 2.815536
-1.263600 -13.150800 2.806560
-1.216800 -13.150800 2.806774
-1.170000 -13.150800 2.796953
-1.123200 -13.150800 2.781563
-1.076400 -13.150800 2.762435
-1.029600 -13.150800 2.740308
-0.982800 -13.150800 2.740308
-0.936000 -13.150800 2.740296
-0.889200 -13.150800 2.736405
-0.842400 -13.150800 2.730090
-0.795600 -13.150800 2.730090
-0.748800 -13.150800 2.730090
-0.702000 -13.150800 2.730090
-0.655200 -13.150800 2.723914
-0.608400 -13.150800 2.723914
-0.561600 -13.150800 2.719533
-0.514800 -13.150800 2.712625
-0.468000 -13.150800 2.710479
-0.421200 -13.150800 2.719533
-0.374400 -13.150800 2.719533
-0.327600 -13.150800 2.719533
-0.280800 -13.150800 2.715103
-0.234000 -13.150800 2.703429
-0.187200 -13.150800 2.702418
-0.140400 -13.150800 2.694018
-0.093600 -13.150800 2.690363
-0.046800 -13.150800 2.678723
0.000000 -13.150800 2.654554
0.046800 -13.150800 2.659398
0.093600 -13.150800 2.658977
0.140400 -13.150800 2.665052
0.187200 -13.150800 2.665052
0.234000 -13.150800 2.673584
0.280800 -13.150800 2.676201
0.327600 -13.150800 2.683833
0.374400 -13.150800 2.683716
0.421200 -13.150800 2.688754
0.468000 -13.150800 2.689446
0.514800 -13.150800 2.689446
0.561600 -13.150800 2.693405
0.608400 -13.150800 2.697303
0.655200 -13.150800 2.721644
0.702000 -13.150800 2.724190
0.748800 -13.150800 2.738533
0.795600 -13.150800 2.739165
0.842400 -13.150800 2.743106
0.889200 -13.150800 2.757117
0.936000 -13.150800 2.757148
0.982800 -13.150800 2.748532
1.029600 -13.150800 2.754991
1.076400 -13.150800 2.737560
1.123200 -13.150800 2.718190
1.170000 -13.150800 2.727378
1.216800 -13.150800 2.727378
1.263600 -13.150800 2.727378
1.310400 -13.150800 2.729206
1.357200 -13.150800 2.729206
1.404000 -13.150800 2.766575
1.450800 -13.150800 2.753432
1.497600 -13.150800 2.775862
1.544400 -13.150800 2.782927
1.591200 -13.150800 2.814609
1.638000 -13.150800 2.823056
1.684800 -13.150800 2.830729
1.731600 -13.150800 2.847425
1.778400 -13.150800 2.866158
1.825200 -13.150800 2.850203
1.872000 -13.150800 2.857255
1.918800 -13.150800 2.877775
1.965600 -13.150800 2.893686
2.012400 -13.150800 2.896332
2.059200 -13.150800 2.908645
2.106000 -13.150800 2.912611
2.152800 -13.150800 2.939741
2.199600 -13.150800 2.954696
2.246400 -13.150800 2.970665
2.293200 -13.150800 2.975502
2.340000 -13.150800 2.995815
2.386800 -13.150800 2.996451
2.433600 -13.150800 2.999987
2.480400 -13.150800 3.024727
2.527200 -13.150800 3.047309
2.574000 -13.150800 3.077878
2.620800 -13.150800 3.049558
2.667600 -13.150800 3.076128
2.714400 -13.150800 3.081453
2.761200 -13.150800 3.076128
2.808000 -13.150800 3.088805
2.854800 -13.150800 3.097311
2.901600 -13.150800 3.104027
2.948400 -13.150800 3.136800
2.995200 -13.150800 3.173500
3.042000 -13.150800 3.187097
3.088800 -13.150800 3.200708
3.135600 -13.150800 3.200708
3.182400 -13.150800 3.222797
3.229200 -13.150800 3.267526
3.276000 -13.150800 3.278843
3.322800 -13.150800 3.278843
3.369600 -13.150800 3.290442
3.416400 -13.150800 3.294570
3.463200 -13.150800 3.294570
3.510000 -13.150800 3.301193
3.556800 -13.150800 3.294510
3.603600 -13.150800 3.294510
3.650400 -13.150800 3.319435
3.697200 -13.150800 3.333542
3.744000 -13.150800 3.339924
3.790800 -13.150800 3.377544
3.837600 -13.150800 3.391952
3.884400 -13.150800 3.421126
3.931200 -13.150800 3.468877
3.978000 -13.150800 3.489062
4.024800 -13.150800 3.489062
4.071600 -13.150800 3.500187
4.118400 -13.150800 3.526064
4.165200 -13.150800 3.532022
4.212000 -13.150800 3.553079
4.258800 -13.150800 3.559552
4.305600 -13.150800 3.568759
4.352400 -13.150800 3.587253
4.399200 -13.150800 3.609996
4.446000 -13.150800 3.621541
4.492800 -13.150800 3.629845
4.539600 -13.150800 3.661758
4.586400 -13.150800 3.676958
4.633200 -13.150800 3.689716
4.680000 -13.150800 3.697970
4.726800 -13.150800 3.721000
4.773600 -13.150800 3.735785
4.820400 -13.150800 3.739928
4.867200 -13.150800 3.744155
4.914000 -13.150800 3.757144
4.960800 -13.150800 3.771790
5.007600 -13.150800 3.771790
5.054400 -13.150800 3.814071
5.101200 -13.150800 3.847884
5.148000 -13.150800 3.865801
5.194800 -13.150800 3.896246
5.241600 -13.150800 3.904778
5.288400 -13.150800 3.927099
5.335200 -13.150800 3.940571
5.382000 -13.150800 3.949221
5.428800 -13.150800 3.977278
5.475600 -13.150800 3.978753
5.522400 -13.150800 3.996192
5.569200 -13.150800 3.999834
5.616000 -13.150800 4.031859
5.662800 -13.150800 4.052604
5.709600 -13.150800 4.084458
5.756400 -13.150800 4.111115
5.803200 -13.150800 4.128786
5.850000 -13.150800 4.142933
5.896800 -13.150800 4.170075
5.943600 -13.150800 4.191182
5.990400 -13.150800 4.192501
6.037200 -13.150800 4.234330
6.084000 -13.150800 4.272341
6.130800 -13.150800 4.288910
6.177600 -13.150800 4.306559
6.224400 -13.150800 4.320449
6.271200 -13.150800 4.335454
6.318000 -13.150800 4.336061
6.364800 -13.150800 4.366074
6.411600 -13.150800 4.383981
6.458400 -13.150800 4.401522
6.505200 -13.150800 4.440686
6.552000 -13.150800 4.457414
6.598800 -13.150800 4.472743
6.645600 -13.150800 4.502769
6.692400 -13.150800 4.505167
6.739200 -13.150800 4.512572
6.786000 -13.150800 4.523459
6.832800 -13.150800 4.538524
6.879600 -13.150800 4.554806
6.926400 -13.150800 4.573645
6.973200 -13.150800 4.576746
7.020000 -13.150800 4.576746
7.066800 -13.150800 4.599021
7.113600 -13.150800 4.605930
7.160400 -13.150800 4.640945
7.207200 -13.150800 4.677298
7.254000 -13.150800 4.711091
7.300800 -13.150800 4.729156
7.347600 -13.150800 4.764898
7.394400 -13.150800 4.799589
7.441200 -13.150800 4.823394
7.488000 -13.150800 4.849041
7.534800 -13.150800 4.864987
7.581600 -13.150800 4.904722
7.628400 -13.150800 4.923008
7.675200 -13.150800 4.927808
7.722000 -13.150800 4.954073
7.768800 -13.150800 5.003050
7.815600 -13.150800 5.035208
7.862400 -13.150800 5.103014
7.909200 -13.150800 5.153207
7.956000 -13.150800 5.171612
8.002800 -13.150800 5.218674
8.049600 -13.150800 5.243038
8.096400 -13.150800 5.243042
8.143200 -13.150800 5.243042
8.190000 -13.150800 5.254166
8.236800 -13.150800 5.285421
8.283600 -13.150800 5.300403
8.330400 -13.150800 5.330492
8.377200 -13.150800 5.366831
8.424000 -13.150800 5.387583
8.470800 -13.150800 5.416218
8.517600 -13.150800 5.454486
8.564400 -13.150800 5.496026
8.611200 -13.150800 5.498022
8.658000 -13.150800 5.540473
8.704800 -13.150800 5.573675
8.751600 -13.150800 5.596977
8.798400 -13.150800 5.606244
8.845200 -13.150800 5.607331
8.892000 -13.150800 5.640879
8.938800 -13.150800 5.712305
8.985600 -13.150800 5.754351
9.032400 -13.150800 5.847568
9.079200 -13.150800 5.896023
9.126000 -13.150800 5.930657
9.172800 -13.150800 5.967013
9.219600 -13.150800 5.974756
9.266400 -13.150800 5.993961
9.313200 -13.150800 5.998144
9.360000 -13.150800 6.009520
9.406800 -13.150800 6.050708
9.453600 -13.150800 6.123993
9.500400 -13.150800 6.192508
9.547200 -13.150800 6.218291
9.594000 -13.150800 6.267306
9.640800 -13.150800 6.299991
9.687600 -13.150800 6.314245
9.734400 -13.150800 6.330925
9.781200 -13.150800 6.403398
9.828000 -13.150800 6.441035
9.874800 -13.150800 6.448007
9.921600 -13.150800 6.493431
9.968400 -13.150800 6.546788
10.015200 -13.150800 6.609514
10.062000 -13.150800 6.658630
10.108800 -13.150800 6.673397
10.155600 -13.150800 6.713106
10.202400 -13.150800 6.760466
10.249200 -13.150800 6.841983
10.296000 -13.150800 6.902942
10.342800 -13.150800 6.938831
10.389600 -13.150800 7.019868
10.436400 -13.150800 7.112168
10.483200 -13.150800 7.175104
10.530000 -13.150800 7.226614
10.576800 -13.150800 7.244051
10.623600 -13.150800 7.251196
10.670400 -13.150800 7.321864
10.717200 -13.150800 7.385780
10.764000 -13.150800 7.524591
10.810800 -13.150800 7.586354
10.857600 -13.150800 7.645212
10.904400 -13.150800 7.762520
10.951200 -13.150800 7.808926
10.998000 -13.150800 7.866289
11.044800 -13.150800 7.962933
11.091600 -13.150800 8.201289
11.138400 -13.150800 8.344465
14.086800 -13.150800 6.698795
14.133600 -13.150800 6.686430
14.180400 -13.150800 6.660245
14.227200 -13.150800 6.660245
14.274000 -13.150800 6.656027
14.320800 -13.150800 6.649176
14.367600 -13.150800 6.644936
14.414400 -13.150800 6.643076
14.461200 -13.150800 6.634578
14.508000 -13.150800 6.628955
14.554800 -13.150800 6.630908
14.601600 -13.150800 6.628955
14.648400 -13.150800 6.625636
14.695200 -13.150800 6.623692
14.742000 -13.150800 6.623345
14.788800 -13.150800 6.623692
14.835600 -13.150800 6.628181
14.882400 -13.150800 6.628181
14.929200 -13.150800 6.639220
14.976000 -13.150800 6.644559
15.022800 -13.150800 6.644559
15.069600 -13.150800 6.646402
15.116400 -13.150800 6.640163
15.163200 -13.150800 6.635803
15.210000 -13.150800 6.633033
15.256800 -13.150800 6.634918
15.303600 -13.150800 6.632549
15.350400 -13.150800 6.631084
15.397200 -13.150800 6.633033
15.444000 -13.150800 6.637158
15.490800 -13.150800 6.649883
15.537600 -13.150800 6.651952
15.584400 -13.150800 6.653052
15.631200 -13.150800 6.662335
15.678000 -13.150800 6.662335
15.724800 -13.150800 6.653052
15.771600 -13.150800 6.651104
15.818400 -13.150800 6.648120
15.865200 -13.150800 6.622830
15.912000 -13.150800 6.607112
15.958800 -13.150800 6.600389
16.005600 -13.150800 6.541785
16.052400 -13.150800 6.495121
16.520400 -13.150800 5.137724
16.567200 -13.150800 5.090692
16.614000 -13.150800 5.069580
16.660800 -13.150800 5.050626
16.707600 -13.150800 5.030476
16.754400 -13.150800 5.030476
16.801200 -13.150800 5.018129
16.848000 -13.150800 5.026185
16.894800 -13.150800 5.015346
16.941600 -13.150800 5.009194
16.988400 -13.150800 5.007611
17.035200 -13.150800 4.983852
17.082000 -13.150800 4.972630
17.128800 -13.150800 4.968179
17.175600 -13.150800 4.959805
17.222400 -13.150800 4.939526
17.269200 -13.150800 4.790250
17.737200 -13.150800 -2.370166
18.532800 -13.150800 -8.217224
18.579600 -13.150800 0.000000
18.626400 -13.150800 0.000000
18.673200 -13.150800 0.000000
-18.720000 -13.104000 0.000000
-18.673200 -13.104000 0.000000
-18.626400 -13.104000 0.000000
-18.579600 -13.104000 -7.847962
-18.532800 -13.104000 -7.827166
-18.486000 -13.104000 -7.827166
-18.439200 -13.104000 -7.833947
-18.392400 -13.104000 -7.834002
-18.345600 -13.104000 -7.835709
-18.298800 -13.104000 -7.835709
-18.252000 -13.104000 -7.840737
-18.205200 -13.104000 -7.842592
-18.158400 -13.104000 -7.841776
-18.111600 -13.104000 -7.841776
-18.064800 -13.104000 -7.834354
-18.018000 -13.104000 -7.833179
-17.971200 -13.104000 -7.833179
-17.924400 -13.104000 -7.833179
-17.877600 -13.104000 -7.826982
-17.830800 -13.104000 -7.823969
-17.784000 -13.104000 -7.826982
-17.737200 -13.104000 -7.830331
-17.690400 -13.104000 -7.844395
-17.643600 -13.104000 -7.831694
-17.596800 -13.104000 -7.823228
-17.550000 -13.104000 -7.812789
-17.503200 -13.104000 -7.786399
-17.456400 -13.104000 -7.748831
-17.409600 -13.104000 -7.726547
-17.362800 -13.104000 -7.705682
-17.316000 -13.104000 -7.652676
-16.099200 -13.104000 5.000172
-16.052400 -13.104000 5.017894
-16.005600 -13.104000 5.030425
-15.958800 -13.104000 5.069743
-15.912000 -13.104000 5.090701
-15.865200 -13.104000 5.104639
-15.818400 -13.104000 5.116179
-15.771600 -13.104000 5.127062
-15.724800 -13.104000 5.133285
-15.678000 -13.104000 5.146350
-15.631200 -13.104000 5.159517
-15.584400 -13.104000 5.181611
-15.537600 -13.104000 5.230398
-15.069600 -13.104000 6.656090
-15.022800 -13.104000 6.706977
-14.976000 -13.104000 6.721810
-14.929200 -13.104000 6.746205
-14.882400 -13.104000 6.748279
-14.835600 -13.104000 6.752972
-14.788800 -13.104000 6.752846
-14.742000 -13.104000 6.752846
-14.695200 -13.104000 6.752846
-14.648400 -13.104000 6.754515
-14.601600 -13.104000 6.752972
-14.554800 -13.104000 6.752540
-14.508000 -13.104000 6.753813
-14.461200 -13.104000 6.760229
-14.414400 -13.104000 6.768812
-14.367600 -13.104000 6.760229
-14.320800 -13.104000 6.753813
-14.274000 -13.104000 6.754954
-14.227200 -13.104000 6.757571
-14.180400 -13.104000 6.762771
-14.133600 -13.104000 6.762858
-14.086800 -13.104000 6.762771
-14.040000 -13.104000 6.764034
-13.993200 -13.104000 6.764690
-13.946400 -13.104000 6.766726
-13.899600 -13.104000 6.765843
-13.852800 -13.104000 6.769467
-13.806000 -13.104000 6.769467
-13.759200 -13.104000 6.767452
-13.712400 -13.104000 6.763976
-13.665600 -13.104000 6.759518
-13.618800 -13.104000 6.759210
-13.572000 -13.104000 6.753116
-13.525200 -13.104000 6.748987
-13.478400 -13.104000 6.747687
-13.431600 -13.104000 6.750329
-13.384800 -13.104000 6.753477
-13.338000 -13.104000 6.753778
-13.291200 -13.104000 6.753778
-13.244400 -13.104000 6.780084
-13.197600 -13.104000 6.784873
-13.150800 -13.104000 6.789498
-13.104000 -13.104000 6.811775
-8.985600 -13.104000 7.247959
-8.938800 -13.104000 7.122383
-8.892000 -13.104000 7.025863
-8.845200 -13.104000 6.961720
-8.798400 -13.104000 6.873320
-8.751600 -13.104000 6.734557
-8.704800 -13.104000 6.612443
-8.658000 -13.104000 6.543539
-8.611200 -13.104000 6.478782
-8.564400 -13.104000 6.430545
-8.517600 -13.104000 6.324675
-8.470800 -13.104000 6.315226
-8.424000 -13.104000 6.271226
-8.377200 -13.104000 6.167913
-8.330400 -13.104000 6.134663
-8.283600 -13.104000 6.083765
-8.236800 -13.104000 6.031909
-8.190000 -13.104000 5.936066
-8.143200 -13.104000 5.866775
-8.096400 -13.104000 5.818001
-8.049600 -13.104000 5.734346
-8.002800 -13.104000 5.703213
-7.956000 -13.104000 5.646233
-7.909200 -13.104000 5.614243
-7.862400 -13.104000 5.566100
-7.815600 -13.104000 5.539239
-7.768800 -13.104000 5.508785
-7.722000 -13.104000 5.475488
-7.675200 -13.104000 5.396899
-7.628400 -13.104000 5.356242
-7.581600 -13.104000 5.310436
-7.534800 -13.104000 5.262767
-7.488000 -13.104000 5.239051
-7.441200 -13.104000 5.212061
-7.394400 -13.104000 5.197343
-7.347600 -13.104000 5.183257
-7.300800 -13.104000 5.171694
-7.254000 -13.104000 5.125277
-7.207200 -13.104000 5.072783
-7.160400 -13.104000 5.042214
-7.113600 -13.104000 5.027522
-7.066800 -13.104000 4.978621
-7.020000 -13.104000 4.964583
-6.973200 -13.104000 4.957159
-6.926400 -13.104000 4.929402
-6.879600 -13.104000 4.892960
-6.832800 -13.104000 4.878972
-6.786000 -13.104000 4.827230
-6.739200 -13.104000 4.784930
-6.692400 -13.104000 4.772175
-6.645600 -13.104000 4.744912
-6.598800 -13.104000 4.744862
-6.552000 -13.104000 4.714488
-6.505200 -13.104000 4.677374
-6.458400 -13.104000 4.566679
-6.411600 -13.104000 4.549703
-6.364800 -13.104000 4.537619
-6.318000 -13.104000 4.488695
-6.271200 -13.104000 4.465055
-6.224400 -13.104000 4.404320
-6.177600 -13.104000 4.368490
-6.130800 -13.104000 4.356349
-6.084000 -13.104000 4.286089
-6.037200 -13.104000 4.265724
-5.990400 -13.104000 4.256085
-5.943600 -13.104000 4.241294
-5.896800 -13.104000 4.226854
-5.850000 -13.104000 4.198346
-5.803200 -13.104000 4.193905
-5.756400 -13.104000 4.161329
-5.709600 -13.104000 4.133085
-5.662800 -13.104000 4.116065
-5.616000 -13.104000 4.114384
-5.569200 -13.104000 4.108907
-5.522400 -13.104000 4.082347
-5.475600 -13.104000 4.079336
-5.428800 -13.104000 4.060289
-5.382000 -13.104000 4.043447
-5.335200 -13.104000 4.015510
-5.288400 -13.104000 3.983109
-5.241600 -13.104000 3.957215
-5.194800 -13.104000 3.938702
-5.148000 -13.104000 3.937948
-5.101200 -13.104000 3.907327
-5.054400 -13.104000 3.881600
-5.007600 -13.104000 3.862521
-4.960800 -13.104000 3.834652
-4.914000 -13.104000 3.806602
-4.867200 -13.104000 3.790005
-4.820400 -13.104000 3.760943
-4.773600 -13.104000 3.714319
-4.726800 -13.104000 3.708870
-4.680000 -13.104000 3.682699
-4.633200 -13.104000 3.641081
-4.586400 -13.104000 3.603493
-4.539600 -13.104000 3.592045
-4.492800 -13.104000 3.566889
-4.446000 -13.104000 3.565901
-4.399200 -13.104000 3.543342
-4.352400 -13.104000 3.517863
-4.305600 -13.104000 3.517863
-4.258800 -13.104000 3.517863
-4.212000 -13.104000 3.484940
-4.165200 -13.104000 3.470213
-4.118400 -13.104000 3.418410
-4.071600 -13.104000 3.371865
-4.024800 -13.104000 3.367535
-3.978000 -13.104000 3.354629
-3.931200 -13.104000 3.319871
-3.884400 -13.104000 3.292840
-3.837600 -13.104000 3.286034
-3.790800 -13.104000 3.259671
-3.744000 -13.104000 3.248477
-3.697200 -13.104000 3.240094
-3.650400 -13.104000 3.218470
-3.603600 -13.104000 3.202217
-3.556800 -13.104000 3.194267
-3.510000 -13.104000 3.178681
-3.463200 -13.104000 3.170977
-3.416400 -13.104000 3.149564
-3.369600 -13.104000 3.122002
-3.322800 -13.104000 3.101119
-3.276000 -13.104000 3.101002
-3.229200 -13.104000 3.063195
-3.182400 -13.104000 3.043469
-3.135600 -13.104000 3.038823
-3.088800 -13.104000 3.043469
-3.042000 -13.104000 3.037247
-2.995200 -13.104000 3.037247
-2.948400 -13.104000 3.032392
-2.901600 -13.104000 3.025401
-2.854800 -13.104000 3.014855
-2.808000 -13.104000 3.007798
-2.761200 -13.104000 3.007798
-2.714400 -13.104000 3.016551
-2.667600 -13.104000 3.007798
-2.620800 -13.104000 2.999528
-2.574000 -13.104000 2.995971
-2.527200 -13.104000 2.989434
-2.480400 -13.104000 2.932315
-2.433600 -13.104000 2.897337
-2.386800 -13.104000 2.896303
-2.340000 -13.104000 2.896461
-2.293200 -13.104000 2.897337
-2.246400 -13.104000 2.904148
-2.199600 -13.104000 2.897337
-2.152800 -13.104000 2.904148
-2.106000 -13.104000 2.906505
-2.059200 -13.104000 2.900862
-2.012400 -13.104000 2.888578
-1.965600 -13.104000 2.873767
-1.918800 -13.104000 2.873249
-1.872000 -13.104000 2.866695
-1.825200 -13.104000 2.846620
-1.778400 -13.104000 2.847330
-1.731600 -13.104000 2.846498
-1.684800 -13.104000 2.836554
-1.638000 -13.104000 2.811849
-1.591200 -13.104000 2.818299
-1.544400 -13.104000 2.806976
-1.497600 -13.104000 2.806976
-1.450800 -13.104000 2.794527
-1.404000 -13.104000 2.815536
-1.357200 -13.104000 2.820077
-1.310400 -13.104000 2.820077
-1.263600 -13.104000 2.815299
-1.216800 -13.104000 2.806774
-1.170000 -13.104000 2.794527
-1.123200 -13.104000 2.762435
-1.076400 -13.104000 2.734802
-1.029600 -13.104000 2.727447
-0.982800 -13.104000 2.730090
-0.936000 -13.104000 2.730090
-0.889200 -13.104000 2.727261
-0.842400 -13.104000 2.725147
-0.795600 -13.104000 2.723914
-0.748800 -13.104000 2.718468
-0.702000 -13.104000 2.718468
-0.655200 -13.104000 2.689488
-0.608400 -13.104000 2.689785
-0.561600 -13.104000 2.689785
-0.514800 -13.104000 2.691269
-0.468000 -13.104000 2.691269
-0.421200 -13.104000 2.696430
-0.374400 -13.104000 2.702418
-0.327600 -13.104000 2.710479
-0.280800 -13.104000 2.702418
-0.234000 -13.104000 2.696430
-0.187200 -13.104000 2.694018
-0.140400 -13.104000 2.692152
-0.093600 -13.104000 2.680495
-0.046800 -13.104000 2.654554
0.000000 -13.104000 2.649895
0.046800 -13.104000 2.649895
0.093600 -13.104000 2.649895
0.140400 -13.104000 2.651498
0.187200 -13.104000 2.649895
0.234000 -13.104000 2.672087
0.280800 -13.104000 2.673584
0.327600 -13.104000 2.676201
0.374400 -13.104000 2.676201
0.421200 -13.104000 2.686369
0.468000 -13.104000 2.686369
0.514800 -13.104000 2.686369
0.561600 -13.104000 2.686369
0.608400 -13.104000 2.688720
0.655200 -13.104000 2.701614
0.702000 -13.104000 2.697303
0.748800 -13.104000 2.721644
0.795600 -13.104000 2.724190
0.842400 -13.104000 2.716072
0.889200 -13.104000 2.725593
0.936000 -13.104000 2.725593
0.982800 -13.104000 2.712167
1.029600 -13.104000 2.714795
1.076400 -13.104000 2.697055
1.123200 -13.104000 2.701401
1.170000 -13.104000 2.712167
1.216800 -13.104000 2.707416
1.263600 -13.104000 2.707416
1.310400 -13.104000 2.712625
1.357200 -13.104000 2.716495
1.404000 -13.104000 2.750777
1.450800 -13.104000 2.740363
1.497600 -13.104000 2.753432
1.544400 -13.104000 2.767109
1.591200 -13.104000 2.792611
1.638000 -13.104000 2.797522
1.684800 -13.104000 2.802700
1.731600 -13.104000 2.806981
1.778400 -13.104000 2.830729
1.825200 -13.104000 2.812609
1.872000 -13.104000 2.831058
1.918800 -13.104000 2.834674
1.965600 -13.104000 2.838222
2.012400 -13.104000 2.850842
2.059200 -13.104000 2.893686
2.106000 -13.104000 2.896332
2.152800 -13.104000 2.908645
2.199600 -13.104000 2.939741
2.246400 -13.104000 2.944345
2.293200 -13.104000 2.963731
2.340000 -13.104000 2.973498
2.386800 -13.104000 2.963731
2.433600 -13.104000 2.963731
2.480400 -13.104000 2.974289
2.527200 -13.104000 2.996451
2.574000 -13.104000 3.005786
2.620800 -13.104000 3.008835
2.667600 -13.104000 3.041086
2.714400 -13.104000 3.047309
2.761200 -13.104000 3.050820
2.808000 -13.104000 3.081157
2.854800 -13.104000 3.083776
2.901600 -13.104000 3.083776
2.948400 -13.104000 3.126887
2.995200 -13.104000 3.136800
3.042000 -13.104000 3.167293
3.088800 -13.104000 3.186282
3.135600 -13.104000 3.187097
3.182400 -13.104000 3.188045
3.229200 -13.104000 3.241078
3.276000 -13.104000 3.245112
3.322800 -13.104000 3.245269
3.369600 -13.104000 3.273424
3.416400 -13.104000 3.280699
3.463200 -13.104000 3.274339
3.510000 -13.104000 3.281624
3.556800 -13.104000 3.274339
3.603600 -13.104000 3.281624
3.650400 -13.104000 3.301193
3.697200 -13.104000 3.311716
3.744000 -13.104000 3.319488
3.790800 -13.104000 3.369955
3.837600 -13.104000 3.384850
3.884400 -13.104000 3.420721
3.931200 -13.104000 3.462050
3.978000 -13.104000 3.477521
4.024800 -13.104000 3.490827
4.071600 -13.104000 3.500187
4.118400 -13.104000 3.512801
4.165200 -13.104000 3.526064
4.212000 -13.104000 3.531795
4.258800 -13.104000 3.556969
4.305600 -13.104000 3.557762
4.352400 -13.104000 3.580353
4.399200 -13.104000 3.587253
4.446000 -13.104000 3.621541
4.492800 -13.104000 3.645197
4.539600 -13.104000 3.676958
4.586400 -13.104000 3.677537
4.633200 -13.104000 3.689716
4.680000 -13.104000 3.717065
4.726800 -13.104000 3.721000
4.773600 -13.104000 3.721000
4.820400 -13.104000 3.726607
4.867200 -13.104000 3.735785
4.914000 -13.104000 3.754123
4.960800 -13.104000 3.768113
5.007600 -13.104000 3.771790
5.054400 -13.104000 3.814071
5.101200 -13.104000 3.846435
5.148000 -13.104000 3.855765
5.194800 -13.104000 3.887034
5.241600 -13.104000 3.896246
5.288400 -13.104000 3.928215
5.335200 -13.104000 3.941156
5.382000 -13.104000 3.952510
5.428800 -13.104000 3.992455
5.475600 -13.104000 3.999834
5.522400 -13.104000 4.003693
5.569200 -13.104000 4.018741
5.616000 -13.104000 4.045348
5.662800 -13.104000 4.062266
5.709600 -13.104000 4.084458
5.756400 -13.104000 4.111115
5.803200 -13.104000 4.136012
5.850000 -13.104000 4.165364
5.896800 -13.104000 4.170075
5.943600 -13.104000 4.192501
5.990400 -13.104000 4.192501
6.037200 -13.104000 4.234330
6.084000 -13.104000 4.277035
6.130800 -13.104000 4.291864
6.177600 -13.104000 4.303128
6.224400 -13.104000 4.318257
6.271200 -13.104000 4.333004
6.318000 -13.104000 4.335454
6.364800 -13.104000 4.354417
6.411600 -13.104000 4.379560
6.458400 -13.104000 4.401522
6.505200 -13.104000 4.443976
6.552000 -13.104000 4.472743
6.598800 -13.104000 4.495592
6.645600 -13.104000 4.512572
6.692400 -13.104000 4.527075
6.739200 -13.104000 4.523459
6.786000 -13.104000 4.547336
6.832800 -13.104000 4.562007
6.879600 -13.104000 4.562007
6.926400 -13.104000 4.591394
6.973200 -13.104000 4.605930
7.020000 -13.104000 4.605930
7.066800 -13.104000 4.624464
7.113600 -13.104000 4.640945
7.160400 -13.104000 4.664683
7.207200 -13.104000 4.711091
7.254000 -13.104000 4.716623
7.300800 -13.104000 4.734445
7.347600 -13.104000 4.793918
7.394400 -13.104000 4.808277
7.441200 -13.104000 4.820368
7.488000 -13.104000 4.832515
7.534800 -13.104000 4.856218
7.581600 -13.104000 4.890795
7.628400 -13.104000 4.910056
7.675200 -13.104000 4.914684
7.722000 -13.104000 4.937297
7.768800 -13.104000 4.954073
7.815600 -13.104000 5.002584
7.862400 -13.104000 5.010022
7.909200 -13.104000 5.073443
7.956000 -13.104000 5.133469
8.002800 -13.104000 5.171612
8.049600 -13.104000 5.227108
8.096400 -13.104000 5.228197
8.143200 -13.104000 5.243042
8.190000 -13.104000 5.246655
8.236800 -13.104000 5.294930
8.283600 -13.104000 5.302476
8.330400 -13.104000 5.351462
8.377200 -13.104000 5.382690
8.424000 -13.104000 5.406409
8.470800 -13.104000 5.447883
8.517600 -13.104000 5.462673
8.564400 -13.104000 5.498022
8.611200 -13.104000 5.516868
8.658000 -13.104000 5.550517
8.704800 -13.104000 5.588478
8.751600 -13.104000 5.598126
8.798400 -13.104000 5.606244
8.845200 -13.104000 5.614604
8.892000 -13.104000 5.635793
8.938800 -13.104000 5.707875
8.985600 -13.104000 5.752925
9.032400 -13.104000 5.799726
9.079200 -13.104000 5.847568
9.126000 -13.104000 5.901288
9.172800 -13.104000 5.930413
9.219600 -13.104000 5.967013
9.266400 -13.104000 5.980251
9.313200 -13.104000 5.986053
9.360000 -13.104000 5.998782
9.406800 -13.104000 6.039744
9.453600 -13.104000 6.141988
9.500400 -13.104000 6.192508
9.547200 -13.104000 6.218291
9.594000 -13.104000 6.267306
9.640800 -13.104000 6.304814
9.687600 -13.104000 6.330131
9.734400 -13.104000 6.361297
9.781200 -13.104000 6.436049
9.828000 -13.104000 6.446266
9.874800 -13.104000 6.457920
9.921600 -13.104000 6.493431
9.968400 -13.104000 6.533846
10.015200 -13.104000 6.605325
10.062000 -13.104000 6.627058
10.108800 -13.104000 6.658864
10.155600 -13.104000 6.711030
10.202400 -13.104000 6.760466
10.249200 -13.104000 6.802548
10.296000 -13.104000 6.888754
10.342800 -13.104000 6.908610
10.389600 -13.104000 7.010873
10.436400 -13.104000 7.089481
10.483200 -13.104000 7.144424
10.530000 -13.104000 7.174535
10.576800 -13.104000 7.232845
10.623600 -13.104000 7.244051
10.670400 -13.104000 7.337266
10.717200 -13.104000 7.438572
10.764000 -13.104000 7.509887
10.810800 -13.104000 7.569330
10.857600 -13.104000 7.633918
10.904400 -13.104000 7.762103
10.951200 -13.104000 7.808926
10.998000 -13.104000 7.874413
11.044800 -13.104000 7.935998
11.091600 -13.104000 8.179289
11.138400 -13.104000 8.333844
14.133600 -13.104000 6.696763
14.180400 -13.104000 6.677573
14.227200 -13.104000 6.669455
14.274000 -13.104000 6.661157
14.320800 -13.104000 6.657926
14.367600 -13.104000 6.656027
14.414400 -13.104000 6.649176
14.461200 -13.104000 6.639622
14.508000 -13.104000 6.631179
14.554800 -13.104000 6.631179
14.601600 -13.104000 6.630903
14.648400 -13.104000 6.625636
14.695200 -13.104000 6.625636
14.742000 -13.104000 6.623692
14.788800 -13.104000 6.625636
14.835600 -13.104000 6.631662
14.882400 -13.104000 6.644559
14.929200 -13.104000 6.644559
14.976000 -13.104000 6.646402
15.022800 -13.104000 6.653836
15.069600 -13.104000 6.660040
15.116400 -13.104000 6.654720
15.163200 -13.104000 6.641502
15.210000 -13.104000 6.634245
15.256800 -13.104000 6.635806
15.303600 -13.104000 6.632549
15.350400 -13.104000 6.631603
15.397200 -13.104000 6.633033
15.444000 -13.104000 6.635806
15.490800 -13.104000 6.637158
15.537600 -13.104000 6.651866
15.584400 -13.104000 6.653087
15.631200 -13.104000 6.665553
15.678000 -13.104000 6.662335
15.724800 -13.104000 6.653052
15.771600 -13.104000 6.651441
15.818400 -13.104000 6.650380
15.865200 -13.104000 6.622830
15.912000 -13.104000 6.606099
15.958800 -13.104000 6.592788
16.005600 -13.104000 6.553025
16.052400 -13.104000 6.527706
16.567200 -13.104000 5.115963
16.614000 -13.104000 5.075090
16.660800 -13.104000 5.069580
16.707600 -13.104000 5.045917
16.754400 -13.104000 5.036205
16.801200 -13.104000 5.031880
16.848000 -13.104000 5.031431
16.894800 -13.104000 5.029197
16.941600 -13.104000 5.029197
16.988400 -13.104000 5.022135
17.035200 -13.104000 5.018129
17.082000 -13.104000 5.007611
17.128800 -13.104000 4.995987
17.175600 -13.104000 4.983852
17.222400 -13.104000 4.961264
17.269200 -13.104000 4.939526
17.316000 -13.104000 4.713543
17.643600 -13.104000 -0.687295
17.784000 -13.104000 -2.370166
18.579600 -13.104000 0.000000
18.626400 -13.104000 0.000000
18.673200 -13.104000 0.000000
-18.720000 -13.057200 0.000000
-18.673200 -13.057200 0.000000
-18.626400 -13.057200 0.000000
-18.579600 -13.057200 -7.885169
-18.532800 -13.057200 -7.847962
-18.486000 -13.057200 -7.840737
-18.439200 -13.057200 -7.835709
-18.392400 -13.057200 -7.840737
-18.345600 -13.057200 -7.842592
-18.298800 -13.057200 -7.844490
-18.252000 -13.057200 -7.846988
-18.205200 -13.057200 -7.849771
-18.158400 -13.057200 -7.847154
-18.111600 -13.057200 -7.847154
-18.064800 -13.057200 -7.847154
-18.018000 -13.057200 -7.846988
-17.971200 -13.057200 -7.841776
-17.924400 -13.057200 -7.844395
-17.877600 -13.057200 -7.841776
-17.830800 -13.057200 -7.844395
-17.784000 -13.057200 -7.849918
-17.737200 -13.057200 -7.844395
-17.690400 -13.057200 -7.856462
-17.643600 -13.057200 -7.849918
-17.596800 -13.057200 -7.823969
-17.550000 -13.057200 -7.820696
-17.503200 -13.057200 -7.820696
-17.456400 -13.057200 -7.776981
-17.409600 -13.057200 -7.737990
-17.362800 -13.057200 -7.719418
-16.146000 -13.057200 4.999797
-16.099200 -13.057200 5.008676
-16.052400 -13.057200 5.030425
-16.005600 -13.057200 5.069743
-15.958800 -13.057200 5.092454
-15.912000 -13.057200 5.104476
-15.865200 -13.057200 5.116179
-15.818400 -13.057200 5.125009
-15.771600 -13.057200 5.130988
-15.724800 -13.057200 5.139459
-15.678000 -13.057200 5.159517
-15.631200 -13.057200 5.170356
-15.584400 -13.057200 5.225024
-15.069600 -13.057200 6.701291
-15.022800 -13.057200 6.721810
-14.976000 -13.057200 6.746828
-14.929200 -13.057200 6.758754
-14.882400 -13.057200 6.759899
-14.835600 -13.057200 6.761113
-14.788800 -13.057200 6.759899
-14.742000 -13.057200 6.759851
-14.695200 -13.057200 6.759899
-14.648400 -13.057200 6.764294
-14.601600 -13.057200 6.764294
-14.554800 -13.057200 6.764294
-14.508000 -13.057200 6.768084
-14.461200 -13.057200 6.774451
-14.414400 -13.057200 6.774451
-14.367600 -13.057200 6.774451
-14.320800 -13.057200 6.762858
-14.274000 -13.057200 6.764690
-14.227200 -13.057200 6.772309
-14.180400 -13.057200 6.766726
-14.133600 -13.057200 6.768812
-14.086800 -13.057200 6.766726
-14.040000 -13.057200 6.767948
-13.993200 -13.057200 6.771159
-13.946400 -13.057200 6.771344
-13.899600 -13.057200 6.770424
-13.852800 -13.057200 6.771159
-13.806000 -13.057200 6.770653
-13.759200 -13.057200 6.769704
-13.712400 -13.057200 6.770424
-13.665600 -13.057200 6.769704
-13.618800 -13.057200 6.762967
-13.572000 -13.057200 6.756569
-13.525200 -13.057200 6.756369
-13.478400 -13.057200 6.753477
-13.431600 -13.057200 6.757053
-13.384800 -13.057200 6.757053
-13.338000 -13.057200 6.762613
-13.291200 -13.057200 6.770741
-13.244400 -13.057200 6.783435
-13.197600 -13.057200 6.789498
-13.150800 -13.057200 6.805921
-13.104000 -13.057200 6.842285
-8.985600 -13.057200 7.201967
-8.938800 -13.057200 7.122383
-8.892000 -13.057200 7.025863
-8.845200 -13.057200 6.961253
-8.798400 -13.057200 6.873320
-8.751600 -13.057200 6.761897
-8.704800 -13.057200 6.699552
-8.658000 -13.057200 6.552236
-8.611200 -13.057200 6.478782
-8.564400 -13.057200 6.430545
-8.517600 -13.057200 6.323990
-8.470800 -13.057200 6.315226
-8.424000 -13.057200 6.270145
-8.377200 -13.057200 6.167913
-8.330400 -13.057200 6.148522
-8.283600 -13.057200 6.102124
-8.236800 -13.057200 6.031909
-8.190000 -13.057200 5.936066
-8.143200 -13.057200 5.866775
-8.096400 -13.057200 5.816977
-8.049600 -13.057200 5.721285
-8.002800 -13.057200 5.692272
-7.956000 -13.057200 5.646233
-7.909200 -13.057200 5.615532
-7.862400 -13.057200 5.558758
-7.815600 -13.057200 5.534836
-7.768800 -13.057200 5.495347
-7.722000 -13.057200 5.471585
-7.675200 -13.057200 5.396899
-7.628400 -13.057200 5.350387
-7.581600 -13.057200 5.307544
-7.534800 -13.057200 5.265818
-7.488000 -13.057200 5.246014
-7.441200 -13.057200 5.212061
-7.394400 -13.057200 5.193912
-7.347600 -13.057200 5.183285
-7.300800 -13.057200 5.161892
-7.254000 -13.057200 5.125277
-7.207200 -13.057200 5.072783
-7.160400 -13.057200 5.033831
-7.113600 -13.057200 5.027522
-7.066800 -13.057200 4.972565
-7.020000 -13.057200 4.952200
-6.973200 -13.057200 4.935721
-6.926400 -13.057200 4.897870
-6.879600 -13.057200 4.892781
-6.832800 -13.057200 4.848080
-6.786000 -13.057200 4.815140
-6.739200 -13.057200 4.753647
-6.692400 -13.057200 4.744556
-6.645600 -13.057200 4.714488
-6.598800 -13.057200 4.698872
-6.552000 -13.057200 4.648780
-6.505200 -13.057200 4.549703
-6.458400 -13.057200 4.510567
-6.411600 -13.057200 4.489878
-6.364800 -13.057200 4.476571
-6.318000 -13.057200 4.450881
-6.271200 -13.057200 4.407336
-6.224400 -13.057200 4.368490
-6.177600 -13.057200 4.366329
-6.130800 -13.057200 4.335512
-6.084000 -13.057200 4.285869
-6.037200 -13.057200 4.262226
-5.990400 -13.057200 4.251973
-5.943600 -13.057200 4.241294
-5.896800 -13.057200 4.202753
-5.850000 -13.057200 4.189634
-5.803200 -13.057200 4.162288
-5.756400 -13.057200 4.148288
-5.709600 -13.057200 4.118902
-5.662800 -13.057200 4.113471
-5.616000 -13.057200 4.108907
-5.569200 -13.057200 4.105788
-5.522400 -13.057200 4.097543
-5.475600 -13.057200 4.097543
-5.428800 -13.057200 4.069086
-5.382000 -13.057200 4.015510
-5.335200 -13.057200 4.005433
-5.288400 -13.057200 3.971796
-5.241600 -13.057200 3.938702
-5.194800 -13.057200 3.898133
-5.148000 -13.057200 3.896797
-5.101200 -13.057200 3.886781
-5.054400 -13.057200 3.862982
-5.007600 -13.057200 3.816450
-4.960800 -13.057200 3.790005
-4.914000 -13.057200 3.783496
-4.867200 -13.057200 3.774905
-4.820400 -13.057200 3.708870
-4.773600 -13.057200 3.684080
-4.726800 -13.057200 3.660631
-4.680000 -13.057200 3.634805
-4.633200 -13.057200 3.630512
-4.586400 -13.057200 3.604763
-4.539600 -13.057200 3.578711
-4.492800 -13.057200 3.548371
-4.446000 -13.057200 3.517863
-4.399200 -13.057200 3.508084
-4.352400 -13.057200 3.489010
-4.305600 -13.057200 3.489010
-4.258800 -13.057200 3.470213
-4.212000 -13.057200 3.399101
-4.165200 -13.057200 3.389812
-4.118400 -13.057200 3.367535
-4.071600 -13.057200 3.354629
-4.024800 -13.057200 3.325340
-3.978000 -13.057200 3.319871
-3.931200 -13.057200 3.292840
-3.884400 -13.057200 3.286034
-3.837600 -13.057200 3.270947
-3.790800 -13.057200 3.247849
-3.744000 -13.057200 3.243020
-3.697200 -13.057200 3.218470
-3.650400 -13.057200 3.202217
-3.603600 -13.057200 3.191339
-3.556800 -13.057200 3.178887
-3.510000 -13.057200 3.170977
-3.463200 -13.057200 3.151299
-3.416400 -13.057200 3.129958
-3.369600 -13.057200 3.111264
-3.322800 -13.057200 3.101002
-3.276000 -13.057200 3.083101
-3.229200 -13.057200 3.063195
-3.182400 -13.057200 3.043469
-3.135600 -13.057200 3.038823
-3.088800 -13.057200 3.037247
-3.042000 -13.057200 3.012068
-2.995200 -13.057200 3.004492
-2.948400 -13.057200 3.004492
-2.901600 -13.057200 2.997011
-2.854800 -13.057200 2.994008
-2.808000 -13.057200 2.994008
-2.761200 -13.057200 2.994008
-2.714400 -13.057200 2.999528
-2.667600 -13.057200 2.997684
-2.620800 -13.057200 2.995971
-2.574000 -13.057200 2.994008
-2.527200 -13.057200 2.959662
-2.480400 -13.057200 2.897948
-2.433600 -13.057200 2.891722
-2.386800 -13.057200 2.885150
-2.340000 -13.057200 2.885150
-2.293200 -13.057200 2.885150
-2.246400 -13.057200 2.894894
-2.199600 -13.057200 2.880968
-2.152800 -13.057200 2.885150
-2.106000 -13.057200 2.892737
-2.059200 -13.057200 2.888578
-2.012400 -13.057200 2.873249
-1.965600 -13.057200 2.858486
-1.918800 -13.057200 2.858486
-1.872000 -13.057200 2.866695
-1.825200 -13.057200 2.847330
-1.778400 -13.057200 2.847515
-1.731600 -13.057200 2.847330
-1.684800 -13.057200 2.841098
-1.638000 -13.057200 2.811849
-1.591200 -13.057200 2.808446
-1.544400 -13.057200 2.787199
-1.497600 -13.057200 2.806976
-1.450800 -13.057200 2.794527
-1.404000 -13.057200 2.809736
-1.357200 -13.057200 2.815536
-1.310400 -13.057200 2.815536
-1.263600 -13.057200 2.806774
-1.216800 -13.057200 2.806560
-1.170000 -13.057200 2.780903
-1.123200 -13.057200 2.740296
-1.076400 -13.057200 2.725147
-1.029600 -13.057200 2.714789
-0.982800 -13.057200 2.725800
-0.936000 -13.057200 2.725147
-0.889200 -13.057200 2.714789
-0.842400 -13.057200 2.709358
-0.795600 -13.057200 2.709358
-0.748800 -13.057200 2.689488
-0.702000 -13.057200 2.707446
-0.655200 -13.057200 2.666894
-0.608400 -13.057200 2.666894
-0.561600 -13.057200 2.672231
-0.514800 -13.057200 2.672231
-0.468000 -13.057200 2.689785
-0.421200 -13.057200 2.691269
-0.374400 -13.057200 2.692861
-0.327600 -13.057200 2.696430
-0.280800 -13.057200 2.696430
-0.234000 -13.057200 2.691269
-0.187200 -13.057200 2.690363
-0.140400 -13.057200 2.678723
-0.093600 -13.057200 2.636543
-0.046800 -13.057200 2.627811
0.000000 -13.057200 2.627811
0.046800 -13.057200 2.621115
0.093600 -13.057200 2.628465
0.140400 -13.057200 2.634804
0.187200 -13.057200 2.641282
0.234000 -13.057200 2.646105
0.280800 -13.057200 2.658977
0.327600 -13.057200 2.672087
0.374400 -13.057200 2.672087
0.421200 -13.057200 2.676201
0.468000 -13.057200 2.676201
0.514800 -13.057200 2.668321
0.561600 -13.057200 2.632758
0.608400 -13.057200 2.668321
0.655200 -13.057200 2.661992
0.702000 -13.057200 2.661992
0.748800 -13.057200 2.690955
0.795600 -13.057200 2.690955
0.842400 -13.057200 2.674279
0.889200 -13.057200 2.674279
0.936000 -13.057200 2.676116
0.982800 -13.057200 2.668996
1.029600 -13.057200 2.668996
1.076400 -13.057200 2.667414
1.123200 -13.057200 2.673239
1.170000 -13.057200 2.676116
1.216800 -13.057200 2.676116
1.263600 -13.057200 2.673239
1.310400 -13.057200 2.690857
1.357200 -13.057200 2.690857
1.404000 -13.057200 2.704954
1.450800 -13.057200 2.704954
1.497600 -13.057200 2.720624
1.544400 -13.057200 2.740363
1.591200 -13.057200 2.748933
1.638000 -13.057200 2.767109
1.684800 -13.057200 2.782961
1.731600 -13.057200 2.791451
1.778400 -13.057200 2.800704
1.825200 -13.057200 2.791451
1.872000 -13.057200 2.797522
1.918800 -13.057200 2.798619
1.965600 -13.057200 2.809923
2.012400 -13.057200 2.812609
2.059200 -13.057200 2.850842
2.106000 -13.057200 2.885525
2.152800 -13.057200 2.895304
2.199600 -13.057200 2.897161
2.246400 -13.057200 2.914187
2.293200 -13.057200 2.935600
2.340000 -13.057200 2.939764
2.386800 -13.057200 2.923489
2.433600 -13.057200 2.923788
2.480400 -13.057200 2.940883
2.527200 -13.057200 2.968123
2.574000 -13.057200 2.975218
2.620800 -13.057200 2.996451
2.667600 -13.057200 3.008835
2.714400 -13.057200 3.025278
2.761200 -13.057200 3.038861
2.808000 -13.057200 3.051612
2.854800 -13.057200 3.054341
2.901600 -13.057200 3.065033
2.948400 -13.057200 3.082097
2.995200 -13.057200 3.099712
3.042000 -13.057200 3.128581
3.088800 -13.057200 3.147990
3.135600 -13.057200 3.170056
3.182400 -13.057200 3.186282
3.229200 -13.057200 3.188833
3.276000 -13.057200 3.193048
3.322800 -13.057200 3.193048
3.369600 -13.057200 3.244430
3.416400 -13.057200 3.253091
3.463200 -13.057200 3.245112
3.510000 -13.057200 3.244430
3.556800 -13.057200 3.253091
3.603600 -13.057200 3.274339
3.650400 -13.057200 3.294510
3.697200 -13.057200 3.300002
3.744000 -13.057200 3.308841
3.790800 -13.057200 3.348304
3.837600 -13.057200 3.362259
3.884400 -13.057200 3.391745
3.931200 -13.057200 3.420721
3.978000 -13.057200 3.462050
4.024800 -13.057200 3.471638
4.071600 -13.057200 3.477521
4.118400 -13.057200 3.493351
4.165200 -13.057200 3.512801
4.212000 -13.057200 3.529615
4.258800 -13.057200 3.545054
4.305600 -13.057200 3.545054
4.352400 -13.057200 3.570882
4.399200 -13.057200 3.587253
4.446000 -13.057200 3.611253
4.492800 -13.057200 3.626959
4.539600 -13.057200 3.655788
4.586400 -13.057200 3.676881
4.633200 -13.057200 3.678891
4.680000 -13.057200 3.714090
4.726800 -13.057200 3.714090
4.773600 -13.057200 3.714090
4.820400 -13.057200 3.721000
4.867200 -13.057200 3.726110
4.914000 -13.057200 3.746387
4.960800 -13.057200 3.753323
5.007600 -13.057200 3.768113
5.054400 -13.057200 3.814071
5.101200 -13.057200 3.835264
5.148000 -13.057200 3.851096
5.194800 -13.057200 3.867123
5.241600 -13.057200 3.895361
5.288400 -13.057200 3.927099
5.335200 -13.057200 3.938944
5.382000 -13.057200 3.943465
5.428800 -13.057200 3.957104
5.475600 -13.057200 3.978753
5.522400 -13.057200 3.994754
5.569200 -13.057200 3.999834
5.616000 -13.057200 4.035617
5.662800 -13.057200 4.052604
5.709600 -13.057200 4.084349
5.756400 -13.057200 4.107312
5.803200 -13.057200 4.128786
5.850000 -13.057200 4.142933
5.896800 -13.057200 4.165364
5.943600 -13.057200 4.185909
5.990400 -13.057200 4.185909
6.037200 -13.057200 4.234330
6.084000 -13.057200 4.277035
6.130800 -13.057200 4.300672
6.177600 -13.057200 4.307995
6.224400 -13.057200 4.318257
6.271200 -13.057200 4.330451
6.318000 -13.057200 4.334994
6.364800 -13.057200 4.347844
6.411600 -13.057200 4.354417
6.458400 -13.057200 4.379560
6.505200 -13.057200 4.417175
6.552000 -13.057200 4.470928
6.598800 -13.057200 4.476684
6.645600 -13.057200 4.507997
6.692400 -13.057200 4.538524
6.739200 -13.057200 4.527075
6.786000 -13.057200 4.558839
6.832800 -13.057200 4.581074
6.879600 -13.057200 4.581074
6.926400 -13.057200 4.604149
6.973200 -13.057200 4.623630
7.020000 -13.057200 4.630556
7.066800 -13.057200 4.667280
7.113600 -13.057200 4.671285
7.160400 -13.057200 4.691604
7.207200 -13.057200 4.721989
7.254000 -13.057200 4.761179
7.300800 -13.057200 4.793918
7.347600 -13.057200 4.816974
7.394400 -13.057200 4.826094
7.441200 -13.057200 4.849593
7.488000 -13.057200 4.849593
7.534800 -13.057200 4.864987
7.581600 -13.057200 4.877551
7.628400 -13.057200 4.910056
7.675200 -13.057200 4.910056
7.722000 -13.057200 4.927808
7.768800 -13.057200 4.941984
7.815600 -13.057200 4.962884
7.862400 -13.057200 5.002584
7.909200 -13.057200 5.010022
7.956000 -13.057200 5.054856
8.002800 -13.057200 5.095133
8.049600 -13.057200 5.163398
8.096400 -13.057200 5.171612
8.143200 -13.057200 5.183644
8.190000 -13.057200 5.243042
8.236800 -13.057200 5.246655
8.283600 -13.057200 5.300403
8.330400 -13.057200 5.339281
8.377200 -13.057200 5.382690
8.424000 -13.057200 5.416218
8.470800 -13.057200 5.458846
8.517600 -13.057200 5.496026
8.564400 -13.057200 5.516868
8.611200 -13.057200 5.532124
8.658000 -13.057200 5.578834
8.704800 -13.057200 5.591795
8.751600 -13.057200 5.605318
8.798400 -13.057200 5.614604
8.845200 -13.057200 5.614604
8.892000 -13.057200 5.640879
8.938800 -13.057200 5.713393
8.985600 -13.057200 5.754351
9.032400 -13.057200 5.780694
9.079200 -13.057200 5.808880
9.126000 -13.057200 5.832186
9.172800 -13.057200 5.901288
9.219600 -13.057200 5.930413
9.266400 -13.057200 5.953174
9.313200 -13.057200 5.965934
9.360000 -13.057200 5.993961
9.406800 -13.057200 6.059357
9.453600 -13.057200 6.141988
9.500400 -13.057200 6.198475
9.547200 -13.057200 6.218291
9.594000 -13.057200 6.265669
9.640800 -13.057200 6.296976
9.687600 -13.057200 6.322581
9.734400 -13.057200 6.341914
9.781200 -13.057200 6.407215
9.828000 -13.057200 6.447407
9.874800 -13.057200 6.473945
9.921600 -13.057200 6.514788
9.968400 -13.057200 6.546788
10.015200 -13.057200 6.605325
10.062000 -13.057200 6.653205
10.108800 -13.057200 6.660321
10.155600 -13.057200 6.713106
10.202400 -13.057200 6.760325
10.249200 -13.057200 6.772643
10.296000 -13.057200 6.841983
10.342800 -13.057200 6.887002
10.389600 -13.057200 6.970714
10.436400 -13.057200 7.033304
10.483200 -13.057200 7.127363
10.530000 -13.057200 7.174070
10.576800 -13.057200 7.226269
10.623600 -13.057200 7.244051
10.670400 -13.057200 7.337266
10.717200 -13.057200 7.391577
10.764000 -13.057200 7.471312
10.810800 -13.057200 7.524591
10.857600 -13.057200 7.624306
10.904400 -13.057200 7.645212
10.951200 -13.057200 7.805158
10.998000 -13.057200 7.873454
11.044800 -13.057200 7.886502
11.091600 -13.057200 8.050699
11.138400 -13.057200 8.217304
14.133600 -13.057200 6.718266
14.180400 -13.057200 6.686430
14.227200 -13.057200 6.671686
14.274000 -13.057200 6.669821
14.320800 -13.057200 6.661157
14.367600 -13.057200 6.659257
14.414400 -13.057200 6.652120
14.461200 -13.057200 6.644936
14.508000 -13.057200 6.641592
14.554800 -13.057200 6.636169
14.601600 -13.057200 6.631662
14.648400 -13.057200 6.630908
14.695200 -13.057200 6.631179
14.742000 -13.057200 6.630903
14.788800 -13.057200 6.631662
14.835600 -13.057200 6.636356
14.882400 -13.057200 6.648045
14.929200 -13.057200 6.646402
14.976000 -13.057200 6.653836
15.022800 -13.057200 6.660040
15.069600 -13.057200 6.664395
15.116400 -13.057200 6.660748
15.163200 -13.057200 6.654720
15.210000 -13.057200 6.645343
15.256800 -13.057200 6.653836
15.303600 -13.057200 6.641502
15.350400 -13.057200 6.635509
15.397200 -13.057200 6.636854
15.444000 -13.057200 6.645343
15.490800 -13.057200 6.651104
15.537600 -13.057200 6.651952
15.584400 -13.057200 6.653087
15.631200 -13.057200 6.664035
15.678000 -13.057200 6.662335
15.724800 -13.057200 6.658864
15.771600 -13.057200 6.651952
15.818400 -13.057200 6.651952
15.865200 -13.057200 6.648120
15.912000 -13.057200 6.617287
15.958800 -13.057200 6.607817
16.005600 -13.057200 6.585914
16.052400 -13.057200 6.568859
16.099200 -13.057200 6.523559
16.567200 -13.057200 5.188646
16.614000 -13.057200 5.131087
16.660800 -13.057200 5.090692
16.707600 -13.057200 5.062042
16.754400 -13.057200 5.042346
16.801200 -13.057200 5.035177
16.848000 -13.057200 5.031880
16.894800 -13.057200 5.031631
16.941600 -13.057200 5.031631
16.988400 -13.057200 5.023137
17.035200 -13.057200 5.022135
17.082000 -13.057200 5.022135
17.128800 -13.057200 5.017111
17.175600 -13.057200 5.010009
17.222400 -13.057200 4.991899
17.269200 -13.057200 4.966129
17.316000 -13.057200 4.879090
18.579600 -13.057200 0.000000
18.626400 -13.057200 0.000000
18.673200 -13.057200 0.000000
-18.720000 -13.010400 0.000000
-18.673200 -13.010400 0.000000
-18.626400 -13.010400 0.000000
-18.579600 -13.010400 -7.892322
-18.532800 -13.010400 -7.871728
-18.486000 -13.010400 -7.855340
-18.439200 -13.010400 -7.849771
-18.392400 -13.010400 -7.849771
-18.345600 -13.010400 -7.855340
-18.298800 -13.010400 -7.869832
-18.252000 -13.010400 -7.871140
-18.205200 -13.010400 -7.883644
-18.158400 -13.010400 -7.883644
-18.111600 -13.010400 -7.874405
-18.064800 -13.010400 -7.862743
-18.018000 -13.010400 -7.859067
-17.971200 -13.010400 -7.855510
-17.924400 -13.010400 -7.859067
-17.877600 -13.010400 -7.859067
-17.830800 -13.010400 -7.860097
-17.784000 -13.010400 -7.862743
-17.737200 -13.010400 -7.860923
-17.690400 -13.010400 -7.870011
-17.643600 -13.010400 -7.868765
-17.596800 -13.010400 -7.856462
-17.550000 -13.010400 -7.820696
-17.503200 -13.010400 -7.812789
-17.456400 -13.010400 -7.770314
-17.409600 -13.010400 -7.732137
-17.362800 -13.010400 -7.714079
-16.146000 -13.010400 5.018723
-16.099200 -13.010400 5.033965
-16.052400 -13.010400 5.093385
-16.005600 -13.010400 5.099115
-15.958800 -13.010400 5.110901
-15.912000 -13.010400 5.121072
-15.865200 -13.010400 5.126332
-15.818400 -13.010400 5.129123
-15.771600 -13.010400 5.134542
-15.724800 -13.010400 5.149415
-15.678000 -13.010400 5.160240
-15.631200 -13.010400 5.171976
-15.584400 -13.010400 5.287056
-15.116400 -13.010400 6.656090
-15.069600 -13.010400 6.716627
-15.022800 -13.010400 6.739577
-14.976000 -13.010400 6.750469
-14.929200 -13.010400 6.762012
-14.882400 -13.010400 6.764621
-14.835600 -13.010400 6.765816
-14.788800 -13.010400 6.764621
-14.742000 -13.010400 6.765816
-14.695200 -13.010400 6.766633
-14.648400 -13.010400 6.767699
-14.601600 -13.010400 6.767699
-14.554800 -13.010400 6.766633
-14.508000 -13.010400 6.766633
-14.461200 -13.010400 6.770665
-14.414400 -13.010400 6.768906
-14.367600 -13.010400 6.768906
-14.320800 -13.010400 6.762858
-14.274000 -13.010400 6.762858
-14.227200 -13.010400 6.768812
-14.180400 -13.010400 6.768812
-14.133600 -13.010400 6.768812
-14.086800 -13.010400 6.771024
-14.040000 -13.010400 6.769467
-13.993200 -13.010400 6.771024
-13.946400 -13.010400 6.775918
-13.899600 -13.010400 6.770653
-13.852800 -13.010400 6.770653
-13.806000 -13.010400 6.770424
-13.759200 -13.010400 6.769467
-13.712400 -13.010400 6.770424
-13.665600 -13.010400 6.770424
-13.618800 -13.010400 6.762967
-13.572000 -13.010400 6.756369
-13.525200 -13.010400 6.754370
-13.478400 -13.010400 6.753477
-13.431600 -13.010400 6.754370
-13.384800 -13.010400 6.754370
-13.338000 -13.010400 6.757053
-13.291200 -13.010400 6.765331
-13.244400 -13.010400 6.783435
-13.197600 -13.010400 6.805921
-13.150800 -13.010400 6.842285
-9.032400 -13.010400 7.407719
-8.985600 -13.010400 7.186702
-8.938800 -13.010400 7.113887
-8.892000 -13.010400 6.995202
-8.845200 -13.010400 6.953787
-8.798400 -13.010400 6.871236
-8.751600 -13.010400 6.762771
-8.704800 -13.010400 6.722858
-8.658000 -13.010400 6.552236
-8.611200 -13.010400 6.494477
-8.564400 -13.010400 6.436072
-8.517600 -13.010400 6.324675
-8.470800 -13.010400 6.318243
-8.424000 -13.010400 6.271226
-8.377200 -13.010400 6.192112
-8.330400 -13.010400 6.148522
-8.283600 -13.010400 6.102124
-8.236800 -13.010400 6.012864
-8.190000 -13.010400 5.936066
-8.143200 -13.010400 5.851822
-8.096400 -13.010400 5.816977
-8.049600 -13.010400 5.727143
-8.002800 -13.010400 5.703213
-7.956000 -13.010400 5.673499
-7.909200 -13.010400 5.632257
-7.862400 -13.010400 5.614243
-7.815600 -13.010400 5.550653
-7.768800 -13.010400 5.505778
-7.722000 -13.010400 5.482214
-7.675200 -13.010400 5.425515
-7.628400 -13.010400 5.367401
-7.581600 -13.010400 5.307544
-7.534800 -13.010400 5.265818
-7.488000 -13.010400 5.246014
-7.441200 -13.010400 5.211576
-7.394400 -13.010400 5.183285
-7.347600 -13.010400 5.168374
-7.300800 -13.010400 5.128305
-7.254000 -13.010400 5.100985
-7.207200 -13.010400 5.063323
-7.160400 -13.010400 5.029666
-7.113600 -13.010400 5.017833
-7.066800 -13.010400 4.964583
-7.020000 -13.010400 4.936648
-6.973200 -13.010400 4.912337
-6.926400 -13.010400 4.892938
-6.879600 -13.010400 4.858432
-6.832800 -13.010400 4.827230
-6.786000 -13.010400 4.772175
-6.739200 -13.010400 4.714488
-6.692400 -13.010400 4.690520
-6.645600 -13.010400 4.677374
-6.598800 -13.010400 4.617105
-6.552000 -13.010400 4.549703
-6.505200 -13.010400 4.514858
-6.458400 -13.010400 4.493038
-6.411600 -13.010400 4.487331
-6.364800 -13.010400 4.453570
-6.318000 -13.010400 4.441881
-6.271200 -13.010400 4.397029
-6.224400 -13.010400 4.373584
-6.177600 -13.010400 4.366348
-6.130800 -13.010400 4.318132
-6.084000 -13.010400 4.279645
-6.037200 -13.010400 4.259091
-5.990400 -13.010400 4.251088
-5.943600 -13.010400 4.241294
-5.896800 -13.010400 4.198346
-5.850000 -13.010400 4.170022
-5.803200 -13.010400 4.162288
-5.756400 -13.010400 4.147397
-5.709600 -13.010400 4.114384
-5.662800 -13.010400 4.100104
-5.616000 -13.010400 4.099483
-5.569200 -13.010400 4.082347
-5.522400 -13.010400 4.078133
-5.475600 -13.010400 4.069086
-5.428800 -13.010400 3.999914
-5.382000 -13.010400 3.977965
-5.335200 -13.010400 3.964304
-5.288400 -13.010400 3.937948
-5.241600 -13.010400 3.886397
-5.194800 -13.010400 3.833183
-5.148000 -13.010400 3.833183
-5.101200 -13.010400 3.827216
-5.054400 -13.010400 3.791256
-5.007600 -13.010400 3.783496
-4.960800 -13.010400 3.759353
-4.914000 -13.010400 3.714319
-4.867200 -13.010400 3.703946
-4.820400 -13.010400 3.675959
-4.773600 -13.010400 3.665861
-4.726800 -13.010400 3.641081
-4.680000 -13.010400 3.634621
-4.633200 -13.010400 3.628207
-4.586400 -13.010400 3.604763
-4.539600 -13.010400 3.566889
-4.492800 -13.010400 3.544956
-4.446000 -13.010400 3.508084
-4.399200 -13.010400 3.491168
-4.352400 -13.010400 3.477546
-4.305600 -13.010400 3.411779
-4.258800 -13.010400 3.389812
-4.212000 -13.010400 3.369191
-4.165200 -13.010400 3.367535
-4.118400 -13.010400 3.347948
-4.071600 -13.010400 3.319871
-4.024800 -13.010400 3.297371
-3.978000 -13.010400 3.292840
-3.931200 -13.010400 3.290299
-3.884400 -13.010400 3.273557
-3.837600 -13.010400 3.264006
-3.790800 -13.010400 3.245500
-3.744000 -13.010400 3.243020
-3.697200 -13.010400 3.217613
-3.650400 -13.010400 3.202217
-3.603600 -13.010400 3.194267
-3.556800 -13.010400 3.180023
-3.510000 -13.010400 3.168254
-3.463200 -13.010400 3.147155
-3.416400 -13.010400 3.123987
-3.369600 -13.010400 3.110849
-3.322800 -13.010400 3.101002
-3.276000 -13.010400 3.083101
-3.229200 -13.010400 3.070366
-3.182400 -13.010400 3.075930
-3.135600 -13.010400 3.068151
-3.088800 -13.010400 3.043469
-3.042000 -13.010400 3.026628
-2.995200 -13.010400 2.997011
-2.948400 -13.010400 2.993010
-2.901600 -13.010400 2.986574
-2.854800 -13.010400 2.984543
-2.808000 -13.010400 2.984543
-2.761200 -13.010400 2.984543
-2.714400 -13.010400 2.986464
-2.667600 -13.010400 2.986464
-2.620800 -13.010400 2.982434
-2.574000 -13.010400 2.918482
-2.527200 -13.010400 2.918367
-2.480400 -13.010400 2.875308
-2.433600 -13.010400 2.853868
-2.386800 -13.010400 2.853868
-2.340000 -13.010400 2.853868
-2.293200 -13.010400 2.853868
-2.246400 -13.010400 2.863838
-2.199600 -13.010400 2.856135
-2.152800 -13.010400 2.863838
-2.106000 -13.010400 2.858486
-2.059200 -13.010400 2.835479
-2.012400 -13.010400 2.836449
-1.965600 -13.010400 2.835479
-1.918800 -13.010400 2.836449
-1.872000 -13.010400 2.847330
-1.825200 -13.010400 2.835479
-1.778400 -13.010400 2.829544
-1.731600 -13.010400 2.828066
-1.684800 -13.010400 2.808446
-1.638000 -13.010400 2.789451
-1.591200 -13.010400 2.786453
-1.544400 -13.010400 2.770629
-1.497600 -13.010400 2.787199
-1.450800 -13.010400 2.787199
-1.404000 -13.010400 2.809736
-1.357200 -13.010400 2.815536
-1.310400 -13.010400 2.815536
-1.263600 -13.010400 2.796953
-1.216800 -13.010400 2.796953
-1.170000 -13.010400 2.734802
-1.123200 -13.010400 2.725800
-1.076400 -13.010400 2.717522
-1.029600 -13.010400 2.683219
-0.982800 -13.010400 2.717522
-0.936000 -13.010400 2.683219
-0.889200 -13.010400 2.683219
-0.842400 -13.010400 2.664729
-0.795600 -13.010400 2.662136
-0.748800 -13.010400 2.660340
-0.702000 -13.010400 2.672231
-0.655200 -13.010400 2.650142
-0.608400 -13.010400 2.661967
-0.561600 -13.010400 2.661967
-0.514800 -13.010400 2.661967
-0.468000 -13.010400 2.661967
-0.421200 -13.010400 2.661967
-0.374400 -13.010400 2.661967
-0.327600 -13.010400 2.616292
-0.280800 -13.010400 2.598392
-0.234000 -13.010400 2.583000
-0.187200 -13.010400 2.581772
-0.140400 -13.010400 2.583000
-0.093600 -13.010400 2.579435
-0.046800 -13.010400 2.590019
0.000000 -13.010400 2.598185
0.046800 -13.010400 2.598185
0.093600 -13.010400 2.617987
0.140400 -13.010400 2.621115
0.187200 -13.010400 2.621115
0.234000 -13.010400 2.625569
0.280800 -13.010400 2.617987
0.327600 -13.010400 2.625569
0.374400 -13.010400 2.632758
0.421200 -13.010400 2.627266
0.468000 -13.010400 2.627266
0.514800 -13.010400 2.559146
0.561600 -13.010400 2.562591
0.608400 -13.010400 2.627266
0.655200 -13.010400 2.628140
0.702000 -13.010400 2.616159
0.748800 -13.010400 2.651706
0.795600 -13.010400 2.651706
0.842400 -13.010400 2.651706
0.889200 -13.010400 2.651706
0.936000 -13.010400 2.657434
0.982800 -13.010400 2.633560
1.029600 -13.010400 2.650623
1.076400 -13.010400 2.650623
1.123200 -13.010400 2.668996
[truncated: 9,502,706 more chars]
