# Supplementary material for: Case study of 3D fingerprints applications
Source: PLoS One. 2017 Apr 11;12(4):e0175261. doi: 10.1371/journal.pone.0175261 (PMC5388323; doi:10.1371/journal.pone.0175261)
Supplement: S1 Database — (ZIP) [file pone.0175261.s001.zip › S1_Database/S1_Database_Session2-3D finger point cloud data/bz_l2_b_2.txt]

-18.720000 -14.040000 0.000000
-18.673200 -14.040000 0.000000
-18.626400 -14.040000 0.000000
-18.579600 -14.040000 0.000000
-18.532800 -14.040000 0.000000
-18.486000 -14.040000 0.000000
-18.439200 -14.040000 0.000000
-18.392400 -14.040000 0.000000
-18.345600 -14.040000 0.000000
-18.298800 -14.040000 0.000000
-18.252000 -14.040000 0.000000
-18.205200 -14.040000 0.000000
-18.158400 -14.040000 0.000000
-18.111600 -14.040000 0.000000
-18.064800 -14.040000 0.000000
-18.018000 -14.040000 0.000000
-17.971200 -14.040000 0.000000
-17.924400 -14.040000 0.000000
-17.877600 -14.040000 0.000000
-17.830800 -14.040000 0.000000
-17.784000 -14.040000 0.000000
-17.737200 -14.040000 0.000000
-17.690400 -14.040000 0.000000
-17.643600 -14.040000 0.000000
-17.596800 -14.040000 0.000000
-17.550000 -14.040000 0.000000
-17.503200 -14.040000 0.000000
-17.456400 -14.040000 0.000000
-17.409600 -14.040000 0.000000
-17.362800 -14.040000 0.000000
-17.316000 -14.040000 0.000000
-17.269200 -14.040000 0.000000
-17.222400 -14.040000 0.000000
-17.175600 -14.040000 0.000000
-17.128800 -14.040000 0.000000
-17.082000 -14.040000 0.000000
-17.035200 -14.040000 0.000000
-16.988400 -14.040000 0.000000
-16.941600 -14.040000 0.000000
-16.894800 -14.040000 0.000000
-16.848000 -14.040000 0.000000
-16.801200 -14.040000 0.000000
-16.754400 -14.040000 0.000000
-16.380000 -14.040000 0.000000
-16.333200 -14.040000 0.000000
-16.286400 -14.040000 0.000000
-15.444000 -14.040000 0.000000
-15.397200 -14.040000 0.000000
-15.350400 -14.040000 0.000000
-15.303600 -14.040000 0.000000
-15.256800 -14.040000 0.000000
-15.210000 -14.040000 0.000000
-15.163200 -14.040000 0.000000
-15.116400 -14.040000 0.000000
-15.069600 -14.040000 0.000000
-15.022800 -14.040000 0.000000
-14.976000 -14.040000 0.000000
-14.929200 -14.040000 0.000000
-14.414400 -14.040000 0.000000
-14.367600 -14.040000 0.000000
-14.320800 -14.040000 0.000000
-14.274000 -14.040000 0.000000
-14.227200 -14.040000 0.000000
-14.180400 -14.040000 0.000000
-14.133600 -14.040000 0.000000
-14.086800 -14.040000 0.000000
-14.040000 -14.040000 0.000000
-13.993200 -14.040000 0.000000
-13.946400 -14.040000 0.000000
-13.899600 -14.040000 0.000000
-13.852800 -14.040000 0.000000
-13.806000 -14.040000 0.000000
-13.759200 -14.040000 0.000000
-13.712400 -14.040000 0.000000
-13.665600 -14.040000 0.000000
-13.618800 -14.040000 0.000000
-13.572000 -14.040000 0.000000
-13.525200 -14.040000 0.000000
-13.478400 -14.040000 0.000000
-13.431600 -14.040000 0.000000
-13.384800 -14.040000 0.000000
-13.338000 -14.040000 0.000000
-13.291200 -14.040000 0.000000
-13.244400 -14.040000 0.000000
-13.197600 -14.040000 0.000000
-13.150800 -14.040000 0.000000
-13.104000 -14.040000 0.000000
-13.057200 -14.040000 0.000000
-13.010400 -14.040000 0.000000
-12.963600 -14.040000 0.000000
-12.916800 -14.040000 0.000000
-12.870000 -14.040000 0.000000
-12.823200 -14.040000 0.000000
-12.776400 -14.040000 0.000000
-12.729600 -14.040000 0.000000
-12.682800 -14.040000 0.000000
-12.636000 -14.040000 0.000000
-12.589200 -14.040000 0.000000
-12.542400 -14.040000 0.000000
-12.495600 -14.040000 0.000000
-12.448800 -14.040000 0.000000
-12.402000 -14.040000 0.000000
-12.355200 -14.040000 0.000000
-9.734400 -14.040000 0.000000
-9.687600 -14.040000 0.000000
-9.640800 -14.040000 0.000000
-9.594000 -14.040000 0.000000
-9.547200 -14.040000 0.000000
-9.500400 -14.040000 0.000000
-9.453600 -14.040000 0.000000
-9.406800 -14.040000 0.000000
-9.360000 -14.040000 0.000000
-9.313200 -14.040000 0.000000
-9.266400 -14.040000 0.000000
-9.219600 -14.040000 0.000000
-9.172800 -14.040000 0.000000
-9.126000 -14.040000 0.000000
-9.079200 -14.040000 0.000000
-9.032400 -14.040000 0.000000
-8.985600 -14.040000 0.000000
-8.938800 -14.040000 0.000000
-8.892000 -14.040000 0.000000
-8.845200 -14.040000 0.000000
-8.798400 -14.040000 0.000000
-8.751600 -14.040000 0.000000
-8.704800 -14.040000 0.000000
-8.658000 -14.040000 0.000000
-8.611200 -14.040000 0.000000
-8.564400 -14.040000 0.000000
-8.517600 -14.040000 0.000000
-8.470800 -14.040000 0.000000
-8.424000 -14.040000 0.000000
-8.377200 -14.040000 0.000000
-8.330400 -14.040000 0.000000
-8.283600 -14.040000 0.000000
-8.236800 -14.040000 0.000000
-8.190000 -14.040000 0.000000
-8.143200 -14.040000 0.000000
-8.096400 -14.040000 0.000000
-8.049600 -14.040000 0.000000
-8.002800 -14.040000 0.000000
-7.956000 -14.040000 0.000000
-7.909200 -14.040000 0.000000
-7.862400 -14.040000 0.000000
-7.815600 -14.040000 0.000000
-7.768800 -14.040000 0.000000
-7.722000 -14.040000 0.000000
-7.675200 -14.040000 0.000000
-7.628400 -14.040000 0.000000
-7.581600 -14.040000 0.000000
-7.534800 -14.040000 0.000000
-7.488000 -14.040000 0.000000
-7.441200 -14.040000 0.000000
-7.394400 -14.040000 0.000000
-7.347600 -14.040000 0.000000
-7.300800 -14.040000 0.000000
-7.254000 -14.040000 0.000000
-7.207200 -14.040000 0.000000
-7.160400 -14.040000 0.000000
-7.113600 -14.040000 0.000000
-7.066800 -14.040000 0.000000
-7.020000 -14.040000 0.000000
-6.973200 -14.040000 0.000000
-6.926400 -14.040000 0.000000
-6.879600 -14.040000 0.000000
-6.832800 -14.040000 0.000000
-6.786000 -14.040000 0.000000
-6.739200 -14.040000 0.000000
-6.692400 -14.040000 0.000000
-6.645600 -14.040000 0.000000
-6.598800 -14.040000 0.000000
-6.552000 -14.040000 0.000000
-6.505200 -14.040000 0.000000
-6.458400 -14.040000 0.000000
-6.411600 -14.040000 0.000000
-6.364800 -14.040000 0.000000
-6.318000 -14.040000 0.000000
-6.271200 -14.040000 0.000000
-6.224400 -14.040000 0.000000
-6.177600 -14.040000 0.000000
-6.130800 -14.040000 0.000000
-6.084000 -14.040000 0.000000
-6.037200 -14.040000 0.000000
-5.990400 -14.040000 0.000000
-5.943600 -14.040000 0.000000
-5.896800 -14.040000 0.000000
-5.850000 -14.040000 0.000000
-5.803200 -14.040000 0.000000
-5.756400 -14.040000 0.000000
-5.709600 -14.040000 0.000000
-5.662800 -14.040000 0.000000
-5.616000 -14.040000 0.000000
-5.569200 -14.040000 0.000000
-5.522400 -14.040000 0.000000
-5.475600 -14.040000 0.000000
-5.428800 -14.040000 0.000000
-5.382000 -14.040000 0.000000
-5.335200 -14.040000 0.000000
-5.288400 -14.040000 0.000000
-5.241600 -14.040000 0.000000
-5.194800 -14.040000 0.000000
-5.148000 -14.040000 0.000000
-5.101200 -14.040000 0.000000
-5.054400 -14.040000 0.000000
-5.007600 -14.040000 0.000000
-4.960800 -14.040000 0.000000
-4.914000 -14.040000 0.000000
-4.867200 -14.040000 0.000000
-4.820400 -14.040000 0.000000
-4.773600 -14.040000 0.000000
-4.726800 -14.040000 0.000000
-4.680000 -14.040000 0.000000
-4.633200 -14.040000 0.000000
-4.586400 -14.040000 0.000000
-4.539600 -14.040000 0.000000
-4.492800 -14.040000 0.000000
-4.446000 -14.040000 0.000000
-4.399200 -14.040000 0.000000
-4.352400 -14.040000 0.000000
-4.305600 -14.040000 0.000000
-4.258800 -14.040000 0.000000
-4.212000 -14.040000 0.000000
-4.165200 -14.040000 0.000000
-4.118400 -14.040000 0.000000
-4.071600 -14.040000 0.000000
-4.024800 -14.040000 0.000000
-3.978000 -14.040000 0.000000
-3.931200 -14.040000 0.000000
-3.884400 -14.040000 0.000000
-3.837600 -14.040000 0.000000
-3.790800 -14.040000 0.000000
-3.744000 -14.040000 0.000000
-3.697200 -14.040000 0.000000
-3.650400 -14.040000 0.000000
-3.603600 -14.040000 0.000000
-3.556800 -14.040000 0.000000
-3.510000 -14.040000 0.000000
-3.463200 -14.040000 0.000000
-3.416400 -14.040000 0.000000
-3.369600 -14.040000 0.000000
-3.322800 -14.040000 0.000000
-3.276000 -14.040000 0.000000
-3.229200 -14.040000 0.000000
-3.182400 -14.040000 0.000000
-3.135600 -14.040000 0.000000
-3.088800 -14.040000 0.000000
-3.042000 -14.040000 0.000000
-2.995200 -14.040000 0.000000
-2.948400 -14.040000 0.000000
-2.901600 -14.040000 0.000000
-2.854800 -14.040000 0.000000
-2.808000 -14.040000 0.000000
-2.761200 -14.040000 0.000000
-2.714400 -14.040000 0.000000
-2.667600 -14.040000 0.000000
-2.620800 -14.040000 0.000000
-2.574000 -14.040000 0.000000
-2.527200 -14.040000 0.000000
-2.480400 -14.040000 0.000000
-2.433600 -14.040000 0.000000
-2.386800 -14.040000 0.000000
-2.340000 -14.040000 0.000000
-2.293200 -14.040000 0.000000
-2.246400 -14.040000 0.000000
-2.199600 -14.040000 0.000000
-2.152800 -14.040000 0.000000
-2.106000 -14.040000 0.000000
-2.059200 -14.040000 0.000000
-2.012400 -14.040000 0.000000
-1.965600 -14.040000 0.000000
-1.918800 -14.040000 0.000000
-1.872000 -14.040000 0.000000
-1.825200 -14.040000 0.000000
-1.778400 -14.040000 0.000000
-1.731600 -14.040000 0.000000
-1.684800 -14.040000 0.000000
-1.638000 -14.040000 0.000000
-1.591200 -14.040000 0.000000
-1.544400 -14.040000 0.000000
-1.497600 -14.040000 0.000000
-1.450800 -14.040000 0.000000
-1.404000 -14.040000 0.000000
-1.357200 -14.040000 0.000000
-1.310400 -14.040000 0.000000
-1.263600 -14.040000 0.000000
-1.216800 -14.040000 0.000000
-1.170000 -14.040000 0.000000
-1.123200 -14.040000 0.000000
-1.076400 -14.040000 0.000000
-1.029600 -14.040000 0.000000
-0.982800 -14.040000 0.000000
-0.936000 -14.040000 0.000000
-0.889200 -14.040000 0.000000
-0.842400 -14.040000 0.000000
-0.795600 -14.040000 0.000000
-0.748800 -14.040000 0.000000
-0.702000 -14.040000 0.000000
-0.655200 -14.040000 0.000000
-0.608400 -14.040000 0.000000
-0.561600 -14.040000 0.000000
-0.514800 -14.040000 0.000000
-0.468000 -14.040000 0.000000
-0.421200 -14.040000 0.000000
-0.374400 -14.040000 0.000000
-0.327600 -14.040000 0.000000
-0.280800 -14.040000 0.000000
-0.234000 -14.040000 0.000000
-0.187200 -14.040000 0.000000
-0.140400 -14.040000 0.000000
-0.093600 -14.040000 0.000000
-0.046800 -14.040000 0.000000
0.000000 -14.040000 0.000000
0.046800 -14.040000 0.000000
0.093600 -14.040000 0.000000
0.140400 -14.040000 0.000000
0.187200 -14.040000 0.000000
0.234000 -14.040000 0.000000
0.280800 -14.040000 0.000000
0.327600 -14.040000 0.000000
0.374400 -14.040000 0.000000
0.421200 -14.040000 0.000000
0.468000 -14.040000 0.000000
0.514800 -14.040000 0.000000
0.561600 -14.040000 0.000000
0.608400 -14.040000 0.000000
0.655200 -14.040000 0.000000
0.702000 -14.040000 0.000000
0.748800 -14.040000 0.000000
0.795600 -14.040000 0.000000
0.842400 -14.040000 0.000000
0.889200 -14.040000 0.000000
0.936000 -14.040000 0.000000
0.982800 -14.040000 0.000000
1.029600 -14.040000 0.000000
1.076400 -14.040000 0.000000
1.123200 -14.040000 0.000000
1.170000 -14.040000 0.000000
1.216800 -14.040000 0.000000
1.263600 -14.040000 0.000000
1.310400 -14.040000 0.000000
1.357200 -14.040000 0.000000
1.404000 -14.040000 0.000000
1.450800 -14.040000 0.000000
1.497600 -14.040000 0.000000
1.544400 -14.040000 0.000000
1.591200 -14.040000 0.000000
1.638000 -14.040000 0.000000
1.684800 -14.040000 0.000000
1.731600 -14.040000 0.000000
1.778400 -14.040000 0.000000
1.825200 -14.040000 0.000000
1.872000 -14.040000 0.000000
1.918800 -14.040000 0.000000
1.965600 -14.040000 0.000000
2.012400 -14.040000 0.000000
2.059200 -14.040000 0.000000
2.106000 -14.040000 0.000000
2.152800 -14.040000 0.000000
2.199600 -14.040000 0.000000
2.246400 -14.040000 0.000000
2.293200 -14.040000 0.000000
2.340000 -14.040000 0.000000
2.386800 -14.040000 0.000000
2.433600 -14.040000 0.000000
2.480400 -14.040000 0.000000
2.527200 -14.040000 0.000000
2.574000 -14.040000 0.000000
2.620800 -14.040000 0.000000
2.667600 -14.040000 0.000000
2.714400 -14.040000 0.000000
2.761200 -14.040000 0.000000
2.808000 -14.040000 0.000000
2.854800 -14.040000 0.000000
2.901600 -14.040000 0.000000
2.948400 -14.040000 0.000000
2.995200 -14.040000 0.000000
3.042000 -14.040000 0.000000
3.088800 -14.040000 0.000000
3.135600 -14.040000 0.000000
3.182400 -14.040000 0.000000
3.229200 -14.040000 0.000000
3.276000 -14.040000 0.000000
3.322800 -14.040000 0.000000
3.369600 -14.040000 0.000000
3.416400 -14.040000 0.000000
3.463200 -14.040000 0.000000
3.510000 -14.040000 0.000000
3.556800 -14.040000 0.000000
3.603600 -14.040000 0.000000
3.650400 -14.040000 0.000000
3.697200 -14.040000 0.000000
3.744000 -14.040000 0.000000
3.790800 -14.040000 0.000000
3.837600 -14.040000 0.000000
3.884400 -14.040000 0.000000
3.931200 -14.040000 0.000000
3.978000 -14.040000 0.000000
4.024800 -14.040000 0.000000
4.071600 -14.040000 0.000000
4.118400 -14.040000 0.000000
4.165200 -14.040000 0.000000
4.212000 -14.040000 0.000000
4.258800 -14.040000 0.000000
4.305600 -14.040000 0.000000
4.352400 -14.040000 0.000000
4.399200 -14.040000 0.000000
4.446000 -14.040000 0.000000
4.492800 -14.040000 0.000000
4.539600 -14.040000 0.000000
4.586400 -14.040000 0.000000
4.633200 -14.040000 0.000000
4.680000 -14.040000 0.000000
4.726800 -14.040000 0.000000
4.773600 -14.040000 0.000000
4.820400 -14.040000 0.000000
4.867200 -14.040000 0.000000
4.914000 -14.040000 0.000000
4.960800 -14.040000 0.000000
5.007600 -14.040000 0.000000
5.054400 -14.040000 0.000000
5.101200 -14.040000 0.000000
5.148000 -14.040000 0.000000
5.194800 -14.040000 0.000000
5.241600 -14.040000 0.000000
5.288400 -14.040000 0.000000
5.335200 -14.040000 0.000000
5.382000 -14.040000 0.000000
5.428800 -14.040000 0.000000
5.475600 -14.040000 0.000000
5.522400 -14.040000 0.000000
5.569200 -14.040000 0.000000
5.616000 -14.040000 0.000000
5.662800 -14.040000 0.000000
5.709600 -14.040000 0.000000
5.756400 -14.040000 0.000000
5.803200 -14.040000 0.000000
5.850000 -14.040000 0.000000
5.896800 -14.040000 0.000000
5.943600 -14.040000 0.000000
5.990400 -14.040000 0.000000
6.037200 -14.040000 0.000000
6.084000 -14.040000 0.000000
6.130800 -14.040000 0.000000
6.177600 -14.040000 0.000000
6.224400 -14.040000 0.000000
6.271200 -14.040000 0.000000
6.318000 -14.040000 0.000000
6.364800 -14.040000 0.000000
6.411600 -14.040000 0.000000
6.458400 -14.040000 0.000000
6.505200 -14.040000 0.000000
6.552000 -14.040000 0.000000
6.598800 -14.040000 0.000000
6.645600 -14.040000 0.000000
13.384800 -14.040000 0.000000
13.431600 -14.040000 0.000000
13.478400 -14.040000 0.000000
13.525200 -14.040000 0.000000
13.572000 -14.040000 0.000000
13.618800 -14.040000 0.000000
13.665600 -14.040000 0.000000
13.712400 -14.040000 0.000000
13.759200 -14.040000 0.000000
13.806000 -14.040000 0.000000
13.852800 -14.040000 0.000000
13.899600 -14.040000 0.000000
13.946400 -14.040000 0.000000
13.993200 -14.040000 0.000000
14.040000 -14.040000 0.000000
14.086800 -14.040000 0.000000
14.133600 -14.040000 0.000000
14.180400 -14.040000 0.000000
14.227200 -14.040000 0.000000
14.274000 -14.040000 0.000000
14.320800 -14.040000 0.000000
14.367600 -14.040000 0.000000
14.414400 -14.040000 0.000000
14.461200 -14.040000 0.000000
14.508000 -14.040000 0.000000
14.554800 -14.040000 0.000000
14.601600 -14.040000 0.000000
14.648400 -14.040000 0.000000
14.695200 -14.040000 0.000000
14.742000 -14.040000 0.000000
14.788800 -14.040000 0.000000
14.835600 -14.040000 0.000000
14.882400 -14.040000 0.000000
14.929200 -14.040000 0.000000
14.976000 -14.040000 0.000000
15.022800 -14.040000 0.000000
15.069600 -14.040000 0.000000
15.116400 -14.040000 0.000000
15.163200 -14.040000 0.000000
15.210000 -14.040000 0.000000
15.256800 -14.040000 0.000000
15.303600 -14.040000 0.000000
15.350400 -14.040000 0.000000
15.397200 -14.040000 0.000000
15.444000 -14.040000 0.000000
15.912000 -14.040000 0.000000
15.958800 -14.040000 0.000000
16.005600 -14.040000 0.000000
16.052400 -14.040000 0.000000
16.099200 -14.040000 0.000000
16.146000 -14.040000 0.000000
16.192800 -14.040000 0.000000
16.239600 -14.040000 0.000000
16.286400 -14.040000 0.000000
16.333200 -14.040000 0.000000
16.380000 -14.040000 0.000000
16.426800 -14.040000 0.000000
16.473600 -14.040000 0.000000
16.520400 -14.040000 0.000000
16.567200 -14.040000 0.000000
16.614000 -14.040000 0.000000
16.660800 -14.040000 0.000000
17.971200 -14.040000 0.000000
18.018000 -14.040000 0.000000
18.064800 -14.040000 0.000000
18.111600 -14.040000 0.000000
18.158400 -14.040000 0.000000
18.205200 -14.040000 0.000000
18.252000 -14.040000 0.000000
18.298800 -14.040000 0.000000
18.345600 -14.040000 0.000000
18.392400 -14.040000 0.000000
18.439200 -14.040000 0.000000
18.486000 -14.040000 0.000000
18.532800 -14.040000 0.000000
18.579600 -14.040000 0.000000
18.626400 -14.040000 0.000000
18.673200 -14.040000 0.000000
-18.720000 -13.993200 0.000000
-18.673200 -13.993200 0.000000
-18.626400 -13.993200 0.000000
-18.579600 -13.993200 0.000000
-18.532800 -13.993200 0.000000
-18.486000 -13.993200 0.000000
-18.439200 -13.993200 0.000000
-18.392400 -13.993200 0.000000
-18.345600 -13.993200 0.000000
-18.298800 -13.993200 0.000000
-18.252000 -13.993200 0.000000
-18.205200 -13.993200 0.000000
-18.158400 -13.993200 0.000000
-18.111600 -13.993200 0.000000
-18.064800 -13.993200 0.000000
-18.018000 -13.993200 0.000000
-17.971200 -13.993200 0.000000
-17.924400 -13.993200 0.000000
-17.877600 -13.993200 0.000000
-17.830800 -13.993200 0.000000
-17.784000 -13.993200 0.000000
-17.737200 -13.993200 0.000000
-17.690400 -13.993200 0.000000
-17.643600 -13.993200 0.000000
-17.596800 -13.993200 0.000000
-17.550000 -13.993200 0.000000
-17.503200 -13.993200 0.000000
-17.456400 -13.993200 0.000000
-17.409600 -13.993200 0.000000
-17.362800 -13.993200 0.000000
-17.316000 -13.993200 0.000000
-17.269200 -13.993200 0.000000
-17.222400 -13.993200 0.000000
-17.175600 -13.993200 0.000000
-17.128800 -13.993200 0.000000
-17.082000 -13.993200 0.000000
-17.035200 -13.993200 0.000000
-16.988400 -13.993200 0.000000
-16.941600 -13.993200 0.000000
-16.894800 -13.993200 0.000000
-16.848000 -13.993200 0.000000
-16.801200 -13.993200 0.000000
-15.444000 -13.993200 0.000000
-15.397200 -13.993200 0.000000
-15.350400 -13.993200 0.000000
-15.303600 -13.993200 0.000000
-15.256800 -13.993200 0.000000
-15.210000 -13.993200 0.000000
-15.163200 -13.993200 0.000000
-15.116400 -13.993200 0.000000
-15.069600 -13.993200 0.000000
-15.022800 -13.993200 0.000000
-14.976000 -13.993200 0.000000
-14.461200 -13.993200 0.000000
-14.414400 -13.993200 0.000000
-14.367600 -13.993200 0.000000
-14.320800 -13.993200 0.000000
-14.274000 -13.993200 0.000000
-14.227200 -13.993200 0.000000
-14.180400 -13.993200 0.000000
-14.133600 -13.993200 0.000000
-14.086800 -13.993200 0.000000
-14.040000 -13.993200 0.000000
-13.993200 -13.993200 0.000000
-13.946400 -13.993200 0.000000
-13.899600 -13.993200 0.000000
-13.852800 -13.993200 0.000000
-13.806000 -13.993200 0.000000
-13.759200 -13.993200 0.000000
-13.712400 -13.993200 0.000000
-13.665600 -13.993200 0.000000
-13.618800 -13.993200 0.000000
-13.572000 -13.993200 0.000000
-13.525200 -13.993200 0.000000
-13.478400 -13.993200 0.000000
-13.431600 -13.993200 0.000000
-13.384800 -13.993200 0.000000
-13.338000 -13.993200 0.000000
-13.291200 -13.993200 0.000000
-13.244400 -13.993200 0.000000
-13.197600 -13.993200 0.000000
-13.150800 -13.993200 0.000000
-13.104000 -13.993200 0.000000
-13.057200 -13.993200 0.000000
-13.010400 -13.993200 0.000000
-12.963600 -13.993200 0.000000
-12.916800 -13.993200 0.000000
-12.870000 -13.993200 0.000000
-12.823200 -13.993200 0.000000
-12.776400 -13.993200 0.000000
-12.729600 -13.993200 0.000000
-12.682800 -13.993200 0.000000
-12.636000 -13.993200 0.000000
-12.589200 -13.993200 0.000000
-12.542400 -13.993200 0.000000
-12.495600 -13.993200 0.000000
-12.448800 -13.993200 0.000000
-12.402000 -13.993200 0.000000
-9.687600 -13.993200 0.000000
-9.640800 -13.993200 0.000000
-9.594000 -13.993200 0.000000
-9.547200 -13.993200 0.000000
-9.500400 -13.993200 0.000000
-9.453600 -13.993200 0.000000
-9.406800 -13.993200 0.000000
-9.360000 -13.993200 0.000000
-9.313200 -13.993200 0.000000
-9.266400 -13.993200 0.000000
-9.219600 -13.993200 0.000000
-9.172800 -13.993200 0.000000
-9.126000 -13.993200 0.000000
-9.079200 -13.993200 0.000000
-9.032400 -13.993200 0.000000
-8.985600 -13.993200 0.000000
-8.938800 -13.993200 0.000000
-8.892000 -13.993200 0.000000
-8.845200 -13.993200 0.000000
-8.798400 -13.993200 0.000000
-8.751600 -13.993200 0.000000
-8.704800 -13.993200 0.000000
-8.658000 -13.993200 0.000000
-8.611200 -13.993200 0.000000
-8.564400 -13.993200 0.000000
-8.517600 -13.993200 0.000000
-8.470800 -13.993200 0.000000
-8.424000 -13.993200 0.000000
-8.377200 -13.993200 0.000000
-8.330400 -13.993200 0.000000
-8.283600 -13.993200 0.000000
-8.236800 -13.993200 0.000000
-8.190000 -13.993200 0.000000
-8.143200 -13.993200 0.000000
-8.096400 -13.993200 0.000000
-8.049600 -13.993200 0.000000
-8.002800 -13.993200 0.000000
-7.956000 -13.993200 0.000000
-7.909200 -13.993200 0.000000
-7.862400 -13.993200 0.000000
-7.815600 -13.993200 0.000000
-7.768800 -13.993200 0.000000
-7.722000 -13.993200 0.000000
-7.675200 -13.993200 0.000000
-7.628400 -13.993200 0.000000
-7.581600 -13.993200 0.000000
-7.534800 -13.993200 0.000000
-7.488000 -13.993200 0.000000
-7.441200 -13.993200 0.000000
-7.394400 -13.993200 0.000000
-7.347600 -13.993200 0.000000
-7.300800 -13.993200 0.000000
-7.254000 -13.993200 0.000000
-7.207200 -13.993200 0.000000
-7.160400 -13.993200 0.000000
-7.113600 -13.993200 0.000000
-7.066800 -13.993200 0.000000
-7.020000 -13.993200 0.000000
-6.973200 -13.993200 0.000000
-6.926400 -13.993200 0.000000
-6.879600 -13.993200 0.000000
-6.832800 -13.993200 0.000000
-6.786000 -13.993200 0.000000
-6.739200 -13.993200 0.000000
-6.692400 -13.993200 0.000000
-6.645600 -13.993200 0.000000
-6.598800 -13.993200 0.000000
-6.552000 -13.993200 0.000000
-6.505200 -13.993200 0.000000
-6.458400 -13.993200 0.000000
-6.411600 -13.993200 0.000000
-6.364800 -13.993200 0.000000
-6.318000 -13.993200 0.000000
-6.271200 -13.993200 0.000000
-6.224400 -13.993200 0.000000
-6.177600 -13.993200 0.000000
-6.130800 -13.993200 0.000000
-6.084000 -13.993200 0.000000
-6.037200 -13.993200 0.000000
-5.990400 -13.993200 0.000000
-5.943600 -13.993200 0.000000
-5.896800 -13.993200 0.000000
-5.850000 -13.993200 0.000000
-5.803200 -13.993200 0.000000
-5.756400 -13.993200 0.000000
-5.709600 -13.993200 0.000000
-5.662800 -13.993200 0.000000
-5.616000 -13.993200 0.000000
-5.569200 -13.993200 0.000000
-5.522400 -13.993200 0.000000
-5.475600 -13.993200 0.000000
-5.428800 -13.993200 0.000000
-5.382000 -13.993200 0.000000
-5.335200 -13.993200 0.000000
-5.288400 -13.993200 0.000000
-5.241600 -13.993200 0.000000
-5.194800 -13.993200 0.000000
-5.148000 -13.993200 0.000000
-5.101200 -13.993200 0.000000
-5.054400 -13.993200 0.000000
-5.007600 -13.993200 0.000000
-4.960800 -13.993200 0.000000
-4.914000 -13.993200 0.000000
-4.867200 -13.993200 0.000000
-4.820400 -13.993200 0.000000
-4.773600 -13.993200 0.000000
-4.726800 -13.993200 0.000000
-4.680000 -13.993200 0.000000
-4.633200 -13.993200 0.000000
-4.586400 -13.993200 0.000000
-4.539600 -13.993200 0.000000
-4.492800 -13.993200 0.000000
-4.446000 -13.993200 0.000000
-4.399200 -13.993200 0.000000
-4.352400 -13.993200 0.000000
-4.305600 -13.993200 0.000000
-4.258800 -13.993200 0.000000
-4.212000 -13.993200 0.000000
-4.165200 -13.993200 0.000000
-4.118400 -13.993200 0.000000
-4.071600 -13.993200 0.000000
-4.024800 -13.993200 0.000000
-3.978000 -13.993200 0.000000
-3.931200 -13.993200 0.000000
-3.884400 -13.993200 0.000000
-3.837600 -13.993200 0.000000
-3.790800 -13.993200 0.000000
-3.744000 -13.993200 0.000000
-3.697200 -13.993200 0.000000
-3.650400 -13.993200 0.000000
-3.603600 -13.993200 0.000000
-3.556800 -13.993200 0.000000
-3.510000 -13.993200 0.000000
-3.463200 -13.993200 0.000000
-3.416400 -13.993200 0.000000
-3.369600 -13.993200 0.000000
-3.322800 -13.993200 0.000000
-3.276000 -13.993200 0.000000
-3.229200 -13.993200 0.000000
-3.182400 -13.993200 0.000000
-3.135600 -13.993200 0.000000
-3.088800 -13.993200 0.000000
-3.042000 -13.993200 0.000000
-2.995200 -13.993200 0.000000
-2.948400 -13.993200 0.000000
-2.901600 -13.993200 0.000000
-2.854800 -13.993200 0.000000
-2.808000 -13.993200 0.000000
-2.761200 -13.993200 0.000000
-2.714400 -13.993200 0.000000
-2.667600 -13.993200 0.000000
-2.620800 -13.993200 0.000000
-2.574000 -13.993200 0.000000
-2.527200 -13.993200 0.000000
-2.480400 -13.993200 0.000000
-2.433600 -13.993200 0.000000
-2.386800 -13.993200 0.000000
-2.340000 -13.993200 0.000000
-2.293200 -13.993200 0.000000
-2.246400 -13.993200 0.000000
-2.199600 -13.993200 0.000000
-2.152800 -13.993200 0.000000
-2.106000 -13.993200 0.000000
-2.059200 -13.993200 0.000000
-2.012400 -13.993200 0.000000
-1.965600 -13.993200 0.000000
-1.918800 -13.993200 0.000000
-1.872000 -13.993200 0.000000
-1.825200 -13.993200 0.000000
-1.778400 -13.993200 0.000000
-1.731600 -13.993200 0.000000
-1.684800 -13.993200 0.000000
-1.638000 -13.993200 0.000000
-1.591200 -13.993200 0.000000
-1.544400 -13.993200 0.000000
-1.497600 -13.993200 0.000000
-1.450800 -13.993200 0.000000
-1.404000 -13.993200 0.000000
-1.357200 -13.993200 0.000000
-1.310400 -13.993200 0.000000
-1.263600 -13.993200 0.000000
-1.216800 -13.993200 0.000000
-1.170000 -13.993200 0.000000
-1.123200 -13.993200 0.000000
-1.076400 -13.993200 0.000000
-1.029600 -13.993200 0.000000
-0.982800 -13.993200 0.000000
-0.936000 -13.993200 0.000000
-0.889200 -13.993200 0.000000
-0.842400 -13.993200 0.000000
-0.795600 -13.993200 0.000000
-0.748800 -13.993200 0.000000
-0.702000 -13.993200 0.000000
-0.655200 -13.993200 0.000000
-0.608400 -13.993200 0.000000
-0.561600 -13.993200 0.000000
-0.514800 -13.993200 0.000000
-0.468000 -13.993200 0.000000
-0.421200 -13.993200 0.000000
-0.374400 -13.993200 0.000000
-0.327600 -13.993200 0.000000
-0.280800 -13.993200 0.000000
-0.234000 -13.993200 0.000000
-0.187200 -13.993200 0.000000
-0.140400 -13.993200 0.000000
-0.093600 -13.993200 0.000000
-0.046800 -13.993200 0.000000
0.000000 -13.993200 0.000000
0.046800 -13.993200 0.000000
0.093600 -13.993200 0.000000
0.140400 -13.993200 0.000000
0.187200 -13.993200 0.000000
0.234000 -13.993200 0.000000
0.280800 -13.993200 0.000000
0.327600 -13.993200 0.000000
0.374400 -13.993200 0.000000
0.421200 -13.993200 0.000000
0.468000 -13.993200 0.000000
0.514800 -13.993200 0.000000
0.561600 -13.993200 0.000000
0.608400 -13.993200 0.000000
0.655200 -13.993200 0.000000
0.702000 -13.993200 0.000000
0.748800 -13.993200 0.000000
0.795600 -13.993200 0.000000
0.842400 -13.993200 0.000000
0.889200 -13.993200 0.000000
0.936000 -13.993200 0.000000
0.982800 -13.993200 0.000000
1.029600 -13.993200 0.000000
1.076400 -13.993200 0.000000
1.123200 -13.993200 0.000000
1.170000 -13.993200 0.000000
1.216800 -13.993200 0.000000
1.263600 -13.993200 0.000000
1.310400 -13.993200 0.000000
1.357200 -13.993200 0.000000
1.404000 -13.993200 0.000000
1.450800 -13.993200 0.000000
1.497600 -13.993200 0.000000
1.544400 -13.993200 0.000000
1.591200 -13.993200 0.000000
1.638000 -13.993200 0.000000
1.684800 -13.993200 0.000000
1.731600 -13.993200 0.000000
1.778400 -13.993200 0.000000
1.825200 -13.993200 0.000000
1.872000 -13.993200 0.000000
1.918800 -13.993200 0.000000
1.965600 -13.993200 0.000000
2.012400 -13.993200 0.000000
2.059200 -13.993200 0.000000
2.106000 -13.993200 0.000000
2.152800 -13.993200 0.000000
2.199600 -13.993200 0.000000
2.246400 -13.993200 0.000000
2.293200 -13.993200 0.000000
2.340000 -13.993200 0.000000
2.386800 -13.993200 0.000000
2.433600 -13.993200 0.000000
2.480400 -13.993200 0.000000
2.527200 -13.993200 0.000000
2.574000 -13.993200 0.000000
2.620800 -13.993200 0.000000
2.667600 -13.993200 0.000000
2.714400 -13.993200 0.000000
2.761200 -13.993200 0.000000
2.808000 -13.993200 0.000000
2.854800 -13.993200 0.000000
2.901600 -13.993200 0.000000
2.948400 -13.993200 0.000000
2.995200 -13.993200 0.000000
3.042000 -13.993200 0.000000
3.088800 -13.993200 0.000000
3.135600 -13.993200 0.000000
3.182400 -13.993200 0.000000
3.229200 -13.993200 0.000000
3.276000 -13.993200 0.000000
3.322800 -13.993200 0.000000
3.369600 -13.993200 0.000000
3.416400 -13.993200 0.000000
3.463200 -13.993200 0.000000
3.510000 -13.993200 0.000000
3.556800 -13.993200 0.000000
3.603600 -13.993200 0.000000
3.650400 -13.993200 0.000000
3.697200 -13.993200 0.000000
3.744000 -13.993200 0.000000
3.790800 -13.993200 0.000000
3.837600 -13.993200 0.000000
3.884400 -13.993200 0.000000
3.931200 -13.993200 0.000000
3.978000 -13.993200 0.000000
4.024800 -13.993200 0.000000
4.071600 -13.993200 0.000000
4.118400 -13.993200 0.000000
4.165200 -13.993200 0.000000
4.212000 -13.993200 0.000000
4.258800 -13.993200 0.000000
4.305600 -13.993200 0.000000
4.352400 -13.993200 0.000000
4.399200 -13.993200 0.000000
4.446000 -13.993200 0.000000
4.492800 -13.993200 0.000000
4.539600 -13.993200 0.000000
4.586400 -13.993200 0.000000
4.633200 -13.993200 0.000000
4.680000 -13.993200 0.000000
4.726800 -13.993200 0.000000
4.773600 -13.993200 0.000000
4.820400 -13.993200 0.000000
4.867200 -13.993200 0.000000
4.914000 -13.993200 0.000000
4.960800 -13.993200 0.000000
5.007600 -13.993200 0.000000
5.054400 -13.993200 0.000000
5.101200 -13.993200 0.000000
5.148000 -13.993200 0.000000
5.194800 -13.993200 0.000000
5.241600 -13.993200 0.000000
5.288400 -13.993200 0.000000
5.335200 -13.993200 0.000000
5.382000 -13.993200 0.000000
5.428800 -13.993200 0.000000
5.475600 -13.993200 0.000000
5.522400 -13.993200 0.000000
5.569200 -13.993200 0.000000
5.616000 -13.993200 0.000000
5.662800 -13.993200 0.000000
5.709600 -13.993200 0.000000
5.756400 -13.993200 0.000000
5.803200 -13.993200 0.000000
5.850000 -13.993200 0.000000
5.896800 -13.993200 0.000000
5.943600 -13.993200 0.000000
5.990400 -13.993200 0.000000
6.037200 -13.993200 0.000000
6.084000 -13.993200 0.000000
6.130800 -13.993200 0.000000
6.177600 -13.993200 0.000000
6.224400 -13.993200 0.000000
6.271200 -13.993200 0.000000
6.318000 -13.993200 0.000000
6.364800 -13.993200 0.000000
6.411600 -13.993200 0.000000
6.458400 -13.993200 0.000000
6.505200 -13.993200 0.000000
6.552000 -13.993200 0.000000
6.598800 -13.993200 0.000000
6.645600 -13.993200 0.000000
13.431600 -13.993200 0.000000
13.478400 -13.993200 0.000000
13.525200 -13.993200 0.000000
13.572000 -13.993200 0.000000
13.618800 -13.993200 0.000000
13.665600 -13.993200 0.000000
13.712400 -13.993200 0.000000
13.759200 -13.993200 0.000000
13.806000 -13.993200 0.000000
13.852800 -13.993200 0.000000
13.899600 -13.993200 0.000000
13.946400 -13.993200 0.000000
13.993200 -13.993200 0.000000
14.040000 -13.993200 0.000000
14.086800 -13.993200 0.000000
14.133600 -13.993200 0.000000
14.180400 -13.993200 0.000000
14.227200 -13.993200 0.000000
14.274000 -13.993200 0.000000
14.320800 -13.993200 0.000000
14.367600 -13.993200 0.000000
14.414400 -13.993200 0.000000
14.461200 -13.993200 0.000000
14.508000 -13.993200 0.000000
14.554800 -13.993200 0.000000
14.601600 -13.993200 0.000000
14.648400 -13.993200 0.000000
14.695200 -13.993200 0.000000
14.742000 -13.993200 0.000000
14.788800 -13.993200 0.000000
14.835600 -13.993200 0.000000
14.882400 -13.993200 0.000000
14.929200 -13.993200 0.000000
14.976000 -13.993200 0.000000
15.022800 -13.993200 0.000000
15.069600 -13.993200 0.000000
15.116400 -13.993200 0.000000
15.163200 -13.993200 0.000000
15.210000 -13.993200 0.000000
15.256800 -13.993200 0.000000
15.303600 -13.993200 0.000000
15.350400 -13.993200 0.000000
15.397200 -13.993200 0.000000
15.444000 -13.993200 0.000000
15.490800 -13.993200 0.000000
15.958800 -13.993200 0.000000
16.005600 -13.993200 0.000000
16.052400 -13.993200 0.000000
16.099200 -13.993200 0.000000
16.146000 -13.993200 0.000000
16.192800 -13.993200 0.000000
16.239600 -13.993200 0.000000
16.286400 -13.993200 0.000000
16.333200 -13.993200 0.000000
16.380000 -13.993200 0.000000
16.426800 -13.993200 0.000000
16.473600 -13.993200 0.000000
16.520400 -13.993200 0.000000
16.567200 -13.993200 0.000000
16.614000 -13.993200 0.000000
16.660800 -13.993200 0.000000
18.018000 -13.993200 0.000000
18.064800 -13.993200 0.000000
18.111600 -13.993200 0.000000
18.158400 -13.993200 0.000000
18.205200 -13.993200 0.000000
18.252000 -13.993200 0.000000
18.298800 -13.993200 0.000000
18.345600 -13.993200 0.000000
18.392400 -13.993200 0.000000
18.439200 -13.993200 0.000000
18.486000 -13.993200 0.000000
18.532800 -13.993200 0.000000
18.579600 -13.993200 0.000000
18.626400 -13.993200 0.000000
18.673200 -13.993200 0.000000
-18.720000 -13.946400 0.000000
-18.673200 -13.946400 0.000000
-18.626400 -13.946400 0.000000
-18.579600 -13.946400 0.000000
-18.532800 -13.946400 0.000000
-18.486000 -13.946400 0.000000
-18.439200 -13.946400 0.000000
-18.392400 -13.946400 0.000000
-18.345600 -13.946400 0.000000
-18.298800 -13.946400 0.000000
-18.252000 -13.946400 0.000000
-18.205200 -13.946400 0.000000
-18.158400 -13.946400 0.000000
-18.111600 -13.946400 0.000000
-18.064800 -13.946400 0.000000
-18.018000 -13.946400 0.000000
-17.971200 -13.946400 0.000000
-17.924400 -13.946400 0.000000
-17.877600 -13.946400 0.000000
-17.830800 -13.946400 0.000000
-17.784000 -13.946400 0.000000
-17.737200 -13.946400 0.000000
-17.690400 -13.946400 0.000000
-17.643600 -13.946400 0.000000
-17.596800 -13.946400 0.000000
-17.550000 -13.946400 0.000000
-17.503200 -13.946400 0.000000
-17.456400 -13.946400 0.000000
-17.409600 -13.946400 0.000000
-17.362800 -13.946400 0.000000
-17.316000 -13.946400 0.000000
-17.269200 -13.946400 0.000000
-17.222400 -13.946400 0.000000
-17.175600 -13.946400 0.000000
-17.128800 -13.946400 0.000000
-17.082000 -13.946400 0.000000
-17.035200 -13.946400 0.000000
-16.988400 -13.946400 0.000000
-16.941600 -13.946400 0.000000
-16.894800 -13.946400 0.000000
-16.848000 -13.946400 0.000000
-16.286400 -13.946400 0.000000
-15.537600 -13.946400 0.000000
-15.490800 -13.946400 0.000000
-15.444000 -13.946400 0.000000
-15.397200 -13.946400 0.000000
-15.350400 -13.946400 0.000000
-15.303600 -13.946400 0.000000
-15.256800 -13.946400 0.000000
-15.210000 -13.946400 0.000000
-15.163200 -13.946400 0.000000
-15.116400 -13.946400 0.000000
-15.069600 -13.946400 0.000000
-15.022800 -13.946400 0.000000
-14.976000 -13.946400 0.000000
-14.508000 -13.946400 0.000000
-14.461200 -13.946400 0.000000
-14.414400 -13.946400 0.000000
-14.367600 -13.946400 0.000000
-14.320800 -13.946400 0.000000
-14.274000 -13.946400 0.000000
-14.227200 -13.946400 0.000000
-14.180400 -13.946400 0.000000
-14.133600 -13.946400 0.000000
-14.086800 -13.946400 0.000000
-14.040000 -13.946400 0.000000
-13.993200 -13.946400 0.000000
-13.946400 -13.946400 0.000000
-13.899600 -13.946400 0.000000
-13.852800 -13.946400 0.000000
-13.806000 -13.946400 0.000000
-13.759200 -13.946400 0.000000
-13.712400 -13.946400 0.000000
-13.665600 -13.946400 0.000000
-13.618800 -13.946400 0.000000
-13.572000 -13.946400 0.000000
-13.525200 -13.946400 0.000000
-13.478400 -13.946400 0.000000
-13.431600 -13.946400 0.000000
-13.384800 -13.946400 0.000000
-13.338000 -13.946400 0.000000
-13.291200 -13.946400 0.000000
-13.244400 -13.946400 0.000000
-13.197600 -13.946400 0.000000
-13.150800 -13.946400 0.000000
-13.104000 -13.946400 0.000000
-13.057200 -13.946400 0.000000
-13.010400 -13.946400 0.000000
-12.963600 -13.946400 0.000000
-12.916800 -13.946400 0.000000
-12.870000 -13.946400 0.000000
-12.823200 -13.946400 0.000000
-12.776400 -13.946400 0.000000
-12.729600 -13.946400 0.000000
-12.682800 -13.946400 0.000000
-12.636000 -13.946400 0.000000
-12.589200 -13.946400 0.000000
-12.542400 -13.946400 0.000000
-12.495600 -13.946400 0.000000
-12.448800 -13.946400 0.000000
-9.687600 -13.946400 0.000000
-9.640800 -13.946400 0.000000
-9.594000 -13.946400 0.000000
-9.547200 -13.946400 0.000000
-9.500400 -13.946400 0.000000
-9.453600 -13.946400 0.000000
-9.406800 -13.946400 0.000000
-9.360000 -13.946400 0.000000
-9.313200 -13.946400 0.000000
-9.266400 -13.946400 0.000000
-9.219600 -13.946400 0.000000
-9.172800 -13.946400 0.000000
-9.126000 -13.946400 0.000000
-9.079200 -13.946400 0.000000
-9.032400 -13.946400 0.000000
-8.985600 -13.946400 0.000000
-8.938800 -13.946400 0.000000
-8.892000 -13.946400 0.000000
-8.845200 -13.946400 0.000000
-8.798400 -13.946400 0.000000
-8.751600 -13.946400 0.000000
-8.704800 -13.946400 0.000000
-8.658000 -13.946400 0.000000
-8.611200 -13.946400 0.000000
-8.564400 -13.946400 0.000000
-8.517600 -13.946400 0.000000
-8.470800 -13.946400 0.000000
-8.424000 -13.946400 0.000000
-8.377200 -13.946400 0.000000
-8.330400 -13.946400 0.000000
-8.283600 -13.946400 0.000000
-8.236800 -13.946400 0.000000
-8.190000 -13.946400 0.000000
-8.143200 -13.946400 0.000000
-8.096400 -13.946400 0.000000
-8.049600 -13.946400 0.000000
-8.002800 -13.946400 0.000000
-7.956000 -13.946400 0.000000
-7.909200 -13.946400 0.000000
-7.862400 -13.946400 0.000000
-7.815600 -13.946400 0.000000
-7.768800 -13.946400 0.000000
-7.722000 -13.946400 0.000000
-7.675200 -13.946400 0.000000
-7.628400 -13.946400 0.000000
-7.581600 -13.946400 0.000000
-7.534800 -13.946400 0.000000
-7.488000 -13.946400 0.000000
-7.441200 -13.946400 0.000000
-7.394400 -13.946400 0.000000
-7.347600 -13.946400 0.000000
-7.300800 -13.946400 0.000000
-7.254000 -13.946400 0.000000
-7.207200 -13.946400 0.000000
-7.160400 -13.946400 0.000000
-7.113600 -13.946400 0.000000
-7.066800 -13.946400 0.000000
-7.020000 -13.946400 0.000000
-6.973200 -13.946400 0.000000
-6.926400 -13.946400 0.000000
-6.879600 -13.946400 0.000000
-6.832800 -13.946400 0.000000
-6.786000 -13.946400 0.000000
-6.739200 -13.946400 0.000000
-6.692400 -13.946400 0.000000
-6.645600 -13.946400 0.000000
-6.598800 -13.946400 0.000000
-6.552000 -13.946400 0.000000
-6.505200 -13.946400 0.000000
-6.458400 -13.946400 0.000000
-6.411600 -13.946400 0.000000
-6.364800 -13.946400 0.000000
-6.318000 -13.946400 0.000000
-6.271200 -13.946400 0.000000
-6.224400 -13.946400 0.000000
-6.177600 -13.946400 0.000000
-6.130800 -13.946400 0.000000
-6.084000 -13.946400 0.000000
-6.037200 -13.946400 0.000000
-5.990400 -13.946400 0.000000
-5.943600 -13.946400 0.000000
-5.896800 -13.946400 0.000000
-5.850000 -13.946400 0.000000
-5.803200 -13.946400 0.000000
-5.756400 -13.946400 0.000000
-5.709600 -13.946400 0.000000
-5.662800 -13.946400 0.000000
-5.616000 -13.946400 0.000000
-5.569200 -13.946400 0.000000
-5.522400 -13.946400 0.000000
-5.475600 -13.946400 0.000000
-5.428800 -13.946400 0.000000
-5.382000 -13.946400 0.000000
-5.335200 -13.946400 0.000000
-5.288400 -13.946400 0.000000
-5.241600 -13.946400 0.000000
-5.194800 -13.946400 0.000000
-5.148000 -13.946400 0.000000
-5.101200 -13.946400 0.000000
-5.054400 -13.946400 0.000000
-5.007600 -13.946400 0.000000
-4.960800 -13.946400 0.000000
-4.914000 -13.946400 0.000000
-4.867200 -13.946400 0.000000
-4.820400 -13.946400 0.000000
-4.773600 -13.946400 0.000000
-4.726800 -13.946400 0.000000
-4.680000 -13.946400 0.000000
-4.633200 -13.946400 0.000000
-4.586400 -13.946400 0.000000
-4.539600 -13.946400 0.000000
-4.492800 -13.946400 0.000000
-4.446000 -13.946400 0.000000
-4.399200 -13.946400 0.000000
-4.352400 -13.946400 0.000000
-4.305600 -13.946400 0.000000
-4.258800 -13.946400 0.000000
-4.212000 -13.946400 0.000000
-4.165200 -13.946400 0.000000
-4.118400 -13.946400 0.000000
-4.071600 -13.946400 0.000000
-4.024800 -13.946400 0.000000
-3.978000 -13.946400 0.000000
-3.931200 -13.946400 0.000000
-3.884400 -13.946400 0.000000
-3.837600 -13.946400 0.000000
-3.790800 -13.946400 0.000000
-3.744000 -13.946400 0.000000
-3.697200 -13.946400 0.000000
-3.650400 -13.946400 0.000000
-3.603600 -13.946400 0.000000
-3.556800 -13.946400 0.000000
-3.510000 -13.946400 0.000000
-3.463200 -13.946400 0.000000
-3.416400 -13.946400 0.000000
-3.369600 -13.946400 0.000000
-3.322800 -13.946400 0.000000
-3.276000 -13.946400 0.000000
-3.229200 -13.946400 0.000000
-3.182400 -13.946400 0.000000
-3.135600 -13.946400 0.000000
-3.088800 -13.946400 0.000000
-3.042000 -13.946400 0.000000
-2.995200 -13.946400 0.000000
-2.948400 -13.946400 0.000000
-2.901600 -13.946400 0.000000
-2.854800 -13.946400 0.000000
-2.808000 -13.946400 0.000000
-2.761200 -13.946400 0.000000
-2.714400 -13.946400 0.000000
-2.667600 -13.946400 0.000000
-2.620800 -13.946400 0.000000
-2.574000 -13.946400 0.000000
-2.527200 -13.946400 0.000000
-2.480400 -13.946400 0.000000
-2.433600 -13.946400 0.000000
-2.386800 -13.946400 0.000000
-2.340000 -13.946400 0.000000
-2.293200 -13.946400 0.000000
-2.246400 -13.946400 0.000000
-2.199600 -13.946400 0.000000
-2.152800 -13.946400 0.000000
-2.106000 -13.946400 0.000000
-2.059200 -13.946400 0.000000
-2.012400 -13.946400 0.000000
-1.965600 -13.946400 0.000000
-1.918800 -13.946400 0.000000
-1.872000 -13.946400 0.000000
-1.825200 -13.946400 0.000000
-1.778400 -13.946400 0.000000
-1.731600 -13.946400 0.000000
-1.684800 -13.946400 0.000000
-1.638000 -13.946400 0.000000
-1.591200 -13.946400 0.000000
-1.544400 -13.946400 0.000000
-1.497600 -13.946400 0.000000
-1.450800 -13.946400 0.000000
-1.404000 -13.946400 0.000000
-1.357200 -13.946400 0.000000
-1.310400 -13.946400 0.000000
-1.263600 -13.946400 0.000000
-1.216800 -13.946400 0.000000
-1.170000 -13.946400 0.000000
-1.123200 -13.946400 0.000000
-1.076400 -13.946400 0.000000
-1.029600 -13.946400 0.000000
-0.982800 -13.946400 0.000000
-0.936000 -13.946400 0.000000
-0.889200 -13.946400 0.000000
-0.842400 -13.946400 0.000000
-0.795600 -13.946400 0.000000
-0.748800 -13.946400 0.000000
-0.702000 -13.946400 0.000000
-0.655200 -13.946400 0.000000
-0.608400 -13.946400 0.000000
-0.561600 -13.946400 0.000000
-0.514800 -13.946400 0.000000
-0.468000 -13.946400 0.000000
-0.421200 -13.946400 0.000000
-0.374400 -13.946400 0.000000
-0.327600 -13.946400 0.000000
-0.280800 -13.946400 0.000000
-0.234000 -13.946400 0.000000
-0.187200 -13.946400 0.000000
-0.140400 -13.946400 0.000000
-0.093600 -13.946400 0.000000
-0.046800 -13.946400 0.000000
0.000000 -13.946400 0.000000
0.046800 -13.946400 0.000000
0.093600 -13.946400 0.000000
0.140400 -13.946400 0.000000
0.187200 -13.946400 0.000000
0.234000 -13.946400 0.000000
0.280800 -13.946400 0.000000
0.327600 -13.946400 0.000000
0.374400 -13.946400 0.000000
0.421200 -13.946400 0.000000
0.468000 -13.946400 0.000000
0.514800 -13.946400 0.000000
0.561600 -13.946400 0.000000
0.608400 -13.946400 0.000000
0.655200 -13.946400 0.000000
0.702000 -13.946400 0.000000
0.748800 -13.946400 0.000000
0.795600 -13.946400 0.000000
0.842400 -13.946400 0.000000
0.889200 -13.946400 0.000000
0.936000 -13.946400 0.000000
0.982800 -13.946400 0.000000
1.029600 -13.946400 0.000000
1.076400 -13.946400 0.000000
1.123200 -13.946400 0.000000
1.170000 -13.946400 0.000000
1.216800 -13.946400 0.000000
1.263600 -13.946400 0.000000
1.310400 -13.946400 0.000000
1.357200 -13.946400 0.000000
1.404000 -13.946400 0.000000
1.450800 -13.946400 0.000000
1.497600 -13.946400 0.000000
1.544400 -13.946400 0.000000
1.591200 -13.946400 0.000000
1.638000 -13.946400 0.000000
1.684800 -13.946400 0.000000
1.731600 -13.946400 0.000000
1.778400 -13.946400 0.000000
1.825200 -13.946400 0.000000
1.872000 -13.946400 0.000000
1.918800 -13.946400 0.000000
1.965600 -13.946400 0.000000
2.012400 -13.946400 0.000000
2.059200 -13.946400 0.000000
2.106000 -13.946400 0.000000
2.152800 -13.946400 0.000000
2.199600 -13.946400 0.000000
2.246400 -13.946400 0.000000
2.293200 -13.946400 0.000000
2.340000 -13.946400 0.000000
2.386800 -13.946400 0.000000
2.433600 -13.946400 0.000000
2.480400 -13.946400 0.000000
2.527200 -13.946400 0.000000
2.574000 -13.946400 0.000000
2.620800 -13.946400 0.000000
2.667600 -13.946400 0.000000
2.714400 -13.946400 0.000000
2.761200 -13.946400 0.000000
2.808000 -13.946400 0.000000
2.854800 -13.946400 0.000000
2.901600 -13.946400 0.000000
2.948400 -13.946400 0.000000
2.995200 -13.946400 0.000000
3.042000 -13.946400 0.000000
3.088800 -13.946400 0.000000
3.135600 -13.946400 0.000000
3.182400 -13.946400 0.000000
3.229200 -13.946400 0.000000
3.276000 -13.946400 0.000000
3.322800 -13.946400 0.000000
3.369600 -13.946400 0.000000
3.416400 -13.946400 0.000000
3.463200 -13.946400 0.000000
3.510000 -13.946400 0.000000
3.556800 -13.946400 0.000000
3.603600 -13.946400 0.000000
3.650400 -13.946400 0.000000
3.697200 -13.946400 0.000000
3.744000 -13.946400 0.000000
3.790800 -13.946400 0.000000
3.837600 -13.946400 0.000000
3.884400 -13.946400 0.000000
3.931200 -13.946400 0.000000
3.978000 -13.946400 0.000000
4.024800 -13.946400 0.000000
4.071600 -13.946400 0.000000
4.118400 -13.946400 0.000000
4.165200 -13.946400 0.000000
4.212000 -13.946400 0.000000
4.258800 -13.946400 0.000000
4.305600 -13.946400 0.000000
4.352400 -13.946400 0.000000
4.399200 -13.946400 0.000000
4.446000 -13.946400 0.000000
4.492800 -13.946400 0.000000
4.539600 -13.946400 0.000000
4.586400 -13.946400 0.000000
4.633200 -13.946400 0.000000
4.680000 -13.946400 0.000000
4.726800 -13.946400 0.000000
4.773600 -13.946400 0.000000
4.820400 -13.946400 0.000000
4.867200 -13.946400 0.000000
4.914000 -13.946400 0.000000
4.960800 -13.946400 0.000000
5.007600 -13.946400 0.000000
5.054400 -13.946400 0.000000
5.101200 -13.946400 0.000000
5.148000 -13.946400 0.000000
5.194800 -13.946400 0.000000
5.241600 -13.946400 0.000000
5.288400 -13.946400 0.000000
5.335200 -13.946400 0.000000
5.382000 -13.946400 0.000000
5.428800 -13.946400 0.000000
5.475600 -13.946400 0.000000
5.522400 -13.946400 0.000000
5.569200 -13.946400 0.000000
5.616000 -13.946400 0.000000
5.662800 -13.946400 0.000000
5.709600 -13.946400 0.000000
5.756400 -13.946400 0.000000
5.803200 -13.946400 0.000000
5.850000 -13.946400 0.000000
5.896800 -13.946400 0.000000
5.943600 -13.946400 0.000000
5.990400 -13.946400 0.000000
6.037200 -13.946400 0.000000
6.084000 -13.946400 0.000000
6.130800 -13.946400 0.000000
6.177600 -13.946400 0.000000
6.224400 -13.946400 0.000000
6.271200 -13.946400 0.000000
6.318000 -13.946400 0.000000
6.364800 -13.946400 0.000000
6.411600 -13.946400 0.000000
6.458400 -13.946400 0.000000
6.505200 -13.946400 0.000000
6.552000 -13.946400 0.000000
6.598800 -13.946400 0.000000
6.645600 -13.946400 0.000000
13.478400 -13.946400 0.000000
13.525200 -13.946400 0.000000
13.572000 -13.946400 0.000000
13.618800 -13.946400 0.000000
13.665600 -13.946400 0.000000
13.712400 -13.946400 0.000000
13.759200 -13.946400 0.000000
13.806000 -13.946400 0.000000
13.852800 -13.946400 0.000000
13.899600 -13.946400 0.000000
13.946400 -13.946400 0.000000
13.993200 -13.946400 0.000000
14.040000 -13.946400 0.000000
14.086800 -13.946400 0.000000
14.133600 -13.946400 0.000000
14.180400 -13.946400 0.000000
14.227200 -13.946400 0.000000
14.274000 -13.946400 0.000000
14.320800 -13.946400 0.000000
14.367600 -13.946400 0.000000
14.414400 -13.946400 0.000000
14.461200 -13.946400 0.000000
14.508000 -13.946400 0.000000
14.554800 -13.946400 0.000000
14.601600 -13.946400 0.000000
14.648400 -13.946400 0.000000
14.695200 -13.946400 0.000000
14.742000 -13.946400 0.000000
14.788800 -13.946400 0.000000
14.835600 -13.946400 0.000000
14.882400 -13.946400 0.000000
14.929200 -13.946400 0.000000
14.976000 -13.946400 0.000000
15.022800 -13.946400 0.000000
15.069600 -13.946400 0.000000
15.116400 -13.946400 0.000000
15.163200 -13.946400 0.000000
15.210000 -13.946400 0.000000
15.256800 -13.946400 0.000000
15.303600 -13.946400 0.000000
15.350400 -13.946400 0.000000
15.397200 -13.946400 0.000000
15.444000 -13.946400 0.000000
15.490800 -13.946400 0.000000
16.005600 -13.946400 0.000000
16.052400 -13.946400 0.000000
16.099200 -13.946400 0.000000
16.146000 -13.946400 0.000000
16.192800 -13.946400 0.000000
16.239600 -13.946400 0.000000
16.286400 -13.946400 0.000000
16.333200 -13.946400 0.000000
16.380000 -13.946400 0.000000
16.426800 -13.946400 0.000000
16.473600 -13.946400 0.000000
16.520400 -13.946400 0.000000
16.567200 -13.946400 0.000000
16.614000 -13.946400 0.000000
16.660800 -13.946400 0.000000
16.707600 -13.946400 0.000000
17.550000 -13.946400 0.000000
18.018000 -13.946400 0.000000
18.064800 -13.946400 0.000000
18.111600 -13.946400 0.000000
18.158400 -13.946400 0.000000
18.205200 -13.946400 0.000000
18.252000 -13.946400 0.000000
18.298800 -13.946400 0.000000
18.345600 -13.946400 0.000000
18.392400 -13.946400 0.000000
18.439200 -13.946400 0.000000
18.486000 -13.946400 0.000000
18.532800 -13.946400 0.000000
18.579600 -13.946400 0.000000
18.626400 -13.946400 0.000000
18.673200 -13.946400 0.000000
-18.720000 -13.899600 0.000000
-18.673200 -13.899600 0.000000
-18.626400 -13.899600 0.000000
-18.579600 -13.899600 -7.812489
-18.532800 -13.899600 -7.765833
-18.486000 -13.899600 -7.765833
-18.439200 -13.899600 -7.777631
-18.392400 -13.899600 -7.777631
-18.345600 -13.899600 -7.751342
-18.298800 -13.899600 -7.751342
-18.252000 -13.899600 -7.764085
-18.205200 -13.899600 -7.775396
-18.158400 -13.899600 -7.764085
-18.111600 -13.899600 -7.751342
-18.064800 -13.899600 -7.767328
-18.018000 -13.899600 -7.777064
-17.971200 -13.899600 -7.781042
-17.924400 -13.899600 -7.768161
-17.877600 -13.899600 -7.754774
-17.830800 -13.899600 -7.762521
-17.784000 -13.899600 -7.762521
-17.737200 -13.899600 -7.775194
-17.690400 -13.899600 -7.775194
-17.643600 -13.899600 -7.775194
-17.596800 -13.899600 -7.791897
-17.550000 -13.899600 -7.808309
-17.503200 -13.899600 -7.813213
-17.456400 -13.899600 -7.813213
-17.409600 -13.899600 -7.802998
-17.362800 -13.899600 -7.802998
-17.316000 -13.899600 -7.802998
-17.269200 -13.899600 -7.799110
-17.222400 -13.899600 -7.802264
-17.175600 -13.899600 -7.811086
-17.128800 -13.899600 -7.808604
-17.082000 -13.899600 -7.808604
-17.035200 -13.899600 -7.806495
-16.988400 -13.899600 -7.779381
-16.941600 -13.899600 -7.772519
-16.894800 -13.899600 -7.734952
-16.848000 -13.899600 -7.677354
-16.286400 -13.899600 -5.988568
-15.584400 -13.899600 4.892430
-15.537600 -13.899600 4.879609
-15.490800 -13.899600 4.901417
-15.444000 -13.899600 4.906869
-15.397200 -13.899600 4.922664
-15.350400 -13.899600 4.975124
-15.303600 -13.899600 5.000139
-15.256800 -13.899600 5.020247
-15.210000 -13.899600 5.061438
-15.163200 -13.899600 5.084676
-15.116400 -13.899600 5.113265
-15.069600 -13.899600 5.155520
-15.022800 -13.899600 5.228037
-14.554800 -13.899600 6.565264
-14.508000 -13.899600 6.592685
-14.461200 -13.899600 6.617143
-14.414400 -13.899600 6.650771
-14.367600 -13.899600 6.660993
-14.320800 -13.899600 6.664048
-14.274000 -13.899600 6.668745
-14.227200 -13.899600 6.669145
-14.180400 -13.899600 6.668718
-14.133600 -13.899600 6.668718
-14.086800 -13.899600 6.673782
-14.040000 -13.899600 6.676261
-13.993200 -13.899600 6.673782
-13.946400 -13.899600 6.673782
-13.899600 -13.899600 6.672811
-13.852800 -13.899600 6.673782
-13.806000 -13.899600 6.674730
-13.759200 -13.899600 6.674730
-13.712400 -13.899600 6.676352
-13.665600 -13.899600 6.676352
-13.618800 -13.899600 6.669716
-13.572000 -13.899600 6.669680
-13.525200 -13.899600 6.668573
-13.478400 -13.899600 6.668028
-13.431600 -13.899600 6.664824
-13.384800 -13.899600 6.662877
-13.338000 -13.899600 6.659862
-13.291200 -13.899600 6.661871
-13.244400 -13.899600 6.664824
-13.197600 -13.899600 6.664824
-13.150800 -13.899600 6.663584
-13.104000 -13.899600 6.663584
-13.057200 -13.899600 6.661871
-13.010400 -13.899600 6.659312
-12.963600 -13.899600 6.659001
-12.916800 -13.899600 6.663584
-12.870000 -13.899600 6.666653
-12.823200 -13.899600 6.669886
-12.776400 -13.899600 6.670390
-12.729600 -13.899600 6.677913
-12.682800 -13.899600 6.680501
-12.636000 -13.899600 6.684013
-12.589200 -13.899600 6.687815
-12.542400 -13.899600 6.687815
-12.495600 -13.899600 6.728185
-9.687600 -13.899600 12.687581
-9.640800 -13.899600 8.032778
-9.594000 -13.899600 7.809937
-9.547200 -13.899600 7.741400
-9.500400 -13.899600 7.703567
-9.453600 -13.899600 7.703854
-9.406800 -13.899600 7.703567
-9.360000 -13.899600 7.657831
-9.313200 -13.899600 7.642079
-9.266400 -13.899600 7.606106
-9.219600 -13.899600 7.556889
-9.172800 -13.899600 7.521806
-9.126000 -13.899600 7.495627
-9.079200 -13.899600 7.470005
-9.032400 -13.899600 7.438078
-8.985600 -13.899600 7.421407
-8.938800 -13.899600 7.409226
-8.892000 -13.899600 7.390309
-8.845200 -13.899600 7.338094
-8.798400 -13.899600 7.256711
-8.751600 -13.899600 7.220304
-8.704800 -13.899600 7.207037
-8.658000 -13.899600 7.187699
-8.611200 -13.899600 7.169140
-8.564400 -13.899600 7.143217
-8.517600 -13.899600 7.149049
-8.470800 -13.899600 7.143217
-8.424000 -13.899600 7.098788
-8.377200 -13.899600 7.055298
-8.330400 -13.899600 7.017955
-8.283600 -13.899600 6.974771
-8.236800 -13.899600 6.944046
-8.190000 -13.899600 6.910712
-8.143200 -13.899600 6.887540
-8.096400 -13.899600 6.862899
-8.049600 -13.899600 6.873835
-8.002800 -13.899600 6.862899
-7.956000 -13.899600 6.862899
-7.909200 -13.899600 6.864767
-7.862400 -13.899600 6.873835
-7.815600 -13.899600 6.874725
-7.768800 -13.899600 6.874725
-7.722000 -13.899600 6.859252
-7.675200 -13.899600 6.835717
-7.628400 -13.899600 6.736049
-7.581600 -13.899600 6.702266
-7.534800 -13.899600 6.669545
-7.488000 -13.899600 6.656311
-7.441200 -13.899600 6.642531
-7.394400 -13.899600 6.642531
-7.347600 -13.899600 6.646580
-7.300800 -13.899600 6.646580
-7.254000 -13.899600 6.632089
-7.207200 -13.899600 6.602941
-7.160400 -13.899600 6.521787
-7.113600 -13.899600 6.475831
-7.066800 -13.899600 6.460530
-7.020000 -13.899600 6.457114
-6.973200 -13.899600 6.440925
-6.926400 -13.899600 6.440925
-6.879600 -13.899600 6.443844
-6.832800 -13.899600 6.457555
-6.786000 -13.899600 6.436870
-6.739200 -13.899600 6.436870
-6.692400 -13.899600 6.415993
-6.645600 -13.899600 6.415993
-6.598800 -13.899600 6.418058
-6.552000 -13.899600 6.404371
-6.505200 -13.899600 6.359646
-6.458400 -13.899600 6.315683
-6.411600 -13.899600 6.300002
-6.364800 -13.899600 6.297391
-6.318000 -13.899600 6.297391
-6.271200 -13.899600 6.283090
-6.224400 -13.899600 6.282258
-6.177600 -13.899600 6.270081
-6.130800 -13.899600 6.278197
-6.084000 -13.899600 6.270605
-6.037200 -13.899600 6.282319
-5.990400 -13.899600 6.284265
-5.943600 -13.899600 6.270605
-5.896800 -13.899600 6.260464
-5.850000 -13.899600 6.270800
-5.803200 -13.899600 6.251760
-5.756400 -13.899600 6.243146
-5.709600 -13.899600 6.194800
-5.662800 -13.899600 6.164904
-5.616000 -13.899600 6.163282
-5.569200 -13.899600 6.164157
-5.522400 -13.899600 6.130603
-5.475600 -13.899600 6.130603
-5.428800 -13.899600 6.125999
-5.382000 -13.899600 6.115265
-5.335200 -13.899600 6.115265
-5.288400 -13.899600 6.105631
-5.241600 -13.899600 6.076348
-5.194800 -13.899600 6.015134
-5.148000 -13.899600 6.013101
-5.101200 -13.899600 5.987630
-5.054400 -13.899600 5.978064
-5.007600 -13.899600 5.967284
-4.960800 -13.899600 5.975363
-4.914000 -13.899600 5.967284
-4.867200 -13.899600 5.967284
-4.820400 -13.899600 5.948189
-4.773600 -13.899600 5.956413
-4.726800 -13.899600 5.956413
-4.680000 -13.899600 5.977952
-4.633200 -13.899600 5.951332
-4.586400 -13.899600 5.950606
-4.539600 -13.899600 5.947603
-4.492800 -13.899600 5.950606
-4.446000 -13.899600 5.940803
-4.399200 -13.899600 5.940710
-4.352400 -13.899600 5.930255
-4.305600 -13.899600 5.930255
-4.258800 -13.899600 5.927722
-4.212000 -13.899600 5.925638
-4.165200 -13.899600 5.912684
-4.118400 -13.899600 5.904614
-4.071600 -13.899600 5.908880
-4.024800 -13.899600 5.904614
-3.978000 -13.899600 5.881529
-3.931200 -13.899600 5.882431
-3.884400 -13.899600 5.881529
-3.837600 -13.899600 5.876118
-3.790800 -13.899600 5.839941
-3.744000 -13.899600 5.821663
-3.697200 -13.899600 5.832170
-3.650400 -13.899600 5.839941
-3.603600 -13.899600 5.848254
-3.556800 -13.899600 5.854137
-3.510000 -13.899600 5.872600
-3.463200 -13.899600 5.890248
-3.416400 -13.899600 5.872600
-3.369600 -13.899600 5.847536
-3.322800 -13.899600 5.814018
-3.276000 -13.899600 5.789946
-3.229200 -13.899600 5.766678
-3.182400 -13.899600 5.749068
-3.135600 -13.899600 5.751828
-3.088800 -13.899600 5.751828
-3.042000 -13.899600 5.752747
-2.995200 -13.899600 5.752747
-2.948400 -13.899600 5.753202
-2.901600 -13.899600 5.753202
-2.854800 -13.899600 5.756922
-2.808000 -13.899600 5.769499
-2.761200 -13.899600 5.774747
-2.714400 -13.899600 5.776742
-2.667600 -13.899600 5.780719
-2.620800 -13.899600 5.795477
-2.574000 -13.899600 5.809120
-2.527200 -13.899600 5.826208
-2.480400 -13.899600 5.840132
-2.433600 -13.899600 5.847129
-2.386800 -13.899600 5.847129
-2.340000 -13.899600 5.848155
-2.293200 -13.899600 5.848155
-2.246400 -13.899600 5.843975
-2.199600 -13.899600 5.830587
-2.152800 -13.899600 5.821103
-2.106000 -13.899600 5.818916
-2.059200 -13.899600 5.831978
-2.012400 -13.899600 5.831978
-1.965600 -13.899600 5.830587
-1.918800 -13.899600 5.819380
-1.872000 -13.899600 5.837131
-1.825200 -13.899600 5.839254
-1.778400 -13.899600 5.837131
-1.731600 -13.899600 5.819380
-1.684800 -13.899600 5.805079
-1.638000 -13.899600 5.799778
-1.591200 -13.899600 5.805079
-1.544400 -13.899600 5.791712
-1.497600 -13.899600 5.772276
-1.450800 -13.899600 5.788339
-1.404000 -13.899600 5.809681
-1.357200 -13.899600 5.831013
-1.310400 -13.899600 5.840694
-1.263600 -13.899600 5.880967
-1.216800 -13.899600 5.891997
-1.170000 -13.899600 5.892006
-1.123200 -13.899600 5.891997
-1.076400 -13.899600 5.891997
-1.029600 -13.899600 5.896764
-0.982800 -13.899600 5.879046
-0.936000 -13.899600 5.865056
-0.889200 -13.899600 5.865056
-0.842400 -13.899600 5.867873
-0.795600 -13.899600 5.866845
-0.748800 -13.899600 5.862120
-0.702000 -13.899600 5.835523
-0.655200 -13.899600 5.839000
-0.608400 -13.899600 5.844592
-0.561600 -13.899600 5.851450
-0.514800 -13.899600 5.862940
-0.468000 -13.899600 5.874008
-0.421200 -13.899600 5.899253
-0.374400 -13.899600 5.910621
-0.327600 -13.899600 5.911047
-0.280800 -13.899600 5.921298
-0.234000 -13.899600 5.921298
-0.187200 -13.899600 5.921011
-0.140400 -13.899600 5.921298
-0.093600 -13.899600 5.936852
-0.046800 -13.899600 5.981441
0.000000 -13.899600 5.987176
0.046800 -13.899600 5.991415
0.093600 -13.899600 5.991415
0.140400 -13.899600 5.987176
0.187200 -13.899600 5.979097
0.234000 -13.899600 5.962507
0.280800 -13.899600 5.944486
0.327600 -13.899600 5.922747
0.374400 -13.899600 5.924636
0.421200 -13.899600 5.924636
0.468000 -13.899600 5.924636
0.514800 -13.899600 5.922747
0.561600 -13.899600 5.931831
0.608400 -13.899600 5.931944
0.655200 -13.899600 5.969938
0.702000 -13.899600 5.951428
0.748800 -13.899600 5.982563
0.795600 -13.899600 5.990628
0.842400 -13.899600 6.003114
0.889200 -13.899600 6.022211
0.936000 -13.899600 6.032542
0.982800 -13.899600 6.040856
1.029600 -13.899600 6.046916
1.076400 -13.899600 6.040794
1.123200 -13.899600 6.041653
1.170000 -13.899600 6.065244
1.216800 -13.899600 6.084535
1.263600 -13.899600 6.102401
1.310400 -13.899600 6.095066
1.357200 -13.899600 6.091120
1.404000 -13.899600 6.095066
1.450800 -13.899600 6.103586
1.497600 -13.899600 6.095066
1.544400 -13.899600 6.090863
1.591200 -13.899600 6.090863
1.638000 -13.899600 6.118743
1.684800 -13.899600 6.109256
1.731600 -13.899600 6.119283
1.778400 -13.899600 6.125266
1.825200 -13.899600 6.132067
1.872000 -13.899600 6.132783
1.918800 -13.899600 6.135701
1.965600 -13.899600 6.135701
2.012400 -13.899600 6.149955
2.059200 -13.899600 6.186076
2.106000 -13.899600 6.190834
2.152800 -13.899600 6.222068
2.199600 -13.899600 6.248865
2.246400 -13.899600 6.287471
2.293200 -13.899600 6.288708
2.340000 -13.899600 6.302456
2.386800 -13.899600 6.313811
2.433600 -13.899600 6.311093
2.480400 -13.899600 6.300188
2.527200 -13.899600 6.309199
2.574000 -13.899600 6.325334
2.620800 -13.899600 6.356054
2.667600 -13.899600 6.381538
2.714400 -13.899600 6.396262
2.761200 -13.899600 6.415530
2.808000 -13.899600 6.445100
2.854800 -13.899600 6.445100
2.901600 -13.899600 6.448259
2.948400 -13.899600 6.468681
2.995200 -13.899600 6.488546
3.042000 -13.899600 6.501533
3.088800 -13.899600 6.535646
3.135600 -13.899600 6.552010
3.182400 -13.899600 6.559157
3.229200 -13.899600 6.559157
3.276000 -13.899600 6.580016
3.322800 -13.899600 6.598162
3.369600 -13.899600 6.605525
3.416400 -13.899600 6.617294
3.463200 -13.899600 6.631867
3.510000 -13.899600 6.661472
3.556800 -13.899600 6.671762
3.603600 -13.899600 6.697552
3.650400 -13.899600 6.734090
3.697200 -13.899600 6.744571
3.744000 -13.899600 6.756577
3.790800 -13.899600 6.787539
3.837600 -13.899600 6.796378
3.884400 -13.899600 6.796378
3.931200 -13.899600 6.849985
3.978000 -13.899600 6.864767
4.024800 -13.899600 6.878939
4.071600 -13.899600 6.901206
4.118400 -13.899600 6.903963
4.165200 -13.899600 6.931729
4.212000 -13.899600 6.976310
4.258800 -13.899600 7.001151
4.305600 -13.899600 7.054714
4.352400 -13.899600 7.112333
4.399200 -13.899600 7.129176
4.446000 -13.899600 7.168650
4.492800 -13.899600 7.197765
4.539600 -13.899600 7.214621
4.586400 -13.899600 7.226978
4.633200 -13.899600 7.258378
4.680000 -13.899600 7.266661
4.726800 -13.899600 7.286133
4.773600 -13.899600 7.304592
4.820400 -13.899600 7.308122
4.867200 -13.899600 7.333154
4.914000 -13.899600 7.385190
4.960800 -13.899600 7.440641
5.007600 -13.899600 7.508612
5.054400 -13.899600 7.548716
5.101200 -13.899600 7.555199
5.148000 -13.899600 7.579403
5.194800 -13.899600 7.624883
5.241600 -13.899600 7.657671
5.288400 -13.899600 7.716055
5.335200 -13.899600 7.749920
5.382000 -13.899600 7.762420
5.428800 -13.899600 7.810567
5.475600 -13.899600 7.833609
5.522400 -13.899600 7.863642
5.569200 -13.899600 7.931722
5.616000 -13.899600 7.994830
5.662800 -13.899600 8.028512
5.709600 -13.899600 8.101788
5.756400 -13.899600 8.164348
5.803200 -13.899600 8.209906
5.850000 -13.899600 8.248649
5.896800 -13.899600 8.308185
5.943600 -13.899600 8.416561
5.990400 -13.899600 8.543752
6.037200 -13.899600 8.556481
6.084000 -13.899600 8.550403
6.130800 -13.899600 8.609595
6.177600 -13.899600 8.675174
6.224400 -13.899600 8.755732
6.271200 -13.899600 23.168499
6.318000 -13.899600 29.374742
6.364800 -13.899600 29.378585
6.411600 -13.899600 29.380161
6.458400 -13.899600 29.385944
6.505200 -13.899600 29.386876
6.552000 -13.899600 29.387768
6.598800 -13.899600 29.388132
6.645600 -13.899600 29.391396
13.478400 -13.899600 6.647355
13.525200 -13.899600 6.634035
13.572000 -13.899600 6.628846
13.618800 -13.899600 6.603661
13.665600 -13.899600 6.599566
13.712400 -13.899600 6.591760
13.759200 -13.899600 6.584357
13.806000 -13.899600 6.583991
13.852800 -13.899600 6.583991
13.899600 -13.899600 6.583386
13.946400 -13.899600 6.583386
13.993200 -13.899600 6.576101
14.040000 -13.899600 6.571364
14.086800 -13.899600 6.576577
14.133600 -13.899600 6.574718
14.180400 -13.899600 6.571364
14.227200 -13.899600 6.576577
14.274000 -13.899600 6.571364
14.320800 -13.899600 6.578453
14.367600 -13.899600 6.578453
14.414400 -13.899600 6.568342
14.461200 -13.899600 6.568342
14.508000 -13.899600 6.566984
14.554800 -13.899600 6.570924
14.601600 -13.899600 6.573938
14.648400 -13.899600 6.572893
14.695200 -13.899600 6.572893
14.742000 -13.899600 6.576447
14.788800 -13.899600 6.582283
14.835600 -13.899600 6.582283
14.882400 -13.899600 6.581754
14.929200 -13.899600 6.582198
14.976000 -13.899600 6.584311
15.022800 -13.899600 6.581446
15.069600 -13.899600 6.581223
15.116400 -13.899600 6.581223
15.163200 -13.899600 6.578800
15.210000 -13.899600 6.577487
15.256800 -13.899600 6.568297
15.303600 -13.899600 6.556132
15.350400 -13.899600 6.544830
15.397200 -13.899600 6.535092
15.444000 -13.899600 6.525305
15.490800 -13.899600 6.473367
15.537600 -13.899600 6.413693
16.052400 -13.899600 5.055065
16.099200 -13.899600 5.031659
16.146000 -13.899600 5.007374
16.192800 -13.899600 4.995428
16.239600 -13.899600 4.969063
16.286400 -13.899600 4.960364
16.333200 -13.899600 4.959713
16.380000 -13.899600 4.956064
16.426800 -13.899600 4.953958
16.473600 -13.899600 4.945311
16.520400 -13.899600 4.936654
16.567200 -13.899600 4.922579
16.614000 -13.899600 4.899680
16.660800 -13.899600 4.871337
16.707600 -13.899600 4.838687
16.754400 -13.899600 4.794947
18.064800 -13.899600 -8.107162
18.111600 -13.899600 -8.129813
18.158400 -13.899600 -8.143585
18.205200 -13.899600 -8.182649
18.252000 -13.899600 -8.189607
18.298800 -13.899600 -8.224888
18.345600 -13.899600 -8.197460
18.392400 -13.899600 -8.193450
18.439200 -13.899600 -8.193450
18.486000 -13.899600 -8.197460
18.532800 -13.899600 -8.224888
18.579600 -13.899600 0.000000
18.626400 -13.899600 0.000000
18.673200 -13.899600 0.000000
-18.720000 -13.852800 0.000000
-18.673200 -13.852800 0.000000
-18.626400 -13.852800 0.000000
-18.579600 -13.852800 -7.777602
-18.532800 -13.852800 -7.755738
-18.486000 -13.852800 -7.755738
-18.439200 -13.852800 -7.777631
-18.392400 -13.852800 -7.782713
-18.345600 -13.852800 -7.751342
-18.298800 -13.852800 -7.751342
-18.252000 -13.852800 -7.764085
-18.205200 -13.852800 -7.775396
-18.158400 -13.852800 -7.775396
-18.111600 -13.852800 -7.775396
-18.064800 -13.852800 -7.777064
-18.018000 -13.852800 -7.784151
-17.971200 -13.852800 -7.804586
-17.924400 -13.852800 -7.787490
-17.877600 -13.852800 -7.782131
-17.830800 -13.852800 -7.781042
-17.784000 -13.852800 -7.781042
-17.737200 -13.852800 -7.781042
-17.690400 -13.852800 -7.775988
-17.643600 -13.852800 -7.775682
-17.596800 -13.852800 -7.808309
-17.550000 -13.852800 -7.832932
-17.503200 -13.852800 -7.832932
-17.456400 -13.852800 -7.820839
-17.409600 -13.852800 -7.802998
-17.362800 -13.852800 -7.828037
-17.316000 -13.852800 -7.828037
-17.269200 -13.852800 -7.802264
-17.222400 -13.852800 -7.811086
-17.175600 -13.852800 -7.828037
-17.128800 -13.852800 -7.809124
-17.082000 -13.852800 -7.811086
-17.035200 -13.852800 -7.806495
-16.988400 -13.852800 -7.779381
-16.941600 -13.852800 -7.770856
-16.894800 -13.852800 -7.712058
-16.380000 -13.852800 -6.287180
-15.584400 -13.852800 4.902152
-15.537600 -13.852800 4.902152
-15.490800 -13.852800 4.913568
-15.444000 -13.852800 4.953066
-15.397200 -13.852800 4.986139
-15.350400 -13.852800 5.010108
-15.303600 -13.852800 5.022821
-15.256800 -13.852800 5.050974
-15.210000 -13.852800 5.073574
-15.163200 -13.852800 5.099493
-15.116400 -13.852800 5.150817
-15.069600 -13.852800 5.215778
-14.554800 -13.852800 6.592685
-14.508000 -13.852800 6.626671
-14.461200 -13.852800 6.651859
-14.414400 -13.852800 6.662776
-14.367600 -13.852800 6.665537
-14.320800 -13.852800 6.674381
-14.274000 -13.852800 6.676409
-14.227200 -13.852800 6.677386
-14.180400 -13.852800 6.681122
-14.133600 -13.852800 6.676261
-14.086800 -13.852800 6.676409
-14.040000 -13.852800 6.676409
-13.993200 -13.852800 6.674730
-13.946400 -13.852800 6.676352
-13.899600 -13.852800 6.674730
-13.852800 -13.852800 6.674730
-13.806000 -13.852800 6.674730
-13.759200 -13.852800 6.676352
-13.712400 -13.852800 6.676352
-13.665600 -13.852800 6.677255
-13.618800 -13.852800 6.671881
-13.572000 -13.852800 6.671184
-13.525200 -13.852800 6.669680
-13.478400 -13.852800 6.671881
-13.431600 -13.852800 6.668573
-13.384800 -13.852800 6.668573
-13.338000 -13.852800 6.664824
-13.291200 -13.852800 6.669680
-13.244400 -13.852800 6.678766
-13.197600 -13.852800 6.678766
-13.150800 -13.852800 6.678766
-13.104000 -13.852800 6.682229
-13.057200 -13.852800 6.664784
-13.010400 -13.852800 6.663584
-12.963600 -13.852800 6.663584
-12.916800 -13.852800 6.664784
-12.870000 -13.852800 6.666653
-12.823200 -13.852800 6.669886
-12.776400 -13.852800 6.670437
-12.729600 -13.852800 6.680237
-12.682800 -13.852800 6.680846
-12.636000 -13.852800 6.687304
-12.589200 -13.852800 6.704288
-12.542400 -13.852800 6.708123
-9.687600 -13.852800 12.752938
-9.640800 -13.852800 10.671382
-9.594000 -13.852800 7.841394
-9.547200 -13.852800 7.760990
-9.500400 -13.852800 7.718590
-9.453600 -13.852800 7.715952
-9.406800 -13.852800 7.715952
-9.360000 -13.852800 7.670199
-9.313200 -13.852800 7.657831
-9.266400 -13.852800 7.638926
-9.219600 -13.852800 7.573951
-9.172800 -13.852800 7.540657
-9.126000 -13.852800 7.499814
-9.079200 -13.852800 7.474989
-9.032400 -13.852800 7.451402
-8.985600 -13.852800 7.425652
-8.938800 -13.852800 7.417270
-8.892000 -13.852800 7.414905
-8.845200 -13.852800 7.390309
-8.798400 -13.852800 7.307536
-8.751600 -13.852800 7.256711
-8.704800 -13.852800 7.225699
-8.658000 -13.852800 7.207037
-8.611200 -13.852800 7.182832
-8.564400 -13.852800 7.165163
-8.517600 -13.852800 7.169648
-8.470800 -13.852800 7.165163
-8.424000 -13.852800 7.143217
-8.377200 -13.852800 7.058160
-8.330400 -13.852800 7.034802
-8.283600 -13.852800 7.017069
-8.236800 -13.852800 6.970747
-8.190000 -13.852800 6.939250
-8.143200 -13.852800 6.894669
-8.096400 -13.852800 6.862899
-8.049600 -13.852800 6.873835
-8.002800 -13.852800 6.851904
-7.956000 -13.852800 6.818256
-7.909200 -13.852800 6.818256
-7.862400 -13.852800 6.847688
-7.815600 -13.852800 6.860677
-7.768800 -13.852800 6.859252
-7.722000 -13.852800 6.847688
-7.675200 -13.852800 6.832541
-7.628400 -13.852800 6.736009
-7.581600 -13.852800 6.658298
-7.534800 -13.852800 6.658298
-7.488000 -13.852800 6.646580
-7.441200 -13.852800 6.613907
-7.394400 -13.852800 6.632089
-7.347600 -13.852800 6.643810
-7.300800 -13.852800 6.642531
-7.254000 -13.852800 6.616968
-7.207200 -13.852800 6.535598
-7.160400 -13.852800 6.502478
-7.113600 -13.852800 6.465932
-7.066800 -13.852800 6.457114
-7.020000 -13.852800 6.448078
-6.973200 -13.852800 6.438881
-6.926400 -13.852800 6.438881
-6.879600 -13.852800 6.440925
-6.832800 -13.852800 6.447629
-6.786000 -13.852800 6.436870
-6.739200 -13.852800 6.440925
-6.692400 -13.852800 6.418058
-6.645600 -13.852800 6.418058
-6.598800 -13.852800 6.433864
-6.552000 -13.852800 6.413800
-6.505200 -13.852800 6.382284
-6.458400 -13.852800 6.359646
-6.411600 -13.852800 6.315683
-6.364800 -13.852800 6.315683
-6.318000 -13.852800 6.310466
-6.271200 -13.852800 6.297391
-6.224400 -13.852800 6.297391
-6.177600 -13.852800 6.291832
-6.130800 -13.852800 6.284265
-6.084000 -13.852800 6.278623
-6.037200 -13.852800 6.278623
-5.990400 -13.852800 6.282319
-5.943600 -13.852800 6.270800
-5.896800 -13.852800 6.253454
-5.850000 -13.852800 6.260464
-5.803200 -13.852800 6.240587
-5.756400 -13.852800 6.219068
-5.709600 -13.852800 6.184771
-5.662800 -13.852800 6.163282
-5.616000 -13.852800 6.158684
-5.569200 -13.852800 6.145193
-5.522400 -13.852800 6.129329
-5.475600 -13.852800 6.130220
-5.428800 -13.852800 6.115265
-5.382000 -13.852800 6.105631
-5.335200 -13.852800 6.105631
-5.288400 -13.852800 6.082444
-5.241600 -13.852800 6.046269
-5.194800 -13.852800 6.024133
-5.148000 -13.852800 6.013391
-5.101200 -13.852800 6.007790
-5.054400 -13.852800 5.984539
-5.007600 -13.852800 5.978064
-4.960800 -13.852800 5.984539
-4.914000 -13.852800 5.987630
-4.867200 -13.852800 5.992410
-4.820400 -13.852800 5.981188
-4.773600 -13.852800 5.981412
-4.726800 -13.852800 5.983783
-4.680000 -13.852800 6.001583
-4.633200 -13.852800 5.983783
-4.586400 -13.852800 5.977952
-4.539600 -13.852800 5.965563
-4.492800 -13.852800 5.977952
-4.446000 -13.852800 5.982083
-4.399200 -13.852800 5.967860
-4.352400 -13.852800 5.940803
-4.305600 -13.852800 5.947603
-4.258800 -13.852800 5.929350
-4.212000 -13.852800 5.925638
-4.165200 -13.852800 5.912368
-4.118400 -13.852800 5.908714
-4.071600 -13.852800 5.908880
-4.024800 -13.852800 5.904614
-3.978000 -13.852800 5.876118
-3.931200 -13.852800 5.876118
-3.884400 -13.852800 5.863115
-3.837600 -13.852800 5.848254
-3.790800 -13.852800 5.816240
-3.744000 -13.852800 5.815926
-3.697200 -13.852800 5.819031
-3.650400 -13.852800 5.832170
-3.603600 -13.852800 5.839941
-3.556800 -13.852800 5.842489
-3.510000 -13.852800 5.868542
-3.463200 -13.852800 5.868542
-3.416400 -13.852800 5.866539
-3.369600 -13.852800 5.837893
-3.322800 -13.852800 5.794015
-3.276000 -13.852800 5.789946
-3.229200 -13.852800 5.776160
-3.182400 -13.852800 5.749068
-3.135600 -13.852800 5.751828
-3.088800 -13.852800 5.752747
-3.042000 -13.852800 5.754865
-2.995200 -13.852800 5.754963
-2.948400 -13.852800 5.754963
-2.901600 -13.852800 5.756922
-2.854800 -13.852800 5.774039
-2.808000 -13.852800 5.776742
-2.761200 -13.852800 5.777991
-2.714400 -13.852800 5.787439
-2.667600 -13.852800 5.795397
-2.620800 -13.852800 5.807165
-2.574000 -13.852800 5.826054
-2.527200 -13.852800 5.843975
-2.480400 -13.852800 5.863663
-2.433600 -13.852800 5.864045
-2.386800 -13.852800 5.863663
-2.340000 -13.852800 5.860078
-2.293200 -13.852800 5.854736
-2.246400 -13.852800 5.838548
-2.199600 -13.852800 5.831978
-2.152800 -13.852800 5.822288
-2.106000 -13.852800 5.818916
-2.059200 -13.852800 5.830587
-2.012400 -13.852800 5.830587
-1.965600 -13.852800 5.831978
-1.918800 -13.852800 5.832249
-1.872000 -13.852800 5.833609
-1.825200 -13.852800 5.833609
-1.778400 -13.852800 5.833609
-1.731600 -13.852800 5.822998
-1.684800 -13.852800 5.805079
-1.638000 -13.852800 5.797406
-1.591200 -13.852800 5.798769
-1.544400 -13.852800 5.791887
-1.497600 -13.852800 5.788339
-1.450800 -13.852800 5.791712
-1.404000 -13.852800 5.817902
-1.357200 -13.852800 5.831518
-1.310400 -13.852800 5.855136
-1.263600 -13.852800 5.880967
-1.216800 -13.852800 5.888091
-1.170000 -13.852800 5.888091
-1.123200 -13.852800 5.888091
-1.076400 -13.852800 5.888091
-1.029600 -13.852800 5.891997
-0.982800 -13.852800 5.894641
-0.936000 -13.852800 5.865417
-0.889200 -13.852800 5.865056
-0.842400 -13.852800 5.865056
-0.795600 -13.852800 5.866845
-0.748800 -13.852800 5.862120
-0.702000 -13.852800 5.839000
-0.655200 -13.852800 5.844592
-0.608400 -13.852800 5.862120
-0.561600 -13.852800 5.865426
-0.514800 -13.852800 5.879358
-0.468000 -13.852800 5.883890
-0.421200 -13.852800 5.910621
-0.374400 -13.852800 5.911047
-0.327600 -13.852800 5.911047
-0.280800 -13.852800 5.921298
-0.234000 -13.852800 5.921011
-0.187200 -13.852800 5.921011
-0.140400 -13.852800 5.921298
-0.093600 -13.852800 5.928466
-0.046800 -13.852800 5.947417
0.000000 -13.852800 5.981441
0.046800 -13.852800 5.981441
0.093600 -13.852800 5.987092
0.140400 -13.852800 5.977691
0.187200 -13.852800 5.975281
0.234000 -13.852800 5.957091
0.280800 -13.852800 5.941850
0.327600 -13.852800 5.931944
0.374400 -13.852800 5.924636
0.421200 -13.852800 5.924636
0.468000 -13.852800 5.923922
0.514800 -13.852800 5.916005
0.561600 -13.852800 5.924793
0.608400 -13.852800 5.931831
0.655200 -13.852800 5.951428
0.702000 -13.852800 5.967683
0.748800 -13.852800 5.973298
0.795600 -13.852800 5.982563
0.842400 -13.852800 6.018754
0.889200 -13.852800 6.022211
0.936000 -13.852800 6.027291
0.982800 -13.852800 6.037233
1.029600 -13.852800 6.041653
1.076400 -13.852800 6.037233
1.123200 -13.852800 6.046916
1.170000 -13.852800 6.065244
1.216800 -13.852800 6.084535
1.263600 -13.852800 6.102675
1.310400 -13.852800 6.102401
1.357200 -13.852800 6.102401
1.404000 -13.852800 6.118743
1.450800 -13.852800 6.154102
1.497600 -13.852800 6.134407
1.544400 -13.852800 6.119283
1.591200 -13.852800 6.119283
1.638000 -13.852800 6.145087
1.684800 -13.852800 6.145087
1.731600 -13.852800 6.133159
1.778400 -13.852800 6.137166
1.825200 -13.852800 6.145087
1.872000 -13.852800 6.140503
1.918800 -13.852800 6.137874
1.965600 -13.852800 6.137874
2.012400 -13.852800 6.153556
2.059200 -13.852800 6.186849
2.106000 -13.852800 6.193506
2.152800 -13.852800 6.218019
2.199600 -13.852800 6.247891
2.246400 -13.852800 6.275650
2.293200 -13.852800 6.294114
2.340000 -13.852800 6.299481
2.386800 -13.852800 6.300188
2.433600 -13.852800 6.300188
2.480400 -13.852800 6.298436
2.527200 -13.852800 6.300188
2.574000 -13.852800 6.309199
2.620800 -13.852800 6.355685
2.667600 -13.852800 6.357570
2.714400 -13.852800 6.392610
2.761200 -13.852800 6.395826
2.808000 -13.852800 6.419287
2.854800 -13.852800 6.425829
2.901600 -13.852800 6.425829
2.948400 -13.852800 6.435958
2.995200 -13.852800 6.452545
3.042000 -13.852800 6.480471
3.088800 -13.852800 6.508933
3.135600 -13.852800 6.508933
3.182400 -13.852800 6.535646
3.229200 -13.852800 6.542340
3.276000 -13.852800 6.564145
3.322800 -13.852800 6.598162
3.369600 -13.852800 6.614632
3.416400 -13.852800 6.631867
3.463200 -13.852800 6.638063
3.510000 -13.852800 6.662760
3.556800 -13.852800 6.681743
3.603600 -13.852800 6.697552
3.650400 -13.852800 6.711023
3.697200 -13.852800 6.727431
3.744000 -13.852800 6.743032
3.790800 -13.852800 6.755473
3.837600 -13.852800 6.784312
3.884400 -13.852800 6.773500
3.931200 -13.852800 6.796378
3.978000 -13.852800 6.796378
4.024800 -13.852800 6.851509
4.071600 -13.852800 6.864767
4.118400 -13.852800 6.864767
4.165200 -13.852800 6.895828
4.212000 -13.852800 6.936140
4.258800 -13.852800 6.975563
4.305600 -13.852800 7.001151
4.352400 -13.852800 7.083730
4.399200 -13.852800 7.109674
4.446000 -13.852800 7.144087
4.492800 -13.852800 7.174001
4.539600 -13.852800 7.195749
4.586400 -13.852800 7.219943
4.633200 -13.852800 7.232126
4.680000 -13.852800 7.266661
4.726800 -13.852800 7.287027
4.773600 -13.852800 7.308122
4.820400 -13.852800 7.329938
4.867200 -13.852800 7.334249
4.914000 -13.852800 7.374608
4.960800 -13.852800 7.396827
5.007600 -13.852800 7.480938
5.054400 -13.852800 7.521444
5.101200 -13.852800 7.548716
5.148000 -13.852800 7.556055
5.194800 -13.852800 7.609009
5.241600 -13.852800 7.642413
5.288400 -13.852800 7.700314
5.335200 -13.852800 7.738638
5.382000 -13.852800 7.754029
5.428800 -13.852800 7.793517
5.475600 -13.852800 7.832520
5.522400 -13.852800 7.856623
5.569200 -13.852800 7.880095
5.616000 -13.852800 7.986258
5.662800 -13.852800 8.028512
5.709600 -13.852800 8.106414
5.756400 -13.852800 8.160067
5.803200 -13.852800 8.215457
5.850000 -13.852800 8.226079
5.896800 -13.852800 8.293108
5.943600 -13.852800 8.416561
5.990400 -13.852800 8.541301
6.037200 -13.852800 8.556481
6.084000 -13.852800 8.567805
6.130800 -13.852800 8.598765
6.177600 -13.852800 8.675174
6.224400 -13.852800 8.759568
6.271200 -13.852800 23.163966
6.318000 -13.852800 29.376509
6.364800 -13.852800 29.381746
6.411600 -13.852800 29.386530
6.458400 -13.852800 29.387973
6.505200 -13.852800 29.390299
6.552000 -13.852800 29.391396
6.598800 -13.852800 29.392169
6.645600 -13.852800 29.396087
13.525200 -13.852800 6.661906
13.572000 -13.852800 6.643708
13.618800 -13.852800 6.632564
13.665600 -13.852800 6.603661
13.712400 -13.852800 6.599566
13.759200 -13.852800 6.593868
13.806000 -13.852800 6.591633
13.852800 -13.852800 6.589339
13.899600 -13.852800 6.585285
13.946400 -13.852800 6.583991
13.993200 -13.852800 6.576577
14.040000 -13.852800 6.574718
14.086800 -13.852800 6.576577
14.133600 -13.852800 6.574718
14.180400 -13.852800 6.574718
14.227200 -13.852800 6.579393
14.274000 -13.852800 6.578453
14.320800 -13.852800 6.580908
14.367600 -13.852800 6.582204
14.414400 -13.852800 6.578453
14.461200 -13.852800 6.572893
14.508000 -13.852800 6.572893
14.554800 -13.852800 6.576447
14.601600 -13.852800 6.582283
14.648400 -13.852800 6.582283
14.695200 -13.852800 6.581754
14.742000 -13.852800 6.583835
14.788800 -13.852800 6.589922
14.835600 -13.852800 6.584311
14.882400 -13.852800 6.584311
14.929200 -13.852800 6.584311
14.976000 -13.852800 6.584724
15.022800 -13.852800 6.584724
15.069600 -13.852800 6.584203
15.116400 -13.852800 6.584203
15.163200 -13.852800 6.581446
15.210000 -13.852800 6.580559
15.256800 -13.852800 6.576877
15.303600 -13.852800 6.572379
15.350400 -13.852800 6.558051
15.397200 -13.852800 6.549999
15.444000 -13.852800 6.532574
15.490800 -13.852800 6.517616
15.537600 -13.852800 6.439202
16.099200 -13.852800 5.055065
16.146000 -13.852800 5.043867
16.192800 -13.852800 5.010775
16.239600 -13.852800 4.999418
16.286400 -13.852800 4.986537
16.333200 -13.852800 4.975063
16.380000 -13.852800 4.968982
16.426800 -13.852800 4.960364
16.473600 -13.852800 4.955960
16.520400 -13.852800 4.945311
16.567200 -13.852800 4.936654
16.614000 -13.852800 4.922579
16.660800 -13.852800 4.904960
16.707600 -13.852800 4.871337
16.754400 -13.852800 4.812993
17.596800 -13.852800 -6.038998
18.064800 -13.852800 -8.076307
18.111600 -13.852800 -8.096265
18.158400 -13.852800 -8.133384
18.205200 -13.852800 -8.178721
18.252000 -13.852800 -8.188068
18.298800 -13.852800 -8.193450
18.345600 -13.852800 -8.197460
18.392400 -13.852800 -8.193450
18.439200 -13.852800 -8.195348
18.486000 -13.852800 -8.197460
18.532800 -13.852800 -8.224888
18.579600 -13.852800 0.000000
18.626400 -13.852800 0.000000
18.673200 -13.852800 0.000000
-18.720000 -13.806000 0.000000
-18.673200 -13.806000 0.000000
-18.626400 -13.806000 0.000000
-18.579600 -13.806000 -7.773682
-18.532800 -13.806000 -7.743053
-18.486000 -13.806000 -7.743053
-18.439200 -13.806000 -7.777602
-18.392400 -13.806000 -7.777631
-18.345600 -13.806000 -7.746547
-18.298800 -13.806000 -7.746547
-18.252000 -13.806000 -7.764085
-18.205200 -13.806000 -7.777064
-18.158400 -13.806000 -7.777064
-18.111600 -13.806000 -7.782131
-18.064800 -13.806000 -7.782545
-18.018000 -13.806000 -7.787490
-17.971200 -13.806000 -7.806029
-17.924400 -13.806000 -7.806029
-17.877600 -13.806000 -7.804586
-17.830800 -13.806000 -7.806029
-17.784000 -13.806000 -7.804586
-17.737200 -13.806000 -7.804586
-17.690400 -13.806000 -7.804586
-17.643600 -13.806000 -7.794807
-17.596800 -13.806000 -7.808309
-17.550000 -13.806000 -7.820839
-17.503200 -13.806000 -7.820839
-17.456400 -13.806000 -7.820839
-17.409600 -13.806000 -7.821632
-17.362800 -13.806000 -7.821632
-17.316000 -13.806000 -7.828037
-17.269200 -13.806000 -7.821632
-17.222400 -13.806000 -7.821632
-17.175600 -13.806000 -7.821632
-17.128800 -13.806000 -7.809124
-17.082000 -13.806000 -7.809124
-17.035200 -13.806000 -7.804286
-16.988400 -13.806000 -7.749990
-16.941600 -13.806000 -7.692453
-16.894800 -13.806000 -7.608287
-16.426800 -13.806000 -6.324854
-15.584400 -13.806000 4.922644
-15.537600 -13.806000 4.952385
-15.490800 -13.806000 4.961069
-15.444000 -13.806000 4.986139
-15.397200 -13.806000 5.020247
-15.350400 -13.806000 5.026763
-15.303600 -13.806000 5.050974
-15.256800 -13.806000 5.071449
-15.210000 -13.806000 5.096207
-15.163200 -13.806000 5.121755
-15.116400 -13.806000 5.162780
-15.069600 -13.806000 5.229914
-14.601600 -13.806000 6.595524
-14.554800 -13.806000 6.626671
-14.508000 -13.806000 6.653188
-14.461200 -13.806000 6.665166
-14.414400 -13.806000 6.668745
-14.367600 -13.806000 6.674381
-14.320800 -13.806000 6.681728
-14.274000 -13.806000 6.681381
-14.227200 -13.806000 6.681381
-14.180400 -13.806000 6.681381
-14.133600 -13.806000 6.676409
-14.086800 -13.806000 6.676541
-14.040000 -13.806000 6.676541
-13.993200 -13.806000 6.676261
-13.946400 -13.806000 6.677842
-13.899600 -13.806000 6.679190
-13.852800 -13.806000 6.676541
-13.806000 -13.806000 6.676541
-13.759200 -13.806000 6.683678
-13.712400 -13.806000 6.683678
-13.665600 -13.806000 6.684396
-13.618800 -13.806000 6.680694
-13.572000 -13.806000 6.677255
-13.525200 -13.806000 6.680694
-13.478400 -13.806000 6.680694
-13.431600 -13.806000 6.672349
-13.384800 -13.806000 6.672349
-13.338000 -13.806000 6.678766
-13.291200 -13.806000 6.682229
-13.244400 -13.806000 6.682229
-13.197600 -13.806000 6.682229
-13.150800 -13.806000 6.682229
-13.104000 -13.806000 6.685622
-13.057200 -13.806000 6.685622
-13.010400 -13.806000 6.683250
-12.963600 -13.806000 6.675174
-12.916800 -13.806000 6.670437
-12.870000 -13.806000 6.670437
-12.823200 -13.806000 6.680181
-12.776400 -13.806000 6.680237
-12.729600 -13.806000 6.680456
-12.682800 -13.806000 6.682803
-12.636000 -13.806000 6.689597
-12.589200 -13.806000 6.715763
-12.542400 -13.806000 6.735747
-9.687600 -13.806000 12.805427
-9.640800 -13.806000 10.671382
-9.594000 -13.806000 7.813397
-9.547200 -13.806000 7.760990
-9.500400 -13.806000 7.729295
-9.453600 -13.806000 7.729295
-9.406800 -13.806000 7.741400
-9.360000 -13.806000 7.706278
-9.313200 -13.806000 7.703567
-9.266400 -13.806000 7.665818
-9.219600 -13.806000 7.616573
-9.172800 -13.806000 7.550142
-9.126000 -13.806000 7.512171
-9.079200 -13.806000 7.489326
-9.032400 -13.806000 7.466759
-8.985600 -13.806000 7.433169
-8.938800 -13.806000 7.409226
-8.892000 -13.806000 7.409226
-8.845200 -13.806000 7.388212
-8.798400 -13.806000 7.338094
-8.751600 -13.806000 7.297199
-8.704800 -13.806000 7.256143
-8.658000 -13.806000 7.223109
-8.611200 -13.806000 7.187699
-8.564400 -13.806000 7.171767
-8.517600 -13.806000 7.175662
-8.470800 -13.806000 7.175662
-8.424000 -13.806000 7.149049
-8.377200 -13.806000 7.062582
-8.330400 -13.806000 7.034802
-8.283600 -13.806000 7.031510
-8.236800 -13.806000 6.990779
-8.190000 -13.806000 6.939250
-8.143200 -13.806000 6.894669
-8.096400 -13.806000 6.866357
-8.049600 -13.806000 6.873835
-8.002800 -13.806000 6.806311
-7.956000 -13.806000 6.799745
-7.909200 -13.806000 6.786439
-7.862400 -13.806000 6.786439
-7.815600 -13.806000 6.799745
-7.768800 -13.806000 6.838020
-7.722000 -13.806000 6.793627
-7.675200 -13.806000 6.758842
-7.628400 -13.806000 6.700803
-7.581600 -13.806000 6.646580
-7.534800 -13.806000 6.646580
-7.488000 -13.806000 6.644703
-7.441200 -13.806000 6.613907
-7.394400 -13.806000 6.616391
-7.347600 -13.806000 6.631187
-7.300800 -13.806000 6.630944
-7.254000 -13.806000 6.570209
-7.207200 -13.806000 6.530868
-7.160400 -13.806000 6.512483
-7.113600 -13.806000 6.466583
-7.066800 -13.806000 6.466093
-7.020000 -13.806000 6.451421
-6.973200 -13.806000 6.440925
-6.926400 -13.806000 6.402861
-6.879600 -13.806000 6.402861
-6.832800 -13.806000 6.413800
-6.786000 -13.806000 6.413800
-6.739200 -13.806000 6.413460
-6.692400 -13.806000 6.410675
-6.645600 -13.806000 6.413460
-6.598800 -13.806000 6.433864
-6.552000 -13.806000 6.413460
-6.505200 -13.806000 6.395634
-6.458400 -13.806000 6.362558
-6.411600 -13.806000 6.326737
-6.364800 -13.806000 6.323546
-6.318000 -13.806000 6.310484
-6.271200 -13.806000 6.298200
-6.224400 -13.806000 6.303788
-6.177600 -13.806000 6.300332
-6.130800 -13.806000 6.291832
-6.084000 -13.806000 6.282319
-6.037200 -13.806000 6.282319
-5.990400 -13.806000 6.278623
-5.943600 -13.806000 6.253454
-5.896800 -13.806000 6.235701
-5.850000 -13.806000 6.228507
-5.803200 -13.806000 6.220917
-5.756400 -13.806000 6.193159
-5.709600 -13.806000 6.164904
-5.662800 -13.806000 6.145193
-5.616000 -13.806000 6.145193
-5.569200 -13.806000 6.129329
-5.522400 -13.806000 6.115265
-5.475600 -13.806000 6.115265
-5.428800 -13.806000 6.114138
-5.382000 -13.806000 6.104551
-5.335200 -13.806000 6.086806
-5.288400 -13.806000 6.062152
-5.241600 -13.806000 6.037373
-5.194800 -13.806000 6.009762
-5.148000 -13.806000 6.010685
-5.101200 -13.806000 6.007790
-5.054400 -13.806000 5.994660
-5.007600 -13.806000 5.993833
-4.960800 -13.806000 6.008927
-4.914000 -13.806000 6.008034
-4.867200 -13.806000 6.012303
-4.820400 -13.806000 5.993833
-4.773600 -13.806000 6.001583
-4.726800 -13.806000 6.009544
-4.680000 -13.806000 6.011940
-4.633200 -13.806000 6.009274
-4.586400 -13.806000 6.009544
-4.539600 -13.806000 5.977952
-4.492800 -13.806000 5.998674
-4.446000 -13.806000 6.002986
-4.399200 -13.806000 5.996783
-4.352400 -13.806000 5.967860
-4.305600 -13.806000 5.967860
-4.258800 -13.806000 5.952420
-4.212000 -13.806000 5.952420
-4.165200 -13.806000 5.927722
-4.118400 -13.806000 5.908714
-4.071600 -13.806000 5.908880
-4.024800 -13.806000 5.899197
-3.978000 -13.806000 5.863115
-3.931200 -13.806000 5.853060
-3.884400 -13.806000 5.832170
-3.837600 -13.806000 5.802996
-3.790800 -13.806000 5.772736
-3.744000 -13.806000 5.796511
-3.697200 -13.806000 5.806263
-3.650400 -13.806000 5.821663
-3.603600 -13.806000 5.837893
-3.556800 -13.806000 5.842489
-3.510000 -13.806000 5.863416
-3.463200 -13.806000 5.863416
-3.416400 -13.806000 5.847536
-3.369600 -13.806000 5.829984
-3.322800 -13.806000 5.792843
-3.276000 -13.806000 5.789946
-3.229200 -13.806000 5.776160
-3.182400 -13.806000 5.754963
-3.135600 -13.806000 5.754963
-3.088800 -13.806000 5.758059
-3.042000 -13.806000 5.769499
-2.995200 -13.806000 5.777708
-2.948400 -13.806000 5.774039
-2.901600 -13.806000 5.774039
-2.854800 -13.806000 5.776742
-2.808000 -13.806000 5.777743
-2.761200 -13.806000 5.778736
-2.714400 -13.806000 5.795397
-2.667600 -13.806000 5.801846
-2.620800 -13.806000 5.807165
-2.574000 -13.806000 5.822686
-2.527200 -13.806000 5.843975
-2.480400 -13.806000 5.864366
-2.433600 -13.806000 5.864366
-2.386800 -13.806000 5.863663
-2.340000 -13.806000 5.863663
-2.293200 -13.806000 5.863663
-2.246400 -13.806000 5.843975
-2.199600 -13.806000 5.831978
-2.152800 -13.806000 5.809053
-2.106000 -13.806000 5.806416
-2.059200 -13.806000 5.809053
-2.012400 -13.806000 5.824801
-1.965600 -13.806000 5.825195
-1.918800 -13.806000 5.809941
-1.872000 -13.806000 5.811206
-1.825200 -13.806000 5.824801
-1.778400 -13.806000 5.811206
-1.731600 -13.806000 5.798769
-1.684800 -13.806000 5.791887
-1.638000 -13.806000 5.791712
-1.591200 -13.806000 5.791712
-1.544400 -13.806000 5.791712
-1.497600 -13.806000 5.790451
-1.450800 -13.806000 5.813418
-1.404000 -13.806000 5.822282
-1.357200 -13.806000 5.836352
-1.310400 -13.806000 5.859998
-1.263600 -13.806000 5.891997
-1.216800 -13.806000 5.906875
-1.170000 -13.806000 5.888091
-1.123200 -13.806000 5.888091
-1.076400 -13.806000 5.888091
-1.029600 -13.806000 5.888091
-0.982800 -13.806000 5.870135
-0.936000 -13.806000 5.855072
-0.889200 -13.806000 5.847055
-0.842400 -13.806000 5.847510
-0.795600 -13.806000 5.851450
-0.748800 -13.806000 5.847055
-0.702000 -13.806000 5.828886
-0.655200 -13.806000 5.839000
-0.608400 -13.806000 5.868510
-0.561600 -13.806000 5.879358
-0.514800 -13.806000 5.883890
-0.468000 -13.806000 5.894007
-0.421200 -13.806000 5.910621
-0.374400 -13.806000 5.910621
-0.327600 -13.806000 5.910621
-0.280800 -13.806000 5.921011
-0.234000 -13.806000 5.912702
-0.187200 -13.806000 5.912702
-0.140400 -13.806000 5.917735
-0.093600 -13.806000 5.922960
-0.046800 -13.806000 5.942937
0.000000 -13.806000 5.977691
0.046800 -13.806000 5.979097
0.093600 -13.806000 5.987092
0.140400 -13.806000 5.977691
0.187200 -13.806000 5.966744
0.234000 -13.806000 5.950569
0.280800 -13.806000 5.941850
0.327600 -13.806000 5.938854
0.374400 -13.806000 5.938779
0.421200 -13.806000 5.938854
0.468000 -13.806000 5.938854
0.514800 -13.806000 5.924636
0.561600 -13.806000 5.931944
0.608400 -13.806000 5.931944
0.655200 -13.806000 5.969938
0.702000 -13.806000 5.969938
0.748800 -13.806000 5.982563
0.795600 -13.806000 5.984831
0.842400 -13.806000 6.009834
0.889200 -13.806000 6.015622
0.936000 -13.806000 6.025594
0.982800 -13.806000 6.018754
1.029600 -13.806000 6.026927
1.076400 -13.806000 6.018754
1.123200 -13.806000 6.032542
1.170000 -13.806000 6.042724
1.216800 -13.806000 6.066347
1.263600 -13.806000 6.102675
1.310400 -13.806000 6.102675
1.357200 -13.806000 6.118743
1.404000 -13.806000 6.154102
1.450800 -13.806000 6.164396
1.497600 -13.806000 6.154102
1.544400 -13.806000 6.140719
1.591200 -13.806000 6.125266
1.638000 -13.806000 6.149406
1.684800 -13.806000 6.149406
1.731600 -13.806000 6.140719
1.778400 -13.806000 6.149406
1.825200 -13.806000 6.155248
1.872000 -13.806000 6.155914
1.918800 -13.806000 6.155914
1.965600 -13.806000 6.155914
2.012400 -13.806000 6.186849
2.059200 -13.806000 6.200258
2.106000 -13.806000 6.209710
2.152800 -13.806000 6.242124
2.199600 -13.806000 6.250786
2.246400 -13.806000 6.284415
2.293200 -13.806000 6.288708
2.340000 -13.806000 6.298436
2.386800 -13.806000 6.298436
2.433600 -13.806000 6.300188
2.480400 -13.806000 6.300188
2.527200 -13.806000 6.309199
2.574000 -13.806000 6.309872
2.620800 -13.806000 6.355685
2.667600 -13.806000 6.357570
2.714400 -13.806000 6.383738
2.761200 -13.806000 6.396262
2.808000 -13.806000 6.419287
2.854800 -13.806000 6.425829
2.901600 -13.806000 6.425829
2.948400 -13.806000 6.435958
2.995200 -13.806000 6.448259
3.042000 -13.806000 6.475788
3.088800 -13.806000 6.484205
3.135600 -13.806000 6.477912
3.182400 -13.806000 6.508933
3.229200 -13.806000 6.518357
3.276000 -13.806000 6.541446
3.322800 -13.806000 6.558666
3.369600 -13.806000 6.605525
3.416400 -13.806000 6.634011
3.463200 -13.806000 6.661472
3.510000 -13.806000 6.672858
3.556800 -13.806000 6.684383
3.603600 -13.806000 6.698505
3.650400 -13.806000 6.711023
3.697200 -13.806000 6.711023
3.744000 -13.806000 6.749845
3.790800 -13.806000 6.756577
3.837600 -13.806000 6.768042
3.884400 -13.806000 6.773500
3.931200 -13.806000 6.796378
3.978000 -13.806000 6.796378
4.024800 -13.806000 6.840227
4.071600 -13.806000 6.822047
4.118400 -13.806000 6.815337
4.165200 -13.806000 6.840227
4.212000 -13.806000 6.907807
4.258800 -13.806000 6.931745
4.305600 -13.806000 6.964863
4.352400 -13.806000 6.997752
4.399200 -13.806000 7.083730
4.446000 -13.806000 7.109962
4.492800 -13.806000 7.144087
4.539600 -13.806000 7.164556
4.586400 -13.806000 7.195749
4.633200 -13.806000 7.219943
4.680000 -13.806000 7.232126
4.726800 -13.806000 7.272195
4.773600 -13.806000 7.286133
4.820400 -13.806000 7.308122
4.867200 -13.806000 7.333010
4.914000 -13.806000 7.361157
4.960800 -13.806000 7.395353
5.007600 -13.806000 7.427442
5.054400 -13.806000 7.508612
5.101200 -13.806000 7.530248
5.148000 -13.806000 7.555199
5.194800 -13.806000 7.570319
5.241600 -13.806000 7.627588
5.288400 -13.806000 7.662275
5.335200 -13.806000 7.714235
5.382000 -13.806000 7.762420
5.428800 -13.806000 7.793517
5.475600 -13.806000 7.833189
5.522400 -13.806000 7.859603
5.569200 -13.806000 7.883079
5.616000 -13.806000 7.979098
5.662800 -13.806000 8.023853
5.709600 -13.806000 8.108617
5.756400 -13.806000 8.127749
5.803200 -13.806000 8.206576
5.850000 -13.806000 8.219929
5.896800 -13.806000 8.263191
5.943600 -13.806000 8.389241
5.990400 -13.806000 8.516090
6.037200 -13.806000 8.541020
6.084000 -13.806000 8.550403
6.130800 -13.806000 8.611489
6.177600 -13.806000 8.682025
6.224400 -13.806000 8.793525
6.271200 -13.806000 23.163966
6.318000 -13.806000 29.378585
6.364800 -13.806000 29.385944
6.411600 -13.806000 29.387973
6.458400 -13.806000 29.392169
6.505200 -13.806000 29.393971
6.552000 -13.806000 29.396087
6.598800 -13.806000 29.397907
6.645600 -13.806000 29.400413
13.572000 -13.806000 6.687908
13.618800 -13.806000 6.647355
13.665600 -13.806000 6.622324
13.712400 -13.806000 6.610035
13.759200 -13.806000 6.598038
13.806000 -13.806000 6.597649
13.852800 -13.806000 6.594654
13.899600 -13.806000 6.588192
13.946400 -13.806000 6.587093
13.993200 -13.806000 6.583663
14.040000 -13.806000 6.583663
14.086800 -13.806000 6.583663
14.133600 -13.806000 6.583663
14.180400 -13.806000 6.582204
14.227200 -13.806000 6.583663
14.274000 -13.806000 6.583435
14.320800 -13.806000 6.593878
14.367600 -13.806000 6.592930
14.414400 -13.806000 6.591532
14.461200 -13.806000 6.583435
14.508000 -13.806000 6.590127
14.554800 -13.806000 6.589922
14.601600 -13.806000 6.595620
14.648400 -13.806000 6.595852
14.695200 -13.806000 6.595620
14.742000 -13.806000 6.595852
14.788800 -13.806000 6.595852
14.835600 -13.806000 6.595620
14.882400 -13.806000 6.587319
14.929200 -13.806000 6.587319
14.976000 -13.806000 6.584724
15.022800 -13.806000 6.584724
15.069600 -13.806000 6.584724
15.116400 -13.806000 6.587319
15.163200 -13.806000 6.587319
15.210000 -13.806000 6.581446
15.256800 -13.806000 6.580559
15.303600 -13.806000 6.578800
15.350400 -13.806000 6.576632
15.397200 -13.806000 6.566670
15.444000 -13.806000 6.550963
15.490800 -13.806000 6.532574
15.537600 -13.806000 6.496010
15.584400 -13.806000 6.420873
16.099200 -13.806000 5.098380
16.146000 -13.806000 5.049148
16.192800 -13.806000 5.031659
16.239600 -13.806000 4.999977
16.286400 -13.806000 4.991457
16.333200 -13.806000 4.977737
16.380000 -13.806000 4.975063
16.426800 -13.806000 4.963552
16.473600 -13.806000 4.960981
16.520400 -13.806000 4.955024
16.567200 -13.806000 4.953958
16.614000 -13.806000 4.938619
16.660800 -13.806000 4.922579
16.707600 -13.806000 4.904960
16.754400 -13.806000 4.866785
16.801200 -13.806000 4.804219
18.111600 -13.806000 -8.125434
18.158400 -13.806000 -8.133384
18.205200 -13.806000 -8.178721
18.252000 -13.806000 -8.178721
18.298800 -13.806000 -8.182649
18.345600 -13.806000 -8.182023
18.392400 -13.806000 -8.178721
18.439200 -13.806000 -8.178721
18.486000 -13.806000 -8.182023
18.532800 -13.806000 -8.195348
18.579600 -13.806000 0.000000
18.626400 -13.806000 0.000000
18.673200 -13.806000 0.000000
-18.720000 -13.759200 0.000000
-18.673200 -13.759200 0.000000
-18.626400 -13.759200 0.000000
-18.579600 -13.759200 -7.817537
-18.532800 -13.759200 -7.777631
-18.486000 -13.759200 -7.782713
-18.439200 -13.759200 -7.797025
-18.392400 -13.759200 -7.797025
-18.345600 -13.759200 -7.764085
-18.298800 -13.759200 -7.761828
-18.252000 -13.759200 -7.777064
-18.205200 -13.759200 -7.777064
-18.158400 -13.759200 -7.761828
-18.111600 -13.759200 -7.767328
-18.064800 -13.759200 -7.776020
-18.018000 -13.759200 -7.782131
-17.971200 -13.759200 -7.782545
-17.924400 -13.759200 -7.782545
-17.877600 -13.759200 -7.782545
-17.830800 -13.759200 -7.808309
-17.784000 -13.759200 -7.808309
-17.737200 -13.759200 -7.806165
-17.690400 -13.759200 -7.806165
-17.643600 -13.759200 -7.806165
-17.596800 -13.759200 -7.808309
-17.550000 -13.759200 -7.820839
-17.503200 -13.759200 -7.806165
-17.456400 -13.759200 -7.806165
-17.409600 -13.759200 -7.821632
-17.362800 -13.759200 -7.821632
-17.316000 -13.759200 -7.822712
-17.269200 -13.759200 -7.821632
-17.222400 -13.759200 -7.813881
-17.175600 -13.759200 -7.804286
-17.128800 -13.759200 -7.793646
-17.082000 -13.759200 -7.785539
-17.035200 -13.759200 -7.768897
-16.988400 -13.759200 -7.712058
-16.941600 -13.759200 -7.667234
-16.473600 -13.759200 -6.338015
-16.426800 -13.759200 -6.230431
-15.631200 -13.759200 4.926369
-15.584400 -13.759200 4.952385
-15.537600 -13.759200 4.972890
-15.490800 -13.759200 4.982497
-15.444000 -13.759200 5.011374
-15.397200 -13.759200 5.029405
-15.350400 -13.759200 5.057715
-15.303600 -13.759200 5.071449
-15.256800 -13.759200 5.086480
-15.210000 -13.759200 5.101500
-15.163200 -13.759200 5.150817
-15.116400 -13.759200 5.211456
-14.601600 -13.759200 6.617912
-14.554800 -13.759200 6.654896
-14.508000 -13.759200 6.662990
-14.461200 -13.759200 6.673039
-14.414400 -13.759200 6.677386
-14.367600 -13.759200 6.682799
-14.320800 -13.759200 6.684203
-14.274000 -13.759200 6.685897
-14.227200 -13.759200 6.683334
-14.180400 -13.759200 6.683334
-14.133600 -13.759200 6.679190
-14.086800 -13.759200 6.677842
-14.040000 -13.759200 6.677842
-13.993200 -13.759200 6.677842
-13.946400 -13.759200 6.681122
-13.899600 -13.759200 6.683472
-13.852800 -13.759200 6.679997
-13.806000 -13.759200 6.683678
-13.759200 -13.759200 6.692905
-13.712400 -13.759200 6.687463
-13.665600 -13.759200 6.691651
-13.618800 -13.759200 6.686541
-13.572000 -13.759200 6.684396
-13.525200 -13.759200 6.684776
-13.478400 -13.759200 6.684776
-13.431600 -13.759200 6.684396
-13.384800 -13.759200 6.684396
-13.338000 -13.759200 6.685317
-13.291200 -13.759200 6.685317
-13.244400 -13.759200 6.684870
-13.197600 -13.759200 6.682229
-13.150800 -13.759200 6.682229
-13.104000 -13.759200 6.683250
-13.057200 -13.759200 6.683250
-13.010400 -13.759200 6.677586
-12.963600 -13.759200 6.676885
-12.916800 -13.759200 6.677586
-12.870000 -13.759200 6.680237
-12.823200 -13.759200 6.686114
-12.776400 -13.759200 6.686684
-12.729600 -13.759200 6.689597
-12.682800 -13.759200 6.696311
-12.636000 -13.759200 6.708123
-12.589200 -13.759200 6.730524
-9.640800 -13.759200 12.749422
-9.594000 -13.759200 7.994464
-9.547200 -13.759200 7.795336
-9.500400 -13.759200 7.760990
-9.453600 -13.759200 7.795336
-9.406800 -13.759200 7.760990
-9.360000 -13.759200 7.718590
-9.313200 -13.759200 7.718590
-9.266400 -13.759200 7.665818
-9.219600 -13.759200 7.619332
-9.172800 -13.759200 7.574562
-9.126000 -13.759200 7.513821
-9.079200 -13.759200 7.490245
-9.032400 -13.759200 7.466759
-8.985600 -13.759200 7.433169
-8.938800 -13.759200 7.405955
-8.892000 -13.759200 7.425652
-8.845200 -13.759200 7.397272
-8.798400 -13.759200 7.350751
-8.751600 -13.759200 7.297199
-8.704800 -13.759200 7.268584
-8.658000 -13.759200 7.241033
-8.611200 -13.759200 7.193086
-8.564400 -13.759200 7.187441
-8.517600 -13.759200 7.187441
-8.470800 -13.759200 7.185874
-8.424000 -13.759200 7.162352
-8.377200 -13.759200 7.107123
-8.330400 -13.759200 7.034802
-8.283600 -13.759200 7.015702
-8.236800 -13.759200 6.988474
-8.190000 -13.759200 6.939250
-8.143200 -13.759200 6.901350
-8.096400 -13.759200 6.890965
-8.049600 -13.759200 6.886364
-8.002800 -13.759200 6.812973
-7.956000 -13.759200 6.799832
-7.909200 -13.759200 6.793627
-7.862400 -13.759200 6.785980
-7.815600 -13.759200 6.793627
-7.768800 -13.759200 6.797738
-7.722000 -13.759200 6.785980
-7.675200 -13.759200 6.736009
-7.628400 -13.759200 6.700803
-7.581600 -13.759200 6.646580
-7.534800 -13.759200 6.644703
-7.488000 -13.759200 6.628138
-7.441200 -13.759200 6.604150
-7.394400 -13.759200 6.577331
-7.347600 -13.759200 6.577331
-7.300800 -13.759200 6.570209
-7.254000 -13.759200 6.535957
-7.207200 -13.759200 6.530454
-7.160400 -13.759200 6.512483
-7.113600 -13.759200 6.484527
-7.066800 -13.759200 6.484527
-7.020000 -13.759200 6.466583
-6.973200 -13.759200 6.457114
-6.926400 -13.759200 6.447629
-6.879600 -13.759200 6.440925
-6.832800 -13.759200 6.423291
-6.786000 -13.759200 6.413460
-6.739200 -13.759200 6.410675
-6.692400 -13.759200 6.400601
-6.645600 -13.759200 6.413460
-6.598800 -13.759200 6.418058
-6.552000 -13.759200 6.413460
-6.505200 -13.759200 6.400601
-6.458400 -13.759200 6.376106
-6.411600 -13.759200 6.359646
-6.364800 -13.759200 6.325147
-6.318000 -13.759200 6.310484
-6.271200 -13.759200 6.298200
-6.224400 -13.759200 6.303788
-6.177600 -13.759200 6.300332
-6.130800 -13.759200 6.293121
-6.084000 -13.759200 6.284265
-6.037200 -13.759200 6.282319
-5.990400 -13.759200 6.278515
-5.943600 -13.759200 6.245455
-5.896800 -13.759200 6.220917
-5.850000 -13.759200 6.218544
-5.803200 -13.759200 6.193159
-5.756400 -13.759200 6.164904
-5.709600 -13.759200 6.145193
-5.662800 -13.759200 6.114646
-5.616000 -13.759200 6.127675
-5.569200 -13.759200 6.114646
-5.522400 -13.759200 6.114646
-5.475600 -13.759200 6.115265
-5.428800 -13.759200 6.114138
-5.382000 -13.759200 6.111335
-5.335200 -13.759200 6.086806
-5.288400 -13.759200 6.049610
-5.241600 -13.759200 6.027577
-5.194800 -13.759200 6.009120
-5.148000 -13.759200 6.007790
-5.101200 -13.759200 5.994660
-5.054400 -13.759200 5.993833
-5.007600 -13.759200 5.993833
-4.960800 -13.759200 6.008034
-4.914000 -13.759200 6.006578
-4.867200 -13.759200 6.012303
-4.820400 -13.759200 6.008034
-4.773600 -13.759200 6.016863
-4.726800 -13.759200 6.016863
-4.680000 -13.759200 6.016863
-4.633200 -13.759200 6.013967
-4.586400 -13.759200 6.016863
-4.539600 -13.759200 5.998674
-4.492800 -13.759200 6.002986
-4.446000 -13.759200 5.998674
-4.399200 -13.759200 5.983053
-4.352400 -13.759200 5.972052
-4.305600 -13.759200 5.966641
-4.258800 -13.759200 5.952420
-4.212000 -13.759200 5.950064
-4.165200 -13.759200 5.912368
-4.118400 -13.759200 5.899197
-4.071600 -13.759200 5.904614
-4.024800 -13.759200 5.876118
-3.978000 -13.759200 5.861356
-3.931200 -13.759200 5.842298
-3.884400 -13.759200 5.830305
-3.837600 -13.759200 5.782790
-3.790800 -13.759200 5.772334
-3.744000 -13.759200 5.796511
-3.697200 -13.759200 5.806263
-3.650400 -13.759200 5.819031
-3.603600 -13.759200 5.820610
-3.556800 -13.759200 5.842489
-3.510000 -13.759200 5.863416
-3.463200 -13.759200 5.854137
-3.416400 -13.759200 5.847536
-3.369600 -13.759200 5.829984
-3.322800 -13.759200 5.794015
-3.276000 -13.759200 5.792843
-3.229200 -13.759200 5.784169
-3.182400 -13.759200 5.771402
-3.135600 -13.759200 5.777708
-3.088800 -13.759200 5.784633
-3.042000 -13.759200 5.791042
-2.995200 -13.759200 5.784633
-2.948400 -13.759200 5.778736
-2.901600 -13.759200 5.778736
-2.854800 -13.759200 5.791422
-2.808000 -13.759200 5.795397
-2.761200 -13.759200 5.795397
-2.714400 -13.759200 5.803400
-2.667600 -13.759200 5.811910
-2.620800 -13.759200 5.811910
-2.574000 -13.759200 5.842466
-2.527200 -13.759200 5.866536
-2.480400 -13.759200 5.880737
-2.433600 -13.759200 5.882535
-2.386800 -13.759200 5.877368
-2.340000 -13.759200 5.874941
-2.293200 -13.759200 5.877368
-2.246400 -13.759200 5.852078
-2.199600 -13.759200 5.838548
-2.152800 -13.759200 5.817778
-2.106000 -13.759200 5.809053
-2.059200 -13.759200 5.809053
-2.012400 -13.759200 5.824801
-1.965600 -13.759200 5.831978
-1.918800 -13.759200 5.824801
-1.872000 -13.759200 5.824801
-1.825200 -13.759200 5.824801
-1.778400 -13.759200 5.819642
-1.731600 -13.759200 5.798769
-1.684800 -13.759200 5.792080
-1.638000 -13.759200 5.791887
-1.591200 -13.759200 5.791712
-1.544400 -13.759200 5.791712
-1.497600 -13.759200 5.805079
-1.450800 -13.759200 5.817902
-1.404000 -13.759200 5.831518
-1.357200 -13.759200 5.844318
-1.310400 -13.759200 5.857676
-1.263600 -13.759200 5.880967
-1.216800 -13.759200 5.880967
-1.170000 -13.759200 5.865417
-1.123200 -13.759200 5.870135
-1.076400 -13.759200 5.883859
-1.029600 -13.759200 5.883859
-0.982800 -13.759200 5.870135
-0.936000 -13.759200 5.864966
-0.889200 -13.759200 5.844148
-0.842400 -13.759200 5.851450
-0.795600 -13.759200 5.864966
-0.748800 -13.759200 5.847055
-0.702000 -13.759200 5.835675
-0.655200 -13.759200 5.844592
-0.608400 -13.759200 5.868510
-0.561600 -13.759200 5.879358
-0.514800 -13.759200 5.880845
-0.468000 -13.759200 5.879358
-0.421200 -13.759200 5.879358
-0.374400 -13.759200 5.879358
-0.327600 -13.759200 5.908192
-0.280800 -13.759200 5.917735
-0.234000 -13.759200 5.911391
-0.187200 -13.759200 5.911391
-0.140400 -13.759200 5.921011
-0.093600 -13.759200 5.924378
-0.046800 -13.759200 5.942937
0.000000 -13.759200 5.943943
0.046800 -13.759200 5.977691
0.093600 -13.759200 5.987092
0.140400 -13.759200 5.977691
0.187200 -13.759200 5.962507
0.234000 -13.759200 5.950569
0.280800 -13.759200 5.944262
0.327600 -13.759200 5.938854
0.374400 -13.759200 5.938779
0.421200 -13.759200 5.938854
0.468000 -13.759200 5.938854
0.514800 -13.759200 5.924636
0.561600 -13.759200 5.931944
0.608400 -13.759200 5.931944
0.655200 -13.759200 5.967683
0.702000 -13.759200 5.967683
0.748800 -13.759200 5.981117
0.795600 -13.759200 5.984831
0.842400 -13.759200 6.005165
0.889200 -13.759200 6.015622
0.936000 -13.759200 6.025594
0.982800 -13.759200 6.025594
1.029600 -13.759200 6.032458
1.076400 -13.759200 6.026927
1.123200 -13.759200 6.040856
1.170000 -13.759200 6.058035
1.216800 -13.759200 6.069109
1.263600 -13.759200 6.098332
1.310400 -13.759200 6.119223
1.357200 -13.759200 6.150675
1.404000 -13.759200 6.163849
1.450800 -13.759200 6.172175
1.497600 -13.759200 6.164159
1.544400 -13.759200 6.154102
1.591200 -13.759200 6.163849
1.638000 -13.759200 6.164396
1.684800 -13.759200 6.166694
1.731600 -13.759200 6.166694
1.778400 -13.759200 6.186849
1.825200 -13.759200 6.201244
1.872000 -13.759200 6.201244
1.918800 -13.759200 6.194157
1.965600 -13.759200 6.201244
2.012400 -13.759200 6.209710
2.059200 -13.759200 6.236652
2.106000 -13.759200 6.248429
2.152800 -13.759200 6.272318
2.199600 -13.759200 6.287471
2.246400 -13.759200 6.294114
2.293200 -13.759200 6.294114
2.340000 -13.759200 6.299481
2.386800 -13.759200 6.300188
2.433600 -13.759200 6.309199
2.480400 -13.759200 6.309872
2.527200 -13.759200 6.310007
2.574000 -13.759200 6.325334
2.620800 -13.759200 6.351363
2.667600 -13.759200 6.356054
2.714400 -13.759200 6.383738
2.761200 -13.759200 6.400118
2.808000 -13.759200 6.422892
2.854800 -13.759200 6.425829
2.901600 -13.759200 6.425829
2.948400 -13.759200 6.435958
2.995200 -13.759200 6.448558
3.042000 -13.759200 6.475788
3.088800 -13.759200 6.484205
3.135600 -13.759200 6.477912
3.182400 -13.759200 6.508103
3.229200 -13.759200 6.517293
3.276000 -13.759200 6.535646
3.322800 -13.759200 6.564338
3.369600 -13.759200 6.614632
3.416400 -13.759200 6.642144
3.463200 -13.759200 6.675116
3.510000 -13.759200 6.681743
3.556800 -13.759200 6.697552
3.603600 -13.759200 6.706759
3.650400 -13.759200 6.730848
3.697200 -13.759200 6.730848
3.744000 -13.759200 6.750715
3.790800 -13.759200 6.768042
3.837600 -13.759200 6.801214
3.884400 -13.759200 6.804801
3.931200 -13.759200 6.849985
3.978000 -13.759200 6.849985
4.024800 -13.759200 6.851509
4.071600 -13.759200 6.827856
4.118400 -13.759200 6.827856
4.165200 -13.759200 6.863589
4.212000 -13.759200 6.879022
4.258800 -13.759200 6.899273
4.305600 -13.759200 6.923591
4.352400 -13.759200 6.975563
4.399200 -13.759200 7.001151
4.446000 -13.759200 7.083730
4.492800 -13.759200 7.109962
4.539600 -13.759200 7.141005
4.586400 -13.759200 7.157854
4.633200 -13.759200 7.162756
4.680000 -13.759200 7.217847
4.726800 -13.759200 7.232126
4.773600 -13.759200 7.258378
4.820400 -13.759200 7.282801
4.867200 -13.759200 7.304592
4.914000 -13.759200 7.361157
4.960800 -13.759200 7.395353
5.007600 -13.759200 7.403085
5.054400 -13.759200 7.471082
5.101200 -13.759200 7.512457
5.148000 -13.759200 7.530248
5.194800 -13.759200 7.562638
5.241600 -13.759200 7.609009
5.288400 -13.759200 7.645484
5.335200 -13.759200 7.710469
5.382000 -13.759200 7.749920
5.428800 -13.759200 7.793517
5.475600 -13.759200 7.826680
5.522400 -13.759200 7.853149
5.569200 -13.759200 7.880095
5.616000 -13.759200 7.980878
5.662800 -13.759200 8.023853
5.709600 -13.759200 8.113617
5.756400 -13.759200 8.125045
5.803200 -13.759200 8.206576
5.850000 -13.759200 8.226079
5.896800 -13.759200 8.263191
5.943600 -13.759200 8.389241
5.990400 -13.759200 8.516090
6.037200 -13.759200 8.541020
6.084000 -13.759200 8.550403
6.130800 -13.759200 8.614307
6.177600 -13.759200 8.661129
6.224400 -13.759200 8.759568
6.271200 -13.759200 9.073905
6.318000 -13.759200 29.380161
6.364800 -13.759200 29.387768
6.411600 -13.759200 29.390368
6.458400 -13.759200 29.393971
6.505200 -13.759200 29.396887
6.552000 -13.759200 29.402153
6.598800 -13.759200 29.403920
6.645600 -13.759200 29.404679
6.692400 -13.759200 29.404679
13.572000 -13.759200 6.746433
13.618800 -13.759200 6.666320
13.665600 -13.759200 6.647355
13.712400 -13.759200 6.632564
13.759200 -13.759200 6.600075
13.806000 -13.759200 6.598932
13.852800 -13.759200 6.594654
13.899600 -13.759200 6.589339
13.946400 -13.759200 6.589339
13.993200 -13.759200 6.588192
14.040000 -13.759200 6.588192
14.086800 -13.759200 6.586928
14.133600 -13.759200 6.586928
14.180400 -13.759200 6.583663
14.227200 -13.759200 6.593878
14.274000 -13.759200 6.590127
14.320800 -13.759200 6.599823
14.367600 -13.759200 6.599823
14.414400 -13.759200 6.599823
14.461200 -13.759200 6.592930
14.508000 -13.759200 6.593831
14.554800 -13.759200 6.593831
14.601600 -13.759200 6.595852
14.648400 -13.759200 6.601366
14.695200 -13.759200 6.601366
14.742000 -13.759200 6.601366
14.788800 -13.759200 6.601366
14.835600 -13.759200 6.597333
14.882400 -13.759200 6.597333
14.929200 -13.759200 6.598320
14.976000 -13.759200 6.597333
15.022800 -13.759200 6.595831
15.069600 -13.759200 6.598320
15.116400 -13.759200 6.598951
15.163200 -13.759200 6.598320
15.210000 -13.759200 6.595831
15.256800 -13.759200 6.581446
15.303600 -13.759200 6.580559
15.350400 -13.759200 6.580559
15.397200 -13.759200 6.576632
15.444000 -13.759200 6.566670
15.490800 -13.759200 6.558051
15.537600 -13.759200 6.532574
15.584400 -13.759200 6.490379
15.631200 -13.759200 6.438740
16.146000 -13.759200 5.102312
16.192800 -13.759200 5.039436
16.239600 -13.759200 4.999977
16.286400 -13.759200 4.991457
16.333200 -13.759200 4.984816
16.380000 -13.759200 4.977737
16.426800 -13.759200 4.969063
16.473600 -13.759200 4.963621
16.520400 -13.759200 4.963552
16.567200 -13.759200 4.963621
16.614000 -13.759200 4.955024
16.660800 -13.759200 4.951536
16.707600 -13.759200 4.928273
16.754400 -13.759200 4.903409
16.801200 -13.759200 4.816607
16.848000 -13.759200 4.794947
18.158400 -13.759200 -8.078373
18.205200 -13.759200 -8.176129
18.252000 -13.759200 -8.176129
18.298800 -13.759200 -8.178721
18.345600 -13.759200 -8.178721
18.392400 -13.759200 -8.182023
18.439200 -13.759200 -8.183873
18.486000 -13.759200 -8.195348
18.532800 -13.759200 -8.195348
18.579600 -13.759200 0.000000
18.626400 -13.759200 0.000000
18.673200 -13.759200 0.000000
-18.720000 -13.712400 0.000000
-18.673200 -13.712400 0.000000
-18.626400 -13.712400 0.000000
-18.579600 -13.712400 -7.818338
-18.532800 -13.712400 -7.817537
-18.486000 -13.712400 -7.812489
-18.439200 -13.712400 -7.817537
-18.392400 -13.712400 -7.817537
-18.345600 -13.712400 -7.812082
-18.298800 -13.712400 -7.810116
-18.252000 -13.712400 -7.812082
-18.205200 -13.712400 -7.810116
-18.158400 -13.712400 -7.789867
-18.111600 -13.712400 -7.781454
-18.064800 -13.712400 -7.782545
-18.018000 -13.712400 -7.787490
-17.971200 -13.712400 -7.787490
-17.924400 -13.712400 -7.787490
-17.877600 -13.712400 -7.787490
-17.830800 -13.712400 -7.830560
-17.784000 -13.712400 -7.849763
-17.737200 -13.712400 -7.830560
-17.690400 -13.712400 -7.839896
-17.643600 -13.712400 -7.839896
-17.596800 -13.712400 -7.839896
-17.550000 -13.712400 -7.843698
-17.503200 -13.712400 -7.839896
-17.456400 -13.712400 -7.829010
-17.409600 -13.712400 -7.837093
-17.362800 -13.712400 -7.828037
-17.316000 -13.712400 -7.822712
-17.269200 -13.712400 -7.813881
-17.222400 -13.712400 -7.802264
-17.175600 -13.712400 -7.785539
-17.128800 -13.712400 -7.772519
-17.082000 -13.712400 -7.761153
-17.035200 -13.712400 -7.734952
-16.988400 -13.712400 -7.627613
-16.941600 -13.712400 -7.583239
-16.520400 -13.712400 -6.287180
-16.473600 -13.712400 -6.287180
-15.678000 -13.712400 4.913568
-15.631200 -13.712400 4.950111
-15.584400 -13.712400 4.962463
-15.537600 -13.712400 4.982497
-15.490800 -13.712400 5.003048
-15.444000 -13.712400 5.022821
-15.397200 -13.712400 5.050974
-15.350400 -13.712400 5.068890
-15.303600 -13.712400 5.085207
-15.256800 -13.712400 5.099493
-15.210000 -13.712400 5.132975
-15.163200 -13.712400 5.186339
-14.648400 -13.712400 6.598208
-14.601600 -13.712400 6.635142
-14.554800 -13.712400 6.662152
-14.508000 -13.712400 6.665261
-14.461200 -13.712400 6.674381
-14.414400 -13.712400 6.682799
-14.367600 -13.712400 6.684203
-14.320800 -13.712400 6.686326
-14.274000 -13.712400 6.691050
-14.227200 -13.712400 6.686326
-14.180400 -13.712400 6.685897
-14.133600 -13.712400 6.683472
-14.086800 -13.712400 6.681137
-14.040000 -13.712400 6.681122
-13.993200 -13.712400 6.681122
-13.946400 -13.712400 6.686121
-13.899600 -13.712400 6.691942
-13.852800 -13.712400 6.686541
-13.806000 -13.712400 6.693209
-13.759200 -13.712400 6.698984
-13.712400 -13.712400 6.693209
-13.665600 -13.712400 6.694639
-13.618800 -13.712400 6.687463
-13.572000 -13.712400 6.686541
-13.525200 -13.712400 6.687463
-13.478400 -13.712400 6.689417
-13.431600 -13.712400 6.689417
-13.384800 -13.712400 6.691954
-13.338000 -13.712400 6.692911
-13.291200 -13.712400 6.691886
-13.244400 -13.712400 6.689417
-13.197600 -13.712400 6.688600
-13.150800 -13.712400 6.683250
-13.104000 -13.712400 6.683250
-13.057200 -13.712400 6.683250
-13.010400 -13.712400 6.683250
-12.963600 -13.712400 6.680846
-12.916800 -13.712400 6.683250
-12.870000 -13.712400 6.686684
-12.823200 -13.712400 6.691205
-12.776400 -13.712400 6.698911
-12.729600 -13.712400 6.708123
-12.682800 -13.712400 6.720859
-12.636000 -13.712400 6.752515
-12.589200 -13.712400 6.779274
-9.640800 -13.712400 12.805427
-9.594000 -13.712400 8.008899
-9.547200 -13.712400 7.902252
-9.500400 -13.712400 7.825525
-9.453600 -13.712400 7.846781
-9.406800 -13.712400 7.795336
-9.360000 -13.712400 7.741400
-9.313200 -13.712400 7.741400
-9.266400 -13.712400 7.715952
-9.219600 -13.712400 7.642079
-9.172800 -13.712400 7.616573
-9.126000 -13.712400 7.552250
-9.079200 -13.712400 7.490245
-9.032400 -13.712400 7.459180
-8.985600 -13.712400 7.428654
-8.938800 -13.712400 7.405955
-8.892000 -13.712400 7.427021
-8.845200 -13.712400 7.404540
-8.798400 -13.712400 7.376966
-8.751600 -13.712400 7.327779
-8.704800 -13.712400 7.275133
-8.658000 -13.712400 7.241033
-8.611200 -13.712400 7.206236
-8.564400 -13.712400 7.181866
-8.517600 -13.712400 7.175662
-8.470800 -13.712400 7.185874
-8.424000 -13.712400 7.163879
-8.377200 -13.712400 7.082428
-8.330400 -13.712400 7.034802
-8.283600 -13.712400 7.028740
-8.236800 -13.712400 6.990779
-8.190000 -13.712400 6.939250
-8.143200 -13.712400 6.908481
-8.096400 -13.712400 6.890965
-8.049600 -13.712400 6.873835
-8.002800 -13.712400 6.799832
-7.956000 -13.712400 6.775074
-7.909200 -13.712400 6.764105
-7.862400 -13.712400 6.764105
-7.815600 -13.712400 6.776450
-7.768800 -13.712400 6.776450
-7.722000 -13.712400 6.759914
-7.675200 -13.712400 6.701947
-7.628400 -13.712400 6.669545
-7.581600 -13.712400 6.628138
-7.534800 -13.712400 6.613907
-7.488000 -13.712400 6.600806
-7.441200 -13.712400 6.572668
-7.394400 -13.712400 6.564713
-7.347600 -13.712400 6.553354
-7.300800 -13.712400 6.549284
-7.254000 -13.712400 6.535957
-7.207200 -13.712400 6.532542
-7.160400 -13.712400 6.520929
-7.113600 -13.712400 6.499775
-7.066800 -13.712400 6.507535
-7.020000 -13.712400 6.485405
-6.973200 -13.712400 6.466583
-6.926400 -13.712400 6.457555
-6.879600 -13.712400 6.447629
-6.832800 -13.712400 6.423291
-6.786000 -13.712400 6.413800
-6.739200 -13.712400 6.413800
-6.692400 -13.712400 6.411622
-6.645600 -13.712400 6.413800
-6.598800 -13.712400 6.423291
-6.552000 -13.712400 6.413460
-6.505200 -13.712400 6.402728
-6.458400 -13.712400 6.376106
-6.411600 -13.712400 6.326737
-6.364800 -13.712400 6.320146
-6.318000 -13.712400 6.303788
-6.271200 -13.712400 6.292645
-6.224400 -13.712400 6.298200
-6.177600 -13.712400 6.293121
-6.130800 -13.712400 6.291832
-6.084000 -13.712400 6.282319
-6.037200 -13.712400 6.278515
-5.990400 -13.712400 6.251597
-5.943600 -13.712400 6.228507
-5.896800 -13.712400 6.218544
-5.850000 -13.712400 6.193159
-5.803200 -13.712400 6.174466
-5.756400 -13.712400 6.156397
-5.709600 -13.712400 6.130323
-5.662800 -13.712400 6.114646
-5.616000 -13.712400 6.125806
-5.569200 -13.712400 6.108086
-5.522400 -13.712400 6.114325
-5.475600 -13.712400 6.114325
-5.428800 -13.712400 6.111335
-5.382000 -13.712400 6.105631
-5.335200 -13.712400 6.086806
-5.288400 -13.712400 6.059383
-5.241600 -13.712400 6.037373
-5.194800 -13.712400 6.024133
-5.148000 -13.712400 6.010685
-5.101200 -13.712400 6.006578
-5.054400 -13.712400 6.008927
-5.007600 -13.712400 6.008927
-4.960800 -13.712400 6.010685
-4.914000 -13.712400 6.008034
-4.867200 -13.712400 6.012303
-4.820400 -13.712400 6.008927
-4.773600 -13.712400 6.026925
-4.726800 -13.712400 6.017376
-4.680000 -13.712400 6.017376
-4.633200 -13.712400 6.013967
-4.586400 -13.712400 6.024969
-4.539600 -13.712400 6.013760
-4.492800 -13.712400 6.013967
-4.446000 -13.712400 6.013760
-4.399200 -13.712400 5.996783
-4.352400 -13.712400 5.979920
-4.305600 -13.712400 5.966641
-4.258800 -13.712400 5.952420
-4.212000 -13.712400 5.929350
-4.165200 -13.712400 5.905013
-4.118400 -13.712400 5.898593
-4.071600 -13.712400 5.879449
-4.024800 -13.712400 5.863115
-3.978000 -13.712400 5.843162
-3.931200 -13.712400 5.836682
-3.884400 -13.712400 5.817053
-3.837600 -13.712400 5.789286
-3.790800 -13.712400 5.789286
-3.744000 -13.712400 5.796511
-3.697200 -13.712400 5.809256
-3.650400 -13.712400 5.819031
-3.603600 -13.712400 5.820610
-3.556800 -13.712400 5.850397
-3.510000 -13.712400 5.863416
-3.463200 -13.712400 5.863416
-3.416400 -13.712400 5.866539
-3.369600 -13.712400 5.829984
-3.322800 -13.712400 5.803006
-3.276000 -13.712400 5.794015
-3.229200 -13.712400 5.791042
-3.182400 -13.712400 5.779362
-3.135600 -13.712400 5.780223
-3.088800 -13.712400 5.791042
-3.042000 -13.712400 5.794015
-2.995200 -13.712400 5.792224
-2.948400 -13.712400 5.792224
-2.901600 -13.712400 5.791422
-2.854800 -13.712400 5.795397
-2.808000 -13.712400 5.806973
-2.761200 -13.712400 5.806973
-2.714400 -13.712400 5.816800
-2.667600 -13.712400 5.827566
-2.620800 -13.712400 5.826054
-2.574000 -13.712400 5.853184
-2.527200 -13.712400 5.878317
-2.480400 -13.712400 5.884022
-2.433600 -13.712400 5.884022
-2.386800 -13.712400 5.883184
-2.340000 -13.712400 5.882535
-2.293200 -13.712400 5.882535
-2.246400 -13.712400 5.852078
-2.199600 -13.712400 5.838548
-2.152800 -13.712400 5.806416
-2.106000 -13.712400 5.806416
-2.059200 -13.712400 5.824801
-2.012400 -13.712400 5.824801
-1.965600 -13.712400 5.825195
-1.918800 -13.712400 5.805343
-1.872000 -13.712400 5.805343
-1.825200 -13.712400 5.824801
-1.778400 -13.712400 5.805343
-1.731600 -13.712400 5.792080
-1.684800 -13.712400 5.792080
-1.638000 -13.712400 5.791887
-1.591200 -13.712400 5.785911
-1.544400 -13.712400 5.791887
-1.497600 -13.712400 5.819642
-1.450800 -13.712400 5.836352
-1.404000 -13.712400 5.841198
-1.357200 -13.712400 5.848039
-1.310400 -13.712400 5.867524
-1.263600 -13.712400 5.883859
-1.216800 -13.712400 5.883859
-1.170000 -13.712400 5.870135
-1.123200 -13.712400 5.874159
-1.076400 -13.712400 5.889786
-1.029600 -13.712400 5.883859
-0.982800 -13.712400 5.871681
-0.936000 -13.712400 5.864966
-0.889200 -13.712400 5.847055
-0.842400 -13.712400 5.854640
-0.795600 -13.712400 5.851450
-0.748800 -13.712400 5.847055
-0.702000 -13.712400 5.847055
-0.655200 -13.712400 5.847055
-0.608400 -13.712400 5.868510
-0.561600 -13.712400 5.871755
-0.514800 -13.712400 5.879358
-0.468000 -13.712400 5.879358
-0.421200 -13.712400 5.881267
-0.374400 -13.712400 5.881267
-0.327600 -13.712400 5.893926
-0.280800 -13.712400 5.911391
-0.234000 -13.712400 5.909225
-0.187200 -13.712400 5.911391
-0.140400 -13.712400 5.924378
-0.093600 -13.712400 5.928466
-0.046800 -13.712400 5.943943
0.000000 -13.712400 5.959492
0.046800 -13.712400 5.977691
0.093600 -13.712400 5.987092
0.140400 -13.712400 5.979097
0.187200 -13.712400 5.959492
0.234000 -13.712400 5.959430
0.280800 -13.712400 5.957091
0.327600 -13.712400 5.946216
0.374400 -13.712400 5.941850
0.421200 -13.712400 5.938900
0.468000 -13.712400 5.946216
0.514800 -13.712400 5.938854
0.561600 -13.712400 5.938900
0.608400 -13.712400 5.943433
0.655200 -13.712400 5.969938
0.702000 -13.712400 5.969938
0.748800 -13.712400 5.982563
0.795600 -13.712400 5.992785
0.842400 -13.712400 6.005165
0.889200 -13.712400 6.009834
0.936000 -13.712400 6.015622
0.982800 -13.712400 6.011926
1.029600 -13.712400 6.018754
1.076400 -13.712400 6.015622
1.123200 -13.712400 6.032458
1.170000 -13.712400 6.042724
1.216800 -13.712400 6.066347
1.263600 -13.712400 6.098332
1.310400 -13.712400 6.119223
1.357200 -13.712400 6.138011
1.404000 -13.712400 6.164159
1.450800 -13.712400 6.172175
1.497600 -13.712400 6.164396
1.544400 -13.712400 6.164159
1.591200 -13.712400 6.164396
1.638000 -13.712400 6.190157
1.684800 -13.712400 6.190206
1.731600 -13.712400 6.202044
1.778400 -13.712400 6.212718
1.825200 -13.712400 6.220215
1.872000 -13.712400 6.220215
1.918800 -13.712400 6.222946
1.965600 -13.712400 6.234690
2.012400 -13.712400 6.248429
2.059200 -13.712400 6.270184
2.106000 -13.712400 6.275359
2.152800 -13.712400 6.292510
2.199600 -13.712400 6.296651
2.246400 -13.712400 6.299481
2.293200 -13.712400 6.299481
2.340000 -13.712400 6.302456
2.386800 -13.712400 6.309872
2.433600 -13.712400 6.311093
2.480400 -13.712400 6.351363
2.527200 -13.712400 6.355685
2.574000 -13.712400 6.357570
2.620800 -13.712400 6.361546
2.667600 -13.712400 6.377533
2.714400 -13.712400 6.400118
2.761200 -13.712400 6.419287
2.808000 -13.712400 6.448558
2.854800 -13.712400 6.453607
2.901600 -13.712400 6.448558
2.948400 -13.712400 6.453607
2.995200 -13.712400 6.475788
3.042000 -13.712400 6.480471
3.088800 -13.712400 6.494090
3.135600 -13.712400 6.480471
3.182400 -13.712400 6.498713
3.229200 -13.712400 6.514102
3.276000 -13.712400 6.533611
3.322800 -13.712400 6.541446
3.369600 -13.712400 6.592326
3.416400 -13.712400 6.638063
3.463200 -13.712400 6.676898
3.510000 -13.712400 6.681743
3.556800 -13.712400 6.697552
3.603600 -13.712400 6.706759
3.650400 -13.712400 6.730848
3.697200 -13.712400 6.734090
3.744000 -13.712400 6.750715
3.790800 -13.712400 6.784312
3.837600 -13.712400 6.809196
3.884400 -13.712400 6.849985
3.931200 -13.712400 6.857843
3.978000 -13.712400 6.857843
4.024800 -13.712400 6.869190
4.071600 -13.712400 6.849985
4.118400 -13.712400 6.848282
4.165200 -13.712400 6.869190
4.212000 -13.712400 6.888211
4.258800 -13.712400 6.901206
4.305600 -13.712400 6.931729
4.352400 -13.712400 6.969952
4.399200 -13.712400 7.033449
4.446000 -13.712400 7.061836
4.492800 -13.712400 7.084070
4.539600 -13.712400 7.097439
4.586400 -13.712400 7.129176
4.633200 -13.712400 7.157205
4.680000 -13.712400 7.166691
4.726800 -13.712400 7.217698
4.773600 -13.712400 7.217698
4.820400 -13.712400 7.269363
4.867200 -13.712400 7.308122
4.914000 -13.712400 7.349172
4.960800 -13.712400 7.374608
5.007600 -13.712400 7.397896
5.054400 -13.712400 7.431789
5.101200 -13.712400 7.482540
5.148000 -13.712400 7.512457
5.194800 -13.712400 7.530248
5.241600 -13.712400 7.579032
5.288400 -13.712400 7.620890
5.335200 -13.712400 7.700288
5.382000 -13.712400 7.733857
5.428800 -13.712400 7.779958
5.475600 -13.712400 7.826680
5.522400 -13.712400 7.846620
5.569200 -13.712400 7.864446
5.616000 -13.712400 7.924725
5.662800 -13.712400 8.000937
5.709600 -13.712400 8.113617
5.756400 -13.712400 8.126000
5.803200 -13.712400 8.151665
5.850000 -13.712400 8.224511
5.896800 -13.712400 8.245278
5.943600 -13.712400 8.370677
5.990400 -13.712400 8.516090
6.037200 -13.712400 8.541301
6.084000 -13.712400 8.614307
6.130800 -13.712400 8.622854
6.177600 -13.712400 8.661129
6.224400 -13.712400 8.755732
6.271200 -13.712400 8.904351
6.318000 -13.712400 29.382682
6.364800 -13.712400 29.388153
6.411600 -13.712400 29.393971
6.458400 -13.712400 29.397907
6.505200 -13.712400 29.401787
6.552000 -13.712400 29.404356
6.598800 -13.712400 29.404679
6.645600 -13.712400 29.407442
6.692400 -13.712400 29.407558
13.618800 -13.712400 6.741329
13.665600 -13.712400 6.666320
13.712400 -13.712400 6.654377
13.759200 -13.712400 6.620098
13.806000 -13.712400 6.611071
13.852800 -13.712400 6.598932
13.899600 -13.712400 6.594829
13.946400 -13.712400 6.594654
13.993200 -13.712400 6.590169
14.040000 -13.712400 6.589521
14.086800 -13.712400 6.586928
14.133600 -13.712400 6.586928
14.180400 -13.712400 6.583663
14.227200 -13.712400 6.590127
14.274000 -13.712400 6.593878
14.320800 -13.712400 6.600531
14.367600 -13.712400 6.599823
14.414400 -13.712400 6.600531
14.461200 -13.712400 6.596946
14.508000 -13.712400 6.592930
14.554800 -13.712400 6.593831
14.601600 -13.712400 6.593831
14.648400 -13.712400 6.595852
14.695200 -13.712400 6.601366
14.742000 -13.712400 6.595852
14.788800 -13.712400 6.594224
14.835600 -13.712400 6.594224
14.882400 -13.712400 6.587319
14.929200 -13.712400 6.597333
14.976000 -13.712400 6.588507
15.022800 -13.712400 6.582198
15.069600 -13.712400 6.588507
15.116400 -13.712400 6.588507
15.163200 -13.712400 6.587319
15.210000 -13.712400 6.580559
15.256800 -13.712400 6.576877
15.303600 -13.712400 6.580559
15.350400 -13.712400 6.586929
15.397200 -13.712400 6.580630
15.444000 -13.712400 6.576877
15.490800 -13.712400 6.576877
15.537600 -13.712400 6.563234
15.584400 -13.712400 6.538801
15.631200 -13.712400 6.490379
15.678000 -13.712400 6.433159
16.192800 -13.712400 5.045500
16.239600 -13.712400 5.003497
16.286400 -13.712400 4.994531
16.333200 -13.712400 4.985992
16.380000 -13.712400 4.982846
16.426800 -13.712400 4.977737
16.473600 -13.712400 4.970004
16.520400 -13.712400 4.970004
16.567200 -13.712400 4.977737
16.614000 -13.712400 4.970004
16.660800 -13.712400 4.965425
16.707600 -13.712400 4.954716
16.754400 -13.712400 4.922307
16.801200 -13.712400 4.897954
16.848000 -13.712400 4.816607
16.894800 -13.712400 4.758470
18.158400 -13.712400 -8.027545
18.205200 -13.712400 -8.058187
18.252000 -13.712400 -8.071280
18.298800 -13.712400 -8.078373
18.345600 -13.712400 -8.125434
18.392400 -13.712400 -8.176129
18.439200 -13.712400 -8.182023
18.486000 -13.712400 -8.199007
18.532800 -13.712400 -8.183873
18.579600 -13.712400 0.000000
18.626400 -13.712400 0.000000
18.673200 -13.712400 0.000000
-18.720000 -13.665600 0.000000
-18.673200 -13.665600 0.000000
-18.626400 -13.665600 0.000000
-18.579600 -13.665600 -7.825334
-18.532800 -13.665600 -7.822263
-18.486000 -13.665600 -7.818338
-18.439200 -13.665600 -7.828355
-18.392400 -13.665600 -7.822263
-18.345600 -13.665600 -7.817537
-18.298800 -13.665600 -7.822263
-18.252000 -13.665600 -7.852418
-18.205200 -13.665600 -7.838059
-18.158400 -13.665600 -7.838059
-18.111600 -13.665600 -7.830892
-18.064800 -13.665600 -7.830892
-18.018000 -13.665600 -7.832962
-17.971200 -13.665600 -7.832962
-17.924400 -13.665600 -7.830560
-17.877600 -13.665600 -7.829196
-17.830800 -13.665600 -7.832962
-17.784000 -13.665600 -7.862729
-17.737200 -13.665600 -7.859810
-17.690400 -13.665600 -7.849763
-17.643600 -13.665600 -7.844759
-17.596800 -13.665600 -7.844759
-17.550000 -13.665600 -7.859810
-17.503200 -13.665600 -7.844759
-17.456400 -13.665600 -7.838633
-17.409600 -13.665600 -7.837093
-17.362800 -13.665600 -7.822712
-17.316000 -13.665600 -7.820402
-17.269200 -13.665600 -7.813881
-17.222400 -13.665600 -7.793646
-17.175600 -13.665600 -7.761153
-17.128800 -13.665600 -7.749990
-17.082000 -13.665600 -7.735382
-17.035200 -13.665600 -7.676115
-16.988400 -13.665600 -7.598477
-15.724800 -13.665600 4.926369
-15.678000 -13.665600 4.953066
-15.631200 -13.665600 4.966709
-15.584400 -13.665600 4.982497
-15.537600 -13.665600 5.003048
-15.490800 -13.665600 5.022821
-15.444000 -13.665600 5.032381
-15.397200 -13.665600 5.058204
-15.350400 -13.665600 5.085207
-15.303600 -13.665600 5.099493
-15.256800 -13.665600 5.132975
-15.210000 -13.665600 5.176673
-15.163200 -13.665600 5.211461
-14.695200 -13.665600 6.602013
-14.648400 -13.665600 6.617912
-14.601600 -13.665600 6.654896
-14.554800 -13.665600 6.664226
-14.508000 -13.665600 6.668467
-14.461200 -13.665600 6.687254
-14.414400 -13.665600 6.688799
-14.367600 -13.665600 6.692410
-14.320800 -13.665600 6.688799
-14.274000 -13.665600 6.692530
-14.227200 -13.665600 6.688799
-14.180400 -13.665600 6.686326
-14.133600 -13.665600 6.686182
-14.086800 -13.665600 6.686121
-14.040000 -13.665600 6.685897
-13.993200 -13.665600 6.691942
-13.946400 -13.665600 6.693939
-13.899600 -13.665600 6.699333
-13.852800 -13.665600 6.699338
-13.806000 -13.665600 6.701174
-13.759200 -13.665600 6.702863
-13.712400 -13.665600 6.699783
-13.665600 -13.665600 6.699333
-13.618800 -13.665600 6.694974
-13.572000 -13.665600 6.693160
-13.525200 -13.665600 6.693160
-13.478400 -13.665600 6.693796
-13.431600 -13.665600 6.693796
-13.384800 -13.665600 6.694791
-13.338000 -13.665600 6.695440
-13.291200 -13.665600 6.698555
-13.244400 -13.665600 6.695109
-13.197600 -13.665600 6.694985
-13.150800 -13.665600 6.691886
-13.104000 -13.665600 6.691886
-13.057200 -13.665600 6.691205
-13.010400 -13.665600 6.691205
-12.963600 -13.665600 6.688706
-12.916800 -13.665600 6.690582
-12.870000 -13.665600 6.694116
-12.823200 -13.665600 6.696516
-12.776400 -13.665600 6.708375
-12.729600 -13.665600 6.723925
-12.682800 -13.665600 6.757356
-12.636000 -13.665600 6.769971
-9.640800 -13.665600 12.880214
-9.594000 -13.665600 8.082298
-9.547200 -13.665600 7.933445
-9.500400 -13.665600 7.879558
-9.453600 -13.665600 7.878528
-9.406800 -13.665600 7.849496
-9.360000 -13.665600 7.794176
-9.313200 -13.665600 7.760990
-9.266400 -13.665600 7.729295
-9.219600 -13.665600 7.654369
-9.172800 -13.665600 7.619332
-9.126000 -13.665600 7.574562
-9.079200 -13.665600 7.506619
-9.032400 -13.665600 7.473338
-8.985600 -13.665600 7.408995
-8.938800 -13.665600 7.397272
-8.892000 -13.665600 7.408995
-8.845200 -13.665600 7.395191
-8.798400 -13.665600 7.350751
-8.751600 -13.665600 7.297199
-8.704800 -13.665600 7.275133
-8.658000 -13.665600 7.220304
-8.611200 -13.665600 7.187441
-8.564400 -13.665600 7.169648
-8.517600 -13.665600 7.169648
-8.470800 -13.665600 7.175662
-8.424000 -13.665600 7.150334
-8.377200 -13.665600 7.062582
-8.330400 -13.665600 7.028338
-8.283600 -13.665600 7.011958
-8.236800 -13.665600 6.970037
-8.190000 -13.665600 6.937068
-8.143200 -13.665600 6.901350
-8.096400 -13.665600 6.886364
-8.049600 -13.665600 6.827111
-8.002800 -13.665600 6.804152
-7.956000 -13.665600 6.775074
-7.909200 -13.665600 6.766358
-7.862400 -13.665600 6.764105
-7.815600 -13.665600 6.775074
-7.768800 -13.665600 6.768709
-7.722000 -13.665600 6.758842
-7.675200 -13.665600 6.701947
-7.628400 -13.665600 6.672377
-7.581600 -13.665600 6.641429
-7.534800 -13.665600 6.613907
-7.488000 -13.665600 6.581863
-7.441200 -13.665600 6.578850
-7.394400 -13.665600 6.572668
-7.347600 -13.665600 6.553354
-7.300800 -13.665600 6.549284
-7.254000 -13.665600 6.540317
-7.207200 -13.665600 6.535957
-7.160400 -13.665600 6.530454
-7.113600 -13.665600 6.514994
-7.066800 -13.665600 6.535957
-7.020000 -13.665600 6.530454
-6.973200 -13.665600 6.485405
-6.926400 -13.665600 6.479785
-6.879600 -13.665600 6.458635
-6.832800 -13.665600 6.438889
-6.786000 -13.665600 6.414043
-6.739200 -13.665600 6.411622
-6.692400 -13.665600 6.410675
-6.645600 -13.665600 6.410675
-6.598800 -13.665600 6.413800
-6.552000 -13.665600 6.402728
-6.505200 -13.665600 6.382284
-6.458400 -13.665600 6.362558
-6.411600 -13.665600 6.320146
-6.364800 -13.665600 6.293121
-6.318000 -13.665600 6.292645
-6.271200 -13.665600 6.274229
-6.224400 -13.665600 6.282319
-6.177600 -13.665600 6.293121
-6.130800 -13.665600 6.284265
-6.084000 -13.665600 6.278515
-6.037200 -13.665600 6.270800
-5.990400 -13.665600 6.243255
-5.943600 -13.665600 6.222644
-5.896800 -13.665600 6.193159
-5.850000 -13.665600 6.183960
-5.803200 -13.665600 6.127675
-5.756400 -13.665600 6.130122
-5.709600 -13.665600 6.102143
-5.662800 -13.665600 6.084227
-5.616000 -13.665600 6.096734
-5.569200 -13.665600 6.084227
-5.522400 -13.665600 6.087442
-5.475600 -13.665600 6.111335
-5.428800 -13.665600 6.087442
-5.382000 -13.665600 6.086806
-5.335200 -13.665600 6.074715
-5.288400 -13.665600 6.059383
-5.241600 -13.665600 6.045612
-5.194800 -13.665600 6.035854
-5.148000 -13.665600 6.027554
-5.101200 -13.665600 6.010685
-5.054400 -13.665600 6.010685
-5.007600 -13.665600 6.008927
-4.960800 -13.665600 6.008034
-4.914000 -13.665600 5.993927
-4.867200 -13.665600 6.006578
-4.820400 -13.665600 5.994939
-4.773600 -13.665600 6.012303
-4.726800 -13.665600 6.013967
-4.680000 -13.665600 6.013967
-4.633200 -13.665600 6.013967
-4.586400 -13.665600 6.024969
-4.539600 -13.665600 6.013760
-4.492800 -13.665600 6.013760
-4.446000 -13.665600 6.011940
-4.399200 -13.665600 5.984578
-4.352400 -13.665600 5.979920
-4.305600 -13.665600 5.966641
-4.258800 -13.665600 5.954757
-4.212000 -13.665600 5.950064
-4.165200 -13.665600 5.908714
-4.118400 -13.665600 5.904703
-4.071600 -13.665600 5.899197
-4.024800 -13.665600 5.853060
-3.978000 -13.665600 5.831915
-3.931200 -13.665600 5.830305
-3.884400 -13.665600 5.808467
-3.837600 -13.665600 5.789286
-3.790800 -13.665600 5.789286
-3.744000 -13.665600 5.798601
-3.697200 -13.665600 5.820610
-3.650400 -13.665600 5.839238
-3.603600 -13.665600 5.852440
-3.556800 -13.665600 5.858516
-3.510000 -13.665600 5.883851
-3.463200 -13.665600 5.880277
-3.416400 -13.665600 5.880277
-3.369600 -13.665600 5.845394
-3.322800 -13.665600 5.804780
-3.276000 -13.665600 5.794015
-3.229200 -13.665600 5.791042
-3.182400 -13.665600 5.777708
-3.135600 -13.665600 5.779362
-3.088800 -13.665600 5.791042
-3.042000 -13.665600 5.795384
-2.995200 -13.665600 5.795384
-2.948400 -13.665600 5.798968
-2.901600 -13.665600 5.792224
-2.854800 -13.665600 5.795397
-2.808000 -13.665600 5.801846
-2.761200 -13.665600 5.801846
-2.714400 -13.665600 5.809018
-2.667600 -13.665600 5.816800
-2.620800 -13.665600 5.811910
-2.574000 -13.665600 5.842466
-2.527200 -13.665600 5.866536
-2.480400 -13.665600 5.880737
-2.433600 -13.665600 5.882535
-2.386800 -13.665600 5.878317
-2.340000 -13.665600 5.877368
-2.293200 -13.665600 5.873881
-2.246400 -13.665600 5.848503
-2.199600 -13.665600 5.806511
-2.152800 -13.665600 5.789950
-2.106000 -13.665600 5.789950
-2.059200 -13.665600 5.789950
-2.012400 -13.665600 5.791716
-1.965600 -13.665600 5.806416
-1.918800 -13.665600 5.797406
-1.872000 -13.665600 5.805343
-1.825200 -13.665600 5.798769
-1.778400 -13.665600 5.805343
-1.731600 -13.665600 5.797406
-1.684800 -13.665600 5.797406
-1.638000 -13.665600 5.792080
-1.591200 -13.665600 5.785911
-1.544400 -13.665600 5.785911
-1.497600 -13.665600 5.805079
-1.450800 -13.665600 5.837801
-1.404000 -13.665600 5.844318
-1.357200 -13.665600 5.855136
-1.310400 -13.665600 5.872736
-1.263600 -13.665600 5.888091
-1.216800 -13.665600 5.889786
-1.170000 -13.665600 5.888091
-1.123200 -13.665600 5.883859
-1.076400 -13.665600 5.888288
-1.029600 -13.665600 5.883859
-0.982800 -13.665600 5.874159
-0.936000 -13.665600 5.864966
-0.889200 -13.665600 5.844148
-0.842400 -13.665600 5.847984
-0.795600 -13.665600 5.827704
-0.748800 -13.665600 5.825643
-0.702000 -13.665600 5.827704
-0.655200 -13.665600 5.830115
-0.608400 -13.665600 5.847055
-0.561600 -13.665600 5.869020
-0.514800 -13.665600 5.870016
-0.468000 -13.665600 5.870016
-0.421200 -13.665600 5.881267
-0.374400 -13.665600 5.879195
-0.327600 -13.665600 5.879195
-0.280800 -13.665600 5.893926
-0.234000 -13.665600 5.881267
-0.187200 -13.665600 5.894007
-0.140400 -13.665600 5.923636
-0.093600 -13.665600 5.923636
-0.046800 -13.665600 5.942937
0.000000 -13.665600 5.975043
0.046800 -13.665600 5.979097
0.093600 -13.665600 5.999136
0.140400 -13.665600 5.994890
0.187200 -13.665600 5.972357
0.234000 -13.665600 5.963993
0.280800 -13.665600 5.950569
0.327600 -13.665600 5.941850
0.374400 -13.665600 5.938854
0.421200 -13.665600 5.931944
0.468000 -13.665600 5.934700
0.514800 -13.665600 5.931944
0.561600 -13.665600 5.934700
0.608400 -13.665600 5.931944
0.655200 -13.665600 5.969938
0.702000 -13.665600 5.969938
0.748800 -13.665600 5.985196
0.795600 -13.665600 5.998744
0.842400 -13.665600 6.005165
0.889200 -13.665600 6.009834
0.936000 -13.665600 6.015622
0.982800 -13.665600 6.003114
1.029600 -13.665600 6.015495
1.076400 -13.665600 6.014313
1.123200 -13.665600 6.032458
1.170000 -13.665600 6.042724
1.216800 -13.665600 6.069109
1.263600 -13.665600 6.134407
1.310400 -13.665600 6.138011
1.357200 -13.665600 6.164159
1.404000 -13.665600 6.172175
1.450800 -13.665600 6.173470
1.497600 -13.665600 6.172175
1.544400 -13.665600 6.164396
1.591200 -13.665600 6.166694
1.638000 -13.665600 6.190206
1.684800 -13.665600 6.192221
1.731600 -13.665600 6.202701
1.778400 -13.665600 6.220215
1.825200 -13.665600 6.222946
1.872000 -13.665600 6.222946
1.918800 -13.665600 6.234690
1.965600 -13.665600 6.236652
2.012400 -13.665600 6.250301
2.059200 -13.665600 6.270184
2.106000 -13.665600 6.275359
2.152800 -13.665600 6.294114
2.199600 -13.665600 6.296807
2.246400 -13.665600 6.299481
2.293200 -13.665600 6.299481
2.340000 -13.665600 6.304026
2.386800 -13.665600 6.311093
2.433600 -13.665600 6.319438
2.480400 -13.665600 6.362091
2.527200 -13.665600 6.361546
2.574000 -13.665600 6.375149
2.620800 -13.665600 6.381538
2.667600 -13.665600 6.400118
2.714400 -13.665600 6.415530
2.761200 -13.665600 6.435316
2.808000 -13.665600 6.464428
2.854800 -13.665600 6.468681
2.901600 -13.665600 6.468681
2.948400 -13.665600 6.472847
2.995200 -13.665600 6.478315
3.042000 -13.665600 6.484205
3.088800 -13.665600 6.496580
3.135600 -13.665600 6.494090
3.182400 -13.665600 6.498713
3.229200 -13.665600 6.510534
3.276000 -13.665600 6.522968
3.322800 -13.665600 6.541772
3.369600 -13.665600 6.577691
3.416400 -13.665600 6.619788
3.463200 -13.665600 6.676898
3.510000 -13.665600 6.680334
3.556800 -13.665600 6.698505
3.603600 -13.665600 6.709098
3.650400 -13.665600 6.730246
3.697200 -13.665600 6.738616
3.744000 -13.665600 6.750975
3.790800 -13.665600 6.793196
3.837600 -13.665600 6.849985
3.884400 -13.665600 6.857843
3.931200 -13.665600 6.871429
3.978000 -13.665600 6.872893
4.024800 -13.665600 6.872893
4.071600 -13.665600 6.872410
4.118400 -13.665600 6.872905
4.165200 -13.665600 6.892552
4.212000 -13.665600 6.922789
4.258800 -13.665600 6.922789
4.305600 -13.665600 6.931729
4.352400 -13.665600 6.975563
4.399200 -13.665600 7.013095
4.446000 -13.665600 7.039405
4.492800 -13.665600 7.054411
4.539600 -13.665600 7.063416
4.586400 -13.665600 7.084070
4.633200 -13.665600 7.145668
4.680000 -13.665600 7.157205
4.726800 -13.665600 7.175689
4.773600 -13.665600 7.180214
4.820400 -13.665600 7.260146
4.867200 -13.665600 7.269363
4.914000 -13.665600 7.309804
4.960800 -13.665600 7.349602
5.007600 -13.665600 7.395353
5.054400 -13.665600 7.398044
5.101200 -13.665600 7.444972
5.148000 -13.665600 7.482540
5.194800 -13.665600 7.530248
5.241600 -13.665600 7.572705
5.288400 -13.665600 7.607306
5.335200 -13.665600 7.642413
5.382000 -13.665600 7.726089
5.428800 -13.665600 7.763405
5.475600 -13.665600 7.811221
5.522400 -13.665600 7.833609
5.569200 -13.665600 7.859476
5.616000 -13.665600 7.924725
5.662800 -13.665600 7.996826
5.709600 -13.665600 8.044330
5.756400 -13.665600 8.114341
5.803200 -13.665600 8.126000
5.850000 -13.665600 8.217249
5.896800 -13.665600 8.229504
5.943600 -13.665600 8.273768
5.990400 -13.665600 8.516090
6.037200 -13.665600 8.541301
6.084000 -13.665600 8.622854
6.130800 -13.665600 8.622854
6.177600 -13.665600 8.675174
6.224400 -13.665600 8.722799
6.271200 -13.665600 8.895509
6.318000 -13.665600 29.383368
6.364800 -13.665600 29.393971
6.411600 -13.665600 29.400413
6.458400 -13.665600 29.404433
6.505200 -13.665600 29.405489
6.552000 -13.665600 29.407442
6.598800 -13.665600 29.407771
6.645600 -13.665600 29.412086
6.692400 -13.665600 29.416108
13.665600 -13.665600 6.687908
13.712400 -13.665600 6.660850
13.759200 -13.665600 6.635120
13.806000 -13.665600 6.622324
13.852800 -13.665600 6.610035
13.899600 -13.665600 6.600075
13.946400 -13.665600 6.599906
13.993200 -13.665600 6.599178
14.040000 -13.665600 6.597657
14.086800 -13.665600 6.594829
14.133600 -13.665600 6.590169
14.180400 -13.665600 6.599178
14.227200 -13.665600 6.602427
14.274000 -13.665600 6.602427
14.320800 -13.665600 6.602812
14.367600 -13.665600 6.602812
14.414400 -13.665600 6.602812
14.461200 -13.665600 6.602812
14.508000 -13.665600 6.597992
14.554800 -13.665600 6.597992
14.601600 -13.665600 6.596946
14.648400 -13.665600 6.597992
14.695200 -13.665600 6.599153
14.742000 -13.665600 6.597992
14.788800 -13.665600 6.594224
14.835600 -13.665600 6.591480
14.882400 -13.665600 6.582926
14.929200 -13.665600 6.591480
14.976000 -13.665600 6.587319
15.022800 -13.665600 6.587119
15.069600 -13.665600 6.591480
15.116400 -13.665600 6.591480
15.163200 -13.665600 6.588561
15.210000 -13.665600 6.593266
15.256800 -13.665600 6.593266
15.303600 -13.665600 6.601876
15.350400 -13.665600 6.603342
15.397200 -13.665600 6.601876
15.444000 -13.665600 6.597784
15.490800 -13.665600 6.597784
15.537600 -13.665600 6.577318
15.584400 -13.665600 6.556372
15.631200 -13.665600 6.542620
15.678000 -13.665600 6.507857
16.239600 -13.665600 5.015347
16.286400 -13.665600 4.999418
16.333200 -13.665600 4.986537
16.380000 -13.665600 4.984816
16.426800 -13.665600 4.984467
16.473600 -13.665600 4.979719
16.520400 -13.665600 4.977737
16.567200 -13.665600 4.979719
16.614000 -13.665600 4.975512
16.660800 -13.665600 4.975512
16.707600 -13.665600 4.958057
16.754400 -13.665600 4.939591
16.801200 -13.665600 4.920359
16.848000 -13.665600 4.880191
16.894800 -13.665600 4.812993
16.941600 -13.665600 4.673412
18.205200 -13.665600 -8.048228
18.252000 -13.665600 -8.058187
18.298800 -13.665600 -8.078075
18.345600 -13.665600 -8.096839
18.392400 -13.665600 -8.165725
18.439200 -13.665600 -8.178721
18.486000 -13.665600 -8.183873
18.532800 -13.665600 -8.182023
18.579600 -13.665600 0.000000
18.626400 -13.665600 0.000000
18.673200 -13.665600 0.000000
-18.720000 -13.618800 0.000000
-18.673200 -13.618800 0.000000
-18.626400 -13.618800 0.000000
-18.579600 -13.618800 -7.818338
-18.532800 -13.618800 -7.818338
-18.486000 -13.618800 -7.812489
-18.439200 -13.618800 -7.822263
-18.392400 -13.618800 -7.822263
-18.345600 -13.618800 -7.852418
-18.298800 -13.618800 -7.853003
-18.252000 -13.618800 -7.868359
-18.205200 -13.618800 -7.865163
-18.158400 -13.618800 -7.868359
-18.111600 -13.618800 -7.854455
-18.064800 -13.618800 -7.858831
-18.018000 -13.618800 -7.858831
-17.971200 -13.618800 -7.869488
-17.924400 -13.618800 -7.830892
-17.877600 -13.618800 -7.832962
-17.830800 -13.618800 -7.858831
-17.784000 -13.618800 -7.878339
-17.737200 -13.618800 -7.862729
-17.690400 -13.618800 -7.860997
-17.643600 -13.618800 -7.860997
-17.596800 -13.618800 -7.860997
-17.550000 -13.618800 -7.860818
-17.503200 -13.618800 -7.859810
-17.456400 -13.618800 -7.839896
-17.409600 -13.618800 -7.838633
-17.362800 -13.618800 -7.826841
-17.316000 -13.618800 -7.821632
-17.269200 -13.618800 -7.814196
-17.222400 -13.618800 -7.793646
-17.175600 -13.618800 -7.741388
-17.128800 -13.618800 -7.738983
-17.082000 -13.618800 -7.641273
-17.035200 -13.618800 -7.583239
-15.724800 -13.618800 4.937028
-15.678000 -13.618800 4.966709
-15.631200 -13.618800 4.981354
-15.584400 -13.618800 5.008681
-15.537600 -13.618800 5.022821
-15.490800 -13.618800 5.038330
-15.444000 -13.618800 5.054568
-15.397200 -13.618800 5.079944
-15.350400 -13.618800 5.096207
-15.303600 -13.618800 5.132712
-15.256800 -13.618800 5.170596
-15.210000 -13.618800 5.211461
-14.695200 -13.618800 6.617912
-14.648400 -13.618800 6.637852
-14.601600 -13.618800 6.662776
-14.554800 -13.618800 6.667711
-14.508000 -13.618800 6.684813
-14.461200 -13.618800 6.693505
-14.414400 -13.618800 6.694983
-14.367600 -13.618800 6.695914
-14.320800 -13.618800 6.694983
-14.274000 -13.618800 6.695914
-14.227200 -13.618800 6.695914
-14.180400 -13.618800 6.694983
-14.133600 -13.618800 6.693939
-14.086800 -13.618800 6.693939
-14.040000 -13.618800 6.693939
-13.993200 -13.618800 6.699338
-13.946400 -13.618800 6.699338
-13.899600 -13.618800 6.701390
-13.852800 -13.618800 6.701390
-13.806000 -13.618800 6.701638
-13.759200 -13.618800 6.702863
-13.712400 -13.618800 6.701390
-13.665600 -13.618800 6.699333
-13.618800 -13.618800 6.697178
-13.572000 -13.618800 6.694974
-13.525200 -13.618800 6.693796
-13.478400 -13.618800 6.694791
-13.431600 -13.618800 6.694791
-13.384800 -13.618800 6.695440
-13.338000 -13.618800 6.698555
-13.291200 -13.618800 6.699415
-13.244400 -13.618800 6.695440
-13.197600 -13.618800 6.695440
-13.150800 -13.618800 6.694985
-13.104000 -13.618800 6.694116
-13.057200 -13.618800 6.694985
-13.010400 -13.618800 6.694985
-12.963600 -13.618800 6.694985
-12.916800 -13.618800 6.696516
-12.870000 -13.618800 6.698471
-12.823200 -13.618800 6.708375
-12.776400 -13.618800 6.724173
-12.729600 -13.618800 6.730524
-12.682800 -13.618800 6.759783
-9.594000 -13.618800 8.258367
-9.547200 -13.618800 7.994464
-9.500400 -13.618800 7.932672
-9.453600 -13.618800 7.902252
-9.406800 -13.618800 7.891566
-9.360000 -13.618800 7.846781
-9.313200 -13.618800 7.794770
-9.266400 -13.618800 7.751809
-9.219600 -13.618800 7.704396
-9.172800 -13.618800 7.629652
-9.126000 -13.618800 7.574562
-9.079200 -13.618800 7.513821
-9.032400 -13.618800 7.489152
-8.985600 -13.618800 7.408995
-8.938800 -13.618800 7.391205
-8.892000 -13.618800 7.397272
-8.845200 -13.618800 7.390077
-8.798400 -13.618800 7.329083
-8.751600 -13.618800 7.290922
-8.704800 -13.618800 7.245187
-8.658000 -13.618800 7.220304
-8.611200 -13.618800 7.187441
-8.564400 -13.618800 7.152669
-8.517600 -13.618800 7.150334
-8.470800 -13.618800 7.162352
-8.424000 -13.618800 7.108323
-8.377200 -13.618800 7.037727
-8.330400 -13.618800 7.012850
-8.283600 -13.618800 7.000488
-8.236800 -13.618800 6.988474
-8.190000 -13.618800 6.946597
-8.143200 -13.618800 6.922241
-8.096400 -13.618800 6.901350
-8.049600 -13.618800 6.886364
-8.002800 -13.618800 6.808426
-7.956000 -13.618800 6.766358
-7.909200 -13.618800 6.764105
-7.862400 -13.618800 6.759914
-7.815600 -13.618800 6.766358
-7.768800 -13.618800 6.758842
-7.722000 -13.618800 6.734831
-7.675200 -13.618800 6.701947
-7.628400 -13.618800 6.686603
-7.581600 -13.618800 6.650667
-7.534800 -13.618800 6.644703
-7.488000 -13.618800 6.628138
-7.441200 -13.618800 6.609285
-7.394400 -13.618800 6.581674
-7.347600 -13.618800 6.577082
-7.300800 -13.618800 6.570209
-7.254000 -13.618800 6.549284
-7.207200 -13.618800 6.545579
-7.160400 -13.618800 6.540428
-7.113600 -13.618800 6.540428
-7.066800 -13.618800 6.553000
-7.020000 -13.618800 6.548660
-6.973200 -13.618800 6.540428
-6.926400 -13.618800 6.485405
-6.879600 -13.618800 6.475831
-6.832800 -13.618800 6.452252
-6.786000 -13.618800 6.423291
-6.739200 -13.618800 6.413800
-6.692400 -13.618800 6.411622
-6.645600 -13.618800 6.423291
-6.598800 -13.618800 6.438889
-6.552000 -13.618800 6.410675
-6.505200 -13.618800 6.381325
-6.458400 -13.618800 6.362558
-6.411600 -13.618800 6.320146
-6.364800 -13.618800 6.278063
-6.318000 -13.618800 6.268908
-6.271200 -13.618800 6.260464
-6.224400 -13.618800 6.269200
-6.177600 -13.618800 6.278063
-6.130800 -13.618800 6.278515
-6.084000 -13.618800 6.277002
-6.037200 -13.618800 6.243255
-5.990400 -13.618800 6.235471
-5.943600 -13.618800 6.218544
-5.896800 -13.618800 6.188600
-5.850000 -13.618800 6.143146
-5.803200 -13.618800 6.114879
-5.756400 -13.618800 6.115125
-5.709600 -13.618800 6.088174
-5.662800 -13.618800 6.078444
-5.616000 -13.618800 6.079883
-5.569200 -13.618800 6.079883
-5.522400 -13.618800 6.085286
-5.475600 -13.618800 6.086806
-5.428800 -13.618800 6.085286
-5.382000 -13.618800 6.085286
-5.335200 -13.618800 6.071158
-5.288400 -13.618800 6.061392
-5.241600 -13.618800 6.049610
-5.194800 -13.618800 6.037373
-5.148000 -13.618800 6.027577
-5.101200 -13.618800 6.011895
-5.054400 -13.618800 6.024133
-5.007600 -13.618800 6.010685
-4.960800 -13.618800 6.006578
-4.914000 -13.618800 5.987630
-4.867200 -13.618800 5.993927
-4.820400 -13.618800 5.993833
-4.773600 -13.618800 6.012001
-4.726800 -13.618800 6.013967
-4.680000 -13.618800 6.013760
-4.633200 -13.618800 6.013967
-4.586400 -13.618800 6.024969
-4.539600 -13.618800 6.013967
-4.492800 -13.618800 6.012001
-4.446000 -13.618800 5.984578
-4.399200 -13.618800 5.972052
-4.352400 -13.618800 5.958225
-4.305600 -13.618800 5.954829
-4.258800 -13.618800 5.917743
-4.212000 -13.618800 5.904703
-4.165200 -13.618800 5.887370
-4.118400 -13.618800 5.853060
-4.071600 -13.618800 5.835819
-4.024800 -13.618800 5.831915
-3.978000 -13.618800 5.817053
-3.931200 -13.618800 5.817053
-3.884400 -13.618800 5.798601
-3.837600 -13.618800 5.782790
-3.790800 -13.618800 5.774175
-3.744000 -13.618800 5.798601
-3.697200 -13.618800 5.817053
-3.650400 -13.618800 5.839238
-3.603600 -13.618800 5.852440
-3.556800 -13.618800 5.878862
-3.510000 -13.618800 5.894445
-3.463200 -13.618800 5.883851
-3.416400 -13.618800 5.883851
-3.369600 -13.618800 5.866539
-3.322800 -13.618800 5.831057
-3.276000 -13.618800 5.798484
-3.229200 -13.618800 5.792042
-3.182400 -13.618800 5.786160
-3.135600 -13.618800 5.786396
-3.088800 -13.618800 5.792042
-3.042000 -13.618800 5.799759
-2.995200 -13.618800 5.801399
-2.948400 -13.618800 5.801399
-2.901600 -13.618800 5.801399
-2.854800 -13.618800 5.800681
-2.808000 -13.618800 5.801399
-2.761200 -13.618800 5.800681
-2.714400 -13.618800 5.792224
-2.667600 -13.618800 5.795397
-2.620800 -13.618800 5.788339
-2.574000 -13.618800 5.811910
-2.527200 -13.618800 5.827891
-2.480400 -13.618800 5.873384
-2.433600 -13.618800 5.873881
-2.386800 -13.618800 5.857042
-2.340000 -13.618800 5.848503
-2.293200 -13.618800 5.839985
-2.246400 -13.618800 5.806416
-2.199600 -13.618800 5.763223
-2.152800 -13.618800 5.756671
-2.106000 -13.618800 5.756671
-2.059200 -13.618800 5.758663
-2.012400 -13.618800 5.770691
-1.965600 -13.618800 5.789950
-1.918800 -13.618800 5.792080
-1.872000 -13.618800 5.805343
-1.825200 -13.618800 5.797406
-1.778400 -13.618800 5.805343
-1.731600 -13.618800 5.791887
-1.684800 -13.618800 5.785911
-1.638000 -13.618800 5.785407
-1.591200 -13.618800 5.778052
-1.544400 -13.618800 5.778052
-1.497600 -13.618800 5.785407
-1.450800 -13.618800 5.786857
-1.404000 -13.618800 5.837801
-1.357200 -13.618800 5.845130
-1.310400 -13.618800 5.867524
-1.263600 -13.618800 5.889786
-1.216800 -13.618800 5.893085
-1.170000 -13.618800 5.889786
-1.123200 -13.618800 5.888288
-1.076400 -13.618800 5.888724
-1.029600 -13.618800 5.888091
-0.982800 -13.618800 5.875290
-0.936000 -13.618800 5.854640
-0.889200 -13.618800 5.844148
-0.842400 -13.618800 5.847055
-0.795600 -13.618800 5.827704
-0.748800 -13.618800 5.826634
-0.702000 -13.618800 5.828886
-0.655200 -13.618800 5.847055
-0.608400 -13.618800 5.856103
-0.561600 -13.618800 5.856103
-0.514800 -13.618800 5.856103
-0.468000 -13.618800 5.843919
-0.421200 -13.618800 5.854577
-0.374400 -13.618800 5.856103
-0.327600 -13.618800 5.854577
-0.280800 -13.618800 5.870016
-0.234000 -13.618800 5.875836
-0.187200 -13.618800 5.881038
-0.140400 -13.618800 5.897804
-0.093600 -13.618800 5.911339
-0.046800 -13.618800 5.930179
0.000000 -13.618800 5.959492
0.046800 -13.618800 5.975043
0.093600 -13.618800 5.999778
0.140400 -13.618800 5.999136
0.187200 -13.618800 5.982833
0.234000 -13.618800 5.972357
0.280800 -13.618800 5.963993
0.327600 -13.618800 5.959046
0.374400 -13.618800 5.959046
0.421200 -13.618800 5.943284
0.468000 -13.618800 5.946216
0.514800 -13.618800 5.943433
0.561600 -13.618800 5.959046
0.608400 -13.618800 5.969938
0.655200 -13.618800 5.998744
0.702000 -13.618800 5.985196
0.748800 -13.618800 6.003114
0.795600 -13.618800 6.009834
0.842400 -13.618800 6.012154
0.889200 -13.618800 6.012154
0.936000 -13.618800 6.024903
0.982800 -13.618800 6.009834
1.029600 -13.618800 6.024903
1.076400 -13.618800 6.024903
1.123200 -13.618800 6.040927
1.170000 -13.618800 6.062576
1.216800 -13.618800 6.069109
1.263600 -13.618800 6.119223
1.310400 -13.618800 6.129791
1.357200 -13.618800 6.143956
1.404000 -13.618800 6.164159
1.450800 -13.618800 6.164396
1.497600 -13.618800 6.164159
1.544400 -13.618800 6.163849
1.591200 -13.618800 6.163849
1.638000 -13.618800 6.166694
1.684800 -13.618800 6.190157
1.731600 -13.618800 6.202044
1.778400 -13.618800 6.214425
1.825200 -13.618800 6.219283
1.872000 -13.618800 6.219283
1.918800 -13.618800 6.222946
1.965600 -13.618800 6.234698
2.012400 -13.618800 6.250301
2.059200 -13.618800 6.270184
2.106000 -13.618800 6.275359
2.152800 -13.618800 6.296142
2.199600 -13.618800 6.304026
2.246400 -13.618800 6.313811
2.293200 -13.618800 6.308610
2.340000 -13.618800 6.313811
2.386800 -13.618800 6.326963
2.433600 -13.618800 6.351363
2.480400 -13.618800 6.375149
2.527200 -13.618800 6.374004
2.574000 -13.618800 6.383171
2.620800 -13.618800 6.400118
2.667600 -13.618800 6.415530
2.714400 -13.618800 6.426838
2.761200 -13.618800 6.442446
2.808000 -13.618800 6.468681
2.854800 -13.618800 6.483353
2.901600 -13.618800 6.483353
2.948400 -13.618800 6.487108
2.995200 -13.618800 6.494090
3.042000 -13.618800 6.505443
3.088800 -13.618800 6.509399
3.135600 -13.618800 6.509399
3.182400 -13.618800 6.514169
3.229200 -13.618800 6.519221
3.276000 -13.618800 6.537197
3.322800 -13.618800 6.553529
3.369600 -13.618800 6.577691
3.416400 -13.618800 6.634011
3.463200 -13.618800 6.677436
3.510000 -13.618800 6.688956
3.556800 -13.618800 6.706759
3.603600 -13.618800 6.711165
3.650400 -13.618800 6.743032
3.697200 -13.618800 6.743032
3.744000 -13.618800 6.750975
3.790800 -13.618800 6.763834
3.837600 -13.618800 6.801214
3.884400 -13.618800 6.835311
3.931200 -13.618800 6.851509
3.978000 -13.618800 6.851509
4.024800 -13.618800 6.851509
4.071600 -13.618800 6.857843
4.118400 -13.618800 6.869190
4.165200 -13.618800 6.899273
4.212000 -13.618800 6.923591
4.258800 -13.618800 6.923591
4.305600 -13.618800 6.936140
4.352400 -13.618800 6.975563
4.399200 -13.618800 7.007961
4.446000 -13.618800 7.031559
4.492800 -13.618800 7.049886
4.539600 -13.618800 7.059963
4.586400 -13.618800 7.078677
4.633200 -13.618800 7.141005
4.680000 -13.618800 7.145668
4.726800 -13.618800 7.156176
4.773600 -13.618800 7.157205
4.820400 -13.618800 7.214094
4.867200 -13.618800 7.265353
4.914000 -13.618800 7.309804
4.960800 -13.618800 7.335198
5.007600 -13.618800 7.369774
5.054400 -13.618800 7.397896
5.101200 -13.618800 7.431789
5.148000 -13.618800 7.451792
5.194800 -13.618800 7.453647
5.241600 -13.618800 7.556055
5.288400 -13.618800 7.570319
5.335200 -13.618800 7.618258
5.382000 -13.618800 7.653741
5.428800 -13.618800 7.726089
5.475600 -13.618800 7.763211
5.522400 -13.618800 7.819449
5.569200 -13.618800 7.846019
5.616000 -13.618800 7.923017
5.662800 -13.618800 7.987024
5.709600 -13.618800 8.039863
5.756400 -13.618800 8.095515
5.803200 -13.618800 8.125045
5.850000 -13.618800 8.173295
5.896800 -13.618800 8.226760
5.943600 -13.618800 8.264921
5.990400 -13.618800 8.527623
6.037200 -13.618800 8.550403
6.084000 -13.618800 8.627026
6.130800 -13.618800 8.622854
6.177600 -13.618800 8.664415
6.224400 -13.618800 8.717176
6.271200 -13.618800 8.895509
6.318000 -13.618800 23.180434
6.364800 -13.618800 29.394100
6.411600 -13.618800 29.403920
6.458400 -13.618800 29.406867
6.505200 -13.618800 29.407771
6.552000 -13.618800 29.412130
6.598800 -13.618800 29.412381
6.645600 -13.618800 29.418006
6.692400 -13.618800 29.425200
13.712400 -13.618800 6.689737
13.759200 -13.618800 6.671200
13.806000 -13.618800 6.635120
13.852800 -13.618800 6.613792
13.899600 -13.618800 6.611071
13.946400 -13.618800 6.610035
13.993200 -13.618800 6.610538
14.040000 -13.618800 6.605951
14.086800 -13.618800 6.604554
14.133600 -13.618800 6.604554
14.180400 -13.618800 6.610538
14.227200 -13.618800 6.615060
14.274000 -13.618800 6.605811
14.320800 -13.618800 6.607150
14.367600 -13.618800 6.615339
14.414400 -13.618800 6.615060
14.461200 -13.618800 6.615060
14.508000 -13.618800 6.608212
14.554800 -13.618800 6.610950
14.601600 -13.618800 6.610950
14.648400 -13.618800 6.601366
14.695200 -13.618800 6.603375
14.742000 -13.618800 6.599153
14.788800 -13.618800 6.595852
14.835600 -13.618800 6.594224
14.882400 -13.618800 6.591480
14.929200 -13.618800 6.599654
14.976000 -13.618800 6.598320
15.022800 -13.618800 6.594224
15.069600 -13.618800 6.599654
15.116400 -13.618800 6.599654
15.163200 -13.618800 6.598320
15.210000 -13.618800 6.597784
15.256800 -13.618800 6.597784
15.303600 -13.618800 6.603342
15.350400 -13.618800 6.604733
15.397200 -13.618800 6.604733
15.444000 -13.618800 6.603342
15.490800 -13.618800 6.604733
15.537600 -13.618800 6.601876
15.584400 -13.618800 6.574817
15.631200 -13.618800 6.557240
15.678000 -13.618800 6.548468
15.724800 -13.618800 6.496518
15.771600 -13.618800 6.421218
16.239600 -13.618800 5.039436
16.286400 -13.618800 5.003497
16.333200 -13.618800 4.986932
16.380000 -13.618800 4.985992
16.426800 -13.618800 4.982846
16.473600 -13.618800 4.970004
16.520400 -13.618800 4.965425
16.567200 -13.618800 4.965425
16.614000 -13.618800 4.965425
16.660800 -13.618800 4.970004
16.707600 -13.618800 4.961997
16.754400 -13.618800 4.948409
16.801200 -13.618800 4.928273
16.848000 -13.618800 4.917402
16.894800 -13.618800 4.884085
16.941600 -13.618800 4.789974
16.988400 -13.618800 4.732325
17.035200 -13.618800 4.444942
17.082000 -13.618800 3.870134
18.252000 -13.618800 -8.011598
18.298800 -13.618800 -8.030151
18.345600 -13.618800 -8.071280
18.392400 -13.618800 -8.117862
18.439200 -13.618800 -8.147602
18.486000 -13.618800 -8.173713
18.532800 -13.618800 -8.173713
18.579600 -13.618800 0.000000
18.626400 -13.618800 0.000000
18.673200 -13.618800 0.000000
-18.720000 -13.572000 0.000000
-18.673200 -13.572000 0.000000
-18.626400 -13.572000 0.000000
-18.579600 -13.572000 -7.847268
-18.532800 -13.572000 -7.861303
-18.486000 -13.572000 -7.828355
-18.439200 -13.572000 -7.852418
-18.392400 -13.572000 -7.868359
-18.345600 -13.572000 -7.871728
-18.298800 -13.572000 -7.868359
-18.252000 -13.572000 -7.872878
-18.205200 -13.572000 -7.871681
-18.158400 -13.572000 -7.875361
-18.111600 -13.572000 -7.871681
-18.064800 -13.572000 -7.871681
-18.018000 -13.572000 -7.875361
-17.971200 -13.572000 -7.882254
-17.924400 -13.572000 -7.869488
-17.877600 -13.572000 -7.882254
-17.830800 -13.572000 -7.879974
-17.784000 -13.572000 -7.891715
-17.737200 -13.572000 -7.884723
-17.690400 -13.572000 -7.878339
-17.643600 -13.572000 -7.872284
-17.596800 -13.572000 -7.859810
-17.550000 -13.572000 -7.856934
-17.503200 -13.572000 -7.848441
-17.456400 -13.572000 -7.839896
-17.409600 -13.572000 -7.837093
-17.362800 -13.572000 -7.822712
-17.316000 -13.572000 -7.821632
-17.269200 -13.572000 -7.813881
-17.222400 -13.572000 -7.741388
-17.175600 -13.572000 -7.707803
-17.128800 -13.572000 -7.641273
-17.082000 -13.572000 -7.612109
-16.567200 -13.572000 -6.072549
-15.771600 -13.572000 4.950111
-15.724800 -13.572000 4.962463
-15.678000 -13.572000 4.981354
-15.631200 -13.572000 5.008681
-15.584400 -13.572000 5.027075
-15.537600 -13.572000 5.047654
-15.490800 -13.572000 5.068890
-15.444000 -13.572000 5.074516
-15.397200 -13.572000 5.087392
-15.350400 -13.572000 5.119999
-15.303600 -13.572000 5.154965
-15.256800 -13.572000 5.186339
-15.210000 -13.572000 5.245725
-14.742000 -13.572000 6.603237
-14.695200 -13.572000 6.624300
-14.648400 -13.572000 6.646098
-14.601600 -13.572000 6.662776
-14.554800 -13.572000 6.673039
-14.508000 -13.572000 6.693505
-14.461200 -13.572000 6.700253
-14.414400 -13.572000 6.707962
-14.367600 -13.572000 6.707962
-14.320800 -13.572000 6.703076
-14.274000 -13.572000 6.703076
-14.227200 -13.572000 6.703163
-14.180400 -13.572000 6.703163
-14.133600 -13.572000 6.703076
-14.086800 -13.572000 6.703076
-14.040000 -13.572000 6.701590
-13.993200 -13.572000 6.704252
-13.946400 -13.572000 6.704252
-13.899600 -13.572000 6.702863
-13.852800 -13.572000 6.701638
-13.806000 -13.572000 6.702863
-13.759200 -13.572000 6.701638
-13.712400 -13.572000 6.699333
-13.665600 -13.572000 6.697761
-13.618800 -13.572000 6.694974
-13.572000 -13.572000 6.694974
-13.525200 -13.572000 6.694791
-13.478400 -13.572000 6.694974
-13.431600 -13.572000 6.697178
-13.384800 -13.572000 6.699415
-13.338000 -13.572000 6.700329
-13.291200 -13.572000 6.700329
-13.244400 -13.572000 6.702590
-13.197600 -13.572000 6.702590
-13.150800 -13.572000 6.700016
-13.104000 -13.572000 6.694116
-13.057200 -13.572000 6.694116
-13.010400 -13.572000 6.698471
-12.963600 -13.572000 6.696516
-12.916800 -13.572000 6.698471
-12.870000 -13.572000 6.708375
-12.823200 -13.572000 6.724173
-12.776400 -13.572000 6.752515
-12.729600 -13.572000 6.776086
-9.594000 -13.572000 8.300760
-9.547200 -13.572000 8.082298
-9.500400 -13.572000 7.973699
-9.453600 -13.572000 7.945810
-9.406800 -13.572000 7.914288
-9.360000 -13.572000 7.879558
-9.313200 -13.572000 7.830792
-9.266400 -13.572000 7.775258
-9.219600 -13.572000 7.704396
-9.172800 -13.572000 7.631438
-9.126000 -13.572000 7.588029
-9.079200 -13.572000 7.544542
-9.032400 -13.572000 7.506619
-8.985600 -13.572000 7.428654
-8.938800 -13.572000 7.397272
-8.892000 -13.572000 7.397272
-8.845200 -13.572000 7.388212
-8.798400 -13.572000 7.327048
-8.751600 -13.572000 7.275133
-8.704800 -13.572000 7.240440
-8.658000 -13.572000 7.206236
-8.611200 -13.572000 7.161387
-8.564400 -13.572000 7.108323
-8.517600 -13.572000 7.090585
-8.470800 -13.572000 7.108323
-8.424000 -13.572000 7.057187
-8.377200 -13.572000 7.034802
-8.330400 -13.572000 7.011958
-8.283600 -13.572000 7.000488
-8.236800 -13.572000 6.988474
-8.190000 -13.572000 6.950268
-8.143200 -13.572000 6.937068
-8.096400 -13.572000 6.917048
-8.049600 -13.572000 6.899095
-8.002800 -13.572000 6.811555
-7.956000 -13.572000 6.775074
-7.909200 -13.572000 6.775074
-7.862400 -13.572000 6.775074
-7.815600 -13.572000 6.778514
-7.768800 -13.572000 6.776450
-7.722000 -13.572000 6.768709
-7.675200 -13.572000 6.710810
-7.628400 -13.572000 6.700803
-7.581600 -13.572000 6.656754
-7.534800 -13.572000 6.648252
-7.488000 -13.572000 6.641429
-7.441200 -13.572000 6.604150
-7.394400 -13.572000 6.578850
-7.347600 -13.572000 6.572668
-7.300800 -13.572000 6.553354
-7.254000 -13.572000 6.548186
-7.207200 -13.572000 6.545579
-7.160400 -13.572000 6.540428
-7.113600 -13.572000 6.545579
-7.066800 -13.572000 6.559794
-7.020000 -13.572000 6.559794
-6.973200 -13.572000 6.545579
-6.926400 -13.572000 6.485405
-6.879600 -13.572000 6.452329
-6.832800 -13.572000 6.423291
-6.786000 -13.572000 6.410675
-6.739200 -13.572000 6.385735
-6.692400 -13.572000 6.385735
-6.645600 -13.572000 6.387056
-6.598800 -13.572000 6.400601
-6.552000 -13.572000 6.381325
-6.505200 -13.572000 6.347929
-6.458400 -13.572000 6.320146
-6.411600 -13.572000 6.292645
-6.364800 -13.572000 6.268908
-6.318000 -13.572000 6.256754
-6.271200 -13.572000 6.247269
-6.224400 -13.572000 6.247522
-6.177600 -13.572000 6.257608
-6.130800 -13.572000 6.278063
-6.084000 -13.572000 6.257608
-6.037200 -13.572000 6.243255
-5.990400 -13.572000 6.243021
-5.943600 -13.572000 6.219013
-5.896800 -13.572000 6.186813
-5.850000 -13.572000 6.130122
-5.803200 -13.572000 6.103867
-5.756400 -13.572000 6.101931
-5.709600 -13.572000 6.084227
-5.662800 -13.572000 6.077485
-5.616000 -13.572000 6.078444
-5.569200 -13.572000 6.078444
-5.522400 -13.572000 6.081706
-5.475600 -13.572000 6.081706
-5.428800 -13.572000 6.078488
-5.382000 -13.572000 6.078488
-5.335200 -13.572000 6.062312
-5.288400 -13.572000 6.052741
-5.241600 -13.572000 6.041224
-5.194800 -13.572000 6.027554
-5.148000 -13.572000 6.025480
-5.101200 -13.572000 6.008927
-5.054400 -13.572000 6.010685
-5.007600 -13.572000 6.010685
-4.960800 -13.572000 6.008034
-4.914000 -13.572000 5.984022
-4.867200 -13.572000 5.994939
-4.820400 -13.572000 6.007438
-4.773600 -13.572000 6.019853
-4.726800 -13.572000 6.017376
-4.680000 -13.572000 6.012001
-4.633200 -13.572000 6.007438
-4.586400 -13.572000 6.013760
-4.539600 -13.572000 6.012001
-4.492800 -13.572000 5.983053
-4.446000 -13.572000 5.972052
-4.399200 -13.572000 5.956835
-4.352400 -13.572000 5.954757
-4.305600 -13.572000 5.929927
-4.258800 -13.572000 5.904703
-4.212000 -13.572000 5.890205
-4.165200 -13.572000 5.843544
-4.118400 -13.572000 5.835819
-4.071600 -13.572000 5.820452
-4.024800 -13.572000 5.808467
-3.978000 -13.572000 5.811552
-3.931200 -13.572000 5.811552
-3.884400 -13.572000 5.794291
-3.837600 -13.572000 5.782790
-3.790800 -13.572000 5.779423
-3.744000 -13.572000 5.792760
-3.697200 -13.572000 5.799286
-3.650400 -13.572000 5.830305
-3.603600 -13.572000 5.852440
-3.556800 -13.572000 5.880277
-3.510000 -13.572000 5.897013
-3.463200 -13.572000 5.886997
-3.416400 -13.572000 5.886997
-3.369600 -13.572000 5.868686
-3.322800 -13.572000 5.845394
-3.276000 -13.572000 5.807094
-3.229200 -13.572000 5.791042
-3.182400 -13.572000 5.779362
-3.135600 -13.572000 5.786160
-3.088800 -13.572000 5.791042
-3.042000 -13.572000 5.798968
-2.995200 -13.572000 5.798968
-2.948400 -13.572000 5.798968
-2.901600 -13.572000 5.795384
-2.854800 -13.572000 5.795397
-2.808000 -13.572000 5.795384
-2.761200 -13.572000 5.792224
-2.714400 -13.572000 5.774039
-2.667600 -13.572000 5.772022
-2.620800 -13.572000 5.771787
-2.574000 -13.572000 5.795397
-2.527200 -13.572000 5.807463
-2.480400 -13.572000 5.816626
-2.433600 -13.572000 5.816626
-2.386800 -13.572000 5.800009
-2.340000 -13.572000 5.782893
-2.293200 -13.572000 5.771483
-2.246400 -13.572000 5.770691
-2.199600 -13.572000 5.758663
-2.152800 -13.572000 5.748595
-2.106000 -13.572000 5.748595
-2.059200 -13.572000 5.756671
-2.012400 -13.572000 5.759003
-1.965600 -13.572000 5.775273
-1.918800 -13.572000 5.792080
-1.872000 -13.572000 5.797384
-1.825200 -13.572000 5.795026
-1.778400 -13.572000 5.797384
-1.731600 -13.572000 5.778052
-1.684800 -13.572000 5.778052
-1.638000 -13.572000 5.777468
-1.591200 -13.572000 5.776805
-1.544400 -13.572000 5.777468
-1.497600 -13.572000 5.785407
-1.450800 -13.572000 5.786857
-1.404000 -13.572000 5.838524
-1.357200 -13.572000 5.845130
-1.310400 -13.572000 5.867524
-1.263600 -13.572000 5.887360
-1.216800 -13.572000 5.888288
-1.170000 -13.572000 5.883859
-1.123200 -13.572000 5.875290
-1.076400 -13.572000 5.883859
-1.029600 -13.572000 5.874159
-0.982800 -13.572000 5.874159
-0.936000 -13.572000 5.844148
-0.889200 -13.572000 5.834404
-0.842400 -13.572000 5.836049
-0.795600 -13.572000 5.836049
-0.748800 -13.572000 5.834404
-0.702000 -13.572000 5.847055
-0.655200 -13.572000 5.847055
-0.608400 -13.572000 5.847055
-0.561600 -13.572000 5.833120
-0.514800 -13.572000 5.833120
-0.468000 -13.572000 5.799447
-0.421200 -13.572000 5.789268
-0.374400 -13.572000 5.818779
-0.327600 -13.572000 5.818779
-0.280800 -13.572000 5.855363
-0.234000 -13.572000 5.867916
-0.187200 -13.572000 5.879195
-0.140400 -13.572000 5.893773
-0.093600 -13.572000 5.897804
-0.046800 -13.572000 5.922960
0.000000 -13.572000 5.943943
0.046800 -13.572000 5.969848
0.093600 -13.572000 6.012052
0.140400 -13.572000 6.012052
0.187200 -13.572000 5.999136
0.234000 -13.572000 5.989297
0.280800 -13.572000 5.972357
0.327600 -13.572000 5.982833
0.374400 -13.572000 5.989064
0.421200 -13.572000 5.971218
0.468000 -13.572000 5.971218
0.514800 -13.572000 5.982591
0.561600 -13.572000 6.000994
0.608400 -13.572000 6.005165
0.655200 -13.572000 6.027291
0.702000 -13.572000 6.012154
0.748800 -13.572000 6.026436
0.795600 -13.572000 6.028383
0.842400 -13.572000 6.032680
0.889200 -13.572000 6.032680
0.936000 -13.572000 6.037233
0.982800 -13.572000 6.032458
1.029600 -13.572000 6.040927
1.076400 -13.572000 6.045683
1.123200 -13.572000 6.062953
1.170000 -13.572000 6.078871
1.216800 -13.572000 6.101182
1.263600 -13.572000 6.129791
1.310400 -13.572000 6.129791
1.357200 -13.572000 6.143416
1.404000 -13.572000 6.138011
1.450800 -13.572000 6.133565
1.497600 -13.572000 6.138011
1.544400 -13.572000 6.133565
1.591200 -13.572000 6.146330
1.638000 -13.572000 6.163849
1.684800 -13.572000 6.163849
1.731600 -13.572000 6.192068
1.778400 -13.572000 6.210888
1.825200 -13.572000 6.214425
1.872000 -13.572000 6.220215
1.918800 -13.572000 6.232293
1.965600 -13.572000 6.234698
2.012400 -13.572000 6.250301
2.059200 -13.572000 6.262912
2.106000 -13.572000 6.271840
2.152800 -13.572000 6.292510
2.199600 -13.572000 6.296651
2.246400 -13.572000 6.298436
2.293200 -13.572000 6.304026
2.340000 -13.572000 6.308610
2.386800 -13.572000 6.326963
2.433600 -13.572000 6.351363
2.480400 -13.572000 6.376931
2.527200 -13.572000 6.376931
2.574000 -13.572000 6.386431
2.620800 -13.572000 6.422052
2.667600 -13.572000 6.432645
2.714400 -13.572000 6.444405
2.761200 -13.572000 6.453001
2.808000 -13.572000 6.467623
2.854800 -13.572000 6.487108
2.901600 -13.572000 6.493084
2.948400 -13.572000 6.494090
2.995200 -13.572000 6.505443
3.042000 -13.572000 6.516168
3.088800 -13.572000 6.519221
3.135600 -13.572000 6.519221
3.182400 -13.572000 6.522968
3.229200 -13.572000 6.525074
3.276000 -13.572000 6.541772
3.322800 -13.572000 6.564338
3.369600 -13.572000 6.577874
3.416400 -13.572000 6.597871
3.463200 -13.572000 6.675116
3.510000 -13.572000 6.681743
3.556800 -13.572000 6.706759
3.603600 -13.572000 6.726664
3.650400 -13.572000 6.745107
3.697200 -13.572000 6.750715
3.744000 -13.572000 6.753742
3.790800 -13.572000 6.785337
3.837600 -13.572000 6.801214
3.884400 -13.572000 6.827045
3.931200 -13.572000 6.844848
3.978000 -13.572000 6.857843
4.024800 -13.572000 6.869190
4.071600 -13.572000 6.872893
4.118400 -13.572000 6.892552
4.165200 -13.572000 6.934112
4.212000 -13.572000 6.936140
4.258800 -13.572000 6.937381
4.305600 -13.572000 6.947044
4.352400 -13.572000 6.989037
4.399200 -13.572000 7.024818
4.446000 -13.572000 7.049886
4.492800 -13.572000 7.054772
4.539600 -13.572000 7.063416
4.586400 -13.572000 7.078677
4.633200 -13.572000 7.128453
4.680000 -13.572000 7.131162
4.726800 -13.572000 7.142689
4.773600 -13.572000 7.161289
4.820400 -13.572000 7.195749
4.867200 -13.572000 7.262691
4.914000 -13.572000 7.273247
4.960800 -13.572000 7.309804
5.007600 -13.572000 7.335198
5.054400 -13.572000 7.388946
5.101200 -13.572000 7.431789
5.148000 -13.572000 7.448626
5.194800 -13.572000 7.452614
5.241600 -13.572000 7.536458
5.288400 -13.572000 7.546362
5.335200 -13.572000 7.579032
5.382000 -13.572000 7.631601
5.428800 -13.572000 7.708509
5.475600 -13.572000 7.763405
5.522400 -13.572000 7.819449
5.569200 -13.572000 7.846019
5.616000 -13.572000 7.920796
5.662800 -13.572000 7.966020
5.709600 -13.572000 8.014601
5.756400 -13.572000 8.044330
5.803200 -13.572000 8.112550
5.850000 -13.572000 8.139977
5.896800 -13.572000 8.173295
5.943600 -13.572000 8.249385
5.990400 -13.572000 8.541020
6.037200 -13.572000 8.614307
6.084000 -13.572000 8.675174
6.130800 -13.572000 8.672085
6.177600 -13.572000 8.675174
6.224400 -13.572000 8.722799
6.271200 -13.572000 8.904351
6.318000 -13.572000 23.175337
6.364800 -13.572000 29.397907
6.411600 -13.572000 29.405489
6.458400 -13.572000 29.412086
6.505200 -13.572000 29.414591
6.552000 -13.572000 29.418006
6.598800 -13.572000 29.419165
6.645600 -13.572000 29.424676
6.692400 -13.572000 29.425547
13.759200 -13.572000 6.703911
13.806000 -13.572000 6.664328
13.852800 -13.572000 6.627576
13.899600 -13.572000 6.620098
13.946400 -13.572000 6.613056
13.993200 -13.572000 6.611071
14.040000 -13.572000 6.610538
14.086800 -13.572000 6.604554
14.133600 -13.572000 6.604554
14.180400 -13.572000 6.610538
14.227200 -13.572000 6.615339
14.274000 -13.572000 6.607150
14.320800 -13.572000 6.617684
14.367600 -13.572000 6.617684
14.414400 -13.572000 6.613669
14.461200 -13.572000 6.613669
14.508000 -13.572000 6.603707
14.554800 -13.572000 6.608212
14.601600 -13.572000 6.608212
14.648400 -13.572000 6.596946
14.695200 -13.572000 6.597992
14.742000 -13.572000 6.593994
14.788800 -13.572000 6.593831
14.835600 -13.572000 6.591480
14.882400 -13.572000 6.590067
14.929200 -13.572000 6.598320
14.976000 -13.572000 6.598320
15.022800 -13.572000 6.598320
15.069600 -13.572000 6.603208
15.116400 -13.572000 6.599654
15.163200 -13.572000 6.598320
15.210000 -13.572000 6.597784
15.256800 -13.572000 6.597784
15.303600 -13.572000 6.604390
15.350400 -13.572000 6.611107
15.397200 -13.572000 6.614935
15.444000 -13.572000 6.618648
15.490800 -13.572000 6.619042
15.537600 -13.572000 6.618648
15.584400 -13.572000 6.604733
15.631200 -13.572000 6.574817
15.678000 -13.572000 6.556372
15.724800 -13.572000 6.535827
15.771600 -13.572000 6.474101
16.286400 -13.572000 5.026871
16.333200 -13.572000 5.003497
16.380000 -13.572000 4.999849
16.426800 -13.572000 4.986932
16.473600 -13.572000 4.980004
16.520400 -13.572000 4.977737
16.567200 -13.572000 4.970004
16.614000 -13.572000 4.975512
16.660800 -13.572000 4.980004
16.707600 -13.572000 4.975512
16.754400 -13.572000 4.961997
16.801200 -13.572000 4.948409
16.848000 -13.572000 4.928273
16.894800 -13.572000 4.898201
16.941600 -13.572000 4.816607
16.988400 -13.572000 4.739181
17.035200 -13.572000 4.489709
18.298800 -13.572000 -8.030151
18.345600 -13.572000 -8.078373
18.392400 -13.572000 -8.145990
18.439200 -13.572000 -8.196893
18.486000 -13.572000 -8.199007
18.532800 -13.572000 -8.199007
18.579600 -13.572000 0.000000
18.626400 -13.572000 0.000000
18.673200 -13.572000 0.000000
-18.720000 -13.525200 0.000000
-18.673200 -13.525200 0.000000
-18.626400 -13.525200 0.000000
-18.579600 -13.525200 -7.883485
-18.532800 -13.525200 -7.883485
-18.486000 -13.525200 -7.880215
-18.439200 -13.525200 -7.880215
-18.392400 -13.525200 -7.872878
-18.345600 -13.525200 -7.871728
-18.298800 -13.525200 -7.868359
-18.252000 -13.525200 -7.872878
-18.205200 -13.525200 -7.871681
-18.158400 -13.525200 -7.872878
-18.111600 -13.525200 -7.868361
-18.064800 -13.525200 -7.869488
-18.018000 -13.525200 -7.875361
-17.971200 -13.525200 -7.882254
-17.924400 -13.525200 -7.869488
-17.877600 -13.525200 -7.882254
-17.830800 -13.525200 -7.879974
-17.784000 -13.525200 -7.892511
-17.737200 -13.525200 -7.884723
-17.690400 -13.525200 -7.878339
-17.643600 -13.525200 -7.872284
-17.596800 -13.525200 -7.856934
-17.550000 -13.525200 -7.844759
-17.503200 -13.525200 -7.844759
-17.456400 -13.525200 -7.839896
-17.409600 -13.525200 -7.839896
-17.362800 -13.525200 -7.821632
-17.316000 -13.525200 -7.819914
-17.269200 -13.525200 -7.812164
-17.222400 -13.525200 -7.736191
-17.175600 -13.525200 -7.676115
-17.128800 -13.525200 -7.616420
-17.082000 -13.525200 -7.537544
-16.567200 -13.525200 -6.060304
-15.818400 -13.525200 4.937028
-15.771600 -13.525200 4.962463
-15.724800 -13.525200 4.973779
-15.678000 -13.525200 4.997683
-15.631200 -13.525200 5.025586
-15.584400 -13.525200 5.051449
-15.537600 -13.525200 5.059388
-15.490800 -13.525200 5.081646
-15.444000 -13.525200 5.087392
-15.397200 -13.525200 5.102985
-15.350400 -13.525200 5.124500
-15.303600 -13.525200 5.170596
-15.256800 -13.525200 5.220078
-14.788800 -13.525200 6.593515
-14.742000 -13.525200 6.614369
-14.695200 -13.525200 6.634492
-14.648400 -13.525200 6.656438
-14.601600 -13.525200 6.664248
-14.554800 -13.525200 6.684813
-14.508000 -13.525200 6.695914
-14.461200 -13.525200 6.706502
-14.414400 -13.525200 6.706502
-14.367600 -13.525200 6.707979
-14.320800 -13.525200 6.703076
-14.274000 -13.525200 6.705137
-14.227200 -13.525200 6.705137
-14.180400 -13.525200 6.705137
-14.133600 -13.525200 6.704252
-14.086800 -13.525200 6.704252
-14.040000 -13.525200 6.705137
-13.993200 -13.525200 6.708923
-13.946400 -13.525200 6.709111
-13.899600 -13.525200 6.707315
-13.852800 -13.525200 6.703338
-13.806000 -13.525200 6.706545
-13.759200 -13.525200 6.706545
-13.712400 -13.525200 6.701638
-13.665600 -13.525200 6.701638
-13.618800 -13.525200 6.697761
-13.572000 -13.525200 6.698555
-13.525200 -13.525200 6.697761
-13.478400 -13.525200 6.698555
-13.431600 -13.525200 6.699415
-13.384800 -13.525200 6.703128
-13.338000 -13.525200 6.702590
-13.291200 -13.525200 6.702590
-13.244400 -13.525200 6.703128
-13.197600 -13.525200 6.705237
-13.150800 -13.525200 6.704301
-13.104000 -13.525200 6.704301
-13.057200 -13.525200 6.700016
-13.010400 -13.525200 6.714827
-12.963600 -13.525200 6.715159
-12.916800 -13.525200 6.715159
-12.870000 -13.525200 6.720014
-12.823200 -13.525200 6.740859
-12.776400 -13.525200 6.776086
-12.729600 -13.525200 6.811944
-9.594000 -13.525200 8.364216
-9.547200 -13.525200 8.133232
-9.500400 -13.525200 8.008688
-9.453600 -13.525200 7.971809
-9.406800 -13.525200 7.932672
-9.360000 -13.525200 7.879558
-9.313200 -13.525200 7.814902
-9.266400 -13.525200 7.772873
-9.219600 -13.525200 7.707162
-9.172800 -13.525200 7.629652
-9.126000 -13.525200 7.584319
-9.079200 -13.525200 7.533314
-9.032400 -13.525200 7.473338
-8.985600 -13.525200 7.416462
-8.938800 -13.525200 7.390077
-8.892000 -13.525200 7.390077
-8.845200 -13.525200 7.340435
-8.798400 -13.525200 7.284830
-8.751600 -13.525200 7.245187
-8.704800 -13.525200 7.239857
-8.658000 -13.525200 7.214142
-8.611200 -13.525200 7.181866
-8.564400 -13.525200 7.112757
-8.517600 -13.525200 7.090585
-8.470800 -13.525200 7.090585
-8.424000 -13.525200 7.043644
-8.377200 -13.525200 7.028740
-8.330400 -13.525200 6.995012
-8.283600 -13.525200 6.995012
-8.236800 -13.525200 6.976082
-8.190000 -13.525200 6.946597
-8.143200 -13.525200 6.933085
-8.096400 -13.525200 6.913147
-8.049600 -13.525200 6.899095
-8.002800 -13.525200 6.811555
-7.956000 -13.525200 6.776450
-7.909200 -13.525200 6.776450
-7.862400 -13.525200 6.776450
-7.815600 -13.525200 6.778514
-7.768800 -13.525200 6.778514
-7.722000 -13.525200 6.775074
-7.675200 -13.525200 6.717716
-7.628400 -13.525200 6.717716
-7.581600 -13.525200 6.682914
-7.534800 -13.525200 6.656754
-7.488000 -13.525200 6.649919
-7.441200 -13.525200 6.641429
-7.394400 -13.525200 6.604150
-7.347600 -13.525200 6.581674
-7.300800 -13.525200 6.578850
-7.254000 -13.525200 6.553354
-7.207200 -13.525200 6.554474
-7.160400 -13.525200 6.554474
-7.113600 -13.525200 6.555454
-7.066800 -13.525200 6.582125
-7.020000 -13.525200 6.580235
-6.973200 -13.525200 6.554474
-6.926400 -13.525200 6.536381
-6.879600 -13.525200 6.452329
-6.832800 -13.525200 6.423291
-6.786000 -13.525200 6.385735
-6.739200 -13.525200 6.379923
-6.692400 -13.525200 6.381325
-6.645600 -13.525200 6.383629
-6.598800 -13.525200 6.385735
-6.552000 -13.525200 6.379923
-6.505200 -13.525200 6.340246
-6.458400 -13.525200 6.312147
-6.411600 -13.525200 6.269200
-6.364800 -13.525200 6.260464
-6.318000 -13.525200 6.247269
-6.271200 -13.525200 6.230064
-6.224400 -13.525200 6.243255
-6.177600 -13.525200 6.254309
-6.130800 -13.525200 6.257608
-6.084000 -13.525200 6.254984
-6.037200 -13.525200 6.243255
-5.990400 -13.525200 6.243021
-5.943600 -13.525200 6.220449
-5.896800 -13.525200 6.186813
-5.850000 -13.525200 6.115125
-5.803200 -13.525200 6.101931
-5.756400 -13.525200 6.086814
-5.709600 -13.525200 6.077485
-5.662800 -13.525200 6.072031
-5.616000 -13.525200 6.072111
-5.569200 -13.525200 6.077485
-5.522400 -13.525200 6.081706
-5.475600 -13.525200 6.085286
-5.428800 -13.525200 6.087442
-5.382000 -13.525200 6.098119
-5.335200 -13.525200 6.073435
-5.288400 -13.525200 6.061392
-5.241600 -13.525200 6.052741
-5.194800 -13.525200 6.027554
-5.148000 -13.525200 6.016321
-5.101200 -13.525200 5.993927
-5.054400 -13.525200 5.993927
-5.007600 -13.525200 5.993927
-4.960800 -13.525200 5.980897
-4.914000 -13.525200 5.976015
-4.867200 -13.525200 5.980251
-4.820400 -13.525200 5.980251
-4.773600 -13.525200 5.984022
-4.726800 -13.525200 5.990135
-4.680000 -13.525200 5.974552
-4.633200 -13.525200 5.959860
-4.586400 -13.525200 5.959860
-4.539600 -13.525200 5.957114
-4.492800 -13.525200 5.942993
-4.446000 -13.525200 5.942993
-4.399200 -13.525200 5.915574
-4.352400 -13.525200 5.929927
-4.305600 -13.525200 5.911047
-4.258800 -13.525200 5.903780
-4.212000 -13.525200 5.887370
-4.165200 -13.525200 5.838493
-4.118400 -13.525200 5.832411
-4.071600 -13.525200 5.820452
-4.024800 -13.525200 5.811552
-3.978000 -13.525200 5.817053
-3.931200 -13.525200 5.830305
-3.884400 -13.525200 5.799196
-3.837600 -13.525200 5.794619
-3.790800 -13.525200 5.798601
-3.744000 -13.525200 5.809256
-3.697200 -13.525200 5.839238
-3.650400 -13.525200 5.843770
-3.603600 -13.525200 5.863416
-3.556800 -13.525200 5.886997
-3.510000 -13.525200 5.899190
-3.463200 -13.525200 5.894445
-3.416400 -13.525200 5.897013
-3.369600 -13.525200 5.882734
-3.322800 -13.525200 5.846146
-3.276000 -13.525200 5.807094
-3.229200 -13.525200 5.791042
-3.182400 -13.525200 5.779362
-3.135600 -13.525200 5.784633
-3.088800 -13.525200 5.784633
-3.042000 -13.525200 5.791422
-2.995200 -13.525200 5.791422
-2.948400 -13.525200 5.784633
-2.901600 -13.525200 5.774403
-2.854800 -13.525200 5.771787
-2.808000 -13.525200 5.736856
-2.761200 -13.525200 5.726316
-2.714400 -13.525200 5.721768
-2.667600 -13.525200 5.747965
-2.620800 -13.525200 5.755274
-2.574000 -13.525200 5.771787
-2.527200 -13.525200 5.800009
-2.480400 -13.525200 5.816626
-2.433600 -13.525200 5.816626
-2.386800 -13.525200 5.791146
-2.340000 -13.525200 5.791146
-2.293200 -13.525200 5.790062
-2.246400 -13.525200 5.775432
-2.199600 -13.525200 5.756671
-2.152800 -13.525200 5.747232
-2.106000 -13.525200 5.742412
-2.059200 -13.525200 5.748595
-2.012400 -13.525200 5.756671
-1.965600 -13.525200 5.759003
-1.918800 -13.525200 5.775273
-1.872000 -13.525200 5.795026
-1.825200 -13.525200 5.795026
-1.778400 -13.525200 5.797384
-1.731600 -13.525200 5.775396
-1.684800 -13.525200 5.772133
-1.638000 -13.525200 5.776805
-1.591200 -13.525200 5.776805
-1.544400 -13.525200 5.777468
-1.497600 -13.525200 5.785407
-1.450800 -13.525200 5.785911
-1.404000 -13.525200 5.819583
-1.357200 -13.525200 5.843145
-1.310400 -13.525200 5.844265
-1.263600 -13.525200 5.873425
-1.216800 -13.525200 5.873992
-1.170000 -13.525200 5.873992
-1.123200 -13.525200 5.873992
-1.076400 -13.525200 5.873992
-1.029600 -13.525200 5.864966
-0.982800 -13.525200 5.864966
-0.936000 -13.525200 5.826930
-0.889200 -13.525200 5.826634
-0.842400 -13.525200 5.836049
-0.795600 -13.525200 5.834404
-0.748800 -13.525200 5.834404
-0.702000 -13.525200 5.836049
-0.655200 -13.525200 5.835675
-0.608400 -13.525200 5.833120
-0.561600 -13.525200 5.801064
-0.514800 -13.525200 5.801064
-0.468000 -13.525200 5.789268
-0.421200 -13.525200 5.787672
-0.374400 -13.525200 5.809658
-0.327600 -13.525200 5.837168
-0.280800 -13.525200 5.861076
-0.234000 -13.525200 5.875836
-0.187200 -13.525200 5.887103
-0.140400 -13.525200 5.894043
-0.093600 -13.525200 5.911841
-0.046800 -13.525200 5.936873
0.000000 -13.525200 5.959492
0.046800 -13.525200 5.980311
0.093600 -13.525200 6.012052
0.140400 -13.525200 6.013742
0.187200 -13.525200 6.011098
0.234000 -13.525200 6.000175
0.280800 -13.525200 5.989064
0.327600 -13.525200 5.989297
0.374400 -13.525200 6.000994
0.421200 -13.525200 5.989297
0.468000 -13.525200 5.989064
0.514800 -13.525200 6.000994
0.561600 -13.525200 6.005165
0.608400 -13.525200 6.009949
0.655200 -13.525200 6.030961
0.702000 -13.525200 6.009949
0.748800 -13.525200 6.024754
0.795600 -13.525200 6.032680
0.842400 -13.525200 6.032680
0.889200 -13.525200 6.043572
0.936000 -13.525200 6.043572
0.982800 -13.525200 6.032458
1.029600 -13.525200 6.042958
1.076400 -13.525200 6.055374
1.123200 -13.525200 6.062163
1.170000 -13.525200 6.069109
1.216800 -13.525200 6.069109
1.263600 -13.525200 6.101182
1.310400 -13.525200 6.092764
1.357200 -13.525200 6.092764
1.404000 -13.525200 6.086624
1.450800 -13.525200 6.058152
1.497600 -13.525200 6.068788
1.544400 -13.525200 6.106888
1.591200 -13.525200 6.114938
1.638000 -13.525200 6.160324
1.684800 -13.525200 6.160324
1.731600 -13.525200 6.166694
1.778400 -13.525200 6.192068
1.825200 -13.525200 6.210888
1.872000 -13.525200 6.220215
1.918800 -13.525200 6.222946
1.965600 -13.525200 6.234698
2.012400 -13.525200 6.249855
2.059200 -13.525200 6.262912
2.106000 -13.525200 6.271840
2.152800 -13.525200 6.296142
2.199600 -13.525200 6.296807
2.246400 -13.525200 6.304026
2.293200 -13.525200 6.305256
2.340000 -13.525200 6.308610
2.386800 -13.525200 6.313374
2.433600 -13.525200 6.326963
2.480400 -13.525200 6.351363
2.527200 -13.525200 6.360222
2.574000 -13.525200 6.380753
2.620800 -13.525200 6.422052
2.667600 -13.525200 6.435316
2.714400 -13.525200 6.444405
2.761200 -13.525200 6.453607
2.808000 -13.525200 6.481640
2.854800 -13.525200 6.493084
2.901600 -13.525200 6.494090
2.948400 -13.525200 6.498713
2.995200 -13.525200 6.516168
3.042000 -13.525200 6.518772
3.088800 -13.525200 6.525074
3.135600 -13.525200 6.525074
3.182400 -13.525200 6.525074
3.229200 -13.525200 6.524559
3.276000 -13.525200 6.537197
3.322800 -13.525200 6.553529
3.369600 -13.525200 6.577874
3.416400 -13.525200 6.597871
3.463200 -13.525200 6.674236
3.510000 -13.525200 6.688956
3.556800 -13.525200 6.706779
3.603600 -13.525200 6.720362
3.650400 -13.525200 6.738616
3.697200 -13.525200 6.750715
3.744000 -13.525200 6.761421
3.790800 -13.525200 6.794839
3.837600 -13.525200 6.805070
3.884400 -13.525200 6.836712
3.931200 -13.525200 6.849560
3.978000 -13.525200 6.872893
4.024800 -13.525200 6.872893
4.071600 -13.525200 6.883501
4.118400 -13.525200 6.899273
4.165200 -13.525200 6.934112
4.212000 -13.525200 6.936140
4.258800 -13.525200 6.937381
4.305600 -13.525200 6.947044
4.352400 -13.525200 6.994531
4.399200 -13.525200 7.049886
4.446000 -13.525200 7.059218
4.492800 -13.525200 7.059963
4.539600 -13.525200 7.078677
4.586400 -13.525200 7.104927
4.633200 -13.525200 7.133805
4.680000 -13.525200 7.133805
4.726800 -13.525200 7.142689
4.773600 -13.525200 7.175689
4.820400 -13.525200 7.208080
4.867200 -13.525200 7.263996
4.914000 -13.525200 7.282801
4.960800 -13.525200 7.300036
5.007600 -13.525200 7.335198
5.054400 -13.525200 7.397896
5.101200 -13.525200 7.431789
5.148000 -13.525200 7.448626
5.194800 -13.525200 7.452614
5.241600 -13.525200 7.510330
5.288400 -13.525200 7.525140
5.335200 -13.525200 7.562557
5.382000 -13.525200 7.609874
5.428800 -13.525200 7.632442
5.475600 -13.525200 7.689220
5.522400 -13.525200 7.799153
5.569200 -13.525200 7.824283
5.616000 -13.525200 7.923017
5.662800 -13.525200 7.966020
5.709600 -13.525200 8.014601
5.756400 -13.525200 8.039124
5.803200 -13.525200 8.086310
5.850000 -13.525200 8.129193
5.896800 -13.525200 8.174229
5.943600 -13.525200 8.249385
5.990400 -13.525200 8.516090
6.037200 -13.525200 8.622854
6.084000 -13.525200 8.675174
6.130800 -13.525200 8.675174
6.177600 -13.525200 8.687885
6.224400 -13.525200 8.722799
6.271200 -13.525200 8.904351
6.318000 -13.525200 23.166155
6.364800 -13.525200 29.402153
6.411600 -13.525200 29.407771
6.458400 -13.525200 29.416421
6.505200 -13.525200 29.424038
6.552000 -13.525200 29.425547
6.598800 -13.525200 29.425200
6.645600 -13.525200 29.426045
6.692400 -13.525200 29.428367
13.806000 -13.525200 6.679244
13.852800 -13.525200 6.653392
13.899600 -13.525200 6.632120
13.946400 -13.525200 6.613792
13.993200 -13.525200 6.613056
14.040000 -13.525200 6.610538
14.086800 -13.525200 6.605951
14.133600 -13.525200 6.605951
14.180400 -13.525200 6.617684
14.227200 -13.525200 6.620755
14.274000 -13.525200 6.617684
14.320800 -13.525200 6.618687
14.367600 -13.525200 6.617684
14.414400 -13.525200 6.607150
14.461200 -13.525200 6.603707
14.508000 -13.525200 6.593831
14.554800 -13.525200 6.593831
14.601600 -13.525200 6.593831
14.648400 -13.525200 6.591498
14.695200 -13.525200 6.591498
14.742000 -13.525200 6.592528
14.788800 -13.525200 6.592528
14.835600 -13.525200 6.593994
14.882400 -13.525200 6.593994
14.929200 -13.525200 6.599654
14.976000 -13.525200 6.599654
15.022800 -13.525200 6.598320
15.069600 -13.525200 6.599654
15.116400 -13.525200 6.599654
15.163200 -13.525200 6.594065
15.210000 -13.525200 6.594065
15.256800 -13.525200 6.594943
15.303600 -13.525200 6.603342
15.350400 -13.525200 6.611107
15.397200 -13.525200 6.620677
15.444000 -13.525200 6.619042
15.490800 -13.525200 6.620677
15.537600 -13.525200 6.620677
15.584400 -13.525200 6.612223
15.631200 -13.525200 6.580030
15.678000 -13.525200 6.566002
15.724800 -13.525200 6.550503
15.771600 -13.525200 6.535827
16.286400 -13.525200 5.050294
16.333200 -13.525200 5.037636
16.380000 -13.525200 5.011201
16.426800 -13.525200 5.003497
16.473600 -13.525200 4.991457
16.520400 -13.525200 4.986932
16.567200 -13.525200 4.982846
16.614000 -13.525200 4.980004
16.660800 -13.525200 4.982846
16.707600 -13.525200 4.978526
16.754400 -13.525200 4.975512
16.801200 -13.525200 4.958057
16.848000 -13.525200 4.944845
16.894800 -13.525200 4.928273
16.941600 -13.525200 4.893418
16.988400 -13.525200 4.789974
18.345600 -13.525200 -8.121813
18.392400 -13.525200 -8.183873
18.439200 -13.525200 -8.199007
18.486000 -13.525200 -8.199007
18.532800 -13.525200 -8.207682
18.579600 -13.525200 0.000000
18.626400 -13.525200 0.000000
18.673200 -13.525200 0.000000
-18.720000 -13.478400 0.000000
-18.673200 -13.478400 0.000000
-18.626400 -13.478400 0.000000
-18.579600 -13.478400 -7.870802
-18.532800 -13.478400 -7.880215
-18.486000 -13.478400 -7.871728
-18.439200 -13.478400 -7.871728
-18.392400 -13.478400 -7.871728
-18.345600 -13.478400 -7.865163
-18.298800 -13.478400 -7.862307
-18.252000 -13.478400 -7.868359
-18.205200 -13.478400 -7.854455
-18.158400 -13.478400 -7.854455
-18.111600 -13.478400 -7.843652
-18.064800 -13.478400 -7.854455
-18.018000 -13.478400 -7.868361
-17.971200 -13.478400 -7.869488
-17.924400 -13.478400 -7.861015
-17.877600 -13.478400 -7.869488
-17.830800 -13.478400 -7.879974
-17.784000 -13.478400 -7.899313
-17.737200 -13.478400 -7.892511
-17.690400 -13.478400 -7.884723
-17.643600 -13.478400 -7.879974
-17.596800 -13.478400 -7.860480
-17.550000 -13.478400 -7.856934
-17.503200 -13.478400 -7.848441
-17.456400 -13.478400 -7.822712
-17.409600 -13.478400 -7.837093
-17.362800 -13.478400 -7.814196
-17.316000 -13.478400 -7.788113
-17.269200 -13.478400 -7.766385
-17.222400 -13.478400 -7.707803
-17.175600 -13.478400 -7.641273
-17.128800 -13.478400 -7.612109
-15.865200 -13.478400 4.922651
-15.818400 -13.478400 4.950111
-15.771600 -13.478400 4.981354
-15.724800 -13.478400 4.989464
-15.678000 -13.478400 5.011881
-15.631200 -13.478400 5.031430
-15.584400 -13.478400 5.055534
-15.537600 -13.478400 5.070494
-15.490800 -13.478400 5.085207
-15.444000 -13.478400 5.102985
-15.397200 -13.478400 5.123496
-15.350400 -13.478400 5.142443
-15.303600 -13.478400 5.200037
-14.788800 -13.478400 6.610686
-14.742000 -13.478400 6.626498
-14.695200 -13.478400 6.646098
-14.648400 -13.478400 6.662990
-14.601600 -13.478400 6.676197
-14.554800 -13.478400 6.685833
-14.508000 -13.478400 6.699466
-14.461200 -13.478400 6.707979
-14.414400 -13.478400 6.707979
-14.367600 -13.478400 6.714831
-14.320800 -13.478400 6.707979
-14.274000 -13.478400 6.711549
-14.227200 -13.478400 6.714831
-14.180400 -13.478400 6.714831
-14.133600 -13.478400 6.714831
-14.086800 -13.478400 6.716845
-14.040000 -13.478400 6.717060
-13.993200 -13.478400 6.716845
-13.946400 -13.478400 6.719122
-13.899600 -13.478400 6.715800
-13.852800 -13.478400 6.712574
-13.806000 -13.478400 6.709883
-13.759200 -13.478400 6.708923
-13.712400 -13.478400 6.703097
-13.665600 -13.478400 6.703097
-13.618800 -13.478400 6.702506
-13.572000 -13.478400 6.701638
-13.525200 -13.478400 6.703097
-13.478400 -13.478400 6.707048
-13.431600 -13.478400 6.707501
-13.384800 -13.478400 6.710215
-13.338000 -13.478400 6.709083
-13.291200 -13.478400 6.703128
-13.244400 -13.478400 6.709083
-13.197600 -13.478400 6.716086
-13.150800 -13.478400 6.709083
-13.104000 -13.478400 6.709083
-13.057200 -13.478400 6.714827
-13.010400 -13.478400 6.721952
-12.963600 -13.478400 6.725608
-12.916800 -13.478400 6.729781
-12.870000 -13.478400 6.740859
-12.823200 -13.478400 6.776086
-9.594000 -13.478400 8.392740
-9.547200 -13.478400 8.258367
-9.500400 -13.478400 8.034574
-9.453600 -13.478400 8.008688
-9.406800 -13.478400 7.965211
-9.360000 -13.478400 7.876373
-9.313200 -13.478400 7.814658
-9.266400 -13.478400 7.758297
-9.219600 -13.478400 7.682522
-9.172800 -13.478400 7.629652
-9.126000 -13.478400 7.584319
-9.079200 -13.478400 7.533314
-9.032400 -13.478400 7.489930
-8.985600 -13.478400 7.456147
-8.938800 -13.478400 7.416462
-8.892000 -13.478400 7.397272
-8.845200 -13.478400 7.340435
-8.798400 -13.478400 7.297032
-8.751600 -13.478400 7.239857
-8.704800 -13.478400 7.230484
-8.658000 -13.478400 7.206236
-8.611200 -13.478400 7.182869
-8.564400 -13.478400 7.134330
-8.517600 -13.478400 7.107123
-8.470800 -13.478400 7.077506
-8.424000 -13.478400 7.037727
-8.377200 -13.478400 7.017311
-8.330400 -13.478400 6.989435
-8.283600 -13.478400 6.995012
-8.236800 -13.478400 6.987773
-8.190000 -13.478400 6.950268
-8.143200 -13.478400 6.939586
-8.096400 -13.478400 6.930473
-8.049600 -13.478400 6.899426
-8.002800 -13.478400 6.822747
-7.956000 -13.478400 6.796245
-7.909200 -13.478400 6.791576
-7.862400 -13.478400 6.796245
-7.815600 -13.478400 6.796245
-7.768800 -13.478400 6.791576
-7.722000 -13.478400 6.776053
-7.675200 -13.478400 6.769323
-7.628400 -13.478400 6.744571
-7.581600 -13.478400 6.709823
-7.534800 -13.478400 6.686603
-7.488000 -13.478400 6.649919
-7.441200 -13.478400 6.641242
-7.394400 -13.478400 6.581863
-7.347600 -13.478400 6.578850
-7.300800 -13.478400 6.578850
-7.254000 -13.478400 6.555454
-7.207200 -13.478400 6.574299
-7.160400 -13.478400 6.580235
-7.113600 -13.478400 6.582125
-7.066800 -13.478400 6.592045
-7.020000 -13.478400 6.592045
-6.973200 -13.478400 6.582125
-6.926400 -13.478400 6.542180
-6.879600 -13.478400 6.452329
-6.832800 -13.478400 6.423291
-6.786000 -13.478400 6.380424
-6.739200 -13.478400 6.351585
-6.692400 -13.478400 6.360775
-6.645600 -13.478400 6.380424
-6.598800 -13.478400 6.381325
-6.552000 -13.478400 6.366068
-6.505200 -13.478400 6.324828
-6.458400 -13.478400 6.288741
-6.411600 -13.478400 6.260464
-6.364800 -13.478400 6.247522
-6.318000 -13.478400 6.218145
-6.271200 -13.478400 6.213613
-6.224400 -13.478400 6.213623
-6.177600 -13.478400 6.215071
-6.130800 -13.478400 6.254328
-6.084000 -13.478400 6.257608
-6.037200 -13.478400 6.254309
-5.990400 -13.478400 6.254309
-5.943600 -13.478400 6.254984
-5.896800 -13.478400 6.220449
-5.850000 -13.478400 6.130122
-5.803200 -13.478400 6.103867
-5.756400 -13.478400 6.084227
-5.709600 -13.478400 6.066738
-5.662800 -13.478400 6.036796
-5.616000 -13.478400 6.042866
-5.569200 -13.478400 6.066738
-5.522400 -13.478400 6.084227
-5.475600 -13.478400 6.098119
-5.428800 -13.478400 6.098119
-5.382000 -13.478400 6.111335
-5.335200 -13.478400 6.073435
-5.288400 -13.478400 6.061392
-5.241600 -13.478400 6.052741
-5.194800 -13.478400 6.025557
-5.148000 -13.478400 6.011895
-5.101200 -13.478400 5.977391
-5.054400 -13.478400 5.976978
-5.007600 -13.478400 5.976978
-4.960800 -13.478400 5.973588
-4.914000 -13.478400 5.962660
-4.867200 -13.478400 5.966157
-4.820400 -13.478400 5.969713
-4.773600 -13.478400 5.974552
-4.726800 -13.478400 5.959860
-4.680000 -13.478400 5.942993
-4.633200 -13.478400 5.923397
-4.586400 -13.478400 5.916566
-4.539600 -13.478400 5.915574
-4.492800 -13.478400 5.912101
-4.446000 -13.478400 5.915574
-4.399200 -13.478400 5.911047
-4.352400 -13.478400 5.911047
-4.305600 -13.478400 5.903780
-4.258800 -13.478400 5.898593
-4.212000 -13.478400 5.857379
-4.165200 -13.478400 5.836682
-4.118400 -13.478400 5.829944
-4.071600 -13.478400 5.820452
-4.024800 -13.478400 5.816045
-3.978000 -13.478400 5.831807
-3.931200 -13.478400 5.835819
-3.884400 -13.478400 5.820580
-3.837600 -13.478400 5.820580
-3.790800 -13.478400 5.830305
-3.744000 -13.478400 5.840367
-3.697200 -13.478400 5.842449
-3.650400 -13.478400 5.852440
-3.603600 -13.478400 5.868297
-3.556800 -13.478400 5.892862
-3.510000 -13.478400 5.899190
-3.463200 -13.478400 5.894445
-3.416400 -13.478400 5.897013
-3.369600 -13.478400 5.883844
-3.322800 -13.478400 5.846146
-3.276000 -13.478400 5.798484
-3.229200 -13.478400 5.786160
-3.182400 -13.478400 5.762166
-3.135600 -13.478400 5.757643
-3.088800 -13.478400 5.749780
-3.042000 -13.478400 5.749780
-2.995200 -13.478400 5.736913
-2.948400 -13.478400 5.736913
-2.901600 -13.478400 5.736856
-2.854800 -13.478400 5.724226
-2.808000 -13.478400 5.720372
-2.761200 -13.478400 5.714936
-2.714400 -13.478400 5.708200
-2.667600 -13.478400 5.719845
-2.620800 -13.478400 5.726316
-2.574000 -13.478400 5.760358
-2.527200 -13.478400 5.771153
-2.480400 -13.478400 5.788339
-2.433600 -13.478400 5.790062
-2.386800 -13.478400 5.782893
-2.340000 -13.478400 5.785229
-2.293200 -13.478400 5.771483
-2.246400 -13.478400 5.771483
-2.199600 -13.478400 5.748595
-2.152800 -13.478400 5.747232
-2.106000 -13.478400 5.756671
-2.059200 -13.478400 5.759003
-2.012400 -13.478400 5.775273
-1.965600 -13.478400 5.775432
-1.918800 -13.478400 5.784669
-1.872000 -13.478400 5.797384
-1.825200 -13.478400 5.803437
-1.778400 -13.478400 5.810762
-1.731600 -13.478400 5.784669
-1.684800 -13.478400 5.780522
-1.638000 -13.478400 5.801463
-1.591200 -13.478400 5.779167
-1.544400 -13.478400 5.779167
-1.497600 -13.478400 5.786857
-1.450800 -13.478400 5.786857
-1.404000 -13.478400 5.811123
-1.357200 -13.478400 5.821944
-1.310400 -13.478400 5.833835
-1.263600 -13.478400 5.844265
-1.216800 -13.478400 5.857676
-1.170000 -13.478400 5.855431
-1.123200 -13.478400 5.845130
-1.076400 -13.478400 5.845130
-1.029600 -13.478400 5.844148
-0.982800 -13.478400 5.844148
-0.936000 -13.478400 5.826634
-0.889200 -13.478400 5.818431
-0.842400 -13.478400 5.827704
-0.795600 -13.478400 5.827704
-0.748800 -13.478400 5.833120
-0.702000 -13.478400 5.833120
-0.655200 -13.478400 5.801378
-0.608400 -13.478400 5.801378
-0.561600 -13.478400 5.793450
-0.514800 -13.478400 5.799447
-0.468000 -13.478400 5.793450
-0.421200 -13.478400 5.793450
-0.374400 -13.478400 5.813706
-0.327600 -13.478400 5.825974
-0.280800 -13.478400 5.857555
-0.234000 -13.478400 5.879195
-0.187200 -13.478400 5.887103
-0.140400 -13.478400 5.893773
-0.093600 -13.478400 5.900399
-0.046800 -13.478400 5.930179
0.000000 -13.478400 5.960765
0.046800 -13.478400 5.994890
0.093600 -13.478400 6.012052
0.140400 -13.478400 6.013974
0.187200 -13.478400 6.013974
0.234000 -13.478400 6.013974
0.280800 -13.478400 6.010683
0.327600 -13.478400 6.008589
0.374400 -13.478400 6.017197
0.421200 -13.478400 6.000994
0.468000 -13.478400 5.997289
0.514800 -13.478400 5.997289
0.561600 -13.478400 5.997289
0.608400 -13.478400 5.998744
0.655200 -13.478400 6.014711
0.702000 -13.478400 5.998744
0.748800 -13.478400 6.024754
0.795600 -13.478400 6.032043
0.842400 -13.478400 6.032043
0.889200 -13.478400 6.043572
0.936000 -13.478400 6.043572
0.982800 -13.478400 6.032458
1.029600 -13.478400 6.040927
1.076400 -13.478400 6.042958
1.123200 -13.478400 6.058526
1.170000 -13.478400 6.063036
1.216800 -13.478400 6.063150
1.263600 -13.478400 6.089192
1.310400 -13.478400 6.089192
1.357200 -13.478400 6.092764
1.404000 -13.478400 6.066361
1.450800 -13.478400 6.044793
1.497600 -13.478400 6.058152
1.544400 -13.478400 6.086650
1.591200 -13.478400 6.113764
1.638000 -13.478400 6.154655
1.684800 -13.478400 6.156083
1.731600 -13.478400 6.162101
1.778400 -13.478400 6.189874
1.825200 -13.478400 6.192068
1.872000 -13.478400 6.204205
1.918800 -13.478400 6.219283
1.965600 -13.478400 6.209424
2.012400 -13.478400 6.232293
2.059200 -13.478400 6.249855
2.106000 -13.478400 6.250363
2.152800 -13.478400 6.263763
2.199600 -13.478400 6.284176
2.246400 -13.478400 6.284176
2.293200 -13.478400 6.296142
2.340000 -13.478400 6.292510
2.386800 -13.478400 6.296258
2.433600 -13.478400 6.320498
2.480400 -13.478400 6.326684
2.527200 -13.478400 6.344849
2.574000 -13.478400 6.361546
2.620800 -13.478400 6.392942
2.667600 -13.478400 6.400318
2.714400 -13.478400 6.436200
2.761200 -13.478400 6.442446
2.808000 -13.478400 6.464428
2.854800 -13.478400 6.482817
2.901600 -13.478400 6.493084
2.948400 -13.478400 6.497423
2.995200 -13.478400 6.516168
3.042000 -13.478400 6.521515
3.088800 -13.478400 6.531040
3.135600 -13.478400 6.531040
3.182400 -13.478400 6.537197
3.229200 -13.478400 6.525803
3.276000 -13.478400 6.538319
3.322800 -13.478400 6.545943
3.369600 -13.478400 6.574612
3.416400 -13.478400 6.581749
3.463200 -13.478400 6.656642
3.510000 -13.478400 6.670551
3.556800 -13.478400 6.693094
3.603600 -13.478400 6.706779
3.650400 -13.478400 6.720362
3.697200 -13.478400 6.738616
3.744000 -13.478400 6.751072
3.790800 -13.478400 6.785337
3.837600 -13.478400 6.794839
3.884400 -13.478400 6.820699
3.931200 -13.478400 6.835311
3.978000 -13.478400 6.857843
4.024800 -13.478400 6.860677
4.071600 -13.478400 6.883501
4.118400 -13.478400 6.900973
4.165200 -13.478400 6.937381
4.212000 -13.478400 6.943097
4.258800 -13.478400 6.947964
4.305600 -13.478400 6.994531
4.352400 -13.478400 7.026988
4.399200 -13.478400 7.055743
4.446000 -13.478400 7.084176
4.492800 -13.478400 7.096242
4.539600 -13.478400 7.107795
4.586400 -13.478400 7.128453
4.633200 -13.478400 7.142689
4.680000 -13.478400 7.157854
4.726800 -13.478400 7.164878
4.773600 -13.478400 7.189168
4.820400 -13.478400 7.239611
4.867200 -13.478400 7.265547
4.914000 -13.478400 7.310174
4.960800 -13.478400 7.328531
5.007600 -13.478400 7.388946
5.054400 -13.478400 7.431789
5.101200 -13.478400 7.448129
5.148000 -13.478400 7.451792
5.194800 -13.478400 7.453647
5.241600 -13.478400 7.510330
5.288400 -13.478400 7.512895
5.335200 -13.478400 7.541579
5.382000 -13.478400 7.606147
5.428800 -13.478400 7.632250
5.475600 -13.478400 7.684780
5.522400 -13.478400 7.736496
5.569200 -13.478400 7.816099
5.616000 -13.478400 7.906149
5.662800 -13.478400 7.942893
5.709600 -13.478400 7.987024
5.756400 -13.478400 8.014601
5.803200 -13.478400 8.039124
5.850000 -13.478400 8.086310
5.896800 -13.478400 8.170527
5.943600 -13.478400 8.226760
5.990400 -13.478400 8.506195
6.037200 -13.478400 8.664415
6.084000 -13.478400 8.717089
6.130800 -13.478400 8.717089
6.177600 -13.478400 8.717176
6.224400 -13.478400 8.824525
6.271200 -13.478400 9.083870
6.318000 -13.478400 23.166155
6.364800 -13.478400 29.405690
6.411600 -13.478400 29.416421
6.458400 -13.478400 29.425069
6.505200 -13.478400 29.427553
6.552000 -13.478400 29.427653
6.598800 -13.478400 29.426084
6.645600 -13.478400 29.428618
6.692400 -13.478400 29.433043
13.852800 -13.478400 6.671200
13.899600 -13.478400 6.664328
13.946400 -13.478400 6.628017
13.993200 -13.478400 6.627576
14.040000 -13.478400 6.617405
14.086800 -13.478400 6.613056
14.133600 -13.478400 6.617405
14.180400 -13.478400 6.618687
14.227200 -13.478400 6.618687
14.274000 -13.478400 6.615339
14.320800 -13.478400 6.615339
14.367600 -13.478400 6.615339
14.414400 -13.478400 6.603707
14.461200 -13.478400 6.601733
14.508000 -13.478400 6.593831
14.554800 -13.478400 6.593831
14.601600 -13.478400 6.593831
14.648400 -13.478400 6.592528
14.695200 -13.478400 6.592528
14.742000 -13.478400 6.593994
14.788800 -13.478400 6.593994
14.835600 -13.478400 6.599153
14.882400 -13.478400 6.599153
14.929200 -13.478400 6.603375
14.976000 -13.478400 6.603984
15.022800 -13.478400 6.598320
15.069600 -13.478400 6.597154
15.116400 -13.478400 6.597154
15.163200 -13.478400 6.590149
15.210000 -13.478400 6.590149
15.256800 -13.478400 6.593266
15.303600 -13.478400 6.594943
15.350400 -13.478400 6.603208
15.397200 -13.478400 6.613541
15.444000 -13.478400 6.614900
15.490800 -13.478400 6.619042
15.537600 -13.478400 6.621464
15.584400 -13.478400 6.619042
15.631200 -13.478400 6.612223
15.678000 -13.478400 6.574817
15.724800 -13.478400 6.554086
15.771600 -13.478400 6.549849
15.818400 -13.478400 6.525523
16.333200 -13.478400 5.049871
16.380000 -13.478400 5.026871
16.426800 -13.478400 5.011201
16.473600 -13.478400 5.011201
16.520400 -13.478400 4.999849
16.567200 -13.478400 4.985992
16.614000 -13.478400 4.982846
16.660800 -13.478400 4.986519
16.707600 -13.478400 4.986519
16.754400 -13.478400 4.986519
16.801200 -13.478400 4.975512
16.848000 -13.478400 4.954454
16.894800 -13.478400 4.944845
16.941600 -13.478400 4.920359
16.988400 -13.478400 4.864434
17.035200 -13.478400 4.739181
17.082000 -13.478400 4.627489
18.345600 -13.478400 -8.176129
18.392400 -13.478400 -8.199007
18.439200 -13.478400 -8.225021
18.486000 -13.478400 -8.223434
18.532800 -13.478400 -8.224006
18.579600 -13.478400 0.000000
18.626400 -13.478400 0.000000
18.673200 -13.478400 0.000000
-18.720000 -13.431600 0.000000
-18.673200 -13.431600 0.000000
-18.626400 -13.431600 0.000000
-18.579600 -13.431600 -7.847268
-18.532800 -13.431600 -7.862307
-18.486000 -13.431600 -7.862307
-18.439200 -13.431600 -7.867834
-18.392400 -13.431600 -7.862307
-18.345600 -13.431600 -7.862307
-18.298800 -13.431600 -7.862307
-18.252000 -13.431600 -7.867834
-18.205200 -13.431600 -7.860239
-18.158400 -13.431600 -7.865163
-18.111600 -13.431600 -7.854455
-18.064800 -13.431600 -7.860239
-18.018000 -13.431600 -7.861015
-17.971200 -13.431600 -7.860239
-17.924400 -13.431600 -7.830560
-17.877600 -13.431600 -7.830560
-17.830800 -13.431600 -7.832780
-17.784000 -13.431600 -7.860997
-17.737200 -13.431600 -7.860997
-17.690400 -13.431600 -7.872284
-17.643600 -13.431600 -7.872284
-17.596800 -13.431600 -7.859810
-17.550000 -13.431600 -7.856934
-17.503200 -13.431600 -7.848441
-17.456400 -13.431600 -7.820402
-17.409600 -13.431600 -7.825886
-17.362800 -13.431600 -7.791308
-17.316000 -13.431600 -7.766385
-17.269200 -13.431600 -7.736191
-17.222400 -13.431600 -7.696312
-17.175600 -13.431600 -7.622520
-17.128800 -13.431600 -7.523713
-16.614000 -13.431600 -6.072549
-15.865200 -13.431600 4.947925
-15.818400 -13.431600 4.966720
-15.771600 -13.431600 4.989818
-15.724800 -13.431600 5.020482
-15.678000 -13.431600 5.038330
-15.631200 -13.431600 5.054568
-15.584400 -13.431600 5.059388
-15.537600 -13.431600 5.081646
-15.490800 -13.431600 5.094946
-15.444000 -13.431600 5.114710
-15.397200 -13.431600 5.134709
-15.350400 -13.431600 5.176673
-14.835600 -13.431600 6.591498
-14.788800 -13.431600 6.624300
-14.742000 -13.431600 6.637232
-14.695200 -13.431600 6.660732
-14.648400 -13.431600 6.682455
-14.601600 -13.431600 6.685833
-14.554800 -13.431600 6.688258
-14.508000 -13.431600 6.707979
-14.461200 -13.431600 6.711549
-14.414400 -13.431600 6.711549
-14.367600 -13.431600 6.721411
-14.320800 -13.431600 6.714831
-14.274000 -13.431600 6.714831
-14.227200 -13.431600 6.717060
-14.180400 -13.431600 6.717060
-14.133600 -13.431600 6.719951
-14.086800 -13.431600 6.720153
-14.040000 -13.431600 6.720804
-13.993200 -13.431600 6.720804
-13.946400 -13.431600 6.720804
-13.899600 -13.431600 6.719951
-13.852800 -13.431600 6.715800
-13.806000 -13.431600 6.709883
-13.759200 -13.431600 6.708923
-13.712400 -13.431600 6.702506
-13.665600 -13.431600 6.702506
-13.618800 -13.431600 6.703097
-13.572000 -13.431600 6.707501
-13.525200 -13.431600 6.710215
-13.478400 -13.431600 6.719215
-13.431600 -13.431600 6.724024
-13.384800 -13.431600 6.721831
-13.338000 -13.431600 6.721831
-13.291200 -13.431600 6.716086
-13.244400 -13.431600 6.721952
-13.197600 -13.431600 6.723452
-13.150800 -13.431600 6.721831
-13.104000 -13.431600 6.720014
-13.057200 -13.431600 6.721952
-13.010400 -13.431600 6.726650
-12.963600 -13.431600 6.731823
-12.916800 -13.431600 6.750309
-12.870000 -13.431600 6.761104
-12.823200 -13.431600 6.812011
-9.594000 -13.431600 8.489548
-9.547200 -13.431600 8.289879
-9.500400 -13.431600 8.082298
-9.453600 -13.431600 8.034574
-9.406800 -13.431600 7.965211
-9.360000 -13.431600 7.865804
-9.313200 -13.431600 7.794770
-9.266400 -13.431600 7.751809
-9.219600 -13.431600 7.682522
-9.172800 -13.431600 7.638804
-9.126000 -13.431600 7.600461
-9.079200 -13.431600 7.516609
-9.032400 -13.431600 7.489930
-8.985600 -13.431600 7.459180
-8.938800 -13.431600 7.422668
-8.892000 -13.431600 7.401429
-8.845200 -13.431600 7.340435
-8.798400 -13.431600 7.304376
-8.751600 -13.431600 7.254847
-8.704800 -13.431600 7.237437
-8.658000 -13.431600 7.214142
-8.611200 -13.431600 7.182869
-8.564400 -13.431600 7.152669
-8.517600 -13.431600 7.112775
-8.470800 -13.431600 7.057187
-8.424000 -13.431600 7.036705
-8.377200 -13.431600 7.016606
-8.330400 -13.431600 6.989435
-8.283600 -13.431600 6.996035
-8.236800 -13.431600 6.989435
-8.190000 -13.431600 6.963400
-8.143200 -13.431600 6.946545
-8.096400 -13.431600 6.930473
-8.049600 -13.431600 6.904139
-8.002800 -13.431600 6.836680
-7.956000 -13.431600 6.791576
-7.909200 -13.431600 6.775536
-7.862400 -13.431600 6.791576
-7.815600 -13.431600 6.791576
-7.768800 -13.431600 6.791576
-7.722000 -13.431600 6.776053
-7.675200 -13.431600 6.769323
-7.628400 -13.431600 6.744571
-7.581600 -13.431600 6.717716
-7.534800 -13.431600 6.706972
-7.488000 -13.431600 6.671862
-7.441200 -13.431600 6.648252
-7.394400 -13.431600 6.645005
-7.347600 -13.431600 6.625001
-7.300800 -13.431600 6.581863
-7.254000 -13.431600 6.581863
-7.207200 -13.431600 6.591290
-7.160400 -13.431600 6.592045
-7.113600 -13.431600 6.591290
-7.066800 -13.431600 6.614087
-7.020000 -13.431600 6.604129
-6.973200 -13.431600 6.583020
-6.926400 -13.431600 6.497990
-6.879600 -13.431600 6.441657
-6.832800 -13.431600 6.386727
-6.786000 -13.431600 6.340246
-6.739200 -13.431600 6.334178
-6.692400 -13.431600 6.339363
-6.645600 -13.431600 6.379923
-6.598800 -13.431600 6.380424
-6.552000 -13.431600 6.360775
-6.505200 -13.431600 6.312147
-6.458400 -13.431600 6.268908
-6.411600 -13.431600 6.247269
-6.364800 -13.431600 6.245128
-6.318000 -13.431600 6.201394
-6.271200 -13.431600 6.185373
-6.224400 -13.431600 6.183838
-6.177600 -13.431600 6.183838
-6.130800 -13.431600 6.254328
-6.084000 -13.431600 6.277002
-6.037200 -13.431600 6.254328
-5.990400 -13.431600 6.254984
-5.943600 -13.431600 6.265275
-5.896800 -13.431600 6.254328
-5.850000 -13.431600 6.171752
-5.803200 -13.431600 6.108645
-5.756400 -13.431600 6.090753
-5.709600 -13.431600 6.079883
-5.662800 -13.431600 6.072031
-5.616000 -13.431600 6.072031
-5.569200 -13.431600 6.066738
-5.522400 -13.431600 6.078439
-5.475600 -13.431600 6.078439
-5.428800 -13.431600 6.078439
-5.382000 -13.431600 6.087442
-5.335200 -13.431600 6.069370
-5.288400 -13.431600 6.057246
-5.241600 -13.431600 6.052741
-5.194800 -13.431600 6.025557
-5.148000 -13.431600 6.011895
-5.101200 -13.431600 5.973588
-5.054400 -13.431600 5.969713
-5.007600 -13.431600 5.966157
-4.960800 -13.431600 5.961906
-4.914000 -13.431600 5.944664
-4.867200 -13.431600 5.928465
-4.820400 -13.431600 5.928465
-4.773600 -13.431600 5.916566
-4.726800 -13.431600 5.916566
-4.680000 -13.431600 5.895967
-4.633200 -13.431600 5.895967
-4.586400 -13.431600 5.869410
-4.539600 -13.431600 5.869410
-4.492800 -13.431600 5.877339
-4.446000 -13.431600 5.903780
-4.399200 -13.431600 5.887370
-4.352400 -13.431600 5.903780
-4.305600 -13.431600 5.885914
-4.258800 -13.431600 5.885914
-4.212000 -13.431600 5.853060
-4.165200 -13.431600 5.835819
-4.118400 -13.431600 5.829944
-4.071600 -13.431600 5.822655
-4.024800 -13.431600 5.820580
-3.978000 -13.431600 5.831807
-3.931200 -13.431600 5.835819
-3.884400 -13.431600 5.820580
-3.837600 -13.431600 5.829978
-3.790800 -13.431600 5.837099
-3.744000 -13.431600 5.840367
-3.697200 -13.431600 5.842449
-3.650400 -13.431600 5.852440
-3.603600 -13.431600 5.858516
-3.556800 -13.431600 5.886997
-3.510000 -13.431600 5.886997
-3.463200 -13.431600 5.883844
-3.416400 -13.431600 5.883851
-3.369600 -13.431600 5.865419
-3.322800 -13.431600 5.832747
-3.276000 -13.431600 5.786396
-3.229200 -13.431600 5.749780
-3.182400 -13.431600 5.707608
-3.135600 -13.431600 5.707608
-3.088800 -13.431600 5.706993
-3.042000 -13.431600 5.706993
-2.995200 -13.431600 5.702875
-2.948400 -13.431600 5.720372
-2.901600 -13.431600 5.721768
-2.854800 -13.431600 5.719845
-2.808000 -13.431600 5.708200
-2.761200 -13.431600 5.698243
-2.714400 -13.431600 5.705201
-2.667600 -13.431600 5.719845
-2.620800 -13.431600 5.742285
-2.574000 -13.431600 5.751843
-2.527200 -13.431600 5.760358
-2.480400 -13.431600 5.768091
-2.433600 -13.431600 5.771153
-2.386800 -13.431600 5.764875
-2.340000 -13.431600 5.766962
-2.293200 -13.431600 5.763506
-2.246400 -13.431600 5.763223
-2.199600 -13.431600 5.732207
-2.152800 -13.431600 5.742230
-2.106000 -13.431600 5.742230
-2.059200 -13.431600 5.772019
-2.012400 -13.431600 5.775432
-1.965600 -13.431600 5.784669
-1.918800 -13.431600 5.792080
-1.872000 -13.431600 5.797384
-1.825200 -13.431600 5.797384
-1.778400 -13.431600 5.803437
-1.731600 -13.431600 5.775396
-1.684800 -13.431600 5.772133
-1.638000 -13.431600 5.775396
-1.591200 -13.431600 5.772133
-1.544400 -13.431600 5.772133
-1.497600 -13.431600 5.767895
-1.450800 -13.431600 5.776805
-1.404000 -13.431600 5.788916
-1.357200 -13.431600 5.802417
-1.310400 -13.431600 5.803437
-1.263600 -13.431600 5.815595
-1.216800 -13.431600 5.843145
-1.170000 -13.431600 5.843145
-1.123200 -13.431600 5.833835
-1.076400 -13.431600 5.816504
-1.029600 -13.431600 5.816504
-0.982800 -13.431600 5.818431
-0.936000 -13.431600 5.795238
-0.889200 -13.431600 5.795238
-0.842400 -13.431600 5.804293
-0.795600 -13.431600 5.804293
-0.748800 -13.431600 5.812825
-0.702000 -13.431600 5.801378
-0.655200 -13.431600 5.795238
-0.608400 -13.431600 5.801064
-0.561600 -13.431600 5.793450
-0.514800 -13.431600 5.801064
-0.468000 -13.431600 5.801378
-0.421200 -13.431600 5.809658
-0.374400 -13.431600 5.818779
-0.327600 -13.431600 5.833499
-0.280800 -13.431600 5.857555
-0.234000 -13.431600 5.879195
-0.187200 -13.431600 5.886246
-0.140400 -13.431600 5.891829
-0.093600 -13.431600 5.900399
-0.046800 -13.431600 5.930179
0.000000 -13.431600 5.960765
0.046800 -13.431600 5.980311
0.093600 -13.431600 6.011098
0.140400 -13.431600 6.012052
0.187200 -13.431600 6.011098
0.234000 -13.431600 6.010683
0.280800 -13.431600 6.010683
0.327600 -13.431600 6.000175
0.374400 -13.431600 6.010683
0.421200 -13.431600 5.989297
0.468000 -13.431600 5.972357
0.514800 -13.431600 5.982591
0.561600 -13.431600 5.985196
0.608400 -13.431600 5.985196
0.655200 -13.431600 6.009949
0.702000 -13.431600 5.985196
0.748800 -13.431600 6.006625
0.795600 -13.431600 6.024754
0.842400 -13.431600 6.016288
0.889200 -13.431600 6.024903
0.936000 -13.431600 6.024903
0.982800 -13.431600 6.016243
1.029600 -13.431600 6.024754
1.076400 -13.431600 6.019224
1.123200 -13.431600 6.025061
1.170000 -13.431600 6.044793
1.216800 -13.431600 6.044793
1.263600 -13.431600 6.063036
1.310400 -13.431600 6.063036
1.357200 -13.431600 6.066361
1.404000 -13.431600 6.047350
1.450800 -13.431600 6.026189
1.497600 -13.431600 6.047350
1.544400 -13.431600 6.058152
1.591200 -13.431600 6.067141
1.638000 -13.431600 6.146330
1.684800 -13.431600 6.152051
1.731600 -13.431600 6.156617
1.778400 -13.431600 6.162101
1.825200 -13.431600 6.168115
1.872000 -13.431600 6.194482
1.918800 -13.431600 6.194482
1.965600 -13.431600 6.191649
2.012400 -13.431600 6.204205
2.059200 -13.431600 6.213769
2.106000 -13.431600 6.215944
2.152800 -13.431600 6.231963
2.199600 -13.431600 6.249855
2.246400 -13.431600 6.249855
2.293200 -13.431600 6.260464
2.340000 -13.431600 6.266595
2.386800 -13.431600 6.278143
2.433600 -13.431600 6.296258
2.480400 -13.431600 6.313374
2.527200 -13.431600 6.326684
2.574000 -13.431600 6.360222
2.620800 -13.431600 6.392942
2.667600 -13.431600 6.392942
2.714400 -13.431600 6.422052
2.761200 -13.431600 6.422052
2.808000 -13.431600 6.442446
2.854800 -13.431600 6.453001
2.901600 -13.431600 6.464428
2.948400 -13.431600 6.487108
2.995200 -13.431600 6.499004
3.042000 -13.431600 6.516168
3.088800 -13.431600 6.522968
3.135600 -13.431600 6.525074
3.182400 -13.431600 6.526025
3.229200 -13.431600 6.524559
3.276000 -13.431600 6.537197
3.322800 -13.431600 6.541772
3.369600 -13.431600 6.577691
3.416400 -13.431600 6.578596
3.463200 -13.431600 6.597871
3.510000 -13.431600 6.621825
3.556800 -13.431600 6.669177
3.603600 -13.431600 6.676898
3.650400 -13.431600 6.706779
3.697200 -13.431600 6.720362
3.744000 -13.431600 6.742674
3.790800 -13.431600 6.753742
3.837600 -13.431600 6.767209
3.884400 -13.431600 6.805070
3.931200 -13.431600 6.805328
3.978000 -13.431600 6.827045
4.024800 -13.431600 6.835311
4.071600 -13.431600 6.862234
4.118400 -13.431600 6.894126
4.165200 -13.431600 6.937381
4.212000 -13.431600 6.947044
4.258800 -13.431600 6.983574
4.305600 -13.431600 7.005670
4.352400 -13.431600 7.049068
4.399200 -13.431600 7.059218
4.446000 -13.431600 7.093843
4.492800 -13.431600 7.104927
4.539600 -13.431600 7.125500
4.586400 -13.431600 7.131162
4.633200 -13.431600 7.145668
4.680000 -13.431600 7.164878
4.726800 -13.431600 7.184200
4.773600 -13.431600 7.196294
4.820400 -13.431600 7.243066
4.867200 -13.431600 7.295902
4.914000 -13.431600 7.335198
4.960800 -13.431600 7.349602
5.007600 -13.431600 7.410125
5.054400 -13.431600 7.448129
5.101200 -13.431600 7.450282
5.148000 -13.431600 7.453647
5.194800 -13.431600 7.482540
5.241600 -13.431600 7.497027
5.288400 -13.431600 7.506306
5.335200 -13.431600 7.536458
5.382000 -13.431600 7.601060
5.428800 -13.431600 7.620890
5.475600 -13.431600 7.684780
5.522400 -13.431600 7.735689
5.569200 -13.431600 7.763211
5.616000 -13.431600 7.824283
5.662800 -13.431600 7.923899
5.709600 -13.431600 7.954201
5.756400 -13.431600 7.987024
5.803200 -13.431600 8.016913
5.850000 -13.431600 8.093871
5.896800 -13.431600 8.168924
5.943600 -13.431600 8.194636
5.990400 -13.431600 8.264146
6.037200 -13.431600 8.672085
6.084000 -13.431600 8.722799
6.130800 -13.431600 8.722799
6.177600 -13.431600 8.820605
6.224400 -13.431600 8.943403
6.271200 -13.431600 10.740611
6.318000 -13.431600 23.166155
6.364800 -13.431600 29.405690
6.411600 -13.431600 29.419165
6.458400 -13.431600 29.427067
6.505200 -13.431600 29.428367
6.552000 -13.431600 29.428796
6.598800 -13.431600 29.428796
6.645600 -13.431600 29.433043
6.692400 -13.431600 29.437474
13.899600 -13.431600 6.668111
13.946400 -13.431600 6.628017
13.993200 -13.431600 6.627576
14.040000 -13.431600 6.627307
14.086800 -13.431600 6.618687
14.133600 -13.431600 6.617765
14.180400 -13.431600 6.617765
14.227200 -13.431600 6.617405
14.274000 -13.431600 6.607150
14.320800 -13.431600 6.606757
14.367600 -13.431600 6.607150
14.414400 -13.431600 6.603255
14.461200 -13.431600 6.601088
14.508000 -13.431600 6.597992
14.554800 -13.431600 6.598295
14.601600 -13.431600 6.598805
14.648400 -13.431600 6.598295
14.695200 -13.431600 6.597992
14.742000 -13.431600 6.597992
14.788800 -13.431600 6.593994
14.835600 -13.431600 6.593994
14.882400 -13.431600 6.591480
14.929200 -13.431600 6.593994
14.976000 -13.431600 6.593994
15.022800 -13.431600 6.593994
15.069600 -13.431600 6.590149
15.116400 -13.431600 6.591480
15.163200 -13.431600 6.590149
15.210000 -13.431600 6.593266
15.256800 -13.431600 6.594065
15.303600 -13.431600 6.595882
15.350400 -13.431600 6.595882
15.397200 -13.431600 6.612119
15.444000 -13.431600 6.614900
15.490800 -13.431600 6.615507
15.537600 -13.431600 6.621464
15.584400 -13.431600 6.619042
15.631200 -13.431600 6.613362
15.678000 -13.431600 6.600897
15.724800 -13.431600 6.585443
15.771600 -13.431600 6.554086
15.818400 -13.431600 6.551857
16.333200 -13.431600 5.053860
16.380000 -13.431600 5.042852
16.426800 -13.431600 5.023813
16.473600 -13.431600 5.026510
16.520400 -13.431600 5.011201
16.567200 -13.431600 5.003996
16.614000 -13.431600 4.992242
16.660800 -13.431600 4.982846
16.707600 -13.431600 4.978526
16.754400 -13.431600 4.980004
16.801200 -13.431600 4.971743
16.848000 -13.431600 4.961033
16.894800 -13.431600 4.948409
16.941600 -13.431600 4.933139
16.988400 -13.431600 4.893418
17.035200 -13.431600 4.801220
17.082000 -13.431600 4.732325
18.392400 -13.431600 -8.221332
18.439200 -13.431600 -8.228619
18.486000 -13.431600 -8.226733
18.532800 -13.431600 -8.267976
18.579600 -13.431600 0.000000
18.626400 -13.431600 0.000000
18.673200 -13.431600 0.000000
-18.720000 -13.384800 0.000000
-18.673200 -13.384800 0.000000
-18.626400 -13.384800 0.000000
-18.579600 -13.384800 -7.842030
-18.532800 -13.384800 -7.847268
-18.486000 -13.384800 -7.828355
-18.439200 -13.384800 -7.842030
-18.392400 -13.384800 -7.816693
-18.345600 -13.384800 -7.807182
-18.298800 -13.384800 -7.816693
-18.252000 -13.384800 -7.832566
-18.205200 -13.384800 -7.826777
-18.158400 -13.384800 -7.854455
-18.111600 -13.384800 -7.834057
-18.064800 -13.384800 -7.843652
-18.018000 -13.384800 -7.860239
-17.971200 -13.384800 -7.860239
-17.924400 -13.384800 -7.849717
-17.877600 -13.384800 -7.848482
-17.830800 -13.384800 -7.834057
-17.784000 -13.384800 -7.849717
-17.737200 -13.384800 -7.849717
-17.690400 -13.384800 -7.849717
-17.643600 -13.384800 -7.849717
-17.596800 -13.384800 -7.826841
-17.550000 -13.384800 -7.819914
-17.503200 -13.384800 -7.813684
-17.456400 -13.384800 -7.790924
-17.409600 -13.384800 -7.805989
-17.362800 -13.384800 -7.783969
-17.316000 -13.384800 -7.736191
-17.269200 -13.384800 -7.707803
-17.222400 -13.384800 -7.693449
-17.175600 -13.384800 -7.615935
-16.754400 -13.384800 -6.341833
-16.660800 -13.384800 -6.205599
-16.614000 -13.384800 -5.998785
-15.912000 -13.384800 4.937995
-15.865200 -13.384800 4.972494
-15.818400 -13.384800 4.989818
-15.771600 -13.384800 5.020482
-15.724800 -13.384800 5.035052
-15.678000 -13.384800 5.058913
-15.631200 -13.384800 5.081960
-15.584400 -13.384800 5.086019
-15.537600 -13.384800 5.099728
-15.490800 -13.384800 5.102985
-15.444000 -13.384800 5.132712
-15.397200 -13.384800 5.146912
-14.882400 -13.384800 6.593515
-14.835600 -13.384800 6.614369
-14.788800 -13.384800 6.637232
-14.742000 -13.384800 6.656438
-14.695200 -13.384800 6.678846
-14.648400 -13.384800 6.685833
-14.601600 -13.384800 6.695311
-14.554800 -13.384800 6.699466
-14.508000 -13.384800 6.714290
-14.461200 -13.384800 6.714831
-14.414400 -13.384800 6.717523
-14.367600 -13.384800 6.722070
-14.320800 -13.384800 6.721411
-14.274000 -13.384800 6.721447
-14.227200 -13.384800 6.728866
-14.180400 -13.384800 6.723504
-14.133600 -13.384800 6.720804
-14.086800 -13.384800 6.720804
-14.040000 -13.384800 6.723504
-13.993200 -13.384800 6.725909
-13.946400 -13.384800 6.725909
-13.899600 -13.384800 6.720804
-13.852800 -13.384800 6.722381
-13.806000 -13.384800 6.722381
-13.759200 -13.384800 6.719215
-13.712400 -13.384800 6.712574
-13.665600 -13.384800 6.719122
-13.618800 -13.384800 6.719215
-13.572000 -13.384800 6.720005
-13.525200 -13.384800 6.724024
-13.478400 -13.384800 6.725898
-13.431600 -13.384800 6.733048
-13.384800 -13.384800 6.733048
-13.338000 -13.384800 6.732946
-13.291200 -13.384800 6.731398
-13.244400 -13.384800 6.730837
-13.197600 -13.384800 6.736276
-13.150800 -13.384800 6.726907
-13.104000 -13.384800 6.726907
-13.057200 -13.384800 6.728090
-13.010400 -13.384800 6.733182
-12.963600 -13.384800 6.739782
-12.916800 -13.384800 6.761193
-12.870000 -13.384800 6.811944
-9.547200 -13.384800 8.327525
-9.500400 -13.384800 8.211652
-9.453600 -13.384800 8.071570
-9.406800 -13.384800 7.973699
-9.360000 -13.384800 7.865804
-9.313200 -13.384800 7.809847
-9.266400 -13.384800 7.758297
-9.219600 -13.384800 7.667926
-9.172800 -13.384800 7.620071
-9.126000 -13.384800 7.584319
-9.079200 -13.384800 7.516609
-9.032400 -13.384800 7.501533
-8.985600 -13.384800 7.465918
-8.938800 -13.384800 7.436427
-8.892000 -13.384800 7.401429
-8.845200 -13.384800 7.369466
-8.798400 -13.384800 7.304376
-8.751600 -13.384800 7.254847
-8.704800 -13.384800 7.238037
-8.658000 -13.384800 7.227655
-8.611200 -13.384800 7.179807
-8.564400 -13.384800 7.134330
-8.517600 -13.384800 7.112775
-8.470800 -13.384800 7.070872
-8.424000 -13.384800 7.026636
-8.377200 -13.384800 6.996035
-8.330400 -13.384800 6.987773
-8.283600 -13.384800 6.995012
-8.236800 -13.384800 6.995012
-8.190000 -13.384800 6.987136
-8.143200 -13.384800 6.950268
-8.096400 -13.384800 6.946405
-8.049600 -13.384800 6.921354
-8.002800 -13.384800 6.878847
-7.956000 -13.384800 6.820365
-7.909200 -13.384800 6.803796
-7.862400 -13.384800 6.803796
-7.815600 -13.384800 6.803796
-7.768800 -13.384800 6.803796
-7.722000 -13.384800 6.793001
-7.675200 -13.384800 6.776053
-7.628400 -13.384800 6.769323
-7.581600 -13.384800 6.743032
-7.534800 -13.384800 6.713489
-7.488000 -13.384800 6.705949
-7.441200 -13.384800 6.656754
-7.394400 -13.384800 6.649919
-7.347600 -13.384800 6.645005
-7.300800 -13.384800 6.605263
-7.254000 -13.384800 6.588257
-7.207200 -13.384800 6.604129
-7.160400 -13.384800 6.604129
-7.113600 -13.384800 6.588257
-7.066800 -13.384800 6.604129
-7.020000 -13.384800 6.588257
-6.973200 -13.384800 6.554474
-6.926400 -13.384800 6.459825
-6.879600 -13.384800 6.426481
-6.832800 -13.384800 6.344780
-6.786000 -13.384800 6.339363
-6.739200 -13.384800 6.331387
-6.692400 -13.384800 6.334178
-6.645600 -13.384800 6.353387
-6.598800 -13.384800 6.360775
-6.552000 -13.384800 6.353387
-6.505200 -13.384800 6.340246
-6.458400 -13.384800 6.286250
-6.411600 -13.384800 6.234794
-6.364800 -13.384800 6.230064
-6.318000 -13.384800 6.198981
-6.271200 -13.384800 6.183838
-6.224400 -13.384800 6.183838
-6.177600 -13.384800 6.196577
-6.130800 -13.384800 6.272086
-6.084000 -13.384800 6.280561
-6.037200 -13.384800 6.272086
-5.990400 -13.384800 6.272086
-5.943600 -13.384800 6.280561
-5.896800 -13.384800 6.265275
-5.850000 -13.384800 6.216374
-5.803200 -13.384800 6.118782
-5.756400 -13.384800 6.101931
-5.709600 -13.384800 6.084227
-5.662800 -13.384800 6.080025
-5.616000 -13.384800 6.079883
-5.569200 -13.384800 6.078439
-5.522400 -13.384800 6.080025
-5.475600 -13.384800 6.085286
-5.428800 -13.384800 6.114034
-5.382000 -13.384800 6.131905
-5.335200 -13.384800 6.073435
-5.288400 -13.384800 6.051847
-5.241600 -13.384800 6.028259
-5.194800 -13.384800 6.011256
-5.148000 -13.384800 5.976978
-5.101200 -13.384800 5.945009
-5.054400 -13.384800 5.937685
-5.007600 -13.384800 5.944664
-4.960800 -13.384800 5.928465
-4.914000 -13.384800 5.912709
-4.867200 -13.384800 5.902521
-4.820400 -13.384800 5.902521
-4.773600 -13.384800 5.902277
-4.726800 -13.384800 5.895967
-4.680000 -13.384800 5.876476
-4.633200 -13.384800 5.876476
-4.586400 -13.384800 5.854479
-4.539600 -13.384800 5.858760
-4.492800 -13.384800 5.860200
-4.446000 -13.384800 5.876476
-4.399200 -13.384800 5.865479
-4.352400 -13.384800 5.887370
-4.305600 -13.384800 5.887370
-4.258800 -13.384800 5.892895
-4.212000 -13.384800 5.857379
-4.165200 -13.384800 5.841775
-4.118400 -13.384800 5.834280
-4.071600 -13.384800 5.832411
-4.024800 -13.384800 5.832411
-3.978000 -13.384800 5.834280
-3.931200 -13.384800 5.835819
-3.884400 -13.384800 5.829978
-3.837600 -13.384800 5.829978
-3.790800 -13.384800 5.830738
-3.744000 -13.384800 5.839238
-3.697200 -13.384800 5.837099
-3.650400 -13.384800 5.842449
-3.603600 -13.384800 5.852878
-3.556800 -13.384800 5.880912
-3.510000 -13.384800 5.882734
-3.463200 -13.384800 5.872090
-3.416400 -13.384800 5.880912
-3.369600 -13.384800 5.852551
-3.322800 -13.384800 5.821136
-3.276000 -13.384800 5.761438
-3.229200 -13.384800 5.696443
-3.182400 -13.384800 5.685769
-3.135600 -13.384800 5.687267
-3.088800 -13.384800 5.687267
-3.042000 -13.384800 5.687267
-2.995200 -13.384800 5.686746
-2.948400 -13.384800 5.687267
-2.901600 -13.384800 5.701285
-2.854800 -13.384800 5.698243
-2.808000 -13.384800 5.695660
-2.761200 -13.384800 5.693261
-2.714400 -13.384800 5.693556
-2.667600 -13.384800 5.698243
-2.620800 -13.384800 5.719845
-2.574000 -13.384800 5.728692
-2.527200 -13.384800 5.742285
-2.480400 -13.384800 5.751843
-2.433600 -13.384800 5.763506
-2.386800 -13.384800 5.763223
-2.340000 -13.384800 5.763223
-2.293200 -13.384800 5.756671
-2.246400 -13.384800 5.742412
-2.199600 -13.384800 5.731585
-2.152800 -13.384800 5.735641
-2.106000 -13.384800 5.732207
-2.059200 -13.384800 5.756671
-2.012400 -13.384800 5.757719
-1.965600 -13.384800 5.775432
-1.918800 -13.384800 5.784669
-1.872000 -13.384800 5.795026
-1.825200 -13.384800 5.792080
-1.778400 -13.384800 5.795026
-1.731600 -13.384800 5.764185
-1.684800 -13.384800 5.764185
-1.638000 -13.384800 5.764185
-1.591200 -13.384800 5.759822
-1.544400 -13.384800 5.757729
-1.497600 -13.384800 5.749757
-1.450800 -13.384800 5.763533
-1.404000 -13.384800 5.776805
-1.357200 -13.384800 5.788916
-1.310400 -13.384800 5.788916
-1.263600 -13.384800 5.809603
-1.216800 -13.384800 5.811123
-1.170000 -13.384800 5.815595
-1.123200 -13.384800 5.809737
-1.076400 -13.384800 5.798712
-1.029600 -13.384800 5.797802
-0.982800 -13.384800 5.809737
-0.936000 -13.384800 5.780811
-0.889200 -13.384800 5.781812
-0.842400 -13.384800 5.785780
-0.795600 -13.384800 5.797802
-0.748800 -13.384800 5.804293
-0.702000 -13.384800 5.801378
-0.655200 -13.384800 5.799447
-0.608400 -13.384800 5.805529
-0.561600 -13.384800 5.801378
-0.514800 -13.384800 5.809658
-0.468000 -13.384800 5.809658
-0.421200 -13.384800 5.809658
-0.374400 -13.384800 5.818779
-0.327600 -13.384800 5.833146
-0.280800 -13.384800 5.854577
-0.234000 -13.384800 5.861076
-0.187200 -13.384800 5.867916
-0.140400 -13.384800 5.887103
-0.093600 -13.384800 5.894358
-0.046800 -13.384800 5.911841
0.000000 -13.384800 5.946572
0.046800 -13.384800 5.969848
0.093600 -13.384800 6.010683
0.140400 -13.384800 6.011098
0.187200 -13.384800 6.010683
0.234000 -13.384800 6.000175
0.280800 -13.384800 5.989297
0.327600 -13.384800 5.970330
0.374400 -13.384800 5.983454
0.421200 -13.384800 5.970330
0.468000 -13.384800 5.961044
0.514800 -13.384800 5.943284
0.561600 -13.384800 5.934700
0.608400 -13.384800 5.938301
0.655200 -13.384800 5.982591
0.702000 -13.384800 5.970961
0.748800 -13.384800 5.976658
0.795600 -13.384800 5.982591
0.842400 -13.384800 5.992591
0.889200 -13.384800 6.016243
0.936000 -13.384800 6.016288
0.982800 -13.384800 6.016243
1.029600 -13.384800 6.016288
1.076400 -13.384800 6.016288
1.123200 -13.384800 6.019224
1.170000 -13.384800 6.042958
1.216800 -13.384800 6.042958
1.263600 -13.384800 6.062576
1.310400 -13.384800 6.062576
1.357200 -13.384800 6.087661
1.404000 -13.384800 6.062576
1.450800 -13.384800 6.026189
1.497600 -13.384800 6.047350
1.544400 -13.384800 6.066361
1.591200 -13.384800 6.085234
1.638000 -13.384800 6.113764
1.684800 -13.384800 6.147064
1.731600 -13.384800 6.154655
1.778400 -13.384800 6.156083
1.825200 -13.384800 6.156083
1.872000 -13.384800 6.159675
1.918800 -13.384800 6.172802
1.965600 -13.384800 6.172802
2.012400 -13.384800 6.180034
2.059200 -13.384800 6.186197
2.106000 -13.384800 6.204205
2.152800 -13.384800 6.205898
2.199600 -13.384800 6.213769
2.246400 -13.384800 6.231650
2.293200 -13.384800 6.237230
2.340000 -13.384800 6.260464
2.386800 -13.384800 6.260464
2.433600 -13.384800 6.266595
2.480400 -13.384800 6.285120
2.527200 -13.384800 6.312239
2.574000 -13.384800 6.322916
2.620800 -13.384800 6.352613
2.667600 -13.384800 6.360222
2.714400 -13.384800 6.390007
2.761200 -13.384800 6.392942
2.808000 -13.384800 6.410881
2.854800 -13.384800 6.426838
2.901600 -13.384800 6.437757
2.948400 -13.384800 6.451659
2.995200 -13.384800 6.478315
3.042000 -13.384800 6.499004
3.088800 -13.384800 6.516951
3.135600 -13.384800 6.525803
3.182400 -13.384800 6.531122
3.229200 -13.384800 6.525074
3.276000 -13.384800 6.526025
3.322800 -13.384800 6.545943
3.369600 -13.384800 6.578596
3.416400 -13.384800 6.580630
3.463200 -13.384800 6.604172
3.510000 -13.384800 6.650551
3.556800 -13.384800 6.661392
3.603600 -13.384800 6.670551
3.650400 -13.384800 6.693094
3.697200 -13.384800 6.706304
3.744000 -13.384800 6.730246
3.790800 -13.384800 6.748971
3.837600 -13.384800 6.751072
3.884400 -13.384800 6.764459
3.931200 -13.384800 6.795587
3.978000 -13.384800 6.805328
4.024800 -13.384800 6.820699
4.071600 -13.384800 6.844848
4.118400 -13.384800 6.877880
4.165200 -13.384800 6.930470
4.212000 -13.384800 6.942459
4.258800 -13.384800 6.975688
4.305600 -13.384800 6.998543
4.352400 -13.384800 7.049068
4.399200 -13.384800 7.062974
4.446000 -13.384800 7.110504
4.492800 -13.384800 7.110640
4.539600 -13.384800 7.126925
4.586400 -13.384800 7.131162
4.633200 -13.384800 7.164878
4.680000 -13.384800 7.171183
4.726800 -13.384800 7.184200
4.773600 -13.384800 7.196294
4.820400 -13.384800 7.239611
4.867200 -13.384800 7.273247
4.914000 -13.384800 7.335198
4.960800 -13.384800 7.371425
5.007600 -13.384800 7.411693
5.054400 -13.384800 7.448129
5.101200 -13.384800 7.451792
5.148000 -13.384800 7.474637
5.194800 -13.384800 7.488235
5.241600 -13.384800 7.514331
5.288400 -13.384800 7.525140
5.335200 -13.384800 7.549824
5.382000 -13.384800 7.603422
5.428800 -13.384800 7.610839
5.475600 -13.384800 7.689220
5.522400 -13.384800 7.744399
5.569200 -13.384800 7.765417
5.616000 -13.384800 7.816099
5.662800 -13.384800 7.920796
5.709600 -13.384800 7.966020
5.756400 -13.384800 7.985053
5.803200 -13.384800 8.011370
5.850000 -13.384800 8.044330
5.896800 -13.384800 8.162623
5.943600 -13.384800 8.173295
5.990400 -13.384800 8.229504
6.037200 -13.384800 8.425247
6.084000 -13.384800 8.675174
6.130800 -13.384800 8.687885
6.177600 -13.384800 8.824525
6.224400 -13.384800 8.943403
6.271200 -13.384800 10.888081
6.318000 -13.384800 23.165229
6.364800 -13.384800 29.412354
6.411600 -13.384800 29.427067
6.458400 -13.384800 29.428618
6.505200 -13.384800 29.431250
6.552000 -13.384800 29.435886
6.598800 -13.384800 29.433066
6.645600 -13.384800 29.437270
6.692400 -13.384800 29.442395
6.739200 -13.384800 29.442395
13.899600 -13.384800 6.668111
13.946400 -13.384800 6.632120
13.993200 -13.384800 6.634580
14.040000 -13.384800 6.634580
14.086800 -13.384800 6.631405
14.133600 -13.384800 6.631405
14.180400 -13.384800 6.627307
14.227200 -13.384800 6.620755
14.274000 -13.384800 6.615339
14.320800 -13.384800 6.606256
14.367600 -13.384800 6.606256
14.414400 -13.384800 6.603255
14.461200 -13.384800 6.601733
14.508000 -13.384800 6.601088
14.554800 -13.384800 6.601088
14.601600 -13.384800 6.605620
14.648400 -13.384800 6.601733
14.695200 -13.384800 6.599153
14.742000 -13.384800 6.601938
14.788800 -13.384800 6.601938
14.835600 -13.384800 6.599153
14.882400 -13.384800 6.597154
14.929200 -13.384800 6.593994
14.976000 -13.384800 6.593994
15.022800 -13.384800 6.593994
15.069600 -13.384800 6.590149
15.116400 -13.384800 6.591480
15.163200 -13.384800 6.591655
15.210000 -13.384800 6.593266
15.256800 -13.384800 6.594065
15.303600 -13.384800 6.594943
15.350400 -13.384800 6.594943
15.397200 -13.384800 6.614900
15.444000 -13.384800 6.615149
15.490800 -13.384800 6.621464
15.537600 -13.384800 6.622709
15.584400 -13.384800 6.622709
15.631200 -13.384800 6.619042
15.678000 -13.384800 6.600897
15.724800 -13.384800 6.591980
15.771600 -13.384800 6.571578
15.818400 -13.384800 6.557262
15.865200 -13.384800 6.535800
16.426800 -13.384800 5.042852
16.473600 -13.384800 5.037459
16.520400 -13.384800 5.015381
16.567200 -13.384800 5.015381
16.614000 -13.384800 5.010390
16.660800 -13.384800 4.993173
16.707600 -13.384800 4.980004
16.754400 -13.384800 4.980147
16.801200 -13.384800 4.978526
16.848000 -13.384800 4.968466
16.894800 -13.384800 4.954454
16.941600 -13.384800 4.940807
16.988400 -13.384800 4.914537
17.035200 -13.384800 4.874501
17.082000 -13.384800 4.790961
18.439200 -13.384800 -8.226733
18.486000 -13.384800 -8.225021
18.532800 -13.384800 -8.263004
18.579600 -13.384800 0.000000
18.626400 -13.384800 0.000000
18.673200 -13.384800 0.000000
-18.720000 -13.338000 0.000000
-18.673200 -13.338000 0.000000
-18.626400 -13.338000 0.000000
-18.579600 -13.338000 -7.847268
-18.532800 -13.338000 -7.847268
-18.486000 -13.338000 -7.824623
-18.439200 -13.338000 -7.824623
-18.392400 -13.338000 -7.824623
-18.345600 -13.338000 -7.816693
-18.298800 -13.338000 -7.816693
-18.252000 -13.338000 -7.824623
-18.205200 -13.338000 -7.824623
-18.158400 -13.338000 -7.843652
-18.111600 -13.338000 -7.843652
-18.064800 -13.338000 -7.843652
-18.018000 -13.338000 -7.860239
-17.971200 -13.338000 -7.860239
-17.924400 -13.338000 -7.852337
-17.877600 -13.338000 -7.849717
-17.830800 -13.338000 -7.834057
-17.784000 -13.338000 -7.848482
-17.737200 -13.338000 -7.848482
-17.690400 -13.338000 -7.848482
-17.643600 -13.338000 -7.848482
-17.596800 -13.338000 -7.813684
-17.550000 -13.338000 -7.809232
-17.503200 -13.338000 -7.805989
-17.456400 -13.338000 -7.778491
-17.409600 -13.338000 -7.778491
-17.362800 -13.338000 -7.770100
-17.316000 -13.338000 -7.736191
-17.269200 -13.338000 -7.703023
-17.222400 -13.338000 -7.693092
-16.801200 -13.338000 -6.391888
-16.754400 -13.338000 -6.386983
-16.707600 -13.338000 -6.312341
-16.660800 -13.338000 -6.151668
-15.958800 -13.338000 4.966720
-15.912000 -13.338000 4.972494
-15.865200 -13.338000 4.997683
-15.818400 -13.338000 5.021896
-15.771600 -13.338000 5.054236
-15.724800 -13.338000 5.059388
-15.678000 -13.338000 5.081960
-15.631200 -13.338000 5.097183
-15.584400 -13.338000 5.097183
-15.537600 -13.338000 5.102431
-15.490800 -13.338000 5.112943
-15.444000 -13.338000 5.134709
-15.397200 -13.338000 5.173679
-14.882400 -13.338000 6.626498
-14.835600 -13.338000 6.634492
-14.788800 -13.338000 6.656438
-14.742000 -13.338000 6.683837
-14.695200 -13.338000 6.685719
-14.648400 -13.338000 6.697047
-14.601600 -13.338000 6.699422
-14.554800 -13.338000 6.706992
-14.508000 -13.338000 6.716483
-14.461200 -13.338000 6.721447
-14.414400 -13.338000 6.728640
-14.367600 -13.338000 6.730741
-14.320800 -13.338000 6.730741
-14.274000 -13.338000 6.735029
-14.227200 -13.338000 6.731070
-14.180400 -13.338000 6.729679
-14.133600 -13.338000 6.723504
-14.086800 -13.338000 6.723504
-14.040000 -13.338000 6.727244
-13.993200 -13.338000 6.727389
-13.946400 -13.338000 6.727389
-13.899600 -13.338000 6.725909
-13.852800 -13.338000 6.727389
-13.806000 -13.338000 6.727389
-13.759200 -13.338000 6.724247
-13.712400 -13.338000 6.719122
-13.665600 -13.338000 6.720005
-13.618800 -13.338000 6.724024
-13.572000 -13.338000 6.724288
-13.525200 -13.338000 6.725898
-13.478400 -13.338000 6.730837
-13.431600 -13.338000 6.734785
-13.384800 -13.338000 6.736164
-13.338000 -13.338000 6.736533
-13.291200 -13.338000 6.743798
-13.244400 -13.338000 6.736962
-13.197600 -13.338000 6.740409
-13.150800 -13.338000 6.733182
-13.104000 -13.338000 6.733182
-13.057200 -13.338000 6.739782
-13.010400 -13.338000 6.745329
-12.963600 -13.338000 6.765267
-12.916800 -13.338000 6.791861
-9.547200 -13.338000 8.364216
-9.500400 -13.338000 8.228285
-9.453600 -13.338000 8.095954
-9.406800 -13.338000 7.971809
-9.360000 -13.338000 7.865804
-9.313200 -13.338000 7.814658
-9.266400 -13.338000 7.758297
-9.219600 -13.338000 7.667926
-9.172800 -13.338000 7.620071
-9.126000 -13.338000 7.578371
-9.079200 -13.338000 7.507549
-9.032400 -13.338000 7.501533
-8.985600 -13.338000 7.472553
-8.938800 -13.338000 7.456147
-8.892000 -13.338000 7.408385
-8.845200 -13.338000 7.385339
-8.798400 -13.338000 7.305808
-8.751600 -13.338000 7.254847
-8.704800 -13.338000 7.238037
-8.658000 -13.338000 7.227655
-8.611200 -13.338000 7.191609
-8.564400 -13.338000 7.132157
-8.517600 -13.338000 7.130736
-8.470800 -13.338000 7.110867
-8.424000 -13.338000 7.043644
-8.377200 -13.338000 7.017311
-8.330400 -13.338000 6.996035
-8.283600 -13.338000 7.016279
-8.236800 -13.338000 7.022045
-8.190000 -13.338000 7.012850
-8.143200 -13.338000 6.993228
-8.096400 -13.338000 6.987136
-8.049600 -13.338000 6.938662
-8.002800 -13.338000 6.899426
-7.956000 -13.338000 6.836680
-7.909200 -13.338000 6.803796
-7.862400 -13.338000 6.803796
-7.815600 -13.338000 6.796245
-7.768800 -13.338000 6.796245
-7.722000 -13.338000 6.793001
-7.675200 -13.338000 6.776053
-7.628400 -13.338000 6.769323
-7.581600 -13.338000 6.725302
-7.534800 -13.338000 6.714491
-7.488000 -13.338000 6.706972
-7.441200 -13.338000 6.671862
-7.394400 -13.338000 6.659452
-7.347600 -13.338000 6.648252
-7.300800 -13.338000 6.613513
-7.254000 -13.338000 6.588257
-7.207200 -13.338000 6.591290
-7.160400 -13.338000 6.601911
-7.113600 -13.338000 6.580235
-7.066800 -13.338000 6.591290
-7.020000 -13.338000 6.567367
-6.973200 -13.338000 6.518531
-6.926400 -13.338000 6.452252
-6.879600 -13.338000 6.401342
-6.832800 -13.338000 6.344780
-6.786000 -13.338000 6.340246
-6.739200 -13.338000 6.334178
-6.692400 -13.338000 6.334178
-6.645600 -13.338000 6.353387
-6.598800 -13.338000 6.360775
-6.552000 -13.338000 6.360775
-6.505200 -13.338000 6.353387
-6.458400 -13.338000 6.288741
-6.411600 -13.338000 6.231829
-6.364800 -13.338000 6.231829
-6.318000 -13.338000 6.207883
-6.271200 -13.338000 6.185373
-6.224400 -13.338000 6.185373
-6.177600 -13.338000 6.198981
-6.130800 -13.338000 6.277002
-6.084000 -13.338000 6.291386
-6.037200 -13.338000 6.273615
-5.990400 -13.338000 6.273615
-5.943600 -13.338000 6.286804
-5.896800 -13.338000 6.273615
-5.850000 -13.338000 6.221457
-5.803200 -13.338000 6.165150
-5.756400 -13.338000 6.111848
-5.709600 -13.338000 6.090753
-5.662800 -13.338000 6.085286
-5.616000 -13.338000 6.080025
-5.569200 -13.338000 6.079883
-5.522400 -13.338000 6.114034
-5.475600 -13.338000 6.131905
-5.428800 -13.338000 6.136644
-5.382000 -13.338000 6.136644
-5.335200 -13.338000 6.088930
-5.288400 -13.338000 6.051581
-5.241600 -13.338000 6.025557
-5.194800 -13.338000 5.977391
-5.148000 -13.338000 5.949063
-5.101200 -13.338000 5.924107
-5.054400 -13.338000 5.902437
-5.007600 -13.338000 5.902521
-4.960800 -13.338000 5.871550
-4.914000 -13.338000 5.894403
-4.867200 -13.338000 5.884801
-4.820400 -13.338000 5.884801
-4.773600 -13.338000 5.884801
-4.726800 -13.338000 5.884801
-4.680000 -13.338000 5.876476
-4.633200 -13.338000 5.858760
-4.586400 -13.338000 5.854479
-4.539600 -13.338000 5.854479
-4.492800 -13.338000 5.858760
-4.446000 -13.338000 5.869410
-4.399200 -13.338000 5.865479
-4.352400 -13.338000 5.903780
-4.305600 -13.338000 5.911047
-4.258800 -13.338000 5.931153
-4.212000 -13.338000 5.892895
-4.165200 -13.338000 5.853060
-4.118400 -13.338000 5.841775
-4.071600 -13.338000 5.838493
-4.024800 -13.338000 5.837857
-3.978000 -13.338000 5.840367
-3.931200 -13.338000 5.840367
-3.884400 -13.338000 5.832411
-3.837600 -13.338000 5.832411
-3.790800 -13.338000 5.830738
-3.744000 -13.338000 5.835129
-3.697200 -13.338000 5.835129
-3.650400 -13.338000 5.835129
-3.603600 -13.338000 5.835129
-3.556800 -13.338000 5.852746
-3.510000 -13.338000 5.852746
-3.463200 -13.338000 5.852746
-3.416400 -13.338000 5.852551
-3.369600 -13.338000 5.829931
-3.322800 -13.338000 5.804180
-3.276000 -13.338000 5.762166
-3.229200 -13.338000 5.694142
-3.182400 -13.338000 5.685189
-3.135600 -13.338000 5.685769
-3.088800 -13.338000 5.685189
-3.042000 -13.338000 5.685189
-2.995200 -13.338000 5.683881
-2.948400 -13.338000 5.683881
-2.901600 -13.338000 5.695660
-2.854800 -13.338000 5.684859
-2.808000 -13.338000 5.693261
-2.761200 -13.338000 5.693556
-2.714400 -13.338000 5.705201
-2.667600 -13.338000 5.721768
-2.620800 -13.338000 5.742285
-2.574000 -13.338000 5.742285
-2.527200 -13.338000 5.764875
-2.480400 -13.338000 5.768091
-2.433600 -13.338000 5.771153
-2.386800 -13.338000 5.764875
-2.340000 -13.338000 5.766962
-2.293200 -13.338000 5.766962
-2.246400 -13.338000 5.763506
-2.199600 -13.338000 5.732207
-2.152800 -13.338000 5.742230
-2.106000 -13.338000 5.735641
-2.059200 -13.338000 5.756671
-2.012400 -13.338000 5.757719
-1.965600 -13.338000 5.752556
-1.918800 -13.338000 5.775396
-1.872000 -13.338000 5.776973
-1.825200 -13.338000 5.775396
-1.778400 -13.338000 5.772133
-1.731600 -13.338000 5.743533
-1.684800 -13.338000 5.736363
-1.638000 -13.338000 5.736363
-1.591200 -13.338000 5.729929
-1.544400 -13.338000 5.729929
-1.497600 -13.338000 5.710021
-1.450800 -13.338000 5.729929
-1.404000 -13.338000 5.744503
-1.357200 -13.338000 5.769360
-1.310400 -13.338000 5.772833
-1.263600 -13.338000 5.788916
-1.216800 -13.338000 5.803437
-1.170000 -13.338000 5.806507
-1.123200 -13.338000 5.790894
-1.076400 -13.338000 5.784265
-1.029600 -13.338000 5.784265
-0.982800 -13.338000 5.806507
-0.936000 -13.338000 5.783046
-0.889200 -13.338000 5.783046
-0.842400 -13.338000 5.785780
-0.795600 -13.338000 5.812825
-0.748800 -13.338000 5.833120
-0.702000 -13.338000 5.825851
-0.655200 -13.338000 5.795238
-0.608400 -13.338000 5.801378
-0.561600 -13.338000 5.801378
-0.514800 -13.338000 5.809658
-0.468000 -13.338000 5.805529
-0.421200 -13.338000 5.801378
-0.374400 -13.338000 5.809658
-0.327600 -13.338000 5.825974
-0.280800 -13.338000 5.844983
-0.234000 -13.338000 5.844983
-0.187200 -13.338000 5.855363
-0.140400 -13.338000 5.859105
-0.093600 -13.338000 5.889633
-0.046800 -13.338000 5.894358
0.000000 -13.338000 5.928242
0.046800 -13.338000 5.951229
0.093600 -13.338000 5.969848
0.140400 -13.338000 6.003263
0.187200 -13.338000 6.000175
0.234000 -13.338000 5.970330
0.280800 -13.338000 5.989064
0.327600 -13.338000 5.964291
0.374400 -13.338000 5.964291
0.421200 -13.338000 5.964291
0.468000 -13.338000 5.959046
0.514800 -13.338000 5.932389
0.561600 -13.338000 5.932389
0.608400 -13.338000 5.938301
0.655200 -13.338000 5.970961
0.702000 -13.338000 5.967357
0.748800 -13.338000 5.967357
0.795600 -13.338000 5.976658
0.842400 -13.338000 5.992591
0.889200 -13.338000 5.994952
0.936000 -13.338000 6.006625
0.982800 -13.338000 6.016243
1.029600 -13.338000 6.016243
1.076400 -13.338000 6.015971
1.123200 -13.338000 6.015971
1.170000 -13.338000 6.025061
1.216800 -13.338000 6.019224
1.263600 -13.338000 6.044193
1.310400 -13.338000 6.044793
1.357200 -13.338000 6.066361
1.404000 -13.338000 6.061499
1.450800 -13.338000 6.047350
1.497600 -13.338000 6.052917
1.544400 -13.338000 6.066590
1.591200 -13.338000 6.086650
1.638000 -13.338000 6.113764
1.684800 -13.338000 6.152051
1.731600 -13.338000 6.160324
1.778400 -13.338000 6.166864
1.825200 -13.338000 6.166864
1.872000 -13.338000 6.172802
1.918800 -13.338000 6.172802
1.965600 -13.338000 6.168133
2.012400 -13.338000 6.169680
2.059200 -13.338000 6.180034
2.106000 -13.338000 6.194295
2.152800 -13.338000 6.205244
2.199600 -13.338000 6.206353
2.246400 -13.338000 6.213769
2.293200 -13.338000 6.237400
2.340000 -13.338000 6.260464
2.386800 -13.338000 6.260464
2.433600 -13.338000 6.261265
2.480400 -13.338000 6.285120
2.527200 -13.338000 6.320498
2.574000 -13.338000 6.342713
2.620800 -13.338000 6.352613
2.667600 -13.338000 6.352613
2.714400 -13.338000 6.379520
2.761200 -13.338000 6.390007
2.808000 -13.338000 6.392942
2.854800 -13.338000 6.413111
2.901600 -13.338000 6.419105
2.948400 -13.338000 6.437757
2.995200 -13.338000 6.453001
3.042000 -13.338000 6.475897
3.088800 -13.338000 6.505943
3.135600 -13.338000 6.516168
3.182400 -13.338000 6.531122
3.229200 -13.338000 6.513971
3.276000 -13.338000 6.524559
3.322800 -13.338000 6.538319
3.369600 -13.338000 6.578596
3.416400 -13.338000 6.580630
3.463200 -13.338000 6.604396
3.510000 -13.338000 6.650095
3.556800 -13.338000 6.656642
3.603600 -13.338000 6.663798
3.650400 -13.338000 6.674791
3.697200 -13.338000 6.706304
3.744000 -13.338000 6.716252
3.790800 -13.338000 6.744571
3.837600 -13.338000 6.745107
3.884400 -13.338000 6.753742
3.931200 -13.338000 6.764459
3.978000 -13.338000 6.795587
4.024800 -13.338000 6.809195
4.071600 -13.338000 6.835363
4.118400 -13.338000 6.849560
4.165200 -13.338000 6.900973
4.212000 -13.338000 6.936140
4.258800 -13.338000 6.975688
4.305600 -13.338000 7.005670
4.352400 -13.338000 7.051802
4.399200 -13.338000 7.093843
4.446000 -13.338000 7.110640
4.492800 -13.338000 7.122464
4.539600 -13.338000 7.126654
4.586400 -13.338000 7.131162
4.633200 -13.338000 7.164878
4.680000 -13.338000 7.183044
4.726800 -13.338000 7.189168
4.773600 -13.338000 7.233916
4.820400 -13.338000 7.255821
4.867200 -13.338000 7.303007
4.914000 -13.338000 7.337503
4.960800 -13.338000 7.375619
5.007600 -13.338000 7.411693
5.054400 -13.338000 7.430443
5.101200 -13.338000 7.448291
5.148000 -13.338000 7.474637
5.194800 -13.338000 7.488235
5.241600 -13.338000 7.518941
5.288400 -13.338000 7.540638
5.335200 -13.338000 7.561755
5.382000 -13.338000 7.609874
5.428800 -13.338000 7.644378
5.475600 -13.338000 7.734319
5.522400 -13.338000 7.746264
5.569200 -13.338000 7.787317
5.616000 -13.338000 7.829153
5.662800 -13.338000 7.920796
5.709600 -13.338000 7.942893
5.756400 -13.338000 7.976380
5.803200 -13.338000 8.014601
5.850000 -13.338000 8.058345
5.896800 -13.338000 8.118912
5.943600 -13.338000 8.168924
5.990400 -13.338000 8.194636
6.037200 -13.338000 8.338001
6.084000 -13.338000 8.425247
6.130800 -13.338000 8.445242
6.177600 -13.338000 8.687885
6.224400 -13.338000 8.794210
6.271200 -13.338000 10.608383
6.318000 -13.338000 11.072293
6.364800 -13.338000 29.412354
6.411600 -13.338000 29.427653
6.458400 -13.338000 29.431250
6.505200 -13.338000 29.437199
6.552000 -13.338000 29.438407
6.598800 -13.338000 29.437538
6.645600 -13.338000 29.438407
6.692400 -13.338000 29.446288
6.739200 -13.338000 29.446288
13.899600 -13.338000 6.668111
13.946400 -13.338000 6.646847
13.993200 -13.338000 6.646847
14.040000 -13.338000 6.645819
14.086800 -13.338000 6.638078
14.133600 -13.338000 6.639636
14.180400 -13.338000 6.628225
14.227200 -13.338000 6.625760
14.274000 -13.338000 6.617765
14.320800 -13.338000 6.606757
14.367600 -13.338000 6.606256
14.414400 -13.338000 6.601733
14.461200 -13.338000 6.601088
14.508000 -13.338000 6.601088
14.554800 -13.338000 6.601733
14.601600 -13.338000 6.613669
14.648400 -13.338000 6.610697
14.695200 -13.338000 6.613669
14.742000 -13.338000 6.617279
14.788800 -13.338000 6.614082
14.835600 -13.338000 6.610697
14.882400 -13.338000 6.601938
14.929200 -13.338000 6.597154
14.976000 -13.338000 6.600218
15.022800 -13.338000 6.597154
15.069600 -13.338000 6.590149
15.116400 -13.338000 6.593149
15.163200 -13.338000 6.593149
15.210000 -13.338000 6.594065
15.256800 -13.338000 6.594943
15.303600 -13.338000 6.594943
15.350400 -13.338000 6.594943
15.397200 -13.338000 6.612119
15.444000 -13.338000 6.615149
15.490800 -13.338000 6.621464
15.537600 -13.338000 6.626134
15.584400 -13.338000 6.628564
15.631200 -13.338000 6.622709
15.678000 -13.338000 6.620839
15.724800 -13.338000 6.600218
15.771600 -13.338000 6.585443
15.818400 -13.338000 6.571578
15.865200 -13.338000 6.551857
15.912000 -13.338000 6.514102
16.426800 -13.338000 5.056668
16.473600 -13.338000 5.050294
16.520400 -13.338000 5.037459
16.567200 -13.338000 5.026871
16.614000 -13.338000 5.015381
16.660800 -13.338000 4.993173
16.707600 -13.338000 4.981339
16.754400 -13.338000 4.987191
16.801200 -13.338000 4.987191
16.848000 -13.338000 4.981339
16.894800 -13.338000 4.971743
16.941600 -13.338000 4.961033
16.988400 -13.338000 4.940807
17.035200 -13.338000 4.893418
17.082000 -13.338000 4.864434
18.392400 -13.338000 -8.193494
18.439200 -13.338000 -8.226733
18.486000 -13.338000 -8.223434
18.532800 -13.338000 -8.228619
18.579600 -13.338000 0.000000
18.626400 -13.338000 0.000000
18.673200 -13.338000 0.000000
-18.720000 -13.291200 0.000000
-18.673200 -13.291200 0.000000
-18.626400 -13.291200 0.000000
-18.579600 -13.291200 -7.867488
-18.532800 -13.291200 -7.867834
-18.486000 -13.291200 -7.867834
-18.439200 -13.291200 -7.867488
-18.392400 -13.291200 -7.866381
-18.345600 -13.291200 -7.842030
-18.298800 -13.291200 -7.832566
-18.252000 -13.291200 -7.832566
-18.205200 -13.291200 -7.826777
-18.158400 -13.291200 -7.843652
-18.111600 -13.291200 -7.852337
-18.064800 -13.291200 -7.852337
-18.018000 -13.291200 -7.862032
-17.971200 -13.291200 -7.861015
-17.924400 -13.291200 -7.861015
-17.877600 -13.291200 -7.861015
-17.830800 -13.291200 -7.852337
-17.784000 -13.291200 -7.892511
-17.737200 -13.291200 -7.892511
-17.690400 -13.291200 -7.888580
-17.643600 -13.291200 -7.884519
-17.596800 -13.291200 -7.848482
-17.550000 -13.291200 -7.819914
-17.503200 -13.291200 -7.813684
-17.456400 -13.291200 -7.802059
-17.409600 -13.291200 -7.801988
-17.362800 -13.291200 -7.779386
-17.316000 -13.291200 -7.766385
-17.269200 -13.291200 -7.699751
-17.222400 -13.291200 -7.642393
-16.848000 -13.291200 -6.386983
-16.801200 -13.291200 -6.358863
-16.754400 -13.291200 -6.334845
-16.707600 -13.291200 -6.151668
-16.660800 -13.291200 -6.001850
-15.958800 -13.291200 5.005479
-15.912000 -13.291200 5.021896
-15.865200 -13.291200 5.025580
-15.818400 -13.291200 5.030842
-15.771600 -13.291200 5.081504
-15.724800 -13.291200 5.086980
-15.678000 -13.291200 5.099728
-15.631200 -13.291200 5.111598
-15.584400 -13.291200 5.107418
-15.537600 -13.291200 5.114710
-15.490800 -13.291200 5.122524
-15.444000 -13.291200 5.145107
-14.929200 -13.291200 6.633359
-14.882400 -13.291200 6.652971
-14.835600 -13.291200 6.652971
-14.788800 -13.291200 6.680180
-14.742000 -13.291200 6.687839
-14.695200 -13.291200 6.699422
-14.648400 -13.291200 6.706992
-14.601600 -13.291200 6.706992
-14.554800 -13.291200 6.716483
-14.508000 -13.291200 6.728197
-14.461200 -13.291200 6.729679
-14.414400 -13.291200 6.731838
-14.367600 -13.291200 6.735704
-14.320800 -13.291200 6.736404
-14.274000 -13.291200 6.736404
-14.227200 -13.291200 6.731070
-14.180400 -13.291200 6.729679
-14.133600 -13.291200 6.728866
-14.086800 -13.291200 6.723504
-14.040000 -13.291200 6.727629
-13.993200 -13.291200 6.728866
-13.946400 -13.291200 6.730400
-13.899600 -13.291200 6.736676
-13.852800 -13.291200 6.736676
-13.806000 -13.291200 6.736676
-13.759200 -13.291200 6.727629
-13.712400 -13.291200 6.725909
-13.665600 -13.291200 6.722381
-13.618800 -13.291200 6.724288
-13.572000 -13.291200 6.724307
-13.525200 -13.291200 6.730837
-13.478400 -13.291200 6.733169
-13.431600 -13.291200 6.736533
-13.384800 -13.291200 6.736962
-13.338000 -13.291200 6.744114
-13.291200 -13.291200 6.748689
-13.244400 -13.291200 6.748689
-13.197600 -13.291200 6.743798
-13.150800 -13.291200 6.736533
-13.104000 -13.291200 6.739782
-13.057200 -13.291200 6.750309
-13.010400 -13.291200 6.765267
-12.963600 -13.291200 6.795035
-9.547200 -13.291200 8.420398
-9.500400 -13.291200 8.228285
-9.453600 -13.291200 8.071570
-9.406800 -13.291200 7.930411
-9.360000 -13.291200 7.836952
-9.313200 -13.291200 7.809847
-9.266400 -13.291200 7.727978
-9.219600 -13.291200 7.667716
-9.172800 -13.291200 7.638804
-9.126000 -13.291200 7.584319
-9.079200 -13.291200 7.502916
-9.032400 -13.291200 7.487586
-8.985600 -13.291200 7.468268
-8.938800 -13.291200 7.450315
-8.892000 -13.291200 7.416462
-8.845200 -13.291200 7.387290
-8.798400 -13.291200 7.305808
-8.751600 -13.291200 7.273937
-8.704800 -13.291200 7.254363
-8.658000 -13.291200 7.238037
-8.611200 -13.291200 7.196220
-8.564400 -13.291200 7.133609
-8.517600 -13.291200 7.132157
-8.470800 -13.291200 7.112775
-8.424000 -13.291200 7.055756
-8.377200 -13.291200 7.043644
-8.330400 -13.291200 7.022045
-8.283600 -13.291200 7.036705
-8.236800 -13.291200 7.044984
-8.190000 -13.291200 7.035781
-8.143200 -13.291200 7.017376
-8.096400 -13.291200 7.011242
-8.049600 -13.291200 6.938662
-8.002800 -13.291200 6.887002
-7.956000 -13.291200 6.820365
-7.909200 -13.291200 6.793001
-7.862400 -13.291200 6.793001
-7.815600 -13.291200 6.793001
-7.768800 -13.291200 6.796245
-7.722000 -13.291200 6.793001
-7.675200 -13.291200 6.775022
-7.628400 -13.291200 6.769323
-7.581600 -13.291200 6.725302
-7.534800 -13.291200 6.714491
-7.488000 -13.291200 6.709823
-7.441200 -13.291200 6.671862
-7.394400 -13.291200 6.649919
-7.347600 -13.291200 6.648252
-7.300800 -13.291200 6.613513
-7.254000 -13.291200 6.595577
-7.207200 -13.291200 6.605263
-7.160400 -13.291200 6.601911
-7.113600 -13.291200 6.580235
-7.066800 -13.291200 6.588257
-7.020000 -13.291200 6.561382
-6.973200 -13.291200 6.505754
-6.926400 -13.291200 6.441657
-6.879600 -13.291200 6.353257
-6.832800 -13.291200 6.334178
-6.786000 -13.291200 6.331387
-6.739200 -13.291200 6.329466
-6.692400 -13.291200 6.329466
-6.645600 -13.291200 6.340601
-6.598800 -13.291200 6.349364
-6.552000 -13.291200 6.360775
-6.505200 -13.291200 6.360775
-6.458400 -13.291200 6.341743
-6.411600 -13.291200 6.263002
-6.364800 -13.291200 6.245128
-6.318000 -13.291200 6.224456
-6.271200 -13.291200 6.209797
-6.224400 -13.291200 6.212776
-6.177600 -13.291200 6.233672
-6.130800 -13.291200 6.277377
-6.084000 -13.291200 6.294220
-6.037200 -13.291200 6.280561
-5.990400 -13.291200 6.280561
-5.943600 -13.291200 6.293471
-5.896800 -13.291200 6.293471
-5.850000 -13.291200 6.230082
-5.803200 -13.291200 6.201204
-5.756400 -13.291200 6.131238
-5.709600 -13.291200 6.111848
-5.662800 -13.291200 6.100777
-5.616000 -13.291200 6.100777
-5.569200 -13.291200 6.080025
-5.522400 -13.291200 6.114034
-5.475600 -13.291200 6.114034
-5.428800 -13.291200 6.131905
-5.382000 -13.291200 6.125212
-5.335200 -13.291200 6.078439
-5.288400 -13.291200 6.037938
-5.241600 -13.291200 6.007795
-5.194800 -13.291200 5.962660
-5.148000 -13.291200 5.944703
-5.101200 -13.291200 5.928245
-5.054400 -13.291200 5.902521
-5.007600 -13.291200 5.902437
-4.960800 -13.291200 5.862786
-4.914000 -13.291200 5.902277
-4.867200 -13.291200 5.894403
-4.820400 -13.291200 5.884801
-4.773600 -13.291200 5.884801
-4.726800 -13.291200 5.884801
-4.680000 -13.291200 5.877956
-4.633200 -13.291200 5.877956
-4.586400 -13.291200 5.863972
-4.539600 -13.291200 5.860200
-4.492800 -13.291200 5.868266
-4.446000 -13.291200 5.882596
-4.399200 -13.291200 5.892895
-4.352400 -13.291200 5.915574
-4.305600 -13.291200 5.935108
-4.258800 -13.291200 5.935166
-4.212000 -13.291200 5.933742
-4.165200 -13.291200 5.890205
-4.118400 -13.291200 5.860012
-4.071600 -13.291200 5.860012
-4.024800 -13.291200 5.844012
-3.978000 -13.291200 5.860012
-3.931200 -13.291200 5.860012
-3.884400 -13.291200 5.832411
-3.837600 -13.291200 5.832411
-3.790800 -13.291200 5.837099
-3.744000 -13.291200 5.830843
-3.697200 -13.291200 5.830843
-3.650400 -13.291200 5.829978
-3.603600 -13.291200 5.830843
-3.556800 -13.291200 5.842449
-3.510000 -13.291200 5.843770
-3.463200 -13.291200 5.835129
-3.416400 -13.291200 5.832747
-3.369600 -13.291200 5.822091
-3.322800 -13.291200 5.804180
-3.276000 -13.291200 5.728565
-3.229200 -13.291200 5.698027
-3.182400 -13.291200 5.687267
-3.135600 -13.291200 5.686746
-3.088800 -13.291200 5.685769
-3.042000 -13.291200 5.685769
-2.995200 -13.291200 5.683881
-2.948400 -13.291200 5.684859
-2.901600 -13.291200 5.698243
-2.854800 -13.291200 5.686746
-2.808000 -13.291200 5.695660
-2.761200 -13.291200 5.708200
-2.714400 -13.291200 5.730421
-2.667600 -13.291200 5.740108
-2.620800 -13.291200 5.745075
-2.574000 -13.291200 5.742285
-2.527200 -13.291200 5.763506
-2.480400 -13.291200 5.764875
-2.433600 -13.291200 5.768091
-2.386800 -13.291200 5.763506
-2.340000 -13.291200 5.766962
-2.293200 -13.291200 5.766962
-2.246400 -13.291200 5.752544
-2.199600 -13.291200 5.731585
-2.152800 -13.291200 5.736786
-2.106000 -13.291200 5.736786
-2.059200 -13.291200 5.752556
-2.012400 -13.291200 5.772019
-1.965600 -13.291200 5.757719
-1.918800 -13.291200 5.780522
-1.872000 -13.291200 5.780522
-1.825200 -13.291200 5.775396
-1.778400 -13.291200 5.743533
-1.731600 -13.291200 5.715955
-1.684800 -13.291200 5.707447
-1.638000 -13.291200 5.707447
-1.591200 -13.291200 5.697663
-1.544400 -13.291200 5.682652
-1.497600 -13.291200 5.678210
-1.450800 -13.291200 5.694696
-1.404000 -13.291200 5.710021
-1.357200 -13.291200 5.735238
-1.310400 -13.291200 5.765607
-1.263600 -13.291200 5.784265
-1.216800 -13.291200 5.803437
-1.170000 -13.291200 5.803689
-1.123200 -13.291200 5.790894
-1.076400 -13.291200 5.790894
-1.029600 -13.291200 5.784265
-0.982800 -13.291200 5.809737
-0.936000 -13.291200 5.785780
-0.889200 -13.291200 5.783046
-0.842400 -13.291200 5.785780
-0.795600 -13.291200 5.825851
-0.748800 -13.291200 5.833120
-0.702000 -13.291200 5.825851
-0.655200 -13.291200 5.785780
-0.608400 -13.291200 5.796741
-0.561600 -13.291200 5.801378
-0.514800 -13.291200 5.805529
-0.468000 -13.291200 5.805529
-0.421200 -13.291200 5.801378
-0.374400 -13.291200 5.805529
-0.327600 -13.291200 5.818440
-0.280800 -13.291200 5.826966
-0.234000 -13.291200 5.818779
-0.187200 -13.291200 5.818440
-0.140400 -13.291200 5.853223
-0.093600 -13.291200 5.859105
-0.046800 -13.291200 5.886246
0.000000 -13.291200 5.904780
0.046800 -13.291200 5.928242
0.093600 -13.291200 5.933161
0.140400 -13.291200 5.953839
0.187200 -13.291200 5.961044
0.234000 -13.291200 5.961044
0.280800 -13.291200 5.970330
0.327600 -13.291200 5.932389
0.374400 -13.291200 5.897212
0.421200 -13.291200 5.926953
0.468000 -13.291200 5.913047
0.514800 -13.291200 5.910096
0.561600 -13.291200 5.923773
0.608400 -13.291200 5.932389
0.655200 -13.291200 5.952501
0.702000 -13.291200 5.970961
0.748800 -13.291200 5.967357
0.795600 -13.291200 5.976658
0.842400 -13.291200 5.979591
0.889200 -13.291200 5.994064
0.936000 -13.291200 6.003924
0.982800 -13.291200 6.006625
1.029600 -13.291200 6.003924
1.076400 -13.291200 5.999009
1.123200 -13.291200 5.999009
1.170000 -13.291200 6.015971
1.216800 -13.291200 6.006466
1.263600 -13.291200 6.044193
1.310400 -13.291200 6.044793
1.357200 -13.291200 6.086624
1.404000 -13.291200 6.066361
1.450800 -13.291200 6.059853
1.497600 -13.291200 6.066361
1.544400 -13.291200 6.086650
1.591200 -13.291200 6.105522
1.638000 -13.291200 6.117807
1.684800 -13.291200 6.160324
1.731600 -13.291200 6.172802
1.778400 -13.291200 6.182506
1.825200 -13.291200 6.189874
1.872000 -13.291200 6.205898
1.918800 -13.291200 6.194482
1.965600 -13.291200 6.182515
2.012400 -13.291200 6.182515
2.059200 -13.291200 6.194295
2.106000 -13.291200 6.205898
2.152800 -13.291200 6.213769
2.199600 -13.291200 6.231963
2.246400 -13.291200 6.235355
2.293200 -13.291200 6.249855
2.340000 -13.291200 6.265036
2.386800 -13.291200 6.266723
2.433600 -13.291200 6.261265
2.480400 -13.291200 6.278143
2.527200 -13.291200 6.312239
2.574000 -13.291200 6.322916
2.620800 -13.291200 6.349364
2.667600 -13.291200 6.372700
2.714400 -13.291200 6.392942
2.761200 -13.291200 6.409134
2.808000 -13.291200 6.414113
2.854800 -13.291200 6.419105
2.901600 -13.291200 6.432391
2.948400 -13.291200 6.444235
2.995200 -13.291200 6.451659
3.042000 -13.291200 6.454659
3.088800 -13.291200 6.480384
3.135600 -13.291200 6.507226
3.182400 -13.291200 6.526025
3.229200 -13.291200 6.512334
3.276000 -13.291200 6.524559
3.322800 -13.291200 6.571539
3.369600 -13.291200 6.582596
3.416400 -13.291200 6.588700
3.463200 -13.291200 6.604396
3.510000 -13.291200 6.621825
3.556800 -13.291200 6.650843
3.603600 -13.291200 6.663798
3.650400 -13.291200 6.674236
3.697200 -13.291200 6.686413
3.744000 -13.291200 6.706304
3.790800 -13.291200 6.747414
3.837600 -13.291200 6.753742
3.884400 -13.291200 6.764016
3.931200 -13.291200 6.805070
3.978000 -13.291200 6.805328
4.024800 -13.291200 6.820699
4.071600 -13.291200 6.844848
4.118400 -13.291200 6.862234
4.165200 -13.291200 6.905020
4.212000 -13.291200 6.937381
4.258800 -13.291200 6.980824
4.305600 -13.291200 7.021062
4.352400 -13.291200 7.052387
4.399200 -13.291200 7.085693
4.446000 -13.291200 7.107795
4.492800 -13.291200 7.110640
4.539600 -13.291200 7.122464
4.586400 -13.291200 7.126654
4.633200 -13.291200 7.162799
4.680000 -13.291200 7.183044
4.726800 -13.291200 7.196294
4.773600 -13.291200 7.239522
4.820400 -13.291200 7.255821
4.867200 -13.291200 7.303007
4.914000 -13.291200 7.343032
4.960800 -13.291200 7.375619
5.007600 -13.291200 7.411693
5.054400 -13.291200 7.427874
5.101200 -13.291200 7.448129
5.148000 -13.291200 7.474637
5.194800 -13.291200 7.497027
5.241600 -13.291200 7.525140
5.288400 -13.291200 7.557246
5.335200 -13.291200 7.602951
5.382000 -13.291200 7.631601
5.428800 -13.291200 7.669413
5.475600 -13.291200 7.735689
5.522400 -13.291200 7.747323
5.569200 -13.291200 7.778023
5.616000 -13.291200 7.816099
5.662800 -13.291200 7.881884
5.709600 -13.291200 7.926305
5.756400 -13.291200 7.972223
5.803200 -13.291200 7.987674
5.850000 -13.291200 8.039124
5.896800 -13.291200 8.093871
5.943600 -13.291200 8.114257
5.990400 -13.291200 8.162623
6.037200 -13.291200 8.280763
6.084000 -13.291200 8.375181
6.130800 -13.291200 8.414617
6.177600 -13.291200 8.425247
6.224400 -13.291200 8.687885
6.271200 -13.291200 10.608383
6.318000 -13.291200 11.072293
6.364800 -13.291200 29.427067
6.411600 -13.291200 29.431250
6.458400 -13.291200 29.437474
6.505200 -13.291200 29.444286
6.552000 -13.291200 29.446779
6.598800 -13.291200 29.444290
6.645600 -13.291200 29.446408
6.692400 -13.291200 29.450736
6.739200 -13.291200 29.451262
13.946400 -13.291200 6.662211
13.993200 -13.291200 6.662211
14.040000 -13.291200 6.662211
14.086800 -13.291200 6.646832
14.133600 -13.291200 6.645819
14.180400 -13.291200 6.638078
14.227200 -13.291200 6.628225
14.274000 -13.291200 6.620755
14.320800 -13.291200 6.606757
14.367600 -13.291200 6.603255
14.414400 -13.291200 6.598805
14.461200 -13.291200 6.594913
14.508000 -13.291200 6.598295
14.554800 -13.291200 6.598805
14.601600 -13.291200 6.606685
14.648400 -13.291200 6.606685
14.695200 -13.291200 6.616480
14.742000 -13.291200 6.621829
14.788800 -13.291200 6.621829
14.835600 -13.291200 6.621829
14.882400 -13.291200 6.609372
14.929200 -13.291200 6.601938
14.976000 -13.291200 6.610717
15.022800 -13.291200 6.609372
15.069600 -13.291200 6.595732
15.116400 -13.291200 6.595732
15.163200 -13.291200 6.595732
15.210000 -13.291200 6.601338
15.256800 -13.291200 6.609879
15.303600 -13.291200 6.601338
15.350400 -13.291200 6.601338
15.397200 -13.291200 6.615149
15.444000 -13.291200 6.616646
15.490800 -13.291200 6.621464
15.537600 -13.291200 6.627470
15.584400 -13.291200 6.630600
15.631200 -13.291200 6.628580
15.678000 -13.291200 6.622223
15.724800 -13.291200 6.617253
15.771600 -13.291200 6.609704
15.818400 -13.291200 6.598947
15.865200 -13.291200 6.573803
15.912000 -13.291200 6.551857
15.958800 -13.291200 6.501917
16.473600 -13.291200 5.079859
16.520400 -13.291200 5.052541
16.567200 -13.291200 5.042246
16.614000 -13.291200 5.031355
16.660800 -13.291200 5.003996
16.707600 -13.291200 4.984569
16.754400 -13.291200 4.991775
16.801200 -13.291200 4.991775
16.848000 -13.291200 4.981709
16.894800 -13.291200 4.981339
16.941600 -13.291200 4.964840
16.988400 -13.291200 4.954454
17.035200 -13.291200 4.939594
17.082000 -13.291200 4.874501
17.128800 -13.291200 4.825123
17.175600 -13.291200 4.733988
18.439200 -13.291200 -8.221332
18.486000 -13.291200 -8.207682
18.532800 -13.291200 -8.225021
18.579600 -13.291200 0.000000
18.626400 -13.291200 0.000000
18.673200 -13.291200 0.000000
-18.720000 -13.244400 0.000000
-18.673200 -13.244400 0.000000
-18.626400 -13.244400 0.000000
-18.579600 -13.244400 -7.869779
-18.532800 -13.244400 -7.869779
-18.486000 -13.244400 -7.869779
-18.439200 -13.244400 -7.869779
-18.392400 -13.244400 -7.867834
-18.345600 -13.244400 -7.862307
-18.298800 -13.244400 -7.866381
-18.252000 -13.244400 -7.867834
-18.205200 -13.244400 -7.864614
-18.158400 -13.244400 -7.866381
-18.111600 -13.244400 -7.864614
-18.064800 -13.244400 -7.864614
-18.018000 -13.244400 -7.875302
-17.971200 -13.244400 -7.868361
-17.924400 -13.244400 -7.864614
-17.877600 -13.244400 -7.862032
-17.830800 -13.244400 -7.852832
-17.784000 -13.244400 -7.862032
-17.737200 -13.244400 -7.862032
-17.690400 -13.244400 -7.888580
-17.643600 -13.244400 -7.884519
-17.596800 -13.244400 -7.852832
-17.550000 -13.244400 -7.848679
-17.503200 -13.244400 -7.825886
-17.456400 -13.244400 -7.802059
-17.409600 -13.244400 -7.788113
-17.362800 -13.244400 -7.778491
-17.316000 -13.244400 -7.754107
-17.269200 -13.244400 -7.627051
-16.848000 -13.244400 -6.334845
-16.801200 -13.244400 -6.312341
-16.754400 -13.244400 -6.205599
-16.707600 -13.244400 -6.091236
-16.005600 -13.244400 5.010244
-15.958800 -13.244400 5.021896
-15.912000 -13.244400 5.025608
-15.865200 -13.244400 5.032183
-15.818400 -13.244400 5.081121
-15.771600 -13.244400 5.093267
-15.724800 -13.244400 5.099728
-15.678000 -13.244400 5.111598
-15.631200 -13.244400 5.112943
-15.584400 -13.244400 5.112568
-15.537600 -13.244400 5.116110
-15.490800 -13.244400 5.116110
-15.444000 -13.244400 5.162666
-14.976000 -13.244400 6.633359
-14.929200 -13.244400 6.652971
-14.882400 -13.244400 6.682455
-14.835600 -13.244400 6.685719
-14.788800 -13.244400 6.695311
-14.742000 -13.244400 6.706992
-14.695200 -13.244400 6.714290
-14.648400 -13.244400 6.714290
-14.601600 -13.244400 6.711672
-14.554800 -13.244400 6.714290
-14.508000 -13.244400 6.717523
-14.461200 -13.244400 6.728197
-14.414400 -13.244400 6.729910
-14.367600 -13.244400 6.729910
-14.320800 -13.244400 6.731070
-14.274000 -13.244400 6.731070
-14.227200 -13.244400 6.730741
-14.180400 -13.244400 6.730102
-14.133600 -13.244400 6.730741
-14.086800 -13.244400 6.729658
-14.040000 -13.244400 6.739208
-13.993200 -13.244400 6.730400
-13.946400 -13.244400 6.740060
-13.899600 -13.244400 6.741375
-13.852800 -13.244400 6.742532
-13.806000 -13.244400 6.743360
-13.759200 -13.244400 6.739208
-13.712400 -13.244400 6.733169
-13.665600 -13.244400 6.734785
-13.618800 -13.244400 6.733169
-13.572000 -13.244400 6.734785
-13.525200 -13.244400 6.738926
-13.478400 -13.244400 6.739384
-13.431600 -13.244400 6.741939
-13.384800 -13.244400 6.744185
-13.338000 -13.244400 6.749370
-13.291200 -13.244400 6.755545
-13.244400 -13.244400 6.764954
-13.197600 -13.244400 6.764954
-13.150800 -13.244400 6.761193
-13.104000 -13.244400 6.764954
-13.057200 -13.244400 6.768284
-13.010400 -13.244400 6.791861
-9.500400 -13.244400 8.196866
-9.453600 -13.244400 8.042772
-9.406800 -13.244400 7.891003
-9.360000 -13.244400 7.827782
-9.313200 -13.244400 7.792346
-9.266400 -13.244400 7.751832
-9.219600 -13.244400 7.692509
-9.172800 -13.244400 7.638804
-9.126000 -13.244400 7.600461
-9.079200 -13.244400 7.501533
-9.032400 -13.244400 7.483075
-8.985600 -13.244400 7.472553
-8.938800 -13.244400 7.457209
-8.892000 -13.244400 7.427364
-8.845200 -13.244400 7.401429
-8.798400 -13.244400 7.332719
-8.751600 -13.244400 7.299783
-8.704800 -13.244400 7.273937
-8.658000 -13.244400 7.267059
-8.611200 -13.244400 7.217037
-8.564400 -13.244400 7.166261
-8.517600 -13.244400 7.133609
-8.470800 -13.244400 7.133609
-8.424000 -13.244400 7.096121
-8.377200 -13.244400 7.054490
-8.330400 -13.244400 7.040245
-8.283600 -13.244400 7.054490
-8.236800 -13.244400 7.062014
-8.190000 -13.244400 7.044984
-8.143200 -13.244400 7.035781
-8.096400 -13.244400 7.026036
-8.049600 -13.244400 6.928061
-8.002800 -13.244400 6.887002
-7.956000 -13.244400 6.818513
-7.909200 -13.244400 6.775536
-7.862400 -13.244400 6.775536
-7.815600 -13.244400 6.778810
-7.768800 -13.244400 6.793001
-7.722000 -13.244400 6.776053
-7.675200 -13.244400 6.769323
-7.628400 -13.244400 6.769323
-7.581600 -13.244400 6.743032
-7.534800 -13.244400 6.717393
-7.488000 -13.244400 6.709823
-7.441200 -13.244400 6.671862
-7.394400 -13.244400 6.657413
-7.347600 -13.244400 6.645005
-7.300800 -13.244400 6.613513
-7.254000 -13.244400 6.591290
-7.207200 -13.244400 6.594203
-7.160400 -13.244400 6.595577
-7.113600 -13.244400 6.569786
-7.066800 -13.244400 6.588257
-7.020000 -13.244400 6.556921
-6.973200 -13.244400 6.505754
-6.926400 -13.244400 6.441657
-6.879600 -13.244400 6.367282
-6.832800 -13.244400 6.335940
-6.786000 -13.244400 6.335940
-6.739200 -13.244400 6.334178
-6.692400 -13.244400 6.334178
-6.645600 -13.244400 6.347851
-6.598800 -13.244400 6.380424
-6.552000 -13.244400 6.405617
-6.505200 -13.244400 6.397663
-6.458400 -13.244400 6.348072
-6.411600 -13.244400 6.297862
-6.364800 -13.244400 6.253218
-6.318000 -13.244400 6.227191
-6.271200 -13.244400 6.223294
-6.224400 -13.244400 6.223442
-6.177600 -13.244400 6.233672
-6.130800 -13.244400 6.272086
-6.084000 -13.244400 6.294220
-6.037200 -13.244400 6.280561
-5.990400 -13.244400 6.277377
-5.943600 -13.244400 6.280561
-5.896800 -13.244400 6.273615
-5.850000 -13.244400 6.230082
-5.803200 -13.244400 6.201204
-5.756400 -13.244400 6.140156
-5.709600 -13.244400 6.111848
-5.662800 -13.244400 6.100777
-5.616000 -13.244400 6.091551
-5.569200 -13.244400 6.091551
-5.522400 -13.244400 6.114034
-5.475600 -13.244400 6.114034
-5.428800 -13.244400 6.123062
-5.382000 -13.244400 6.123062
-5.335200 -13.244400 6.078439
-5.288400 -13.244400 6.034909
-5.241600 -13.244400 5.996060
-5.194800 -13.244400 5.972675
-5.148000 -13.244400 5.949063
-5.101200 -13.244400 5.937685
-5.054400 -13.244400 5.900585
-5.007600 -13.244400 5.880809
-4.960800 -13.244400 5.862786
-4.914000 -13.244400 5.893014
-4.867200 -13.244400 5.884801
-4.820400 -13.244400 5.884801
-4.773600 -13.244400 5.884801
-4.726800 -13.244400 5.884801
-4.680000 -13.244400 5.879359
-4.633200 -13.244400 5.882596
-4.586400 -13.244400 5.876476
-4.539600 -13.244400 5.863972
-4.492800 -13.244400 5.882596
-4.446000 -13.244400 5.892895
-4.399200 -13.244400 5.892895
-4.352400 -13.244400 5.931153
-4.305600 -13.244400 5.933860
-4.258800 -13.244400 5.935166
-4.212000 -13.244400 5.935166
-4.165200 -13.244400 5.924747
-4.118400 -13.244400 5.885498
-4.071600 -13.244400 5.887938
-4.024800 -13.244400 5.871574
-3.978000 -13.244400 5.871574
-3.931200 -13.244400 5.867906
-3.884400 -13.244400 5.843961
-3.837600 -13.244400 5.832411
-3.790800 -13.244400 5.837099
-3.744000 -13.244400 5.830843
-3.697200 -13.244400 5.829931
-3.650400 -13.244400 5.829931
-3.603600 -13.244400 5.829931
-3.556800 -13.244400 5.835129
-3.510000 -13.244400 5.832450
-3.463200 -13.244400 5.829931
-3.416400 -13.244400 5.822091
-3.369600 -13.244400 5.816523
-3.322800 -13.244400 5.786408
-3.276000 -13.244400 5.728565
-3.229200 -13.244400 5.698027
-3.182400 -13.244400 5.683729
-3.135600 -13.244400 5.677660
-3.088800 -13.244400 5.677660
-3.042000 -13.244400 5.680959
-2.995200 -13.244400 5.682237
-2.948400 -13.244400 5.684859
-2.901600 -13.244400 5.698243
-2.854800 -13.244400 5.698243
-2.808000 -13.244400 5.724226
-2.761200 -13.244400 5.740108
-2.714400 -13.244400 5.740161
-2.667600 -13.244400 5.742285
-2.620800 -13.244400 5.742655
-2.574000 -13.244400 5.742285
-2.527200 -13.244400 5.747965
-2.480400 -13.244400 5.747965
-2.433600 -13.244400 5.742655
-2.386800 -13.244400 5.742285
-2.340000 -13.244400 5.736786
-2.293200 -13.244400 5.736786
-2.246400 -13.244400 5.735641
-2.199600 -13.244400 5.720723
-2.152800 -13.244400 5.730934
-2.106000 -13.244400 5.722981
-2.059200 -13.244400 5.732207
-2.012400 -13.244400 5.739688
-1.965600 -13.244400 5.735641
-1.918800 -13.244400 5.771905
-1.872000 -13.244400 5.771905
-1.825200 -13.244400 5.738732
-1.778400 -13.244400 5.736363
-1.731600 -13.244400 5.707191
-1.684800 -13.244400 5.706788
-1.638000 -13.244400 5.706788
-1.591200 -13.244400 5.679591
-1.544400 -13.244400 5.676708
-1.497600 -13.244400 5.673932
-1.450800 -13.244400 5.676708
-1.404000 -13.244400 5.694730
-1.357200 -13.244400 5.701715
-1.310400 -13.244400 5.714711
-1.263600 -13.244400 5.769360
-1.216800 -13.244400 5.795620
-1.170000 -13.244400 5.803437
-1.123200 -13.244400 5.802417
-1.076400 -13.244400 5.806507
-1.029600 -13.244400 5.803689
-0.982800 -13.244400 5.808377
-0.936000 -13.244400 5.806393
-0.889200 -13.244400 5.790894
-0.842400 -13.244400 5.781812
-0.795600 -13.244400 5.798485
-0.748800 -13.244400 5.796741
-0.702000 -13.244400 5.798485
-0.655200 -13.244400 5.779758
-0.608400 -13.244400 5.779758
-0.561600 -13.244400 5.796741
-0.514800 -13.244400 5.801064
-0.468000 -13.244400 5.795967
-0.421200 -13.244400 5.795967
-0.374400 -13.244400 5.793450
-0.327600 -13.244400 5.795252
-0.280800 -13.244400 5.795252
-0.234000 -13.244400 5.791556
-0.187200 -13.244400 5.791042
-0.140400 -13.244400 5.813706
-0.093600 -13.244400 5.844705
-0.046800 -13.244400 5.858098
0.000000 -13.244400 5.900399
0.046800 -13.244400 5.917686
0.093600 -13.244400 5.924235
0.140400 -13.244400 5.933161
0.187200 -13.244400 5.953839
0.234000 -13.244400 5.961044
0.280800 -13.244400 5.970330
0.327600 -13.244400 5.897212
0.374400 -13.244400 5.884136
0.421200 -13.244400 5.897212
0.468000 -13.244400 5.897212
0.514800 -13.244400 5.892185
0.561600 -13.244400 5.902056
0.608400 -13.244400 5.913047
0.655200 -13.244400 5.932364
0.702000 -13.244400 5.967148
0.748800 -13.244400 5.965515
0.795600 -13.244400 5.970961
0.842400 -13.244400 5.979591
0.889200 -13.244400 5.994064
0.936000 -13.244400 5.999009
0.982800 -13.244400 6.003924
1.029600 -13.244400 5.994952
1.076400 -13.244400 5.994952
1.123200 -13.244400 5.995250
1.170000 -13.244400 6.003924
1.216800 -13.244400 6.004247
1.263600 -13.244400 6.033317
1.310400 -13.244400 6.044793
1.357200 -13.244400 6.087661
1.404000 -13.244400 6.089369
1.450800 -13.244400 6.087661
1.497600 -13.244400 6.089369
1.544400 -13.244400 6.097433
1.591200 -13.244400 6.133510
1.638000 -13.244400 6.168115
1.684800 -13.244400 6.168115
1.731600 -13.244400 6.182506
1.778400 -13.244400 6.189874
1.825200 -13.244400 6.205789
1.872000 -13.244400 6.210370
1.918800 -13.244400 6.208493
1.965600 -13.244400 6.194482
2.012400 -13.244400 6.194482
2.059200 -13.244400 6.205244
2.106000 -13.244400 6.222097
2.152800 -13.244400 6.235355
2.199600 -13.244400 6.237230
2.246400 -13.244400 6.237368
2.293200 -13.244400 6.265036
2.340000 -13.244400 6.274553
2.386800 -13.244400 6.283664
2.433600 -13.244400 6.266723
2.480400 -13.244400 6.291130
2.527200 -13.244400 6.320498
2.574000 -13.244400 6.362066
2.620800 -13.244400 6.372700
2.667600 -13.244400 6.390007
2.714400 -13.244400 6.395271
2.761200 -13.244400 6.409134
2.808000 -13.244400 6.419105
2.854800 -13.244400 6.435242
2.901600 -13.244400 6.437757
2.948400 -13.244400 6.451659
2.995200 -13.244400 6.454659
3.042000 -13.244400 6.470625
3.088800 -13.244400 6.482959
3.135600 -13.244400 6.507226
3.182400 -13.244400 6.526025
3.229200 -13.244400 6.513971
3.276000 -13.244400 6.538319
3.322800 -13.244400 6.574103
3.369600 -13.244400 6.593047
3.416400 -13.244400 6.600401
3.463200 -13.244400 6.650095
3.510000 -13.244400 6.621825
3.556800 -13.244400 6.650551
3.603600 -13.244400 6.661392
3.650400 -13.244400 6.681482
3.697200 -13.244400 6.706304
3.744000 -13.244400 6.711490
3.790800 -13.244400 6.747414
3.837600 -13.244400 6.754913
3.884400 -13.244400 6.795587
3.931200 -13.244400 6.805328
3.978000 -13.244400 6.814871
4.024800 -13.244400 6.835363
4.071600 -13.244400 6.845001
4.118400 -13.244400 6.877880
4.165200 -13.244400 6.911214
4.212000 -13.244400 6.952653
4.258800 -13.244400 6.988097
4.305600 -13.244400 7.021062
4.352400 -13.244400 7.052387
4.399200 -13.244400 7.077493
4.446000 -13.244400 7.093843
4.492800 -13.244400 7.110504
4.539600 -13.244400 7.122106
4.586400 -13.244400 7.125500
4.633200 -13.244400 7.162799
4.680000 -13.244400 7.186786
4.726800 -13.244400 7.227072
4.773600 -13.244400 7.251496
4.820400 -13.244400 7.303007
4.867200 -13.244400 7.348468
4.914000 -13.244400 7.380142
4.960800 -13.244400 7.395955
5.007600 -13.244400 7.415137
5.054400 -13.244400 7.430443
5.101200 -13.244400 7.448291
5.148000 -13.244400 7.474637
5.194800 -13.244400 7.497027
5.241600 -13.244400 7.518941
5.288400 -13.244400 7.557246
5.335200 -13.244400 7.601060
5.382000 -13.244400 7.621464
5.428800 -13.244400 7.669413
5.475600 -13.244400 7.726303
5.522400 -13.244400 7.744399
5.569200 -13.244400 7.768633
5.616000 -13.244400 7.807205
5.662800 -13.244400 7.851722
5.709600 -13.244400 7.906149
5.756400 -13.244400 7.973562
5.803200 -13.244400 8.011370
5.850000 -13.244400 8.056938
5.896800 -13.244400 8.102417
5.943600 -13.244400 8.145323
5.990400 -13.244400 8.162623
6.037200 -13.244400 8.246217
6.084000 -13.244400 8.280763
6.130800 -13.244400 8.338001
6.177600 -13.244400 8.375181
6.224400 -13.244400 8.445242
6.271200 -13.244400 10.962088
6.318000 -13.244400 11.142026
6.364800 -13.244400 29.427653
6.411600 -13.244400 29.435886
6.458400 -13.244400 29.444286
6.505200 -13.244400 29.450320
6.552000 -13.244400 29.451240
6.598800 -13.244400 29.449642
6.645600 -13.244400 29.451240
6.692400 -13.244400 29.455027
6.739200 -13.244400 29.455027
13.993200 -13.244400 6.674934
14.040000 -13.244400 6.673260
14.086800 -13.244400 6.662211
14.133600 -13.244400 6.648860
14.180400 -13.244400 6.645390
14.227200 -13.244400 6.644052
14.274000 -13.244400 6.631405
14.320800 -13.244400 6.617765
14.367600 -13.244400 6.615989
14.414400 -13.244400 6.600642
14.461200 -13.244400 6.598856
14.508000 -13.244400 6.601733
14.554800 -13.244400 6.604573
14.601600 -13.244400 6.615989
14.648400 -13.244400 6.616480
14.695200 -13.244400 6.621829
14.742000 -13.244400 6.625136
14.788800 -13.244400 6.625136
14.835600 -13.244400 6.625136
14.882400 -13.244400 6.622693
14.929200 -13.244400 6.622593
14.976000 -13.244400 6.625136
15.022800 -13.244400 6.620448
15.069600 -13.244400 6.610717
15.116400 -13.244400 6.601308
15.163200 -13.244400 6.610717
15.210000 -13.244400 6.609879
15.256800 -13.244400 6.610828
15.303600 -13.244400 6.609879
15.350400 -13.244400 6.604247
15.397200 -13.244400 6.615149
15.444000 -13.244400 6.616646
15.490800 -13.244400 6.621464
15.537600 -13.244400 6.628564
15.584400 -13.244400 6.634541
15.631200 -13.244400 6.632612
15.678000 -13.244400 6.628580
15.724800 -13.244400 6.622709
15.771600 -13.244400 6.621442
15.818400 -13.244400 6.609398
15.865200 -13.244400 6.598947
15.912000 -13.244400 6.567359
15.958800 -13.244400 6.526110
16.520400 -13.244400 5.059329
16.567200 -13.244400 5.042246
16.614000 -13.244400 5.028483
16.660800 -13.244400 5.010390
16.707600 -13.244400 4.984569
16.754400 -13.244400 4.991775
16.801200 -13.244400 4.998848
16.848000 -13.244400 4.987191
16.894800 -13.244400 4.983667
16.941600 -13.244400 4.976836
16.988400 -13.244400 4.971743
17.035200 -13.244400 4.961264
17.082000 -13.244400 4.934423
17.128800 -13.244400 4.874501
17.175600 -13.244400 4.791080
17.222400 -13.244400 4.733988
18.439200 -13.244400 -8.171959
18.486000 -13.244400 -8.181866
18.532800 -13.244400 -8.225021
18.579600 -13.244400 0.000000
18.626400 -13.244400 0.000000
18.673200 -13.244400 0.000000
-18.720000 -13.197600 0.000000
-18.673200 -13.197600 0.000000
-18.626400 -13.197600 0.000000
-18.579600 -13.197600 -7.869779
-18.532800 -13.197600 -7.869779
-18.486000 -13.197600 -7.869779
-18.439200 -13.197600 -7.869779
-18.392400 -13.197600 -7.867834
-18.345600 -13.197600 -7.866381
-18.298800 -13.197600 -7.867834
-18.252000 -13.197600 -7.873640
-18.205200 -13.197600 -7.866381
-18.158400 -13.197600 -7.879384
-18.111600 -13.197600 -7.866381
-18.064800 -13.197600 -7.875302
-18.018000 -13.197600 -7.878787
-17.971200 -13.197600 -7.864614
-17.924400 -13.197600 -7.864614
-17.877600 -13.197600 -7.861015
-17.830800 -13.197600 -7.852337
-17.784000 -13.197600 -7.852832
-17.737200 -13.197600 -7.852832
-17.690400 -13.197600 -7.884519
-17.643600 -13.197600 -7.860480
-17.596800 -13.197600 -7.852832
-17.550000 -13.197600 -7.860480
-17.503200 -13.197600 -7.854858
-17.456400 -13.197600 -7.809232
-17.409600 -13.197600 -7.788113
-17.362800 -13.197600 -7.778491
-17.316000 -13.197600 -7.698678
-17.269200 -13.197600 -7.533748
-16.754400 -13.197600 -6.099303
-16.052400 -13.197600 5.005479
-16.005600 -13.197600 5.021896
-15.958800 -13.197600 5.032183
-15.912000 -13.197600 5.055065
-15.865200 -13.197600 5.079374
-15.818400 -13.197600 5.100297
-15.771600 -13.197600 5.111598
-15.724800 -13.197600 5.116110
-15.678000 -13.197600 5.122524
-15.631200 -13.197600 5.122524
-15.584400 -13.197600 5.122823
-15.537600 -13.197600 5.132468
-15.490800 -13.197600 5.140122
-14.976000 -13.197600 6.646915
-14.929200 -13.197600 6.680180
-14.882400 -13.197600 6.701750
-14.835600 -13.197600 6.711672
-14.788800 -13.197600 6.714014
-14.742000 -13.197600 6.719144
-14.695200 -13.197600 6.728197
-14.648400 -13.197600 6.724685
-14.601600 -13.197600 6.724685
-14.554800 -13.197600 6.717523
-14.508000 -13.197600 6.721411
-14.461200 -13.197600 6.728197
-14.414400 -13.197600 6.729679
-14.367600 -13.197600 6.729679
-14.320800 -13.197600 6.735704
-14.274000 -13.197600 6.736468
-14.227200 -13.197600 6.736468
-14.180400 -13.197600 6.737358
-14.133600 -13.197600 6.737358
-14.086800 -13.197600 6.736468
-14.040000 -13.197600 6.739334
-13.993200 -13.197600 6.736468
-13.946400 -13.197600 6.741267
-13.899600 -13.197600 6.741709
-13.852800 -13.197600 6.743212
-13.806000 -13.197600 6.743400
-13.759200 -13.197600 6.742532
-13.712400 -13.197600 6.738926
-13.665600 -13.197600 6.737512
-13.618800 -13.197600 6.734785
-13.572000 -13.197600 6.734785
-13.525200 -13.197600 6.736164
-13.478400 -13.197600 6.736164
-13.431600 -13.197600 6.741044
-13.384800 -13.197600 6.741939
-13.338000 -13.197600 6.749370
-13.291200 -13.197600 6.758259
-13.244400 -13.197600 6.765267
-13.197600 -13.197600 6.768284
-13.150800 -13.197600 6.768284
-13.104000 -13.197600 6.772422
-13.057200 -13.197600 6.782692
-13.010400 -13.197600 6.808099
-9.500400 -13.197600 8.071570
-9.453600 -13.197600 7.965398
-9.406800 -13.197600 7.876373
-9.360000 -13.197600 7.827782
-9.313200 -13.197600 7.792346
-9.266400 -13.197600 7.755633
-9.219600 -13.197600 7.692997
-9.172800 -13.197600 7.643742
-9.126000 -13.197600 7.615833
-9.079200 -13.197600 7.487586
-9.032400 -13.197600 7.483075
-8.985600 -13.197600 7.480509
-8.938800 -13.197600 7.468268
-8.892000 -13.197600 7.444525
-8.845200 -13.197600 7.432971
-8.798400 -13.197600 7.391283
-8.751600 -13.197600 7.304376
-8.704800 -13.197600 7.267059
-8.658000 -13.197600 7.267059
-8.611200 -13.197600 7.223565
-8.564400 -13.197600 7.182079
-8.517600 -13.197600 7.143167
-8.470800 -13.197600 7.139371
-8.424000 -13.197600 7.108648
-8.377200 -13.197600 7.055756
-8.330400 -13.197600 7.047089
-8.283600 -13.197600 7.058971
-8.236800 -13.197600 7.068333
-8.190000 -13.197600 7.047089
-8.143200 -13.197600 7.039405
-8.096400 -13.197600 7.039405
-8.049600 -13.197600 6.980575
-8.002800 -13.197600 6.904982
-7.956000 -13.197600 6.836680
-7.909200 -13.197600 6.771056
-7.862400 -13.197600 6.768689
-7.815600 -13.197600 6.771056
-7.768800 -13.197600 6.776053
-7.722000 -13.197600 6.768689
-7.675200 -13.197600 6.754710
-7.628400 -13.197600 6.747427
-7.581600 -13.197600 6.726449
-7.534800 -13.197600 6.712739
-7.488000 -13.197600 6.687304
-7.441200 -13.197600 6.657413
-7.394400 -13.197600 6.616612
-7.347600 -13.197600 6.617194
-7.300800 -13.197600 6.595577
-7.254000 -13.197600 6.574299
-7.207200 -13.197600 6.588257
-7.160400 -13.197600 6.595577
-7.113600 -13.197600 6.569786
-7.066800 -13.197600 6.569786
-7.020000 -13.197600 6.556921
-6.973200 -13.197600 6.497990
-6.926400 -13.197600 6.460989
-6.879600 -13.197600 6.386727
-6.832800 -13.197600 6.339675
-6.786000 -13.197600 6.344339
-6.739200 -13.197600 6.340601
-6.692400 -13.197600 6.340601
-6.645600 -13.197600 6.348072
-6.598800 -13.197600 6.380424
-6.552000 -13.197600 6.390376
-6.505200 -13.197600 6.382413
-6.458400 -13.197600 6.348072
-6.411600 -13.197600 6.307052
-6.364800 -13.197600 6.276375
-6.318000 -13.197600 6.234462
-6.271200 -13.197600 6.224456
-6.224400 -13.197600 6.223442
-6.177600 -13.197600 6.226994
-6.130800 -13.197600 6.253218
-6.084000 -13.197600 6.272086
-6.037200 -13.197600 6.271136
-5.990400 -13.197600 6.269903
-5.943600 -13.197600 6.265956
-5.896800 -13.197600 6.263212
-5.850000 -13.197600 6.224388
-5.803200 -13.197600 6.195575
-5.756400 -13.197600 6.149338
-5.709600 -13.197600 6.129882
-5.662800 -13.197600 6.109685
-5.616000 -13.197600 6.100777
-5.569200 -13.197600 6.091551
-5.522400 -13.197600 6.084336
-5.475600 -13.197600 6.078439
-5.428800 -13.197600 6.078439
-5.382000 -13.197600 6.064782
-5.335200 -13.197600 6.038868
-5.288400 -13.197600 6.025557
-5.241600 -13.197600 5.996060
-5.194800 -13.197600 5.970948
-5.148000 -13.197600 5.949063
-5.101200 -13.197600 5.938079
-5.054400 -13.197600 5.910210
-5.007600 -13.197600 5.900585
-4.960800 -13.197600 5.871550
-4.914000 -13.197600 5.900585
-4.867200 -13.197600 5.893014
-4.820400 -13.197600 5.884801
-4.773600 -13.197600 5.884801
-4.726800 -13.197600 5.884801
-4.680000 -13.197600 5.884801
-4.633200 -13.197600 5.884801
-4.586400 -13.197600 5.879359
-4.539600 -13.197600 5.882596
-4.492800 -13.197600 5.933860
-4.446000 -13.197600 5.927492
-4.399200 -13.197600 5.927492
-4.352400 -13.197600 5.933860
-4.305600 -13.197600 5.933860
-4.258800 -13.197600 5.935166
-4.212000 -13.197600 5.935166
-4.165200 -13.197600 5.924747
-4.118400 -13.197600 5.885498
-4.071600 -13.197600 5.887938
-4.024800 -13.197600 5.872758
-3.978000 -13.197600 5.872758
-3.931200 -13.197600 5.843961
-3.884400 -13.197600 5.829931
-3.837600 -13.197600 5.814533
-3.790800 -13.197600 5.814002
-3.744000 -13.197600 5.792601
-3.697200 -13.197600 5.788493
-3.650400 -13.197600 5.788493
-3.603600 -13.197600 5.790793
-3.556800 -13.197600 5.798213
-3.510000 -13.197600 5.813234
-3.463200 -13.197600 5.798213
-3.416400 -13.197600 5.798213
-3.369600 -13.197600 5.782667
-3.322800 -13.197600 5.772876
-3.276000 -13.197600 5.728565
-3.229200 -13.197600 5.705842
-3.182400 -13.197600 5.695594
-3.135600 -13.197600 5.680959
-3.088800 -13.197600 5.680280
-3.042000 -13.197600 5.682237
-2.995200 -13.197600 5.683881
-2.948400 -13.197600 5.686746
-2.901600 -13.197600 5.695660
-2.854800 -13.197600 5.708200
-2.808000 -13.197600 5.740161
-2.761200 -13.197600 5.744444
-2.714400 -13.197600 5.743605
-2.667600 -13.197600 5.740161
-2.620800 -13.197600 5.740161
-2.574000 -13.197600 5.728692
-2.527200 -13.197600 5.736406
-2.480400 -13.197600 5.728692
-2.433600 -13.197600 5.720723
-2.386800 -13.197600 5.721858
-2.340000 -13.197600 5.721858
-2.293200 -13.197600 5.731192
-2.246400 -13.197600 5.731684
-2.199600 -13.197600 5.718468
-2.152800 -13.197600 5.721858
-2.106000 -13.197600 5.721858
-2.059200 -13.197600 5.722981
-2.012400 -13.197600 5.732207
-1.965600 -13.197600 5.722981
-1.918800 -13.197600 5.736363
-1.872000 -13.197600 5.757719
-1.825200 -13.197600 5.736363
-1.778400 -13.197600 5.735173
-1.731600 -13.197600 5.707447
-1.684800 -13.197600 5.707191
-1.638000 -13.197600 5.707191
-1.591200 -13.197600 5.682652
-1.544400 -13.197600 5.676708
-1.497600 -13.197600 5.673932
-1.450800 -13.197600 5.678210
-1.404000 -13.197600 5.694730
-1.357200 -13.197600 5.701715
-1.310400 -13.197600 5.711451
-1.263600 -13.197600 5.735238
-1.216800 -13.197600 5.780907
-1.170000 -13.197600 5.790894
-1.123200 -13.197600 5.783046
-1.076400 -13.197600 5.791606
-1.029600 -13.197600 5.790894
-0.982800 -13.197600 5.803689
-0.936000 -13.197600 5.790894
-0.889200 -13.197600 5.781812
-0.842400 -13.197600 5.780907
-0.795600 -13.197600 5.781308
-0.748800 -13.197600 5.779758
-0.702000 -13.197600 5.781308
-0.655200 -13.197600 5.769307
-0.608400 -13.197600 5.769307
-0.561600 -13.197600 5.769505
-0.514800 -13.197600 5.769505
-0.468000 -13.197600 5.791556
-0.421200 -13.197600 5.795252
-0.374400 -13.197600 5.788133
-0.327600 -13.197600 5.783230
-0.280800 -13.197600 5.788133
-0.234000 -13.197600 5.783230
-0.187200 -13.197600 5.783230
-0.140400 -13.197600 5.790364
-0.093600 -13.197600 5.791042
-0.046800 -13.197600 5.844705
0.000000 -13.197600 5.864478
0.046800 -13.197600 5.896467
0.093600 -13.197600 5.904780
0.140400 -13.197600 5.917551
0.187200 -13.197600 5.917686
0.234000 -13.197600 5.917686
0.280800 -13.197600 5.904780
0.327600 -13.197600 5.891405
0.374400 -13.197600 5.865843
0.421200 -13.197600 5.875044
0.468000 -13.197600 5.874902
0.514800 -13.197600 5.875044
0.561600 -13.197600 5.890710
0.608400 -13.197600 5.910096
0.655200 -13.197600 5.932364
0.702000 -13.197600 5.967357
0.748800 -13.197600 5.967148
0.795600 -13.197600 5.976658
0.842400 -13.197600 5.979591
0.889200 -13.197600 5.993717
0.936000 -13.197600 5.994952
0.982800 -13.197600 6.002305
1.029600 -13.197600 5.999009
1.076400 -13.197600 6.002305
1.123200 -13.197600 6.003924
1.170000 -13.197600 6.006466
1.216800 -13.197600 6.018458
1.263600 -13.197600 6.044193
1.310400 -13.197600 6.066361
1.357200 -13.197600 6.117614
1.404000 -13.197600 6.133510
1.450800 -13.197600 6.133510
1.497600 -13.197600 6.140632
1.544400 -13.197600 6.133510
1.591200 -13.197600 6.159461
1.638000 -13.197600 6.203874
1.684800 -13.197600 6.182506
1.731600 -13.197600 6.207795
1.778400 -13.197600 6.210370
1.825200 -13.197600 6.210370
1.872000 -13.197600 6.230355
1.918800 -13.197600 6.224291
1.965600 -13.197600 6.208493
2.012400 -13.197600 6.205898
2.059200 -13.197600 6.213769
2.106000 -13.197600 6.231963
2.152800 -13.197600 6.246875
2.199600 -13.197600 6.250363
2.246400 -13.197600 6.243961
2.293200 -13.197600 6.265036
2.340000 -13.197600 6.283664
2.386800 -13.197600 6.297928
2.433600 -13.197600 6.291130
2.480400 -13.197600 6.320498
2.527200 -13.197600 6.340875
2.574000 -13.197600 6.379520
2.620800 -13.197600 6.395271
2.667600 -13.197600 6.392942
2.714400 -13.197600 6.409134
2.761200 -13.197600 6.409134
2.808000 -13.197600 6.423134
2.854800 -13.197600 6.445018
2.901600 -13.197600 6.451659
2.948400 -13.197600 6.487318
2.995200 -13.197600 6.489331
3.042000 -13.197600 6.487318
3.088800 -13.197600 6.499004
3.135600 -13.197600 6.529024
3.182400 -13.197600 6.547361
3.229200 -13.197600 6.571539
3.276000 -13.197600 6.580630
3.322800 -13.197600 6.588700
3.369600 -13.197600 6.607765
3.416400 -13.197600 6.607765
3.463200 -13.197600 6.650095
3.510000 -13.197600 6.650095
3.556800 -13.197600 6.650843
3.603600 -13.197600 6.674791
3.650400 -13.197600 6.706304
3.697200 -13.197600 6.747414
3.744000 -13.197600 6.748971
3.790800 -13.197600 6.776900
3.837600 -13.197600 6.786093
3.884400 -13.197600 6.805328
3.931200 -13.197600 6.816124
3.978000 -13.197600 6.830926
4.024800 -13.197600 6.862234
4.071600 -13.197600 6.877880
4.118400 -13.197600 6.891308
4.165200 -13.197600 6.942459
4.212000 -13.197600 6.970490
4.258800 -13.197600 6.988097
4.305600 -13.197600 7.001007
4.352400 -13.197600 7.048433
4.399200 -13.197600 7.076614
4.446000 -13.197600 7.086127
4.492800 -13.197600 7.093843
4.539600 -13.197600 7.110504
4.586400 -13.197600 7.122464
4.633200 -13.197600 7.162799
4.680000 -13.197600 7.186786
4.726800 -13.197600 7.233916
4.773600 -13.197600 7.243066
4.820400 -13.197600 7.303007
4.867200 -13.197600 7.348468
4.914000 -13.197600 7.380142
4.960800 -13.197600 7.405863
5.007600 -13.197600 7.415137
5.054400 -13.197600 7.422231
5.101200 -13.197600 7.448129
5.148000 -13.197600 7.474637
5.194800 -13.197600 7.487941
5.241600 -13.197600 7.528194
5.288400 -13.197600 7.557246
5.335200 -13.197600 7.601060
5.382000 -13.197600 7.644378
5.428800 -13.197600 7.701394
5.475600 -13.197600 7.742842
5.522400 -13.197600 7.765417
5.569200 -13.197600 7.787317
5.616000 -13.197600 7.829153
5.662800 -13.197600 7.851722
5.709600 -13.197600 7.882446
5.756400 -13.197600 7.953226
5.803200 -13.197600 7.987674
5.850000 -13.197600 8.014499
5.896800 -13.197600 8.059162
5.943600 -13.197600 8.113356
5.990400 -13.197600 8.154275
6.037200 -13.197600 8.246217
6.084000 -13.197600 8.331531
6.130800 -13.197600 8.341722
6.177600 -13.197600 8.375181
6.224400 -13.197600 8.445242
6.271200 -13.197600 10.867544
6.318000 -13.197600 11.075335
6.364800 -13.197600 29.427067
6.411600 -13.197600 29.441971
6.458400 -13.197600 29.450320
6.505200 -13.197600 29.454881
6.552000 -13.197600 29.456092
6.598800 -13.197600 29.456092
6.645600 -13.197600 29.456092
6.692400 -13.197600 29.459377
6.739200 -13.197600 29.463000
13.993200 -13.197600 6.705178
14.040000 -13.197600 6.703425
14.086800 -13.197600 6.690837
14.133600 -13.197600 6.663983
14.180400 -13.197600 6.651854
14.227200 -13.197600 6.645861
14.274000 -13.197600 6.641272
14.320800 -13.197600 6.624419
14.367600 -13.197600 6.626050
14.414400 -13.197600 6.606256
14.461200 -13.197600 6.606256
14.508000 -13.197600 6.617279
14.554800 -13.197600 6.625128
14.601600 -13.197600 6.626050
14.648400 -13.197600 6.627141
14.695200 -13.197600 6.632362
14.742000 -13.197600 6.636441
14.788800 -13.197600 6.633605
14.835600 -13.197600 6.633605
14.882400 -13.197600 6.627096
14.929200 -13.197600 6.627096
14.976000 -13.197600 6.638327
15.022800 -13.197600 6.625136
15.069600 -13.197600 6.620448
15.116400 -13.197600 6.620448
15.163200 -13.197600 6.620448
15.210000 -13.197600 6.615149
15.256800 -13.197600 6.616646
15.303600 -13.197600 6.616646
15.350400 -13.197600 6.615507
15.397200 -13.197600 6.618088
15.444000 -13.197600 6.621497
15.490800 -13.197600 6.624218
15.537600 -13.197600 6.634756
15.584400 -13.197600 6.638628
15.631200 -13.197600 6.638628
15.678000 -13.197600 6.636986
15.724800 -13.197600 6.634541
15.771600 -13.197600 6.630600
15.818400 -13.197600 6.617253
15.865200 -13.197600 6.602583
15.912000 -13.197600 6.579835
15.958800 -13.197600 6.557312
16.005600 -13.197600 6.501755
16.520400 -13.197600 5.071788
16.567200 -13.197600 5.052541
16.614000 -13.197600 5.042246
16.660800 -13.197600 5.031355
16.707600 -13.197600 5.013717
16.754400 -13.197600 5.009093
16.801200 -13.197600 5.009475
16.848000 -13.197600 5.009093
16.894800 -13.197600 5.000354
16.941600 -13.197600 4.991775
16.988400 -13.197600 4.975757
17.035200 -13.197600 4.971743
17.082000 -13.197600 4.960063
17.128800 -13.197600 4.913917
17.175600 -13.197600 4.872534
17.222400 -13.197600 4.791080
18.439200 -13.197600 -8.225021
18.486000 -13.197600 -8.246105
18.532800 -13.197600 -8.263004
18.579600 -13.197600 0.000000
18.626400 -13.197600 0.000000
18.673200 -13.197600 0.000000
-18.720000 -13.150800 0.000000
-18.673200 -13.150800 0.000000
-18.626400 -13.150800 0.000000
-18.579600 -13.150800 -7.867488
-18.532800 -13.150800 -7.867834
-18.486000 -13.150800 -7.867834
-18.439200 -13.150800 -7.867488
-18.392400 -13.150800 -7.867488
-18.345600 -13.150800 -7.866381
-18.298800 -13.150800 -7.867834
-18.252000 -13.150800 -7.877132
-18.205200 -13.150800 -7.879384
-18.158400 -13.150800 -7.888474
-18.111600 -13.150800 -7.882545
-18.064800 -13.150800 -7.879384
-18.018000 -13.150800 -7.878787
-17.971200 -13.150800 -7.875302
-17.924400 -13.150800 -7.864614
-17.877600 -13.150800 -7.852337
-17.830800 -13.150800 -7.848540
-17.784000 -13.150800 -7.849717
-17.737200 -13.150800 -7.862032
-17.690400 -13.150800 -7.884519
-17.643600 -13.150800 -7.875899
-17.596800 -13.150800 -7.875899
-17.550000 -13.150800 -7.875899
-17.503200 -13.150800 -7.859725
-17.456400 -13.150800 -7.809232
-17.409600 -13.150800 -7.794174
-17.362800 -13.150800 -7.779386
-17.316000 -13.150800 -7.642393
-16.099200 -13.150800 5.001604
-16.052400 -13.150800 5.001604
-16.005600 -13.150800 5.021896
-15.958800 -13.150800 5.043181
-15.912000 -13.150800 5.079374
-15.865200 -13.150800 5.083256
-15.818400 -13.150800 5.115963
-15.771600 -13.150800 5.120908
-15.724800 -13.150800 5.126263
-15.678000 -13.150800 5.128485
-15.631200 -13.150800 5.128241
-15.584400 -13.150800 5.132468
-15.537600 -13.150800 5.156422
-15.490800 -13.150800 5.191723
-15.022800 -13.150800 6.646915
-14.976000 -13.150800 6.678847
-14.929200 -13.150800 6.704140
-14.882400 -13.150800 6.716170
-14.835600 -13.150800 6.719144
-14.788800 -13.150800 6.720022
-14.742000 -13.150800 6.740380
-14.695200 -13.150800 6.741990
-14.648400 -13.150800 6.734282
-14.601600 -13.150800 6.733598
-14.554800 -13.150800 6.729775
-14.508000 -13.150800 6.729775
-14.461200 -13.150800 6.746041
-14.414400 -13.150800 6.752056
-14.367600 -13.150800 6.746225
-14.320800 -13.150800 6.745045
-14.274000 -13.150800 6.739334
-14.227200 -13.150800 6.739334
-14.180400 -13.150800 6.740060
-14.133600 -13.150800 6.740060
-14.086800 -13.150800 6.740060
-14.040000 -13.150800 6.740492
-13.993200 -13.150800 6.740492
-13.946400 -13.150800 6.741845
-13.899600 -13.150800 6.742934
-13.852800 -13.150800 6.743400
-13.806000 -13.150800 6.748630
-13.759200 -13.150800 6.743400
-13.712400 -13.150800 6.743079
-13.665600 -13.150800 6.742532
-13.618800 -13.150800 6.741044
-13.572000 -13.150800 6.741044
-13.525200 -13.150800 6.741684
-13.478400 -13.150800 6.739384
-13.431600 -13.150800 6.744185
-13.384800 -13.150800 6.748689
-13.338000 -13.150800 6.755545
-13.291200 -13.150800 6.765216
-13.244400 -13.150800 6.768284
-13.197600 -13.150800 6.776321
-13.150800 -13.150800 6.782692
-13.104000 -13.150800 6.791861
-13.057200 -13.150800 6.808099
-9.500400 -13.150800 8.071570
-9.453600 -13.150800 7.930411
-9.406800 -13.150800 7.875759
-9.360000 -13.150800 7.812131
-9.313200 -13.150800 7.786038
-9.266400 -13.150800 7.755633
-9.219600 -13.150800 7.711525
-9.172800 -13.150800 7.643742
-9.126000 -13.150800 7.615772
-9.079200 -13.150800 7.537366
-9.032400 -13.150800 7.487586
-8.985600 -13.150800 7.487239
-8.938800 -13.150800 7.477657
-8.892000 -13.150800 7.444525
-8.845200 -13.150800 7.432971
-8.798400 -13.150800 7.405222
-8.751600 -13.150800 7.315630
-8.704800 -13.150800 7.304376
-8.658000 -13.150800 7.293517
-8.611200 -13.150800 7.238037
-8.564400 -13.150800 7.166261
-8.517600 -13.150800 7.132157
-8.470800 -13.150800 7.133609
-8.424000 -13.150800 7.112775
-8.377200 -13.150800 7.056686
-8.330400 -13.150800 7.055756
-8.283600 -13.150800 7.058971
-8.236800 -13.150800 7.099362
-8.190000 -13.150800 7.056686
-8.143200 -13.150800 7.040245
-8.096400 -13.150800 7.035781
-8.049600 -13.150800 7.005827
-8.002800 -13.150800 6.910898
-7.956000 -13.150800 6.848686
-7.909200 -13.150800 6.769463
-7.862400 -13.150800 6.764756
-7.815600 -13.150800 6.764756
-7.768800 -13.150800 6.764756
-7.722000 -13.150800 6.753588
-7.675200 -13.150800 6.747427
-7.628400 -13.150800 6.728218
-7.581600 -13.150800 6.717393
-7.534800 -13.150800 6.702631
-7.488000 -13.150800 6.679454
-7.441200 -13.150800 6.657413
-7.394400 -13.150800 6.606685
-7.347600 -13.150800 6.637598
-7.300800 -13.150800 6.595577
-7.254000 -13.150800 6.571690
-7.207200 -13.150800 6.594203
-7.160400 -13.150800 6.594310
-7.113600 -13.150800 6.567367
-7.066800 -13.150800 6.567367
-7.020000 -13.150800 6.551099
-6.973200 -13.150800 6.491517
-6.926400 -13.150800 6.462326
-6.879600 -13.150800 6.401342
-6.832800 -13.150800 6.353257
-6.786000 -13.150800 6.367282
-6.739200 -13.150800 6.347414
-6.692400 -13.150800 6.347851
-6.645600 -13.150800 6.365256
-6.598800 -13.150800 6.382413
-6.552000 -13.150800 6.393558
-6.505200 -13.150800 6.382413
-6.458400 -13.150800 6.349364
-6.411600 -13.150800 6.346586
-6.364800 -13.150800 6.297862
-6.318000 -13.150800 6.253218
-6.271200 -13.150800 6.234462
-6.224400 -13.150800 6.226994
-6.177600 -13.150800 6.226994
-6.130800 -13.150800 6.244862
-6.084000 -13.150800 6.261156
-6.037200 -13.150800 6.265467
-5.990400 -13.150800 6.261156
-5.943600 -13.150800 6.224501
-5.896800 -13.150800 6.223272
-5.850000 -13.150800 6.205732
-5.803200 -13.150800 6.165150
-5.756400 -13.150800 6.146601
-5.709600 -13.150800 6.123321
-5.662800 -13.150800 6.108749
-5.616000 -13.150800 6.100777
-5.569200 -13.150800 6.091551
-5.522400 -13.150800 6.086557
-5.475600 -13.150800 6.078439
-5.428800 -13.150800 6.073587
-5.382000 -13.150800 6.061539
-5.335200 -13.150800 6.038868
-5.288400 -13.150800 6.028449
-5.241600 -13.150800 5.996060
-5.194800 -13.150800 5.970948
-5.148000 -13.150800 5.949063
-5.101200 -13.150800 5.938079
-5.054400 -13.150800 5.910210
-5.007600 -13.150800 5.900585
-4.960800 -13.150800 5.894917
-4.914000 -13.150800 5.902277
-4.867200 -13.150800 5.900585
-4.820400 -13.150800 5.894403
-4.773600 -13.150800 5.894403
-4.726800 -13.150800 5.902277
-4.680000 -13.150800 5.902277
-4.633200 -13.150800 5.902277
-4.586400 -13.150800 5.884801
-4.539600 -13.150800 5.894810
-4.492800 -13.150800 5.936563
-4.446000 -13.150800 5.959968
-4.399200 -13.150800 5.933860
-4.352400 -13.150800 5.935166
-4.305600 -13.150800 5.933860
-4.258800 -13.150800 5.935166
-4.212000 -13.150800 5.933742
-4.165200 -13.150800 5.892895
-4.118400 -13.150800 5.872758
-4.071600 -13.150800 5.872758
-4.024800 -13.150800 5.861723
-3.978000 -13.150800 5.860012
-3.931200 -13.150800 5.814533
-3.884400 -13.150800 5.806880
-3.837600 -13.150800 5.783254
-3.790800 -13.150800 5.777038
-3.744000 -13.150800 5.772177
-3.697200 -13.150800 5.770967
-3.650400 -13.150800 5.762864
-3.603600 -13.150800 5.770967
-3.556800 -13.150800 5.782119
-3.510000 -13.150800 5.786389
-3.463200 -13.150800 5.782119
-3.416400 -13.150800 5.782119
-3.369600 -13.150800 5.782119
-3.322800 -13.150800 5.782119
-3.276000 -13.150800 5.749968
-3.229200 -13.150800 5.711776
-3.182400 -13.150800 5.698027
-3.135600 -13.150800 5.686746
-3.088800 -13.150800 5.680280
-3.042000 -13.150800 5.680959
-2.995200 -13.150800 5.682237
-2.948400 -13.150800 5.683881
-2.901600 -13.150800 5.695594
-2.854800 -13.150800 5.710222
-2.808000 -13.150800 5.740108
-2.761200 -13.150800 5.743605
-2.714400 -13.150800 5.740108
-2.667600 -13.150800 5.739671
-2.620800 -13.150800 5.739671
-2.574000 -13.150800 5.714236
-2.527200 -13.150800 5.720512
-2.480400 -13.150800 5.708401
-2.433600 -13.150800 5.700366
-2.386800 -13.150800 5.714236
-2.340000 -13.150800 5.720512
-2.293200 -13.150800 5.720512
-2.246400 -13.150800 5.721858
-2.199600 -13.150800 5.705579
-2.152800 -13.150800 5.717750
-2.106000 -13.150800 5.717750
-2.059200 -13.150800 5.705579
-2.012400 -13.150800 5.717750
-1.965600 -13.150800 5.698955
-1.918800 -13.150800 5.735173
-1.872000 -13.150800 5.752556
-1.825200 -13.150800 5.736363
-1.778400 -13.150800 5.735173
-1.731600 -13.150800 5.715955
-1.684800 -13.150800 5.707447
-1.638000 -13.150800 5.707191
-1.591200 -13.150800 5.679591
-1.544400 -13.150800 5.676574
-1.497600 -13.150800 5.672728
-1.450800 -13.150800 5.676708
-1.404000 -13.150800 5.679591
-1.357200 -13.150800 5.676574
-1.310400 -13.150800 5.701715
-1.263600 -13.150800 5.714083
-1.216800 -13.150800 5.772239
-1.170000 -13.150800 5.783046
-1.123200 -13.150800 5.780907
-1.076400 -13.150800 5.790894
-1.029600 -13.150800 5.773189
-0.982800 -13.150800 5.773189
-0.936000 -13.150800 5.781812
-0.889200 -13.150800 5.770519
-0.842400 -13.150800 5.761348
-0.795600 -13.150800 5.758468
-0.748800 -13.150800 5.758468
-0.702000 -13.150800 5.777077
-0.655200 -13.150800 5.748272
-0.608400 -13.150800 5.744484
-0.561600 -13.150800 5.744484
-0.514800 -13.150800 5.742655
-0.468000 -13.150800 5.744484
-0.421200 -13.150800 5.767478
-0.374400 -13.150800 5.744484
-0.327600 -13.150800 5.762699
-0.280800 -13.150800 5.767478
-0.234000 -13.150800 5.776715
-0.187200 -13.150800 5.779240
-0.140400 -13.150800 5.782825
-0.093600 -13.150800 5.790364
-0.046800 -13.150800 5.822149
0.000000 -13.150800 5.853223
0.046800 -13.150800 5.862717
0.093600 -13.150800 5.872883
0.140400 -13.150800 5.891545
0.187200 -13.150800 5.891545
0.234000 -13.150800 5.904780
0.280800 -13.150800 5.904780
0.327600 -13.150800 5.891545
0.374400 -13.150800 5.852886
0.421200 -13.150800 5.874902
0.468000 -13.150800 5.874902
0.514800 -13.150800 5.875044
0.561600 -13.150800 5.897212
0.608400 -13.150800 5.910096
0.655200 -13.150800 5.926953
0.702000 -13.150800 5.957300
0.748800 -13.150800 5.965515
0.795600 -13.150800 5.976658
0.842400 -13.150800 5.979591
0.889200 -13.150800 5.980696
0.936000 -13.150800 5.998268
0.982800 -13.150800 6.016288
1.029600 -13.150800 6.016243
1.076400 -13.150800 6.016243
1.123200 -13.150800 6.016243
1.170000 -13.150800 6.018870
1.216800 -13.150800 6.044193
1.263600 -13.150800 6.059853
1.310400 -13.150800 6.096452
1.357200 -13.150800 6.117614
1.404000 -13.150800 6.133510
1.450800 -13.150800 6.132777
1.497600 -13.150800 6.132777
1.544400 -13.150800 6.117807
1.591200 -13.150800 6.142888
1.638000 -13.150800 6.203874
1.684800 -13.150800 6.205789
1.731600 -13.150800 6.209833
1.778400 -13.150800 6.227102
1.825200 -13.150800 6.227102
1.872000 -13.150800 6.230355
1.918800 -13.150800 6.230355
1.965600 -13.150800 6.224291
2.012400 -13.150800 6.224291
2.059200 -13.150800 6.235355
2.106000 -13.150800 6.244702
2.152800 -13.150800 6.260464
2.199600 -13.150800 6.265036
2.246400 -13.150800 6.260464
2.293200 -13.150800 6.266723
2.340000 -13.150800 6.291130
2.386800 -13.150800 6.322916
2.433600 -13.150800 6.328452
2.480400 -13.150800 6.345104
2.527200 -13.150800 6.362188
2.574000 -13.150800 6.421535
2.620800 -13.150800 6.424319
2.667600 -13.150800 6.419105
2.714400 -13.150800 6.427268
2.761200 -13.150800 6.432394
2.808000 -13.150800 6.443873
2.854800 -13.150800 6.447167
2.901600 -13.150800 6.451659
2.948400 -13.150800 6.487318
2.995200 -13.150800 6.487318
3.042000 -13.150800 6.475897
3.088800 -13.150800 6.500636
3.135600 -13.150800 6.529024
3.182400 -13.150800 6.571725
3.229200 -13.150800 6.580630
3.276000 -13.150800 6.588700
3.322800 -13.150800 6.610103
3.369600 -13.150800 6.636391
3.416400 -13.150800 6.650095
3.463200 -13.150800 6.661225
3.510000 -13.150800 6.663798
3.556800 -13.150800 6.681482
3.603600 -13.150800 6.696086
3.650400 -13.150800 6.730101
3.697200 -13.150800 6.751530
3.744000 -13.150800 6.754505
3.790800 -13.150800 6.786093
3.837600 -13.150800 6.805324
3.884400 -13.150800 6.814871
3.931200 -13.150800 6.830926
3.978000 -13.150800 6.856971
4.024800 -13.150800 6.903385
4.071600 -13.150800 6.894126
4.118400 -13.150800 6.905020
4.165200 -13.150800 6.952653
4.212000 -13.150800 6.970992
4.258800 -13.150800 6.980824
4.305600 -13.150800 6.988097
4.352400 -13.150800 7.009761
4.399200 -13.150800 7.062974
4.446000 -13.150800 7.086127
4.492800 -13.150800 7.086127
4.539600 -13.150800 7.093843
4.586400 -13.150800 7.122464
4.633200 -13.150800 7.162799
4.680000 -13.150800 7.171183
4.726800 -13.150800 7.227072
4.773600 -13.150800 7.251496
4.820400 -13.150800 7.314342
4.867200 -13.150800 7.365169
4.914000 -13.150800 7.384721
4.960800 -13.150800 7.405863
5.007600 -13.150800 7.415137
5.054400 -13.150800 7.421256
5.101200 -13.150800 7.462151
5.148000 -13.150800 7.478713
5.194800 -13.150800 7.488235
5.241600 -13.150800 7.543325
5.288400 -13.150800 7.596703
5.335200 -13.150800 7.605856
5.382000 -13.150800 7.654826
5.428800 -13.150800 7.690326
5.475600 -13.150800 7.726303
5.522400 -13.150800 7.768633
5.569200 -13.150800 7.789886
5.616000 -13.150800 7.833608
5.662800 -13.150800 7.881884
5.709600 -13.150800 7.926305
5.756400 -13.150800 7.976380
5.803200 -13.150800 8.014001
5.850000 -13.150800 8.024510
5.896800 -13.150800 8.087475
5.943600 -13.150800 8.113356
5.990400 -13.150800 8.145323
6.037200 -13.150800 8.228250
6.084000 -13.150800 8.280763
6.130800 -13.150800 8.332628
6.177600 -13.150800 8.338001
6.224400 -13.150800 8.341722
6.271200 -13.150800 8.607405
6.318000 -13.150800 10.991996
6.364800 -13.150800 11.431349
6.411600 -13.150800 29.441971
6.458400 -13.150800 29.451240
6.505200 -13.150800 29.458116
6.552000 -13.150800 29.459377
6.598800 -13.150800 29.459377
6.645600 -13.150800 29.460250
6.692400 -13.150800 29.463641
6.739200 -13.150800 29.463863
14.086800 -13.150800 6.698808
14.133600 -13.150800 6.662211
14.180400 -13.150800 6.651854
14.227200 -13.150800 6.648842
14.274000 -13.150800 6.641272
14.320800 -13.150800 6.632136
14.367600 -13.150800 6.628364
14.414400 -13.150800 6.617765
14.461200 -13.150800 6.617279
14.508000 -13.150800 6.626050
14.554800 -13.150800 6.627352
14.601600 -13.150800 6.632362
14.648400 -13.150800 6.628364
14.695200 -13.150800 6.633605
14.742000 -13.150800 6.636441
14.788800 -13.150800 6.633605
14.835600 -13.150800 6.638327
14.882400 -13.150800 6.632362
14.929200 -13.150800 6.633605
14.976000 -13.150800 6.640686
15.022800 -13.150800 6.640686
15.069600 -13.150800 6.634948
15.116400 -13.150800 6.629594
15.163200 -13.150800 6.629594
15.210000 -13.150800 6.621773
15.256800 -13.150800 6.621497
15.303600 -13.150800 6.618467
15.350400 -13.150800 6.617406
15.397200 -13.150800 6.618467
15.444000 -13.150800 6.621497
15.490800 -13.150800 6.624218
15.537600 -13.150800 6.630891
15.584400 -13.150800 6.636986
15.631200 -13.150800 6.637642
15.678000 -13.150800 6.634541
15.724800 -13.150800 6.634541
15.771600 -13.150800 6.634541
15.818400 -13.150800 6.625237
15.865200 -13.150800 6.618680
15.912000 -13.150800 6.600389
15.958800 -13.150800 6.592157
16.005600 -13.150800 6.557312
16.052400 -13.150800 6.501755
16.567200 -13.150800 5.056831
16.614000 -13.150800 5.052541
16.660800 -13.150800 5.042246
16.707600 -13.150800 5.028483
16.754400 -13.150800 5.013717
16.801200 -13.150800 5.013717
16.848000 -13.150800 5.009475
16.894800 -13.150800 5.009475
16.941600 -13.150800 5.001995
16.988400 -13.150800 4.987191
17.035200 -13.150800 4.976836
17.082000 -13.150800 4.971743
17.128800 -13.150800 4.960138
17.175600 -13.150800 4.892197
17.222400 -13.150800 4.855712
17.269200 -13.150800 4.753570
18.532800 -13.150800 -8.230130
18.579600 -13.150800 0.000000
18.626400 -13.150800 0.000000
18.673200 -13.150800 0.000000
-18.720000 -13.104000 0.000000
-18.673200 -13.104000 0.000000
-18.626400 -13.104000 0.000000
-18.579600 -13.104000 -7.889657
-18.532800 -13.104000 -7.875396
-18.486000 -13.104000 -7.871575
-18.439200 -13.104000 -7.869779
-18.392400 -13.104000 -7.871575
-18.345600 -13.104000 -7.869779
-18.298800 -13.104000 -7.871575
-18.252000 -13.104000 -7.879012
-18.205200 -13.104000 -7.879012
-18.158400 -13.104000 -7.882545
-18.111600 -13.104000 -7.879012
-18.064800 -13.104000 -7.875302
-18.018000 -13.104000 -7.875302
-17.971200 -13.104000 -7.875302
-17.924400 -13.104000 -7.875302
-17.877600 -13.104000 -7.875302
-17.830800 -13.104000 -7.852832
-17.784000 -13.104000 -7.862032
-17.737200 -13.104000 -7.875899
-17.690400 -13.104000 -7.884519
-17.643600 -13.104000 -7.875899
-17.596800 -13.104000 -7.852832
-17.550000 -13.104000 -7.859725
-17.503200 -13.104000 -7.848679
-17.456400 -13.104000 -7.809232
-17.409600 -13.104000 -7.779386
-17.362800 -13.104000 -7.720306
-17.316000 -13.104000 -7.627051
-16.099200 -13.104000 5.001604
-16.052400 -13.104000 5.010244
-16.005600 -13.104000 5.035647
-15.958800 -13.104000 5.069766
-15.912000 -13.104000 5.100297
-15.865200 -13.104000 5.111598
-15.818400 -13.104000 5.124685
-15.771600 -13.104000 5.126541
-15.724800 -13.104000 5.128354
-15.678000 -13.104000 5.142632
-15.631200 -13.104000 5.154029
-15.584400 -13.104000 5.157522
-15.537600 -13.104000 5.191723
-15.069600 -13.104000 6.664067
-15.022800 -13.104000 6.676530
-14.976000 -13.104000 6.709086
-14.929200 -13.104000 6.716170
-14.882400 -13.104000 6.731446
-14.835600 -13.104000 6.736062
-14.788800 -13.104000 6.738075
-14.742000 -13.104000 6.740483
-14.695200 -13.104000 6.742887
-14.648400 -13.104000 6.740483
-14.601600 -13.104000 6.740483
-14.554800 -13.104000 6.747651
-14.508000 -13.104000 6.752277
-14.461200 -13.104000 6.752934
-14.414400 -13.104000 6.756536
-14.367600 -13.104000 6.759289
-14.320800 -13.104000 6.754263
-14.274000 -13.104000 6.752819
-14.227200 -13.104000 6.746225
-14.180400 -13.104000 6.741845
-14.133600 -13.104000 6.741709
-14.086800 -13.104000 6.741267
-14.040000 -13.104000 6.741845
-13.993200 -13.104000 6.741845
-13.946400 -13.104000 6.746462
-13.899600 -13.104000 6.746462
-13.852800 -13.104000 6.748630
-13.806000 -13.104000 6.756154
-13.759200 -13.104000 6.754974
-13.712400 -13.104000 6.743400
-13.665600 -13.104000 6.743400
-13.618800 -13.104000 6.742532
-13.572000 -13.104000 6.743360
-13.525200 -13.104000 6.743798
-13.478400 -13.104000 6.741044
-13.431600 -13.104000 6.744185
-13.384800 -13.104000 6.749370
-13.338000 -13.104000 6.758259
-13.291200 -13.104000 6.766593
-13.244400 -13.104000 6.776321
-13.197600 -13.104000 6.785267
-13.150800 -13.104000 6.795035
-13.104000 -13.104000 6.841488
-9.500400 -13.104000 8.055041
-9.453600 -13.104000 7.965398
-9.406800 -13.104000 7.876680
-9.360000 -13.104000 7.814052
-9.313200 -13.104000 7.786038
-9.266400 -13.104000 7.755633
-9.219600 -13.104000 7.751832
-9.172800 -13.104000 7.685467
-9.126000 -13.104000 7.618595
-9.079200 -13.104000 7.554527
-9.032400 -13.104000 7.533022
-8.985600 -13.104000 7.513702
-8.938800 -13.104000 7.483075
-8.892000 -13.104000 7.470901
-8.845200 -13.104000 7.438522
-8.798400 -13.104000 7.412074
-8.751600 -13.104000 7.364836
-8.704800 -13.104000 7.305068
-8.658000 -13.104000 7.267059
-8.611200 -13.104000 7.223565
-8.564400 -13.104000 7.148828
-8.517600 -13.104000 7.130736
-8.470800 -13.104000 7.133609
-8.424000 -13.104000 7.112894
-8.377200 -13.104000 7.062014
-8.330400 -13.104000 7.050796
-8.283600 -13.104000 7.050796
-8.236800 -13.104000 7.062014
-8.190000 -13.104000 7.047089
-8.143200 -13.104000 7.032035
-8.096400 -13.104000 7.014231
-8.049600 -13.104000 6.976956
-8.002800 -13.104000 6.904982
-7.956000 -13.104000 6.820365
-7.909200 -13.104000 6.769463
-7.862400 -13.104000 6.754710
-7.815600 -13.104000 6.754710
-7.768800 -13.104000 6.754710
-7.722000 -13.104000 6.743905
-7.675200 -13.104000 6.725302
-7.628400 -13.104000 6.705949
-7.581600 -13.104000 6.705855
-7.534800 -13.104000 6.687304
-7.488000 -13.104000 6.658492
-7.441200 -13.104000 6.642406
-7.394400 -13.104000 6.586033
-7.347600 -13.104000 6.617194
-7.300800 -13.104000 6.594310
-7.254000 -13.104000 6.571690
-7.207200 -13.104000 6.581738
-7.160400 -13.104000 6.582661
-7.113600 -13.104000 6.567367
-7.066800 -13.104000 6.567367
-7.020000 -13.104000 6.536170
-6.973200 -13.104000 6.474625
-6.926400 -13.104000 6.460989
-6.879600 -13.104000 6.423932
-6.832800 -13.104000 6.401339
-6.786000 -13.104000 6.401342
-6.739200 -13.104000 6.378652
-6.692400 -13.104000 6.353387
-6.645600 -13.104000 6.378652
-6.598800 -13.104000 6.382413
-6.552000 -13.104000 6.390376
-6.505200 -13.104000 6.378724
-6.458400 -13.104000 6.349364
-6.411600 -13.104000 6.348072
-6.364800 -13.104000 6.307052
-6.318000 -13.104000 6.276375
-6.271200 -13.104000 6.238341
-6.224400 -13.104000 6.235061
-6.177600 -13.104000 6.234462
-6.130800 -13.104000 6.238341
-6.084000 -13.104000 6.238341
-6.037200 -13.104000 6.244862
-5.990400 -13.104000 6.230082
-5.943600 -13.104000 6.223272
-5.896800 -13.104000 6.217701
-5.850000 -13.104000 6.179885
-5.803200 -13.104000 6.152614
-5.756400 -13.104000 6.139173
-5.709600 -13.104000 6.123321
-5.662800 -13.104000 6.108749
-5.616000 -13.104000 6.100777
-5.569200 -13.104000 6.091551
-5.522400 -13.104000 6.100777
-5.475600 -13.104000 6.089558
-5.428800 -13.104000 6.089558
-5.382000 -13.104000 6.064782
-5.335200 -13.104000 6.037938
-5.288400 -13.104000 6.034909
-5.241600 -13.104000 6.019264
-5.194800 -13.104000 5.987904
-5.148000 -13.104000 5.957891
-5.101200 -13.104000 5.941520
-5.054400 -13.104000 5.937685
-5.007600 -13.104000 5.910210
-4.960800 -13.104000 5.904478
-4.914000 -13.104000 5.904478
-4.867200 -13.104000 5.894917
-4.820400 -13.104000 5.892120
-4.773600 -13.104000 5.892120
-4.726800 -13.104000 5.928718
-4.680000 -13.104000 5.928718
-4.633200 -13.104000 5.928718
-4.586400 -13.104000 5.917084
-4.539600 -13.104000 5.917084
-4.492800 -13.104000 5.933895
-4.446000 -13.104000 5.933860
-4.399200 -13.104000 5.927492
-4.352400 -13.104000 5.933742
-4.305600 -13.104000 5.927492
-4.258800 -13.104000 5.927492
-4.212000 -13.104000 5.927492
-4.165200 -13.104000 5.902971
-4.118400 -13.104000 5.872758
-4.071600 -13.104000 5.861723
-4.024800 -13.104000 5.843961
-3.978000 -13.104000 5.830738
-3.931200 -13.104000 5.808244
-3.884400 -13.104000 5.797076
-3.837600 -13.104000 5.772177
-3.790800 -13.104000 5.760398
-3.744000 -13.104000 5.744726
-3.697200 -13.104000 5.742365
-3.650400 -13.104000 5.726768
-3.603600 -13.104000 5.752258
-3.556800 -13.104000 5.763228
-3.510000 -13.104000 5.764335
-3.463200 -13.104000 5.766276
-3.416400 -13.104000 5.782119
-3.369600 -13.104000 5.798213
-3.322800 -13.104000 5.786408
-3.276000 -13.104000 5.772876
-3.229200 -13.104000 5.749968
-3.182400 -13.104000 5.728565
-3.135600 -13.104000 5.698027
-3.088800 -13.104000 5.680280
-3.042000 -13.104000 5.680280
-2.995200 -13.104000 5.680280
-2.948400 -13.104000 5.677545
-2.901600 -13.104000 5.687328
-2.854800 -13.104000 5.710222
-2.808000 -13.104000 5.739671
-2.761200 -13.104000 5.740161
-2.714400 -13.104000 5.714567
-2.667600 -13.104000 5.684453
-2.620800 -13.104000 5.695159
-2.574000 -13.104000 5.681678
-2.527200 -13.104000 5.681678
-2.480400 -13.104000 5.681678
-2.433600 -13.104000 5.684453
-2.386800 -13.104000 5.697086
-2.340000 -13.104000 5.705579
-2.293200 -13.104000 5.705579
-2.246400 -13.104000 5.717750
-2.199600 -13.104000 5.694586
-2.152800 -13.104000 5.697086
-2.106000 -13.104000 5.705579
-2.059200 -13.104000 5.694586
-2.012400 -13.104000 5.717750
-1.965600 -13.104000 5.718468
-1.918800 -13.104000 5.735173
-1.872000 -13.104000 5.752556
-1.825200 -13.104000 5.746270
-1.778400 -13.104000 5.738732
-1.731600 -13.104000 5.735173
-1.684800 -13.104000 5.735173
-1.638000 -13.104000 5.732832
-1.591200 -13.104000 5.703730
-1.544400 -13.104000 5.679591
-1.497600 -13.104000 5.676708
-1.450800 -13.104000 5.678210
-1.404000 -13.104000 5.679591
-1.357200 -13.104000 5.676574
-1.310400 -13.104000 5.694730
-1.263600 -13.104000 5.706514
-1.216800 -13.104000 5.743412
-1.170000 -13.104000 5.766962
-1.123200 -13.104000 5.751520
-1.076400 -13.104000 5.772833
-1.029600 -13.104000 5.769170
-0.982800 -13.104000 5.769170
-0.936000 -13.104000 5.781812
-0.889200 -13.104000 5.779758
-0.842400 -13.104000 5.779758
-0.795600 -13.104000 5.779758
-0.748800 -13.104000 5.751749
-0.702000 -13.104000 5.777077
-0.655200 -13.104000 5.744484
-0.608400 -13.104000 5.739430
-0.561600 -13.104000 5.730013
-0.514800 -13.104000 5.720095
-0.468000 -13.104000 5.733785
-0.421200 -13.104000 5.733785
-0.374400 -13.104000 5.730962
-0.327600 -13.104000 5.733785
-0.280800 -13.104000 5.742655
-0.234000 -13.104000 5.747535
-0.187200 -13.104000 5.776715
-0.140400 -13.104000 5.781310
-0.093600 -13.104000 5.783230
-0.046800 -13.104000 5.808491
0.000000 -13.104000 5.843544
0.046800 -13.104000 5.844816
0.093600 -13.104000 5.858098
0.140400 -13.104000 5.864478
0.187200 -13.104000 5.878365
0.234000 -13.104000 5.904780
0.280800 -13.104000 5.904780
0.327600 -13.104000 5.897212
0.374400 -13.104000 5.870358
0.421200 -13.104000 5.874902
0.468000 -13.104000 5.873245
0.514800 -13.104000 5.874902
0.561600 -13.104000 5.897212
0.608400 -13.104000 5.904576
0.655200 -13.104000 5.926953
0.702000 -13.104000 5.957300
0.748800 -13.104000 5.967148
0.795600 -13.104000 5.980696
0.842400 -13.104000 5.989497
0.889200 -13.104000 5.994952
0.936000 -13.104000 6.002305
0.982800 -13.104000 6.026543
1.029600 -13.104000 6.026543
1.076400 -13.104000 6.018870
1.123200 -13.104000 6.018870
1.170000 -13.104000 6.044193
1.216800 -13.104000 6.055961
1.263600 -13.104000 6.062586
1.310400 -13.104000 6.096452
1.357200 -13.104000 6.102725
1.404000 -13.104000 6.132777
1.450800 -13.104000 6.102725
1.497600 -13.104000 6.106458
1.544400 -13.104000 6.110782
1.591200 -13.104000 6.134894
1.638000 -13.104000 6.177032
1.684800 -13.104000 6.177032
1.731600 -13.104000 6.206294
1.778400 -13.104000 6.223662
1.825200 -13.104000 6.223662
1.872000 -13.104000 6.227102
1.918800 -13.104000 6.230355
1.965600 -13.104000 6.230355
2.012400 -13.104000 6.235355
2.059200 -13.104000 6.244702
2.106000 -13.104000 6.266739
2.152800 -13.104000 6.272064
2.199600 -13.104000 6.275647
2.246400 -13.104000 6.276786
2.293200 -13.104000 6.283664
2.340000 -13.104000 6.297928
2.386800 -13.104000 6.322916
2.433600 -13.104000 6.322916
2.480400 -13.104000 6.338013
2.527200 -13.104000 6.349392
2.574000 -13.104000 6.381881
2.620800 -13.104000 6.409134
2.667600 -13.104000 6.405351
2.714400 -13.104000 6.424319
2.761200 -13.104000 6.427268
2.808000 -13.104000 6.443873
2.854800 -13.104000 6.447694
2.901600 -13.104000 6.451659
2.948400 -13.104000 6.469139
2.995200 -13.104000 6.470625
3.042000 -13.104000 6.475897
3.088800 -13.104000 6.494372
3.135600 -13.104000 6.523191
3.182400 -13.104000 6.572075
3.229200 -13.104000 6.585684
3.276000 -13.104000 6.593047
3.322800 -13.104000 6.620053
3.369600 -13.104000 6.659396
3.416400 -13.104000 6.661225
3.463200 -13.104000 6.674791
3.510000 -13.104000 6.683953
3.556800 -13.104000 6.706006
3.603600 -13.104000 6.717016
3.650400 -13.104000 6.750523
3.697200 -13.104000 6.782940
3.744000 -13.104000 6.786093
3.790800 -13.104000 6.816124
3.837600 -13.104000 6.821434
3.884400 -13.104000 6.827426
3.931200 -13.104000 6.852917
3.978000 -13.104000 6.899470
4.024800 -13.104000 6.926228
4.071600 -13.104000 6.926228
4.118400 -13.104000 6.937989
4.165200 -13.104000 6.974989
4.212000 -13.104000 7.009761
4.258800 -13.104000 7.009761
4.305600 -13.104000 7.009761
4.352400 -13.104000 7.047222
4.399200 -13.104000 7.076614
4.446000 -13.104000 7.110504
4.492800 -13.104000 7.110504
4.539600 -13.104000 7.085693
4.586400 -13.104000 7.116656
4.633200 -13.104000 7.144147
4.680000 -13.104000 7.169283
4.726800 -13.104000 7.198085
4.773600 -13.104000 7.251496
4.820400 -13.104000 7.314342
4.867200 -13.104000 7.365169
4.914000 -13.104000 7.391387
4.960800 -13.104000 7.401921
5.007600 -13.104000 7.411693
5.054400 -13.104000 7.421256
5.101200 -13.104000 7.441840
5.148000 -13.104000 7.482303
5.194800 -13.104000 7.491078
5.241600 -13.104000 7.543325
5.288400 -13.104000 7.585923
5.335200 -13.104000 7.602951
5.382000 -13.104000 7.654826
5.428800 -13.104000 7.690326
5.475600 -13.104000 7.725009
5.522400 -13.104000 7.778174
5.569200 -13.104000 7.810020
5.616000 -13.104000 7.852144
5.662800 -13.104000 7.906860
5.709600 -13.104000 7.932636
5.756400 -13.104000 7.976380
5.803200 -13.104000 8.014001
5.850000 -13.104000 8.019233
5.896800 -13.104000 8.059162
5.943600 -13.104000 8.113356
5.990400 -13.104000 8.179924
6.037200 -13.104000 8.246217
6.084000 -13.104000 8.298518
6.130800 -13.104000 8.338001
6.177600 -13.104000 8.345281
6.224400 -13.104000 8.375181
6.271200 -13.104000 8.702582
6.318000 -13.104000 11.069323
6.364800 -13.104000 11.336947
6.411600 -13.104000 29.450320
6.458400 -13.104000 29.456576
6.505200 -13.104000 29.460250
6.552000 -13.104000 29.463641
6.598800 -13.104000 29.463641
6.645600 -13.104000 29.463641
6.692400 -13.104000 29.464279
6.739200 -13.104000 29.467148
14.133600 -13.104000 6.689773
14.180400 -13.104000 6.664774
14.227200 -13.104000 6.654780
14.274000 -13.104000 6.648860
14.320800 -13.104000 6.641272
14.367600 -13.104000 6.637371
14.414400 -13.104000 6.626050
14.461200 -13.104000 6.626050
14.508000 -13.104000 6.627141
14.554800 -13.104000 6.627352
14.601600 -13.104000 6.628364
14.648400 -13.104000 6.627352
14.695200 -13.104000 6.632362
14.742000 -13.104000 6.633605
14.788800 -13.104000 6.638327
14.835600 -13.104000 6.643634
14.882400 -13.104000 6.643616
14.929200 -13.104000 6.640686
14.976000 -13.104000 6.643634
15.022800 -13.104000 6.640962
15.069600 -13.104000 6.638712
15.116400 -13.104000 6.634948
15.163200 -13.104000 6.634948
15.210000 -13.104000 6.627558
15.256800 -13.104000 6.627141
15.303600 -13.104000 6.624551
15.350400 -13.104000 6.624551
15.397200 -13.104000 6.624218
15.444000 -13.104000 6.624218
15.490800 -13.104000 6.627470
15.537600 -13.104000 6.630891
15.584400 -13.104000 6.637642
15.631200 -13.104000 6.640410
15.678000 -13.104000 6.640410
15.724800 -13.104000 6.640410
15.771600 -13.104000 6.642468
15.818400 -13.104000 6.634541
15.865200 -13.104000 6.620839
15.912000 -13.104000 6.609704
15.958800 -13.104000 6.589918
16.005600 -13.104000 6.560679
16.052400 -13.104000 6.526110
16.099200 -13.104000 6.488056
16.614000 -13.104000 5.055600
16.660800 -13.104000 5.043027
16.707600 -13.104000 5.039864
16.754400 -13.104000 5.035177
16.801200 -13.104000 5.039864
16.848000 -13.104000 5.035177
16.894800 -13.104000 5.035177
16.941600 -13.104000 5.021528
16.988400 -13.104000 5.013717
17.035200 -13.104000 5.013083
17.082000 -13.104000 5.000354
17.128800 -13.104000 4.975757
17.175600 -13.104000 4.968799
17.222400 -13.104000 4.913917
17.269200 -13.104000 4.841013
17.316000 -13.104000 4.753570
17.784000 -13.104000 -2.558588
18.579600 -13.104000 0.000000
18.626400 -13.104000 0.000000
18.673200 -13.104000 0.000000
-18.720000 -13.057200 0.000000
-18.673200 -13.057200 0.000000
-18.626400 -13.057200 0.000000
-18.579600 -13.057200 -7.900442
-18.532800 -13.057200 -7.885453
-18.486000 -13.057200 -7.881129
-18.439200 -13.057200 -7.877132
-18.392400 -13.057200 -7.885453
-18.345600 -13.057200 -7.885453
-18.298800 -13.057200 -7.888474
-18.252000 -13.057200 -7.900505
-18.205200 -13.057200 -7.899539
-18.158400 -13.057200 -7.901557
-18.111600 -13.057200 -7.899539
-18.064800 -13.057200 -7.882545
-18.018000 -13.057200 -7.879384
-17.971200 -13.057200 -7.880444
-17.924400 -13.057200 -7.880444
-17.877600 -13.057200 -7.878787
-17.830800 -13.057200 -7.868564
-17.784000 -13.057200 -7.878787
-17.737200 -13.057200 -7.884928
-17.690400 -13.057200 -7.894160
-17.643600 -13.057200 -7.884519
-17.596800 -13.057200 -7.875899
-17.550000 -13.057200 -7.875899
-17.503200 -13.057200 -7.848679
-17.456400 -13.057200 -7.836089
-17.409600 -13.057200 -7.798095
-17.362800 -13.057200 -7.778491
-16.146000 -13.057200 4.988379
-16.099200 -13.057200 5.021896
-16.052400 -13.057200 5.035647
-16.005600 -13.057200 5.057833
-15.958800 -13.057200 5.092464
-15.912000 -13.057200 5.117559
-15.865200 -13.057200 5.120908
-15.818400 -13.057200 5.126944
-15.771600 -13.057200 5.128354
-15.724800 -13.057200 5.134279
-15.678000 -13.057200 5.148993
-15.631200 -13.057200 5.160240
-15.584400 -13.057200 5.191723
-15.069600 -13.057200 6.678847
-15.022800 -13.057200 6.704140
-14.976000 -13.057200 6.719144
-14.929200 -13.057200 6.740380
-14.882400 -13.057200 6.744883
-14.835600 -13.057200 6.751664
-14.788800 -13.057200 6.753575
-14.742000 -13.057200 6.753832
-14.695200 -13.057200 6.753575
-14.648400 -13.057200 6.753430
-14.601600 -13.057200 6.753832
-14.554800 -13.057200 6.755375
-14.508000 -13.057200 6.756536
-14.461200 -13.057200 6.758643
-14.414400 -13.057200 6.761550
-14.367600 -13.057200 6.761550
-14.320800 -13.057200 6.760428
-14.274000 -13.057200 6.753131
-14.227200 -13.057200 6.752934
-14.180400 -13.057200 6.750043
-14.133600 -13.057200 6.745045
-14.086800 -13.057200 6.743212
-14.040000 -13.057200 6.746462
-13.993200 -13.057200 6.746462
-13.946400 -13.057200 6.754042
-13.899600 -13.057200 6.748630
-13.852800 -13.057200 6.755981
-13.806000 -13.057200 6.759962
-13.759200 -13.057200 6.759962
-13.712400 -13.057200 6.754974
-13.665600 -13.057200 6.745077
-13.618800 -13.057200 6.743886
-13.572000 -13.057200 6.744185
-13.525200 -13.057200 6.745077
-13.478400 -13.057200 6.743886
-13.431600 -13.057200 6.749370
-13.384800 -13.057200 6.756497
-13.338000 -13.057200 6.759665
-13.291200 -13.057200 6.765323
-13.244400 -13.057200 6.776321
-13.197600 -13.057200 6.789294
-13.150800 -13.057200 6.824834
-13.104000 -13.057200 6.917395
-9.500400 -13.057200 7.975557
-9.453600 -13.057200 7.921913
-9.406800 -13.057200 7.875759
-9.360000 -13.057200 7.792346
-9.313200 -13.057200 7.759680
-9.266400 -13.057200 7.751832
-9.219600 -13.057200 7.755633
-9.172800 -13.057200 7.692509
-9.126000 -13.057200 7.629252
-9.079200 -13.057200 7.558319
-9.032400 -13.057200 7.533022
-8.985600 -13.057200 7.513702
-8.938800 -13.057200 7.479058
-8.892000 -13.057200 7.457995
-8.845200 -13.057200 7.432971
-8.798400 -13.057200 7.412302
-8.751600 -13.057200 7.364836
-8.704800 -13.057200 7.267059
-8.658000 -13.057200 7.264274
-8.611200 -13.057200 7.223565
-8.564400 -13.057200 7.165502
-8.517600 -13.057200 7.127218
-8.470800 -13.057200 7.133609
-8.424000 -13.057200 7.112894
-8.377200 -13.057200 7.095060
-8.330400 -13.057200 7.056686
-8.283600 -13.057200 7.047089
-8.236800 -13.057200 7.050796
-8.190000 -13.057200 7.038559
-8.143200 -13.057200 7.028014
-8.096400 -13.057200 7.007238
-8.049600 -13.057200 6.973643
-8.002800 -13.057200 6.892623
-7.956000 -13.057200 6.834469
-7.909200 -13.057200 6.768689
-7.862400 -13.057200 6.748376
-7.815600 -13.057200 6.748376
-7.768800 -13.057200 6.748376
-7.722000 -13.057200 6.740740
-7.675200 -13.057200 6.725302
-7.628400 -13.057200 6.705855
-7.581600 -13.057200 6.697857
-7.534800 -13.057200 6.668179
-7.488000 -13.057200 6.655077
-7.441200 -13.057200 6.609941
-7.394400 -13.057200 6.586033
-7.347600 -13.057200 6.616612
-7.300800 -13.057200 6.594310
-7.254000 -13.057200 6.581738
-7.207200 -13.057200 6.581738
-7.160400 -13.057200 6.582661
-7.113600 -13.057200 6.580521
-7.066800 -13.057200 6.580521
-7.020000 -13.057200 6.551099
-6.973200 -13.057200 6.491517
-6.926400 -13.057200 6.462326
-6.879600 -13.057200 6.431034
-6.832800 -13.057200 6.409005
-6.786000 -13.057200 6.409005
-6.739200 -13.057200 6.399440
-6.692400 -13.057200 6.365256
-6.645600 -13.057200 6.382413
-6.598800 -13.057200 6.390376
-6.552000 -13.057200 6.390376
-6.505200 -13.057200 6.365256
-6.458400 -13.057200 6.347851
-6.411600 -13.057200 6.324482
-6.364800 -13.057200 6.306552
-6.318000 -13.057200 6.289658
-6.271200 -13.057200 6.272853
-6.224400 -13.057200 6.244862
-6.177600 -13.057200 6.235061
-6.130800 -13.057200 6.235061
-6.084000 -13.057200 6.233672
-6.037200 -13.057200 6.233672
-5.990400 -13.057200 6.223025
-5.943600 -13.057200 6.211551
-5.896800 -13.057200 6.155034
-5.850000 -13.057200 6.146601
-5.803200 -13.057200 6.146601
-5.756400 -13.057200 6.139173
-5.709600 -13.057200 6.123500
-5.662800 -13.057200 6.108749
-5.616000 -13.057200 6.089558
-5.569200 -13.057200 6.088368
-5.522400 -13.057200 6.088368
-5.475600 -13.057200 6.075001
-5.428800 -13.057200 6.069262
-5.382000 -13.057200 6.061539
-5.335200 -13.057200 6.037938
-5.288400 -13.057200 6.039337
-5.241600 -13.057200 6.034909
-5.194800 -13.057200 6.019264
-5.148000 -13.057200 5.982093
-5.101200 -13.057200 5.955175
-5.054400 -13.057200 5.938612
-5.007600 -13.057200 5.938079
-4.960800 -13.057200 5.934537
-4.914000 -13.057200 5.934537
-4.867200 -13.057200 5.930146
-4.820400 -13.057200 5.894917
-4.773600 -13.057200 5.904478
-4.726800 -13.057200 5.933895
-4.680000 -13.057200 5.933895
-4.633200 -13.057200 5.932075
-4.586400 -13.057200 5.926679
-4.539600 -13.057200 5.917084
-4.492800 -13.057200 5.933860
-4.446000 -13.057200 5.928718
-4.399200 -13.057200 5.917084
-4.352400 -13.057200 5.902971
-4.305600 -13.057200 5.879639
-4.258800 -13.057200 5.872758
-4.212000 -13.057200 5.872758
-4.165200 -13.057200 5.860012
-4.118400 -13.057200 5.838373
-4.071600 -13.057200 5.824463
-4.024800 -13.057200 5.810049
-3.978000 -13.057200 5.810049
-3.931200 -13.057200 5.805471
-3.884400 -13.057200 5.796103
-3.837600 -13.057200 5.750434
-3.790800 -13.057200 5.742365
-3.744000 -13.057200 5.739854
-3.697200 -13.057200 5.737817
-3.650400 -13.057200 5.714323
-3.603600 -13.057200 5.739854
-3.556800 -13.057200 5.752258
-3.510000 -13.057200 5.762864
-3.463200 -13.057200 5.764335
-3.416400 -13.057200 5.782667
-3.369600 -13.057200 5.804180
-3.322800 -13.057200 5.804180
-3.276000 -13.057200 5.787870
-3.229200 -13.057200 5.774759
-3.182400 -13.057200 5.749968
-3.135600 -13.057200 5.720426
-3.088800 -13.057200 5.695594
-3.042000 -13.057200 5.698621
-2.995200 -13.057200 5.683881
-2.948400 -13.057200 5.677545
-2.901600 -13.057200 5.687328
-2.854800 -13.057200 5.695159
-2.808000 -13.057200 5.713393
-2.761200 -13.057200 5.722269
-2.714400 -13.057200 5.690837
-2.667600 -13.057200 5.684453
-2.620800 -13.057200 5.690837
-2.574000 -13.057200 5.679123
-2.527200 -13.057200 5.667585
-2.480400 -13.057200 5.667585
-2.433600 -13.057200 5.684453
-2.386800 -13.057200 5.697086
-2.340000 -13.057200 5.705213
-2.293200 -13.057200 5.708401
-2.246400 -13.057200 5.708627
-2.199600 -13.057200 5.697086
-2.152800 -13.057200 5.705213
-2.106000 -13.057200 5.722981
-2.059200 -13.057200 5.694586
-2.012400 -13.057200 5.718468
-1.965600 -13.057200 5.718468
-1.918800 -13.057200 5.741653
-1.872000 -13.057200 5.766137
-1.825200 -13.057200 5.766137
-1.778400 -13.057200 5.746270
-1.731600 -13.057200 5.754306
-1.684800 -13.057200 5.753995
-1.638000 -13.057200 5.753995
-1.591200 -13.057200 5.732832
-1.544400 -13.057200 5.703730
-1.497600 -13.057200 5.695173
-1.450800 -13.057200 5.695173
-1.404000 -13.057200 5.694730
-1.357200 -13.057200 5.676574
-1.310400 -13.057200 5.676574
-1.263600 -13.057200 5.683465
-1.216800 -13.057200 5.710605
-1.170000 -13.057200 5.735238
-1.123200 -13.057200 5.744704
-1.076400 -13.057200 5.769170
-1.029600 -13.057200 5.773189
-0.982800 -13.057200 5.790894
-0.936000 -13.057200 5.794461
-0.889200 -13.057200 5.786741
-0.842400 -13.057200 5.780907
-0.795600 -13.057200 5.774301
-0.748800 -13.057200 5.748145
-0.702000 -13.057200 5.748145
-0.655200 -13.057200 5.735716
-0.608400 -13.057200 5.720095
-0.561600 -13.057200 5.710353
-0.514800 -13.057200 5.712394
-0.468000 -13.057200 5.720095
-0.421200 -13.057200 5.714029
-0.374400 -13.057200 5.713087
-0.327600 -13.057200 5.724371
-0.280800 -13.057200 5.742180
-0.234000 -13.057200 5.746756
-0.187200 -13.057200 5.779061
-0.140400 -13.057200 5.781310
-0.093600 -13.057200 5.783230
-0.046800 -13.057200 5.811521
0.000000 -13.057200 5.843544
0.046800 -13.057200 5.858098
0.093600 -13.057200 5.864478
0.140400 -13.057200 5.872883
0.187200 -13.057200 5.893902
0.234000 -13.057200 5.970343
0.280800 -13.057200 5.944154
0.327600 -13.057200 5.918699
0.374400 -13.057200 5.893902
0.421200 -13.057200 5.897212
0.468000 -13.057200 5.891405
0.514800 -13.057200 5.891692
0.561600 -13.057200 5.897212
0.608400 -13.057200 5.918699
0.655200 -13.057200 5.924799
0.702000 -13.057200 5.954838
0.748800 -13.057200 5.965515
0.795600 -13.057200 5.979690
0.842400 -13.057200 5.984488
0.889200 -13.057200 5.994064
0.936000 -13.057200 5.999009
0.982800 -13.057200 6.022709
1.029600 -13.057200 6.018870
1.076400 -13.057200 6.018458
1.123200 -13.057200 6.018458
1.170000 -13.057200 6.029074
1.216800 -13.057200 6.044193
1.263600 -13.057200 6.050190
1.310400 -13.057200 6.067457
1.357200 -13.057200 6.081883
1.404000 -13.057200 6.102471
1.450800 -13.057200 6.096452
1.497600 -13.057200 6.081883
1.544400 -13.057200 6.106458
1.591200 -13.057200 6.117807
1.638000 -13.057200 6.137818
1.684800 -13.057200 6.166864
1.731600 -13.057200 6.182506
1.778400 -13.057200 6.206294
1.825200 -13.057200 6.208493
1.872000 -13.057200 6.223662
1.918800 -13.057200 6.224291
1.965600 -13.057200 6.235355
2.012400 -13.057200 6.238959
2.059200 -13.057200 6.246875
2.106000 -13.057200 6.266739
2.152800 -13.057200 6.272064
2.199600 -13.057200 6.275647
2.246400 -13.057200 6.276786
2.293200 -13.057200 6.277072
2.340000 -13.057200 6.291130
2.386800 -13.057200 6.319333
2.433600 -13.057200 6.328452
2.480400 -13.057200 6.340875
2.527200 -13.057200 6.362188
2.574000 -13.057200 6.409134
2.620800 -13.057200 6.421898
2.667600 -13.057200 6.409134
2.714400 -13.057200 6.424319
2.761200 -13.057200 6.409134
2.808000 -13.057200 6.443873
2.854800 -13.057200 6.447694
2.901600 -13.057200 6.458049
2.948400 -13.057200 6.463778
2.995200 -13.057200 6.470625
3.042000 -13.057200 6.487318
3.088800 -13.057200 6.500427
3.135600 -13.057200 6.512334
3.182400 -13.057200 6.551300
3.229200 -13.057200 6.572075
3.276000 -13.057200 6.592625
3.322800 -13.057200 6.614087
3.369600 -13.057200 6.636391
3.416400 -13.057200 6.650095
3.463200 -13.057200 6.668413
3.510000 -13.057200 6.683953
3.556800 -13.057200 6.708025
3.603600 -13.057200 6.730101
3.650400 -13.057200 6.754505
3.697200 -13.057200 6.807434
3.744000 -13.057200 6.815024
3.790800 -13.057200 6.830926
3.837600 -13.057200 6.838363
3.884400 -13.057200 6.849043
3.931200 -13.057200 6.860761
3.978000 -13.057200 6.937889
4.024800 -13.057200 6.937989
4.071600 -13.057200 6.937989
4.118400 -13.057200 6.952653
4.165200 -13.057200 7.001007
4.212000 -13.057200 7.016561
4.258800 -13.057200 7.011555
4.305600 -13.057200 7.009761
4.352400 -13.057200 7.051802
4.399200 -13.057200 7.081977
4.446000 -13.057200 7.113069
4.492800 -13.057200 7.113440
4.539600 -13.057200 7.113069
4.586400 -13.057200 7.125739
4.633200 -13.057200 7.162799
4.680000 -13.057200 7.191031
4.726800 -13.057200 7.227072
4.773600 -13.057200 7.251496
4.820400 -13.057200 7.314342
4.867200 -13.057200 7.351584
4.914000 -13.057200 7.391387
4.960800 -13.057200 7.401921
5.007600 -13.057200 7.421256
5.054400 -13.057200 7.440093
5.101200 -13.057200 7.478713
5.148000 -13.057200 7.491078
5.194800 -13.057200 7.517194
5.241600 -13.057200 7.544773
5.288400 -13.057200 7.582004
5.335200 -13.057200 7.596703
5.382000 -13.057200 7.654544
5.428800 -13.057200 7.690891
5.475600 -13.057200 7.742842
5.522400 -13.057200 7.789886
5.569200 -13.057200 7.852144
5.616000 -13.057200 7.882446
5.662800 -13.057200 7.932636
5.709600 -13.057200 7.953226
5.756400 -13.057200 7.996963
5.803200 -13.057200 8.019595
5.850000 -13.057200 8.059162
5.896800 -13.057200 8.102417
5.943600 -13.057200 8.145323
5.990400 -13.057200 8.246217
6.037200 -13.057200 8.280763
6.084000 -13.057200 8.332628
6.130800 -13.057200 8.345281
6.177600 -13.057200 8.384782
6.224400 -13.057200 8.607405
6.271200 -13.057200 10.958515
6.318000 -13.057200 11.091270
6.364800 -13.057200 11.431349
6.411600 -13.057200 29.455160
6.458400 -13.057200 29.458797
6.505200 -13.057200 29.463641
6.552000 -13.057200 29.464236
6.598800 -13.057200 29.464236
6.645600 -13.057200 29.464279
6.692400 -13.057200 29.467272
6.739200 -13.057200 29.468566
14.180400 -13.057200 6.689773
14.227200 -13.057200 6.655720
14.274000 -13.057200 6.653231
14.320800 -13.057200 6.645218
14.367600 -13.057200 6.644052
14.414400 -13.057200 6.634794
14.461200 -13.057200 6.630016
14.508000 -13.057200 6.628947
14.554800 -13.057200 6.630016
14.601600 -13.057200 6.631152
14.648400 -13.057200 6.631152
14.695200 -13.057200 6.634794
14.742000 -13.057200 6.638327
14.788800 -13.057200 6.643746
14.835600 -13.057200 6.648032
14.882400 -13.057200 6.648032
14.929200 -13.057200 6.648032
14.976000 -13.057200 6.649018
15.022800 -13.057200 6.648032
15.069600 -13.057200 6.643634
15.116400 -13.057200 6.639165
15.163200 -13.057200 6.638500
15.210000 -13.057200 6.635891
15.256800 -13.057200 6.635891
15.303600 -13.057200 6.634924
15.350400 -13.057200 6.635891
15.397200 -13.057200 6.631841
15.444000 -13.057200 6.624551
15.490800 -13.057200 6.624551
15.537600 -13.057200 6.631841
15.584400 -13.057200 6.637642
15.631200 -13.057200 6.640410
15.678000 -13.057200 6.640410
15.724800 -13.057200 6.641691
15.771600 -13.057200 6.643141
15.818400 -13.057200 6.641691
15.865200 -13.057200 6.634541
15.912000 -13.057200 6.619567
15.958800 -13.057200 6.609704
16.005600 -13.057200 6.597220
16.052400 -13.057200 6.560679
16.099200 -13.057200 6.510120
16.614000 -13.057200 5.063887
16.660800 -13.057200 5.055600
16.707600 -13.057200 5.051455
16.754400 -13.057200 5.042346
16.801200 -13.057200 5.041440
16.848000 -13.057200 5.035177
16.894800 -13.057200 5.035147
16.941600 -13.057200 5.035060
16.988400 -13.057200 5.021082
17.035200 -13.057200 5.021082
17.082000 -13.057200 5.013083
17.128800 -13.057200 5.001995
17.175600 -13.057200 4.976836
17.222400 -13.057200 4.968799
17.269200 -13.057200 4.913917
17.316000 -13.057200 4.841013
18.579600 -13.057200 0.000000
18.626400 -13.057200 0.000000
18.673200 -13.057200 0.000000
-18.720000 -13.010400 0.000000
-18.673200 -13.010400 0.000000
-18.626400 -13.010400 0.000000
-18.579600 -13.010400 -7.947489
-18.532800 -13.010400 -7.918047
-18.486000 -13.010400 -7.900442
-18.439200 -13.010400 -7.900505
-18.392400 -13.010400 -7.901610
-18.345600 -13.010400 -7.900505
-18.298800 -13.010400 -7.913656
-18.252000 -13.010400 -7.923191
-18.205200 -13.010400 -7.956848
-18.158400 -13.010400 -7.944850
-18.111600 -13.010400 -7.930289
-18.064800 -13.010400 -7.918718
-18.018000 -13.010400 -7.905931
-17.971200 -13.010400 -7.916189
-17.924400 -13.010400 -7.905931
-17.877600 -13.010400 -7.905931
-17.830800 -13.010400 -7.900779
-17.784000 -13.010400 -7.905931
-17.737200 -13.010400 -7.905931
-17.690400 -13.010400 -7.909407
-17.643600 -13.010400 -7.894160
-17.596800 -13.010400 -7.884519
-17.550000 -13.010400 -7.884519
-17.503200 -13.010400 -7.862166
-17.456400 -13.010400 -7.844880
-17.409600 -13.010400 -7.798095
-17.362800 -13.010400 -7.719418
-16.146000 -13.010400 5.010253
-16.099200 -13.010400 5.043181
-16.052400 -13.010400 5.069766
-16.005600 -13.010400 5.083256
-15.958800 -13.010400 5.118899
-15.912000 -13.010400 5.125656
-15.865200 -13.010400 5.125656
-15.818400 -13.010400 5.128354
-15.771600 -13.010400 5.129123
-15.724800 -13.010400 5.136930
-15.678000 -13.010400 5.156422
-15.631200 -13.010400 5.171976
-15.584400 -13.010400 5.227869
-15.116400 -13.010400 6.678847
-15.069600 -13.010400 6.709086
-15.022800 -13.010400 6.716647
-14.976000 -13.010400 6.740380
-14.929200 -13.010400 6.751323
-14.882400 -13.010400 6.753832
-14.835600 -13.010400 6.755321
-14.788800 -13.010400 6.755375
-14.742000 -13.010400 6.755375
-14.695200 -13.010400 6.755321
-14.648400 -13.010400 6.755321
-14.601600 -13.010400 6.754447
-14.554800 -13.010400 6.755375
-14.508000 -13.010400 6.756536
-14.461200 -13.010400 6.756536
-14.414400 -13.010400 6.760428
-14.367600 -13.010400 6.760428
-14.320800 -13.010400 6.759289
-14.274000 -13.010400 6.754536
-14.227200 -13.010400 6.753131
-14.180400 -13.010400 6.746225
-14.133600 -13.010400 6.745045
-14.086800 -13.010400 6.742934
-14.040000 -13.010400 6.745554
-13.993200 -13.010400 6.746462
-13.946400 -13.010400 6.754042
-13.899600 -13.010400 6.748630
-13.852800 -13.010400 6.756154
-13.806000 -13.010400 6.759106
-13.759200 -13.010400 6.760239
-13.712400 -13.010400 6.759106
-13.665600 -13.010400 6.756221
-13.618800 -13.010400 6.745077
-13.572000 -13.010400 6.745077
-13.525200 -13.010400 6.744185
-13.478400 -13.010400 6.743886
-13.431600 -13.010400 6.744185
-13.384800 -13.010400 6.749370
-13.338000 -13.010400 6.758259
-13.291200 -13.010400 6.765216
-13.244400 -13.010400 6.780876
-13.197600 -13.010400 6.809962
-13.150800 -13.010400 6.914177
-9.500400 -13.010400 7.965398
-9.453600 -13.010400 7.885912
-9.406800 -13.010400 7.831493
-9.360000 -13.010400 7.764289
-9.313200 -13.010400 7.754669
-9.266400 -13.010400 7.721591
-9.219600 -13.010400 7.755633
-9.172800 -13.010400 7.692997
-9.126000 -13.010400 7.643742
-9.079200 -13.010400 7.572238
-9.032400 -13.010400 7.558319
-8.985600 -13.010400 7.533022
-8.938800 -13.010400 7.480509
-8.892000 -13.010400 7.457995
-8.845200 -13.010400 7.436240
-8.798400 -13.010400 7.420286
-8.751600 -13.010400 7.412074
-8.704800 -13.010400 7.290258
-8.658000 -13.010400 7.264274
-8.611200 -13.010400 7.250947
-8.564400 -13.010400 7.182079
-8.517600 -13.010400 7.123953
-8.470800 -13.010400 7.123953
-8.424000 -13.010400 7.096121
-8.377200 -13.010400 7.056686
-8.330400 -13.010400 7.042132
-8.283600 -13.010400 7.038980
-8.236800 -13.010400 7.033719
-8.190000 -13.010400 7.028014
-8.143200 -13.010400 7.007238
-8.096400 -13.010400 6.980575
-8.049600 -13.010400 6.941493
-8.002800 -13.010400 6.888823
-7.956000 -13.010400 6.834469
-7.909200 -13.010400 6.769463
-7.862400 -13.010400 6.753900
-7.815600 -13.010400 6.754710
-7.768800 -13.010400 6.754710
-7.722000 -13.010400 6.747427
-7.675200 -13.010400 6.724722
-7.628400 -13.010400 6.712739
-7.581600 -13.010400 6.702631
-7.534800 -13.010400 6.658492
-7.488000 -13.010400 6.642406
-7.441200 -13.010400 6.609657
-7.394400 -13.010400 6.595244
-7.347600 -13.010400 6.606685
-7.300800 -13.010400 6.583229
-7.254000 -13.010400 6.580521
-7.207200 -13.010400 6.580521
-7.160400 -13.010400 6.580521
-7.113600 -13.010400 6.552680
-7.066800 -13.010400 6.551099
-7.020000 -13.010400 6.518377
-6.973200 -13.010400 6.469323
-6.926400 -13.010400 6.437109
-6.879600 -13.010400 6.425944
-6.832800 -13.010400 6.409005
-6.786000 -13.010400 6.409005
-6.739200 -13.010400 6.399440
-6.692400 -13.010400 6.365256
-6.645600 -13.010400 6.378724
-6.598800 -13.010400 6.382413
-6.552000 -13.010400 6.378724
-6.505200 -13.010400 6.349339
-6.458400 -13.010400 6.342424
-6.411600 -13.010400 6.311046
-6.364800 -13.010400 6.291555
-6.318000 -13.010400 6.284700
-6.271200 -13.010400 6.272853
-6.224400 -13.010400 6.253218
-6.177600 -13.010400 6.238341
-6.130800 -13.010400 6.235061
-6.084000 -13.010400 6.223272
-6.037200 -13.010400 6.223272
-5.990400 -13.010400 6.220526
-5.943600 -13.010400 6.155571
-5.896800 -13.010400 6.147003
-5.850000 -13.010400 6.132348
-5.803200 -13.010400 6.145747
-5.756400 -13.010400 6.145747
-5.709600 -13.010400 6.123500
-5.662800 -13.010400 6.117864
-5.616000 -13.010400 6.100777
-5.569200 -13.010400 6.089558
-5.522400 -13.010400 6.088368
-5.475600 -13.010400 6.073587
-5.428800 -13.010400 6.061539
-5.382000 -13.010400 6.039337
-5.335200 -13.010400 6.034909
-5.288400 -13.010400 6.052339
-5.241600 -13.010400 6.035323
-5.194800 -13.010400 6.035323
-5.148000 -13.010400 5.996060
-5.101200 -13.010400 5.982093
-5.054400 -13.010400 5.946859
-5.007600 -13.010400 5.945950
-4.960800 -13.010400 5.938079
-4.914000 -13.010400 5.940576
-4.867200 -13.010400 5.938612
-4.820400 -13.010400 5.935684
-4.773600 -13.010400 5.936445
-4.726800 -13.010400 5.936445
-4.680000 -13.010400 5.936445
-4.633200 -13.010400 5.936563
-4.586400 -13.010400 5.928718
-4.539600 -13.010400 5.917084
-4.492800 -13.010400 5.927492
-4.446000 -13.010400 5.917084
-4.399200 -13.010400 5.879639
-4.352400 -13.010400 5.868266
-4.305600 -13.010400 5.840853
-4.258800 -13.010400 5.830668
-4.212000 -13.010400 5.822420
-4.165200 -13.010400 5.819801
-4.118400 -13.010400 5.819801
-4.071600 -13.010400 5.813101
-4.024800 -13.010400 5.808244
-3.978000 -13.010400 5.808244
-3.931200 -13.010400 5.806223
-3.884400 -13.010400 5.797076
-3.837600 -13.010400 5.750434
-3.790800 -13.010400 5.742365
-3.744000 -13.010400 5.739854
-3.697200 -13.010400 5.736116
-3.650400 -13.010400 5.714323
-3.603600 -13.010400 5.729335
-3.556800 -13.010400 5.743324
-3.510000 -13.010400 5.755981
-3.463200 -13.010400 5.766276
-3.416400 -13.010400 5.807390
-3.369600 -13.010400 5.817816
-3.322800 -13.010400 5.824801
-3.276000 -13.010400 5.817816
-3.229200 -13.010400 5.786408
-3.182400 -13.010400 5.771949
-3.135600 -13.010400 5.720426
-3.088800 -13.010400 5.687328
-3.042000 -13.010400 5.695594
-2.995200 -13.010400 5.677545
-2.948400 -13.010400 5.669561
-2.901600 -13.010400 5.669561
-2.854800 -13.010400 5.687328
-2.808000 -13.010400 5.693598
-2.761200 -13.010400 5.695159
-2.714400 -13.010400 5.671747
-2.667600 -13.010400 5.667585
-2.620800 -13.010400 5.671747
-2.574000 -13.010400 5.666948
-2.527200 -13.010400 5.660615
-2.480400 -13.010400 5.660615
-2.433600 -13.010400 5.663614
-2.386800 -13.010400 5.693845
-2.340000 -13.010400 5.708627
-2.293200 -13.010400 5.720723
-2.246400 -13.010400 5.720723
-2.199600 -13.010400 5.702892
-2.152800 -13.010400 5.708627
-2.106000 -13.010400 5.736786
-2.059200 -13.010400 5.722981
-2.012400 -13.010400 5.731684
-1.965600 -13.010400 5.735173
-1.918800 -13.010400 5.766137
-1.872000 -13.010400 5.778085
-1.825200 -13.010400 5.782860
-1.778400 -13.010400 5.766137
-1.731600 -13.010400 5.767597
-1.684800 -13.010400 5.774136
-1.638000 -13.010400 5.774136
-1.591200 -13.010400 5.741024
-1.544400 -13.010400 5.717541
-1.497600 -13.010400 5.703730
-1.450800 -13.010400 5.702432
-1.404000 -13.010400 5.695173
-1.357200 -13.010400 5.694730
-1.310400 -13.010400 5.695173
-1.263600 -13.010400 5.689684
-1.216800 -13.010400 5.710605
-1.170000 -13.010400 5.714163
-1.123200 -13.010400 5.738819
-1.076400 -13.010400 5.766962
-1.029600 -13.010400 5.769170
-0.982800 -13.010400 5.769566
-0.936000 -13.010400 5.774301
-0.889200 -13.010400 5.779758
-0.842400 -13.010400 5.779758
-0.795600 -13.010400 5.755306
-0.748800 -13.010400 5.748145
-0.702000 -13.010400 5.748145
-0.655200 -13.010400 5.742655
-0.608400 -13.010400 5.720095
-0.561600 -13.010400 5.710353
-0.514800 -13.010400 5.713087
-0.468000 -13.010400 5.720095
-0.421200 -13.010400 5.719746
-0.374400 -13.010400 5.710353
-0.327600 -13.010400 5.713087
-0.280800 -13.010400 5.725605
-0.234000 -13.010400 5.744214
-0.187200 -13.010400 5.779061
-0.140400 -13.010400 5.781310
-0.093600 -13.010400 5.788296
-0.046800 -13.010400 5.811521
0.000000 -13.010400 5.843544
0.046800 -13.010400 5.862090
0.093600 -13.010400 5.872883
0.140400 -13.010400 5.893902
0.187200 -13.010400 5.944154
0.234000 -13.010400 5.983415
0.280800 -13.010400 5.981295
0.327600 -13.010400 5.970343
0.374400 -13.010400 5.909491
0.421200 -13.010400 5.909491
0.468000 -13.010400 5.901450
0.514800 -13.010400 5.901450
0.561600 -13.010400 5.901450
0.608400 -13.010400 5.918699
0.655200 -13.010400 5.926953
0.702000 -13.010400 5.954838
0.748800 -13.010400 5.963684
0.795600 -13.010400 5.976895
0.842400 -13.010400 5.979591
0.889200 -13.010400 5.984488
0.936000 -13.010400 5.998268
0.982800 -13.010400 6.002305
1.029600 -13.010400 6.002305
1.076400 -13.010400 6.002305
1.123200 -13.010400 6.002305
1.170000 -13.010400 6.018458
1.216800 -13.010400 6.029074
1.263600 -13.010400 6.048007
1.310400 -13.010400 6.059853
1.357200 -13.010400 6.067457
1.404000 -13.010400 6.087550
1.450800 -13.010400 6.081883
1.497600 -13.010400 6.081883
1.544400 -13.010400 6.106458
1.591200 -13.010400 6.117807
1.638000 -13.010400 6.137818
1.684800 -13.010400 6.175317
1.731600 -13.010400 6.175330
1.778400 -13.010400 6.205789
1.825200 -13.010400 6.206294
1.872000 -13.010400 6.208493
1.918800 -13.010400 6.208493
1.965600 -13.010400 6.235355
2.012400 -13.010400 6.235355
2.059200 -13.010400 6.244702
2.106000 -13.010400 6.259658
2.152800 -13.010400 6.268072
2.199600 -13.010400 6.272064
2.246400 -13.010400 6.272064
2.293200 -13.010400 6.259300
2.340000 -13.010400 6.274553
2.386800 -13.010400 6.291130
2.433600 -13.010400 6.303356
2.480400 -13.010400 6.303356
2.527200 -13.010400 6.338013
2.574000 -13.010400 6.381881
2.620800 -13.010400 6.399476
2.667600 -13.010400 6.395271
2.714400 -13.010400 6.405351
2.761200 -13.010400 6.399476
2.808000 -13.010400 6.432394
2.854800 -13.010400 6.458049
2.901600 -13.010400 6.465684
2.948400 -13.010400 6.469139
2.995200 -13.010400 6.494372
3.042000 -13.010400 6.500636
3.088800 -13.010400 6.528860
3.135600 -13.010400 6.533205
3.182400 -13.010400 6.581288
3.229200 -13.010400 6.585684
3.276000 -13.010400 6.610103
3.322800 -13.010400 6.620053
3.369600 -13.010400 6.660542
3.416400 -13.010400 6.642383
3.463200 -13.010400 6.668413
3.510000 -13.010400 6.682490
3.556800 -13.010400 6.708025
3.603600 -13.010400 6.739142
3.650400 -13.010400 6.751530
3.697200 -13.010400 6.807434
3.744000 -13.010400 6.816124
3.790800 -13.010400 6.830926
3.837600 -13.010400 6.838363
3.884400 -13.010400 6.849043
3.931200 -13.010400 6.883102
3.978000 -13.010400 6.940892
4.024800 -13.010400 6.941092
4.071600 -13.010400 6.952653
4.118400 -13.010400 6.970490
4.165200 -13.010400 7.011555
4.212000 -13.010400 7.017717
4.258800 -13.010400 7.032744
4.305600 -13.010400 7.017717
4.352400 -13.010400 7.062332
4.399200 -13.010400 7.085693
4.446000 -13.010400 7.122848
4.492800 -13.010400 7.124605
4.539600 -13.010400 7.124605
4.586400 -13.010400 7.160878
4.633200 -13.010400 7.195901
4.680000 -13.010400 7.223765
4.726800 -13.010400 7.273690
4.773600 -13.010400 7.290966
4.820400 -13.010400 7.323102
4.867200 -13.010400 7.351584
4.914000 -13.010400 7.401921
4.960800 -13.010400 7.405863
5.007600 -13.010400 7.444114
5.054400 -13.010400 7.462151
5.101200 -13.010400 7.490037
5.148000 -13.010400 7.506867
5.194800 -13.010400 7.530088
5.241600 -13.010400 7.549311
5.288400 -13.010400 7.596703
5.335200 -13.010400 7.611094
5.382000 -13.010400 7.668936
5.428800 -13.010400 7.690891
5.475600 -13.010400 7.705885
5.522400 -13.010400 7.780730
5.569200 -13.010400 7.842727
5.616000 -13.010400 7.881884
5.662800 -13.010400 7.953226
5.709600 -13.010400 7.973562
5.756400 -13.010400 8.000603
5.803200 -13.010400 8.027193
5.850000 -13.010400 8.086301
5.896800 -13.010400 8.118571
5.943600 -13.010400 8.180029
5.990400 -13.010400 8.253737
6.037200 -13.010400 8.298518
6.084000 -13.010400 8.345281
6.130800 -13.010400 8.405447
6.177600 -13.010400 8.604372
6.224400 -13.010400 10.801797
6.271200 -13.010400 10.984070
6.318000 -13.010400 11.110816
6.364800 -13.010400 23.236805
6.411600 -13.010400 29.456092
6.458400 -13.010400 29.461215
6.505200 -13.010400 29.464279
6.552000 -13.010400 29.468336
6.598800 -13.010400 29.468336
6.645600 -13.010400 29.468341
6.692400 -13.010400 29.468790
6.739200 -13.010400 29.473104
14.180400 -13.010400 6.698998
14.227200 -13.010400 6.666772
14.274000 -13.010400 6.659719
14.320800 -13.010400 6.659323
14.367600 -13.010400 6.653231
14.414400 -13.010400 6.642783
14.461200 -13.010400 6.642172
14.508000 -13.010400 6.636441
14.554800 -13.010400 6.636441
14.601600 -13.010400 6.634794
14.648400 -13.010400 6.634052
14.695200 -13.010400 6.638964
14.742000 -13.010400 6.643940
14.788800 -13.010400 6.645238
14.835600 -13.010400 6.651206
14.882400 -13.010400 6.657169
14.929200 -13.010400 6.659127
14.976000 -13.010400 6.657169
15.022800 -13.010400 6.652379
15.069600 -13.010400 6.652336
15.116400 -13.010400 6.651206
15.163200 -13.010400 6.643616
15.210000 -13.010400 6.639165
15.256800 -13.010400 6.638500
15.303600 -13.010400 6.638500
15.350400 -13.010400 6.638843
15.397200 -13.010400 6.638843
15.444000 -13.010400 6.637675
15.490800 -13.010400 6.634924
15.537600 -13.010400 6.634924
15.584400 -13.010400 6.638843
15.631200 -13.010400 6.640410
15.678000 -13.010400 6.640410
15.724800 -13.010400 6.641691
15.771600 -13.010400 6.644228
15.818400 -13.010400 6.644228
15.865200 -13.010400 6.644483
15.912000 -13.010400 6.642468
15.958800 -13.010400 6.625237
16.005600 -13.010400 6.615898
16.052400 -13.010400 6.599043
16.099200 -13.010400 6.577898
16.146000 -13.010400 6.510120
16.614000 -13.010400 5.113183
16.660800 -13.010400 5.063887
16.707600 -13.010400 5.056831
16.754400 -13.010400 5.048961
16.801200 -13.010400 5.047384
16.848000 -13.010400 5.043027
16.894800 -13.010400 5.042346
16.941600 -13.010400 5.042346
16.988400 -13.010400 5.035177
17.035200 -13.010400 5.035060
17.082000 -13.010400 5.021082
17.128800 -13.010400 5.005838
17.175600 -13.010400 4.982479
17.222400 -13.010400 4.975791
17.269200 -13.010400 4.959773
17.316000 -13.010400 4.916683
17.362800 -13.010400 4.835152
18.579600 -13.010400 0.000000
18.626400 -13.010400 0.000000
18.673200 -13.010400 0.000000
-18.720000 -12.963600 0.000000
-18.673200 -12.963600 0.000000
-18.626400 -12.963600 0.000000
-18.579600 -12.963600 -7.964122
-18.532800 -12.963600 -7.952015
-18.486000 -12.963600 -7.920166
-18.439200 -12.963600 -7.917214
-18.392400 -12.963600 -7.917108
-18.345600 -12.963600 -7.917108
-18.298800 -12.963600 -7.918047
-18.252000 -12.963600 -7.958493
-18.205200 -12.963600 -7.964469
-18.158400 -12.963600 -7.964469
-18.111600 -12.963600 -7.960028
-18.064800 -12.963600 -7.956848
-18.018000 -12.963600 -7.932937
-17.971200 -12.963600 -7.948989
-17.924400 -12.963600 -7.944850
-17.877600 -12.963600 -7.944721
-17.830800 -12.963600 -7.916393
-17.784000 -12.963600 -7.916393
-17.737200 -12.963600 -7.916189
-17.690400 -12.963600 -7.940364
-17.643600 -12.963600 -7.903758
-17.596800 -12.963600 -7.903758
-17.550000 -12.963600 -7.916393
-17.503200 -12.963600 -7.909407
-17.456400 -12.963600 -7.884928
-17.409600 -12.963600 -7.844880
-16.941600 -12.963600 -6.346367
-16.192800 -12.963600 5.010253
-16.146000 -12.963600 5.044217
-16.099200 -12.963600 5.065582
-16.052400 -12.963600 5.096622
-16.005600 -12.963600 5.111443
-15.958800 -12.963600 5.121419
-15.912000 -12.963600 5.128354
-15.865200 -12.963600 5.126944
-15.818400 -12.963600 5.128485
-15.771600 -12.963600 5.133811
-15.724800 -12.963600 5.142632
-15.678000 -12.963600 5.178473
-15.631200 -12.963600 5.212835
-15.116400 -12.963600 6.704140
-15.069600 -12.963600 6.717108
-15.022800 -12.963600 6.728350
-14.976000 -12.963600 6.740380
-14.929200 -12.963600 6.747483
-14.882400 -12.963600 6.753575
-14.835600 -12.963600 6.753832
-14.788800 -12.963600 6.753832
-14.742000 -12.963600 6.753575
-14.695200 -12.963600 6.750357
-14.648400 -12.963600 6.750357
-14.601600 -12.963600 6.752056
-14.554800 -12.963600 6.750357
-14.508000 -12.963600 6.752056
-14.461200 -12.963600 6.752388
-14.414400 -12.963600 6.754536
-14.367600 -12.963600 6.754536
-14.320800 -12.963600 6.754447
-14.274000 -12.963600 6.752934
-14.227200 -12.963600 6.753131
-14.180400 -12.963600 6.751055
-14.133600 -12.963600 6.751055
-14.086800 -12.963600 6.742934
-14.040000 -12.963600 6.745554
-13.993200 -12.963600 6.748408
-13.946400 -12.963600 6.750370
-13.899600 -12.963600 6.748408
-13.852800 -12.963600 6.755981
-13.806000 -12.963600 6.754974
-13.759200 -12.963600 6.759106
-13.712400 -12.963600 6.754974
-13.665600 -12.963600 6.754974
-13.618800 -12.963600 6.746010
-13.572000 -12.963600 6.747343
-13.525200 -12.963600 6.746010
-13.478400 -12.963600 6.746010
-13.431600 -12.963600 6.747343
-13.384800 -12.963600 6.756497
-13.338000 -12.963600 6.759665
-13.291200 -12.963600 6.764380
-13.244400 -12.963600 6.786676
-13.197600 -12.963600 6.869834
-13.150800 -12.963600 6.921576
-9.500400 -12.963600 7.885912
-9.453600 -12.963600 7.875759
-9.406800 -12.963600 7.847201
-9.360000 -12.963600 7.786038
-9.313200 -12.963600 7.757609
-9.266400 -12.963600 7.746567
-9.219600 -12.963600 7.762789
-9.172800 -12.963600 7.715988
-9.126000 -12.963600 7.649173
-9.079200 -12.963600 7.567982
-9.032400 -12.963600 7.558319
-8.985600 -12.963600 7.533343
-8.938800 -12.963600 7.480509
-8.892000 -12.963600 7.457209
-8.845200 -12.963600 7.432971
-8.798400 -12.963600 7.415566
-8.751600 -12.963600 7.394225
-8.704800 -12.963600 7.305068
-8.658000 -12.963600 7.262230
-8.611200 -12.963600 7.239576
-8.564400 -12.963600 7.210531
-8.517600 -12.963600 7.135534
-8.470800 -12.963600 7.131342
-8.424000 -12.963600 7.123953
-8.377200 -12.963600 7.062014
-8.330400 -12.963600 7.042132
-8.283600 -12.963600 7.038559
-8.236800 -12.963600 7.014231
-8.190000 -12.963600 7.008810
-8.143200 -12.963600 6.980575
-8.096400 -12.963600 6.976727
-8.049600 -12.963600 6.927665
-8.002800 -12.963600 6.892623
-7.956000 -12.963600 6.848686
-7.909200 -12.963600 6.811515
-7.862400 -12.963600 6.764756
-7.815600 -12.963600 6.762858
-7.768800 -12.963600 6.754710
-7.722000 -12.963600 6.743905
-7.675200 -12.963600 6.720009
-7.628400 -12.963600 6.697857
-7.581600 -12.963600 6.657620
-7.534800 -12.963600 6.645764
-7.488000 -12.963600 6.614037
-7.441200 -12.963600 6.595244
-7.394400 -12.963600 6.583229
-7.347600 -12.963600 6.583229
-7.300800 -12.963600 6.571690
-7.254000 -12.963600 6.552680
-7.207200 -12.963600 6.552680
-7.160400 -12.963600 6.552680
-7.113600 -12.963600 6.536170
-7.066800 -12.963600 6.518377
-7.020000 -12.963600 6.469323
-6.973200 -12.963600 6.460989
-6.926400 -12.963600 6.428635
-6.879600 -12.963600 6.425944
-6.832800 -12.963600 6.425244
-6.786000 -12.963600 6.414355
-6.739200 -12.963600 6.403198
-6.692400 -12.963600 6.382413
-6.645600 -12.963600 6.385015
-6.598800 -12.963600 6.382413
-6.552000 -12.963600 6.365256
-6.505200 -12.963600 6.345862
-6.458400 -12.963600 6.306552
-6.411600 -12.963600 6.291555
-6.364800 -12.963600 6.289658
-6.318000 -12.963600 6.280401
-6.271200 -12.963600 6.272853
-6.224400 -12.963600 6.265467
-6.177600 -12.963600 6.235061
-6.130800 -12.963600 6.223442
-6.084000 -12.963600 6.200882
-6.037200 -12.963600 6.164972
-5.990400 -12.963600 6.181717
-5.943600 -12.963600 6.153867
-5.896800 -12.963600 6.145747
-5.850000 -12.963600 6.132348
-5.803200 -12.963600 6.145747
-5.756400 -12.963600 6.153867
-5.709600 -12.963600 6.125423
-5.662800 -12.963600 6.123500
-5.616000 -12.963600 6.108749
-5.569200 -12.963600 6.089558
-5.522400 -12.963600 6.088368
-5.475600 -12.963600 6.076263
-5.428800 -12.963600 6.069262
-5.382000 -12.963600 6.069262
-5.335200 -12.963600 6.061539
-5.288400 -12.963600 6.076263
-5.241600 -12.963600 6.069262
-5.194800 -12.963600 6.073587
-5.148000 -12.963600 6.019264
-5.101200 -12.963600 5.994995
-5.054400 -12.963600 5.958656
-5.007600 -12.963600 5.958656
-4.960800 -12.963600 5.938055
-4.914000 -12.963600 5.938612
-4.867200 -12.963600 5.934537
-4.820400 -12.963600 5.934537
-4.773600 -12.963600 5.934537
-4.726800 -12.963600 5.934537
-4.680000 -12.963600 5.933895
-4.633200 -12.963600 5.932075
-4.586400 -12.963600 5.887417
-4.539600 -12.963600 5.887417
-4.492800 -12.963600 5.899229
-4.446000 -12.963600 5.887417
-4.399200 -12.963600 5.856468
-4.352400 -12.963600 5.842476
-4.305600 -12.963600 5.829093
-4.258800 -12.963600 5.819801
-4.212000 -12.963600 5.806628
-4.165200 -12.963600 5.808244
-4.118400 -12.963600 5.807442
-4.071600 -12.963600 5.806880
-4.024800 -12.963600 5.806223
-3.978000 -12.963600 5.805471
-3.931200 -12.963600 5.797076
-3.884400 -12.963600 5.783254
-3.837600 -12.963600 5.750434
-3.790800 -12.963600 5.742365
-3.744000 -12.963600 5.739854
-3.697200 -12.963600 5.736116
-3.650400 -12.963600 5.714323
-3.603600 -12.963600 5.729335
-3.556800 -12.963600 5.743324
-3.510000 -12.963600 5.755981
-3.463200 -12.963600 5.782119
-3.416400 -12.963600 5.803360
-3.369600 -12.963600 5.817816
-3.322800 -12.963600 5.824801
-3.276000 -12.963600 5.817816
-3.229200 -12.963600 5.783270
-3.182400 -12.963600 5.736245
-3.135600 -12.963600 5.690924
-3.088800 -12.963600 5.664806
-3.042000 -12.963600 5.671674
-2.995200 -12.963600 5.664806
-2.948400 -12.963600 5.657924
-2.901600 -12.963600 5.657924
-2.854800 -12.963600 5.663457
-2.808000 -12.963600 5.669561
-2.761200 -12.963600 5.688309
-2.714400 -12.963600 5.666948
-2.667600 -12.963600 5.663457
-2.620800 -12.963600 5.663457
-2.574000 -12.963600 5.639773
-2.527200 -12.963600 5.634944
-2.480400 -12.963600 5.639773
-2.433600 -12.963600 5.649556
-2.386800 -12.963600 5.688193
-2.340000 -12.963600 5.697086
-2.293200 -12.963600 5.707615
-2.246400 -12.963600 5.708627
-2.199600 -12.963600 5.708627
-2.152800 -12.963600 5.708627
-2.106000 -12.963600 5.739296
-2.059200 -12.963600 5.722981
-2.012400 -12.963600 5.728476
-1.965600 -12.963600 5.731735
-1.918800 -12.963600 5.744367
-1.872000 -12.963600 5.766137
-1.825200 -12.963600 5.766137
-1.778400 -12.963600 5.761875
-1.731600 -12.963600 5.765286
-1.684800 -12.963600 5.767597
-1.638000 -12.963600 5.767597
-1.591200 -12.963600 5.749721
-1.544400 -12.963600 5.732832
-1.497600 -12.963600 5.710605
-1.450800 -12.963600 5.702432
-1.404000 -12.963600 5.674548
-1.357200 -12.963600 5.674548
-1.310400 -12.963600 5.695173
-1.263600 -12.963600 5.674548
-1.216800 -12.963600 5.689684
-1.170000 -12.963600 5.706514
-1.123200 -12.963600 5.726377
-1.076400 -12.963600 5.745153
-1.029600 -12.963600 5.751749
-0.982800 -12.963600 5.769170
-0.936000 -12.963600 5.774301
-0.889200 -12.963600 5.774301
-0.842400 -12.963600 5.774301
-0.795600 -12.963600 5.755306
-0.748800 -12.963600 5.749802
-0.702000 -12.963600 5.748414
-0.655200 -12.963600 5.744484
-0.608400 -12.963600 5.735177
-0.561600 -12.963600 5.720095
-0.514800 -12.963600 5.726335
-0.468000 -12.963600 5.735177
-0.421200 -12.963600 5.733785
-0.374400 -12.963600 5.713087
-0.327600 -12.963600 5.713087
-0.280800 -12.963600 5.725605
-0.234000 -12.963600 5.744214
-0.187200 -12.963600 5.759560
-0.140400 -12.963600 5.781310
-0.093600 -12.963600 5.788296
-0.046800 -12.963600 5.822149
0.000000 -12.963600 5.851479
0.046800 -12.963600 5.864478
0.093600 -12.963600 5.893902
0.140400 -12.963600 5.960494
0.187200 -12.963600 5.985954
0.234000 -12.963600 6.000919
0.280800 -12.963600 6.000919
0.327600 -12.963600 5.988058
0.374400 -12.963600 5.942825
0.421200 -12.963600 5.918699
0.468000 -12.963600 5.901450
0.514800 -12.963600 5.890858
0.561600 -12.963600 5.886379
0.608400 -12.963600 5.885822
0.655200 -12.963600 5.897190
0.702000 -12.963600 5.919355
0.748800 -12.963600 5.922619
0.795600 -12.963600 5.932885
0.842400 -12.963600 5.952441
0.889200 -12.963600 5.966207
0.936000 -12.963600 5.984488
0.982800 -12.963600 5.997708
1.029600 -12.963600 6.001867
1.076400 -12.963600 6.002305
1.123200 -12.963600 6.002305
1.170000 -12.963600 6.002305
1.216800 -12.963600 6.010842
1.263600 -12.963600 6.029074
1.310400 -12.963600 6.032915
1.357200 -12.963600 6.032915
1.404000 -12.963600 6.067457
1.450800 -12.963600 6.080828
1.497600 -12.963600 6.080828
1.544400 -12.963600 6.085189
1.591200 -12.963600 6.100297
1.638000 -12.963600 6.132777
1.684800 -12.963600 6.159461
1.731600 -12.963600 6.159461
1.778400 -12.963600 6.175317
1.825200 -12.963600 6.175330
1.872000 -12.963600 6.175317
1.918800 -12.963600 6.175317
1.965600 -12.963600 6.190083
2.012400 -12.963600 6.200380
2.059200 -12.963600 6.224291
2.106000 -12.963600 6.230596
2.152800 -12.963600 6.259658
2.199600 -12.963600 6.244702
2.246400 -12.963600 6.241330
2.293200 -12.963600 6.232982
2.340000 -12.963600 6.239943
2.386800 -12.963600 6.241330
2.433600 -12.963600 6.259300
2.480400 -12.963600 6.263664
2.527200 -12.963600 6.298697
2.574000 -12.963600 6.343030
2.620800 -12.963600 6.362188
2.667600 -12.963600 6.376177
2.714400 -12.963600 6.379062
2.761200 -12.963600 6.376177
2.808000 -12.963600 6.384399
2.854800 -12.963600 6.427268
2.901600 -12.963600 6.451531
2.948400 -12.963600 6.458049
2.995200 -12.963600 6.487318
3.042000 -12.963600 6.497481
3.088800 -12.963600 6.513260
3.135600 -12.963600 6.529024
3.182400 -12.963600 6.581288
3.229200 -12.963600 6.585684
3.276000 -12.963600 6.619607
3.322800 -12.963600 6.635316
3.369600 -12.963600 6.660542
3.416400 -12.963600 6.661620
3.463200 -12.963600 6.668413
3.510000 -12.963600 6.682490
3.556800 -12.963600 6.687719
3.603600 -12.963600 6.729929
3.650400 -12.963600 6.746466
3.697200 -12.963600 6.786093
3.744000 -12.963600 6.794388
3.790800 -12.963600 6.827426
3.837600 -12.963600 6.830438
3.884400 -12.963600 6.851149
3.931200 -12.963600 6.873363
3.978000 -12.963600 6.937989
4.024800 -12.963600 6.940095
4.071600 -12.963600 6.950153
4.118400 -12.963600 6.974989
4.165200 -12.963600 7.011555
4.212000 -12.963600 7.016561
4.258800 -12.963600 7.031805
4.305600 -12.963600 7.032744
4.352400 -12.963600 7.077493
4.399200 -12.963600 7.113440
4.446000 -12.963600 7.142214
4.492800 -12.963600 7.166390
4.539600 -12.963600 7.166390
4.586400 -12.963600 7.183563
4.633200 -12.963600 7.213066
4.680000 -12.963600 7.283547
4.726800 -12.963600 7.314342
4.773600 -12.963600 7.304494
4.820400 -12.963600 7.320280
4.867200 -12.963600 7.351584
4.914000 -12.963600 7.401921
4.960800 -12.963600 7.412652
5.007600 -12.963600 7.444114
5.054400 -12.963600 7.452553
5.101200 -12.963600 7.484638
5.148000 -12.963600 7.505710
5.194800 -12.963600 7.530088
5.241600 -12.963600 7.549311
5.288400 -12.963600 7.605195
5.335200 -12.963600 7.611094
5.382000 -12.963600 7.684761
5.428800 -12.963600 7.699956
5.475600 -12.963600 7.750076
5.522400 -12.963600 7.820020
5.569200 -12.963600 7.852144
5.616000 -12.963600 7.899065
5.662800 -12.963600 7.973562
5.709600 -12.963600 7.996963
5.756400 -12.963600 8.019595
5.803200 -12.963600 8.092368
5.850000 -12.963600 8.116326
5.896800 -12.963600 8.179924
5.943600 -12.963600 8.190446
5.990400 -12.963600 8.285317
6.037200 -12.963600 8.330878
6.084000 -12.963600 8.367812
6.130800 -12.963600 8.493049
6.177600 -12.963600 8.666919
6.224400 -12.963600 8.755261
6.271200 -12.963600 10.980210
6.318000 -12.963600 11.091270
6.364800 -12.963600 11.431349
6.411600 -12.963600 29.458116
6.458400 -12.963600 29.463641
6.505200 -12.963600 29.468058
6.552000 -12.963600 29.474006
6.598800 -12.963600 29.474214
6.645600 -12.963600 29.473334
6.692400 -12.963600 29.476028
6.739200 -12.963600 29.480723
6.786000 -12.963600 29.481451
14.227200 -12.963600 6.688941
14.274000 -12.963600 6.670751
14.320800 -12.963600 6.659719
14.367600 -12.963600 6.659323
14.414400 -12.963600 6.653231
14.461200 -12.963600 6.648707
14.508000 -12.963600 6.646219
14.554800 -12.963600 6.643940
14.601600 -12.963600 6.642172
14.648400 -12.963600 6.643746
14.695200 -12.963600 6.646219
14.742000 -12.963600 6.648032
14.788800 -12.963600 6.649313
14.835600 -12.963600 6.659127
14.882400 -12.963600 6.663997
14.929200 -12.963600 6.659127
14.976000 -12.963600 6.657169
15.022800 -12.963600 6.655474
15.069600 -12.963600 6.655474
15.116400 -12.963600 6.653448
15.163200 -12.963600 6.651136
15.210000 -12.963600 6.650595
15.256800 -12.963600 6.647829
15.303600 -12.963600 6.640962
15.350400 -12.963600 6.639165
15.397200 -12.963600 6.639165
15.444000 -12.963600 6.637675
15.490800 -12.963600 6.634924
15.537600 -12.963600 6.631841
15.584400 -12.963600 6.638843
15.631200 -12.963600 6.650323
15.678000 -12.963600 6.652985
15.724800 -12.963600 6.652985
15.771600 -12.963600 6.653193
15.818400 -12.963600 6.656266
15.865200 -12.963600 6.657388
15.912000 -12.963600 6.653193
15.958800 -12.963600 6.644228
16.005600 -12.963600 6.636361
16.052400 -12.963600 6.619106
16.099200 -12.963600 6.599043
16.146000 -12.963600 6.577898
16.614000 -12.963600 5.136801
16.660800 -12.963600 5.107445
16.707600 -12.963600 5.063887
16.754400 -12.963600 5.056410
16.801200 -12.963600 5.055600
16.848000 -12.963600 5.047384
16.894800 -12.963600 5.048961
16.941600 -12.963600 5.047384
16.988400 -12.963600 5.042346
17.035200 -12.963600 5.040634
17.082000 -12.963600 5.035060
17.128800 -12.963600 5.016786
17.175600 -12.963600 5.008145
17.222400 -12.963600 4.990654
17.269200 -12.963600 4.975791
17.316000 -12.963600 4.957137
17.362800 -12.963600 4.928419
18.579600 -12.963600 0.000000
18.626400 -12.963600 0.000000
18.673200 -12.963600 0.000000
-18.720000 -12.916800 0.000000
-18.673200 -12.916800 0.000000
-18.626400 -12.916800 0.000000
-18.579600 -12.916800 -7.976969
-18.532800 -12.916800 -7.964122
-18.486000 -12.916800 -7.966320
-18.439200 -12.916800 -7.920166
-18.392400 -12.916800 -7.918047
-18.345600 -12.916800 -7.918047
-18.298800 -12.916800 -7.956848
-18.252000 -12.916800 -7.960028
-18.205200 -12.916800 -7.967044
-18.158400 -12.916800 -7.967044
-18.111600 -12.916800 -7.967044
-18.064800 -12.916800 -7.960028
-18.018000 -12.916800 -7.952406
-17.971200 -12.916800 -7.960028
-17.924400 -12.916800 -7.961125
-17.877600 -12.916800 -7.952406
-17.830800 -12.916800 -7.948989
-17.784000 -12.916800 -7.948989
-17.737200 -12.916800 -7.944721
-17.690400 -12.916800 -7.944721
-17.643600 -12.916800 -7.916393
-17.596800 -12.916800 -7.903758
-17.550000 -12.916800 -7.909407
-17.503200 -12.916800 -7.881619
-17.456400 -12.916800 -7.862166
-17.409600 -12.916800 -7.798095
-17.035200 -12.916800 -6.560796
-16.239600 -12.916800 4.988379
-16.192800 -12.916800 5.020571
-16.146000 -12.916800 5.051138
-16.099200 -12.916800 5.079727
-16.052400 -12.916800 5.100904
-16.005600 -12.916800 5.116141
-15.958800 -12.916800 5.121419
-15.912000 -12.916800 5.129557
-15.865200 -12.916800 5.129123
-15.818400 -12.916800 5.133811
-15.771600 -12.916800 5.140096
-15.724800 -12.916800 5.178473
-15.678000 -12.916800 5.208869
-15.163200 -12.916800 6.708808
-15.116400 -12.916800 6.717108
-15.069600 -12.916800 6.728035
-15.022800 -12.916800 6.734042
-14.976000 -12.916800 6.751306
-14.929200 -12.916800 6.753575
-14.882400 -12.916800 6.754564
-14.835600 -12.916800 6.755321
-14.788800 -12.916800 6.755321
-14.742000 -12.916800 6.754564
-14.695200 -12.916800 6.751349
-14.648400 -12.916800 6.751349
-14.601600 -12.916800 6.752388
-14.554800 -12.916800 6.751349
-14.508000 -12.916800 6.751349
-14.461200 -12.916800 6.752388
-14.414400 -12.916800 6.754536
-14.367600 -12.916800 6.754536
-14.320800 -12.916800 6.754536
-14.274000 -12.916800 6.753131
-14.227200 -12.916800 6.753131
-14.180400 -12.916800 6.751055
-14.133600 -12.916800 6.751055
-14.086800 -12.916800 6.741709
-14.040000 -12.916800 6.742934
-13.993200 -12.916800 6.745554
-13.946400 -12.916800 6.748389
-13.899600 -12.916800 6.745968
-13.852800 -12.916800 6.754042
-13.806000 -12.916800 6.750370
-13.759200 -12.916800 6.757489
-13.712400 -12.916800 6.748389
-13.665600 -12.916800 6.745077
-13.618800 -12.916800 6.746010
-13.572000 -12.916800 6.747343
-13.525200 -12.916800 6.747343
-13.478400 -12.916800 6.747343
-13.431600 -12.916800 6.758222
-13.384800 -12.916800 6.758223
-13.338000 -12.916800 6.761413
-13.291200 -12.916800 6.773110
-13.244400 -12.916800 6.800661
-13.197600 -12.916800 6.909576
-9.453600 -12.916800 7.876680
-9.406800 -12.916800 7.851007
-9.360000 -12.916800 7.792523
-9.313200 -12.916800 7.754669
-9.266400 -12.916800 7.721190
-9.219600 -12.916800 7.729780
-9.172800 -12.916800 7.718689
-9.126000 -12.916800 7.664324
-9.079200 -12.916800 7.567982
-9.032400 -12.916800 7.558319
-8.985600 -12.916800 7.518460
-8.938800 -12.916800 7.479058
-8.892000 -12.916800 7.441344
-8.845200 -12.916800 7.420286
-8.798400 -12.916800 7.405277
-8.751600 -12.916800 7.371602
-8.704800 -12.916800 7.290258
-8.658000 -12.916800 7.262230
-8.611200 -12.916800 7.239576
-8.564400 -12.916800 7.220118
-8.517600 -12.916800 7.163012
-8.470800 -12.916800 7.135534
-8.424000 -12.916800 7.126991
-8.377200 -12.916800 7.056686
-8.330400 -12.916800 7.038980
-8.283600 -12.916800 7.031509
-8.236800 -12.916800 7.014231
-8.190000 -12.916800 7.008810
-8.143200 -12.916800 6.980575
-8.096400 -12.916800 6.976727
-8.049600 -12.916800 6.944638
-8.002800 -12.916800 6.911738
-7.956000 -12.916800 6.876885
-7.909200 -12.916800 6.815448
-7.862400 -12.916800 6.769463
-7.815600 -12.916800 6.764756
-7.768800 -12.916800 6.762858
-7.722000 -12.916800 6.747427
-7.675200 -12.916800 6.724722
-7.628400 -12.916800 6.697857
-7.581600 -12.916800 6.657620
-7.534800 -12.916800 6.643197
-7.488000 -12.916800 6.602823
-7.441200 -12.916800 6.589300
-7.394400 -12.916800 6.585437
-7.347600 -12.916800 6.583229
-7.300800 -12.916800 6.574075
-7.254000 -12.916800 6.552680
-7.207200 -12.916800 6.547391
-7.160400 -12.916800 6.547391
-7.113600 -12.916800 6.530274
-7.066800 -12.916800 6.509998
-7.020000 -12.916800 6.463413
-6.973200 -12.916800 6.437109
-6.926400 -12.916800 6.425944
-6.879600 -12.916800 6.425944
-6.832800 -12.916800 6.425944
-6.786000 -12.916800 6.418228
-6.739200 -12.916800 6.409005
-6.692400 -12.916800 6.385015
-6.645600 -12.916800 6.385015
-6.598800 -12.916800 6.378652
-6.552000 -12.916800 6.346586
-6.505200 -12.916800 6.311046
-6.458400 -12.916800 6.283527
-6.411600 -12.916800 6.284700
-6.364800 -12.916800 6.280401
-6.318000 -12.916800 6.276375
-6.271200 -12.916800 6.276375
-6.224400 -12.916800 6.276375
-6.177600 -12.916800 6.238341
-6.130800 -12.916800 6.223272
-6.084000 -12.916800 6.188661
-6.037200 -12.916800 6.155034
-5.990400 -12.916800 6.164972
-5.943600 -12.916800 6.150171
-5.896800 -12.916800 6.145747
-5.850000 -12.916800 6.132210
-5.803200 -12.916800 6.145747
-5.756400 -12.916800 6.159569
-5.709600 -12.916800 6.139173
-5.662800 -12.916800 6.125379
-5.616000 -12.916800 6.117864
-5.569200 -12.916800 6.089558
-5.522400 -12.916800 6.088368
-5.475600 -12.916800 6.076263
-5.428800 -12.916800 6.072977
-5.382000 -12.916800 6.072977
-5.335200 -12.916800 6.072977
-5.288400 -12.916800 6.092419
-5.241600 -12.916800 6.076263
-5.194800 -12.916800 6.076263
-5.148000 -12.916800 6.035323
-5.101200 -12.916800 6.015908
-5.054400 -12.916800 5.946859
-5.007600 -12.916800 5.938612
-4.960800 -12.916800 5.930146
-4.914000 -12.916800 5.930343
-4.867200 -12.916800 5.911985
-4.820400 -12.916800 5.904478
-4.773600 -12.916800 5.895494
-4.726800 -12.916800 5.892120
-4.680000 -12.916800 5.874176
-4.633200 -12.916800 5.870358
-4.586400 -12.916800 5.869184
-4.539600 -12.916800 5.866953
-4.492800 -12.916800 5.864170
-4.446000 -12.916800 5.866953
-4.399200 -12.916800 5.855202
-4.352400 -12.916800 5.840853
-4.305600 -12.916800 5.819801
-4.258800 -12.916800 5.810207
-4.212000 -12.916800 5.806239
-4.165200 -12.916800 5.808244
-4.118400 -12.916800 5.807442
-4.071600 -12.916800 5.807442
-4.024800 -12.916800 5.806239
-3.978000 -12.916800 5.805471
-3.931200 -12.916800 5.805471
-3.884400 -12.916800 5.797076
-3.837600 -12.916800 5.750434
-3.790800 -12.916800 5.742365
-3.744000 -12.916800 5.739854
-3.697200 -12.916800 5.736116
-3.650400 -12.916800 5.715433
-3.603600 -12.916800 5.738843
-3.556800 -12.916800 5.748369
-3.510000 -12.916800 5.755981
-3.463200 -12.916800 5.782119
-3.416400 -12.916800 5.785854
-3.369600 -12.916800 5.817816
-3.322800 -12.916800 5.817816
-3.276000 -12.916800 5.807390
-3.229200 -12.916800 5.762046
-3.182400 -12.916800 5.705279
-3.135600 -12.916800 5.680280
-3.088800 -12.916800 5.633199
-3.042000 -12.916800 5.633199
-2.995200 -12.916800 5.634273
-2.948400 -12.916800 5.635012
-2.901600 -12.916800 5.643218
-2.854800 -12.916800 5.652142
-2.808000 -12.916800 5.663457
-2.761200 -12.916800 5.688309
-2.714400 -12.916800 5.667585
-2.667600 -12.916800 5.652142
-2.620800 -12.916800 5.651045
-2.574000 -12.916800 5.634944
-2.527200 -12.916800 5.626601
-2.480400 -12.916800 5.634944
-2.433600 -12.916800 5.640129
-2.386800 -12.916800 5.668086
-2.340000 -12.916800 5.697086
-2.293200 -12.916800 5.704445
-2.246400 -12.916800 5.704445
-2.199600 -12.916800 5.702892
-2.152800 -12.916800 5.708627
-2.106000 -12.916800 5.756914
-2.059200 -12.916800 5.746270
-2.012400 -12.916800 5.731684
-1.965600 -12.916800 5.735173
-1.918800 -12.916800 5.744367
-1.872000 -12.916800 5.766137
-1.825200 -12.916800 5.765286
-1.778400 -12.916800 5.754306
-1.731600 -12.916800 5.761875
-1.684800 -12.916800 5.761875
-1.638000 -12.916800 5.761875
-1.591200 -12.916800 5.749721
-1.544400 -12.916800 5.717541
-1.497600 -12.916800 5.702432
-1.450800 -12.916800 5.695173
-1.404000 -12.916800 5.663597
-1.357200 -12.916800 5.695173
-1.310400 -12.916800 5.695173
-1.263600 -12.916800 5.663597
-1.216800 -12.916800 5.682583
-1.170000 -12.916800 5.704911
-1.123200 -12.916800 5.714163
-1.076400 -12.916800 5.743412
-1.029600 -12.916800 5.745153
-0.982800 -12.916800 5.751749
-0.936000 -12.916800 5.769170
-0.889200 -12.916800 5.769566
-0.842400 -12.916800 5.774301
-0.795600 -12.916800 5.772236
-0.748800 -12.916800 5.755831
-0.702000 -12.916800 5.751369
-0.655200 -12.916800 5.746572
-0.608400 -12.916800 5.735177
-0.561600 -12.916800 5.735177
-0.514800 -12.916800 5.726335
-0.468000 -12.916800 5.735177
-0.421200 -12.916800 5.726163
-0.374400 -12.916800 5.713087
-0.327600 -12.916800 5.713087
-0.280800 -12.916800 5.726163
-0.234000 -12.916800 5.744214
-0.187200 -12.916800 5.759560
-0.140400 -12.916800 5.771354
-0.093600 -12.916800 5.782024
-0.046800 -12.916800 5.822149
0.000000 -12.916800 5.843544
0.046800 -12.916800 5.864478
0.093600 -12.916800 5.893902
0.140400 -12.916800 5.930739
0.187200 -12.916800 5.970343
0.234000 -12.916800 5.992274
0.280800 -12.916800 5.992274
0.327600 -12.916800 5.971966
0.374400 -12.916800 5.918224
0.421200 -12.916800 5.891692
0.468000 -12.916800 5.890858
0.514800 -12.916800 5.873245
0.561600 -12.916800 5.870358
0.608400 -12.916800 5.862352
0.655200 -12.916800 5.873245
0.702000 -12.916800 5.886379
0.748800 -12.916800 5.906252
0.795600 -12.916800 5.906252
0.842400 -12.916800 5.917267
0.889200 -12.916800 5.918132
0.936000 -12.916800 5.932885
0.982800 -12.916800 5.960301
1.029600 -12.916800 5.988729
1.076400 -12.916800 5.996707
1.123200 -12.916800 5.997708
1.170000 -12.916800 5.997708
1.216800 -12.916800 6.000580
1.263600 -12.916800 6.017505
1.310400 -12.916800 6.032915
1.357200 -12.916800 6.027208
1.404000 -12.916800 6.017505
1.450800 -12.916800 6.032915
1.497600 -12.916800 6.037618
1.544400 -12.916800 6.070258
1.591200 -12.916800 6.080828
1.638000 -12.916800 6.085189
1.684800 -12.916800 6.107717
1.731600 -12.916800 6.129246
1.778400 -12.916800 6.138415
1.825200 -12.916800 6.137818
1.872000 -12.916800 6.133206
1.918800 -12.916800 6.134792
1.965600 -12.916800 6.133206
2.012400 -12.916800 6.133206
2.059200 -12.916800 6.190083
2.106000 -12.916800 6.198532
2.152800 -12.916800 6.224291
2.199600 -12.916800 6.221705
2.246400 -12.916800 6.221705
2.293200 -12.916800 6.221705
2.340000 -12.916800 6.223317
2.386800 -12.916800 6.225766
2.433600 -12.916800 6.225766
2.480400 -12.916800 6.234991
2.527200 -12.916800 6.263664
2.574000 -12.916800 6.298697
2.620800 -12.916800 6.319333
2.667600 -12.916800 6.337010
2.714400 -12.916800 6.343030
2.761200 -12.916800 6.341909
2.808000 -12.916800 6.362188
2.854800 -12.916800 6.383052
2.901600 -12.916800 6.405351
2.948400 -12.916800 6.428526
2.995200 -12.916800 6.451531
3.042000 -12.916800 6.463778
3.088800 -12.916800 6.497481
3.135600 -12.916800 6.513260
3.182400 -12.916800 6.547361
3.229200 -12.916800 6.561045
3.276000 -12.916800 6.580537
3.322800 -12.916800 6.602405
3.369600 -12.916800 6.635316
3.416400 -12.916800 6.642383
3.463200 -12.916800 6.668413
3.510000 -12.916800 6.668413
3.556800 -12.916800 6.683953
3.603600 -12.916800 6.729929
3.650400 -12.916800 6.730101
3.697200 -12.916800 6.763446
3.744000 -12.916800 6.787729
3.790800 -12.916800 6.814127
3.837600 -12.916800 6.815024
3.884400 -12.916800 6.830084
3.931200 -12.916800 6.856971
3.978000 -12.916800 6.900324
4.024800 -12.916800 6.937889
4.071600 -12.916800 6.939031
4.118400 -12.916800 6.968194
4.165200 -12.916800 7.007079
4.212000 -12.916800 7.011555
4.258800 -12.916800 7.031805
4.305600 -12.916800 7.032744
4.352400 -12.916800 7.081120
4.399200 -12.916800 7.114655
4.446000 -12.916800 7.129761
4.492800 -12.916800 7.163440
4.539600 -12.916800 7.169283
4.586400 -12.916800 7.183563
4.633200 -12.916800 7.213066
4.680000 -12.916800 7.273690
4.726800 -12.916800 7.294881
4.773600 -12.916800 7.293114
4.820400 -12.916800 7.304494
4.867200 -12.916800 7.351584
4.914000 -12.916800 7.425254
4.960800 -12.916800 7.425391
5.007600 -12.916800 7.452553
5.054400 -12.916800 7.464627
5.101200 -12.916800 7.490037
5.148000 -12.916800 7.509688
5.194800 -12.916800 7.544384
5.241600 -12.916800 7.590198
5.288400 -12.916800 7.631806
5.335200 -12.916800 7.654544
5.382000 -12.916800 7.691082
5.428800 -12.916800 7.714147
5.475600 -12.916800 7.766488
5.522400 -12.916800 7.842727
5.569200 -12.916800 7.864527
5.616000 -12.916800 7.899065
5.662800 -12.916800 7.994176
5.709600 -12.916800 8.019233
5.756400 -12.916800 8.027193
5.803200 -12.916800 8.092368
5.850000 -12.916800 8.118571
5.896800 -12.916800 8.179924
5.943600 -12.916800 8.211202
5.990400 -12.916800 8.305076
6.037200 -12.916800 8.338796
6.084000 -12.916800 8.405447
6.130800 -12.916800 8.604372
6.177600 -12.916800 8.666919
6.224400 -12.916800 8.702582
6.271200 -12.916800 10.900864
6.318000 -12.916800 11.052044
6.364800 -12.916800 11.304674
6.411600 -12.916800 29.458546
6.458400 -12.916800 29.468058
6.505200 -12.916800 29.472472
6.552000 -12.916800 29.475287
6.598800 -12.916800 29.475534
6.645600 -12.916800 29.476028
6.692400 -12.916800 29.483599
6.739200 -12.916800 29.485856
14.274000 -12.916800 6.688941
14.320800 -12.916800 6.678062
14.367600 -12.916800 6.670751
14.414400 -12.916800 6.659719
14.461200 -12.916800 6.659719
14.508000 -12.916800 6.654780
14.554800 -12.916800 6.651463
14.601600 -12.916800 6.647319
14.648400 -12.916800 6.648707
14.695200 -12.916800 6.651463
14.742000 -12.916800 6.652379
14.788800 -12.916800 6.659018
14.835600 -12.916800 6.667377
14.882400 -12.916800 6.667377
14.929200 -12.916800 6.663997
14.976000 -12.916800 6.655474
15.022800 -12.916800 6.655474
15.069600 -12.916800 6.662961
15.116400 -12.916800 6.657169
15.163200 -12.916800 6.655474
15.210000 -12.916800 6.657685
15.256800 -12.916800 6.655474
15.303600 -12.916800 6.648756
15.350400 -12.916800 6.647829
15.397200 -12.916800 6.647270
15.444000 -12.916800 6.637675
15.490800 -12.916800 6.634924
15.537600 -12.916800 6.630603
15.584400 -12.916800 6.640410
15.631200 -12.916800 6.650323
15.678000 -12.916800 6.652985
15.724800 -12.916800 6.652985
15.771600 -12.916800 6.653112
15.818400 -12.916800 6.653193
15.865200 -12.916800 6.656266
15.912000 -12.916800 6.653193
15.958800 -12.916800 6.644748
16.005600 -12.916800 6.643141
16.052400 -12.916800 6.636361
16.099200 -12.916800 6.621468
16.146000 -12.916800 6.595210
16.192800 -12.916800 6.544037
16.707600 -12.916800 5.103358
16.754400 -12.916800 5.062098
16.801200 -12.916800 5.056831
16.848000 -12.916800 5.051455
16.894800 -12.916800 5.049355
16.941600 -12.916800 5.047384
16.988400 -12.916800 5.042346
17.035200 -12.916800 5.042346
17.082000 -12.916800 5.037052
17.128800 -12.916800 5.021082
17.175600 -12.916800 5.018936
17.222400 -12.916800 5.016114
17.269200 -12.916800 4.990654
17.316000 -12.916800 4.968998
17.362800 -12.916800 4.952683
17.409600 -12.916800 4.895722
17.830800 -12.916800 -1.703840
18.626400 -12.916800 0.000000
18.673200 -12.916800 0.000000
-18.720000 -12.870000 0.000000
-18.673200 -12.870000 0.000000
-18.626400 -12.870000 0.000000
-18.579600 -12.870000 -7.976969
-18.532800 -12.870000 -7.966320
-18.486000 -12.870000 -7.976442
-18.439200 -12.870000 -7.964122
-18.392400 -12.870000 -7.958493
-18.345600 -12.870000 -7.917214
-18.298800 -12.870000 -7.956848
-18.252000 -12.870000 -7.960028
-18.205200 -12.870000 -7.964469
-18.158400 -12.870000 -7.966904
-18.111600 -12.870000 -7.967916
-18.064800 -12.870000 -7.960028
-18.018000 -12.870000 -7.966904
-17.971200 -12.870000 -7.974029
-17.924400 -12.870000 -7.966904
-17.877600 -12.870000 -7.966565
-17.830800 -12.870000 -7.961125
-17.784000 -12.870000 -7.954575
-17.737200 -12.870000 -7.954353
-17.690400 -12.870000 -7.944721
-17.643600 -12.870000 -7.920204
-17.596800 -12.870000 -7.903758
-17.550000 -12.870000 -7.903758
-17.503200 -12.870000 -7.859725
-17.456400 -12.870000 -7.844880
-16.988400 -12.870000 -6.338474
-16.239600 -12.870000 5.026403
-16.192800 -12.870000 5.040160
-16.146000 -12.870000 5.057833
-16.099200 -12.870000 5.078656
-16.052400 -12.870000 5.096622
-16.005600 -12.870000 5.114492
-15.958800 -12.870000 5.121419
-15.912000 -12.870000 5.133811
-15.865200 -12.870000 5.133811
-15.818400 -12.870000 5.140096
-15.771600 -12.870000 5.164541
-15.724800 -12.870000 5.192890
-15.678000 -12.870000 5.242668
-15.210000 -12.870000 6.709284
-15.163200 -12.870000 6.717108
-15.116400 -12.870000 6.723380
-15.069600 -12.870000 6.731943
-15.022800 -12.870000 6.740380
-14.976000 -12.870000 6.751306
-14.929200 -12.870000 6.755184
-14.882400 -12.870000 6.755321
-14.835600 -12.870000 6.758999
-14.788800 -12.870000 6.758071
-14.742000 -12.870000 6.758643
-14.695200 -12.870000 6.754564
-14.648400 -12.870000 6.755321
-14.601600 -12.870000 6.754447
-14.554800 -12.870000 6.754447
-14.508000 -12.870000 6.754447
-14.461200 -12.870000 6.754447
-14.414400 -12.870000 6.756847
-14.367600 -12.870000 6.754536
-14.320800 -12.870000 6.754447
-14.274000 -12.870000 6.752951
-14.227200 -12.870000 6.753097
-14.180400 -12.870000 6.751055
-14.133600 -12.870000 6.752951
-14.086800 -12.870000 6.745554
-14.040000 -12.870000 6.750370
-13.993200 -12.870000 6.753097
-13.946400 -12.870000 6.755981
-13.899600 -12.870000 6.755981
-13.852800 -12.870000 6.759106
-13.806000 -12.870000 6.759106
-13.759200 -12.870000 6.760239
-13.712400 -12.870000 6.760239
-13.665600 -12.870000 6.760219
-13.618800 -12.870000 6.761413
-13.572000 -12.870000 6.761413
-13.525200 -12.870000 6.763341
-13.478400 -12.870000 6.763341
-13.431600 -12.870000 6.763341
-13.384800 -12.870000 6.763858
-13.338000 -12.870000 6.780876
-13.291200 -12.870000 6.792168
-13.244400 -12.870000 6.869834
-9.453600 -12.870000 7.877106
-9.406800 -12.870000 7.851007
-9.360000 -12.870000 7.812131
-9.313200 -12.870000 7.754669
-9.266400 -12.870000 7.702479
-9.219600 -12.870000 7.721591
-9.172800 -12.870000 7.718689
-9.126000 -12.870000 7.649173
-9.079200 -12.870000 7.567982
-9.032400 -12.870000 7.558319
-8.985600 -12.870000 7.543903
-8.938800 -12.870000 7.479058
-8.892000 -12.870000 7.441344
-8.845200 -12.870000 7.416472
-8.798400 -12.870000 7.405222
-8.751600 -12.870000 7.382754
-8.704800 -12.870000 7.298527
-8.658000 -12.870000 7.262230
-8.611200 -12.870000 7.246503
-8.564400 -12.870000 7.229119
-8.517600 -12.870000 7.164093
-8.470800 -12.870000 7.148828
-8.424000 -12.870000 7.158959
-8.377200 -12.870000 7.112894
-8.330400 -12.870000 7.050788
-8.283600 -12.870000 7.038980
-8.236800 -12.870000 7.024699
-8.190000 -12.870000 7.024318
-8.143200 -12.870000 7.005827
-8.096400 -12.870000 6.966996
-8.049600 -12.870000 6.925211
-8.002800 -12.870000 6.892623
-7.956000 -12.870000 6.870123
-7.909200 -12.870000 6.840787
-7.862400 -12.870000 6.777433
-7.815600 -12.870000 6.775888
-7.768800 -12.870000 6.764098
-7.722000 -12.870000 6.748376
-7.675200 -12.870000 6.720009
-7.628400 -12.870000 6.697857
-7.581600 -12.870000 6.655077
-7.534800 -12.870000 6.637098
-7.488000 -12.870000 6.602823
-7.441200 -12.870000 6.594759
-7.394400 -12.870000 6.595313
-7.347600 -12.870000 6.595313
-7.300800 -12.870000 6.585437
-7.254000 -12.870000 6.574075
-7.207200 -12.870000 6.555824
-7.160400 -12.870000 6.552680
-7.113600 -12.870000 6.514057
-7.066800 -12.870000 6.462326
-7.020000 -12.870000 6.431034
-6.973200 -12.870000 6.406133
-6.926400 -12.870000 6.393054
-6.879600 -12.870000 6.402530
-6.832800 -12.870000 6.423932
-6.786000 -12.870000 6.414355
-6.739200 -12.870000 6.409005
-6.692400 -12.870000 6.397192
-6.645600 -12.870000 6.393054
-6.598800 -12.870000 6.365256
-6.552000 -12.870000 6.319094
-6.505200 -12.870000 6.291221
-6.458400 -12.870000 6.261542
-6.411600 -12.870000 6.261542
-6.364800 -12.870000 6.266079
-6.318000 -12.870000 6.272853
-6.271200 -12.870000 6.272948
-6.224400 -12.870000 6.282707
-6.177600 -12.870000 6.240146
-6.130800 -12.870000 6.231679
-6.084000 -12.870000 6.191627
-6.037200 -12.870000 6.164972
-5.990400 -12.870000 6.174007
-5.943600 -12.870000 6.155034
-5.896800 -12.870000 6.147003
-5.850000 -12.870000 6.125379
-5.803200 -12.870000 6.145747
-5.756400 -12.870000 6.155034
-5.709600 -12.870000 6.139173
-5.662800 -12.870000 6.125379
-5.616000 -12.870000 6.123321
-5.569200 -12.870000 6.099922
-5.522400 -12.870000 6.089558
-5.475600 -12.870000 6.088268
-5.428800 -12.870000 6.076263
-5.382000 -12.870000 6.079472
-5.335200 -12.870000 6.076263
-5.288400 -12.870000 6.092419
-5.241600 -12.870000 6.088268
-5.194800 -12.870000 6.069262
-5.148000 -12.870000 6.017184
-5.101200 -12.870000 5.958656
-5.054400 -12.870000 5.911985
-5.007600 -12.870000 5.894917
-4.960800 -12.870000 5.892120
-4.914000 -12.870000 5.892120
-4.867200 -12.870000 5.892120
-4.820400 -12.870000 5.892120
-4.773600 -12.870000 5.874176
-4.726800 -12.870000 5.870358
-4.680000 -12.870000 5.869184
-4.633200 -12.870000 5.866953
-4.586400 -12.870000 5.841775
-4.539600 -12.870000 5.841775
-4.492800 -12.870000 5.840853
-4.446000 -12.870000 5.849132
-4.399200 -12.870000 5.842476
-4.352400 -12.870000 5.822420
-4.305600 -12.870000 5.807442
-4.258800 -12.870000 5.796109
-4.212000 -12.870000 5.790925
-4.165200 -12.870000 5.806628
-4.118400 -12.870000 5.806628
-4.071600 -12.870000 5.806880
-4.024800 -12.870000 5.806628
-3.978000 -12.870000 5.806223
-3.931200 -12.870000 5.806223
-3.884400 -12.870000 5.805471
-3.837600 -12.870000 5.757345
-3.790800 -12.870000 5.747003
-3.744000 -12.870000 5.743324
-3.697200 -12.870000 5.738843
-3.650400 -12.870000 5.733413
-3.603600 -12.870000 5.743324
-3.556800 -12.870000 5.752258
-3.510000 -12.870000 5.766276
-3.463200 -12.870000 5.797417
-3.416400 -12.870000 5.803360
-3.369600 -12.870000 5.814208
-3.322800 -12.870000 5.814208
-3.276000 -12.870000 5.804420
-3.229200 -12.870000 5.720426
-3.182400 -12.870000 5.690924
-3.135600 -12.870000 5.633199
-3.088800 -12.870000 5.614866
-3.042000 -12.870000 5.614103
-2.995200 -12.870000 5.614866
-2.948400 -12.870000 5.614866
-2.901600 -12.870000 5.635012
-2.854800 -12.870000 5.643218
-2.808000 -12.870000 5.657891
-2.761200 -12.870000 5.688309
-2.714400 -12.870000 5.669561
-2.667600 -12.870000 5.652142
-2.620800 -12.870000 5.651045
-2.574000 -12.870000 5.626601
-2.527200 -12.870000 5.626601
-2.480400 -12.870000 5.628959
-2.433600 -12.870000 5.640129
-2.386800 -12.870000 5.648235
-2.340000 -12.870000 5.697086
-2.293200 -12.870000 5.698860
-2.246400 -12.870000 5.698860
-2.199600 -12.870000 5.697086
-2.152800 -12.870000 5.707615
-2.106000 -12.870000 5.713793
-2.059200 -12.870000 5.713793
-2.012400 -12.870000 5.728476
-1.965600 -12.870000 5.730942
-1.918800 -12.870000 5.739686
-1.872000 -12.870000 5.749721
-1.825200 -12.870000 5.749721
-1.778400 -12.870000 5.741653
-1.731600 -12.870000 5.739854
-1.684800 -12.870000 5.739686
-1.638000 -12.870000 5.732832
-1.591200 -12.870000 5.711114
-1.544400 -12.870000 5.695173
-1.497600 -12.870000 5.656507
-1.450800 -12.870000 5.643294
-1.404000 -12.870000 5.628814
-1.357200 -12.870000 5.656507
-1.310400 -12.870000 5.658505
-1.263600 -12.870000 5.652893
-1.216800 -12.870000 5.658505
-1.170000 -12.870000 5.682583
-1.123200 -12.870000 5.704911
-1.076400 -12.870000 5.735238
-1.029600 -12.870000 5.738819
-0.982800 -12.870000 5.747737
-0.936000 -12.870000 5.751749
-0.889200 -12.870000 5.751749
-0.842400 -12.870000 5.769566
-0.795600 -12.870000 5.769566
-0.748800 -12.870000 5.751749
-0.702000 -12.870000 5.748414
-0.655200 -12.870000 5.745448
-0.608400 -12.870000 5.743533
-0.561600 -12.870000 5.748414
-0.514800 -12.870000 5.748414
-0.468000 -12.870000 5.747535
-0.421200 -12.870000 5.735177
-0.374400 -12.870000 5.724371
-0.327600 -12.870000 5.724371
-0.280800 -12.870000 5.726163
-0.234000 -12.870000 5.735495
-0.187200 -12.870000 5.745984
-0.140400 -12.870000 5.764130
-0.093600 -12.870000 5.781310
-0.046800 -12.870000 5.804256
0.000000 -12.870000 5.843544
0.046800 -12.870000 5.882927
0.093600 -12.870000 5.920699
0.140400 -12.870000 5.926532
0.187200 -12.870000 5.960494
0.234000 -12.870000 5.971966
0.280800 -12.870000 5.971966
0.327600 -12.870000 5.930739
0.374400 -12.870000 5.893902
0.421200 -12.870000 5.870358
0.468000 -12.870000 5.862352
0.514800 -12.870000 5.849690
0.561600 -12.870000 5.841012
0.608400 -12.870000 5.838558
0.655200 -12.870000 5.849690
0.702000 -12.870000 5.873245
0.748800 -12.870000 5.886363
0.795600 -12.870000 5.886363
0.842400 -12.870000 5.890820
0.889200 -12.870000 5.900335
0.936000 -12.870000 5.917650
0.982800 -12.870000 5.921399
1.029600 -12.870000 5.960301
1.076400 -12.870000 5.960301
1.123200 -12.870000 5.976704
1.170000 -12.870000 5.978697
1.216800 -12.870000 5.983149
1.263600 -12.870000 6.010842
1.310400 -12.870000 6.027208
1.357200 -12.870000 6.010909
1.404000 -12.870000 6.000902
1.450800 -12.870000 6.010909
1.497600 -12.870000 6.032915
1.544400 -12.870000 6.061685
1.591200 -12.870000 6.068556
1.638000 -12.870000 6.069133
1.684800 -12.870000 6.085329
1.731600 -12.870000 6.107717
1.778400 -12.870000 6.129246
1.825200 -12.870000 6.129246
1.872000 -12.870000 6.121740
1.918800 -12.870000 6.129246
1.965600 -12.870000 6.121740
2.012400 -12.870000 6.121740
2.059200 -12.870000 6.133206
2.106000 -12.870000 6.156270
2.152800 -12.870000 6.167080
2.199600 -12.870000 6.165611
2.246400 -12.870000 6.167080
2.293200 -12.870000 6.177172
2.340000 -12.870000 6.178575
2.386800 -12.870000 6.179604
2.433600 -12.870000 6.214957
2.480400 -12.870000 6.223317
2.527200 -12.870000 6.235412
2.574000 -12.870000 6.263811
2.620800 -12.870000 6.270948
2.667600 -12.870000 6.303356
2.714400 -12.870000 6.318631
2.761200 -12.870000 6.331666
2.808000 -12.870000 6.346345
2.854800 -12.870000 6.376177
2.901600 -12.870000 6.391332
2.948400 -12.870000 6.396272
2.995200 -12.870000 6.397758
3.042000 -12.870000 6.429914
3.088800 -12.870000 6.452276
3.135600 -12.870000 6.463778
3.182400 -12.870000 6.513260
3.229200 -12.870000 6.542213
3.276000 -12.870000 6.557311
3.322800 -12.870000 6.578737
3.369600 -12.870000 6.592625
3.416400 -12.870000 6.598687
3.463200 -12.870000 6.635316
3.510000 -12.870000 6.650830
3.556800 -12.870000 6.662728
3.603600 -12.870000 6.687719
3.650400 -12.870000 6.688646
3.697200 -12.870000 6.717016
3.744000 -12.870000 6.734997
3.790800 -12.870000 6.781031
3.837600 -12.870000 6.788233
3.884400 -12.870000 6.814127
3.931200 -12.870000 6.838363
3.978000 -12.870000 6.856361
4.024800 -12.870000 6.899470
4.071600 -12.870000 6.929951
4.118400 -12.870000 6.939031
4.165200 -12.870000 6.995392
4.212000 -12.870000 6.998133
4.258800 -12.870000 7.009761
4.305600 -12.870000 7.017717
4.352400 -12.870000 7.062332
4.399200 -12.870000 7.113069
4.446000 -12.870000 7.124605
4.492800 -12.870000 7.156670
4.539600 -12.870000 7.162106
4.586400 -12.870000 7.163440
4.633200 -12.870000 7.191031
4.680000 -12.870000 7.223765
4.726800 -12.870000 7.290966
4.773600 -12.870000 7.290966
4.820400 -12.870000 7.304494
4.867200 -12.870000 7.369148
4.914000 -12.870000 7.425391
4.960800 -12.870000 7.439277
5.007600 -12.870000 7.464627
5.054400 -12.870000 7.484638
5.101200 -12.870000 7.505710
5.148000 -12.870000 7.522438
5.194800 -12.870000 7.556456
5.241600 -12.870000 7.596703
5.288400 -12.870000 7.633509
5.335200 -12.870000 7.654544
5.382000 -12.870000 7.699495
5.428800 -12.870000 7.716755
5.475600 -12.870000 7.739591
5.522400 -12.870000 7.835037
5.569200 -12.870000 7.864527
5.616000 -12.870000 7.888338
5.662800 -12.870000 7.994176
5.709600 -12.870000 8.026780
5.756400 -12.870000 8.032433
5.803200 -12.870000 8.092368
5.850000 -12.870000 8.123147
5.896800 -12.870000 8.180029
5.943600 -12.870000 8.262967
5.990400 -12.870000 8.302264
6.037200 -12.870000 8.334535
6.084000 -12.870000 8.372762
6.130800 -12.870000 8.463493
6.177600 -12.870000 8.541536
6.224400 -12.870000 8.604372
6.271200 -12.870000 10.879376
6.318000 -12.870000 11.030223
6.364800 -12.870000 11.254386
6.411600 -12.870000 29.458546
6.458400 -12.870000 29.472472
6.505200 -12.870000 29.475287
6.552000 -12.870000 29.480723
6.598800 -12.870000 29.483599
6.645600 -12.870000 29.484803
6.692400 -12.870000 29.486167
6.739200 -12.870000 29.490317
14.320800 -12.870000 6.688941
14.367600 -12.870000 6.685190
14.414400 -12.870000 6.670751
14.461200 -12.870000 6.665822
14.508000 -12.870000 6.659323
14.554800 -12.870000 6.659323
14.601600 -12.870000 6.648707
14.648400 -12.870000 6.649007
14.695200 -12.870000 6.660438
14.742000 -12.870000 6.660438
14.788800 -12.870000 6.666697
14.835600 -12.870000 6.669719
14.882400 -12.870000 6.669719
14.929200 -12.870000 6.666697
14.976000 -12.870000 6.662961
15.022800 -12.870000 6.667893
15.069600 -12.870000 6.676149
15.116400 -12.870000 6.662961
15.163200 -12.870000 6.662961
15.210000 -12.870000 6.667893
15.256800 -12.870000 6.660748
15.303600 -12.870000 6.660748
15.350400 -12.870000 6.657685
15.397200 -12.870000 6.652634
15.444000 -12.870000 6.648756
15.490800 -12.870000 6.640410
15.537600 -12.870000 6.630603
15.584400 -12.870000 6.640410
15.631200 -12.870000 6.650323
15.678000 -12.870000 6.652634
15.724800 -12.870000 6.653112
15.771600 -12.870000 6.652985
15.818400 -12.870000 6.656266
15.865200 -12.870000 6.661582
15.912000 -12.870000 6.664195
15.958800 -12.870000 6.657934
16.005600 -12.870000 6.644748
16.052400 -12.870000 6.642468
16.099200 -12.870000 6.637817
16.146000 -12.870000 6.599043
16.192800 -12.870000 6.577898
16.754400 -12.870000 5.085015
16.801200 -12.870000 5.062098
16.848000 -12.870000 5.055600
16.894800 -12.870000 5.049355
16.941600 -12.870000 5.042346
16.988400 -12.870000 5.037052
17.035200 -12.870000 5.037052
17.082000 -12.870000 5.033284
17.128800 -12.870000 5.018936
17.175600 -12.870000 5.018936
17.222400 -12.870000 5.018936
17.269200 -12.870000 5.016114
17.316000 -12.870000 4.982479
17.362800 -12.870000 4.957137
17.409600 -12.870000 4.928419
18.673200 -12.870000 0.000000
-18.720000 -12.823200 0.000000
-18.673200 -12.823200 0.000000
-18.626400 -12.823200 0.000000
-18.579600 -12.823200 -7.964122
-18.532800 -12.823200 -7.964122
-18.486000 -12.823200 -7.964122
-18.439200 -12.823200 -7.943832
-18.392400 -12.823200 -7.943832
-18.345600 -12.823200 -7.956848
-18.298800 -12.823200 -7.960099
-18.252000 -12.823200 -7.964469
-18.205200 -12.823200 -7.964469
-18.158400 -12.823200 -7.966515
-18.111600 -12.823200 -7.967916
-18.064800 -12.823200 -7.960028
-18.018000 -12.823200 -7.966515
-17.971200 -12.823200 -7.967916
-17.924400 -12.823200 -7.966515
-17.877600 -12.823200 -7.961125
-17.830800 -12.823200 -7.966565
-17.784000 -12.823200 -7.961125
-17.737200 -12.823200 -7.954575
-17.690400 -12.823200 -7.944721
-17.643600 -12.823200 -7.928680
-17.596800 -12.823200 -7.920204
-17.550000 -12.823200 -7.920204
-17.503200 -12.823200 -7.844880
-17.456400 -12.823200 -7.836089
-16.286400 -12.823200 5.010253
-16.239600 -12.823200 5.042510
-16.192800 -12.823200 5.051138
-16.146000 -12.823200 5.069678
-16.099200 -12.823200 5.096622
-16.052400 -12.823200 5.107517
-16.005600 -12.823200 5.116326
-15.958800 -12.823200 5.125656
-15.912000 -12.823200 5.134279
-15.865200 -12.823200 5.134279
-15.818400 -12.823200 5.142632
-15.771600 -12.823200 5.178473
-15.724800 -12.823200 5.198898
-15.256800 -12.823200 6.676530
-15.210000 -12.823200 6.723380
-15.163200 -12.823200 6.727656
-15.116400 -12.823200 6.732624
-15.069600 -12.823200 6.747483
-15.022800 -12.823200 6.755184
-14.976000 -12.823200 6.757184
-14.929200 -12.823200 6.759006
-14.882400 -12.823200 6.759006
-14.835600 -12.823200 6.762502
-14.788800 -12.823200 6.762502
-14.742000 -12.823200 6.759577
-14.695200 -12.823200 6.755321
-14.648400 -12.823200 6.755321
-14.601600 -12.823200 6.752388
-14.554800 -12.823200 6.751349
-14.508000 -12.823200 6.749674
-14.461200 -12.823200 6.749971
-14.414400 -12.823200 6.751349
-14.367600 -12.823200 6.751055
-14.320800 -12.823200 6.749699
-14.274000 -12.823200 6.749674
-14.227200 -12.823200 6.749971
-14.180400 -12.823200 6.749195
-14.133600 -12.823200 6.749195
-14.086800 -12.823200 6.749195
-14.040000 -12.823200 6.752951
-13.993200 -12.823200 6.757842
-13.946400 -12.823200 6.759371
-13.899600 -12.823200 6.760219
-13.852800 -12.823200 6.766015
-13.806000 -12.823200 6.766064
-13.759200 -12.823200 6.768329
-13.712400 -12.823200 6.768329
-13.665600 -12.823200 6.768329
[truncated: 7,711,022 more chars]
