# Supplementary material for: Case study of 3D fingerprints applications
Source: PLoS One. 2017 Apr 11;12(4):e0175261. doi: 10.1371/journal.pone.0175261 (PMC5388323; doi:10.1371/journal.pone.0175261)
Supplement: S1 Database — (ZIP) [file pone.0175261.s001.zip › S1_Database/S1_Database_Session2-3D finger point cloud data/bz_l3_b_2.txt]

-18.720000 -14.040000 0.000000
-18.673200 -14.040000 0.000000
-18.626400 -14.040000 0.000000
-18.579600 -14.040000 0.000000
-18.532800 -14.040000 0.000000
-18.486000 -14.040000 0.000000
-18.439200 -14.040000 0.000000
-18.392400 -14.040000 0.000000
-18.345600 -14.040000 0.000000
-18.298800 -14.040000 0.000000
-18.252000 -14.040000 0.000000
-18.205200 -14.040000 0.000000
-18.158400 -14.040000 0.000000
-18.111600 -14.040000 0.000000
-18.064800 -14.040000 0.000000
-18.018000 -14.040000 0.000000
-17.971200 -14.040000 0.000000
-17.924400 -14.040000 0.000000
-17.877600 -14.040000 0.000000
-17.830800 -14.040000 0.000000
-17.784000 -14.040000 0.000000
-17.737200 -14.040000 0.000000
-17.690400 -14.040000 0.000000
-17.643600 -14.040000 0.000000
-17.596800 -14.040000 0.000000
-17.550000 -14.040000 0.000000
-17.503200 -14.040000 0.000000
-17.456400 -14.040000 0.000000
-17.409600 -14.040000 0.000000
-17.362800 -14.040000 0.000000
-17.316000 -14.040000 0.000000
-17.269200 -14.040000 0.000000
-17.222400 -14.040000 0.000000
-17.175600 -14.040000 0.000000
-17.128800 -14.040000 0.000000
-17.082000 -14.040000 0.000000
-17.035200 -14.040000 0.000000
-16.988400 -14.040000 0.000000
-16.941600 -14.040000 0.000000
-16.894800 -14.040000 0.000000
-16.848000 -14.040000 0.000000
-16.801200 -14.040000 0.000000
-16.754400 -14.040000 0.000000
-16.380000 -14.040000 0.000000
-16.333200 -14.040000 0.000000
-15.444000 -14.040000 0.000000
-15.397200 -14.040000 0.000000
-15.350400 -14.040000 0.000000
-15.303600 -14.040000 0.000000
-15.256800 -14.040000 0.000000
-15.210000 -14.040000 0.000000
-15.163200 -14.040000 0.000000
-15.116400 -14.040000 0.000000
-15.069600 -14.040000 0.000000
-15.022800 -14.040000 0.000000
-14.976000 -14.040000 0.000000
-14.929200 -14.040000 0.000000
-14.414400 -14.040000 0.000000
-14.367600 -14.040000 0.000000
-14.320800 -14.040000 0.000000
-14.274000 -14.040000 0.000000
-14.227200 -14.040000 0.000000
-14.180400 -14.040000 0.000000
-14.133600 -14.040000 0.000000
-14.086800 -14.040000 0.000000
-14.040000 -14.040000 0.000000
-13.993200 -14.040000 0.000000
-13.946400 -14.040000 0.000000
-13.899600 -14.040000 0.000000
-13.852800 -14.040000 0.000000
-13.806000 -14.040000 0.000000
-13.759200 -14.040000 0.000000
-13.712400 -14.040000 0.000000
-13.665600 -14.040000 0.000000
-13.618800 -14.040000 0.000000
-13.572000 -14.040000 0.000000
-13.525200 -14.040000 0.000000
-13.478400 -14.040000 0.000000
-13.431600 -14.040000 0.000000
-13.384800 -14.040000 0.000000
-13.338000 -14.040000 0.000000
-13.291200 -14.040000 0.000000
-13.244400 -14.040000 0.000000
-13.197600 -14.040000 0.000000
-13.150800 -14.040000 0.000000
-13.104000 -14.040000 0.000000
-13.057200 -14.040000 0.000000
-13.010400 -14.040000 0.000000
-12.963600 -14.040000 0.000000
-12.916800 -14.040000 0.000000
-12.870000 -14.040000 0.000000
-12.823200 -14.040000 0.000000
-12.776400 -14.040000 0.000000
-12.729600 -14.040000 0.000000
-12.682800 -14.040000 0.000000
-12.636000 -14.040000 0.000000
-12.589200 -14.040000 0.000000
-12.542400 -14.040000 0.000000
-12.495600 -14.040000 0.000000
-12.448800 -14.040000 0.000000
-12.402000 -14.040000 0.000000
-12.355200 -14.040000 0.000000
-8.892000 -14.040000 0.000000
-8.845200 -14.040000 0.000000
-8.798400 -14.040000 0.000000
-8.751600 -14.040000 0.000000
-8.704800 -14.040000 0.000000
-8.658000 -14.040000 0.000000
-8.611200 -14.040000 0.000000
-8.564400 -14.040000 0.000000
-8.517600 -14.040000 0.000000
-8.470800 -14.040000 0.000000
-8.424000 -14.040000 0.000000
-8.377200 -14.040000 0.000000
-8.330400 -14.040000 0.000000
-8.283600 -14.040000 0.000000
-8.236800 -14.040000 0.000000
-8.190000 -14.040000 0.000000
-8.143200 -14.040000 0.000000
-8.096400 -14.040000 0.000000
-8.049600 -14.040000 0.000000
-8.002800 -14.040000 0.000000
-7.956000 -14.040000 0.000000
-7.909200 -14.040000 0.000000
-7.862400 -14.040000 0.000000
-7.815600 -14.040000 0.000000
-7.768800 -14.040000 0.000000
-7.722000 -14.040000 0.000000
-7.675200 -14.040000 0.000000
-7.628400 -14.040000 0.000000
-7.581600 -14.040000 0.000000
-7.534800 -14.040000 0.000000
-7.488000 -14.040000 0.000000
-7.441200 -14.040000 0.000000
-7.394400 -14.040000 0.000000
-7.347600 -14.040000 0.000000
-7.300800 -14.040000 0.000000
-7.254000 -14.040000 0.000000
-7.207200 -14.040000 0.000000
-7.160400 -14.040000 0.000000
-7.113600 -14.040000 0.000000
-7.066800 -14.040000 0.000000
-7.020000 -14.040000 0.000000
-6.973200 -14.040000 0.000000
-6.926400 -14.040000 0.000000
-6.879600 -14.040000 0.000000
-6.832800 -14.040000 0.000000
-6.786000 -14.040000 0.000000
-6.739200 -14.040000 0.000000
-6.692400 -14.040000 0.000000
-6.645600 -14.040000 0.000000
-6.598800 -14.040000 0.000000
-6.552000 -14.040000 0.000000
-6.505200 -14.040000 0.000000
-6.458400 -14.040000 0.000000
-6.411600 -14.040000 0.000000
-6.364800 -14.040000 0.000000
-6.318000 -14.040000 0.000000
-6.271200 -14.040000 0.000000
-6.224400 -14.040000 0.000000
-6.177600 -14.040000 0.000000
-6.130800 -14.040000 0.000000
-6.084000 -14.040000 0.000000
-6.037200 -14.040000 0.000000
-5.990400 -14.040000 0.000000
-5.943600 -14.040000 0.000000
-5.896800 -14.040000 0.000000
-5.850000 -14.040000 0.000000
-5.803200 -14.040000 0.000000
-5.756400 -14.040000 0.000000
-5.709600 -14.040000 0.000000
-5.662800 -14.040000 0.000000
-5.616000 -14.040000 0.000000
-5.569200 -14.040000 0.000000
-5.522400 -14.040000 0.000000
-5.475600 -14.040000 0.000000
-5.428800 -14.040000 0.000000
-5.382000 -14.040000 0.000000
-5.335200 -14.040000 0.000000
-5.288400 -14.040000 0.000000
-5.241600 -14.040000 0.000000
-5.194800 -14.040000 0.000000
-5.148000 -14.040000 0.000000
-5.101200 -14.040000 0.000000
-5.054400 -14.040000 0.000000
-5.007600 -14.040000 0.000000
-4.960800 -14.040000 0.000000
-4.914000 -14.040000 0.000000
-4.867200 -14.040000 0.000000
-4.820400 -14.040000 0.000000
-4.773600 -14.040000 0.000000
-4.726800 -14.040000 0.000000
-4.680000 -14.040000 0.000000
-4.633200 -14.040000 0.000000
-4.586400 -14.040000 0.000000
-4.539600 -14.040000 0.000000
-4.492800 -14.040000 0.000000
-4.446000 -14.040000 0.000000
-4.399200 -14.040000 0.000000
-4.352400 -14.040000 0.000000
-4.305600 -14.040000 0.000000
-4.258800 -14.040000 0.000000
-4.212000 -14.040000 0.000000
-4.165200 -14.040000 0.000000
-4.118400 -14.040000 0.000000
-4.071600 -14.040000 0.000000
-4.024800 -14.040000 0.000000
-3.978000 -14.040000 0.000000
-3.931200 -14.040000 0.000000
-3.884400 -14.040000 0.000000
-3.837600 -14.040000 0.000000
-3.790800 -14.040000 0.000000
-3.744000 -14.040000 0.000000
-3.697200 -14.040000 0.000000
-3.650400 -14.040000 0.000000
-3.603600 -14.040000 0.000000
-3.556800 -14.040000 0.000000
-3.510000 -14.040000 0.000000
-3.463200 -14.040000 0.000000
-3.416400 -14.040000 0.000000
-3.369600 -14.040000 0.000000
-3.322800 -14.040000 0.000000
-3.276000 -14.040000 0.000000
-3.229200 -14.040000 0.000000
-3.182400 -14.040000 0.000000
-3.135600 -14.040000 0.000000
-3.088800 -14.040000 0.000000
-3.042000 -14.040000 0.000000
-2.995200 -14.040000 0.000000
-2.948400 -14.040000 0.000000
-2.901600 -14.040000 0.000000
-2.854800 -14.040000 0.000000
-2.808000 -14.040000 0.000000
-2.761200 -14.040000 0.000000
-2.714400 -14.040000 0.000000
-2.667600 -14.040000 0.000000
-2.620800 -14.040000 0.000000
-2.574000 -14.040000 0.000000
-2.527200 -14.040000 0.000000
-2.480400 -14.040000 0.000000
-2.433600 -14.040000 0.000000
-2.386800 -14.040000 0.000000
-2.340000 -14.040000 0.000000
-2.293200 -14.040000 0.000000
-2.246400 -14.040000 0.000000
-2.199600 -14.040000 0.000000
-2.152800 -14.040000 0.000000
-2.106000 -14.040000 0.000000
-2.059200 -14.040000 0.000000
-2.012400 -14.040000 0.000000
-1.965600 -14.040000 0.000000
-1.918800 -14.040000 0.000000
-1.872000 -14.040000 0.000000
-1.825200 -14.040000 0.000000
-1.778400 -14.040000 0.000000
-1.731600 -14.040000 0.000000
-1.684800 -14.040000 0.000000
-1.638000 -14.040000 0.000000
-1.591200 -14.040000 0.000000
-1.544400 -14.040000 0.000000
-1.497600 -14.040000 0.000000
-1.450800 -14.040000 0.000000
-1.404000 -14.040000 0.000000
-1.357200 -14.040000 0.000000
-1.310400 -14.040000 0.000000
-1.263600 -14.040000 0.000000
-1.216800 -14.040000 0.000000
-1.170000 -14.040000 0.000000
-1.123200 -14.040000 0.000000
-1.076400 -14.040000 0.000000
-1.029600 -14.040000 0.000000
-0.982800 -14.040000 0.000000
-0.936000 -14.040000 0.000000
-0.889200 -14.040000 0.000000
-0.842400 -14.040000 0.000000
-0.795600 -14.040000 0.000000
-0.748800 -14.040000 0.000000
-0.702000 -14.040000 0.000000
-0.655200 -14.040000 0.000000
-0.608400 -14.040000 0.000000
-0.561600 -14.040000 0.000000
-0.514800 -14.040000 0.000000
-0.468000 -14.040000 0.000000
-0.421200 -14.040000 0.000000
-0.374400 -14.040000 0.000000
-0.327600 -14.040000 0.000000
-0.280800 -14.040000 0.000000
-0.234000 -14.040000 0.000000
-0.187200 -14.040000 0.000000
-0.140400 -14.040000 0.000000
-0.093600 -14.040000 0.000000
-0.046800 -14.040000 0.000000
0.000000 -14.040000 0.000000
0.046800 -14.040000 0.000000
0.093600 -14.040000 0.000000
0.140400 -14.040000 0.000000
0.187200 -14.040000 0.000000
0.234000 -14.040000 0.000000
0.280800 -14.040000 0.000000
0.327600 -14.040000 0.000000
0.374400 -14.040000 0.000000
0.421200 -14.040000 0.000000
0.468000 -14.040000 0.000000
0.514800 -14.040000 0.000000
0.561600 -14.040000 0.000000
0.608400 -14.040000 0.000000
0.655200 -14.040000 0.000000
0.702000 -14.040000 0.000000
0.748800 -14.040000 0.000000
0.795600 -14.040000 0.000000
0.842400 -14.040000 0.000000
0.889200 -14.040000 0.000000
0.936000 -14.040000 0.000000
0.982800 -14.040000 0.000000
1.029600 -14.040000 0.000000
1.076400 -14.040000 0.000000
1.123200 -14.040000 0.000000
1.170000 -14.040000 0.000000
1.216800 -14.040000 0.000000
1.263600 -14.040000 0.000000
1.310400 -14.040000 0.000000
1.357200 -14.040000 0.000000
1.404000 -14.040000 0.000000
1.450800 -14.040000 0.000000
1.497600 -14.040000 0.000000
1.544400 -14.040000 0.000000
1.591200 -14.040000 0.000000
1.638000 -14.040000 0.000000
1.684800 -14.040000 0.000000
1.731600 -14.040000 0.000000
1.778400 -14.040000 0.000000
1.825200 -14.040000 0.000000
1.872000 -14.040000 0.000000
1.918800 -14.040000 0.000000
1.965600 -14.040000 0.000000
2.012400 -14.040000 0.000000
2.059200 -14.040000 0.000000
2.106000 -14.040000 0.000000
2.152800 -14.040000 0.000000
2.199600 -14.040000 0.000000
2.246400 -14.040000 0.000000
2.293200 -14.040000 0.000000
2.340000 -14.040000 0.000000
2.386800 -14.040000 0.000000
2.433600 -14.040000 0.000000
2.480400 -14.040000 0.000000
2.527200 -14.040000 0.000000
2.574000 -14.040000 0.000000
2.620800 -14.040000 0.000000
2.667600 -14.040000 0.000000
2.714400 -14.040000 0.000000
2.761200 -14.040000 0.000000
2.808000 -14.040000 0.000000
2.854800 -14.040000 0.000000
2.901600 -14.040000 0.000000
2.948400 -14.040000 0.000000
2.995200 -14.040000 0.000000
3.042000 -14.040000 0.000000
3.088800 -14.040000 0.000000
3.135600 -14.040000 0.000000
3.182400 -14.040000 0.000000
3.229200 -14.040000 0.000000
3.276000 -14.040000 0.000000
3.322800 -14.040000 0.000000
3.369600 -14.040000 0.000000
3.416400 -14.040000 0.000000
3.463200 -14.040000 0.000000
3.510000 -14.040000 0.000000
3.556800 -14.040000 0.000000
3.603600 -14.040000 0.000000
3.650400 -14.040000 0.000000
3.697200 -14.040000 0.000000
3.744000 -14.040000 0.000000
3.790800 -14.040000 0.000000
3.837600 -14.040000 0.000000
3.884400 -14.040000 0.000000
3.931200 -14.040000 0.000000
3.978000 -14.040000 0.000000
4.024800 -14.040000 0.000000
4.071600 -14.040000 0.000000
4.118400 -14.040000 0.000000
4.165200 -14.040000 0.000000
4.212000 -14.040000 0.000000
4.258800 -14.040000 0.000000
4.305600 -14.040000 0.000000
4.352400 -14.040000 0.000000
4.399200 -14.040000 0.000000
4.446000 -14.040000 0.000000
4.492800 -14.040000 0.000000
4.539600 -14.040000 0.000000
4.586400 -14.040000 0.000000
4.633200 -14.040000 0.000000
4.680000 -14.040000 0.000000
4.726800 -14.040000 0.000000
4.773600 -14.040000 0.000000
4.820400 -14.040000 0.000000
4.867200 -14.040000 0.000000
4.914000 -14.040000 0.000000
4.960800 -14.040000 0.000000
5.007600 -14.040000 0.000000
5.054400 -14.040000 0.000000
5.101200 -14.040000 0.000000
5.148000 -14.040000 0.000000
5.194800 -14.040000 0.000000
5.241600 -14.040000 0.000000
5.288400 -14.040000 0.000000
5.335200 -14.040000 0.000000
5.382000 -14.040000 0.000000
5.428800 -14.040000 0.000000
5.475600 -14.040000 0.000000
5.522400 -14.040000 0.000000
5.569200 -14.040000 0.000000
5.616000 -14.040000 0.000000
5.662800 -14.040000 0.000000
5.709600 -14.040000 0.000000
5.756400 -14.040000 0.000000
5.803200 -14.040000 0.000000
5.850000 -14.040000 0.000000
5.896800 -14.040000 0.000000
5.943600 -14.040000 0.000000
5.990400 -14.040000 0.000000
6.037200 -14.040000 0.000000
6.084000 -14.040000 0.000000
6.130800 -14.040000 0.000000
6.177600 -14.040000 0.000000
6.224400 -14.040000 0.000000
6.271200 -14.040000 0.000000
6.318000 -14.040000 0.000000
6.364800 -14.040000 0.000000
6.411600 -14.040000 0.000000
6.458400 -14.040000 0.000000
6.505200 -14.040000 0.000000
6.552000 -14.040000 0.000000
6.598800 -14.040000 0.000000
6.645600 -14.040000 0.000000
6.692400 -14.040000 0.000000
6.739200 -14.040000 0.000000
6.786000 -14.040000 0.000000
6.832800 -14.040000 0.000000
6.879600 -14.040000 0.000000
6.926400 -14.040000 0.000000
6.973200 -14.040000 0.000000
7.020000 -14.040000 0.000000
7.066800 -14.040000 0.000000
7.113600 -14.040000 0.000000
7.160400 -14.040000 0.000000
7.207200 -14.040000 0.000000
7.254000 -14.040000 0.000000
7.300800 -14.040000 0.000000
7.347600 -14.040000 0.000000
7.394400 -14.040000 0.000000
7.441200 -14.040000 0.000000
7.488000 -14.040000 0.000000
7.534800 -14.040000 0.000000
7.581600 -14.040000 0.000000
7.628400 -14.040000 0.000000
7.675200 -14.040000 0.000000
7.722000 -14.040000 0.000000
13.384800 -14.040000 0.000000
13.431600 -14.040000 0.000000
13.478400 -14.040000 0.000000
13.525200 -14.040000 0.000000
13.572000 -14.040000 0.000000
13.618800 -14.040000 0.000000
13.665600 -14.040000 0.000000
13.712400 -14.040000 0.000000
13.759200 -14.040000 0.000000
13.806000 -14.040000 0.000000
13.852800 -14.040000 0.000000
13.899600 -14.040000 0.000000
13.946400 -14.040000 0.000000
13.993200 -14.040000 0.000000
14.040000 -14.040000 0.000000
14.086800 -14.040000 0.000000
14.133600 -14.040000 0.000000
14.180400 -14.040000 0.000000
14.227200 -14.040000 0.000000
14.274000 -14.040000 0.000000
14.320800 -14.040000 0.000000
14.367600 -14.040000 0.000000
14.414400 -14.040000 0.000000
14.461200 -14.040000 0.000000
14.508000 -14.040000 0.000000
14.554800 -14.040000 0.000000
14.601600 -14.040000 0.000000
14.648400 -14.040000 0.000000
14.695200 -14.040000 0.000000
14.742000 -14.040000 0.000000
14.788800 -14.040000 0.000000
14.835600 -14.040000 0.000000
14.882400 -14.040000 0.000000
14.929200 -14.040000 0.000000
14.976000 -14.040000 0.000000
15.022800 -14.040000 0.000000
15.069600 -14.040000 0.000000
15.116400 -14.040000 0.000000
15.163200 -14.040000 0.000000
15.210000 -14.040000 0.000000
15.256800 -14.040000 0.000000
15.303600 -14.040000 0.000000
15.350400 -14.040000 0.000000
15.397200 -14.040000 0.000000
15.444000 -14.040000 0.000000
15.912000 -14.040000 0.000000
15.958800 -14.040000 0.000000
16.005600 -14.040000 0.000000
16.052400 -14.040000 0.000000
16.099200 -14.040000 0.000000
16.146000 -14.040000 0.000000
16.192800 -14.040000 0.000000
16.239600 -14.040000 0.000000
16.286400 -14.040000 0.000000
16.333200 -14.040000 0.000000
16.380000 -14.040000 0.000000
16.426800 -14.040000 0.000000
16.473600 -14.040000 0.000000
16.520400 -14.040000 0.000000
16.567200 -14.040000 0.000000
16.614000 -14.040000 0.000000
16.660800 -14.040000 0.000000
17.971200 -14.040000 0.000000
18.018000 -14.040000 0.000000
18.064800 -14.040000 0.000000
18.111600 -14.040000 0.000000
18.158400 -14.040000 0.000000
18.205200 -14.040000 0.000000
18.252000 -14.040000 0.000000
18.298800 -14.040000 0.000000
18.345600 -14.040000 0.000000
18.392400 -14.040000 0.000000
18.439200 -14.040000 0.000000
18.486000 -14.040000 0.000000
18.532800 -14.040000 0.000000
18.579600 -14.040000 0.000000
18.626400 -14.040000 0.000000
18.673200 -14.040000 0.000000
-18.720000 -13.993200 0.000000
-18.673200 -13.993200 0.000000
-18.626400 -13.993200 0.000000
-18.579600 -13.993200 0.000000
-18.532800 -13.993200 0.000000
-18.486000 -13.993200 0.000000
-18.439200 -13.993200 0.000000
-18.392400 -13.993200 0.000000
-18.345600 -13.993200 0.000000
-18.298800 -13.993200 0.000000
-18.252000 -13.993200 0.000000
-18.205200 -13.993200 0.000000
-18.158400 -13.993200 0.000000
-18.111600 -13.993200 0.000000
-18.064800 -13.993200 0.000000
-18.018000 -13.993200 0.000000
-17.971200 -13.993200 0.000000
-17.924400 -13.993200 0.000000
-17.877600 -13.993200 0.000000
-17.830800 -13.993200 0.000000
-17.784000 -13.993200 0.000000
-17.737200 -13.993200 0.000000
-17.690400 -13.993200 0.000000
-17.643600 -13.993200 0.000000
-17.596800 -13.993200 0.000000
-17.550000 -13.993200 0.000000
-17.503200 -13.993200 0.000000
-17.456400 -13.993200 0.000000
-17.409600 -13.993200 0.000000
-17.362800 -13.993200 0.000000
-17.316000 -13.993200 0.000000
-17.269200 -13.993200 0.000000
-17.222400 -13.993200 0.000000
-17.175600 -13.993200 0.000000
-17.128800 -13.993200 0.000000
-17.082000 -13.993200 0.000000
-17.035200 -13.993200 0.000000
-16.988400 -13.993200 0.000000
-16.941600 -13.993200 0.000000
-16.894800 -13.993200 0.000000
-16.848000 -13.993200 0.000000
-16.801200 -13.993200 0.000000
-15.444000 -13.993200 0.000000
-15.397200 -13.993200 0.000000
-15.350400 -13.993200 0.000000
-15.303600 -13.993200 0.000000
-15.256800 -13.993200 0.000000
-15.210000 -13.993200 0.000000
-15.163200 -13.993200 0.000000
-15.116400 -13.993200 0.000000
-15.069600 -13.993200 0.000000
-15.022800 -13.993200 0.000000
-14.976000 -13.993200 0.000000
-14.461200 -13.993200 0.000000
-14.414400 -13.993200 0.000000
-14.367600 -13.993200 0.000000
-14.320800 -13.993200 0.000000
-14.274000 -13.993200 0.000000
-14.227200 -13.993200 0.000000
-14.180400 -13.993200 0.000000
-14.133600 -13.993200 0.000000
-14.086800 -13.993200 0.000000
-14.040000 -13.993200 0.000000
-13.993200 -13.993200 0.000000
-13.946400 -13.993200 0.000000
-13.899600 -13.993200 0.000000
-13.852800 -13.993200 0.000000
-13.806000 -13.993200 0.000000
-13.759200 -13.993200 0.000000
-13.712400 -13.993200 0.000000
-13.665600 -13.993200 0.000000
-13.618800 -13.993200 0.000000
-13.572000 -13.993200 0.000000
-13.525200 -13.993200 0.000000
-13.478400 -13.993200 0.000000
-13.431600 -13.993200 0.000000
-13.384800 -13.993200 0.000000
-13.338000 -13.993200 0.000000
-13.291200 -13.993200 0.000000
-13.244400 -13.993200 0.000000
-13.197600 -13.993200 0.000000
-13.150800 -13.993200 0.000000
-13.104000 -13.993200 0.000000
-13.057200 -13.993200 0.000000
-13.010400 -13.993200 0.000000
-12.963600 -13.993200 0.000000
-12.916800 -13.993200 0.000000
-12.870000 -13.993200 0.000000
-12.823200 -13.993200 0.000000
-12.776400 -13.993200 0.000000
-12.729600 -13.993200 0.000000
-12.682800 -13.993200 0.000000
-12.636000 -13.993200 0.000000
-12.589200 -13.993200 0.000000
-12.542400 -13.993200 0.000000
-12.495600 -13.993200 0.000000
-12.448800 -13.993200 0.000000
-12.402000 -13.993200 0.000000
-8.892000 -13.993200 0.000000
-8.845200 -13.993200 0.000000
-8.798400 -13.993200 0.000000
-8.751600 -13.993200 0.000000
-8.704800 -13.993200 0.000000
-8.658000 -13.993200 0.000000
-8.611200 -13.993200 0.000000
-8.564400 -13.993200 0.000000
-8.517600 -13.993200 0.000000
-8.470800 -13.993200 0.000000
-8.424000 -13.993200 0.000000
-8.377200 -13.993200 0.000000
-8.330400 -13.993200 0.000000
-8.283600 -13.993200 0.000000
-8.236800 -13.993200 0.000000
-8.190000 -13.993200 0.000000
-8.143200 -13.993200 0.000000
-8.096400 -13.993200 0.000000
-8.049600 -13.993200 0.000000
-8.002800 -13.993200 0.000000
-7.956000 -13.993200 0.000000
-7.909200 -13.993200 0.000000
-7.862400 -13.993200 0.000000
-7.815600 -13.993200 0.000000
-7.768800 -13.993200 0.000000
-7.722000 -13.993200 0.000000
-7.675200 -13.993200 0.000000
-7.628400 -13.993200 0.000000
-7.581600 -13.993200 0.000000
-7.534800 -13.993200 0.000000
-7.488000 -13.993200 0.000000
-7.441200 -13.993200 0.000000
-7.394400 -13.993200 0.000000
-7.347600 -13.993200 0.000000
-7.300800 -13.993200 0.000000
-7.254000 -13.993200 0.000000
-7.207200 -13.993200 0.000000
-7.160400 -13.993200 0.000000
-7.113600 -13.993200 0.000000
-7.066800 -13.993200 0.000000
-7.020000 -13.993200 0.000000
-6.973200 -13.993200 0.000000
-6.926400 -13.993200 0.000000
-6.879600 -13.993200 0.000000
-6.832800 -13.993200 0.000000
-6.786000 -13.993200 0.000000
-6.739200 -13.993200 0.000000
-6.692400 -13.993200 0.000000
-6.645600 -13.993200 0.000000
-6.598800 -13.993200 0.000000
-6.552000 -13.993200 0.000000
-6.505200 -13.993200 0.000000
-6.458400 -13.993200 0.000000
-6.411600 -13.993200 0.000000
-6.364800 -13.993200 0.000000
-6.318000 -13.993200 0.000000
-6.271200 -13.993200 0.000000
-6.224400 -13.993200 0.000000
-6.177600 -13.993200 0.000000
-6.130800 -13.993200 0.000000
-6.084000 -13.993200 0.000000
-6.037200 -13.993200 0.000000
-5.990400 -13.993200 0.000000
-5.943600 -13.993200 0.000000
-5.896800 -13.993200 0.000000
-5.850000 -13.993200 0.000000
-5.803200 -13.993200 0.000000
-5.756400 -13.993200 0.000000
-5.709600 -13.993200 0.000000
-5.662800 -13.993200 0.000000
-5.616000 -13.993200 0.000000
-5.569200 -13.993200 0.000000
-5.522400 -13.993200 0.000000
-5.475600 -13.993200 0.000000
-5.428800 -13.993200 0.000000
-5.382000 -13.993200 0.000000
-5.335200 -13.993200 0.000000
-5.288400 -13.993200 0.000000
-5.241600 -13.993200 0.000000
-5.194800 -13.993200 0.000000
-5.148000 -13.993200 0.000000
-5.101200 -13.993200 0.000000
-5.054400 -13.993200 0.000000
-5.007600 -13.993200 0.000000
-4.960800 -13.993200 0.000000
-4.914000 -13.993200 0.000000
-4.867200 -13.993200 0.000000
-4.820400 -13.993200 0.000000
-4.773600 -13.993200 0.000000
-4.726800 -13.993200 0.000000
-4.680000 -13.993200 0.000000
-4.633200 -13.993200 0.000000
-4.586400 -13.993200 0.000000
-4.539600 -13.993200 0.000000
-4.492800 -13.993200 0.000000
-4.446000 -13.993200 0.000000
-4.399200 -13.993200 0.000000
-4.352400 -13.993200 0.000000
-4.305600 -13.993200 0.000000
-4.258800 -13.993200 0.000000
-4.212000 -13.993200 0.000000
-4.165200 -13.993200 0.000000
-4.118400 -13.993200 0.000000
-4.071600 -13.993200 0.000000
-4.024800 -13.993200 0.000000
-3.978000 -13.993200 0.000000
-3.931200 -13.993200 0.000000
-3.884400 -13.993200 0.000000
-3.837600 -13.993200 0.000000
-3.790800 -13.993200 0.000000
-3.744000 -13.993200 0.000000
-3.697200 -13.993200 0.000000
-3.650400 -13.993200 0.000000
-3.603600 -13.993200 0.000000
-3.556800 -13.993200 0.000000
-3.510000 -13.993200 0.000000
-3.463200 -13.993200 0.000000
-3.416400 -13.993200 0.000000
-3.369600 -13.993200 0.000000
-3.322800 -13.993200 0.000000
-3.276000 -13.993200 0.000000
-3.229200 -13.993200 0.000000
-3.182400 -13.993200 0.000000
-3.135600 -13.993200 0.000000
-3.088800 -13.993200 0.000000
-3.042000 -13.993200 0.000000
-2.995200 -13.993200 0.000000
-2.948400 -13.993200 0.000000
-2.901600 -13.993200 0.000000
-2.854800 -13.993200 0.000000
-2.808000 -13.993200 0.000000
-2.761200 -13.993200 0.000000
-2.714400 -13.993200 0.000000
-2.667600 -13.993200 0.000000
-2.620800 -13.993200 0.000000
-2.574000 -13.993200 0.000000
-2.527200 -13.993200 0.000000
-2.480400 -13.993200 0.000000
-2.433600 -13.993200 0.000000
-2.386800 -13.993200 0.000000
-2.340000 -13.993200 0.000000
-2.293200 -13.993200 0.000000
-2.246400 -13.993200 0.000000
-2.199600 -13.993200 0.000000
-2.152800 -13.993200 0.000000
-2.106000 -13.993200 0.000000
-2.059200 -13.993200 0.000000
-2.012400 -13.993200 0.000000
-1.965600 -13.993200 0.000000
-1.918800 -13.993200 0.000000
-1.872000 -13.993200 0.000000
-1.825200 -13.993200 0.000000
-1.778400 -13.993200 0.000000
-1.731600 -13.993200 0.000000
-1.684800 -13.993200 0.000000
-1.638000 -13.993200 0.000000
-1.591200 -13.993200 0.000000
-1.544400 -13.993200 0.000000
-1.497600 -13.993200 0.000000
-1.450800 -13.993200 0.000000
-1.404000 -13.993200 0.000000
-1.357200 -13.993200 0.000000
-1.310400 -13.993200 0.000000
-1.263600 -13.993200 0.000000
-1.216800 -13.993200 0.000000
-1.170000 -13.993200 0.000000
-1.123200 -13.993200 0.000000
-1.076400 -13.993200 0.000000
-1.029600 -13.993200 0.000000
-0.982800 -13.993200 0.000000
-0.936000 -13.993200 0.000000
-0.889200 -13.993200 0.000000
-0.842400 -13.993200 0.000000
-0.795600 -13.993200 0.000000
-0.748800 -13.993200 0.000000
-0.702000 -13.993200 0.000000
-0.655200 -13.993200 0.000000
-0.608400 -13.993200 0.000000
-0.561600 -13.993200 0.000000
-0.514800 -13.993200 0.000000
-0.468000 -13.993200 0.000000
-0.421200 -13.993200 0.000000
-0.374400 -13.993200 0.000000
-0.327600 -13.993200 0.000000
-0.280800 -13.993200 0.000000
-0.234000 -13.993200 0.000000
-0.187200 -13.993200 0.000000
-0.140400 -13.993200 0.000000
-0.093600 -13.993200 0.000000
-0.046800 -13.993200 0.000000
0.000000 -13.993200 0.000000
0.046800 -13.993200 0.000000
0.093600 -13.993200 0.000000
0.140400 -13.993200 0.000000
0.187200 -13.993200 0.000000
0.234000 -13.993200 0.000000
0.280800 -13.993200 0.000000
0.327600 -13.993200 0.000000
0.374400 -13.993200 0.000000
0.421200 -13.993200 0.000000
0.468000 -13.993200 0.000000
0.514800 -13.993200 0.000000
0.561600 -13.993200 0.000000
0.608400 -13.993200 0.000000
0.655200 -13.993200 0.000000
0.702000 -13.993200 0.000000
0.748800 -13.993200 0.000000
0.795600 -13.993200 0.000000
0.842400 -13.993200 0.000000
0.889200 -13.993200 0.000000
0.936000 -13.993200 0.000000
0.982800 -13.993200 0.000000
1.029600 -13.993200 0.000000
1.076400 -13.993200 0.000000
1.123200 -13.993200 0.000000
1.170000 -13.993200 0.000000
1.216800 -13.993200 0.000000
1.263600 -13.993200 0.000000
1.310400 -13.993200 0.000000
1.357200 -13.993200 0.000000
1.404000 -13.993200 0.000000
1.450800 -13.993200 0.000000
1.497600 -13.993200 0.000000
1.544400 -13.993200 0.000000
1.591200 -13.993200 0.000000
1.638000 -13.993200 0.000000
1.684800 -13.993200 0.000000
1.731600 -13.993200 0.000000
1.778400 -13.993200 0.000000
1.825200 -13.993200 0.000000
1.872000 -13.993200 0.000000
1.918800 -13.993200 0.000000
1.965600 -13.993200 0.000000
2.012400 -13.993200 0.000000
2.059200 -13.993200 0.000000
2.106000 -13.993200 0.000000
2.152800 -13.993200 0.000000
2.199600 -13.993200 0.000000
2.246400 -13.993200 0.000000
2.293200 -13.993200 0.000000
2.340000 -13.993200 0.000000
2.386800 -13.993200 0.000000
2.433600 -13.993200 0.000000
2.480400 -13.993200 0.000000
2.527200 -13.993200 0.000000
2.574000 -13.993200 0.000000
2.620800 -13.993200 0.000000
2.667600 -13.993200 0.000000
2.714400 -13.993200 0.000000
2.761200 -13.993200 0.000000
2.808000 -13.993200 0.000000
2.854800 -13.993200 0.000000
2.901600 -13.993200 0.000000
2.948400 -13.993200 0.000000
2.995200 -13.993200 0.000000
3.042000 -13.993200 0.000000
3.088800 -13.993200 0.000000
3.135600 -13.993200 0.000000
3.182400 -13.993200 0.000000
3.229200 -13.993200 0.000000
3.276000 -13.993200 0.000000
3.322800 -13.993200 0.000000
3.369600 -13.993200 0.000000
3.416400 -13.993200 0.000000
3.463200 -13.993200 0.000000
3.510000 -13.993200 0.000000
3.556800 -13.993200 0.000000
3.603600 -13.993200 0.000000
3.650400 -13.993200 0.000000
3.697200 -13.993200 0.000000
3.744000 -13.993200 0.000000
3.790800 -13.993200 0.000000
3.837600 -13.993200 0.000000
3.884400 -13.993200 0.000000
3.931200 -13.993200 0.000000
3.978000 -13.993200 0.000000
4.024800 -13.993200 0.000000
4.071600 -13.993200 0.000000
4.118400 -13.993200 0.000000
4.165200 -13.993200 0.000000
4.212000 -13.993200 0.000000
4.258800 -13.993200 0.000000
4.305600 -13.993200 0.000000
4.352400 -13.993200 0.000000
4.399200 -13.993200 0.000000
4.446000 -13.993200 0.000000
4.492800 -13.993200 0.000000
4.539600 -13.993200 0.000000
4.586400 -13.993200 0.000000
4.633200 -13.993200 0.000000
4.680000 -13.993200 0.000000
4.726800 -13.993200 0.000000
4.773600 -13.993200 0.000000
4.820400 -13.993200 0.000000
4.867200 -13.993200 0.000000
4.914000 -13.993200 0.000000
4.960800 -13.993200 0.000000
5.007600 -13.993200 0.000000
5.054400 -13.993200 0.000000
5.101200 -13.993200 0.000000
5.148000 -13.993200 0.000000
5.194800 -13.993200 0.000000
5.241600 -13.993200 0.000000
5.288400 -13.993200 0.000000
5.335200 -13.993200 0.000000
5.382000 -13.993200 0.000000
5.428800 -13.993200 0.000000
5.475600 -13.993200 0.000000
5.522400 -13.993200 0.000000
5.569200 -13.993200 0.000000
5.616000 -13.993200 0.000000
5.662800 -13.993200 0.000000
5.709600 -13.993200 0.000000
5.756400 -13.993200 0.000000
5.803200 -13.993200 0.000000
5.850000 -13.993200 0.000000
5.896800 -13.993200 0.000000
5.943600 -13.993200 0.000000
5.990400 -13.993200 0.000000
6.037200 -13.993200 0.000000
6.084000 -13.993200 0.000000
6.130800 -13.993200 0.000000
6.177600 -13.993200 0.000000
6.224400 -13.993200 0.000000
6.271200 -13.993200 0.000000
6.318000 -13.993200 0.000000
6.364800 -13.993200 0.000000
6.411600 -13.993200 0.000000
6.458400 -13.993200 0.000000
6.505200 -13.993200 0.000000
6.552000 -13.993200 0.000000
6.598800 -13.993200 0.000000
6.645600 -13.993200 0.000000
6.692400 -13.993200 0.000000
6.739200 -13.993200 0.000000
6.786000 -13.993200 0.000000
6.832800 -13.993200 0.000000
6.879600 -13.993200 0.000000
6.926400 -13.993200 0.000000
6.973200 -13.993200 0.000000
7.020000 -13.993200 0.000000
7.066800 -13.993200 0.000000
7.113600 -13.993200 0.000000
7.160400 -13.993200 0.000000
7.207200 -13.993200 0.000000
7.254000 -13.993200 0.000000
7.300800 -13.993200 0.000000
7.347600 -13.993200 0.000000
7.394400 -13.993200 0.000000
7.441200 -13.993200 0.000000
7.488000 -13.993200 0.000000
7.534800 -13.993200 0.000000
7.581600 -13.993200 0.000000
7.628400 -13.993200 0.000000
7.675200 -13.993200 0.000000
13.431600 -13.993200 0.000000
13.478400 -13.993200 0.000000
13.525200 -13.993200 0.000000
13.572000 -13.993200 0.000000
13.618800 -13.993200 0.000000
13.665600 -13.993200 0.000000
13.712400 -13.993200 0.000000
13.759200 -13.993200 0.000000
13.806000 -13.993200 0.000000
13.852800 -13.993200 0.000000
13.899600 -13.993200 0.000000
13.946400 -13.993200 0.000000
13.993200 -13.993200 0.000000
14.040000 -13.993200 0.000000
14.086800 -13.993200 0.000000
14.133600 -13.993200 0.000000
14.180400 -13.993200 0.000000
14.227200 -13.993200 0.000000
14.274000 -13.993200 0.000000
14.320800 -13.993200 0.000000
14.367600 -13.993200 0.000000
14.414400 -13.993200 0.000000
14.461200 -13.993200 0.000000
14.508000 -13.993200 0.000000
14.554800 -13.993200 0.000000
14.601600 -13.993200 0.000000
14.648400 -13.993200 0.000000
14.695200 -13.993200 0.000000
14.742000 -13.993200 0.000000
14.788800 -13.993200 0.000000
14.835600 -13.993200 0.000000
14.882400 -13.993200 0.000000
14.929200 -13.993200 0.000000
14.976000 -13.993200 0.000000
15.022800 -13.993200 0.000000
15.069600 -13.993200 0.000000
15.116400 -13.993200 0.000000
15.163200 -13.993200 0.000000
15.210000 -13.993200 0.000000
15.256800 -13.993200 0.000000
15.303600 -13.993200 0.000000
15.350400 -13.993200 0.000000
15.397200 -13.993200 0.000000
15.444000 -13.993200 0.000000
15.958800 -13.993200 0.000000
16.005600 -13.993200 0.000000
16.052400 -13.993200 0.000000
16.099200 -13.993200 0.000000
16.146000 -13.993200 0.000000
16.192800 -13.993200 0.000000
16.239600 -13.993200 0.000000
16.286400 -13.993200 0.000000
16.333200 -13.993200 0.000000
16.380000 -13.993200 0.000000
16.426800 -13.993200 0.000000
16.473600 -13.993200 0.000000
16.520400 -13.993200 0.000000
16.567200 -13.993200 0.000000
16.614000 -13.993200 0.000000
16.660800 -13.993200 0.000000
18.018000 -13.993200 0.000000
18.064800 -13.993200 0.000000
18.111600 -13.993200 0.000000
18.158400 -13.993200 0.000000
18.205200 -13.993200 0.000000
18.252000 -13.993200 0.000000
18.298800 -13.993200 0.000000
18.345600 -13.993200 0.000000
18.392400 -13.993200 0.000000
18.439200 -13.993200 0.000000
18.486000 -13.993200 0.000000
18.532800 -13.993200 0.000000
18.579600 -13.993200 0.000000
18.626400 -13.993200 0.000000
18.673200 -13.993200 0.000000
-18.720000 -13.946400 0.000000
-18.673200 -13.946400 0.000000
-18.626400 -13.946400 0.000000
-18.579600 -13.946400 0.000000
-18.532800 -13.946400 0.000000
-18.486000 -13.946400 0.000000
-18.439200 -13.946400 0.000000
-18.392400 -13.946400 0.000000
-18.345600 -13.946400 0.000000
-18.298800 -13.946400 0.000000
-18.252000 -13.946400 0.000000
-18.205200 -13.946400 0.000000
-18.158400 -13.946400 0.000000
-18.111600 -13.946400 0.000000
-18.064800 -13.946400 0.000000
-18.018000 -13.946400 0.000000
-17.971200 -13.946400 0.000000
-17.924400 -13.946400 0.000000
-17.877600 -13.946400 0.000000
-17.830800 -13.946400 0.000000
-17.784000 -13.946400 0.000000
-17.737200 -13.946400 0.000000
-17.690400 -13.946400 0.000000
-17.643600 -13.946400 0.000000
-17.596800 -13.946400 0.000000
-17.550000 -13.946400 0.000000
-17.503200 -13.946400 0.000000
-17.456400 -13.946400 0.000000
-17.409600 -13.946400 0.000000
-17.362800 -13.946400 0.000000
-17.316000 -13.946400 0.000000
-17.269200 -13.946400 0.000000
-17.222400 -13.946400 0.000000
-17.175600 -13.946400 0.000000
-17.128800 -13.946400 0.000000
-17.082000 -13.946400 0.000000
-17.035200 -13.946400 0.000000
-16.988400 -13.946400 0.000000
-16.941600 -13.946400 0.000000
-16.894800 -13.946400 0.000000
-16.848000 -13.946400 0.000000
-16.426800 -13.946400 0.000000
-16.333200 -13.946400 0.000000
-15.537600 -13.946400 0.000000
-15.490800 -13.946400 0.000000
-15.444000 -13.946400 0.000000
-15.397200 -13.946400 0.000000
-15.350400 -13.946400 0.000000
-15.303600 -13.946400 0.000000
-15.256800 -13.946400 0.000000
-15.210000 -13.946400 0.000000
-15.163200 -13.946400 0.000000
-15.116400 -13.946400 0.000000
-15.069600 -13.946400 0.000000
-15.022800 -13.946400 0.000000
-14.976000 -13.946400 0.000000
-14.508000 -13.946400 0.000000
-14.461200 -13.946400 0.000000
-14.414400 -13.946400 0.000000
-14.367600 -13.946400 0.000000
-14.320800 -13.946400 0.000000
-14.274000 -13.946400 0.000000
-14.227200 -13.946400 0.000000
-14.180400 -13.946400 0.000000
-14.133600 -13.946400 0.000000
-14.086800 -13.946400 0.000000
-14.040000 -13.946400 0.000000
-13.993200 -13.946400 0.000000
-13.946400 -13.946400 0.000000
-13.899600 -13.946400 0.000000
-13.852800 -13.946400 0.000000
-13.806000 -13.946400 0.000000
-13.759200 -13.946400 0.000000
-13.712400 -13.946400 0.000000
-13.665600 -13.946400 0.000000
-13.618800 -13.946400 0.000000
-13.572000 -13.946400 0.000000
-13.525200 -13.946400 0.000000
-13.478400 -13.946400 0.000000
-13.431600 -13.946400 0.000000
-13.384800 -13.946400 0.000000
-13.338000 -13.946400 0.000000
-13.291200 -13.946400 0.000000
-13.244400 -13.946400 0.000000
-13.197600 -13.946400 0.000000
-13.150800 -13.946400 0.000000
-13.104000 -13.946400 0.000000
-13.057200 -13.946400 0.000000
-13.010400 -13.946400 0.000000
-12.963600 -13.946400 0.000000
-12.916800 -13.946400 0.000000
-12.870000 -13.946400 0.000000
-12.823200 -13.946400 0.000000
-12.776400 -13.946400 0.000000
-12.729600 -13.946400 0.000000
-12.682800 -13.946400 0.000000
-12.636000 -13.946400 0.000000
-12.589200 -13.946400 0.000000
-12.542400 -13.946400 0.000000
-12.495600 -13.946400 0.000000
-12.448800 -13.946400 0.000000
-8.892000 -13.946400 0.000000
-8.845200 -13.946400 0.000000
-8.798400 -13.946400 0.000000
-8.751600 -13.946400 0.000000
-8.704800 -13.946400 0.000000
-8.658000 -13.946400 0.000000
-8.611200 -13.946400 0.000000
-8.564400 -13.946400 0.000000
-8.517600 -13.946400 0.000000
-8.470800 -13.946400 0.000000
-8.424000 -13.946400 0.000000
-8.377200 -13.946400 0.000000
-8.330400 -13.946400 0.000000
-8.283600 -13.946400 0.000000
-8.236800 -13.946400 0.000000
-8.190000 -13.946400 0.000000
-8.143200 -13.946400 0.000000
-8.096400 -13.946400 0.000000
-8.049600 -13.946400 0.000000
-8.002800 -13.946400 0.000000
-7.956000 -13.946400 0.000000
-7.909200 -13.946400 0.000000
-7.862400 -13.946400 0.000000
-7.815600 -13.946400 0.000000
-7.768800 -13.946400 0.000000
-7.722000 -13.946400 0.000000
-7.675200 -13.946400 0.000000
-7.628400 -13.946400 0.000000
-7.581600 -13.946400 0.000000
-7.534800 -13.946400 0.000000
-7.488000 -13.946400 0.000000
-7.441200 -13.946400 0.000000
-7.394400 -13.946400 0.000000
-7.347600 -13.946400 0.000000
-7.300800 -13.946400 0.000000
-7.254000 -13.946400 0.000000
-7.207200 -13.946400 0.000000
-7.160400 -13.946400 0.000000
-7.113600 -13.946400 0.000000
-7.066800 -13.946400 0.000000
-7.020000 -13.946400 0.000000
-6.973200 -13.946400 0.000000
-6.926400 -13.946400 0.000000
-6.879600 -13.946400 0.000000
-6.832800 -13.946400 0.000000
-6.786000 -13.946400 0.000000
-6.739200 -13.946400 0.000000
-6.692400 -13.946400 0.000000
-6.645600 -13.946400 0.000000
-6.598800 -13.946400 0.000000
-6.552000 -13.946400 0.000000
-6.505200 -13.946400 0.000000
-6.458400 -13.946400 0.000000
-6.411600 -13.946400 0.000000
-6.364800 -13.946400 0.000000
-6.318000 -13.946400 0.000000
-6.271200 -13.946400 0.000000
-6.224400 -13.946400 0.000000
-6.177600 -13.946400 0.000000
-6.130800 -13.946400 0.000000
-6.084000 -13.946400 0.000000
-6.037200 -13.946400 0.000000
-5.990400 -13.946400 0.000000
-5.943600 -13.946400 0.000000
-5.896800 -13.946400 0.000000
-5.850000 -13.946400 0.000000
-5.803200 -13.946400 0.000000
-5.756400 -13.946400 0.000000
-5.709600 -13.946400 0.000000
-5.662800 -13.946400 0.000000
-5.616000 -13.946400 0.000000
-5.569200 -13.946400 0.000000
-5.522400 -13.946400 0.000000
-5.475600 -13.946400 0.000000
-5.428800 -13.946400 0.000000
-5.382000 -13.946400 0.000000
-5.335200 -13.946400 0.000000
-5.288400 -13.946400 0.000000
-5.241600 -13.946400 0.000000
-5.194800 -13.946400 0.000000
-5.148000 -13.946400 0.000000
-5.101200 -13.946400 0.000000
-5.054400 -13.946400 0.000000
-5.007600 -13.946400 0.000000
-4.960800 -13.946400 0.000000
-4.914000 -13.946400 0.000000
-4.867200 -13.946400 0.000000
-4.820400 -13.946400 0.000000
-4.773600 -13.946400 0.000000
-4.726800 -13.946400 0.000000
-4.680000 -13.946400 0.000000
-4.633200 -13.946400 0.000000
-4.586400 -13.946400 0.000000
-4.539600 -13.946400 0.000000
-4.492800 -13.946400 0.000000
-4.446000 -13.946400 0.000000
-4.399200 -13.946400 0.000000
-4.352400 -13.946400 0.000000
-4.305600 -13.946400 0.000000
-4.258800 -13.946400 0.000000
-4.212000 -13.946400 0.000000
-4.165200 -13.946400 0.000000
-4.118400 -13.946400 0.000000
-4.071600 -13.946400 0.000000
-4.024800 -13.946400 0.000000
-3.978000 -13.946400 0.000000
-3.931200 -13.946400 0.000000
-3.884400 -13.946400 0.000000
-3.837600 -13.946400 0.000000
-3.790800 -13.946400 0.000000
-3.744000 -13.946400 0.000000
-3.697200 -13.946400 0.000000
-3.650400 -13.946400 0.000000
-3.603600 -13.946400 0.000000
-3.556800 -13.946400 0.000000
-3.510000 -13.946400 0.000000
-3.463200 -13.946400 0.000000
-3.416400 -13.946400 0.000000
-3.369600 -13.946400 0.000000
-3.322800 -13.946400 0.000000
-3.276000 -13.946400 0.000000
-3.229200 -13.946400 0.000000
-3.182400 -13.946400 0.000000
-3.135600 -13.946400 0.000000
-3.088800 -13.946400 0.000000
-3.042000 -13.946400 0.000000
-2.995200 -13.946400 0.000000
-2.948400 -13.946400 0.000000
-2.901600 -13.946400 0.000000
-2.854800 -13.946400 0.000000
-2.808000 -13.946400 0.000000
-2.761200 -13.946400 0.000000
-2.714400 -13.946400 0.000000
-2.667600 -13.946400 0.000000
-2.620800 -13.946400 0.000000
-2.574000 -13.946400 0.000000
-2.527200 -13.946400 0.000000
-2.480400 -13.946400 0.000000
-2.433600 -13.946400 0.000000
-2.386800 -13.946400 0.000000
-2.340000 -13.946400 0.000000
-2.293200 -13.946400 0.000000
-2.246400 -13.946400 0.000000
-2.199600 -13.946400 0.000000
-2.152800 -13.946400 0.000000
-2.106000 -13.946400 0.000000
-2.059200 -13.946400 0.000000
-2.012400 -13.946400 0.000000
-1.965600 -13.946400 0.000000
-1.918800 -13.946400 0.000000
-1.872000 -13.946400 0.000000
-1.825200 -13.946400 0.000000
-1.778400 -13.946400 0.000000
-1.731600 -13.946400 0.000000
-1.684800 -13.946400 0.000000
-1.638000 -13.946400 0.000000
-1.591200 -13.946400 0.000000
-1.544400 -13.946400 0.000000
-1.497600 -13.946400 0.000000
-1.450800 -13.946400 0.000000
-1.404000 -13.946400 0.000000
-1.357200 -13.946400 0.000000
-1.310400 -13.946400 0.000000
-1.263600 -13.946400 0.000000
-1.216800 -13.946400 0.000000
-1.170000 -13.946400 0.000000
-1.123200 -13.946400 0.000000
-1.076400 -13.946400 0.000000
-1.029600 -13.946400 0.000000
-0.982800 -13.946400 0.000000
-0.936000 -13.946400 0.000000
-0.889200 -13.946400 0.000000
-0.842400 -13.946400 0.000000
-0.795600 -13.946400 0.000000
-0.748800 -13.946400 0.000000
-0.702000 -13.946400 0.000000
-0.655200 -13.946400 0.000000
-0.608400 -13.946400 0.000000
-0.561600 -13.946400 0.000000
-0.514800 -13.946400 0.000000
-0.468000 -13.946400 0.000000
-0.421200 -13.946400 0.000000
-0.374400 -13.946400 0.000000
-0.327600 -13.946400 0.000000
-0.280800 -13.946400 0.000000
-0.234000 -13.946400 0.000000
-0.187200 -13.946400 0.000000
-0.140400 -13.946400 0.000000
-0.093600 -13.946400 0.000000
-0.046800 -13.946400 0.000000
0.000000 -13.946400 0.000000
0.046800 -13.946400 0.000000
0.093600 -13.946400 0.000000
0.140400 -13.946400 0.000000
0.187200 -13.946400 0.000000
0.234000 -13.946400 0.000000
0.280800 -13.946400 0.000000
0.327600 -13.946400 0.000000
0.374400 -13.946400 0.000000
0.421200 -13.946400 0.000000
0.468000 -13.946400 0.000000
0.514800 -13.946400 0.000000
0.561600 -13.946400 0.000000
0.608400 -13.946400 0.000000
0.655200 -13.946400 0.000000
0.702000 -13.946400 0.000000
0.748800 -13.946400 0.000000
0.795600 -13.946400 0.000000
0.842400 -13.946400 0.000000
0.889200 -13.946400 0.000000
0.936000 -13.946400 0.000000
0.982800 -13.946400 0.000000
1.029600 -13.946400 0.000000
1.076400 -13.946400 0.000000
1.123200 -13.946400 0.000000
1.170000 -13.946400 0.000000
1.216800 -13.946400 0.000000
1.263600 -13.946400 0.000000
1.310400 -13.946400 0.000000
1.357200 -13.946400 0.000000
1.404000 -13.946400 0.000000
1.450800 -13.946400 0.000000
1.497600 -13.946400 0.000000
1.544400 -13.946400 0.000000
1.591200 -13.946400 0.000000
1.638000 -13.946400 0.000000
1.684800 -13.946400 0.000000
1.731600 -13.946400 0.000000
1.778400 -13.946400 0.000000
1.825200 -13.946400 0.000000
1.872000 -13.946400 0.000000
1.918800 -13.946400 0.000000
1.965600 -13.946400 0.000000
2.012400 -13.946400 0.000000
2.059200 -13.946400 0.000000
2.106000 -13.946400 0.000000
2.152800 -13.946400 0.000000
2.199600 -13.946400 0.000000
2.246400 -13.946400 0.000000
2.293200 -13.946400 0.000000
2.340000 -13.946400 0.000000
2.386800 -13.946400 0.000000
2.433600 -13.946400 0.000000
2.480400 -13.946400 0.000000
2.527200 -13.946400 0.000000
2.574000 -13.946400 0.000000
2.620800 -13.946400 0.000000
2.667600 -13.946400 0.000000
2.714400 -13.946400 0.000000
2.761200 -13.946400 0.000000
2.808000 -13.946400 0.000000
2.854800 -13.946400 0.000000
2.901600 -13.946400 0.000000
2.948400 -13.946400 0.000000
2.995200 -13.946400 0.000000
3.042000 -13.946400 0.000000
3.088800 -13.946400 0.000000
3.135600 -13.946400 0.000000
3.182400 -13.946400 0.000000
3.229200 -13.946400 0.000000
3.276000 -13.946400 0.000000
3.322800 -13.946400 0.000000
3.369600 -13.946400 0.000000
3.416400 -13.946400 0.000000
3.463200 -13.946400 0.000000
3.510000 -13.946400 0.000000
3.556800 -13.946400 0.000000
3.603600 -13.946400 0.000000
3.650400 -13.946400 0.000000
3.697200 -13.946400 0.000000
3.744000 -13.946400 0.000000
3.790800 -13.946400 0.000000
3.837600 -13.946400 0.000000
3.884400 -13.946400 0.000000
3.931200 -13.946400 0.000000
3.978000 -13.946400 0.000000
4.024800 -13.946400 0.000000
4.071600 -13.946400 0.000000
4.118400 -13.946400 0.000000
4.165200 -13.946400 0.000000
4.212000 -13.946400 0.000000
4.258800 -13.946400 0.000000
4.305600 -13.946400 0.000000
4.352400 -13.946400 0.000000
4.399200 -13.946400 0.000000
4.446000 -13.946400 0.000000
4.492800 -13.946400 0.000000
4.539600 -13.946400 0.000000
4.586400 -13.946400 0.000000
4.633200 -13.946400 0.000000
4.680000 -13.946400 0.000000
4.726800 -13.946400 0.000000
4.773600 -13.946400 0.000000
4.820400 -13.946400 0.000000
4.867200 -13.946400 0.000000
4.914000 -13.946400 0.000000
4.960800 -13.946400 0.000000
5.007600 -13.946400 0.000000
5.054400 -13.946400 0.000000
5.101200 -13.946400 0.000000
5.148000 -13.946400 0.000000
5.194800 -13.946400 0.000000
5.241600 -13.946400 0.000000
5.288400 -13.946400 0.000000
5.335200 -13.946400 0.000000
5.382000 -13.946400 0.000000
5.428800 -13.946400 0.000000
5.475600 -13.946400 0.000000
5.522400 -13.946400 0.000000
5.569200 -13.946400 0.000000
5.616000 -13.946400 0.000000
5.662800 -13.946400 0.000000
5.709600 -13.946400 0.000000
5.756400 -13.946400 0.000000
5.803200 -13.946400 0.000000
5.850000 -13.946400 0.000000
5.896800 -13.946400 0.000000
5.943600 -13.946400 0.000000
5.990400 -13.946400 0.000000
6.037200 -13.946400 0.000000
6.084000 -13.946400 0.000000
6.130800 -13.946400 0.000000
6.177600 -13.946400 0.000000
6.224400 -13.946400 0.000000
6.271200 -13.946400 0.000000
6.318000 -13.946400 0.000000
6.364800 -13.946400 0.000000
6.411600 -13.946400 0.000000
6.458400 -13.946400 0.000000
6.505200 -13.946400 0.000000
6.552000 -13.946400 0.000000
6.598800 -13.946400 0.000000
6.645600 -13.946400 0.000000
6.692400 -13.946400 0.000000
6.739200 -13.946400 0.000000
6.786000 -13.946400 0.000000
6.832800 -13.946400 0.000000
6.879600 -13.946400 0.000000
6.926400 -13.946400 0.000000
6.973200 -13.946400 0.000000
7.020000 -13.946400 0.000000
7.066800 -13.946400 0.000000
7.113600 -13.946400 0.000000
7.160400 -13.946400 0.000000
7.207200 -13.946400 0.000000
7.254000 -13.946400 0.000000
7.300800 -13.946400 0.000000
7.347600 -13.946400 0.000000
7.394400 -13.946400 0.000000
7.441200 -13.946400 0.000000
7.488000 -13.946400 0.000000
7.534800 -13.946400 0.000000
7.581600 -13.946400 0.000000
7.628400 -13.946400 0.000000
7.675200 -13.946400 0.000000
13.431600 -13.946400 0.000000
13.478400 -13.946400 0.000000
13.525200 -13.946400 0.000000
13.572000 -13.946400 0.000000
13.618800 -13.946400 0.000000
13.665600 -13.946400 0.000000
13.712400 -13.946400 0.000000
13.759200 -13.946400 0.000000
13.806000 -13.946400 0.000000
13.852800 -13.946400 0.000000
13.899600 -13.946400 0.000000
13.946400 -13.946400 0.000000
13.993200 -13.946400 0.000000
14.040000 -13.946400 0.000000
14.086800 -13.946400 0.000000
14.133600 -13.946400 0.000000
14.180400 -13.946400 0.000000
14.227200 -13.946400 0.000000
14.274000 -13.946400 0.000000
14.320800 -13.946400 0.000000
14.367600 -13.946400 0.000000
14.414400 -13.946400 0.000000
14.461200 -13.946400 0.000000
14.508000 -13.946400 0.000000
14.554800 -13.946400 0.000000
14.601600 -13.946400 0.000000
14.648400 -13.946400 0.000000
14.695200 -13.946400 0.000000
14.742000 -13.946400 0.000000
14.788800 -13.946400 0.000000
14.835600 -13.946400 0.000000
14.882400 -13.946400 0.000000
14.929200 -13.946400 0.000000
14.976000 -13.946400 0.000000
15.022800 -13.946400 0.000000
15.069600 -13.946400 0.000000
15.116400 -13.946400 0.000000
15.163200 -13.946400 0.000000
15.210000 -13.946400 0.000000
15.256800 -13.946400 0.000000
15.303600 -13.946400 0.000000
15.350400 -13.946400 0.000000
15.397200 -13.946400 0.000000
15.444000 -13.946400 0.000000
15.490800 -13.946400 0.000000
16.005600 -13.946400 0.000000
16.052400 -13.946400 0.000000
16.099200 -13.946400 0.000000
16.146000 -13.946400 0.000000
16.192800 -13.946400 0.000000
16.239600 -13.946400 0.000000
16.286400 -13.946400 0.000000
16.333200 -13.946400 0.000000
16.380000 -13.946400 0.000000
16.426800 -13.946400 0.000000
16.473600 -13.946400 0.000000
16.520400 -13.946400 0.000000
16.567200 -13.946400 0.000000
16.614000 -13.946400 0.000000
16.660800 -13.946400 0.000000
16.707600 -13.946400 0.000000
17.503200 -13.946400 0.000000
17.550000 -13.946400 0.000000
18.018000 -13.946400 0.000000
18.064800 -13.946400 0.000000
18.111600 -13.946400 0.000000
18.158400 -13.946400 0.000000
18.205200 -13.946400 0.000000
18.252000 -13.946400 0.000000
18.298800 -13.946400 0.000000
18.345600 -13.946400 0.000000
18.392400 -13.946400 0.000000
18.439200 -13.946400 0.000000
18.486000 -13.946400 0.000000
18.532800 -13.946400 0.000000
18.579600 -13.946400 0.000000
18.626400 -13.946400 0.000000
18.673200 -13.946400 0.000000
-18.720000 -13.899600 0.000000
-18.673200 -13.899600 0.000000
-18.626400 -13.899600 0.000000
-18.579600 -13.899600 -7.771608
-18.532800 -13.899600 -7.784503
-18.486000 -13.899600 -7.785696
-18.439200 -13.899600 -7.785696
-18.392400 -13.899600 -7.790336
-18.345600 -13.899600 -7.781568
-18.298800 -13.899600 -7.781568
-18.252000 -13.899600 -7.781568
-18.205200 -13.899600 -7.781568
-18.158400 -13.899600 -7.781568
-18.111600 -13.899600 -7.786325
-18.064800 -13.899600 -7.786325
-18.018000 -13.899600 -7.787177
-17.971200 -13.899600 -7.788776
-17.924400 -13.899600 -7.788776
-17.877600 -13.899600 -7.787177
-17.830800 -13.899600 -7.796641
-17.784000 -13.899600 -7.796641
-17.737200 -13.899600 -7.802707
-17.690400 -13.899600 -7.802707
-17.643600 -13.899600 -7.796824
-17.596800 -13.899600 -7.786842
-17.550000 -13.899600 -7.802707
-17.503200 -13.899600 -7.816286
-17.456400 -13.899600 -7.797404
-17.409600 -13.899600 -7.797404
-17.362800 -13.899600 -7.781756
-17.316000 -13.899600 -7.805581
-17.269200 -13.899600 -7.803032
-17.222400 -13.899600 -7.797404
-17.175600 -13.899600 -7.794614
-17.128800 -13.899600 -7.794614
-17.082000 -13.899600 -7.788502
-17.035200 -13.899600 -7.780965
-16.988400 -13.899600 -7.740865
-16.941600 -13.899600 -7.707134
-16.894800 -13.899600 -7.686586
-16.286400 -13.899600 -5.782813
-15.584400 -13.899600 4.907016
-15.537600 -13.899600 4.884831
-15.490800 -13.899600 4.907422
-15.444000 -13.899600 4.907422
-15.397200 -13.899600 4.910903
-15.350400 -13.899600 4.975745
-15.303600 -13.899600 4.981980
-15.256800 -13.899600 5.010896
-15.210000 -13.899600 5.042688
-15.163200 -13.899600 5.074093
-15.116400 -13.899600 5.102389
-15.069600 -13.899600 5.132290
-15.022800 -13.899600 5.165487
-14.554800 -13.899600 6.541917
-14.508000 -13.899600 6.588253
-14.461200 -13.899600 6.613060
-14.414400 -13.899600 6.629948
-14.367600 -13.899600 6.639745
-14.320800 -13.899600 6.649487
-14.274000 -13.899600 6.656279
-14.227200 -13.899600 6.660247
-14.180400 -13.899600 6.657833
-14.133600 -13.899600 6.657833
-14.086800 -13.899600 6.662725
-14.040000 -13.899600 6.671364
-13.993200 -13.899600 6.671364
-13.946400 -13.899600 6.671364
-13.899600 -13.899600 6.661646
-13.852800 -13.899600 6.662803
-13.806000 -13.899600 6.664827
-13.759200 -13.899600 6.662803
-13.712400 -13.899600 6.662803
-13.665600 -13.899600 6.662803
-13.618800 -13.899600 6.663022
-13.572000 -13.899600 6.663765
-13.525200 -13.899600 6.663022
-13.478400 -13.899600 6.658677
-13.431600 -13.899600 6.654817
-13.384800 -13.899600 6.648795
-13.338000 -13.899600 6.651827
-13.291200 -13.899600 6.652979
-13.244400 -13.899600 6.652979
-13.197600 -13.899600 6.657996
-13.150800 -13.899600 6.657996
-13.104000 -13.899600 6.658247
-13.057200 -13.899600 6.661508
-13.010400 -13.899600 6.664659
-12.963600 -13.899600 6.664659
-12.916800 -13.899600 6.665158
-12.870000 -13.899600 6.673080
-12.823200 -13.899600 6.674910
-12.776400 -13.899600 6.675307
-12.729600 -13.899600 6.681563
-12.682800 -13.899600 6.686114
-12.636000 -13.899600 6.698234
-12.589200 -13.899600 6.710295
-12.542400 -13.899600 6.711345
-12.495600 -13.899600 6.718512
-8.845200 -13.899600 10.529062
-8.798400 -13.899600 7.678480
-8.751600 -13.899600 7.573862
-8.704800 -13.899600 7.556805
-8.658000 -13.899600 7.553362
-8.611200 -13.899600 7.514200
-8.564400 -13.899600 7.489608
-8.517600 -13.899600 7.476296
-8.470800 -13.899600 7.472324
-8.424000 -13.899600 7.419744
-8.377200 -13.899600 7.375669
-8.330400 -13.899600 7.331637
-8.283600 -13.899600 7.303572
-8.236800 -13.899600 7.290040
-8.190000 -13.899600 7.229664
-8.143200 -13.899600 7.131638
-8.096400 -13.899600 7.114456
-8.049600 -13.899600 7.093123
-8.002800 -13.899600 7.033550
-7.956000 -13.899600 7.002381
-7.909200 -13.899600 6.998215
-7.862400 -13.899600 6.996185
-7.815600 -13.899600 6.964448
-7.768800 -13.899600 6.905254
-7.722000 -13.899600 6.855470
-7.675200 -13.899600 6.837899
-7.628400 -13.899600 6.833478
-7.581600 -13.899600 6.779469
-7.534800 -13.899600 6.753410
-7.488000 -13.899600 6.742310
-7.441200 -13.899600 6.742310
-7.394400 -13.899600 6.706240
-7.347600 -13.899600 6.657252
-7.300800 -13.899600 6.637333
-7.254000 -13.899600 6.626686
-7.207200 -13.899600 6.606794
-7.160400 -13.899600 6.568900
-7.113600 -13.899600 6.537148
-7.066800 -13.899600 6.523962
-7.020000 -13.899600 6.528006
-6.973200 -13.899600 6.528006
-6.926400 -13.899600 6.497425
-6.879600 -13.899600 6.489774
-6.832800 -13.899600 6.466583
-6.786000 -13.899600 6.435797
-6.739200 -13.899600 6.398896
-6.692400 -13.899600 6.333854
-6.645600 -13.899600 6.288134
-6.598800 -13.899600 6.236204
-6.552000 -13.899600 6.226504
-6.505200 -13.899600 6.214752
-6.458400 -13.899600 6.190261
-6.411600 -13.899600 6.224028
-6.364800 -13.899600 6.225202
-6.318000 -13.899600 6.220344
-6.271200 -13.899600 6.185312
-6.224400 -13.899600 6.165291
-6.177600 -13.899600 6.150366
-6.130800 -13.899600 6.141010
-6.084000 -13.899600 6.115582
-6.037200 -13.899600 6.106934
-5.990400 -13.899600 6.097036
-5.943600 -13.899600 6.037396
-5.896800 -13.899600 6.016899
-5.850000 -13.899600 5.987897
-5.803200 -13.899600 5.987897
-5.756400 -13.899600 5.971860
-5.709600 -13.899600 5.941837
-5.662800 -13.899600 5.931377
-5.616000 -13.899600 5.898153
-5.569200 -13.899600 5.892067
-5.522400 -13.899600 5.880946
-5.475600 -13.899600 5.857467
-5.428800 -13.899600 5.845275
-5.382000 -13.899600 5.827585
-5.335200 -13.899600 5.812868
-5.288400 -13.899600 5.795264
-5.241600 -13.899600 5.773237
-5.194800 -13.899600 5.766021
-5.148000 -13.899600 5.767108
-5.101200 -13.899600 5.773237
-5.054400 -13.899600 5.784261
-5.007600 -13.899600 5.788562
-4.960800 -13.899600 5.785088
-4.914000 -13.899600 5.779324
-4.867200 -13.899600 5.724103
-4.820400 -13.899600 5.712910
-4.773600 -13.899600 5.669585
-4.726800 -13.899600 5.626386
-4.680000 -13.899600 5.612831
-4.633200 -13.899600 5.620302
-4.586400 -13.899600 5.625855
-4.539600 -13.899600 5.614420
-4.492800 -13.899600 5.612831
-4.446000 -13.899600 5.608526
-4.399200 -13.899600 5.612831
-4.352400 -13.899600 5.594424
-4.305600 -13.899600 5.580403
-4.258800 -13.899600 5.576120
-4.212000 -13.899600 5.580403
-4.165200 -13.899600 5.576557
-4.118400 -13.899600 5.576120
-4.071600 -13.899600 5.576120
-4.024800 -13.899600 5.562477
-3.978000 -13.899600 5.536004
-3.931200 -13.899600 5.521576
-3.884400 -13.899600 5.512482
-3.837600 -13.899600 5.500139
-3.790800 -13.899600 5.499636
-3.744000 -13.899600 5.498080
-3.697200 -13.899600 5.493917
-3.650400 -13.899600 5.499636
-3.603600 -13.899600 5.491361
-3.556800 -13.899600 5.491361
-3.510000 -13.899600 5.484858
-3.463200 -13.899600 5.470426
-3.416400 -13.899600 5.438627
-3.369600 -13.899600 5.410670
-3.322800 -13.899600 5.404338
-3.276000 -13.899600 5.390468
-3.229200 -13.899600 5.377516
-3.182400 -13.899600 5.376427
-3.135600 -13.899600 5.352762
-3.088800 -13.899600 5.352086
-3.042000 -13.899600 5.311941
-2.995200 -13.899600 5.311941
-2.948400 -13.899600 5.299756
-2.901600 -13.899600 5.301480
-2.854800 -13.899600 5.315798
-2.808000 -13.899600 5.322870
-2.761200 -13.899600 5.326295
-2.714400 -13.899600 5.338460
-2.667600 -13.899600 5.338460
-2.620800 -13.899600 5.340034
-2.574000 -13.899600 5.365660
-2.527200 -13.899600 5.405166
-2.480400 -13.899600 5.405166
-2.433600 -13.899600 5.383515
-2.386800 -13.899600 5.372780
-2.340000 -13.899600 5.382067
-2.293200 -13.899600 5.382067
-2.246400 -13.899600 5.348666
-2.199600 -13.899600 5.323199
-2.152800 -13.899600 5.290513
-2.106000 -13.899600 5.273761
-2.059200 -13.899600 5.267959
-2.012400 -13.899600 5.246981
-1.965600 -13.899600 5.236279
-1.918800 -13.899600 5.256256
-1.872000 -13.899600 5.236202
-1.825200 -13.899600 5.230164
-1.778400 -13.899600 5.197876
-1.731600 -13.899600 5.209860
-1.684800 -13.899600 5.219674
-1.638000 -13.899600 5.230164
-1.591200 -13.899600 5.219674
-1.544400 -13.899600 5.203110
-1.497600 -13.899600 5.230422
-1.450800 -13.899600 5.243305
-1.404000 -13.899600 5.252496
-1.357200 -13.899600 5.243305
-1.310400 -13.899600 5.252496
-1.263600 -13.899600 5.229085
-1.216800 -13.899600 5.237873
-1.170000 -13.899600 5.231606
-1.123200 -13.899600 5.213536
-1.076400 -13.899600 5.229085
-1.029600 -13.899600 5.220264
-0.982800 -13.899600 5.213536
-0.936000 -13.899600 5.232430
-0.889200 -13.899600 5.222010
-0.842400 -13.899600 5.218342
-0.795600 -13.899600 5.218342
-0.748800 -13.899600 5.209593
-0.702000 -13.899600 5.212685
-0.655200 -13.899600 5.215165
-0.608400 -13.899600 5.215165
-0.561600 -13.899600 5.212361
-0.514800 -13.899600 5.209593
-0.468000 -13.899600 5.209593
-0.421200 -13.899600 5.210591
-0.374400 -13.899600 5.200146
-0.327600 -13.899600 5.192080
-0.280800 -13.899600 5.192162
-0.234000 -13.899600 5.192162
-0.187200 -13.899600 5.195126
-0.140400 -13.899600 5.211687
-0.093600 -13.899600 5.211687
-0.046800 -13.899600 5.226387
0.000000 -13.899600 5.227654
0.046800 -13.899600 5.226387
0.093600 -13.899600 5.225846
0.140400 -13.899600 5.225846
0.187200 -13.899600 5.220001
0.234000 -13.899600 5.219909
0.280800 -13.899600 5.220001
0.327600 -13.899600 5.221939
0.374400 -13.899600 5.220001
0.421200 -13.899600 5.229114
0.468000 -13.899600 5.248801
0.514800 -13.899600 5.248801
0.561600 -13.899600 5.254358
0.608400 -13.899600 5.249596
0.655200 -13.899600 5.261747
0.702000 -13.899600 5.266773
0.748800 -13.899600 5.267645
0.795600 -13.899600 5.271752
0.842400 -13.899600 5.275657
0.889200 -13.899600 5.267553
0.936000 -13.899600 5.267553
0.982800 -13.899600 5.268136
1.029600 -13.899600 5.268136
1.076400 -13.899600 5.278114
1.123200 -13.899600 5.277429
1.170000 -13.899600 5.268136
1.216800 -13.899600 5.296632
1.263600 -13.899600 5.299892
1.310400 -13.899600 5.296056
1.357200 -13.899600 5.308333
1.404000 -13.899600 5.299892
1.450800 -13.899600 5.313280
1.497600 -13.899600 5.321335
1.544400 -13.899600 5.321335
1.591200 -13.899600 5.327688
1.638000 -13.899600 5.330655
1.684800 -13.899600 5.333976
1.731600 -13.899600 5.333976
1.778400 -13.899600 5.337862
1.825200 -13.899600 5.344921
1.872000 -13.899600 5.376939
1.918800 -13.899600 5.392473
1.965600 -13.899600 5.400424
2.012400 -13.899600 5.417867
2.059200 -13.899600 5.427424
2.106000 -13.899600 5.446703
2.152800 -13.899600 5.450641
2.199600 -13.899600 5.454025
2.246400 -13.899600 5.447639
2.293200 -13.899600 5.465014
2.340000 -13.899600 5.470509
2.386800 -13.899600 5.454124
2.433600 -13.899600 5.469548
2.480400 -13.899600 5.470509
2.527200 -13.899600 5.470976
2.574000 -13.899600 5.492146
2.620800 -13.899600 5.495242
2.667600 -13.899600 5.534270
2.714400 -13.899600 5.569732
2.761200 -13.899600 5.587734
2.808000 -13.899600 5.587878
2.854800 -13.899600 5.587878
2.901600 -13.899600 5.591848
2.948400 -13.899600 5.593525
2.995200 -13.899600 5.611982
3.042000 -13.899600 5.613361
3.088800 -13.899600 5.611982
3.135600 -13.899600 5.621175
3.182400 -13.899600 5.627423
3.229200 -13.899600 5.632310
3.276000 -13.899600 5.651482
3.322800 -13.899600 5.651482
3.369600 -13.899600 5.653327
3.416400 -13.899600 5.687962
3.463200 -13.899600 5.710717
3.510000 -13.899600 5.712544
3.556800 -13.899600 5.745153
3.603600 -13.899600 5.745153
3.650400 -13.899600 5.753999
3.697200 -13.899600 5.787603
3.744000 -13.899600 5.803123
3.790800 -13.899600 5.808654
3.837600 -13.899600 5.817547
3.884400 -13.899600 5.817547
3.931200 -13.899600 5.821120
3.978000 -13.899600 5.838828
4.024800 -13.899600 5.863391
4.071600 -13.899600 5.880541
4.118400 -13.899600 5.881584
4.165200 -13.899600 5.899975
4.212000 -13.899600 5.905399
4.258800 -13.899600 5.942434
4.305600 -13.899600 5.968291
4.352400 -13.899600 5.972522
4.399200 -13.899600 5.978645
4.446000 -13.899600 6.012247
4.492800 -13.899600 6.012247
4.539600 -13.899600 6.039712
4.586400 -13.899600 6.060512
4.633200 -13.899600 6.107013
4.680000 -13.899600 6.128252
4.726800 -13.899600 6.168697
4.773600 -13.899600 6.194619
4.820400 -13.899600 6.202689
4.867200 -13.899600 6.206556
4.914000 -13.899600 6.209078
4.960800 -13.899600 6.219057
5.007600 -13.899600 6.231665
5.054400 -13.899600 6.232901
5.101200 -13.899600 6.238468
5.148000 -13.899600 6.262211
5.194800 -13.899600 6.293144
5.241600 -13.899600 6.332536
5.288400 -13.899600 6.398676
5.335200 -13.899600 6.497068
5.382000 -13.899600 6.571013
5.428800 -13.899600 6.571013
5.475600 -13.899600 6.571013
5.522400 -13.899600 6.562178
5.569200 -13.899600 6.519129
5.616000 -13.899600 6.492756
5.662800 -13.899600 6.487931
5.709600 -13.899600 6.494386
5.756400 -13.899600 6.560913
5.803200 -13.899600 6.580069
5.850000 -13.899600 6.683305
5.896800 -13.899600 6.712477
5.943600 -13.899600 6.764925
5.990400 -13.899600 6.780759
6.037200 -13.899600 6.794363
6.084000 -13.899600 6.841129
6.130800 -13.899600 6.856394
6.177600 -13.899600 6.887371
6.224400 -13.899600 6.939519
6.271200 -13.899600 6.955254
6.318000 -13.899600 6.955505
6.364800 -13.899600 6.970145
6.411600 -13.899600 7.047191
6.458400 -13.899600 7.112740
6.505200 -13.899600 7.117823
6.552000 -13.899600 7.221429
6.598800 -13.899600 7.307617
6.645600 -13.899600 7.384820
6.692400 -13.899600 7.464227
6.739200 -13.899600 7.495903
6.786000 -13.899600 7.544562
6.832800 -13.899600 7.593499
6.879600 -13.899600 7.636147
6.926400 -13.899600 7.793496
6.973200 -13.899600 7.924725
7.020000 -13.899600 7.970865
7.066800 -13.899600 8.050498
7.113600 -13.899600 8.084489
7.160400 -13.899600 8.155720
7.207200 -13.899600 8.284501
7.254000 -13.899600 9.591198
7.300800 -13.899600 23.156122
7.347600 -13.899600 29.372311
7.394400 -13.899600 29.380322
7.441200 -13.899600 29.386584
7.488000 -13.899600 29.389851
7.534800 -13.899600 29.390546
7.581600 -13.899600 29.390546
7.628400 -13.899600 29.393492
7.675200 -13.899600 29.393492
13.478400 -13.899600 6.652613
13.525200 -13.899600 6.638995
13.572000 -13.899600 6.622963
13.618800 -13.899600 6.600481
13.665600 -13.899600 6.590291
13.712400 -13.899600 6.590291
13.759200 -13.899600 6.576943
13.806000 -13.899600 6.575691
13.852800 -13.899600 6.570519
13.899600 -13.899600 6.559971
13.946400 -13.899600 6.567912
13.993200 -13.899600 6.567912
14.040000 -13.899600 6.567912
14.086800 -13.899600 6.572001
14.133600 -13.899600 6.563142
14.180400 -13.899600 6.572001
14.227200 -13.899600 6.575465
14.274000 -13.899600 6.567979
14.320800 -13.899600 6.569003
14.367600 -13.899600 6.567979
14.414400 -13.899600 6.570877
14.461200 -13.899600 6.573765
14.508000 -13.899600 6.571668
14.554800 -13.899600 6.571668
14.601600 -13.899600 6.575900
14.648400 -13.899600 6.575900
14.695200 -13.899600 6.576211
14.742000 -13.899600 6.576033
14.788800 -13.899600 6.576348
14.835600 -13.899600 6.576959
14.882400 -13.899600 6.577752
14.929200 -13.899600 6.578810
14.976000 -13.899600 6.578028
15.022800 -13.899600 6.578028
15.069600 -13.899600 6.578481
15.116400 -13.899600 6.577752
15.163200 -13.899600 6.575569
15.210000 -13.899600 6.564222
15.256800 -13.899600 6.555846
15.303600 -13.899600 6.546903
15.350400 -13.899600 6.540199
15.397200 -13.899600 6.535532
15.444000 -13.899600 6.524398
15.490800 -13.899600 6.501334
15.537600 -13.899600 6.452643
16.052400 -13.899600 5.045500
16.099200 -13.899600 4.991103
16.146000 -13.899600 4.974388
16.192800 -13.899600 4.967943
16.239600 -13.899600 4.961846
16.286400 -13.899600 4.960330
16.333200 -13.899600 4.957483
16.380000 -13.899600 4.959284
16.426800 -13.899600 4.956852
16.473600 -13.899600 4.945405
16.520400 -13.899600 4.928785
16.567200 -13.899600 4.896524
16.614000 -13.899600 4.873985
16.660800 -13.899600 4.860496
16.707600 -13.899600 4.845222
18.064800 -13.899600 -8.126736
18.111600 -13.899600 -8.158905
18.158400 -13.899600 -8.163360
18.205200 -13.899600 -8.218468
18.252000 -13.899600 -8.255070
18.298800 -13.899600 -8.259099
18.345600 -13.899600 -8.275545
18.392400 -13.899600 -8.255070
18.439200 -13.899600 -8.244340
18.486000 -13.899600 -8.259099
18.532800 -13.899600 -8.266247
18.579600 -13.899600 0.000000
18.626400 -13.899600 0.000000
18.673200 -13.899600 0.000000
-18.720000 -13.852800 0.000000
-18.673200 -13.852800 0.000000
-18.626400 -13.852800 0.000000
-18.579600 -13.852800 -7.764758
-18.532800 -13.852800 -7.764758
-18.486000 -13.852800 -7.764758
-18.439200 -13.852800 -7.764758
-18.392400 -13.852800 -7.770008
-18.345600 -13.852800 -7.778845
-18.298800 -13.852800 -7.778845
-18.252000 -13.852800 -7.781568
-18.205200 -13.852800 -7.781568
-18.158400 -13.852800 -7.787177
-18.111600 -13.852800 -7.789229
-18.064800 -13.852800 -7.788776
-18.018000 -13.852800 -7.796641
-17.971200 -13.852800 -7.804586
-17.924400 -13.852800 -7.805510
-17.877600 -13.852800 -7.804586
-17.830800 -13.852800 -7.805510
-17.784000 -13.852800 -7.804586
-17.737200 -13.852800 -7.804586
-17.690400 -13.852800 -7.822949
-17.643600 -13.852800 -7.822949
-17.596800 -13.852800 -7.822949
-17.550000 -13.852800 -7.822949
-17.503200 -13.852800 -7.816286
-17.456400 -13.852800 -7.797404
-17.409600 -13.852800 -7.797404
-17.362800 -13.852800 -7.787552
-17.316000 -13.852800 -7.805581
-17.269200 -13.852800 -7.803032
-17.222400 -13.852800 -7.805581
-17.175600 -13.852800 -7.803032
-17.128800 -13.852800 -7.805581
-17.082000 -13.852800 -7.794614
-17.035200 -13.852800 -7.779386
-16.988400 -13.852800 -7.708597
-16.941600 -13.852800 -7.686247
-16.894800 -13.852800 -7.642482
-15.584400 -13.852800 4.907422
-15.537600 -13.852800 4.910373
-15.490800 -13.852800 4.933118
-15.444000 -13.852800 4.953367
-15.397200 -13.852800 4.976992
-15.350400 -13.852800 5.003630
-15.303600 -13.852800 5.013589
-15.256800 -13.852800 5.042336
-15.210000 -13.852800 5.063056
-15.163200 -13.852800 5.101135
-15.116400 -13.852800 5.121355
-15.069600 -13.852800 5.159767
-14.554800 -13.852800 6.591902
-14.508000 -13.852800 6.613752
-14.461200 -13.852800 6.647775
-14.414400 -13.852800 6.656279
-14.367600 -13.852800 6.660247
-14.320800 -13.852800 6.670652
-14.274000 -13.852800 6.677875
-14.227200 -13.852800 6.678169
-14.180400 -13.852800 6.677904
-14.133600 -13.852800 6.662725
-14.086800 -13.852800 6.674128
-14.040000 -13.852800 6.674128
-13.993200 -13.852800 6.674128
-13.946400 -13.852800 6.674128
-13.899600 -13.852800 6.671364
-13.852800 -13.852800 6.668922
-13.806000 -13.852800 6.669501
-13.759200 -13.852800 6.665529
-13.712400 -13.852800 6.669501
-13.665600 -13.852800 6.669501
-13.618800 -13.852800 6.668205
-13.572000 -13.852800 6.669501
-13.525200 -13.852800 6.672901
-13.478400 -13.852800 6.672901
-13.431600 -13.852800 6.668205
-13.384800 -13.852800 6.665909
-13.338000 -13.852800 6.663765
-13.291200 -13.852800 6.665909
-13.244400 -13.852800 6.671915
-13.197600 -13.852800 6.671915
-13.150800 -13.852800 6.671915
-13.104000 -13.852800 6.672548
-13.057200 -13.852800 6.671915
-13.010400 -13.852800 6.672548
-12.963600 -13.852800 6.672548
-12.916800 -13.852800 6.672548
-12.870000 -13.852800 6.674378
-12.823200 -13.852800 6.675730
-12.776400 -13.852800 6.675730
-12.729600 -13.852800 6.681755
-12.682800 -13.852800 6.686114
-12.636000 -13.852800 6.706259
-12.589200 -13.852800 6.712764
-12.542400 -13.852800 6.726655
-8.845200 -13.852800 7.994103
-8.798400 -13.852800 7.640626
-8.751600 -13.852800 7.556805
-8.704800 -13.852800 7.556805
-8.658000 -13.852800 7.556805
-8.611200 -13.852800 7.524492
-8.564400 -13.852800 7.524492
-8.517600 -13.852800 7.489608
-8.470800 -13.852800 7.476296
-8.424000 -13.852800 7.472324
-8.377200 -13.852800 7.379144
-8.330400 -13.852800 7.346140
-8.283600 -13.852800 7.306357
-8.236800 -13.852800 7.290896
-8.190000 -13.852800 7.191774
-8.143200 -13.852800 7.114887
-8.096400 -13.852800 7.078881
-8.049600 -13.852800 7.062764
-8.002800 -13.852800 7.018814
-7.956000 -13.852800 6.995428
-7.909200 -13.852800 6.995428
-7.862400 -13.852800 6.995428
-7.815600 -13.852800 6.926875
-7.768800 -13.852800 6.880158
-7.722000 -13.852800 6.855470
-7.675200 -13.852800 6.839162
-7.628400 -13.852800 6.834713
-7.581600 -13.852800 6.806296
-7.534800 -13.852800 6.765322
-7.488000 -13.852800 6.753410
-7.441200 -13.852800 6.750583
-7.394400 -13.852800 6.731304
-7.347600 -13.852800 6.677226
-7.300800 -13.852800 6.661551
-7.254000 -13.852800 6.637333
-7.207200 -13.852800 6.617991
-7.160400 -13.852800 6.595259
-7.113600 -13.852800 6.541445
-7.066800 -13.852800 6.537148
-7.020000 -13.852800 6.541445
-6.973200 -13.852800 6.537148
-6.926400 -13.852800 6.516566
-6.879600 -13.852800 6.497425
-6.832800 -13.852800 6.475831
-6.786000 -13.852800 6.435797
-6.739200 -13.852800 6.392179
-6.692400 -13.852800 6.346514
-6.645600 -13.852800 6.292431
-6.598800 -13.852800 6.270150
-6.552000 -13.852800 6.246843
-6.505200 -13.852800 6.242370
-6.458400 -13.852800 6.225202
-6.411600 -13.852800 6.232670
-6.364800 -13.852800 6.230283
-6.318000 -13.852800 6.220344
-6.271200 -13.852800 6.175744
-6.224400 -13.852800 6.153439
-6.177600 -13.852800 6.147261
-6.130800 -13.852800 6.133435
-6.084000 -13.852800 6.113501
-6.037200 -13.852800 6.113378
-5.990400 -13.852800 6.106934
-5.943600 -13.852800 6.062622
-5.896800 -13.852800 6.022871
-5.850000 -13.852800 6.014644
-5.803200 -13.852800 5.997085
-5.756400 -13.852800 5.971860
-5.709600 -13.852800 5.941837
-5.662800 -13.852800 5.937597
-5.616000 -13.852800 5.903080
-5.569200 -13.852800 5.892067
-5.522400 -13.852800 5.880946
-5.475600 -13.852800 5.852585
-5.428800 -13.852800 5.840191
-5.382000 -13.852800 5.827585
-5.335200 -13.852800 5.810628
-5.288400 -13.852800 5.789280
-5.241600 -13.852800 5.766021
-5.194800 -13.852800 5.761209
-5.148000 -13.852800 5.766021
-5.101200 -13.852800 5.773237
-5.054400 -13.852800 5.785088
-5.007600 -13.852800 5.788562
-4.960800 -13.852800 5.785088
-4.914000 -13.852800 5.754203
-4.867200 -13.852800 5.724103
-4.820400 -13.852800 5.708075
-4.773600 -13.852800 5.660255
-4.726800 -13.852800 5.625855
-4.680000 -13.852800 5.607020
-4.633200 -13.852800 5.612831
-4.586400 -13.852800 5.614420
-4.539600 -13.852800 5.598290
-4.492800 -13.852800 5.588399
-4.446000 -13.852800 5.594424
-4.399200 -13.852800 5.597440
-4.352400 -13.852800 5.587957
-4.305600 -13.852800 5.568876
-4.258800 -13.852800 5.553635
-4.212000 -13.852800 5.554234
-4.165200 -13.852800 5.554234
-4.118400 -13.852800 5.552295
-4.071600 -13.852800 5.554234
-4.024800 -13.852800 5.554234
-3.978000 -13.852800 5.531058
-3.931200 -13.852800 5.519037
-3.884400 -13.852800 5.512482
-3.837600 -13.852800 5.505791
-3.790800 -13.852800 5.503910
-3.744000 -13.852800 5.502676
-3.697200 -13.852800 5.499636
-3.650400 -13.852800 5.502676
-3.603600 -13.852800 5.491361
-3.556800 -13.852800 5.478478
-3.510000 -13.852800 5.469534
-3.463200 -13.852800 5.440291
-3.416400 -13.852800 5.430257
-3.369600 -13.852800 5.408811
-3.322800 -13.852800 5.392097
-3.276000 -13.852800 5.384215
-3.229200 -13.852800 5.355634
-3.182400 -13.852800 5.352762
-3.135600 -13.852800 5.333120
-3.088800 -13.852800 5.333120
-3.042000 -13.852800 5.311941
-2.995200 -13.852800 5.318164
-2.948400 -13.852800 5.311941
-2.901600 -13.852800 5.305021
-2.854800 -13.852800 5.321836
-2.808000 -13.852800 5.322870
-2.761200 -13.852800 5.326295
-2.714400 -13.852800 5.338460
-2.667600 -13.852800 5.337352
-2.620800 -13.852800 5.338460
-2.574000 -13.852800 5.343259
-2.527200 -13.852800 5.369095
-2.480400 -13.852800 5.375083
-2.433600 -13.852800 5.374967
-2.386800 -13.852800 5.365660
-2.340000 -13.852800 5.374967
-2.293200 -13.852800 5.374967
-2.246400 -13.852800 5.348461
-2.199600 -13.852800 5.311303
-2.152800 -13.852800 5.257554
-2.106000 -13.852800 5.267959
-2.059200 -13.852800 5.267085
-2.012400 -13.852800 5.246981
-1.965600 -13.852800 5.236279
-1.918800 -13.852800 5.228015
-1.872000 -13.852800 5.227063
-1.825200 -13.852800 5.209860
-1.778400 -13.852800 5.184257
-1.731600 -13.852800 5.181446
-1.684800 -13.852800 5.179647
-1.638000 -13.852800 5.179647
-1.591200 -13.852800 5.179647
-1.544400 -13.852800 5.179347
-1.497600 -13.852800 5.203110
-1.450800 -13.852800 5.230422
-1.404000 -13.852800 5.230422
-1.357200 -13.852800 5.230422
-1.310400 -13.852800 5.230422
-1.263600 -13.852800 5.227921
-1.216800 -13.852800 5.234307
-1.170000 -13.852800 5.230886
-1.123200 -13.852800 5.227921
-1.076400 -13.852800 5.230886
-1.029600 -13.852800 5.230886
-0.982800 -13.852800 5.231606
-0.936000 -13.852800 5.237873
-0.889200 -13.852800 5.230886
-0.842400 -13.852800 5.220264
-0.795600 -13.852800 5.222010
-0.748800 -13.852800 5.214664
-0.702000 -13.852800 5.217667
-0.655200 -13.852800 5.215165
-0.608400 -13.852800 5.215165
-0.561600 -13.852800 5.210591
-0.514800 -13.852800 5.209959
-0.468000 -13.852800 5.209593
-0.421200 -13.852800 5.210471
-0.374400 -13.852800 5.192080
-0.327600 -13.852800 5.190824
-0.280800 -13.852800 5.192080
-0.234000 -13.852800 5.195126
-0.187200 -13.852800 5.195126
-0.140400 -13.852800 5.200146
-0.093600 -13.852800 5.211687
-0.046800 -13.852800 5.224606
0.000000 -13.852800 5.213817
0.046800 -13.852800 5.224606
0.093600 -13.852800 5.207666
0.140400 -13.852800 5.212180
0.187200 -13.852800 5.219909
0.234000 -13.852800 5.212180
0.280800 -13.852800 5.219258
0.327600 -13.852800 5.223275
0.374400 -13.852800 5.223275
0.421200 -13.852800 5.239389
0.468000 -13.852800 5.248801
0.514800 -13.852800 5.239389
0.561600 -13.852800 5.249596
0.608400 -13.852800 5.248801
0.655200 -13.852800 5.256403
0.702000 -13.852800 5.261747
0.748800 -13.852800 5.266773
0.795600 -13.852800 5.269637
0.842400 -13.852800 5.269637
0.889200 -13.852800 5.267553
0.936000 -13.852800 5.268575
0.982800 -13.852800 5.269637
1.029600 -13.852800 5.269637
1.076400 -13.852800 5.278114
1.123200 -13.852800 5.277429
1.170000 -13.852800 5.278114
1.216800 -13.852800 5.299892
1.263600 -13.852800 5.302100
1.310400 -13.852800 5.299892
1.357200 -13.852800 5.313280
1.404000 -13.852800 5.313280
1.450800 -13.852800 5.321335
1.497600 -13.852800 5.321613
1.544400 -13.852800 5.321335
1.591200 -13.852800 5.321335
1.638000 -13.852800 5.327688
1.684800 -13.852800 5.326788
1.731600 -13.852800 5.330655
1.778400 -13.852800 5.333175
1.825200 -13.852800 5.344334
1.872000 -13.852800 5.376814
1.918800 -13.852800 5.398650
1.965600 -13.852800 5.419771
2.012400 -13.852800 5.426753
2.059200 -13.852800 5.436949
2.106000 -13.852800 5.447092
2.152800 -13.852800 5.451714
2.199600 -13.852800 5.454025
2.246400 -13.852800 5.454124
2.293200 -13.852800 5.465014
2.340000 -13.852800 5.469548
2.386800 -13.852800 5.458320
2.433600 -13.852800 5.469706
2.480400 -13.852800 5.473975
2.527200 -13.852800 5.474548
2.574000 -13.852800 5.495242
2.620800 -13.852800 5.495242
2.667600 -13.852800 5.521627
2.714400 -13.852800 5.576654
2.761200 -13.852800 5.587878
2.808000 -13.852800 5.587878
2.854800 -13.852800 5.587878
2.901600 -13.852800 5.593525
2.948400 -13.852800 5.609420
2.995200 -13.852800 5.630086
3.042000 -13.852800 5.632188
3.088800 -13.852800 5.613361
3.135600 -13.852800 5.632310
3.182400 -13.852800 5.636549
3.229200 -13.852800 5.651017
3.276000 -13.852800 5.677097
3.322800 -13.852800 5.677097
3.369600 -13.852800 5.686565
3.416400 -13.852800 5.700406
3.463200 -13.852800 5.712544
3.510000 -13.852800 5.717038
3.556800 -13.852800 5.753999
3.603600 -13.852800 5.754190
3.650400 -13.852800 5.753999
3.697200 -13.852800 5.787603
3.744000 -13.852800 5.804360
3.790800 -13.852800 5.808654
3.837600 -13.852800 5.818457
3.884400 -13.852800 5.818457
3.931200 -13.852800 5.818457
3.978000 -13.852800 5.838353
4.024800 -13.852800 5.853681
4.071600 -13.852800 5.877407
4.118400 -13.852800 5.895240
4.165200 -13.852800 5.903983
4.212000 -13.852800 5.931292
4.258800 -13.852800 5.951207
4.305600 -13.852800 5.997026
4.352400 -13.852800 6.000475
4.399200 -13.852800 6.001950
4.446000 -13.852800 6.022287
4.492800 -13.852800 6.033491
4.539600 -13.852800 6.064105
4.586400 -13.852800 6.085185
4.633200 -13.852800 6.120533
4.680000 -13.852800 6.146967
4.726800 -13.852800 6.186697
4.773600 -13.852800 6.202689
4.820400 -13.852800 6.209078
4.867200 -13.852800 6.209078
4.914000 -13.852800 6.214454
4.960800 -13.852800 6.231665
5.007600 -13.852800 6.238468
5.054400 -13.852800 6.244013
5.101200 -13.852800 6.244013
5.148000 -13.852800 6.270821
5.194800 -13.852800 6.327756
5.241600 -13.852800 6.363423
5.288400 -13.852800 6.444713
5.335200 -13.852800 6.501629
5.382000 -13.852800 6.544213
5.428800 -13.852800 6.553508
5.475600 -13.852800 6.553508
5.522400 -13.852800 6.553508
5.569200 -13.852800 6.534815
5.616000 -13.852800 6.519129
5.662800 -13.852800 6.495630
5.709600 -13.852800 6.526972
5.756400 -13.852800 6.569272
5.803200 -13.852800 6.615507
5.850000 -13.852800 6.698547
5.896800 -13.852800 6.712477
5.943600 -13.852800 6.757671
5.990400 -13.852800 6.781570
6.037200 -13.852800 6.812646
6.084000 -13.852800 6.862551
6.130800 -13.852800 6.898941
6.177600 -13.852800 6.939519
6.224400 -13.852800 6.955254
6.271200 -13.852800 6.970145
6.318000 -13.852800 6.976844
6.364800 -13.852800 6.976844
6.411600 -13.852800 7.047191
6.458400 -13.852800 7.095183
6.505200 -13.852800 7.095183
6.552000 -13.852800 7.217494
6.598800 -13.852800 7.278152
6.645600 -13.852800 7.380958
6.692400 -13.852800 7.474668
6.739200 -13.852800 7.499596
6.786000 -13.852800 7.523221
6.832800 -13.852800 7.561744
6.879600 -13.852800 7.606273
6.926400 -13.852800 7.682178
6.973200 -13.852800 7.853264
7.020000 -13.852800 7.943309
7.066800 -13.852800 7.978541
7.113600 -13.852800 8.050498
7.160400 -13.852800 8.098103
7.207200 -13.852800 8.225395
7.254000 -13.852800 10.476169
7.300800 -13.852800 23.156122
7.347600 -13.852800 29.378042
7.394400 -13.852800 29.386584
7.441200 -13.852800 29.391072
7.488000 -13.852800 29.393492
7.534800 -13.852800 29.393521
7.581600 -13.852800 29.393521
7.628400 -13.852800 29.399115
7.675200 -13.852800 29.399876
13.525200 -13.852800 6.649039
13.572000 -13.852800 6.641681
13.618800 -13.852800 6.634251
13.665600 -13.852800 6.612330
13.712400 -13.852800 6.610333
13.759200 -13.852800 6.596993
13.806000 -13.852800 6.586005
13.852800 -13.852800 6.582218
13.899600 -13.852800 6.576943
13.946400 -13.852800 6.586005
13.993200 -13.852800 6.582218
14.040000 -13.852800 6.582218
14.086800 -13.852800 6.583334
14.133600 -13.852800 6.579875
14.180400 -13.852800 6.580908
14.227200 -13.852800 6.583334
14.274000 -13.852800 6.573765
14.320800 -13.852800 6.574279
14.367600 -13.852800 6.574279
14.414400 -13.852800 6.575900
14.461200 -13.852800 6.575900
14.508000 -13.852800 6.575537
14.554800 -13.852800 6.575537
14.601600 -13.852800 6.576211
14.648400 -13.852800 6.576211
14.695200 -13.852800 6.576348
14.742000 -13.852800 6.576348
14.788800 -13.852800 6.578782
14.835600 -13.852800 6.578810
14.882400 -13.852800 6.587319
14.929200 -13.852800 6.587319
14.976000 -13.852800 6.585439
15.022800 -13.852800 6.587319
15.069600 -13.852800 6.587319
15.116400 -13.852800 6.583143
15.163200 -13.852800 6.581758
15.210000 -13.852800 6.578589
15.256800 -13.852800 6.572510
15.303600 -13.852800 6.559755
15.350400 -13.852800 6.556454
15.397200 -13.852800 6.543845
15.444000 -13.852800 6.538754
15.490800 -13.852800 6.525421
15.537600 -13.852800 6.473203
16.052400 -13.852800 5.049148
16.099200 -13.852800 5.021159
16.146000 -13.852800 4.989087
16.192800 -13.852800 4.971937
16.239600 -13.852800 4.967246
16.286400 -13.852800 4.961846
16.333200 -13.852800 4.960101
16.380000 -13.852800 4.960740
16.426800 -13.852800 4.959284
16.473600 -13.852800 4.956649
16.520400 -13.852800 4.942076
16.567200 -13.852800 4.928785
16.614000 -13.852800 4.902602
16.660800 -13.852800 4.885025
16.707600 -13.852800 4.864917
16.754400 -13.852800 4.815147
17.596800 -13.852800 -6.025639
18.064800 -13.852800 -8.024037
18.111600 -13.852800 -8.126736
18.158400 -13.852800 -8.163360
18.205200 -13.852800 -8.218468
18.252000 -13.852800 -8.255070
18.298800 -13.852800 -8.259099
18.345600 -13.852800 -8.275545
18.392400 -13.852800 -8.259099
18.439200 -13.852800 -8.266247
18.486000 -13.852800 -8.266247
18.532800 -13.852800 -8.288826
18.579600 -13.852800 0.000000
18.626400 -13.852800 0.000000
18.673200 -13.852800 0.000000
-18.720000 -13.806000 0.000000
-18.673200 -13.806000 0.000000
-18.626400 -13.806000 0.000000
-18.579600 -13.806000 -7.764032
-18.532800 -13.806000 -7.754802
-18.486000 -13.806000 -7.761990
-18.439200 -13.806000 -7.761990
-18.392400 -13.806000 -7.764758
-18.345600 -13.806000 -7.770008
-18.298800 -13.806000 -7.770008
-18.252000 -13.806000 -7.781568
-18.205200 -13.806000 -7.781568
-18.158400 -13.806000 -7.781568
-18.111600 -13.806000 -7.788613
-18.064800 -13.806000 -7.788613
-18.018000 -13.806000 -7.789229
-17.971200 -13.806000 -7.804586
-17.924400 -13.806000 -7.805510
-17.877600 -13.806000 -7.804586
-17.830800 -13.806000 -7.818346
-17.784000 -13.806000 -7.804586
-17.737200 -13.806000 -7.796824
-17.690400 -13.806000 -7.818346
-17.643600 -13.806000 -7.818346
-17.596800 -13.806000 -7.829010
-17.550000 -13.806000 -7.829010
-17.503200 -13.806000 -7.829010
-17.456400 -13.806000 -7.813970
-17.409600 -13.806000 -7.813970
-17.362800 -13.806000 -7.797404
-17.316000 -13.806000 -7.805581
-17.269200 -13.806000 -7.803032
-17.222400 -13.806000 -7.803032
-17.175600 -13.806000 -7.794614
-17.128800 -13.806000 -7.793695
-17.082000 -13.806000 -7.788502
-17.035200 -13.806000 -7.738983
-16.988400 -13.806000 -7.689822
-16.941600 -13.806000 -7.657356
-16.894800 -13.806000 -7.622164
-16.473600 -13.806000 -6.338015
-16.426800 -13.806000 -6.106895
-15.631200 -13.806000 4.887789
-15.584400 -13.806000 4.910903
-15.537600 -13.806000 4.933118
-15.490800 -13.806000 4.957855
-15.444000 -13.806000 4.981932
-15.397200 -13.806000 5.006350
-15.350400 -13.806000 5.032202
-15.303600 -13.806000 5.043751
-15.256800 -13.806000 5.061930
-15.210000 -13.806000 5.089161
-15.163200 -13.806000 5.112429
-15.116400 -13.806000 5.122600
-14.601600 -13.806000 6.592723
-14.554800 -13.806000 6.618513
-14.508000 -13.806000 6.647775
-14.461200 -13.806000 6.657474
-14.414400 -13.806000 6.670652
-14.367600 -13.806000 6.674462
-14.320800 -13.806000 6.681228
-14.274000 -13.806000 6.682590
-14.227200 -13.806000 6.681922
-14.180400 -13.806000 6.681922
-14.133600 -13.806000 6.681922
-14.086800 -13.806000 6.681922
-14.040000 -13.806000 6.683666
-13.993200 -13.806000 6.681621
-13.946400 -13.806000 6.679450
-13.899600 -13.806000 6.684508
-13.852800 -13.806000 6.684508
-13.806000 -13.806000 6.676095
-13.759200 -13.806000 6.684508
-13.712400 -13.806000 6.675196
-13.665600 -13.806000 6.674016
-13.618800 -13.806000 6.674016
-13.572000 -13.806000 6.675196
-13.525200 -13.806000 6.675196
-13.478400 -13.806000 6.674016
-13.431600 -13.806000 6.672990
-13.384800 -13.806000 6.672990
-13.338000 -13.806000 6.673626
-13.291200 -13.806000 6.676005
-13.244400 -13.806000 6.676005
-13.197600 -13.806000 6.676005
-13.150800 -13.806000 6.673626
-13.104000 -13.806000 6.681399
-13.057200 -13.806000 6.685356
-13.010400 -13.806000 6.685356
-12.963600 -13.806000 6.681164
-12.916800 -13.806000 6.680846
-12.870000 -13.806000 6.681164
-12.823200 -13.806000 6.681860
-12.776400 -13.806000 6.683088
-12.729600 -13.806000 6.686114
-12.682800 -13.806000 6.691215
-12.636000 -13.806000 6.712119
-12.589200 -13.806000 6.731229
-12.542400 -13.806000 6.755545
-8.845200 -13.806000 7.868371
-8.798400 -13.806000 7.663844
-8.751600 -13.806000 7.621531
-8.704800 -13.806000 7.578554
-8.658000 -13.806000 7.617181
-8.611200 -13.806000 7.573862
-8.564400 -13.806000 7.567466
-8.517600 -13.806000 7.538174
-8.470800 -13.806000 7.524492
-8.424000 -13.806000 7.475454
-8.377200 -13.806000 7.392485
-8.330400 -13.806000 7.349640
-8.283600 -13.806000 7.306357
-8.236800 -13.806000 7.285537
-8.190000 -13.806000 7.135977
-8.143200 -13.806000 7.112090
-8.096400 -13.806000 7.066649
-8.049600 -13.806000 7.043093
-8.002800 -13.806000 7.014378
-7.956000 -13.806000 6.954169
-7.909200 -13.806000 6.938286
-7.862400 -13.806000 6.957070
-7.815600 -13.806000 6.906943
-7.768800 -13.806000 6.857340
-7.722000 -13.806000 6.845377
-7.675200 -13.806000 6.838656
-7.628400 -13.806000 6.833478
-7.581600 -13.806000 6.806296
-7.534800 -13.806000 6.767510
-7.488000 -13.806000 6.758543
-7.441200 -13.806000 6.751226
-7.394400 -13.806000 6.731304
-7.347600 -13.806000 6.677226
-7.300800 -13.806000 6.661551
-7.254000 -13.806000 6.637333
-7.207200 -13.806000 6.626686
-7.160400 -13.806000 6.576843
-7.113600 -13.806000 6.537148
-7.066800 -13.806000 6.541445
-7.020000 -13.806000 6.543761
-6.973200 -13.806000 6.541445
-6.926400 -13.806000 6.525464
-6.879600 -13.806000 6.513347
-6.832800 -13.806000 6.475831
-6.786000 -13.806000 6.435797
-6.739200 -13.806000 6.388505
-6.692400 -13.806000 6.333854
-6.645600 -13.806000 6.292431
-6.598800 -13.806000 6.262333
-6.552000 -13.806000 6.246843
-6.505200 -13.806000 6.242370
-6.458400 -13.806000 6.230283
-6.411600 -13.806000 6.230283
-6.364800 -13.806000 6.196810
-6.318000 -13.806000 6.192798
-6.271200 -13.806000 6.165291
-6.224400 -13.806000 6.143675
-6.177600 -13.806000 6.133435
-6.130800 -13.806000 6.118547
-6.084000 -13.806000 6.106934
-6.037200 -13.806000 6.100037
-5.990400 -13.806000 6.097887
-5.943600 -13.806000 6.038691
-5.896800 -13.806000 6.019555
-5.850000 -13.806000 6.012085
-5.803200 -13.806000 5.987897
-5.756400 -13.806000 5.971860
-5.709600 -13.806000 5.946151
-5.662800 -13.806000 5.944909
-5.616000 -13.806000 5.940479
-5.569200 -13.806000 5.898153
-5.522400 -13.806000 5.880946
-5.475600 -13.806000 5.840084
-5.428800 -13.806000 5.832564
-5.382000 -13.806000 5.821972
-5.335200 -13.806000 5.805879
-5.288400 -13.806000 5.775796
-5.241600 -13.806000 5.761209
-5.194800 -13.806000 5.761209
-5.148000 -13.806000 5.766021
-5.101200 -13.806000 5.775796
-5.054400 -13.806000 5.788562
-5.007600 -13.806000 5.788562
-4.960800 -13.806000 5.785088
-4.914000 -13.806000 5.754203
-4.867200 -13.806000 5.724103
-4.820400 -13.806000 5.701059
-4.773600 -13.806000 5.637691
-4.726800 -13.806000 5.607800
-4.680000 -13.806000 5.607020
-4.633200 -13.806000 5.620302
-4.586400 -13.806000 5.620302
-4.539600 -13.806000 5.598290
-4.492800 -13.806000 5.587957
-4.446000 -13.806000 5.580403
-4.399200 -13.806000 5.580403
-4.352400 -13.806000 5.568876
-4.305600 -13.806000 5.544430
-4.258800 -13.806000 5.534109
-4.212000 -13.806000 5.534109
-4.165200 -13.806000 5.531058
-4.118400 -13.806000 5.528994
-4.071600 -13.806000 5.531058
-4.024800 -13.806000 5.531058
-3.978000 -13.806000 5.521576
-3.931200 -13.806000 5.519037
-3.884400 -13.806000 5.518086
-3.837600 -13.806000 5.508036
-3.790800 -13.806000 5.508036
-3.744000 -13.806000 5.508036
-3.697200 -13.806000 5.503090
-3.650400 -13.806000 5.502676
-3.603600 -13.806000 5.491361
-3.556800 -13.806000 5.478478
-3.510000 -13.806000 5.466440
-3.463200 -13.806000 5.439257
-3.416400 -13.806000 5.418644
-3.369600 -13.806000 5.385127
-3.322800 -13.806000 5.379718
-3.276000 -13.806000 5.355634
-3.229200 -13.806000 5.342467
-3.182400 -13.806000 5.329875
-3.135600 -13.806000 5.326787
-3.088800 -13.806000 5.329875
-3.042000 -13.806000 5.312795
-2.995200 -13.806000 5.318164
-2.948400 -13.806000 5.321836
-2.901600 -13.806000 5.305021
-2.854800 -13.806000 5.315798
-2.808000 -13.806000 5.322038
-2.761200 -13.806000 5.322870
-2.714400 -13.806000 5.334933
-2.667600 -13.806000 5.326295
-2.620800 -13.806000 5.326295
-2.574000 -13.806000 5.339718
-2.527200 -13.806000 5.343616
-2.480400 -13.806000 5.348666
-2.433600 -13.806000 5.343616
-2.386800 -13.806000 5.339281
-2.340000 -13.806000 5.340034
-2.293200 -13.806000 5.339281
-2.246400 -13.806000 5.319861
-2.199600 -13.806000 5.256256
-2.152800 -13.806000 5.236856
-2.106000 -13.806000 5.236856
-2.059200 -13.806000 5.236279
-2.012400 -13.806000 5.227185
-1.965600 -13.806000 5.225100
-1.918800 -13.806000 5.209860
-1.872000 -13.806000 5.193481
-1.825200 -13.806000 5.189193
-1.778400 -13.806000 5.178216
-1.731600 -13.806000 5.170496
-1.684800 -13.806000 5.168830
-1.638000 -13.806000 5.165020
-1.591200 -13.806000 5.165020
-1.544400 -13.806000 5.170496
-1.497600 -13.806000 5.174424
-1.450800 -13.806000 5.203110
-1.404000 -13.806000 5.226656
-1.357200 -13.806000 5.226884
-1.310400 -13.806000 5.226884
-1.263600 -13.806000 5.211746
-1.216800 -13.806000 5.226972
-1.170000 -13.806000 5.226884
-1.123200 -13.806000 5.212920
-1.076400 -13.806000 5.213536
-1.029600 -13.806000 5.212920
-0.982800 -13.806000 5.230886
-0.936000 -13.806000 5.232430
-0.889200 -13.806000 5.222010
-0.842400 -13.806000 5.214664
-0.795600 -13.806000 5.220264
-0.748800 -13.806000 5.209959
-0.702000 -13.806000 5.214664
-0.655200 -13.806000 5.209959
-0.608400 -13.806000 5.201539
-0.561600 -13.806000 5.209959
-0.514800 -13.806000 5.210591
-0.468000 -13.806000 5.205656
-0.421200 -13.806000 5.210471
-0.374400 -13.806000 5.200146
-0.327600 -13.806000 5.192080
-0.280800 -13.806000 5.205656
-0.234000 -13.806000 5.195126
-0.187200 -13.806000 5.190824
-0.140400 -13.806000 5.190824
-0.093600 -13.806000 5.192621
-0.046800 -13.806000 5.207666
0.000000 -13.806000 5.204773
0.046800 -13.806000 5.184574
0.093600 -13.806000 5.192621
0.140400 -13.806000 5.198410
0.187200 -13.806000 5.207666
0.234000 -13.806000 5.204773
0.280800 -13.806000 5.219137
0.327600 -13.806000 5.219258
0.374400 -13.806000 5.219909
0.421200 -13.806000 5.229114
0.468000 -13.806000 5.229114
0.514800 -13.806000 5.233793
0.561600 -13.806000 5.248801
0.608400 -13.806000 5.239389
0.655200 -13.806000 5.251313
0.702000 -13.806000 5.253105
0.748800 -13.806000 5.263173
0.795600 -13.806000 5.269637
0.842400 -13.806000 5.269637
0.889200 -13.806000 5.266844
0.936000 -13.806000 5.268136
0.982800 -13.806000 5.269637
1.029600 -13.806000 5.269637
1.076400 -13.806000 5.277429
1.123200 -13.806000 5.277429
1.170000 -13.806000 5.279074
1.216800 -13.806000 5.302382
1.263600 -13.806000 5.309503
1.310400 -13.806000 5.302100
1.357200 -13.806000 5.321265
1.404000 -13.806000 5.321335
1.450800 -13.806000 5.321613
1.497600 -13.806000 5.327688
1.544400 -13.806000 5.321265
1.591200 -13.806000 5.321265
1.638000 -13.806000 5.327688
1.684800 -13.806000 5.325605
1.731600 -13.806000 5.330655
1.778400 -13.806000 5.330655
1.825200 -13.806000 5.339608
1.872000 -13.806000 5.376814
1.918800 -13.806000 5.400424
1.965600 -13.806000 5.424056
2.012400 -13.806000 5.435221
2.059200 -13.806000 5.446703
2.106000 -13.806000 5.449880
2.152800 -13.806000 5.454025
2.199600 -13.806000 5.470509
2.246400 -13.806000 5.474298
2.293200 -13.806000 5.474298
2.340000 -13.806000 5.474298
2.386800 -13.806000 5.470509
2.433600 -13.806000 5.473975
2.480400 -13.806000 5.474548
2.527200 -13.806000 5.474548
2.574000 -13.806000 5.492146
2.620800 -13.806000 5.495242
2.667600 -13.806000 5.521627
2.714400 -13.806000 5.585330
2.761200 -13.806000 5.587878
2.808000 -13.806000 5.589378
2.854800 -13.806000 5.589378
2.901600 -13.806000 5.609206
2.948400 -13.806000 5.609420
2.995200 -13.806000 5.620877
3.042000 -13.806000 5.620877
3.088800 -13.806000 5.613361
3.135600 -13.806000 5.632310
3.182400 -13.806000 5.636549
3.229200 -13.806000 5.651017
3.276000 -13.806000 5.685878
3.322800 -13.806000 5.686565
3.369600 -13.806000 5.700406
3.416400 -13.806000 5.711760
3.463200 -13.806000 5.728399
3.510000 -13.806000 5.728399
3.556800 -13.806000 5.753999
3.603600 -13.806000 5.745153
3.650400 -13.806000 5.745153
3.697200 -13.806000 5.760672
3.744000 -13.806000 5.799159
3.790800 -13.806000 5.808654
3.837600 -13.806000 5.818457
3.884400 -13.806000 5.807644
3.931200 -13.806000 5.817547
3.978000 -13.806000 5.833835
4.024800 -13.806000 5.853681
4.071600 -13.806000 5.865961
4.118400 -13.806000 5.880662
4.165200 -13.806000 5.898828
4.212000 -13.806000 5.905399
4.258800 -13.806000 5.945962
4.305600 -13.806000 6.001950
4.352400 -13.806000 6.003625
4.399200 -13.806000 6.022287
4.446000 -13.806000 6.056247
4.492800 -13.806000 6.069270
4.539600 -13.806000 6.103361
4.586400 -13.806000 6.108131
4.633200 -13.806000 6.128252
4.680000 -13.806000 6.163222
4.726800 -13.806000 6.178906
4.773600 -13.806000 6.194619
4.820400 -13.806000 6.209078
4.867200 -13.806000 6.214454
4.914000 -13.806000 6.232901
4.960800 -13.806000 6.262211
5.007600 -13.806000 6.268491
5.054400 -13.806000 6.268491
5.101200 -13.806000 6.270821
5.148000 -13.806000 6.313960
5.194800 -13.806000 6.348449
5.241600 -13.806000 6.394896
5.288400 -13.806000 6.468764
5.335200 -13.806000 6.509095
5.382000 -13.806000 6.544213
5.428800 -13.806000 6.553508
5.475600 -13.806000 6.553508
5.522400 -13.806000 6.559002
5.569200 -13.806000 6.553508
5.616000 -13.806000 6.519129
5.662800 -13.806000 6.519129
5.709600 -13.806000 6.556897
5.756400 -13.806000 6.582698
5.803200 -13.806000 6.630709
5.850000 -13.806000 6.700517
5.896800 -13.806000 6.724888
5.943600 -13.806000 6.771736
5.990400 -13.806000 6.806388
6.037200 -13.806000 6.841129
6.084000 -13.806000 6.878607
6.130800 -13.806000 6.898941
6.177600 -13.806000 6.928373
6.224400 -13.806000 6.955254
6.271200 -13.806000 6.986680
6.318000 -13.806000 6.993590
6.364800 -13.806000 6.998272
6.411600 -13.806000 7.087063
6.458400 -13.806000 7.095183
6.505200 -13.806000 7.095183
6.552000 -13.806000 7.206824
6.598800 -13.806000 7.266227
6.645600 -13.806000 7.380958
6.692400 -13.806000 7.415987
6.739200 -13.806000 7.499596
6.786000 -13.806000 7.514268
6.832800 -13.806000 7.557323
6.879600 -13.806000 7.606273
6.926400 -13.806000 7.664243
6.973200 -13.806000 7.798399
7.020000 -13.806000 7.924725
7.066800 -13.806000 7.983167
7.113600 -13.806000 8.050498
7.160400 -13.806000 8.098103
7.207200 -13.806000 8.256026
7.254000 -13.806000 10.561459
7.300800 -13.806000 23.160366
7.347600 -13.806000 29.383815
7.394400 -13.806000 29.387751
7.441200 -13.806000 29.393553
7.488000 -13.806000 29.395792
7.534800 -13.806000 29.395792
7.581600 -13.806000 29.395792
7.628400 -13.806000 29.400376
7.675200 -13.806000 29.402903
13.572000 -13.806000 6.653487
13.618800 -13.806000 6.647283
13.665600 -13.806000 6.637023
13.712400 -13.806000 6.625550
13.759200 -13.806000 6.611550
13.806000 -13.806000 6.602222
13.852800 -13.806000 6.590291
13.899600 -13.806000 6.586005
13.946400 -13.806000 6.596993
13.993200 -13.806000 6.586005
14.040000 -13.806000 6.585699
14.086800 -13.806000 6.589147
14.133600 -13.806000 6.583334
14.180400 -13.806000 6.592617
14.227200 -13.806000 6.592617
14.274000 -13.806000 6.580908
14.320800 -13.806000 6.581416
14.367600 -13.806000 6.581416
14.414400 -13.806000 6.581416
14.461200 -13.806000 6.581416
14.508000 -13.806000 6.578782
14.554800 -13.806000 6.578782
14.601600 -13.806000 6.582938
14.648400 -13.806000 6.587912
14.695200 -13.806000 6.589798
14.742000 -13.806000 6.589798
14.788800 -13.806000 6.593452
14.835600 -13.806000 6.593452
14.882400 -13.806000 6.589798
14.929200 -13.806000 6.589798
14.976000 -13.806000 6.591141
15.022800 -13.806000 6.592764
15.069600 -13.806000 6.592764
15.116400 -13.806000 6.590440
15.163200 -13.806000 6.585439
15.210000 -13.806000 6.583143
15.256800 -13.806000 6.579374
15.303600 -13.806000 6.576195
15.350400 -13.806000 6.564745
15.397200 -13.806000 6.564222
15.444000 -13.806000 6.556454
15.490800 -13.806000 6.553889
15.537600 -13.806000 6.525421
15.584400 -13.806000 6.473203
16.099200 -13.806000 5.032358
16.146000 -13.806000 4.991103
16.192800 -13.806000 4.971937
16.239600 -13.806000 4.964676
16.286400 -13.806000 4.960740
16.333200 -13.806000 4.960101
16.380000 -13.806000 4.962059
16.426800 -13.806000 4.960740
16.473600 -13.806000 4.957629
16.520400 -13.806000 4.956649
16.567200 -13.806000 4.944944
16.614000 -13.806000 4.928637
16.660800 -13.806000 4.915999
16.707600 -13.806000 4.885025
16.754400 -13.806000 4.860496
16.801200 -13.806000 4.822780
17.596800 -13.806000 -6.009821
18.158400 -13.806000 -8.156271
18.205200 -13.806000 -8.189465
18.252000 -13.806000 -8.235319
18.298800 -13.806000 -8.259099
18.345600 -13.806000 -8.275545
18.392400 -13.806000 -8.259099
18.439200 -13.806000 -8.266247
18.486000 -13.806000 -8.266247
18.532800 -13.806000 -8.288826
18.579600 -13.806000 0.000000
18.626400 -13.806000 0.000000
18.673200 -13.806000 0.000000
-18.720000 -13.759200 0.000000
-18.673200 -13.759200 0.000000
-18.626400 -13.759200 0.000000
-18.579600 -13.759200 -7.781660
-18.532800 -13.759200 -7.754802
-18.486000 -13.759200 -7.754802
-18.439200 -13.759200 -7.761990
-18.392400 -13.759200 -7.761990
-18.345600 -13.759200 -7.771958
-18.298800 -13.759200 -7.769022
-18.252000 -13.759200 -7.771958
-18.205200 -13.759200 -7.771958
-18.158400 -13.759200 -7.769022
-18.111600 -13.759200 -7.771958
-18.064800 -13.759200 -7.778845
-18.018000 -13.759200 -7.787177
-17.971200 -13.759200 -7.789229
-17.924400 -13.759200 -7.804586
-17.877600 -13.759200 -7.804586
-17.830800 -13.759200 -7.818346
-17.784000 -13.759200 -7.804586
-17.737200 -13.759200 -7.796824
-17.690400 -13.759200 -7.818346
-17.643600 -13.759200 -7.796824
-17.596800 -13.759200 -7.796824
-17.550000 -13.759200 -7.789431
-17.503200 -13.759200 -7.810730
-17.456400 -13.759200 -7.810730
-17.409600 -13.759200 -7.810730
-17.362800 -13.759200 -7.787552
-17.316000 -13.759200 -7.805581
-17.269200 -13.759200 -7.805581
-17.222400 -13.759200 -7.808435
-17.175600 -13.759200 -7.788502
-17.128800 -13.759200 -7.779386
-17.082000 -13.759200 -7.738983
-17.035200 -13.759200 -7.686586
-16.988400 -13.759200 -7.665747
-16.941600 -13.759200 -7.622164
-16.473600 -13.759200 -6.338015
-16.426800 -13.759200 -5.981763
-15.631200 -13.759200 4.910903
-15.584400 -13.759200 4.943949
-15.537600 -13.759200 4.957855
-15.490800 -13.759200 4.982497
-15.444000 -13.759200 5.006350
-15.397200 -13.759200 5.035169
-15.350400 -13.759200 5.053787
-15.303600 -13.759200 5.063279
-15.256800 -13.759200 5.087587
-15.210000 -13.759200 5.105934
-15.163200 -13.759200 5.121854
-15.116400 -13.759200 5.171434
-14.648400 -13.759200 6.613060
-14.601600 -13.759200 6.631958
-14.554800 -13.759200 6.647775
-14.508000 -13.759200 6.662387
-14.461200 -13.759200 6.674462
-14.414400 -13.759200 6.677875
-14.367600 -13.759200 6.679410
-14.320800 -13.759200 6.681922
-14.274000 -13.759200 6.683666
-14.227200 -13.759200 6.682590
-14.180400 -13.759200 6.682590
-14.133600 -13.759200 6.683666
-14.086800 -13.759200 6.683666
-14.040000 -13.759200 6.684508
-13.993200 -13.759200 6.684508
-13.946400 -13.759200 6.684508
-13.899600 -13.759200 6.688581
-13.852800 -13.759200 6.689284
-13.806000 -13.759200 6.688282
-13.759200 -13.759200 6.689284
-13.712400 -13.759200 6.690403
-13.665600 -13.759200 6.687530
-13.618800 -13.759200 6.688282
-13.572000 -13.759200 6.690403
-13.525200 -13.759200 6.688701
-13.478400 -13.759200 6.687530
-13.431600 -13.759200 6.680044
-13.384800 -13.759200 6.679285
-13.338000 -13.759200 6.687212
-13.291200 -13.759200 6.685938
-13.244400 -13.759200 6.681399
-13.197600 -13.759200 6.679949
-13.150800 -13.759200 6.679285
-13.104000 -13.759200 6.685356
-13.057200 -13.759200 6.686496
-13.010400 -13.759200 6.689823
-12.963600 -13.759200 6.685839
-12.916800 -13.759200 6.684563
-12.870000 -13.759200 6.685839
-12.823200 -13.759200 6.689597
-12.776400 -13.759200 6.689823
-12.729600 -13.759200 6.706259
-12.682800 -13.759200 6.712119
-12.636000 -13.759200 6.735762
-12.589200 -13.759200 6.755545
-8.845200 -13.759200 7.994103
-8.798400 -13.759200 7.729560
-8.751600 -13.759200 7.678114
-8.704800 -13.759200 7.656704
-8.658000 -13.759200 7.656704
-8.611200 -13.759200 7.621531
-8.564400 -13.759200 7.617181
-8.517600 -13.759200 7.556805
-8.470800 -13.759200 7.538174
-8.424000 -13.759200 7.492486
-8.377200 -13.759200 7.422987
-8.330400 -13.759200 7.371344
-8.283600 -13.759200 7.344905
-8.236800 -13.759200 7.229664
-8.190000 -13.759200 7.130332
-8.143200 -13.759200 7.104758
-8.096400 -13.759200 7.078881
-8.049600 -13.759200 7.062764
-8.002800 -13.759200 7.017407
-7.956000 -13.759200 6.988127
-7.909200 -13.759200 6.949923
-7.862400 -13.759200 6.957070
-7.815600 -13.759200 6.908379
-7.768800 -13.759200 6.857340
-7.722000 -13.759200 6.844957
-7.675200 -13.759200 6.834713
-7.628400 -13.759200 6.824705
-7.581600 -13.759200 6.797441
-7.534800 -13.759200 6.779469
-7.488000 -13.759200 6.767510
-7.441200 -13.759200 6.765322
-7.394400 -13.759200 6.742310
-7.347600 -13.759200 6.677226
-7.300800 -13.759200 6.659953
-7.254000 -13.759200 6.634942
-7.207200 -13.759200 6.601107
-7.160400 -13.759200 6.568900
-7.113600 -13.759200 6.537148
-7.066800 -13.759200 6.541445
-7.020000 -13.759200 6.541445
-6.973200 -13.759200 6.529510
-6.926400 -13.759200 6.523855
-6.879600 -13.759200 6.495874
-6.832800 -13.759200 6.458234
-6.786000 -13.759200 6.395680
-6.739200 -13.759200 6.382077
-6.692400 -13.759200 6.346514
-6.645600 -13.759200 6.327040
-6.598800 -13.759200 6.262333
-6.552000 -13.759200 6.253130
-6.505200 -13.759200 6.246843
-6.458400 -13.759200 6.232670
-6.411600 -13.759200 6.224279
-6.364800 -13.759200 6.194374
-6.318000 -13.759200 6.167218
-6.271200 -13.759200 6.153439
-6.224400 -13.759200 6.137835
-6.177600 -13.759200 6.118547
-6.130800 -13.759200 6.103586
-6.084000 -13.759200 6.103586
-6.037200 -13.759200 6.097887
-5.990400 -13.759200 6.097036
-5.943600 -13.759200 6.042287
-5.896800 -13.759200 6.022871
-5.850000 -13.759200 6.012085
-5.803200 -13.759200 5.988158
-5.756400 -13.759200 5.971860
-5.709600 -13.759200 5.946151
-5.662800 -13.759200 5.946061
-5.616000 -13.759200 5.941961
-5.569200 -13.759200 5.923301
-5.522400 -13.759200 5.869261
-5.475600 -13.759200 5.821972
-5.428800 -13.759200 5.821103
-5.382000 -13.759200 5.817671
-5.335200 -13.759200 5.802941
-5.288400 -13.759200 5.775796
-5.241600 -13.759200 5.770348
-5.194800 -13.759200 5.779324
-5.148000 -13.759200 5.775796
-5.101200 -13.759200 5.784261
-5.054400 -13.759200 5.793541
-5.007600 -13.759200 5.788562
-4.960800 -13.759200 5.788562
-4.914000 -13.759200 5.785088
-4.867200 -13.759200 5.747398
-4.820400 -13.759200 5.724103
-4.773600 -13.759200 5.664456
-4.726800 -13.759200 5.626335
-4.680000 -13.759200 5.607020
-4.633200 -13.759200 5.625855
-4.586400 -13.759200 5.620302
-4.539600 -13.759200 5.573403
-4.492800 -13.759200 5.565677
-4.446000 -13.759200 5.565677
-4.399200 -13.759200 5.556550
-4.352400 -13.759200 5.534840
-4.305600 -13.759200 5.528604
-4.258800 -13.759200 5.523489
-4.212000 -13.759200 5.528604
-4.165200 -13.759200 5.523489
-4.118400 -13.759200 5.517760
-4.071600 -13.759200 5.521114
-4.024800 -13.759200 5.528604
-3.978000 -13.759200 5.521576
-3.931200 -13.759200 5.521576
-3.884400 -13.759200 5.524369
-3.837600 -13.759200 5.521576
-3.790800 -13.759200 5.519037
-3.744000 -13.759200 5.518086
-3.697200 -13.759200 5.502676
-3.650400 -13.759200 5.491361
-3.603600 -13.759200 5.470891
-3.556800 -13.759200 5.464545
-3.510000 -13.759200 5.444262
-3.463200 -13.759200 5.419351
-3.416400 -13.759200 5.386738
-3.369600 -13.759200 5.368453
-3.322800 -13.759200 5.368453
-3.276000 -13.759200 5.336166
-3.229200 -13.759200 5.322843
-3.182400 -13.759200 5.315338
-3.135600 -13.759200 5.318164
-3.088800 -13.759200 5.326787
-3.042000 -13.759200 5.318164
-2.995200 -13.759200 5.326787
-2.948400 -13.759200 5.321836
-2.901600 -13.759200 5.305021
-2.854800 -13.759200 5.312675
-2.808000 -13.759200 5.315798
-2.761200 -13.759200 5.315798
-2.714400 -13.759200 5.321836
-2.667600 -13.759200 5.322870
-2.620800 -13.759200 5.322870
-2.574000 -13.759200 5.335251
-2.527200 -13.759200 5.340034
-2.480400 -13.759200 5.342070
-2.433600 -13.759200 5.337352
-2.386800 -13.759200 5.334691
-2.340000 -13.759200 5.335251
-2.293200 -13.759200 5.312114
-2.246400 -13.759200 5.277110
-2.199600 -13.759200 5.246981
-2.152800 -13.759200 5.232043
-2.106000 -13.759200 5.227862
-2.059200 -13.759200 5.211996
-2.012400 -13.759200 5.196844
-1.965600 -13.759200 5.196844
-1.918800 -13.759200 5.193481
-1.872000 -13.759200 5.184257
-1.825200 -13.759200 5.181446
-1.778400 -13.759200 5.168830
-1.731600 -13.759200 5.168830
-1.684800 -13.759200 5.168830
-1.638000 -13.759200 5.163672
-1.591200 -13.759200 5.163672
-1.544400 -13.759200 5.167165
-1.497600 -13.759200 5.170496
-1.450800 -13.759200 5.174424
-1.404000 -13.759200 5.179347
-1.357200 -13.759200 5.178438
-1.310400 -13.759200 5.179347
-1.263600 -13.759200 5.179347
-1.216800 -13.759200 5.211746
-1.170000 -13.759200 5.196730
-1.123200 -13.759200 5.181204
-1.076400 -13.759200 5.206888
-1.029600 -13.759200 5.199984
-0.982800 -13.759200 5.206888
-0.936000 -13.759200 5.213536
-0.889200 -13.759200 5.206888
-0.842400 -13.759200 5.197548
-0.795600 -13.759200 5.199650
-0.748800 -13.759200 5.191897
-0.702000 -13.759200 5.191897
-0.655200 -13.759200 5.192526
-0.608400 -13.759200 5.192526
-0.561600 -13.759200 5.197548
-0.514800 -13.759200 5.209519
-0.468000 -13.759200 5.209519
-0.421200 -13.759200 5.212361
-0.374400 -13.759200 5.210471
-0.327600 -13.759200 5.210471
-0.280800 -13.759200 5.211687
-0.234000 -13.759200 5.211687
-0.187200 -13.759200 5.210471
-0.140400 -13.759200 5.208951
-0.093600 -13.759200 5.208951
-0.046800 -13.759200 5.224323
0.000000 -13.759200 5.211687
0.046800 -13.759200 5.192621
0.093600 -13.759200 5.178480
0.140400 -13.759200 5.178480
0.187200 -13.759200 5.201027
0.234000 -13.759200 5.198410
0.280800 -13.759200 5.198410
0.327600 -13.759200 5.201027
0.374400 -13.759200 5.212180
0.421200 -13.759200 5.219137
0.468000 -13.759200 5.219137
0.514800 -13.759200 5.213325
0.561600 -13.759200 5.219137
0.608400 -13.759200 5.209793
0.655200 -13.759200 5.227624
0.702000 -13.759200 5.229813
0.748800 -13.759200 5.251313
0.795600 -13.759200 5.253105
0.842400 -13.759200 5.253437
0.889200 -13.759200 5.251313
0.936000 -13.759200 5.253617
0.982800 -13.759200 5.255702
1.029600 -13.759200 5.261841
1.076400 -13.759200 5.268575
1.123200 -13.759200 5.268575
1.170000 -13.759200 5.281455
1.216800 -13.759200 5.309503
1.263600 -13.759200 5.313947
1.310400 -13.759200 5.313947
1.357200 -13.759200 5.322102
1.404000 -13.759200 5.327688
1.450800 -13.759200 5.327688
1.497600 -13.759200 5.327688
1.544400 -13.759200 5.311949
1.591200 -13.759200 5.311949
1.638000 -13.759200 5.311949
1.684800 -13.759200 5.319011
1.731600 -13.759200 5.322721
1.778400 -13.759200 5.322721
1.825200 -13.759200 5.333175
1.872000 -13.759200 5.369614
1.918800 -13.759200 5.400424
1.965600 -13.759200 5.424276
2.012400 -13.759200 5.435221
2.059200 -13.759200 5.436949
2.106000 -13.759200 5.447257
2.152800 -13.759200 5.450641
2.199600 -13.759200 5.458320
2.246400 -13.759200 5.470509
2.293200 -13.759200 5.458320
2.340000 -13.759200 5.458320
2.386800 -13.759200 5.443585
2.433600 -13.759200 5.465014
2.480400 -13.759200 5.467604
2.527200 -13.759200 5.465014
2.574000 -13.759200 5.469706
2.620800 -13.759200 5.487390
2.667600 -13.759200 5.504761
2.714400 -13.759200 5.539700
2.761200 -13.759200 5.555026
2.808000 -13.759200 5.555026
2.854800 -13.759200 5.563260
2.901600 -13.759200 5.589378
2.948400 -13.759200 5.591848
2.995200 -13.759200 5.613361
3.042000 -13.759200 5.613361
3.088800 -13.759200 5.611982
3.135600 -13.759200 5.632310
3.182400 -13.759200 5.632310
3.229200 -13.759200 5.639466
3.276000 -13.759200 5.658642
3.322800 -13.759200 5.685878
3.369600 -13.759200 5.692911
3.416400 -13.759200 5.711760
3.463200 -13.759200 5.743146
3.510000 -13.759200 5.745153
3.556800 -13.759200 5.777202
3.603600 -13.759200 5.777202
3.650400 -13.759200 5.778406
3.697200 -13.759200 5.791986
3.744000 -13.759200 5.808654
3.790800 -13.759200 5.818457
3.837600 -13.759200 5.819463
3.884400 -13.759200 5.817547
3.931200 -13.759200 5.818457
3.978000 -13.759200 5.832811
4.024800 -13.759200 5.853681
4.071600 -13.759200 5.859822
4.118400 -13.759200 5.863539
4.165200 -13.759200 5.890858
4.212000 -13.759200 5.931292
4.258800 -13.759200 5.964846
4.305600 -13.759200 6.004197
4.352400 -13.759200 6.010969
4.399200 -13.759200 6.034173
4.446000 -13.759200 6.060683
4.492800 -13.759200 6.079024
4.539600 -13.759200 6.108709
4.586400 -13.759200 6.126630
4.633200 -13.759200 6.142944
4.680000 -13.759200 6.168697
4.726800 -13.759200 6.180937
4.773600 -13.759200 6.195008
4.820400 -13.759200 6.216242
4.867200 -13.759200 6.231665
4.914000 -13.759200 6.262211
4.960800 -13.759200 6.273474
5.007600 -13.759200 6.270821
5.054400 -13.759200 6.270821
5.101200 -13.759200 6.316898
5.148000 -13.759200 6.326314
5.194800 -13.759200 6.363423
5.241600 -13.759200 6.394896
5.288400 -13.759200 6.468764
5.335200 -13.759200 6.501629
5.382000 -13.759200 6.519129
5.428800 -13.759200 6.539282
5.475600 -13.759200 6.544213
5.522400 -13.759200 6.554333
5.569200 -13.759200 6.553508
5.616000 -13.759200 6.534815
5.662800 -13.759200 6.539282
5.709600 -13.759200 6.566673
5.756400 -13.759200 6.589937
5.803200 -13.759200 6.615507
5.850000 -13.759200 6.635272
5.896800 -13.759200 6.700517
5.943600 -13.759200 6.771736
5.990400 -13.759200 6.806388
6.037200 -13.759200 6.858446
6.084000 -13.759200 6.923373
6.130800 -13.759200 6.928206
6.177600 -13.759200 6.963230
6.224400 -13.759200 6.970145
6.271200 -13.759200 6.993590
6.318000 -13.759200 6.989619
6.364800 -13.759200 6.996923
6.411600 -13.759200 7.029373
6.458400 -13.759200 7.047191
6.505200 -13.759200 7.087105
6.552000 -13.759200 7.163944
6.598800 -13.759200 7.250101
6.645600 -13.759200 7.346019
6.692400 -13.759200 7.394004
6.739200 -13.759200 7.495903
6.786000 -13.759200 7.502721
6.832800 -13.759200 7.557323
6.879600 -13.759200 7.605119
6.926400 -13.759200 7.664243
6.973200 -13.759200 7.793496
7.020000 -13.759200 7.924725
7.066800 -13.759200 8.055734
7.113600 -13.759200 8.079719
7.160400 -13.759200 8.098103
7.207200 -13.759200 8.534161
7.254000 -13.759200 10.561459
7.300800 -13.759200 23.163626
7.347600 -13.759200 29.385397
7.394400 -13.759200 29.393521
7.441200 -13.759200 29.398058
7.488000 -13.759200 29.399698
7.534800 -13.759200 29.399698
7.581600 -13.759200 29.400376
7.628400 -13.759200 29.403209
7.675200 -13.759200 29.407399
13.618800 -13.759200 6.652613
13.665600 -13.759200 6.648673
13.712400 -13.759200 6.643961
13.759200 -13.759200 6.628538
13.806000 -13.759200 6.616503
13.852800 -13.759200 6.597479
13.899600 -13.759200 6.590564
13.946400 -13.759200 6.600230
13.993200 -13.759200 6.597479
14.040000 -13.759200 6.590564
14.086800 -13.759200 6.590564
14.133600 -13.759200 6.589147
14.180400 -13.759200 6.597150
14.227200 -13.759200 6.597150
14.274000 -13.759200 6.585699
14.320800 -13.759200 6.585479
14.367600 -13.759200 6.592214
14.414400 -13.759200 6.592214
14.461200 -13.759200 6.585479
14.508000 -13.759200 6.582938
14.554800 -13.759200 6.582938
14.601600 -13.759200 6.586169
14.648400 -13.759200 6.593671
14.695200 -13.759200 6.596125
14.742000 -13.759200 6.597551
14.788800 -13.759200 6.601985
14.835600 -13.759200 6.601985
14.882400 -13.759200 6.599809
14.929200 -13.759200 6.598084
14.976000 -13.759200 6.596125
15.022800 -13.759200 6.594343
15.069600 -13.759200 6.594343
15.116400 -13.759200 6.591141
15.163200 -13.759200 6.587319
15.210000 -13.759200 6.590440
15.256800 -13.759200 6.586308
15.303600 -13.759200 6.583143
15.350400 -13.759200 6.580305
15.397200 -13.759200 6.578589
15.444000 -13.759200 6.572510
15.490800 -13.759200 6.571840
15.537600 -13.759200 6.543845
15.584400 -13.759200 6.501479
15.631200 -13.759200 6.464427
16.146000 -13.759200 5.030058
16.192800 -13.759200 4.980079
16.239600 -13.759200 4.971937
16.286400 -13.759200 4.962031
16.333200 -13.759200 4.962031
16.380000 -13.759200 4.962059
16.426800 -13.759200 4.969463
16.473600 -13.759200 4.960101
16.520400 -13.759200 4.969463
16.567200 -13.759200 4.969463
16.614000 -13.759200 4.958085
16.660800 -13.759200 4.941774
16.707600 -13.759200 4.915999
16.754400 -13.759200 4.879763
16.801200 -13.759200 4.857883
18.158400 -13.759200 -8.109616
18.205200 -13.759200 -8.163360
18.252000 -13.759200 -8.201420
18.298800 -13.759200 -8.218468
18.345600 -13.759200 -8.218468
18.392400 -13.759200 -8.218468
18.439200 -13.759200 -8.240866
18.486000 -13.759200 -8.240866
18.532800 -13.759200 -8.245158
18.579600 -13.759200 0.000000
18.626400 -13.759200 0.000000
18.673200 -13.759200 0.000000
-18.720000 -13.712400 0.000000
-18.673200 -13.712400 0.000000
-18.626400 -13.712400 0.000000
-18.579600 -13.712400 -7.781660
-18.532800 -13.712400 -7.781660
-18.486000 -13.712400 -7.781660
-18.439200 -13.712400 -7.785696
-18.392400 -13.712400 -7.785696
-18.345600 -13.712400 -7.790003
-18.298800 -13.712400 -7.790336
-18.252000 -13.712400 -7.791286
-18.205200 -13.712400 -7.790003
-18.158400 -13.712400 -7.787177
-18.111600 -13.712400 -7.781454
-18.064800 -13.712400 -7.787177
-18.018000 -13.712400 -7.787177
-17.971200 -13.712400 -7.787177
-17.924400 -13.712400 -7.788776
-17.877600 -13.712400 -7.788776
-17.830800 -13.712400 -7.831488
-17.784000 -13.712400 -7.831488
-17.737200 -13.712400 -7.831488
-17.690400 -13.712400 -7.860642
-17.643600 -13.712400 -7.860642
-17.596800 -13.712400 -7.861152
-17.550000 -13.712400 -7.861152
-17.503200 -13.712400 -7.839674
-17.456400 -13.712400 -7.836257
-17.409600 -13.712400 -7.816286
-17.362800 -13.712400 -7.787552
-17.316000 -13.712400 -7.787552
-17.269200 -13.712400 -7.788502
-17.222400 -13.712400 -7.780434
-17.175600 -13.712400 -7.729828
-17.128800 -13.712400 -7.698400
-17.082000 -13.712400 -7.692552
-17.035200 -13.712400 -7.686247
-16.988400 -13.712400 -7.622164
-16.941600 -13.712400 -7.584742
-16.520400 -13.712400 -6.194394
-16.473600 -13.712400 -6.194394
-15.678000 -13.712400 4.933118
-15.631200 -13.712400 4.933118
-15.584400 -13.712400 4.950345
-15.537600 -13.712400 4.980477
-15.490800 -13.712400 5.002091
-15.444000 -13.712400 5.033481
-15.397200 -13.712400 5.046554
-15.350400 -13.712400 5.063189
-15.303600 -13.712400 5.076742
-15.256800 -13.712400 5.101135
-15.210000 -13.712400 5.121355
-15.163200 -13.712400 5.141703
-14.648400 -13.712400 6.623175
-14.601600 -13.712400 6.643406
-14.554800 -13.712400 6.662387
-14.508000 -13.712400 6.670652
-14.461200 -13.712400 6.680144
-14.414400 -13.712400 6.684534
-14.367600 -13.712400 6.684534
-14.320800 -13.712400 6.684782
-14.274000 -13.712400 6.685951
-14.227200 -13.712400 6.685707
-14.180400 -13.712400 6.688581
-14.133600 -13.712400 6.689305
-14.086800 -13.712400 6.689899
-14.040000 -13.712400 6.690615
-13.993200 -13.712400 6.689899
-13.946400 -13.712400 6.690709
-13.899600 -13.712400 6.690887
-13.852800 -13.712400 6.692803
-13.806000 -13.712400 6.695342
-13.759200 -13.712400 6.694333
-13.712400 -13.712400 6.695622
-13.665600 -13.712400 6.695342
-13.618800 -13.712400 6.695622
-13.572000 -13.712400 6.695829
-13.525200 -13.712400 6.693796
-13.478400 -13.712400 6.692950
-13.431600 -13.712400 6.692091
-13.384800 -13.712400 6.689089
-13.338000 -13.712400 6.693796
-13.291200 -13.712400 6.692128
-13.244400 -13.712400 6.686496
-13.197600 -13.712400 6.685356
-13.150800 -13.712400 6.684496
-13.104000 -13.712400 6.685356
-13.057200 -13.712400 6.692128
-13.010400 -13.712400 6.692128
-12.963600 -13.712400 6.689823
-12.916800 -13.712400 6.689597
-12.870000 -13.712400 6.692198
-12.823200 -13.712400 6.693660
-12.776400 -13.712400 6.706700
-12.729600 -13.712400 6.730524
-12.682800 -13.712400 6.739294
-12.636000 -13.712400 6.754488
-8.845200 -13.712400 8.113755
-8.798400 -13.712400 7.797216
-8.751600 -13.712400 7.707871
-8.704800 -13.712400 7.678114
-8.658000 -13.712400 7.678103
-8.611200 -13.712400 7.640626
-8.564400 -13.712400 7.634975
-8.517600 -13.712400 7.573862
-8.470800 -13.712400 7.551632
-8.424000 -13.712400 7.492486
-8.377200 -13.712400 7.422987
-8.330400 -13.712400 7.366855
-8.283600 -13.712400 7.306357
-8.236800 -13.712400 7.229664
-8.190000 -13.712400 7.135977
-8.143200 -13.712400 7.112090
-8.096400 -13.712400 7.082134
-8.049600 -13.712400 7.078881
-8.002800 -13.712400 7.027295
-7.956000 -13.712400 6.988127
-7.909200 -13.712400 6.949923
-7.862400 -13.712400 6.949923
-7.815600 -13.712400 6.906943
-7.768800 -13.712400 6.858957
-7.722000 -13.712400 6.847084
-7.675200 -13.712400 6.839162
-7.628400 -13.712400 6.833210
-7.581600 -13.712400 6.806296
-7.534800 -13.712400 6.800391
-7.488000 -13.712400 6.798151
-7.441200 -13.712400 6.777717
-7.394400 -13.712400 6.753575
-7.347600 -13.712400 6.702170
-7.300800 -13.712400 6.661551
-7.254000 -13.712400 6.634942
-7.207200 -13.712400 6.601107
-7.160400 -13.712400 6.576843
-7.113600 -13.712400 6.541445
-7.066800 -13.712400 6.549454
-7.020000 -13.712400 6.541445
-6.973200 -13.712400 6.527826
-6.926400 -13.712400 6.513347
-6.879600 -13.712400 6.486859
-6.832800 -13.712400 6.458234
-6.786000 -13.712400 6.395680
-6.739200 -13.712400 6.382077
-6.692400 -13.712400 6.351680
-6.645600 -13.712400 6.332302
-6.598800 -13.712400 6.265398
-6.552000 -13.712400 6.262333
-6.505200 -13.712400 6.257456
-6.458400 -13.712400 6.242370
-6.411600 -13.712400 6.224028
-6.364800 -13.712400 6.193980
-6.318000 -13.712400 6.150018
-6.271200 -13.712400 6.141010
-6.224400 -13.712400 6.114138
-6.177600 -13.712400 6.103586
-6.130800 -13.712400 6.097887
-6.084000 -13.712400 6.103586
-6.037200 -13.712400 6.107701
-5.990400 -13.712400 6.097887
-5.943600 -13.712400 6.086771
-5.896800 -13.712400 6.030820
-5.850000 -13.712400 6.016899
-5.803200 -13.712400 5.997085
-5.756400 -13.712400 5.965713
-5.709600 -13.712400 5.941961
-5.662800 -13.712400 5.941961
-5.616000 -13.712400 5.941837
-5.569200 -13.712400 5.883307
-5.522400 -13.712400 5.828227
-5.475600 -13.712400 5.820341
-5.428800 -13.712400 5.821103
-5.382000 -13.712400 5.819618
-5.335200 -13.712400 5.805879
-5.288400 -13.712400 5.775796
-5.241600 -13.712400 5.784261
-5.194800 -13.712400 5.794393
-5.148000 -13.712400 5.793541
-5.101200 -13.712400 5.793541
-5.054400 -13.712400 5.801302
-5.007600 -13.712400 5.793541
-4.960800 -13.712400 5.793541
-4.914000 -13.712400 5.785833
-4.867200 -13.712400 5.754203
-4.820400 -13.712400 5.724103
-4.773600 -13.712400 5.660255
-4.726800 -13.712400 5.625855
-4.680000 -13.712400 5.597440
-4.633200 -13.712400 5.597440
-4.586400 -13.712400 5.594424
-4.539600 -13.712400 5.571968
-4.492800 -13.712400 5.558947
-4.446000 -13.712400 5.556550
-4.399200 -13.712400 5.534840
-4.352400 -13.712400 5.516724
-4.305600 -13.712400 5.516724
-4.258800 -13.712400 5.516724
-4.212000 -13.712400 5.517760
-4.165200 -13.712400 5.523489
-4.118400 -13.712400 5.523489
-4.071600 -13.712400 5.528994
-4.024800 -13.712400 5.531058
-3.978000 -13.712400 5.531058
-3.931200 -13.712400 5.527185
-3.884400 -13.712400 5.527185
-3.837600 -13.712400 5.521576
-3.790800 -13.712400 5.509758
-3.744000 -13.712400 5.509758
-3.697200 -13.712400 5.502676
-3.650400 -13.712400 5.478478
-3.603600 -13.712400 5.470891
-3.556800 -13.712400 5.464545
-3.510000 -13.712400 5.435054
-3.463200 -13.712400 5.411925
-3.416400 -13.712400 5.384116
-3.369600 -13.712400 5.368453
-3.322800 -13.712400 5.373359
-3.276000 -13.712400 5.342787
-3.229200 -13.712400 5.326787
-3.182400 -13.712400 5.322843
-3.135600 -13.712400 5.329875
-3.088800 -13.712400 5.333120
-3.042000 -13.712400 5.326787
-2.995200 -13.712400 5.318164
-2.948400 -13.712400 5.312795
-2.901600 -13.712400 5.302152
-2.854800 -13.712400 5.305021
-2.808000 -13.712400 5.302152
-2.761200 -13.712400 5.299756
-2.714400 -13.712400 5.292510
-2.667600 -13.712400 5.305021
-2.620800 -13.712400 5.315798
-2.574000 -13.712400 5.323826
-2.527200 -13.712400 5.337352
-2.480400 -13.712400 5.339281
-2.433600 -13.712400 5.324055
-2.386800 -13.712400 5.323826
-2.340000 -13.712400 5.320427
-2.293200 -13.712400 5.306374
-2.246400 -13.712400 5.294844
-2.199600 -13.712400 5.249169
-2.152800 -13.712400 5.227862
-2.106000 -13.712400 5.225100
-2.059200 -13.712400 5.206134
-2.012400 -13.712400 5.193481
-1.965600 -13.712400 5.193481
-1.918800 -13.712400 5.189193
-1.872000 -13.712400 5.176504
-1.825200 -13.712400 5.176504
-1.778400 -13.712400 5.156126
-1.731600 -13.712400 5.157891
-1.684800 -13.712400 5.157891
-1.638000 -13.712400 5.145530
-1.591200 -13.712400 5.157891
-1.544400 -13.712400 5.158102
-1.497600 -13.712400 5.158102
-1.450800 -13.712400 5.170496
-1.404000 -13.712400 5.170755
-1.357200 -13.712400 5.174424
-1.310400 -13.712400 5.178438
-1.263600 -13.712400 5.178438
-1.216800 -13.712400 5.182218
-1.170000 -13.712400 5.178089
-1.123200 -13.712400 5.178089
-1.076400 -13.712400 5.196730
-1.029600 -13.712400 5.196730
-0.982800 -13.712400 5.196730
-0.936000 -13.712400 5.199984
-0.889200 -13.712400 5.195995
-0.842400 -13.712400 5.186294
-0.795600 -13.712400 5.186294
-0.748800 -13.712400 5.166453
-0.702000 -13.712400 5.166453
-0.655200 -13.712400 5.175098
-0.608400 -13.712400 5.175098
-0.561600 -13.712400 5.175098
-0.514800 -13.712400 5.200255
-0.468000 -13.712400 5.201539
-0.421200 -13.712400 5.210471
-0.374400 -13.712400 5.209519
-0.327600 -13.712400 5.210471
-0.280800 -13.712400 5.211687
-0.234000 -13.712400 5.213817
-0.187200 -13.712400 5.211687
-0.140400 -13.712400 5.208951
-0.093600 -13.712400 5.205961
-0.046800 -13.712400 5.215247
0.000000 -13.712400 5.211687
0.046800 -13.712400 5.178409
0.093600 -13.712400 5.168625
0.140400 -13.712400 5.167200
0.187200 -13.712400 5.168625
0.234000 -13.712400 5.167200
0.280800 -13.712400 5.167200
0.327600 -13.712400 5.177385
0.374400 -13.712400 5.200415
0.421200 -13.712400 5.202845
0.468000 -13.712400 5.200415
0.514800 -13.712400 5.185757
0.561600 -13.712400 5.200415
0.608400 -13.712400 5.197332
0.655200 -13.712400 5.199033
0.702000 -13.712400 5.201437
0.748800 -13.712400 5.206848
0.795600 -13.712400 5.227132
0.842400 -13.712400 5.227132
0.889200 -13.712400 5.216461
0.936000 -13.712400 5.231095
0.982800 -13.712400 5.236039
1.029600 -13.712400 5.238273
1.076400 -13.712400 5.253617
1.123200 -13.712400 5.240266
1.170000 -13.712400 5.255702
1.216800 -13.712400 5.268136
1.263600 -13.712400 5.294050
1.310400 -13.712400 5.297413
1.357200 -13.712400 5.313947
1.404000 -13.712400 5.311949
1.450800 -13.712400 5.321265
1.497600 -13.712400 5.312605
1.544400 -13.712400 5.304787
1.591200 -13.712400 5.304787
1.638000 -13.712400 5.309214
1.684800 -13.712400 5.312605
1.731600 -13.712400 5.312605
1.778400 -13.712400 5.312605
1.825200 -13.712400 5.325605
1.872000 -13.712400 5.363835
1.918800 -13.712400 5.398650
1.965600 -13.712400 5.430905
2.012400 -13.712400 5.433177
2.059200 -13.712400 5.433997
2.106000 -13.712400 5.440573
2.152800 -13.712400 5.447257
2.199600 -13.712400 5.440896
2.246400 -13.712400 5.440896
2.293200 -13.712400 5.440896
2.340000 -13.712400 5.443585
2.386800 -13.712400 5.437581
2.433600 -13.712400 5.443585
2.480400 -13.712400 5.465014
2.527200 -13.712400 5.465014
2.574000 -13.712400 5.468804
2.620800 -13.712400 5.493191
2.667600 -13.712400 5.514277
2.714400 -13.712400 5.534350
2.761200 -13.712400 5.542756
2.808000 -13.712400 5.542543
2.854800 -13.712400 5.546853
2.901600 -13.712400 5.563260
2.948400 -13.712400 5.577011
2.995200 -13.712400 5.587878
3.042000 -13.712400 5.593491
3.088800 -13.712400 5.592955
3.135600 -13.712400 5.603309
3.182400 -13.712400 5.608588
3.229200 -13.712400 5.613361
3.276000 -13.712400 5.657102
3.322800 -13.712400 5.685878
3.369600 -13.712400 5.709124
3.416400 -13.712400 5.713263
3.463200 -13.712400 5.732884
3.510000 -13.712400 5.745153
3.556800 -13.712400 5.777202
3.603600 -13.712400 5.777202
3.650400 -13.712400 5.772334
3.697200 -13.712400 5.782040
3.744000 -13.712400 5.806819
3.790800 -13.712400 5.818457
3.837600 -13.712400 5.819463
3.884400 -13.712400 5.817547
3.931200 -13.712400 5.818457
3.978000 -13.712400 5.828297
4.024800 -13.712400 5.841619
4.071600 -13.712400 5.853681
4.118400 -13.712400 5.859822
4.165200 -13.712400 5.877407
4.212000 -13.712400 5.905399
4.258800 -13.712400 5.951207
4.305600 -13.712400 6.001950
4.352400 -13.712400 6.006698
4.399200 -13.712400 6.037454
4.446000 -13.712400 6.060683
4.492800 -13.712400 6.099231
4.539600 -13.712400 6.120533
4.586400 -13.712400 6.128252
4.633200 -13.712400 6.154783
4.680000 -13.712400 6.168230
4.726800 -13.712400 6.178906
4.773600 -13.712400 6.195008
4.820400 -13.712400 6.216242
4.867200 -13.712400 6.232901
4.914000 -13.712400 6.268491
4.960800 -13.712400 6.284856
5.007600 -13.712400 6.273474
5.054400 -13.712400 6.288958
5.101200 -13.712400 6.319849
5.148000 -13.712400 6.332536
5.194800 -13.712400 6.363928
5.241600 -13.712400 6.429434
5.288400 -13.712400 6.481391
5.335200 -13.712400 6.497068
5.382000 -13.712400 6.517886
5.428800 -13.712400 6.530260
5.475600 -13.712400 6.539282
5.522400 -13.712400 6.559002
5.569200 -13.712400 6.560913
5.616000 -13.712400 6.560913
5.662800 -13.712400 6.573034
5.709600 -13.712400 6.583126
5.756400 -13.712400 6.612397
5.803200 -13.712400 6.635272
5.850000 -13.712400 6.635272
5.896800 -13.712400 6.680488
5.943600 -13.712400 6.774755
5.990400 -13.712400 6.807780
6.037200 -13.712400 6.860509
6.084000 -13.712400 6.924280
6.130800 -13.712400 6.963230
6.177600 -13.712400 6.981097
6.224400 -13.712400 6.981097
6.271200 -13.712400 6.993590
6.318000 -13.712400 6.986680
6.364800 -13.712400 6.986680
6.411600 -13.712400 7.056770
6.458400 -13.712400 7.058572
6.505200 -13.712400 7.089656
6.552000 -13.712400 7.172154
6.598800 -13.712400 7.266227
6.645600 -13.712400 7.332631
6.692400 -13.712400 7.384820
6.739200 -13.712400 7.432468
6.786000 -13.712400 7.495903
6.832800 -13.712400 7.556905
6.879600 -13.712400 7.582672
6.926400 -13.712400 7.634749
6.973200 -13.712400 7.798399
7.020000 -13.712400 7.964198
7.066800 -13.712400 8.098103
7.113600 -13.712400 8.141777
7.160400 -13.712400 8.378585
7.207200 -13.712400 9.591198
7.254000 -13.712400 10.554862
7.300800 -13.712400 23.160366
7.347600 -13.712400 29.386584
7.394400 -13.712400 29.393761
7.441200 -13.712400 29.398308
7.488000 -13.712400 29.402903
7.534800 -13.712400 29.403209
7.581600 -13.712400 29.404984
7.628400 -13.712400 29.407574
7.675200 -13.712400 29.410352
13.665600 -13.712400 6.653487
13.712400 -13.712400 6.649039
13.759200 -13.712400 6.647283
13.806000 -13.712400 6.628538
13.852800 -13.712400 6.621152
13.899600 -13.712400 6.614489
13.946400 -13.712400 6.614489
13.993200 -13.712400 6.610000
14.040000 -13.712400 6.598932
14.086800 -13.712400 6.598932
14.133600 -13.712400 6.597150
14.180400 -13.712400 6.598075
14.227200 -13.712400 6.598019
14.274000 -13.712400 6.596980
14.320800 -13.712400 6.592617
14.367600 -13.712400 6.596946
14.414400 -13.712400 6.596980
14.461200 -13.712400 6.595672
14.508000 -13.712400 6.585479
14.554800 -13.712400 6.593723
14.601600 -13.712400 6.586169
14.648400 -13.712400 6.595672
14.695200 -13.712400 6.593723
14.742000 -13.712400 6.593671
14.788800 -13.712400 6.601985
14.835600 -13.712400 6.602406
14.882400 -13.712400 6.594343
14.929200 -13.712400 6.596125
14.976000 -13.712400 6.594343
15.022800 -13.712400 6.594343
15.069600 -13.712400 6.595860
15.116400 -13.712400 6.593150
15.163200 -13.712400 6.590440
15.210000 -13.712400 6.591141
15.256800 -13.712400 6.591141
15.303600 -13.712400 6.586308
15.350400 -13.712400 6.582229
15.397200 -13.712400 6.580305
15.444000 -13.712400 6.580305
15.490800 -13.712400 6.579739
15.537600 -13.712400 6.571840
15.584400 -13.712400 6.526633
15.631200 -13.712400 6.501479
15.678000 -13.712400 6.460840
16.192800 -13.712400 4.991782
16.239600 -13.712400 4.975769
16.286400 -13.712400 4.971937
16.333200 -13.712400 4.964676
16.380000 -13.712400 4.964676
16.426800 -13.712400 4.973075
16.473600 -13.712400 4.960101
16.520400 -13.712400 4.975027
16.567200 -13.712400 4.975027
16.614000 -13.712400 4.973075
16.660800 -13.712400 4.964852
16.707600 -13.712400 4.927604
16.754400 -13.712400 4.898201
16.801200 -13.712400 4.877220
16.848000 -13.712400 4.828695
16.894800 -13.712400 4.691737
18.158400 -13.712400 -7.989389
18.205200 -13.712400 -8.014608
18.252000 -13.712400 -8.109616
18.298800 -13.712400 -8.163360
18.345600 -13.712400 -8.189465
18.392400 -13.712400 -8.207598
18.439200 -13.712400 -8.211020
18.486000 -13.712400 -8.217552
18.532800 -13.712400 -8.222109
18.579600 -13.712400 0.000000
18.626400 -13.712400 0.000000
18.673200 -13.712400 0.000000
-18.720000 -13.665600 0.000000
-18.673200 -13.665600 0.000000
-18.626400 -13.665600 0.000000
-18.579600 -13.665600 -7.784003
-18.532800 -13.665600 -7.784003
-18.486000 -13.665600 -7.784003
-18.439200 -13.665600 -7.790336
-18.392400 -13.665600 -7.796709
-18.345600 -13.665600 -7.798512
-18.298800 -13.665600 -7.831030
-18.252000 -13.665600 -7.839581
-18.205200 -13.665600 -7.834680
-18.158400 -13.665600 -7.831030
-18.111600 -13.665600 -7.836491
-18.064800 -13.665600 -7.800022
-18.018000 -13.665600 -7.836491
-17.971200 -13.665600 -7.800022
-17.924400 -13.665600 -7.804586
-17.877600 -13.665600 -7.804586
-17.830800 -13.665600 -7.840713
-17.784000 -13.665600 -7.860642
-17.737200 -13.665600 -7.860642
-17.690400 -13.665600 -7.870636
-17.643600 -13.665600 -7.870040
-17.596800 -13.665600 -7.864654
-17.550000 -13.665600 -7.864654
-17.503200 -13.665600 -7.861152
-17.456400 -13.665600 -7.836257
-17.409600 -13.665600 -7.816286
-17.362800 -13.665600 -7.787552
-17.316000 -13.665600 -7.779737
-17.269200 -13.665600 -7.779737
-17.222400 -13.665600 -7.738983
-17.175600 -13.665600 -7.698400
-17.128800 -13.665600 -7.682886
-17.082000 -13.665600 -7.677658
-17.035200 -13.665600 -7.665747
-16.988400 -13.665600 -7.596885
-15.724800 -13.665600 4.935879
-15.678000 -13.665600 4.950111
-15.631200 -13.665600 4.950345
-15.584400 -13.665600 4.975055
-15.537600 -13.665600 4.992228
-15.490800 -13.665600 5.013589
-15.444000 -13.665600 5.046554
-15.397200 -13.665600 5.063189
-15.350400 -13.665600 5.076742
-15.303600 -13.665600 5.101135
-15.256800 -13.665600 5.121854
-15.210000 -13.665600 5.152765
-15.163200 -13.665600 5.195173
-14.695200 -13.665600 6.607219
-14.648400 -13.665600 6.631958
-14.601600 -13.665600 6.649813
-14.554800 -13.665600 6.670047
-14.508000 -13.665600 6.677875
-14.461200 -13.665600 6.684782
-14.414400 -13.665600 6.685707
-14.367600 -13.665600 6.685951
-14.320800 -13.665600 6.685951
-14.274000 -13.665600 6.686300
-14.227200 -13.665600 6.686300
-14.180400 -13.665600 6.694111
-14.133600 -13.665600 6.694111
-14.086800 -13.665600 6.696536
-14.040000 -13.665600 6.693680
-13.993200 -13.665600 6.694445
-13.946400 -13.665600 6.695342
-13.899600 -13.665600 6.697118
-13.852800 -13.665600 6.697118
-13.806000 -13.665600 6.698469
-13.759200 -13.665600 6.697118
-13.712400 -13.665600 6.699254
-13.665600 -13.665600 6.695829
-13.618800 -13.665600 6.696679
-13.572000 -13.665600 6.696679
-13.525200 -13.665600 6.694333
-13.478400 -13.665600 6.693796
-13.431600 -13.665600 6.692950
-13.384800 -13.665600 6.693796
-13.338000 -13.665600 6.702590
-13.291200 -13.665600 6.694445
-13.244400 -13.665600 6.692950
-13.197600 -13.665600 6.692128
-13.150800 -13.665600 6.687212
-13.104000 -13.665600 6.692128
-13.057200 -13.665600 6.693442
-13.010400 -13.665600 6.693442
-12.963600 -13.665600 6.693660
-12.916800 -13.665600 6.693660
-12.870000 -13.665600 6.698283
-12.823200 -13.665600 6.700073
-12.776400 -13.665600 6.720006
-12.729600 -13.665600 6.736004
-12.682800 -13.665600 6.751144
-8.845200 -13.665600 8.231257
-8.798400 -13.665600 7.867168
-8.751600 -13.665600 7.779045
-8.704800 -13.665600 7.740772
-8.658000 -13.665600 7.707871
-8.611200 -13.665600 7.678103
-8.564400 -13.665600 7.655027
-8.517600 -13.665600 7.619460
-8.470800 -13.665600 7.592951
-8.424000 -13.665600 7.508971
-8.377200 -13.665600 7.422987
-8.330400 -13.665600 7.335454
-8.283600 -13.665600 7.268608
-8.236800 -13.665600 7.212788
-8.190000 -13.665600 7.146362
-8.143200 -13.665600 7.114456
-8.096400 -13.665600 7.112090
-8.049600 -13.665600 7.082134
-8.002800 -13.665600 7.035816
-7.956000 -13.665600 6.988127
-7.909200 -13.665600 6.964491
-7.862400 -13.665600 6.956092
-7.815600 -13.665600 6.908379
-7.768800 -13.665600 6.890025
-7.722000 -13.665600 6.856361
-7.675200 -13.665600 6.855470
-7.628400 -13.665600 6.844957
-7.581600 -13.665600 6.824705
-7.534800 -13.665600 6.806296
-7.488000 -13.665600 6.801668
-7.441200 -13.665600 6.780488
-7.394400 -13.665600 6.772266
-7.347600 -13.665600 6.734285
-7.300800 -13.665600 6.687026
-7.254000 -13.665600 6.654543
-7.207200 -13.665600 6.617991
-7.160400 -13.665600 6.593310
-7.113600 -13.665600 6.562904
-7.066800 -13.665600 6.562904
-7.020000 -13.665600 6.529510
-6.973200 -13.665600 6.523962
-6.926400 -13.665600 6.489774
-6.879600 -13.665600 6.471910
-6.832800 -13.665600 6.424360
-6.786000 -13.665600 6.395680
-6.739200 -13.665600 6.392179
-6.692400 -13.665600 6.359656
-6.645600 -13.665600 6.327040
-6.598800 -13.665600 6.253130
-6.552000 -13.665600 6.262333
-6.505200 -13.665600 6.253130
-6.458400 -13.665600 6.224279
-6.411600 -13.665600 6.194374
-6.364800 -13.665600 6.179455
-6.318000 -13.665600 6.138779
-6.271200 -13.665600 6.118547
-6.224400 -13.665600 6.100977
-6.177600 -13.665600 6.100977
-6.130800 -13.665600 6.097887
-6.084000 -13.665600 6.107701
-6.037200 -13.665600 6.118547
-5.990400 -13.665600 6.113501
-5.943600 -13.665600 6.097887
-5.896800 -13.665600 6.086852
-5.850000 -13.665600 6.017111
-5.803200 -13.665600 5.997085
-5.756400 -13.665600 5.965713
-5.709600 -13.665600 5.940479
-5.662800 -13.665600 5.941837
-5.616000 -13.665600 5.941837
-5.569200 -13.665600 5.884443
-5.522400 -13.665600 5.821972
-5.475600 -13.665600 5.818033
-5.428800 -13.665600 5.820341
-5.382000 -13.665600 5.819618
-5.335200 -13.665600 5.804850
-5.288400 -13.665600 5.772899
-5.241600 -13.665600 5.783718
-5.194800 -13.665600 5.791205
-5.148000 -13.665600 5.793541
-5.101200 -13.665600 5.794393
-5.054400 -13.665600 5.801302
-5.007600 -13.665600 5.793541
-4.960800 -13.665600 5.793541
-4.914000 -13.665600 5.785088
-4.867200 -13.665600 5.754203
-4.820400 -13.665600 5.722612
-4.773600 -13.665600 5.664456
-4.726800 -13.665600 5.625855
-4.680000 -13.665600 5.597440
-4.633200 -13.665600 5.597440
-4.586400 -13.665600 5.573430
-4.539600 -13.665600 5.556550
-4.492800 -13.665600 5.534840
-4.446000 -13.665600 5.529499
-4.399200 -13.665600 5.515968
-4.352400 -13.665600 5.477713
-4.305600 -13.665600 5.481417
-4.258800 -13.665600 5.515968
-4.212000 -13.665600 5.528604
-4.165200 -13.665600 5.528994
-4.118400 -13.665600 5.528994
-4.071600 -13.665600 5.544430
-4.024800 -13.665600 5.555347
-3.978000 -13.665600 5.555347
-3.931200 -13.665600 5.554234
-3.884400 -13.665600 5.555347
-3.837600 -13.665600 5.527185
-3.790800 -13.665600 5.519037
-3.744000 -13.665600 5.506062
-3.697200 -13.665600 5.493917
-3.650400 -13.665600 5.464545
-3.603600 -13.665600 5.464545
-3.556800 -13.665600 5.457016
-3.510000 -13.665600 5.434915
-3.463200 -13.665600 5.411245
-3.416400 -13.665600 5.379718
-3.369600 -13.665600 5.353806
-3.322800 -13.665600 5.366538
-3.276000 -13.665600 5.329875
-3.229200 -13.665600 5.322843
-3.182400 -13.665600 5.322843
-3.135600 -13.665600 5.326787
-3.088800 -13.665600 5.332877
-3.042000 -13.665600 5.326787
-2.995200 -13.665600 5.326263
-2.948400 -13.665600 5.326263
-2.901600 -13.665600 5.300079
-2.854800 -13.665600 5.299756
-2.808000 -13.665600 5.292510
-2.761200 -13.665600 5.290398
-2.714400 -13.665600 5.265001
-2.667600 -13.665600 5.292510
-2.620800 -13.665600 5.293619
-2.574000 -13.665600 5.306526
-2.527200 -13.665600 5.320427
-2.480400 -13.665600 5.323826
-2.433600 -13.665600 5.306526
-2.386800 -13.665600 5.306374
-2.340000 -13.665600 5.283742
-2.293200 -13.665600 5.263303
-2.246400 -13.665600 5.236279
-2.199600 -13.665600 5.206134
-2.152800 -13.665600 5.196844
-2.106000 -13.665600 5.193481
-2.059200 -13.665600 5.193481
-2.012400 -13.665600 5.183563
-1.965600 -13.665600 5.189193
-1.918800 -13.665600 5.187180
-1.872000 -13.665600 5.179367
-1.825200 -13.665600 5.179647
-1.778400 -13.665600 5.177861
-1.731600 -13.665600 5.167165
-1.684800 -13.665600 5.163672
-1.638000 -13.665600 5.152304
-1.591200 -13.665600 5.158102
-1.544400 -13.665600 5.158881
-1.497600 -13.665600 5.158102
-1.450800 -13.665600 5.167165
-1.404000 -13.665600 5.158881
-1.357200 -13.665600 5.170755
-1.310400 -13.665600 5.158881
-1.263600 -13.665600 5.158291
-1.216800 -13.665600 5.160526
-1.170000 -13.665600 5.160526
-1.123200 -13.665600 5.175877
-1.076400 -13.665600 5.181204
-1.029600 -13.665600 5.181204
-0.982800 -13.665600 5.195995
-0.936000 -13.665600 5.195995
-0.889200 -13.665600 5.175877
-0.842400 -13.665600 5.171351
-0.795600 -13.665600 5.165240
-0.748800 -13.665600 5.162125
-0.702000 -13.665600 5.161741
-0.655200 -13.665600 5.163080
-0.608400 -13.665600 5.163080
-0.561600 -13.665600 5.163080
-0.514800 -13.665600 5.175098
-0.468000 -13.665600 5.175098
-0.421200 -13.665600 5.200146
-0.374400 -13.665600 5.200255
-0.327600 -13.665600 5.205656
-0.280800 -13.665600 5.205961
-0.234000 -13.665600 5.205961
-0.187200 -13.665600 5.200146
-0.140400 -13.665600 5.190518
-0.093600 -13.665600 5.174703
-0.046800 -13.665600 5.192621
0.000000 -13.665600 5.178409
0.046800 -13.665600 5.171082
0.093600 -13.665600 5.165065
0.140400 -13.665600 5.161879
0.187200 -13.665600 5.168625
0.234000 -13.665600 5.168625
0.280800 -13.665600 5.177385
0.327600 -13.665600 5.200415
0.374400 -13.665600 5.201027
0.421200 -13.665600 5.209793
0.468000 -13.665600 5.201027
0.514800 -13.665600 5.200415
0.561600 -13.665600 5.200415
0.608400 -13.665600 5.197332
0.655200 -13.665600 5.197332
0.702000 -13.665600 5.199033
0.748800 -13.665600 5.201437
0.795600 -13.665600 5.209806
0.842400 -13.665600 5.206848
0.889200 -13.665600 5.206848
0.936000 -13.665600 5.209806
0.982800 -13.665600 5.209806
1.029600 -13.665600 5.227132
1.076400 -13.665600 5.231095
1.123200 -13.665600 5.229319
1.170000 -13.665600 5.236039
1.216800 -13.665600 5.251587
1.263600 -13.665600 5.251587
1.310400 -13.665600 5.273655
1.357200 -13.665600 5.287297
1.404000 -13.665600 5.273655
1.450800 -13.665600 5.280509
1.497600 -13.665600 5.277711
1.544400 -13.665600 5.276483
1.591200 -13.665600 5.277711
1.638000 -13.665600 5.286883
1.684800 -13.665600 5.289722
1.731600 -13.665600 5.309214
1.778400 -13.665600 5.309214
1.825200 -13.665600 5.319011
1.872000 -13.665600 5.363835
1.918800 -13.665600 5.398650
1.965600 -13.665600 5.436949
2.012400 -13.665600 5.435221
2.059200 -13.665600 5.435221
2.106000 -13.665600 5.447257
2.152800 -13.665600 5.451714
2.199600 -13.665600 5.443585
2.246400 -13.665600 5.440896
2.293200 -13.665600 5.435221
2.340000 -13.665600 5.440896
2.386800 -13.665600 5.437889
2.433600 -13.665600 5.443585
2.480400 -13.665600 5.448759
2.527200 -13.665600 5.457283
2.574000 -13.665600 5.467604
2.620800 -13.665600 5.487390
2.667600 -13.665600 5.504761
2.714400 -13.665600 5.518538
2.761200 -13.665600 5.521627
2.808000 -13.665600 5.521627
2.854800 -13.665600 5.542543
2.901600 -13.665600 5.546853
2.948400 -13.665600 5.555026
2.995200 -13.665600 5.555566
3.042000 -13.665600 5.575171
3.088800 -13.665600 5.567536
3.135600 -13.665600 5.575171
3.182400 -13.665600 5.592955
3.229200 -13.665600 5.608588
3.276000 -13.665600 5.628059
3.322800 -13.665600 5.657102
3.369600 -13.665600 5.705317
3.416400 -13.665600 5.713263
3.463200 -13.665600 5.743146
3.510000 -13.665600 5.755378
3.556800 -13.665600 5.782040
3.603600 -13.665600 5.778406
3.650400 -13.665600 5.778406
3.697200 -13.665600 5.787603
3.744000 -13.665600 5.817547
3.790800 -13.665600 5.832673
3.837600 -13.665600 5.828297
3.884400 -13.665600 5.820768
3.931200 -13.665600 5.831375
3.978000 -13.665600 5.838353
4.024800 -13.665600 5.859822
4.071600 -13.665600 5.863539
4.118400 -13.665600 5.877407
4.165200 -13.665600 5.897710
4.212000 -13.665600 5.931292
4.258800 -13.665600 5.968779
4.305600 -13.665600 6.006698
4.352400 -13.665600 6.034173
4.399200 -13.665600 6.060683
4.446000 -13.665600 6.071425
4.492800 -13.665600 6.100056
4.539600 -13.665600 6.121598
4.586400 -13.665600 6.128252
4.633200 -13.665600 6.154783
4.680000 -13.665600 6.178443
4.726800 -13.665600 6.186697
4.773600 -13.665600 6.210001
4.820400 -13.665600 6.216242
4.867200 -13.665600 6.231665
4.914000 -13.665600 6.268491
4.960800 -13.665600 6.303758
5.007600 -13.665600 6.316898
5.054400 -13.665600 6.319849
5.101200 -13.665600 6.326989
5.148000 -13.665600 6.340020
5.194800 -13.665600 6.372445
5.241600 -13.665600 6.429434
5.288400 -13.665600 6.481004
5.335200 -13.665600 6.493084
5.382000 -13.665600 6.517495
5.428800 -13.665600 6.530260
5.475600 -13.665600 6.534815
5.522400 -13.665600 6.554333
5.569200 -13.665600 6.563390
5.616000 -13.665600 6.569272
5.662800 -13.665600 6.581157
5.709600 -13.665600 6.593536
5.756400 -13.665600 6.614195
5.803200 -13.665600 6.630735
5.850000 -13.665600 6.630735
5.896800 -13.665600 6.680328
5.943600 -13.665600 6.724071
5.990400 -13.665600 6.803976
6.037200 -13.665600 6.860509
6.084000 -13.665600 6.923373
6.130800 -13.665600 6.963230
6.177600 -13.665600 6.981097
6.224400 -13.665600 6.970145
6.271200 -13.665600 6.989619
6.318000 -13.665600 6.986680
6.364800 -13.665600 6.986680
6.411600 -13.665600 6.996923
6.458400 -13.665600 7.035573
6.505200 -13.665600 7.080591
6.552000 -13.665600 7.170452
6.598800 -13.665600 7.241740
6.645600 -13.665600 7.299747
6.692400 -13.665600 7.383700
6.739200 -13.665600 7.429732
6.786000 -13.665600 7.480571
6.832800 -13.665600 7.557323
6.879600 -13.665600 7.582672
6.926400 -13.665600 7.624549
6.973200 -13.665600 7.711900
7.020000 -13.665600 7.924725
7.066800 -13.665600 8.098103
7.113600 -13.665600 8.141777
7.160400 -13.665600 9.591198
7.207200 -13.665600 10.348513
7.254000 -13.665600 10.561459
7.300800 -13.665600 23.156122
7.347600 -13.665600 29.393521
7.394400 -13.665600 29.398139
7.441200 -13.665600 29.404650
7.488000 -13.665600 29.407399
7.534800 -13.665600 29.407574
7.581600 -13.665600 29.410257
7.628400 -13.665600 29.411806
7.675200 -13.665600 29.415172
13.665600 -13.665600 6.675473
13.712400 -13.665600 6.673147
13.759200 -13.665600 6.649243
13.806000 -13.665600 6.635792
13.852800 -13.665600 6.625550
13.899600 -13.665600 6.621152
13.946400 -13.665600 6.620203
13.993200 -13.665600 6.613962
14.040000 -13.665600 6.610000
14.086800 -13.665600 6.609657
14.133600 -13.665600 6.598075
14.180400 -13.665600 6.604684
14.227200 -13.665600 6.598075
14.274000 -13.665600 6.598019
14.320800 -13.665600 6.585479
14.367600 -13.665600 6.585479
14.414400 -13.665600 6.596946
14.461200 -13.665600 6.595672
14.508000 -13.665600 6.585479
14.554800 -13.665600 6.595672
14.601600 -13.665600 6.586169
14.648400 -13.665600 6.593723
14.695200 -13.665600 6.594337
14.742000 -13.665600 6.593671
14.788800 -13.665600 6.598084
14.835600 -13.665600 6.601985
14.882400 -13.665600 6.593671
14.929200 -13.665600 6.594343
14.976000 -13.665600 6.594343
15.022800 -13.665600 6.593150
15.069600 -13.665600 6.595860
15.116400 -13.665600 6.591141
15.163200 -13.665600 6.587319
15.210000 -13.665600 6.593150
15.256800 -13.665600 6.595860
15.303600 -13.665600 6.602451
15.350400 -13.665600 6.602321
15.397200 -13.665600 6.594209
15.444000 -13.665600 6.597158
15.490800 -13.665600 6.594209
15.537600 -13.665600 6.578884
15.584400 -13.665600 6.553889
15.631200 -13.665600 6.532510
15.678000 -13.665600 6.486102
16.239600 -13.665600 4.983148
16.286400 -13.665600 4.976291
16.333200 -13.665600 4.973075
16.380000 -13.665600 4.973075
16.426800 -13.665600 4.975027
16.473600 -13.665600 4.959340
16.520400 -13.665600 4.975027
16.567200 -13.665600 4.975027
16.614000 -13.665600 4.964852
16.660800 -13.665600 4.964852
16.707600 -13.665600 4.941774
16.754400 -13.665600 4.919905
16.801200 -13.665600 4.898092
16.848000 -13.665600 4.867252
16.894800 -13.665600 4.768108
16.941600 -13.665600 4.580205
18.205200 -13.665600 -7.990451
18.252000 -13.665600 -8.092565
18.298800 -13.665600 -8.161587
18.345600 -13.665600 -8.165272
18.392400 -13.665600 -8.187054
18.439200 -13.665600 -8.189465
18.486000 -13.665600 -8.211020
18.532800 -13.665600 -8.222109
18.579600 -13.665600 0.000000
18.626400 -13.665600 0.000000
18.673200 -13.665600 0.000000
-18.720000 -13.618800 0.000000
-18.673200 -13.618800 0.000000
-18.626400 -13.618800 0.000000
-18.579600 -13.618800 -7.797539
-18.532800 -13.618800 -7.796709
-18.486000 -13.618800 -7.790336
-18.439200 -13.618800 -7.797539
-18.392400 -13.618800 -7.798512
-18.345600 -13.618800 -7.827204
-18.298800 -13.618800 -7.839581
-18.252000 -13.618800 -7.874663
-18.205200 -13.618800 -7.868260
-18.158400 -13.618800 -7.847414
-18.111600 -13.618800 -7.847414
-18.064800 -13.618800 -7.855237
-18.018000 -13.618800 -7.871319
-17.971200 -13.618800 -7.855237
-17.924400 -13.618800 -7.840713
-17.877600 -13.618800 -7.840713
-17.830800 -13.618800 -7.871319
-17.784000 -13.618800 -7.877158
-17.737200 -13.618800 -7.877158
-17.690400 -13.618800 -7.870636
-17.643600 -13.618800 -7.870040
-17.596800 -13.618800 -7.864654
-17.550000 -13.618800 -7.864654
-17.503200 -13.618800 -7.861152
-17.456400 -13.618800 -7.839366
-17.409600 -13.618800 -7.829010
-17.362800 -13.618800 -7.790753
-17.316000 -13.618800 -7.779737
-17.269200 -13.618800 -7.776414
-17.222400 -13.618800 -7.738983
-17.175600 -13.618800 -7.682612
-17.128800 -13.618800 -7.670807
-17.082000 -13.618800 -7.622164
-17.035200 -13.618800 -7.596885
-15.771600 -13.618800 4.932311
-15.724800 -13.618800 4.948015
-15.678000 -13.618800 4.957855
-15.631200 -13.618800 4.975055
-15.584400 -13.618800 4.989781
-15.537600 -13.618800 5.020638
-15.490800 -13.618800 5.037514
-15.444000 -13.618800 5.063056
-15.397200 -13.618800 5.073147
-15.350400 -13.618800 5.089981
-15.303600 -13.618800 5.121854
-15.256800 -13.618800 5.158124
-15.210000 -13.618800 5.195173
-14.695200 -13.618800 6.618513
-14.648400 -13.618800 6.655679
-14.601600 -13.618800 6.674813
-14.554800 -13.618800 6.680023
-14.508000 -13.618800 6.685951
-14.461200 -13.618800 6.690078
-14.414400 -13.618800 6.694111
-14.367600 -13.618800 6.695924
-14.320800 -13.618800 6.694111
-14.274000 -13.618800 6.694445
-14.227200 -13.618800 6.694445
-14.180400 -13.618800 6.696943
-14.133600 -13.618800 6.697309
-14.086800 -13.618800 6.700486
-14.040000 -13.618800 6.697118
-13.993200 -13.618800 6.697309
-13.946400 -13.618800 6.697309
-13.899600 -13.618800 6.700020
-13.852800 -13.618800 6.700020
-13.806000 -13.618800 6.700020
-13.759200 -13.618800 6.700020
-13.712400 -13.618800 6.700436
-13.665600 -13.618800 6.699254
-13.618800 -13.618800 6.700020
-13.572000 -13.618800 6.700436
-13.525200 -13.618800 6.694333
-13.478400 -13.618800 6.694333
-13.431600 -13.618800 6.695622
-13.384800 -13.618800 6.695831
-13.338000 -13.618800 6.702590
-13.291200 -13.618800 6.694482
-13.244400 -13.618800 6.694482
-13.197600 -13.618800 6.699897
-13.150800 -13.618800 6.694482
-13.104000 -13.618800 6.694445
-13.057200 -13.618800 6.697194
-13.010400 -13.618800 6.698283
-12.963600 -13.618800 6.698461
-12.916800 -13.618800 6.698461
-12.870000 -13.618800 6.702828
-12.823200 -13.618800 6.706700
-12.776400 -13.618800 6.734107
-12.729600 -13.618800 6.775192
-12.682800 -13.618800 6.812909
-8.798400 -13.618800 7.899059
-8.751600 -13.618800 7.860538
-8.704800 -13.618800 7.775804
-8.658000 -13.618800 7.740772
-8.611200 -13.618800 7.687567
-8.564400 -13.618800 7.655027
-8.517600 -13.618800 7.585264
-8.470800 -13.618800 7.551632
-8.424000 -13.618800 7.492486
-8.377200 -13.618800 7.387254
-8.330400 -13.618800 7.335454
-8.283600 -13.618800 7.268340
-8.236800 -13.618800 7.212788
-8.190000 -13.618800 7.153191
-8.143200 -13.618800 7.130332
-8.096400 -13.618800 7.112235
-8.049600 -13.618800 7.082134
-8.002800 -13.618800 7.043093
-7.956000 -13.618800 7.006991
-7.909200 -13.618800 6.974586
-7.862400 -13.618800 6.957070
-7.815600 -13.618800 6.925417
-7.768800 -13.618800 6.903616
-7.722000 -13.618800 6.857950
-7.675200 -13.618800 6.863650
-7.628400 -13.618800 6.854233
-7.581600 -13.618800 6.835300
-7.534800 -13.618800 6.828827
-7.488000 -13.618800 6.812573
-7.441200 -13.618800 6.798151
-7.394400 -13.618800 6.780488
-7.347600 -13.618800 6.742310
-7.300800 -13.618800 6.694710
-7.254000 -13.618800 6.661551
-7.207200 -13.618800 6.607219
-7.160400 -13.618800 6.593310
-7.113600 -13.618800 6.562904
-7.066800 -13.618800 6.553504
-7.020000 -13.618800 6.527922
-6.973200 -13.618800 6.523962
-6.926400 -13.618800 6.486859
-6.879600 -13.618800 6.444413
-6.832800 -13.618800 6.420388
-6.786000 -13.618800 6.398896
-6.739200 -13.618800 6.395239
-6.692400 -13.618800 6.375019
-6.645600 -13.618800 6.327040
-6.598800 -13.618800 6.265398
-6.552000 -13.618800 6.262333
-6.505200 -13.618800 6.246843
-6.458400 -13.618800 6.196810
-6.411600 -13.618800 6.193980
-6.364800 -13.618800 6.138779
-6.318000 -13.618800 6.126081
-6.271200 -13.618800 6.084330
-6.224400 -13.618800 6.067115
-6.177600 -13.618800 6.068551
-6.130800 -13.618800 6.075478
-6.084000 -13.618800 6.100977
-6.037200 -13.618800 6.097887
-5.990400 -13.618800 6.086771
-5.943600 -13.618800 6.086771
-5.896800 -13.618800 6.061722
-5.850000 -13.618800 6.016983
-5.803200 -13.618800 5.988158
-5.756400 -13.618800 5.941961
-5.709600 -13.618800 5.913047
-5.662800 -13.618800 5.924932
-5.616000 -13.618800 5.924932
-5.569200 -13.618800 5.880946
-5.522400 -13.618800 5.820341
-5.475600 -13.618800 5.805879
-5.428800 -13.618800 5.819618
-5.382000 -13.618800 5.805879
-5.335200 -13.618800 5.772899
-5.288400 -13.618800 5.763578
-5.241600 -13.618800 5.771351
-5.194800 -13.618800 5.788562
-5.148000 -13.618800 5.793541
-5.101200 -13.618800 5.795322
-5.054400 -13.618800 5.804850
-5.007600 -13.618800 5.793541
-4.960800 -13.618800 5.794393
-4.914000 -13.618800 5.779891
-4.867200 -13.618800 5.754203
-4.820400 -13.618800 5.722612
-4.773600 -13.618800 5.664456
-4.726800 -13.618800 5.590957
-4.680000 -13.618800 5.586999
-4.633200 -13.618800 5.578652
-4.586400 -13.618800 5.556550
-4.539600 -13.618800 5.527923
-4.492800 -13.618800 5.515968
-4.446000 -13.618800 5.489623
-4.399200 -13.618800 5.476321
-4.352400 -13.618800 5.473140
-4.305600 -13.618800 5.481417
-4.258800 -13.618800 5.515968
-4.212000 -13.618800 5.528604
-4.165200 -13.618800 5.528604
-4.118400 -13.618800 5.528994
-4.071600 -13.618800 5.544430
-4.024800 -13.618800 5.554234
-3.978000 -13.618800 5.527185
-3.931200 -13.618800 5.527185
-3.884400 -13.618800 5.524369
-3.837600 -13.618800 5.506062
-3.790800 -13.618800 5.496876
-3.744000 -13.618800 5.493917
-3.697200 -13.618800 5.470891
-3.650400 -13.618800 5.419351
-3.603600 -13.618800 5.452773
-3.556800 -13.618800 5.435054
-3.510000 -13.618800 5.419351
-3.463200 -13.618800 5.408811
-3.416400 -13.618800 5.379718
-3.369600 -13.618800 5.342787
-3.322800 -13.618800 5.373359
-3.276000 -13.618800 5.332877
-3.229200 -13.618800 5.326787
-3.182400 -13.618800 5.329875
-3.135600 -13.618800 5.332877
-3.088800 -13.618800 5.336577
-3.042000 -13.618800 5.336577
-2.995200 -13.618800 5.326787
-2.948400 -13.618800 5.326263
-2.901600 -13.618800 5.296480
-2.854800 -13.618800 5.264909
-2.808000 -13.618800 5.287019
-2.761200 -13.618800 5.264909
-2.714400 -13.618800 5.259499
-2.667600 -13.618800 5.265001
-2.620800 -13.618800 5.267023
-2.574000 -13.618800 5.283742
-2.527200 -13.618800 5.306526
-2.480400 -13.618800 5.306526
-2.433600 -13.618800 5.294844
-2.386800 -13.618800 5.294844
-2.340000 -13.618800 5.263303
-2.293200 -13.618800 5.250575
-2.246400 -13.618800 5.233879
-2.199600 -13.618800 5.197352
-2.152800 -13.618800 5.193481
-2.106000 -13.618800 5.189901
-2.059200 -13.618800 5.193481
-2.012400 -13.618800 5.189193
-1.965600 -13.618800 5.183435
-1.918800 -13.618800 5.187180
-1.872000 -13.618800 5.183435
-1.825200 -13.618800 5.181446
-1.778400 -13.618800 5.178216
-1.731600 -13.618800 5.170496
-1.684800 -13.618800 5.167165
-1.638000 -13.618800 5.163672
-1.591200 -13.618800 5.167165
-1.544400 -13.618800 5.167165
-1.497600 -13.618800 5.157024
-1.450800 -13.618800 5.158881
-1.404000 -13.618800 5.157177
-1.357200 -13.618800 5.158881
-1.310400 -13.618800 5.158291
-1.263600 -13.618800 5.157024
-1.216800 -13.618800 5.158291
-1.170000 -13.618800 5.158291
-1.123200 -13.618800 5.160526
-1.076400 -13.618800 5.164125
-1.029600 -13.618800 5.164125
-0.982800 -13.618800 5.169220
-0.936000 -13.618800 5.169220
-0.889200 -13.618800 5.165240
-0.842400 -13.618800 5.163080
-0.795600 -13.618800 5.142455
-0.748800 -13.618800 5.135964
-0.702000 -13.618800 5.142455
-0.655200 -13.618800 5.142455
-0.608400 -13.618800 5.149719
-0.561600 -13.618800 5.149541
-0.514800 -13.618800 5.156076
-0.468000 -13.618800 5.161632
-0.421200 -13.618800 5.164292
-0.374400 -13.618800 5.161632
-0.327600 -13.618800 5.149541
-0.280800 -13.618800 5.149541
-0.234000 -13.618800 5.174703
-0.187200 -13.618800 5.152873
-0.140400 -13.618800 5.147150
-0.093600 -13.618800 5.147150
-0.046800 -13.618800 5.168487
0.000000 -13.618800 5.147150
0.046800 -13.618800 5.143694
0.093600 -13.618800 5.120516
0.140400 -13.618800 5.120516
0.187200 -13.618800 5.139691
0.234000 -13.618800 5.136171
0.280800 -13.618800 5.139691
0.327600 -13.618800 5.161879
0.374400 -13.618800 5.140113
0.421200 -13.618800 5.177385
0.468000 -13.618800 5.177385
0.514800 -13.618800 5.170513
0.561600 -13.618800 5.177385
0.608400 -13.618800 5.173673
0.655200 -13.618800 5.173977
0.702000 -13.618800 5.185757
0.748800 -13.618800 5.185757
0.795600 -13.618800 5.201411
0.842400 -13.618800 5.201411
0.889200 -13.618800 5.194700
0.936000 -13.618800 5.198807
0.982800 -13.618800 5.198807
1.029600 -13.618800 5.198807
1.076400 -13.618800 5.198807
1.123200 -13.618800 5.198807
1.170000 -13.618800 5.208301
1.216800 -13.618800 5.231095
1.263600 -13.618800 5.236039
1.310400 -13.618800 5.229319
1.357200 -13.618800 5.248059
1.404000 -13.618800 5.225511
1.450800 -13.618800 5.248198
1.497600 -13.618800 5.248198
1.544400 -13.618800 5.248059
1.591200 -13.618800 5.269039
1.638000 -13.618800 5.276483
1.684800 -13.618800 5.277711
1.731600 -13.618800 5.288323
1.778400 -13.618800 5.294073
1.825200 -13.618800 5.304973
1.872000 -13.618800 5.325605
1.918800 -13.618800 5.381573
1.965600 -13.618800 5.424276
2.012400 -13.618800 5.424276
2.059200 -13.618800 5.424276
2.106000 -13.618800 5.436949
2.152800 -13.618800 5.458320
2.199600 -13.618800 5.458320
2.246400 -13.618800 5.443585
2.293200 -13.618800 5.437889
2.340000 -13.618800 5.440896
2.386800 -13.618800 5.437889
2.433600 -13.618800 5.443585
2.480400 -13.618800 5.437889
2.527200 -13.618800 5.433239
2.574000 -13.618800 5.457283
2.620800 -13.618800 5.487390
2.667600 -13.618800 5.501808
2.714400 -13.618800 5.512272
2.761200 -13.618800 5.512272
2.808000 -13.618800 5.512272
2.854800 -13.618800 5.523244
2.901600 -13.618800 5.539700
2.948400 -13.618800 5.542551
2.995200 -13.618800 5.542551
3.042000 -13.618800 5.555566
3.088800 -13.618800 5.555566
3.135600 -13.618800 5.557240
3.182400 -13.618800 5.592955
3.229200 -13.618800 5.609706
3.276000 -13.618800 5.615540
3.322800 -13.618800 5.627779
3.369600 -13.618800 5.658642
3.416400 -13.618800 5.712394
3.463200 -13.618800 5.728399
3.510000 -13.618800 5.755378
3.556800 -13.618800 5.782040
3.603600 -13.618800 5.782040
3.650400 -13.618800 5.782040
3.697200 -13.618800 5.791986
3.744000 -13.618800 5.832673
3.790800 -13.618800 5.843963
3.837600 -13.618800 5.838828
3.884400 -13.618800 5.838828
3.931200 -13.618800 5.841619
3.978000 -13.618800 5.845613
4.024800 -13.618800 5.863539
4.071600 -13.618800 5.867463
4.118400 -13.618800 5.877407
4.165200 -13.618800 5.897238
4.212000 -13.618800 5.931292
4.258800 -13.618800 5.968779
4.305600 -13.618800 6.010406
4.352400 -13.618800 6.043149
4.399200 -13.618800 6.063952
4.446000 -13.618800 6.085394
4.492800 -13.618800 6.108709
4.539600 -13.618800 6.132876
4.586400 -13.618800 6.145783
4.633200 -13.618800 6.168230
4.680000 -13.618800 6.180937
4.726800 -13.618800 6.193050
4.773600 -13.618800 6.210001
4.820400 -13.618800 6.216242
4.867200 -13.618800 6.238597
4.914000 -13.618800 6.270146
4.960800 -13.618800 6.298767
5.007600 -13.618800 6.308392
5.054400 -13.618800 6.319849
5.101200 -13.618800 6.328798
5.148000 -13.618800 6.352421
5.194800 -13.618800 6.389868
5.241600 -13.618800 6.453201
5.288400 -13.618800 6.481391
5.335200 -13.618800 6.490430
5.382000 -13.618800 6.501629
5.428800 -13.618800 6.519129
5.475600 -13.618800 6.534802
5.522400 -13.618800 6.544213
5.569200 -13.618800 6.560913
5.616000 -13.618800 6.572162
5.662800 -13.618800 6.585161
5.709600 -13.618800 6.602496
5.756400 -13.618800 6.630735
5.803200 -13.618800 6.646059
5.850000 -13.618800 6.652734
5.896800 -13.618800 6.680488
5.943600 -13.618800 6.774755
5.990400 -13.618800 6.807780
6.037200 -13.618800 6.868180
6.084000 -13.618800 6.930088
6.130800 -13.618800 6.963230
6.177600 -13.618800 6.970013
6.224400 -13.618800 6.963230
6.271200 -13.618800 6.989619
6.318000 -13.618800 6.989619
6.364800 -13.618800 6.996923
6.411600 -13.618800 7.007122
6.458400 -13.618800 7.035573
6.505200 -13.618800 7.087105
6.552000 -13.618800 7.165306
6.598800 -13.618800 7.217494
6.645600 -13.618800 7.293208
6.692400 -13.618800 7.318493
6.739200 -13.618800 7.394964
6.786000 -13.618800 7.432468
6.832800 -13.618800 7.514268
6.879600 -13.618800 7.576044
6.926400 -13.618800 7.618369
6.973200 -13.618800 7.682178
7.020000 -13.618800 7.924725
7.066800 -13.618800 8.256026
7.113600 -13.618800 10.027740
7.160400 -13.618800 10.361411
7.207200 -13.618800 10.463265
7.254000 -13.618800 10.561805
7.300800 -13.618800 23.163626
7.347600 -13.618800 29.393553
7.394400 -13.618800 29.399876
7.441200 -13.618800 29.409727
7.488000 -13.618800 29.412842
7.534800 -13.618800 29.414694
7.581600 -13.618800 29.415172
7.628400 -13.618800 29.416792
7.675200 -13.618800 29.422735
13.712400 -13.618800 6.685091
13.759200 -13.618800 6.675473
13.806000 -13.618800 6.649243
13.852800 -13.618800 6.635792
13.899600 -13.618800 6.625550
13.946400 -13.618800 6.624968
13.993200 -13.618800 6.616503
14.040000 -13.618800 6.615736
14.086800 -13.618800 6.616503
14.133600 -13.618800 6.613089
14.180400 -13.618800 6.613089
14.227200 -13.618800 6.610000
14.274000 -13.618800 6.608031
14.320800 -13.618800 6.604684
14.367600 -13.618800 6.598019
14.414400 -13.618800 6.604684
14.461200 -13.618800 6.603833
14.508000 -13.618800 6.596946
14.554800 -13.618800 6.606310
14.601600 -13.618800 6.596946
14.648400 -13.618800 6.603833
14.695200 -13.618800 6.608178
14.742000 -13.618800 6.601985
14.788800 -13.618800 6.605741
14.835600 -13.618800 6.607952
14.882400 -13.618800 6.594337
14.929200 -13.618800 6.598084
14.976000 -13.618800 6.598084
15.022800 -13.618800 6.595860
15.069600 -13.618800 6.603912
15.116400 -13.618800 6.603063
15.163200 -13.618800 6.595860
15.210000 -13.618800 6.603063
15.256800 -13.618800 6.603912
15.303600 -13.618800 6.607821
15.350400 -13.618800 6.607821
15.397200 -13.618800 6.603063
15.444000 -13.618800 6.602321
15.490800 -13.618800 6.599179
15.537600 -13.618800 6.585598
15.584400 -13.618800 6.571840
15.631200 -13.618800 6.553889
15.678000 -13.618800 6.524454
15.724800 -13.618800 6.460840
16.239600 -13.618800 4.983148
16.286400 -13.618800 4.975769
16.333200 -13.618800 4.973075
16.380000 -13.618800 4.971421
16.426800 -13.618800 4.960740
16.473600 -13.618800 4.958080
16.520400 -13.618800 4.958085
16.567200 -13.618800 4.970290
16.614000 -13.618800 4.959340
16.660800 -13.618800 4.960702
16.707600 -13.618800 4.946556
16.754400 -13.618800 4.927861
16.801200 -13.618800 4.899912
16.848000 -13.618800 4.888534
16.894800 -13.618800 4.822780
16.941600 -13.618800 4.653543
16.988400 -13.618800 4.477697
17.035200 -13.618800 4.153889
17.082000 -13.618800 2.761477
18.252000 -13.618800 -8.092565
18.298800 -13.618800 -8.132308
18.345600 -13.618800 -8.134739
18.392400 -13.618800 -8.153048
18.439200 -13.618800 -8.163360
18.486000 -13.618800 -8.201007
18.532800 -13.618800 -8.222109
18.579600 -13.618800 0.000000
18.626400 -13.618800 0.000000
18.673200 -13.618800 0.000000
-18.720000 -13.572000 0.000000
-18.673200 -13.572000 0.000000
-18.626400 -13.572000 0.000000
-18.579600 -13.572000 -7.822105
-18.532800 -13.572000 -7.804188
-18.486000 -13.572000 -7.798512
-18.439200 -13.572000 -7.824157
-18.392400 -13.572000 -7.831030
-18.345600 -13.572000 -7.839581
-18.298800 -13.572000 -7.870916
-18.252000 -13.572000 -7.881677
-18.205200 -13.572000 -7.874663
-18.158400 -13.572000 -7.872618
-18.111600 -13.572000 -7.868260
-18.064800 -13.572000 -7.871319
-18.018000 -13.572000 -7.876899
-17.971200 -13.572000 -7.870636
-17.924400 -13.572000 -7.868260
-17.877600 -13.572000 -7.871319
-17.830800 -13.572000 -7.877158
-17.784000 -13.572000 -7.893795
-17.737200 -13.572000 -7.895688
-17.690400 -13.572000 -7.893795
-17.643600 -13.572000 -7.893795
-17.596800 -13.572000 -7.870040
-17.550000 -13.572000 -7.864654
-17.503200 -13.572000 -7.839366
-17.456400 -13.572000 -7.829010
-17.409600 -13.572000 -7.812887
-17.362800 -13.572000 -7.790753
-17.316000 -13.572000 -7.787552
-17.269200 -13.572000 -7.779737
-17.222400 -13.572000 -7.708743
-17.175600 -13.572000 -7.677658
-17.128800 -13.572000 -7.655305
-17.082000 -13.572000 -7.602706
-16.567200 -13.572000 -6.146829
-15.771600 -13.572000 4.950111
-15.724800 -13.572000 4.950827
-15.678000 -13.572000 4.975055
-15.631200 -13.572000 4.989781
-15.584400 -13.572000 5.035169
-15.537600 -13.572000 5.048285
-15.490800 -13.572000 5.063056
-15.444000 -13.572000 5.066036
-15.397200 -13.572000 5.089981
-15.350400 -13.572000 5.121355
-15.303600 -13.572000 5.158124
-15.256800 -13.572000 5.210744
-14.742000 -13.572000 6.596125
-14.695200 -13.572000 6.620561
-14.648400 -13.572000 6.655679
-14.601600 -13.572000 6.679285
-14.554800 -13.572000 6.680344
-14.508000 -13.572000 6.687116
-14.461200 -13.572000 6.694445
-14.414400 -13.572000 6.695924
-14.367600 -13.572000 6.697825
-14.320800 -13.572000 6.694445
-14.274000 -13.572000 6.694445
-14.227200 -13.572000 6.696536
-14.180400 -13.572000 6.701601
-14.133600 -13.572000 6.701601
-14.086800 -13.572000 6.701601
-14.040000 -13.572000 6.697309
-13.993200 -13.572000 6.700486
-13.946400 -13.572000 6.700486
-13.899600 -13.572000 6.700486
-13.852800 -13.572000 6.700020
-13.806000 -13.572000 6.700020
-13.759200 -13.572000 6.695829
-13.712400 -13.572000 6.695829
-13.665600 -13.572000 6.695831
-13.618800 -13.572000 6.700020
-13.572000 -13.572000 6.702307
-13.525200 -13.572000 6.694333
-13.478400 -13.572000 6.695831
-13.431600 -13.572000 6.702828
-13.384800 -13.572000 6.705394
-13.338000 -13.572000 6.705516
-13.291200 -13.572000 6.705394
-13.244400 -13.572000 6.702822
-13.197600 -13.572000 6.702822
-13.150800 -13.572000 6.699280
-13.104000 -13.572000 6.697936
-13.057200 -13.572000 6.698461
-13.010400 -13.572000 6.699280
-12.963600 -13.572000 6.699280
-12.916800 -13.572000 6.699280
-12.870000 -13.572000 6.706569
-12.823200 -13.572000 6.720006
-12.776400 -13.572000 6.749340
-12.729600 -13.572000 6.788828
-8.798400 -13.572000 7.989015
-8.751600 -13.572000 7.868371
-8.704800 -13.572000 7.860538
-8.658000 -13.572000 7.797216
-8.611200 -13.572000 7.694242
-8.564400 -13.572000 7.655329
-8.517600 -13.572000 7.585264
-8.470800 -13.572000 7.538174
-8.424000 -13.572000 7.492486
-8.377200 -13.572000 7.387254
-8.330400 -13.572000 7.335454
-8.283600 -13.572000 7.268520
-8.236800 -13.572000 7.220343
-8.190000 -13.572000 7.170758
-8.143200 -13.572000 7.152227
-8.096400 -13.572000 7.135977
-8.049600 -13.572000 7.112090
-8.002800 -13.572000 7.047154
-7.956000 -13.572000 7.006991
-7.909200 -13.572000 6.964491
-7.862400 -13.572000 6.939918
-7.815600 -13.572000 6.910950
-7.768800 -13.572000 6.890356
-7.722000 -13.572000 6.854233
-7.675200 -13.572000 6.856361
-7.628400 -13.572000 6.824438
-7.581600 -13.572000 6.821466
-7.534800 -13.572000 6.821466
-7.488000 -13.572000 6.811970
-7.441200 -13.572000 6.798151
-7.394400 -13.572000 6.777717
-7.347600 -13.572000 6.747014
-7.300800 -13.572000 6.694710
-7.254000 -13.572000 6.649530
-7.207200 -13.572000 6.607219
-7.160400 -13.572000 6.593310
-7.113600 -13.572000 6.549454
-7.066800 -13.572000 6.527922
-7.020000 -13.572000 6.517171
-6.973200 -13.572000 6.472538
-6.926400 -13.572000 6.471910
-6.879600 -13.572000 6.420388
-6.832800 -13.572000 6.408739
-6.786000 -13.572000 6.395680
-6.739200 -13.572000 6.395680
-6.692400 -13.572000 6.376108
-6.645600 -13.572000 6.342428
-6.598800 -13.572000 6.288275
-6.552000 -13.572000 6.283154
-6.505200 -13.572000 6.257456
-6.458400 -13.572000 6.194158
-6.411600 -13.572000 6.143124
-6.364800 -13.572000 6.127981
-6.318000 -13.572000 6.103586
-6.271200 -13.572000 6.068551
-6.224400 -13.572000 6.067115
-6.177600 -13.572000 6.067115
-6.130800 -13.572000 6.068551
-6.084000 -13.572000 6.075478
-6.037200 -13.572000 6.075380
-5.990400 -13.572000 6.067115
-5.943600 -13.572000 6.075380
-5.896800 -13.572000 6.030820
-5.850000 -13.572000 6.011884
-5.803200 -13.572000 5.976978
-5.756400 -13.572000 5.924825
-5.709600 -13.572000 5.893796
-5.662800 -13.572000 5.913047
-5.616000 -13.572000 5.884443
-5.569200 -13.572000 5.840404
-5.522400 -13.572000 5.805879
-5.475600 -13.572000 5.783718
-5.428800 -13.572000 5.819618
-5.382000 -13.572000 5.805879
-5.335200 -13.572000 5.770348
-5.288400 -13.572000 5.763578
-5.241600 -13.572000 5.770348
-5.194800 -13.572000 5.772899
-5.148000 -13.572000 5.793541
-5.101200 -13.572000 5.795322
-5.054400 -13.572000 5.810628
-5.007600 -13.572000 5.795322
-4.960800 -13.572000 5.797333
-4.914000 -13.572000 5.785833
-4.867200 -13.572000 5.767986
-4.820400 -13.572000 5.674882
-4.773600 -13.572000 5.649421
-4.726800 -13.572000 5.585074
-4.680000 -13.572000 5.582495
-4.633200 -13.572000 5.565677
-4.586400 -13.572000 5.540246
-4.539600 -13.572000 5.491914
-4.492800 -13.572000 5.477713
-4.446000 -13.572000 5.477713
-4.399200 -13.572000 5.474527
-4.352400 -13.572000 5.476321
-4.305600 -13.572000 5.481417
-4.258800 -13.572000 5.517760
-4.212000 -13.572000 5.528994
-4.165200 -13.572000 5.528604
-4.118400 -13.572000 5.528994
-4.071600 -13.572000 5.541378
-4.024800 -13.572000 5.531771
-3.978000 -13.572000 5.531771
-3.931200 -13.572000 5.527185
-3.884400 -13.572000 5.521114
-3.837600 -13.572000 5.496876
-3.790800 -13.572000 5.487501
-3.744000 -13.572000 5.478088
-3.697200 -13.572000 5.461955
-3.650400 -13.572000 5.417345
-3.603600 -13.572000 5.419351
-3.556800 -13.572000 5.418816
-3.510000 -13.572000 5.416368
-3.463200 -13.572000 5.396177
-3.416400 -13.572000 5.372044
-3.369600 -13.572000 5.365902
-3.322800 -13.572000 5.370836
-3.276000 -13.572000 5.330436
-3.229200 -13.572000 5.315069
-3.182400 -13.572000 5.315338
-3.135600 -13.572000 5.322843
-3.088800 -13.572000 5.330436
-3.042000 -13.572000 5.326787
-2.995200 -13.572000 5.326263
-2.948400 -13.572000 5.326263
-2.901600 -13.572000 5.300079
-2.854800 -13.572000 5.287019
-2.808000 -13.572000 5.290398
-2.761200 -13.572000 5.264909
-2.714400 -13.572000 5.259499
-2.667600 -13.572000 5.267023
-2.620800 -13.572000 5.267023
-2.574000 -13.572000 5.268575
-2.527200 -13.572000 5.283742
-2.480400 -13.572000 5.268575
-2.433600 -13.572000 5.268575
-2.386800 -13.572000 5.268575
-2.340000 -13.572000 5.250575
-2.293200 -13.572000 5.246988
-2.246400 -13.572000 5.241193
-2.199600 -13.572000 5.206134
-2.152800 -13.572000 5.196844
-2.106000 -13.572000 5.189901
-2.059200 -13.572000 5.196844
-2.012400 -13.572000 5.189829
-1.965600 -13.572000 5.183435
-1.918800 -13.572000 5.187180
-1.872000 -13.572000 5.187180
-1.825200 -13.572000 5.187180
-1.778400 -13.572000 5.183435
-1.731600 -13.572000 5.173960
-1.684800 -13.572000 5.167165
-1.638000 -13.572000 5.167165
-1.591200 -13.572000 5.167165
-1.544400 -13.572000 5.158881
-1.497600 -13.572000 5.146138
-1.450800 -13.572000 5.152425
-1.404000 -13.572000 5.152425
-1.357200 -13.572000 5.157024
-1.310400 -13.572000 5.157024
-1.263600 -13.572000 5.136061
-1.216800 -13.572000 5.157024
-1.170000 -13.572000 5.158291
-1.123200 -13.572000 5.160526
-1.076400 -13.572000 5.158291
-1.029600 -13.572000 5.158291
-0.982800 -13.572000 5.160526
-0.936000 -13.572000 5.142455
-0.889200 -13.572000 5.136241
-0.842400 -13.572000 5.133560
-0.795600 -13.572000 5.117668
-0.748800 -13.572000 5.111797
-0.702000 -13.572000 5.133560
-0.655200 -13.572000 5.133560
-0.608400 -13.572000 5.148100
-0.561600 -13.572000 5.141165
-0.514800 -13.572000 5.149832
-0.468000 -13.572000 5.149832
-0.421200 -13.572000 5.156076
-0.374400 -13.572000 5.143799
-0.327600 -13.572000 5.136002
-0.280800 -13.572000 5.141165
-0.234000 -13.572000 5.143799
-0.187200 -13.572000 5.143799
-0.140400 -13.572000 5.143694
-0.093600 -13.572000 5.124526
-0.046800 -13.572000 5.143694
0.000000 -13.572000 5.124526
0.046800 -13.572000 5.114118
0.093600 -13.572000 5.110312
0.140400 -13.572000 5.110312
0.187200 -13.572000 5.114118
0.234000 -13.572000 5.111103
0.280800 -13.572000 5.115469
0.327600 -13.572000 5.121237
0.374400 -13.572000 5.121237
0.421200 -13.572000 5.136171
0.468000 -13.572000 5.121237
0.514800 -13.572000 5.127393
0.561600 -13.572000 5.148976
0.608400 -13.572000 5.148976
0.655200 -13.572000 5.151204
0.702000 -13.572000 5.151204
0.748800 -13.572000 5.148976
0.795600 -13.572000 5.149006
0.842400 -13.572000 5.149006
0.889200 -13.572000 5.149006
0.936000 -13.572000 5.155332
0.982800 -13.572000 5.193664
1.029600 -13.572000 5.194269
1.076400 -13.572000 5.194269
1.123200 -13.572000 5.194663
1.170000 -13.572000 5.194700
1.216800 -13.572000 5.204777
1.263600 -13.572000 5.206128
1.310400 -13.572000 5.204777
1.357200 -13.572000 5.217635
1.404000 -13.572000 5.218342
1.450800 -13.572000 5.220032
1.497600 -13.572000 5.224417
1.544400 -13.572000 5.225363
1.591200 -13.572000 5.248198
1.638000 -13.572000 5.263176
1.684800 -13.572000 5.275516
1.731600 -13.572000 5.280509
1.778400 -13.572000 5.288323
1.825200 -13.572000 5.294073
1.872000 -13.572000 5.309214
1.918800 -13.572000 5.369485
1.965600 -13.572000 5.381573
2.012400 -13.572000 5.381573
2.059200 -13.572000 5.380189
2.106000 -13.572000 5.424276
2.152800 -13.572000 5.440896
2.199600 -13.572000 5.437889
2.246400 -13.572000 5.433177
2.293200 -13.572000 5.425773
2.340000 -13.572000 5.433239
2.386800 -13.572000 5.433239
2.433600 -13.572000 5.443585
2.480400 -13.572000 5.437889
2.527200 -13.572000 5.433239
2.574000 -13.572000 5.457283
2.620800 -13.572000 5.483440
2.667600 -13.572000 5.489737
2.714400 -13.572000 5.493191
2.761200 -13.572000 5.501808
2.808000 -13.572000 5.503976
2.854800 -13.572000 5.522753
2.901600 -13.572000 5.523244
2.948400 -13.572000 5.510884
2.995200 -13.572000 5.508724
3.042000 -13.572000 5.533575
3.088800 -13.572000 5.533575
3.135600 -13.572000 5.540649
3.182400 -13.572000 5.557240
3.229200 -13.572000 5.597309
3.276000 -13.572000 5.615073
3.322800 -13.572000 5.615540
3.369600 -13.572000 5.628059
3.416400 -13.572000 5.692911
3.463200 -13.572000 5.705317
3.510000 -13.572000 5.722935
3.556800 -13.572000 5.771389
3.603600 -13.572000 5.778406
3.650400 -13.572000 5.778406
3.697200 -13.572000 5.789193
3.744000 -13.572000 5.832811
3.790800 -13.572000 5.849991
3.837600 -13.572000 5.853332
3.884400 -13.572000 5.860646
3.931200 -13.572000 5.863539
3.978000 -13.572000 5.883786
4.024800 -13.572000 5.897710
4.071600 -13.572000 5.897710
4.118400 -13.572000 5.897710
4.165200 -13.572000 5.898828
4.212000 -13.572000 5.951357
4.258800 -13.572000 5.974260
4.305600 -13.572000 6.010406
4.352400 -13.572000 6.056247
4.399200 -13.572000 6.066189
4.446000 -13.572000 6.086155
4.492800 -13.572000 6.100056
4.539600 -13.572000 6.138427
4.586400 -13.572000 6.156824
4.633200 -13.572000 6.178443
4.680000 -13.572000 6.188668
4.726800 -13.572000 6.210001
4.773600 -13.572000 6.216242
4.820400 -13.572000 6.217938
4.867200 -13.572000 6.239285
4.914000 -13.572000 6.268491
4.960800 -13.572000 6.285111
5.007600 -13.572000 6.298767
5.054400 -13.572000 6.308392
5.101200 -13.572000 6.328767
5.148000 -13.572000 6.346976
5.194800 -13.572000 6.389235
5.241600 -13.572000 6.439054
5.288400 -13.572000 6.460731
5.335200 -13.572000 6.481692
5.382000 -13.572000 6.490430
5.428800 -13.572000 6.512350
5.475600 -13.572000 6.530260
5.522400 -13.572000 6.544213
5.569200 -13.572000 6.563390
5.616000 -13.572000 6.582698
5.662800 -13.572000 6.594422
5.709600 -13.572000 6.617508
5.756400 -13.572000 6.655288
5.803200 -13.572000 6.668557
5.850000 -13.572000 6.677799
5.896800 -13.572000 6.700517
5.943600 -13.572000 6.771962
5.990400 -13.572000 6.793493
6.037200 -13.572000 6.860509
6.084000 -13.572000 6.897845
6.130800 -13.572000 6.928206
6.177600 -13.572000 6.930088
6.224400 -13.572000 6.930967
6.271200 -13.572000 6.989619
6.318000 -13.572000 6.996923
6.364800 -13.572000 7.007122
6.411600 -13.572000 7.007122
6.458400 -13.572000 7.035573
6.505200 -13.572000 7.091428
6.552000 -13.572000 7.170452
6.598800 -13.572000 7.217494
6.645600 -13.572000 7.268645
6.692400 -13.572000 7.305580
6.739200 -13.572000 7.394004
6.786000 -13.572000 7.432468
6.832800 -13.572000 7.467744
6.879600 -13.572000 7.576044
6.926400 -13.572000 7.608334
6.973200 -13.572000 7.682178
7.020000 -13.572000 7.964198
7.066800 -13.572000 10.292757
7.113600 -13.572000 10.356815
7.160400 -13.572000 10.444951
7.207200 -13.572000 10.544401
7.254000 -13.572000 10.643548
7.300800 -13.572000 23.177855
7.347600 -13.572000 29.395460
7.394400 -13.572000 29.404650
7.441200 -13.572000 29.414694
7.488000 -13.572000 29.418521
7.534800 -13.572000 29.418521
7.581600 -13.572000 29.418521
7.628400 -13.572000 29.421797
7.675200 -13.572000 29.425849
13.759200 -13.572000 6.683323
13.806000 -13.572000 6.659620
13.852800 -13.572000 6.638866
13.899600 -13.572000 6.625550
13.946400 -13.572000 6.621542
13.993200 -13.572000 6.614489
14.040000 -13.572000 6.614489
14.086800 -13.572000 6.616503
14.133600 -13.572000 6.614489
14.180400 -13.572000 6.619967
14.227200 -13.572000 6.612133
14.274000 -13.572000 6.612133
14.320800 -13.572000 6.612065
14.367600 -13.572000 6.604684
14.414400 -13.572000 6.604684
14.461200 -13.572000 6.603833
14.508000 -13.572000 6.598573
14.554800 -13.572000 6.605741
14.601600 -13.572000 6.596125
14.648400 -13.572000 6.597700
14.695200 -13.572000 6.605741
14.742000 -13.572000 6.597700
14.788800 -13.572000 6.605741
14.835600 -13.572000 6.601985
14.882400 -13.572000 6.595198
14.929200 -13.572000 6.601985
14.976000 -13.572000 6.608011
15.022800 -13.572000 6.601985
15.069600 -13.572000 6.608011
15.116400 -13.572000 6.607685
15.163200 -13.572000 6.603063
15.210000 -13.572000 6.603912
15.256800 -13.572000 6.607821
15.303600 -13.572000 6.612669
15.350400 -13.572000 6.612879
15.397200 -13.572000 6.612879
15.444000 -13.572000 6.611080
15.490800 -13.572000 6.604829
15.537600 -13.572000 6.599179
15.584400 -13.572000 6.585598
15.631200 -13.572000 6.575673
15.678000 -13.572000 6.528381
15.724800 -13.572000 6.501479
15.771600 -13.572000 6.455461
16.286400 -13.572000 5.007606
16.333200 -13.572000 4.983148
16.380000 -13.572000 4.975769
16.426800 -13.572000 4.973075
16.473600 -13.572000 4.958080
16.520400 -13.572000 4.959340
16.567200 -13.572000 4.973075
16.614000 -13.572000 4.959340
16.660800 -13.572000 4.960702
16.707600 -13.572000 4.953832
16.754400 -13.572000 4.941774
16.801200 -13.572000 4.924043
16.848000 -13.572000 4.899912
16.894800 -13.572000 4.877220
16.941600 -13.572000 4.781614
16.988400 -13.572000 4.641789
18.298800 -13.572000 -8.109616
18.345600 -13.572000 -8.132308
18.392400 -13.572000 -8.161587
18.439200 -13.572000 -8.187054
18.486000 -13.572000 -8.211020
18.532800 -13.572000 -8.262787
18.579600 -13.572000 0.000000
18.626400 -13.572000 0.000000
18.673200 -13.572000 0.000000
-18.720000 -13.525200 0.000000
-18.673200 -13.525200 0.000000
-18.626400 -13.525200 0.000000
-18.579600 -13.525200 -7.846363
-18.532800 -13.525200 -7.830535
-18.486000 -13.525200 -7.846363
-18.439200 -13.525200 -7.834680
-18.392400 -13.525200 -7.847352
-18.345600 -13.525200 -7.847414
-18.298800 -13.525200 -7.870248
-18.252000 -13.525200 -7.874663
-18.205200 -13.525200 -7.870916
-18.158400 -13.525200 -7.864343
-18.111600 -13.525200 -7.858080
-18.064800 -13.525200 -7.864343
-18.018000 -13.525200 -7.876899
-17.971200 -13.525200 -7.871319
-17.924400 -13.525200 -7.870636
-17.877600 -13.525200 -7.876899
-17.830800 -13.525200 -7.893795
-17.784000 -13.525200 -7.902381
-17.737200 -13.525200 -7.902363
-17.690400 -13.525200 -7.895688
-17.643600 -13.525200 -7.895688
-17.596800 -13.525200 -7.883122
-17.550000 -13.525200 -7.866801
-17.503200 -13.525200 -7.839366
-17.456400 -13.525200 -7.829010
-17.409600 -13.525200 -7.812887
-17.362800 -13.525200 -7.790753
-17.316000 -13.525200 -7.788905
-17.269200 -13.525200 -7.772718
-17.222400 -13.525200 -7.706555
-17.175600 -13.525200 -7.670807
-17.128800 -13.525200 -7.613621
-17.082000 -13.525200 -7.579566
-16.660800 -13.525200 -6.252776
-16.614000 -13.525200 -6.196503
-16.567200 -13.525200 -6.133104
-15.865200 -13.525200 4.932098
-15.818400 -13.525200 4.947355
-15.771600 -13.525200 4.950111
-15.724800 -13.525200 4.961022
-15.678000 -13.525200 4.986868
-15.631200 -13.525200 5.027778
-15.584400 -13.525200 5.048285
-15.537600 -13.525200 5.065001
-15.490800 -13.525200 5.071866
-15.444000 -13.525200 5.084114
-15.397200 -13.525200 5.109655
-15.350400 -13.525200 5.148866
-15.303600 -13.525200 5.180087
-15.256800 -13.525200 5.333512
-14.788800 -13.525200 6.585521
-14.742000 -13.525200 6.618513
-14.695200 -13.525200 6.634963
-14.648400 -13.525200 6.663646
-14.601600 -13.525200 6.680144
-14.554800 -13.525200 6.687116
-14.508000 -13.525200 6.690826
-14.461200 -13.525200 6.699838
-14.414400 -13.525200 6.699838
-14.367600 -13.525200 6.709029
-14.320800 -13.525200 6.698355
-14.274000 -13.525200 6.696324
-14.227200 -13.525200 6.698355
-14.180400 -13.525200 6.702327
-14.133600 -13.525200 6.702529
-14.086800 -13.525200 6.702529
-14.040000 -13.525200 6.700725
-13.993200 -13.525200 6.700486
-13.946400 -13.525200 6.700725
-13.899600 -13.525200 6.700725
-13.852800 -13.525200 6.700486
-13.806000 -13.525200 6.700020
-13.759200 -13.525200 6.698294
-13.712400 -13.525200 6.698294
-13.665600 -13.525200 6.700020
-13.618800 -13.525200 6.702828
-13.572000 -13.525200 6.702828
-13.525200 -13.525200 6.697694
-13.478400 -13.525200 6.698296
-13.431600 -13.525200 6.702996
-13.384800 -13.525200 6.705394
-13.338000 -13.525200 6.702996
-13.291200 -13.525200 6.697936
-13.244400 -13.525200 6.694482
-13.197600 -13.525200 6.699897
-13.150800 -13.525200 6.694482
-13.104000 -13.525200 6.694482
-13.057200 -13.525200 6.698461
-13.010400 -13.525200 6.700073
-12.963600 -13.525200 6.706569
-12.916800 -13.525200 6.723973
-12.870000 -13.525200 6.725018
-12.823200 -13.525200 6.745721
-12.776400 -13.525200 6.775578
-8.798400 -13.525200 8.164390
-8.751600 -13.525200 7.943118
-8.704800 -13.525200 7.875651
-8.658000 -13.525200 7.860538
-8.611200 -13.525200 7.740772
-8.564400 -13.525200 7.678103
-8.517600 -13.525200 7.600329
-8.470800 -13.525200 7.508971
-8.424000 -13.525200 7.464072
-8.377200 -13.525200 7.387254
-8.330400 -13.525200 7.335794
-8.283600 -13.525200 7.279280
-8.236800 -13.525200 7.239309
-8.190000 -13.525200 7.201799
-8.143200 -13.525200 7.170758
-8.096400 -13.525200 7.166018
-8.049600 -13.525200 7.112235
-8.002800 -13.525200 7.062603
-7.956000 -13.525200 7.027295
-7.909200 -13.525200 6.988184
-7.862400 -13.525200 6.956092
-7.815600 -13.525200 6.910930
-7.768800 -13.525200 6.890356
-7.722000 -13.525200 6.801668
-7.675200 -13.525200 6.857340
-7.628400 -13.525200 6.800391
-7.581600 -13.525200 6.800391
-7.534800 -13.525200 6.801668
-7.488000 -13.525200 6.801668
-7.441200 -13.525200 6.800306
-7.394400 -13.525200 6.798115
-7.347600 -13.525200 6.763391
-7.300800 -13.525200 6.702170
-7.254000 -13.525200 6.654543
-7.207200 -13.525200 6.604129
-7.160400 -13.525200 6.589218
-7.113600 -13.525200 6.524073
-7.066800 -13.525200 6.470278
-7.020000 -13.525200 6.465000
-6.973200 -13.525200 6.465000
-6.926400 -13.525200 6.470278
-6.879600 -13.525200 6.425944
-6.832800 -13.525200 6.411120
-6.786000 -13.525200 6.408739
-6.739200 -13.525200 6.408173
-6.692400 -13.525200 6.366838
-6.645600 -13.525200 6.332801
-6.598800 -13.525200 6.287878
-6.552000 -13.525200 6.262333
-6.505200 -13.525200 6.223856
-6.458400 -13.525200 6.163398
-6.411600 -13.525200 6.126081
-6.364800 -13.525200 6.110863
-6.318000 -13.525200 6.084330
-6.271200 -13.525200 6.053813
-6.224400 -13.525200 6.053813
-6.177600 -13.525200 6.053813
-6.130800 -13.525200 6.056153
-6.084000 -13.525200 6.072944
-6.037200 -13.525200 6.044648
-5.990400 -13.525200 6.040692
-5.943600 -13.525200 6.030820
-5.896800 -13.525200 6.016983
-5.850000 -13.525200 5.988158
-5.803200 -13.525200 5.965713
-5.756400 -13.525200 5.904466
-5.709600 -13.525200 5.893796
-5.662800 -13.525200 5.913047
-5.616000 -13.525200 5.884443
-5.569200 -13.525200 5.854514
-5.522400 -13.525200 5.837627
-5.475600 -13.525200 5.820341
-5.428800 -13.525200 5.820341
-5.382000 -13.525200 5.783718
-5.335200 -13.525200 5.763578
-5.288400 -13.525200 5.753721
-5.241600 -13.525200 5.763578
-5.194800 -13.525200 5.766809
-5.148000 -13.525200 5.772899
-5.101200 -13.525200 5.794393
-5.054400 -13.525200 5.819362
-5.007600 -13.525200 5.802079
-4.960800 -13.525200 5.819362
-4.914000 -13.525200 5.798178
-4.867200 -13.525200 5.770901
-4.820400 -13.525200 5.664456
-4.773600 -13.525200 5.649196
-4.726800 -13.525200 5.585074
-4.680000 -13.525200 5.573430
-4.633200 -13.525200 5.527923
-4.586400 -13.525200 5.491914
-4.539600 -13.525200 5.474527
-4.492800 -13.525200 5.461718
-4.446000 -13.525200 5.474527
-4.399200 -13.525200 5.474527
-4.352400 -13.525200 5.477007
-4.305600 -13.525200 5.486276
-4.258800 -13.525200 5.517760
-4.212000 -13.525200 5.528604
-4.165200 -13.525200 5.528604
-4.118400 -13.525200 5.531771
-4.071600 -13.525200 5.538447
-4.024800 -13.525200 5.527185
-3.978000 -13.525200 5.521114
-3.931200 -13.525200 5.481085
-3.884400 -13.525200 5.478088
-3.837600 -13.525200 5.457925
-3.790800 -13.525200 5.461955
-3.744000 -13.525200 5.452773
-3.697200 -13.525200 5.434915
-3.650400 -13.525200 5.415115
-3.603600 -13.525200 5.415115
-3.556800 -13.525200 5.415115
-3.510000 -13.525200 5.415115
-3.463200 -13.525200 5.377499
-3.416400 -13.525200 5.366894
-3.369600 -13.525200 5.342787
-3.322800 -13.525200 5.365902
-3.276000 -13.525200 5.325237
-3.229200 -13.525200 5.315338
-3.182400 -13.525200 5.315338
-3.135600 -13.525200 5.317235
-3.088800 -13.525200 5.328264
-3.042000 -13.525200 5.317235
-2.995200 -13.525200 5.305928
-2.948400 -13.525200 5.287019
-2.901600 -13.525200 5.265445
-2.854800 -13.525200 5.259499
-2.808000 -13.525200 5.259499
-2.761200 -13.525200 5.242376
-2.714400 -13.525200 5.250906
-2.667600 -13.525200 5.259499
-2.620800 -13.525200 5.259499
-2.574000 -13.525200 5.254886
-2.527200 -13.525200 5.254886
-2.480400 -13.525200 5.254088
-2.433600 -13.525200 5.262154
-2.386800 -13.525200 5.260397
-2.340000 -13.525200 5.241193
-2.293200 -13.525200 5.241193
-2.246400 -13.525200 5.233879
-2.199600 -13.525200 5.210783
-2.152800 -13.525200 5.198991
-2.106000 -13.525200 5.193481
-2.059200 -13.525200 5.197352
-2.012400 -13.525200 5.193481
-1.965600 -13.525200 5.192830
-1.918800 -13.525200 5.192830
-1.872000 -13.525200 5.191374
-1.825200 -13.525200 5.189193
-1.778400 -13.525200 5.187125
-1.731600 -13.525200 5.172769
-1.684800 -13.525200 5.167165
-1.638000 -13.525200 5.167165
-1.591200 -13.525200 5.160180
-1.544400 -13.525200 5.152425
-1.497600 -13.525200 5.113193
-1.450800 -13.525200 5.146138
-1.404000 -13.525200 5.152425
-1.357200 -13.525200 5.146138
-1.310400 -13.525200 5.136061
-1.263600 -13.525200 5.130412
-1.216800 -13.525200 5.143411
-1.170000 -13.525200 5.151661
-1.123200 -13.525200 5.145052
-1.076400 -13.525200 5.136241
-1.029600 -13.525200 5.136241
-0.982800 -13.525200 5.135964
-0.936000 -13.525200 5.131960
-0.889200 -13.525200 5.117668
-0.842400 -13.525200 5.113284
-0.795600 -13.525200 5.103139
-0.748800 -13.525200 5.103139
-0.702000 -13.525200 5.107953
-0.655200 -13.525200 5.128727
-0.608400 -13.525200 5.128727
-0.561600 -13.525200 5.130761
-0.514800 -13.525200 5.141165
-0.468000 -13.525200 5.141165
-0.421200 -13.525200 5.143799
-0.374400 -13.525200 5.130761
-0.327600 -13.525200 5.106660
-0.280800 -13.525200 5.106660
-0.234000 -13.525200 5.099829
-0.187200 -13.525200 5.099829
-0.140400 -13.525200 5.097593
-0.093600 -13.525200 5.095901
-0.046800 -13.525200 5.091377
0.000000 -13.525200 5.097593
0.046800 -13.525200 5.097593
0.093600 -13.525200 5.097593
0.140400 -13.525200 5.110834
0.187200 -13.525200 5.116146
0.234000 -13.525200 5.115469
0.280800 -13.525200 5.116146
0.327600 -13.525200 5.121237
0.374400 -13.525200 5.121237
0.421200 -13.525200 5.133278
0.468000 -13.525200 5.116146
0.514800 -13.525200 5.121237
0.561600 -13.525200 5.133278
0.608400 -13.525200 5.139975
0.655200 -13.525200 5.148019
0.702000 -13.525200 5.148019
0.748800 -13.525200 5.147644
0.795600 -13.525200 5.148854
0.842400 -13.525200 5.148753
0.889200 -13.525200 5.148854
0.936000 -13.525200 5.149006
0.982800 -13.525200 5.155332
1.029600 -13.525200 5.171533
1.076400 -13.525200 5.171533
1.123200 -13.525200 5.191870
1.170000 -13.525200 5.193664
1.216800 -13.525200 5.194269
1.263600 -13.525200 5.191870
1.310400 -13.525200 5.191013
1.357200 -13.525200 5.191870
1.404000 -13.525200 5.205813
1.450800 -13.525200 5.210603
1.497600 -13.525200 5.217635
1.544400 -13.525200 5.217635
1.591200 -13.525200 5.224417
1.638000 -13.525200 5.248198
1.684800 -13.525200 5.263176
1.731600 -13.525200 5.274076
1.778400 -13.525200 5.276483
1.825200 -13.525200 5.286948
1.872000 -13.525200 5.288116
1.918800 -13.525200 5.304956
1.965600 -13.525200 5.362343
2.012400 -13.525200 5.367241
2.059200 -13.525200 5.362343
2.106000 -13.525200 5.362343
2.152800 -13.525200 5.389522
2.199600 -13.525200 5.389522
2.246400 -13.525200 5.388257
2.293200 -13.525200 5.388257
2.340000 -13.525200 5.415426
2.386800 -13.525200 5.419727
2.433600 -13.525200 5.433239
2.480400 -13.525200 5.432184
2.527200 -13.525200 5.432184
2.574000 -13.525200 5.448759
2.620800 -13.525200 5.460813
2.667600 -13.525200 5.460813
2.714400 -13.525200 5.483440
2.761200 -13.525200 5.492187
2.808000 -13.525200 5.503976
2.854800 -13.525200 5.518538
2.901600 -13.525200 5.522753
2.948400 -13.525200 5.510884
2.995200 -13.525200 5.510884
3.042000 -13.525200 5.527921
3.088800 -13.525200 5.522753
3.135600 -13.525200 5.527921
3.182400 -13.525200 5.533575
3.229200 -13.525200 5.579941
3.276000 -13.525200 5.603309
3.322800 -13.525200 5.612935
3.369600 -13.525200 5.612935
3.416400 -13.525200 5.627779
3.463200 -13.525200 5.694370
3.510000 -13.525200 5.705317
3.556800 -13.525200 5.721285
3.603600 -13.525200 5.728399
3.650400 -13.525200 5.732884
3.697200 -13.525200 5.760672
3.744000 -13.525200 5.815252
3.790800 -13.525200 5.845613
3.837600 -13.525200 5.853249
3.884400 -13.525200 5.860646
3.931200 -13.525200 5.897710
3.978000 -13.525200 5.903356
4.024800 -13.525200 5.915173
4.071600 -13.525200 5.915173
4.118400 -13.525200 5.903356
4.165200 -13.525200 5.903356
4.212000 -13.525200 5.937961
4.258800 -13.525200 5.951972
4.305600 -13.525200 6.002037
4.352400 -13.525200 6.034173
4.399200 -13.525200 6.061029
4.446000 -13.525200 6.079024
4.492800 -13.525200 6.096998
4.539600 -13.525200 6.121598
4.586400 -13.525200 6.156824
4.633200 -13.525200 6.168230
4.680000 -13.525200 6.184953
4.726800 -13.525200 6.197954
4.773600 -13.525200 6.213024
4.820400 -13.525200 6.217938
4.867200 -13.525200 6.239754
4.914000 -13.525200 6.270146
4.960800 -13.525200 6.288958
5.007600 -13.525200 6.298767
5.054400 -13.525200 6.298767
5.101200 -13.525200 6.319849
5.148000 -13.525200 6.335729
5.194800 -13.525200 6.372445
5.241600 -13.525200 6.429434
5.288400 -13.525200 6.453201
5.335200 -13.525200 6.485788
5.382000 -13.525200 6.493084
5.428800 -13.525200 6.514002
5.475600 -13.525200 6.525488
5.522400 -13.525200 6.539282
5.569200 -13.525200 6.566087
5.616000 -13.525200 6.584583
5.662800 -13.525200 6.600701
5.709600 -13.525200 6.630735
5.756400 -13.525200 6.668557
5.803200 -13.525200 6.680328
5.850000 -13.525200 6.680328
5.896800 -13.525200 6.697165
5.943600 -13.525200 6.768130
5.990400 -13.525200 6.790008
6.037200 -13.525200 6.827011
6.084000 -13.525200 6.891501
6.130800 -13.525200 6.897845
6.177600 -13.525200 6.923373
6.224400 -13.525200 6.930967
6.271200 -13.525200 6.981957
6.318000 -13.525200 6.996923
6.364800 -13.525200 7.013962
6.411600 -13.525200 7.034444
6.458400 -13.525200 7.087105
6.505200 -13.525200 7.135257
6.552000 -13.525200 7.177593
6.598800 -13.525200 7.248342
6.645600 -13.525200 7.293208
6.692400 -13.525200 7.306703
6.739200 -13.525200 7.394004
6.786000 -13.525200 7.432468
6.832800 -13.525200 7.465561
6.879600 -13.525200 7.573182
6.926400 -13.525200 7.599648
6.973200 -13.525200 7.707582
7.020000 -13.525200 7.914652
7.066800 -13.525200 10.348513
7.113600 -13.525200 10.429515
7.160400 -13.525200 10.485115
7.207200 -13.525200 10.561459
7.254000 -13.525200 10.685845
7.300800 -13.525200 23.207664
7.347600 -13.525200 29.398139
7.394400 -13.525200 29.412842
7.441200 -13.525200 29.419332
7.488000 -13.525200 29.421797
7.534800 -13.525200 29.422735
7.581600 -13.525200 29.422761
7.628400 -13.525200 29.425235
7.675200 -13.525200 29.429210
13.806000 -13.525200 6.663603
13.852800 -13.525200 6.634794
13.899600 -13.525200 6.625550
13.946400 -13.525200 6.620203
13.993200 -13.525200 6.613512
14.040000 -13.525200 6.610000
14.086800 -13.525200 6.616503
14.133600 -13.525200 6.610000
14.180400 -13.525200 6.612065
14.227200 -13.525200 6.610000
14.274000 -13.525200 6.610000
14.320800 -13.525200 6.606672
14.367600 -13.525200 6.594757
14.414400 -13.525200 6.596946
14.461200 -13.525200 6.596946
14.508000 -13.525200 6.593723
14.554800 -13.525200 6.596946
14.601600 -13.525200 6.594757
14.648400 -13.525200 6.596125
14.695200 -13.525200 6.603833
14.742000 -13.525200 6.596125
14.788800 -13.525200 6.597700
14.835600 -13.525200 6.597700
14.882400 -13.525200 6.595198
14.929200 -13.525200 6.600907
14.976000 -13.525200 6.601985
15.022800 -13.525200 6.595860
15.069600 -13.525200 6.603912
15.116400 -13.525200 6.603912
15.163200 -13.525200 6.597300
15.210000 -13.525200 6.597300
15.256800 -13.525200 6.611080
15.303600 -13.525200 6.612993
15.350400 -13.525200 6.624275
15.397200 -13.525200 6.628634
15.444000 -13.525200 6.620400
15.490800 -13.525200 6.620400
15.537600 -13.525200 6.604829
15.584400 -13.525200 6.597158
15.631200 -13.525200 6.578884
15.678000 -13.525200 6.563564
15.724800 -13.525200 6.526633
15.771600 -13.525200 6.496921
16.286400 -13.525200 5.022946
16.333200 -13.525200 5.010333
16.380000 -13.525200 4.990133
16.426800 -13.525200 4.982888
16.473600 -13.525200 4.975769
16.520400 -13.525200 4.976291
16.567200 -13.525200 4.982888
16.614000 -13.525200 4.973075
16.660800 -13.525200 4.970290
16.707600 -13.525200 4.964852
16.754400 -13.525200 4.960843
16.801200 -13.525200 4.936665
16.848000 -13.525200 4.925597
16.894800 -13.525200 4.888534
16.941600 -13.525200 4.857883
16.988400 -13.525200 4.738412
18.298800 -13.525200 -8.134739
18.345600 -13.525200 -8.153048
18.392400 -13.525200 -8.169147
18.439200 -13.525200 -8.201007
18.486000 -13.525200 -8.262787
18.532800 -13.525200 -8.279055
18.579600 -13.525200 0.000000
18.626400 -13.525200 0.000000
18.673200 -13.525200 0.000000
-18.720000 -13.478400 0.000000
-18.673200 -13.478400 0.000000
-18.626400 -13.478400 0.000000
-18.579600 -13.478400 -7.830535
-18.532800 -13.478400 -7.824188
-18.486000 -13.478400 -7.830535
-18.439200 -13.478400 -7.831030
-18.392400 -13.478400 -7.836194
-18.345600 -13.478400 -7.847414
-18.298800 -13.478400 -7.863156
-18.252000 -13.478400 -7.863156
-18.205200 -13.478400 -7.847414
-18.158400 -13.478400 -7.840681
-18.111600 -13.478400 -7.839581
-18.064800 -13.478400 -7.840681
-18.018000 -13.478400 -7.855237
-17.971200 -13.478400 -7.840681
-17.924400 -13.478400 -7.855237
-17.877600 -13.478400 -7.876899
-17.830800 -13.478400 -7.893795
-17.784000 -13.478400 -7.904699
-17.737200 -13.478400 -7.904699
-17.690400 -13.478400 -7.904699
-17.643600 -13.478400 -7.904699
-17.596800 -13.478400 -7.893795
-17.550000 -13.478400 -7.870040
-17.503200 -13.478400 -7.837992
-17.456400 -13.478400 -7.824341
-17.409600 -13.478400 -7.812887
-17.362800 -13.478400 -7.789458
-17.316000 -13.478400 -7.779737
-17.269200 -13.478400 -7.745318
-17.222400 -13.478400 -7.692552
-17.175600 -13.478400 -7.655305
-17.128800 -13.478400 -7.584742
-15.865200 -13.478400 4.947224
-15.818400 -13.478400 4.950827
-15.771600 -13.478400 4.966804
-15.724800 -13.478400 4.989382
-15.678000 -13.478400 5.020638
-15.631200 -13.478400 5.032195
-15.584400 -13.478400 5.048929
-15.537600 -13.478400 5.070344
-15.490800 -13.478400 5.075215
-15.444000 -13.478400 5.102238
-15.397200 -13.478400 5.130481
-15.350400 -13.478400 5.158124
-15.303600 -13.478400 5.210744
-14.835600 -13.478400 6.522027
-14.788800 -13.478400 6.596125
-14.742000 -13.478400 6.627917
-14.695200 -13.478400 6.643029
-14.648400 -13.478400 6.672548
-14.601600 -13.478400 6.682455
-14.554800 -13.478400 6.689569
-14.508000 -13.478400 6.698355
-14.461200 -13.478400 6.703648
-14.414400 -13.478400 6.703648
-14.367600 -13.478400 6.712185
-14.320800 -13.478400 6.712185
-14.274000 -13.478400 6.698355
-14.227200 -13.478400 6.701601
-14.180400 -13.478400 6.702327
-14.133600 -13.478400 6.702529
-14.086800 -13.478400 6.701601
-14.040000 -13.478400 6.699056
-13.993200 -13.478400 6.696536
-13.946400 -13.478400 6.700486
-13.899600 -13.478400 6.700020
-13.852800 -13.478400 6.695829
-13.806000 -13.478400 6.693922
-13.759200 -13.478400 6.695829
-13.712400 -13.478400 6.697346
-13.665600 -13.478400 6.698296
-13.618800 -13.478400 6.698296
-13.572000 -13.478400 6.698296
-13.525200 -13.478400 6.698294
-13.478400 -13.478400 6.702996
-13.431600 -13.478400 6.707918
-13.384800 -13.478400 6.707918
-13.338000 -13.478400 6.705516
-13.291200 -13.478400 6.702590
-13.244400 -13.478400 6.699897
-13.197600 -13.478400 6.702822
-13.150800 -13.478400 6.699280
-13.104000 -13.478400 6.697936
-13.057200 -13.478400 6.699280
-13.010400 -13.478400 6.709200
-12.963600 -13.478400 6.723973
-12.916800 -13.478400 6.730772
-12.870000 -13.478400 6.745721
-12.823200 -13.478400 6.775578
-8.798400 -13.478400 8.231257
-8.751600 -13.478400 7.991019
-8.704800 -13.478400 7.925770
-8.658000 -13.478400 7.860538
-8.611200 -13.478400 7.738569
-8.564400 -13.478400 7.655069
-8.517600 -13.478400 7.583507
-8.470800 -13.478400 7.503942
-8.424000 -13.478400 7.453526
-8.377200 -13.478400 7.387542
-8.330400 -13.478400 7.335794
-8.283600 -13.478400 7.304120
-8.236800 -13.478400 7.256548
-8.190000 -13.478400 7.220318
-8.143200 -13.478400 7.191242
-8.096400 -13.478400 7.175700
-8.049600 -13.478400 7.166018
-8.002800 -13.478400 7.065763
-7.956000 -13.478400 7.047598
-7.909200 -13.478400 7.006991
-7.862400 -13.478400 6.956092
-7.815600 -13.478400 6.910930
-7.768800 -13.478400 6.890025
-7.722000 -13.478400 6.801668
-7.675200 -13.478400 6.824112
-7.628400 -13.478400 6.800391
-7.581600 -13.478400 6.800306
-7.534800 -13.478400 6.801668
-7.488000 -13.478400 6.801668
-7.441200 -13.478400 6.801668
-7.394400 -13.478400 6.798151
-7.347600 -13.478400 6.763391
-7.300800 -13.478400 6.694710
-7.254000 -13.478400 6.649262
-7.207200 -13.478400 6.595268
-7.160400 -13.478400 6.565073
-7.113600 -13.478400 6.517171
-7.066800 -13.478400 6.445565
-7.020000 -13.478400 6.445565
-6.973200 -13.478400 6.431765
-6.926400 -13.478400 6.444413
-6.879600 -13.478400 6.420388
-6.832800 -13.478400 6.420388
-6.786000 -13.478400 6.420388
-6.739200 -13.478400 6.411120
-6.692400 -13.478400 6.378862
-6.645600 -13.478400 6.357529
-6.598800 -13.478400 6.327040
-6.552000 -13.478400 6.283154
-6.505200 -13.478400 6.215540
-6.458400 -13.478400 6.160631
-6.411600 -13.478400 6.115721
-6.364800 -13.478400 6.106659
-6.318000 -13.478400 6.072944
-6.271200 -13.478400 6.051380
-6.224400 -13.478400 6.056708
-6.177600 -13.478400 6.056153
-6.130800 -13.478400 6.067115
-6.084000 -13.478400 6.072944
-6.037200 -13.478400 6.044648
-5.990400 -13.478400 6.044648
-5.943600 -13.478400 6.030820
-5.896800 -13.478400 6.017111
-5.850000 -13.478400 5.988158
-5.803200 -13.478400 5.923743
-5.756400 -13.478400 5.884675
-5.709600 -13.478400 5.877206
-5.662800 -13.478400 5.872023
-5.616000 -13.478400 5.872023
-5.569200 -13.478400 5.853285
-5.522400 -13.478400 5.846746
-5.475600 -13.478400 5.846746
-5.428800 -13.478400 5.840404
-5.382000 -13.478400 5.809492
-5.335200 -13.478400 5.766809
-5.288400 -13.478400 5.759281
-5.241600 -13.478400 5.763578
-5.194800 -13.478400 5.760025
-5.148000 -13.478400 5.771351
-5.101200 -13.478400 5.794393
-5.054400 -13.478400 5.819362
-5.007600 -13.478400 5.802079
-4.960800 -13.478400 5.819362
-4.914000 -13.478400 5.798178
-4.867200 -13.478400 5.728973
-4.820400 -13.478400 5.649421
-4.773600 -13.478400 5.599642
-4.726800 -13.478400 5.561866
-4.680000 -13.478400 5.540246
-4.633200 -13.478400 5.504936
-4.586400 -13.478400 5.491914
-4.539600 -13.478400 5.477412
-4.492800 -13.478400 5.474527
-4.446000 -13.478400 5.474527
-4.399200 -13.478400 5.460996
-4.352400 -13.478400 5.477007
-4.305600 -13.478400 5.477713
-4.258800 -13.478400 5.477412
-4.212000 -13.478400 5.508041
-4.165200 -13.478400 5.521114
-4.118400 -13.478400 5.521114
-4.071600 -13.478400 5.527185
-4.024800 -13.478400 5.508041
-3.978000 -13.478400 5.487494
-3.931200 -13.478400 5.473978
-3.884400 -13.478400 5.466400
-3.837600 -13.478400 5.452212
-3.790800 -13.478400 5.452212
-3.744000 -13.478400 5.434915
-3.697200 -13.478400 5.417132
-3.650400 -13.478400 5.394114
-3.603600 -13.478400 5.410906
-3.556800 -13.478400 5.401221
-3.510000 -13.478400 5.401221
-3.463200 -13.478400 5.366894
-3.416400 -13.478400 5.331993
-3.369600 -13.478400 5.331993
-3.322800 -13.478400 5.332002
-3.276000 -13.478400 5.315069
-3.229200 -13.478400 5.315069
-3.182400 -13.478400 5.315069
-3.135600 -13.478400 5.315338
-3.088800 -13.478400 5.317235
-3.042000 -13.478400 5.312832
-2.995200 -13.478400 5.276023
-2.948400 -13.478400 5.276023
-2.901600 -13.478400 5.259499
-2.854800 -13.478400 5.254560
-2.808000 -13.478400 5.250906
-2.761200 -13.478400 5.240031
-2.714400 -13.478400 5.240605
-2.667600 -13.478400 5.254886
-2.620800 -13.478400 5.254088
-2.574000 -13.478400 5.250906
-2.527200 -13.478400 5.252580
-2.480400 -13.478400 5.250575
-2.433600 -13.478400 5.254088
-2.386800 -13.478400 5.252438
-2.340000 -13.478400 5.233879
-2.293200 -13.478400 5.241193
-2.246400 -13.478400 5.228102
-2.199600 -13.478400 5.198991
-2.152800 -13.478400 5.197352
-2.106000 -13.478400 5.183563
-2.059200 -13.478400 5.196844
-2.012400 -13.478400 5.183435
-1.965600 -13.478400 5.177861
-1.918800 -13.478400 5.187180
-1.872000 -13.478400 5.187180
-1.825200 -13.478400 5.187125
-1.778400 -13.478400 5.183435
-1.731600 -13.478400 5.172769
-1.684800 -13.478400 5.152425
-1.638000 -13.478400 5.152425
-1.591200 -13.478400 5.152425
-1.544400 -13.478400 5.146138
-1.497600 -13.478400 5.113193
-1.450800 -13.478400 5.146138
-1.404000 -13.478400 5.158775
-1.357200 -13.478400 5.158775
-1.310400 -13.478400 5.148621
-1.263600 -13.478400 5.133231
-1.216800 -13.478400 5.143411
-1.170000 -13.478400 5.145052
-1.123200 -13.478400 5.136241
-1.076400 -13.478400 5.123154
-1.029600 -13.478400 5.117344
-0.982800 -13.478400 5.111797
-0.936000 -13.478400 5.108560
-0.889200 -13.478400 5.103139
-0.842400 -13.478400 5.100204
-0.795600 -13.478400 5.077186
-0.748800 -13.478400 5.077186
-0.702000 -13.478400 5.078887
-0.655200 -13.478400 5.086489
-0.608400 -13.478400 5.086489
-0.561600 -13.478400 5.097103
-0.514800 -13.478400 5.097103
-0.468000 -13.478400 5.097103
-0.421200 -13.478400 5.106660
-0.374400 -13.478400 5.099829
-0.327600 -13.478400 5.084366
-0.280800 -13.478400 5.086489
-0.234000 -13.478400 5.084366
-0.187200 -13.478400 5.086489
-0.140400 -13.478400 5.086489
-0.093600 -13.478400 5.086489
-0.046800 -13.478400 5.086489
0.000000 -13.478400 5.087829
0.046800 -13.478400 5.087829
0.093600 -13.478400 5.087829
0.140400 -13.478400 5.087829
0.187200 -13.478400 5.111103
0.234000 -13.478400 5.110834
0.280800 -13.478400 5.110834
0.327600 -13.478400 5.111103
0.374400 -13.478400 5.103709
0.421200 -13.478400 5.103709
0.468000 -13.478400 5.086249
0.514800 -13.478400 5.086249
0.561600 -13.478400 5.089195
0.608400 -13.478400 5.113494
0.655200 -13.478400 5.124637
0.702000 -13.478400 5.127393
0.748800 -13.478400 5.116756
0.795600 -13.478400 5.139975
0.842400 -13.478400 5.139975
0.889200 -13.478400 5.143530
0.936000 -13.478400 5.143530
0.982800 -13.478400 5.139301
1.029600 -13.478400 5.148753
1.076400 -13.478400 5.155332
1.123200 -13.478400 5.171533
1.170000 -13.478400 5.171575
1.216800 -13.478400 5.183982
1.263600 -13.478400 5.171575
1.310400 -13.478400 5.171575
1.357200 -13.478400 5.183982
1.404000 -13.478400 5.191013
1.450800 -13.478400 5.191013
1.497600 -13.478400 5.192553
1.544400 -13.478400 5.191013
1.591200 -13.478400 5.202899
1.638000 -13.478400 5.218342
1.684800 -13.478400 5.227102
1.731600 -13.478400 5.258087
1.778400 -13.478400 5.268628
1.825200 -13.478400 5.284339
1.872000 -13.478400 5.285608
1.918800 -13.478400 5.289960
1.965600 -13.478400 5.342178
2.012400 -13.478400 5.342178
2.059200 -13.478400 5.329712
2.106000 -13.478400 5.342178
2.152800 -13.478400 5.352458
2.199600 -13.478400 5.355761
2.246400 -13.478400 5.372396
2.293200 -13.478400 5.372396
2.340000 -13.478400 5.388257
2.386800 -13.478400 5.403002
2.433600 -13.478400 5.415426
2.480400 -13.478400 5.419727
2.527200 -13.478400 5.419727
2.574000 -13.478400 5.432184
2.620800 -13.478400 5.437478
2.667600 -13.478400 5.436948
2.714400 -13.478400 5.440119
2.761200 -13.478400 5.449953
2.808000 -13.478400 5.492187
2.854800 -13.478400 5.503976
2.901600 -13.478400 5.508724
2.948400 -13.478400 5.503976
2.995200 -13.478400 5.503976
3.042000 -13.478400 5.512307
3.088800 -13.478400 5.511354
3.135600 -13.478400 5.508724
3.182400 -13.478400 5.508724
3.229200 -13.478400 5.540649
3.276000 -13.478400 5.568389
3.322800 -13.478400 5.594745
3.369600 -13.478400 5.594745
3.416400 -13.478400 5.612935
3.463200 -13.478400 5.630494
3.510000 -13.478400 5.695152
3.556800 -13.478400 5.699584
3.603600 -13.478400 5.712394
3.650400 -13.478400 5.722935
3.697200 -13.478400 5.742021
3.744000 -13.478400 5.789193
3.790800 -13.478400 5.820768
3.837600 -13.478400 5.853249
3.884400 -13.478400 5.879091
3.931200 -13.478400 5.912607
3.978000 -13.478400 5.915173
4.024800 -13.478400 5.937340
4.071600 -13.478400 5.944321
4.118400 -13.478400 5.937340
4.165200 -13.478400 5.927175
4.212000 -13.478400 5.951972
4.258800 -13.478400 5.963850
4.305600 -13.478400 5.982269
4.352400 -13.478400 6.013718
4.399200 -13.478400 6.061029
4.446000 -13.478400 6.071425
4.492800 -13.478400 6.082515
4.539600 -13.478400 6.105094
4.586400 -13.478400 6.140899
4.633200 -13.478400 6.158371
4.680000 -13.478400 6.184953
4.726800 -13.478400 6.197954
4.773600 -13.478400 6.213024
4.820400 -13.478400 6.217938
4.867200 -13.478400 6.239285
4.914000 -13.478400 6.256754
4.960800 -13.478400 6.284764
5.007600 -13.478400 6.288958
5.054400 -13.478400 6.297181
5.101200 -13.478400 6.313241
5.148000 -13.478400 6.340020
5.194800 -13.478400 6.372445
5.241600 -13.478400 6.429434
5.288400 -13.478400 6.450331
5.335200 -13.478400 6.469838
5.382000 -13.478400 6.490430
5.428800 -13.478400 6.512350
5.475600 -13.478400 6.522289
5.522400 -13.478400 6.534802
5.569200 -13.478400 6.563390
5.616000 -13.478400 6.584583
5.662800 -13.478400 6.612397
5.709600 -13.478400 6.635448
5.756400 -13.478400 6.680488
5.803200 -13.478400 6.689377
5.850000 -13.478400 6.689087
5.896800 -13.478400 6.730742
5.943600 -13.478400 6.775029
5.990400 -13.478400 6.804023
6.037200 -13.478400 6.846314
6.084000 -13.478400 6.867853
6.130800 -13.478400 6.868180
6.177600 -13.478400 6.897845
6.224400 -13.478400 6.930967
6.271200 -13.478400 6.981957
6.318000 -13.478400 7.007122
6.364800 -13.478400 7.034444
6.411600 -13.478400 7.044577
6.458400 -13.478400 7.091428
6.505200 -13.478400 7.159824
6.552000 -13.478400 7.207934
6.598800 -13.478400 7.242288
6.645600 -13.478400 7.293208
6.692400 -13.478400 7.306703
6.739200 -13.478400 7.365748
6.786000 -13.478400 7.432468
6.832800 -13.478400 7.467744
6.879600 -13.478400 7.566516
6.926400 -13.478400 7.599007
6.973200 -13.478400 7.733922
7.020000 -13.478400 8.055734
7.066800 -13.478400 10.427458
7.113600 -13.478400 10.463265
7.160400 -13.478400 10.544401
7.207200 -13.478400 10.599199
7.254000 -13.478400 10.828257
7.300800 -13.478400 23.207881
7.347600 -13.478400 29.404984
7.394400 -13.478400 29.418595
7.441200 -13.478400 29.422761
7.488000 -13.478400 29.424844
7.534800 -13.478400 29.425849
7.581600 -13.478400 29.427832
7.628400 -13.478400 29.429210
13.852800 -13.478400 6.643635
13.899600 -13.478400 6.637870
13.946400 -13.478400 6.627576
13.993200 -13.478400 6.620203
14.040000 -13.478400 6.611262
14.086800 -13.478400 6.613014
14.133600 -13.478400 6.610000
14.180400 -13.478400 6.611262
14.227200 -13.478400 6.608031
14.274000 -13.478400 6.608031
14.320800 -13.478400 6.606310
14.367600 -13.478400 6.594757
14.414400 -13.478400 6.596946
14.461200 -13.478400 6.598573
14.508000 -13.478400 6.594757
14.554800 -13.478400 6.603833
14.601600 -13.478400 6.596946
14.648400 -13.478400 6.597700
14.695200 -13.478400 6.605741
14.742000 -13.478400 6.597506
14.788800 -13.478400 6.597700
14.835600 -13.478400 6.597700
14.882400 -13.478400 6.597506
14.929200 -13.478400 6.603614
14.976000 -13.478400 6.603614
15.022800 -13.478400 6.590920
15.069600 -13.478400 6.603614
15.116400 -13.478400 6.603063
15.163200 -13.478400 6.595860
15.210000 -13.478400 6.595860
15.256800 -13.478400 6.603912
15.303600 -13.478400 6.612993
15.350400 -13.478400 6.624275
15.397200 -13.478400 6.624275
15.444000 -13.478400 6.620400
15.490800 -13.478400 6.621675
15.537600 -13.478400 6.612993
15.584400 -13.478400 6.599179
15.631200 -13.478400 6.588309
15.678000 -13.478400 6.572982
15.724800 -13.478400 6.548468
15.771600 -13.478400 6.518867
15.818400 -13.478400 6.476110
16.333200 -13.478400 5.042852
16.380000 -13.478400 5.019987
16.426800 -13.478400 4.998305
16.473600 -13.478400 4.995098
16.520400 -13.478400 4.995098
16.567200 -13.478400 4.995189
16.614000 -13.478400 4.982888
16.660800 -13.478400 4.972296
16.707600 -13.478400 4.972296
16.754400 -13.478400 4.970626
16.801200 -13.478400 4.959336
16.848000 -13.478400 4.946556
16.894800 -13.478400 4.919905
16.941600 -13.478400 4.880605
16.988400 -13.478400 4.811336
17.035200 -13.478400 4.715858
17.082000 -13.478400 4.534260
18.345600 -13.478400 -8.201007
18.392400 -13.478400 -8.225021
18.439200 -13.478400 -8.275604
18.486000 -13.478400 -8.284812
18.532800 -13.478400 -8.307841
18.579600 -13.478400 0.000000
18.626400 -13.478400 0.000000
18.673200 -13.478400 0.000000
-18.720000 -13.431600 0.000000
-18.673200 -13.431600 0.000000
-18.626400 -13.431600 0.000000
-18.579600 -13.431600 -7.830535
-18.532800 -13.431600 -7.824188
-18.486000 -13.431600 -7.827204
-18.439200 -13.431600 -7.827204
-18.392400 -13.431600 -7.831030
-18.345600 -13.431600 -7.836194
-18.298800 -13.431600 -7.839581
-18.252000 -13.431600 -7.848540
-18.205200 -13.431600 -7.847414
-18.158400 -13.431600 -7.847414
-18.111600 -13.431600 -7.840681
-18.064800 -13.431600 -7.836491
-18.018000 -13.431600 -7.836491
-17.971200 -13.431600 -7.832053
-17.924400 -13.431600 -7.831488
-17.877600 -13.431600 -7.836491
-17.830800 -13.431600 -7.876899
-17.784000 -13.431600 -7.893795
-17.737200 -13.431600 -7.899166
-17.690400 -13.431600 -7.902381
-17.643600 -13.431600 -7.904699
-17.596800 -13.431600 -7.893795
-17.550000 -13.431600 -7.875663
-17.503200 -13.431600 -7.836257
-17.456400 -13.431600 -7.823129
-17.409600 -13.431600 -7.808230
-17.362800 -13.431600 -7.779816
-17.316000 -13.431600 -7.754107
-17.269200 -13.431600 -7.698400
-17.222400 -13.431600 -7.677658
-17.175600 -13.431600 -7.631788
-16.660800 -13.431600 -6.215321
-16.614000 -13.431600 -6.196503
-15.865200 -13.431600 4.954388
-15.818400 -13.431600 4.978683
-15.771600 -13.431600 5.016629
-15.724800 -13.431600 5.026682
-15.678000 -13.431600 5.035929
-15.631200 -13.431600 5.043624
-15.584400 -13.431600 5.070344
-15.537600 -13.431600 5.077697
-15.490800 -13.431600 5.084964
-15.444000 -13.431600 5.114359
-15.397200 -13.431600 5.150519
-15.350400 -13.431600 5.185495
-14.835600 -13.431600 6.583126
-14.788800 -13.431600 6.609106
-14.742000 -13.431600 6.634963
-14.695200 -13.431600 6.665166
-14.648400 -13.431600 6.679285
-14.601600 -13.431600 6.684388
-14.554800 -13.431600 6.689569
-14.508000 -13.431600 6.695924
-14.461200 -13.431600 6.703648
-14.414400 -13.431600 6.705603
-14.367600 -13.431600 6.718543
-14.320800 -13.431600 6.713985
-14.274000 -13.431600 6.707571
-14.227200 -13.431600 6.707571
-14.180400 -13.431600 6.712185
-14.133600 -13.431600 6.713985
-14.086800 -13.431600 6.702529
-14.040000 -13.431600 6.701314
-13.993200 -13.431600 6.700725
-13.946400 -13.431600 6.701601
-13.899600 -13.431600 6.700725
-13.852800 -13.431600 6.700486
-13.806000 -13.431600 6.698294
-13.759200 -13.431600 6.698294
-13.712400 -13.431600 6.698294
-13.665600 -13.431600 6.700020
-13.618800 -13.431600 6.702828
-13.572000 -13.431600 6.705516
-13.525200 -13.431600 6.702996
-13.478400 -13.431600 6.707918
-13.431600 -13.431600 6.711699
-13.384800 -13.431600 6.715118
-13.338000 -13.431600 6.717247
-13.291200 -13.431600 6.709200
-13.244400 -13.431600 6.709200
-13.197600 -13.431600 6.718974
-13.150800 -13.431600 6.709200
-13.104000 -13.431600 6.706000
-13.057200 -13.431600 6.706000
-13.010400 -13.431600 6.715604
-12.963600 -13.431600 6.725689
-12.916800 -13.431600 6.749340
-12.870000 -13.431600 6.766380
-12.823200 -13.431600 6.832184
-8.798400 -13.431600 8.329788
-8.751600 -13.431600 8.113755
-8.704800 -13.431600 7.953164
-8.658000 -13.431600 7.867168
-8.611200 -13.431600 7.740772
-8.564400 -13.431600 7.655027
-8.517600 -13.431600 7.583507
-8.470800 -13.431600 7.503942
-8.424000 -13.431600 7.461978
-8.377200 -13.431600 7.419767
-8.330400 -13.431600 7.357265
-8.283600 -13.431600 7.326108
-8.236800 -13.431600 7.263755
-8.190000 -13.431600 7.220343
-8.143200 -13.431600 7.207423
-8.096400 -13.431600 7.188923
-8.049600 -13.431600 7.166018
-8.002800 -13.431600 7.079217
-7.956000 -13.431600 7.047598
-7.909200 -13.431600 7.006991
-7.862400 -13.431600 6.956092
-7.815600 -13.431600 6.910930
-7.768800 -13.431600 6.890025
-7.722000 -13.431600 6.853446
-7.675200 -13.431600 6.824112
-7.628400 -13.431600 6.803515
-7.581600 -13.431600 6.803515
-7.534800 -13.431600 6.812573
-7.488000 -13.431600 6.811970
-7.441200 -13.431600 6.811970
-7.394400 -13.431600 6.811970
-7.347600 -13.431600 6.763391
-7.300800 -13.431600 6.688584
-7.254000 -13.431600 6.634870
-7.207200 -13.431600 6.598228
-7.160400 -13.431600 6.545995
-7.113600 -13.431600 6.470278
-7.066800 -13.431600 6.445565
-7.020000 -13.431600 6.445565
-6.973200 -13.431600 6.431765
-6.926400 -13.431600 6.460444
-6.879600 -13.431600 6.445565
-6.832800 -13.431600 6.445565
-6.786000 -13.431600 6.437205
-6.739200 -13.431600 6.425944
-6.692400 -13.431600 6.395239
-6.645600 -13.431600 6.357529
-6.598800 -13.431600 6.300819
-6.552000 -13.431600 6.266198
-6.505200 -13.431600 6.215540
-6.458400 -13.431600 6.163398
-6.411600 -13.431600 6.121400
-6.364800 -13.431600 6.106659
-6.318000 -13.431600 6.056708
-6.271200 -13.431600 6.046381
-6.224400 -13.431600 6.056708
-6.177600 -13.431600 6.056708
-6.130800 -13.431600 6.072944
-6.084000 -13.431600 6.075478
-6.037200 -13.431600 6.075380
-5.990400 -13.431600 6.075380
-5.943600 -13.431600 6.030587
-5.896800 -13.431600 6.015543
-5.850000 -13.431600 5.982862
-5.803200 -13.431600 5.923743
-5.756400 -13.431600 5.884443
-5.709600 -13.431600 5.872023
-5.662800 -13.431600 5.869443
-5.616000 -13.431600 5.854514
-5.569200 -13.431600 5.846746
-5.522400 -13.431600 5.846746
-5.475600 -13.431600 5.846880
-5.428800 -13.431600 5.846746
-5.382000 -13.431600 5.822655
-5.335200 -13.431600 5.766809
-5.288400 -13.431600 5.763578
-5.241600 -13.431600 5.766809
-5.194800 -13.431600 5.760025
-5.148000 -13.431600 5.772899
-5.101200 -13.431600 5.789001
-5.054400 -13.431600 5.798851
-5.007600 -13.431600 5.798178
-4.960800 -13.431600 5.798178
-4.914000 -13.431600 5.767986
-4.867200 -13.431600 5.674882
-4.820400 -13.431600 5.610545
-4.773600 -13.431600 5.584286
-4.726800 -13.431600 5.536252
-4.680000 -13.431600 5.519641
-4.633200 -13.431600 5.504930
-4.586400 -13.431600 5.494499
-4.539600 -13.431600 5.479455
-4.492800 -13.431600 5.474527
-4.446000 -13.431600 5.474527
-4.399200 -13.431600 5.458165
-4.352400 -13.431600 5.477007
-4.305600 -13.431600 5.477007
-4.258800 -13.431600 5.476321
-4.212000 -13.431600 5.486276
-4.165200 -13.431600 5.490658
-4.118400 -13.431600 5.487494
-4.071600 -13.431600 5.508041
-4.024800 -13.431600 5.481085
-3.978000 -13.431600 5.478399
-3.931200 -13.431600 5.473978
-3.884400 -13.431600 5.466400
-3.837600 -13.431600 5.452773
-3.790800 -13.431600 5.452773
-3.744000 -13.431600 5.449294
-3.697200 -13.431600 5.417132
-3.650400 -13.431600 5.377499
-3.603600 -13.431600 5.394119
-3.556800 -13.431600 5.377499
-3.510000 -13.431600 5.368446
-3.463200 -13.431600 5.331240
-3.416400 -13.431600 5.325237
-3.369600 -13.431600 5.331240
-3.322800 -13.431600 5.331993
-3.276000 -13.431600 5.313063
-3.229200 -13.431600 5.313063
-3.182400 -13.431600 5.312832
-3.135600 -13.431600 5.312832
-3.088800 -13.431600 5.289993
-3.042000 -13.431600 5.279932
-2.995200 -13.431600 5.265162
-2.948400 -13.431600 5.254560
-2.901600 -13.431600 5.259499
-2.854800 -13.431600 5.254560
-2.808000 -13.431600 5.242376
-2.761200 -13.431600 5.238002
-2.714400 -13.431600 5.240605
-2.667600 -13.431600 5.254088
-2.620800 -13.431600 5.247348
-2.574000 -13.431600 5.235350
-2.527200 -13.431600 5.240605
-2.480400 -13.431600 5.235350
-2.433600 -13.431600 5.235350
-2.386800 -13.431600 5.230661
-2.340000 -13.431600 5.208811
-2.293200 -13.431600 5.228102
-2.246400 -13.431600 5.203312
-2.199600 -13.431600 5.197352
-2.152800 -13.431600 5.190352
-2.106000 -13.431600 5.183563
-2.059200 -13.431600 5.190352
-2.012400 -13.431600 5.181927
-1.965600 -13.431600 5.174516
-1.918800 -13.431600 5.181927
-1.872000 -13.431600 5.181927
-1.825200 -13.431600 5.173960
-1.778400 -13.431600 5.172769
-1.731600 -13.431600 5.138020
-1.684800 -13.431600 5.148715
-1.638000 -13.431600 5.165461
-1.591200 -13.431600 5.148715
-1.544400 -13.431600 5.131191
-1.497600 -13.431600 5.123672
-1.450800 -13.431600 5.146138
-1.404000 -13.431600 5.158775
-1.357200 -13.431600 5.158775
-1.310400 -13.431600 5.145052
-1.263600 -13.431600 5.133231
-1.216800 -13.431600 5.143411
-1.170000 -13.431600 5.143411
-1.123200 -13.431600 5.130412
-1.076400 -13.431600 5.114253
-1.029600 -13.431600 5.087829
-0.982800 -13.431600 5.085395
-0.936000 -13.431600 5.076664
-0.889200 -13.431600 5.076297
-0.842400 -13.431600 5.064654
-0.795600 -13.431600 5.054142
-0.748800 -13.431600 5.054697
-0.702000 -13.431600 5.057453
-0.655200 -13.431600 5.066765
-0.608400 -13.431600 5.066765
-0.561600 -13.431600 5.068071
-0.514800 -13.431600 5.072698
-0.468000 -13.431600 5.077202
-0.421200 -13.431600 5.081543
-0.374400 -13.431600 5.080962
-0.327600 -13.431600 5.070987
-0.280800 -13.431600 5.077037
-0.234000 -13.431600 5.070987
-0.187200 -13.431600 5.075901
-0.140400 -13.431600 5.070987
-0.093600 -13.431600 5.062277
-0.046800 -13.431600 5.052998
0.000000 -13.431600 5.062277
0.046800 -13.431600 5.055979
0.093600 -13.431600 5.064371
0.140400 -13.431600 5.064371
0.187200 -13.431600 5.084400
0.234000 -13.431600 5.084400
0.280800 -13.431600 5.087999
0.327600 -13.431600 5.092566
0.374400 -13.431600 5.084400
0.421200 -13.431600 5.083980
0.468000 -13.431600 5.078106
0.514800 -13.431600 5.078106
0.561600 -13.431600 5.083131
0.608400 -13.431600 5.123716
0.655200 -13.431600 5.124637
0.702000 -13.431600 5.124637
0.748800 -13.431600 5.115028
0.795600 -13.431600 5.138477
0.842400 -13.431600 5.138477
0.889200 -13.431600 5.137121
0.936000 -13.431600 5.117171
0.982800 -13.431600 5.117171
1.029600 -13.431600 5.125835
1.076400 -13.431600 5.143530
1.123200 -13.431600 5.143530
1.170000 -13.431600 5.144971
1.216800 -13.431600 5.151125
1.263600 -13.431600 5.147267
1.310400 -13.431600 5.149359
1.357200 -13.431600 5.149359
1.404000 -13.431600 5.183982
1.450800 -13.431600 5.183982
1.497600 -13.431600 5.186147
1.544400 -13.431600 5.171088
1.591200 -13.431600 5.192553
1.638000 -13.431600 5.202314
1.684800 -13.431600 5.203038
1.731600 -13.431600 5.224417
1.778400 -13.431600 5.246905
1.825200 -13.431600 5.262763
1.872000 -13.431600 5.273482
1.918800 -13.431600 5.284339
1.965600 -13.431600 5.288116
2.012400 -13.431600 5.304973
2.059200 -13.431600 5.315240
2.106000 -13.431600 5.322102
2.152800 -13.431600 5.350596
2.199600 -13.431600 5.352458
2.246400 -13.431600 5.354260
2.293200 -13.431600 5.354384
2.340000 -13.431600 5.372396
2.386800 -13.431600 5.398470
2.433600 -13.431600 5.412750
2.480400 -13.431600 5.419727
2.527200 -13.431600 5.419727
2.574000 -13.431600 5.432184
2.620800 -13.431600 5.436948
2.667600 -13.431600 5.436948
2.714400 -13.431600 5.440119
2.761200 -13.431600 5.449953
2.808000 -13.431600 5.469108
2.854800 -13.431600 5.503976
2.901600 -13.431600 5.510884
2.948400 -13.431600 5.510884
2.995200 -13.431600 5.510884
3.042000 -13.431600 5.522753
3.088800 -13.431600 5.511354
3.135600 -13.431600 5.500940
3.182400 -13.431600 5.490937
3.229200 -13.431600 5.527921
3.276000 -13.431600 5.531196
3.322800 -13.431600 5.569477
3.369600 -13.431600 5.569477
3.416400 -13.431600 5.597615
3.463200 -13.431600 5.614813
3.510000 -13.431600 5.630494
3.556800 -13.431600 5.630494
3.603600 -13.431600 5.695072
3.650400 -13.431600 5.699584
3.697200 -13.431600 5.731484
3.744000 -13.431600 5.771389
3.790800 -13.431600 5.789193
3.837600 -13.431600 5.838637
3.884400 -13.431600 5.853332
3.931200 -13.431600 5.883786
3.978000 -13.431600 5.912607
4.024800 -13.431600 5.937340
4.071600 -13.431600 5.944794
4.118400 -13.431600 5.949285
4.165200 -13.431600 5.951357
4.212000 -13.431600 5.962794
4.258800 -13.431600 5.965904
4.305600 -13.431600 5.982269
4.352400 -13.431600 6.020500
4.399200 -13.431600 6.066189
4.446000 -13.431600 6.070155
4.492800 -13.431600 6.075002
4.539600 -13.431600 6.100332
4.586400 -13.431600 6.119380
4.633200 -13.431600 6.154783
4.680000 -13.431600 6.168230
4.726800 -13.431600 6.188668
4.773600 -13.431600 6.207187
4.820400 -13.431600 6.213024
4.867200 -13.431600 6.234017
4.914000 -13.431600 6.239754
4.960800 -13.431600 6.270146
5.007600 -13.431600 6.275473
5.054400 -13.431600 6.288958
5.101200 -13.431600 6.307205
5.148000 -13.431600 6.334079
5.194800 -13.431600 6.382708
5.241600 -13.431600 6.439054
5.288400 -13.431600 6.469838
5.335200 -13.431600 6.477958
5.382000 -13.431600 6.477958
5.428800 -13.431600 6.493084
5.475600 -13.431600 6.512350
5.522400 -13.431600 6.514002
5.569200 -13.431600 6.527489
5.616000 -13.431600 6.581157
5.662800 -13.431600 6.615224
5.709600 -13.431600 6.669157
5.756400 -13.431600 6.694445
5.803200 -13.431600 6.714603
5.850000 -13.431600 6.724071
5.896800 -13.431600 6.775029
5.943600 -13.431600 6.793493
5.990400 -13.431600 6.812599
6.037200 -13.431600 6.846314
6.084000 -13.431600 6.867853
6.130800 -13.431600 6.873200
6.177600 -13.431600 6.905586
6.224400 -13.431600 6.971302
6.271200 -13.431600 6.987665
6.318000 -13.431600 7.044577
6.364800 -13.431600 7.056770
6.411600 -13.431600 7.091257
6.458400 -13.431600 7.159824
6.505200 -13.431600 7.211951
6.552000 -13.431600 7.232383
6.598800 -13.431600 7.265404
6.645600 -13.431600 7.294933
6.692400 -13.431600 7.318336
6.739200 -13.431600 7.379448
6.786000 -13.431600 7.437632
6.832800 -13.431600 7.465561
6.879600 -13.431600 7.529286
6.926400 -13.431600 7.584237
6.973200 -13.431600 7.668936
7.020000 -13.431600 7.892303
7.066800 -13.431600 10.429515
7.113600 -13.431600 10.485115
7.160400 -13.431600 10.554862
7.207200 -13.431600 10.683971
7.254000 -13.431600 10.909988
7.300800 -13.431600 23.214813
7.347600 -13.431600 29.416431
7.394400 -13.431600 29.421797
7.441200 -13.431600 29.427832
7.488000 -13.431600 29.429210
7.534800 -13.431600 29.430353
7.581600 -13.431600 29.432791
7.628400 -13.431600 29.433308
7.675200 -13.431600 29.437510
13.852800 -13.431600 6.643635
13.899600 -13.431600 6.637870
13.946400 -13.431600 6.627576
13.993200 -13.431600 6.620203
14.040000 -13.431600 6.613014
14.086800 -13.431600 6.617622
14.133600 -13.431600 6.611262
14.180400 -13.431600 6.613014
14.227200 -13.431600 6.608031
14.274000 -13.431600 6.606672
14.320800 -13.431600 6.606310
14.367600 -13.431600 6.595028
14.414400 -13.431600 6.595028
14.461200 -13.431600 6.595028
14.508000 -13.431600 6.594674
14.554800 -13.431600 6.596946
14.601600 -13.431600 6.595198
14.648400 -13.431600 6.596946
14.695200 -13.431600 6.598573
14.742000 -13.431600 6.593723
14.788800 -13.431600 6.594337
14.835600 -13.431600 6.594337
14.882400 -13.431600 6.595198
14.929200 -13.431600 6.597700
14.976000 -13.431600 6.600907
15.022800 -13.431600 6.594459
15.069600 -13.431600 6.603912
15.116400 -13.431600 6.606912
15.163200 -13.431600 6.595860
15.210000 -13.431600 6.593912
15.256800 -13.431600 6.603912
15.303600 -13.431600 6.606912
15.350400 -13.431600 6.612669
15.397200 -13.431600 6.612993
15.444000 -13.431600 6.616784
15.490800 -13.431600 6.618721
15.537600 -13.431600 6.612993
15.584400 -13.431600 6.599331
15.631200 -13.431600 6.597158
15.678000 -13.431600 6.576400
15.724800 -13.431600 6.570346
15.771600 -13.431600 6.528381
15.818400 -13.431600 6.496921
16.333200 -13.431600 5.104988
16.380000 -13.431600 5.046481
16.426800 -13.431600 5.019987
16.473600 -13.431600 5.013293
16.520400 -13.431600 5.007606
16.567200 -13.431600 5.010333
16.614000 -13.431600 4.992549
16.660800 -13.431600 4.972296
16.707600 -13.431600 4.971631
16.754400 -13.431600 4.971631
16.801200 -13.431600 4.960843
16.848000 -13.431600 4.953832
16.894800 -13.431600 4.927861
16.941600 -13.431600 4.902800
16.988400 -13.431600 4.875987
17.035200 -13.431600 4.768108
17.082000 -13.431600 4.593623
18.392400 -13.431600 -8.284812
18.439200 -13.431600 -8.303647
18.486000 -13.431600 -8.317894
18.532800 -13.431600 -8.335923
18.579600 -13.431600 0.000000
18.626400 -13.431600 0.000000
18.673200 -13.431600 0.000000
-18.720000 -13.384800 0.000000
-18.673200 -13.384800 0.000000
-18.626400 -13.384800 0.000000
-18.579600 -13.384800 -7.839408
-18.532800 -13.384800 -7.824188
-18.486000 -13.384800 -7.827204
-18.439200 -13.384800 -7.827204
-18.392400 -13.384800 -7.831030
-18.345600 -13.384800 -7.836194
-18.298800 -13.384800 -7.836194
-18.252000 -13.384800 -7.847414
-18.205200 -13.384800 -7.847414
-18.158400 -13.384800 -7.847414
-18.111600 -13.384800 -7.847414
-18.064800 -13.384800 -7.840681
-18.018000 -13.384800 -7.840681
-17.971200 -13.384800 -7.840681
-17.924400 -13.384800 -7.836491
-17.877600 -13.384800 -7.858451
-17.830800 -13.384800 -7.876899
-17.784000 -13.384800 -7.891827
-17.737200 -13.384800 -7.891827
-17.690400 -13.384800 -7.899166
-17.643600 -13.384800 -7.899166
-17.596800 -13.384800 -7.875663
-17.550000 -13.384800 -7.824493
-17.503200 -13.384800 -7.811601
-17.456400 -13.384800 -7.795636
-17.409600 -13.384800 -7.789458
-17.362800 -13.384800 -7.779737
-17.316000 -13.384800 -7.751948
-17.269200 -13.384800 -7.698128
-17.222400 -13.384800 -7.659972
-17.175600 -13.384800 -7.612109
-16.707600 -13.384800 -6.252776
-16.660800 -13.384800 -6.215321
-16.614000 -13.384800 -6.202161
-15.958800 -13.384800 4.934891
-15.912000 -13.384800 4.947224
-15.865200 -13.384800 4.974449
-15.818400 -13.384800 4.995317
-15.771600 -13.384800 5.018952
-15.724800 -13.384800 5.040415
-15.678000 -13.384800 5.048929
-15.631200 -13.384800 5.075213
-15.584400 -13.384800 5.082993
-15.537600 -13.384800 5.107612
-15.490800 -13.384800 5.114176
-15.444000 -13.384800 5.142443
-15.397200 -13.384800 5.158124
-14.882400 -13.384800 6.547398
-14.835600 -13.384800 6.610072
-14.788800 -13.384800 6.634963
-14.742000 -13.384800 6.671078
-14.695200 -13.384800 6.680344
-14.648400 -13.384800 6.687116
-14.601600 -13.384800 6.691003
-14.554800 -13.384800 6.705399
-14.508000 -13.384800 6.714535
-14.461200 -13.384800 6.717107
-14.414400 -13.384800 6.719709
-14.367600 -13.384800 6.722842
-14.320800 -13.384800 6.719709
-14.274000 -13.384800 6.719596
-14.227200 -13.384800 6.719922
-14.180400 -13.384800 6.719734
-14.133600 -13.384800 6.719386
-14.086800 -13.384800 6.716277
-14.040000 -13.384800 6.713985
-13.993200 -13.384800 6.702327
-13.946400 -13.384800 6.705519
-13.899600 -13.384800 6.711510
-13.852800 -13.384800 6.713779
-13.806000 -13.384800 6.711510
-13.759200 -13.384800 6.705519
-13.712400 -13.384800 6.698296
-13.665600 -13.384800 6.708202
-13.618800 -13.384800 6.708802
-13.572000 -13.384800 6.708802
-13.525200 -13.384800 6.708202
-13.478400 -13.384800 6.712373
-13.431600 -13.384800 6.718605
-13.384800 -13.384800 6.722198
-13.338000 -13.384800 6.725784
-13.291200 -13.384800 6.719918
-13.244400 -13.384800 6.725784
-13.197600 -13.384800 6.728495
-13.150800 -13.384800 6.725784
-13.104000 -13.384800 6.725018
-13.057200 -13.384800 6.725018
-13.010400 -13.384800 6.725018
-12.963600 -13.384800 6.739186
-12.916800 -13.384800 6.757252
-12.870000 -13.384800 6.775578
-8.798400 -13.384800 8.374436
-8.751600 -13.384800 8.143321
-8.704800 -13.384800 7.960428
-8.658000 -13.384800 7.835041
-8.611200 -13.384800 7.738569
-8.564400 -13.384800 7.651262
-8.517600 -13.384800 7.583507
-8.470800 -13.384800 7.508971
-8.424000 -13.384800 7.465671
-8.377200 -13.384800 7.430324
-8.330400 -13.384800 7.387254
-8.283600 -13.384800 7.362022
-8.236800 -13.384800 7.279280
-8.190000 -13.384800 7.231478
-8.143200 -13.384800 7.220318
-8.096400 -13.384800 7.191242
-8.049600 -13.384800 7.173248
-8.002800 -13.384800 7.127543
-7.956000 -13.384800 7.047598
-7.909200 -13.384800 7.018404
-7.862400 -13.384800 6.956092
-7.815600 -13.384800 6.910930
-7.768800 -13.384800 6.868408
-7.722000 -13.384800 6.800306
-7.675200 -13.384800 6.798115
-7.628400 -13.384800 6.786863
-7.581600 -13.384800 6.793480
-7.534800 -13.384800 6.800306
-7.488000 -13.384800 6.803515
-7.441200 -13.384800 6.803515
-7.394400 -13.384800 6.805488
-7.347600 -13.384800 6.763391
-7.300800 -13.384800 6.688584
-7.254000 -13.384800 6.618513
-7.207200 -13.384800 6.593310
-7.160400 -13.384800 6.528386
-7.113600 -13.384800 6.492321
-7.066800 -13.384800 6.456428
-7.020000 -13.384800 6.456428
-6.973200 -13.384800 6.453911
-6.926400 -13.384800 6.465000
-6.879600 -13.384800 6.445565
-6.832800 -13.384800 6.445565
-6.786000 -13.384800 6.437205
-6.739200 -13.384800 6.425944
-6.692400 -13.384800 6.379882
-6.645600 -13.384800 6.367589
-6.598800 -13.384800 6.308379
-6.552000 -13.384800 6.287266
-6.505200 -13.384800 6.215540
-6.458400 -13.384800 6.165166
-6.411600 -13.384800 6.132876
-6.364800 -13.384800 6.110863
-6.318000 -13.384800 6.069498
-6.271200 -13.384800 6.056708
-6.224400 -13.384800 6.069498
-6.177600 -13.384800 6.067115
-6.130800 -13.384800 6.072944
-6.084000 -13.384800 6.075400
-6.037200 -13.384800 6.075380
-5.990400 -13.384800 6.075478
-5.943600 -13.384800 6.034909
-5.896800 -13.384800 6.015543
-5.850000 -13.384800 5.982133
-5.803200 -13.384800 5.923743
-5.756400 -13.384800 5.877206
-5.709600 -13.384800 5.872023
-5.662800 -13.384800 5.869443
-5.616000 -13.384800 5.853999
-5.569200 -13.384800 5.846746
-5.522400 -13.384800 5.846880
-5.475600 -13.384800 5.846880
-5.428800 -13.384800 5.837627
-5.382000 -13.384800 5.798989
-5.335200 -13.384800 5.766809
-5.288400 -13.384800 5.753721
-5.241600 -13.384800 5.742026
-5.194800 -13.384800 5.739095
-5.148000 -13.384800 5.766809
-5.101200 -13.384800 5.768751
-5.054400 -13.384800 5.774782
-5.007600 -13.384800 5.774782
-4.960800 -13.384800 5.774782
-4.914000 -13.384800 5.757976
-4.867200 -13.384800 5.674882
-4.820400 -13.384800 5.609145
-4.773600 -13.384800 5.585074
-4.726800 -13.384800 5.533032
-4.680000 -13.384800 5.510021
-4.633200 -13.384800 5.502593
-4.586400 -13.384800 5.494499
-4.539600 -13.384800 5.481519
-4.492800 -13.384800 5.474527
-4.446000 -13.384800 5.474527
-4.399200 -13.384800 5.460996
-4.352400 -13.384800 5.477007
-4.305600 -13.384800 5.472195
-4.258800 -13.384800 5.459802
-4.212000 -13.384800 5.472195
-4.165200 -13.384800 5.486276
-4.118400 -13.384800 5.477007
-4.071600 -13.384800 5.481085
-4.024800 -13.384800 5.472195
-3.978000 -13.384800 5.473264
-3.931200 -13.384800 5.469167
-3.884400 -13.384800 5.466400
-3.837600 -13.384800 5.462162
-3.790800 -13.384800 5.461955
-3.744000 -13.384800 5.458419
-3.697200 -13.384800 5.452212
-3.650400 -13.384800 5.394119
-3.603600 -13.384800 5.394119
-3.556800 -13.384800 5.375892
-3.510000 -13.384800 5.355251
-3.463200 -13.384800 5.319921
-3.416400 -13.384800 5.313063
-3.369600 -13.384800 5.314227
-3.322800 -13.384800 5.313063
-3.276000 -13.384800 5.293256
-3.229200 -13.384800 5.295570
-3.182400 -13.384800 5.282167
-3.135600 -13.384800 5.286194
-3.088800 -13.384800 5.286194
-3.042000 -13.384800 5.272265
-2.995200 -13.384800 5.252154
-2.948400 -13.384800 5.251964
-2.901600 -13.384800 5.251964
-2.854800 -13.384800 5.252154
-2.808000 -13.384800 5.242376
-2.761200 -13.384800 5.238002
-2.714400 -13.384800 5.240605
-2.667600 -13.384800 5.247348
-2.620800 -13.384800 5.238002
-2.574000 -13.384800 5.230661
-2.527200 -13.384800 5.227374
-2.480400 -13.384800 5.209419
-2.433600 -13.384800 5.208811
-2.386800 -13.384800 5.199238
-2.340000 -13.384800 5.179846
-2.293200 -13.384800 5.182007
-2.246400 -13.384800 5.175195
-2.199600 -13.384800 5.179846
-2.152800 -13.384800 5.181927
-2.106000 -13.384800 5.175195
-2.059200 -13.384800 5.181249
-2.012400 -13.384800 5.174516
-1.965600 -13.384800 5.173945
-1.918800 -13.384800 5.181249
-1.872000 -13.384800 5.177861
-1.825200 -13.384800 5.165461
-1.778400 -13.384800 5.165461
-1.731600 -13.384800 5.148715
-1.684800 -13.384800 5.152425
-1.638000 -13.384800 5.165461
-1.591200 -13.384800 5.146138
-1.544400 -13.384800 5.129814
-1.497600 -13.384800 5.116090
-1.450800 -13.384800 5.123672
-1.404000 -13.384800 5.146138
-1.357200 -13.384800 5.129814
-1.310400 -13.384800 5.114253
-1.263600 -13.384800 5.118072
-1.216800 -13.384800 5.118072
-1.170000 -13.384800 5.118072
-1.123200 -13.384800 5.118072
-1.076400 -13.384800 5.085395
-1.029600 -13.384800 5.078327
-0.982800 -13.384800 5.066462
-0.936000 -13.384800 5.054142
-0.889200 -13.384800 5.054142
-0.842400 -13.384800 5.050663
-0.795600 -13.384800 5.036233
-0.748800 -13.384800 5.050663
-0.702000 -13.384800 5.053882
-0.655200 -13.384800 5.059555
-0.608400 -13.384800 5.059555
-0.561600 -13.384800 5.059555
-0.514800 -13.384800 5.065661
-0.468000 -13.384800 5.065661
-0.421200 -13.384800 5.066765
-0.374400 -13.384800 5.070328
-0.327600 -13.384800 5.070328
-0.280800 -13.384800 5.070639
-0.234000 -13.384800 5.065661
-0.187200 -13.384800 5.062277
-0.140400 -13.384800 5.052998
-0.093600 -13.384800 5.052588
-0.046800 -13.384800 5.038536
0.000000 -13.384800 5.038536
0.046800 -13.384800 5.032662
0.093600 -13.384800 5.034897
0.140400 -13.384800 5.034897
0.187200 -13.384800 5.055979
0.234000 -13.384800 5.062931
0.280800 -13.384800 5.079398
0.327600 -13.384800 5.079398
0.374400 -13.384800 5.075501
0.421200 -13.384800 5.063896
0.468000 -13.384800 5.063896
0.514800 -13.384800 5.075482
0.561600 -13.384800 5.075501
0.608400 -13.384800 5.083131
0.655200 -13.384800 5.105721
0.702000 -13.384800 5.116756
0.748800 -13.384800 5.116756
0.795600 -13.384800 5.138477
0.842400 -13.384800 5.138477
0.889200 -13.384800 5.139975
0.936000 -13.384800 5.138477
0.982800 -13.384800 5.138477
1.029600 -13.384800 5.143530
1.076400 -13.384800 5.147201
1.123200 -13.384800 5.151125
1.170000 -13.384800 5.164187
1.216800 -13.384800 5.171575
1.263600 -13.384800 5.191652
1.310400 -13.384800 5.191652
1.357200 -13.384800 5.191652
1.404000 -13.384800 5.191870
1.450800 -13.384800 5.192553
1.497600 -13.384800 5.192553
1.544400 -13.384800 5.171088
1.591200 -13.384800 5.192553
1.638000 -13.384800 5.195621
1.684800 -13.384800 5.202314
1.731600 -13.384800 5.206288
1.778400 -13.384800 5.225363
1.825200 -13.384800 5.248408
1.872000 -13.384800 5.263176
1.918800 -13.384800 5.274027
1.965600 -13.384800 5.274027
2.012400 -13.384800 5.278629
2.059200 -13.384800 5.284339
2.106000 -13.384800 5.310225
2.152800 -13.384800 5.312919
2.199600 -13.384800 5.335396
2.246400 -13.384800 5.352458
2.293200 -13.384800 5.354260
2.340000 -13.384800 5.363401
2.386800 -13.384800 5.381020
2.433600 -13.384800 5.408309
2.480400 -13.384800 5.408309
2.527200 -13.384800 5.408309
2.574000 -13.384800 5.419727
2.620800 -13.384800 5.431302
2.667600 -13.384800 5.434439
2.714400 -13.384800 5.436948
2.761200 -13.384800 5.436948
2.808000 -13.384800 5.462693
2.854800 -13.384800 5.500160
2.901600 -13.384800 5.503976
2.948400 -13.384800 5.510884
2.995200 -13.384800 5.510884
3.042000 -13.384800 5.527921
3.088800 -13.384800 5.527921
3.135600 -13.384800 5.527921
3.182400 -13.384800 5.511354
3.229200 -13.384800 5.533575
3.276000 -13.384800 5.533575
3.322800 -13.384800 5.569477
3.369600 -13.384800 5.569477
3.416400 -13.384800 5.594745
3.463200 -13.384800 5.612935
3.510000 -13.384800 5.614813
3.556800 -13.384800 5.630494
3.603600 -13.384800 5.677414
3.650400 -13.384800 5.689283
3.697200 -13.384800 5.712394
3.744000 -13.384800 5.768809
3.790800 -13.384800 5.770837
3.837600 -13.384800 5.801931
3.884400 -13.384800 5.826060
3.931200 -13.384800 5.853332
3.978000 -13.384800 5.883786
4.024800 -13.384800 5.937340
4.071600 -13.384800 5.944794
4.118400 -13.384800 5.944794
4.165200 -13.384800 5.949870
4.212000 -13.384800 5.962794
4.258800 -13.384800 5.982269
4.305600 -13.384800 5.992725
4.352400 -13.384800 6.031768
4.399200 -13.384800 6.061029
4.446000 -13.384800 6.068769
4.492800 -13.384800 6.069397
4.539600 -13.384800 6.082515
4.586400 -13.384800 6.101383
4.633200 -13.384800 6.155884
4.680000 -13.384800 6.172243
4.726800 -13.384800 6.188668
4.773600 -13.384800 6.207187
4.820400 -13.384800 6.213706
4.867200 -13.384800 6.234017
4.914000 -13.384800 6.236151
4.960800 -13.384800 6.239285
5.007600 -13.384800 6.270146
5.054400 -13.384800 6.281136
5.101200 -13.384800 6.307205
5.148000 -13.384800 6.329902
5.194800 -13.384800 6.362819
5.241600 -13.384800 6.418408
5.288400 -13.384800 6.439054
5.335200 -13.384800 6.469838
5.382000 -13.384800 6.475741
5.428800 -13.384800 6.477958
5.475600 -13.384800 6.493084
5.522400 -13.384800 6.501744
5.569200 -13.384800 6.519184
5.616000 -13.384800 6.572162
5.662800 -13.384800 6.617508
5.709600 -13.384800 6.684287
5.756400 -13.384800 6.707779
5.803200 -13.384800 6.731286
5.850000 -13.384800 6.742377
5.896800 -13.384800 6.781431
5.943600 -13.384800 6.806616
5.990400 -13.384800 6.824483
6.037200 -13.384800 6.836055
6.084000 -13.384800 6.852124
6.130800 -13.384800 6.873200
6.177600 -13.384800 6.910696
6.224400 -13.384800 6.971006
6.271200 -13.384800 6.987665
6.318000 -13.384800 7.050653
6.364800 -13.384800 7.069125
6.411600 -13.384800 7.091428
6.458400 -13.384800 7.136701
6.505200 -13.384800 7.207934
6.552000 -13.384800 7.232383
6.598800 -13.384800 7.262560
6.645600 -13.384800 7.273627
6.692400 -13.384800 7.318336
6.739200 -13.384800 7.365748
6.786000 -13.384800 7.429732
6.832800 -13.384800 7.465561
6.879600 -13.384800 7.527529
6.926400 -13.384800 7.586295
6.973200 -13.384800 7.659584
7.020000 -13.384800 7.848632
7.066800 -13.384800 10.463265
7.113600 -13.384800 10.536288
7.160400 -13.384800 10.668152
7.207200 -13.384800 10.730131
7.254000 -13.384800 11.051775
7.300800 -13.384800 23.217872
7.347600 -13.384800 29.419332
7.394400 -13.384800 29.424844
7.441200 -13.384800 29.430726
7.488000 -13.384800 29.436805
7.534800 -13.384800 29.441403
7.581600 -13.384800 29.441403
7.628400 -13.384800 29.441622
13.899600 -13.384800 6.665403
13.946400 -13.384800 6.637870
13.993200 -13.384800 6.627576
14.040000 -13.384800 6.626831
14.086800 -13.384800 6.626831
14.133600 -13.384800 6.625973
14.180400 -13.384800 6.626312
14.227200 -13.384800 6.620203
14.274000 -13.384800 6.625973
14.320800 -13.384800 6.617622
14.367600 -13.384800 6.599547
14.414400 -13.384800 6.595028
14.461200 -13.384800 6.598573
14.508000 -13.384800 6.595028
14.554800 -13.384800 6.601296
14.601600 -13.384800 6.598573
14.648400 -13.384800 6.597700
14.695200 -13.384800 6.607710
14.742000 -13.384800 6.596125
14.788800 -13.384800 6.595198
14.835600 -13.384800 6.595198
14.882400 -13.384800 6.595198
14.929200 -13.384800 6.597700
14.976000 -13.384800 6.603614
15.022800 -13.384800 6.594459
15.069600 -13.384800 6.603912
15.116400 -13.384800 6.610707
15.163200 -13.384800 6.594459
15.210000 -13.384800 6.590149
15.256800 -13.384800 6.597300
15.303600 -13.384800 6.603912
15.350400 -13.384800 6.612669
15.397200 -13.384800 6.612993
15.444000 -13.384800 6.616784
15.490800 -13.384800 6.618721
15.537600 -13.384800 6.618721
15.584400 -13.384800 6.606482
15.631200 -13.384800 6.599331
15.678000 -13.384800 6.586051
15.724800 -13.384800 6.575673
15.771600 -13.384800 6.554211
15.818400 -13.384800 6.522422
15.865200 -13.384800 6.514527
16.426800 -13.384800 5.052209
16.473600 -13.384800 5.046419
16.520400 -13.384800 5.020760
16.567200 -13.384800 5.013293
16.614000 -13.384800 5.005475
16.660800 -13.384800 4.982888
16.707600 -13.384800 4.971631
16.754400 -13.384800 4.971631
16.801200 -13.384800 4.960843
16.848000 -13.384800 4.953832
16.894800 -13.384800 4.932958
16.941600 -13.384800 4.913876
16.988400 -13.384800 4.897983
17.035200 -13.384800 4.817209
17.082000 -13.384800 4.732325
18.439200 -13.384800 -8.307841
18.486000 -13.384800 -8.325433
18.532800 -13.384800 -8.345891
18.579600 -13.384800 0.000000
18.626400 -13.384800 0.000000
18.673200 -13.384800 0.000000
-18.720000 -13.338000 0.000000
-18.673200 -13.338000 0.000000
-18.626400 -13.338000 0.000000
-18.579600 -13.338000 -7.846363
-18.532800 -13.338000 -7.839408
-18.486000 -13.338000 -7.839408
-18.439200 -13.338000 -7.830535
-18.392400 -13.338000 -7.848540
-18.345600 -13.338000 -7.848540
-18.298800 -13.338000 -7.847414
-18.252000 -13.338000 -7.848617
-18.205200 -13.338000 -7.848540
-18.158400 -13.338000 -7.848617
-18.111600 -13.338000 -7.858080
-18.064800 -13.338000 -7.848617
-18.018000 -13.338000 -7.858080
-17.971200 -13.338000 -7.867706
-17.924400 -13.338000 -7.876899
-17.877600 -13.338000 -7.880989
-17.830800 -13.338000 -7.880989
-17.784000 -13.338000 -7.882277
-17.737200 -13.338000 -7.882277
-17.690400 -13.338000 -7.882277
-17.643600 -13.338000 -7.882277
-17.596800 -13.338000 -7.866801
-17.550000 -13.338000 -7.839366
-17.503200 -13.338000 -7.823129
-17.456400 -13.338000 -7.811601
-17.409600 -13.338000 -7.795636
-17.362800 -13.338000 -7.781408
-17.316000 -13.338000 -7.754107
-17.269200 -13.338000 -7.689297
-17.222400 -13.338000 -7.612109
-16.801200 -13.338000 -6.351096
-16.754400 -13.338000 -6.252335
-16.707600 -13.338000 -6.247885
-16.660800 -13.338000 -6.157540
-15.958800 -13.338000 4.943449
-15.912000 -13.338000 4.956066
-15.865200 -13.338000 5.005252
-15.818400 -13.338000 5.025412
-15.771600 -13.338000 5.042074
-15.724800 -13.338000 5.051444
-15.678000 -13.338000 5.070344
-15.631200 -13.338000 5.081606
-15.584400 -13.338000 5.097486
-15.537600 -13.338000 5.113584
-15.490800 -13.338000 5.114176
-15.444000 -13.338000 5.146982
-14.929200 -13.338000 6.547398
-14.882400 -13.338000 6.610072
-14.835600 -13.338000 6.654992
-14.788800 -13.338000 6.671078
-14.742000 -13.338000 6.684388
-14.695200 -13.338000 6.691003
-14.648400 -13.338000 6.705399
-14.601600 -13.338000 6.714164
-14.554800 -13.338000 6.714870
-14.508000 -13.338000 6.717107
-14.461200 -13.338000 6.719709
-14.414400 -13.338000 6.723553
-14.367600 -13.338000 6.724011
-14.320800 -13.338000 6.723553
-14.274000 -13.338000 6.722842
-14.227200 -13.338000 6.722842
-14.180400 -13.338000 6.721535
-14.133600 -13.338000 6.719922
-14.086800 -13.338000 6.719660
-14.040000 -13.338000 6.719290
-13.993200 -13.338000 6.716277
-13.946400 -13.338000 6.716277
-13.899600 -13.338000 6.716277
-13.852800 -13.338000 6.719290
-13.806000 -13.338000 6.719290
-13.759200 -13.338000 6.713779
-13.712400 -13.338000 6.708202
-13.665600 -13.338000 6.712373
-13.618800 -13.338000 6.713879
-13.572000 -13.338000 6.713879
-13.525200 -13.338000 6.713879
-13.478400 -13.338000 6.718605
-13.431600 -13.338000 6.731056
-13.384800 -13.338000 6.728495
-13.338000 -13.338000 6.731056
-13.291200 -13.338000 6.727360
-13.244400 -13.338000 6.728495
-13.197600 -13.338000 6.730590
-13.150800 -13.338000 6.727360
-13.104000 -13.338000 6.725689
-13.057200 -13.338000 6.730772
-13.010400 -13.338000 6.730772
-12.963600 -13.338000 6.750583
-12.916800 -13.338000 6.767836
-8.751600 -13.338000 8.143321
-8.704800 -13.338000 7.960428
-8.658000 -13.338000 7.816318
-8.611200 -13.338000 7.678162
-8.564400 -13.338000 7.600329
-8.517600 -13.338000 7.545467
-8.470800 -13.338000 7.500884
-8.424000 -13.338000 7.464369
-8.377200 -13.338000 7.432954
-8.330400 -13.338000 7.403684
-8.283600 -13.338000 7.369924
-8.236800 -13.338000 7.333893
-8.190000 -13.338000 7.268520
-8.143200 -13.338000 7.239309
-8.096400 -13.338000 7.207423
-8.049600 -13.338000 7.173248
-8.002800 -13.338000 7.128690
-7.956000 -13.338000 7.048032
-7.909200 -13.338000 7.025156
-7.862400 -13.338000 6.983306
-7.815600 -13.338000 6.910930
-7.768800 -13.338000 6.868408
-7.722000 -13.338000 6.800306
-7.675200 -13.338000 6.793480
-7.628400 -13.338000 6.773047
-7.581600 -13.338000 6.774805
-7.534800 -13.338000 6.793480
-7.488000 -13.338000 6.800306
-7.441200 -13.338000 6.803515
-7.394400 -13.338000 6.803515
-7.347600 -13.338000 6.759304
-7.300800 -13.338000 6.688232
-7.254000 -13.338000 6.615650
-7.207200 -13.338000 6.565073
-7.160400 -13.338000 6.528386
-7.113600 -13.338000 6.492321
-7.066800 -13.338000 6.457698
-7.020000 -13.338000 6.465000
-6.973200 -13.338000 6.465000
-6.926400 -13.338000 6.472845
-6.879600 -13.338000 6.465000
-6.832800 -13.338000 6.465000
-6.786000 -13.338000 6.451633
-6.739200 -13.338000 6.437846
-6.692400 -13.338000 6.378862
-6.645600 -13.338000 6.361073
-6.598800 -13.338000 6.308379
-6.552000 -13.338000 6.259756
-6.505200 -13.338000 6.190093
-6.458400 -13.338000 6.165166
-6.411600 -13.338000 6.142665
-6.364800 -13.338000 6.084330
-6.318000 -13.338000 6.056708
-6.271200 -13.338000 6.056708
-6.224400 -13.338000 6.069498
-6.177600 -13.338000 6.067115
-6.130800 -13.338000 6.075380
-6.084000 -13.338000 6.081652
-6.037200 -13.338000 6.081652
-5.990400 -13.338000 6.081652
-5.943600 -13.338000 6.034909
-5.896800 -13.338000 6.015543
-5.850000 -13.338000 5.982133
-5.803200 -13.338000 5.933638
-5.756400 -13.338000 5.892614
-5.709600 -13.338000 5.892614
-5.662800 -13.338000 5.873905
-5.616000 -13.338000 5.853999
-5.569200 -13.338000 5.846746
-5.522400 -13.338000 5.853285
-5.475600 -13.338000 5.846880
-5.428800 -13.338000 5.835123
-5.382000 -13.338000 5.773662
-5.335200 -13.338000 5.755299
-5.288400 -13.338000 5.739095
-5.241600 -13.338000 5.727180
-5.194800 -13.338000 5.720958
-5.148000 -13.338000 5.742026
-5.101200 -13.338000 5.742026
-5.054400 -13.338000 5.768751
-5.007600 -13.338000 5.768751
-4.960800 -13.338000 5.771880
-4.914000 -13.338000 5.723700
-4.867200 -13.338000 5.665573
-4.820400 -13.338000 5.610545
-4.773600 -13.338000 5.587278
-4.726800 -13.338000 5.537652
-4.680000 -13.338000 5.510021
-4.633200 -13.338000 5.502593
-4.586400 -13.338000 5.494499
-4.539600 -13.338000 5.477412
-4.492800 -13.338000 5.471649
-4.446000 -13.338000 5.468509
-4.399200 -13.338000 5.474527
-4.352400 -13.338000 5.477412
-4.305600 -13.338000 5.477007
-4.258800 -13.338000 5.460012
-4.212000 -13.338000 5.472195
-4.165200 -13.338000 5.477007
-4.118400 -13.338000 5.473264
-4.071600 -13.338000 5.462206
-4.024800 -13.338000 5.462162
-3.978000 -13.338000 5.462206
-3.931200 -13.338000 5.462206
-3.884400 -13.338000 5.462206
-3.837600 -13.338000 5.460287
-3.790800 -13.338000 5.460287
-3.744000 -13.338000 5.458419
-3.697200 -13.338000 5.422083
-3.650400 -13.338000 5.394119
-3.603600 -13.338000 5.394119
-3.556800 -13.338000 5.368446
-3.510000 -13.338000 5.328277
-3.463200 -13.338000 5.315069
-3.416400 -13.338000 5.305864
-3.369600 -13.338000 5.298364
-3.322800 -13.338000 5.293256
-3.276000 -13.338000 5.282167
-3.229200 -13.338000 5.282167
-3.182400 -13.338000 5.272265
-3.135600 -13.338000 5.274039
-3.088800 -13.338000 5.272265
-3.042000 -13.338000 5.266150
-2.995200 -13.338000 5.254560
-2.948400 -13.338000 5.252154
-2.901600 -13.338000 5.251964
-2.854800 -13.338000 5.252154
-2.808000 -13.338000 5.228785
-2.761200 -13.338000 5.228785
-2.714400 -13.338000 5.233455
-2.667600 -13.338000 5.228785
-2.620800 -13.338000 5.224509
-2.574000 -13.338000 5.214982
-2.527200 -13.338000 5.207953
-2.480400 -13.338000 5.199384
-2.433600 -13.338000 5.190145
-2.386800 -13.338000 5.179846
-2.340000 -13.338000 5.175195
-2.293200 -13.338000 5.171388
-2.246400 -13.338000 5.164518
-2.199600 -13.338000 5.169135
-2.152800 -13.338000 5.175195
-2.106000 -13.338000 5.164518
-2.059200 -13.338000 5.142096
-2.012400 -13.338000 5.130988
-1.965600 -13.338000 5.130988
-1.918800 -13.338000 5.164518
-1.872000 -13.338000 5.164518
-1.825200 -13.338000 5.154500
-1.778400 -13.338000 5.154500
-1.731600 -13.338000 5.154500
-1.684800 -13.338000 5.154500
-1.638000 -13.338000 5.172769
-1.591200 -13.338000 5.148715
-1.544400 -13.338000 5.129814
-1.497600 -13.338000 5.116090
-1.450800 -13.338000 5.120808
-1.404000 -13.338000 5.117341
-1.357200 -13.338000 5.114253
-1.310400 -13.338000 5.099625
-1.263600 -13.338000 5.106672
-1.216800 -13.338000 5.093509
-1.170000 -13.338000 5.093509
-1.123200 -13.338000 5.093509
-1.076400 -13.338000 5.082338
-1.029600 -13.338000 5.078327
-0.982800 -13.338000 5.076297
-0.936000 -13.338000 5.054697
-0.889200 -13.338000 5.061880
-0.842400 -13.338000 5.061880
-0.795600 -13.338000 5.061636
-0.748800 -13.338000 5.068071
-0.702000 -13.338000 5.077186
-0.655200 -13.338000 5.077186
-0.608400 -13.338000 5.070328
-0.561600 -13.338000 5.068071
-0.514800 -13.338000 5.070328
-0.468000 -13.338000 5.070639
-0.421200 -13.338000 5.070328
-0.374400 -13.338000 5.070328
-0.327600 -13.338000 5.070328
-0.280800 -13.338000 5.070639
-0.234000 -13.338000 5.058604
-0.187200 -13.338000 5.052588
-0.140400 -13.338000 5.038097
-0.093600 -13.338000 5.038097
-0.046800 -13.338000 5.034897
0.000000 -13.338000 5.034897
0.046800 -13.338000 5.031379
0.093600 -13.338000 5.032662
0.140400 -13.338000 5.034897
0.187200 -13.338000 5.052927
0.234000 -13.338000 5.059821
0.280800 -13.338000 5.074048
0.327600 -13.338000 5.059821
0.374400 -13.338000 5.050887
0.421200 -13.338000 5.049325
0.468000 -13.338000 5.050887
0.514800 -13.338000 5.063896
0.561600 -13.338000 5.075482
0.608400 -13.338000 5.080686
0.655200 -13.338000 5.105721
0.702000 -13.338000 5.124637
0.748800 -13.338000 5.115028
0.795600 -13.338000 5.121431
0.842400 -13.338000 5.121431
0.889200 -13.338000 5.137121
0.936000 -13.338000 5.125835
0.982800 -13.338000 5.125835
1.029600 -13.338000 5.121431
1.076400 -13.338000 5.137121
1.123200 -13.338000 5.144971
1.170000 -13.338000 5.165915
1.216800 -13.338000 5.191870
1.263600 -13.338000 5.204777
1.310400 -13.338000 5.210603
1.357200 -13.338000 5.210791
1.404000 -13.338000 5.210603
1.450800 -13.338000 5.210791
1.497600 -13.338000 5.197510
1.544400 -13.338000 5.195621
1.591200 -13.338000 5.195621
1.638000 -13.338000 5.197107
1.684800 -13.338000 5.203038
1.731600 -13.338000 5.206288
1.778400 -13.338000 5.206300
1.825200 -13.338000 5.246905
1.872000 -13.338000 5.252576
1.918800 -13.338000 5.259444
1.965600 -13.338000 5.259444
2.012400 -13.338000 5.262801
2.059200 -13.338000 5.262801
2.106000 -13.338000 5.270703
2.152800 -13.338000 5.271131
2.199600 -13.338000 5.285730
2.246400 -13.338000 5.335396
2.293200 -13.338000 5.346464
2.340000 -13.338000 5.354260
2.386800 -13.338000 5.363401
2.433600 -13.338000 5.398654
2.480400 -13.338000 5.398654
2.527200 -13.338000 5.398470
2.574000 -13.338000 5.407841
2.620800 -13.338000 5.408670
2.667600 -13.338000 5.434439
2.714400 -13.338000 5.436948
2.761200 -13.338000 5.434439
2.808000 -13.338000 5.446629
2.854800 -13.338000 5.464568
2.901600 -13.338000 5.483059
2.948400 -13.338000 5.503976
2.995200 -13.338000 5.500160
3.042000 -13.338000 5.542755
3.088800 -13.338000 5.531196
3.135600 -13.338000 5.542755
3.182400 -13.338000 5.531196
3.229200 -13.338000 5.564126
3.276000 -13.338000 5.560466
3.322800 -13.338000 5.583780
3.369600 -13.338000 5.583780
3.416400 -13.338000 5.597615
3.463200 -13.338000 5.614813
3.510000 -13.338000 5.614813
3.556800 -13.338000 5.630494
3.603600 -13.338000 5.659516
3.650400 -13.338000 5.666084
3.697200 -13.338000 5.699584
3.744000 -13.338000 5.742021
3.790800 -13.338000 5.747953
3.837600 -13.338000 5.770837
3.884400 -13.338000 5.779125
3.931200 -13.338000 5.798450
3.978000 -13.338000 5.826060
4.024800 -13.338000 5.879091
4.071600 -13.338000 5.937340
4.118400 -13.338000 5.903356
4.165200 -13.338000 5.944794
4.212000 -13.338000 5.962794
4.258800 -13.338000 5.982269
4.305600 -13.338000 5.985902
4.352400 -13.338000 6.026903
4.399200 -13.338000 6.057626
4.446000 -13.338000 6.061082
4.492800 -13.338000 6.069397
4.539600 -13.338000 6.082515
4.586400 -13.338000 6.096998
4.633200 -13.338000 6.101586
4.680000 -13.338000 6.128894
4.726800 -13.338000 6.146929
4.773600 -13.338000 6.172243
4.820400 -13.338000 6.197357
4.867200 -13.338000 6.226521
4.914000 -13.338000 6.235957
4.960800 -13.338000 6.236151
5.007600 -13.338000 6.256367
5.054400 -13.338000 6.281136
5.101200 -13.338000 6.307205
5.148000 -13.338000 6.331829
5.194800 -13.338000 6.382708
5.241600 -13.338000 6.439054
5.288400 -13.338000 6.439695
5.335200 -13.338000 6.456041
5.382000 -13.338000 6.469838
5.428800 -13.338000 6.469838
5.475600 -13.338000 6.475741
5.522400 -13.338000 6.491812
5.569200 -13.338000 6.514002
5.616000 -13.338000 6.574892
5.662800 -13.338000 6.647426
5.709600 -13.338000 6.697165
5.756400 -13.338000 6.742377
5.803200 -13.338000 6.771736
5.850000 -13.338000 6.791790
5.896800 -13.338000 6.804023
5.943600 -13.338000 6.824483
5.990400 -13.338000 6.844818
6.037200 -13.338000 6.846314
6.084000 -13.338000 6.867853
6.130800 -13.338000 6.897845
6.177600 -13.338000 6.960178
6.224400 -13.338000 6.971621
6.271200 -13.338000 6.987665
6.318000 -13.338000 7.044577
6.364800 -13.338000 7.064567
6.411600 -13.338000 7.094197
6.458400 -13.338000 7.159824
6.505200 -13.338000 7.231329
6.552000 -13.338000 7.247811
6.598800 -13.338000 7.269995
6.645600 -13.338000 7.294933
6.692400 -13.338000 7.318493
6.739200 -13.338000 7.379448
6.786000 -13.338000 7.437632
6.832800 -13.338000 7.465561
6.879600 -13.338000 7.527529
6.926400 -13.338000 7.598116
6.973200 -13.338000 7.668936
7.020000 -13.338000 7.848632
7.066800 -13.338000 10.485115
7.113600 -13.338000 10.563141
7.160400 -13.338000 10.683696
7.207200 -13.338000 10.828257
7.254000 -13.338000 22.855806
7.300800 -13.338000 23.218066
7.347600 -13.338000 29.421797
7.394400 -13.338000 29.432498
7.441200 -13.338000 29.442211
7.488000 -13.338000 29.444482
7.534800 -13.338000 29.445414
7.581600 -13.338000 29.445414
7.628400 -13.338000 29.446654
13.899600 -13.338000 6.706284
13.946400 -13.338000 6.681095
13.993200 -13.338000 6.641446
14.040000 -13.338000 6.635372
14.086800 -13.338000 6.632891
14.133600 -13.338000 6.632891
14.180400 -13.338000 6.630603
14.227200 -13.338000 6.622289
14.274000 -13.338000 6.625973
14.320800 -13.338000 6.622289
14.367600 -13.338000 6.601296
14.414400 -13.338000 6.598573
14.461200 -13.338000 6.598573
14.508000 -13.338000 6.599547
14.554800 -13.338000 6.609063
14.601600 -13.338000 6.607710
14.648400 -13.338000 6.599547
14.695200 -13.338000 6.608895
14.742000 -13.338000 6.607710
14.788800 -13.338000 6.597700
14.835600 -13.338000 6.597700
14.882400 -13.338000 6.597700
14.929200 -13.338000 6.605352
14.976000 -13.338000 6.610707
15.022800 -13.338000 6.610707
15.069600 -13.338000 6.610858
15.116400 -13.338000 6.616411
15.163200 -13.338000 6.606912
15.210000 -13.338000 6.594459
15.256800 -13.338000 6.604027
15.303600 -13.338000 6.606912
15.350400 -13.338000 6.612669
15.397200 -13.338000 6.616784
15.444000 -13.338000 6.618721
15.490800 -13.338000 6.621675
15.537600 -13.338000 6.623277
15.584400 -13.338000 6.620208
15.631200 -13.338000 6.608300
15.678000 -13.338000 6.591983
15.724800 -13.338000 6.582924
15.771600 -13.338000 6.571813
15.818400 -13.338000 6.557312
15.865200 -13.338000 6.535183
15.912000 -13.338000 6.488546
16.426800 -13.338000 5.107836
16.473600 -13.338000 5.069969
16.520400 -13.338000 5.052209
16.567200 -13.338000 5.044007
16.614000 -13.338000 5.020760
16.660800 -13.338000 5.001558
16.707600 -13.338000 4.988069
16.754400 -13.338000 4.984982
16.801200 -13.338000 4.970290
16.848000 -13.338000 4.959336
16.894800 -13.338000 4.934716
16.941600 -13.338000 4.919927
16.988400 -13.338000 4.902800
17.035200 -13.338000 4.880605
17.082000 -13.338000 4.809065
17.128800 -13.338000 4.655856
18.392400 -13.338000 -8.284812
18.439200 -13.338000 -8.325433
18.486000 -13.338000 -8.334354
18.532800 -13.338000 -8.346826
18.579600 -13.338000 0.000000
18.626400 -13.338000 0.000000
18.673200 -13.338000 0.000000
-18.720000 -13.291200 0.000000
-18.673200 -13.291200 0.000000
-18.626400 -13.291200 0.000000
-18.579600 -13.291200 -7.862068
-18.532800 -13.291200 -7.863305
-18.486000 -13.291200 -7.864248
-18.439200 -13.291200 -7.863305
-18.392400 -13.291200 -7.860871
-18.345600 -13.291200 -7.856707
-18.298800 -13.291200 -7.858080
-18.252000 -13.291200 -7.863156
-18.205200 -13.291200 -7.860871
-18.158400 -13.291200 -7.858080
-18.111600 -13.291200 -7.863156
-18.064800 -13.291200 -7.858080
-18.018000 -13.291200 -7.867706
-17.971200 -13.291200 -7.868601
-17.924400 -13.291200 -7.880989
-17.877600 -13.291200 -7.880989
-17.830800 -13.291200 -7.882277
-17.784000 -13.291200 -7.891827
-17.737200 -13.291200 -7.904699
-17.690400 -13.291200 -7.904699
-17.643600 -13.291200 -7.899166
-17.596800 -13.291200 -7.877482
-17.550000 -13.291200 -7.866801
-17.503200 -13.291200 -7.849356
-17.456400 -13.291200 -7.823129
-17.409600 -13.291200 -7.808230
-17.362800 -13.291200 -7.795636
-17.316000 -13.291200 -7.770335
-17.269200 -13.291200 -7.698128
-17.222400 -13.291200 -7.550228
-16.848000 -13.291200 -6.534569
-16.801200 -13.291200 -6.334845
-16.754400 -13.291200 -6.247885
-16.707600 -13.291200 -6.223327
-15.958800 -13.291200 4.965187
-15.912000 -13.291200 4.978887
-15.865200 -13.291200 5.024914
-15.818400 -13.291200 5.032195
-15.771600 -13.291200 5.058624
-15.724800 -13.291200 5.068808
-15.678000 -13.291200 5.081606
-15.631200 -13.291200 5.086512
-15.584400 -13.291200 5.107612
-15.537600 -13.291200 5.114793
-15.490800 -13.291200 5.126944
-15.444000 -13.291200 5.166176
-14.929200 -13.291200 6.610072
-14.882400 -13.291200 6.653790
-14.835600 -13.291200 6.677582
-14.788800 -13.291200 6.685946
-14.742000 -13.291200 6.714164
-14.695200 -13.291200 6.715456
-14.648400 -13.291200 6.715456
-14.601600 -13.291200 6.717107
-14.554800 -13.291200 6.727693
-14.508000 -13.291200 6.727849
-14.461200 -13.291200 6.727849
-14.414400 -13.291200 6.730709
-14.367600 -13.291200 6.732305
-14.320800 -13.291200 6.732305
-14.274000 -13.291200 6.730709
-14.227200 -13.291200 6.729759
-14.180400 -13.291200 6.722842
-14.133600 -13.291200 6.721535
-14.086800 -13.291200 6.719922
-14.040000 -13.291200 6.719386
-13.993200 -13.291200 6.716277
-13.946400 -13.291200 6.719922
-13.899600 -13.291200 6.725265
-13.852800 -13.291200 6.730009
-13.806000 -13.291200 6.732754
-13.759200 -13.291200 6.726317
-13.712400 -13.291200 6.719866
-13.665600 -13.291200 6.719866
-13.618800 -13.291200 6.726317
-13.572000 -13.291200 6.719866
-13.525200 -13.291200 6.731506
-13.478400 -13.291200 6.731506
-13.431600 -13.291200 6.734204
-13.384800 -13.291200 6.736575
-13.338000 -13.291200 6.739641
-13.291200 -13.291200 6.728495
-13.244400 -13.291200 6.728495
-13.197600 -13.291200 6.728495
-13.150800 -13.291200 6.727360
-13.104000 -13.291200 6.726594
-13.057200 -13.291200 6.741440
-13.010400 -13.291200 6.741440
-12.963600 -13.291200 6.757252
-8.751600 -13.291200 8.127345
-8.704800 -13.291200 7.925770
-8.658000 -13.291200 7.776694
-8.611200 -13.291200 7.600329
-8.564400 -13.291200 7.576919
-8.517600 -13.291200 7.538571
-8.470800 -13.291200 7.503786
-8.424000 -13.291200 7.464369
-8.377200 -13.291200 7.432971
-8.330400 -13.291200 7.430288
-8.283600 -13.291200 7.367869
-8.236800 -13.291200 7.335794
-8.190000 -13.291200 7.279280
-8.143200 -13.291200 7.231478
-8.096400 -13.291200 7.213399
-8.049600 -13.291200 7.188923
-8.002800 -13.291200 7.128690
-7.956000 -13.291200 7.065763
-7.909200 -13.291200 7.023633
-7.862400 -13.291200 6.947259
-7.815600 -13.291200 6.897106
-7.768800 -13.291200 6.838209
-7.722000 -13.291200 6.793480
-7.675200 -13.291200 6.767729
-7.628400 -13.291200 6.763391
-7.581600 -13.291200 6.764385
-7.534800 -13.291200 6.763391
-7.488000 -13.291200 6.763391
-7.441200 -13.291200 6.764385
-7.394400 -13.291200 6.760437
-7.347600 -13.291200 6.708680
-7.300800 -13.291200 6.634028
-7.254000 -13.291200 6.604392
-7.207200 -13.291200 6.558536
-7.160400 -13.291200 6.528386
-7.113600 -13.291200 6.487059
-7.066800 -13.291200 6.465000
-7.020000 -13.291200 6.470278
-6.973200 -13.291200 6.465000
-6.926400 -13.291200 6.485006
-6.879600 -13.291200 6.485006
-6.832800 -13.291200 6.472845
-6.786000 -13.291200 6.449044
-6.739200 -13.291200 6.437205
-6.692400 -13.291200 6.379882
-6.645600 -13.291200 6.361073
-6.598800 -13.291200 6.294632
-6.552000 -13.291200 6.248449
-6.505200 -13.291200 6.190093
-6.458400 -13.291200 6.171759
-6.411600 -13.291200 6.159994
-6.364800 -13.291200 6.112701
-6.318000 -13.291200 6.072944
-6.271200 -13.291200 6.072944
-6.224400 -13.291200 6.077410
-6.177600 -13.291200 6.075400
-6.130800 -13.291200 6.089801
-6.084000 -13.291200 6.101932
-6.037200 -13.291200 6.101932
-5.990400 -13.291200 6.094937
-5.943600 -13.291200 6.075380
-5.896800 -13.291200 6.020128
-5.850000 -13.291200 5.982862
-5.803200 -13.291200 5.940788
-5.756400 -13.291200 5.910019
-5.709600 -13.291200 5.910019
-5.662800 -13.291200 5.873905
-5.616000 -13.291200 5.853866
-5.569200 -13.291200 5.846746
-5.522400 -13.291200 5.846880
-5.475600 -13.291200 5.837627
-5.428800 -13.291200 5.830418
-5.382000 -13.291200 5.785882
-5.335200 -13.291200 5.769095
-5.288400 -13.291200 5.749487
-5.241600 -13.291200 5.742026
-5.194800 -13.291200 5.739095
-5.148000 -13.291200 5.757976
-5.101200 -13.291200 5.755299
-5.054400 -13.291200 5.757976
-5.007600 -13.291200 5.757976
-4.960800 -13.291200 5.758422
-4.914000 -13.291200 5.704513
-4.867200 -13.291200 5.643705
-4.820400 -13.291200 5.604333
-4.773600 -13.291200 5.565244
-4.726800 -13.291200 5.533032
-4.680000 -13.291200 5.504936
-4.633200 -13.291200 5.489276
-4.586400 -13.291200 5.486546
-4.539600 -13.291200 5.477412
-4.492800 -13.291200 5.471649
-4.446000 -13.291200 5.468509
-4.399200 -13.291200 5.477412
-4.352400 -13.291200 5.479455
-4.305600 -13.291200 5.477007
-4.258800 -13.291200 5.472195
-4.212000 -13.291200 5.472195
-4.165200 -13.291200 5.473264
-4.118400 -13.291200 5.473264
-4.071600 -13.291200 5.462162
-4.024800 -13.291200 5.459347
-3.978000 -13.291200 5.462162
-3.931200 -13.291200 5.460287
-3.884400 -13.291200 5.462162
-3.837600 -13.291200 5.460287
-3.790800 -13.291200 5.458419
-3.744000 -13.291200 5.457925
-3.697200 -13.291200 5.421904
-3.650400 -13.291200 5.390293
-3.603600 -13.291200 5.384412
-3.556800 -13.291200 5.357622
-3.510000 -13.291200 5.328277
-3.463200 -13.291200 5.314227
-3.416400 -13.291200 5.305864
-3.369600 -13.291200 5.301750
-3.322800 -13.291200 5.295570
-3.276000 -13.291200 5.282167
-3.229200 -13.291200 5.282167
-3.182400 -13.291200 5.277970
-3.135600 -13.291200 5.279932
-3.088800 -13.291200 5.286194
-3.042000 -13.291200 5.279932
-2.995200 -13.291200 5.266150
-2.948400 -13.291200 5.265445
-2.901600 -13.291200 5.265162
-2.854800 -13.291200 5.256189
-2.808000 -13.291200 5.236965
-2.761200 -13.291200 5.227374
-2.714400 -13.291200 5.226781
-2.667600 -13.291200 5.217974
-2.620800 -13.291200 5.209419
-2.574000 -13.291200 5.199384
-2.527200 -13.291200 5.198316
-2.480400 -13.291200 5.182007
-2.433600 -13.291200 5.182007
-2.386800 -13.291200 5.182007
-2.340000 -13.291200 5.179079
-2.293200 -13.291200 5.169135
-2.246400 -13.291200 5.163306
-2.199600 -13.291200 5.164518
-2.152800 -13.291200 5.164518
-2.106000 -13.291200 5.146933
-2.059200 -13.291200 5.130988
-2.012400 -13.291200 5.129329
-1.965600 -13.291200 5.126896
-1.918800 -13.291200 5.154500
-1.872000 -13.291200 5.154500
-1.825200 -13.291200 5.148715
-1.778400 -13.291200 5.148715
-1.731600 -13.291200 5.154500
-1.684800 -13.291200 5.148715
-1.638000 -13.291200 5.165461
-1.591200 -13.291200 5.123672
-1.544400 -13.291200 5.117341
-1.497600 -13.291200 5.112790
-1.450800 -13.291200 5.108213
-1.404000 -13.291200 5.104178
-1.357200 -13.291200 5.102570
-1.310400 -13.291200 5.092464
-1.263600 -13.291200 5.090130
-1.216800 -13.291200 5.087477
-1.170000 -13.291200 5.090130
-1.123200 -13.291200 5.093509
-1.076400 -13.291200 5.093509
-1.029600 -13.291200 5.093509
-0.982800 -13.291200 5.079705
-0.936000 -13.291200 5.076297
-0.889200 -13.291200 5.066462
-0.842400 -13.291200 5.061880
-0.795600 -13.291200 5.061880
-0.748800 -13.291200 5.068071
-0.702000 -13.291200 5.077186
-0.655200 -13.291200 5.077186
-0.608400 -13.291200 5.070328
-0.561600 -13.291200 5.070328
-0.514800 -13.291200 5.072476
-0.468000 -13.291200 5.070639
-0.421200 -13.291200 5.070328
-0.374400 -13.291200 5.070328
-0.327600 -13.291200 5.070328
-0.280800 -13.291200 5.070639
-0.234000 -13.291200 5.058604
-0.187200 -13.291200 5.038097
-0.140400 -13.291200 5.032006
-0.093600 -13.291200 5.031379
-0.046800 -13.291200 5.026944
0.000000 -13.291200 5.026944
0.046800 -13.291200 5.026944
0.093600 -13.291200 5.032662
0.140400 -13.291200 5.046402
0.187200 -13.291200 5.077284
0.234000 -13.291200 5.087999
0.280800 -13.291200 5.082144
0.327600 -13.291200 5.077284
0.374400 -13.291200 5.063896
0.421200 -13.291200 5.050887
0.468000 -13.291200 5.063896
0.514800 -13.291200 5.070701
0.561600 -13.291200 5.079398
0.608400 -13.291200 5.083131
0.655200 -13.291200 5.101668
0.702000 -13.291200 5.113494
0.748800 -13.291200 5.124637
0.795600 -13.291200 5.124637
0.842400 -13.291200 5.121431
0.889200 -13.291200 5.128972
0.936000 -13.291200 5.125835
0.982800 -13.291200 5.134689
1.029600 -13.291200 5.134689
1.076400 -13.291200 5.144971
1.123200 -13.291200 5.164187
1.170000 -13.291200 5.191652
1.216800 -13.291200 5.202847
1.263600 -13.291200 5.220975
1.310400 -13.291200 5.220975
1.357200 -13.291200 5.230310
1.404000 -13.291200 5.220975
1.450800 -13.291200 5.216885
1.497600 -13.291200 5.209918
1.544400 -13.291200 5.202289
1.591200 -13.291200 5.197107
1.638000 -13.291200 5.202899
1.684800 -13.291200 5.206300
1.731600 -13.291200 5.206300
1.778400 -13.291200 5.223373
1.825200 -13.291200 5.248408
1.872000 -13.291200 5.255570
1.918800 -13.291200 5.268628
1.965600 -13.291200 5.264282
2.012400 -13.291200 5.262801
2.059200 -13.291200 5.262763
2.106000 -13.291200 5.264282
2.152800 -13.291200 5.269387
2.199600 -13.291200 5.270703
2.246400 -13.291200 5.322102
2.293200 -13.291200 5.322102
2.340000 -13.291200 5.332791
2.386800 -13.291200 5.352610
2.433600 -13.291200 5.378197
2.480400 -13.291200 5.381971
2.527200 -13.291200 5.381366
2.574000 -13.291200 5.391355
2.620800 -13.291200 5.398470
2.667600 -13.291200 5.419989
2.714400 -13.291200 5.432490
2.761200 -13.291200 5.432490
2.808000 -13.291200 5.432787
2.854800 -13.291200 5.446629
2.901600 -13.291200 5.462693
2.948400 -13.291200 5.490116
2.995200 -13.291200 5.499978
3.042000 -13.291200 5.514639
3.088800 -13.291200 5.527921
3.135600 -13.291200 5.557361
3.182400 -13.291200 5.560466
3.229200 -13.291200 5.569477
3.276000 -13.291200 5.581660
3.322800 -13.291200 5.589815
3.369600 -13.291200 5.600214
3.416400 -13.291200 5.601791
3.463200 -13.291200 5.610645
3.510000 -13.291200 5.610033
3.556800 -13.291200 5.610033
3.603600 -13.291200 5.628036
3.650400 -13.291200 5.628036
3.697200 -13.291200 5.640065
3.744000 -13.291200 5.692754
3.790800 -13.291200 5.679578
3.837600 -13.291200 5.742021
3.884400 -13.291200 5.747953
3.931200 -13.291200 5.768809
3.978000 -13.291200 5.823175
4.024800 -13.291200 5.867856
4.071600 -13.291200 5.899004
4.118400 -13.291200 5.899004
4.165200 -13.291200 5.921143
4.212000 -13.291200 5.951357
4.258800 -13.291200 5.965904
4.305600 -13.291200 5.985902
4.352400 -13.291200 6.026903
4.399200 -13.291200 6.058802
4.446000 -13.291200 6.061082
4.492800 -13.291200 6.063301
4.539600 -13.291200 6.068769
4.586400 -13.291200 6.082515
4.633200 -13.291200 6.091339
4.680000 -13.291200 6.091339
4.726800 -13.291200 6.105094
4.773600 -13.291200 6.155884
4.820400 -13.291200 6.185181
4.867200 -13.291200 6.213024
4.914000 -13.291200 6.226521
4.960800 -13.291200 6.235340
5.007600 -13.291200 6.241869
5.054400 -13.291200 6.275473
5.101200 -13.291200 6.300060
5.148000 -13.291200 6.331829
5.194800 -13.291200 6.380071
5.241600 -13.291200 6.423234
5.288400 -13.291200 6.450331
5.335200 -13.291200 6.465368
5.382000 -13.291200 6.465368
5.428800 -13.291200 6.465368
5.475600 -13.291200 6.469139
5.522400 -13.291200 6.477958
5.569200 -13.291200 6.514002
5.616000 -13.291200 6.574892
5.662800 -13.291200 6.644500
5.709600 -13.291200 6.694445
5.756400 -13.291200 6.758445
5.803200 -13.291200 6.771736
5.850000 -13.291200 6.793493
5.896800 -13.291200 6.806616
5.943600 -13.291200 6.824855
5.990400 -13.291200 6.846314
6.037200 -13.291200 6.849905
6.084000 -13.291200 6.890241
6.130800 -13.291200 6.932408
6.177600 -13.291200 6.960178
6.224400 -13.291200 6.973963
6.271200 -13.291200 7.013962
6.318000 -13.291200 7.055196
6.364800 -13.291200 7.111244
6.411600 -13.291200 7.159824
6.458400 -13.291200 7.226122
6.505200 -13.291200 7.247811
6.552000 -13.291200 7.265404
6.598800 -13.291200 7.274649
6.645600 -13.291200 7.313046
6.692400 -13.291200 7.386496
6.739200 -13.291200 7.398944
6.786000 -13.291200 7.465505
6.832800 -13.291200 7.494419
6.879600 -13.291200 7.530868
6.926400 -13.291200 7.598116
6.973200 -13.291200 7.668936
7.020000 -13.291200 7.836862
7.066800 -13.291200 10.463780
7.113600 -13.291200 10.581555
7.160400 -13.291200 10.677086
7.207200 -13.291200 10.782539
7.254000 -13.291200 11.143819
7.300800 -13.291200 23.219864
7.347600 -13.291200 29.428323
7.394400 -13.291200 29.441258
7.441200 -13.291200 29.446573
7.488000 -13.291200 29.447716
7.534800 -13.291200 29.448180
7.581600 -13.291200 29.448180
7.628400 -13.291200 29.450462
13.946400 -13.291200 6.734161
13.993200 -13.291200 6.666322
14.040000 -13.291200 6.641446
14.086800 -13.291200 6.637668
14.133600 -13.291200 6.635372
14.180400 -13.291200 6.632891
14.227200 -13.291200 6.617622
14.274000 -13.291200 6.622289
14.320800 -13.291200 6.620170
14.367600 -13.291200 6.612822
14.414400 -13.291200 6.601296
14.461200 -13.291200 6.601296
14.508000 -13.291200 6.607710
14.554800 -13.291200 6.617629
14.601600 -13.291200 6.607710
14.648400 -13.291200 6.607505
14.695200 -13.291200 6.607710
14.742000 -13.291200 6.607505
14.788800 -13.291200 6.600907
14.835600 -13.291200 6.603614
14.882400 -13.291200 6.605352
14.929200 -13.291200 6.610707
14.976000 -13.291200 6.616411
15.022800 -13.291200 6.616411
15.069600 -13.291200 6.613111
15.116400 -13.291200 6.616411
15.163200 -13.291200 6.604027
15.210000 -13.291200 6.597300
15.256800 -13.291200 6.604027
15.303600 -13.291200 6.606912
15.350400 -13.291200 6.612301
15.397200 -13.291200 6.618721
15.444000 -13.291200 6.623277
15.490800 -13.291200 6.624343
15.537600 -13.291200 6.624464
15.584400 -13.291200 6.624343
15.631200 -13.291200 6.620400
15.678000 -13.291200 6.609845
15.724800 -13.291200 6.599691
15.771600 -13.291200 6.588309
15.818400 -13.291200 6.576400
15.865200 -13.291200 6.554211
15.912000 -13.291200 6.515005
15.958800 -13.291200 6.478943
16.473600 -13.291200 5.107836
16.520400 -13.291200 5.076349
16.567200 -13.291200 5.052541
16.614000 -13.291200 5.038994
16.660800 -13.291200 5.011637
16.707600 -13.291200 5.005475
16.754400 -13.291200 5.001558
16.801200 -13.291200 4.987481
16.848000 -13.291200 4.968274
16.894800 -13.291200 4.937934
16.941600 -13.291200 4.933937
16.988400 -13.291200 4.916251
17.035200 -13.291200 4.897983
17.082000 -13.291200 4.865018
17.128800 -13.291200 4.791080
18.439200 -13.291200 -8.345891
18.486000 -13.291200 -8.345891
18.532800 -13.291200 -8.361837
18.579600 -13.291200 0.000000
18.626400 -13.291200 0.000000
18.673200 -13.291200 0.000000
-18.720000 -13.244400 0.000000
-18.673200 -13.244400 0.000000
-18.626400 -13.244400 0.000000
-18.579600 -13.244400 -7.873772
-18.532800 -13.244400 -7.890928
-18.486000 -13.244400 -7.894788
-18.439200 -13.244400 -7.878581
-18.392400 -13.244400 -7.878581
-18.345600 -13.244400 -7.863156
-18.298800 -13.244400 -7.863156
-18.252000 -13.244400 -7.867706
-18.205200 -13.244400 -7.867706
-18.158400 -13.244400 -7.864343
-18.111600 -13.244400 -7.868601
-18.064800 -13.244400 -7.867706
-18.018000 -13.244400 -7.878463
-17.971200 -13.244400 -7.880989
-17.924400 -13.244400 -7.882277
-17.877600 -13.244400 -7.878463
-17.830800 -13.244400 -7.882277
-17.784000 -13.244400 -7.891827
-17.737200 -13.244400 -7.899166
-17.690400 -13.244400 -7.899166
-17.643600 -13.244400 -7.899166
-17.596800 -13.244400 -7.891827
-17.550000 -13.244400 -7.877482
-17.503200 -13.244400 -7.875663
-17.456400 -13.244400 -7.849356
-17.409600 -13.244400 -7.824341
-17.362800 -13.244400 -7.797331
-17.316000 -13.244400 -7.755873
-17.269200 -13.244400 -7.699256
-16.848000 -13.244400 -6.377847
-16.801200 -13.244400 -6.252335
-16.754400 -13.244400 -6.202161
-16.707600 -13.244400 -6.157540
-16.005600 -13.244400 4.975893
-15.958800 -13.244400 4.982617
-15.912000 -13.244400 5.005252
-15.865200 -13.244400 5.035914
-15.818400 -13.244400 5.060469
-15.771600 -13.244400 5.077174
-15.724800 -13.244400 5.080122
-15.678000 -13.244400 5.085446
-15.631200 -13.244400 5.092919
-15.584400 -13.244400 5.107612
-15.537600 -13.244400 5.114793
-15.490800 -13.244400 5.141065
-15.444000 -13.244400 5.198587
-14.976000 -13.244400 6.609106
-14.929200 -13.244400 6.654992
-14.882400 -13.244400 6.680015
-14.835600 -13.244400 6.701339
-14.788800 -13.244400 6.712285
-14.742000 -13.244400 6.715456
-14.695200 -13.244400 6.718392
-14.648400 -13.244400 6.718078
-14.601600 -13.244400 6.718392
-14.554800 -13.244400 6.727693
-14.508000 -13.244400 6.723837
-14.461200 -13.244400 6.723837
-14.414400 -13.244400 6.723837
-14.367600 -13.244400 6.723837
-14.320800 -13.244400 6.730709
-14.274000 -13.244400 6.730709
-14.227200 -13.244400 6.730409
-14.180400 -13.244400 6.730409
-14.133600 -13.244400 6.729759
-14.086800 -13.244400 6.729759
-14.040000 -13.244400 6.723910
-13.993200 -13.244400 6.721535
-13.946400 -13.244400 6.725265
-13.899600 -13.244400 6.730009
-13.852800 -13.244400 6.730715
-13.806000 -13.244400 6.742053
-13.759200 -13.244400 6.737777
-13.712400 -13.244400 6.734204
-13.665600 -13.244400 6.734204
-13.618800 -13.244400 6.736714
-13.572000 -13.244400 6.734204
-13.525200 -13.244400 6.734204
-13.478400 -13.244400 6.734204
-13.431600 -13.244400 6.734204
-13.384800 -13.244400 6.736575
-13.338000 -13.244400 6.739641
-13.291200 -13.244400 6.728495
-13.244400 -13.244400 6.730590
-13.197600 -13.244400 6.730772
-13.150800 -13.244400 6.730590
-13.104000 -13.244400 6.745498
-13.057200 -13.244400 6.750583
-13.010400 -13.244400 6.757252
-8.751600 -13.244400 8.053753
-8.704800 -13.244400 7.835041
-8.658000 -13.244400 7.753902
-8.611200 -13.244400 7.543729
-8.564400 -13.244400 7.542249
-8.517600 -13.244400 7.515505
-8.470800 -13.244400 7.481111
-8.424000 -13.244400 7.461978
-8.377200 -13.244400 7.432954
-8.330400 -13.244400 7.430288
-8.283600 -13.244400 7.367869
-8.236800 -13.244400 7.342906
-8.190000 -13.244400 7.288402
-8.143200 -13.244400 7.250171
-8.096400 -13.244400 7.207423
-8.049600 -13.244400 7.173248
-8.002800 -13.244400 7.094917
-7.956000 -13.244400 7.070267
-7.909200 -13.244400 7.059071
-7.862400 -13.244400 6.983306
-7.815600 -13.244400 6.898157
-7.768800 -13.244400 6.848686
-7.722000 -13.244400 6.801844
-7.675200 -13.244400 6.767729
-7.628400 -13.244400 6.760437
-7.581600 -13.244400 6.761737
-7.534800 -13.244400 6.760437
-7.488000 -13.244400 6.761737
-7.441200 -13.244400 6.771344
-7.394400 -13.244400 6.763391
-7.347600 -13.244400 6.708680
-7.300800 -13.244400 6.639545
-7.254000 -13.244400 6.613951
-7.207200 -13.244400 6.565073
-7.160400 -13.244400 6.528386
-7.113600 -13.244400 6.487059
-7.066800 -13.244400 6.465000
-7.020000 -13.244400 6.472845
-6.973200 -13.244400 6.456428
-6.926400 -13.244400 6.472845
-6.879600 -13.244400 6.465000
-6.832800 -13.244400 6.453911
-6.786000 -13.244400 6.437205
-6.739200 -13.244400 6.406558
-6.692400 -13.244400 6.361073
-6.645600 -13.244400 6.347851
-6.598800 -13.244400 6.287266
-6.552000 -13.244400 6.248449
-6.505200 -13.244400 6.190093
-6.458400 -13.244400 6.165166
-6.411600 -13.244400 6.142665
-6.364800 -13.244400 6.110863
-6.318000 -13.244400 6.078810
-6.271200 -13.244400 6.075400
-6.224400 -13.244400 6.078810
-6.177600 -13.244400 6.081652
-6.130800 -13.244400 6.110936
-6.084000 -13.244400 6.122910
-6.037200 -13.244400 6.110936
-5.990400 -13.244400 6.101932
-5.943600 -13.244400 6.086389
-5.896800 -13.244400 6.027340
-5.850000 -13.244400 5.994672
-5.803200 -13.244400 5.940788
-5.756400 -13.244400 5.917222
-5.709600 -13.244400 5.910019
-5.662800 -13.244400 5.877206
-5.616000 -13.244400 5.853285
-5.569200 -13.244400 5.846746
-5.522400 -13.244400 5.835123
-5.475600 -13.244400 5.822655
-5.428800 -13.244400 5.794829
-5.382000 -13.244400 5.771880
-5.335200 -13.244400 5.755299
-5.288400 -13.244400 5.747411
-5.241600 -13.244400 5.739095
-5.194800 -13.244400 5.727180
-5.148000 -13.244400 5.747411
-5.101200 -13.244400 5.742026
-5.054400 -13.244400 5.744265
-5.007600 -13.244400 5.742458
-4.960800 -13.244400 5.742458
-4.914000 -13.244400 5.708871
-4.867200 -13.244400 5.665573
-4.820400 -13.244400 5.610545
-4.773600 -13.244400 5.565244
-4.726800 -13.244400 5.536252
-4.680000 -13.244400 5.510021
-4.633200 -13.244400 5.502125
-4.586400 -13.244400 5.489276
-4.539600 -13.244400 5.479455
-4.492800 -13.244400 5.477412
-4.446000 -13.244400 5.468509
-4.399200 -13.244400 5.477412
-4.352400 -13.244400 5.477412
-4.305600 -13.244400 5.472195
-4.258800 -13.244400 5.472195
-4.212000 -13.244400 5.467876
-4.165200 -13.244400 5.473264
-4.118400 -13.244400 5.473978
-4.071600 -13.244400 5.462206
-4.024800 -13.244400 5.462162
-3.978000 -13.244400 5.462162
-3.931200 -13.244400 5.459347
-3.884400 -13.244400 5.462162
-3.837600 -13.244400 5.457925
-3.790800 -13.244400 5.447189
-3.744000 -13.244400 5.422083
-3.697200 -13.244400 5.408194
-3.650400 -13.244400 5.381499
-3.603600 -13.244400 5.375892
-3.556800 -13.244400 5.347325
-3.510000 -13.244400 5.328277
-3.463200 -13.244400 5.314227
-3.416400 -13.244400 5.305864
-3.369600 -13.244400 5.301750
-3.322800 -13.244400 5.301750
-3.276000 -13.244400 5.293256
-3.229200 -13.244400 5.295570
-3.182400 -13.244400 5.289993
-3.135600 -13.244400 5.293745
-3.088800 -13.244400 5.291584
-3.042000 -13.244400 5.293745
-2.995200 -13.244400 5.279932
-2.948400 -13.244400 5.274039
-2.901600 -13.244400 5.254560
-2.854800 -13.244400 5.251964
-2.808000 -13.244400 5.224509
-2.761200 -13.244400 5.217870
-2.714400 -13.244400 5.203490
-2.667600 -13.244400 5.199384
-2.620800 -13.244400 5.198316
-2.574000 -13.244400 5.179079
-2.527200 -13.244400 5.179079
-2.480400 -13.244400 5.163306
-2.433600 -13.244400 5.163306
-2.386800 -13.244400 5.169135
-2.340000 -13.244400 5.169070
-2.293200 -13.244400 5.163306
-2.246400 -13.244400 5.163306
-2.199600 -13.244400 5.164518
-2.152800 -13.244400 5.169070
-2.106000 -13.244400 5.156816
-2.059200 -13.244400 5.129329
-2.012400 -13.244400 5.126896
-1.965600 -13.244400 5.120964
-1.918800 -13.244400 5.146933
-1.872000 -13.244400 5.142096
-1.825200 -13.244400 5.138675
-1.778400 -13.244400 5.116583
-1.731600 -13.244400 5.131302
-1.684800 -13.244400 5.123672
-1.638000 -13.244400 5.131302
-1.591200 -13.244400 5.113193
-1.544400 -13.244400 5.108213
-1.497600 -13.244400 5.104178
-1.450800 -13.244400 5.104178
-1.404000 -13.244400 5.099625
-1.357200 -13.244400 5.094805
-1.310400 -13.244400 5.085026
-1.263600 -13.244400 5.079705
-1.216800 -13.244400 5.076790
-1.170000 -13.244400 5.076790
-1.123200 -13.244400 5.078327
-1.076400 -13.244400 5.076297
-1.029600 -13.244400 5.066462
-0.982800 -13.244400 5.066462
-0.936000 -13.244400 5.061880
-0.889200 -13.244400 5.061880
-0.842400 -13.244400 5.061880
-0.795600 -13.244400 5.061880
-0.748800 -13.244400 5.072476
-0.702000 -13.244400 5.077186
-0.655200 -13.244400 5.077186
-0.608400 -13.244400 5.070328
-0.561600 -13.244400 5.068071
-0.514800 -13.244400 5.070328
-0.468000 -13.244400 5.059555
-0.421200 -13.244400 5.046450
-0.374400 -13.244400 5.057982
-0.327600 -13.244400 5.038097
-0.280800 -13.244400 5.046450
-0.234000 -13.244400 5.046450
-0.187200 -13.244400 5.030884
-0.140400 -13.244400 5.026944
-0.093600 -13.244400 5.022201
-0.046800 -13.244400 5.013579
0.000000 -13.244400 4.999291
0.046800 -13.244400 4.999291
0.093600 -13.244400 4.994868
0.140400 -13.244400 5.031379
0.187200 -13.244400 5.077284
0.234000 -13.244400 5.092566
0.280800 -13.244400 5.079398
0.327600 -13.244400 5.077284
0.374400 -13.244400 5.050887
0.421200 -13.244400 5.048075
0.468000 -13.244400 5.052516
0.514800 -13.244400 5.068720
0.561600 -13.244400 5.079398
0.608400 -13.244400 5.080686
0.655200 -13.244400 5.083212
0.702000 -13.244400 5.105721
0.748800 -13.244400 5.128972
0.795600 -13.244400 5.124637
0.842400 -13.244400 5.121431
0.889200 -13.244400 5.128972
0.936000 -13.244400 5.137121
0.982800 -13.244400 5.147201
1.029600 -13.244400 5.148753
1.076400 -13.244400 5.148753
1.123200 -13.244400 5.164187
1.170000 -13.244400 5.171575
1.216800 -13.244400 5.198662
1.263600 -13.244400 5.210603
1.310400 -13.244400 5.216885
1.357200 -13.244400 5.230310
1.404000 -13.244400 5.216885
1.450800 -13.244400 5.216727
1.497600 -13.244400 5.210342
1.544400 -13.244400 5.206269
1.591200 -13.244400 5.202899
1.638000 -13.244400 5.206288
1.684800 -13.244400 5.209918
1.731600 -13.244400 5.223373
1.778400 -13.244400 5.241912
1.825200 -13.244400 5.249184
1.872000 -13.244400 5.255570
1.918800 -13.244400 5.268628
1.965600 -13.244400 5.264282
2.012400 -13.244400 5.262801
2.059200 -13.244400 5.262763
2.106000 -13.244400 5.259444
2.152800 -13.244400 5.262801
2.199600 -13.244400 5.269387
2.246400 -13.244400 5.306596
2.293200 -13.244400 5.315240
2.340000 -13.244400 5.306596
2.386800 -13.244400 5.328275
2.433600 -13.244400 5.352610
2.480400 -13.244400 5.369174
2.527200 -13.244400 5.369174
2.574000 -13.244400 5.381971
2.620800 -13.244400 5.386742
2.667600 -13.244400 5.408670
2.714400 -13.244400 5.419651
2.761200 -13.244400 5.419989
2.808000 -13.244400 5.431302
2.854800 -13.244400 5.434439
2.901600 -13.244400 5.446629
2.948400 -13.244400 5.462693
2.995200 -13.244400 5.484408
3.042000 -13.244400 5.512307
3.088800 -13.244400 5.514639
3.135600 -13.244400 5.527921
3.182400 -13.244400 5.542755
3.229200 -13.244400 5.568058
3.276000 -13.244400 5.569477
3.322800 -13.244400 5.583780
3.369600 -13.244400 5.585521
3.416400 -13.244400 5.600214
3.463200 -13.244400 5.610645
3.510000 -13.244400 5.628036
3.556800 -13.244400 5.650371
3.603600 -13.244400 5.661667
3.650400 -13.244400 5.640065
3.697200 -13.244400 5.659516
3.744000 -13.244400 5.676286
3.790800 -13.244400 5.669133
3.837600 -13.244400 5.677414
3.884400 -13.244400 5.677414
3.931200 -13.244400 5.704373
3.978000 -13.244400 5.770837
4.024800 -13.244400 5.798450
4.071600 -13.244400 5.841198
4.118400 -13.244400 5.864789
4.165200 -13.244400 5.899004
4.212000 -13.244400 5.937961
4.258800 -13.244400 5.949870
4.305600 -13.244400 5.977860
4.352400 -13.244400 6.002762
4.399200 -13.244400 6.031768
4.446000 -13.244400 6.034706
4.492800 -13.244400 6.057626
4.539600 -13.244400 6.058802
4.586400 -13.244400 6.058802
4.633200 -13.244400 6.066538
4.680000 -13.244400 6.078786
4.726800 -13.244400 6.101586
4.773600 -13.244400 6.145628
4.820400 -13.244400 6.171221
4.867200 -13.244400 6.172243
4.914000 -13.244400 6.204681
4.960800 -13.244400 6.226521
5.007600 -13.244400 6.246894
5.054400 -13.244400 6.275473
5.101200 -13.244400 6.300060
5.148000 -13.244400 6.331312
5.194800 -13.244400 6.382708
5.241600 -13.244400 6.439251
5.288400 -13.244400 6.456041
5.335200 -13.244400 6.469139
5.382000 -13.244400 6.469139
5.428800 -13.244400 6.465368
5.475600 -13.244400 6.469139
5.522400 -13.244400 6.478936
5.569200 -13.244400 6.514002
5.616000 -13.244400 6.574892
5.662800 -13.244400 6.669887
5.709600 -13.244400 6.697165
5.756400 -13.244400 6.759590
5.803200 -13.244400 6.791790
5.850000 -13.244400 6.806616
5.896800 -13.244400 6.824855
5.943600 -13.244400 6.844818
5.990400 -13.244400 6.851632
6.037200 -13.244400 6.890241
6.084000 -13.244400 6.930891
6.130800 -13.244400 6.938557
6.177600 -13.244400 6.966731
6.224400 -13.244400 6.978616
6.271200 -13.244400 7.016561
6.318000 -13.244400 7.062119
6.364800 -13.244400 7.136701
6.411600 -13.244400 7.207934
6.458400 -13.244400 7.235959
6.505200 -13.244400 7.252935
6.552000 -13.244400 7.286822
6.598800 -13.244400 7.306703
6.645600 -13.244400 7.341795
6.692400 -13.244400 7.395148
6.739200 -13.244400 7.414585
6.786000 -13.244400 7.479892
6.832800 -13.244400 7.530868
6.879600 -13.244400 7.586295
6.926400 -13.244400 7.607799
6.973200 -13.244400 7.692618
7.020000 -13.244400 7.799261
7.066800 -13.244400 10.463780
7.113600 -13.244400 10.616638
7.160400 -13.244400 10.683971
7.207200 -13.244400 10.820155
7.254000 -13.244400 11.177123
7.300800 -13.244400 23.228699
7.347600 -13.244400 29.435412
7.394400 -13.244400 29.446573
7.441200 -13.244400 29.449847
7.488000 -13.244400 29.450897
7.534800 -13.244400 29.451047
7.581600 -13.244400 29.452310
7.628400 -13.244400 29.454727
7.675200 -13.244400 29.454652
13.993200 -13.244400 6.735093
14.040000 -13.244400 6.686383
14.086800 -13.244400 6.650047
14.133600 -13.244400 6.640157
14.180400 -13.244400 6.639936
14.227200 -13.244400 6.635980
14.274000 -13.244400 6.635980
14.320800 -13.244400 6.631861
14.367600 -13.244400 6.617622
14.414400 -13.244400 6.614506
14.461200 -13.244400 6.614002
14.508000 -13.244400 6.617629
14.554800 -13.244400 6.620170
14.601600 -13.244400 6.617629
14.648400 -13.244400 6.612654
14.695200 -13.244400 6.617898
14.742000 -13.244400 6.617898
14.788800 -13.244400 6.605352
14.835600 -13.244400 6.607401
14.882400 -13.244400 6.607505
14.929200 -13.244400 6.620952
14.976000 -13.244400 6.621168
15.022800 -13.244400 6.622898
15.069600 -13.244400 6.620952
15.116400 -13.244400 6.620952
15.163200 -13.244400 6.610488
15.210000 -13.244400 6.602926
15.256800 -13.244400 6.610488
15.303600 -13.244400 6.612301
15.350400 -13.244400 6.612301
15.397200 -13.244400 6.613280
15.444000 -13.244400 6.623277
15.490800 -13.244400 6.624464
15.537600 -13.244400 6.630508
15.584400 -13.244400 6.628580
15.631200 -13.244400 6.626542
15.678000 -13.244400 6.623277
15.724800 -13.244400 6.621675
15.771600 -13.244400 6.599691
15.818400 -13.244400 6.588309
15.865200 -13.244400 6.573812
15.912000 -13.244400 6.535800
15.958800 -13.244400 6.515005
16.473600 -13.244400 5.145244
16.520400 -13.244400 5.107836
16.567200 -13.244400 5.072144
16.614000 -13.244400 5.051216
16.660800 -13.244400 5.025673
16.707600 -13.244400 5.011637
16.754400 -13.244400 5.001558
16.801200 -13.244400 4.988870
16.848000 -13.244400 4.984014
16.894800 -13.244400 4.964786
16.941600 -13.244400 4.954566
16.988400 -13.244400 4.934716
17.035200 -13.244400 4.926989
17.082000 -13.244400 4.897983
17.128800 -13.244400 4.856708
17.175600 -13.244400 4.784471
18.439200 -13.244400 -8.358189
18.486000 -13.244400 -8.352843
18.532800 -13.244400 -8.365770
18.579600 -13.244400 0.000000
18.626400 -13.244400 0.000000
18.673200 -13.244400 0.000000
-18.720000 -13.197600 0.000000
-18.673200 -13.197600 0.000000
-18.626400 -13.197600 0.000000
-18.579600 -13.197600 -7.875370
-18.532800 -13.197600 -7.890928
-18.486000 -13.197600 -7.894788
-18.439200 -13.197600 -7.878581
-18.392400 -13.197600 -7.878581
-18.345600 -13.197600 -7.863156
-18.298800 -13.197600 -7.869738
-18.252000 -13.197600 -7.869738
-18.205200 -13.197600 -7.893006
-18.158400 -13.197600 -7.868601
-18.111600 -13.197600 -7.878463
-18.064800 -13.197600 -7.869738
-18.018000 -13.197600 -7.880989
-17.971200 -13.197600 -7.880989
-17.924400 -13.197600 -7.893006
-17.877600 -13.197600 -7.868601
-17.830800 -13.197600 -7.880989
-17.784000 -13.197600 -7.882277
-17.737200 -13.197600 -7.895638
-17.690400 -13.197600 -7.895638
-17.643600 -13.197600 -7.895638
-17.596800 -13.197600 -7.882039
-17.550000 -13.197600 -7.882039
-17.503200 -13.197600 -7.877482
-17.456400 -13.197600 -7.863142
-17.409600 -13.197600 -7.837992
-17.362800 -13.197600 -7.797331
-17.316000 -13.197600 -7.751948
-17.269200 -13.197600 -7.682372
-16.052400 -13.197600 4.978887
-16.005600 -13.197600 4.990915
-15.958800 -13.197600 5.005252
-15.912000 -13.197600 5.035914
-15.865200 -13.197600 5.066785
-15.818400 -13.197600 5.077865
-15.771600 -13.197600 5.086512
-15.724800 -13.197600 5.092919
-15.678000 -13.197600 5.101722
-15.631200 -13.197600 5.107612
-15.584400 -13.197600 5.125179
-15.537600 -13.197600 5.141065
-15.490800 -13.197600 5.166176
-14.976000 -13.197600 6.661795
-14.929200 -13.197600 6.689960
-14.882400 -13.197600 6.704601
-14.835600 -13.197600 6.715456
-14.788800 -13.197600 6.720022
-14.742000 -13.197600 6.725491
-14.695200 -13.197600 6.727693
-14.648400 -13.197600 6.725491
-14.601600 -13.197600 6.727849
-14.554800 -13.197600 6.732393
-14.508000 -13.197600 6.727849
-14.461200 -13.197600 6.732393
-14.414400 -13.197600 6.727849
-14.367600 -13.197600 6.732305
-14.320800 -13.197600 6.732777
-14.274000 -13.197600 6.732922
-14.227200 -13.197600 6.738206
-14.180400 -13.197600 6.733101
-14.133600 -13.197600 6.732305
-14.086800 -13.197600 6.732305
-14.040000 -13.197600 6.730409
-13.993200 -13.197600 6.730009
-13.946400 -13.197600 6.730409
-13.899600 -13.197600 6.730009
-13.852800 -13.197600 6.730715
-13.806000 -13.197600 6.743815
-13.759200 -13.197600 6.742053
-13.712400 -13.197600 6.734204
-13.665600 -13.197600 6.734204
-13.618800 -13.197600 6.734204
-13.572000 -13.197600 6.734204
-13.525200 -13.197600 6.732822
-13.478400 -13.197600 6.732822
-13.431600 -13.197600 6.734204
-13.384800 -13.197600 6.736575
-13.338000 -13.197600 6.742327
-13.291200 -13.197600 6.736575
-13.244400 -13.197600 6.742327
-13.197600 -13.197600 6.745836
-13.150800 -13.197600 6.745498
-13.104000 -13.197600 6.750721
-13.057200 -13.197600 6.757252
-13.010400 -13.197600 6.767836
-8.751600 -13.197600 8.053704
-8.704800 -13.197600 7.781025
-8.658000 -13.197600 7.685285
-8.611200 -13.197600 7.542249
-8.564400 -13.197600 7.536454
-8.517600 -13.197600 7.525068
-8.470800 -13.197600 7.481111
-8.424000 -13.197600 7.460285
-8.377200 -13.197600 7.432954
-8.330400 -13.197600 7.430288
-8.283600 -13.197600 7.387302
-8.236800 -13.197600 7.353482
-8.190000 -13.197600 7.300722
-8.143200 -13.197600 7.250171
-8.096400 -13.197600 7.213399
-8.049600 -13.197600 7.173248
-8.002800 -13.197600 7.119911
-7.956000 -13.197600 7.094917
-7.909200 -13.197600 7.059071
-7.862400 -13.197600 6.962475
-7.815600 -13.197600 6.897106
-7.768800 -13.197600 6.838209
-7.722000 -13.197600 6.798582
-7.675200 -13.197600 6.767729
-7.628400 -13.197600 6.757855
-7.581600 -13.197600 6.760437
-7.534800 -13.197600 6.758644
-7.488000 -13.197600 6.758644
-7.441200 -13.197600 6.760437
-7.394400 -13.197600 6.757855
-7.347600 -13.197600 6.688232
-7.300800 -13.197600 6.630156
-7.254000 -13.197600 6.598730
-7.207200 -13.197600 6.558536
-7.160400 -13.197600 6.534135
-7.113600 -13.197600 6.495699
-7.066800 -13.197600 6.472845
-7.020000 -13.197600 6.472845
-6.973200 -13.197600 6.449044
-6.926400 -13.197600 6.456428
-6.879600 -13.197600 6.453911
-6.832800 -13.197600 6.437205
-6.786000 -13.197600 6.412331
-6.739200 -13.197600 6.379882
-6.692400 -13.197600 6.361073
-6.645600 -13.197600 6.323729
-6.598800 -13.197600 6.294632
-6.552000 -13.197600 6.257610
-6.505200 -13.197600 6.215540
-6.458400 -13.197600 6.184142
-6.411600 -13.197600 6.176482
-6.364800 -13.197600 6.112701
-6.318000 -13.197600 6.098584
-6.271200 -13.197600 6.093114
-6.224400 -13.197600 6.100611
-6.177600 -13.197600 6.100611
-6.130800 -13.197600 6.143694
-6.084000 -13.197600 6.122910
-6.037200 -13.197600 6.115261
-5.990400 -13.197600 6.101932
-5.943600 -13.197600 6.086389
-5.896800 -13.197600 6.030587
-5.850000 -13.197600 5.962594
-5.803200 -13.197600 5.940788
-5.756400 -13.197600 5.917222
-5.709600 -13.197600 5.892614
-5.662800 -13.197600 5.873905
-5.616000 -13.197600 5.832670
-5.569200 -13.197600 5.832670
-5.522400 -13.197600 5.830418
-5.475600 -13.197600 5.806043
-5.428800 -13.197600 5.785882
-5.382000 -13.197600 5.771880
-5.335200 -13.197600 5.755299
-5.288400 -13.197600 5.747411
-5.241600 -13.197600 5.739095
-5.194800 -13.197600 5.726500
-5.148000 -13.197600 5.742026
-5.101200 -13.197600 5.729267
-5.054400 -13.197600 5.729146
-5.007600 -13.197600 5.729146
-4.960800 -13.197600 5.729146
-4.914000 -13.197600 5.704513
-4.867200 -13.197600 5.665573
-4.820400 -13.197600 5.616301
-4.773600 -13.197600 5.560632
-4.726800 -13.197600 5.536252
-4.680000 -13.197600 5.513628
-4.633200 -13.197600 5.502951
-4.586400 -13.197600 5.499958
-4.539600 -13.197600 5.481519
-4.492800 -13.197600 5.479546
-4.446000 -13.197600 5.468509
-4.399200 -13.197600 5.467876
-4.352400 -13.197600 5.461826
-4.305600 -13.197600 5.461826
-4.258800 -13.197600 5.461826
-4.212000 -13.197600 5.460012
-4.165200 -13.197600 5.460012
-4.118400 -13.197600 5.465730
-4.071600 -13.197600 5.455957
-4.024800 -13.197600 5.451628
-3.978000 -13.197600 5.455957
-3.931200 -13.197600 5.447189
-3.884400 -13.197600 5.455957
-3.837600 -13.197600 5.444283
-3.790800 -13.197600 5.421904
-3.744000 -13.197600 5.416959
-3.697200 -13.197600 5.395033
-3.650400 -13.197600 5.377638
-3.603600 -13.197600 5.368446
-3.556800 -13.197600 5.336640
-3.510000 -13.197600 5.323951
-3.463200 -13.197600 5.308027
-3.416400 -13.197600 5.306708
-3.369600 -13.197600 5.306708
-3.322800 -13.197600 5.306708
-3.276000 -13.197600 5.295570
-3.229200 -13.197600 5.301750
-3.182400 -13.197600 5.294222
-3.135600 -13.197600 5.297515
-3.088800 -13.197600 5.293745
-3.042000 -13.197600 5.293745
-2.995200 -13.197600 5.285916
-2.948400 -13.197600 5.279932
-2.901600 -13.197600 5.265162
-2.854800 -13.197600 5.236965
-2.808000 -13.197600 5.217870
-2.761200 -13.197600 5.206393
-2.714400 -13.197600 5.181471
-2.667600 -13.197600 5.176346
-2.620800 -13.197600 5.176346
-2.574000 -13.197600 5.172907
-2.527200 -13.197600 5.176346
-2.480400 -13.197600 5.146149
-2.433600 -13.197600 5.146149
-2.386800 -13.197600 5.164518
-2.340000 -13.197600 5.164518
-2.293200 -13.197600 5.153586
-2.246400 -13.197600 5.153586
-2.199600 -13.197600 5.156816
-2.152800 -13.197600 5.158365
-2.106000 -13.197600 5.153586
-2.059200 -13.197600 5.129329
-2.012400 -13.197600 5.126896
-1.965600 -13.197600 5.116583
-1.918800 -13.197600 5.142096
-1.872000 -13.197600 5.120964
-1.825200 -13.197600 5.116583
-1.778400 -13.197600 5.112540
-1.731600 -13.197600 5.123672
-1.684800 -13.197600 5.120964
-1.638000 -13.197600 5.123672
-1.591200 -13.197600 5.108213
-1.544400 -13.197600 5.102570
-1.497600 -13.197600 5.102548
-1.450800 -13.197600 5.099277
-1.404000 -13.197600 5.076790
-1.357200 -13.197600 5.075800
-1.310400 -13.197600 5.069176
-1.263600 -13.197600 5.067756
-1.216800 -13.197600 5.055783
-1.170000 -13.197600 5.066462
-1.123200 -13.197600 5.066462
-1.076400 -13.197600 5.055783
-1.029600 -13.197600 5.055585
-0.982800 -13.197600 5.061880
-0.936000 -13.197600 5.054697
-0.889200 -13.197600 5.054697
-0.842400 -13.197600 5.061880
-0.795600 -13.197600 5.068071
-0.748800 -13.197600 5.068071
-0.702000 -13.197600 5.061636
-0.655200 -13.197600 5.059278
-0.608400 -13.197600 5.059278
-0.561600 -13.197600 5.059278
-0.514800 -13.197600 5.059278
-0.468000 -13.197600 5.058830
-0.421200 -13.197600 5.032589
-0.374400 -13.197600 5.046436
-0.327600 -13.197600 5.046436
-0.280800 -13.197600 5.052544
-0.234000 -13.197600 5.046436
-0.187200 -13.197600 5.026944
-0.140400 -13.197600 5.021085
-0.093600 -13.197600 4.999291
-0.046800 -13.197600 4.996066
0.000000 -13.197600 4.994868
0.046800 -13.197600 4.992124
0.093600 -13.197600 4.990649
0.140400 -13.197600 5.006121
0.187200 -13.197600 5.025404
0.234000 -13.197600 5.026636
0.280800 -13.197600 5.026636
0.327600 -13.197600 5.046402
0.374400 -13.197600 5.034762
0.421200 -13.197600 5.046402
0.468000 -13.197600 5.050887
0.514800 -13.197600 5.052516
0.561600 -13.197600 5.063896
0.608400 -13.197600 5.063896
0.655200 -13.197600 5.080686
0.702000 -13.197600 5.101668
0.748800 -13.197600 5.106022
0.795600 -13.197600 5.106022
0.842400 -13.197600 5.106022
0.889200 -13.197600 5.113494
0.936000 -13.197600 5.121431
0.982800 -13.197600 5.134689
1.029600 -13.197600 5.134689
1.076400 -13.197600 5.137121
1.123200 -13.197600 5.159055
1.170000 -13.197600 5.168449
1.216800 -13.197600 5.197212
1.263600 -13.197600 5.202847
1.310400 -13.197600 5.216885
1.357200 -13.197600 5.234474
1.404000 -13.197600 5.230310
1.450800 -13.197600 5.216727
1.497600 -13.197600 5.210342
1.544400 -13.197600 5.209918
1.591200 -13.197600 5.206288
1.638000 -13.197600 5.206288
1.684800 -13.197600 5.206288
1.731600 -13.197600 5.210691
1.778400 -13.197600 5.227102
1.825200 -13.197600 5.248408
1.872000 -13.197600 5.249184
1.918800 -13.197600 5.260476
1.965600 -13.197600 5.260476
2.012400 -13.197600 5.264282
2.059200 -13.197600 5.260476
2.106000 -13.197600 5.259444
2.152800 -13.197600 5.264282
2.199600 -13.197600 5.310246
2.246400 -13.197600 5.323465
2.293200 -13.197600 5.316589
2.340000 -13.197600 5.299358
2.386800 -13.197600 5.319960
2.433600 -13.197600 5.321519
2.480400 -13.197600 5.352610
2.527200 -13.197600 5.328275
2.574000 -13.197600 5.363401
2.620800 -13.197600 5.378197
2.667600 -13.197600 5.401933
2.714400 -13.197600 5.391772
2.761200 -13.197600 5.391772
2.808000 -13.197600 5.408670
2.854800 -13.197600 5.431302
2.901600 -13.197600 5.432490
2.948400 -13.197600 5.446629
2.995200 -13.197600 5.450186
3.042000 -13.197600 5.484408
3.088800 -13.197600 5.502921
3.135600 -13.197600 5.511349
3.182400 -13.197600 5.511349
3.229200 -13.197600 5.542755
3.276000 -13.197600 5.559542
3.322800 -13.197600 5.583780
3.369600 -13.197600 5.600214
3.416400 -13.197600 5.610033
3.463200 -13.197600 5.621410
3.510000 -13.197600 5.628036
3.556800 -13.197600 5.651121
3.603600 -13.197600 5.661667
3.650400 -13.197600 5.658069
3.697200 -13.197600 5.661667
3.744000 -13.197600 5.676286
3.790800 -13.197600 5.676286
3.837600 -13.197600 5.679578
3.884400 -13.197600 5.678713
3.931200 -13.197600 5.683204
3.978000 -13.197600 5.729423
4.024800 -13.197600 5.756892
4.071600 -13.197600 5.793986
4.118400 -13.197600 5.805149
4.165200 -13.197600 5.855103
4.212000 -13.197600 5.881948
4.258800 -13.197600 5.944794
4.305600 -13.197600 5.963850
4.352400 -13.197600 5.983062
4.399200 -13.197600 6.020500
4.446000 -13.197600 6.031768
4.492800 -13.197600 6.037418
4.539600 -13.197600 6.048140
4.586400 -13.197600 6.048140
4.633200 -13.197600 6.058802
4.680000 -13.197600 6.058804
4.726800 -13.197600 6.084568
4.773600 -13.197600 6.129829
4.820400 -13.197600 6.131847
4.867200 -13.197600 6.171221
4.914000 -13.197600 6.195374
4.960800 -13.197600 6.198070
5.007600 -13.197600 6.235340
5.054400 -13.197600 6.266189
5.101200 -13.197600 6.298903
5.148000 -13.197600 6.323055
5.194800 -13.197600 6.382708
5.241600 -13.197600 6.414610
5.288400 -13.197600 6.439695
5.335200 -13.197600 6.452079
5.382000 -13.197600 6.452079
5.428800 -13.197600 6.452079
5.475600 -13.197600 6.465368
5.522400 -13.197600 6.477958
5.569200 -13.197600 6.507230
5.616000 -13.197600 6.571460
5.662800 -13.197600 6.656466
5.709600 -13.197600 6.712826
5.756400 -13.197600 6.759590
5.803200 -13.197600 6.773223
5.850000 -13.197600 6.801502
5.896800 -13.197600 6.824855
5.943600 -13.197600 6.845785
5.990400 -13.197600 6.851632
6.037200 -13.197600 6.890241
6.084000 -13.197600 6.938557
6.130800 -13.197600 6.960178
6.177600 -13.197600 6.971302
6.224400 -13.197600 6.987665
6.271200 -13.197600 7.027851
6.318000 -13.197600 7.064567
6.364800 -13.197600 7.136701
6.411600 -13.197600 7.232383
6.458400 -13.197600 7.247811
6.505200 -13.197600 7.263338
6.552000 -13.197600 7.327396
6.598800 -13.197600 7.341795
6.645600 -13.197600 7.379448
6.692400 -13.197600 7.398424
6.739200 -13.197600 7.465505
6.786000 -13.197600 7.530857
6.832800 -13.197600 7.564985
6.879600 -13.197600 7.598240
6.926400 -13.197600 7.638164
6.973200 -13.197600 7.692618
7.020000 -13.197600 7.848632
7.066800 -13.197600 10.463780
7.113600 -13.197600 10.616638
7.160400 -13.197600 10.683696
7.207200 -13.197600 10.820155
7.254000 -13.197600 11.143819
7.300800 -13.197600 23.228699
7.347600 -13.197600 29.445267
7.394400 -13.197600 29.450798
7.441200 -13.197600 29.452310
7.488000 -13.197600 29.456589
7.534800 -13.197600 29.457086
7.581600 -13.197600 29.458192
7.628400 -13.197600 29.458296
13.993200 -13.197600 6.745086
14.040000 -13.197600 6.734161
14.086800 -13.197600 6.679832
14.133600 -13.197600 6.650047
14.180400 -13.197600 6.647939
14.227200 -13.197600 6.639936
14.274000 -13.197600 6.639936
14.320800 -13.197600 6.637668
14.367600 -13.197600 6.622289
14.414400 -13.197600 6.620170
14.461200 -13.197600 6.620170
14.508000 -13.197600 6.621707
14.554800 -13.197600 6.630115
14.601600 -13.197600 6.617898
14.648400 -13.197600 6.615766
14.695200 -13.197600 6.619967
14.742000 -13.197600 6.623345
14.788800 -13.197600 6.617898
14.835600 -13.197600 6.622898
14.882400 -13.197600 6.620952
14.929200 -13.197600 6.633190
14.976000 -13.197600 6.633190
15.022800 -13.197600 6.632693
15.069600 -13.197600 6.632468
15.116400 -13.197600 6.624398
15.163200 -13.197600 6.617643
15.210000 -13.197600 6.614051
15.256800 -13.197600 6.617643
15.303600 -13.197600 6.623299
15.350400 -13.197600 6.623299
15.397200 -13.197600 6.618721
15.444000 -13.197600 6.628928
15.490800 -13.197600 6.634926
15.537600 -13.197600 6.638857
15.584400 -13.197600 6.638857
15.631200 -13.197600 6.634926
15.678000 -13.197600 6.630639
15.724800 -13.197600 6.635876
15.771600 -13.197600 6.624343
15.818400 -13.197600 6.609845
15.865200 -13.197600 6.589300
15.912000 -13.197600 6.557371
15.958800 -13.197600 6.545563
16.005600 -13.197600 6.494409
16.520400 -13.197600 5.145244
16.567200 -13.197600 5.091272
16.614000 -13.197600 5.058591
16.660800 -13.197600 5.033257
16.707600 -13.197600 5.013293
16.754400 -13.197600 5.001558
16.801200 -13.197600 4.988870
16.848000 -13.197600 4.986294
16.894800 -13.197600 4.971631
16.941600 -13.197600 4.964786
16.988400 -13.197600 4.953463
17.035200 -13.197600 4.937934
17.082000 -13.197600 4.916251
17.128800 -13.197600 4.897759
17.175600 -13.197600 4.829374
17.222400 -13.197600 4.782465
18.439200 -13.197600 -8.361837
18.486000 -13.197600 -8.361837
18.532800 -13.197600 -8.378750
18.579600 -13.197600 0.000000
18.626400 -13.197600 0.000000
18.673200 -13.197600 0.000000
-18.720000 -13.150800 0.000000
-18.673200 -13.150800 0.000000
-18.626400 -13.150800 0.000000
-18.579600 -13.150800 -7.869861
-18.532800 -13.150800 -7.875370
-18.486000 -13.150800 -7.878581
-18.439200 -13.150800 -7.878581
-18.392400 -13.150800 -7.902627
-18.345600 -13.150800 -7.878581
-18.298800 -13.150800 -7.902627
-18.252000 -13.150800 -7.907963
-18.205200 -13.150800 -7.903746
-18.158400 -13.150800 -7.893006
-18.111600 -13.150800 -7.899823
-18.064800 -13.150800 -7.893006
-18.018000 -13.150800 -7.899823
-17.971200 -13.150800 -7.899823
-17.924400 -13.150800 -7.899823
-17.877600 -13.150800 -7.868601
-17.830800 -13.150800 -7.880989
-17.784000 -13.150800 -7.875663
-17.737200 -13.150800 -7.891037
-17.690400 -13.150800 -7.882277
-17.643600 -13.150800 -7.882277
-17.596800 -13.150800 -7.877482
-17.550000 -13.150800 -7.882039
-17.503200 -13.150800 -7.877482
-17.456400 -13.150800 -7.863142
-17.409600 -13.150800 -7.797331
-17.362800 -13.150800 -7.793239
-17.316000 -13.150800 -7.737990
-16.099200 -13.150800 4.975893
-16.052400 -13.150800 4.978887
-16.005600 -13.150800 4.990919
-15.958800 -13.150800 5.024292
-15.912000 -13.150800 5.065721
-15.865200 -13.150800 5.072945
-15.818400 -13.150800 5.082512
-15.771600 -13.150800 5.092919
-15.724800 -13.150800 5.101722
-15.678000 -13.150800 5.108473
-15.631200 -13.150800 5.120725
-15.584400 -13.150800 5.141065
-15.537600 -13.150800 5.166176
-15.490800 -13.150800 5.207953
-15.022800 -13.150800 6.680015
-14.976000 -13.150800 6.693974
-14.929200 -13.150800 6.705020
-14.882400 -13.150800 6.714164
-14.835600 -13.150800 6.727663
-14.788800 -13.150800 6.727693
-14.742000 -13.150800 6.734303
-14.695200 -13.150800 6.737058
-14.648400 -13.150800 6.737058
-14.601600 -13.150800 6.737943
-14.554800 -13.150800 6.737943
-14.508000 -13.150800 6.740599
-14.461200 -13.150800 6.740599
-14.414400 -13.150800 6.739595
-14.367600 -13.150800 6.739595
-14.320800 -13.150800 6.740599
-14.274000 -13.150800 6.739777
-14.227200 -13.150800 6.741920
-14.180400 -13.150800 6.739777
-14.133600 -13.150800 6.739777
-14.086800 -13.150800 6.741920
-14.040000 -13.150800 6.739103
-13.993200 -13.150800 6.733101
-13.946400 -13.150800 6.743583
-13.899600 -13.150800 6.739103
-13.852800 -13.150800 6.746642
-13.806000 -13.150800 6.748040
-13.759200 -13.150800 6.748016
-13.712400 -13.150800 6.746049
-13.665600 -13.150800 6.746642
-13.618800 -13.150800 6.743815
-13.572000 -13.150800 6.743815
-13.525200 -13.150800 6.737777
-13.478400 -13.150800 6.737777
-13.431600 -13.150800 6.742327
-13.384800 -13.150800 6.745679
-13.338000 -13.150800 6.746377
-13.291200 -13.150800 6.745836
-13.244400 -13.150800 6.750721
-13.197600 -13.150800 6.767216
-13.150800 -13.150800 6.756198
-13.104000 -13.150800 6.771649
-13.057200 -13.150800 6.782399
-8.751600 -13.150800 7.976380
-8.704800 -13.150800 7.766488
-8.658000 -13.150800 7.612291
-8.611200 -13.150800 7.500884
-8.564400 -13.150800 7.525068
-8.517600 -13.150800 7.500884
-8.470800 -13.150800 7.481111
-8.424000 -13.150800 7.461978
-8.377200 -13.150800 7.430288
-8.330400 -13.150800 7.422515
-8.283600 -13.150800 7.387302
-8.236800 -13.150800 7.348525
-8.190000 -13.150800 7.268313
-8.143200 -13.150800 7.216110
-8.096400 -13.150800 7.213399
-8.049600 -13.150800 7.163670
-8.002800 -13.150800 7.090026
-7.956000 -13.150800 7.071352
-7.909200 -13.150800 7.059071
-7.862400 -13.150800 6.952540
-7.815600 -13.150800 6.898014
-7.768800 -13.150800 6.838209
-7.722000 -13.150800 6.795178
-7.675200 -13.150800 6.761737
-7.628400 -13.150800 6.749646
-7.581600 -13.150800 6.757855
-7.534800 -13.150800 6.749646
-7.488000 -13.150800 6.757855
-7.441200 -13.150800 6.758644
-7.394400 -13.150800 6.749646
-7.347600 -13.150800 6.688232
-7.300800 -13.150800 6.645848
-7.254000 -13.150800 6.617545
-7.207200 -13.150800 6.576630
-7.160400 -13.150800 6.543499
-7.113600 -13.150800 6.503687
-7.066800 -13.150800 6.484557
-7.020000 -13.150800 6.474523
-6.973200 -13.150800 6.453911
-6.926400 -13.150800 6.453911
-6.879600 -13.150800 6.436174
-6.832800 -13.150800 6.406558
-6.786000 -13.150800 6.375048
-6.739200 -13.150800 6.361073
-6.692400 -13.150800 6.340659
-6.645600 -13.150800 6.298094
-6.598800 -13.150800 6.266198
-6.552000 -13.150800 6.245790
-6.505200 -13.150800 6.194653
-6.458400 -13.150800 6.164280
-6.411600 -13.150800 6.162893
-6.364800 -13.150800 6.123981
-6.318000 -13.150800 6.105609
-6.271200 -13.150800 6.098584
-6.224400 -13.150800 6.100611
-6.177600 -13.150800 6.100611
-6.130800 -13.150800 6.105609
-6.084000 -13.150800 6.101932
-6.037200 -13.150800 6.105609
-5.990400 -13.150800 6.099408
-5.943600 -13.150800 6.079756
-5.896800 -13.150800 6.024363
-5.850000 -13.150800 5.958990
-5.803200 -13.150800 5.940788
-5.756400 -13.150800 5.916364
-5.709600 -13.150800 5.890176
-5.662800 -13.150800 5.853866
-5.616000 -13.150800 5.832670
-5.569200 -13.150800 5.830688
-5.522400 -13.150800 5.821151
-5.475600 -13.150800 5.787304
-5.428800 -13.150800 5.771880
-5.382000 -13.150800 5.769095
-5.335200 -13.150800 5.769095
-5.288400 -13.150800 5.749487
-5.241600 -13.150800 5.747411
-5.194800 -13.150800 5.726500
-5.148000 -13.150800 5.749487
-5.101200 -13.150800 5.729267
-5.054400 -13.150800 5.729267
-5.007600 -13.150800 5.729267
-4.960800 -13.150800 5.729146
-4.914000 -13.150800 5.708871
-4.867200 -13.150800 5.702259
-4.820400 -13.150800 5.616490
-4.773600 -13.150800 5.582012
-4.726800 -13.150800 5.540081
-4.680000 -13.150800 5.504930
-4.633200 -13.150800 5.501365
-4.586400 -13.150800 5.486546
-4.539600 -13.150800 5.481450
-4.492800 -13.150800 5.479546
-4.446000 -13.150800 5.468509
-4.399200 -13.150800 5.467876
-4.352400 -13.150800 5.463549
-4.305600 -13.150800 5.463549
-4.258800 -13.150800 5.463549
-4.212000 -13.150800 5.460012
-4.165200 -13.150800 5.452128
-4.118400 -13.150800 5.455957
-4.071600 -13.150800 5.447189
-4.024800 -13.150800 5.440902
-3.978000 -13.150800 5.440902
-3.931200 -13.150800 5.422683
-3.884400 -13.150800 5.440902
-3.837600 -13.150800 5.422083
-3.790800 -13.150800 5.412705
-3.744000 -13.150800 5.408194
-3.697200 -13.150800 5.377638
-3.650400 -13.150800 5.373109
-3.603600 -13.150800 5.337783
-3.556800 -13.150800 5.327025
-3.510000 -13.150800 5.323951
-3.463200 -13.150800 5.308027
-3.416400 -13.150800 5.308027
-3.369600 -13.150800 5.323951
-3.322800 -13.150800 5.311066
-3.276000 -13.150800 5.302153
-3.229200 -13.150800 5.301750
-3.182400 -13.150800 5.293745
-3.135600 -13.150800 5.294222
-3.088800 -13.150800 5.291584
-3.042000 -13.150800 5.285916
-2.995200 -13.150800 5.272265
-2.948400 -13.150800 5.252154
-2.901600 -13.150800 5.228694
-2.854800 -13.150800 5.217870
-2.808000 -13.150800 5.203490
-2.761200 -13.150800 5.188447
-2.714400 -13.150800 5.167946
-2.667600 -13.150800 5.157453
-2.620800 -13.150800 5.157453
-2.574000 -13.150800 5.135635
-2.527200 -13.150800 5.139504
-2.480400 -13.150800 5.127125
-2.433600 -13.150800 5.137415
-2.386800 -13.150800 5.150754
-2.340000 -13.150800 5.150754
-2.293200 -13.150800 5.146149
-2.246400 -13.150800 5.146149
-2.199600 -13.150800 5.146933
-2.152800 -13.150800 5.150754
-2.106000 -13.150800 5.129329
-2.059200 -13.150800 5.123713
-2.012400 -13.150800 5.116583
-1.965600 -13.150800 5.110889
-1.918800 -13.150800 5.116583
-1.872000 -13.150800 5.112540
-1.825200 -13.150800 5.106781
-1.778400 -13.150800 5.090039
-1.731600 -13.150800 5.102548
-1.684800 -13.150800 5.095714
-1.638000 -13.150800 5.099277
-1.591200 -13.150800 5.094805
-1.544400 -13.150800 5.071388
-1.497600 -13.150800 5.058837
-1.450800 -13.150800 5.063859
-1.404000 -13.150800 5.058837
-1.357200 -13.150800 5.063859
-1.310400 -13.150800 5.043157
-1.263600 -13.150800 5.043157
-1.216800 -13.150800 5.030956
-1.170000 -13.150800 5.043157
-1.123200 -13.150800 5.050001
-1.076400 -13.150800 5.036912
-1.029600 -13.150800 5.036912
-0.982800 -13.150800 5.055585
-0.936000 -13.150800 5.050001
-0.889200 -13.150800 5.056865
-0.842400 -13.150800 5.056865
-0.795600 -13.150800 5.061880
-0.748800 -13.150800 5.061880
-0.702000 -13.150800 5.054697
-0.655200 -13.150800 5.047554
-0.608400 -13.150800 5.057178
-0.561600 -13.150800 5.057178
-0.514800 -13.150800 5.057178
-0.468000 -13.150800 5.032589
-0.421200 -13.150800 5.032006
-0.374400 -13.150800 5.046436
-0.327600 -13.150800 5.046436
-0.280800 -13.150800 5.032006
-0.234000 -13.150800 5.026944
-0.187200 -13.150800 5.017844
-0.140400 -13.150800 4.999291
-0.093600 -13.150800 4.996066
-0.046800 -13.150800 4.996066
0.000000 -13.150800 4.995485
0.046800 -13.150800 4.990738
0.093600 -13.150800 4.988954
0.140400 -13.150800 4.990649
0.187200 -13.150800 5.006121
0.234000 -13.150800 5.010623
0.280800 -13.150800 5.006121
0.327600 -13.150800 5.010623
0.374400 -13.150800 5.022287
0.421200 -13.150800 5.029896
0.468000 -13.150800 5.046524
0.514800 -13.150800 5.050887
0.561600 -13.150800 5.052516
0.608400 -13.150800 5.058479
0.655200 -13.150800 5.070701
0.702000 -13.150800 5.083212
0.748800 -13.150800 5.105125
0.795600 -13.150800 5.101668
0.842400 -13.150800 5.093662
0.889200 -13.150800 5.101668
0.936000 -13.150800 5.109915
0.982800 -13.150800 5.121431
1.029600 -13.150800 5.120783
1.076400 -13.150800 5.119382
1.123200 -13.150800 5.134689
1.170000 -13.150800 5.155852
1.216800 -13.150800 5.168449
1.263600 -13.150800 5.197212
1.310400 -13.150800 5.199567
1.357200 -13.150800 5.220975
1.404000 -13.150800 5.216885
1.450800 -13.150800 5.210342
1.497600 -13.150800 5.206269
1.544400 -13.150800 5.206269
1.591200 -13.150800 5.202183
1.638000 -13.150800 5.202183
1.684800 -13.150800 5.202314
1.731600 -13.150800 5.202314
1.778400 -13.150800 5.206288
1.825200 -13.150800 5.221808
1.872000 -13.150800 5.241912
1.918800 -13.150800 5.248919
1.965600 -13.150800 5.259444
2.012400 -13.150800 5.260476
2.059200 -13.150800 5.260476
2.106000 -13.150800 5.260476
2.152800 -13.150800 5.269387
2.199600 -13.150800 5.323465
2.246400 -13.150800 5.332791
2.293200 -13.150800 5.321519
2.340000 -13.150800 5.306596
2.386800 -13.150800 5.319960
2.433600 -13.150800 5.321519
2.480400 -13.150800 5.328275
2.527200 -13.150800 5.321519
2.574000 -13.150800 5.352311
2.620800 -13.150800 5.369174
2.667600 -13.150800 5.382849
2.714400 -13.150800 5.384668
2.761200 -13.150800 5.376263
2.808000 -13.150800 5.376263
2.854800 -13.150800 5.419651
2.901600 -13.150800 5.413229
2.948400 -13.150800 5.422885
2.995200 -13.150800 5.432490
3.042000 -13.150800 5.483059
3.088800 -13.150800 5.494764
3.135600 -13.150800 5.502921
3.182400 -13.150800 5.551309
3.229200 -13.150800 5.559542
3.276000 -13.150800 5.559542
3.322800 -13.150800 5.581660
3.369600 -13.150800 5.585521
3.416400 -13.150800 5.601791
3.463200 -13.150800 5.609086
3.510000 -13.150800 5.610033
3.556800 -13.150800 5.650371
3.603600 -13.150800 5.659516
3.650400 -13.150800 5.651121
3.697200 -13.150800 5.658069
3.744000 -13.150800 5.661667
3.790800 -13.150800 5.669133
3.837600 -13.150800 5.676977
3.884400 -13.150800 5.673659
3.931200 -13.150800 5.678713
3.978000 -13.150800 5.696476
4.024800 -13.150800 5.729423
4.071600 -13.150800 5.766546
4.118400 -13.150800 5.775137
4.165200 -13.150800 5.805149
4.212000 -13.150800 5.841198
4.258800 -13.150800 5.881948
4.305600 -13.150800 5.944794
4.352400 -13.150800 5.977860
4.399200 -13.150800 5.979010
4.446000 -13.150800 6.002762
4.492800 -13.150800 6.017111
4.539600 -13.150800 6.017111
4.586400 -13.150800 6.033878
4.633200 -13.150800 6.048140
4.680000 -13.150800 6.057626
4.726800 -13.150800 6.101586
4.773600 -13.150800 6.126723
4.820400 -13.150800 6.131847
4.867200 -13.150800 6.172243
4.914000 -13.150800 6.195374
4.960800 -13.150800 6.196749
5.007600 -13.150800 6.246894
5.054400 -13.150800 6.266189
5.101200 -13.150800 6.298903
5.148000 -13.150800 6.302783
5.194800 -13.150800 6.331829
5.241600 -13.150800 6.400697
5.288400 -13.150800 6.414610
5.335200 -13.150800 6.443074
5.382000 -13.150800 6.443074
5.428800 -13.150800 6.449870
5.475600 -13.150800 6.465368
5.522400 -13.150800 6.478936
5.569200 -13.150800 6.501744
5.616000 -13.150800 6.596402
5.662800 -13.150800 6.635414
5.709600 -13.150800 6.667254
5.756400 -13.150800 6.731286
5.803200 -13.150800 6.760066
5.850000 -13.150800 6.772068
5.896800 -13.150800 6.773223
5.943600 -13.150800 6.802644
5.990400 -13.150800 6.836055
6.037200 -13.150800 6.859620
6.084000 -13.150800 6.936140
6.130800 -13.150800 6.957938
6.177600 -13.150800 6.971302
6.224400 -13.150800 6.987665
6.271200 -13.150800 7.026996
6.318000 -13.150800 7.062361
6.364800 -13.150800 7.120837
6.411600 -13.150800 7.234685
6.458400 -13.150800 7.252524
6.505200 -13.150800 7.275709
6.552000 -13.150800 7.327396
6.598800 -13.150800 7.348253
6.645600 -13.150800 7.389400
6.692400 -13.150800 7.399013
6.739200 -13.150800 7.468827
6.786000 -13.150800 7.530868
6.832800 -13.150800 7.564985
6.879600 -13.150800 7.607799
6.926400 -13.150800 7.625641
6.973200 -13.150800 7.669262
7.020000 -13.150800 7.784898
7.066800 -13.150800 7.983844
7.113600 -13.150800 10.563141
7.160400 -13.150800 10.677086
7.207200 -13.150800 10.859952
7.254000 -13.150800 11.143819
7.300800 -13.150800 23.230343
7.347600 -13.150800 29.448180
7.394400 -13.150800 29.455025
7.441200 -13.150800 29.458192
7.488000 -13.150800 29.459262
7.534800 -13.150800 29.462333
7.581600 -13.150800 29.462893
7.628400 -13.150800 29.463443
14.086800 -13.150800 6.722670
14.133600 -13.150800 6.679832
14.180400 -13.150800 6.653896
14.227200 -13.150800 6.649879
14.274000 -13.150800 6.647939
14.320800 -13.150800 6.644948
14.367600 -13.150800 6.632788
14.414400 -13.150800 6.631861
14.461200 -13.150800 6.631270
14.508000 -13.150800 6.631270
14.554800 -13.150800 6.631270
14.601600 -13.150800 6.619967
14.648400 -13.150800 6.617629
14.695200 -13.150800 6.617898
14.742000 -13.150800 6.630903
14.788800 -13.150800 6.631475
14.835600 -13.150800 6.631475
14.882400 -13.150800 6.631475
14.929200 -13.150800 6.633190
14.976000 -13.150800 6.635935
15.022800 -13.150800 6.637098
15.069600 -13.150800 6.635935
15.116400 -13.150800 6.632468
15.163200 -13.150800 6.621953
15.210000 -13.150800 6.613280
15.256800 -13.150800 6.614051
15.303600 -13.150800 6.623299
15.350400 -13.150800 6.613280
15.397200 -13.150800 6.616784
15.444000 -13.150800 6.628928
15.490800 -13.150800 6.638857
15.537600 -13.150800 6.641368
15.584400 -13.150800 6.641368
15.631200 -13.150800 6.640749
15.678000 -13.150800 6.638857
15.724800 -13.150800 6.641368
15.771600 -13.150800 6.630601
15.818400 -13.150800 6.626542
15.865200 -13.150800 6.599778
15.912000 -13.150800 6.583612
15.958800 -13.150800 6.573201
16.005600 -13.150800 6.535800
16.052400 -13.150800 6.494409
16.520400 -13.150800 5.161160
16.567200 -13.150800 5.105833
16.614000 -13.150800 5.073021
16.660800 -13.150800 5.038994
16.707600 -13.150800 5.024069
16.754400 -13.150800 5.005475
16.801200 -13.150800 4.996154
16.848000 -13.150800 4.988870
16.894800 -13.150800 4.988870
16.941600 -13.150800 4.984014
16.988400 -13.150800 4.967943
17.035200 -13.150800 4.964786
17.082000 -13.150800 4.937934
17.128800 -13.150800 4.926989
17.175600 -13.150800 4.894163
17.222400 -13.150800 4.847467
17.269200 -13.150800 4.648906
18.532800 -13.150800 -8.358189
18.579600 -13.150800 0.000000
18.626400 -13.150800 0.000000
18.673200 -13.150800 0.000000
-18.720000 -13.104000 0.000000
-18.673200 -13.104000 0.000000
-18.626400 -13.104000 0.000000
-18.579600 -13.104000 -7.869861
-18.532800 -13.104000 -7.887536
-18.486000 -13.104000 -7.887536
-18.439200 -13.104000 -7.878581
-18.392400 -13.104000 -7.902627
-18.345600 -13.104000 -7.902627
-18.298800 -13.104000 -7.907963
-18.252000 -13.104000 -7.909426
-18.205200 -13.104000 -7.904277
-18.158400 -13.104000 -7.903746
-18.111600 -13.104000 -7.903746
-18.064800 -13.104000 -7.899823
-18.018000 -13.104000 -7.900342
-17.971200 -13.104000 -7.903746
-17.924400 -13.104000 -7.903746
-17.877600 -13.104000 -7.880989
-17.830800 -13.104000 -7.882277
-17.784000 -13.104000 -7.882277
-17.737200 -13.104000 -7.886064
-17.690400 -13.104000 -7.870885
-17.643600 -13.104000 -7.870003
-17.596800 -13.104000 -7.870003
-17.550000 -13.104000 -7.877482
-17.503200 -13.104000 -7.877482
-17.456400 -13.104000 -7.863339
-17.409600 -13.104000 -7.863089
-17.362800 -13.104000 -7.797331
-16.099200 -13.104000 4.978223
-16.052400 -13.104000 4.987209
-16.005600 -13.104000 5.035317
-15.958800 -13.104000 5.060469
-15.912000 -13.104000 5.075596
-15.865200 -13.104000 5.080122
-15.818400 -13.104000 5.094709
-15.771600 -13.104000 5.103217
-15.724800 -13.104000 5.111460
-15.678000 -13.104000 5.125179
-15.631200 -13.104000 5.133749
-15.584400 -13.104000 5.149091
-15.537600 -13.104000 5.207078
-15.069600 -13.104000 6.677858
-15.022800 -13.104000 6.705020
-14.976000 -13.104000 6.710340
-14.929200 -13.104000 6.722713
-14.882400 -13.104000 6.727693
-14.835600 -13.104000 6.737943
-14.788800 -13.104000 6.744571
-14.742000 -13.104000 6.747643
-14.695200 -13.104000 6.747643
-14.648400 -13.104000 6.746710
-14.601600 -13.104000 6.746710
-14.554800 -13.104000 6.746710
-14.508000 -13.104000 6.746492
-14.461200 -13.104000 6.746492
-14.414400 -13.104000 6.746475
-14.367600 -13.104000 6.746345
-14.320800 -13.104000 6.747422
-14.274000 -13.104000 6.748210
-14.227200 -13.104000 6.756054
-14.180400 -13.104000 6.750814
-14.133600 -13.104000 6.747422
-14.086800 -13.104000 6.748210
-14.040000 -13.104000 6.748210
-13.993200 -13.104000 6.747174
-13.946400 -13.104000 6.752977
-13.899600 -13.104000 6.748016
-13.852800 -13.104000 6.751755
-13.806000 -13.104000 6.752979
-13.759200 -13.104000 6.752977
-13.712400 -13.104000 6.750832
-13.665600 -13.104000 6.750832
-13.618800 -13.104000 6.747453
-13.572000 -13.104000 6.747324
-13.525200 -13.104000 6.739641
-13.478400 -13.104000 6.739641
-13.431600 -13.104000 6.745587
-13.384800 -13.104000 6.747453
-13.338000 -13.104000 6.753077
-13.291200 -13.104000 6.761667
-13.244400 -13.104000 6.769445
-13.197600 -13.104000 6.775492
-13.150800 -13.104000 6.775492
-13.104000 -13.104000 6.796977
-8.704800 -13.104000 7.735988
-8.658000 -13.104000 7.576919
-8.611200 -13.104000 7.498498
-8.564400 -13.104000 7.507681
-8.517600 -13.104000 7.498498
-8.470800 -13.104000 7.480037
-8.424000 -13.104000 7.446993
-8.377200 -13.104000 7.422515
-8.330400 -13.104000 7.400691
-8.283600 -13.104000 7.387302
-8.236800 -13.104000 7.348525
-8.190000 -13.104000 7.268313
-8.143200 -13.104000 7.216110
-8.096400 -13.104000 7.215623
-8.049600 -13.104000 7.144866
-8.002800 -13.104000 7.100419
-7.956000 -13.104000 7.100419
-7.909200 -13.104000 7.071352
-7.862400 -13.104000 7.011833
-7.815600 -13.104000 6.897106
-7.768800 -13.104000 6.801502
-7.722000 -13.104000 6.775711
-7.675200 -13.104000 6.757855
-7.628400 -13.104000 6.743665
-7.581600 -13.104000 6.749646
-7.534800 -13.104000 6.732629
-7.488000 -13.104000 6.757855
-7.441200 -13.104000 6.758644
-7.394400 -13.104000 6.722168
-7.347600 -13.104000 6.695755
-7.300800 -13.104000 6.639545
-7.254000 -13.104000 6.598730
-7.207200 -13.104000 6.549545
-7.160400 -13.104000 6.539616
-7.113600 -13.104000 6.503687
-7.066800 -13.104000 6.484557
-7.020000 -13.104000 6.472845
-6.973200 -13.104000 6.449044
-6.926400 -13.104000 6.436174
-6.879600 -13.104000 6.412331
-6.832800 -13.104000 6.386459
-6.786000 -13.104000 6.367282
-6.739200 -13.104000 6.352267
-6.692400 -13.104000 6.306487
-6.645600 -13.104000 6.265911
-6.598800 -13.104000 6.245790
-6.552000 -13.104000 6.198669
-6.505200 -13.104000 6.165166
-6.458400 -13.104000 6.162893
-6.411600 -13.104000 6.154602
-6.364800 -13.104000 6.123981
-6.318000 -13.104000 6.105609
-6.271200 -13.104000 6.098584
-6.224400 -13.104000 6.105609
-6.177600 -13.104000 6.100611
-6.130800 -13.104000 6.100611
-6.084000 -13.104000 6.099408
-6.037200 -13.104000 6.100611
-5.990400 -13.104000 6.094937
-5.943600 -13.104000 6.055077
-5.896800 -13.104000 6.024363
-5.850000 -13.104000 5.960484
-5.803200 -13.104000 5.954186
-5.756400 -13.104000 5.917222
-5.709600 -13.104000 5.900070
-5.662800 -13.104000 5.876405
-5.616000 -13.104000 5.842401
-5.569200 -13.104000 5.830688
-5.522400 -13.104000 5.806043
-5.475600 -13.104000 5.783887
-5.428800 -13.104000 5.747411
-5.382000 -13.104000 5.747411
-5.335200 -13.104000 5.755299
-5.288400 -13.104000 5.747411
-5.241600 -13.104000 5.726500
-5.194800 -13.104000 5.722058
-5.148000 -13.104000 5.726500
-5.101200 -13.104000 5.722058
-5.054400 -13.104000 5.714531
-5.007600 -13.104000 5.714531
-4.960800 -13.104000 5.714531
-4.914000 -13.104000 5.708871
-4.867200 -13.104000 5.704513
-4.820400 -13.104000 5.623711
-4.773600 -13.104000 5.589385
-4.726800 -13.104000 5.582012
-4.680000 -13.104000 5.537652
-4.633200 -13.104000 5.502125
-4.586400 -13.104000 5.486546
-4.539600 -13.104000 5.471649
-4.492800 -13.104000 5.471649
-4.446000 -13.104000 5.467876
-4.399200 -13.104000 5.465730
-4.352400 -13.104000 5.460012
-4.305600 -13.104000 5.460012
-4.258800 -13.104000 5.455287
-4.212000 -13.104000 5.452128
-4.165200 -13.104000 5.448401
-4.118400 -13.104000 5.451628
-4.071600 -13.104000 5.438073
-4.024800 -13.104000 5.428463
-3.978000 -13.104000 5.420974
-3.931200 -13.104000 5.408194
-3.884400 -13.104000 5.408194
-3.837600 -13.104000 5.399599
-3.790800 -13.104000 5.399599
-3.744000 -13.104000 5.396010
-3.697200 -13.104000 5.377638
-3.650400 -13.104000 5.377038
-3.603600 -13.104000 5.355753
-3.556800 -13.104000 5.337783
-3.510000 -13.104000 5.336640
-3.463200 -13.104000 5.327025
-3.416400 -13.104000 5.323951
-3.369600 -13.104000 5.323951
-3.322800 -13.104000 5.311066
-3.276000 -13.104000 5.294222
-3.229200 -13.104000 5.294222
-3.182400 -13.104000 5.293745
-3.135600 -13.104000 5.293745
-3.088800 -13.104000 5.291584
-3.042000 -13.104000 5.285916
-2.995200 -13.104000 5.254975
-2.948400 -13.104000 5.235605
-2.901600 -13.104000 5.210096
-2.854800 -13.104000 5.189339
-2.808000 -13.104000 5.185356
-2.761200 -13.104000 5.172907
-2.714400 -13.104000 5.135635
-2.667600 -13.104000 5.135635
-2.620800 -13.104000 5.132194
-2.574000 -13.104000 5.128612
-2.527200 -13.104000 5.139504
-2.480400 -13.104000 5.128612
-2.433600 -13.104000 5.146149
-2.386800 -13.104000 5.154708
-2.340000 -13.104000 5.150754
-2.293200 -13.104000 5.150645
-2.246400 -13.104000 5.139428
-2.199600 -13.104000 5.129329
-2.152800 -13.104000 5.129329
-2.106000 -13.104000 5.112403
-2.059200 -13.104000 5.110889
-2.012400 -13.104000 5.105788
-1.965600 -13.104000 5.105788
-1.918800 -13.104000 5.110889
-1.872000 -13.104000 5.106781
-1.825200 -13.104000 5.090039
-1.778400 -13.104000 5.072881
-1.731600 -13.104000 5.078460
-1.684800 -13.104000 5.022919
-1.638000 -13.104000 5.022919
-1.591200 -13.104000 5.022919
-1.544400 -13.104000 5.026214
-1.497600 -13.104000 5.026214
-1.450800 -13.104000 5.028265
-1.404000 -13.104000 5.026214
-1.357200 -13.104000 5.037823
-1.310400 -13.104000 5.028265
-1.263600 -13.104000 5.014602
-1.216800 -13.104000 5.008096
-1.170000 -13.104000 5.014602
-1.123200 -13.104000 5.017480
-1.076400 -13.104000 5.019093
-1.029600 -13.104000 5.019093
-0.982800 -13.104000 5.035553
-0.936000 -13.104000 5.030956
-0.889200 -13.104000 5.047554
-0.842400 -13.104000 5.047554
-0.795600 -13.104000 5.061636
-0.748800 -13.104000 5.061880
-0.702000 -13.104000 5.047554
-0.655200 -13.104000 5.032589
-0.608400 -13.104000 5.047554
-0.561600 -13.104000 5.032589
-0.514800 -13.104000 5.057178
-0.468000 -13.104000 5.027165
-0.421200 -13.104000 5.023497
-0.374400 -13.104000 5.032006
-0.327600 -13.104000 5.032006
-0.280800 -13.104000 5.027165
-0.234000 -13.104000 5.025439
-0.187200 -13.104000 5.013579
-0.140400 -13.104000 4.999291
-0.093600 -13.104000 4.996066
-0.046800 -13.104000 4.992124
0.000000 -13.104000 4.990649
0.046800 -13.104000 4.982670
0.093600 -13.104000 4.965983
0.140400 -13.104000 4.967592
0.187200 -13.104000 4.982670
0.234000 -13.104000 4.990649
0.280800 -13.104000 4.968317
0.327600 -13.104000 4.982670
0.374400 -13.104000 4.994738
0.421200 -13.104000 5.026142
0.468000 -13.104000 5.029896
0.514800 -13.104000 5.046524
0.561600 -13.104000 5.046524
0.608400 -13.104000 5.050003
0.655200 -13.104000 5.058479
0.702000 -13.104000 5.078224
0.748800 -13.104000 5.088404
0.795600 -13.104000 5.080686
0.842400 -13.104000 5.074015
0.889200 -13.104000 5.078224
0.936000 -13.104000 5.101668
0.982800 -13.104000 5.106022
1.029600 -13.104000 5.098853
1.076400 -13.104000 5.093662
1.123200 -13.104000 5.116715
1.170000 -13.104000 5.137340
1.216800 -13.104000 5.159055
1.263600 -13.104000 5.176080
1.310400 -13.104000 5.197212
1.357200 -13.104000 5.202289
1.404000 -13.104000 5.209918
1.450800 -13.104000 5.202183
1.497600 -13.104000 5.202183
1.544400 -13.104000 5.202183
1.591200 -13.104000 5.200942
1.638000 -13.104000 5.202183
1.684800 -13.104000 5.206269
1.731600 -13.104000 5.208301
1.778400 -13.104000 5.223373
1.825200 -13.104000 5.233783
1.872000 -13.104000 5.248919
1.918800 -13.104000 5.263734
1.965600 -13.104000 5.266728
2.012400 -13.104000 5.266728
2.059200 -13.104000 5.290666
2.106000 -13.104000 5.309995
2.152800 -13.104000 5.310246
2.199600 -13.104000 5.327653
2.246400 -13.104000 5.346464
2.293200 -13.104000 5.327653
2.340000 -13.104000 5.321519
2.386800 -13.104000 5.327653
2.433600 -13.104000 5.327653
2.480400 -13.104000 5.327653
2.527200 -13.104000 5.321519
2.574000 -13.104000 5.349652
2.620800 -13.104000 5.368403
2.667600 -13.104000 5.376263
2.714400 -13.104000 5.376263
2.761200 -13.104000 5.371715
2.808000 -13.104000 5.373300
2.854800 -13.104000 5.391772
2.901600 -13.104000 5.391772
2.948400 -13.104000 5.391772
2.995200 -13.104000 5.391772
3.042000 -13.104000 5.449412
3.088800 -13.104000 5.490116
3.135600 -13.104000 5.499978
3.182400 -13.104000 5.519360
3.229200 -13.104000 5.514578
3.276000 -13.104000 5.559542
3.322800 -13.104000 5.583780
3.369600 -13.104000 5.594906
3.416400 -13.104000 5.601791
3.463200 -13.104000 5.609086
3.510000 -13.104000 5.610033
3.556800 -13.104000 5.650371
3.603600 -13.104000 5.651121
3.650400 -13.104000 5.643881
3.697200 -13.104000 5.643881
3.744000 -13.104000 5.658069
3.790800 -13.104000 5.661667
3.837600 -13.104000 5.673659
3.884400 -13.104000 5.673659
3.931200 -13.104000 5.678713
3.978000 -13.104000 5.699543
4.024800 -13.104000 5.729423
4.071600 -13.104000 5.766546
4.118400 -13.104000 5.767847
4.165200 -13.104000 5.798450
4.212000 -13.104000 5.833942
4.258800 -13.104000 5.861919
4.305600 -13.104000 5.881948
4.352400 -13.104000 5.943274
4.399200 -13.104000 5.952197
4.446000 -13.104000 5.979010
4.492800 -13.104000 5.981604
4.539600 -13.104000 5.994383
4.586400 -13.104000 6.011317
4.633200 -13.104000 6.023725
4.680000 -13.104000 6.033878
4.726800 -13.104000 6.075275
4.773600 -13.104000 6.105576
4.820400 -13.104000 6.126723
4.867200 -13.104000 6.162873
4.914000 -13.104000 6.174503
4.960800 -13.104000 6.195374
5.007600 -13.104000 6.246894
5.054400 -13.104000 6.263806
5.101200 -13.104000 6.298302
5.148000 -13.104000 6.298970
5.194800 -13.104000 6.323055
5.241600 -13.104000 6.363746
5.288400 -13.104000 6.400697
5.335200 -13.104000 6.415306
5.382000 -13.104000 6.443074
5.428800 -13.104000 6.452079
5.475600 -13.104000 6.469139
5.522400 -13.104000 6.491812
5.569200 -13.104000 6.571460
5.616000 -13.104000 6.603783
5.662800 -13.104000 6.644224
5.709600 -13.104000 6.656466
5.756400 -13.104000 6.712826
5.803200 -13.104000 6.759590
5.850000 -13.104000 6.759590
5.896800 -13.104000 6.765250
5.943600 -13.104000 6.799438
5.990400 -13.104000 6.824855
6.037200 -13.104000 6.845785
6.084000 -13.104000 6.909017
6.130800 -13.104000 6.932408
6.177600 -13.104000 6.947185
6.224400 -13.104000 6.975922
6.271200 -13.104000 7.015986
6.318000 -13.104000 7.050653
6.364800 -13.104000 7.072531
6.411600 -13.104000 7.168652
6.458400 -13.104000 7.247811
6.505200 -13.104000 7.275709
6.552000 -13.104000 7.327396
6.598800 -13.104000 7.352680
6.645600 -13.104000 7.395234
6.692400 -13.104000 7.403807
6.739200 -13.104000 7.476853
6.786000 -13.104000 7.531826
6.832800 -13.104000 7.568200
6.879600 -13.104000 7.617159
6.926400 -13.104000 7.638164
6.973200 -13.104000 7.692618
7.020000 -13.104000 7.793889
7.066800 -13.104000 8.052035
7.113600 -13.104000 10.607795
7.160400 -13.104000 10.662765
7.207200 -13.104000 10.864974
7.254000 -13.104000 11.177123
7.300800 -13.104000 23.230532
7.347600 -13.104000 29.449847
7.394400 -13.104000 29.458192
7.441200 -13.104000 29.460815
7.488000 -13.104000 29.463163
7.534800 -13.104000 29.466472
7.581600 -13.104000 29.470108
7.628400 -13.104000 29.471485
7.675200 -13.104000 29.472584
14.133600 -13.104000 6.711677
14.180400 -13.104000 6.694180
14.227200 -13.104000 6.665909
14.274000 -13.104000 6.650047
14.320800 -13.104000 6.644948
14.367600 -13.104000 6.637703
14.414400 -13.104000 6.632788
14.461200 -13.104000 6.632788
14.508000 -13.104000 6.632788
14.554800 -13.104000 6.632542
14.601600 -13.104000 6.623345
14.648400 -13.104000 6.619967
14.695200 -13.104000 6.619967
14.742000 -13.104000 6.626499
14.788800 -13.104000 6.628363
14.835600 -13.104000 6.628363
14.882400 -13.104000 6.626499
14.929200 -13.104000 6.632468
14.976000 -13.104000 6.633190
15.022800 -13.104000 6.637571
15.069600 -13.104000 6.637098
15.116400 -13.104000 6.632693
15.163200 -13.104000 6.624398
15.210000 -13.104000 6.624398
15.256800 -13.104000 6.624398
15.303600 -13.104000 6.625360
15.350400 -13.104000 6.624398
15.397200 -13.104000 6.625360
15.444000 -13.104000 6.628928
15.490800 -13.104000 6.639175
15.537600 -13.104000 6.642961
15.584400 -13.104000 6.641368
15.631200 -13.104000 6.641368
15.678000 -13.104000 6.640129
15.724800 -13.104000 6.644897
15.771600 -13.104000 6.644897
15.818400 -13.104000 6.630601
15.865200 -13.104000 6.623443
15.912000 -13.104000 6.588849
15.958800 -13.104000 6.583595
16.005600 -13.104000 6.557371
16.052400 -13.104000 6.498420
16.567200 -13.104000 5.115963
16.614000 -13.104000 5.104263
16.660800 -13.104000 5.052541
16.707600 -13.104000 5.025673
16.754400 -13.104000 5.007495
16.801200 -13.104000 4.998382
16.848000 -13.104000 4.992810
16.894800 -13.104000 4.995275
16.941600 -13.104000 4.991672
16.988400 -13.104000 4.991363
17.035200 -13.104000 4.988870
17.082000 -13.104000 4.988223
17.128800 -13.104000 4.954566
17.175600 -13.104000 4.935517
17.222400 -13.104000 4.902547
17.269200 -13.104000 4.856708
17.316000 -13.104000 4.639521
17.784000 -13.104000 -2.591340
18.579600 -13.104000 0.000000
18.626400 -13.104000 0.000000
18.673200 -13.104000 0.000000
-18.720000 -13.057200 0.000000
-18.673200 -13.057200 0.000000
-18.626400 -13.057200 0.000000
-18.579600 -13.057200 -7.910268
-18.532800 -13.057200 -7.914403
-18.486000 -13.057200 -7.910268
-18.439200 -13.057200 -7.907605
-18.392400 -13.057200 -7.919427
-18.345600 -13.057200 -7.942095
-18.298800 -13.057200 -7.951967
-18.252000 -13.057200 -7.955068
-18.205200 -13.057200 -7.945658
-18.158400 -13.057200 -7.942942
-18.111600 -13.057200 -7.919427
-18.064800 -13.057200 -7.907963
-18.018000 -13.057200 -7.917322
-17.971200 -13.057200 -7.917106
-17.924400 -13.057200 -7.917322
-17.877600 -13.057200 -7.895638
-17.830800 -13.057200 -7.895638
-17.784000 -13.057200 -7.893726
-17.737200 -13.057200 -7.893726
-17.690400 -13.057200 -7.891037
-17.643600 -13.057200 -7.877411
-17.596800 -13.057200 -7.870885
-17.550000 -13.057200 -7.883163
-17.503200 -13.057200 -7.891037
-17.456400 -13.057200 -7.877411
-17.409600 -13.057200 -7.865518
-17.362800 -13.057200 -7.863089
-16.146000 -13.057200 4.978887
-16.099200 -13.057200 4.987209
-16.052400 -13.057200 4.990919
-16.005600 -13.057200 5.054823
-15.958800 -13.057200 5.075312
-15.912000 -13.057200 5.082206
-15.865200 -13.057200 5.093139
-15.818400 -13.057200 5.102999
-15.771600 -13.057200 5.108473
-15.724800 -13.057200 5.121364
-15.678000 -13.057200 5.133749
-15.631200 -13.057200 5.149091
-15.584400 -13.057200 5.171102
-15.069600 -13.057200 6.708099
-15.022800 -13.057200 6.727693
-14.976000 -13.057200 6.742517
-14.929200 -13.057200 6.744571
-14.882400 -13.057200 6.747335
-14.835600 -13.057200 6.748971
-14.788800 -13.057200 6.751189
-14.742000 -13.057200 6.751189
-14.695200 -13.057200 6.751223
-14.648400 -13.057200 6.750185
-14.601600 -13.057200 6.751189
-14.554800 -13.057200 6.751189
-14.508000 -13.057200 6.751852
-14.461200 -13.057200 6.751852
-14.414400 -13.057200 6.751852
-14.367600 -13.057200 6.747876
-14.320800 -13.057200 6.756054
-14.274000 -13.057200 6.757939
-14.227200 -13.057200 6.760854
-14.180400 -13.057200 6.759432
-14.133600 -13.057200 6.756054
-14.086800 -13.057200 6.756054
-14.040000 -13.057200 6.754839
-13.993200 -13.057200 6.751755
-13.946400 -13.057200 6.754839
-13.899600 -13.057200 6.750247
-13.852800 -13.057200 6.750832
-13.806000 -13.057200 6.751755
-13.759200 -13.057200 6.751755
-13.712400 -13.057200 6.750832
-13.665600 -13.057200 6.752389
-13.618800 -13.057200 6.748016
-13.572000 -13.057200 6.747324
-13.525200 -13.057200 6.743815
-13.478400 -13.057200 6.746377
-13.431600 -13.057200 6.749710
-13.384800 -13.057200 6.749975
-13.338000 -13.057200 6.761667
-13.291200 -13.057200 6.769445
-13.244400 -13.057200 6.777556
-13.197600 -13.057200 6.783796
-13.150800 -13.057200 6.783796
-13.104000 -13.057200 6.840988
-8.704800 -13.057200 7.729371
-8.658000 -13.057200 7.566939
-8.611200 -13.057200 7.520333
-8.564400 -13.057200 7.507681
-8.517600 -13.057200 7.492771
-8.470800 -13.057200 7.481111
-8.424000 -13.057200 7.463936
-8.377200 -13.057200 7.422515
-8.330400 -13.057200 7.402890
-8.283600 -13.057200 7.388212
-8.236800 -13.057200 7.353482
-8.190000 -13.057200 7.288402
-8.143200 -13.057200 7.245898
-8.096400 -13.057200 7.216110
-8.049600 -13.057200 7.144866
-8.002800 -13.057200 7.100419
-7.956000 -13.057200 7.094917
-7.909200 -13.057200 7.070267
-7.862400 -13.057200 6.978010
-7.815600 -13.057200 6.911348
-7.768800 -13.057200 6.845728
-7.722000 -13.057200 6.798582
-7.675200 -13.057200 6.769812
-7.628400 -13.057200 6.752714
-7.581600 -13.057200 6.758644
-7.534800 -13.057200 6.749646
-7.488000 -13.057200 6.758357
-7.441200 -13.057200 6.758644
-7.394400 -13.057200 6.722168
-7.347600 -13.057200 6.694445
-7.300800 -13.057200 6.645848
-7.254000 -13.057200 6.602001
-7.207200 -13.057200 6.563887
-7.160400 -13.057200 6.543499
-7.113600 -13.057200 6.527648
-7.066800 -13.057200 6.489829
-7.020000 -13.057200 6.472845
-6.973200 -13.057200 6.449044
-6.926400 -13.057200 6.436174
-6.879600 -13.057200 6.412331
-6.832800 -13.057200 6.371851
-6.786000 -13.057200 6.357319
-6.739200 -13.057200 6.340659
-6.692400 -13.057200 6.301926
-6.645600 -13.057200 6.263575
-6.598800 -13.057200 6.238751
-6.552000 -13.057200 6.198669
-6.505200 -13.057200 6.176143
-6.458400 -13.057200 6.162893
-6.411600 -13.057200 6.154602
-6.364800 -13.057200 6.122653
-6.318000 -13.057200 6.098584
-6.271200 -13.057200 6.098584
-6.224400 -13.057200 6.105609
-6.177600 -13.057200 6.100611
-6.130800 -13.057200 6.081652
-6.084000 -13.057200 6.079756
-6.037200 -13.057200 6.081652
-5.990400 -13.057200 6.072368
-5.943600 -13.057200 6.044244
-5.896800 -13.057200 5.995206
-5.850000 -13.057200 5.954968
-5.803200 -13.057200 5.949402
-5.756400 -13.057200 5.929479
-5.709600 -13.057200 5.902454
-5.662800 -13.057200 5.881597
-5.616000 -13.057200 5.846732
-5.569200 -13.057200 5.832670
-5.522400 -13.057200 5.802336
-5.475600 -13.057200 5.771880
-5.428800 -13.057200 5.729306
-5.382000 -13.057200 5.729306
-5.335200 -13.057200 5.748513
-5.288400 -13.057200 5.747411
-5.241600 -13.057200 5.738792
-5.194800 -13.057200 5.726500
-5.148000 -13.057200 5.726500
-5.101200 -13.057200 5.722058
-5.054400 -13.057200 5.707082
-5.007600 -13.057200 5.706968
-4.960800 -13.057200 5.694004
-4.914000 -13.057200 5.687428
-4.867200 -13.057200 5.664663
-4.820400 -13.057200 5.618435
-4.773600 -13.057200 5.565619
-4.726800 -13.057200 5.558897
-4.680000 -13.057200 5.516622
-4.633200 -13.057200 5.501830
-4.586400 -13.057200 5.481529
-4.539600 -13.057200 5.461826
-4.492800 -13.057200 5.468500
-4.446000 -13.057200 5.467876
-4.399200 -13.057200 5.465730
-4.352400 -13.057200 5.460700
-4.305600 -13.057200 5.460012
-4.258800 -13.057200 5.460012
-4.212000 -13.057200 5.451628
-4.165200 -13.057200 5.428463
-4.118400 -13.057200 5.428463
-4.071600 -13.057200 5.389454
-4.024800 -13.057200 5.403002
-3.978000 -13.057200 5.384014
-3.931200 -13.057200 5.377038
-3.884400 -13.057200 5.381499
-3.837600 -13.057200 5.381499
-3.790800 -13.057200 5.381499
-3.744000 -13.057200 5.377038
-3.697200 -13.057200 5.341236
-3.650400 -13.057200 5.352158
-3.603600 -13.057200 5.337783
-3.556800 -13.057200 5.337783
-3.510000 -13.057200 5.336640
-3.463200 -13.057200 5.328277
-3.416400 -13.057200 5.328277
-3.369600 -13.057200 5.328277
-3.322800 -13.057200 5.319898
-3.276000 -13.057200 5.299135
-3.229200 -13.057200 5.293745
-3.182400 -13.057200 5.288377
-3.135600 -13.057200 5.285916
-3.088800 -13.057200 5.262232
-3.042000 -13.057200 5.256538
-2.995200 -13.057200 5.234482
-2.948400 -13.057200 5.228694
-2.901600 -13.057200 5.203843
-2.854800 -13.057200 5.185356
-2.808000 -13.057200 5.181471
-2.761200 -13.057200 5.172439
-2.714400 -13.057200 5.141591
-2.667600 -13.057200 5.143550
-2.620800 -13.057200 5.137175
-2.574000 -13.057200 5.137175
-2.527200 -13.057200 5.143550
-2.480400 -13.057200 5.141591
-2.433600 -13.057200 5.143550
-2.386800 -13.057200 5.150754
-2.340000 -13.057200 5.150754
-2.293200 -13.057200 5.150754
-2.246400 -13.057200 5.139428
-2.199600 -13.057200 5.130084
-2.152800 -13.057200 5.129329
-2.106000 -13.057200 5.123713
-2.059200 -13.057200 5.105788
-2.012400 -13.057200 5.104009
-1.965600 -13.057200 5.100179
-1.918800 -13.057200 5.103927
-1.872000 -13.057200 5.099869
-1.825200 -13.057200 5.078349
-1.778400 -13.057200 5.044881
-1.731600 -13.057200 5.019290
-1.684800 -13.057200 5.014894
-1.638000 -13.057200 5.014894
-1.591200 -13.057200 5.014894
-1.544400 -13.057200 5.010825
-1.497600 -13.057200 5.014894
-1.450800 -13.057200 5.022919
-1.404000 -13.057200 5.022919
-1.357200 -13.057200 5.033950
-1.310400 -13.057200 5.010371
-1.263600 -13.057200 5.008096
-1.216800 -13.057200 5.004012
-1.170000 -13.057200 5.004012
-1.123200 -13.057200 5.004012
-1.076400 -13.057200 5.004012
-1.029600 -13.057200 4.999170
-0.982800 -13.057200 4.999170
-0.936000 -13.057200 5.015865
-0.889200 -13.057200 5.036912
-0.842400 -13.057200 5.042852
-0.795600 -13.057200 5.056865
-0.748800 -13.057200 5.059278
-0.702000 -13.057200 5.023497
-0.655200 -13.057200 5.015865
-0.608400 -13.057200 5.023497
-0.561600 -13.057200 4.993186
-0.514800 -13.057200 5.004770
-0.468000 -13.057200 4.993938
-0.421200 -13.057200 4.994474
-0.374400 -13.057200 5.004691
-0.327600 -13.057200 5.016628
-0.280800 -13.057200 5.016628
-0.234000 -13.057200 5.006792
-0.187200 -13.057200 4.999291
-0.140400 -13.057200 4.995485
-0.093600 -13.057200 4.992124
-0.046800 -13.057200 4.990649
0.000000 -13.057200 4.988954
0.046800 -13.057200 4.988954
0.093600 -13.057200 4.967592
0.140400 -13.057200 4.967592
0.187200 -13.057200 4.990649
0.234000 -13.057200 4.990649
0.280800 -13.057200 4.967592
0.327600 -13.057200 4.968317
0.374400 -13.057200 4.968317
0.421200 -13.057200 5.026142
0.468000 -13.057200 5.026142
0.514800 -13.057200 5.026142
0.561600 -13.057200 5.029896
0.608400 -13.057200 5.046524
0.655200 -13.057200 5.051689
0.702000 -13.057200 5.068720
0.748800 -13.057200 5.068892
0.795600 -13.057200 5.068240
0.842400 -13.057200 5.068892
0.889200 -13.057200 5.074015
0.936000 -13.057200 5.094088
0.982800 -13.057200 5.093662
1.029600 -13.057200 5.083433
1.076400 -13.057200 5.083433
1.123200 -13.057200 5.098853
1.170000 -13.057200 5.105862
1.216800 -13.057200 5.116715
1.263600 -13.057200 5.124767
1.310400 -13.057200 5.134372
1.357200 -13.057200 5.161315
1.404000 -13.057200 5.190172
1.450800 -13.057200 5.190172
1.497600 -13.057200 5.190172
1.544400 -13.057200 5.190345
1.591200 -13.057200 5.187028
1.638000 -13.057200 5.190289
1.684800 -13.057200 5.190289
1.731600 -13.057200 5.190345
1.778400 -13.057200 5.196669
1.825200 -13.057200 5.208301
1.872000 -13.057200 5.217921
1.918800 -13.057200 5.259444
1.965600 -13.057200 5.266728
2.012400 -13.057200 5.268747
2.059200 -13.057200 5.301007
2.106000 -13.057200 5.308750
2.152800 -13.057200 5.310246
2.199600 -13.057200 5.327653
2.246400 -13.057200 5.335460
2.293200 -13.057200 5.321519
2.340000 -13.057200 5.309995
2.386800 -13.057200 5.321519
2.433600 -13.057200 5.321519
2.480400 -13.057200 5.321519
2.527200 -13.057200 5.321519
2.574000 -13.057200 5.352311
2.620800 -13.057200 5.369174
2.667600 -13.057200 5.378197
2.714400 -13.057200 5.382849
2.761200 -13.057200 5.376263
2.808000 -13.057200 5.375268
2.854800 -13.057200 5.391772
2.901600 -13.057200 5.388169
2.948400 -13.057200 5.376263
2.995200 -13.057200 5.375268
3.042000 -13.057200 5.422885
3.088800 -13.057200 5.465930
3.135600 -13.057200 5.499113
3.182400 -13.057200 5.499874
3.229200 -13.057200 5.499978
3.276000 -13.057200 5.548655
3.322800 -13.057200 5.580538
3.369600 -13.057200 5.583780
3.416400 -13.057200 5.600214
3.463200 -13.057200 5.601791
3.510000 -13.057200 5.609086
3.556800 -13.057200 5.628036
3.603600 -13.057200 5.633505
3.650400 -13.057200 5.628036
3.697200 -13.057200 5.633505
3.744000 -13.057200 5.643881
3.790800 -13.057200 5.651033
3.837600 -13.057200 5.664334
3.884400 -13.057200 5.664334
3.931200 -13.057200 5.678713
3.978000 -13.057200 5.704373
4.024800 -13.057200 5.734859
4.071600 -13.057200 5.767847
4.118400 -13.057200 5.767847
4.165200 -13.057200 5.793986
4.212000 -13.057200 5.837705
4.258800 -13.057200 5.868376
4.305600 -13.057200 5.879785
4.352400 -13.057200 5.908250
4.399200 -13.057200 5.908627
4.446000 -13.057200 5.952104
4.492800 -13.057200 5.963810
4.539600 -13.057200 5.971465
4.586400 -13.057200 5.990088
4.633200 -13.057200 6.009691
4.680000 -13.057200 6.029733
4.726800 -13.057200 6.066538
4.773600 -13.057200 6.093828
4.820400 -13.057200 6.105576
4.867200 -13.057200 6.126723
4.914000 -13.057200 6.174503
4.960800 -13.057200 6.195374
5.007600 -13.057200 6.257538
5.054400 -13.057200 6.266189
5.101200 -13.057200 6.298302
5.148000 -13.057200 6.298970
5.194800 -13.057200 6.312216
5.241600 -13.057200 6.331312
5.288400 -13.057200 6.370655
5.335200 -13.057200 6.406648
5.382000 -13.057200 6.436254
5.428800 -13.057200 6.449870
5.475600 -13.057200 6.469139
5.522400 -13.057200 6.488916
5.569200 -13.057200 6.543495
5.616000 -13.057200 6.586029
5.662800 -13.057200 6.635414
5.709600 -13.057200 6.640468
5.756400 -13.057200 6.667254
5.803200 -13.057200 6.714780
5.850000 -13.057200 6.725602
5.896800 -13.057200 6.747681
5.943600 -13.057200 6.790765
5.990400 -13.057200 6.827234
6.037200 -13.057200 6.851632
6.084000 -13.057200 6.874028
6.130800 -13.057200 6.922704
6.177600 -13.057200 6.930891
6.224400 -13.057200 6.960178
6.271200 -13.057200 7.004761
6.318000 -13.057200 7.049927
6.364800 -13.057200 7.074487
6.411600 -13.057200 7.165882
6.458400 -13.057200 7.247811
6.505200 -13.057200 7.266566
6.552000 -13.057200 7.313046
6.598800 -13.057200 7.352680
6.645600 -13.057200 7.395234
6.692400 -13.057200 7.403807
6.739200 -13.057200 7.476853
6.786000 -13.057200 7.540936
6.832800 -13.057200 7.577588
6.879600 -13.057200 7.625641
6.926400 -13.057200 7.654182
6.973200 -13.057200 7.723911
7.020000 -13.057200 7.797084
7.066800 -13.057200 8.192467
7.113600 -13.057200 10.563141
7.160400 -13.057200 10.643061
7.207200 -13.057200 10.820155
7.254000 -13.057200 11.143819
7.300800 -13.057200 23.230532
7.347600 -13.057200 29.449847
7.394400 -13.057200 29.462333
7.441200 -13.057200 29.466472
7.488000 -13.057200 29.468348
7.534800 -13.057200 29.472719
7.581600 -13.057200 29.476847
7.628400 -13.057200 29.476847
14.133600 -13.057200 6.734161
14.180400 -13.057200 6.709242
14.227200 -13.057200 6.698798
14.274000 -13.057200 6.656401
14.320800 -13.057200 6.654962
14.367600 -13.057200 6.645303
14.414400 -13.057200 6.637703
14.461200 -13.057200 6.637703
14.508000 -13.057200 6.637703
14.554800 -13.057200 6.634454
14.601600 -13.057200 6.632788
14.648400 -13.057200 6.626499
14.695200 -13.057200 6.623237
14.742000 -13.057200 6.630903
14.788800 -13.057200 6.632774
14.835600 -13.057200 6.632774
14.882400 -13.057200 6.631475
14.929200 -13.057200 6.632774
14.976000 -13.057200 6.635935
15.022800 -13.057200 6.645269
15.069600 -13.057200 6.642265
15.116400 -13.057200 6.636788
15.163200 -13.057200 6.632468
15.210000 -13.057200 6.632693
15.256800 -13.057200 6.636788
15.303600 -13.057200 6.639175
15.350400 -13.057200 6.637972
15.397200 -13.057200 6.636788
15.444000 -13.057200 6.637972
15.490800 -13.057200 6.641368
15.537600 -13.057200 6.645103
15.584400 -13.057200 6.641368
15.631200 -13.057200 6.642961
15.678000 -13.057200 6.640129
15.724800 -13.057200 6.645766
15.771600 -13.057200 6.646751
15.818400 -13.057200 6.644872
15.865200 -13.057200 6.629264
15.912000 -13.057200 6.626911
15.958800 -13.057200 6.594136
16.005600 -13.057200 6.566073
16.052400 -13.057200 6.527372
16.099200 -13.057200 6.494409
16.567200 -13.057200 5.161160
16.614000 -13.057200 5.118193
16.660800 -13.057200 5.081592
16.707600 -13.057200 5.049598
16.754400 -13.057200 5.033257
16.801200 -13.057200 5.010425
16.848000 -13.057200 4.998584
16.894800 -13.057200 5.007495
16.941600 -13.057200 5.007495
16.988400 -13.057200 5.011538
17.035200 -13.057200 4.998584
17.082000 -13.057200 4.995275
17.128800 -13.057200 4.991672
17.175600 -13.057200 4.967943
17.222400 -13.057200 4.938696
17.269200 -13.057200 4.920625
17.316000 -13.057200 4.847467
18.579600 -13.057200 0.000000
18.626400 -13.057200 0.000000
18.673200 -13.057200 0.000000
-18.720000 -13.010400 0.000000
-18.673200 -13.010400 0.000000
-18.626400 -13.010400 0.000000
-18.579600 -13.010400 -7.942095
-18.532800 -13.010400 -7.953491
-18.486000 -13.010400 -7.950689
-18.439200 -13.010400 -7.950689
-18.392400 -13.010400 -7.950689
-18.345600 -13.010400 -7.955596
-18.298800 -13.010400 -7.957954
-18.252000 -13.010400 -7.968162
-18.205200 -13.010400 -7.956164
-18.158400 -13.010400 -7.951967
-18.111600 -13.010400 -7.942942
-18.064800 -13.010400 -7.932937
-18.018000 -13.010400 -7.932937
-17.971200 -13.010400 -7.922855
-17.924400 -13.010400 -7.922855
-17.877600 -13.010400 -7.917326
-17.830800 -13.010400 -7.920759
-17.784000 -13.010400 -7.917322
-17.737200 -13.010400 -7.917326
-17.690400 -13.010400 -7.917106
-17.643600 -13.010400 -7.905560
-17.596800 -13.010400 -7.883163
-17.550000 -13.010400 -7.906728
-17.503200 -13.010400 -7.906728
-17.456400 -13.010400 -7.883163
-17.409600 -13.010400 -7.870003
-17.362800 -13.010400 -7.863089
-16.988400 -13.010400 -6.372651
-16.146000 -13.010400 4.987392
-16.099200 -13.010400 4.990919
-16.052400 -13.010400 5.049132
-16.005600 -13.010400 5.072945
-15.958800 -13.010400 5.077865
-15.912000 -13.010400 5.082512
-15.865200 -13.010400 5.093311
-15.818400 -13.010400 5.103217
-15.771600 -13.010400 5.111460
-15.724800 -13.010400 5.120725
-15.678000 -13.010400 5.139637
-15.631200 -13.010400 5.163882
-15.584400 -13.010400 5.238728
-15.116400 -13.010400 6.680015
-15.069600 -13.010400 6.722713
-15.022800 -13.010400 6.745391
-14.976000 -13.010400 6.747335
-14.929200 -13.010400 6.747943
-14.882400 -13.010400 6.749638
-14.835600 -13.010400 6.751189
-14.788800 -13.010400 6.756967
-14.742000 -13.010400 6.755822
-14.695200 -13.010400 6.751623
-14.648400 -13.010400 6.751189
-14.601600 -13.010400 6.751223
-14.554800 -13.010400 6.751223
-14.508000 -13.010400 6.755822
-14.461200 -13.010400 6.755822
-14.414400 -13.010400 6.760393
-14.367600 -13.010400 6.760393
-14.320800 -13.010400 6.757939
-14.274000 -13.010400 6.757939
-14.227200 -13.010400 6.760854
-14.180400 -13.010400 6.757939
-14.133600 -13.010400 6.754839
-14.086800 -13.010400 6.753759
-14.040000 -13.010400 6.752977
-13.993200 -13.010400 6.751755
-13.946400 -13.010400 6.754839
-13.899600 -13.010400 6.750247
-13.852800 -13.010400 6.750832
-13.806000 -13.010400 6.752977
-13.759200 -13.010400 6.752977
-13.712400 -13.010400 6.752389
-13.665600 -13.010400 6.757432
-13.618800 -13.010400 6.750832
-13.572000 -13.010400 6.750832
-13.525200 -13.010400 6.749710
-13.478400 -13.010400 6.752389
-13.431600 -13.010400 6.749975
-13.384800 -13.010400 6.754370
-13.338000 -13.010400 6.769445
-13.291200 -13.010400 6.777556
-13.244400 -13.010400 6.783796
-13.197600 -13.010400 6.809358
-13.150800 -13.010400 6.832906
-8.704800 -13.010400 7.696367
-8.658000 -13.010400 7.566939
-8.611200 -13.010400 7.520333
-8.564400 -13.010400 7.519404
-8.517600 -13.010400 7.507681
-8.470800 -13.010400 7.507681
-8.424000 -13.010400 7.480072
-8.377200 -13.010400 7.439026
-8.330400 -13.010400 7.406183
-8.283600 -13.010400 7.388212
-8.236800 -13.010400 7.348525
-8.190000 -13.010400 7.252955
-8.143200 -13.010400 7.211825
-8.096400 -13.010400 7.207590
-8.049600 -13.010400 7.144866
-8.002800 -13.010400 7.090026
-7.956000 -13.010400 7.070267
-7.909200 -13.010400 7.042614
-7.862400 -13.010400 6.934219
-7.815600 -13.010400 6.889814
-7.768800 -13.010400 6.845728
-7.722000 -13.010400 6.798582
-7.675200 -13.010400 6.761737
-7.628400 -13.010400 6.752714
-7.581600 -13.010400 6.758644
-7.534800 -13.010400 6.743665
-7.488000 -13.010400 6.749646
-7.441200 -13.010400 6.752714
-7.394400 -13.010400 6.722168
-7.347600 -13.010400 6.695755
-7.300800 -13.010400 6.667455
-7.254000 -13.010400 6.604601
-7.207200 -13.010400 6.582715
-7.160400 -13.010400 6.543499
-7.113600 -13.010400 6.527648
-7.066800 -13.010400 6.495699
-7.020000 -13.010400 6.474523
-6.973200 -13.010400 6.438307
-6.926400 -13.010400 6.434297
-6.879600 -13.010400 6.397333
-6.832800 -13.010400 6.366633
-6.786000 -13.010400 6.355177
-6.739200 -13.010400 6.332778
-6.692400 -13.010400 6.301926
-6.645600 -13.010400 6.245790
-6.598800 -13.010400 6.220154
-6.552000 -13.010400 6.198669
-6.505200 -13.010400 6.178696
-6.458400 -13.010400 6.160450
-6.411600 -13.010400 6.154602
-6.364800 -13.010400 6.123981
-6.318000 -13.010400 6.122653
-6.271200 -13.010400 6.140057
-6.224400 -13.010400 6.120265
-6.177600 -13.010400 6.101932
-6.130800 -13.010400 6.072031
-6.084000 -13.010400 6.070875
-6.037200 -13.010400 6.072031
-5.990400 -13.010400 6.055077
-5.943600 -13.010400 6.015636
-5.896800 -13.010400 5.988857
-5.850000 -13.010400 5.949402
-5.803200 -13.010400 5.954186
-5.756400 -13.010400 5.941829
-5.709600 -13.010400 5.904584
-5.662800 -13.010400 5.881597
-5.616000 -13.010400 5.846732
-5.569200 -13.010400 5.832670
-5.522400 -13.010400 5.801279
-5.475600 -13.010400 5.748513
-5.428800 -13.010400 5.724857
-5.382000 -13.010400 5.724914
-5.335200 -13.010400 5.747411
-5.288400 -13.010400 5.722058
-5.241600 -13.010400 5.709156
-5.194800 -13.010400 5.707212
-5.148000 -13.010400 5.722058
-5.101200 -13.010400 5.722058
-5.054400 -13.010400 5.714328
-5.007600 -13.010400 5.706968
-4.960800 -13.010400 5.666065
-4.914000 -13.010400 5.659124
-4.867200 -13.010400 5.654770
-4.820400 -13.010400 5.595704
-4.773600 -13.010400 5.560632
-4.726800 -13.010400 5.540081
-4.680000 -13.010400 5.502951
-4.633200 -13.010400 5.499958
-4.586400 -13.010400 5.468500
-4.539600 -13.010400 5.455287
-4.492800 -13.010400 5.458729
-4.446000 -13.010400 5.467876
-4.399200 -13.010400 5.463549
-4.352400 -13.010400 5.455287
-4.305600 -13.010400 5.453032
-4.258800 -13.010400 5.453032
-4.212000 -13.010400 5.420974
-4.165200 -13.010400 5.392973
-4.118400 -13.010400 5.382947
-4.071600 -13.010400 5.374554
-4.024800 -13.010400 5.382163
-3.978000 -13.010400 5.357318
-3.931200 -13.010400 5.357175
-3.884400 -13.010400 5.374554
-3.837600 -13.010400 5.374554
-3.790800 -13.010400 5.377038
-3.744000 -13.010400 5.368772
-3.697200 -13.010400 5.338484
-3.650400 -13.010400 5.348933
-3.603600 -13.010400 5.348933
-3.556800 -13.010400 5.348933
-3.510000 -13.010400 5.347325
-3.463200 -13.010400 5.336640
-3.416400 -13.010400 5.337783
-3.369600 -13.010400 5.337783
-3.322800 -13.010400 5.319898
-3.276000 -13.010400 5.299135
-3.229200 -13.010400 5.262232
-3.182400 -13.010400 5.262232
-3.135600 -13.010400 5.259317
-3.088800 -13.010400 5.247228
-3.042000 -13.010400 5.235605
-2.995200 -13.010400 5.210096
-2.948400 -13.010400 5.203843
-2.901600 -13.010400 5.180856
-2.854800 -13.010400 5.156843
-2.808000 -13.010400 5.153063
-2.761200 -13.010400 5.153063
-2.714400 -13.010400 5.126072
-2.667600 -13.010400 5.135635
-2.620800 -13.010400 5.137175
-2.574000 -13.010400 5.141591
-2.527200 -13.010400 5.167946
-2.480400 -13.010400 5.143550
-2.433600 -13.010400 5.143550
-2.386800 -13.010400 5.154708
-2.340000 -13.010400 5.154708
-2.293200 -13.010400 5.150645
-2.246400 -13.010400 5.130084
-2.199600 -13.010400 5.127245
-2.152800 -13.010400 5.123713
-2.106000 -13.010400 5.113326
-2.059200 -13.010400 5.103927
-2.012400 -13.010400 5.099869
-1.965600 -13.010400 5.078460
-1.918800 -13.010400 5.078460
-1.872000 -13.010400 5.060476
-1.825200 -13.010400 5.019290
-1.778400 -13.010400 5.005822
-1.731600 -13.010400 4.982222
-1.684800 -13.010400 4.995332
-1.638000 -13.010400 4.997469
-1.591200 -13.010400 4.995546
-1.544400 -13.010400 4.995332
-1.497600 -13.010400 4.978059
-1.450800 -13.010400 4.995332
-1.404000 -13.010400 5.003813
-1.357200 -13.010400 5.010371
-1.310400 -13.010400 5.003813
-1.263600 -13.010400 5.003813
-1.216800 -13.010400 5.008096
-1.170000 -13.010400 5.003813
-1.123200 -13.010400 5.003813
-1.076400 -13.010400 5.008096
-1.029600 -13.010400 4.996724
-0.982800 -13.010400 4.996724
-0.936000 -13.010400 4.997261
-0.889200 -13.010400 5.015865
-0.842400 -13.010400 5.015865
-0.795600 -13.010400 5.004770
-0.748800 -13.010400 5.004304
-0.702000 -13.010400 4.993186
-0.655200 -13.010400 4.990980
-0.608400 -13.010400 4.990980
-0.561600 -13.010400 4.970949
-0.514800 -13.010400 4.990980
-0.468000 -13.010400 4.990980
-0.421200 -13.010400 4.982719
-0.374400 -13.010400 5.004691
-0.327600 -13.010400 5.016628
-0.280800 -13.010400 5.004691
-0.234000 -13.010400 5.006792
-0.187200 -13.010400 4.996066
-0.140400 -13.010400 4.994474
-0.093600 -13.010400 4.958880
-0.046800 -13.010400 4.953371
0.000000 -13.010400 4.952801
0.046800 -13.010400 4.958880
0.093600 -13.010400 4.958880
0.140400 -13.010400 4.960303
0.187200 -13.010400 4.967592
0.234000 -13.010400 4.968317
0.280800 -13.010400 4.965983
0.327600 -13.010400 4.969514
0.374400 -13.010400 4.983625
0.421200 -13.010400 5.019188
0.468000 -13.010400 5.024161
0.514800 -13.010400 5.024161
0.561600 -13.010400 5.029896
0.608400 -13.010400 5.041253
0.655200 -13.010400 5.050003
0.702000 -13.010400 5.050003
0.748800 -13.010400 5.050003
0.795600 -13.010400 5.053386
0.842400 -13.010400 5.058479
0.889200 -13.010400 5.068892
0.936000 -13.010400 5.083106
0.982800 -13.010400 5.083106
1.029600 -13.010400 5.083106
1.076400 -13.010400 5.083106
1.123200 -13.010400 5.098853
1.170000 -13.010400 5.105862
1.216800 -13.010400 5.105862
1.263600 -13.010400 5.110129
1.310400 -13.010400 5.115963
1.357200 -13.010400 5.124767
1.404000 -13.010400 5.134372
1.450800 -13.010400 5.131450
1.497600 -13.010400 5.157823
1.544400 -13.010400 5.185734
1.591200 -13.010400 5.148960
1.638000 -13.010400 5.150554
1.684800 -13.010400 5.161921
1.731600 -13.010400 5.185734
1.778400 -13.010400 5.190345
1.825200 -13.010400 5.196669
1.872000 -13.010400 5.196669
1.918800 -13.010400 5.246640
1.965600 -13.010400 5.266728
2.012400 -13.010400 5.268747
2.059200 -13.010400 5.301007
2.106000 -13.010400 5.309995
2.152800 -13.010400 5.315346
2.199600 -13.010400 5.335460
2.246400 -13.010400 5.352610
2.293200 -13.010400 5.323465
2.340000 -13.010400 5.327653
2.386800 -13.010400 5.354644
2.433600 -13.010400 5.354644
2.480400 -13.010400 5.354644
2.527200 -13.010400 5.357797
2.574000 -13.010400 5.370612
2.620800 -13.010400 5.386742
2.667600 -13.010400 5.401933
2.714400 -13.010400 5.392912
2.761200 -13.010400 5.392912
2.808000 -13.010400 5.391772
2.854800 -13.010400 5.392912
2.901600 -13.010400 5.391772
2.948400 -13.010400 5.376263
2.995200 -13.010400 5.375268
3.042000 -13.010400 5.399810
3.088800 -13.010400 5.449653
3.135600 -13.010400 5.481505
3.182400 -13.010400 5.482680
3.229200 -13.010400 5.483382
3.276000 -13.010400 5.499113
3.322800 -13.010400 5.514578
3.369600 -13.010400 5.535644
3.416400 -13.010400 5.548655
3.463200 -13.010400 5.589515
3.510000 -13.010400 5.594906
3.556800 -13.010400 5.606351
3.603600 -13.010400 5.624990
3.650400 -13.010400 5.609086
3.697200 -13.010400 5.628036
3.744000 -13.010400 5.643113
3.790800 -13.010400 5.658069
3.837600 -13.010400 5.669133
3.884400 -13.010400 5.673659
3.931200 -13.010400 5.707613
3.978000 -13.010400 5.735994
4.024800 -13.010400 5.752790
4.071600 -13.010400 5.773463
4.118400 -13.010400 5.792335
4.165200 -13.010400 5.805149
4.212000 -13.010400 5.837919
4.258800 -13.010400 5.870842
4.305600 -13.010400 5.879785
4.352400 -13.010400 5.898760
4.399200 -13.010400 5.908627
4.446000 -13.010400 5.943274
4.492800 -13.010400 5.952104
4.539600 -13.010400 5.966918
4.586400 -13.010400 5.966918
4.633200 -13.010400 5.988292
4.680000 -13.010400 5.994383
4.726800 -13.010400 6.032172
4.773600 -13.010400 6.075275
4.820400 -13.010400 6.097195
4.867200 -13.010400 6.123680
4.914000 -13.010400 6.131847
4.960800 -13.010400 6.184634
5.007600 -13.010400 6.213662
5.054400 -13.010400 6.260906
5.101200 -13.010400 6.284616
5.148000 -13.010400 6.294523
5.194800 -13.010400 6.298302
5.241600 -13.010400 6.314123
5.288400 -13.010400 6.327456
5.335200 -13.010400 6.365190
5.382000 -13.010400 6.411472
5.428800 -13.010400 6.436254
5.475600 -13.010400 6.467746
5.522400 -13.010400 6.485893
5.569200 -13.010400 6.529792
5.616000 -13.010400 6.578145
5.662800 -13.010400 6.622737
5.709600 -13.010400 6.635414
5.756400 -13.010400 6.651154
5.803200 -13.010400 6.703547
5.850000 -13.010400 6.714780
5.896800 -13.010400 6.731188
5.943600 -13.010400 6.765250
5.990400 -13.010400 6.827234
6.037200 -13.010400 6.851632
6.084000 -13.010400 6.865731
6.130800 -13.010400 6.909017
6.177600 -13.010400 6.922704
6.224400 -13.010400 6.955169
6.271200 -13.010400 7.004761
6.318000 -13.010400 7.049927
6.364800 -13.010400 7.106617
6.411600 -13.010400 7.168652
6.458400 -13.010400 7.249509
6.505200 -13.010400 7.266852
6.552000 -13.010400 7.300804
6.598800 -13.010400 7.348253
6.645600 -13.010400 7.395234
6.692400 -13.010400 7.403807
6.739200 -13.010400 7.473612
6.786000 -13.010400 7.546362
6.832800 -13.010400 7.605744
6.879600 -13.010400 7.636646
6.926400 -13.010400 7.654182
6.973200 -13.010400 7.742019
7.020000 -13.010400 7.797084
7.066800 -13.010400 8.039841
7.113600 -13.010400 10.476913
7.160400 -13.010400 10.616638
7.207200 -13.010400 10.738736
7.254000 -13.010400 11.106986
7.300800 -13.010400 23.230532
7.347600 -13.010400 29.455025
7.394400 -13.010400 29.462611
7.441200 -13.010400 29.468348
7.488000 -13.010400 29.473165
7.534800 -13.010400 29.477858
7.581600 -13.010400 29.480230
7.628400 -13.010400 29.480245
14.180400 -13.010400 6.711677
14.227200 -13.010400 6.699230
14.274000 -13.010400 6.669342
14.320800 -13.010400 6.669342
14.367600 -13.010400 6.650424
14.414400 -13.010400 6.649610
14.461200 -13.010400 6.649610
14.508000 -13.010400 6.645303
14.554800 -13.010400 6.637625
14.601600 -13.010400 6.633330
14.648400 -13.010400 6.630903
14.695200 -13.010400 6.626499
14.742000 -13.010400 6.632774
14.788800 -13.010400 6.634454
14.835600 -13.010400 6.643940
14.882400 -13.010400 6.646363
14.929200 -13.010400 6.648641
14.976000 -13.010400 6.649373
15.022800 -13.010400 6.655292
15.069600 -13.010400 6.649373
15.116400 -13.010400 6.645269
15.163200 -13.010400 6.636788
15.210000 -13.010400 6.637571
15.256800 -13.010400 6.645269
15.303600 -13.010400 6.652871
15.350400 -13.010400 6.642961
15.397200 -13.010400 6.645103
15.444000 -13.010400 6.645103
15.490800 -13.010400 6.647554
15.537600 -13.010400 6.647554
15.584400 -13.010400 6.642961
15.631200 -13.010400 6.645103
15.678000 -13.010400 6.645766
15.724800 -13.010400 6.647554
15.771600 -13.010400 6.648442
15.818400 -13.010400 6.648442
15.865200 -13.010400 6.645766
15.912000 -13.010400 6.645766
15.958800 -13.010400 6.629157
16.005600 -13.010400 6.599778
16.052400 -13.010400 6.566073
16.099200 -13.010400 6.527372
16.146000 -13.010400 6.493138
16.614000 -13.010400 5.149926
16.660800 -13.010400 5.104263
16.707600 -13.010400 5.054320
16.754400 -13.010400 5.035177
16.801200 -13.010400 5.010425
16.848000 -13.010400 4.998584
16.894800 -13.010400 5.007495
16.941600 -13.010400 5.007495
16.988400 -13.010400 5.011538
17.035200 -13.010400 4.998584
17.082000 -13.010400 4.998584
17.128800 -13.010400 4.994645
17.175600 -13.010400 4.991363
17.222400 -13.010400 4.952204
17.269200 -13.010400 4.937465
17.316000 -13.010400 4.911327
18.579600 -13.010400 0.000000
18.626400 -13.010400 0.000000
18.673200 -13.010400 0.000000
-18.720000 -12.963600 0.000000
-18.673200 -12.963600 0.000000
-18.626400 -12.963600 0.000000
-18.579600 -12.963600 -7.950689
-18.532800 -12.963600 -7.955068
-18.486000 -12.963600 -7.955068
-18.439200 -12.963600 -7.955068
-18.392400 -12.963600 -7.955068
-18.345600 -12.963600 -7.968162
-18.298800 -12.963600 -7.972313
-18.252000 -12.963600 -7.972313
-18.205200 -12.963600 -7.968162
-18.158400 -12.963600 -7.965401
-18.111600 -12.963600 -7.951967
-18.064800 -12.963600 -7.950343
-18.018000 -12.963600 -7.949515
-17.971200 -12.963600 -7.942194
-17.924400 -12.963600 -7.942194
-17.877600 -12.963600 -7.934525
-17.830800 -12.963600 -7.934525
-17.784000 -12.963600 -7.934525
-17.737200 -12.963600 -7.931280
-17.690400 -12.963600 -7.931280
-17.643600 -12.963600 -7.927004
-17.596800 -12.963600 -7.912552
-17.550000 -12.963600 -7.927004
-17.503200 -12.963600 -7.914203
-17.456400 -12.963600 -7.914203
-17.409600 -12.963600 -7.906728
-17.035200 -12.963600 -6.372651
-16.988400 -12.963600 -6.325621
-16.192800 -12.963600 5.016069
-16.146000 -12.963600 5.018723
-16.099200 -12.963600 5.048470
-16.052400 -12.963600 5.072945
-16.005600 -12.963600 5.080109
-15.958800 -12.963600 5.102999
-15.912000 -12.963600 5.103217
-15.865200 -12.963600 5.111460
-15.818400 -12.963600 5.120725
-15.771600 -12.963600 5.125179
-15.724800 -12.963600 5.139637
-15.678000 -12.963600 5.163882
-15.631200 -12.963600 5.226884
-15.163200 -12.963600 6.674910
-15.116400 -12.963600 6.710340
-15.069600 -12.963600 6.744106
-15.022800 -12.963600 6.747335
-14.976000 -12.963600 6.748307
-14.929200 -12.963600 6.749417
-14.882400 -12.963600 6.751623
-14.835600 -12.963600 6.751189
-14.788800 -12.963600 6.751623
-14.742000 -12.963600 6.751223
-14.695200 -12.963600 6.751223
-14.648400 -12.963600 6.749638
-14.601600 -12.963600 6.751189
-14.554800 -12.963600 6.751189
-14.508000 -12.963600 6.751852
-14.461200 -12.963600 6.753742
-14.414400 -12.963600 6.760393
-14.367600 -12.963600 6.762846
-14.320800 -12.963600 6.760393
-14.274000 -12.963600 6.759432
-14.227200 -12.963600 6.762846
-14.180400 -12.963600 6.759432
-14.133600 -12.963600 6.756054
-14.086800 -12.963600 6.754839
-14.040000 -12.963600 6.752977
-13.993200 -12.963600 6.751471
-13.946400 -12.963600 6.752977
-13.899600 -12.963600 6.748016
-13.852800 -12.963600 6.750832
-13.806000 -12.963600 6.752977
-13.759200 -12.963600 6.752977
-13.712400 -12.963600 6.754370
-13.665600 -12.963600 6.764980
-13.618800 -12.963600 6.757432
-13.572000 -12.963600 6.754370
-13.525200 -12.963600 6.762950
-13.478400 -12.963600 6.764980
-13.431600 -12.963600 6.765882
-13.384800 -12.963600 6.777556
-13.338000 -12.963600 6.779488
-13.291200 -12.963600 6.783479
-13.244400 -12.963600 6.801283
-13.197600 -12.963600 6.834960
-13.150800 -12.963600 6.895105
-8.704800 -12.963600 7.731129
-8.658000 -12.963600 7.612291
-8.611200 -12.963600 7.554230
-8.564400 -12.963600 7.536454
-8.517600 -12.963600 7.520333
-8.470800 -12.963600 7.519404
-8.424000 -12.963600 7.507681
-8.377200 -12.963600 7.478130
-8.330400 -12.963600 7.419583
-8.283600 -12.963600 7.406183
-8.236800 -12.963600 7.348525
-8.190000 -12.963600 7.252955
-8.143200 -12.963600 7.184380
-8.096400 -12.963600 7.175285
-8.049600 -12.963600 7.133035
-8.002800 -12.963600 7.100419
-7.956000 -12.963600 7.070267
-7.909200 -12.963600 7.042614
-7.862400 -12.963600 6.978010
-7.815600 -12.963600 6.914439
-7.768800 -12.963600 6.858766
-7.722000 -12.963600 6.808374
-7.675200 -12.963600 6.790930
-7.628400 -12.963600 6.775711
-7.581600 -12.963600 6.775711
-7.534800 -12.963600 6.758644
-7.488000 -12.963600 6.758644
-7.441200 -12.963600 6.758644
-7.394400 -12.963600 6.749646
-7.347600 -12.963600 6.694445
-7.300800 -12.963600 6.660766
-7.254000 -12.963600 6.602001
-7.207200 -12.963600 6.563887
-7.160400 -12.963600 6.543499
-7.113600 -12.963600 6.536094
-7.066800 -12.963600 6.519477
-7.020000 -12.963600 6.484557
-6.973200 -12.963600 6.437673
-6.926400 -12.963600 6.424677
-6.879600 -12.963600 6.366633
-6.832800 -12.963600 6.355177
-6.786000 -12.963600 6.352417
-6.739200 -12.963600 6.328895
-6.692400 -12.963600 6.286005
-6.645600 -12.963600 6.218075
-6.598800 -12.963600 6.198669
-6.552000 -12.963600 6.196707
-6.505200 -12.963600 6.181032
-6.458400 -12.963600 6.162893
-6.411600 -12.963600 6.154708
-6.364800 -12.963600 6.131575
-6.318000 -12.963600 6.098584
-6.271200 -12.963600 6.115600
-6.224400 -12.963600 6.103672
-6.177600 -12.963600 6.081878
-6.130800 -12.963600 6.055077
-6.084000 -12.963600 6.026851
-6.037200 -12.963600 6.055077
-5.990400 -12.963600 6.026851
-5.943600 -12.963600 5.994672
-5.896800 -12.963600 5.960484
-5.850000 -12.963600 5.941829
-5.803200 -12.963600 5.949402
-5.756400 -12.963600 5.941829
-5.709600 -12.963600 5.902454
-5.662800 -12.963600 5.877870
-5.616000 -12.963600 5.846732
-5.569200 -12.963600 5.811212
-5.522400 -12.963600 5.772295
-5.475600 -12.963600 5.724857
-5.428800 -12.963600 5.713511
-5.382000 -12.963600 5.713511
-5.335200 -12.963600 5.722299
-5.288400 -12.963600 5.705773
-5.241600 -12.963600 5.705056
-5.194800 -12.963600 5.704138
-5.148000 -12.963600 5.707212
-5.101200 -12.963600 5.714778
-5.054400 -12.963600 5.707082
-5.007600 -12.963600 5.705773
-4.960800 -12.963600 5.694004
-4.914000 -12.963600 5.666065
-4.867200 -12.963600 5.659124
-4.820400 -12.963600 5.600209
-4.773600 -12.963600 5.563375
-4.726800 -12.963600 5.528373
-4.680000 -12.963600 5.502951
-4.633200 -12.963600 5.496641
-4.586400 -12.963600 5.468500
-4.539600 -12.963600 5.453032
-4.492800 -12.963600 5.453032
-4.446000 -12.963600 5.461826
-4.399200 -12.963600 5.460700
-4.352400 -12.963600 5.440196
-4.305600 -12.963600 5.426354
-4.258800 -12.963600 5.404817
-4.212000 -12.963600 5.386333
-4.165200 -12.963600 5.382947
-4.118400 -12.963600 5.374554
-4.071600 -12.963600 5.371011
-4.024800 -12.963600 5.371011
-3.978000 -12.963600 5.357318
-3.931200 -12.963600 5.357175
-3.884400 -12.963600 5.374554
-3.837600 -12.963600 5.373109
-3.790800 -12.963600 5.368772
-3.744000 -12.963600 5.341646
-3.697200 -12.963600 5.329165
-3.650400 -12.963600 5.335210
-3.603600 -12.963600 5.335210
-3.556800 -12.963600 5.335210
-3.510000 -12.963600 5.335210
-3.463200 -12.963600 5.327025
-3.416400 -12.963600 5.333965
-3.369600 -12.963600 5.327025
-3.322800 -12.963600 5.288377
-3.276000 -12.963600 5.259571
-3.229200 -12.963600 5.251541
-3.182400 -12.963600 5.247228
-3.135600 -12.963600 5.229944
-3.088800 -12.963600 5.213066
-3.042000 -12.963600 5.207237
-2.995200 -12.963600 5.197655
-2.948400 -12.963600 5.180856
-2.901600 -12.963600 5.172777
-2.854800 -12.963600 5.161280
-2.808000 -12.963600 5.159246
-2.761200 -12.963600 5.166689
-2.714400 -12.963600 5.137353
-2.667600 -12.963600 5.142323
-2.620800 -12.963600 5.141591
-2.574000 -12.963600 5.141591
-2.527200 -12.963600 5.142323
-2.480400 -12.963600 5.141591
-2.433600 -12.963600 5.139504
-2.386800 -12.963600 5.142323
-2.340000 -12.963600 5.139504
-2.293200 -12.963600 5.139428
-2.246400 -12.963600 5.130084
-2.199600 -12.963600 5.123713
-2.152800 -12.963600 5.118356
-2.106000 -12.963600 5.113326
-2.059200 -12.963600 5.100179
-2.012400 -12.963600 5.077397
-1.965600 -12.963600 5.072881
-1.918800 -12.963600 5.070133
-1.872000 -12.963600 5.039253
-1.825200 -12.963600 4.990686
-1.778400 -12.963600 4.980803
-1.731600 -12.963600 4.976463
-1.684800 -12.963600 4.977325
-1.638000 -12.963600 4.982222
-1.591200 -12.963600 4.982222
-1.544400 -12.963600 4.977386
-1.497600 -12.963600 4.977386
-1.450800 -12.963600 4.978059
-1.404000 -12.963600 5.010371
-1.357200 -12.963600 5.010371
-1.310400 -12.963600 5.003813
-1.263600 -12.963600 5.003224
-1.216800 -12.963600 5.003813
-1.170000 -12.963600 5.003224
-1.123200 -12.963600 5.003224
-1.076400 -12.963600 5.003224
-1.029600 -12.963600 4.996724
-0.982800 -12.963600 4.996724
-0.936000 -12.963600 4.997261
-0.889200 -12.963600 5.015865
-0.842400 -12.963600 5.015865
-0.795600 -12.963600 5.004770
-0.748800 -12.963600 5.004304
-0.702000 -12.963600 4.993186
-0.655200 -12.963600 4.982384
-0.608400 -12.963600 4.982384
-0.561600 -12.963600 4.969390
-0.514800 -12.963600 4.978326
-0.468000 -12.963600 4.978326
-0.421200 -12.963600 4.982719
-0.374400 -12.963600 4.995387
-0.327600 -12.963600 4.996038
-0.280800 -12.963600 4.995485
-0.234000 -12.963600 5.004691
-0.187200 -12.963600 4.996066
-0.140400 -12.963600 4.994474
-0.093600 -12.963600 4.974377
-0.046800 -12.963600 4.958880
0.000000 -12.963600 4.953371
0.046800 -12.963600 4.965983
0.093600 -12.963600 4.965983
0.140400 -12.963600 4.963515
0.187200 -12.963600 4.973897
0.234000 -12.963600 4.969514
0.280800 -12.963600 4.968317
0.327600 -12.963600 4.983625
0.374400 -12.963600 4.985942
0.421200 -12.963600 5.003900
0.468000 -12.963600 5.022287
0.514800 -12.963600 5.021213
0.561600 -12.963600 5.022287
0.608400 -12.963600 5.037459
0.655200 -12.963600 5.050003
0.702000 -12.963600 5.050003
0.748800 -12.963600 5.050003
0.795600 -12.963600 5.053386
0.842400 -12.963600 5.068892
0.889200 -12.963600 5.078224
0.936000 -12.963600 5.093662
0.982800 -12.963600 5.094088
1.029600 -12.963600 5.094088
1.076400 -12.963600 5.093662
1.123200 -12.963600 5.098853
1.170000 -12.963600 5.109428
1.216800 -12.963600 5.105862
1.263600 -12.963600 5.105862
1.310400 -12.963600 5.105862
1.357200 -12.963600 5.115963
1.404000 -12.963600 5.131450
1.450800 -12.963600 5.131117
1.497600 -12.963600 5.138828
1.544400 -12.963600 5.159202
1.591200 -12.963600 5.150554
1.638000 -12.963600 5.150554
1.684800 -12.963600 5.159202
1.731600 -12.963600 5.174995
1.778400 -12.963600 5.174995
1.825200 -12.963600 5.190345
1.872000 -12.963600 5.190289
1.918800 -12.963600 5.221808
1.965600 -12.963600 5.255744
2.012400 -12.963600 5.263734
2.059200 -12.963600 5.268747
2.106000 -12.963600 5.301007
2.152800 -12.963600 5.310837
2.199600 -12.963600 5.323465
2.246400 -12.963600 5.327653
2.293200 -12.963600 5.312782
2.340000 -12.963600 5.312782
2.386800 -12.963600 5.337623
2.433600 -12.963600 5.354644
2.480400 -12.963600 5.354644
2.527200 -12.963600 5.364476
2.574000 -12.963600 5.370612
2.620800 -12.963600 5.407855
2.667600 -12.963600 5.407855
2.714400 -12.963600 5.395768
2.761200 -12.963600 5.394439
2.808000 -12.963600 5.392912
2.854800 -12.963600 5.392170
2.901600 -12.963600 5.392170
2.948400 -12.963600 5.376263
2.995200 -12.963600 5.375268
3.042000 -12.963600 5.380989
3.088800 -12.963600 5.449412
3.135600 -12.963600 5.467506
3.182400 -12.963600 5.481505
3.229200 -12.963600 5.465930
3.276000 -12.963600 5.483382
3.322800 -12.963600 5.494194
3.369600 -12.963600 5.499341
3.416400 -12.963600 5.499341
3.463200 -12.963600 5.535644
3.510000 -12.963600 5.576004
3.556800 -12.963600 5.589515
3.603600 -12.963600 5.594906
3.650400 -12.963600 5.594906
3.697200 -12.963600 5.624990
3.744000 -12.963600 5.643113
3.790800 -12.963600 5.658069
3.837600 -12.963600 5.678713
3.884400 -12.963600 5.683503
3.931200 -12.963600 5.716335
3.978000 -12.963600 5.738469
4.024800 -12.963600 5.753074
4.071600 -12.963600 5.797670
4.118400 -12.963600 5.797670
4.165200 -12.963600 5.825821
4.212000 -12.963600 5.838779
4.258800 -12.963600 5.878850
4.305600 -12.963600 5.880605
4.352400 -12.963600 5.898760
4.399200 -12.963600 5.908627
4.446000 -12.963600 5.947702
4.492800 -12.963600 5.955635
4.539600 -12.963600 5.969074
4.586400 -12.963600 5.966502
4.633200 -12.963600 5.969074
4.680000 -12.963600 5.994383
4.726800 -12.963600 6.033959
4.773600 -12.963600 6.067449
4.820400 -12.963600 6.097195
4.867200 -12.963600 6.123680
4.914000 -12.963600 6.156402
4.960800 -12.963600 6.178998
5.007600 -12.963600 6.213662
5.054400 -12.963600 6.259064
5.101200 -12.963600 6.284616
5.148000 -12.963600 6.294523
5.194800 -12.963600 6.296369
5.241600 -12.963600 6.314123
5.288400 -12.963600 6.324467
5.335200 -12.963600 6.329531
5.382000 -12.963600 6.411472
5.428800 -12.963600 6.432405
5.475600 -12.963600 6.478936
5.522400 -12.963600 6.488916
5.569200 -12.963600 6.543495
5.616000 -12.963600 6.572759
5.662800 -12.963600 6.585070
5.709600 -12.963600 6.634106
5.756400 -12.963600 6.645611
5.803200 -12.963600 6.700507
5.850000 -12.963600 6.703547
5.896800 -12.963600 6.723401
5.943600 -12.963600 6.731188
5.990400 -12.963600 6.784921
6.037200 -12.963600 6.827234
6.084000 -12.963600 6.839642
6.130800 -12.963600 6.861625
6.177600 -12.963600 6.903235
6.224400 -12.963600 6.955169
6.271200 -12.963600 7.003321
6.318000 -12.963600 7.026996
6.364800 -12.963600 7.072531
6.411600 -12.963600 7.156427
6.458400 -12.963600 7.198309
6.505200 -12.963600 7.237466
6.552000 -12.963600 7.270359
6.598800 -12.963600 7.327396
6.645600 -12.963600 7.364449
6.692400 -12.963600 7.404997
6.739200 -12.963600 7.468827
6.786000 -12.963600 7.550997
6.832800 -12.963600 7.617159
6.879600 -12.963600 7.645614
6.926400 -12.963600 7.654182
6.973200 -12.963600 7.723911
7.020000 -12.963600 7.793889
7.066800 -12.963600 8.039841
7.113600 -12.963600 10.476913
7.160400 -12.963600 10.616638
7.207200 -12.963600 10.738736
7.254000 -12.963600 11.026585
7.300800 -12.963600 23.230532
7.347600 -12.963600 29.456589
7.394400 -12.963600 29.467484
7.441200 -12.963600 29.473165
7.488000 -12.963600 29.478188
7.534800 -12.963600 29.480230
7.581600 -12.963600 29.480881
7.628400 -12.963600 29.481273
14.227200 -12.963600 6.715556
14.274000 -12.963600 6.694180
14.320800 -12.963600 6.684145
14.367600 -12.963600 6.665909
14.414400 -12.963600 6.651325
14.461200 -12.963600 6.650424
14.508000 -12.963600 6.645375
14.554800 -12.963600 6.643940
14.601600 -12.963600 6.637625
14.648400 -12.963600 6.633330
14.695200 -12.963600 6.630903
14.742000 -12.963600 6.634454
14.788800 -12.963600 6.649483
14.835600 -12.963600 6.658428
14.882400 -12.963600 6.665806
14.929200 -12.963600 6.663129
14.976000 -12.963600 6.666816
15.022800 -12.963600 6.668097
15.069600 -12.963600 6.665806
15.116400 -12.963600 6.657495
15.163200 -12.963600 6.649373
15.210000 -12.963600 6.651661
15.256800 -12.963600 6.655292
15.303600 -12.963600 6.655292
15.350400 -12.963600 6.651661
15.397200 -12.963600 6.652871
15.444000 -12.963600 6.645103
15.490800 -12.963600 6.647554
15.537600 -12.963600 6.647554
15.584400 -12.963600 6.647554
15.631200 -12.963600 6.647554
15.678000 -12.963600 6.652442
15.724800 -12.963600 6.650787
15.771600 -12.963600 6.652530
15.818400 -12.963600 6.659237
15.865200 -12.963600 6.657048
15.912000 -12.963600 6.650787
15.958800 -12.963600 6.644897
16.005600 -12.963600 6.632398
16.052400 -12.963600 6.608995
16.099200 -12.963600 6.583612
16.146000 -12.963600 6.536871
16.660800 -12.963600 5.118193
16.707600 -12.963600 5.062060
16.754400 -12.963600 5.035177
16.801200 -12.963600 5.019762
16.848000 -12.963600 5.007495
16.894800 -12.963600 5.010425
16.941600 -12.963600 5.011538
16.988400 -12.963600 5.016382
17.035200 -12.963600 5.013432
17.082000 -12.963600 5.013432
17.128800 -12.963600 5.006322
17.175600 -12.963600 5.006322
17.222400 -12.963600 4.968864
17.269200 -12.963600 4.946500
17.316000 -12.963600 4.927286
17.362800 -12.963600 4.875730
18.579600 -12.963600 0.000000
18.626400 -12.963600 0.000000
18.673200 -12.963600 0.000000
-18.720000 -12.916800 0.000000
-18.673200 -12.916800 0.000000
-18.626400 -12.916800 0.000000
-18.579600 -12.916800 -7.961078
-18.532800 -12.916800 -7.961078
-18.486000 -12.916800 -7.956164
-18.439200 -12.916800 -7.956164
-18.392400 -12.916800 -7.972313
-18.345600 -12.916800 -7.972313
-18.298800 -12.916800 -7.981693
-18.252000 -12.916800 -7.981693
-18.205200 -12.916800 -7.972313
-18.158400 -12.916800 -7.972313
-18.111600 -12.916800 -7.954173
-18.064800 -12.916800 -7.949515
-18.018000 -12.916800 -7.949515
-17.971200 -12.916800 -7.942194
-17.924400 -12.916800 -7.948158
-17.877600 -12.916800 -7.948158
-17.830800 -12.916800 -7.942194
-17.784000 -12.916800 -7.948145
-17.737200 -12.916800 -7.942194
-17.690400 -12.916800 -7.942194
-17.643600 -12.916800 -7.931280
-17.596800 -12.916800 -7.906728
-17.550000 -12.916800 -7.906728
-17.503200 -12.916800 -7.891037
-17.456400 -12.916800 -7.863339
-17.409600 -12.916800 -7.842635
-17.035200 -12.916800 -6.372651
-16.988400 -12.916800 -6.325621
-16.239600 -12.916800 5.038875
-16.192800 -12.916800 5.029609
-16.146000 -12.916800 5.048470
-16.099200 -12.916800 5.069638
-16.052400 -12.916800 5.082206
-16.005600 -12.916800 5.087775
-15.958800 -12.916800 5.105319
-15.912000 -12.916800 5.116144
-15.865200 -12.916800 5.121364
-15.818400 -12.916800 5.125373
-15.771600 -12.916800 5.135376
-15.724800 -12.916800 5.151417
-15.678000 -12.916800 5.220583
-15.163200 -12.916800 6.701371
-15.116400 -12.916800 6.731604
-15.069600 -12.916800 6.744106
-15.022800 -12.916800 6.745799
-14.976000 -12.916800 6.749417
-14.929200 -12.916800 6.751623
-14.882400 -12.916800 6.758721
-14.835600 -12.916800 6.759092
-14.788800 -12.916800 6.760338
-14.742000 -12.916800 6.759092
-14.695200 -12.916800 6.751223
-14.648400 -12.916800 6.749638
-14.601600 -12.916800 6.748971
-14.554800 -12.916800 6.748971
-14.508000 -12.916800 6.760338
-14.461200 -12.916800 6.760393
-14.414400 -12.916800 6.761243
-14.367600 -12.916800 6.762846
-14.320800 -12.916800 6.762846
-14.274000 -12.916800 6.762846
-14.227200 -12.916800 6.762871
-14.180400 -12.916800 6.760393
-14.133600 -12.916800 6.756054
-14.086800 -12.916800 6.754839
-14.040000 -12.916800 6.753759
-13.993200 -12.916800 6.751471
-13.946400 -12.916800 6.752977
-13.899600 -12.916800 6.750247
-13.852800 -12.916800 6.751471
-13.806000 -12.916800 6.754370
-13.759200 -12.916800 6.754370
-13.712400 -12.916800 6.757432
-13.665600 -12.916800 6.764980
-13.618800 -12.916800 6.765882
-13.572000 -12.916800 6.764980
-13.525200 -12.916800 6.766186
-13.478400 -12.916800 6.768778
-13.431600 -12.916800 6.777556
-13.384800 -12.916800 6.783547
-13.338000 -12.916800 6.788382
-13.291200 -12.916800 6.801283
-13.244400 -12.916800 6.822836
-13.197600 -12.916800 6.875134
-8.704800 -12.916800 7.735988
-8.658000 -12.916800 7.627225
-8.611200 -12.916800 7.566939
-8.564400 -12.916800 7.536535
-8.517600 -12.916800 7.536454
-8.470800 -12.916800 7.523572
-8.424000 -12.916800 7.514815
-8.377200 -12.916800 7.480072
-8.330400 -12.916800 7.416248
-8.283600 -12.916800 7.398091
-8.236800 -12.916800 7.338709
-8.190000 -12.916800 7.245898
-8.143200 -12.916800 7.211825
-8.096400 -12.916800 7.175842
-8.049600 -12.916800 7.144866
-8.002800 -12.916800 7.116081
-7.956000 -12.916800 7.052446
-7.909200 -12.916800 7.037268
-7.862400 -12.916800 6.993918
-7.815600 -12.916800 6.930084
-7.768800 -12.916800 6.892363
-7.722000 -12.916800 6.852943
-7.675200 -12.916800 6.837687
-7.628400 -12.916800 6.795178
-7.581600 -12.916800 6.796388
-7.534800 -12.916800 6.768223
-7.488000 -12.916800 6.758644
-7.441200 -12.916800 6.752714
-7.394400 -12.916800 6.715267
-7.347600 -12.916800 6.660766
-7.300800 -12.916800 6.625345
-7.254000 -12.916800 6.589174
-7.207200 -12.916800 6.560017
-7.160400 -12.916800 6.548014
-7.113600 -12.916800 6.547898
-7.066800 -12.916800 6.533582
-7.020000 -12.916800 6.489829
-6.973200 -12.916800 6.438307
-6.926400 -12.916800 6.425846
-6.879600 -12.916800 6.383466
-6.832800 -12.916800 6.369467
-6.786000 -12.916800 6.354376
-6.739200 -12.916800 6.326028
-6.692400 -12.916800 6.266479
-6.645600 -12.916800 6.196707
-6.598800 -12.916800 6.184720
-6.552000 -12.916800 6.181032
-6.505200 -12.916800 6.178696
-6.458400 -12.916800 6.162392
-6.411600 -12.916800 6.154708
-6.364800 -12.916800 6.131575
-6.318000 -12.916800 6.096261
-6.271200 -12.916800 6.115600
-6.224400 -12.916800 6.096261
-6.177600 -12.916800 6.070875
-6.130800 -12.916800 6.011306
-6.084000 -12.916800 6.007139
-6.037200 -12.916800 6.026851
-5.990400 -12.916800 6.005862
-5.943600 -12.916800 5.985381
-5.896800 -12.916800 5.945538
-5.850000 -12.916800 5.926244
-5.803200 -12.916800 5.939128
-5.756400 -12.916800 5.939128
-5.709600 -12.916800 5.888091
-5.662800 -12.916800 5.850746
-5.616000 -12.916800 5.840650
-5.569200 -12.916800 5.802336
-5.522400 -12.916800 5.763186
-5.475600 -12.916800 5.723415
-5.428800 -12.916800 5.707212
-5.382000 -12.916800 5.707212
-5.335200 -12.916800 5.709156
-5.288400 -12.916800 5.696111
-5.241600 -12.916800 5.696111
-5.194800 -12.916800 5.692425
-5.148000 -12.916800 5.706968
-5.101200 -12.916800 5.714778
-5.054400 -12.916800 5.705773
-5.007600 -12.916800 5.666065
-4.960800 -12.916800 5.659124
-4.914000 -12.916800 5.658213
-4.867200 -12.916800 5.652133
-4.820400 -12.916800 5.580253
-4.773600 -12.916800 5.558897
-4.726800 -12.916800 5.528373
-4.680000 -12.916800 5.501830
-4.633200 -12.916800 5.481529
-4.586400 -12.916800 5.445055
-4.539600 -12.916800 5.443879
-4.492800 -12.916800 5.437036
-4.446000 -12.916800 5.441730
-4.399200 -12.916800 5.437036
-4.352400 -12.916800 5.426275
-4.305600 -12.916800 5.404166
-4.258800 -12.916800 5.390800
-4.212000 -12.916800 5.374730
-4.165200 -12.916800 5.373721
-4.118400 -12.916800 5.373359
-4.071600 -12.916800 5.365641
-4.024800 -12.916800 5.365641
-3.978000 -12.916800 5.357175
-3.931200 -12.916800 5.348253
-3.884400 -12.916800 5.374554
-3.837600 -12.916800 5.364091
-3.790800 -12.916800 5.352158
-3.744000 -12.916800 5.333496
-3.697200 -12.916800 5.329165
-3.650400 -12.916800 5.333965
-3.603600 -12.916800 5.333965
-3.556800 -12.916800 5.327025
-3.510000 -12.916800 5.304825
-3.463200 -12.916800 5.294721
-3.416400 -12.916800 5.299135
-3.369600 -12.916800 5.274167
-3.322800 -12.916800 5.262232
-3.276000 -12.916800 5.248552
-3.229200 -12.916800 5.243422
-3.182400 -12.916800 5.229944
-3.135600 -12.916800 5.225689
-3.088800 -12.916800 5.207237
-3.042000 -12.916800 5.202686
-2.995200 -12.916800 5.195356
-2.948400 -12.916800 5.180920
-2.901600 -12.916800 5.175120
-2.854800 -12.916800 5.166689
-2.808000 -12.916800 5.159246
-2.761200 -12.916800 5.167946
-2.714400 -12.916800 5.150806
-2.667600 -12.916800 5.150806
-2.620800 -12.916800 5.142323
-2.574000 -12.916800 5.142323
-2.527200 -12.916800 5.143550
-2.480400 -12.916800 5.143550
-2.433600 -12.916800 5.139504
-2.386800 -12.916800 5.139428
-2.340000 -12.916800 5.137175
-2.293200 -12.916800 5.131042
-2.246400 -12.916800 5.113326
-2.199600 -12.916800 5.103927
-2.152800 -12.916800 5.103927
-2.106000 -12.916800 5.092676
-2.059200 -12.916800 5.071102
-2.012400 -12.916800 5.063041
-1.965600 -12.916800 5.059947
-1.918800 -12.916800 5.039253
-1.872000 -12.916800 5.000985
-1.825200 -12.916800 4.982222
-1.778400 -12.916800 4.979371
-1.731600 -12.916800 4.976463
-1.684800 -12.916800 4.979371
-1.638000 -12.916800 5.000985
-1.591200 -12.916800 5.003818
-1.544400 -12.916800 5.003818
-1.497600 -12.916800 5.003818
-1.450800 -12.916800 5.010371
-1.404000 -12.916800 5.018348
-1.357200 -12.916800 5.018348
-1.310400 -12.916800 5.003818
-1.263600 -12.916800 5.003813
-1.216800 -12.916800 5.003813
-1.170000 -12.916800 5.003224
-1.123200 -12.916800 5.003224
-1.076400 -12.916800 5.007348
-1.029600 -12.916800 4.996724
-0.982800 -12.916800 4.994653
-0.936000 -12.916800 4.996724
-0.889200 -12.916800 5.004304
-0.842400 -12.916800 5.004304
-0.795600 -12.916800 5.004304
-0.748800 -12.916800 4.993415
-0.702000 -12.916800 4.982384
-0.655200 -12.916800 4.982384
-0.608400 -12.916800 4.982384
-0.561600 -12.916800 4.969390
-0.514800 -12.916800 4.978326
-0.468000 -12.916800 4.993186
-0.421200 -12.916800 4.993938
-0.374400 -12.916800 4.996038
-0.327600 -12.916800 5.004691
-0.280800 -12.916800 4.995485
-0.234000 -12.916800 5.004691
-0.187200 -12.916800 5.004691
-0.140400 -12.916800 4.995485
-0.093600 -12.916800 4.991289
-0.046800 -12.916800 4.984400
0.000000 -12.916800 4.958880
0.046800 -12.916800 4.981408
0.093600 -12.916800 4.973897
0.140400 -12.916800 4.967592
0.187200 -12.916800 4.980731
0.234000 -12.916800 4.980731
0.280800 -12.916800 4.980731
0.327600 -12.916800 4.985942
0.374400 -12.916800 4.992625
0.421200 -12.916800 5.003900
0.468000 -12.916800 5.019188
0.514800 -12.916800 5.019110
0.561600 -12.916800 5.019188
0.608400 -12.916800 5.024161
0.655200 -12.916800 5.025026
0.702000 -12.916800 5.024161
0.748800 -12.916800 5.037459
0.795600 -12.916800 5.041253
0.842400 -12.916800 5.053386
0.889200 -12.916800 5.074353
0.936000 -12.916800 5.094088
0.982800 -12.916800 5.094090
1.029600 -12.916800 5.094090
1.076400 -12.916800 5.094088
1.123200 -12.916800 5.098853
1.170000 -12.916800 5.098805
1.216800 -12.916800 5.090980
1.263600 -12.916800 5.090980
1.310400 -12.916800 5.090980
1.357200 -12.916800 5.115963
1.404000 -12.916800 5.115963
1.450800 -12.916800 5.121762
1.497600 -12.916800 5.134016
1.544400 -12.916800 5.138828
1.591200 -12.916800 5.134016
1.638000 -12.916800 5.131450
1.684800 -12.916800 5.136211
1.731600 -12.916800 5.161921
1.778400 -12.916800 5.161424
1.825200 -12.916800 5.174988
1.872000 -12.916800 5.174563
1.918800 -12.916800 5.190289
1.965600 -12.916800 5.217819
2.012400 -12.916800 5.241843
2.059200 -12.916800 5.255744
2.106000 -12.916800 5.266717
2.152800 -12.916800 5.294518
2.199600 -12.916800 5.308750
2.246400 -12.916800 5.309995
2.293200 -12.916800 5.308750
2.340000 -12.916800 5.309995
2.386800 -12.916800 5.337623
2.433600 -12.916800 5.357797
2.480400 -12.916800 5.354644
2.527200 -12.916800 5.359119
2.574000 -12.916800 5.370612
2.620800 -12.916800 5.407855
2.667600 -12.916800 5.408103
2.714400 -12.916800 5.401933
2.761200 -12.916800 5.395768
2.808000 -12.916800 5.395768
2.854800 -12.916800 5.394439
2.901600 -12.916800 5.394439
2.948400 -12.916800 5.391676
2.995200 -12.916800 5.391676
3.042000 -12.916800 5.399810
3.088800 -12.916800 5.449653
3.135600 -12.916800 5.483551
3.182400 -12.916800 5.489854
3.229200 -12.916800 5.483382
3.276000 -12.916800 5.483440
3.322800 -12.916800 5.499113
3.369600 -12.916800 5.514578
3.416400 -12.916800 5.530060
3.463200 -12.916800 5.535404
3.510000 -12.916800 5.563426
3.556800 -12.916800 5.576004
3.603600 -12.916800 5.587842
3.650400 -12.916800 5.587842
3.697200 -12.916800 5.590249
3.744000 -12.916800 5.606351
3.790800 -12.916800 5.633505
3.837600 -12.916800 5.651033
3.884400 -12.916800 5.683503
3.931200 -12.916800 5.712394
3.978000 -12.916800 5.729423
4.024800 -12.916800 5.751059
4.071600 -12.916800 5.797670
4.118400 -12.916800 5.797670
4.165200 -12.916800 5.807445
4.212000 -12.916800 5.838779
4.258800 -12.916800 5.879785
4.305600 -12.916800 5.888478
4.352400 -12.916800 5.908627
4.399200 -12.916800 5.909799
4.446000 -12.916800 5.952104
4.492800 -12.916800 5.969074
4.539600 -12.916800 5.971465
4.586400 -12.916800 5.966918
4.633200 -12.916800 5.966918
4.680000 -12.916800 5.975868
4.726800 -12.916800 6.014692
4.773600 -12.916800 6.035488
4.820400 -12.916800 6.075275
4.867200 -12.916800 6.112918
4.914000 -12.916800 6.128276
4.960800 -12.916800 6.160179
5.007600 -12.916800 6.188672
5.054400 -12.916800 6.250269
5.101200 -12.916800 6.266765
5.148000 -12.916800 6.266765
5.194800 -12.916800 6.268769
5.241600 -12.916800 6.298302
5.288400 -12.916800 6.314123
5.335200 -12.916800 6.328874
5.382000 -12.916800 6.406648
5.428800 -12.916800 6.432405
5.475600 -12.916800 6.470008
5.522400 -12.916800 6.488916
5.569200 -12.916800 6.529792
5.616000 -12.916800 6.550352
5.662800 -12.916800 6.577771
5.709600 -12.916800 6.605735
5.756400 -12.916800 6.628202
5.803200 -12.916800 6.651154
5.850000 -12.916800 6.687798
5.896800 -12.916800 6.712826
5.943600 -12.916800 6.723401
5.990400 -12.916800 6.770621
6.037200 -12.916800 6.790765
6.084000 -12.916800 6.822063
6.130800 -12.916800 6.829729
6.177600 -12.916800 6.865357
6.224400 -12.916800 6.903235
6.271200 -12.916800 6.985424
6.318000 -12.916800 7.011172
6.364800 -12.916800 7.044366
6.411600 -12.916800 7.114556
6.458400 -12.916800 7.157183
6.505200 -12.916800 7.198309
6.552000 -12.916800 7.233146
6.598800 -12.916800 7.310225
6.645600 -12.916800 7.327396
6.692400 -12.916800 7.373014
6.739200 -12.916800 7.454656
6.786000 -12.916800 7.546362
6.832800 -12.916800 7.602202
6.879600 -12.916800 7.617159
6.926400 -12.916800 7.646044
6.973200 -12.916800 7.706807
7.020000 -12.916800 7.787633
7.066800 -12.916800 7.970773
7.113600 -12.916800 8.302264
7.160400 -12.916800 9.647689
7.207200 -12.916800 10.643061
7.254000 -12.916800 10.884337
7.300800 -12.916800 11.291259
7.347600 -12.916800 29.462333
7.394400 -12.916800 29.473163
7.441200 -12.916800 29.476847
7.488000 -12.916800 29.480245
7.534800 -12.916800 29.480881
7.581600 -12.916800 29.483049
7.628400 -12.916800 29.484452
14.227200 -12.916800 6.746120
14.274000 -12.916800 6.715556
14.320800 -12.916800 6.699092
14.367600 -12.916800 6.678062
14.414400 -12.916800 6.651325
14.461200 -12.916800 6.651325
14.508000 -12.916800 6.649806
14.554800 -12.916800 6.649610
14.601600 -12.916800 6.649610
14.648400 -12.916800 6.649483
14.695200 -12.916800 6.644505
14.742000 -12.916800 6.650266
14.788800 -12.916800 6.653870
14.835600 -12.916800 6.664361
14.882400 -12.916800 6.665806
14.929200 -12.916800 6.658428
14.976000 -12.916800 6.665806
15.022800 -12.916800 6.668097
15.069600 -12.916800 6.665806
15.116400 -12.916800 6.665806
15.163200 -12.916800 6.658864
15.210000 -12.916800 6.663129
15.256800 -12.916800 6.666184
15.303600 -12.916800 6.662226
15.350400 -12.916800 6.657495
15.397200 -12.916800 6.654248
15.444000 -12.916800 6.651661
15.490800 -12.916800 6.647554
15.537600 -12.916800 6.645103
15.584400 -12.916800 6.645103
15.631200 -12.916800 6.645766
15.678000 -12.916800 6.646751
15.724800 -12.916800 6.647554
15.771600 -12.916800 6.652530
15.818400 -12.916800 6.662788
15.865200 -12.916800 6.663943
15.912000 -12.916800 6.657048
15.958800 -12.916800 6.650787
16.005600 -12.916800 6.647924
16.052400 -12.916800 6.645266
16.099200 -12.916800 6.619931
16.146000 -12.916800 6.587565
16.192800 -12.916800 6.536871
16.707600 -12.916800 5.062060
16.754400 -12.916800 5.042346
16.801200 -12.916800 5.019762
16.848000 -12.916800 5.007495
16.894800 -12.916800 5.014306
16.941600 -12.916800 5.020784
16.988400 -12.916800 5.026146
17.035200 -12.916800 5.018278
17.082000 -12.916800 5.019762
17.128800 -12.916800 5.018278
17.175600 -12.916800 5.025440
17.222400 -12.916800 5.006322
17.269200 -12.916800 4.968799
17.316000 -12.916800 4.937465
17.362800 -12.916800 4.927286
17.409600 -12.916800 4.788819
17.830800 -12.916800 -1.880362
18.626400 -12.916800 0.000000
18.673200 -12.916800 0.000000
-18.720000 -12.870000 0.000000
-18.673200 -12.870000 0.000000
-18.626400 -12.870000 0.000000
-18.579600 -12.870000 -7.964986
-18.532800 -12.870000 -7.973273
-18.486000 -12.870000 -7.985517
-18.439200 -12.870000 -7.981693
-18.392400 -12.870000 -7.985517
-18.345600 -12.870000 -7.981693
-18.298800 -12.870000 -7.981693
-18.252000 -12.870000 -7.982514
-18.205200 -12.870000 -7.972313
-18.158400 -12.870000 -7.972313
-18.111600 -12.870000 -7.955596
-18.064800 -12.870000 -7.951967
-18.018000 -12.870000 -7.954173
-17.971200 -12.870000 -7.954173
-17.924400 -12.870000 -7.950463
-17.877600 -12.870000 -7.952472
-17.830800 -12.870000 -7.949515
-17.784000 -12.870000 -7.949515
-17.737200 -12.870000 -7.948158
-17.690400 -12.870000 -7.948158
-17.643600 -12.870000 -7.935093
-17.596800 -12.870000 -7.905560
-17.550000 -12.870000 -7.891037
-17.503200 -12.870000 -7.863339
-17.456400 -12.870000 -7.858952
-16.286400 -12.870000 5.029609
-16.239600 -12.870000 5.038875
-16.192800 -12.870000 5.038875
-16.146000 -12.870000 5.052299
-16.099200 -12.870000 5.069980
-16.052400 -12.870000 5.082206
-16.005600 -12.870000 5.093139
-15.958800 -12.870000 5.109780
-15.912000 -12.870000 5.121364
-15.865200 -12.870000 5.122503
-15.818400 -12.870000 5.129994
-15.771600 -12.870000 5.151417
-15.724800 -12.870000 5.193804
-15.678000 -12.870000 5.263238
-15.210000 -12.870000 6.701371
-15.163200 -12.870000 6.721490
-15.116400 -12.870000 6.731604
-15.069600 -12.870000 6.742517
-15.022800 -12.870000 6.745391
-14.976000 -12.870000 6.745391
-14.929200 -12.870000 6.749417
-14.882400 -12.870000 6.750622
-14.835600 -12.870000 6.751189
-14.788800 -12.870000 6.751623
-14.742000 -12.870000 6.751623
-14.695200 -12.870000 6.751623
-14.648400 -12.870000 6.751623
-14.601600 -12.870000 6.755719
-14.554800 -12.870000 6.756304
-14.508000 -12.870000 6.761938
-14.461200 -12.870000 6.762846
-14.414400 -12.870000 6.762871
-14.367600 -12.870000 6.766385
-14.320800 -12.870000 6.766385
-14.274000 -12.870000 6.765859
-14.227200 -12.870000 6.762871
-14.180400 -12.870000 6.756054
-14.133600 -12.870000 6.753759
-14.086800 -12.870000 6.753759
-14.040000 -12.870000 6.755718
-13.993200 -12.870000 6.752977
-13.946400 -12.870000 6.755718
-13.899600 -12.870000 6.755718
-13.852800 -12.870000 6.757432
-13.806000 -12.870000 6.764621
-13.759200 -12.870000 6.764621
-13.712400 -12.870000 6.766015
-13.665600 -12.870000 6.768778
-13.618800 -12.870000 6.771574
-13.572000 -12.870000 6.768778
-13.525200 -12.870000 6.772686
-13.478400 -12.870000 6.780024
-13.431600 -12.870000 6.783547
-13.384800 -12.870000 6.789851
-13.338000 -12.870000 6.806983
-13.291200 -12.870000 6.825635
-8.704800 -12.870000 7.779169
-8.658000 -12.870000 7.683179
-8.611200 -12.870000 7.611339
-8.564400 -12.870000 7.565231
-8.517600 -12.870000 7.558300
-8.470800 -12.870000 7.529742
-8.424000 -12.870000 7.519404
-8.377200 -12.870000 7.480072
-8.330400 -12.870000 7.416248
-8.283600 -12.870000 7.398091
-8.236800 -12.870000 7.338709
-8.190000 -12.870000 7.245898
-8.143200 -12.870000 7.200137
-8.096400 -12.870000 7.175842
-8.049600 -12.870000 7.144866
-8.002800 -12.870000 7.116081
-7.956000 -12.870000 7.042614
-7.909200 -12.870000 7.037268
-7.862400 -12.870000 7.009290
-7.815600 -12.870000 6.941062
-7.768800 -12.870000 6.922096
-7.722000 -12.870000 6.885745
-7.675200 -12.870000 6.852943
-7.628400 -12.870000 6.823798
-7.581600 -12.870000 6.805898
-7.534800 -12.870000 6.777804
-7.488000 -12.870000 6.765113
-7.441200 -12.870000 6.749646
-7.394400 -12.870000 6.715267
-7.347600 -12.870000 6.660766
-7.300800 -12.870000 6.625345
-7.254000 -12.870000 6.589174
-7.207200 -12.870000 6.580358
-7.160400 -12.870000 6.563887
-7.113600 -12.870000 6.560017
-7.066800 -12.870000 6.539149
-7.020000 -12.870000 6.503623
-6.973200 -12.870000 6.456579
-6.926400 -12.870000 6.425846
-6.879600 -12.870000 6.371851
-6.832800 -12.870000 6.352417
-6.786000 -12.870000 6.351460
-6.739200 -12.870000 6.301926
-6.692400 -12.870000 6.240120
-6.645600 -12.870000 6.184720
-6.598800 -12.870000 6.162392
-6.552000 -12.870000 6.162392
-6.505200 -12.870000 6.154708
-6.458400 -12.870000 6.143399
-6.411600 -12.870000 6.142086
-6.364800 -12.870000 6.123981
-6.318000 -12.870000 6.076692
-6.271200 -12.870000 6.096261
-6.224400 -12.870000 6.072166
-6.177600 -12.870000 6.033141
-6.130800 -12.870000 6.005862
-6.084000 -12.870000 6.004247
-6.037200 -12.870000 6.005862
-5.990400 -12.870000 5.985381
-5.943600 -12.870000 5.941829
-5.896800 -12.870000 5.928539
-5.850000 -12.870000 5.910986
-5.803200 -12.870000 5.924573
-5.756400 -12.870000 5.904584
-5.709600 -12.870000 5.877870
-5.662800 -12.870000 5.842401
-5.616000 -12.870000 5.790791
-5.569200 -12.870000 5.763186
-5.522400 -12.870000 5.724914
-5.475600 -12.870000 5.709156
-5.428800 -12.870000 5.704624
-5.382000 -12.870000 5.692425
-5.335200 -12.870000 5.683472
-5.288400 -12.870000 5.674234
-5.241600 -12.870000 5.674234
-5.194800 -12.870000 5.654378
-5.148000 -12.870000 5.703942
-5.101200 -12.870000 5.705773
-5.054400 -12.870000 5.664663
-5.007600 -12.870000 5.658213
-4.960800 -12.870000 5.648940
-4.914000 -12.870000 5.654378
-4.867200 -12.870000 5.630813
-4.820400 -12.870000 5.573920
-4.773600 -12.870000 5.558897
-4.726800 -12.870000 5.532028
-4.680000 -12.870000 5.501830
-4.633200 -12.870000 5.466657
-4.586400 -12.870000 5.445055
-4.539600 -12.870000 5.437036
-4.492800 -12.870000 5.432547
-4.446000 -12.870000 5.432547
-4.399200 -12.870000 5.426354
-4.352400 -12.870000 5.404817
-4.305600 -12.870000 5.374730
-4.258800 -12.870000 5.382163
-4.212000 -12.870000 5.373359
-4.165200 -12.870000 5.373359
-4.118400 -12.870000 5.369002
-4.071600 -12.870000 5.360727
-4.024800 -12.870000 5.357318
-3.978000 -12.870000 5.357175
-3.931200 -12.870000 5.350304
-3.884400 -12.870000 5.374554
-3.837600 -12.870000 5.364091
-3.790800 -12.870000 5.341646
-3.744000 -12.870000 5.333496
-3.697200 -12.870000 5.327915
-3.650400 -12.870000 5.332333
-3.603600 -12.870000 5.317014
-3.556800 -12.870000 5.294721
-3.510000 -12.870000 5.277759
-3.463200 -12.870000 5.267797
-3.416400 -12.870000 5.266360
-3.369600 -12.870000 5.259571
-3.322800 -12.870000 5.243422
-3.276000 -12.870000 5.225689
-3.229200 -12.870000 5.213066
-3.182400 -12.870000 5.208367
-3.135600 -12.870000 5.197655
-3.088800 -12.870000 5.180920
-3.042000 -12.870000 5.180799
-2.995200 -12.870000 5.175120
-2.948400 -12.870000 5.172777
-2.901600 -12.870000 5.172777
-2.854800 -12.870000 5.161280
-2.808000 -12.870000 5.153063
-2.761200 -12.870000 5.153063
-2.714400 -12.870000 5.141591
-2.667600 -12.870000 5.142323
-2.620800 -12.870000 5.140345
-2.574000 -12.870000 5.141591
-2.527200 -12.870000 5.142323
-2.480400 -12.870000 5.143550
-2.433600 -12.870000 5.141591
-2.386800 -12.870000 5.137175
-2.340000 -12.870000 5.130084
-2.293200 -12.870000 5.127245
-2.246400 -12.870000 5.106148
-2.199600 -12.870000 5.088310
-2.152800 -12.870000 5.074174
-2.106000 -12.870000 5.070133
-2.059200 -12.870000 5.060016
-2.012400 -12.870000 5.059545
-1.965600 -12.870000 5.044881
-1.918800 -12.870000 4.997010
-1.872000 -12.870000 4.997010
-1.825200 -12.870000 4.982222
-1.778400 -12.870000 4.980803
-1.731600 -12.870000 4.977325
-1.684800 -12.870000 4.980803
-1.638000 -12.870000 4.999014
-1.591200 -12.870000 5.003818
-1.544400 -12.870000 4.999014
-1.497600 -12.870000 5.003818
-1.450800 -12.870000 5.003818
-1.404000 -12.870000 5.018348
-1.357200 -12.870000 5.018348
-1.310400 -12.870000 5.000797
-1.263600 -12.870000 5.000797
-1.216800 -12.870000 5.003224
-1.170000 -12.870000 5.003224
-1.123200 -12.870000 5.000797
-1.076400 -12.870000 5.003224
-1.029600 -12.870000 4.992088
-0.982800 -12.870000 4.990105
-0.936000 -12.870000 4.981381
-0.889200 -12.870000 4.981381
-0.842400 -12.870000 4.981381
-0.795600 -12.870000 4.982384
-0.748800 -12.870000 4.990105
-0.702000 -12.870000 4.990105
-0.655200 -12.870000 4.993186
-0.608400 -12.870000 5.004320
-0.561600 -12.870000 4.993186
-0.514800 -12.870000 4.995238
-0.468000 -12.870000 4.995387
-0.421200 -12.870000 4.995387
-0.374400 -12.870000 4.996038
-0.327600 -12.870000 4.996038
-0.280800 -12.870000 4.993938
-0.234000 -12.870000 4.995238
-0.187200 -12.870000 5.004691
-0.140400 -12.870000 4.995485
-0.093600 -12.870000 4.991289
-0.046800 -12.870000 4.984400
0.000000 -12.870000 4.973897
0.046800 -12.870000 4.991255
0.093600 -12.870000 4.981408
0.140400 -12.870000 4.980731
0.187200 -12.870000 4.981408
0.234000 -12.870000 4.981408
0.280800 -12.870000 4.981408
0.327600 -12.870000 4.992625
0.374400 -12.870000 4.997447
0.421200 -12.870000 5.002376
0.468000 -12.870000 5.019110
0.514800 -12.870000 5.016022
0.561600 -12.870000 5.019110
0.608400 -12.870000 5.024161
0.655200 -12.870000 5.025026
0.702000 -12.870000 5.024161
0.748800 -12.870000 5.037459
0.795600 -12.870000 5.046436
0.842400 -12.870000 5.051935
0.889200 -12.870000 5.074353
0.936000 -12.870000 5.094088
0.982800 -12.870000 5.098805
1.029600 -12.870000 5.098853
1.076400 -12.870000 5.098853
1.123200 -12.870000 5.109428
1.170000 -12.870000 5.110129
1.216800 -12.870000 5.111833
1.263600 -12.870000 5.113449
1.310400 -12.870000 5.113449
1.357200 -12.870000 5.115963
1.404000 -12.870000 5.115963
1.450800 -12.870000 5.121762
1.497600 -12.870000 5.131450
1.544400 -12.870000 5.138828
1.591200 -12.870000 5.136963
1.638000 -12.870000 5.136963
1.684800 -12.870000 5.152635
1.731600 -12.870000 5.165871
1.778400 -12.870000 5.166409
1.825200 -12.870000 5.174988
1.872000 -12.870000 5.174988
1.918800 -12.870000 5.196669
1.965600 -12.870000 5.201966
2.012400 -12.870000 5.201966
2.059200 -12.870000 5.201966
2.106000 -12.870000 5.237018
2.152800 -12.870000 5.246640
2.199600 -12.870000 5.256312
2.246400 -12.870000 5.273470
2.293200 -12.870000 5.266717
2.340000 -12.870000 5.294518
2.386800 -12.870000 5.321101
2.433600 -12.870000 5.334460
2.480400 -12.870000 5.337623
2.527200 -12.870000 5.359119
2.574000 -12.870000 5.368403
2.620800 -12.870000 5.408103
2.667600 -12.870000 5.420052
2.714400 -12.870000 5.417344
2.761200 -12.870000 5.417344
2.808000 -12.870000 5.424727
2.854800 -12.870000 5.424727
2.901600 -12.870000 5.423010
2.948400 -12.870000 5.394439
2.995200 -12.870000 5.399810
3.042000 -12.870000 5.439743
3.088800 -12.870000 5.454554
3.135600 -12.870000 5.499113
3.182400 -12.870000 5.495279
3.229200 -12.870000 5.495279
3.276000 -12.870000 5.495279
3.322800 -12.870000 5.499113
3.369600 -12.870000 5.514578
3.416400 -12.870000 5.529260
3.463200 -12.870000 5.529260
3.510000 -12.870000 5.562276
3.556800 -12.870000 5.573826
3.603600 -12.870000 5.575279
3.650400 -12.870000 5.573826
3.697200 -12.870000 5.587842
3.744000 -12.870000 5.589515
3.790800 -12.870000 5.618145
3.837600 -12.870000 5.633505
3.884400 -12.870000 5.645412
3.931200 -12.870000 5.696476
3.978000 -12.870000 5.724554
4.024800 -12.870000 5.753074
4.071600 -12.870000 5.793963
4.118400 -12.870000 5.797670
4.165200 -12.870000 5.831186
4.212000 -12.870000 5.870842
4.258800 -12.870000 5.879785
4.305600 -12.870000 5.888478
4.352400 -12.870000 5.908627
4.399200 -12.870000 5.909799
4.446000 -12.870000 5.950581
4.492800 -12.870000 5.971465
4.539600 -12.870000 5.971465
4.586400 -12.870000 5.966918
4.633200 -12.870000 5.955635
4.680000 -12.870000 5.969074
4.726800 -12.870000 6.002084
4.773600 -12.870000 6.007844
4.820400 -12.870000 6.007844
4.867200 -12.870000 6.075275
4.914000 -12.870000 6.097195
4.960800 -12.870000 6.129280
5.007600 -12.870000 6.184634
5.054400 -12.870000 6.208994
5.101200 -12.870000 6.259064
5.148000 -12.870000 6.257075
5.194800 -12.870000 6.257075
5.241600 -12.870000 6.275160
5.288400 -12.870000 6.284616
5.335200 -12.870000 6.298302
5.382000 -12.870000 6.328874
5.428800 -12.870000 6.411472
5.475600 -12.870000 6.470008
5.522400 -12.870000 6.489141
5.569200 -12.870000 6.543495
5.616000 -12.870000 6.550379
5.662800 -12.870000 6.572759
5.709600 -12.870000 6.582036
5.756400 -12.870000 6.585070
5.803200 -12.870000 6.634106
5.850000 -12.870000 6.648314
5.896800 -12.870000 6.687798
5.943600 -12.870000 6.721841
5.990400 -12.870000 6.744571
6.037200 -12.870000 6.784921
6.084000 -12.870000 6.815656
6.130800 -12.870000 6.827584
6.177600 -12.870000 6.848447
6.224400 -12.870000 6.884204
6.271200 -12.870000 6.945673
6.318000 -12.870000 7.003321
6.364800 -12.870000 7.030108
6.411600 -12.870000 7.112416
6.458400 -12.870000 7.138055
6.505200 -12.870000 7.160973
6.552000 -12.870000 7.165882
6.598800 -12.870000 7.200656
6.645600 -12.870000 7.233146
6.692400 -12.870000 7.312251
6.739200 -12.870000 7.404997
6.786000 -12.870000 7.483376
6.832800 -12.870000 7.568200
6.879600 -12.870000 7.613392
6.926400 -12.870000 7.645614
6.973200 -12.870000 7.707984
7.020000 -12.870000 7.784898
7.066800 -12.870000 7.970773
7.113600 -12.870000 8.302264
7.160400 -12.870000 8.760157
7.207200 -12.870000 10.640364
7.254000 -12.870000 10.906908
7.300800 -12.870000 12.219614
7.347600 -12.870000 23.242142
7.394400 -12.870000 29.476376
7.441200 -12.870000 29.480230
7.488000 -12.870000 29.481899
7.534800 -12.870000 29.484452
7.581600 -12.870000 29.488966
7.628400 -12.870000 29.489318
14.274000 -12.870000 6.729364
14.320800 -12.870000 6.715556
14.367600 -12.870000 6.698798
14.414400 -12.870000 6.653298
14.461200 -12.870000 6.653298
14.508000 -12.870000 6.651231
14.554800 -12.870000 6.649610
14.601600 -12.870000 6.649806
14.648400 -12.870000 6.649806
14.695200 -12.870000 6.649483
14.742000 -12.870000 6.657317
14.788800 -12.870000 6.663152
14.835600 -12.870000 6.668097
14.882400 -12.870000 6.674270
14.929200 -12.870000 6.668097
14.976000 -12.870000 6.669501
15.022800 -12.870000 6.674270
15.069600 -12.870000 6.671854
15.116400 -12.870000 6.669647
15.163200 -12.870000 6.668681
15.210000 -12.870000 6.668035
15.256800 -12.870000 6.671854
15.303600 -12.870000 6.668035
15.350400 -12.870000 6.658864
15.397200 -12.870000 6.653087
15.444000 -12.870000 6.649301
15.490800 -12.870000 6.644335
15.537600 -12.870000 6.642484
15.584400 -12.870000 6.641671
15.631200 -12.870000 6.644335
15.678000 -12.870000 6.645766
15.724800 -12.870000 6.650787
15.771600 -12.870000 6.657808
15.818400 -12.870000 6.663951
15.865200 -12.870000 6.664126
15.912000 -12.870000 6.664126
15.958800 -12.870000 6.663951
16.005600 -12.870000 6.655986
16.052400 -12.870000 6.650087
16.099200 -12.870000 6.642274
16.146000 -12.870000 6.619931
16.192800 -12.870000 6.606166
16.754400 -12.870000 5.062060
16.801200 -12.870000 5.042346
16.848000 -12.870000 5.025858
16.894800 -12.870000 5.026146
16.941600 -12.870000 5.033074
16.988400 -12.870000 5.030971
17.035200 -12.870000 5.026146
17.082000 -12.870000 5.030719
17.128800 -12.870000 5.030719
17.175600 -12.870000 5.030719
17.222400 -12.870000 5.016207
17.269200 -12.870000 5.006322
17.316000 -12.870000 4.949355
17.362800 -12.870000 4.932486
17.409600 -12.870000 4.920625
18.673200 -12.870000 0.000000
-18.720000 -12.823200 0.000000
-18.673200 -12.823200 0.000000
-18.626400 -12.823200 0.000000
-18.579600 -12.823200 -7.953491
[truncated: 7,807,586 more chars]
