# Supplementary material for: Case study of 3D fingerprints applications
Source: PLoS One. 2017 Apr 11;12(4):e0175261. doi: 10.1371/journal.pone.0175261 (PMC5388323; doi:10.1371/journal.pone.0175261)
Supplement: S1 Database — (ZIP) [file pone.0175261.s001.zip › S1_Database/S1_Database_Session2-3D finger point cloud data/bz_l4_b_2.txt]

-18.720000 -14.040000 0.000000
-18.673200 -14.040000 0.000000
-18.626400 -14.040000 0.000000
-18.579600 -14.040000 0.000000
-18.532800 -14.040000 0.000000
-18.486000 -14.040000 0.000000
-18.439200 -14.040000 0.000000
-18.392400 -14.040000 0.000000
-18.345600 -14.040000 0.000000
-18.298800 -14.040000 0.000000
-18.252000 -14.040000 0.000000
-18.205200 -14.040000 0.000000
-18.158400 -14.040000 0.000000
-18.111600 -14.040000 0.000000
-18.064800 -14.040000 0.000000
-18.018000 -14.040000 0.000000
-17.971200 -14.040000 0.000000
-17.924400 -14.040000 0.000000
-17.877600 -14.040000 0.000000
-17.830800 -14.040000 0.000000
-17.784000 -14.040000 0.000000
-17.737200 -14.040000 0.000000
-17.690400 -14.040000 0.000000
-17.643600 -14.040000 0.000000
-17.596800 -14.040000 0.000000
-17.550000 -14.040000 0.000000
-17.503200 -14.040000 0.000000
-17.456400 -14.040000 0.000000
-17.409600 -14.040000 0.000000
-17.362800 -14.040000 0.000000
-17.316000 -14.040000 0.000000
-17.269200 -14.040000 0.000000
-17.222400 -14.040000 0.000000
-17.175600 -14.040000 0.000000
-17.128800 -14.040000 0.000000
-17.082000 -14.040000 0.000000
-17.035200 -14.040000 0.000000
-16.988400 -14.040000 0.000000
-16.941600 -14.040000 0.000000
-16.894800 -14.040000 0.000000
-16.848000 -14.040000 0.000000
-16.801200 -14.040000 0.000000
-16.754400 -14.040000 0.000000
-16.380000 -14.040000 0.000000
-15.444000 -14.040000 0.000000
-15.397200 -14.040000 0.000000
-15.350400 -14.040000 0.000000
-15.303600 -14.040000 0.000000
-15.256800 -14.040000 0.000000
-15.210000 -14.040000 0.000000
-15.163200 -14.040000 0.000000
-15.116400 -14.040000 0.000000
-15.069600 -14.040000 0.000000
-15.022800 -14.040000 0.000000
-14.976000 -14.040000 0.000000
-14.929200 -14.040000 0.000000
-14.414400 -14.040000 0.000000
-14.367600 -14.040000 0.000000
-14.320800 -14.040000 0.000000
-14.274000 -14.040000 0.000000
-14.227200 -14.040000 0.000000
-14.180400 -14.040000 0.000000
-14.133600 -14.040000 0.000000
-14.086800 -14.040000 0.000000
-14.040000 -14.040000 0.000000
-13.993200 -14.040000 0.000000
-13.946400 -14.040000 0.000000
-13.899600 -14.040000 0.000000
-13.852800 -14.040000 0.000000
-13.806000 -14.040000 0.000000
-13.759200 -14.040000 0.000000
-13.712400 -14.040000 0.000000
-13.665600 -14.040000 0.000000
-13.618800 -14.040000 0.000000
-13.572000 -14.040000 0.000000
-13.525200 -14.040000 0.000000
-13.478400 -14.040000 0.000000
-13.431600 -14.040000 0.000000
-13.384800 -14.040000 0.000000
-13.338000 -14.040000 0.000000
-13.291200 -14.040000 0.000000
-13.244400 -14.040000 0.000000
-13.197600 -14.040000 0.000000
-13.150800 -14.040000 0.000000
-13.104000 -14.040000 0.000000
-13.057200 -14.040000 0.000000
-13.010400 -14.040000 0.000000
-12.963600 -14.040000 0.000000
-12.916800 -14.040000 0.000000
-12.870000 -14.040000 0.000000
-12.823200 -14.040000 0.000000
-12.776400 -14.040000 0.000000
-12.729600 -14.040000 0.000000
-12.682800 -14.040000 0.000000
-12.636000 -14.040000 0.000000
-12.589200 -14.040000 0.000000
-12.542400 -14.040000 0.000000
-12.495600 -14.040000 0.000000
-12.448800 -14.040000 0.000000
-12.402000 -14.040000 0.000000
-12.355200 -14.040000 0.000000
-7.394400 -14.040000 0.000000
-7.347600 -14.040000 0.000000
-7.300800 -14.040000 0.000000
-7.254000 -14.040000 0.000000
-7.207200 -14.040000 0.000000
-7.160400 -14.040000 0.000000
-7.113600 -14.040000 0.000000
-7.066800 -14.040000 0.000000
-7.020000 -14.040000 0.000000
-6.973200 -14.040000 0.000000
-6.926400 -14.040000 0.000000
-6.879600 -14.040000 0.000000
-6.832800 -14.040000 0.000000
-6.786000 -14.040000 0.000000
-6.739200 -14.040000 0.000000
-6.692400 -14.040000 0.000000
-6.645600 -14.040000 0.000000
-6.598800 -14.040000 0.000000
-6.552000 -14.040000 0.000000
-6.505200 -14.040000 0.000000
-6.458400 -14.040000 0.000000
-6.411600 -14.040000 0.000000
-6.364800 -14.040000 0.000000
-6.318000 -14.040000 0.000000
-6.271200 -14.040000 0.000000
-6.224400 -14.040000 0.000000
-6.177600 -14.040000 0.000000
-6.130800 -14.040000 0.000000
-6.084000 -14.040000 0.000000
-6.037200 -14.040000 0.000000
-5.990400 -14.040000 0.000000
-5.943600 -14.040000 0.000000
-5.896800 -14.040000 0.000000
-5.850000 -14.040000 0.000000
-5.803200 -14.040000 0.000000
-5.756400 -14.040000 0.000000
-5.709600 -14.040000 0.000000
-5.662800 -14.040000 0.000000
-5.616000 -14.040000 0.000000
-5.569200 -14.040000 0.000000
-5.522400 -14.040000 0.000000
-5.475600 -14.040000 0.000000
-5.428800 -14.040000 0.000000
-5.382000 -14.040000 0.000000
-5.335200 -14.040000 0.000000
-5.288400 -14.040000 0.000000
-5.241600 -14.040000 0.000000
-5.194800 -14.040000 0.000000
-5.148000 -14.040000 0.000000
-5.101200 -14.040000 0.000000
-5.054400 -14.040000 0.000000
-5.007600 -14.040000 0.000000
-4.960800 -14.040000 0.000000
-4.914000 -14.040000 0.000000
-4.867200 -14.040000 0.000000
-4.820400 -14.040000 0.000000
-4.773600 -14.040000 0.000000
-4.726800 -14.040000 0.000000
-4.680000 -14.040000 0.000000
-4.633200 -14.040000 0.000000
-4.586400 -14.040000 0.000000
-4.539600 -14.040000 0.000000
-4.492800 -14.040000 0.000000
-4.446000 -14.040000 0.000000
-4.399200 -14.040000 0.000000
-4.352400 -14.040000 0.000000
-4.305600 -14.040000 0.000000
-4.258800 -14.040000 0.000000
-4.212000 -14.040000 0.000000
-4.165200 -14.040000 0.000000
-4.118400 -14.040000 0.000000
-4.071600 -14.040000 0.000000
-4.024800 -14.040000 0.000000
-3.978000 -14.040000 0.000000
-3.931200 -14.040000 0.000000
-3.884400 -14.040000 0.000000
-3.837600 -14.040000 0.000000
-3.790800 -14.040000 0.000000
-3.744000 -14.040000 0.000000
-3.697200 -14.040000 0.000000
-3.650400 -14.040000 0.000000
-3.603600 -14.040000 0.000000
-3.556800 -14.040000 0.000000
-3.510000 -14.040000 0.000000
-3.463200 -14.040000 0.000000
-3.416400 -14.040000 0.000000
-3.369600 -14.040000 0.000000
-3.322800 -14.040000 0.000000
-3.276000 -14.040000 0.000000
-3.229200 -14.040000 0.000000
-3.182400 -14.040000 0.000000
-3.135600 -14.040000 0.000000
-3.088800 -14.040000 0.000000
-3.042000 -14.040000 0.000000
-2.995200 -14.040000 0.000000
-2.948400 -14.040000 0.000000
-2.901600 -14.040000 0.000000
-2.854800 -14.040000 0.000000
-2.808000 -14.040000 0.000000
-2.761200 -14.040000 0.000000
-2.714400 -14.040000 0.000000
-2.667600 -14.040000 0.000000
-2.620800 -14.040000 0.000000
-2.574000 -14.040000 0.000000
-2.527200 -14.040000 0.000000
-2.480400 -14.040000 0.000000
-2.433600 -14.040000 0.000000
-2.386800 -14.040000 0.000000
-2.340000 -14.040000 0.000000
-2.293200 -14.040000 0.000000
-2.246400 -14.040000 0.000000
-2.199600 -14.040000 0.000000
-2.152800 -14.040000 0.000000
-2.106000 -14.040000 0.000000
-2.059200 -14.040000 0.000000
-2.012400 -14.040000 0.000000
-1.965600 -14.040000 0.000000
-1.918800 -14.040000 0.000000
-1.872000 -14.040000 0.000000
-1.825200 -14.040000 0.000000
-1.778400 -14.040000 0.000000
-1.731600 -14.040000 0.000000
-1.684800 -14.040000 0.000000
-1.638000 -14.040000 0.000000
-1.591200 -14.040000 0.000000
-1.544400 -14.040000 0.000000
-1.497600 -14.040000 0.000000
-1.450800 -14.040000 0.000000
-1.404000 -14.040000 0.000000
-1.357200 -14.040000 0.000000
-1.310400 -14.040000 0.000000
-1.263600 -14.040000 0.000000
-1.216800 -14.040000 0.000000
-1.170000 -14.040000 0.000000
-1.123200 -14.040000 0.000000
-1.076400 -14.040000 0.000000
-1.029600 -14.040000 0.000000
-0.982800 -14.040000 0.000000
-0.936000 -14.040000 0.000000
-0.889200 -14.040000 0.000000
-0.842400 -14.040000 0.000000
-0.795600 -14.040000 0.000000
-0.748800 -14.040000 0.000000
-0.702000 -14.040000 0.000000
-0.655200 -14.040000 0.000000
-0.608400 -14.040000 0.000000
-0.561600 -14.040000 0.000000
-0.514800 -14.040000 0.000000
-0.468000 -14.040000 0.000000
-0.421200 -14.040000 0.000000
-0.374400 -14.040000 0.000000
-0.327600 -14.040000 0.000000
-0.280800 -14.040000 0.000000
-0.234000 -14.040000 0.000000
-0.187200 -14.040000 0.000000
-0.140400 -14.040000 0.000000
-0.093600 -14.040000 0.000000
-0.046800 -14.040000 0.000000
0.000000 -14.040000 0.000000
0.046800 -14.040000 0.000000
0.093600 -14.040000 0.000000
0.140400 -14.040000 0.000000
0.187200 -14.040000 0.000000
0.234000 -14.040000 0.000000
0.280800 -14.040000 0.000000
0.327600 -14.040000 0.000000
0.374400 -14.040000 0.000000
0.421200 -14.040000 0.000000
0.468000 -14.040000 0.000000
0.514800 -14.040000 0.000000
0.561600 -14.040000 0.000000
0.608400 -14.040000 0.000000
0.655200 -14.040000 0.000000
0.702000 -14.040000 0.000000
0.748800 -14.040000 0.000000
0.795600 -14.040000 0.000000
0.842400 -14.040000 0.000000
0.889200 -14.040000 0.000000
0.936000 -14.040000 0.000000
0.982800 -14.040000 0.000000
1.029600 -14.040000 0.000000
1.076400 -14.040000 0.000000
1.123200 -14.040000 0.000000
1.170000 -14.040000 0.000000
1.216800 -14.040000 0.000000
1.263600 -14.040000 0.000000
1.310400 -14.040000 0.000000
1.357200 -14.040000 0.000000
1.404000 -14.040000 0.000000
1.450800 -14.040000 0.000000
1.497600 -14.040000 0.000000
1.544400 -14.040000 0.000000
1.591200 -14.040000 0.000000
1.638000 -14.040000 0.000000
1.684800 -14.040000 0.000000
1.731600 -14.040000 0.000000
1.778400 -14.040000 0.000000
1.825200 -14.040000 0.000000
1.872000 -14.040000 0.000000
1.918800 -14.040000 0.000000
1.965600 -14.040000 0.000000
2.012400 -14.040000 0.000000
2.059200 -14.040000 0.000000
2.106000 -14.040000 0.000000
2.152800 -14.040000 0.000000
2.199600 -14.040000 0.000000
2.246400 -14.040000 0.000000
2.293200 -14.040000 0.000000
2.340000 -14.040000 0.000000
2.386800 -14.040000 0.000000
2.433600 -14.040000 0.000000
2.480400 -14.040000 0.000000
2.527200 -14.040000 0.000000
2.574000 -14.040000 0.000000
2.620800 -14.040000 0.000000
2.667600 -14.040000 0.000000
2.714400 -14.040000 0.000000
2.761200 -14.040000 0.000000
2.808000 -14.040000 0.000000
2.854800 -14.040000 0.000000
2.901600 -14.040000 0.000000
2.948400 -14.040000 0.000000
2.995200 -14.040000 0.000000
3.042000 -14.040000 0.000000
3.088800 -14.040000 0.000000
3.135600 -14.040000 0.000000
3.182400 -14.040000 0.000000
3.229200 -14.040000 0.000000
3.276000 -14.040000 0.000000
3.322800 -14.040000 0.000000
3.369600 -14.040000 0.000000
3.416400 -14.040000 0.000000
3.463200 -14.040000 0.000000
3.510000 -14.040000 0.000000
3.556800 -14.040000 0.000000
3.603600 -14.040000 0.000000
3.650400 -14.040000 0.000000
3.697200 -14.040000 0.000000
3.744000 -14.040000 0.000000
3.790800 -14.040000 0.000000
3.837600 -14.040000 0.000000
3.884400 -14.040000 0.000000
3.931200 -14.040000 0.000000
3.978000 -14.040000 0.000000
4.024800 -14.040000 0.000000
4.071600 -14.040000 0.000000
4.118400 -14.040000 0.000000
4.165200 -14.040000 0.000000
4.212000 -14.040000 0.000000
4.258800 -14.040000 0.000000
4.305600 -14.040000 0.000000
4.352400 -14.040000 0.000000
4.399200 -14.040000 0.000000
4.446000 -14.040000 0.000000
4.492800 -14.040000 0.000000
4.539600 -14.040000 0.000000
4.586400 -14.040000 0.000000
4.633200 -14.040000 0.000000
4.680000 -14.040000 0.000000
4.726800 -14.040000 0.000000
4.773600 -14.040000 0.000000
4.820400 -14.040000 0.000000
4.867200 -14.040000 0.000000
4.914000 -14.040000 0.000000
4.960800 -14.040000 0.000000
5.007600 -14.040000 0.000000
5.054400 -14.040000 0.000000
5.101200 -14.040000 0.000000
5.148000 -14.040000 0.000000
5.194800 -14.040000 0.000000
5.241600 -14.040000 0.000000
5.288400 -14.040000 0.000000
5.335200 -14.040000 0.000000
5.382000 -14.040000 0.000000
5.428800 -14.040000 0.000000
5.475600 -14.040000 0.000000
5.522400 -14.040000 0.000000
5.569200 -14.040000 0.000000
5.616000 -14.040000 0.000000
5.662800 -14.040000 0.000000
5.709600 -14.040000 0.000000
5.756400 -14.040000 0.000000
5.803200 -14.040000 0.000000
5.850000 -14.040000 0.000000
5.896800 -14.040000 0.000000
5.943600 -14.040000 0.000000
5.990400 -14.040000 0.000000
6.037200 -14.040000 0.000000
6.084000 -14.040000 0.000000
6.130800 -14.040000 0.000000
6.177600 -14.040000 0.000000
6.224400 -14.040000 0.000000
6.271200 -14.040000 0.000000
6.318000 -14.040000 0.000000
6.364800 -14.040000 0.000000
6.411600 -14.040000 0.000000
6.458400 -14.040000 0.000000
6.505200 -14.040000 0.000000
6.552000 -14.040000 0.000000
6.598800 -14.040000 0.000000
6.645600 -14.040000 0.000000
6.692400 -14.040000 0.000000
6.739200 -14.040000 0.000000
6.786000 -14.040000 0.000000
6.832800 -14.040000 0.000000
6.879600 -14.040000 0.000000
6.926400 -14.040000 0.000000
6.973200 -14.040000 0.000000
7.020000 -14.040000 0.000000
7.066800 -14.040000 0.000000
7.113600 -14.040000 0.000000
7.160400 -14.040000 0.000000
7.207200 -14.040000 0.000000
7.254000 -14.040000 0.000000
7.300800 -14.040000 0.000000
7.347600 -14.040000 0.000000
13.384800 -14.040000 0.000000
13.431600 -14.040000 0.000000
13.478400 -14.040000 0.000000
13.525200 -14.040000 0.000000
13.572000 -14.040000 0.000000
13.618800 -14.040000 0.000000
13.665600 -14.040000 0.000000
13.712400 -14.040000 0.000000
13.759200 -14.040000 0.000000
13.806000 -14.040000 0.000000
13.852800 -14.040000 0.000000
13.899600 -14.040000 0.000000
13.946400 -14.040000 0.000000
13.993200 -14.040000 0.000000
14.040000 -14.040000 0.000000
14.086800 -14.040000 0.000000
14.133600 -14.040000 0.000000
14.180400 -14.040000 0.000000
14.227200 -14.040000 0.000000
14.274000 -14.040000 0.000000
14.320800 -14.040000 0.000000
14.367600 -14.040000 0.000000
14.414400 -14.040000 0.000000
14.461200 -14.040000 0.000000
14.508000 -14.040000 0.000000
14.554800 -14.040000 0.000000
14.601600 -14.040000 0.000000
14.648400 -14.040000 0.000000
14.695200 -14.040000 0.000000
14.742000 -14.040000 0.000000
14.788800 -14.040000 0.000000
14.835600 -14.040000 0.000000
14.882400 -14.040000 0.000000
14.929200 -14.040000 0.000000
14.976000 -14.040000 0.000000
15.022800 -14.040000 0.000000
15.069600 -14.040000 0.000000
15.116400 -14.040000 0.000000
15.163200 -14.040000 0.000000
15.210000 -14.040000 0.000000
15.256800 -14.040000 0.000000
15.303600 -14.040000 0.000000
15.350400 -14.040000 0.000000
15.397200 -14.040000 0.000000
15.444000 -14.040000 0.000000
15.912000 -14.040000 0.000000
15.958800 -14.040000 0.000000
16.005600 -14.040000 0.000000
16.052400 -14.040000 0.000000
16.099200 -14.040000 0.000000
16.146000 -14.040000 0.000000
16.192800 -14.040000 0.000000
16.239600 -14.040000 0.000000
16.286400 -14.040000 0.000000
16.333200 -14.040000 0.000000
16.380000 -14.040000 0.000000
16.426800 -14.040000 0.000000
16.473600 -14.040000 0.000000
16.520400 -14.040000 0.000000
16.567200 -14.040000 0.000000
16.614000 -14.040000 0.000000
17.971200 -14.040000 0.000000
18.018000 -14.040000 0.000000
18.064800 -14.040000 0.000000
18.111600 -14.040000 0.000000
18.158400 -14.040000 0.000000
18.205200 -14.040000 0.000000
18.252000 -14.040000 0.000000
18.298800 -14.040000 0.000000
18.345600 -14.040000 0.000000
18.392400 -14.040000 0.000000
18.439200 -14.040000 0.000000
18.486000 -14.040000 0.000000
18.532800 -14.040000 0.000000
18.579600 -14.040000 0.000000
18.626400 -14.040000 0.000000
18.673200 -14.040000 0.000000
-18.720000 -13.993200 0.000000
-18.673200 -13.993200 0.000000
-18.626400 -13.993200 0.000000
-18.579600 -13.993200 0.000000
-18.532800 -13.993200 0.000000
-18.486000 -13.993200 0.000000
-18.439200 -13.993200 0.000000
-18.392400 -13.993200 0.000000
-18.345600 -13.993200 0.000000
-18.298800 -13.993200 0.000000
-18.252000 -13.993200 0.000000
-18.205200 -13.993200 0.000000
-18.158400 -13.993200 0.000000
-18.111600 -13.993200 0.000000
-18.064800 -13.993200 0.000000
-18.018000 -13.993200 0.000000
-17.971200 -13.993200 0.000000
-17.924400 -13.993200 0.000000
-17.877600 -13.993200 0.000000
-17.830800 -13.993200 0.000000
-17.784000 -13.993200 0.000000
-17.737200 -13.993200 0.000000
-17.690400 -13.993200 0.000000
-17.643600 -13.993200 0.000000
-17.596800 -13.993200 0.000000
-17.550000 -13.993200 0.000000
-17.503200 -13.993200 0.000000
-17.456400 -13.993200 0.000000
-17.409600 -13.993200 0.000000
-17.362800 -13.993200 0.000000
-17.316000 -13.993200 0.000000
-17.269200 -13.993200 0.000000
-17.222400 -13.993200 0.000000
-17.175600 -13.993200 0.000000
-17.128800 -13.993200 0.000000
-17.082000 -13.993200 0.000000
-17.035200 -13.993200 0.000000
-16.988400 -13.993200 0.000000
-16.941600 -13.993200 0.000000
-16.894800 -13.993200 0.000000
-16.848000 -13.993200 0.000000
-16.801200 -13.993200 0.000000
-15.444000 -13.993200 0.000000
-15.397200 -13.993200 0.000000
-15.350400 -13.993200 0.000000
-15.303600 -13.993200 0.000000
-15.256800 -13.993200 0.000000
-15.210000 -13.993200 0.000000
-15.163200 -13.993200 0.000000
-15.116400 -13.993200 0.000000
-15.069600 -13.993200 0.000000
-15.022800 -13.993200 0.000000
-14.976000 -13.993200 0.000000
-14.508000 -13.993200 0.000000
-14.461200 -13.993200 0.000000
-14.414400 -13.993200 0.000000
-14.367600 -13.993200 0.000000
-14.320800 -13.993200 0.000000
-14.274000 -13.993200 0.000000
-14.227200 -13.993200 0.000000
-14.180400 -13.993200 0.000000
-14.133600 -13.993200 0.000000
-14.086800 -13.993200 0.000000
-14.040000 -13.993200 0.000000
-13.993200 -13.993200 0.000000
-13.946400 -13.993200 0.000000
-13.899600 -13.993200 0.000000
-13.852800 -13.993200 0.000000
-13.806000 -13.993200 0.000000
-13.759200 -13.993200 0.000000
-13.712400 -13.993200 0.000000
-13.665600 -13.993200 0.000000
-13.618800 -13.993200 0.000000
-13.572000 -13.993200 0.000000
-13.525200 -13.993200 0.000000
-13.478400 -13.993200 0.000000
-13.431600 -13.993200 0.000000
-13.384800 -13.993200 0.000000
-13.338000 -13.993200 0.000000
-13.291200 -13.993200 0.000000
-13.244400 -13.993200 0.000000
-13.197600 -13.993200 0.000000
-13.150800 -13.993200 0.000000
-13.104000 -13.993200 0.000000
-13.057200 -13.993200 0.000000
-13.010400 -13.993200 0.000000
-12.963600 -13.993200 0.000000
-12.916800 -13.993200 0.000000
-12.870000 -13.993200 0.000000
-12.823200 -13.993200 0.000000
-12.776400 -13.993200 0.000000
-12.729600 -13.993200 0.000000
-12.682800 -13.993200 0.000000
-12.636000 -13.993200 0.000000
-12.589200 -13.993200 0.000000
-12.542400 -13.993200 0.000000
-12.495600 -13.993200 0.000000
-12.448800 -13.993200 0.000000
-12.402000 -13.993200 0.000000
-7.441200 -13.993200 0.000000
-7.394400 -13.993200 0.000000
-7.347600 -13.993200 0.000000
-7.300800 -13.993200 0.000000
-7.254000 -13.993200 0.000000
-7.207200 -13.993200 0.000000
-7.160400 -13.993200 0.000000
-7.113600 -13.993200 0.000000
-7.066800 -13.993200 0.000000
-7.020000 -13.993200 0.000000
-6.973200 -13.993200 0.000000
-6.926400 -13.993200 0.000000
-6.879600 -13.993200 0.000000
-6.832800 -13.993200 0.000000
-6.786000 -13.993200 0.000000
-6.739200 -13.993200 0.000000
-6.692400 -13.993200 0.000000
-6.645600 -13.993200 0.000000
-6.598800 -13.993200 0.000000
-6.552000 -13.993200 0.000000
-6.505200 -13.993200 0.000000
-6.458400 -13.993200 0.000000
-6.411600 -13.993200 0.000000
-6.364800 -13.993200 0.000000
-6.318000 -13.993200 0.000000
-6.271200 -13.993200 0.000000
-6.224400 -13.993200 0.000000
-6.177600 -13.993200 0.000000
-6.130800 -13.993200 0.000000
-6.084000 -13.993200 0.000000
-6.037200 -13.993200 0.000000
-5.990400 -13.993200 0.000000
-5.943600 -13.993200 0.000000
-5.896800 -13.993200 0.000000
-5.850000 -13.993200 0.000000
-5.803200 -13.993200 0.000000
-5.756400 -13.993200 0.000000
-5.709600 -13.993200 0.000000
-5.662800 -13.993200 0.000000
-5.616000 -13.993200 0.000000
-5.569200 -13.993200 0.000000
-5.522400 -13.993200 0.000000
-5.475600 -13.993200 0.000000
-5.428800 -13.993200 0.000000
-5.382000 -13.993200 0.000000
-5.335200 -13.993200 0.000000
-5.288400 -13.993200 0.000000
-5.241600 -13.993200 0.000000
-5.194800 -13.993200 0.000000
-5.148000 -13.993200 0.000000
-5.101200 -13.993200 0.000000
-5.054400 -13.993200 0.000000
-5.007600 -13.993200 0.000000
-4.960800 -13.993200 0.000000
-4.914000 -13.993200 0.000000
-4.867200 -13.993200 0.000000
-4.820400 -13.993200 0.000000
-4.773600 -13.993200 0.000000
-4.726800 -13.993200 0.000000
-4.680000 -13.993200 0.000000
-4.633200 -13.993200 0.000000
-4.586400 -13.993200 0.000000
-4.539600 -13.993200 0.000000
-4.492800 -13.993200 0.000000
-4.446000 -13.993200 0.000000
-4.399200 -13.993200 0.000000
-4.352400 -13.993200 0.000000
-4.305600 -13.993200 0.000000
-4.258800 -13.993200 0.000000
-4.212000 -13.993200 0.000000
-4.165200 -13.993200 0.000000
-4.118400 -13.993200 0.000000
-4.071600 -13.993200 0.000000
-4.024800 -13.993200 0.000000
-3.978000 -13.993200 0.000000
-3.931200 -13.993200 0.000000
-3.884400 -13.993200 0.000000
-3.837600 -13.993200 0.000000
-3.790800 -13.993200 0.000000
-3.744000 -13.993200 0.000000
-3.697200 -13.993200 0.000000
-3.650400 -13.993200 0.000000
-3.603600 -13.993200 0.000000
-3.556800 -13.993200 0.000000
-3.510000 -13.993200 0.000000
-3.463200 -13.993200 0.000000
-3.416400 -13.993200 0.000000
-3.369600 -13.993200 0.000000
-3.322800 -13.993200 0.000000
-3.276000 -13.993200 0.000000
-3.229200 -13.993200 0.000000
-3.182400 -13.993200 0.000000
-3.135600 -13.993200 0.000000
-3.088800 -13.993200 0.000000
-3.042000 -13.993200 0.000000
-2.995200 -13.993200 0.000000
-2.948400 -13.993200 0.000000
-2.901600 -13.993200 0.000000
-2.854800 -13.993200 0.000000
-2.808000 -13.993200 0.000000
-2.761200 -13.993200 0.000000
-2.714400 -13.993200 0.000000
-2.667600 -13.993200 0.000000
-2.620800 -13.993200 0.000000
-2.574000 -13.993200 0.000000
-2.527200 -13.993200 0.000000
-2.480400 -13.993200 0.000000
-2.433600 -13.993200 0.000000
-2.386800 -13.993200 0.000000
-2.340000 -13.993200 0.000000
-2.293200 -13.993200 0.000000
-2.246400 -13.993200 0.000000
-2.199600 -13.993200 0.000000
-2.152800 -13.993200 0.000000
-2.106000 -13.993200 0.000000
-2.059200 -13.993200 0.000000
-2.012400 -13.993200 0.000000
-1.965600 -13.993200 0.000000
-1.918800 -13.993200 0.000000
-1.872000 -13.993200 0.000000
-1.825200 -13.993200 0.000000
-1.778400 -13.993200 0.000000
-1.731600 -13.993200 0.000000
-1.684800 -13.993200 0.000000
-1.638000 -13.993200 0.000000
-1.591200 -13.993200 0.000000
-1.544400 -13.993200 0.000000
-1.497600 -13.993200 0.000000
-1.450800 -13.993200 0.000000
-1.404000 -13.993200 0.000000
-1.357200 -13.993200 0.000000
-1.310400 -13.993200 0.000000
-1.263600 -13.993200 0.000000
-1.216800 -13.993200 0.000000
-1.170000 -13.993200 0.000000
-1.123200 -13.993200 0.000000
-1.076400 -13.993200 0.000000
-1.029600 -13.993200 0.000000
-0.982800 -13.993200 0.000000
-0.936000 -13.993200 0.000000
-0.889200 -13.993200 0.000000
-0.842400 -13.993200 0.000000
-0.795600 -13.993200 0.000000
-0.748800 -13.993200 0.000000
-0.702000 -13.993200 0.000000
-0.655200 -13.993200 0.000000
-0.608400 -13.993200 0.000000
-0.561600 -13.993200 0.000000
-0.514800 -13.993200 0.000000
-0.468000 -13.993200 0.000000
-0.421200 -13.993200 0.000000
-0.374400 -13.993200 0.000000
-0.327600 -13.993200 0.000000
-0.280800 -13.993200 0.000000
-0.234000 -13.993200 0.000000
-0.187200 -13.993200 0.000000
-0.140400 -13.993200 0.000000
-0.093600 -13.993200 0.000000
-0.046800 -13.993200 0.000000
0.000000 -13.993200 0.000000
0.046800 -13.993200 0.000000
0.093600 -13.993200 0.000000
0.140400 -13.993200 0.000000
0.187200 -13.993200 0.000000
0.234000 -13.993200 0.000000
0.280800 -13.993200 0.000000
0.327600 -13.993200 0.000000
0.374400 -13.993200 0.000000
0.421200 -13.993200 0.000000
0.468000 -13.993200 0.000000
0.514800 -13.993200 0.000000
0.561600 -13.993200 0.000000
0.608400 -13.993200 0.000000
0.655200 -13.993200 0.000000
0.702000 -13.993200 0.000000
0.748800 -13.993200 0.000000
0.795600 -13.993200 0.000000
0.842400 -13.993200 0.000000
0.889200 -13.993200 0.000000
0.936000 -13.993200 0.000000
0.982800 -13.993200 0.000000
1.029600 -13.993200 0.000000
1.076400 -13.993200 0.000000
1.123200 -13.993200 0.000000
1.170000 -13.993200 0.000000
1.216800 -13.993200 0.000000
1.263600 -13.993200 0.000000
1.310400 -13.993200 0.000000
1.357200 -13.993200 0.000000
1.404000 -13.993200 0.000000
1.450800 -13.993200 0.000000
1.497600 -13.993200 0.000000
1.544400 -13.993200 0.000000
1.591200 -13.993200 0.000000
1.638000 -13.993200 0.000000
1.684800 -13.993200 0.000000
1.731600 -13.993200 0.000000
1.778400 -13.993200 0.000000
1.825200 -13.993200 0.000000
1.872000 -13.993200 0.000000
1.918800 -13.993200 0.000000
1.965600 -13.993200 0.000000
2.012400 -13.993200 0.000000
2.059200 -13.993200 0.000000
2.106000 -13.993200 0.000000
2.152800 -13.993200 0.000000
2.199600 -13.993200 0.000000
2.246400 -13.993200 0.000000
2.293200 -13.993200 0.000000
2.340000 -13.993200 0.000000
2.386800 -13.993200 0.000000
2.433600 -13.993200 0.000000
2.480400 -13.993200 0.000000
2.527200 -13.993200 0.000000
2.574000 -13.993200 0.000000
2.620800 -13.993200 0.000000
2.667600 -13.993200 0.000000
2.714400 -13.993200 0.000000
2.761200 -13.993200 0.000000
2.808000 -13.993200 0.000000
2.854800 -13.993200 0.000000
2.901600 -13.993200 0.000000
2.948400 -13.993200 0.000000
2.995200 -13.993200 0.000000
3.042000 -13.993200 0.000000
3.088800 -13.993200 0.000000
3.135600 -13.993200 0.000000
3.182400 -13.993200 0.000000
3.229200 -13.993200 0.000000
3.276000 -13.993200 0.000000
3.322800 -13.993200 0.000000
3.369600 -13.993200 0.000000
3.416400 -13.993200 0.000000
3.463200 -13.993200 0.000000
3.510000 -13.993200 0.000000
3.556800 -13.993200 0.000000
3.603600 -13.993200 0.000000
3.650400 -13.993200 0.000000
3.697200 -13.993200 0.000000
3.744000 -13.993200 0.000000
3.790800 -13.993200 0.000000
3.837600 -13.993200 0.000000
3.884400 -13.993200 0.000000
3.931200 -13.993200 0.000000
3.978000 -13.993200 0.000000
4.024800 -13.993200 0.000000
4.071600 -13.993200 0.000000
4.118400 -13.993200 0.000000
4.165200 -13.993200 0.000000
4.212000 -13.993200 0.000000
4.258800 -13.993200 0.000000
4.305600 -13.993200 0.000000
4.352400 -13.993200 0.000000
4.399200 -13.993200 0.000000
4.446000 -13.993200 0.000000
4.492800 -13.993200 0.000000
4.539600 -13.993200 0.000000
4.586400 -13.993200 0.000000
4.633200 -13.993200 0.000000
4.680000 -13.993200 0.000000
4.726800 -13.993200 0.000000
4.773600 -13.993200 0.000000
4.820400 -13.993200 0.000000
4.867200 -13.993200 0.000000
4.914000 -13.993200 0.000000
4.960800 -13.993200 0.000000
5.007600 -13.993200 0.000000
5.054400 -13.993200 0.000000
5.101200 -13.993200 0.000000
5.148000 -13.993200 0.000000
5.194800 -13.993200 0.000000
5.241600 -13.993200 0.000000
5.288400 -13.993200 0.000000
5.335200 -13.993200 0.000000
5.382000 -13.993200 0.000000
5.428800 -13.993200 0.000000
5.475600 -13.993200 0.000000
5.522400 -13.993200 0.000000
5.569200 -13.993200 0.000000
5.616000 -13.993200 0.000000
5.662800 -13.993200 0.000000
5.709600 -13.993200 0.000000
5.756400 -13.993200 0.000000
5.803200 -13.993200 0.000000
5.850000 -13.993200 0.000000
5.896800 -13.993200 0.000000
5.943600 -13.993200 0.000000
5.990400 -13.993200 0.000000
6.037200 -13.993200 0.000000
6.084000 -13.993200 0.000000
6.130800 -13.993200 0.000000
6.177600 -13.993200 0.000000
6.224400 -13.993200 0.000000
6.271200 -13.993200 0.000000
6.318000 -13.993200 0.000000
6.364800 -13.993200 0.000000
6.411600 -13.993200 0.000000
6.458400 -13.993200 0.000000
6.505200 -13.993200 0.000000
6.552000 -13.993200 0.000000
6.598800 -13.993200 0.000000
6.645600 -13.993200 0.000000
6.692400 -13.993200 0.000000
6.739200 -13.993200 0.000000
6.786000 -13.993200 0.000000
6.832800 -13.993200 0.000000
6.879600 -13.993200 0.000000
6.926400 -13.993200 0.000000
6.973200 -13.993200 0.000000
7.020000 -13.993200 0.000000
7.066800 -13.993200 0.000000
7.113600 -13.993200 0.000000
7.160400 -13.993200 0.000000
7.207200 -13.993200 0.000000
7.254000 -13.993200 0.000000
7.300800 -13.993200 0.000000
13.384800 -13.993200 0.000000
13.431600 -13.993200 0.000000
13.478400 -13.993200 0.000000
13.525200 -13.993200 0.000000
13.572000 -13.993200 0.000000
13.618800 -13.993200 0.000000
13.665600 -13.993200 0.000000
13.712400 -13.993200 0.000000
13.759200 -13.993200 0.000000
13.806000 -13.993200 0.000000
13.852800 -13.993200 0.000000
13.899600 -13.993200 0.000000
13.946400 -13.993200 0.000000
13.993200 -13.993200 0.000000
14.040000 -13.993200 0.000000
14.086800 -13.993200 0.000000
14.133600 -13.993200 0.000000
14.180400 -13.993200 0.000000
14.227200 -13.993200 0.000000
14.274000 -13.993200 0.000000
14.320800 -13.993200 0.000000
14.367600 -13.993200 0.000000
14.414400 -13.993200 0.000000
14.461200 -13.993200 0.000000
14.508000 -13.993200 0.000000
14.554800 -13.993200 0.000000
14.601600 -13.993200 0.000000
14.648400 -13.993200 0.000000
14.695200 -13.993200 0.000000
14.742000 -13.993200 0.000000
14.788800 -13.993200 0.000000
14.835600 -13.993200 0.000000
14.882400 -13.993200 0.000000
14.929200 -13.993200 0.000000
14.976000 -13.993200 0.000000
15.022800 -13.993200 0.000000
15.069600 -13.993200 0.000000
15.116400 -13.993200 0.000000
15.163200 -13.993200 0.000000
15.210000 -13.993200 0.000000
15.256800 -13.993200 0.000000
15.303600 -13.993200 0.000000
15.350400 -13.993200 0.000000
15.397200 -13.993200 0.000000
15.444000 -13.993200 0.000000
15.958800 -13.993200 0.000000
16.005600 -13.993200 0.000000
16.052400 -13.993200 0.000000
16.099200 -13.993200 0.000000
16.146000 -13.993200 0.000000
16.192800 -13.993200 0.000000
16.239600 -13.993200 0.000000
16.286400 -13.993200 0.000000
16.333200 -13.993200 0.000000
16.380000 -13.993200 0.000000
16.426800 -13.993200 0.000000
16.473600 -13.993200 0.000000
16.520400 -13.993200 0.000000
16.567200 -13.993200 0.000000
16.614000 -13.993200 0.000000
16.660800 -13.993200 0.000000
17.456400 -13.993200 0.000000
17.971200 -13.993200 0.000000
18.018000 -13.993200 0.000000
18.064800 -13.993200 0.000000
18.111600 -13.993200 0.000000
18.158400 -13.993200 0.000000
18.205200 -13.993200 0.000000
18.252000 -13.993200 0.000000
18.298800 -13.993200 0.000000
18.345600 -13.993200 0.000000
18.392400 -13.993200 0.000000
18.439200 -13.993200 0.000000
18.486000 -13.993200 0.000000
18.532800 -13.993200 0.000000
18.579600 -13.993200 0.000000
18.626400 -13.993200 0.000000
18.673200 -13.993200 0.000000
-18.720000 -13.946400 0.000000
-18.673200 -13.946400 0.000000
-18.626400 -13.946400 0.000000
-18.579600 -13.946400 0.000000
-18.532800 -13.946400 0.000000
-18.486000 -13.946400 0.000000
-18.439200 -13.946400 0.000000
-18.392400 -13.946400 0.000000
-18.345600 -13.946400 0.000000
-18.298800 -13.946400 0.000000
-18.252000 -13.946400 0.000000
-18.205200 -13.946400 0.000000
-18.158400 -13.946400 0.000000
-18.111600 -13.946400 0.000000
-18.064800 -13.946400 0.000000
-18.018000 -13.946400 0.000000
-17.971200 -13.946400 0.000000
-17.924400 -13.946400 0.000000
-17.877600 -13.946400 0.000000
-17.830800 -13.946400 0.000000
-17.784000 -13.946400 0.000000
-17.737200 -13.946400 0.000000
-17.690400 -13.946400 0.000000
-17.643600 -13.946400 0.000000
-17.596800 -13.946400 0.000000
-17.550000 -13.946400 0.000000
-17.503200 -13.946400 0.000000
-17.456400 -13.946400 0.000000
-17.409600 -13.946400 0.000000
-17.362800 -13.946400 0.000000
-17.316000 -13.946400 0.000000
-17.269200 -13.946400 0.000000
-17.222400 -13.946400 0.000000
-17.175600 -13.946400 0.000000
-17.128800 -13.946400 0.000000
-17.082000 -13.946400 0.000000
-17.035200 -13.946400 0.000000
-16.988400 -13.946400 0.000000
-16.941600 -13.946400 0.000000
-16.894800 -13.946400 0.000000
-16.848000 -13.946400 0.000000
-15.537600 -13.946400 0.000000
-15.490800 -13.946400 0.000000
-15.444000 -13.946400 0.000000
-15.397200 -13.946400 0.000000
-15.350400 -13.946400 0.000000
-15.303600 -13.946400 0.000000
-15.256800 -13.946400 0.000000
-15.210000 -13.946400 0.000000
-15.163200 -13.946400 0.000000
-15.116400 -13.946400 0.000000
-15.069600 -13.946400 0.000000
-15.022800 -13.946400 0.000000
-14.976000 -13.946400 0.000000
-14.508000 -13.946400 0.000000
-14.461200 -13.946400 0.000000
-14.414400 -13.946400 0.000000
-14.367600 -13.946400 0.000000
-14.320800 -13.946400 0.000000
-14.274000 -13.946400 0.000000
-14.227200 -13.946400 0.000000
-14.180400 -13.946400 0.000000
-14.133600 -13.946400 0.000000
-14.086800 -13.946400 0.000000
-14.040000 -13.946400 0.000000
-13.993200 -13.946400 0.000000
-13.946400 -13.946400 0.000000
-13.899600 -13.946400 0.000000
-13.852800 -13.946400 0.000000
-13.806000 -13.946400 0.000000
-13.759200 -13.946400 0.000000
-13.712400 -13.946400 0.000000
-13.665600 -13.946400 0.000000
-13.618800 -13.946400 0.000000
-13.572000 -13.946400 0.000000
-13.525200 -13.946400 0.000000
-13.478400 -13.946400 0.000000
-13.431600 -13.946400 0.000000
-13.384800 -13.946400 0.000000
-13.338000 -13.946400 0.000000
-13.291200 -13.946400 0.000000
-13.244400 -13.946400 0.000000
-13.197600 -13.946400 0.000000
-13.150800 -13.946400 0.000000
-13.104000 -13.946400 0.000000
-13.057200 -13.946400 0.000000
-13.010400 -13.946400 0.000000
-12.963600 -13.946400 0.000000
-12.916800 -13.946400 0.000000
-12.870000 -13.946400 0.000000
-12.823200 -13.946400 0.000000
-12.776400 -13.946400 0.000000
-12.729600 -13.946400 0.000000
-12.682800 -13.946400 0.000000
-12.636000 -13.946400 0.000000
-12.589200 -13.946400 0.000000
-12.542400 -13.946400 0.000000
-12.495600 -13.946400 0.000000
-12.448800 -13.946400 0.000000
-12.402000 -13.946400 0.000000
-7.441200 -13.946400 0.000000
-7.394400 -13.946400 0.000000
-7.347600 -13.946400 0.000000
-7.300800 -13.946400 0.000000
-7.254000 -13.946400 0.000000
-7.207200 -13.946400 0.000000
-7.160400 -13.946400 0.000000
-7.113600 -13.946400 0.000000
-7.066800 -13.946400 0.000000
-7.020000 -13.946400 0.000000
-6.973200 -13.946400 0.000000
-6.926400 -13.946400 0.000000
-6.879600 -13.946400 0.000000
-6.832800 -13.946400 0.000000
-6.786000 -13.946400 0.000000
-6.739200 -13.946400 0.000000
-6.692400 -13.946400 0.000000
-6.645600 -13.946400 0.000000
-6.598800 -13.946400 0.000000
-6.552000 -13.946400 0.000000
-6.505200 -13.946400 0.000000
-6.458400 -13.946400 0.000000
-6.411600 -13.946400 0.000000
-6.364800 -13.946400 0.000000
-6.318000 -13.946400 0.000000
-6.271200 -13.946400 0.000000
-6.224400 -13.946400 0.000000
-6.177600 -13.946400 0.000000
-6.130800 -13.946400 0.000000
-6.084000 -13.946400 0.000000
-6.037200 -13.946400 0.000000
-5.990400 -13.946400 0.000000
-5.943600 -13.946400 0.000000
-5.896800 -13.946400 0.000000
-5.850000 -13.946400 0.000000
-5.803200 -13.946400 0.000000
-5.756400 -13.946400 0.000000
-5.709600 -13.946400 0.000000
-5.662800 -13.946400 0.000000
-5.616000 -13.946400 0.000000
-5.569200 -13.946400 0.000000
-5.522400 -13.946400 0.000000
-5.475600 -13.946400 0.000000
-5.428800 -13.946400 0.000000
-5.382000 -13.946400 0.000000
-5.335200 -13.946400 0.000000
-5.288400 -13.946400 0.000000
-5.241600 -13.946400 0.000000
-5.194800 -13.946400 0.000000
-5.148000 -13.946400 0.000000
-5.101200 -13.946400 0.000000
-5.054400 -13.946400 0.000000
-5.007600 -13.946400 0.000000
-4.960800 -13.946400 0.000000
-4.914000 -13.946400 0.000000
-4.867200 -13.946400 0.000000
-4.820400 -13.946400 0.000000
-4.773600 -13.946400 0.000000
-4.726800 -13.946400 0.000000
-4.680000 -13.946400 0.000000
-4.633200 -13.946400 0.000000
-4.586400 -13.946400 0.000000
-4.539600 -13.946400 0.000000
-4.492800 -13.946400 0.000000
-4.446000 -13.946400 0.000000
-4.399200 -13.946400 0.000000
-4.352400 -13.946400 0.000000
-4.305600 -13.946400 0.000000
-4.258800 -13.946400 0.000000
-4.212000 -13.946400 0.000000
-4.165200 -13.946400 0.000000
-4.118400 -13.946400 0.000000
-4.071600 -13.946400 0.000000
-4.024800 -13.946400 0.000000
-3.978000 -13.946400 0.000000
-3.931200 -13.946400 0.000000
-3.884400 -13.946400 0.000000
-3.837600 -13.946400 0.000000
-3.790800 -13.946400 0.000000
-3.744000 -13.946400 0.000000
-3.697200 -13.946400 0.000000
-3.650400 -13.946400 0.000000
-3.603600 -13.946400 0.000000
-3.556800 -13.946400 0.000000
-3.510000 -13.946400 0.000000
-3.463200 -13.946400 0.000000
-3.416400 -13.946400 0.000000
-3.369600 -13.946400 0.000000
-3.322800 -13.946400 0.000000
-3.276000 -13.946400 0.000000
-3.229200 -13.946400 0.000000
-3.182400 -13.946400 0.000000
-3.135600 -13.946400 0.000000
-3.088800 -13.946400 0.000000
-3.042000 -13.946400 0.000000
-2.995200 -13.946400 0.000000
-2.948400 -13.946400 0.000000
-2.901600 -13.946400 0.000000
-2.854800 -13.946400 0.000000
-2.808000 -13.946400 0.000000
-2.761200 -13.946400 0.000000
-2.714400 -13.946400 0.000000
-2.667600 -13.946400 0.000000
-2.620800 -13.946400 0.000000
-2.574000 -13.946400 0.000000
-2.527200 -13.946400 0.000000
-2.480400 -13.946400 0.000000
-2.433600 -13.946400 0.000000
-2.386800 -13.946400 0.000000
-2.340000 -13.946400 0.000000
-2.293200 -13.946400 0.000000
-2.246400 -13.946400 0.000000
-2.199600 -13.946400 0.000000
-2.152800 -13.946400 0.000000
-2.106000 -13.946400 0.000000
-2.059200 -13.946400 0.000000
-2.012400 -13.946400 0.000000
-1.965600 -13.946400 0.000000
-1.918800 -13.946400 0.000000
-1.872000 -13.946400 0.000000
-1.825200 -13.946400 0.000000
-1.778400 -13.946400 0.000000
-1.731600 -13.946400 0.000000
-1.684800 -13.946400 0.000000
-1.638000 -13.946400 0.000000
-1.591200 -13.946400 0.000000
-1.544400 -13.946400 0.000000
-1.497600 -13.946400 0.000000
-1.450800 -13.946400 0.000000
-1.404000 -13.946400 0.000000
-1.357200 -13.946400 0.000000
-1.310400 -13.946400 0.000000
-1.263600 -13.946400 0.000000
-1.216800 -13.946400 0.000000
-1.170000 -13.946400 0.000000
-1.123200 -13.946400 0.000000
-1.076400 -13.946400 0.000000
-1.029600 -13.946400 0.000000
-0.982800 -13.946400 0.000000
-0.936000 -13.946400 0.000000
-0.889200 -13.946400 0.000000
-0.842400 -13.946400 0.000000
-0.795600 -13.946400 0.000000
-0.748800 -13.946400 0.000000
-0.702000 -13.946400 0.000000
-0.655200 -13.946400 0.000000
-0.608400 -13.946400 0.000000
-0.561600 -13.946400 0.000000
-0.514800 -13.946400 0.000000
-0.468000 -13.946400 0.000000
-0.421200 -13.946400 0.000000
-0.374400 -13.946400 0.000000
-0.327600 -13.946400 0.000000
-0.280800 -13.946400 0.000000
-0.234000 -13.946400 0.000000
-0.187200 -13.946400 0.000000
-0.140400 -13.946400 0.000000
-0.093600 -13.946400 0.000000
-0.046800 -13.946400 0.000000
0.000000 -13.946400 0.000000
0.046800 -13.946400 0.000000
0.093600 -13.946400 0.000000
0.140400 -13.946400 0.000000
0.187200 -13.946400 0.000000
0.234000 -13.946400 0.000000
0.280800 -13.946400 0.000000
0.327600 -13.946400 0.000000
0.374400 -13.946400 0.000000
0.421200 -13.946400 0.000000
0.468000 -13.946400 0.000000
0.514800 -13.946400 0.000000
0.561600 -13.946400 0.000000
0.608400 -13.946400 0.000000
0.655200 -13.946400 0.000000
0.702000 -13.946400 0.000000
0.748800 -13.946400 0.000000
0.795600 -13.946400 0.000000
0.842400 -13.946400 0.000000
0.889200 -13.946400 0.000000
0.936000 -13.946400 0.000000
0.982800 -13.946400 0.000000
1.029600 -13.946400 0.000000
1.076400 -13.946400 0.000000
1.123200 -13.946400 0.000000
1.170000 -13.946400 0.000000
1.216800 -13.946400 0.000000
1.263600 -13.946400 0.000000
1.310400 -13.946400 0.000000
1.357200 -13.946400 0.000000
1.404000 -13.946400 0.000000
1.450800 -13.946400 0.000000
1.497600 -13.946400 0.000000
1.544400 -13.946400 0.000000
1.591200 -13.946400 0.000000
1.638000 -13.946400 0.000000
1.684800 -13.946400 0.000000
1.731600 -13.946400 0.000000
1.778400 -13.946400 0.000000
1.825200 -13.946400 0.000000
1.872000 -13.946400 0.000000
1.918800 -13.946400 0.000000
1.965600 -13.946400 0.000000
2.012400 -13.946400 0.000000
2.059200 -13.946400 0.000000
2.106000 -13.946400 0.000000
2.152800 -13.946400 0.000000
2.199600 -13.946400 0.000000
2.246400 -13.946400 0.000000
2.293200 -13.946400 0.000000
2.340000 -13.946400 0.000000
2.386800 -13.946400 0.000000
2.433600 -13.946400 0.000000
2.480400 -13.946400 0.000000
2.527200 -13.946400 0.000000
2.574000 -13.946400 0.000000
2.620800 -13.946400 0.000000
2.667600 -13.946400 0.000000
2.714400 -13.946400 0.000000
2.761200 -13.946400 0.000000
2.808000 -13.946400 0.000000
2.854800 -13.946400 0.000000
2.901600 -13.946400 0.000000
2.948400 -13.946400 0.000000
2.995200 -13.946400 0.000000
3.042000 -13.946400 0.000000
3.088800 -13.946400 0.000000
3.135600 -13.946400 0.000000
3.182400 -13.946400 0.000000
3.229200 -13.946400 0.000000
3.276000 -13.946400 0.000000
3.322800 -13.946400 0.000000
3.369600 -13.946400 0.000000
3.416400 -13.946400 0.000000
3.463200 -13.946400 0.000000
3.510000 -13.946400 0.000000
3.556800 -13.946400 0.000000
3.603600 -13.946400 0.000000
3.650400 -13.946400 0.000000
3.697200 -13.946400 0.000000
3.744000 -13.946400 0.000000
3.790800 -13.946400 0.000000
3.837600 -13.946400 0.000000
3.884400 -13.946400 0.000000
3.931200 -13.946400 0.000000
3.978000 -13.946400 0.000000
4.024800 -13.946400 0.000000
4.071600 -13.946400 0.000000
4.118400 -13.946400 0.000000
4.165200 -13.946400 0.000000
4.212000 -13.946400 0.000000
4.258800 -13.946400 0.000000
4.305600 -13.946400 0.000000
4.352400 -13.946400 0.000000
4.399200 -13.946400 0.000000
4.446000 -13.946400 0.000000
4.492800 -13.946400 0.000000
4.539600 -13.946400 0.000000
4.586400 -13.946400 0.000000
4.633200 -13.946400 0.000000
4.680000 -13.946400 0.000000
4.726800 -13.946400 0.000000
4.773600 -13.946400 0.000000
4.820400 -13.946400 0.000000
4.867200 -13.946400 0.000000
4.914000 -13.946400 0.000000
4.960800 -13.946400 0.000000
5.007600 -13.946400 0.000000
5.054400 -13.946400 0.000000
5.101200 -13.946400 0.000000
5.148000 -13.946400 0.000000
5.194800 -13.946400 0.000000
5.241600 -13.946400 0.000000
5.288400 -13.946400 0.000000
5.335200 -13.946400 0.000000
5.382000 -13.946400 0.000000
5.428800 -13.946400 0.000000
5.475600 -13.946400 0.000000
5.522400 -13.946400 0.000000
5.569200 -13.946400 0.000000
5.616000 -13.946400 0.000000
5.662800 -13.946400 0.000000
5.709600 -13.946400 0.000000
5.756400 -13.946400 0.000000
5.803200 -13.946400 0.000000
5.850000 -13.946400 0.000000
5.896800 -13.946400 0.000000
5.943600 -13.946400 0.000000
5.990400 -13.946400 0.000000
6.037200 -13.946400 0.000000
6.084000 -13.946400 0.000000
6.130800 -13.946400 0.000000
6.177600 -13.946400 0.000000
6.224400 -13.946400 0.000000
6.271200 -13.946400 0.000000
6.318000 -13.946400 0.000000
6.364800 -13.946400 0.000000
6.411600 -13.946400 0.000000
6.458400 -13.946400 0.000000
6.505200 -13.946400 0.000000
6.552000 -13.946400 0.000000
6.598800 -13.946400 0.000000
6.645600 -13.946400 0.000000
6.692400 -13.946400 0.000000
6.739200 -13.946400 0.000000
6.786000 -13.946400 0.000000
6.832800 -13.946400 0.000000
6.879600 -13.946400 0.000000
6.926400 -13.946400 0.000000
6.973200 -13.946400 0.000000
7.020000 -13.946400 0.000000
7.066800 -13.946400 0.000000
7.113600 -13.946400 0.000000
7.160400 -13.946400 0.000000
7.207200 -13.946400 0.000000
7.254000 -13.946400 0.000000
7.300800 -13.946400 0.000000
13.431600 -13.946400 0.000000
13.478400 -13.946400 0.000000
13.525200 -13.946400 0.000000
13.572000 -13.946400 0.000000
13.618800 -13.946400 0.000000
13.665600 -13.946400 0.000000
13.712400 -13.946400 0.000000
13.759200 -13.946400 0.000000
13.806000 -13.946400 0.000000
13.852800 -13.946400 0.000000
13.899600 -13.946400 0.000000
13.946400 -13.946400 0.000000
13.993200 -13.946400 0.000000
14.040000 -13.946400 0.000000
14.086800 -13.946400 0.000000
14.133600 -13.946400 0.000000
14.180400 -13.946400 0.000000
14.227200 -13.946400 0.000000
14.274000 -13.946400 0.000000
14.320800 -13.946400 0.000000
14.367600 -13.946400 0.000000
14.414400 -13.946400 0.000000
14.461200 -13.946400 0.000000
14.508000 -13.946400 0.000000
14.554800 -13.946400 0.000000
14.601600 -13.946400 0.000000
14.648400 -13.946400 0.000000
14.695200 -13.946400 0.000000
14.742000 -13.946400 0.000000
14.788800 -13.946400 0.000000
14.835600 -13.946400 0.000000
14.882400 -13.946400 0.000000
14.929200 -13.946400 0.000000
14.976000 -13.946400 0.000000
15.022800 -13.946400 0.000000
15.069600 -13.946400 0.000000
15.116400 -13.946400 0.000000
15.163200 -13.946400 0.000000
15.210000 -13.946400 0.000000
15.256800 -13.946400 0.000000
15.303600 -13.946400 0.000000
15.350400 -13.946400 0.000000
15.397200 -13.946400 0.000000
15.444000 -13.946400 0.000000
15.490800 -13.946400 0.000000
15.958800 -13.946400 0.000000
16.005600 -13.946400 0.000000
16.052400 -13.946400 0.000000
16.099200 -13.946400 0.000000
16.146000 -13.946400 0.000000
16.192800 -13.946400 0.000000
16.239600 -13.946400 0.000000
16.286400 -13.946400 0.000000
16.333200 -13.946400 0.000000
16.380000 -13.946400 0.000000
16.426800 -13.946400 0.000000
16.473600 -13.946400 0.000000
16.520400 -13.946400 0.000000
16.567200 -13.946400 0.000000
16.614000 -13.946400 0.000000
16.660800 -13.946400 0.000000
16.707600 -13.946400 0.000000
17.503200 -13.946400 0.000000
17.550000 -13.946400 0.000000
18.018000 -13.946400 0.000000
18.064800 -13.946400 0.000000
18.111600 -13.946400 0.000000
18.158400 -13.946400 0.000000
18.205200 -13.946400 0.000000
18.252000 -13.946400 0.000000
18.298800 -13.946400 0.000000
18.345600 -13.946400 0.000000
18.392400 -13.946400 0.000000
18.439200 -13.946400 0.000000
18.486000 -13.946400 0.000000
18.532800 -13.946400 0.000000
18.579600 -13.946400 0.000000
18.626400 -13.946400 0.000000
18.673200 -13.946400 0.000000
-18.720000 -13.899600 0.000000
-18.673200 -13.899600 0.000000
-18.626400 -13.899600 0.000000
-18.579600 -13.899600 -7.742945
-18.532800 -13.899600 -7.716366
-18.486000 -13.899600 -7.722725
-18.439200 -13.899600 -7.728621
-18.392400 -13.899600 -7.728621
-18.345600 -13.899600 -7.728621
-18.298800 -13.899600 -7.742945
-18.252000 -13.899600 -7.754367
-18.205200 -13.899600 -7.738467
-18.158400 -13.899600 -7.730244
-18.111600 -13.899600 -7.725676
-18.064800 -13.899600 -7.725676
-18.018000 -13.899600 -7.719391
-17.971200 -13.899600 -7.705901
-17.924400 -13.899600 -7.708616
-17.877600 -13.899600 -7.713956
-17.830800 -13.899600 -7.713956
-17.784000 -13.899600 -7.705901
-17.737200 -13.899600 -7.701325
-17.690400 -13.899600 -7.713956
-17.643600 -13.899600 -7.725685
-17.596800 -13.899600 -7.724926
-17.550000 -13.899600 -7.725685
-17.503200 -13.899600 -7.754296
-17.456400 -13.899600 -7.780089
-17.409600 -13.899600 -7.780089
-17.362800 -13.899600 -7.779128
-17.316000 -13.899600 -7.771807
-17.269200 -13.899600 -7.771807
-17.222400 -13.899600 -7.762131
-17.175600 -13.899600 -7.772519
-17.128800 -13.899600 -7.751787
-17.082000 -13.899600 -7.736717
-17.035200 -13.899600 -7.725406
-16.988400 -13.899600 -7.715489
-16.941600 -13.899600 -7.696054
-16.894800 -13.899600 -7.691621
-16.286400 -13.899600 -5.746116
-15.584400 -13.899600 4.910297
-15.537600 -13.899600 4.908773
-15.490800 -13.899600 4.908773
-15.444000 -13.899600 4.916690
-15.397200 -13.899600 4.937187
-15.350400 -13.899600 4.986984
-15.303600 -13.899600 5.032202
-15.256800 -13.899600 5.041414
-15.210000 -13.899600 5.070400
-15.163200 -13.899600 5.102809
-15.116400 -13.899600 5.119870
-15.069600 -13.899600 5.154487
-15.022800 -13.899600 5.213817
-14.554800 -13.899600 6.575069
-14.508000 -13.899600 6.602383
-14.461200 -13.899600 6.654114
-14.414400 -13.899600 6.666934
-14.367600 -13.899600 6.674338
-14.320800 -13.899600 6.677571
-14.274000 -13.899600 6.684075
-14.227200 -13.899600 6.684075
-14.180400 -13.899600 6.683079
-14.133600 -13.899600 6.683079
-14.086800 -13.899600 6.683079
-14.040000 -13.899600 6.677418
-13.993200 -13.899600 6.679010
-13.946400 -13.899600 6.683079
-13.899600 -13.899600 6.679010
-13.852800 -13.899600 6.683490
-13.806000 -13.899600 6.683490
-13.759200 -13.899600 6.687693
-13.712400 -13.899600 6.687693
-13.665600 -13.899600 6.687693
-13.618800 -13.899600 6.683305
-13.572000 -13.899600 6.682837
-13.525200 -13.899600 6.678239
-13.478400 -13.899600 6.678239
-13.431600 -13.899600 6.676344
-13.384800 -13.899600 6.673242
-13.338000 -13.899600 6.677245
-13.291200 -13.899600 6.671650
-13.244400 -13.899600 6.671650
-13.197600 -13.899600 6.673242
-13.150800 -13.899600 6.681398
-13.104000 -13.899600 6.681398
-13.057200 -13.899600 6.676015
-13.010400 -13.899600 6.680061
-12.963600 -13.899600 6.680573
-12.916800 -13.899600 6.682159
-12.870000 -13.899600 6.684720
-12.823200 -13.899600 6.685798
-12.776400 -13.899600 6.685798
-12.729600 -13.899600 6.699740
-12.682800 -13.899600 6.706259
-12.636000 -13.899600 6.720789
-12.589200 -13.899600 6.728448
-12.542400 -13.899600 6.742263
-12.495600 -13.899600 6.788211
-7.441200 -13.899600 12.806579
-7.394400 -13.899600 12.665521
-7.347600 -13.899600 4.031973
-7.300800 -13.899600 3.963384
-7.254000 -13.899600 3.811425
-7.207200 -13.899600 3.867459
-7.160400 -13.899600 3.884248
-7.113600 -13.899600 4.062831
-7.066800 -13.899600 7.355678
-7.020000 -13.899600 7.474202
-6.973200 -13.899600 7.478634
-6.926400 -13.899600 7.488549
-6.879600 -13.899600 7.435054
-6.832800 -13.899600 7.397012
-6.786000 -13.899600 7.397012
-6.739200 -13.899600 7.355813
-6.692400 -13.899600 7.339902
-6.645600 -13.899600 7.287267
-6.598800 -13.899600 7.274743
-6.552000 -13.899600 7.249509
-6.505200 -13.899600 7.206336
-6.458400 -13.899600 7.173196
-6.411600 -13.899600 7.156949
-6.364800 -13.899600 7.145327
-6.318000 -13.899600 7.132058
-6.271200 -13.899600 7.089020
-6.224400 -13.899600 7.029428
-6.177600 -13.899600 6.999791
-6.130800 -13.899600 6.977806
-6.084000 -13.899600 6.927032
-6.037200 -13.899600 6.918577
-5.990400 -13.899600 6.894287
-5.943600 -13.899600 6.866270
-5.896800 -13.899600 6.827880
-5.850000 -13.899600 6.819824
-5.803200 -13.899600 6.794122
-5.756400 -13.899600 6.758745
-5.709600 -13.899600 6.736551
-5.662800 -13.899600 6.730848
-5.616000 -13.899600 6.718633
-5.569200 -13.899600 6.718633
-5.522400 -13.899600 6.702329
-5.475600 -13.899600 6.668388
-5.428800 -13.899600 6.652165
-5.382000 -13.899600 6.641140
-5.335200 -13.899600 6.602803
-5.288400 -13.899600 6.588609
-5.241600 -13.899600 6.527997
-5.194800 -13.899600 6.497990
-5.148000 -13.899600 6.484924
-5.101200 -13.899600 6.467044
-5.054400 -13.899600 6.439507
-5.007600 -13.899600 6.432218
-4.960800 -13.899600 6.394686
-4.914000 -13.899600 6.394686
-4.867200 -13.899600 6.380438
-4.820400 -13.899600 6.363937
-4.773600 -13.899600 6.324828
-4.726800 -13.899600 6.292460
-4.680000 -13.899600 6.279336
-4.633200 -13.899600 6.283386
-4.586400 -13.899600 6.273956
-4.539600 -13.899600 6.261925
-4.492800 -13.899600 6.249919
-4.446000 -13.899600 6.198954
-4.399200 -13.899600 6.167119
-4.352400 -13.899600 6.152273
-4.305600 -13.899600 6.124461
-4.258800 -13.899600 6.117575
-4.212000 -13.899600 6.118218
-4.165200 -13.899600 6.119533
-4.118400 -13.899600 6.119533
-4.071600 -13.899600 6.128799
-4.024800 -13.899600 6.131307
-3.978000 -13.899600 6.128799
-3.931200 -13.899600 6.127816
-3.884400 -13.899600 6.096843
-3.837600 -13.899600 6.054649
-3.790800 -13.899600 6.028966
-3.744000 -13.899600 6.004228
-3.697200 -13.899600 5.975336
-3.650400 -13.899600 5.967947
-3.603600 -13.899600 5.957612
-3.556800 -13.899600 5.967947
-3.510000 -13.899600 5.988730
-3.463200 -13.899600 5.989727
-3.416400 -13.899600 5.984534
-3.369600 -13.899600 5.984534
-3.322800 -13.899600 5.984534
-3.276000 -13.899600 5.977174
-3.229200 -13.899600 5.935167
-3.182400 -13.899600 5.903265
-3.135600 -13.899600 5.885255
-3.088800 -13.899600 5.866560
-3.042000 -13.899600 5.840132
-2.995200 -13.899600 5.818326
-2.948400 -13.899600 5.818326
-2.901600 -13.899600 5.829393
-2.854800 -13.899600 5.829393
-2.808000 -13.899600 5.821323
-2.761200 -13.899600 5.829372
-2.714400 -13.899600 5.829393
-2.667600 -13.899600 5.824801
-2.620800 -13.899600 5.816759
-2.574000 -13.899600 5.801326
-2.527200 -13.899600 5.785731
-2.480400 -13.899600 5.784240
-2.433600 -13.899600 5.780907
-2.386800 -13.899600 5.795064
-2.340000 -13.899600 5.813885
-2.293200 -13.899600 5.822955
-2.246400 -13.899600 5.822955
-2.199600 -13.899600 5.799537
-2.152800 -13.899600 5.788339
-2.106000 -13.899600 5.709688
-2.059200 -13.899600 5.694869
-2.012400 -13.899600 5.666706
-1.965600 -13.899600 5.627982
-1.918800 -13.899600 5.637418
-1.872000 -13.899600 5.649645
-1.825200 -13.899600 5.649645
-1.778400 -13.899600 5.663411
-1.731600 -13.899600 5.673729
-1.684800 -13.899600 5.666882
-1.638000 -13.899600 5.687994
-1.591200 -13.899600 5.695920
-1.544400 -13.899600 5.695920
-1.497600 -13.899600 5.695920
-1.450800 -13.899600 5.702618
-1.404000 -13.899600 5.713426
-1.357200 -13.899600 5.723648
-1.310400 -13.899600 5.723648
-1.263600 -13.899600 5.720270
-1.216800 -13.899600 5.713426
-1.170000 -13.899600 5.729301
-1.123200 -13.899600 5.729885
-1.076400 -13.899600 5.729301
-1.029600 -13.899600 5.737371
-0.982800 -13.899600 5.737898
-0.936000 -13.899600 5.743469
-0.889200 -13.899600 5.743469
-0.842400 -13.899600 5.757540
-0.795600 -13.899600 5.750833
-0.748800 -13.899600 5.743469
-0.702000 -13.899600 5.739430
-0.655200 -13.899600 5.737416
-0.608400 -13.899600 5.734852
-0.561600 -13.899600 5.727594
-0.514800 -13.899600 5.726885
-0.468000 -13.899600 5.725363
-0.421200 -13.899600 5.721421
-0.374400 -13.899600 5.708877
-0.327600 -13.899600 5.687903
-0.280800 -13.899600 5.679350
-0.234000 -13.899600 5.683606
-0.187200 -13.899600 5.692973
-0.140400 -13.899600 5.683606
-0.093600 -13.899600 5.682661
-0.046800 -13.899600 5.692612
0.000000 -13.899600 5.683606
0.046800 -13.899600 5.692973
0.093600 -13.899600 5.682661
0.140400 -13.899600 5.680233
0.187200 -13.899600 5.682661
0.234000 -13.899600 5.705533
0.280800 -13.899600 5.724395
0.327600 -13.899600 5.751990
0.374400 -13.899600 5.769975
0.421200 -13.899600 5.786782
0.468000 -13.899600 5.786782
0.514800 -13.899600 5.790140
0.561600 -13.899600 5.781592
0.608400 -13.899600 5.744331
0.655200 -13.899600 5.735830
0.702000 -13.899600 5.733217
0.748800 -13.899600 5.725767
0.795600 -13.899600 5.726179
0.842400 -13.899600 5.735830
0.889200 -13.899600 5.787860
0.936000 -13.899600 5.794516
0.982800 -13.899600 5.800989
1.029600 -13.899600 5.836206
1.076400 -13.899600 5.850233
1.123200 -13.899600 5.871888
1.170000 -13.899600 5.862340
1.216800 -13.899600 5.874541
1.263600 -13.899600 5.862340
1.310400 -13.899600 5.893391
1.357200 -13.899600 5.894800
1.404000 -13.899600 5.894800
1.450800 -13.899600 5.900592
1.497600 -13.899600 5.905526
1.544400 -13.899600 5.913382
1.591200 -13.899600 5.939921
1.638000 -13.899600 5.945107
1.684800 -13.899600 5.978642
1.731600 -13.899600 5.979332
1.778400 -13.899600 5.992887
1.825200 -13.899600 6.044368
1.872000 -13.899600 6.055505
1.918800 -13.899600 6.049906
1.965600 -13.899600 6.048349
2.012400 -13.899600 6.042822
2.059200 -13.899600 6.043154
2.106000 -13.899600 6.043154
2.152800 -13.899600 6.043154
2.199600 -13.899600 6.049259
2.246400 -13.899600 6.062454
2.293200 -13.899600 6.085371
2.340000 -13.899600 6.104013
2.386800 -13.899600 6.123246
2.433600 -13.899600 6.151872
2.480400 -13.899600 6.154250
2.527200 -13.899600 6.154993
2.574000 -13.899600 6.159280
2.620800 -13.899600 6.154250
2.667600 -13.899600 6.151872
2.714400 -13.899600 6.151130
2.761200 -13.899600 6.139095
2.808000 -13.899600 6.151130
2.854800 -13.899600 6.177630
2.901600 -13.899600 6.183499
2.948400 -13.899600 6.192127
2.995200 -13.899600 6.199323
3.042000 -13.899600 6.207363
3.088800 -13.899600 6.217405
3.135600 -13.899600 6.217405
3.182400 -13.899600 6.219545
3.229200 -13.899600 6.249792
3.276000 -13.899600 6.288604
3.322800 -13.899600 6.365103
3.369600 -13.899600 6.424319
3.416400 -13.899600 6.428800
3.463200 -13.899600 6.428128
3.510000 -13.899600 6.427317
3.556800 -13.899600 6.408577
3.603600 -13.899600 6.399638
3.650400 -13.899600 6.381021
3.697200 -13.899600 6.374559
3.744000 -13.899600 6.374559
3.790800 -13.899600 6.374559
3.837600 -13.899600 6.389470
3.884400 -13.899600 6.401582
3.931200 -13.899600 6.416364
3.978000 -13.899600 6.458301
4.024800 -13.899600 6.523191
4.071600 -13.899600 6.573699
4.118400 -13.899600 6.593636
4.165200 -13.899600 6.616497
4.212000 -13.899600 6.656479
4.258800 -13.899600 6.653813
4.305600 -13.899600 6.620523
4.352400 -13.899600 6.617984
4.399200 -13.899600 6.617984
4.446000 -13.899600 6.608403
4.492800 -13.899600 6.617984
4.539600 -13.899600 6.626731
4.586400 -13.899600 6.672474
4.633200 -13.899600 6.725767
4.680000 -13.899600 6.792104
4.726800 -13.899600 6.792219
4.773600 -13.899600 6.831359
4.820400 -13.899600 6.852124
4.867200 -13.899600 6.889911
4.914000 -13.899600 6.924952
4.960800 -13.899600 6.929433
5.007600 -13.899600 6.940344
5.054400 -13.899600 6.940344
5.101200 -13.899600 6.940558
5.148000 -13.899600 6.940558
5.194800 -13.899600 6.947659
5.241600 -13.899600 6.947659
5.288400 -13.899600 6.995522
5.335200 -13.899600 7.053989
5.382000 -13.899600 7.090240
5.428800 -13.899600 7.112971
5.475600 -13.899600 7.150478
5.522400 -13.899600 7.173866
5.569200 -13.899600 7.185895
5.616000 -13.899600 7.216306
5.662800 -13.899600 7.237978
5.709600 -13.899600 7.265397
5.756400 -13.899600 7.288542
5.803200 -13.899600 7.319874
5.850000 -13.899600 7.341231
5.896800 -13.899600 7.367960
5.943600 -13.899600 7.412171
5.990400 -13.899600 7.427550
6.037200 -13.899600 7.466139
6.084000 -13.899600 7.488750
6.130800 -13.899600 7.532456
6.177600 -13.899600 7.607378
6.224400 -13.899600 7.650985
6.271200 -13.899600 7.676642
6.318000 -13.899600 7.692086
6.364800 -13.899600 7.748223
6.411600 -13.899600 7.810145
6.458400 -13.899600 7.906289
6.505200 -13.899600 7.906289
6.552000 -13.899600 7.874955
6.598800 -13.899600 7.848869
6.645600 -13.899600 7.727043
6.692400 -13.899600 -11.020900
6.739200 -13.899600 -11.020900
6.786000 -13.899600 23.146674
6.832800 -13.899600 23.151530
6.879600 -13.899600 23.156397
6.926400 -13.899600 23.160846
6.973200 -13.899600 29.372739
7.020000 -13.899600 29.378676
7.066800 -13.899600 29.382090
7.113600 -13.899600 29.385485
7.160400 -13.899600 29.386143
7.207200 -13.899600 29.389416
7.254000 -13.899600 29.391872
7.300800 -13.899600 29.395289
13.478400 -13.899600 6.653869
13.525200 -13.899600 6.640191
13.572000 -13.899600 6.616394
13.618800 -13.899600 6.609927
13.665600 -13.899600 6.596374
13.712400 -13.899600 6.596374
13.759200 -13.899600 6.591636
13.806000 -13.899600 6.578852
13.852800 -13.899600 6.582987
13.899600 -13.899600 6.582987
13.946400 -13.899600 6.582987
13.993200 -13.899600 6.576286
14.040000 -13.899600 6.578791
14.086800 -13.899600 6.576286
14.133600 -13.899600 6.578791
14.180400 -13.899600 6.574442
14.227200 -13.899600 6.576286
14.274000 -13.899600 6.578791
14.320800 -13.899600 6.580888
14.367600 -13.899600 6.579753
14.414400 -13.899600 6.579739
14.461200 -13.899600 6.578453
14.508000 -13.899600 6.579739
14.554800 -13.899600 6.578453
14.601600 -13.899600 6.578104
14.648400 -13.899600 6.576846
14.695200 -13.899600 6.578104
14.742000 -13.899600 6.576447
14.788800 -13.899600 6.582268
14.835600 -13.899600 6.579751
14.882400 -13.899600 6.584344
14.929200 -13.899600 6.580190
14.976000 -13.899600 6.587398
15.022800 -13.899600 6.580190
15.069600 -13.899600 6.589225
15.116400 -13.899600 6.587398
15.163200 -13.899600 6.585440
15.210000 -13.899600 6.585440
15.256800 -13.899600 6.580410
15.303600 -13.899600 6.579519
15.350400 -13.899600 6.571574
15.397200 -13.899600 6.547563
15.444000 -13.899600 6.527207
15.490800 -13.899600 6.507350
15.537600 -13.899600 6.479107
16.005600 -13.899600 5.086165
16.052400 -13.899600 5.044911
16.099200 -13.899600 5.010960
16.146000 -13.899600 4.997670
16.192800 -13.899600 4.989684
16.239600 -13.899600 4.981590
16.286400 -13.899600 4.975118
16.333200 -13.899600 4.968720
16.380000 -13.899600 4.966095
16.426800 -13.899600 4.963069
16.473600 -13.899600 4.958456
16.520400 -13.899600 4.943755
16.567200 -13.899600 4.933194
16.614000 -13.899600 4.913891
16.660800 -13.899600 4.899680
16.707600 -13.899600 4.851904
18.064800 -13.899600 -7.973299
18.111600 -13.899600 -8.023884
18.158400 -13.899600 -8.070983
18.205200 -13.899600 -8.086691
18.252000 -13.899600 -8.115610
18.298800 -13.899600 -8.151480
18.345600 -13.899600 -8.158607
18.392400 -13.899600 -8.186195
18.439200 -13.899600 -8.201557
18.486000 -13.899600 -8.201557
18.532800 -13.899600 -8.201557
18.579600 -13.899600 0.000000
18.626400 -13.899600 0.000000
18.673200 -13.899600 0.000000
-18.720000 -13.852800 0.000000
-18.673200 -13.852800 0.000000
-18.626400 -13.852800 0.000000
-18.579600 -13.852800 -7.732648
-18.532800 -13.852800 -7.716144
-18.486000 -13.852800 -7.716366
-18.439200 -13.852800 -7.728621
-18.392400 -13.852800 -7.728621
-18.345600 -13.852800 -7.728621
-18.298800 -13.852800 -7.742945
-18.252000 -13.852800 -7.754367
-18.205200 -13.852800 -7.754367
-18.158400 -13.852800 -7.754757
-18.111600 -13.852800 -7.748683
-18.064800 -13.852800 -7.768467
-18.018000 -13.852800 -7.780015
-17.971200 -13.852800 -7.748683
-17.924400 -13.852800 -7.748683
-17.877600 -13.852800 -7.748683
-17.830800 -13.852800 -7.730639
-17.784000 -13.852800 -7.726147
-17.737200 -13.852800 -7.724926
-17.690400 -13.852800 -7.725685
-17.643600 -13.852800 -7.726147
-17.596800 -13.852800 -7.725685
-17.550000 -13.852800 -7.754296
-17.503200 -13.852800 -7.779128
-17.456400 -13.852800 -7.784185
-17.409600 -13.852800 -7.784185
-17.362800 -13.852800 -7.784185
-17.316000 -13.852800 -7.784185
-17.269200 -13.852800 -7.784185
-17.222400 -13.852800 -7.780663
-17.175600 -13.852800 -7.787357
-17.128800 -13.852800 -7.762131
-17.082000 -13.852800 -7.737455
-17.035200 -13.852800 -7.736717
-16.988400 -13.852800 -7.715489
-16.941600 -13.852800 -7.696054
-16.894800 -13.852800 -7.691379
-16.380000 -13.852800 -5.925643
-15.631200 -13.852800 4.914662
-15.584400 -13.852800 4.927722
-15.537600 -13.852800 4.927722
-15.490800 -13.852800 4.929224
-15.444000 -13.852800 4.954857
-15.397200 -13.852800 4.986984
-15.350400 -13.852800 5.032011
-15.303600 -13.852800 5.044044
-15.256800 -13.852800 5.052194
-15.210000 -13.852800 5.093290
-15.163200 -13.852800 5.113282
-15.116400 -13.852800 5.140211
-15.069600 -13.852800 5.213817
-15.022800 -13.852800 5.256514
-14.554800 -13.852800 6.610241
-14.508000 -13.852800 6.656111
-14.461200 -13.852800 6.671512
-14.414400 -13.852800 6.677571
-14.367600 -13.852800 6.688602
-14.320800 -13.852800 6.698329
-14.274000 -13.852800 6.702969
-14.227200 -13.852800 6.702969
-14.180400 -13.852800 6.696390
-14.133600 -13.852800 6.688602
-14.086800 -13.852800 6.683824
-14.040000 -13.852800 6.681005
-13.993200 -13.852800 6.681005
-13.946400 -13.852800 6.683079
-13.899600 -13.852800 6.683824
-13.852800 -13.852800 6.688427
-13.806000 -13.852800 6.688427
-13.759200 -13.852800 6.690985
-13.712400 -13.852800 6.692705
-13.665600 -13.852800 6.692875
-13.618800 -13.852800 6.687430
-13.572000 -13.852800 6.683305
-13.525200 -13.852800 6.683305
-13.478400 -13.852800 6.687430
-13.431600 -13.852800 6.684481
-13.384800 -13.852800 6.684481
-13.338000 -13.852800 6.686564
-13.291200 -13.852800 6.686564
-13.244400 -13.852800 6.691986
-13.197600 -13.852800 6.686564
-13.150800 -13.852800 6.685872
-13.104000 -13.852800 6.685872
-13.057200 -13.852800 6.682159
-13.010400 -13.852800 6.682159
-12.963600 -13.852800 6.682030
-12.916800 -13.852800 6.684720
-12.870000 -13.852800 6.685798
-12.823200 -13.852800 6.690780
-12.776400 -13.852800 6.692007
-12.729600 -13.852800 6.702352
-12.682800 -13.852800 6.706259
-12.636000 -13.852800 6.728448
-12.589200 -13.852800 6.743935
-12.542400 -13.852800 6.780374
-7.441200 -13.852800 12.842057
-7.394400 -13.852800 4.237668
-7.347600 -13.852800 4.031973
-7.300800 -13.852800 3.963384
-7.254000 -13.852800 3.867459
-7.207200 -13.852800 3.881947
-7.160400 -13.852800 3.884248
-7.113600 -13.852800 3.993567
-7.066800 -13.852800 3.882907
-7.020000 -13.852800 7.285919
-6.973200 -13.852800 7.435054
-6.926400 -13.852800 7.465807
-6.879600 -13.852800 7.355678
-6.832800 -13.852800 7.355678
-6.786000 -13.852800 7.356690
-6.739200 -13.852800 7.351689
-6.692400 -13.852800 7.341590
-6.645600 -13.852800 7.306682
-6.598800 -13.852800 7.287267
-6.552000 -13.852800 7.277141
-6.505200 -13.852800 7.248869
-6.458400 -13.852800 7.206657
-6.411600 -13.852800 7.179843
-6.364800 -13.852800 7.154838
-6.318000 -13.852800 7.141006
-6.271200 -13.852800 7.091821
-6.224400 -13.852800 7.029428
-6.177600 -13.852800 6.985539
-6.130800 -13.852800 6.963199
-6.084000 -13.852800 6.922035
-6.037200 -13.852800 6.915099
-5.990400 -13.852800 6.884422
-5.943600 -13.852800 6.854387
-5.896800 -13.852800 6.819835
-5.850000 -13.852800 6.817654
-5.803200 -13.852800 6.807897
-5.756400 -13.852800 6.758745
-5.709600 -13.852800 6.748024
-5.662800 -13.852800 6.730848
-5.616000 -13.852800 6.718633
-5.569200 -13.852800 6.710455
-5.522400 -13.852800 6.702014
-5.475600 -13.852800 6.668265
-5.428800 -13.852800 6.652165
-5.382000 -13.852800 6.634580
-5.335200 -13.852800 6.598859
-5.288400 -13.852800 6.546512
-5.241600 -13.852800 6.497990
-5.194800 -13.852800 6.492861
-5.148000 -13.852800 6.481125
-5.101200 -13.852800 6.467044
-5.054400 -13.852800 6.439507
-5.007600 -13.852800 6.410673
-4.960800 -13.852800 6.380438
-4.914000 -13.852800 6.380438
-4.867200 -13.852800 6.367153
-4.820400 -13.852800 6.338600
-4.773600 -13.852800 6.316460
-4.726800 -13.852800 6.295900
-4.680000 -13.852800 6.280143
-4.633200 -13.852800 6.287134
-4.586400 -13.852800 6.273956
-4.539600 -13.852800 6.258298
-4.492800 -13.852800 6.255405
-4.446000 -13.852800 6.198954
-4.399200 -13.852800 6.161359
-4.352400 -13.852800 6.142704
-4.305600 -13.852800 6.117575
-4.258800 -13.852800 6.110364
-4.212000 -13.852800 6.116007
-4.165200 -13.852800 6.116007
-4.118400 -13.852800 6.119533
-4.071600 -13.852800 6.128799
-4.024800 -13.852800 6.140023
-3.978000 -13.852800 6.140023
-3.931200 -13.852800 6.131307
-3.884400 -13.852800 6.092900
-3.837600 -13.852800 6.039592
-3.790800 -13.852800 6.017155
-3.744000 -13.852800 5.975336
-3.697200 -13.852800 5.957232
-3.650400 -13.852800 5.957232
-3.603600 -13.852800 5.957232
-3.556800 -13.852800 5.960649
-3.510000 -13.852800 5.980146
-3.463200 -13.852800 5.989033
-3.416400 -13.852800 5.989033
-3.369600 -13.852800 5.992428
-3.322800 -13.852800 5.991536
-3.276000 -13.852800 5.983454
-3.229200 -13.852800 5.935167
-3.182400 -13.852800 5.916671
-3.135600 -13.852800 5.901464
-3.088800 -13.852800 5.887410
-3.042000 -13.852800 5.861396
-2.995200 -13.852800 5.844199
-2.948400 -13.852800 5.840132
-2.901600 -13.852800 5.829393
-2.854800 -13.852800 5.829393
-2.808000 -13.852800 5.816777
-2.761200 -13.852800 5.819801
-2.714400 -13.852800 5.823101
-2.667600 -13.852800 5.816777
-2.620800 -13.852800 5.801326
-2.574000 -13.852800 5.790818
-2.527200 -13.852800 5.784240
-2.480400 -13.852800 5.784240
-2.433600 -13.852800 5.785731
-2.386800 -13.852800 5.801326
-2.340000 -13.852800 5.837539
-2.293200 -13.852800 5.827454
-2.246400 -13.852800 5.822955
-2.199600 -13.852800 5.797805
-2.152800 -13.852800 5.759310
-2.106000 -13.852800 5.696898
-2.059200 -13.852800 5.666706
-2.012400 -13.852800 5.645876
-1.965600 -13.852800 5.626921
-1.918800 -13.852800 5.627982
-1.872000 -13.852800 5.649645
-1.825200 -13.852800 5.651404
-1.778400 -13.852800 5.673729
-1.731600 -13.852800 5.691461
-1.684800 -13.852800 5.688783
-1.638000 -13.852800 5.691461
-1.591200 -13.852800 5.695920
-1.544400 -13.852800 5.692765
-1.497600 -13.852800 5.692048
-1.450800 -13.852800 5.692765
-1.404000 -13.852800 5.702618
-1.357200 -13.852800 5.720270
-1.310400 -13.852800 5.723648
-1.263600 -13.852800 5.720270
-1.216800 -13.852800 5.709670
-1.170000 -13.852800 5.729301
-1.123200 -13.852800 5.729885
-1.076400 -13.852800 5.729885
-1.029600 -13.852800 5.737898
-0.982800 -13.852800 5.738327
-0.936000 -13.852800 5.762304
-0.889200 -13.852800 5.758984
-0.842400 -13.852800 5.759795
-0.795600 -13.852800 5.758984
-0.748800 -13.852800 5.750833
-0.702000 -13.852800 5.739238
-0.655200 -13.852800 5.737777
-0.608400 -13.852800 5.734852
-0.561600 -13.852800 5.736321
-0.514800 -13.852800 5.736321
-0.468000 -13.852800 5.734852
-0.421200 -13.852800 5.727594
-0.374400 -13.852800 5.721421
-0.327600 -13.852800 5.708877
-0.280800 -13.852800 5.687903
-0.234000 -13.852800 5.692612
-0.187200 -13.852800 5.695992
-0.140400 -13.852800 5.692973
-0.093600 -13.852800 5.692973
-0.046800 -13.852800 5.695992
0.000000 -13.852800 5.708806
0.046800 -13.852800 5.708806
0.093600 -13.852800 5.705533
0.140400 -13.852800 5.700508
0.187200 -13.852800 5.705533
0.234000 -13.852800 5.722869
0.280800 -13.852800 5.751990
0.327600 -13.852800 5.763543
0.374400 -13.852800 5.775548
0.421200 -13.852800 5.790140
0.468000 -13.852800 5.791893
0.514800 -13.852800 5.795089
0.561600 -13.852800 5.783510
0.608400 -13.852800 5.744331
0.655200 -13.852800 5.735616
0.702000 -13.852800 5.733217
0.748800 -13.852800 5.725767
0.795600 -13.852800 5.726179
0.842400 -13.852800 5.735616
0.889200 -13.852800 5.793103
0.936000 -13.852800 5.794829
0.982800 -13.852800 5.796944
1.029600 -13.852800 5.815950
1.076400 -13.852800 5.842598
1.123200 -13.852800 5.854618
1.170000 -13.852800 5.860371
1.216800 -13.852800 5.860371
1.263600 -13.852800 5.856256
1.310400 -13.852800 5.874541
1.357200 -13.852800 5.876625
1.404000 -13.852800 5.876627
1.450800 -13.852800 5.881906
1.497600 -13.852800 5.900592
1.544400 -13.852800 5.913382
1.591200 -13.852800 5.939921
1.638000 -13.852800 5.943093
1.684800 -13.852800 5.978642
1.731600 -13.852800 5.988086
1.778400 -13.852800 6.004277
1.825200 -13.852800 6.042822
1.872000 -13.852800 6.048349
1.918800 -13.852800 6.048349
1.965600 -13.852800 6.049259
2.012400 -13.852800 6.048349
2.059200 -13.852800 6.048349
2.106000 -13.852800 6.049186
2.152800 -13.852800 6.049186
2.199600 -13.852800 6.055416
2.246400 -13.852800 6.062454
2.293200 -13.852800 6.076785
2.340000 -13.852800 6.104655
2.386800 -13.852800 6.129423
2.433600 -13.852800 6.154250
2.480400 -13.852800 6.154993
2.527200 -13.852800 6.167750
2.574000 -13.852800 6.175183
2.620800 -13.852800 6.171346
2.667600 -13.852800 6.168753
2.714400 -13.852800 6.162771
2.761200 -13.852800 6.151130
2.808000 -13.852800 6.169592
2.854800 -13.852800 6.185277
2.901600 -13.852800 6.188830
2.948400 -13.852800 6.192127
2.995200 -13.852800 6.199323
3.042000 -13.852800 6.214816
3.088800 -13.852800 6.230500
3.135600 -13.852800 6.224706
3.182400 -13.852800 6.230500
3.229200 -13.852800 6.259319
3.276000 -13.852800 6.305480
3.322800 -13.852800 6.362304
3.369600 -13.852800 6.394092
3.416400 -13.852800 6.428128
3.463200 -13.852800 6.428128
3.510000 -13.852800 6.424319
3.556800 -13.852800 6.411825
3.603600 -13.852800 6.399638
3.650400 -13.852800 6.386727
3.697200 -13.852800 6.381021
3.744000 -13.852800 6.381021
3.790800 -13.852800 6.381345
3.837600 -13.852800 6.401582
3.884400 -13.852800 6.427092
3.931200 -13.852800 6.437047
3.978000 -13.852800 6.493761
4.024800 -13.852800 6.535098
4.071600 -13.852800 6.567775
4.118400 -13.852800 6.586471
4.165200 -13.852800 6.616497
4.212000 -13.852800 6.660061
4.258800 -13.852800 6.658864
4.305600 -13.852800 6.658864
4.352400 -13.852800 6.626731
4.399200 -13.852800 6.626731
4.446000 -13.852800 6.617984
4.492800 -13.852800 6.648978
4.539600 -13.852800 6.652339
4.586400 -13.852800 6.680270
4.633200 -13.852800 6.734017
4.680000 -13.852800 6.800978
4.726800 -13.852800 6.794969
4.773600 -13.852800 6.830456
4.820400 -13.852800 6.854389
4.867200 -13.852800 6.909096
4.914000 -13.852800 6.936269
4.960800 -13.852800 6.940344
5.007600 -13.852800 6.953361
5.054400 -13.852800 6.953361
5.101200 -13.852800 6.954833
5.148000 -13.852800 6.954833
5.194800 -13.852800 6.961082
5.241600 -13.852800 6.962119
5.288400 -13.852800 7.015684
5.335200 -13.852800 7.063520
5.382000 -13.852800 7.095113
5.428800 -13.852800 7.125466
5.475600 -13.852800 7.159870
5.522400 -13.852800 7.179939
5.569200 -13.852800 7.205332
5.616000 -13.852800 7.237978
5.662800 -13.852800 7.259613
5.709600 -13.852800 7.287988
5.756400 -13.852800 7.318035
5.803200 -13.852800 7.342121
5.850000 -13.852800 7.358766
5.896800 -13.852800 7.382448
5.943600 -13.852800 7.412256
5.990400 -13.852800 7.434221
6.037200 -13.852800 7.466139
6.084000 -13.852800 7.499291
6.130800 -13.852800 7.565792
6.177600 -13.852800 7.616180
6.224400 -13.852800 7.651679
6.271200 -13.852800 7.682059
6.318000 -13.852800 7.708494
6.364800 -13.852800 7.740433
6.411600 -13.852800 7.806464
6.458400 -13.852800 7.872357
6.505200 -13.852800 7.872357
6.552000 -13.852800 7.848869
6.598800 -13.852800 7.727043
6.645600 -13.852800 7.727043
6.692400 -13.852800 7.727043
6.739200 -13.852800 7.848869
6.786000 -13.852800 23.148542
6.832800 -13.852800 23.154800
6.879600 -13.852800 23.157060
6.926400 -13.852800 29.368715
6.973200 -13.852800 29.376740
7.020000 -13.852800 29.381806
7.066800 -13.852800 29.386271
7.113600 -13.852800 29.389416
7.160400 -13.852800 29.389804
7.207200 -13.852800 29.393993
7.254000 -13.852800 29.395289
7.300800 -13.852800 29.395874
13.525200 -13.852800 6.653869
13.572000 -13.852800 6.643140
13.618800 -13.852800 6.616980
13.665600 -13.852800 6.614550
13.712400 -13.852800 6.614985
13.759200 -13.852800 6.613609
13.806000 -13.852800 6.593629
13.852800 -13.852800 6.593629
13.899600 -13.852800 6.591636
13.946400 -13.852800 6.589077
13.993200 -13.852800 6.584735
14.040000 -13.852800 6.584947
14.086800 -13.852800 6.584947
14.133600 -13.852800 6.584947
14.180400 -13.852800 6.578791
14.227200 -13.852800 6.579753
14.274000 -13.852800 6.580888
14.320800 -13.852800 6.584947
14.367600 -13.852800 6.585129
14.414400 -13.852800 6.585129
14.461200 -13.852800 6.580472
14.508000 -13.852800 6.580888
14.554800 -13.852800 6.585129
14.601600 -13.852800 6.589013
14.648400 -13.852800 6.589013
14.695200 -13.852800 6.589013
14.742000 -13.852800 6.585043
14.788800 -13.852800 6.593749
14.835600 -13.852800 6.593749
14.882400 -13.852800 6.595690
14.929200 -13.852800 6.595690
14.976000 -13.852800 6.601733
15.022800 -13.852800 6.599800
15.069600 -13.852800 6.599800
15.116400 -13.852800 6.601733
15.163200 -13.852800 6.601733
15.210000 -13.852800 6.597972
15.256800 -13.852800 6.596920
15.303600 -13.852800 6.589149
15.350400 -13.852800 6.580410
15.397200 -13.852800 6.573446
15.444000 -13.852800 6.563488
15.490800 -13.852800 6.544904
15.537600 -13.852800 6.505631
16.052400 -13.852800 5.061561
16.099200 -13.852800 5.046273
16.146000 -13.852800 5.031659
16.192800 -13.852800 5.007374
16.239600 -13.852800 5.000359
16.286400 -13.852800 4.989870
16.333200 -13.852800 4.979191
16.380000 -13.852800 4.979191
16.426800 -13.852800 4.978921
16.473600 -13.852800 4.966095
16.520400 -13.852800 4.960869
16.567200 -13.852800 4.938627
16.614000 -13.852800 4.935071
16.660800 -13.852800 4.920377
16.707600 -13.852800 4.881229
16.754400 -13.852800 4.841070
18.064800 -13.852800 -7.892553
18.111600 -13.852800 -7.974835
18.158400 -13.852800 -8.017239
18.205200 -13.852800 -8.083750
18.252000 -13.852800 -8.101164
18.298800 -13.852800 -8.151480
18.345600 -13.852800 -8.166444
18.392400 -13.852800 -8.224334
18.439200 -13.852800 -8.226794
18.486000 -13.852800 -8.226794
18.532800 -13.852800 -8.223381
18.579600 -13.852800 0.000000
18.626400 -13.852800 0.000000
18.673200 -13.852800 0.000000
-18.720000 -13.806000 0.000000
-18.673200 -13.806000 0.000000
-18.626400 -13.806000 0.000000
-18.579600 -13.806000 -7.732648
-18.532800 -13.806000 -7.716366
-18.486000 -13.806000 -7.722725
-18.439200 -13.806000 -7.732648
-18.392400 -13.806000 -7.754367
-18.345600 -13.806000 -7.754367
-18.298800 -13.806000 -7.757789
-18.252000 -13.806000 -7.761806
-18.205200 -13.806000 -7.760981
-18.158400 -13.806000 -7.762054
-18.111600 -13.806000 -7.770115
-18.064800 -13.806000 -7.772497
-18.018000 -13.806000 -7.780015
-17.971200 -13.806000 -7.780015
-17.924400 -13.806000 -7.780015
-17.877600 -13.806000 -7.780015
-17.830800 -13.806000 -7.772497
-17.784000 -13.806000 -7.730639
-17.737200 -13.806000 -7.726147
-17.690400 -13.806000 -7.726147
-17.643600 -13.806000 -7.726147
-17.596800 -13.806000 -7.725685
-17.550000 -13.806000 -7.754296
-17.503200 -13.806000 -7.779128
-17.456400 -13.806000 -7.784185
-17.409600 -13.806000 -7.780663
-17.362800 -13.806000 -7.784185
-17.316000 -13.806000 -7.790185
-17.269200 -13.806000 -7.794564
-17.222400 -13.806000 -7.785041
-17.175600 -13.806000 -7.794564
-17.128800 -13.806000 -7.751787
-17.082000 -13.806000 -7.737455
-17.035200 -13.806000 -7.737455
-16.988400 -13.806000 -7.711390
-16.941600 -13.806000 -7.691379
-16.894800 -13.806000 -7.689553
-16.426800 -13.806000 -6.076258
-15.584400 -13.806000 4.927722
-15.537600 -13.806000 4.946384
-15.490800 -13.806000 4.972816
-15.444000 -13.806000 5.010467
-15.397200 -13.806000 5.032202
-15.350400 -13.806000 5.041414
-15.303600 -13.806000 5.052194
-15.256800 -13.806000 5.079544
-15.210000 -13.806000 5.108868
-15.163200 -13.806000 5.121755
-15.116400 -13.806000 5.151873
-15.069600 -13.806000 5.215200
-14.601600 -13.806000 6.595332
-14.554800 -13.806000 6.654142
-14.508000 -13.806000 6.671512
-14.461200 -13.806000 6.677347
-14.414400 -13.806000 6.685661
-14.367600 -13.806000 6.695539
-14.320800 -13.806000 6.703248
-14.274000 -13.806000 6.706089
-14.227200 -13.806000 6.703248
-14.180400 -13.806000 6.698329
-14.133600 -13.806000 6.695539
-14.086800 -13.806000 6.689754
-14.040000 -13.806000 6.685113
-13.993200 -13.806000 6.684518
-13.946400 -13.806000 6.685113
-13.899600 -13.806000 6.689754
-13.852800 -13.806000 6.692875
-13.806000 -13.806000 6.699358
-13.759200 -13.806000 6.701333
-13.712400 -13.806000 6.701518
-13.665600 -13.806000 6.701518
-13.618800 -13.806000 6.701518
-13.572000 -13.806000 6.697960
-13.525200 -13.806000 6.696734
-13.478400 -13.806000 6.697865
-13.431600 -13.806000 6.694765
-13.384800 -13.806000 6.694765
-13.338000 -13.806000 6.695420
-13.291200 -13.806000 6.695420
-13.244400 -13.806000 6.694765
-13.197600 -13.806000 6.694675
-13.150800 -13.806000 6.694675
-13.104000 -13.806000 6.695499
-13.057200 -13.806000 6.695499
-13.010400 -13.806000 6.695499
-12.963600 -13.806000 6.685872
-12.916800 -13.806000 6.685872
-12.870000 -13.806000 6.695499
-12.823200 -13.806000 6.701567
-12.776400 -13.806000 6.702352
-12.729600 -13.806000 6.711478
-12.682800 -13.806000 6.724878
-12.636000 -13.806000 6.739114
-12.589200 -13.806000 6.763823
-12.542400 -13.806000 6.788211
-7.441200 -13.806000 12.781792
-7.394400 -13.806000 4.124887
-7.347600 -13.806000 4.016411
-7.300800 -13.806000 3.907969
-7.254000 -13.806000 3.867459
-7.207200 -13.806000 3.881947
-7.160400 -13.806000 3.882907
-7.113600 -13.806000 3.905034
-7.066800 -13.806000 3.822839
-7.020000 -13.806000 3.822839
-6.973200 -13.806000 7.407237
-6.926400 -13.806000 7.449186
-6.879600 -13.806000 7.356690
-6.832800 -13.806000 7.394180
-6.786000 -13.806000 7.394180
-6.739200 -13.806000 7.355813
-6.692400 -13.806000 7.341590
-6.645600 -13.806000 7.302197
-6.598800 -13.806000 7.286360
-6.552000 -13.806000 7.274743
-6.505200 -13.806000 7.237263
-6.458400 -13.806000 7.210624
-6.411600 -13.806000 7.184217
-6.364800 -13.806000 7.154838
-6.318000 -13.806000 7.136998
-6.271200 -13.806000 7.104685
-6.224400 -13.806000 7.066222
-6.177600 -13.806000 7.006493
-6.130800 -13.806000 6.977806
-6.084000 -13.806000 6.958349
-6.037200 -13.806000 6.927032
-5.990400 -13.806000 6.903935
-5.943600 -13.806000 6.854387
-5.896800 -13.806000 6.838287
-5.850000 -13.806000 6.819835
-5.803200 -13.806000 6.812270
-5.756400 -13.806000 6.803865
-5.709600 -13.806000 6.756912
-5.662800 -13.806000 6.750273
-5.616000 -13.806000 6.745930
-5.569200 -13.806000 6.729542
-5.522400 -13.806000 6.683985
-5.475600 -13.806000 6.666018
-5.428800 -13.806000 6.651121
-5.382000 -13.806000 6.624769
-5.335200 -13.806000 6.579708
-5.288400 -13.806000 6.548348
-5.241600 -13.806000 6.527997
-5.194800 -13.806000 6.510504
-5.148000 -13.806000 6.497990
-5.101200 -13.806000 6.484924
-5.054400 -13.806000 6.448481
-5.007600 -13.806000 6.401382
-4.960800 -13.806000 6.373838
-4.914000 -13.806000 6.373448
-4.867200 -13.806000 6.350306
-4.820400 -13.806000 6.329188
-4.773600 -13.806000 6.316460
-4.726800 -13.806000 6.292460
-4.680000 -13.806000 6.280143
-4.633200 -13.806000 6.283386
-4.586400 -13.806000 6.263940
-4.539600 -13.806000 6.255405
-4.492800 -13.806000 6.249929
-4.446000 -13.806000 6.198954
-4.399200 -13.806000 6.155571
-4.352400 -13.806000 6.130289
-4.305600 -13.806000 6.110364
-4.258800 -13.806000 6.098205
-4.212000 -13.806000 6.098205
-4.165200 -13.806000 6.098205
-4.118400 -13.806000 6.098205
-4.071600 -13.806000 6.119533
-4.024800 -13.806000 6.139687
-3.978000 -13.806000 6.140023
-3.931200 -13.806000 6.116007
-3.884400 -13.806000 6.076982
-3.837600 -13.806000 6.038343
-3.790800 -13.806000 5.995998
-3.744000 -13.806000 5.963046
-3.697200 -13.806000 5.944831
-3.650400 -13.806000 5.944831
-3.603600 -13.806000 5.948942
-3.556800 -13.806000 5.957642
-3.510000 -13.806000 5.979533
-3.463200 -13.806000 5.980146
-3.416400 -13.806000 5.983454
-3.369600 -13.806000 5.992428
-3.322800 -13.806000 5.989727
-3.276000 -13.806000 5.977174
-3.229200 -13.806000 5.944532
-3.182400 -13.806000 5.922675
-3.135600 -13.806000 5.903588
-3.088800 -13.806000 5.891219
-3.042000 -13.806000 5.871811
-2.995200 -13.806000 5.860936
-2.948400 -13.806000 5.844199
-2.901600 -13.806000 5.829393
-2.854800 -13.806000 5.816777
-2.808000 -13.806000 5.809877
-2.761200 -13.806000 5.809877
-2.714400 -13.806000 5.816759
-2.667600 -13.806000 5.795064
-2.620800 -13.806000 5.784718
-2.574000 -13.806000 5.767695
-2.527200 -13.806000 5.767371
-2.480400 -13.806000 5.770486
-2.433600 -13.806000 5.771043
-2.386800 -13.806000 5.786143
-2.340000 -13.806000 5.824410
-2.293200 -13.806000 5.824410
-2.246400 -13.806000 5.815411
-2.199600 -13.806000 5.799537
-2.152800 -13.806000 5.785172
-2.106000 -13.806000 5.724422
-2.059200 -13.806000 5.692865
-2.012400 -13.806000 5.663982
-1.965600 -13.806000 5.653055
-1.918800 -13.806000 5.657079
-1.872000 -13.806000 5.662563
-1.825200 -13.806000 5.666706
-1.778400 -13.806000 5.695920
-1.731600 -13.806000 5.701633
-1.684800 -13.806000 5.701633
-1.638000 -13.806000 5.701633
-1.591200 -13.806000 5.726279
-1.544400 -13.806000 5.695920
-1.497600 -13.806000 5.695920
-1.450800 -13.806000 5.694693
-1.404000 -13.806000 5.701691
-1.357200 -13.806000 5.694693
-1.310400 -13.806000 5.723034
-1.263600 -13.806000 5.708636
-1.216800 -13.806000 5.702618
-1.170000 -13.806000 5.708636
-1.123200 -13.806000 5.709670
-1.076400 -13.806000 5.729184
-1.029600 -13.806000 5.733431
-0.982800 -13.806000 5.729885
-0.936000 -13.806000 5.738847
-0.889200 -13.806000 5.738327
-0.842400 -13.806000 5.739430
-0.795600 -13.806000 5.737898
-0.748800 -13.806000 5.726885
-0.702000 -13.806000 5.707560
-0.655200 -13.806000 5.714029
-0.608400 -13.806000 5.709372
-0.561600 -13.806000 5.725363
-0.514800 -13.806000 5.726885
-0.468000 -13.806000 5.726885
-0.421200 -13.806000 5.721421
-0.374400 -13.806000 5.713729
-0.327600 -13.806000 5.708877
-0.280800 -13.806000 5.708877
-0.234000 -13.806000 5.708877
-0.187200 -13.806000 5.708877
-0.140400 -13.806000 5.695992
-0.093600 -13.806000 5.695992
-0.046800 -13.806000 5.708806
0.000000 -13.806000 5.708806
0.046800 -13.806000 5.708806
0.093600 -13.806000 5.708806
0.140400 -13.806000 5.705533
0.187200 -13.806000 5.716354
0.234000 -13.806000 5.746295
0.280800 -13.806000 5.768014
0.327600 -13.806000 5.775548
0.374400 -13.806000 5.786844
0.421200 -13.806000 5.796288
0.468000 -13.806000 5.820027
0.514800 -13.806000 5.820027
0.561600 -13.806000 5.801119
0.608400 -13.806000 5.781592
0.655200 -13.806000 5.744331
0.702000 -13.806000 5.734357
0.748800 -13.806000 5.727711
0.795600 -13.806000 5.726885
0.842400 -13.806000 5.743537
0.889200 -13.806000 5.777708
0.936000 -13.806000 5.793103
0.982800 -13.806000 5.793110
1.029600 -13.806000 5.796944
1.076400 -13.806000 5.814657
1.123200 -13.806000 5.842598
1.170000 -13.806000 5.835188
1.216800 -13.806000 5.845394
1.263600 -13.806000 5.845893
1.310400 -13.806000 5.873844
1.357200 -13.806000 5.874541
1.404000 -13.806000 5.876627
1.450800 -13.806000 5.877407
1.497600 -13.806000 5.899760
1.544400 -13.806000 5.909852
1.591200 -13.806000 5.937293
1.638000 -13.806000 5.937293
1.684800 -13.806000 5.975479
1.731600 -13.806000 5.992887
1.778400 -13.806000 6.004277
1.825200 -13.806000 6.020935
1.872000 -13.806000 6.042822
1.918800 -13.806000 6.041633
1.965600 -13.806000 6.044368
2.012400 -13.806000 6.041633
2.059200 -13.806000 6.037328
2.106000 -13.806000 6.037328
2.152800 -13.806000 6.037328
2.199600 -13.806000 6.049186
2.246400 -13.806000 6.058323
2.293200 -13.806000 6.071090
2.340000 -13.806000 6.108201
2.386800 -13.806000 6.130897
2.433600 -13.806000 6.154527
2.480400 -13.806000 6.165083
2.527200 -13.806000 6.171346
2.574000 -13.806000 6.176117
2.620800 -13.806000 6.177630
2.667600 -13.806000 6.177630
2.714400 -13.806000 6.175183
2.761200 -13.806000 6.168753
2.808000 -13.806000 6.185277
2.854800 -13.806000 6.192127
2.901600 -13.806000 6.197449
2.948400 -13.806000 6.197627
2.995200 -13.806000 6.207363
3.042000 -13.806000 6.233316
3.088800 -13.806000 6.240132
3.135600 -13.806000 6.240132
3.182400 -13.806000 6.255828
3.229200 -13.806000 6.280573
3.276000 -13.806000 6.314222
3.322800 -13.806000 6.389887
3.369600 -13.806000 6.428800
3.416400 -13.806000 6.428800
3.463200 -13.806000 6.428128
3.510000 -13.806000 6.411856
3.556800 -13.806000 6.399638
3.603600 -13.806000 6.386727
3.650400 -13.806000 6.351124
3.697200 -13.806000 6.375383
3.744000 -13.806000 6.378189
3.790800 -13.806000 6.381021
3.837600 -13.806000 6.406556
3.884400 -13.806000 6.437047
3.931200 -13.806000 6.438631
3.978000 -13.806000 6.497418
4.024800 -13.806000 6.544468
4.071600 -13.806000 6.567775
4.118400 -13.806000 6.597123
4.165200 -13.806000 6.615469
4.212000 -13.806000 6.656479
4.258800 -13.806000 6.629705
4.305600 -13.806000 6.656479
4.352400 -13.806000 6.629705
4.399200 -13.806000 6.629705
4.446000 -13.806000 6.629705
4.492800 -13.806000 6.658013
4.539600 -13.806000 6.656442
4.586400 -13.806000 6.706784
4.633200 -13.806000 6.739551
4.680000 -13.806000 6.792219
4.726800 -13.806000 6.792219
4.773600 -13.806000 6.812686
4.820400 -13.806000 6.852818
4.867200 -13.806000 6.899481
4.914000 -13.806000 6.947615
4.960800 -13.806000 6.953035
5.007600 -13.806000 6.953361
5.054400 -13.806000 6.953361
5.101200 -13.806000 6.953759
5.148000 -13.806000 6.953759
5.194800 -13.806000 6.953759
5.241600 -13.806000 6.953759
5.288400 -13.806000 7.014407
5.335200 -13.806000 7.053989
5.382000 -13.806000 7.116033
5.428800 -13.806000 7.151028
5.475600 -13.806000 7.179074
5.522400 -13.806000 7.198327
5.569200 -13.806000 7.235051
5.616000 -13.806000 7.247477
5.662800 -13.806000 7.269251
5.709600 -13.806000 7.315294
5.756400 -13.806000 7.326496
5.803200 -13.806000 7.346821
5.850000 -13.806000 7.374138
5.896800 -13.806000 7.404365
5.943600 -13.806000 7.423052
5.990400 -13.806000 7.442275
6.037200 -13.806000 7.487484
6.084000 -13.806000 7.520932
6.130800 -13.806000 7.606493
6.177600 -13.806000 7.651679
6.224400 -13.806000 7.657681
6.271200 -13.806000 7.687087
6.318000 -13.806000 7.721026
6.364800 -13.806000 7.749578
6.411600 -13.806000 7.827401
6.458400 -13.806000 7.906289
6.505200 -13.806000 7.878096
6.552000 -13.806000 7.871736
6.598800 -13.806000 7.734481
6.645600 -13.806000 7.848869
6.692400 -13.806000 7.871736
6.739200 -13.806000 8.000396
6.786000 -13.806000 23.149501
6.832800 -13.806000 23.154875
6.879600 -13.806000 23.160148
6.926400 -13.806000 29.375708
6.973200 -13.806000 29.381806
7.020000 -13.806000 29.389416
7.066800 -13.806000 29.393993
7.113600 -13.806000 29.395039
7.160400 -13.806000 29.395874
7.207200 -13.806000 29.396714
7.254000 -13.806000 29.396714
7.300800 -13.806000 29.405790
13.572000 -13.806000 6.675214
13.618800 -13.806000 6.647368
13.665600 -13.806000 6.628060
13.712400 -13.806000 6.634733
13.759200 -13.806000 6.619361
13.806000 -13.806000 6.613609
13.852800 -13.806000 6.613111
13.899600 -13.806000 6.612266
13.946400 -13.806000 6.612266
13.993200 -13.806000 6.606656
14.040000 -13.806000 6.593629
14.086800 -13.806000 6.597816
14.133600 -13.806000 6.591104
14.180400 -13.806000 6.586988
14.227200 -13.806000 6.591104
14.274000 -13.806000 6.591104
14.320800 -13.806000 6.597816
14.367600 -13.806000 6.595806
14.414400 -13.806000 6.591104
14.461200 -13.806000 6.590202
14.508000 -13.806000 6.590202
14.554800 -13.806000 6.590567
14.601600 -13.806000 6.604562
14.648400 -13.806000 6.604562
14.695200 -13.806000 6.604562
14.742000 -13.806000 6.604562
14.788800 -13.806000 6.605927
14.835600 -13.806000 6.605927
14.882400 -13.806000 6.606263
14.929200 -13.806000 6.605927
14.976000 -13.806000 6.605927
15.022800 -13.806000 6.610288
15.069600 -13.806000 6.607326
15.116400 -13.806000 6.611607
15.163200 -13.806000 6.610288
15.210000 -13.806000 6.605867
15.256800 -13.806000 6.604033
15.303600 -13.806000 6.598503
15.350400 -13.806000 6.597375
15.397200 -13.806000 6.590690
15.444000 -13.806000 6.573446
15.490800 -13.806000 6.563488
15.537600 -13.806000 6.551209
15.584400 -13.806000 6.507350
16.099200 -13.806000 5.046273
16.146000 -13.806000 5.031659
16.192800 -13.806000 5.003750
16.239600 -13.806000 5.000359
16.286400 -13.806000 4.997670
16.333200 -13.806000 4.989870
16.380000 -13.806000 4.989684
16.426800 -13.806000 4.981590
16.473600 -13.806000 4.966095
16.520400 -13.806000 4.963990
16.567200 -13.806000 4.943755
16.614000 -13.806000 4.937636
16.660800 -13.806000 4.933105
16.707600 -13.806000 4.913206
16.754400 -13.806000 4.873476
16.801200 -13.806000 4.822179
18.111600 -13.806000 -7.935732
18.158400 -13.806000 -8.017239
18.205200 -13.806000 -8.083750
18.252000 -13.806000 -8.101164
18.298800 -13.806000 -8.140646
18.345600 -13.806000 -8.158607
18.392400 -13.806000 -8.221648
18.439200 -13.806000 -8.224334
18.486000 -13.806000 -8.223381
18.532800 -13.806000 -8.221848
18.579600 -13.806000 0.000000
18.626400 -13.806000 0.000000
18.673200 -13.806000 0.000000
-18.720000 -13.759200 0.000000
-18.673200 -13.759200 0.000000
-18.626400 -13.759200 0.000000
-18.579600 -13.759200 -7.766385
-18.532800 -13.759200 -7.740387
-18.486000 -13.759200 -7.754367
-18.439200 -13.759200 -7.759831
-18.392400 -13.759200 -7.760981
-18.345600 -13.759200 -7.760981
-18.298800 -13.759200 -7.768467
-18.252000 -13.759200 -7.773919
-18.205200 -13.759200 -7.773919
-18.158400 -13.759200 -7.780943
-18.111600 -13.759200 -7.788253
-18.064800 -13.759200 -7.780943
-18.018000 -13.759200 -7.794281
-17.971200 -13.759200 -7.794281
-17.924400 -13.759200 -7.794281
-17.877600 -13.759200 -7.794281
-17.830800 -13.759200 -7.780015
-17.784000 -13.759200 -7.754296
-17.737200 -13.759200 -7.754296
-17.690400 -13.759200 -7.761768
-17.643600 -13.759200 -7.761768
-17.596800 -13.759200 -7.761768
-17.550000 -13.759200 -7.763053
-17.503200 -13.759200 -7.771807
-17.456400 -13.759200 -7.780089
-17.409600 -13.759200 -7.779128
-17.362800 -13.759200 -7.775698
-17.316000 -13.759200 -7.780663
-17.269200 -13.759200 -7.784185
-17.222400 -13.759200 -7.780663
-17.175600 -13.759200 -7.790185
-17.128800 -13.759200 -7.737455
-17.082000 -13.759200 -7.735717
-17.035200 -13.759200 -7.735717
-16.988400 -13.759200 -7.700409
-16.941600 -13.759200 -7.664514
-16.894800 -13.759200 -7.605728
-16.473600 -13.759200 -6.123721
-16.426800 -13.759200 -6.027971
-15.631200 -13.759200 4.924701
-15.584400 -13.759200 4.952055
-15.537600 -13.759200 4.969654
-15.490800 -13.759200 4.990721
-15.444000 -13.759200 5.034780
-15.397200 -13.759200 5.041414
-15.350400 -13.759200 5.052194
-15.303600 -13.759200 5.079544
-15.256800 -13.759200 5.102809
-15.210000 -13.759200 5.123857
-15.163200 -13.759200 5.131602
-15.116400 -13.759200 5.176951
-14.648400 -13.759200 6.591119
-14.601600 -13.759200 6.654114
-14.554800 -13.759200 6.667753
-14.508000 -13.759200 6.684075
-14.461200 -13.759200 6.695063
-14.414400 -13.759200 6.696802
-14.367600 -13.759200 6.702969
-14.320800 -13.759200 6.706089
-14.274000 -13.759200 6.710544
-14.227200 -13.759200 6.711913
-14.180400 -13.759200 6.703248
-14.133600 -13.759200 6.696390
-14.086800 -13.759200 6.695597
-14.040000 -13.759200 6.689754
-13.993200 -13.759200 6.689754
-13.946400 -13.759200 6.689754
-13.899600 -13.759200 6.693827
-13.852800 -13.759200 6.702290
-13.806000 -13.759200 6.705100
-13.759200 -13.759200 6.706922
-13.712400 -13.759200 6.707183
-13.665600 -13.759200 6.706412
-13.618800 -13.759200 6.706412
-13.572000 -13.759200 6.705419
-13.525200 -13.759200 6.702489
-13.478400 -13.759200 6.705199
-13.431600 -13.759200 6.699130
-13.384800 -13.759200 6.697960
-13.338000 -13.759200 6.701923
-13.291200 -13.759200 6.696613
-13.244400 -13.759200 6.695420
-13.197600 -13.759200 6.695109
-13.150800 -13.759200 6.694765
-13.104000 -13.759200 6.695531
-13.057200 -13.759200 6.695531
-13.010400 -13.759200 6.695109
-12.963600 -13.759200 6.686149
-12.916800 -13.759200 6.689932
-12.870000 -13.759200 6.701567
-12.823200 -13.759200 6.702352
-12.776400 -13.759200 6.704349
-12.729600 -13.759200 6.718686
-12.682800 -13.759200 6.730640
-12.636000 -13.759200 6.742636
-12.589200 -13.759200 6.780336
-7.441200 -13.759200 12.718041
-7.394400 -13.759200 4.237668
-7.347600 -13.759200 4.069566
-7.300800 -13.759200 4.016411
-7.254000 -13.759200 3.907615
-7.207200 -13.759200 3.907969
-7.160400 -13.759200 3.907969
-7.113600 -13.759200 3.993567
-7.066800 -13.759200 3.907615
-7.020000 -13.759200 7.474202
-6.973200 -13.759200 7.474202
-6.926400 -13.759200 7.449186
-6.879600 -13.759200 7.343168
-6.832800 -13.759200 7.343168
-6.786000 -13.759200 7.351689
-6.739200 -13.759200 7.351689
-6.692400 -13.759200 7.348881
-6.645600 -13.759200 7.306682
-6.598800 -13.759200 7.306682
-6.552000 -13.759200 7.278256
-6.505200 -13.759200 7.237263
-6.458400 -13.759200 7.207288
-6.411600 -13.759200 7.179843
-6.364800 -13.759200 7.146208
-6.318000 -13.759200 7.140023
-6.271200 -13.759200 7.131843
-6.224400 -13.759200 7.072948
-6.177600 -13.759200 7.025845
-6.130800 -13.759200 6.979580
-6.084000 -13.759200 6.961253
-6.037200 -13.759200 6.928982
-5.990400 -13.759200 6.891246
-5.943600 -13.759200 6.866270
-5.896800 -13.759200 6.838287
-5.850000 -13.759200 6.819835
-5.803200 -13.759200 6.812270
-5.756400 -13.759200 6.811810
-5.709600 -13.759200 6.763294
-5.662800 -13.759200 6.750273
-5.616000 -13.759200 6.729542
-5.569200 -13.759200 6.706520
-5.522400 -13.759200 6.671901
-5.475600 -13.759200 6.654504
-5.428800 -13.759200 6.630670
-5.382000 -13.759200 6.602803
-5.335200 -13.759200 6.566865
-5.288400 -13.759200 6.533486
-5.241600 -13.759200 6.527997
-5.194800 -13.759200 6.526394
-5.148000 -13.759200 6.507813
-5.101200 -13.759200 6.487824
-5.054400 -13.759200 6.479573
-5.007600 -13.759200 6.410673
-4.960800 -13.759200 6.380438
-4.914000 -13.759200 6.373448
-4.867200 -13.759200 6.350236
-4.820400 -13.759200 6.329188
-4.773600 -13.759200 6.312462
-4.726800 -13.759200 6.292460
-4.680000 -13.759200 6.280143
-4.633200 -13.759200 6.283386
-4.586400 -13.759200 6.258298
-4.539600 -13.759200 6.246296
-4.492800 -13.759200 6.246047
-4.446000 -13.759200 6.199415
-4.399200 -13.759200 6.153463
-4.352400 -13.759200 6.124461
-4.305600 -13.759200 6.103317
-4.258800 -13.759200 6.098205
-4.212000 -13.759200 6.098205
-4.165200 -13.759200 6.097960
-4.118400 -13.759200 6.098205
-4.071600 -13.759200 6.116007
-4.024800 -13.759200 6.128799
-3.978000 -13.759200 6.128799
-3.931200 -13.759200 6.112103
-3.884400 -13.759200 6.062844
-3.837600 -13.759200 6.025432
-3.790800 -13.759200 5.993582
-3.744000 -13.759200 5.971777
-3.697200 -13.759200 5.948942
-3.650400 -13.759200 5.950573
-3.603600 -13.759200 5.950573
-3.556800 -13.759200 5.961179
-3.510000 -13.759200 5.971777
-3.463200 -13.759200 5.972117
-3.416400 -13.759200 5.980146
-3.369600 -13.759200 5.992428
-3.322800 -13.759200 5.991536
-3.276000 -13.759200 5.979533
-3.229200 -13.759200 5.947960
-3.182400 -13.759200 5.929974
-3.135600 -13.759200 5.903588
-3.088800 -13.759200 5.896362
-3.042000 -13.759200 5.879941
-2.995200 -13.759200 5.864473
-2.948400 -13.759200 5.860936
-2.901600 -13.759200 5.829393
-2.854800 -13.759200 5.809877
-2.808000 -13.759200 5.797878
-2.761200 -13.759200 5.784718
-2.714400 -13.759200 5.784718
-2.667600 -13.759200 5.767695
-2.620800 -13.759200 5.767584
-2.574000 -13.759200 5.758095
-2.527200 -13.759200 5.762123
-2.480400 -13.759200 5.767695
-2.433600 -13.759200 5.771043
-2.386800 -13.759200 5.793180
-2.340000 -13.759200 5.815411
-2.293200 -13.759200 5.822955
-2.246400 -13.759200 5.815411
-2.199600 -13.759200 5.812188
-2.152800 -13.759200 5.785172
-2.106000 -13.759200 5.726466
-2.059200 -13.759200 5.692865
-2.012400 -13.759200 5.668236
-1.965600 -13.759200 5.662563
-1.918800 -13.759200 5.657079
-1.872000 -13.759200 5.662563
-1.825200 -13.759200 5.657079
-1.778400 -13.759200 5.678514
-1.731600 -13.759200 5.701633
-1.684800 -13.759200 5.701633
-1.638000 -13.759200 5.701633
-1.591200 -13.759200 5.726279
-1.544400 -13.759200 5.692765
-1.497600 -13.759200 5.692048
-1.450800 -13.759200 5.692048
-1.404000 -13.759200 5.692048
-1.357200 -13.759200 5.687415
-1.310400 -13.759200 5.692048
-1.263600 -13.759200 5.692048
-1.216800 -13.759200 5.688415
-1.170000 -13.759200 5.688415
-1.123200 -13.759200 5.689948
-1.076400 -13.759200 5.700706
-1.029600 -13.759200 5.712626
-0.982800 -13.759200 5.707560
-0.936000 -13.759200 5.729301
-0.889200 -13.759200 5.737879
-0.842400 -13.759200 5.737898
-0.795600 -13.759200 5.729184
-0.748800 -13.759200 5.707560
-0.702000 -13.759200 5.700366
-0.655200 -13.759200 5.706252
-0.608400 -13.759200 5.694782
-0.561600 -13.759200 5.694782
-0.514800 -13.759200 5.700366
-0.468000 -13.759200 5.706252
-0.421200 -13.759200 5.678613
-0.374400 -13.759200 5.676119
-0.327600 -13.759200 5.669551
-0.280800 -13.759200 5.676119
-0.234000 -13.759200 5.673059
-0.187200 -13.759200 5.681735
-0.140400 -13.759200 5.681735
-0.093600 -13.759200 5.683606
-0.046800 -13.759200 5.683606
0.000000 -13.759200 5.692973
0.046800 -13.759200 5.708806
0.093600 -13.759200 5.708806
0.140400 -13.759200 5.708806
0.187200 -13.759200 5.724185
0.234000 -13.759200 5.746295
0.280800 -13.759200 5.769975
0.327600 -13.759200 5.781592
0.374400 -13.759200 5.799703
0.421200 -13.759200 5.827940
0.468000 -13.759200 5.832975
0.514800 -13.759200 5.832696
0.561600 -13.759200 5.821055
0.608400 -13.759200 5.790140
0.655200 -13.759200 5.790140
0.702000 -13.759200 5.744331
0.748800 -13.759200 5.735616
0.795600 -13.759200 5.743537
0.842400 -13.759200 5.769191
0.889200 -13.759200 5.782588
0.936000 -13.759200 5.794516
0.982800 -13.759200 5.794516
1.029600 -13.759200 5.799911
1.076400 -13.759200 5.810628
1.123200 -13.759200 5.814657
1.170000 -13.759200 5.810628
1.216800 -13.759200 5.819033
1.263600 -13.759200 5.842598
1.310400 -13.759200 5.851677
1.357200 -13.759200 5.856256
1.404000 -13.759200 5.869607
1.450800 -13.759200 5.876627
1.497600 -13.759200 5.881906
1.544400 -13.759200 5.905526
1.591200 -13.759200 5.933184
1.638000 -13.759200 5.933184
1.684800 -13.759200 5.973265
1.731600 -13.759200 5.992249
1.778400 -13.759200 5.998146
1.825200 -13.759200 6.013278
1.872000 -13.759200 6.013278
1.918800 -13.759200 6.004521
1.965600 -13.759200 6.037328
2.012400 -13.759200 6.026603
2.059200 -13.759200 6.007773
2.106000 -13.759200 6.021667
2.152800 -13.759200 6.021667
2.199600 -13.759200 6.041633
2.246400 -13.759200 6.050738
2.293200 -13.759200 6.059749
2.340000 -13.759200 6.095705
2.386800 -13.759200 6.112656
2.433600 -13.759200 6.141065
2.480400 -13.759200 6.154993
2.527200 -13.759200 6.165083
2.574000 -13.759200 6.176117
2.620800 -13.759200 6.177630
2.667600 -13.759200 6.177630
2.714400 -13.759200 6.170406
2.761200 -13.759200 6.170406
2.808000 -13.759200 6.188830
2.854800 -13.759200 6.192127
2.901600 -13.759200 6.192127
2.948400 -13.759200 6.197627
2.995200 -13.759200 6.214926
3.042000 -13.759200 6.233316
3.088800 -13.759200 6.240132
3.135600 -13.759200 6.249792
3.182400 -13.759200 6.259319
3.229200 -13.759200 6.288604
3.276000 -13.759200 6.315515
3.322800 -13.759200 6.389887
3.369600 -13.759200 6.428128
3.416400 -13.759200 6.411856
3.463200 -13.759200 6.414571
3.510000 -13.759200 6.411825
3.556800 -13.759200 6.395412
3.603600 -13.759200 6.381021
3.650400 -13.759200 6.346650
3.697200 -13.759200 6.375383
3.744000 -13.759200 6.378189
3.790800 -13.759200 6.381021
3.837600 -13.759200 6.399638
3.884400 -13.759200 6.438631
3.931200 -13.759200 6.459380
3.978000 -13.759200 6.507235
4.024800 -13.759200 6.556856
4.071600 -13.759200 6.569166
4.118400 -13.759200 6.597123
4.165200 -13.759200 6.611600
4.212000 -13.759200 6.629705
4.258800 -13.759200 6.622590
4.305600 -13.759200 6.629705
4.352400 -13.759200 6.622590
4.399200 -13.759200 6.626731
4.446000 -13.759200 6.629705
4.492800 -13.759200 6.662020
4.539600 -13.759200 6.662020
4.586400 -13.759200 6.711010
4.633200 -13.759200 6.739551
4.680000 -13.759200 6.776093
4.726800 -13.759200 6.792104
4.773600 -13.759200 6.812686
4.820400 -13.759200 6.862030
4.867200 -13.759200 6.911748
4.914000 -13.759200 6.953361
4.960800 -13.759200 6.977359
5.007600 -13.759200 6.953759
5.054400 -13.759200 6.970577
5.101200 -13.759200 6.970577
5.148000 -13.759200 6.953759
5.194800 -13.759200 6.953035
5.241600 -13.759200 6.953759
5.288400 -13.759200 6.998900
5.335200 -13.759200 7.053989
5.382000 -13.759200 7.149071
5.428800 -13.759200 7.154450
5.475600 -13.759200 7.179074
5.522400 -13.759200 7.198327
5.569200 -13.759200 7.219916
5.616000 -13.759200 7.247477
5.662800 -13.759200 7.272322
5.709600 -13.759200 7.319874
5.756400 -13.759200 7.341231
5.803200 -13.759200 7.382448
5.850000 -13.759200 7.398809
5.896800 -13.759200 7.412256
5.943600 -13.759200 7.438413
5.990400 -13.759200 7.472344
6.037200 -13.759200 7.520932
6.084000 -13.759200 7.569677
6.130800 -13.759200 7.629103
6.177600 -13.759200 7.659775
6.224400 -13.759200 7.682059
6.271200 -13.759200 7.707034
6.318000 -13.759200 7.722132
6.364800 -13.759200 7.782807
6.411600 -13.759200 7.878096
6.458400 -13.759200 7.916070
6.505200 -13.759200 7.894096
6.552000 -13.759200 7.872357
6.598800 -13.759200 7.734481
6.645600 -13.759200 7.871736
6.692400 -13.759200 7.920413
6.739200 -13.759200 8.032689
6.786000 -13.759200 23.151530
6.832800 -13.759200 23.156228
6.879600 -13.759200 23.160591
6.926400 -13.759200 29.376126
6.973200 -13.759200 29.386143
7.020000 -13.759200 29.396714
7.066800 -13.759200 29.398139
7.113600 -13.759200 29.399128
7.160400 -13.759200 29.405790
7.207200 -13.759200 29.407163
7.254000 -13.759200 29.407317
7.300800 -13.759200 29.408230
13.572000 -13.759200 6.711788
13.618800 -13.759200 6.679782
13.665600 -13.759200 6.665586
13.712400 -13.759200 6.651209
13.759200 -13.759200 6.644809
13.806000 -13.759200 6.634733
13.852800 -13.759200 6.623580
13.899600 -13.759200 6.623294
13.946400 -13.759200 6.618457
13.993200 -13.759200 6.613609
14.040000 -13.759200 6.603885
14.086800 -13.759200 6.603118
14.133600 -13.759200 6.595505
14.180400 -13.759200 6.595505
14.227200 -13.759200 6.598998
14.274000 -13.759200 6.598998
14.320800 -13.759200 6.603885
14.367600 -13.759200 6.605397
14.414400 -13.759200 6.605397
14.461200 -13.759200 6.605397
14.508000 -13.759200 6.605257
14.554800 -13.759200 6.605257
14.601600 -13.759200 6.606263
14.648400 -13.759200 6.609245
14.695200 -13.759200 6.609245
14.742000 -13.759200 6.613121
14.788800 -13.759200 6.618808
14.835600 -13.759200 6.623894
14.882400 -13.759200 6.623894
14.929200 -13.759200 6.623894
14.976000 -13.759200 6.616520
15.022800 -13.759200 6.613275
15.069600 -13.759200 6.612298
15.116400 -13.759200 6.613275
15.163200 -13.759200 6.612298
15.210000 -13.759200 6.611882
15.256800 -13.759200 6.605867
15.303600 -13.759200 6.603857
15.350400 -13.759200 6.603707
15.397200 -13.759200 6.597010
15.444000 -13.759200 6.584477
15.490800 -13.759200 6.575734
15.537600 -13.759200 6.563488
15.584400 -13.759200 6.522614
15.631200 -13.759200 6.484764
16.146000 -13.759200 5.046273
16.192800 -13.759200 5.014757
16.239600 -13.759200 5.003750
16.286400 -13.759200 4.999601
16.333200 -13.759200 4.990435
16.380000 -13.759200 4.989870
16.426800 -13.759200 4.987933
16.473600 -13.759200 4.977213
16.520400 -13.759200 4.981590
16.567200 -13.759200 4.971782
16.614000 -13.759200 4.959578
16.660800 -13.759200 4.945387
16.707600 -13.759200 4.932597
16.754400 -13.759200 4.910772
16.801200 -13.759200 4.854591
18.158400 -13.759200 -7.984917
18.205200 -13.759200 -8.066161
18.252000 -13.759200 -8.083750
18.298800 -13.759200 -8.115610
18.345600 -13.759200 -8.140646
18.392400 -13.759200 -8.166444
18.439200 -13.759200 -8.186195
18.486000 -13.759200 -8.192104
18.532800 -13.759200 -8.214061
18.579600 -13.759200 0.000000
18.626400 -13.759200 0.000000
18.673200 -13.759200 0.000000
-18.720000 -13.712400 0.000000
-18.673200 -13.712400 0.000000
-18.626400 -13.712400 0.000000
-18.579600 -13.712400 -7.771905
-18.532800 -13.712400 -7.766385
-18.486000 -13.712400 -7.770477
-18.439200 -13.712400 -7.770477
-18.392400 -13.712400 -7.773919
-18.345600 -13.712400 -7.773919
-18.298800 -13.712400 -7.787676
-18.252000 -13.712400 -7.790003
-18.205200 -13.712400 -7.788253
-18.158400 -13.712400 -7.788253
-18.111600 -13.712400 -7.790003
-18.064800 -13.712400 -7.790003
-18.018000 -13.712400 -7.808306
-17.971200 -13.712400 -7.772497
-17.924400 -13.712400 -7.808306
-17.877600 -13.712400 -7.819602
-17.830800 -13.712400 -7.834742
-17.784000 -13.712400 -7.842524
-17.737200 -13.712400 -7.834742
-17.690400 -13.712400 -7.834742
-17.643600 -13.712400 -7.801344
-17.596800 -13.712400 -7.775698
-17.550000 -13.712400 -7.775698
-17.503200 -13.712400 -7.763053
-17.456400 -13.712400 -7.771807
-17.409600 -13.712400 -7.763053
-17.362800 -13.712400 -7.752425
-17.316000 -13.712400 -7.752425
-17.269200 -13.712400 -7.768483
-17.222400 -13.712400 -7.746596
-17.175600 -13.712400 -7.746596
-17.128800 -13.712400 -7.719111
-17.082000 -13.712400 -7.717884
-17.035200 -13.712400 -7.719111
-16.988400 -13.712400 -7.700409
-16.941600 -13.712400 -7.595234
-16.520400 -13.712400 -6.246814
-16.426800 -13.712400 -6.027971
-15.678000 -13.712400 4.914662
-15.631200 -13.712400 4.929224
-15.584400 -13.712400 4.954857
-15.537600 -13.712400 4.987183
-15.490800 -13.712400 5.032011
-15.444000 -13.712400 5.041414
-15.397200 -13.712400 5.052194
-15.350400 -13.712400 5.083592
-15.303600 -13.712400 5.096215
-15.256800 -13.712400 5.113282
-15.210000 -13.712400 5.125581
-15.163200 -13.712400 5.151873
-14.648400 -13.712400 6.629483
-14.601600 -13.712400 6.665368
-14.554800 -13.712400 6.676535
-14.508000 -13.712400 6.689868
-14.461200 -13.712400 6.696802
-14.414400 -13.712400 6.696802
-14.367600 -13.712400 6.703183
-14.320800 -13.712400 6.705771
-14.274000 -13.712400 6.709601
-14.227200 -13.712400 6.711913
-14.180400 -13.712400 6.708964
-14.133600 -13.712400 6.704699
-14.086800 -13.712400 6.704699
-14.040000 -13.712400 6.696390
-13.993200 -13.712400 6.699358
-13.946400 -13.712400 6.704699
-13.899600 -13.712400 6.704699
-13.852800 -13.712400 6.709759
-13.806000 -13.712400 6.713777
-13.759200 -13.712400 6.710529
-13.712400 -13.712400 6.711428
-13.665600 -13.712400 6.707183
-13.618800 -13.712400 6.707183
-13.572000 -13.712400 6.706922
-13.525200 -13.712400 6.706031
-13.478400 -13.712400 6.706412
-13.431600 -13.712400 6.705419
-13.384800 -13.712400 6.706031
-13.338000 -13.712400 6.709896
-13.291200 -13.712400 6.706031
-13.244400 -13.712400 6.701923
-13.197600 -13.712400 6.696872
-13.150800 -13.712400 6.696437
-13.104000 -13.712400 6.696872
-13.057200 -13.712400 6.696872
-13.010400 -13.712400 6.696872
-12.963600 -13.712400 6.690780
-12.916800 -13.712400 6.697785
-12.870000 -13.712400 6.702352
-12.823200 -13.712400 6.706735
-12.776400 -13.712400 6.713114
-12.729600 -13.712400 6.730640
-12.682800 -13.712400 6.742636
-12.636000 -13.712400 6.775357
-7.441200 -13.712400 4.541190
-7.394400 -13.712400 4.255500
-7.347600 -13.712400 4.124887
-7.300800 -13.712400 4.070002
-7.254000 -13.712400 4.031973
-7.207200 -13.712400 4.035998
-7.160400 -13.712400 4.069566
-7.113600 -13.712400 4.070002
-7.066800 -13.712400 4.035998
-7.020000 -13.712400 7.565007
-6.973200 -13.712400 7.524958
-6.926400 -13.712400 7.407237
-6.879600 -13.712400 7.343168
-6.832800 -13.712400 7.348881
-6.786000 -13.712400 7.382841
-6.739200 -13.712400 7.381021
-6.692400 -13.712400 7.355813
-6.645600 -13.712400 7.341590
-6.598800 -13.712400 7.337351
-6.552000 -13.712400 7.286360
-6.505200 -13.712400 7.231526
-6.458400 -13.712400 7.207288
-6.411600 -13.712400 7.157418
-6.364800 -13.712400 7.140023
-6.318000 -13.712400 7.131843
-6.271200 -13.712400 7.104685
-6.224400 -13.712400 7.066899
-6.177600 -13.712400 7.029240
-6.130800 -13.712400 7.006493
-6.084000 -13.712400 6.964737
-6.037200 -13.712400 6.961253
-5.990400 -13.712400 6.903935
-5.943600 -13.712400 6.857669
-5.896800 -13.712400 6.838287
-5.850000 -13.712400 6.817654
-5.803200 -13.712400 6.803865
-5.756400 -13.712400 6.803865
-5.709600 -13.712400 6.763016
-5.662800 -13.712400 6.748024
-5.616000 -13.712400 6.713135
-5.569200 -13.712400 6.685406
-5.522400 -13.712400 6.666018
-5.475600 -13.712400 6.635955
-5.428800 -13.712400 6.621978
-5.382000 -13.712400 6.602803
-5.335200 -13.712400 6.554488
-5.288400 -13.712400 6.533486
-5.241600 -13.712400 6.533486
-5.194800 -13.712400 6.527997
-5.148000 -13.712400 6.507813
-5.101200 -13.712400 6.484994
-5.054400 -13.712400 6.481125
-5.007600 -13.712400 6.432697
-4.960800 -13.712400 6.375438
-4.914000 -13.712400 6.367153
-4.867200 -13.712400 6.329589
-4.820400 -13.712400 6.322905
-4.773600 -13.712400 6.309769
-4.726800 -13.712400 6.291782
-4.680000 -13.712400 6.280143
-4.633200 -13.712400 6.283386
-4.586400 -13.712400 6.255405
-4.539600 -13.712400 6.246047
-4.492800 -13.712400 6.241305
-4.446000 -13.712400 6.199415
-4.399200 -13.712400 6.153463
-4.352400 -13.712400 6.125720
-4.305600 -13.712400 6.103317
-4.258800 -13.712400 6.098205
-4.212000 -13.712400 6.098205
-4.165200 -13.712400 6.097960
-4.118400 -13.712400 6.098205
-4.071600 -13.712400 6.115100
-4.024800 -13.712400 6.128799
-3.978000 -13.712400 6.128799
-3.931200 -13.712400 6.097907
-3.884400 -13.712400 6.062844
-3.837600 -13.712400 6.025432
-3.790800 -13.712400 5.982752
-3.744000 -13.712400 5.963046
-3.697200 -13.712400 5.950573
-3.650400 -13.712400 5.956155
-3.603600 -13.712400 5.957642
-3.556800 -13.712400 5.963046
-3.510000 -13.712400 5.971777
-3.463200 -13.712400 5.972117
-3.416400 -13.712400 5.989727
-3.369600 -13.712400 5.999237
-3.322800 -13.712400 5.993701
-3.276000 -13.712400 5.989727
-3.229200 -13.712400 5.958275
-3.182400 -13.712400 5.931366
-3.135600 -13.712400 5.926953
-3.088800 -13.712400 5.901464
-3.042000 -13.712400 5.888004
-2.995200 -13.712400 5.871811
-2.948400 -13.712400 5.871811
-2.901600 -13.712400 5.821531
-2.854800 -13.712400 5.807067
-2.808000 -13.712400 5.784718
-2.761200 -13.712400 5.777900
-2.714400 -13.712400 5.783383
-2.667600 -13.712400 5.767371
-2.620800 -13.712400 5.765724
-2.574000 -13.712400 5.750949
-2.527200 -13.712400 5.752219
-2.480400 -13.712400 5.762123
-2.433600 -13.712400 5.770486
-2.386800 -13.712400 5.795064
-2.340000 -13.712400 5.815411
-2.293200 -13.712400 5.822955
-2.246400 -13.712400 5.815411
-2.199600 -13.712400 5.812188
-2.152800 -13.712400 5.759310
-2.106000 -13.712400 5.734767
-2.059200 -13.712400 5.701124
-2.012400 -13.712400 5.668236
-1.965600 -13.712400 5.653055
-1.918800 -13.712400 5.653055
-1.872000 -13.712400 5.662563
-1.825200 -13.712400 5.647184
-1.778400 -13.712400 5.653055
-1.731600 -13.712400 5.698565
-1.684800 -13.712400 5.698565
-1.638000 -13.712400 5.688783
-1.591200 -13.712400 5.687994
-1.544400 -13.712400 5.687994
-1.497600 -13.712400 5.686590
-1.450800 -13.712400 5.687994
-1.404000 -13.712400 5.686590
-1.357200 -13.712400 5.662499
-1.310400 -13.712400 5.685466
-1.263600 -13.712400 5.686590
-1.216800 -13.712400 5.673434
-1.170000 -13.712400 5.668388
-1.123200 -13.712400 5.673851
-1.076400 -13.712400 5.697352
-1.029600 -13.712400 5.708065
-0.982800 -13.712400 5.707560
-0.936000 -13.712400 5.729301
-0.889200 -13.712400 5.737898
-0.842400 -13.712400 5.738847
-0.795600 -13.712400 5.729184
-0.748800 -13.712400 5.707560
-0.702000 -13.712400 5.707560
-0.655200 -13.712400 5.726885
-0.608400 -13.712400 5.707909
-0.561600 -13.712400 5.700366
-0.514800 -13.712400 5.700366
-0.468000 -13.712400 5.689290
-0.421200 -13.712400 5.681735
-0.374400 -13.712400 5.676119
-0.327600 -13.712400 5.661637
-0.280800 -13.712400 5.654588
-0.234000 -13.712400 5.646296
-0.187200 -13.712400 5.669551
-0.140400 -13.712400 5.675847
-0.093600 -13.712400 5.675847
-0.046800 -13.712400 5.680923
0.000000 -13.712400 5.682511
0.046800 -13.712400 5.682661
0.093600 -13.712400 5.700508
0.140400 -13.712400 5.682661
0.187200 -13.712400 5.700508
0.234000 -13.712400 5.716354
0.280800 -13.712400 5.751990
0.327600 -13.712400 5.768014
0.374400 -13.712400 5.786844
0.421200 -13.712400 5.800137
0.468000 -13.712400 5.827940
0.514800 -13.712400 5.825245
0.561600 -13.712400 5.820027
0.608400 -13.712400 5.794283
0.655200 -13.712400 5.794283
0.702000 -13.712400 5.744331
0.748800 -13.712400 5.740508
0.795600 -13.712400 5.743537
0.842400 -13.712400 5.752339
0.889200 -13.712400 5.777708
0.936000 -13.712400 5.782588
0.982800 -13.712400 5.785986
1.029600 -13.712400 5.796944
1.076400 -13.712400 5.800989
1.123200 -13.712400 5.800989
1.170000 -13.712400 5.794516
1.216800 -13.712400 5.810628
1.263600 -13.712400 5.819033
1.310400 -13.712400 5.843280
1.357200 -13.712400 5.843280
1.404000 -13.712400 5.843280
1.450800 -13.712400 5.851677
1.497600 -13.712400 5.869607
1.544400 -13.712400 5.896065
1.591200 -13.712400 5.933184
1.638000 -13.712400 5.938287
1.684800 -13.712400 5.978642
1.731600 -13.712400 5.998146
1.778400 -13.712400 6.002624
1.825200 -13.712400 6.013278
1.872000 -13.712400 6.004521
1.918800 -13.712400 5.996476
1.965600 -13.712400 6.013278
2.012400 -13.712400 6.013278
2.059200 -13.712400 6.004277
2.106000 -13.712400 6.007773
2.152800 -13.712400 6.021667
2.199600 -13.712400 6.037328
2.246400 -13.712400 6.056957
2.293200 -13.712400 6.067295
2.340000 -13.712400 6.104878
2.386800 -13.712400 6.114766
2.433600 -13.712400 6.140436
2.480400 -13.712400 6.159280
2.527200 -13.712400 6.167750
2.574000 -13.712400 6.171700
2.620800 -13.712400 6.171700
2.667600 -13.712400 6.170406
2.714400 -13.712400 6.171700
2.761200 -13.712400 6.177630
2.808000 -13.712400 6.197449
2.854800 -13.712400 6.197627
2.901600 -13.712400 6.197449
2.948400 -13.712400 6.214476
2.995200 -13.712400 6.230500
3.042000 -13.712400 6.236815
3.088800 -13.712400 6.249792
3.135600 -13.712400 6.252047
3.182400 -13.712400 6.271999
3.229200 -13.712400 6.288604
3.276000 -13.712400 6.314222
3.322800 -13.712400 6.365103
3.369600 -13.712400 6.389887
3.416400 -13.712400 6.404604
3.463200 -13.712400 6.395412
3.510000 -13.712400 6.395412
3.556800 -13.712400 6.392756
3.603600 -13.712400 6.383651
3.650400 -13.712400 6.351124
3.697200 -13.712400 6.383651
3.744000 -13.712400 6.390084
3.790800 -13.712400 6.406556
3.837600 -13.712400 6.431391
3.884400 -13.712400 6.458301
3.931200 -13.712400 6.497418
3.978000 -13.712400 6.523191
4.024800 -13.712400 6.557031
4.071600 -13.712400 6.569166
4.118400 -13.712400 6.595931
4.165200 -13.712400 6.615469
4.212000 -13.712400 6.633082
4.258800 -13.712400 6.629705
4.305600 -13.712400 6.646725
4.352400 -13.712400 6.629705
4.399200 -13.712400 6.634657
4.446000 -13.712400 6.652845
4.492800 -13.712400 6.673296
4.539600 -13.712400 6.675509
4.586400 -13.712400 6.723890
4.633200 -13.712400 6.741717
4.680000 -13.712400 6.792104
4.726800 -13.712400 6.801502
4.773600 -13.712400 6.830456
4.820400 -13.712400 6.876557
4.867200 -13.712400 6.940780
4.914000 -13.712400 6.977359
4.960800 -13.712400 6.987508
5.007600 -13.712400 6.977359
5.054400 -13.712400 6.977359
5.101200 -13.712400 6.989562
5.148000 -13.712400 6.971286
5.194800 -13.712400 6.970577
5.241600 -13.712400 6.971286
5.288400 -13.712400 7.015684
5.335200 -13.712400 7.076231
5.382000 -13.712400 7.120879
5.428800 -13.712400 7.149071
5.475600 -13.712400 7.179074
5.522400 -13.712400 7.192762
5.569200 -13.712400 7.235051
5.616000 -13.712400 7.259613
5.662800 -13.712400 7.315294
5.709600 -13.712400 7.330593
5.756400 -13.712400 7.341231
5.803200 -13.712400 7.358766
5.850000 -13.712400 7.408184
5.896800 -13.712400 7.427550
5.943600 -13.712400 7.444862
5.990400 -13.712400 7.474305
6.037200 -13.712400 7.520932
6.084000 -13.712400 7.581143
6.130800 -13.712400 7.647339
6.177600 -13.712400 7.682059
6.224400 -13.712400 7.686503
6.271200 -13.712400 7.707739
6.318000 -13.712400 7.737037
6.364800 -13.712400 7.804576
6.411600 -13.712400 7.878096
6.458400 -13.712400 7.916070
6.505200 -13.712400 7.894096
6.552000 -13.712400 7.872357
6.598800 -13.712400 7.734481
6.645600 -13.712400 7.871736
6.692400 -13.712400 7.920413
6.739200 -13.712400 8.264749
6.786000 -13.712400 23.150395
6.832800 -13.712400 23.154875
6.879600 -13.712400 23.157875
6.926400 -13.712400 29.379793
6.973200 -13.712400 29.396215
7.020000 -13.712400 29.399284
7.066800 -13.712400 29.405790
7.113600 -13.712400 29.408230
7.160400 -13.712400 29.408230
7.207200 -13.712400 29.407480
7.254000 -13.712400 29.407854
13.665600 -13.712400 6.687525
13.712400 -13.712400 6.679782
13.759200 -13.712400 6.668320
13.806000 -13.712400 6.649073
13.852800 -13.712400 6.645907
13.899600 -13.712400 6.643447
13.946400 -13.712400 6.628060
13.993200 -13.712400 6.623294
14.040000 -13.712400 6.613111
14.086800 -13.712400 6.606656
14.133600 -13.712400 6.603118
14.180400 -13.712400 6.603118
14.227200 -13.712400 6.603885
14.274000 -13.712400 6.603885
14.320800 -13.712400 6.607085
14.367600 -13.712400 6.612084
14.414400 -13.712400 6.612084
14.461200 -13.712400 6.612084
14.508000 -13.712400 6.612084
14.554800 -13.712400 6.612084
14.601600 -13.712400 6.612084
14.648400 -13.712400 6.614850
14.695200 -13.712400 6.618808
14.742000 -13.712400 6.623894
14.788800 -13.712400 6.624625
14.835600 -13.712400 6.626573
14.882400 -13.712400 6.623894
14.929200 -13.712400 6.623894
14.976000 -13.712400 6.617078
15.022800 -13.712400 6.612298
15.069600 -13.712400 6.611882
15.116400 -13.712400 6.611882
15.163200 -13.712400 6.611607
15.210000 -13.712400 6.605867
15.256800 -13.712400 6.605867
15.303600 -13.712400 6.604033
15.350400 -13.712400 6.603707
15.397200 -13.712400 6.597375
15.444000 -13.712400 6.596920
15.490800 -13.712400 6.584477
15.537600 -13.712400 6.575734
15.584400 -13.712400 6.556785
15.631200 -13.712400 6.526853
15.678000 -13.712400 6.484764
16.192800 -13.712400 5.046273
16.239600 -13.712400 5.031565
16.286400 -13.712400 4.999601
16.333200 -13.712400 4.989684
16.380000 -13.712400 4.989684
16.426800 -13.712400 4.982584
16.473600 -13.712400 4.975035
16.520400 -13.712400 4.977213
16.567200 -13.712400 4.971782
16.614000 -13.712400 4.960869
16.660800 -13.712400 4.960869
16.707600 -13.712400 4.945361
16.754400 -13.712400 4.920377
16.801200 -13.712400 4.882705
16.848000 -13.712400 4.832337
16.894800 -13.712400 4.718921
18.158400 -13.712400 -7.915562
18.205200 -13.712400 -7.984917
18.252000 -13.712400 -8.078373
18.298800 -13.712400 -8.115610
18.345600 -13.712400 -8.146050
18.392400 -13.712400 -8.186195
18.439200 -13.712400 -8.192104
18.486000 -13.712400 -8.214061
18.532800 -13.712400 -8.215944
18.579600 -13.712400 0.000000
18.626400 -13.712400 0.000000
18.673200 -13.712400 0.000000
-18.720000 -13.665600 0.000000
-18.673200 -13.665600 0.000000
-18.626400 -13.665600 0.000000
-18.579600 -13.665600 -7.771905
-18.532800 -13.665600 -7.773607
-18.486000 -13.665600 -7.783183
-18.439200 -13.665600 -7.787676
-18.392400 -13.665600 -7.789633
-18.345600 -13.665600 -7.788253
-18.298800 -13.665600 -7.793161
-18.252000 -13.665600 -7.819728
-18.205200 -13.665600 -7.819728
-18.158400 -13.665600 -7.820082
-18.111600 -13.665600 -7.820082
-18.064800 -13.665600 -7.819728
-18.018000 -13.665600 -7.826678
-17.971200 -13.665600 -7.822803
-17.924400 -13.665600 -7.822803
-17.877600 -13.665600 -7.822803
-17.830800 -13.665600 -7.842524
-17.784000 -13.665600 -7.849849
-17.737200 -13.665600 -7.849296
-17.690400 -13.665600 -7.849296
-17.643600 -13.665600 -7.844759
-17.596800 -13.665600 -7.806762
-17.550000 -13.665600 -7.801344
-17.503200 -13.665600 -7.784185
-17.456400 -13.665600 -7.779128
-17.409600 -13.665600 -7.775698
-17.362800 -13.665600 -7.752425
-17.316000 -13.665600 -7.741171
-17.269200 -13.665600 -7.741171
-17.222400 -13.665600 -7.719111
-17.175600 -13.665600 -7.717884
-17.128800 -13.665600 -7.692809
-17.082000 -13.665600 -7.689094
-17.035200 -13.665600 -7.692809
-16.988400 -13.665600 -7.664514
-15.724800 -13.665600 4.908773
-15.678000 -13.665600 4.916370
-15.631200 -13.665600 4.954435
-15.584400 -13.665600 4.986984
-15.537600 -13.665600 5.030661
-15.490800 -13.665600 5.035169
-15.444000 -13.665600 5.051725
-15.397200 -13.665600 5.072765
-15.350400 -13.665600 5.102809
-15.303600 -13.665600 5.113282
-15.256800 -13.665600 5.125581
-15.210000 -13.665600 5.153758
-15.163200 -13.665600 5.215200
-14.695200 -13.665600 6.591119
-14.648400 -13.665600 6.647928
-14.601600 -13.665600 6.667753
-14.554800 -13.665600 6.685661
-14.508000 -13.665600 6.698683
-14.461200 -13.665600 6.703183
-14.414400 -13.665600 6.702969
-14.367600 -13.665600 6.705771
-14.320800 -13.665600 6.706089
-14.274000 -13.665600 6.710544
-14.227200 -13.665600 6.711913
-14.180400 -13.665600 6.711913
-14.133600 -13.665600 6.711358
-14.086800 -13.665600 6.711913
-14.040000 -13.665600 6.709855
-13.993200 -13.665600 6.712334
-13.946400 -13.665600 6.710529
-13.899600 -13.665600 6.710112
-13.852800 -13.665600 6.710529
-13.806000 -13.665600 6.717973
-13.759200 -13.665600 6.717973
-13.712400 -13.665600 6.711428
-13.665600 -13.665600 6.706922
-13.618800 -13.665600 6.707183
-13.572000 -13.665600 6.706922
-13.525200 -13.665600 6.706031
-13.478400 -13.665600 6.706412
-13.431600 -13.665600 6.706031
-13.384800 -13.665600 6.709896
-13.338000 -13.665600 6.712030
-13.291200 -13.665600 6.710066
-13.244400 -13.665600 6.710066
-13.197600 -13.665600 6.710066
-13.150800 -13.665600 6.706274
-13.104000 -13.665600 6.705167
-13.057200 -13.665600 6.701567
-13.010400 -13.665600 6.701567
-12.963600 -13.665600 6.699060
-12.916800 -13.665600 6.702352
-12.870000 -13.665600 6.712703
-12.823200 -13.665600 6.716929
-12.776400 -13.665600 6.728448
-12.729600 -13.665600 6.743935
-12.682800 -13.665600 6.775357
-7.441200 -13.665600 4.541190
-7.394400 -13.665600 4.344094
-7.347600 -13.665600 4.244819
-7.300800 -13.665600 4.194021
-7.254000 -13.665600 4.107644
-7.207200 -13.665600 4.194021
-7.160400 -13.665600 4.308040
-7.113600 -13.665600 7.565769
-7.066800 -13.665600 7.600270
-7.020000 -13.665600 7.602726
-6.973200 -13.665600 7.576444
-6.926400 -13.665600 7.526962
-6.879600 -13.665600 7.394242
-6.832800 -13.665600 7.397284
-6.786000 -13.665600 7.394242
-6.739200 -13.665600 7.381021
-6.692400 -13.665600 7.355813
-6.645600 -13.665600 7.341590
-6.598800 -13.665600 7.337351
-6.552000 -13.665600 7.278256
-6.505200 -13.665600 7.210624
-6.458400 -13.665600 7.206336
-6.411600 -13.665600 7.168889
-6.364800 -13.665600 7.140023
-6.318000 -13.665600 7.131843
-6.271200 -13.665600 7.101221
-6.224400 -13.665600 7.068840
-6.177600 -13.665600 7.046433
-6.130800 -13.665600 7.029240
-6.084000 -13.665600 6.974484
-6.037200 -13.665600 6.963565
-5.990400 -13.665600 6.903935
-5.943600 -13.665600 6.857669
-5.896800 -13.665600 6.838287
-5.850000 -13.665600 6.811834
-5.803200 -13.665600 6.803865
-5.756400 -13.665600 6.803865
-5.709600 -13.665600 6.763016
-5.662800 -13.665600 6.748024
-5.616000 -13.665600 6.709174
-5.569200 -13.665600 6.675434
-5.522400 -13.665600 6.654504
-5.475600 -13.665600 6.625136
-5.428800 -13.665600 6.611448
-5.382000 -13.665600 6.579708
-5.335200 -13.665600 6.548348
-5.288400 -13.665600 6.526548
-5.241600 -13.665600 6.527997
-5.194800 -13.665600 6.527997
-5.148000 -13.665600 6.510504
-5.101200 -13.665600 6.497990
-5.054400 -13.665600 6.484924
-5.007600 -13.665600 6.448481
-4.960800 -13.665600 6.377320
-4.914000 -13.665600 6.367153
-4.867200 -13.665600 6.322905
-4.820400 -13.665600 6.315558
-4.773600 -13.665600 6.293522
-4.726800 -13.665600 6.293394
-4.680000 -13.665600 6.292460
-4.633200 -13.665600 6.293522
-4.586400 -13.665600 6.283386
-4.539600 -13.665600 6.249929
-4.492800 -13.665600 6.246047
-4.446000 -13.665600 6.226434
-4.399200 -13.665600 6.155571
-4.352400 -13.665600 6.137115
-4.305600 -13.665600 6.109935
-4.258800 -13.665600 6.103317
-4.212000 -13.665600 6.103317
-4.165200 -13.665600 6.097960
-4.118400 -13.665600 6.109935
-4.071600 -13.665600 6.119533
-4.024800 -13.665600 6.125230
-3.978000 -13.665600 6.124567
-3.931200 -13.665600 6.074026
-3.884400 -13.665600 6.054787
-3.837600 -13.665600 6.029503
-3.790800 -13.665600 5.981973
-3.744000 -13.665600 5.963046
-3.697200 -13.665600 5.950573
-3.650400 -13.665600 5.956155
-3.603600 -13.665600 5.961179
-3.556800 -13.665600 5.969119
-3.510000 -13.665600 5.972117
-3.463200 -13.665600 5.972117
-3.416400 -13.665600 5.992859
-3.369600 -13.665600 5.999907
-3.322800 -13.665600 5.999237
-3.276000 -13.665600 5.982612
-3.229200 -13.665600 5.958275
-3.182400 -13.665600 5.930260
-3.135600 -13.665600 5.926953
-3.088800 -13.665600 5.896362
-3.042000 -13.665600 5.867769
-2.995200 -13.665600 5.860936
-2.948400 -13.665600 5.860936
-2.901600 -13.665600 5.807067
-2.854800 -13.665600 5.773580
-2.808000 -13.665600 5.765724
-2.761200 -13.665600 5.753098
-2.714400 -13.665600 5.753098
-2.667600 -13.665600 5.736178
-2.620800 -13.665600 5.736178
-2.574000 -13.665600 5.733605
-2.527200 -13.665600 5.750408
-2.480400 -13.665600 5.758095
-2.433600 -13.665600 5.771043
-2.386800 -13.665600 5.812188
-2.340000 -13.665600 5.837539
-2.293200 -13.665600 5.828069
-2.246400 -13.665600 5.824801
-2.199600 -13.665600 5.812188
-2.152800 -13.665600 5.754104
-2.106000 -13.665600 5.724422
-2.059200 -13.665600 5.691031
-2.012400 -13.665600 5.663982
-1.965600 -13.665600 5.610247
-1.918800 -13.665600 5.610247
-1.872000 -13.665600 5.610517
-1.825200 -13.665600 5.627982
-1.778400 -13.665600 5.637418
-1.731600 -13.665600 5.647184
-1.684800 -13.665600 5.673729
-1.638000 -13.665600 5.673729
-1.591200 -13.665600 5.673729
-1.544400 -13.665600 5.685466
-1.497600 -13.665600 5.685466
-1.450800 -13.665600 5.686359
-1.404000 -13.665600 5.685466
-1.357200 -13.665600 5.662499
-1.310400 -13.665600 5.668388
-1.263600 -13.665600 5.671809
-1.216800 -13.665600 5.661984
-1.170000 -13.665600 5.660514
-1.123200 -13.665600 5.671194
-1.076400 -13.665600 5.689948
-1.029600 -13.665600 5.700292
-0.982800 -13.665600 5.690971
-0.936000 -13.665600 5.700292
-0.889200 -13.665600 5.729301
-0.842400 -13.665600 5.737879
-0.795600 -13.665600 5.700292
-0.748800 -13.665600 5.693791
-0.702000 -13.665600 5.700366
-0.655200 -13.665600 5.709372
-0.608400 -13.665600 5.707909
-0.561600 -13.665600 5.692778
-0.514800 -13.665600 5.686287
-0.468000 -13.665600 5.686287
-0.421200 -13.665600 5.678613
-0.374400 -13.665600 5.646296
-0.327600 -13.665600 5.646296
-0.280800 -13.665600 5.644910
-0.234000 -13.665600 5.631800
-0.187200 -13.665600 5.661637
-0.140400 -13.665600 5.673059
-0.093600 -13.665600 5.673059
-0.046800 -13.665600 5.675847
0.000000 -13.665600 5.678605
0.046800 -13.665600 5.678605
0.093600 -13.665600 5.682661
0.140400 -13.665600 5.682661
0.187200 -13.665600 5.689873
0.234000 -13.665600 5.709851
0.280800 -13.665600 5.742405
0.327600 -13.665600 5.748955
0.374400 -13.665600 5.775548
0.421200 -13.665600 5.790140
0.468000 -13.665600 5.821055
0.514800 -13.665600 5.820027
0.561600 -13.665600 5.800137
0.608400 -13.665600 5.790140
0.655200 -13.665600 5.790140
0.702000 -13.665600 5.735616
0.748800 -13.665600 5.733217
0.795600 -13.665600 5.735616
0.842400 -13.665600 5.750718
0.889200 -13.665600 5.777708
0.936000 -13.665600 5.782588
0.982800 -13.665600 5.782588
1.029600 -13.665600 5.796944
1.076400 -13.665600 5.800989
1.123200 -13.665600 5.794516
1.170000 -13.665600 5.792685
1.216800 -13.665600 5.790984
1.263600 -13.665600 5.792685
1.310400 -13.665600 5.814125
1.357200 -13.665600 5.818745
1.404000 -13.665600 5.826861
1.450800 -13.665600 5.841971
1.497600 -13.665600 5.850677
1.544400 -13.665600 5.876625
1.591200 -13.665600 5.908244
1.638000 -13.665600 5.925029
1.684800 -13.665600 5.943340
1.731600 -13.665600 5.998146
1.778400 -13.665600 6.004277
1.825200 -13.665600 6.013917
1.872000 -13.665600 6.013278
1.918800 -13.665600 6.002624
1.965600 -13.665600 6.028732
2.012400 -13.665600 6.013278
2.059200 -13.665600 5.996154
2.106000 -13.665600 5.996154
2.152800 -13.665600 6.005494
2.199600 -13.665600 6.029446
2.246400 -13.665600 6.049259
2.293200 -13.665600 6.058323
2.340000 -13.665600 6.095705
2.386800 -13.665600 6.110260
2.433600 -13.665600 6.140436
2.480400 -13.665600 6.159280
2.527200 -13.665600 6.170406
2.574000 -13.665600 6.176117
2.620800 -13.665600 6.177630
2.667600 -13.665600 6.171700
2.714400 -13.665600 6.177630
2.761200 -13.665600 6.185277
2.808000 -13.665600 6.197449
2.854800 -13.665600 6.197449
2.901600 -13.665600 6.192144
2.948400 -13.665600 6.214476
2.995200 -13.665600 6.230500
3.042000 -13.665600 6.240132
3.088800 -13.665600 6.252047
3.135600 -13.665600 6.259319
3.182400 -13.665600 6.279921
3.229200 -13.665600 6.308272
3.276000 -13.665600 6.317578
3.322800 -13.665600 6.404604
3.369600 -13.665600 6.428800
3.416400 -13.665600 6.428128
3.463200 -13.665600 6.428128
3.510000 -13.665600 6.411856
3.556800 -13.665600 6.407052
3.603600 -13.665600 6.389063
3.650400 -13.665600 6.381791
3.697200 -13.665600 6.389063
3.744000 -13.665600 6.392756
3.790800 -13.665600 6.416440
3.837600 -13.665600 6.438631
3.884400 -13.665600 6.493761
3.931200 -13.665600 6.505564
3.978000 -13.665600 6.539430
4.024800 -13.665600 6.557820
4.071600 -13.665600 6.573699
4.118400 -13.665600 6.586471
4.165200 -13.665600 6.597123
4.212000 -13.665600 6.616497
4.258800 -13.665600 6.622590
4.305600 -13.665600 6.622590
4.352400 -13.665600 6.626731
4.399200 -13.665600 6.626731
4.446000 -13.665600 6.637824
4.492800 -13.665600 6.665800
4.539600 -13.665600 6.679813
4.586400 -13.665600 6.734017
4.633200 -13.665600 6.772015
4.680000 -13.665600 6.806762
4.726800 -13.665600 6.813002
4.773600 -13.665600 6.834790
4.820400 -13.665600 6.876557
4.867200 -13.665600 6.928911
4.914000 -13.665600 6.947615
4.960800 -13.665600 6.960544
5.007600 -13.665600 6.960544
5.054400 -13.665600 6.965178
5.101200 -13.665600 6.970577
5.148000 -13.665600 6.970577
5.194800 -13.665600 6.970577
5.241600 -13.665600 6.995522
5.288400 -13.665600 7.014720
5.335200 -13.665600 7.035068
5.382000 -13.665600 7.145661
5.428800 -13.665600 7.154450
5.475600 -13.665600 7.179074
5.522400 -13.665600 7.200841
5.569200 -13.665600 7.247477
5.616000 -13.665600 7.269251
5.662800 -13.665600 7.330593
5.709600 -13.665600 7.341660
5.756400 -13.665600 7.354227
5.803200 -13.665600 7.382448
5.850000 -13.665600 7.404365
5.896800 -13.665600 7.427550
5.943600 -13.665600 7.439684
5.990400 -13.665600 7.458436
6.037200 -13.665600 7.496589
6.084000 -13.665600 7.601155
6.130800 -13.665600 7.657681
6.177600 -13.665600 7.686503
6.224400 -13.665600 7.687087
6.271200 -13.665600 7.715336
6.318000 -13.665600 7.749578
6.364800 -13.665600 7.827188
6.411600 -13.665600 7.906289
6.458400 -13.665600 7.920413
6.505200 -13.665600 7.906289
6.552000 -13.665600 7.878096
6.598800 -13.665600 7.734481
6.645600 -13.665600 7.740433
6.692400 -13.665600 7.727043
6.739200 -13.665600 7.848869
6.786000 -13.665600 23.148457
6.832800 -13.665600 23.154875
6.879600 -13.665600 23.157875
6.926400 -13.665600 29.380254
6.973200 -13.665600 29.398350
7.020000 -13.665600 29.407854
7.066800 -13.665600 29.410804
7.113600 -13.665600 29.411405
7.160400 -13.665600 29.411405
7.207200 -13.665600 29.410804
7.254000 -13.665600 29.411135
13.665600 -13.665600 6.704188
13.712400 -13.665600 6.687525
13.759200 -13.665600 6.679244
13.806000 -13.665600 6.664517
13.852800 -13.665600 6.651209
13.899600 -13.665600 6.648159
13.946400 -13.665600 6.643263
13.993200 -13.665600 6.630467
14.040000 -13.665600 6.623294
14.086800 -13.665600 6.614634
14.133600 -13.665600 6.605003
14.180400 -13.665600 6.603118
14.227200 -13.665600 6.603118
14.274000 -13.665600 6.603118
14.320800 -13.665600 6.605397
14.367600 -13.665600 6.607085
14.414400 -13.665600 6.614972
14.461200 -13.665600 6.614972
14.508000 -13.665600 6.614972
14.554800 -13.665600 6.614972
14.601600 -13.665600 6.618808
14.648400 -13.665600 6.618808
14.695200 -13.665600 6.618808
14.742000 -13.665600 6.618808
14.788800 -13.665600 6.624625
14.835600 -13.665600 6.629114
14.882400 -13.665600 6.623894
14.929200 -13.665600 6.624557
14.976000 -13.665600 6.626573
15.022800 -13.665600 6.624557
15.069600 -13.665600 6.626708
15.116400 -13.665600 6.624557
15.163200 -13.665600 6.623157
15.210000 -13.665600 6.624557
15.256800 -13.665600 6.636333
15.303600 -13.665600 6.633471
15.350400 -13.665600 6.623157
15.397200 -13.665600 6.609690
15.444000 -13.665600 6.603857
15.490800 -13.665600 6.597375
15.537600 -13.665600 6.584477
15.584400 -13.665600 6.564004
15.631200 -13.665600 6.556785
15.678000 -13.665600 6.529253
16.192800 -13.665600 5.060272
16.239600 -13.665600 5.044911
16.286400 -13.665600 5.002954
16.333200 -13.665600 4.989870
16.380000 -13.665600 4.989684
16.426800 -13.665600 4.987933
16.473600 -13.665600 4.981590
16.520400 -13.665600 4.981590
16.567200 -13.665600 4.974474
16.614000 -13.665600 4.971782
16.660800 -13.665600 4.960869
16.707600 -13.665600 4.945361
16.754400 -13.665600 4.920377
16.801200 -13.665600 4.887987
16.848000 -13.665600 4.863375
16.894800 -13.665600 4.751796
18.205200 -13.665600 -7.933426
18.252000 -13.665600 -8.017239
18.298800 -13.665600 -8.101164
18.345600 -13.665600 -8.142055
18.392400 -13.665600 -8.182831
18.439200 -13.665600 -8.192104
18.486000 -13.665600 -8.214061
18.532800 -13.665600 -8.219902
18.579600 -13.665600 0.000000
18.626400 -13.665600 0.000000
18.673200 -13.665600 0.000000
-18.720000 -13.618800 0.000000
-18.673200 -13.618800 0.000000
-18.626400 -13.618800 0.000000
-18.579600 -13.618800 -7.772876
-18.532800 -13.618800 -7.787676
-18.486000 -13.618800 -7.783183
-18.439200 -13.618800 -7.787676
-18.392400 -13.618800 -7.793161
-18.345600 -13.618800 -7.793161
-18.298800 -13.618800 -7.799431
-18.252000 -13.618800 -7.822263
-18.205200 -13.618800 -7.823965
-18.158400 -13.618800 -7.826678
-18.111600 -13.618800 -7.826717
-18.064800 -13.618800 -7.826678
-18.018000 -13.618800 -7.845243
-17.971200 -13.618800 -7.858113
-17.924400 -13.618800 -7.849296
-17.877600 -13.618800 -7.851101
-17.830800 -13.618800 -7.851101
-17.784000 -13.618800 -7.861608
-17.737200 -13.618800 -7.851101
-17.690400 -13.618800 -7.851101
-17.643600 -13.618800 -7.849849
-17.596800 -13.618800 -7.828233
-17.550000 -13.618800 -7.815618
-17.503200 -13.618800 -7.795352
-17.456400 -13.618800 -7.795352
-17.409600 -13.618800 -7.779128
-17.362800 -13.618800 -7.763053
-17.316000 -13.618800 -7.741617
-17.269200 -13.618800 -7.746596
-17.222400 -13.618800 -7.723141
-17.175600 -13.618800 -7.700409
-17.128800 -13.618800 -7.684200
-17.082000 -13.618800 -7.659683
-17.035200 -13.618800 -7.664514
-15.771600 -13.618800 4.908773
-15.724800 -13.618800 4.926573
-15.678000 -13.618800 4.952055
-15.631200 -13.618800 4.987183
-15.584400 -13.618800 5.015006
-15.537600 -13.618800 5.032011
-15.490800 -13.618800 5.041141
-15.444000 -13.618800 5.056123
-15.397200 -13.618800 5.083592
-15.350400 -13.618800 5.113184
-15.303600 -13.618800 5.125006
-15.256800 -13.618800 5.151873
-15.210000 -13.618800 5.215200
-14.695200 -13.618800 6.595332
-14.648400 -13.618800 6.656111
-14.601600 -13.618800 6.676535
-14.554800 -13.618800 6.693574
-14.508000 -13.618800 6.706858
-14.461200 -13.618800 6.709601
-14.414400 -13.618800 6.709601
-14.367600 -13.618800 6.711358
-14.320800 -13.618800 6.711913
-14.274000 -13.618800 6.715056
-14.227200 -13.618800 6.716057
-14.180400 -13.618800 6.715056
-14.133600 -13.618800 6.715056
-14.086800 -13.618800 6.715056
-14.040000 -13.618800 6.712334
-13.993200 -13.618800 6.721574
-13.946400 -13.618800 6.721574
-13.899600 -13.618800 6.720472
-13.852800 -13.618800 6.721386
-13.806000 -13.618800 6.721574
-13.759200 -13.618800 6.721386
-13.712400 -13.618800 6.716584
-13.665600 -13.618800 6.707183
-13.618800 -13.618800 6.707683
-13.572000 -13.618800 6.707183
-13.525200 -13.618800 6.706412
-13.478400 -13.618800 6.706922
-13.431600 -13.618800 6.710066
-13.384800 -13.618800 6.710066
-13.338000 -13.618800 6.712030
-13.291200 -13.618800 6.710066
-13.244400 -13.618800 6.710066
-13.197600 -13.618800 6.711546
-13.150800 -13.618800 6.709896
-13.104000 -13.618800 6.709896
-13.057200 -13.618800 6.712703
-13.010400 -13.618800 6.712703
-12.963600 -13.618800 6.712703
-12.916800 -13.618800 6.713114
-12.870000 -13.618800 6.718686
-12.823200 -13.618800 6.721305
-12.776400 -13.618800 6.730640
-12.729600 -13.618800 6.752187
-12.682800 -13.618800 6.785484
-7.441200 -13.618800 4.720954
-7.394400 -13.618800 4.491265
-7.347600 -13.618800 4.344094
-7.300800 -13.618800 4.281550
-7.254000 -13.618800 4.275156
-7.207200 -13.618800 4.385637
-7.160400 -13.618800 7.652379
-7.113600 -13.618800 7.652554
-7.066800 -13.618800 7.652554
-7.020000 -13.618800 7.652554
-6.973200 -13.618800 7.602726
-6.926400 -13.618800 7.545642
-6.879600 -13.618800 7.483336
-6.832800 -13.618800 7.452148
-6.786000 -13.618800 7.410179
-6.739200 -13.618800 7.394627
-6.692400 -13.618800 7.364144
-6.645600 -13.618800 7.341590
-6.598800 -13.618800 7.302197
-6.552000 -13.618800 7.264976
-6.505200 -13.618800 7.224853
-6.458400 -13.618800 7.206657
-6.411600 -13.618800 7.157418
-6.364800 -13.618800 7.140023
-6.318000 -13.618800 7.121185
-6.271200 -13.618800 7.093118
-6.224400 -13.618800 7.072948
-6.177600 -13.618800 7.052735
-6.130800 -13.618800 7.039405
-6.084000 -13.618800 6.983464
-6.037200 -13.618800 6.964737
-5.990400 -13.618800 6.917908
-5.943600 -13.618800 6.869626
-5.896800 -13.618800 6.844331
-5.850000 -13.618800 6.817654
-5.803200 -13.618800 6.811834
-5.756400 -13.618800 6.811810
-5.709600 -13.618800 6.787592
-5.662800 -13.618800 6.752728
-5.616000 -13.618800 6.709174
-5.569200 -13.618800 6.673673
-5.522400 -13.618800 6.653931
-5.475600 -13.618800 6.625136
-5.428800 -13.618800 6.611448
-5.382000 -13.618800 6.565903
-5.335200 -13.618800 6.548348
-5.288400 -13.618800 6.527997
-5.241600 -13.618800 6.533486
-5.194800 -13.618800 6.527997
-5.148000 -13.618800 6.522700
-5.101200 -13.618800 6.507813
-5.054400 -13.618800 6.494843
-5.007600 -13.618800 6.449965
-4.960800 -13.618800 6.377320
-4.914000 -13.618800 6.363937
-4.867200 -13.618800 6.322905
-4.820400 -13.618800 6.312462
-4.773600 -13.618800 6.292460
-4.726800 -13.618800 6.292460
-4.680000 -13.618800 6.293394
-4.633200 -13.618800 6.294359
-4.586400 -13.618800 6.258904
-4.539600 -13.618800 6.246296
-4.492800 -13.618800 6.241305
-4.446000 -13.618800 6.226434
-4.399200 -13.618800 6.166572
-4.352400 -13.618800 6.137115
-4.305600 -13.618800 6.111690
-4.258800 -13.618800 6.103058
-4.212000 -13.618800 6.097960
-4.165200 -13.618800 6.086464
-4.118400 -13.618800 6.109935
-4.071600 -13.618800 6.115100
-4.024800 -13.618800 6.124567
-3.978000 -13.618800 6.122026
-3.931200 -13.618800 6.074026
-3.884400 -13.618800 6.046046
-3.837600 -13.618800 5.981540
-3.790800 -13.618800 5.971777
-3.744000 -13.618800 5.960394
-3.697200 -13.618800 5.948942
-3.650400 -13.618800 5.956155
-3.603600 -13.618800 5.963046
-3.556800 -13.618800 5.969119
-3.510000 -13.618800 5.972117
-3.463200 -13.618800 5.972117
-3.416400 -13.618800 5.999237
-3.369600 -13.618800 5.999907
-3.322800 -13.618800 5.993701
-3.276000 -13.618800 5.958275
-3.229200 -13.618800 5.941599
-3.182400 -13.618800 5.912111
-3.135600 -13.618800 5.896362
-3.088800 -13.618800 5.871811
-3.042000 -13.618800 5.861396
-2.995200 -13.618800 5.846474
-2.948400 -13.618800 5.821531
-2.901600 -13.618800 5.777900
-2.854800 -13.618800 5.753301
-2.808000 -13.618800 5.736178
-2.761200 -13.618800 5.725093
-2.714400 -13.618800 5.713740
-2.667600 -13.618800 5.715383
-2.620800 -13.618800 5.715666
-2.574000 -13.618800 5.722926
-2.527200 -13.618800 5.731236
-2.480400 -13.618800 5.758095
-2.433600 -13.618800 5.812188
-2.386800 -13.618800 5.827585
-2.340000 -13.618800 5.855571
-2.293200 -13.618800 5.837539
-2.246400 -13.618800 5.824801
-2.199600 -13.618800 5.759310
-2.152800 -13.618800 5.734767
-2.106000 -13.618800 5.708259
-2.059200 -13.618800 5.663982
-2.012400 -13.618800 5.643193
-1.965600 -13.618800 5.610247
-1.918800 -13.618800 5.610247
-1.872000 -13.618800 5.610517
-1.825200 -13.618800 5.610517
-1.778400 -13.618800 5.621303
-1.731600 -13.618800 5.628384
-1.684800 -13.618800 5.647184
-1.638000 -13.618800 5.666882
-1.591200 -13.618800 5.666882
-1.544400 -13.618800 5.666882
-1.497600 -13.618800 5.666882
-1.450800 -13.618800 5.662499
-1.404000 -13.618800 5.666882
-1.357200 -13.618800 5.647970
-1.310400 -13.618800 5.640023
-1.263600 -13.618800 5.644608
-1.216800 -13.618800 5.630111
-1.170000 -13.618800 5.634153
-1.123200 -13.618800 5.659543
-1.076400 -13.618800 5.661984
-1.029600 -13.618800 5.671194
-0.982800 -13.618800 5.669163
-0.936000 -13.618800 5.669163
-0.889200 -13.618800 5.681576
-0.842400 -13.618800 5.681576
-0.795600 -13.618800 5.678872
-0.748800 -13.618800 5.678739
-0.702000 -13.618800 5.686073
-0.655200 -13.618800 5.686287
-0.608400 -13.618800 5.686287
-0.561600 -13.618800 5.678613
-0.514800 -13.618800 5.649029
-0.468000 -13.618800 5.646044
-0.421200 -13.618800 5.645976
-0.374400 -13.618800 5.631800
-0.327600 -13.618800 5.626907
-0.280800 -13.618800 5.620026
-0.234000 -13.618800 5.614002
-0.187200 -13.618800 5.625933
-0.140400 -13.618800 5.622816
-0.093600 -13.618800 5.625933
-0.046800 -13.618800 5.630030
0.000000 -13.618800 5.646470
0.046800 -13.618800 5.664899
0.093600 -13.618800 5.670313
0.140400 -13.618800 5.670313
0.187200 -13.618800 5.678307
0.234000 -13.618800 5.682511
0.280800 -13.618800 5.718262
0.327600 -13.618800 5.738034
0.374400 -13.618800 5.748955
0.421200 -13.618800 5.784797
0.468000 -13.618800 5.800137
0.514800 -13.618800 5.800137
0.561600 -13.618800 5.790140
0.608400 -13.618800 5.747339
0.655200 -13.618800 5.743537
0.702000 -13.618800 5.727711
0.748800 -13.618800 5.730007
0.795600 -13.618800 5.733217
0.842400 -13.618800 5.743537
0.889200 -13.618800 5.756442
0.936000 -13.618800 5.777708
0.982800 -13.618800 5.777708
1.029600 -13.618800 5.790984
1.076400 -13.618800 5.792685
1.123200 -13.618800 5.788056
1.170000 -13.618800 5.788056
1.216800 -13.618800 5.788056
1.263600 -13.618800 5.790984
1.310400 -13.618800 5.777154
1.357200 -13.618800 5.818745
1.404000 -13.618800 5.832398
1.450800 -13.618800 5.841971
1.497600 -13.618800 5.850165
1.544400 -13.618800 5.869554
1.591200 -13.618800 5.896065
1.638000 -13.618800 5.908093
1.684800 -13.618800 5.939311
1.731600 -13.618800 5.992249
1.778400 -13.618800 6.002624
1.825200 -13.618800 6.013278
1.872000 -13.618800 6.004277
1.918800 -13.618800 6.002624
1.965600 -13.618800 6.010329
2.012400 -13.618800 5.996154
2.059200 -13.618800 5.993701
2.106000 -13.618800 5.988883
2.152800 -13.618800 5.996154
2.199600 -13.618800 6.010656
2.246400 -13.618800 6.029446
2.293200 -13.618800 6.056957
2.340000 -13.618800 6.082352
2.386800 -13.618800 6.098033
2.433600 -13.618800 6.129840
2.480400 -13.618800 6.155348
2.527200 -13.618800 6.167750
2.574000 -13.618800 6.167750
2.620800 -13.618800 6.171346
2.667600 -13.618800 6.170406
2.714400 -13.618800 6.174505
2.761200 -13.618800 6.185277
2.808000 -13.618800 6.192144
2.854800 -13.618800 6.192144
2.901600 -13.618800 6.192144
2.948400 -13.618800 6.214476
2.995200 -13.618800 6.226516
3.042000 -13.618800 6.236815
3.088800 -13.618800 6.240132
3.135600 -13.618800 6.261732
3.182400 -13.618800 6.280573
3.229200 -13.618800 6.312462
3.276000 -13.618800 6.317578
3.322800 -13.618800 6.415521
3.369600 -13.618800 6.428128
3.416400 -13.618800 6.422968
3.463200 -13.618800 6.422968
3.510000 -13.618800 6.416364
3.556800 -13.618800 6.411825
3.603600 -13.618800 6.394897
3.650400 -13.618800 6.389063
3.697200 -13.618800 6.392756
3.744000 -13.618800 6.408563
3.790800 -13.618800 6.460183
3.837600 -13.618800 6.491252
3.884400 -13.618800 6.501252
3.931200 -13.618800 6.521552
3.978000 -13.618800 6.540575
4.024800 -13.618800 6.558152
4.071600 -13.618800 6.569166
4.118400 -13.618800 6.578073
4.165200 -13.618800 6.595931
4.212000 -13.618800 6.628179
4.258800 -13.618800 6.633082
4.305600 -13.618800 6.650514
4.352400 -13.618800 6.650514
4.399200 -13.618800 6.650514
4.446000 -13.618800 6.654996
4.492800 -13.618800 6.679813
4.539600 -13.618800 6.691614
4.586400 -13.618800 6.751318
4.633200 -13.618800 6.800978
4.680000 -13.618800 6.811970
4.726800 -13.618800 6.814124
4.773600 -13.618800 6.831359
4.820400 -13.618800 6.863635
4.867200 -13.618800 6.940780
4.914000 -13.618800 6.947615
4.960800 -13.618800 6.956184
5.007600 -13.618800 6.960544
5.054400 -13.618800 6.967955
5.101200 -13.618800 6.971286
5.148000 -13.618800 6.987508
5.194800 -13.618800 6.995671
5.241600 -13.618800 7.014407
5.288400 -13.618800 7.029208
5.335200 -13.618800 7.116033
5.382000 -13.618800 7.148266
5.428800 -13.618800 7.154450
5.475600 -13.618800 7.177168
5.522400 -13.618800 7.192762
5.569200 -13.618800 7.242465
5.616000 -13.618800 7.272322
5.662800 -13.618800 7.325428
5.709600 -13.618800 7.341660
5.756400 -13.618800 7.354540
5.803200 -13.618800 7.398135
5.850000 -13.618800 7.404365
5.896800 -13.618800 7.434823
5.943600 -13.618800 7.439684
5.990400 -13.618800 7.458436
6.037200 -13.618800 7.527706
6.084000 -13.618800 7.627319
6.130800 -13.618800 7.686503
6.177600 -13.618800 7.701893
6.224400 -13.618800 7.692925
6.271200 -13.618800 7.737037
6.318000 -13.618800 7.804576
6.364800 -13.618800 7.838938
6.411600 -13.618800 7.920413
6.458400 -13.618800 7.932058
6.505200 -13.618800 7.920413
6.552000 -13.618800 7.916070
6.598800 -13.618800 7.740433
6.645600 -13.618800 7.740433
6.692400 -13.618800 7.727043
6.739200 -13.618800 7.871736
6.786000 -13.618800 23.148457
6.832800 -13.618800 23.155786
6.879600 -13.618800 23.161347
6.926400 -13.618800 29.397914
6.973200 -13.618800 29.401878
7.020000 -13.618800 29.414156
7.066800 -13.618800 29.415566
7.113600 -13.618800 29.415566
7.160400 -13.618800 29.415584
7.207200 -13.618800 29.415566
7.254000 -13.618800 29.415584
13.712400 -13.618800 6.709665
13.759200 -13.618800 6.684481
13.806000 -13.618800 6.673160
13.852800 -13.618800 6.664517
13.899600 -13.618800 6.658258
13.946400 -13.618800 6.645907
13.993200 -13.618800 6.643447
14.040000 -13.618800 6.633715
14.086800 -13.618800 6.627250
14.133600 -13.618800 6.625471
14.180400 -13.618800 6.625471
14.227200 -13.618800 6.627250
14.274000 -13.618800 6.619353
14.320800 -13.618800 6.630039
14.367600 -13.618800 6.634794
14.414400 -13.618800 6.638083
14.461200 -13.618800 6.638083
14.508000 -13.618800 6.635100
14.554800 -13.618800 6.635100
14.601600 -13.618800 6.635100
14.648400 -13.618800 6.635100
14.695200 -13.618800 6.624625
14.742000 -13.618800 6.619097
14.788800 -13.618800 6.624625
14.835600 -13.618800 6.630340
14.882400 -13.618800 6.630340
14.929200 -13.618800 6.631926
14.976000 -13.618800 6.631926
15.022800 -13.618800 6.632912
15.069600 -13.618800 6.634357
15.116400 -13.618800 6.632912
15.163200 -13.618800 6.632633
15.210000 -13.618800 6.632912
15.256800 -13.618800 6.636333
15.303600 -13.618800 6.632912
15.350400 -13.618800 6.631878
15.397200 -13.618800 6.628304
15.444000 -13.618800 6.611193
15.490800 -13.618800 6.607980
15.537600 -13.618800 6.598349
15.584400 -13.618800 6.577246
15.631200 -13.618800 6.571943
15.678000 -13.618800 6.567051
15.724800 -13.618800 6.529253
16.239600 -13.618800 5.058431
16.286400 -13.618800 5.015688
16.333200 -13.618800 4.990435
16.380000 -13.618800 4.989870
16.426800 -13.618800 4.987624
16.473600 -13.618800 4.986382
16.520400 -13.618800 4.982584
16.567200 -13.618800 4.975512
16.614000 -13.618800 4.975035
16.660800 -13.618800 4.974513
16.707600 -13.618800 4.957041
16.754400 -13.618800 4.932597
16.801200 -13.618800 4.910373
16.848000 -13.618800 4.887987
16.894800 -13.618800 4.851904
16.941600 -13.618800 4.791592
17.035200 -13.618800 4.444942
17.082000 -13.618800 2.670676
18.205200 -13.618800 -7.918177
18.252000 -13.618800 -7.984917
18.298800 -13.618800 -8.082685
18.345600 -13.618800 -8.101164
18.392400 -13.618800 -8.153550
18.439200 -13.618800 -8.192104
18.486000 -13.618800 -8.200856
18.532800 -13.618800 -8.214061
18.579600 -13.618800 0.000000
18.626400 -13.618800 0.000000
18.673200 -13.618800 0.000000
-18.720000 -13.572000 0.000000
-18.673200 -13.572000 0.000000
-18.626400 -13.572000 0.000000
-18.579600 -13.572000 -7.798253
-18.532800 -13.572000 -7.803041
-18.486000 -13.572000 -7.798253
-18.439200 -13.572000 -7.798253
-18.392400 -13.572000 -7.810116
-18.345600 -13.572000 -7.814216
-18.298800 -13.572000 -7.816417
-18.252000 -13.572000 -7.826678
-18.205200 -13.572000 -7.826717
-18.158400 -13.572000 -7.833347
-18.111600 -13.572000 -7.845243
-18.064800 -13.572000 -7.833347
-18.018000 -13.572000 -7.853085
-17.971200 -13.572000 -7.853085
-17.924400 -13.572000 -7.853085
-17.877600 -13.572000 -7.853085
-17.830800 -13.572000 -7.858113
-17.784000 -13.572000 -7.871319
-17.737200 -13.572000 -7.866706
-17.690400 -13.572000 -7.866706
-17.643600 -13.572000 -7.866706
-17.596800 -13.572000 -7.849849
-17.550000 -13.572000 -7.826536
-17.503200 -13.572000 -7.816779
-17.456400 -13.572000 -7.815618
-17.409600 -13.572000 -7.795352
-17.362800 -13.572000 -7.770849
-17.316000 -13.572000 -7.763053
-17.269200 -13.572000 -7.752425
-17.222400 -13.572000 -7.735717
-17.175600 -13.572000 -7.700409
-17.128800 -13.572000 -7.670648
-17.082000 -13.572000 -7.591956
-16.567200 -13.572000 -6.206464
-15.771600 -13.572000 4.910305
-15.724800 -13.572000 4.940489
-15.678000 -13.572000 4.969955
-15.631200 -13.572000 5.015006
-15.584400 -13.572000 5.034126
-15.537600 -13.572000 5.052028
-15.490800 -13.572000 5.072765
-15.444000 -13.572000 5.081580
-15.397200 -13.572000 5.093481
-15.350400 -13.572000 5.123857
-15.303600 -13.572000 5.140211
-15.256800 -13.572000 5.167461
-15.210000 -13.572000 5.254560
-14.742000 -13.572000 6.587020
-14.695200 -13.572000 6.629483
-14.648400 -13.572000 6.665368
-14.601600 -13.572000 6.684576
-14.554800 -13.572000 6.706921
-14.508000 -13.572000 6.709601
-14.461200 -13.572000 6.716057
-14.414400 -13.572000 6.713242
-14.367600 -13.572000 6.719144
-14.320800 -13.572000 6.719144
-14.274000 -13.572000 6.719276
-14.227200 -13.572000 6.719276
-14.180400 -13.572000 6.720156
-14.133600 -13.572000 6.716845
-14.086800 -13.572000 6.720156
-14.040000 -13.572000 6.712334
-13.993200 -13.572000 6.716845
-13.946400 -13.572000 6.718563
-13.899600 -13.572000 6.717923
-13.852800 -13.572000 6.717923
-13.806000 -13.572000 6.721386
-13.759200 -13.572000 6.717923
-13.712400 -13.572000 6.716584
-13.665600 -13.572000 6.707683
-13.618800 -13.572000 6.711428
-13.572000 -13.572000 6.711428
-13.525200 -13.572000 6.711428
-13.478400 -13.572000 6.711699
-13.431600 -13.572000 6.715029
-13.384800 -13.572000 6.717269
-13.338000 -13.572000 6.719859
-13.291200 -13.572000 6.712226
-13.244400 -13.572000 6.712226
-13.197600 -13.572000 6.712226
-13.150800 -13.572000 6.708582
-13.104000 -13.572000 6.706274
-13.057200 -13.572000 6.705167
-13.010400 -13.572000 6.714745
-12.963600 -13.572000 6.714745
-12.916800 -13.572000 6.714745
-12.870000 -13.572000 6.729376
-12.823200 -13.572000 6.735232
-12.776400 -13.572000 6.742636
-12.729600 -13.572000 6.776086
-7.441200 -13.572000 4.947086
-7.394400 -13.572000 4.590467
-7.347600 -13.572000 4.533022
-7.300800 -13.572000 4.533022
-7.254000 -13.572000 4.590467
-7.207200 -13.572000 7.726322
-7.160400 -13.572000 7.769461
-7.113600 -13.572000 7.735706
-7.066800 -13.572000 7.731140
-7.020000 -13.572000 7.705509
-6.973200 -13.572000 7.652379
-6.926400 -13.572000 7.576444
-6.879600 -13.572000 7.513663
-6.832800 -13.572000 7.501296
-6.786000 -13.572000 7.494124
-6.739200 -13.572000 7.407237
-6.692400 -13.572000 7.381021
-6.645600 -13.572000 7.337058
-6.598800 -13.572000 7.286360
-6.552000 -13.572000 7.256579
-6.505200 -13.572000 7.210624
-6.458400 -13.572000 7.191783
-6.411600 -13.572000 7.149035
-6.364800 -13.572000 7.136316
-6.318000 -13.572000 7.101221
-6.271200 -13.572000 7.093118
-6.224400 -13.572000 7.074823
-6.177600 -13.572000 7.051348
-6.130800 -13.572000 7.035742
-6.084000 -13.572000 6.983464
-6.037200 -13.572000 6.963565
-5.990400 -13.572000 6.890527
-5.943600 -13.572000 6.875877
-5.896800 -13.572000 6.844331
-5.850000 -13.572000 6.812154
-5.803200 -13.572000 6.812154
-5.756400 -13.572000 6.811834
-5.709600 -13.572000 6.787592
-5.662800 -13.572000 6.750273
-5.616000 -13.572000 6.709174
-5.569200 -13.572000 6.673673
-5.522400 -13.572000 6.641140
-5.475600 -13.572000 6.613644
-5.428800 -13.572000 6.594422
-5.382000 -13.572000 6.557827
-5.335200 -13.572000 6.548348
-5.288400 -13.572000 6.539618
-5.241600 -13.572000 6.539618
-5.194800 -13.572000 6.530980
-5.148000 -13.572000 6.522700
-5.101200 -13.572000 6.510504
-5.054400 -13.572000 6.494843
-5.007600 -13.572000 6.448481
-4.960800 -13.572000 6.377320
-4.914000 -13.572000 6.335037
-4.867200 -13.572000 6.315558
-4.820400 -13.572000 6.298896
-4.773600 -13.572000 6.273049
-4.726800 -13.572000 6.272359
-4.680000 -13.572000 6.272359
-4.633200 -13.572000 6.293394
-4.586400 -13.572000 6.255405
-4.539600 -13.572000 6.246047
-4.492800 -13.572000 6.239032
-4.446000 -13.572000 6.226434
-4.399200 -13.572000 6.158241
-4.352400 -13.572000 6.137115
-4.305600 -13.572000 6.103058
-4.258800 -13.572000 6.094021
-4.212000 -13.572000 6.088395
-4.165200 -13.572000 6.075632
-4.118400 -13.572000 6.086464
-4.071600 -13.572000 6.098967
-4.024800 -13.572000 6.111690
-3.978000 -13.572000 6.084400
-3.931200 -13.572000 6.052934
-3.884400 -13.572000 6.023333
-3.837600 -13.572000 5.971500
-3.790800 -13.572000 5.961179
-3.744000 -13.572000 5.950573
-3.697200 -13.572000 5.950573
-3.650400 -13.572000 5.956155
-3.603600 -13.572000 5.961701
-3.556800 -13.572000 5.964250
-3.510000 -13.572000 5.972117
-3.463200 -13.572000 5.970953
-3.416400 -13.572000 5.982612
-3.369600 -13.572000 5.972117
-3.322800 -13.572000 5.957939
-3.276000 -13.572000 5.932085
-3.229200 -13.572000 5.912794
-3.182400 -13.572000 5.891219
-3.135600 -13.572000 5.883803
-3.088800 -13.572000 5.867769
-3.042000 -13.572000 5.846474
-2.995200 -13.572000 5.821531
-2.948400 -13.572000 5.807067
-2.901600 -13.572000 5.753301
-2.854800 -13.572000 5.731189
-2.808000 -13.572000 5.722926
-2.761200 -13.572000 5.709357
-2.714400 -13.572000 5.699043
-2.667600 -13.572000 5.709357
-2.620800 -13.572000 5.715666
-2.574000 -13.572000 5.725093
-2.527200 -13.572000 5.750408
-2.480400 -13.572000 5.758095
-2.433600 -13.572000 5.827103
-2.386800 -13.572000 5.843856
-2.340000 -13.572000 5.848922
-2.293200 -13.572000 5.828069
-2.246400 -13.572000 5.812188
-2.199600 -13.572000 5.754104
-2.152800 -13.572000 5.724422
-2.106000 -13.572000 5.691031
-2.059200 -13.572000 5.662563
-2.012400 -13.572000 5.643193
-1.965600 -13.572000 5.610247
-1.918800 -13.572000 5.610247
-1.872000 -13.572000 5.610247
-1.825200 -13.572000 5.610247
-1.778400 -13.572000 5.618328
-1.731600 -13.572000 5.621303
-1.684800 -13.572000 5.621931
-1.638000 -13.572000 5.628384
-1.591200 -13.572000 5.640023
-1.544400 -13.572000 5.647184
-1.497600 -13.572000 5.644608
-1.450800 -13.572000 5.629826
-1.404000 -13.572000 5.629826
-1.357200 -13.572000 5.624909
-1.310400 -13.572000 5.624909
-1.263600 -13.572000 5.620433
-1.216800 -13.572000 5.612536
-1.170000 -13.572000 5.620433
-1.123200 -13.572000 5.634153
-1.076400 -13.572000 5.651418
-1.029600 -13.572000 5.659543
-0.982800 -13.572000 5.658353
-0.936000 -13.572000 5.658353
-0.889200 -13.572000 5.661681
-0.842400 -13.572000 5.661681
-0.795600 -13.572000 5.660131
-0.748800 -13.572000 5.658353
-0.702000 -13.572000 5.654275
-0.655200 -13.572000 5.661681
-0.608400 -13.572000 5.661741
-0.561600 -13.572000 5.649029
-0.514800 -13.572000 5.646044
-0.468000 -13.572000 5.635116
-0.421200 -13.572000 5.627582
-0.374400 -13.572000 5.616100
-0.327600 -13.572000 5.599569
-0.280800 -13.572000 5.601870
-0.234000 -13.572000 5.604176
-0.187200 -13.572000 5.614002
-0.140400 -13.572000 5.614002
-0.093600 -13.572000 5.620026
-0.046800 -13.572000 5.614002
0.000000 -13.572000 5.625825
0.046800 -13.572000 5.622816
0.093600 -13.572000 5.613460
0.140400 -13.572000 5.625825
0.187200 -13.572000 5.646470
0.234000 -13.572000 5.675723
0.280800 -13.572000 5.709851
0.327600 -13.572000 5.718262
0.374400 -13.572000 5.742405
0.421200 -13.572000 5.748955
0.468000 -13.572000 5.748955
0.514800 -13.572000 5.748955
0.561600 -13.572000 5.735616
0.608400 -13.572000 5.735616
0.655200 -13.572000 5.727711
0.702000 -13.572000 5.677838
0.748800 -13.572000 5.710535
0.795600 -13.572000 5.727711
0.842400 -13.572000 5.739570
0.889200 -13.572000 5.750718
0.936000 -13.572000 5.756442
0.982800 -13.572000 5.752339
1.029600 -13.572000 5.756966
1.076400 -13.572000 5.756442
1.123200 -13.572000 5.756966
1.170000 -13.572000 5.756442
1.216800 -13.572000 5.743593
1.263600 -13.572000 5.743593
1.310400 -13.572000 5.743593
1.357200 -13.572000 5.773890
1.404000 -13.572000 5.802053
1.450800 -13.572000 5.834259
1.497600 -13.572000 5.843743
1.544400 -13.572000 5.861871
1.591200 -13.572000 5.869607
1.638000 -13.572000 5.896065
1.684800 -13.572000 5.933184
1.731600 -13.572000 5.943340
1.778400 -13.572000 5.987300
1.825200 -13.572000 5.993701
1.872000 -13.572000 5.987300
1.918800 -13.572000 5.993701
1.965600 -13.572000 5.994333
2.012400 -13.572000 5.988883
2.059200 -13.572000 5.980438
2.106000 -13.572000 5.978768
2.152800 -13.572000 5.985381
2.199600 -13.572000 5.996476
2.246400 -13.572000 6.009630
2.293200 -13.572000 6.010656
2.340000 -13.572000 6.034076
2.386800 -13.572000 6.082352
2.433600 -13.572000 6.110260
2.480400 -13.572000 6.136377
2.527200 -13.572000 6.159463
2.574000 -13.572000 6.159463
2.620800 -13.572000 6.162487
2.667600 -13.572000 6.171700
2.714400 -13.572000 6.178072
2.761200 -13.572000 6.185277
2.808000 -13.572000 6.192144
2.854800 -13.572000 6.192144
2.901600 -13.572000 6.214476
2.948400 -13.572000 6.223886
2.995200 -13.572000 6.228449
3.042000 -13.572000 6.236815
3.088800 -13.572000 6.240318
3.135600 -13.572000 6.265006
3.182400 -13.572000 6.279921
3.229200 -13.572000 6.307340
3.276000 -13.572000 6.317561
3.322800 -13.572000 6.415521
3.369600 -13.572000 6.432285
3.416400 -13.572000 6.422968
3.463200 -13.572000 6.422968
3.510000 -13.572000 6.416364
3.556800 -13.572000 6.416263
3.603600 -13.572000 6.407052
3.650400 -13.572000 6.389481
3.697200 -13.572000 6.394255
3.744000 -13.572000 6.416263
3.790800 -13.572000 6.467210
3.837600 -13.572000 6.486267
3.884400 -13.572000 6.501252
3.931200 -13.572000 6.529264
3.978000 -13.572000 6.540575
4.024800 -13.572000 6.557820
4.071600 -13.572000 6.564680
4.118400 -13.572000 6.575668
4.165200 -13.572000 6.590995
4.212000 -13.572000 6.609537
4.258800 -13.572000 6.628179
4.305600 -13.572000 6.646725
4.352400 -13.572000 6.646725
4.399200 -13.572000 6.650514
4.446000 -13.572000 6.658864
4.492800 -13.572000 6.682384
4.539600 -13.572000 6.691614
4.586400 -13.572000 6.741717
4.633200 -13.572000 6.772015
4.680000 -13.572000 6.772015
4.726800 -13.572000 6.807183
4.773600 -13.572000 6.818494
4.820400 -13.572000 6.848271
4.867200 -13.572000 6.910311
4.914000 -13.572000 6.917339
4.960800 -13.572000 6.938691
5.007600 -13.572000 6.953035
5.054400 -13.572000 6.956184
5.101200 -13.572000 6.967955
5.148000 -13.572000 6.987508
5.194800 -13.572000 6.996444
5.241600 -13.572000 7.016731
5.288400 -13.572000 7.038731
5.335200 -13.572000 7.120823
5.382000 -13.572000 7.148266
5.428800 -13.572000 7.154524
5.475600 -13.572000 7.177168
5.522400 -13.572000 7.200841
5.569200 -13.572000 7.242465
5.616000 -13.572000 7.272322
5.662800 -13.572000 7.335762
5.709600 -13.572000 7.354227
5.756400 -13.572000 7.367982
5.803200 -13.572000 7.398135
5.850000 -13.572000 7.408184
5.896800 -13.572000 7.444862
5.943600 -13.572000 7.458436
5.990400 -13.572000 7.471697
6.037200 -13.572000 7.576977
6.084000 -13.572000 7.647317
6.130800 -13.572000 7.692925
6.177600 -13.572000 7.701790
6.224400 -13.572000 7.701790
6.271200 -13.572000 7.737037
6.318000 -13.572000 7.806464
6.364800 -13.572000 7.841180
6.411600 -13.572000 7.974838
6.458400 -13.572000 8.053704
6.505200 -13.572000 7.997327
6.552000 -13.572000 7.974838
6.598800 -13.572000 7.740433
6.645600 -13.572000 -11.080830
6.692400 -13.572000 -11.127807
6.739200 -13.572000 -11.127807
6.786000 -13.572000 23.146178
6.832800 -13.572000 23.154155
6.879600 -13.572000 23.161347
6.926400 -13.572000 29.398350
6.973200 -13.572000 29.411135
7.020000 -13.572000 29.417826
7.066800 -13.572000 29.421735
7.113600 -13.572000 29.419802
7.160400 -13.572000 29.419106
7.207200 -13.572000 29.416968
7.254000 -13.572000 29.416968
13.759200 -13.572000 6.692522
13.806000 -13.572000 6.679244
13.852800 -13.572000 6.662167
13.899600 -13.572000 6.658258
13.946400 -13.572000 6.645907
13.993200 -13.572000 6.634101
14.040000 -13.572000 6.632829
14.086800 -13.572000 6.630467
14.133600 -13.572000 6.627250
14.180400 -13.572000 6.630039
14.227200 -13.572000 6.631418
14.274000 -13.572000 6.631418
14.320800 -13.572000 6.633907
14.367600 -13.572000 6.634794
14.414400 -13.572000 6.635100
14.461200 -13.572000 6.635100
14.508000 -13.572000 6.633907
14.554800 -13.572000 6.630084
14.601600 -13.572000 6.629204
14.648400 -13.572000 6.629204
14.695200 -13.572000 6.624669
14.742000 -13.572000 6.624625
14.788800 -13.572000 6.624669
14.835600 -13.572000 6.629204
14.882400 -13.572000 6.630340
14.929200 -13.572000 6.631926
14.976000 -13.572000 6.631926
15.022800 -13.572000 6.632912
15.069600 -13.572000 6.632912
15.116400 -13.572000 6.632912
15.163200 -13.572000 6.632633
15.210000 -13.572000 6.630178
15.256800 -13.572000 6.631878
15.303600 -13.572000 6.632630
15.350400 -13.572000 6.631878
15.397200 -13.572000 6.631878
15.444000 -13.572000 6.631418
15.490800 -13.572000 6.627508
15.537600 -13.572000 6.609873
15.584400 -13.572000 6.601349
15.631200 -13.572000 6.583072
15.678000 -13.572000 6.569434
15.724800 -13.572000 6.551611
15.771600 -13.572000 6.491883
16.239600 -13.572000 5.060959
16.286400 -13.572000 5.043248
16.333200 -13.572000 5.015688
16.380000 -13.572000 5.004896
16.426800 -13.572000 4.991835
16.473600 -13.572000 4.987933
16.520400 -13.572000 4.986382
16.567200 -13.572000 4.979049
16.614000 -13.572000 4.977213
16.660800 -13.572000 4.977213
16.707600 -13.572000 4.973926
16.754400 -13.572000 4.955751
16.801200 -13.572000 4.920377
16.848000 -13.572000 4.903987
16.894800 -13.572000 4.879500
16.941600 -13.572000 4.832337
16.988400 -13.572000 4.730531
18.252000 -13.572000 -7.939679
18.298800 -13.572000 -8.078373
18.345600 -13.572000 -8.101477
18.392400 -13.572000 -8.192104
18.439200 -13.572000 -8.214061
18.486000 -13.572000 -8.221648
18.532800 -13.572000 -8.228190
18.579600 -13.572000 0.000000
18.626400 -13.572000 0.000000
18.673200 -13.572000 0.000000
-18.720000 -13.525200 0.000000
-18.673200 -13.525200 0.000000
-18.626400 -13.525200 0.000000
-18.579600 -13.525200 -7.808627
-18.532800 -13.525200 -7.809330
-18.486000 -13.525200 -7.809330
-18.439200 -13.525200 -7.805327
-18.392400 -13.525200 -7.816417
-18.345600 -13.525200 -7.816417
-18.298800 -13.525200 -7.816921
-18.252000 -13.525200 -7.822263
-18.205200 -13.525200 -7.826717
-18.158400 -13.525200 -7.841392
-18.111600 -13.525200 -7.845243
-18.064800 -13.525200 -7.841392
-18.018000 -13.525200 -7.846333
-17.971200 -13.525200 -7.853085
-17.924400 -13.525200 -7.848598
-17.877600 -13.525200 -7.853085
-17.830800 -13.525200 -7.861608
-17.784000 -13.525200 -7.879169
-17.737200 -13.525200 -7.879169
-17.690400 -13.525200 -7.867444
-17.643600 -13.525200 -7.866706
-17.596800 -13.525200 -7.851101
-17.550000 -13.525200 -7.828233
-17.503200 -13.525200 -7.820869
-17.456400 -13.525200 -7.807439
-17.409600 -13.525200 -7.795352
-17.362800 -13.525200 -7.763053
-17.316000 -13.525200 -7.754107
-17.269200 -13.525200 -7.741171
-17.222400 -13.525200 -7.719121
-17.175600 -13.525200 -7.684200
-17.128800 -13.525200 -7.622520
-17.082000 -13.525200 -7.512960
-16.707600 -13.525200 -6.362190
-16.567200 -13.525200 -6.092464
-15.818400 -13.525200 4.910305
-15.771600 -13.525200 4.940489
-15.724800 -13.525200 4.989949
-15.678000 -13.525200 5.015006
-15.631200 -13.525200 5.035169
-15.584400 -13.525200 5.068673
-15.537600 -13.525200 5.081580
-15.490800 -13.525200 5.089175
-15.444000 -13.525200 5.100712
-15.397200 -13.525200 5.115963
-15.350400 -13.525200 5.125581
-15.303600 -13.525200 5.151873
-15.256800 -13.525200 5.223944
-14.788800 -13.525200 6.567944
-14.742000 -13.525200 6.605735
-14.695200 -13.525200 6.637625
-14.648400 -13.525200 6.665663
-14.601600 -13.525200 6.703183
-14.554800 -13.525200 6.709601
-14.508000 -13.525200 6.713242
-14.461200 -13.525200 6.722411
-14.414400 -13.525200 6.719276
-14.367600 -13.525200 6.719276
-14.320800 -13.525200 6.716100
-14.274000 -13.525200 6.716100
-14.227200 -13.525200 6.719144
-14.180400 -13.525200 6.716845
-14.133600 -13.525200 6.716100
-14.086800 -13.525200 6.716845
-14.040000 -13.525200 6.716100
-13.993200 -13.525200 6.716845
-13.946400 -13.525200 6.719122
-13.899600 -13.525200 6.718563
-13.852800 -13.525200 6.718563
-13.806000 -13.525200 6.721386
-13.759200 -13.525200 6.718563
-13.712400 -13.525200 6.716804
-13.665600 -13.525200 6.711699
-13.618800 -13.525200 6.716584
-13.572000 -13.525200 6.716584
-13.525200 -13.525200 6.715029
-13.478400 -13.525200 6.716584
-13.431600 -13.525200 6.717686
-13.384800 -13.525200 6.720429
-13.338000 -13.525200 6.724592
-13.291200 -13.525200 6.717358
-13.244400 -13.525200 6.717269
-13.197600 -13.525200 6.719859
-13.150800 -13.525200 6.712226
-13.104000 -13.525200 6.708085
-13.057200 -13.525200 6.714745
-13.010400 -13.525200 6.721305
-12.963600 -13.525200 6.730704
-12.916800 -13.525200 6.737326
-12.870000 -13.525200 6.742933
-12.823200 -13.525200 6.762843
-12.776400 -13.525200 6.780336
-7.441200 -13.525200 8.083437
-7.394400 -13.525200 4.958427
-7.347600 -13.525200 4.854231
-7.300800 -13.525200 7.582821
-7.254000 -13.525200 7.799569
-7.207200 -13.525200 7.876775
-7.160400 -13.525200 7.876775
-7.113600 -13.525200 7.802984
-7.066800 -13.525200 7.786300
-7.020000 -13.525200 7.735706
-6.973200 -13.525200 7.677733
-6.926400 -13.525200 7.617636
-6.879600 -13.525200 7.551744
-6.832800 -13.525200 7.514815
-6.786000 -13.525200 7.503221
-6.739200 -13.525200 7.436302
-6.692400 -13.525200 7.394242
-6.645600 -13.525200 7.337058
-6.598800 -13.525200 7.295515
-6.552000 -13.525200 7.256579
-6.505200 -13.525200 7.210624
-6.458400 -13.525200 7.179290
-6.411600 -13.525200 7.149035
-6.364800 -13.525200 7.136316
-6.318000 -13.525200 7.107824
-6.271200 -13.525200 7.101221
-6.224400 -13.525200 7.086909
-6.177600 -13.525200 7.068840
-6.130800 -13.525200 7.052735
-6.084000 -13.525200 7.032329
-6.037200 -13.525200 6.970403
-5.990400 -13.525200 6.890527
-5.943600 -13.525200 6.869626
-5.896800 -13.525200 6.838287
-5.850000 -13.525200 6.811834
-5.803200 -13.525200 6.811834
-5.756400 -13.525200 6.811834
-5.709600 -13.525200 6.769433
-5.662800 -13.525200 6.742377
-5.616000 -13.525200 6.693536
-5.569200 -13.525200 6.656136
-5.522400 -13.525200 6.625136
-5.475600 -13.525200 6.594422
-5.428800 -13.525200 6.563217
-5.382000 -13.525200 6.539618
-5.335200 -13.525200 6.530851
-5.288400 -13.525200 6.539618
-5.241600 -13.525200 6.539618
-5.194800 -13.525200 6.533486
-5.148000 -13.525200 6.530980
-5.101200 -13.525200 6.515011
-5.054400 -13.525200 6.497319
-5.007600 -13.525200 6.441716
-4.960800 -13.525200 6.373448
-4.914000 -13.525200 6.323138
-4.867200 -13.525200 6.293522
-4.820400 -13.525200 6.293394
-4.773600 -13.525200 6.272359
-4.726800 -13.525200 6.262348
-4.680000 -13.525200 6.269000
-4.633200 -13.525200 6.270390
-4.586400 -13.525200 6.249929
-4.539600 -13.525200 6.241305
-4.492800 -13.525200 6.228932
-4.446000 -13.525200 6.224661
-4.399200 -13.525200 6.158241
-4.352400 -13.525200 6.137115
-4.305600 -13.525200 6.094021
-4.258800 -13.525200 6.086464
-4.212000 -13.525200 6.079527
-4.165200 -13.525200 6.075632
-4.118400 -13.525200 6.082646
-4.071600 -13.525200 6.086464
-4.024800 -13.525200 6.084400
-3.978000 -13.525200 6.064770
-3.931200 -13.525200 6.036082
-3.884400 -13.525200 5.988047
-3.837600 -13.525200 5.950573
-3.790800 -13.525200 5.946109
-3.744000 -13.525200 5.946109
-3.697200 -13.525200 5.950573
-3.650400 -13.525200 5.956155
-3.603600 -13.525200 5.961701
-3.556800 -13.525200 5.969119
-3.510000 -13.525200 5.981973
-3.463200 -13.525200 5.972117
-3.416400 -13.525200 5.972117
-3.369600 -13.525200 5.958275
-3.322800 -13.525200 5.930260
-3.276000 -13.525200 5.907824
-3.229200 -13.525200 5.883403
-3.182400 -13.525200 5.860098
-3.135600 -13.525200 5.846474
-3.088800 -13.525200 5.821531
-3.042000 -13.525200 5.813527
-2.995200 -13.525200 5.798249
-2.948400 -13.525200 5.772276
-2.901600 -13.525200 5.731189
-2.854800 -13.525200 5.723471
-2.808000 -13.525200 5.717872
-2.761200 -13.525200 5.698899
-2.714400 -13.525200 5.693934
-2.667600 -13.525200 5.695379
-2.620800 -13.525200 5.713740
-2.574000 -13.525200 5.715666
-2.527200 -13.525200 5.722926
-2.480400 -13.525200 5.731236
-2.433600 -13.525200 5.762123
-2.386800 -13.525200 5.785172
-2.340000 -13.525200 5.796904
-2.293200 -13.525200 5.793180
-2.246400 -13.525200 5.747285
-2.199600 -13.525200 5.727397
-2.152800 -13.525200 5.706657
-2.106000 -13.525200 5.664746
-2.059200 -13.525200 5.614366
-2.012400 -13.525200 5.603081
-1.965600 -13.525200 5.599547
-1.918800 -13.525200 5.600767
-1.872000 -13.525200 5.600767
-1.825200 -13.525200 5.600767
-1.778400 -13.525200 5.599547
-1.731600 -13.525200 5.596415
-1.684800 -13.525200 5.601903
-1.638000 -13.525200 5.607747
-1.591200 -13.525200 5.625771
-1.544400 -13.525200 5.629300
-1.497600 -13.525200 5.629300
-1.450800 -13.525200 5.621049
-1.404000 -13.525200 5.624909
-1.357200 -13.525200 5.610967
-1.310400 -13.525200 5.612631
-1.263600 -13.525200 5.612536
-1.216800 -13.525200 5.610967
-1.170000 -13.525200 5.612536
-1.123200 -13.525200 5.626185
-1.076400 -13.525200 5.637592
-1.029600 -13.525200 5.652817
-0.982800 -13.525200 5.644689
-0.936000 -13.525200 5.639984
-0.889200 -13.525200 5.658353
-0.842400 -13.525200 5.658353
-0.795600 -13.525200 5.658353
-0.748800 -13.525200 5.654275
-0.702000 -13.525200 5.652893
-0.655200 -13.525200 5.673772
-0.608400 -13.525200 5.661741
-0.561600 -13.525200 5.649029
-0.514800 -13.525200 5.642220
-0.468000 -13.525200 5.631800
-0.421200 -13.525200 5.626907
-0.374400 -13.525200 5.608548
-0.327600 -13.525200 5.599569
-0.280800 -13.525200 5.608548
-0.234000 -13.525200 5.608548
-0.187200 -13.525200 5.614002
-0.140400 -13.525200 5.604176
-0.093600 -13.525200 5.604176
-0.046800 -13.525200 5.603516
0.000000 -13.525200 5.604176
0.046800 -13.525200 5.596269
0.093600 -13.525200 5.587334
0.140400 -13.525200 5.588118
0.187200 -13.525200 5.625825
0.234000 -13.525200 5.646470
0.280800 -13.525200 5.675723
0.327600 -13.525200 5.693538
0.374400 -13.525200 5.717164
0.421200 -13.525200 5.718262
0.468000 -13.525200 5.740508
0.514800 -13.525200 5.727711
0.561600 -13.525200 5.702110
0.608400 -13.525200 5.693538
0.655200 -13.525200 5.677838
0.702000 -13.525200 5.660768
0.748800 -13.525200 5.674945
0.795600 -13.525200 5.674945
0.842400 -13.525200 5.692859
0.889200 -13.525200 5.730007
0.936000 -13.525200 5.739570
0.982800 -13.525200 5.741371
1.029600 -13.525200 5.756442
1.076400 -13.525200 5.743495
1.123200 -13.525200 5.743495
1.170000 -13.525200 5.741371
1.216800 -13.525200 5.735699
1.263600 -13.525200 5.741371
1.310400 -13.525200 5.735699
1.357200 -13.525200 5.743557
1.404000 -13.525200 5.784913
1.450800 -13.525200 5.827947
1.497600 -13.525200 5.832398
1.544400 -13.525200 5.853977
1.591200 -13.525200 5.871264
1.638000 -13.525200 5.880704
1.684800 -13.525200 5.908244
1.731600 -13.525200 5.939311
1.778400 -13.525200 5.951170
1.825200 -13.525200 5.956927
1.872000 -13.525200 5.958636
1.918800 -13.525200 5.978768
1.965600 -13.525200 5.980438
2.012400 -13.525200 5.978768
2.059200 -13.525200 5.977274
2.106000 -13.525200 5.978664
2.152800 -13.525200 5.978664
2.199600 -13.525200 5.988883
2.246400 -13.525200 5.994737
2.293200 -13.525200 5.996154
2.340000 -13.525200 6.010656
2.386800 -13.525200 6.034076
2.433600 -13.525200 6.065995
2.480400 -13.525200 6.110260
2.527200 -13.525200 6.136377
2.574000 -13.525200 6.137120
2.620800 -13.525200 6.153033
2.667600 -13.525200 6.162487
2.714400 -13.525200 6.174505
2.761200 -13.525200 6.178072
2.808000 -13.525200 6.192144
2.854800 -13.525200 6.197449
2.901600 -13.525200 6.200362
2.948400 -13.525200 6.214476
2.995200 -13.525200 6.226516
3.042000 -13.525200 6.228449
3.088800 -13.525200 6.231736
3.135600 -13.525200 6.261732
3.182400 -13.525200 6.277045
3.229200 -13.525200 6.307340
3.276000 -13.525200 6.317561
3.322800 -13.525200 6.400283
3.369600 -13.525200 6.422968
3.416400 -13.525200 6.422968
3.463200 -13.525200 6.422968
3.510000 -13.525200 6.422968
3.556800 -13.525200 6.423825
3.603600 -13.525200 6.416263
3.650400 -13.525200 6.395412
3.697200 -13.525200 6.395412
3.744000 -13.525200 6.426172
3.790800 -13.525200 6.469069
3.837600 -13.525200 6.471773
3.884400 -13.525200 6.486267
3.931200 -13.525200 6.505564
3.978000 -13.525200 6.539430
4.024800 -13.525200 6.557031
4.071600 -13.525200 6.563390
4.118400 -13.525200 6.569166
4.165200 -13.525200 6.586469
4.212000 -13.525200 6.590995
4.258800 -13.525200 6.611600
4.305600 -13.525200 6.622590
4.352400 -13.525200 6.633828
4.399200 -13.525200 6.634752
4.446000 -13.525200 6.652845
4.492800 -13.525200 6.682384
4.539600 -13.525200 6.693390
4.586400 -13.525200 6.741867
4.633200 -13.525200 6.763294
4.680000 -13.525200 6.763294
4.726800 -13.525200 6.778459
4.773600 -13.525200 6.814146
4.820400 -13.525200 6.862030
4.867200 -13.525200 6.910311
4.914000 -13.525200 6.911748
4.960800 -13.525200 6.933565
5.007600 -13.525200 6.940970
5.054400 -13.525200 6.955370
5.101200 -13.525200 6.965178
5.148000 -13.525200 6.987508
5.194800 -13.525200 6.998900
5.241600 -13.525200 7.022589
5.288400 -13.525200 7.061503
5.335200 -13.525200 7.122434
5.382000 -13.525200 7.148266
5.428800 -13.525200 7.155541
5.475600 -13.525200 7.177168
5.522400 -13.525200 7.200841
5.569200 -13.525200 7.237367
5.616000 -13.525200 7.273602
5.662800 -13.525200 7.330770
5.709600 -13.525200 7.346169
5.756400 -13.525200 7.354540
5.803200 -13.525200 7.394156
5.850000 -13.525200 7.408184
5.896800 -13.525200 7.458436
5.943600 -13.525200 7.464866
5.990400 -13.525200 7.496589
6.037200 -13.525200 7.581143
6.084000 -13.525200 7.686503
6.130800 -13.525200 7.701893
6.177600 -13.525200 7.701790
6.224400 -13.525200 7.701790
6.271200 -13.525200 7.737037
6.318000 -13.525200 7.823413
6.364800 -13.525200 7.894096
6.411600 -13.525200 8.056495
6.458400 -13.525200 10.441938
6.505200 -13.525200 8.097704
6.552000 -13.525200 8.097704
6.598800 -13.525200 7.920413
6.645600 -13.525200 7.878096
6.692400 -13.525200 -11.080830
6.739200 -13.525200 -11.080830
6.786000 -13.525200 23.146178
6.832800 -13.525200 23.154155
6.879600 -13.525200 23.228958
6.926400 -13.525200 29.399128
6.973200 -13.525200 29.414574
7.020000 -13.525200 29.421735
7.066800 -13.525200 29.426459
7.113600 -13.525200 29.425473
7.160400 -13.525200 29.425473
7.207200 -13.525200 29.421735
13.806000 -13.525200 6.684481
13.852800 -13.525200 6.671377
13.899600 -13.525200 6.664517
13.946400 -13.525200 6.654508
13.993200 -13.525200 6.635056
14.040000 -13.525200 6.633715
14.086800 -13.525200 6.630467
14.133600 -13.525200 6.619353
14.180400 -13.525200 6.625471
14.227200 -13.525200 6.629050
14.274000 -13.525200 6.629050
14.320800 -13.525200 6.630084
14.367600 -13.525200 6.630084
14.414400 -13.525200 6.630084
14.461200 -13.525200 6.629050
14.508000 -13.525200 6.623120
14.554800 -13.525200 6.622999
14.601600 -13.525200 6.619097
14.648400 -13.525200 6.623120
14.695200 -13.525200 6.619768
14.742000 -13.525200 6.619768
14.788800 -13.525200 6.623120
14.835600 -13.525200 6.626573
14.882400 -13.525200 6.630340
14.929200 -13.525200 6.631926
14.976000 -13.525200 6.631926
15.022800 -13.525200 6.632912
15.069600 -13.525200 6.632633
15.116400 -13.525200 6.631926
15.163200 -13.525200 6.628491
15.210000 -13.525200 6.627650
15.256800 -13.525200 6.631418
15.303600 -13.525200 6.632630
15.350400 -13.525200 6.632630
15.397200 -13.525200 6.640412
15.444000 -13.525200 6.633471
15.490800 -13.525200 6.631418
15.537600 -13.525200 6.628304
15.584400 -13.525200 6.609873
15.631200 -13.525200 6.598349
15.678000 -13.525200 6.582666
15.724800 -13.525200 6.567051
15.771600 -13.525200 6.542971
16.286400 -13.525200 5.048490
16.333200 -13.525200 5.031565
16.380000 -13.525200 5.015688
16.426800 -13.525200 4.997764
16.473600 -13.525200 4.997757
16.520400 -13.525200 4.986382
16.567200 -13.525200 4.987624
16.614000 -13.525200 4.987624
16.660800 -13.525200 4.987624
16.707600 -13.525200 4.975035
16.754400 -13.525200 4.969459
16.801200 -13.525200 4.960843
16.848000 -13.525200 4.927911
16.894800 -13.525200 4.903987
16.941600 -13.525200 4.863375
16.988400 -13.525200 4.826707
18.298800 -13.525200 -8.078373
18.345600 -13.525200 -8.139955
18.392400 -13.525200 -8.195405
18.439200 -13.525200 -8.220462
18.486000 -13.525200 -8.232697
18.532800 -13.525200 -8.271950
18.579600 -13.525200 0.000000
18.626400 -13.525200 0.000000
18.673200 -13.525200 0.000000
-18.720000 -13.478400 0.000000
-18.673200 -13.478400 0.000000
-18.626400 -13.478400 0.000000
-18.579600 -13.478400 -7.772876
-18.532800 -13.478400 -7.798226
-18.486000 -13.478400 -7.797667
-18.439200 -13.478400 -7.789633
-18.392400 -13.478400 -7.814216
-18.345600 -13.478400 -7.815295
-18.298800 -13.478400 -7.816058
-18.252000 -13.478400 -7.817161
-18.205200 -13.478400 -7.817161
-18.158400 -13.478400 -7.826717
-18.111600 -13.478400 -7.841392
-18.064800 -13.478400 -7.828129
-18.018000 -13.478400 -7.846333
-17.971200 -13.478400 -7.853085
-17.924400 -13.478400 -7.851098
-17.877600 -13.478400 -7.851101
-17.830800 -13.478400 -7.866706
-17.784000 -13.478400 -7.885607
-17.737200 -13.478400 -7.879169
-17.690400 -13.478400 -7.866706
-17.643600 -13.478400 -7.855384
-17.596800 -13.478400 -7.849849
-17.550000 -13.478400 -7.828233
-17.503200 -13.478400 -7.815618
-17.456400 -13.478400 -7.795352
-17.409600 -13.478400 -7.795172
-17.362800 -13.478400 -7.756028
-17.316000 -13.478400 -7.741617
-17.269200 -13.478400 -7.723141
-17.222400 -13.478400 -7.696627
-17.175600 -13.478400 -7.667040
-17.128800 -13.478400 -7.577962
-15.865200 -13.478400 4.916370
-15.818400 -13.478400 4.934080
-15.771600 -13.478400 4.977357
-15.724800 -13.478400 5.002613
-15.678000 -13.478400 5.020115
-15.631200 -13.478400 5.053017
-15.584400 -13.478400 5.082678
-15.537600 -13.478400 5.089175
-15.490800 -13.478400 5.100712
-15.444000 -13.478400 5.116954
-15.397200 -13.478400 5.125581
-15.350400 -13.478400 5.135028
-15.303600 -13.478400 5.201465
-14.835600 -13.478400 6.556113
-14.788800 -13.478400 6.602259
-14.742000 -13.478400 6.636620
-14.695200 -13.478400 6.661795
-14.648400 -13.478400 6.685951
-14.601600 -13.478400 6.706921
-14.554800 -13.478400 6.710076
-14.508000 -13.478400 6.719144
-14.461200 -13.478400 6.723886
-14.414400 -13.478400 6.720161
-14.367600 -13.478400 6.720161
-14.320800 -13.478400 6.719144
-14.274000 -13.478400 6.719144
-14.227200 -13.478400 6.719276
-14.180400 -13.478400 6.724175
-14.133600 -13.478400 6.717297
-14.086800 -13.478400 6.717297
-14.040000 -13.478400 6.716845
-13.993200 -13.478400 6.718563
-13.946400 -13.478400 6.721386
-13.899600 -13.478400 6.719122
-13.852800 -13.478400 6.719122
-13.806000 -13.478400 6.721386
-13.759200 -13.478400 6.719122
-13.712400 -13.478400 6.719122
-13.665600 -13.478400 6.715029
-13.618800 -13.478400 6.716584
-13.572000 -13.478400 6.716584
-13.525200 -13.478400 6.716584
-13.478400 -13.478400 6.717686
-13.431600 -13.478400 6.718605
-13.384800 -13.478400 6.719859
-13.338000 -13.478400 6.720429
-13.291200 -13.478400 6.717358
-13.244400 -13.478400 6.717358
-13.197600 -13.478400 6.720191
-13.150800 -13.478400 6.717358
-13.104000 -13.478400 6.720191
-13.057200 -13.478400 6.722071
-13.010400 -13.478400 6.733604
-12.963600 -13.478400 6.745645
-12.916800 -13.478400 6.757739
-12.870000 -13.478400 6.763420
-12.823200 -13.478400 6.789520
-7.441200 -13.478400 8.188544
-7.394400 -13.478400 7.981716
-7.347600 -13.478400 7.905806
-7.300800 -13.478400 7.906558
-7.254000 -13.478400 7.905806
-7.207200 -13.478400 7.905806
-7.160400 -13.478400 7.895925
-7.113600 -13.478400 7.874955
-7.066800 -13.478400 7.802875
-7.020000 -13.478400 7.714126
-6.973200 -13.478400 7.652379
-6.926400 -13.478400 7.576444
-6.879600 -13.478400 7.545642
-6.832800 -13.478400 7.514815
-6.786000 -13.478400 7.501296
-6.739200 -13.478400 7.436302
-6.692400 -13.478400 7.394242
-6.645600 -13.478400 7.348881
-6.598800 -13.478400 7.295515
-6.552000 -13.478400 7.237972
-6.505200 -13.478400 7.200210
-6.458400 -13.478400 7.167572
-6.411600 -13.478400 7.142418
-6.364800 -13.478400 7.129354
-6.318000 -13.478400 7.107824
-6.271200 -13.478400 7.107824
-6.224400 -13.478400 7.086909
-6.177600 -13.478400 7.072948
-6.130800 -13.478400 7.052735
-6.084000 -13.478400 7.032329
-6.037200 -13.478400 6.908735
-5.990400 -13.478400 6.864601
-5.943600 -13.478400 6.839580
-5.896800 -13.478400 6.812154
-5.850000 -13.478400 6.780542
-5.803200 -13.478400 6.780542
-5.756400 -13.478400 6.763016
-5.709600 -13.478400 6.713135
-5.662800 -13.478400 6.673673
-5.616000 -13.478400 6.641140
-5.569200 -13.478400 6.625136
-5.522400 -13.478400 6.611448
-5.475600 -13.478400 6.548877
-5.428800 -13.478400 6.539618
-5.382000 -13.478400 6.526548
-5.335200 -13.478400 6.526548
-5.288400 -13.478400 6.530851
-5.241600 -13.478400 6.530980
-5.194800 -13.478400 6.530851
-5.148000 -13.478400 6.515011
-5.101200 -13.478400 6.483383
-5.054400 -13.478400 6.449965
-5.007600 -13.478400 6.392132
-4.960800 -13.478400 6.348893
-4.914000 -13.478400 6.312462
-4.867200 -13.478400 6.293394
-4.820400 -13.478400 6.276048
-4.773600 -13.478400 6.255287
-4.726800 -13.478400 6.254328
-4.680000 -13.478400 6.255287
-4.633200 -13.478400 6.258904
-4.586400 -13.478400 6.240849
-4.539600 -13.478400 6.228932
-4.492800 -13.478400 6.224661
-4.446000 -13.478400 6.214731
-4.399200 -13.478400 6.138734
-4.352400 -13.478400 6.113609
-4.305600 -13.478400 6.103058
-4.258800 -13.478400 6.079673
-4.212000 -13.478400 6.079527
-4.165200 -13.478400 6.077940
-4.118400 -13.478400 6.082646
-4.071600 -13.478400 6.084400
-4.024800 -13.478400 6.074026
-3.978000 -13.478400 6.045522
-3.931200 -13.478400 5.997575
-3.884400 -13.478400 5.971500
-3.837600 -13.478400 5.938517
-3.790800 -13.478400 5.926681
-3.744000 -13.478400 5.935946
-3.697200 -13.478400 5.943040
-3.650400 -13.478400 5.950437
-3.603600 -13.478400 5.961116
-3.556800 -13.478400 5.964250
-3.510000 -13.478400 5.972117
-3.463200 -13.478400 5.970953
-3.416400 -13.478400 5.961116
-3.369600 -13.478400 5.929974
-3.322800 -13.478400 5.883403
-3.276000 -13.478400 5.862333
-3.229200 -13.478400 5.860098
-3.182400 -13.478400 5.829468
-3.135600 -13.478400 5.808100
-3.088800 -13.478400 5.780131
-3.042000 -13.478400 5.764400
-2.995200 -13.478400 5.732542
-2.948400 -13.478400 5.712394
-2.901600 -13.478400 5.695660
-2.854800 -13.478400 5.695660
-2.808000 -13.478400 5.693934
-2.761200 -13.478400 5.673117
-2.714400 -13.478400 5.673117
-2.667600 -13.478400 5.670251
-2.620800 -13.478400 5.685185
-2.574000 -13.478400 5.695379
-2.527200 -13.478400 5.714769
-2.480400 -13.478400 5.716243
-2.433600 -13.478400 5.750408
-2.386800 -13.478400 5.750408
-2.340000 -13.478400 5.750408
-2.293200 -13.478400 5.734767
-2.246400 -13.478400 5.714597
-2.199600 -13.478400 5.691031
-2.152800 -13.478400 5.643193
-2.106000 -13.478400 5.589928
-2.059200 -13.478400 5.587004
-2.012400 -13.478400 5.572523
-1.965600 -13.478400 5.563555
-1.918800 -13.478400 5.587386
-1.872000 -13.478400 5.587386
-1.825200 -13.478400 5.587386
-1.778400 -13.478400 5.584764
-1.731600 -13.478400 5.583216
-1.684800 -13.478400 5.592788
-1.638000 -13.478400 5.594115
-1.591200 -13.478400 5.597910
-1.544400 -13.478400 5.612631
-1.497600 -13.478400 5.612631
-1.450800 -13.478400 5.612536
-1.404000 -13.478400 5.624909
-1.357200 -13.478400 5.608342
-1.310400 -13.478400 5.612631
-1.263600 -13.478400 5.610272
-1.216800 -13.478400 5.610272
-1.170000 -13.478400 5.612536
-1.123200 -13.478400 5.626185
-1.076400 -13.478400 5.630111
-1.029600 -13.478400 5.652817
-0.982800 -13.478400 5.652457
-0.936000 -13.478400 5.652817
-0.889200 -13.478400 5.659543
-0.842400 -13.478400 5.656771
-0.795600 -13.478400 5.654275
-0.748800 -13.478400 5.652817
-0.702000 -13.478400 5.651954
-0.655200 -13.478400 5.660131
-0.608400 -13.478400 5.654037
-0.561600 -13.478400 5.647578
-0.514800 -13.478400 5.631491
-0.468000 -13.478400 5.621999
-0.421200 -13.478400 5.608548
-0.374400 -13.478400 5.585623
-0.327600 -13.478400 5.582172
-0.280800 -13.478400 5.601870
-0.234000 -13.478400 5.601870
-0.187200 -13.478400 5.603516
-0.140400 -13.478400 5.588706
-0.093600 -13.478400 5.588706
-0.046800 -13.478400 5.590410
0.000000 -13.478400 5.590410
0.046800 -13.478400 5.587334
0.093600 -13.478400 5.566203
0.140400 -13.478400 5.579963
0.187200 -13.478400 5.610315
0.234000 -13.478400 5.630030
0.280800 -13.478400 5.660442
0.327600 -13.478400 5.678952
0.374400 -13.478400 5.690684
0.421200 -13.478400 5.693538
0.468000 -13.478400 5.702110
0.514800 -13.478400 5.683489
0.561600 -13.478400 5.677838
0.608400 -13.478400 5.665070
0.655200 -13.478400 5.653073
0.702000 -13.478400 5.643766
0.748800 -13.478400 5.653073
0.795600 -13.478400 5.644108
0.842400 -13.478400 5.660768
0.889200 -13.478400 5.682372
0.936000 -13.478400 5.694415
0.982800 -13.478400 5.709518
1.029600 -13.478400 5.730007
1.076400 -13.478400 5.727665
1.123200 -13.478400 5.727665
1.170000 -13.478400 5.731192
1.216800 -13.478400 5.720361
1.263600 -13.478400 5.727665
1.310400 -13.478400 5.727665
1.357200 -13.478400 5.731409
1.404000 -13.478400 5.765315
1.450800 -13.478400 5.800812
1.497600 -13.478400 5.803636
1.544400 -13.478400 5.829596
1.591200 -13.478400 5.839167
1.638000 -13.478400 5.850677
1.684800 -13.478400 5.880704
1.731600 -13.478400 5.930841
1.778400 -13.478400 5.938287
1.825200 -13.478400 5.947470
1.872000 -13.478400 5.947772
1.918800 -13.478400 5.958636
1.965600 -13.478400 5.959195
2.012400 -13.478400 5.973077
2.059200 -13.478400 5.973077
2.106000 -13.478400 5.978768
2.152800 -13.478400 5.985381
2.199600 -13.478400 5.994737
2.246400 -13.478400 5.994737
2.293200 -13.478400 5.995134
2.340000 -13.478400 6.009630
2.386800 -13.478400 6.029613
2.433600 -13.478400 6.037675
2.480400 -13.478400 6.067026
2.527200 -13.478400 6.093013
2.574000 -13.478400 6.096208
2.620800 -13.478400 6.130969
2.667600 -13.478400 6.131855
2.714400 -13.478400 6.153033
2.761200 -13.478400 6.163709
2.808000 -13.478400 6.176052
2.854800 -13.478400 6.190922
2.901600 -13.478400 6.191511
2.948400 -13.478400 6.192007
2.995200 -13.478400 6.200362
3.042000 -13.478400 6.214476
3.088800 -13.478400 6.214926
3.135600 -13.478400 6.243377
3.182400 -13.478400 6.268533
3.229200 -13.478400 6.296021
3.276000 -13.478400 6.317561
3.322800 -13.478400 6.363483
3.369600 -13.478400 6.400283
3.416400 -13.478400 6.404604
3.463200 -13.478400 6.400283
3.510000 -13.478400 6.416263
3.556800 -13.478400 6.416263
3.603600 -13.478400 6.416263
3.650400 -13.478400 6.407052
3.697200 -13.478400 6.413970
3.744000 -13.478400 6.451181
3.790800 -13.478400 6.460196
3.837600 -13.478400 6.471773
3.884400 -13.478400 6.486267
3.931200 -13.478400 6.505564
3.978000 -13.478400 6.539430
4.024800 -13.478400 6.557031
4.071600 -13.478400 6.560948
4.118400 -13.478400 6.564680
4.165200 -13.478400 6.578073
4.212000 -13.478400 6.588096
4.258800 -13.478400 6.609537
4.305600 -13.478400 6.622590
4.352400 -13.478400 6.633828
4.399200 -13.478400 6.634752
4.446000 -13.478400 6.652845
4.492800 -13.478400 6.683954
4.539600 -13.478400 6.701984
4.586400 -13.478400 6.737850
4.633200 -13.478400 6.751813
4.680000 -13.478400 6.761508
4.726800 -13.478400 6.778459
4.773600 -13.478400 6.818494
4.820400 -13.478400 6.863635
4.867200 -13.478400 6.911748
4.914000 -13.478400 6.914520
4.960800 -13.478400 6.930307
5.007600 -13.478400 6.938691
5.054400 -13.478400 6.956184
5.101200 -13.478400 6.970577
5.148000 -13.478400 6.995671
5.194800 -13.478400 7.014720
5.241600 -13.478400 7.035068
5.288400 -13.478400 7.091950
5.335200 -13.478400 7.122434
5.382000 -13.478400 7.145661
5.428800 -13.478400 7.155051
5.475600 -13.478400 7.177168
5.522400 -13.478400 7.192762
5.569200 -13.478400 7.229946
5.616000 -13.478400 7.273602
5.662800 -13.478400 7.328013
5.709600 -13.478400 7.335762
5.756400 -13.478400 7.353863
5.803200 -13.478400 7.382738
5.850000 -13.478400 7.404207
5.896800 -13.478400 7.449537
5.943600 -13.478400 7.464866
5.990400 -13.478400 7.496589
6.037200 -13.478400 7.576977
6.084000 -13.478400 7.647339
6.130800 -13.478400 7.710576
6.177600 -13.478400 7.692925
6.224400 -13.478400 7.701790
6.271200 -13.478400 7.720173
6.318000 -13.478400 7.745795
6.364800 -13.478400 7.841180
6.411600 -13.478400 10.433004
6.458400 -13.478400 10.584099
6.505200 -13.478400 10.584099
6.552000 -13.478400 10.584099
6.598800 -13.478400 7.920413
6.645600 -13.478400 -11.080830
6.692400 -13.478400 -11.127807
6.739200 -13.478400 -11.127807
6.786000 -13.478400 23.146178
6.832800 -13.478400 23.155786
6.879600 -13.478400 23.229738
6.926400 -13.478400 29.414156
6.973200 -13.478400 29.426459
7.020000 -13.478400 29.433366
7.066800 -13.478400 29.436594
7.113600 -13.478400 29.434626
7.160400 -13.478400 29.433125
7.207200 -13.478400 29.428939
13.852800 -13.478400 6.687525
13.899600 -13.478400 6.678559
13.946400 -13.478400 6.658676
13.993200 -13.478400 6.649073
14.040000 -13.478400 6.634101
14.086800 -13.478400 6.630467
14.133600 -13.478400 6.625471
14.180400 -13.478400 6.625471
14.227200 -13.478400 6.625118
14.274000 -13.478400 6.625118
14.320800 -13.478400 6.630039
14.367600 -13.478400 6.630039
14.414400 -13.478400 6.624082
14.461200 -13.478400 6.624082
14.508000 -13.478400 6.622999
14.554800 -13.478400 6.619096
14.601600 -13.478400 6.618808
14.648400 -13.478400 6.619097
14.695200 -13.478400 6.619097
14.742000 -13.478400 6.619768
14.788800 -13.478400 6.619768
14.835600 -13.478400 6.624669
14.882400 -13.478400 6.626573
14.929200 -13.478400 6.630340
14.976000 -13.478400 6.628973
15.022800 -13.478400 6.631926
15.069600 -13.478400 6.631926
15.116400 -13.478400 6.628491
15.163200 -13.478400 6.626304
15.210000 -13.478400 6.624557
15.256800 -13.478400 6.627508
15.303600 -13.478400 6.630178
15.350400 -13.478400 6.631418
15.397200 -13.478400 6.631814
15.444000 -13.478400 6.631835
15.490800 -13.478400 6.631418
15.537600 -13.478400 6.631814
15.584400 -13.478400 6.613213
15.631200 -13.478400 6.609690
15.678000 -13.478400 6.598349
15.724800 -13.478400 6.577290
15.771600 -13.478400 6.564310
16.333200 -13.478400 5.043248
16.380000 -13.478400 5.039967
16.426800 -13.478400 5.015688
16.473600 -13.478400 5.012074
16.520400 -13.478400 4.997764
16.567200 -13.478400 5.000206
16.614000 -13.478400 4.997764
16.660800 -13.478400 5.000098
16.707600 -13.478400 4.992590
16.754400 -13.478400 4.973926
16.801200 -13.478400 4.968785
16.848000 -13.478400 4.945361
16.894800 -13.478400 4.922069
16.941600 -13.478400 4.903987
16.988400 -13.478400 4.850414
17.035200 -13.478400 4.751203
17.082000 -13.478400 4.593623
18.345600 -13.478400 -8.153550
18.392400 -13.478400 -8.200856
18.439200 -13.478400 -8.226733
18.486000 -13.478400 -8.274519
18.532800 -13.478400 -8.286300
18.579600 -13.478400 0.000000
18.626400 -13.478400 0.000000
18.673200 -13.478400 0.000000
-18.720000 -13.431600 0.000000
-18.673200 -13.431600 0.000000
-18.626400 -13.431600 0.000000
-18.579600 -13.431600 -7.765186
-18.532800 -13.431600 -7.765186
-18.486000 -13.431600 -7.770477
-18.439200 -13.431600 -7.770477
-18.392400 -13.431600 -7.789633
-18.345600 -13.431600 -7.789633
-18.298800 -13.431600 -7.790632
-18.252000 -13.431600 -7.815295
-18.205200 -13.431600 -7.815762
-18.158400 -13.431600 -7.826717
-18.111600 -13.431600 -7.828129
-18.064800 -13.431600 -7.816921
-18.018000 -13.431600 -7.828129
-17.971200 -13.431600 -7.841392
-17.924400 -13.431600 -7.822275
-17.877600 -13.431600 -7.822275
-17.830800 -13.431600 -7.818570
-17.784000 -13.431600 -7.842524
-17.737200 -13.431600 -7.822275
-17.690400 -13.431600 -7.842524
-17.643600 -13.431600 -7.842524
-17.596800 -13.431600 -7.820205
-17.550000 -13.431600 -7.820205
-17.503200 -13.431600 -7.815618
-17.456400 -13.431600 -7.795352
-17.409600 -13.431600 -7.770849
-17.362800 -13.431600 -7.752425
-17.316000 -13.431600 -7.723141
-17.269200 -13.431600 -7.692809
-17.222400 -13.431600 -7.669312
-17.175600 -13.431600 -7.622520
-17.128800 -13.431600 -7.525878
-16.614000 -13.431600 -6.117503
-15.865200 -13.431600 4.934080
-15.818400 -13.431600 4.977357
-15.771600 -13.431600 4.998985
-15.724800 -13.431600 5.017873
-15.678000 -13.431600 5.043624
-15.631200 -13.431600 5.068673
-15.584400 -13.431600 5.089175
-15.537600 -13.431600 5.095910
-15.490800 -13.431600 5.102766
-15.444000 -13.431600 5.120159
-15.397200 -13.431600 5.132394
-15.350400 -13.431600 5.150898
-14.835600 -13.431600 6.587020
-14.788800 -13.431600 6.634305
-14.742000 -13.431600 6.658330
-14.695200 -13.431600 6.665663
-14.648400 -13.431600 6.688707
-14.601600 -13.431600 6.707455
-14.554800 -13.431600 6.710476
-14.508000 -13.431600 6.720161
-14.461200 -13.431600 6.725741
-14.414400 -13.431600 6.725741
-14.367600 -13.431600 6.726502
-14.320800 -13.431600 6.723886
-14.274000 -13.431600 6.725741
-14.227200 -13.431600 6.726594
-14.180400 -13.431600 6.729543
-14.133600 -13.431600 6.725526
-14.086800 -13.431600 6.724175
-14.040000 -13.431600 6.717626
-13.993200 -13.431600 6.721574
-13.946400 -13.431600 6.721574
-13.899600 -13.431600 6.719122
-13.852800 -13.431600 6.719122
-13.806000 -13.431600 6.721386
-13.759200 -13.431600 6.719122
-13.712400 -13.431600 6.717923
-13.665600 -13.431600 6.716584
-13.618800 -13.431600 6.717923
-13.572000 -13.431600 6.724592
-13.525200 -13.431600 6.720429
-13.478400 -13.431600 6.721179
-13.431600 -13.431600 6.724592
-13.384800 -13.431600 6.728666
-13.338000 -13.431600 6.732282
-13.291200 -13.431600 6.725688
-13.244400 -13.431600 6.722071
-13.197600 -13.431600 6.732282
-13.150800 -13.431600 6.730664
-13.104000 -13.431600 6.730935
-13.057200 -13.431600 6.737326
-13.010400 -13.431600 6.745645
-12.963600 -13.431600 6.758695
-12.916800 -13.431600 6.768237
-12.870000 -13.431600 6.789520
-12.823200 -13.431600 6.829166
-7.441200 -13.431600 8.240889
-7.394400 -13.431600 8.075199
-7.347600 -13.431600 7.939364
-7.300800 -13.431600 7.981716
-7.254000 -13.431600 7.951392
-7.207200 -13.431600 7.929784
-7.160400 -13.431600 7.906558
-7.113600 -13.431600 7.874955
-7.066800 -13.431600 7.776808
-7.020000 -13.431600 7.699862
-6.973200 -13.431600 7.617636
-6.926400 -13.431600 7.551744
-6.879600 -13.431600 7.526962
-6.832800 -13.431600 7.518769
-6.786000 -13.431600 7.503221
-6.739200 -13.431600 7.441464
-6.692400 -13.431600 7.394242
-6.645600 -13.431600 7.345989
-6.598800 -13.431600 7.295515
-6.552000 -13.431600 7.237972
-6.505200 -13.431600 7.200210
-6.458400 -13.431600 7.167572
-6.411600 -13.431600 7.136316
-6.364800 -13.431600 7.123143
-6.318000 -13.431600 7.093118
-6.271200 -13.431600 7.086909
-6.224400 -13.431600 7.070517
-6.177600 -13.431600 7.052050
-6.130800 -13.431600 7.051348
-6.084000 -13.431600 6.970403
-6.037200 -13.431600 6.864601
-5.990400 -13.431600 6.831492
-5.943600 -13.431600 6.816136
-5.896800 -13.431600 6.789277
-5.850000 -13.431600 6.717326
-5.803200 -13.431600 6.769433
-5.756400 -13.431600 6.719497
-5.709600 -13.431600 6.673673
-5.662800 -13.431600 6.656136
-5.616000 -13.431600 6.625136
-5.569200 -13.431600 6.611448
-5.522400 -13.431600 6.570306
-5.475600 -13.431600 6.509944
-5.428800 -13.431600 6.488807
-5.382000 -13.431600 6.488807
-5.335200 -13.431600 6.505589
-5.288400 -13.431600 6.509680
-5.241600 -13.431600 6.516296
-5.194800 -13.431600 6.505589
-5.148000 -13.431600 6.483383
-5.101200 -13.431600 6.449965
-5.054400 -13.431600 6.423125
-5.007600 -13.431600 6.348893
-4.960800 -13.431600 6.299301
-4.914000 -13.431600 6.296609
-4.867200 -13.431600 6.273049
-4.820400 -13.431600 6.270390
-4.773600 -13.431600 6.242845
-4.726800 -13.431600 6.242845
-4.680000 -13.431600 6.242845
-4.633200 -13.431600 6.240849
-4.586400 -13.431600 6.226434
-4.539600 -13.431600 6.217973
-4.492800 -13.431600 6.196380
-4.446000 -13.431600 6.158241
-4.399200 -13.431600 6.129217
-4.352400 -13.431600 6.079673
-4.305600 -13.431600 6.075632
-4.258800 -13.431600 6.066690
-4.212000 -13.431600 6.066690
-4.165200 -13.431600 6.057612
-4.118400 -13.431600 6.066690
-4.071600 -13.431600 6.057612
-4.024800 -13.431600 6.046046
-3.978000 -13.431600 6.014454
-3.931200 -13.431600 5.981540
-3.884400 -13.431600 5.950437
-3.837600 -13.431600 5.923165
-3.790800 -13.431600 5.902665
-3.744000 -13.431600 5.923165
-3.697200 -13.431600 5.924381
-3.650400 -13.431600 5.928564
-3.603600 -13.431600 5.935946
-3.556800 -13.431600 5.939062
-3.510000 -13.431600 5.961116
-3.463200 -13.431600 5.957939
-3.416400 -13.431600 5.932085
-3.369600 -13.431600 5.880224
-3.322800 -13.431600 5.846403
-3.276000 -13.431600 5.837126
-3.229200 -13.431600 5.829468
-3.182400 -13.431600 5.798249
-3.135600 -13.431600 5.770509
-3.088800 -13.431600 5.764400
-3.042000 -13.431600 5.747524
-2.995200 -13.431600 5.713218
-2.948400 -13.431600 5.693934
-2.901600 -13.431600 5.682528
-2.854800 -13.431600 5.682528
-2.808000 -13.431600 5.657682
-2.761200 -13.431600 5.623110
-2.714400 -13.431600 5.632703
-2.667600 -13.431600 5.629539
-2.620800 -13.431600 5.641484
-2.574000 -13.431600 5.674862
-2.527200 -13.431600 5.686772
-2.480400 -13.431600 5.714597
-2.433600 -13.431600 5.716243
-2.386800 -13.431600 5.727397
-2.340000 -13.431600 5.731236
-2.293200 -13.431600 5.720744
-2.246400 -13.431600 5.700970
-2.199600 -13.431600 5.614366
-2.152800 -13.431600 5.587004
-2.106000 -13.431600 5.572523
-2.059200 -13.431600 5.554601
-2.012400 -13.431600 5.536215
-1.965600 -13.431600 5.536215
-1.918800 -13.431600 5.558967
-1.872000 -13.431600 5.563555
-1.825200 -13.431600 5.554601
-1.778400 -13.431600 5.554842
-1.731600 -13.431600 5.575438
-1.684800 -13.431600 5.581986
-1.638000 -13.431600 5.592788
-1.591200 -13.431600 5.596699
-1.544400 -13.431600 5.612631
-1.497600 -13.431600 5.624909
-1.450800 -13.431600 5.612631
-1.404000 -13.431600 5.624909
-1.357200 -13.431600 5.612631
-1.310400 -13.431600 5.612631
-1.263600 -13.431600 5.610272
-1.216800 -13.431600 5.610272
-1.170000 -13.431600 5.612536
-1.123200 -13.431600 5.622692
-1.076400 -13.431600 5.630111
-1.029600 -13.431600 5.652457
-0.982800 -13.431600 5.644689
-0.936000 -13.431600 5.652817
-0.889200 -13.431600 5.659543
-0.842400 -13.431600 5.652817
-0.795600 -13.431600 5.652817
-0.748800 -13.431600 5.652817
-0.702000 -13.431600 5.651954
-0.655200 -13.431600 5.654275
-0.608400 -13.431600 5.647578
-0.561600 -13.431600 5.642220
-0.514800 -13.431600 5.626907
-0.468000 -13.431600 5.616100
-0.421200 -13.431600 5.603407
-0.374400 -13.431600 5.585623
-0.327600 -13.431600 5.585623
-0.280800 -13.431600 5.608548
-0.234000 -13.431600 5.603407
-0.187200 -13.431600 5.601870
-0.140400 -13.431600 5.585376
-0.093600 -13.431600 5.585376
-0.046800 -13.431600 5.587334
0.000000 -13.431600 5.585376
0.046800 -13.431600 5.553713
0.093600 -13.431600 5.551978
0.140400 -13.431600 5.565987
0.187200 -13.431600 5.585150
0.234000 -13.431600 5.617757
0.280800 -13.431600 5.646470
0.327600 -13.431600 5.670313
0.374400 -13.431600 5.679705
0.421200 -13.431600 5.679705
0.468000 -13.431600 5.679705
0.514800 -13.431600 5.677838
0.561600 -13.431600 5.663977
0.608400 -13.431600 5.655825
0.655200 -13.431600 5.653073
0.702000 -13.431600 5.643766
0.748800 -13.431600 5.644108
0.795600 -13.431600 5.643766
0.842400 -13.431600 5.654285
0.889200 -13.431600 5.669034
0.936000 -13.431600 5.672665
0.982800 -13.431600 5.682372
1.029600 -13.431600 5.709518
1.076400 -13.431600 5.709518
1.123200 -13.431600 5.716162
1.170000 -13.431600 5.720361
1.216800 -13.431600 5.709518
1.263600 -13.431600 5.720361
1.310400 -13.431600 5.718554
1.357200 -13.431600 5.727665
1.404000 -13.431600 5.745681
1.450800 -13.431600 5.775844
1.497600 -13.431600 5.796702
1.544400 -13.431600 5.826861
1.591200 -13.431600 5.833580
1.638000 -13.431600 5.843189
1.684800 -13.431600 5.859766
1.731600 -13.431600 5.902894
1.778400 -13.431600 5.933351
1.825200 -13.431600 5.938287
1.872000 -13.431600 5.939311
1.918800 -13.431600 5.951321
1.965600 -13.431600 5.951321
2.012400 -13.431600 5.958636
2.059200 -13.431600 5.962058
2.106000 -13.431600 5.978664
2.152800 -13.431600 5.978664
2.199600 -13.431600 5.990650
2.246400 -13.431600 5.994737
2.293200 -13.431600 5.995134
2.340000 -13.431600 6.009630
2.386800 -13.431600 6.029613
2.433600 -13.431600 6.034076
2.480400 -13.431600 6.039902
2.527200 -13.431600 6.063060
2.574000 -13.431600 6.067026
2.620800 -13.431600 6.107966
2.667600 -13.431600 6.122514
2.714400 -13.431600 6.134517
2.761200 -13.431600 6.162487
2.808000 -13.431600 6.176052
2.854800 -13.431600 6.190922
2.901600 -13.431600 6.192007
2.948400 -13.431600 6.192007
2.995200 -13.431600 6.192144
3.042000 -13.431600 6.199213
3.088800 -13.431600 6.223886
3.135600 -13.431600 6.231736
3.182400 -13.431600 6.263546
3.229200 -13.431600 6.277045
3.276000 -13.431600 6.315700
3.322800 -13.431600 6.363483
3.369600 -13.431600 6.400283
3.416400 -13.431600 6.407842
3.463200 -13.431600 6.392756
3.510000 -13.431600 6.407842
3.556800 -13.431600 6.413970
3.603600 -13.431600 6.413970
3.650400 -13.431600 6.413970
3.697200 -13.431600 6.413970
3.744000 -13.431600 6.434386
3.790800 -13.431600 6.458272
3.837600 -13.431600 6.469565
3.884400 -13.431600 6.477950
3.931200 -13.431600 6.504182
3.978000 -13.431600 6.529264
4.024800 -13.431600 6.540575
4.071600 -13.431600 6.560948
4.118400 -13.431600 6.564680
4.165200 -13.431600 6.575668
4.212000 -13.431600 6.592499
4.258800 -13.431600 6.624013
4.305600 -13.431600 6.633828
4.352400 -13.431600 6.634752
4.399200 -13.431600 6.634752
4.446000 -13.431600 6.652845
4.492800 -13.431600 6.683954
4.539600 -13.431600 6.693390
4.586400 -13.431600 6.724173
4.633200 -13.431600 6.751318
4.680000 -13.431600 6.760900
4.726800 -13.431600 6.769755
4.773600 -13.431600 6.813002
4.820400 -13.431600 6.851439
4.867200 -13.431600 6.893088
4.914000 -13.431600 6.904314
4.960800 -13.431600 6.918461
5.007600 -13.431600 6.936364
5.054400 -13.431600 6.955370
5.101200 -13.431600 6.971286
5.148000 -13.431600 6.995671
5.194800 -13.431600 7.017841
5.241600 -13.431600 7.060280
5.288400 -13.431600 7.098977
5.335200 -13.431600 7.122434
5.382000 -13.431600 7.145661
5.428800 -13.431600 7.155541
5.475600 -13.431600 7.192762
5.522400 -13.431600 7.195789
5.569200 -13.431600 7.238309
5.616000 -13.431600 7.287772
5.662800 -13.431600 7.325428
5.709600 -13.431600 7.330770
5.756400 -13.431600 7.346169
5.803200 -13.431600 7.376054
5.850000 -13.431600 7.398135
5.896800 -13.431600 7.449537
5.943600 -13.431600 7.464866
5.990400 -13.431600 7.500387
6.037200 -13.431600 7.534862
6.084000 -13.431600 7.616879
6.130800 -13.431600 7.701893
6.177600 -13.431600 7.647317
6.224400 -13.431600 7.692925
6.271200 -13.431600 7.720173
6.318000 -13.431600 7.743015
6.364800 -13.431600 7.838938
6.411600 -13.431600 10.584099
6.458400 -13.431600 10.623841
6.505200 -13.431600 10.623841
6.552000 -13.431600 10.610991
6.598800 -13.431600 7.997327
6.645600 -13.431600 -11.127807
6.692400 -13.431600 -11.306200
6.739200 -13.431600 -11.306200
6.786000 -13.431600 23.147922
6.832800 -13.431600 23.162724
6.879600 -13.431600 23.236374
6.926400 -13.431600 29.426459
6.973200 -13.431600 29.434626
7.020000 -13.431600 29.437056
7.066800 -13.431600 29.442004
7.113600 -13.431600 29.441844
7.160400 -13.431600 29.437056
7.207200 -13.431600 29.435783
13.852800 -13.431600 6.687525
13.899600 -13.431600 6.678559
13.946400 -13.431600 6.658258
13.993200 -13.431600 6.645036
14.040000 -13.431600 6.635056
14.086800 -13.431600 6.630671
14.133600 -13.431600 6.625619
14.180400 -13.431600 6.625471
14.227200 -13.431600 6.625118
14.274000 -13.431600 6.622999
14.320800 -13.431600 6.630084
14.367600 -13.431600 6.630084
14.414400 -13.431600 6.625118
14.461200 -13.431600 6.624082
14.508000 -13.431600 6.624082
14.554800 -13.431600 6.623120
14.601600 -13.431600 6.624082
14.648400 -13.431600 6.624625
14.695200 -13.431600 6.620958
14.742000 -13.431600 6.622230
14.788800 -13.431600 6.620958
14.835600 -13.431600 6.620958
14.882400 -13.431600 6.622522
14.929200 -13.431600 6.622522
14.976000 -13.431600 6.624557
15.022800 -13.431600 6.624557
15.069600 -13.431600 6.626304
15.116400 -13.431600 6.626304
15.163200 -13.431600 6.615149
15.210000 -13.431600 6.604989
15.256800 -13.431600 6.626304
15.303600 -13.431600 6.627508
15.350400 -13.431600 6.630178
15.397200 -13.431600 6.631814
15.444000 -13.431600 6.631878
15.490800 -13.431600 6.631835
15.537600 -13.431600 6.631878
15.584400 -13.431600 6.626134
15.631200 -13.431600 6.610886
15.678000 -13.431600 6.601349
15.724800 -13.431600 6.589835
15.771600 -13.431600 6.569434
15.818400 -13.431600 6.551611
16.333200 -13.431600 5.076664
16.380000 -13.431600 5.060959
16.426800 -13.431600 5.034258
16.473600 -13.431600 5.031565
16.520400 -13.431600 5.004072
16.567200 -13.431600 5.004072
16.614000 -13.431600 5.000206
16.660800 -13.431600 5.000206
16.707600 -13.431600 4.997764
16.754400 -13.431600 4.984184
16.801200 -13.431600 4.974513
16.848000 -13.431600 4.968785
16.894800 -13.431600 4.934716
16.941600 -13.431600 4.922069
16.988400 -13.431600 4.887987
17.035200 -13.431600 4.834439
17.082000 -13.431600 4.724536
18.392400 -13.431600 -8.220462
18.439200 -13.431600 -8.271950
18.486000 -13.431600 -8.287732
18.532800 -13.431600 -8.298853
18.579600 -13.431600 0.000000
18.626400 -13.431600 0.000000
18.673200 -13.431600 0.000000
-18.720000 -13.384800 0.000000
-18.673200 -13.384800 0.000000
-18.626400 -13.384800 0.000000
-18.579600 -13.384800 -7.752167
-18.532800 -13.384800 -7.752167
-18.486000 -13.384800 -7.765186
-18.439200 -13.384800 -7.765186
-18.392400 -13.384800 -7.788131
-18.345600 -13.384800 -7.783183
-18.298800 -13.384800 -7.788131
-18.252000 -13.384800 -7.798068
-18.205200 -13.384800 -7.815295
-18.158400 -13.384800 -7.816921
-18.111600 -13.384800 -7.828129
-18.064800 -13.384800 -7.816921
-18.018000 -13.384800 -7.828129
-17.971200 -13.384800 -7.846333
-17.924400 -13.384800 -7.841392
-17.877600 -13.384800 -7.818570
-17.830800 -13.384800 -7.813264
-17.784000 -13.384800 -7.813264
-17.737200 -13.384800 -7.815618
-17.690400 -13.384800 -7.816666
-17.643600 -13.384800 -7.815618
-17.596800 -13.384800 -7.815618
-17.550000 -13.384800 -7.806762
-17.503200 -13.384800 -7.795900
-17.456400 -13.384800 -7.791391
-17.409600 -13.384800 -7.770849
-17.362800 -13.384800 -7.736191
-17.316000 -13.384800 -7.715396
-17.269200 -13.384800 -7.682322
-17.222400 -13.384800 -7.643026
-17.175600 -13.384800 -7.582141
-16.660800 -13.384800 -6.199389
-16.614000 -13.384800 -6.088435
-15.958800 -13.384800 4.921470
-15.912000 -13.384800 4.934080
-15.865200 -13.384800 4.988178
-15.818400 -13.384800 5.002613
-15.771600 -13.384800 5.036243
-15.724800 -13.384800 5.047241
-15.678000 -13.384800 5.064572
-15.631200 -13.384800 5.082396
-15.584400 -13.384800 5.099111
-15.537600 -13.384800 5.100712
-15.490800 -13.384800 5.115963
-15.444000 -13.384800 5.121896
-15.397200 -13.384800 5.150519
-14.882400 -13.384800 6.587020
-14.835600 -13.384800 6.634305
-14.788800 -13.384800 6.658330
-14.742000 -13.384800 6.668644
-14.695200 -13.384800 6.688212
-14.648400 -13.384800 6.710476
-14.601600 -13.384800 6.720943
-14.554800 -13.384800 6.724456
-14.508000 -13.384800 6.726190
-14.461200 -13.384800 6.734448
-14.414400 -13.384800 6.738140
-14.367600 -13.384800 6.739644
-14.320800 -13.384800 6.737405
-14.274000 -13.384800 6.737405
-14.227200 -13.384800 6.737813
-14.180400 -13.384800 6.737405
-14.133600 -13.384800 6.732857
-14.086800 -13.384800 6.729543
-14.040000 -13.384800 6.724175
-13.993200 -13.384800 6.725526
-13.946400 -13.384800 6.725526
-13.899600 -13.384800 6.721386
-13.852800 -13.384800 6.725526
-13.806000 -13.384800 6.727989
-13.759200 -13.384800 6.727989
-13.712400 -13.384800 6.727989
-13.665600 -13.384800 6.727989
-13.618800 -13.384800 6.729746
-13.572000 -13.384800 6.728666
-13.525200 -13.384800 6.724592
-13.478400 -13.384800 6.733844
-13.431600 -13.384800 6.735551
-13.384800 -13.384800 6.740688
-13.338000 -13.384800 6.742110
-13.291200 -13.384800 6.732282
-13.244400 -13.384800 6.736170
-13.197600 -13.384800 6.747742
-13.150800 -13.384800 6.738175
-13.104000 -13.384800 6.747812
-13.057200 -13.384800 6.749209
-13.010400 -13.384800 6.757739
-12.963600 -13.384800 6.765724
-12.916800 -13.384800 6.785674
-12.870000 -13.384800 6.823875
-7.441200 -13.384800 8.256070
-7.394400 -13.384800 8.148095
-7.347600 -13.384800 8.023395
-7.300800 -13.384800 8.028962
-7.254000 -13.384800 7.981716
-7.207200 -13.384800 7.942852
-7.160400 -13.384800 7.906558
-7.113600 -13.384800 7.874616
-7.066800 -13.384800 7.762789
-7.020000 -13.384800 7.673222
-6.973200 -13.384800 7.551744
-6.926400 -13.384800 7.525084
-6.879600 -13.384800 7.525084
-6.832800 -13.384800 7.518769
-6.786000 -13.384800 7.503221
-6.739200 -13.384800 7.436302
-6.692400 -13.384800 7.367270
-6.645600 -13.384800 7.328457
-6.598800 -13.384800 7.269756
-6.552000 -13.384800 7.248709
-6.505200 -13.384800 7.200958
-6.458400 -13.384800 7.168224
-6.411600 -13.384800 7.136316
-6.364800 -13.384800 7.129354
-6.318000 -13.384800 7.107824
-6.271200 -13.384800 7.096666
-6.224400 -13.384800 7.074823
-6.177600 -13.384800 7.052735
-6.130800 -13.384800 7.052050
-6.084000 -13.384800 6.941097
-6.037200 -13.384800 6.831492
-5.990400 -13.384800 6.813889
-5.943600 -13.384800 6.784749
-5.896800 -13.384800 6.735492
-5.850000 -13.384800 6.695708
-5.803200 -13.384800 6.717326
-5.756400 -13.384800 6.694861
-5.709600 -13.384800 6.662024
-5.662800 -13.384800 6.612825
-5.616000 -13.384800 6.593140
-5.569200 -13.384800 6.565903
-5.522400 -13.384800 6.509680
-5.475600 -13.384800 6.481179
-5.428800 -13.384800 6.465039
-5.382000 -13.384800 6.483383
-5.335200 -13.384800 6.488150
-5.288400 -13.384800 6.488807
-5.241600 -13.384800 6.488807
-5.194800 -13.384800 6.483383
-5.148000 -13.384800 6.445697
-5.101200 -13.384800 6.443367
-5.054400 -13.384800 6.386605
-5.007600 -13.384800 6.308042
-4.960800 -13.384800 6.289449
-4.914000 -13.384800 6.273049
-4.867200 -13.384800 6.270390
-4.820400 -13.384800 6.243000
-4.773600 -13.384800 6.237689
-4.726800 -13.384800 6.237982
-4.680000 -13.384800 6.228932
-4.633200 -13.384800 6.224661
-4.586400 -13.384800 6.196380
-4.539600 -13.384800 6.181514
-4.492800 -13.384800 6.158241
-4.446000 -13.384800 6.138734
-4.399200 -13.384800 6.102344
-4.352400 -13.384800 6.073872
-4.305600 -13.384800 6.073872
-4.258800 -13.384800 6.056880
-4.212000 -13.384800 6.073872
-4.165200 -13.384800 6.056880
-4.118400 -13.384800 6.057612
-4.071600 -13.384800 6.046046
-4.024800 -13.384800 6.042927
-3.978000 -13.384800 5.997575
-3.931200 -13.384800 5.970560
-3.884400 -13.384800 5.935946
-3.837600 -13.384800 5.902769
-3.790800 -13.384800 5.898473
-3.744000 -13.384800 5.902769
-3.697200 -13.384800 5.905212
-3.650400 -13.384800 5.923165
-3.603600 -13.384800 5.924381
-3.556800 -13.384800 5.924381
-3.510000 -13.384800 5.932085
-3.463200 -13.384800 5.923988
-3.416400 -13.384800 5.905212
-3.369600 -13.384800 5.860599
-3.322800 -13.384800 5.829468
-3.276000 -13.384800 5.825081
-3.229200 -13.384800 5.798249
-3.182400 -13.384800 5.787373
-3.135600 -13.384800 5.754902
-3.088800 -13.384800 5.753643
-3.042000 -13.384800 5.732542
-2.995200 -13.384800 5.713218
-2.948400 -13.384800 5.692776
-2.901600 -13.384800 5.680597
-2.854800 -13.384800 5.680597
-2.808000 -13.384800 5.652893
-2.761200 -13.384800 5.614413
-2.714400 -13.384800 5.629539
-2.667600 -13.384800 5.629539
-2.620800 -13.384800 5.641484
-2.574000 -13.384800 5.674862
-2.527200 -13.384800 5.698165
-2.480400 -13.384800 5.703452
-2.433600 -13.384800 5.714597
-2.386800 -13.384800 5.715666
-2.340000 -13.384800 5.716243
-2.293200 -13.384800 5.706657
-2.246400 -13.384800 5.638396
-2.199600 -13.384800 5.589960
-2.152800 -13.384800 5.573008
-2.106000 -13.384800 5.566620
-2.059200 -13.384800 5.563555
-2.012400 -13.384800 5.554842
-1.965600 -13.384800 5.563555
-1.918800 -13.384800 5.584764
-1.872000 -13.384800 5.584764
-1.825200 -13.384800 5.587386
-1.778400 -13.384800 5.584764
-1.731600 -13.384800 5.584764
-1.684800 -13.384800 5.594643
-1.638000 -13.384800 5.597910
-1.591200 -13.384800 5.599951
-1.544400 -13.384800 5.609561
-1.497600 -13.384800 5.612631
-1.450800 -13.384800 5.612536
-1.404000 -13.384800 5.615211
-1.357200 -13.384800 5.609561
-1.310400 -13.384800 5.605053
-1.263600 -13.384800 5.610272
-1.216800 -13.384800 5.610272
-1.170000 -13.384800 5.610476
-1.123200 -13.384800 5.612536
-1.076400 -13.384800 5.612536
-1.029600 -13.384800 5.622692
-0.982800 -13.384800 5.620295
-0.936000 -13.384800 5.622692
-0.889200 -13.384800 5.635023
-0.842400 -13.384800 5.620295
-0.795600 -13.384800 5.631491
-0.748800 -13.384800 5.631491
-0.702000 -13.384800 5.623383
-0.655200 -13.384800 5.639731
-0.608400 -13.384800 5.615348
-0.561600 -13.384800 5.618161
-0.514800 -13.384800 5.603407
-0.468000 -13.384800 5.603407
-0.421200 -13.384800 5.580823
-0.374400 -13.384800 5.580227
-0.327600 -13.384800 5.580227
-0.280800 -13.384800 5.608548
-0.234000 -13.384800 5.603407
-0.187200 -13.384800 5.582172
-0.140400 -13.384800 5.570193
-0.093600 -13.384800 5.555701
-0.046800 -13.384800 5.553713
0.000000 -13.384800 5.553713
0.046800 -13.384800 5.546648
0.093600 -13.384800 5.544805
0.140400 -13.384800 5.553713
0.187200 -13.384800 5.578452
0.234000 -13.384800 5.617757
0.280800 -13.384800 5.654816
0.327600 -13.384800 5.679705
0.374400 -13.384800 5.690617
0.421200 -13.384800 5.690617
0.468000 -13.384800 5.690617
0.514800 -13.384800 5.679705
0.561600 -13.384800 5.677707
0.608400 -13.384800 5.668122
0.655200 -13.384800 5.655825
0.702000 -13.384800 5.653073
0.748800 -13.384800 5.646321
0.795600 -13.384800 5.644108
0.842400 -13.384800 5.646321
0.889200 -13.384800 5.660768
0.936000 -13.384800 5.660768
0.982800 -13.384800 5.670927
1.029600 -13.384800 5.679645
1.076400 -13.384800 5.682372
1.123200 -13.384800 5.703787
1.170000 -13.384800 5.720361
1.216800 -13.384800 5.718554
1.263600 -13.384800 5.722354
1.310400 -13.384800 5.722354
1.357200 -13.384800 5.731192
1.404000 -13.384800 5.755201
1.450800 -13.384800 5.775470
1.497600 -13.384800 5.796702
1.544400 -13.384800 5.820643
1.591200 -13.384800 5.833580
1.638000 -13.384800 5.839167
1.684800 -13.384800 5.850677
1.731600 -13.384800 5.897531
1.778400 -13.384800 5.930841
1.825200 -13.384800 5.930841
1.872000 -13.384800 5.908683
1.918800 -13.384800 5.936518
1.965600 -13.384800 5.936518
2.012400 -13.384800 5.936696
2.059200 -13.384800 5.936696
2.106000 -13.384800 5.958941
2.152800 -13.384800 5.973077
2.199600 -13.384800 5.978664
2.246400 -13.384800 5.985730
2.293200 -13.384800 5.994607
2.340000 -13.384800 6.005595
2.386800 -13.384800 6.029613
2.433600 -13.384800 6.031995
2.480400 -13.384800 6.037661
2.527200 -13.384800 6.037661
2.574000 -13.384800 6.039902
2.620800 -13.384800 6.063060
2.667600 -13.384800 6.096208
2.714400 -13.384800 6.120505
2.761200 -13.384800 6.128908
2.808000 -13.384800 6.155176
2.854800 -13.384800 6.163709
2.901600 -13.384800 6.188080
2.948400 -13.384800 6.188080
2.995200 -13.384800 6.188080
3.042000 -13.384800 6.191511
3.088800 -13.384800 6.200362
3.135600 -13.384800 6.225666
3.182400 -13.384800 6.248517
3.229200 -13.384800 6.261732
3.276000 -13.384800 6.315700
3.322800 -13.384800 6.347557
3.369600 -13.384800 6.367473
3.416400 -13.384800 6.381791
3.463200 -13.384800 6.381377
3.510000 -13.384800 6.400283
3.556800 -13.384800 6.407052
3.603600 -13.384800 6.407842
3.650400 -13.384800 6.413970
3.697200 -13.384800 6.413547
3.744000 -13.384800 6.426172
3.790800 -13.384800 6.451181
3.837600 -13.384800 6.460196
3.884400 -13.384800 6.471773
3.931200 -13.384800 6.495543
3.978000 -13.384800 6.521491
4.024800 -13.384800 6.540575
4.071600 -13.384800 6.560948
4.118400 -13.384800 6.564680
4.165200 -13.384800 6.581474
4.212000 -13.384800 6.592499
4.258800 -13.384800 6.616603
4.305600 -13.384800 6.633828
4.352400 -13.384800 6.651084
4.399200 -13.384800 6.651084
4.446000 -13.384800 6.657512
4.492800 -13.384800 6.687833
4.539600 -13.384800 6.708672
4.586400 -13.384800 6.733896
4.633200 -13.384800 6.751861
4.680000 -13.384800 6.760900
4.726800 -13.384800 6.765350
4.773600 -13.384800 6.781030
4.820400 -13.384800 6.843196
4.867200 -13.384800 6.851439
4.914000 -13.384800 6.893088
4.960800 -13.384800 6.898253
5.007600 -13.384800 6.923187
5.054400 -13.384800 6.940970
5.101200 -13.384800 6.956184
5.148000 -13.384800 6.993260
5.194800 -13.384800 7.017841
5.241600 -13.384800 7.089448
5.288400 -13.384800 7.112583
5.335200 -13.384800 7.133421
5.382000 -13.384800 7.151078
5.428800 -13.384800 7.170480
5.475600 -13.384800 7.202316
5.522400 -13.384800 7.215359
5.569200 -13.384800 7.242465
5.616000 -13.384800 7.273602
5.662800 -13.384800 7.314732
5.709600 -13.384800 7.330770
5.756400 -13.384800 7.353863
5.803200 -13.384800 7.378134
5.850000 -13.384800 7.398135
5.896800 -13.384800 7.456698
5.943600 -13.384800 7.471697
5.990400 -13.384800 7.503215
6.037200 -13.384800 7.576977
6.084000 -13.384800 7.676139
6.130800 -13.384800 7.710576
6.177600 -13.384800 7.692925
6.224400 -13.384800 7.710576
6.271200 -13.384800 7.733807
6.318000 -13.384800 7.743015
6.364800 -13.384800 7.808807
6.411600 -13.384800 10.609676
6.458400 -13.384800 10.664148
6.505200 -13.384800 10.664148
6.552000 -13.384800 10.610991
6.598800 -13.384800 10.687305
6.645600 -13.384800 -11.127807
6.692400 -13.384800 -11.306200
6.739200 -13.384800 -11.127807
6.786000 -13.384800 23.150089
6.832800 -13.384800 23.229578
6.879600 -13.384800 23.236861
6.926400 -13.384800 29.435783
6.973200 -13.384800 29.436594
7.020000 -13.384800 29.441844
7.066800 -13.384800 29.447503
7.113600 -13.384800 29.443514
7.160400 -13.384800 29.442257
7.207200 -13.384800 29.442004
13.899600 -13.384800 6.678559
13.946400 -13.384800 6.658258
13.993200 -13.384800 6.654508
14.040000 -13.384800 6.645036
14.086800 -13.384800 6.631590
14.133600 -13.384800 6.630467
14.180400 -13.384800 6.625953
14.227200 -13.384800 6.625118
14.274000 -13.384800 6.621329
14.320800 -13.384800 6.622999
14.367600 -13.384800 6.624082
14.414400 -13.384800 6.622999
14.461200 -13.384800 6.619096
14.508000 -13.384800 6.620958
14.554800 -13.384800 6.620958
14.601600 -13.384800 6.623120
14.648400 -13.384800 6.623120
14.695200 -13.384800 6.619097
14.742000 -13.384800 6.619768
14.788800 -13.384800 6.619097
14.835600 -13.384800 6.619097
14.882400 -13.384800 6.619768
14.929200 -13.384800 6.616086
14.976000 -13.384800 6.619768
15.022800 -13.384800 6.622230
15.069600 -13.384800 6.615121
15.116400 -13.384800 6.624557
15.163200 -13.384800 6.623157
15.210000 -13.384800 6.615149
15.256800 -13.384800 6.626304
15.303600 -13.384800 6.627508
15.350400 -13.384800 6.630178
15.397200 -13.384800 6.631814
15.444000 -13.384800 6.631878
15.490800 -13.384800 6.631814
15.537600 -13.384800 6.631835
15.584400 -13.384800 6.630508
15.631200 -13.384800 6.617763
15.678000 -13.384800 6.609873
15.724800 -13.384800 6.600730
15.771600 -13.384800 6.582666
15.818400 -13.384800 6.563680
16.380000 -13.384800 5.076664
16.426800 -13.384800 5.053258
16.473600 -13.384800 5.043248
16.520400 -13.384800 5.028980
16.567200 -13.384800 5.031186
16.614000 -13.384800 5.026124
16.660800 -13.384800 5.006269
16.707600 -13.384800 4.997764
16.754400 -13.384800 4.988966
16.801200 -13.384800 4.981672
16.848000 -13.384800 4.969459
16.894800 -13.384800 4.938357
16.941600 -13.384800 4.927509
16.988400 -13.384800 4.916442
17.035200 -13.384800 4.875055
17.082000 -13.384800 4.789508
18.392400 -13.384800 -8.232697
18.439200 -13.384800 -8.298853
18.486000 -13.384800 -8.324338
18.532800 -13.384800 -8.324338
18.579600 -13.384800 0.000000
18.626400 -13.384800 0.000000
18.673200 -13.384800 0.000000
-18.720000 -13.338000 0.000000
-18.673200 -13.338000 0.000000
-18.626400 -13.338000 0.000000
-18.579600 -13.338000 -7.772876
-18.532800 -13.338000 -7.765186
-18.486000 -13.338000 -7.765186
-18.439200 -13.338000 -7.761485
-18.392400 -13.338000 -7.768471
-18.345600 -13.338000 -7.768471
-18.298800 -13.338000 -7.788131
-18.252000 -13.338000 -7.798068
-18.205200 -13.338000 -7.815295
-18.158400 -13.338000 -7.816417
-18.111600 -13.338000 -7.828129
-18.064800 -13.338000 -7.816921
-18.018000 -13.338000 -7.828129
-17.971200 -13.338000 -7.846333
-17.924400 -13.338000 -7.841392
-17.877600 -13.338000 -7.818570
-17.830800 -13.338000 -7.803516
-17.784000 -13.338000 -7.795900
-17.737200 -13.338000 -7.799314
-17.690400 -13.338000 -7.799314
-17.643600 -13.338000 -7.795900
-17.596800 -13.338000 -7.807439
-17.550000 -13.338000 -7.795900
-17.503200 -13.338000 -7.795900
-17.456400 -13.338000 -7.791391
-17.409600 -13.338000 -7.771587
-17.362800 -13.338000 -7.736191
-17.316000 -13.338000 -7.715396
-17.269200 -13.338000 -7.680043
-17.222400 -13.338000 -7.642340
-16.801200 -13.338000 -6.297836
-16.754400 -13.338000 -6.262792
-16.707600 -13.338000 -6.117503
-16.660800 -13.338000 -6.068187
-15.958800 -13.338000 4.961759
-15.912000 -13.338000 4.971446
-15.865200 -13.338000 4.998985
-15.818400 -13.338000 5.025955
-15.771600 -13.338000 5.046306
-15.724800 -13.338000 5.064572
-15.678000 -13.338000 5.079669
-15.631200 -13.338000 5.099111
-15.584400 -13.338000 5.105561
-15.537600 -13.338000 5.106807
-15.490800 -13.338000 5.121896
-15.444000 -13.338000 5.138129
-14.882400 -13.338000 6.624282
-14.835600 -13.338000 6.658330
-14.788800 -13.338000 6.664954
-14.742000 -13.338000 6.688212
-14.695200 -13.338000 6.710795
-14.648400 -13.338000 6.721535
-14.601600 -13.338000 6.726031
-14.554800 -13.338000 6.726190
-14.508000 -13.338000 6.728621
-14.461200 -13.338000 6.737813
-14.414400 -13.338000 6.747152
-14.367600 -13.338000 6.746978
-14.320800 -13.338000 6.741403
-14.274000 -13.338000 6.739962
-14.227200 -13.338000 6.741403
-14.180400 -13.338000 6.739708
-14.133600 -13.338000 6.739644
-14.086800 -13.338000 6.738206
-14.040000 -13.338000 6.727024
-13.993200 -13.338000 6.732857
-13.946400 -13.338000 6.732857
-13.899600 -13.338000 6.727024
-13.852800 -13.338000 6.727989
-13.806000 -13.338000 6.729746
-13.759200 -13.338000 6.729746
-13.712400 -13.338000 6.727989
-13.665600 -13.338000 6.728666
-13.618800 -13.338000 6.729803
-13.572000 -13.338000 6.729803
-13.525200 -13.338000 6.729803
-13.478400 -13.338000 6.733844
-13.431600 -13.338000 6.735551
-13.384800 -13.338000 6.737974
-13.338000 -13.338000 6.736170
-13.291200 -13.338000 6.732132
-13.244400 -13.338000 6.732132
-13.197600 -13.338000 6.747742
-13.150800 -13.338000 6.747812
-13.104000 -13.338000 6.749394
-13.057200 -13.338000 6.759513
-13.010400 -13.338000 6.763565
-12.963600 -13.338000 6.771065
-12.916800 -13.338000 6.804277
-7.441200 -13.338000 8.279154
-7.394400 -13.338000 8.174511
-7.347600 -13.338000 8.083437
-7.300800 -13.338000 8.075199
-7.254000 -13.338000 8.023395
-7.207200 -13.338000 7.981716
-7.160400 -13.338000 7.939364
-7.113600 -13.338000 7.891823
-7.066800 -13.338000 7.755478
-7.020000 -13.338000 7.663568
-6.973200 -13.338000 7.525084
-6.926400 -13.338000 7.518769
-6.879600 -13.338000 7.524149
-6.832800 -13.338000 7.514815
-6.786000 -13.338000 7.503221
-6.739200 -13.338000 7.436302
-6.692400 -13.338000 7.367270
-6.645600 -13.338000 7.319015
-6.598800 -13.338000 7.260850
-6.552000 -13.338000 7.228945
-6.505200 -13.338000 7.168224
-6.458400 -13.338000 7.140431
-6.411600 -13.338000 7.118193
-6.364800 -13.338000 7.112212
-6.318000 -13.338000 7.081097
-6.271200 -13.338000 7.081097
-6.224400 -13.338000 7.052050
-6.177600 -13.338000 7.040253
-6.130800 -13.338000 7.031258
-6.084000 -13.338000 6.883861
-6.037200 -13.338000 6.816136
-5.990400 -13.338000 6.782791
-5.943600 -13.338000 6.729351
-5.896800 -13.338000 6.694861
-5.850000 -13.338000 6.692296
-5.803200 -13.338000 6.692296
-5.756400 -13.338000 6.664759
-5.709600 -13.338000 6.632827
-5.662800 -13.338000 6.593140
-5.616000 -13.338000 6.565903
-5.569200 -13.338000 6.500010
-5.522400 -13.338000 6.456826
-5.475600 -13.338000 6.442861
-5.428800 -13.338000 6.426826
-5.382000 -13.338000 6.456826
-5.335200 -13.338000 6.465039
-5.288400 -13.338000 6.464950
-5.241600 -13.338000 6.464950
-5.194800 -13.338000 6.448459
-5.148000 -13.338000 6.426964
-5.101200 -13.338000 6.419092
-5.054400 -13.338000 6.323138
-5.007600 -13.338000 6.298896
-4.960800 -13.338000 6.273049
-4.914000 -13.338000 6.247486
-4.867200 -13.338000 6.243000
-4.820400 -13.338000 6.237689
-4.773600 -13.338000 6.216732
-4.726800 -13.338000 6.216732
-4.680000 -13.338000 6.202300
-4.633200 -13.338000 6.181514
-4.586400 -13.338000 6.155705
-4.539600 -13.338000 6.154655
-4.492800 -13.338000 6.147302
-4.446000 -13.338000 6.113609
-4.399200 -13.338000 6.079673
-4.352400 -13.338000 6.073872
-4.305600 -13.338000 6.073872
-4.258800 -13.338000 6.073872
-4.212000 -13.338000 6.073872
-4.165200 -13.338000 6.057612
-4.118400 -13.338000 6.052934
-4.071600 -13.338000 6.039050
-4.024800 -13.338000 6.010579
-3.978000 -13.338000 5.981540
-3.931200 -13.338000 5.946109
-3.884400 -13.338000 5.907565
-3.837600 -13.338000 5.892868
-3.790800 -13.338000 5.890593
-3.744000 -13.338000 5.899509
-3.697200 -13.338000 5.902665
-3.650400 -13.338000 5.905212
-3.603600 -13.338000 5.905212
-3.556800 -13.338000 5.907824
-3.510000 -13.338000 5.912794
-3.463200 -13.338000 5.911118
-3.416400 -13.338000 5.903446
-3.369600 -13.338000 5.860599
-3.322800 -13.338000 5.834822
-3.276000 -13.338000 5.827502
-3.229200 -13.338000 5.798249
-3.182400 -13.338000 5.770509
-3.135600 -13.338000 5.753643
-3.088800 -13.338000 5.747524
-3.042000 -13.338000 5.727333
-2.995200 -13.338000 5.712394
-2.948400 -13.338000 5.690103
-2.901600 -13.338000 5.680597
-2.854800 -13.338000 5.680597
-2.808000 -13.338000 5.673117
-2.761200 -13.338000 5.629539
-2.714400 -13.338000 5.641484
-2.667600 -13.338000 5.632703
-2.620800 -13.338000 5.649319
-2.574000 -13.338000 5.676835
-2.527200 -13.338000 5.698165
-2.480400 -13.338000 5.700970
-2.433600 -13.338000 5.710480
-2.386800 -13.338000 5.711384
-2.340000 -13.338000 5.710480
-2.293200 -13.338000 5.675901
-2.246400 -13.338000 5.638396
-2.199600 -13.338000 5.614366
-2.152800 -13.338000 5.589928
-2.106000 -13.338000 5.587004
-2.059200 -13.338000 5.573008
-2.012400 -13.338000 5.572523
-1.965600 -13.338000 5.583265
-1.918800 -13.338000 5.587386
-1.872000 -13.338000 5.589928
-1.825200 -13.338000 5.592788
-1.778400 -13.338000 5.583265
-1.731600 -13.338000 5.580598
-1.684800 -13.338000 5.584764
-1.638000 -13.338000 5.597910
-1.591200 -13.338000 5.606116
-1.544400 -13.338000 5.609561
-1.497600 -13.338000 5.612536
-1.450800 -13.338000 5.609561
-1.404000 -13.338000 5.612536
-1.357200 -13.338000 5.607747
-1.310400 -13.338000 5.596699
-1.263600 -13.338000 5.581014
-1.216800 -13.338000 5.578285
-1.170000 -13.338000 5.596814
-1.123200 -13.338000 5.607604
-1.076400 -13.338000 5.610272
-1.029600 -13.338000 5.615872
-0.982800 -13.338000 5.620295
-0.936000 -13.338000 5.622692
-0.889200 -13.338000 5.623383
-0.842400 -13.338000 5.611317
-0.795600 -13.338000 5.623383
-0.748800 -13.338000 5.618161
-0.702000 -13.338000 5.612800
-0.655200 -13.338000 5.612800
-0.608400 -13.338000 5.597968
-0.561600 -13.338000 5.607751
-0.514800 -13.338000 5.603407
-0.468000 -13.338000 5.595406
-0.421200 -13.338000 5.577658
-0.374400 -13.338000 5.577658
-0.327600 -13.338000 5.580227
-0.280800 -13.338000 5.606132
-0.234000 -13.338000 5.586763
-0.187200 -13.338000 5.565961
-0.140400 -13.338000 5.563699
-0.093600 -13.338000 5.551978
-0.046800 -13.338000 5.551978
0.000000 -13.338000 5.539327
0.046800 -13.338000 5.535619
0.093600 -13.338000 5.534844
0.140400 -13.338000 5.551978
0.187200 -13.338000 5.579963
0.234000 -13.338000 5.613460
0.280800 -13.338000 5.663845
0.327600 -13.338000 5.690617
0.374400 -13.338000 5.693221
0.421200 -13.338000 5.693538
0.468000 -13.338000 5.697747
0.514800 -13.338000 5.693221
0.561600 -13.338000 5.683489
0.608400 -13.338000 5.682543
0.655200 -13.338000 5.669034
0.702000 -13.338000 5.655825
0.748800 -13.338000 5.651713
0.795600 -13.338000 5.646321
0.842400 -13.338000 5.646321
0.889200 -13.338000 5.646321
0.936000 -13.338000 5.646321
0.982800 -13.338000 5.670927
1.029600 -13.338000 5.679645
1.076400 -13.338000 5.695570
1.123200 -13.338000 5.710246
1.170000 -13.338000 5.718554
1.216800 -13.338000 5.709518
1.263600 -13.338000 5.718554
1.310400 -13.338000 5.710246
1.357200 -13.338000 5.731409
1.404000 -13.338000 5.755201
1.450800 -13.338000 5.775470
1.497600 -13.338000 5.800812
1.544400 -13.338000 5.816521
1.591200 -13.338000 5.829596
1.638000 -13.338000 5.835863
1.684800 -13.338000 5.857512
1.731600 -13.338000 5.897531
1.778400 -13.338000 5.930841
1.825200 -13.338000 5.930841
1.872000 -13.338000 5.930841
1.918800 -13.338000 5.936518
1.965600 -13.338000 5.936696
2.012400 -13.338000 5.937523
2.059200 -13.338000 5.954069
2.106000 -13.338000 5.973077
2.152800 -13.338000 5.977274
2.199600 -13.338000 5.981066
2.246400 -13.338000 5.988088
2.293200 -13.338000 5.994737
2.340000 -13.338000 6.005595
2.386800 -13.338000 6.030954
2.433600 -13.338000 6.030954
2.480400 -13.338000 6.031995
2.527200 -13.338000 6.034773
2.574000 -13.338000 6.037661
2.620800 -13.338000 6.046353
2.667600 -13.338000 6.070383
2.714400 -13.338000 6.108201
2.761200 -13.338000 6.120505
2.808000 -13.338000 6.131855
2.854800 -13.338000 6.139902
2.901600 -13.338000 6.185774
2.948400 -13.338000 6.182657
2.995200 -13.338000 6.176052
3.042000 -13.338000 6.187354
3.088800 -13.338000 6.196205
3.135600 -13.338000 6.217911
3.182400 -13.338000 6.234464
3.229200 -13.338000 6.248517
3.276000 -13.338000 6.272816
3.322800 -13.338000 6.331812
3.369600 -13.338000 6.355357
3.416400 -13.338000 6.363483
3.463200 -13.338000 6.363665
3.510000 -13.338000 6.367473
3.556800 -13.338000 6.389481
3.603600 -13.338000 6.397930
3.650400 -13.338000 6.413970
3.697200 -13.338000 6.413970
3.744000 -13.338000 6.434386
3.790800 -13.338000 6.443024
3.837600 -13.338000 6.451246
3.884400 -13.338000 6.460196
3.931200 -13.338000 6.471773
3.978000 -13.338000 6.495543
4.024800 -13.338000 6.537147
4.071600 -13.338000 6.549885
4.118400 -13.338000 6.568205
4.165200 -13.338000 6.583323
4.212000 -13.338000 6.606565
4.258800 -13.338000 6.632748
4.305600 -13.338000 6.654659
4.352400 -13.338000 6.657512
4.399200 -13.338000 6.668777
4.446000 -13.338000 6.684817
4.492800 -13.338000 6.702617
4.539600 -13.338000 6.717135
4.586400 -13.338000 6.732874
4.633200 -13.338000 6.751318
4.680000 -13.338000 6.751861
4.726800 -13.338000 6.761508
4.773600 -13.338000 6.769755
4.820400 -13.338000 6.843196
4.867200 -13.338000 6.865696
4.914000 -13.338000 6.894310
4.960800 -13.338000 6.904314
5.007600 -13.338000 6.926925
5.054400 -13.338000 6.940970
5.101200 -13.338000 6.967955
5.148000 -13.338000 7.005015
5.194800 -13.338000 7.022589
5.241600 -13.338000 7.060280
5.288400 -13.338000 7.112583
5.335200 -13.338000 7.133421
5.382000 -13.338000 7.149639
5.428800 -13.338000 7.156518
5.475600 -13.338000 7.195789
5.522400 -13.338000 7.214040
5.569200 -13.338000 7.238309
5.616000 -13.338000 7.272614
5.662800 -13.338000 7.302981
5.709600 -13.338000 7.328013
5.756400 -13.338000 7.353091
5.803200 -13.338000 7.382738
5.850000 -13.338000 7.419034
5.896800 -13.338000 7.456698
5.943600 -13.338000 7.484628
5.990400 -13.338000 7.527706
6.037200 -13.338000 7.584918
6.084000 -13.338000 7.682108
6.130800 -13.338000 7.710576
6.177600 -13.338000 7.692925
6.224400 -13.338000 7.715418
6.271200 -13.338000 7.720771
6.318000 -13.338000 7.741529
6.364800 -13.338000 7.841180
6.411600 -13.338000 10.613860
6.458400 -13.338000 10.687305
6.505200 -13.338000 10.687305
6.552000 -13.338000 10.687305
6.598800 -13.338000 10.730703
6.645600 -13.338000 10.730703
6.692400 -13.338000 10.730703
6.739200 -13.338000 10.881907
6.786000 -13.338000 23.228052
6.832800 -13.338000 23.234832
6.879600 -13.338000 23.241604
6.926400 -13.338000 29.440865
6.973200 -13.338000 29.442257
7.020000 -13.338000 29.449333
7.066800 -13.338000 29.451279
7.113600 -13.338000 29.450522
7.160400 -13.338000 29.449333
7.207200 -13.338000 29.446573
13.899600 -13.338000 6.704830
13.946400 -13.338000 6.673160
13.993200 -13.338000 6.664068
14.040000 -13.338000 6.662226
14.086800 -13.338000 6.646789
14.133600 -13.338000 6.639636
14.180400 -13.338000 6.635980
14.227200 -13.338000 6.635980
14.274000 -13.338000 6.631418
14.320800 -13.338000 6.630084
14.367600 -13.338000 6.624082
14.414400 -13.338000 6.620958
14.461200 -13.338000 6.618588
14.508000 -13.338000 6.620958
14.554800 -13.338000 6.622764
14.601600 -13.338000 6.624082
14.648400 -13.338000 6.624874
14.695200 -13.338000 6.622764
14.742000 -13.338000 6.623120
14.788800 -13.338000 6.622522
14.835600 -13.338000 6.620958
14.882400 -13.338000 6.619768
14.929200 -13.338000 6.615622
14.976000 -13.338000 6.616086
15.022800 -13.338000 6.615121
15.069600 -13.338000 6.614376
15.116400 -13.338000 6.614376
15.163200 -13.338000 6.614376
15.210000 -13.338000 6.614376
15.256800 -13.338000 6.622393
15.303600 -13.338000 6.622620
15.350400 -13.338000 6.628491
15.397200 -13.338000 6.631814
15.444000 -13.338000 6.631878
15.490800 -13.338000 6.631835
15.537600 -13.338000 6.632630
15.584400 -13.338000 6.632630
15.631200 -13.338000 6.627978
15.678000 -13.338000 6.613213
15.724800 -13.338000 6.604690
15.771600 -13.338000 6.596460
15.818400 -13.338000 6.567051
15.865200 -13.338000 6.527005
15.912000 -13.338000 6.491689
16.426800 -13.338000 5.065998
16.473600 -13.338000 5.056668
16.520400 -13.338000 5.043248
16.567200 -13.338000 5.034258
16.614000 -13.338000 5.031186
16.660800 -13.338000 5.015381
16.707600 -13.338000 5.000098
16.754400 -13.338000 4.992590
16.801200 -13.338000 4.981672
16.848000 -13.338000 4.969997
16.894800 -13.338000 4.960923
16.941600 -13.338000 4.944156
16.988400 -13.338000 4.931821
17.035200 -13.338000 4.900198
17.082000 -13.338000 4.875055
18.392400 -13.338000 -8.225021
18.439200 -13.338000 -8.263976
18.486000 -13.338000 -8.287732
18.532800 -13.338000 -8.324338
18.579600 -13.338000 0.000000
18.626400 -13.338000 0.000000
18.673200 -13.338000 0.000000
-18.720000 -13.291200 0.000000
-18.673200 -13.291200 0.000000
-18.626400 -13.291200 0.000000
-18.579600 -13.291200 -7.810116
-18.532800 -13.291200 -7.803538
-18.486000 -13.291200 -7.803538
-18.439200 -13.291200 -7.803538
-18.392400 -13.291200 -7.810116
-18.345600 -13.291200 -7.814216
-18.298800 -13.291200 -7.814216
-18.252000 -13.291200 -7.815295
-18.205200 -13.291200 -7.817161
-18.158400 -13.291200 -7.833798
-18.111600 -13.291200 -7.836725
-18.064800 -13.291200 -7.833798
-18.018000 -13.291200 -7.833798
-17.971200 -13.291200 -7.841392
-17.924400 -13.291200 -7.836725
-17.877600 -13.291200 -7.813264
-17.830800 -13.291200 -7.799314
-17.784000 -13.291200 -7.795900
-17.737200 -13.291200 -7.799314
-17.690400 -13.291200 -7.816666
-17.643600 -13.291200 -7.810116
-17.596800 -13.291200 -7.810116
-17.550000 -13.291200 -7.820021
-17.503200 -13.291200 -7.820021
-17.456400 -13.291200 -7.795172
-17.409600 -13.291200 -7.785041
-17.362800 -13.291200 -7.738434
-17.316000 -13.291200 -7.715396
-17.269200 -13.291200 -7.684351
-17.222400 -13.291200 -7.663383
-16.848000 -13.291200 -6.346367
-16.801200 -13.291200 -6.284221
-16.754400 -13.291200 -6.242804
-16.707600 -13.291200 -6.092464
-16.660800 -13.291200 -6.020149
-15.958800 -13.291200 4.971446
-15.912000 -13.291200 4.989949
-15.865200 -13.291200 5.025580
-15.818400 -13.291200 5.046306
-15.771600 -13.291200 5.079669
-15.724800 -13.291200 5.091617
-15.678000 -13.291200 5.099111
-15.631200 -13.291200 5.106504
-15.584400 -13.291200 5.115963
-15.537600 -13.291200 5.120159
-15.490800 -13.291200 5.138129
-15.444000 -13.291200 5.150898
-14.929200 -13.291200 6.618449
-14.882400 -13.291200 6.637625
-14.835600 -13.291200 6.663240
-14.788800 -13.291200 6.688212
-14.742000 -13.291200 6.720943
-14.695200 -13.291200 6.726031
-14.648400 -13.291200 6.727529
-14.601600 -13.291200 6.727529
-14.554800 -13.291200 6.727529
-14.508000 -13.291200 6.728621
-14.461200 -13.291200 6.734448
-14.414400 -13.291200 6.739962
-14.367600 -13.291200 6.741403
-14.320800 -13.291200 6.739962
-14.274000 -13.291200 6.741403
-14.227200 -13.291200 6.742357
-14.180400 -13.291200 6.741403
-14.133600 -13.291200 6.739644
-14.086800 -13.291200 6.738206
-14.040000 -13.291200 6.732857
-13.993200 -13.291200 6.740547
-13.946400 -13.291200 6.751473
-13.899600 -13.291200 6.747752
-13.852800 -13.291200 6.740547
-13.806000 -13.291200 6.747752
-13.759200 -13.291200 6.744253
-13.712400 -13.291200 6.735551
-13.665600 -13.291200 6.735551
-13.618800 -13.291200 6.735551
-13.572000 -13.291200 6.733035
-13.525200 -13.291200 6.729803
-13.478400 -13.291200 6.735551
-13.431600 -13.291200 6.735551
-13.384800 -13.291200 6.737974
-13.338000 -13.291200 6.740688
-13.291200 -13.291200 6.732132
-13.244400 -13.291200 6.736170
-13.197600 -13.291200 6.757021
-13.150800 -13.291200 6.757021
-13.104000 -13.291200 6.758695
-13.057200 -13.291200 6.765724
-13.010400 -13.291200 6.771233
-12.963600 -13.291200 6.804277
-7.488000 -13.291200 8.567203
-7.441200 -13.291200 8.310049
-7.394400 -13.291200 8.188544
-7.347600 -13.291200 8.126616
-7.300800 -13.291200 8.118912
-7.254000 -13.291200 8.023590
-7.207200 -13.291200 8.021873
-7.160400 -13.291200 7.951392
-7.113600 -13.291200 7.903597
-7.066800 -13.291200 7.755478
-7.020000 -13.291200 7.610160
-6.973200 -13.291200 7.524149
-6.926400 -13.291200 7.518769
-6.879600 -13.291200 7.524149
-6.832800 -13.291200 7.516362
-6.786000 -13.291200 7.498881
-6.739200 -13.291200 7.444325
-6.692400 -13.291200 7.367270
-6.645600 -13.291200 7.296622
-6.598800 -13.291200 7.248709
-6.552000 -13.291200 7.168224
-6.505200 -13.291200 7.154149
-6.458400 -13.291200 7.082884
-6.411600 -13.291200 7.082884
-6.364800 -13.291200 7.081097
-6.318000 -13.291200 7.047277
-6.271200 -13.291200 7.047277
-6.224400 -13.291200 7.034842
-6.177600 -13.291200 7.022249
-6.130800 -13.291200 6.978427
-6.084000 -13.291200 6.855117
-6.037200 -13.291200 6.782791
-5.990400 -13.291200 6.741817
-5.943600 -13.291200 6.707736
-5.896800 -13.291200 6.689534
-5.850000 -13.291200 6.664759
-5.803200 -13.291200 6.662024
-5.756400 -13.291200 6.647192
-5.709600 -13.291200 6.605099
-5.662800 -13.291200 6.587241
-5.616000 -13.291200 6.522369
-5.569200 -13.291200 6.473140
-5.522400 -13.291200 6.442861
-5.475600 -13.291200 6.427893
-5.428800 -13.291200 6.424041
-5.382000 -13.291200 6.442861
-5.335200 -13.291200 6.448506
-5.288400 -13.291200 6.443367
-5.241600 -13.291200 6.440474
-5.194800 -13.291200 6.426964
-5.148000 -13.291200 6.404812
-5.101200 -13.291200 6.386605
-5.054400 -13.291200 6.308042
-5.007600 -13.291200 6.298896
-4.960800 -13.291200 6.282567
-4.914000 -13.291200 6.250959
-4.867200 -13.291200 6.243000
-4.820400 -13.291200 6.237689
-4.773600 -13.291200 6.228172
-4.726800 -13.291200 6.217321
-4.680000 -13.291200 6.195528
-4.633200 -13.291200 6.155705
-4.586400 -13.291200 6.149331
-4.539600 -13.291200 6.143768
-4.492800 -13.291200 6.116249
-4.446000 -13.291200 6.102344
-4.399200 -13.291200 6.080658
-4.352400 -13.291200 6.079527
-4.305600 -13.291200 6.077940
-4.258800 -13.291200 6.079527
-4.212000 -13.291200 6.079673
-4.165200 -13.291200 6.079527
-4.118400 -13.291200 6.077940
-4.071600 -13.291200 6.045522
-4.024800 -13.291200 6.013731
-3.978000 -13.291200 5.985943
-3.931200 -13.291200 5.937477
-3.884400 -13.291200 5.907565
-3.837600 -13.291200 5.892868
-3.790800 -13.291200 5.898473
-3.744000 -13.291200 5.902652
-3.697200 -13.291200 5.902769
-3.650400 -13.291200 5.907565
-3.603600 -13.291200 5.905212
-3.556800 -13.291200 5.905212
-3.510000 -13.291200 5.908604
-3.463200 -13.291200 5.905212
-3.416400 -13.291200 5.887844
-3.369600 -13.291200 5.860599
-3.322800 -13.291200 5.833146
-3.276000 -13.291200 5.827502
-3.229200 -13.291200 5.793131
-3.182400 -13.291200 5.756017
-3.135600 -13.291200 5.755028
-3.088800 -13.291200 5.755028
-3.042000 -13.291200 5.727333
-2.995200 -13.291200 5.713218
-2.948400 -13.291200 5.695660
-2.901600 -13.291200 5.682528
-2.854800 -13.291200 5.682937
-2.808000 -13.291200 5.680597
-2.761200 -13.291200 5.647775
-2.714400 -13.291200 5.647775
-2.667600 -13.291200 5.641484
-2.620800 -13.291200 5.643631
-2.574000 -13.291200 5.670251
-2.527200 -13.291200 5.676835
-2.480400 -13.291200 5.696879
-2.433600 -13.291200 5.703452
-2.386800 -13.291200 5.710480
-2.340000 -13.291200 5.706657
-2.293200 -13.291200 5.675901
-2.246400 -13.291200 5.631277
-2.199600 -13.291200 5.589960
-2.152800 -13.291200 5.573008
-2.106000 -13.291200 5.563555
-2.059200 -13.291200 5.536925
-2.012400 -13.291200 5.536925
-1.965600 -13.291200 5.554601
-1.918800 -13.291200 5.563555
-1.872000 -13.291200 5.580598
-1.825200 -13.291200 5.583265
-1.778400 -13.291200 5.578778
-1.731600 -13.291200 5.578778
-1.684800 -13.291200 5.578778
-1.638000 -13.291200 5.580261
-1.591200 -13.291200 5.597910
-1.544400 -13.291200 5.599250
-1.497600 -13.291200 5.597910
-1.450800 -13.291200 5.597910
-1.404000 -13.291200 5.597910
-1.357200 -13.291200 5.596814
-1.310400 -13.291200 5.580292
-1.263600 -13.291200 5.578285
-1.216800 -13.291200 5.568630
-1.170000 -13.291200 5.580292
-1.123200 -13.291200 5.580292
-1.076400 -13.291200 5.588619
-1.029600 -13.291200 5.610272
-0.982800 -13.291200 5.610665
-0.936000 -13.291200 5.610665
-0.889200 -13.291200 5.611317
-0.842400 -13.291200 5.597163
-0.795600 -13.291200 5.615348
-0.748800 -13.291200 5.618161
-0.702000 -13.291200 5.612800
-0.655200 -13.291200 5.615348
-0.608400 -13.291200 5.597163
-0.561600 -13.291200 5.597163
-0.514800 -13.291200 5.603407
-0.468000 -13.291200 5.597107
-0.421200 -13.291200 5.569832
-0.374400 -13.291200 5.569832
-0.327600 -13.291200 5.577658
-0.280800 -13.291200 5.606132
-0.234000 -13.291200 5.570193
-0.187200 -13.291200 5.564857
-0.140400 -13.291200 5.561137
-0.093600 -13.291200 5.553955
-0.046800 -13.291200 5.553955
0.000000 -13.291200 5.551833
0.046800 -13.291200 5.544805
0.093600 -13.291200 5.534844
0.140400 -13.291200 5.551978
0.187200 -13.291200 5.581253
0.234000 -13.291200 5.591717
0.280800 -13.291200 5.666615
0.327600 -13.291200 5.693538
0.374400 -13.291200 5.697747
0.421200 -13.291200 5.702110
0.468000 -13.291200 5.708691
0.514800 -13.291200 5.702110
0.561600 -13.291200 5.693538
0.608400 -13.291200 5.686763
0.655200 -13.291200 5.674134
0.702000 -13.291200 5.663977
0.748800 -13.291200 5.654285
0.795600 -13.291200 5.660768
0.842400 -13.291200 5.660768
0.889200 -13.291200 5.660768
0.936000 -13.291200 5.669034
0.982800 -13.291200 5.670927
1.029600 -13.291200 5.676334
1.076400 -13.291200 5.694590
1.123200 -13.291200 5.703787
1.170000 -13.291200 5.695878
1.216800 -13.291200 5.680953
1.263600 -13.291200 5.695878
1.310400 -13.291200 5.709205
1.357200 -13.291200 5.731409
1.404000 -13.291200 5.755201
1.450800 -13.291200 5.796702
1.497600 -13.291200 5.807452
1.544400 -13.291200 5.829596
1.591200 -13.291200 5.839167
1.638000 -13.291200 5.843189
1.684800 -13.291200 5.859766
1.731600 -13.291200 5.902894
1.778400 -13.291200 5.933351
1.825200 -13.291200 5.930841
1.872000 -13.291200 5.930841
1.918800 -13.291200 5.933351
1.965600 -13.291200 5.936518
2.012400 -13.291200 5.917551
2.059200 -13.291200 5.917551
2.106000 -13.291200 5.967851
2.152800 -13.291200 5.978664
2.199600 -13.291200 5.985730
2.246400 -13.291200 5.990182
2.293200 -13.291200 5.995134
2.340000 -13.291200 6.013579
2.386800 -13.291200 6.037675
2.433600 -13.291200 6.037661
2.480400 -13.291200 6.037661
2.527200 -13.291200 6.037661
2.574000 -13.291200 6.039776
2.620800 -13.291200 6.054095
2.667600 -13.291200 6.067532
2.714400 -13.291200 6.086991
2.761200 -13.291200 6.113775
2.808000 -13.291200 6.129410
2.854800 -13.291200 6.155176
2.901600 -13.291200 6.172732
2.948400 -13.291200 6.172732
2.995200 -13.291200 6.168649
3.042000 -13.291200 6.176865
3.088800 -13.291200 6.195862
3.135600 -13.291200 6.203950
3.182400 -13.291200 6.233098
3.229200 -13.291200 6.245180
3.276000 -13.291200 6.300993
3.322800 -13.291200 6.331812
3.369600 -13.291200 6.336726
3.416400 -13.291200 6.343669
3.463200 -13.291200 6.338057
3.510000 -13.291200 6.343669
3.556800 -13.291200 6.364388
3.603600 -13.291200 6.365575
3.650400 -13.291200 6.374254
3.697200 -13.291200 6.388206
3.744000 -13.291200 6.413970
3.790800 -13.291200 6.426008
3.837600 -13.291200 6.442968
3.884400 -13.291200 6.446112
3.931200 -13.291200 6.451246
3.978000 -13.291200 6.477950
4.024800 -13.291200 6.504182
4.071600 -13.291200 6.537147
4.118400 -13.291200 6.564680
4.165200 -13.291200 6.581474
4.212000 -13.291200 6.590472
4.258800 -13.291200 6.610936
4.305600 -13.291200 6.632748
4.352400 -13.291200 6.654659
4.399200 -13.291200 6.663851
4.446000 -13.291200 6.674692
4.492800 -13.291200 6.702617
4.539600 -13.291200 6.713966
4.586400 -13.291200 6.730334
4.633200 -13.291200 6.733610
4.680000 -13.291200 6.747340
4.726800 -13.291200 6.761508
4.773600 -13.291200 6.769755
4.820400 -13.291200 6.843196
4.867200 -13.291200 6.857520
4.914000 -13.291200 6.893088
4.960800 -13.291200 6.897094
5.007600 -13.291200 6.915390
5.054400 -13.291200 6.933271
5.101200 -13.291200 6.944417
5.148000 -13.291200 6.993260
5.194800 -13.291200 7.017841
5.241600 -13.291200 7.031463
5.288400 -13.291200 7.089448
5.335200 -13.291200 7.124474
5.382000 -13.291200 7.149846
5.428800 -13.291200 7.179552
5.475600 -13.291200 7.202316
5.522400 -13.291200 7.229946
5.569200 -13.291200 7.257242
5.616000 -13.291200 7.283033
5.662800 -13.291200 7.314732
5.709600 -13.291200 7.339836
5.756400 -13.291200 7.357473
5.803200 -13.291200 7.386200
5.850000 -13.291200 7.427476
5.896800 -13.291200 7.464866
5.943600 -13.291200 7.491074
5.990400 -13.291200 7.565536
6.037200 -13.291200 7.599115
6.084000 -13.291200 7.682108
6.130800 -13.291200 7.710576
6.177600 -13.291200 7.704032
6.224400 -13.291200 7.720173
6.271200 -13.291200 7.733807
6.318000 -13.291200 7.741529
6.364800 -13.291200 7.836191
6.411600 -13.291200 10.623841
6.458400 -13.291200 10.687305
6.505200 -13.291200 10.687305
6.552000 -13.291200 10.687305
6.598800 -13.291200 10.721521
6.645600 -13.291200 10.730703
6.692400 -13.291200 10.756919
6.739200 -13.291200 23.160490
6.786000 -13.291200 23.231399
6.832800 -13.291200 23.236211
6.879600 -13.291200 29.431944
6.926400 -13.291200 29.442257
6.973200 -13.291200 29.447503
7.020000 -13.291200 29.451596
7.066800 -13.291200 29.451596
7.113600 -13.291200 29.450522
7.160400 -13.291200 29.450522
7.207200 -13.291200 29.450798
13.946400 -13.291200 6.693404
13.993200 -13.291200 6.684405
14.040000 -13.291200 6.662870
14.086800 -13.291200 6.646789
14.133600 -13.291200 6.645036
14.180400 -13.291200 6.635056
14.227200 -13.291200 6.632284
14.274000 -13.291200 6.625118
14.320800 -13.291200 6.622999
14.367600 -13.291200 6.622999
14.414400 -13.291200 6.620183
14.461200 -13.291200 6.619096
14.508000 -13.291200 6.622764
14.554800 -13.291200 6.623120
14.601600 -13.291200 6.629204
14.648400 -13.291200 6.629204
14.695200 -13.291200 6.624669
14.742000 -13.291200 6.629204
14.788800 -13.291200 6.629204
14.835600 -13.291200 6.624669
14.882400 -13.291200 6.622522
14.929200 -13.291200 6.617227
14.976000 -13.291200 6.622230
15.022800 -13.291200 6.616086
15.069600 -13.291200 6.614376
15.116400 -13.291200 6.610228
15.163200 -13.291200 6.614376
15.210000 -13.291200 6.614376
15.256800 -13.291200 6.621338
15.303600 -13.291200 6.622393
15.350400 -13.291200 6.630178
15.397200 -13.291200 6.637519
15.444000 -13.291200 6.644792
15.490800 -13.291200 6.644132
15.537600 -13.291200 6.649592
15.584400 -13.291200 6.646665
15.631200 -13.291200 6.638982
15.678000 -13.291200 6.626134
15.724800 -13.291200 6.619182
15.771600 -13.291200 6.604261
15.818400 -13.291200 6.585039
15.865200 -13.291200 6.557312
15.912000 -13.291200 6.517963
16.473600 -13.291200 5.074409
16.520400 -13.291200 5.056052
16.567200 -13.291200 5.052541
16.614000 -13.291200 5.033950
16.660800 -13.291200 5.019528
16.707600 -13.291200 5.007703
16.754400 -13.291200 4.996943
16.801200 -13.291200 4.992590
16.848000 -13.291200 4.982989
16.894800 -13.291200 4.968785
16.941600 -13.291200 4.953243
16.988400 -13.291200 4.941677
17.035200 -13.291200 4.922069
17.082000 -13.291200 4.893985
17.128800 -13.291200 4.852433
18.439200 -13.291200 -8.257417
18.486000 -13.291200 -8.285748
18.532800 -13.291200 -8.324338
18.579600 -13.291200 0.000000
18.626400 -13.291200 0.000000
18.673200 -13.291200 0.000000
-18.720000 -13.244400 0.000000
-18.673200 -13.244400 0.000000
-18.626400 -13.244400 0.000000
-18.579600 -13.244400 -7.816797
-18.532800 -13.244400 -7.816797
-18.486000 -13.244400 -7.817161
-18.439200 -13.244400 -7.817161
-18.392400 -13.244400 -7.824623
-18.345600 -13.244400 -7.824623
-18.298800 -13.244400 -7.833798
-18.252000 -13.244400 -7.845917
-18.205200 -13.244400 -7.841392
-18.158400 -13.244400 -7.846333
-18.111600 -13.244400 -7.851098
-18.064800 -13.244400 -7.848617
-18.018000 -13.244400 -7.848617
-17.971200 -13.244400 -7.851098
-17.924400 -13.244400 -7.846333
-17.877600 -13.244400 -7.822050
-17.830800 -13.244400 -7.816666
-17.784000 -13.244400 -7.799314
-17.737200 -13.244400 -7.810116
-17.690400 -13.244400 -7.818570
-17.643600 -13.244400 -7.816666
-17.596800 -13.244400 -7.818570
-17.550000 -13.244400 -7.820205
-17.503200 -13.244400 -7.835939
-17.456400 -13.244400 -7.810116
-17.409600 -13.244400 -7.795172
-17.362800 -13.244400 -7.754107
-17.316000 -13.244400 -7.686758
-17.269200 -13.244400 -7.663383
-16.848000 -13.244400 -6.377847
-16.801200 -13.244400 -6.312341
-16.754400 -13.244400 -6.242804
-16.707600 -13.244400 -6.088435
-16.005600 -13.244400 4.988069
-15.958800 -13.244400 4.994498
-15.912000 -13.244400 5.007266
-15.865200 -13.244400 5.065890
-15.818400 -13.244400 5.072977
-15.771600 -13.244400 5.092504
-15.724800 -13.244400 5.095881
-15.678000 -13.244400 5.099111
-15.631200 -13.244400 5.114228
-15.584400 -13.244400 5.120159
-15.537600 -13.244400 5.137195
-15.490800 -13.244400 5.150898
-15.444000 -13.244400 5.175411
-14.976000 -13.244400 6.625733
-14.929200 -13.244400 6.636379
-14.882400 -13.244400 6.664145
-14.835600 -13.244400 6.688212
-14.788800 -13.244400 6.714317
-14.742000 -13.244400 6.726190
-14.695200 -13.244400 6.728621
-14.648400 -13.244400 6.728621
-14.601600 -13.244400 6.727529
-14.554800 -13.244400 6.727529
-14.508000 -13.244400 6.726502
-14.461200 -13.244400 6.728621
-14.414400 -13.244400 6.739644
-14.367600 -13.244400 6.739644
-14.320800 -13.244400 6.739708
-14.274000 -13.244400 6.741403
-14.227200 -13.244400 6.746261
-14.180400 -13.244400 6.746261
-14.133600 -13.244400 6.741403
-14.086800 -13.244400 6.740547
-14.040000 -13.244400 6.742357
-13.993200 -13.244400 6.743871
-13.946400 -13.244400 6.751473
-13.899600 -13.244400 6.747752
-13.852800 -13.244400 6.747752
-13.806000 -13.244400 6.754214
-13.759200 -13.244400 6.755040
-13.712400 -13.244400 6.747752
-13.665600 -13.244400 6.744253
-13.618800 -13.244400 6.744253
-13.572000 -13.244400 6.744123
-13.525200 -13.244400 6.737974
-13.478400 -13.244400 6.737974
-13.431600 -13.244400 6.731891
-13.384800 -13.244400 6.737974
-13.338000 -13.244400 6.740688
-13.291200 -13.244400 6.732132
-13.244400 -13.244400 6.740688
-13.197600 -13.244400 6.757739
-13.150800 -13.244400 6.757739
-13.104000 -13.244400 6.763420
-13.057200 -13.244400 6.766593
-13.010400 -13.244400 6.780322
-7.441200 -13.244400 8.310049
-7.394400 -13.244400 8.174511
-7.347600 -13.244400 8.145507
-7.300800 -13.244400 8.125942
-7.254000 -13.244400 8.023590
-7.207200 -13.244400 8.016781
-7.160400 -13.244400 7.942852
-7.113600 -13.244400 7.874955
-7.066800 -13.244400 7.755478
-7.020000 -13.244400 7.600838
-6.973200 -13.244400 7.516362
-6.926400 -13.244400 7.516362
-6.879600 -13.244400 7.513821
-6.832800 -13.244400 7.498881
-6.786000 -13.244400 7.470254
-6.739200 -13.244400 7.397406
-6.692400 -13.244400 7.361401
-6.645600 -13.244400 7.260850
-6.598800 -13.244400 7.190179
-6.552000 -13.244400 7.154149
-6.505200 -13.244400 7.110356
-6.458400 -13.244400 7.046339
-6.411600 -13.244400 7.044808
-6.364800 -13.244400 7.035039
-6.318000 -13.244400 6.997383
-6.271200 -13.244400 7.006021
-6.224400 -13.244400 6.984756
-6.177600 -13.244400 6.957728
-6.130800 -13.244400 6.933504
-6.084000 -13.244400 6.821027
-6.037200 -13.244400 6.756170
-5.990400 -13.244400 6.729351
-5.943600 -13.244400 6.692296
-5.896800 -13.244400 6.687689
-5.850000 -13.244400 6.662024
-5.803200 -13.244400 6.654936
-5.756400 -13.244400 6.631321
-5.709600 -13.244400 6.590942
-5.662800 -13.244400 6.543226
-5.616000 -13.244400 6.521944
-5.569200 -13.244400 6.473140
-5.522400 -13.244400 6.427893
-5.475600 -13.244400 6.424041
-5.428800 -13.244400 6.415430
-5.382000 -13.244400 6.427893
-5.335200 -13.244400 6.437937
-5.288400 -13.244400 6.426964
-5.241600 -13.244400 6.426964
-5.194800 -13.244400 6.415155
-5.148000 -13.244400 6.389338
-5.101200 -13.244400 6.330901
-5.054400 -13.244400 6.299301
-5.007600 -13.244400 6.291555
-4.960800 -13.244400 6.250959
-4.914000 -13.244400 6.238769
-4.867200 -13.244400 6.237689
-4.820400 -13.244400 6.217321
-4.773600 -13.244400 6.217321
-4.726800 -13.244400 6.204673
-4.680000 -13.244400 6.181514
-4.633200 -13.244400 6.147318
-4.586400 -13.244400 6.145867
-4.539600 -13.244400 6.130718
-4.492800 -13.244400 6.113609
-4.446000 -13.244400 6.094317
-4.399200 -13.244400 6.079673
-4.352400 -13.244400 6.072350
-4.305600 -13.244400 6.073872
-4.258800 -13.244400 6.079143
-4.212000 -13.244400 6.079143
-4.165200 -13.244400 6.079527
-4.118400 -13.244400 6.072350
-4.071600 -13.244400 6.039050
-4.024800 -13.244400 6.010579
-3.978000 -13.244400 5.973023
-3.931200 -13.244400 5.937477
-3.884400 -13.244400 5.907829
-3.837600 -13.244400 5.902652
-3.790800 -13.244400 5.899509
-3.744000 -13.244400 5.902652
-3.697200 -13.244400 5.902769
-3.650400 -13.244400 5.905212
-3.603600 -13.244400 5.903446
-3.556800 -13.244400 5.903446
-3.510000 -13.244400 5.905212
-3.463200 -13.244400 5.903446
-3.416400 -13.244400 5.882294
-3.369600 -13.244400 5.842469
-3.322800 -13.244400 5.827502
-3.276000 -13.244400 5.825081
-3.229200 -13.244400 5.793131
-3.182400 -13.244400 5.756017
-3.135600 -13.244400 5.755703
-3.088800 -13.244400 5.755703
-3.042000 -13.244400 5.730850
-2.995200 -13.244400 5.716715
-2.948400 -13.244400 5.707763
-2.901600 -13.244400 5.696433
-2.854800 -13.244400 5.696433
-2.808000 -13.244400 5.673117
-2.761200 -13.244400 5.647775
-2.714400 -13.244400 5.643631
-2.667600 -13.244400 5.629539
-2.620800 -13.244400 5.634173
-2.574000 -13.244400 5.656771
-2.527200 -13.244400 5.674862
-2.480400 -13.244400 5.696879
-2.433600 -13.244400 5.703452
-2.386800 -13.244400 5.710480
-2.340000 -13.244400 5.700970
-2.293200 -13.244400 5.669441
-2.246400 -13.244400 5.628850
-2.199600 -13.244400 5.599657
-2.152800 -13.244400 5.587004
-2.106000 -13.244400 5.559341
-2.059200 -13.244400 5.536925
-2.012400 -13.244400 5.554017
-1.965600 -13.244400 5.536215
-1.918800 -13.244400 5.554601
-1.872000 -13.244400 5.554842
-1.825200 -13.244400 5.554601
-1.778400 -13.244400 5.554017
-1.731600 -13.244400 5.571147
-1.684800 -13.244400 5.571147
-1.638000 -13.244400 5.575438
-1.591200 -13.244400 5.578778
-1.544400 -13.244400 5.599250
-1.497600 -13.244400 5.599250
-1.450800 -13.244400 5.599250
-1.404000 -13.244400 5.599250
-1.357200 -13.244400 5.581014
-1.310400 -13.244400 5.568630
-1.263600 -13.244400 5.548137
-1.216800 -13.244400 5.548137
-1.170000 -13.244400 5.567958
-1.123200 -13.244400 5.567958
-1.076400 -13.244400 5.567958
-1.029600 -13.244400 5.585484
-0.982800 -13.244400 5.599830
-0.936000 -13.244400 5.610665
-0.889200 -13.244400 5.611317
-0.842400 -13.244400 5.610665
-0.795600 -13.244400 5.620295
-0.748800 -13.244400 5.618161
-0.702000 -13.244400 5.615348
-0.655200 -13.244400 5.618161
-0.608400 -13.244400 5.607751
-0.561600 -13.244400 5.607751
-0.514800 -13.244400 5.607751
-0.468000 -13.244400 5.603407
-0.421200 -13.244400 5.569364
-0.374400 -13.244400 5.567811
-0.327600 -13.244400 5.569364
-0.280800 -13.244400 5.586763
-0.234000 -13.244400 5.569364
-0.187200 -13.244400 5.563699
-0.140400 -13.244400 5.559608
-0.093600 -13.244400 5.559608
-0.046800 -13.244400 5.559608
0.000000 -13.244400 5.553955
0.046800 -13.244400 5.551833
0.093600 -13.244400 5.551833
0.140400 -13.244400 5.565932
0.187200 -13.244400 5.585150
0.234000 -13.244400 5.599815
0.280800 -13.244400 5.663845
0.327600 -13.244400 5.697747
0.374400 -13.244400 5.708691
0.421200 -13.244400 5.719788
0.468000 -13.244400 5.721684
0.514800 -13.244400 5.722024
0.561600 -13.244400 5.709290
0.608400 -13.244400 5.697747
0.655200 -13.244400 5.674134
0.702000 -13.244400 5.663977
0.748800 -13.244400 5.660768
0.795600 -13.244400 5.661974
0.842400 -13.244400 5.661974
0.889200 -13.244400 5.651713
0.936000 -13.244400 5.661974
0.982800 -13.244400 5.670927
1.029600 -13.244400 5.686015
1.076400 -13.244400 5.703787
1.123200 -13.244400 5.709518
1.170000 -13.244400 5.709518
1.216800 -13.244400 5.709518
1.263600 -13.244400 5.720361
1.310400 -13.244400 5.738993
1.357200 -13.244400 5.746746
1.404000 -13.244400 5.765105
1.450800 -13.244400 5.803636
1.497600 -13.244400 5.816787
1.544400 -13.244400 5.843057
1.591200 -13.244400 5.843836
1.638000 -13.244400 5.857512
1.684800 -13.244400 5.877686
1.731600 -13.244400 5.902894
1.778400 -13.244400 5.933351
1.825200 -13.244400 5.918092
1.872000 -13.244400 5.918092
1.918800 -13.244400 5.930841
1.965600 -13.244400 5.918092
2.012400 -13.244400 5.912475
2.059200 -13.244400 5.917551
2.106000 -13.244400 5.958941
2.152800 -13.244400 5.985730
2.199600 -13.244400 5.990650
2.246400 -13.244400 5.992347
2.293200 -13.244400 6.013579
2.340000 -13.244400 6.023976
2.386800 -13.244400 6.047286
2.433600 -13.244400 6.044730
2.480400 -13.244400 6.039902
2.527200 -13.244400 6.044730
2.574000 -13.244400 6.054095
2.620800 -13.244400 6.067532
2.667600 -13.244400 6.080136
2.714400 -13.244400 6.098977
2.761200 -13.244400 6.120331
2.808000 -13.244400 6.122514
2.854800 -13.244400 6.135583
2.901600 -13.244400 6.162104
2.948400 -13.244400 6.163378
2.995200 -13.244400 6.163709
3.042000 -13.244400 6.176052
3.088800 -13.244400 6.188080
3.135600 -13.244400 6.196205
3.182400 -13.244400 6.217911
3.229200 -13.244400 6.229635
3.276000 -13.244400 6.294642
3.322800 -13.244400 6.327144
3.369600 -13.244400 6.322726
3.416400 -13.244400 6.335729
3.463200 -13.244400 6.329152
3.510000 -13.244400 6.330779
3.556800 -13.244400 6.335799
3.603600 -13.244400 6.350106
3.650400 -13.244400 6.370441
3.697200 -13.244400 6.397930
3.744000 -13.244400 6.426008
3.790800 -13.244400 6.438156
3.837600 -13.244400 6.449244
3.884400 -13.244400 6.451246
3.931200 -13.244400 6.451246
3.978000 -13.244400 6.477287
4.024800 -13.244400 6.497990
4.071600 -13.244400 6.527226
4.118400 -13.244400 6.560948
4.165200 -13.244400 6.573425
4.212000 -13.244400 6.590472
4.258800 -13.244400 6.610936
4.305600 -13.244400 6.626984
4.352400 -13.244400 6.654659
4.399200 -13.244400 6.657512
4.446000 -13.244400 6.674208
4.492800 -13.244400 6.704135
4.539600 -13.244400 6.717135
4.586400 -13.244400 6.732056
4.633200 -13.244400 6.741376
4.680000 -13.244400 6.760900
4.726800 -13.244400 6.769098
4.773600 -13.244400 6.790994
4.820400 -13.244400 6.851439
4.867200 -13.244400 6.865696
4.914000 -13.244400 6.897094
4.960800 -13.244400 6.914240
5.007600 -13.244400 6.921815
5.054400 -13.244400 6.938060
5.101200 -13.244400 6.953673
5.148000 -13.244400 6.993260
5.194800 -13.244400 7.017841
5.241600 -13.244400 7.034446
5.288400 -13.244400 7.060280
5.335200 -13.244400 7.112583
5.382000 -13.244400 7.149846
5.428800 -13.244400 7.182896
5.475600 -13.244400 7.203187
5.522400 -13.244400 7.238309
5.569200 -13.244400 7.272614
5.616000 -13.244400 7.289963
5.662800 -13.244400 7.307877
5.709600 -13.244400 7.330770
5.756400 -13.244400 7.353863
5.803200 -13.244400 7.382738
5.850000 -13.244400 7.433614
5.896800 -13.244400 7.464866
5.943600 -13.244400 7.503215
5.990400 -13.244400 7.565536
6.037200 -13.244400 7.599115
6.084000 -13.244400 7.665428
6.130800 -13.244400 7.704032
6.177600 -13.244400 7.710576
6.224400 -13.244400 7.733014
6.271200 -13.244400 7.741529
6.318000 -13.244400 7.745795
6.364800 -13.244400 10.481550
6.411600 -13.244400 10.584099
6.458400 -13.244400 10.664148
6.505200 -13.244400 10.664148
6.552000 -13.244400 10.584099
6.598800 -13.244400 10.721521
6.645600 -13.244400 10.756919
6.692400 -13.244400 10.793506
6.739200 -13.244400 23.231304
6.786000 -13.244400 23.234832
6.832800 -13.244400 23.237389
6.879600 -13.244400 29.438428
6.926400 -13.244400 29.448200
6.973200 -13.244400 29.451596
7.020000 -13.244400 29.458419
7.066800 -13.244400 29.458419
7.113600 -13.244400 29.455051
7.160400 -13.244400 29.455051
7.207200 -13.244400 29.455051
13.993200 -13.244400 6.704830
14.040000 -13.244400 6.678999
14.086800 -13.244400 6.662870
14.133600 -13.244400 6.648445
14.180400 -13.244400 6.645036
14.227200 -13.244400 6.639636
14.274000 -13.244400 6.632284
14.320800 -13.244400 6.621329
14.367600 -13.244400 6.621329
14.414400 -13.244400 6.619096
14.461200 -13.244400 6.618947
14.508000 -13.244400 6.622764
14.554800 -13.244400 6.623120
14.601600 -13.244400 6.629458
14.648400 -13.244400 6.632693
14.695200 -13.244400 6.632693
14.742000 -13.244400 6.633355
14.788800 -13.244400 6.634953
14.835600 -13.244400 6.633355
14.882400 -13.244400 6.633032
14.929200 -13.244400 6.622522
14.976000 -13.244400 6.626447
15.022800 -13.244400 6.626380
15.069600 -13.244400 6.622620
15.116400 -13.244400 6.620490
15.163200 -13.244400 6.620490
15.210000 -13.244400 6.620490
15.256800 -13.244400 6.622393
15.303600 -13.244400 6.622393
15.350400 -13.244400 6.631814
15.397200 -13.244400 6.636322
15.444000 -13.244400 6.647928
15.490800 -13.244400 6.652046
15.537600 -13.244400 6.652084
15.584400 -13.244400 6.652046
15.631200 -13.244400 6.640519
15.678000 -13.244400 6.637540
15.724800 -13.244400 6.630508
15.771600 -13.244400 6.617763
15.818400 -13.244400 6.600730
15.865200 -13.244400 6.582666
15.912000 -13.244400 6.539029
15.958800 -13.244400 6.504595
16.473600 -13.244400 5.098161
16.520400 -13.244400 5.079859
16.567200 -13.244400 5.065998
16.614000 -13.244400 5.056668
16.660800 -13.244400 5.031186
16.707600 -13.244400 5.015381
16.754400 -13.244400 4.999153
16.801200 -13.244400 4.993348
16.848000 -13.244400 4.984093
16.894800 -13.244400 4.972839
16.941600 -13.244400 4.960923
16.988400 -13.244400 4.944362
17.035200 -13.244400 4.937337
17.082000 -13.244400 4.919800
17.128800 -13.244400 4.893050
17.175600 -13.244400 4.808131
18.439200 -13.244400 -8.233521
18.486000 -13.244400 -8.257417
18.532800 -13.244400 -8.289692
18.579600 -13.244400 0.000000
18.626400 -13.244400 0.000000
18.673200 -13.244400 0.000000
-18.720000 -13.197600 0.000000
-18.673200 -13.197600 0.000000
-18.626400 -13.197600 0.000000
-18.579600 -13.197600 -7.818191
-18.532800 -13.197600 -7.818191
-18.486000 -13.197600 -7.824623
-18.439200 -13.197600 -7.832064
-18.392400 -13.197600 -7.844851
-18.345600 -13.197600 -7.845917
-18.298800 -13.197600 -7.845917
-18.252000 -13.197600 -7.848617
-18.205200 -13.197600 -7.848617
-18.158400 -13.197600 -7.851098
-18.111600 -13.197600 -7.852464
-18.064800 -13.197600 -7.852402
-18.018000 -13.197600 -7.851098
-17.971200 -13.197600 -7.852464
-17.924400 -13.197600 -7.852464
-17.877600 -13.197600 -7.822050
-17.830800 -13.197600 -7.816666
-17.784000 -13.197600 -7.799314
-17.737200 -13.197600 -7.810116
-17.690400 -13.197600 -7.818570
-17.643600 -13.197600 -7.818570
-17.596800 -13.197600 -7.820021
-17.550000 -13.197600 -7.855384
-17.503200 -13.197600 -7.864727
-17.456400 -13.197600 -7.820205
-17.409600 -13.197600 -7.795287
-17.362800 -13.197600 -7.777610
-17.316000 -13.197600 -7.680043
-17.269200 -13.197600 -7.652676
-16.754400 -13.197600 -6.068187
-16.052400 -13.197600 5.000172
-16.005600 -13.197600 5.025580
-15.958800 -13.197600 5.036243
-15.912000 -13.197600 5.050332
-15.865200 -13.197600 5.084187
-15.818400 -13.197600 5.085434
-15.771600 -13.197600 5.096294
-15.724800 -13.197600 5.105561
-15.678000 -13.197600 5.120412
-15.631200 -13.197600 5.124004
-15.584400 -13.197600 5.138129
-15.537600 -13.197600 5.154489
-15.490800 -13.197600 5.163892
-14.976000 -13.197600 6.653991
-14.929200 -13.197600 6.671252
-14.882400 -13.197600 6.704759
-14.835600 -13.197600 6.730293
-14.788800 -13.197600 6.736442
-14.742000 -13.197600 6.731972
-14.695200 -13.197600 6.731972
-14.648400 -13.197600 6.730317
-14.601600 -13.197600 6.730293
-14.554800 -13.197600 6.729712
-14.508000 -13.197600 6.727804
-14.461200 -13.197600 6.728621
-14.414400 -13.197600 6.739644
-14.367600 -13.197600 6.739708
-14.320800 -13.197600 6.739708
-14.274000 -13.197600 6.741403
-14.227200 -13.197600 6.746261
-14.180400 -13.197600 6.747359
-14.133600 -13.197600 6.742357
-14.086800 -13.197600 6.742357
-14.040000 -13.197600 6.743871
-13.993200 -13.197600 6.746261
-13.946400 -13.197600 6.753410
-13.899600 -13.197600 6.751473
-13.852800 -13.197600 6.754214
-13.806000 -13.197600 6.757946
-13.759200 -13.197600 6.757946
-13.712400 -13.197600 6.753650
-13.665600 -13.197600 6.747752
-13.618800 -13.197600 6.744253
-13.572000 -13.197600 6.744123
-13.525200 -13.197600 6.737573
-13.478400 -13.197600 6.731891
-13.431600 -13.197600 6.729519
-13.384800 -13.197600 6.729803
-13.338000 -13.197600 6.731891
-13.291200 -13.197600 6.732132
-13.244400 -13.197600 6.747742
-13.197600 -13.197600 6.758695
-13.150800 -13.197600 6.759513
-13.104000 -13.197600 6.763565
-13.057200 -13.197600 6.771065
-13.010400 -13.197600 6.804277
-7.488000 -13.197600 8.567203
-7.441200 -13.197600 8.303688
-7.394400 -13.197600 8.160067
-7.347600 -13.197600 8.145507
-7.300800 -13.197600 8.118912
-7.254000 -13.197600 8.023590
-7.207200 -13.197600 7.999249
-7.160400 -13.197600 7.942852
-7.113600 -13.197600 7.793406
-7.066800 -13.197600 7.673222
-7.020000 -13.197600 7.524149
-6.973200 -13.197600 7.480939
-6.926400 -13.197600 7.480191
-6.879600 -13.197600 7.470254
-6.832800 -13.197600 7.460460
-6.786000 -13.197600 7.436078
-6.739200 -13.197600 7.367270
-6.692400 -13.197600 7.301004
-6.645600 -13.197600 7.258345
-6.598800 -13.197600 7.175689
-6.552000 -13.197600 7.118529
-6.505200 -13.197600 7.060945
-6.458400 -13.197600 7.035039
-6.411600 -13.197600 7.034842
-6.364800 -13.197600 7.009889
-6.318000 -13.197600 6.988681
-6.271200 -13.197600 6.990387
-6.224400 -13.197600 6.961079
-6.177600 -13.197600 6.933504
-6.130800 -13.197600 6.883861
-6.084000 -13.197600 6.798013
-6.037200 -13.197600 6.764796
-5.990400 -13.197600 6.729351
-5.943600 -13.197600 6.707736
-5.896800 -13.197600 6.692296
-5.850000 -13.197600 6.677154
-5.803200 -13.197600 6.654936
-5.756400 -13.197600 6.631321
-5.709600 -13.197600 6.596125
-5.662800 -13.197600 6.570306
-5.616000 -13.197600 6.522369
-5.569200 -13.197600 6.489152
-5.522400 -13.197600 6.484701
-5.475600 -13.197600 6.436579
-5.428800 -13.197600 6.426964
-5.382000 -13.197600 6.456691
-5.335200 -13.197600 6.444317
-5.288400 -13.197600 6.426964
-5.241600 -13.197600 6.422007
-5.194800 -13.197600 6.403209
-5.148000 -13.197600 6.379035
-5.101200 -13.197600 6.330901
-5.054400 -13.197600 6.306089
-5.007600 -13.197600 6.296609
-4.960800 -13.197600 6.271847
-4.914000 -13.197600 6.243000
-4.867200 -13.197600 6.237689
-4.820400 -13.197600 6.225733
-4.773600 -13.197600 6.225733
-4.726800 -13.197600 6.214940
-4.680000 -13.197600 6.190527
-4.633200 -13.197600 6.147318
-4.586400 -13.197600 6.146659
-4.539600 -13.197600 6.134808
-4.492800 -13.197600 6.114138
-4.446000 -13.197600 6.096007
-4.399200 -13.197600 6.094317
-4.352400 -13.197600 6.079673
-4.305600 -13.197600 6.080658
-4.258800 -13.197600 6.090807
-4.212000 -13.197600 6.090807
-4.165200 -13.197600 6.081238
-4.118400 -13.197600 6.072350
-4.071600 -13.197600 6.025726
-4.024800 -13.197600 6.010579
-3.978000 -13.197600 5.973023
-3.931200 -13.197600 5.936224
-3.884400 -13.197600 5.907829
-3.837600 -13.197600 5.902652
-3.790800 -13.197600 5.902652
-3.744000 -13.197600 5.899509
-3.697200 -13.197600 5.902665
-3.650400 -13.197600 5.903446
-3.603600 -13.197600 5.903446
-3.556800 -13.197600 5.905212
-3.510000 -13.197600 5.903446
-3.463200 -13.197600 5.891967
-3.416400 -13.197600 5.887844
-3.369600 -13.197600 5.860599
-3.322800 -13.197600 5.834822
-3.276000 -13.197600 5.827502
-3.229200 -13.197600 5.812712
-3.182400 -13.197600 5.770444
-3.135600 -13.197600 5.755703
-3.088800 -13.197600 5.755028
-3.042000 -13.197600 5.727645
-2.995200 -13.197600 5.716715
-2.948400 -13.197600 5.712394
-2.901600 -13.197600 5.696301
-2.854800 -13.197600 5.682937
-2.808000 -13.197600 5.664479
-2.761200 -13.197600 5.643631
-2.714400 -13.197600 5.638319
-2.667600 -13.197600 5.634173
-2.620800 -13.197600 5.638319
-2.574000 -13.197600 5.671261
-2.527200 -13.197600 5.680843
-2.480400 -13.197600 5.696879
-2.433600 -13.197600 5.711647
-2.386800 -13.197600 5.714678
-2.340000 -13.197600 5.711384
-2.293200 -13.197600 5.648088
-2.246400 -13.197600 5.623411
-2.199600 -13.197600 5.598479
-2.152800 -13.197600 5.587004
-2.106000 -13.197600 5.566316
-2.059200 -13.197600 5.556929
-2.012400 -13.197600 5.554842
-1.965600 -13.197600 5.536215
-1.918800 -13.197600 5.554017
-1.872000 -13.197600 5.556929
-1.825200 -13.197600 5.558967
-1.778400 -13.197600 5.554842
-1.731600 -13.197600 5.563858
-1.684800 -13.197600 5.573386
-1.638000 -13.197600 5.580261
-1.591200 -13.197600 5.583457
-1.544400 -13.197600 5.599951
-1.497600 -13.197600 5.599250
-1.450800 -13.197600 5.596814
-1.404000 -13.197600 5.571968
-1.357200 -13.197600 5.568634
-1.310400 -13.197600 5.547849
-1.263600 -13.197600 5.542599
-1.216800 -13.197600 5.542599
-1.170000 -13.197600 5.544499
-1.123200 -13.197600 5.550466
-1.076400 -13.197600 5.550466
-1.029600 -13.197600 5.554306
-0.982800 -13.197600 5.582832
-0.936000 -13.197600 5.585484
-0.889200 -13.197600 5.593306
-0.842400 -13.197600 5.596762
-0.795600 -13.197600 5.615348
-0.748800 -13.197600 5.615348
-0.702000 -13.197600 5.615348
-0.655200 -13.197600 5.615348
-0.608400 -13.197600 5.607751
-0.561600 -13.197600 5.597107
-0.514800 -13.197600 5.597107
-0.468000 -13.197600 5.580823
-0.421200 -13.197600 5.563699
-0.374400 -13.197600 5.563538
-0.327600 -13.197600 5.563699
-0.280800 -13.197600 5.565961
-0.234000 -13.197600 5.563699
-0.187200 -13.197600 5.558477
-0.140400 -13.197600 5.551833
-0.093600 -13.197600 5.553955
-0.046800 -13.197600 5.559608
0.000000 -13.197600 5.556756
0.046800 -13.197600 5.551833
0.093600 -13.197600 5.556756
0.140400 -13.197600 5.581253
0.187200 -13.197600 5.586081
0.234000 -13.197600 5.599815
0.280800 -13.197600 5.663290
0.327600 -13.197600 5.697747
0.374400 -13.197600 5.708691
0.421200 -13.197600 5.719788
0.468000 -13.197600 5.721684
0.514800 -13.197600 5.722093
0.561600 -13.197600 5.721684
0.608400 -13.197600 5.704428
0.655200 -13.197600 5.674134
0.702000 -13.197600 5.663977
0.748800 -13.197600 5.657578
0.795600 -13.197600 5.661974
0.842400 -13.197600 5.657578
0.889200 -13.197600 5.646321
0.936000 -13.197600 5.657578
0.982800 -13.197600 5.661974
1.029600 -13.197600 5.676334
1.076400 -13.197600 5.695570
1.123200 -13.197600 5.710246
1.170000 -13.197600 5.720361
1.216800 -13.197600 5.738993
1.263600 -13.197600 5.739854
1.310400 -13.197600 5.760474
1.357200 -13.197600 5.765105
1.404000 -13.197600 5.775470
1.450800 -13.197600 5.808491
1.497600 -13.197600 5.815785
1.544400 -13.197600 5.843189
1.591200 -13.197600 5.843836
1.638000 -13.197600 5.858516
1.684800 -13.197600 5.884681
1.731600 -13.197600 5.896611
1.778400 -13.197600 5.933351
1.825200 -13.197600 5.933351
1.872000 -13.197600 5.933351
1.918800 -13.197600 5.933351
1.965600 -13.197600 5.930841
2.012400 -13.197600 5.918092
2.059200 -13.197600 5.954069
2.106000 -13.197600 5.962067
2.152800 -13.197600 5.990182
2.199600 -13.197600 5.991611
2.246400 -13.197600 5.992347
2.293200 -13.197600 6.018843
2.340000 -13.197600 6.030954
2.386800 -13.197600 6.052478
2.433600 -13.197600 6.056404
2.480400 -13.197600 6.049028
2.527200 -13.197600 6.049028
2.574000 -13.197600 6.067026
2.620800 -13.197600 6.083338
2.667600 -13.197600 6.085617
2.714400 -13.197600 6.091746
2.761200 -13.197600 6.104132
2.808000 -13.197600 6.113775
2.854800 -13.197600 6.121734
2.901600 -13.197600 6.122663
2.948400 -13.197600 6.132783
2.995200 -13.197600 6.155176
3.042000 -13.197600 6.163709
3.088800 -13.197600 6.185571
3.135600 -13.197600 6.196205
3.182400 -13.197600 6.225666
3.229200 -13.197600 6.245180
3.276000 -13.197600 6.293184
3.322800 -13.197600 6.322726
3.369600 -13.197600 6.309900
3.416400 -13.197600 6.327144
3.463200 -13.197600 6.313986
3.510000 -13.197600 6.322726
3.556800 -13.197600 6.330779
3.603600 -13.197600 6.335799
3.650400 -13.197600 6.347576
3.697200 -13.197600 6.359560
3.744000 -13.197600 6.394991
3.790800 -13.197600 6.409648
3.837600 -13.197600 6.438156
3.884400 -13.197600 6.441687
3.931200 -13.197600 6.442968
3.978000 -13.197600 6.451246
4.024800 -13.197600 6.485606
4.071600 -13.197600 6.504182
4.118400 -13.197600 6.560948
4.165200 -13.197600 6.581474
4.212000 -13.197600 6.592499
4.258800 -13.197600 6.619274
4.305600 -13.197600 6.632748
4.352400 -13.197600 6.654659
4.399200 -13.197600 6.655288
4.446000 -13.197600 6.674208
4.492800 -13.197600 6.702617
4.539600 -13.197600 6.717135
4.586400 -13.197600 6.732056
4.633200 -13.197600 6.747108
4.680000 -13.197600 6.760900
4.726800 -13.197600 6.776894
4.773600 -13.197600 6.809736
4.820400 -13.197600 6.851439
4.867200 -13.197600 6.851772
4.914000 -13.197600 6.897094
4.960800 -13.197600 6.905344
5.007600 -13.197600 6.921815
5.054400 -13.197600 6.936364
5.101200 -13.197600 6.954175
5.148000 -13.197600 6.976301
5.194800 -13.197600 7.012944
5.241600 -13.197600 7.031463
5.288400 -13.197600 7.058848
5.335200 -13.197600 7.098977
5.382000 -13.197600 7.138753
5.428800 -13.197600 7.182896
5.475600 -13.197600 7.208923
5.522400 -13.197600 7.246115
5.569200 -13.197600 7.277972
5.616000 -13.197600 7.288109
5.662800 -13.197600 7.307877
5.709600 -13.197600 7.339836
5.756400 -13.197600 7.358870
5.803200 -13.197600 7.419937
5.850000 -13.197600 7.448301
5.896800 -13.197600 7.475389
5.943600 -13.197600 7.503215
5.990400 -13.197600 7.575785
6.037200 -13.197600 7.593217
6.084000 -13.197600 7.599115
6.130800 -13.197600 7.686523
6.177600 -13.197600 7.701758
6.224400 -13.197600 7.733014
6.271200 -13.197600 7.739696
6.318000 -13.197600 7.745795
6.364800 -13.197600 10.497001
6.411600 -13.197600 10.647364
6.458400 -13.197600 10.664148
6.505200 -13.197600 10.664148
6.552000 -13.197600 10.481550
6.598800 -13.197600 10.721521
6.645600 -13.197600 10.756919
6.692400 -13.197600 10.875902
6.739200 -13.197600 23.234596
6.786000 -13.197600 23.236442
6.832800 -13.197600 23.241604
6.879600 -13.197600 29.447503
6.926400 -13.197600 29.452781
6.973200 -13.197600 29.457983
7.020000 -13.197600 29.459996
7.066800 -13.197600 29.459062
7.113600 -13.197600 29.458419
7.160400 -13.197600 29.458419
13.993200 -13.197600 6.724634
14.040000 -13.197600 6.704830
14.086800 -13.197600 6.693404
14.133600 -13.197600 6.663089
14.180400 -13.197600 6.662226
14.227200 -13.197600 6.648445
14.274000 -13.197600 6.641353
14.320800 -13.197600 6.635983
14.367600 -13.197600 6.635983
14.414400 -13.197600 6.620183
14.461200 -13.197600 6.620183
14.508000 -13.197600 6.629458
14.554800 -13.197600 6.632693
14.601600 -13.197600 6.642207
14.648400 -13.197600 6.641468
14.695200 -13.197600 6.641468
14.742000 -13.197600 6.649811
14.788800 -13.197600 6.648749
14.835600 -13.197600 6.646154
14.882400 -13.197600 6.642207
14.929200 -13.197600 6.631448
14.976000 -13.197600 6.645142
15.022800 -13.197600 6.631448
15.069600 -13.197600 6.628973
15.116400 -13.197600 6.622620
15.163200 -13.197600 6.621177
15.210000 -13.197600 6.622393
15.256800 -13.197600 6.622620
15.303600 -13.197600 6.622620
15.350400 -13.197600 6.631814
15.397200 -13.197600 6.634265
15.444000 -13.197600 6.650772
15.490800 -13.197600 6.656081
15.537600 -13.197600 6.654374
15.584400 -13.197600 6.654374
15.631200 -13.197600 6.654374
15.678000 -13.197600 6.649592
15.724800 -13.197600 6.649592
15.771600 -13.197600 6.625792
15.818400 -13.197600 6.616267
15.865200 -13.197600 6.598314
15.912000 -13.197600 6.563680
15.958800 -13.197600 6.527382
16.005600 -13.197600 6.491689
16.520400 -13.197600 5.097783
16.567200 -13.197600 5.076983
16.614000 -13.197600 5.074409
16.660800 -13.197600 5.032045
16.707600 -13.197600 5.016258
16.754400 -13.197600 5.002594
16.801200 -13.197600 4.993348
16.848000 -13.197600 4.992590
16.894800 -13.197600 4.987638
16.941600 -13.197600 4.969997
16.988400 -13.197600 4.964766
17.035200 -13.197600 4.953243
17.082000 -13.197600 4.937337
17.128800 -13.197600 4.911134
17.175600 -13.197600 4.886384
17.222400 -13.197600 4.789508
18.439200 -13.197600 -8.235411
18.486000 -13.197600 -8.242448
18.532800 -13.197600 -8.285748
18.579600 -13.197600 0.000000
18.626400 -13.197600 0.000000
18.673200 -13.197600 0.000000
-18.720000 -13.150800 0.000000
-18.673200 -13.150800 0.000000
-18.626400 -13.150800 0.000000
-18.579600 -13.150800 -7.850925
-18.532800 -13.150800 -7.850925
-18.486000 -13.150800 -7.850925
-18.439200 -13.150800 -7.850925
-18.392400 -13.150800 -7.853413
-18.345600 -13.150800 -7.852402
-18.298800 -13.150800 -7.852402
-18.252000 -13.150800 -7.852402
-18.205200 -13.150800 -7.848617
-18.158400 -13.150800 -7.852402
-18.111600 -13.150800 -7.852402
-18.064800 -13.150800 -7.848617
-18.018000 -13.150800 -7.843657
-17.971200 -13.150800 -7.841327
-17.924400 -13.150800 -7.836725
-17.877600 -13.150800 -7.813757
-17.830800 -13.150800 -7.803516
-17.784000 -13.150800 -7.794179
-17.737200 -13.150800 -7.795900
-17.690400 -13.150800 -7.813690
-17.643600 -13.150800 -7.810116
-17.596800 -13.150800 -7.810116
-17.550000 -13.150800 -7.813690
-17.503200 -13.150800 -7.813690
-17.456400 -13.150800 -7.795287
-17.409600 -13.150800 -7.779386
-17.362800 -13.150800 -7.754993
-17.316000 -13.150800 -7.680043
-16.099200 -13.150800 5.002693
-16.052400 -13.150800 5.011325
-16.005600 -13.150800 5.040119
-15.958800 -13.150800 5.062418
-15.912000 -13.150800 5.074928
-15.865200 -13.150800 5.086054
-15.818400 -13.150800 5.104125
-15.771600 -13.150800 5.118656
-15.724800 -13.150800 5.120908
-15.678000 -13.150800 5.132489
-15.631200 -13.150800 5.140122
-15.584400 -13.150800 5.154450
-15.537600 -13.150800 5.175427
-15.490800 -13.150800 5.206593
-15.022800 -13.150800 6.671252
-14.976000 -13.150800 6.699379
-14.929200 -13.150800 6.705664
-14.882400 -13.150800 6.728096
-14.835600 -13.150800 6.737479
-14.788800 -13.150800 6.742219
-14.742000 -13.150800 6.742219
-14.695200 -13.150800 6.742219
-14.648400 -13.150800 6.740483
-14.601600 -13.150800 6.737519
-14.554800 -13.150800 6.741689
-14.508000 -13.150800 6.741689
-14.461200 -13.150800 6.747152
-14.414400 -13.150800 6.750168
-14.367600 -13.150800 6.750168
-14.320800 -13.150800 6.750904
-14.274000 -13.150800 6.747942
-14.227200 -13.150800 6.751224
-14.180400 -13.150800 6.751473
-14.133600 -13.150800 6.747359
-14.086800 -13.150800 6.746508
-14.040000 -13.150800 6.746508
-13.993200 -13.150800 6.747359
-13.946400 -13.150800 6.754214
-13.899600 -13.150800 6.753410
-13.852800 -13.150800 6.755829
-13.806000 -13.150800 6.760871
-13.759200 -13.150800 6.759822
-13.712400 -13.150800 6.754214
-13.665600 -13.150800 6.753650
-13.618800 -13.150800 6.748676
-13.572000 -13.150800 6.747605
-13.525200 -13.150800 6.743815
-13.478400 -13.150800 6.731891
-13.431600 -13.150800 6.729519
-13.384800 -13.150800 6.730854
-13.338000 -13.150800 6.747605
-13.291200 -13.150800 6.747742
-13.244400 -13.150800 6.758695
-13.197600 -13.150800 6.763916
-13.150800 -13.150800 6.766593
-13.104000 -13.150800 6.779827
-13.057200 -13.150800 6.804277
-7.488000 -13.150800 8.455816
-7.441200 -13.150800 8.279154
-7.394400 -13.150800 8.160067
-7.347600 -13.150800 8.145507
-7.300800 -13.150800 8.094939
-7.254000 -13.150800 8.022987
-7.207200 -13.150800 7.961163
-7.160400 -13.150800 7.942852
-7.113600 -13.150800 7.809805
-7.066800 -13.150800 7.663568
-7.020000 -13.150800 7.498881
-6.973200 -13.150800 7.460460
-6.926400 -13.150800 7.460460
-6.879600 -13.150800 7.460263
-6.832800 -13.150800 7.436078
-6.786000 -13.150800 7.399006
-6.739200 -13.150800 7.307638
-6.692400 -13.150800 7.262160
-6.645600 -13.150800 7.212748
-6.598800 -13.150800 7.154974
-6.552000 -13.150800 7.107302
-6.505200 -13.150800 7.046339
-6.458400 -13.150800 7.035039
-6.411600 -13.150800 7.034842
-6.364800 -13.150800 7.006021
-6.318000 -13.150800 6.984756
-6.271200 -13.150800 6.984756
-6.224400 -13.150800 6.957728
-6.177600 -13.150800 6.926548
-6.130800 -13.150800 6.863232
-6.084000 -13.150800 6.803440
-6.037200 -13.150800 6.766082
-5.990400 -13.150800 6.741817
-5.943600 -13.150800 6.718814
-5.896800 -13.150800 6.712530
-5.850000 -13.150800 6.689534
-5.803200 -13.150800 6.677154
-5.756400 -13.150800 6.647192
-5.709600 -13.150800 6.632827
-5.662800 -13.150800 6.624348
-5.616000 -13.150800 6.544104
-5.569200 -13.150800 6.521267
-5.522400 -13.150800 6.518020
-5.475600 -13.150800 6.489152
-5.428800 -13.150800 6.488150
-5.382000 -13.150800 6.488150
-5.335200 -13.150800 6.453799
-5.288400 -13.150800 6.437505
-5.241600 -13.150800 6.424041
-5.194800 -13.150800 6.413655
-5.148000 -13.150800 6.389338
-5.101200 -13.150800 6.330901
-5.054400 -13.150800 6.306089
-5.007600 -13.150800 6.294227
-4.960800 -13.150800 6.271847
-4.914000 -13.150800 6.250959
-4.867200 -13.150800 6.238980
-4.820400 -13.150800 6.228956
-4.773600 -13.150800 6.228956
-4.726800 -13.150800 6.204673
-4.680000 -13.150800 6.190527
-4.633200 -13.150800 6.147318
-4.586400 -13.150800 6.147206
-4.539600 -13.150800 6.137499
-4.492800 -13.150800 6.114138
-4.446000 -13.150800 6.094317
-4.399200 -13.150800 6.094041
-4.352400 -13.150800 6.080658
-4.305600 -13.150800 6.080796
-4.258800 -13.150800 6.090807
-4.212000 -13.150800 6.094041
-4.165200 -13.150800 6.090807
-4.118400 -13.150800 6.071609
-4.071600 -13.150800 6.025726
-4.024800 -13.150800 6.013731
-3.978000 -13.150800 5.972020
-3.931200 -13.150800 5.928857
-3.884400 -13.150800 5.907829
-3.837600 -13.150800 5.893348
-3.790800 -13.150800 5.893348
-3.744000 -13.150800 5.890593
-3.697200 -13.150800 5.893348
-3.650400 -13.150800 5.902515
-3.603600 -13.150800 5.903446
-3.556800 -13.150800 5.905212
-3.510000 -13.150800 5.902515
-3.463200 -13.150800 5.894526
-3.416400 -13.150800 5.891967
-3.369600 -13.150800 5.852073
-3.322800 -13.150800 5.825081
-3.276000 -13.150800 5.812712
-3.229200 -13.150800 5.786280
-3.182400 -13.150800 5.756017
-3.135600 -13.150800 5.755028
-3.088800 -13.150800 5.747918
-3.042000 -13.150800 5.729764
-2.995200 -13.150800 5.729764
-2.948400 -13.150800 5.727333
-2.901600 -13.150800 5.707763
-2.854800 -13.150800 5.696301
-2.808000 -13.150800 5.671849
-2.761200 -13.150800 5.649319
-2.714400 -13.150800 5.643631
-2.667600 -13.150800 5.643631
-2.620800 -13.150800 5.647775
-2.574000 -13.150800 5.671849
-2.527200 -13.150800 5.676835
-2.480400 -13.150800 5.696879
-2.433600 -13.150800 5.711647
-2.386800 -13.150800 5.714678
-2.340000 -13.150800 5.711384
-2.293200 -13.150800 5.674062
-2.246400 -13.150800 5.628515
-2.199600 -13.150800 5.607005
-2.152800 -13.150800 5.598479
-2.106000 -13.150800 5.559341
-2.059200 -13.150800 5.553206
-2.012400 -13.150800 5.548707
-1.965600 -13.150800 5.530837
-1.918800 -13.150800 5.535404
-1.872000 -13.150800 5.545773
-1.825200 -13.150800 5.546936
-1.778400 -13.150800 5.546172
-1.731600 -13.150800 5.553649
-1.684800 -13.150800 5.553649
-1.638000 -13.150800 5.578378
-1.591200 -13.150800 5.578778
-1.544400 -13.150800 5.599250
-1.497600 -13.150800 5.583457
-1.450800 -13.150800 5.573386
-1.404000 -13.150800 5.568630
-1.357200 -13.150800 5.548137
-1.310400 -13.150800 5.537664
-1.263600 -13.150800 5.528710
-1.216800 -13.150800 5.524280
-1.170000 -13.150800 5.524280
-1.123200 -13.150800 5.542599
-1.076400 -13.150800 5.542599
-1.029600 -13.150800 5.550466
-0.982800 -13.150800 5.576843
-0.936000 -13.150800 5.580460
-0.889200 -13.150800 5.593306
-0.842400 -13.150800 5.596762
-0.795600 -13.150800 5.615348
-0.748800 -13.150800 5.615348
-0.702000 -13.150800 5.607751
-0.655200 -13.150800 5.597107
-0.608400 -13.150800 5.593054
-0.561600 -13.150800 5.561989
-0.514800 -13.150800 5.567811
-0.468000 -13.150800 5.567811
-0.421200 -13.150800 5.561137
-0.374400 -13.150800 5.559539
-0.327600 -13.150800 5.561137
-0.280800 -13.150800 5.561137
-0.234000 -13.150800 5.563699
-0.187200 -13.150800 5.559608
-0.140400 -13.150800 5.555198
-0.093600 -13.150800 5.559608
-0.046800 -13.150800 5.570193
0.000000 -13.150800 5.559608
0.046800 -13.150800 5.561585
0.093600 -13.150800 5.564857
0.140400 -13.150800 5.581253
0.187200 -13.150800 5.584818
0.234000 -13.150800 5.587650
0.280800 -13.150800 5.651272
0.327600 -13.150800 5.692853
0.374400 -13.150800 5.697710
0.421200 -13.150800 5.709290
0.468000 -13.150800 5.715073
0.514800 -13.150800 5.722024
0.561600 -13.150800 5.721684
0.608400 -13.150800 5.701997
0.655200 -13.150800 5.674134
0.702000 -13.150800 5.668122
0.748800 -13.150800 5.661974
0.795600 -13.150800 5.668122
0.842400 -13.150800 5.661974
0.889200 -13.150800 5.657578
0.936000 -13.150800 5.661974
0.982800 -13.150800 5.669119
1.029600 -13.150800 5.686015
1.076400 -13.150800 5.716162
1.123200 -13.150800 5.731489
1.170000 -13.150800 5.738993
1.216800 -13.150800 5.747523
1.263600 -13.150800 5.774380
1.310400 -13.150800 5.774834
1.357200 -13.150800 5.775470
1.404000 -13.150800 5.791200
1.450800 -13.150800 5.816787
1.497600 -13.150800 5.832788
1.544400 -13.150800 5.847699
1.591200 -13.150800 5.857512
1.638000 -13.150800 5.874782
1.684800 -13.150800 5.896420
1.731600 -13.150800 5.907333
1.778400 -13.150800 5.933351
1.825200 -13.150800 5.933351
1.872000 -13.150800 5.933635
1.918800 -13.150800 5.933351
1.965600 -13.150800 5.919333
2.012400 -13.150800 5.918092
2.059200 -13.150800 5.930242
2.106000 -13.150800 5.953628
2.152800 -13.150800 5.974152
2.199600 -13.150800 5.987137
2.246400 -13.150800 5.991611
2.293200 -13.150800 6.030954
2.340000 -13.150800 6.039902
2.386800 -13.150800 6.056404
2.433600 -13.150800 6.062401
2.480400 -13.150800 6.071703
2.527200 -13.150800 6.062401
2.574000 -13.150800 6.071703
2.620800 -13.150800 6.091746
2.667600 -13.150800 6.089004
2.714400 -13.150800 6.089004
2.761200 -13.150800 6.100314
2.808000 -13.150800 6.108201
2.854800 -13.150800 6.113775
2.901600 -13.150800 6.122514
2.948400 -13.150800 6.131444
2.995200 -13.150800 6.149753
3.042000 -13.150800 6.161857
3.088800 -13.150800 6.170406
3.135600 -13.150800 6.188080
3.182400 -13.150800 6.217911
3.229200 -13.150800 6.229635
3.276000 -13.150800 6.275631
3.322800 -13.150800 6.305865
3.369600 -13.150800 6.305865
3.416400 -13.150800 6.313986
3.463200 -13.150800 6.310402
3.510000 -13.150800 6.313986
3.556800 -13.150800 6.322726
3.603600 -13.150800 6.330779
3.650400 -13.150800 6.343226
3.697200 -13.150800 6.347576
3.744000 -13.150800 6.384399
3.790800 -13.150800 6.394955
3.837600 -13.150800 6.416751
3.884400 -13.150800 6.426008
3.931200 -13.150800 6.437489
3.978000 -13.150800 6.442968
4.024800 -13.150800 6.477287
4.071600 -13.150800 6.495543
4.118400 -13.150800 6.527418
4.165200 -13.150800 6.556920
4.212000 -13.150800 6.573425
4.258800 -13.150800 6.606565
4.305600 -13.150800 6.619274
4.352400 -13.150800 6.651084
4.399200 -13.150800 6.655288
4.446000 -13.150800 6.674208
4.492800 -13.150800 6.702272
4.539600 -13.150800 6.713966
4.586400 -13.150800 6.730803
4.633200 -13.150800 6.741376
4.680000 -13.150800 6.760900
4.726800 -13.150800 6.770425
4.773600 -13.150800 6.796071
4.820400 -13.150800 6.835761
4.867200 -13.150800 6.837804
4.914000 -13.150800 6.876203
4.960800 -13.150800 6.897913
5.007600 -13.150800 6.919690
5.054400 -13.150800 6.930889
5.101200 -13.150800 6.944417
5.148000 -13.150800 6.976301
5.194800 -13.150800 7.012944
5.241600 -13.150800 7.031463
5.288400 -13.150800 7.059473
5.335200 -13.150800 7.110852
5.382000 -13.150800 7.149639
5.428800 -13.150800 7.182896
5.475600 -13.150800 7.195789
5.522400 -13.150800 7.252471
5.569200 -13.150800 7.277118
5.616000 -13.150800 7.286437
5.662800 -13.150800 7.302981
5.709600 -13.150800 7.342801
5.756400 -13.150800 7.378816
5.803200 -13.150800 7.438493
5.850000 -13.150800 7.452233
5.896800 -13.150800 7.484628
5.943600 -13.150800 7.521556
5.990400 -13.150800 7.584918
6.037200 -13.150800 7.597576
6.084000 -13.150800 7.606922
6.130800 -13.150800 7.677451
6.177600 -13.150800 7.699230
6.224400 -13.150800 7.729896
6.271200 -13.150800 7.741529
6.318000 -13.150800 7.836191
6.364800 -13.150800 10.620334
6.411600 -13.150800 10.664148
6.458400 -13.150800 10.664148
6.505200 -13.150800 10.648300
6.552000 -13.150800 10.481550
6.598800 -13.150800 10.730703
6.645600 -13.150800 10.771360
6.692400 -13.150800 23.228052
6.739200 -13.150800 23.234815
6.786000 -13.150800 23.237425
6.832800 -13.150800 23.243012
6.879600 -13.150800 29.450320
6.926400 -13.150800 29.457983
6.973200 -13.150800 29.463248
7.020000 -13.150800 29.463832
7.066800 -13.150800 29.463381
7.113600 -13.150800 29.463190
7.160400 -13.150800 29.463190
14.086800 -13.150800 6.709700
14.133600 -13.150800 6.699244
14.180400 -13.150800 6.694067
14.227200 -13.150800 6.663089
14.274000 -13.150800 6.648310
14.320800 -13.150800 6.645411
14.367600 -13.150800 6.641353
14.414400 -13.150800 6.626882
14.461200 -13.150800 6.624874
14.508000 -13.150800 6.631270
14.554800 -13.150800 6.650235
14.601600 -13.150800 6.653766
14.648400 -13.150800 6.650936
14.695200 -13.150800 6.649811
14.742000 -13.150800 6.660221
14.788800 -13.150800 6.657813
14.835600 -13.150800 6.657813
14.882400 -13.150800 6.648749
14.929200 -13.150800 6.645142
14.976000 -13.150800 6.649811
15.022800 -13.150800 6.655474
15.069600 -13.150800 6.646154
15.116400 -13.150800 6.626380
15.163200 -13.150800 6.624452
15.210000 -13.150800 6.626380
15.256800 -13.150800 6.643395
15.303600 -13.150800 6.623978
15.350400 -13.150800 6.634608
15.397200 -13.150800 6.636322
15.444000 -13.150800 6.644918
15.490800 -13.150800 6.650861
15.537600 -13.150800 6.650861
15.584400 -13.150800 6.650861
15.631200 -13.150800 6.652833
15.678000 -13.150800 6.652833
15.724800 -13.150800 6.650861
15.771600 -13.150800 6.638982
15.818400 -13.150800 6.635131
15.865200 -13.150800 6.616267
15.912000 -13.150800 6.596460
15.958800 -13.150800 6.558314
16.005600 -13.150800 6.526110
16.567200 -13.150800 5.094936
16.614000 -13.150800 5.077849
16.660800 -13.150800 5.032045
16.707600 -13.150800 5.019528
16.754400 -13.150800 5.007703
16.801200 -13.150800 4.999153
16.848000 -13.150800 4.993366
16.894800 -13.150800 4.993366
16.941600 -13.150800 4.987638
16.988400 -13.150800 4.992779
17.035200 -13.150800 4.987638
17.082000 -13.150800 4.961380
17.128800 -13.150800 4.943093
17.175600 -13.150800 4.896569
17.222400 -13.150800 4.886529
17.269200 -13.150800 4.742504
17.784000 -13.150800 -2.810660
18.486000 -13.150800 -8.242448
18.532800 -13.150800 -8.275853
18.579600 -13.150800 0.000000
18.626400 -13.150800 0.000000
18.673200 -13.150800 0.000000
-18.720000 -13.104000 0.000000
-18.673200 -13.104000 0.000000
-18.626400 -13.104000 0.000000
-18.579600 -13.104000 -7.853413
-18.532800 -13.104000 -7.850925
-18.486000 -13.104000 -7.850925
-18.439200 -13.104000 -7.850925
-18.392400 -13.104000 -7.855339
-18.345600 -13.104000 -7.853413
-18.298800 -13.104000 -7.862483
-18.252000 -13.104000 -7.864829
-18.205200 -13.104000 -7.857754
-18.158400 -13.104000 -7.852402
-18.111600 -13.104000 -7.852402
-18.064800 -13.104000 -7.843657
-18.018000 -13.104000 -7.841327
-17.971200 -13.104000 -7.836725
-17.924400 -13.104000 -7.836725
-17.877600 -13.104000 -7.807735
-17.830800 -13.104000 -7.807735
-17.784000 -13.104000 -7.807735
-17.737200 -13.104000 -7.807735
-17.690400 -13.104000 -7.813690
-17.643600 -13.104000 -7.794179
-17.596800 -13.104000 -7.794179
-17.550000 -13.104000 -7.810116
-17.503200 -13.104000 -7.791391
-17.456400 -13.104000 -7.785041
-17.409600 -13.104000 -7.776804
-17.362800 -13.104000 -7.725340
-17.316000 -13.104000 -7.652676
-16.099200 -13.104000 5.014648
-16.052400 -13.104000 5.025776
-16.005600 -13.104000 5.062418
-15.958800 -13.104000 5.075016
-15.912000 -13.104000 5.086054
-15.865200 -13.104000 5.104342
-15.818400 -13.104000 5.124685
-15.771600 -13.104000 5.130230
-15.724800 -13.104000 5.132489
-15.678000 -13.104000 5.142873
-15.631200 -13.104000 5.161147
-15.584400 -13.104000 5.175411
-15.537600 -13.104000 5.208372
-15.069600 -13.104000 6.671252
-15.022800 -13.104000 6.704759
-14.976000 -13.104000 6.714317
-14.929200 -13.104000 6.731972
-14.882400 -13.104000 6.742219
-14.835600 -13.104000 6.745835
-14.788800 -13.104000 6.749055
-14.742000 -13.104000 6.749055
-14.695200 -13.104000 6.749055
-14.648400 -13.104000 6.748373
-14.601600 -13.104000 6.748373
-14.554800 -13.104000 6.748373
-14.508000 -13.104000 6.748373
-14.461200 -13.104000 6.750168
-14.414400 -13.104000 6.751968
-14.367600 -13.104000 6.752099
-14.320800 -13.104000 6.754956
-14.274000 -13.104000 6.754956
-14.227200 -13.104000 6.758496
-14.180400 -13.104000 6.755114
-14.133600 -13.104000 6.754956
-14.086800 -13.104000 6.753410
-14.040000 -13.104000 6.753410
-13.993200 -13.104000 6.755829
-13.946400 -13.104000 6.759224
-13.899600 -13.104000 6.757946
-13.852800 -13.104000 6.762447
-13.806000 -13.104000 6.764811
-13.759200 -13.104000 6.762447
-13.712400 -13.104000 6.757946
-13.665600 -13.104000 6.757177
-13.618800 -13.104000 6.752511
-13.572000 -13.104000 6.751485
-13.525200 -13.104000 6.746962
-13.478400 -13.104000 6.744123
-13.431600 -13.104000 6.731891
-13.384800 -13.104000 6.744649
-13.338000 -13.104000 6.751485
-13.291200 -13.104000 6.757021
-13.244400 -13.104000 6.759657
-13.197600 -13.104000 6.765724
-13.150800 -13.104000 6.769466
-13.104000 -13.104000 6.804137
-7.441200 -13.104000 8.303688
-7.394400 -13.104000 8.146747
-7.347600 -13.104000 8.094939
-7.300800 -13.104000 8.059493
-7.254000 -13.104000 8.021873
-7.207200 -13.104000 7.955910
-7.160400 -13.104000 7.903597
-7.113600 -13.104000 7.809805
-7.066800 -13.104000 7.648372
-7.020000 -13.104000 7.475214
-6.973200 -13.104000 7.460460
-6.926400 -13.104000 7.460263
-6.879600 -13.104000 7.456244
-6.832800 -13.104000 7.432221
-6.786000 -13.104000 7.399006
-6.739200 -13.104000 7.303512
-6.692400 -13.104000 7.260850
-6.645600 -13.104000 7.194839
-6.598800 -13.104000 7.154149
-6.552000 -13.104000 7.107302
-6.505200 -13.104000 7.044509
-6.458400 -13.104000 7.034842
-6.411600 -13.104000 7.022553
-6.364800 -13.104000 6.989809
-6.318000 -13.104000 6.974360
-6.271200 -13.104000 6.981321
-6.224400 -13.104000 6.956479
-6.177600 -13.104000 6.913492
-6.130800 -13.104000 6.897585
-6.084000 -13.104000 6.834869
-6.037200 -13.104000 6.792341
-5.990400 -13.104000 6.756170
-5.943600 -13.104000 6.729351
-5.896800 -13.104000 6.724164
-5.850000 -13.104000 6.707736
-5.803200 -13.104000 6.679724
-5.756400 -13.104000 6.649709
-5.709600 -13.104000 6.636328
-5.662800 -13.104000 6.630980
-5.616000 -13.104000 6.544104
-5.569200 -13.104000 6.521944
-5.522400 -13.104000 6.519492
-5.475600 -13.104000 6.500010
-5.428800 -13.104000 6.500010
-5.382000 -13.104000 6.489152
-5.335200 -13.104000 6.448506
-5.288400 -13.104000 6.426964
-5.241600 -13.104000 6.418064
-5.194800 -13.104000 6.413492
-5.148000 -13.104000 6.389338
-5.101200 -13.104000 6.330901
-5.054400 -13.104000 6.306089
-5.007600 -13.104000 6.291555
-4.960800 -13.104000 6.281528
-4.914000 -13.104000 6.264260
-4.867200 -13.104000 6.246540
-4.820400 -13.104000 6.228172
-4.773600 -13.104000 6.225733
-4.726800 -13.104000 6.195528
-4.680000 -13.104000 6.161524
-4.633200 -13.104000 6.147206
-4.586400 -13.104000 6.146659
-4.539600 -13.104000 6.125701
-4.492800 -13.104000 6.096007
-4.446000 -13.104000 6.094317
-4.399200 -13.104000 6.094041
-4.352400 -13.104000 6.080796
-4.305600 -13.104000 6.088424
-4.258800 -13.104000 6.094041
-4.212000 -13.104000 6.090807
-4.165200 -13.104000 6.090807
-4.118400 -13.104000 6.071609
-4.071600 -13.104000 6.021912
-4.024800 -13.104000 6.006936
-3.978000 -13.104000 5.972707
-3.931200 -13.104000 5.936224
-3.884400 -13.104000 5.922509
-3.837600 -13.104000 5.902652
-3.790800 -13.104000 5.902652
-3.744000 -13.104000 5.881128
-3.697200 -13.104000 5.882294
-3.650400 -13.104000 5.882294
-3.603600 -13.104000 5.894526
-3.556800 -13.104000 5.903594
-3.510000 -13.104000 5.902515
-3.463200 -13.104000 5.894526
-3.416400 -13.104000 5.891980
-3.369600 -13.104000 5.881115
-3.322800 -13.104000 5.825081
-3.276000 -13.104000 5.818169
-3.229200 -13.104000 5.786408
-3.182400 -13.104000 5.770444
-3.135600 -13.104000 5.747918
-3.088800 -13.104000 5.733545
-3.042000 -13.104000 5.729764
-2.995200 -13.104000 5.729764
-2.948400 -13.104000 5.727333
-2.901600 -13.104000 5.696301
-2.854800 -13.104000 5.682162
-2.808000 -13.104000 5.671849
-2.761200 -13.104000 5.664479
-2.714400 -13.104000 5.666570
-2.667600 -13.104000 5.668916
-2.620800 -13.104000 5.671849
-2.574000 -13.104000 5.680843
-2.527200 -13.104000 5.694362
-2.480400 -13.104000 5.711647
-2.433600 -13.104000 5.736474
-2.386800 -13.104000 5.736474
-2.340000 -13.104000 5.714678
-2.293200 -13.104000 5.678251
-2.246400 -13.104000 5.631277
-2.199600 -13.104000 5.618081
-2.152800 -13.104000 5.598479
-2.106000 -13.104000 5.556929
-2.059200 -13.104000 5.548707
-2.012400 -13.104000 5.545773
-1.965600 -13.104000 5.519478
-1.918800 -13.104000 5.521764
-1.872000 -13.104000 5.519478
-1.825200 -13.104000 5.531579
-1.778400 -13.104000 5.531579
-1.731600 -13.104000 5.545773
-1.684800 -13.104000 5.546172
-1.638000 -13.104000 5.573386
-1.591200 -13.104000 5.573386
-1.544400 -13.104000 5.583457
-1.497600 -13.104000 5.573386
-1.450800 -13.104000 5.568634
-1.404000 -13.104000 5.568428
-1.357200 -13.104000 5.544499
-1.310400 -13.104000 5.530640
-1.263600 -13.104000 5.524280
-1.216800 -13.104000 5.520336
-1.170000 -13.104000 5.517467
-1.123200 -13.104000 5.517467
-1.076400 -13.104000 5.517467
-1.029600 -13.104000 5.528710
-0.982800 -13.104000 5.554198
-0.936000 -13.104000 5.554306
-0.889200 -13.104000 5.576843
-0.842400 -13.104000 5.583617
-0.795600 -13.104000 5.593306
-0.748800 -13.104000 5.596762
-0.702000 -13.104000 5.597107
-0.655200 -13.104000 5.593054
-0.608400 -13.104000 5.585970
-0.561600 -13.104000 5.555329
-0.514800 -13.104000 5.557385
-0.468000 -13.104000 5.558477
-0.421200 -13.104000 5.555329
-0.374400 -13.104000 5.555198
-0.327600 -13.104000 5.557385
-0.280800 -13.104000 5.555329
-0.234000 -13.104000 5.561137
-0.187200 -13.104000 5.558477
-0.140400 -13.104000 5.553955
-0.093600 -13.104000 5.559608
-0.046800 -13.104000 5.570193
0.000000 -13.104000 5.559608
0.046800 -13.104000 5.564857
0.093600 -13.104000 5.564857
0.140400 -13.104000 5.565932
0.187200 -13.104000 5.583625
0.234000 -13.104000 5.586081
0.280800 -13.104000 5.624448
0.327600 -13.104000 5.666615
0.374400 -13.104000 5.697710
0.421200 -13.104000 5.712711
0.468000 -13.104000 5.720340
0.514800 -13.104000 5.722024
0.561600 -13.104000 5.721684
0.608400 -13.104000 5.704428
0.655200 -13.104000 5.682387
0.702000 -13.104000 5.661974
0.748800 -13.104000 5.655395
0.795600 -13.104000 5.661974
0.842400 -13.104000 5.657578
0.889200 -13.104000 5.651713
0.936000 -13.104000 5.660725
0.982800 -13.104000 5.669119
1.029600 -13.104000 5.686015
1.076400 -13.104000 5.706581
1.123200 -13.104000 5.739854
1.170000 -13.104000 5.739854
1.216800 -13.104000 5.752189
1.263600 -13.104000 5.774380
1.310400 -13.104000 5.774834
1.357200 -13.104000 5.782774
1.404000 -13.104000 5.803223
1.450800 -13.104000 5.816787
1.497600 -13.104000 5.832788
1.544400 -13.104000 5.847699
1.591200 -13.104000 5.849922
1.638000 -13.104000 5.858516
1.684800 -13.104000 5.877686
1.731600 -13.104000 5.896420
1.778400 -13.104000 5.907333
1.825200 -13.104000 5.926193
1.872000 -13.104000 5.937523
1.918800 -13.104000 5.937523
1.965600 -13.104000 5.937523
2.012400 -13.104000 5.937523
2.059200 -13.104000 5.947814
2.106000 -13.104000 5.947814
2.152800 -13.104000 5.967851
2.199600 -13.104000 5.975483
2.246400 -13.104000 5.990182
2.293200 -13.104000 6.027214
2.340000 -13.104000 6.043404
2.386800 -13.104000 6.056741
2.433600 -13.104000 6.071703
2.480400 -13.104000 6.078736
2.527200 -13.104000 6.080136
2.574000 -13.104000 6.085617
2.620800 -13.104000 6.098667
2.667600 -13.104000 6.091746
2.714400 -13.104000 6.089004
2.761200 -13.104000 6.100314
2.808000 -13.104000 6.104132
2.854800 -13.104000 6.107223
2.901600 -13.104000 6.121734
2.948400 -13.104000 6.129410
2.995200 -13.104000 6.140708
3.042000 -13.104000 6.157460
3.088800 -13.104000 6.168649
3.135600 -13.104000 6.185571
3.182400 -13.104000 6.210266
3.229200 -13.104000 6.241869
3.276000 -13.104000 6.272816
3.322800 -13.104000 6.294642
3.369600 -13.104000 6.293184
3.416400 -13.104000 6.309900
3.463200 -13.104000 6.309900
3.510000 -13.104000 6.313986
3.556800 -13.104000 6.318745
3.603600 -13.104000 6.329152
3.650400 -13.104000 6.341301
3.697200 -13.104000 6.343637
3.744000 -13.104000 6.374198
3.790800 -13.104000 6.378926
3.837600 -13.104000 6.394597
3.884400 -13.104000 6.415765
3.931200 -13.104000 6.417635
3.978000 -13.104000 6.421190
4.024800 -13.104000 6.453675
4.071600 -13.104000 6.485006
4.118400 -13.104000 6.511641
4.165200 -13.104000 6.548814
4.212000 -13.104000 6.556920
4.258800 -13.104000 6.583323
4.305600 -13.104000 6.606565
4.352400 -13.104000 6.626984
4.399200 -13.104000 6.651084
4.446000 -13.104000 6.673615
4.492800 -13.104000 6.678578
4.539600 -13.104000 6.714776
4.586400 -13.104000 6.730803
4.633200 -13.104000 6.741376
4.680000 -13.104000 6.756288
4.726800 -13.104000 6.776894
4.773600 -13.104000 6.809736
4.820400 -13.104000 6.835761
4.867200 -13.104000 6.836262
4.914000 -13.104000 6.884764
4.960800 -13.104000 6.905344
5.007600 -13.104000 6.921815
5.054400 -13.104000 6.930889
5.101200 -13.104000 6.954175
5.148000 -13.104000 6.970193
5.194800 -13.104000 7.006873
5.241600 -13.104000 7.030883
5.288400 -13.104000 7.054245
5.335200 -13.104000 7.091199
5.382000 -13.104000 7.113356
5.428800 -13.104000 7.172842
5.475600 -13.104000 7.196423
5.522400 -13.104000 7.252471
5.569200 -13.104000 7.277118
5.616000 -13.104000 7.286437
5.662800 -13.104000 7.307877
5.709600 -13.104000 7.344329
5.756400 -13.104000 7.378816
5.803200 -13.104000 7.436834
5.850000 -13.104000 7.446067
5.896800 -13.104000 7.466335
5.943600 -13.104000 7.519498
5.990400 -13.104000 7.579032
6.037200 -13.104000 7.597576
6.084000 -13.104000 7.620580
6.130800 -13.104000 7.676139
6.177600 -13.104000 7.691042
6.224400 -13.104000 7.718580
6.271200 -13.104000 7.741529
6.318000 -13.104000 7.906460
6.364800 -13.104000 10.580764
6.411600 -13.104000 10.647364
6.458400 -13.104000 10.647364
6.505200 -13.104000 10.481550
6.552000 -13.104000 10.481550
6.598800 -13.104000 10.721521
6.645600 -13.104000 10.771360
6.692400 -13.104000 23.231304
6.739200 -13.104000 23.235226
6.786000 -13.104000 23.240105
6.832800 -13.104000 23.244164
6.879600 -13.104000 29.453122
6.926400 -13.104000 29.463469
6.973200 -13.104000 29.465752
7.020000 -13.104000 29.466627
7.066800 -13.104000 29.466627
7.113600 -13.104000 29.463381
7.160400 -13.104000 29.463269
14.133600 -13.104000 6.717793
14.180400 -13.104000 6.704830
14.227200 -13.104000 6.683793
14.274000 -13.104000 6.664314
14.320800 -13.104000 6.655113
14.367600 -13.104000 6.648310
14.414400 -13.104000 6.627501
14.461200 -13.104000 6.627501
14.508000 -13.104000 6.631270
14.554800 -13.104000 6.641078
14.601600 -13.104000 6.650936
14.648400 -13.104000 6.650936
14.695200 -13.104000 6.649811
14.742000 -13.104000 6.661243
14.788800 -13.104000 6.661243
14.835600 -13.104000 6.662803
14.882400 -13.104000 6.649811
14.929200 -13.104000 6.646154
14.976000 -13.104000 6.655474
15.022800 -13.104000 6.657813
15.069600 -13.104000 6.654930
15.116400 -13.104000 6.641315
15.163200 -13.104000 6.641315
15.210000 -13.104000 6.643395
15.256800 -13.104000 6.644918
15.303600 -13.104000 6.634265
15.350400 -13.104000 6.634608
15.397200 -13.104000 6.635655
15.444000 -13.104000 6.644132
15.490800 -13.104000 6.641210
15.537600 -13.104000 6.641210
15.584400 -13.104000 6.640519
15.631200 -13.104000 6.649592
15.678000 -13.104000 6.652833
15.724800 -13.104000 6.650861
15.771600 -13.104000 6.639489
15.818400 -13.104000 6.638840
15.865200 -13.104000 6.622510
15.912000 -13.104000 6.600958
15.958800 -13.104000 6.585039
16.005600 -13.104000 6.553327
16.052400 -13.104000 6.521846
16.567200 -13.104000 5.105011
16.614000 -13.104000 5.077849
16.660800 -13.104000 5.032045
16.707600 -13.104000 5.020910
16.754400 -13.104000 5.016258
16.801200 -13.104000 4.993348
16.848000 -13.104000 4.993348
16.894800 -13.104000 5.010275
16.941600 -13.104000 4.992779
16.988400 -13.104000 5.019884
17.035200 -13.104000 5.020295
17.082000 -13.104000 5.010009
17.128800 -13.104000 4.972839
17.175600 -13.104000 4.934694
17.222400 -13.104000 4.910531
17.269200 -13.104000 4.868394
17.316000 -13.104000 4.721159
17.784000 -13.104000 -2.714758
18.579600 -13.104000 0.000000
18.626400 -13.104000 0.000000
18.673200 -13.104000 0.000000
-18.720000 -13.057200 0.000000
-18.673200 -13.057200 0.000000
-18.626400 -13.057200 0.000000
-18.579600 -13.057200 -7.855339
-18.532800 -13.057200 -7.853413
-18.486000 -13.057200 -7.853413
-18.439200 -13.057200 -7.853413
-18.392400 -13.057200 -7.868706
-18.345600 -13.057200 -7.862483
-18.298800 -13.057200 -7.870113
-18.252000 -13.057200 -7.872066
-18.205200 -13.057200 -7.870113
-18.158400 -13.057200 -7.870113
-18.111600 -13.057200 -7.867051
-18.064800 -13.057200 -7.855051
-18.018000 -13.057200 -7.852464
-17.971200 -13.057200 -7.841327
-17.924400 -13.057200 -7.841327
-17.877600 -13.057200 -7.852464
-17.830800 -13.057200 -7.841080
-17.784000 -13.057200 -7.841080
-17.737200 -13.057200 -7.813757
-17.690400 -13.057200 -7.852052
-17.643600 -13.057200 -7.813757
-17.596800 -13.057200 -7.813690
-17.550000 -13.057200 -7.813690
-17.503200 -13.057200 -7.810116
-17.456400 -13.057200 -7.781208
-17.409600 -13.057200 -7.775261
-17.362800 -13.057200 -7.725340
-16.146000 -13.057200 5.011325
-16.099200 -13.057200 5.025916
-16.052400 -13.057200 5.060493
-16.005600 -13.057200 5.085434
-15.958800 -13.057200 5.098977
-15.912000 -13.057200 5.104342
-15.865200 -13.057200 5.124685
-15.818400 -13.057200 5.131277
-15.771600 -13.057200 5.140362
-15.724800 -13.057200 5.142873
-15.678000 -13.057200 5.161630
-15.631200 -13.057200 5.178962
-15.584400 -13.057200 5.213837
-15.069600 -13.057200 6.705385
-15.022800 -13.057200 6.714317
-14.976000 -13.057200 6.737479
-14.929200 -13.057200 6.748403
-14.882400 -13.057200 6.750431
-14.835600 -13.057200 6.755593
-14.788800 -13.057200 6.757707
-14.742000 -13.057200 6.758576
-14.695200 -13.057200 6.758576
-14.648400 -13.057200 6.757396
-14.601600 -13.057200 6.751968
-14.554800 -13.057200 6.751968
-14.508000 -13.057200 6.751968
-14.461200 -13.057200 6.756002
-14.414400 -13.057200 6.757139
-14.367600 -13.057200 6.762567
-14.320800 -13.057200 6.762567
-14.274000 -13.057200 6.758496
-14.227200 -13.057200 6.770857
-14.180400 -13.057200 6.768502
-14.133600 -13.057200 6.768502
-14.086800 -13.057200 6.758496
-14.040000 -13.057200 6.758282
-13.993200 -13.057200 6.764811
-13.946400 -13.057200 6.772942
-13.899600 -13.057200 6.764811
-13.852800 -13.057200 6.768331
-13.806000 -13.057200 6.768331
-13.759200 -13.057200 6.769648
-13.712400 -13.057200 6.762447
-13.665600 -13.057200 6.757889
-13.618800 -13.057200 6.754618
-13.572000 -13.057200 6.752511
-13.525200 -13.057200 6.748676
-13.478400 -13.057200 6.747605
-13.431600 -13.057200 6.744649
-13.384800 -13.057200 6.747605
-13.338000 -13.057200 6.752511
-13.291200 -13.057200 6.759657
-13.244400 -13.057200 6.763916
-13.197600 -13.057200 6.779827
-13.150800 -13.057200 6.785526
-7.488000 -13.057200 8.431092
-7.441200 -13.057200 8.303688
-7.394400 -13.057200 8.118912
-7.347600 -13.057200 8.080925
-7.300800 -13.057200 8.059493
-7.254000 -13.057200 8.016781
-7.207200 -13.057200 7.955910
-7.160400 -13.057200 7.835151
-7.113600 -13.057200 7.793406
-7.066800 -13.057200 7.600838
-7.020000 -13.057200 7.475214
-6.973200 -13.057200 7.469741
-6.926400 -13.057200 7.460263
-6.879600 -13.057200 7.444862
-6.832800 -13.057200 7.427329
-6.786000 -13.057200 7.402511
-6.739200 -13.057200 7.303512
-6.692400 -13.057200 7.254860
-6.645600 -13.057200 7.176332
-6.598800 -13.057200 7.121291
-6.552000 -13.057200 7.090026
-6.505200 -13.057200 7.046339
-6.458400 -13.057200 7.044509
-6.411600 -13.057200 7.033034
-6.364800 -13.057200 6.999227
-6.318000 -13.057200 6.984756
-6.271200 -13.057200 6.981321
-6.224400 -13.057200 6.967349
-6.177600 -13.057200 6.926548
-6.130800 -13.057200 6.897585
-6.084000 -13.057200 6.835888
-6.037200 -13.057200 6.796929
-5.990400 -13.057200 6.775967
-5.943600 -13.057200 6.764796
-5.896800 -13.057200 6.756170
-5.850000 -13.057200 6.748127
-5.803200 -13.057200 6.707736
-5.756400 -13.057200 6.663795
-5.709600 -13.057200 6.641935
-5.662800 -13.057200 6.632827
-5.616000 -13.057200 6.603707
-5.569200 -13.057200 6.528629
-5.522400 -13.057200 6.521267
-5.475600 -13.057200 6.512000
-5.428800 -13.057200 6.506780
-5.382000 -13.057200 6.489152
-5.335200 -13.057200 6.448506
-5.288400 -13.057200 6.437937
-5.241600 -13.057200 6.422007
-5.194800 -13.057200 6.413492
-5.148000 -13.057200 6.389338
-5.101200 -13.057200 6.343030
-5.054400 -13.057200 6.313419
-5.007600 -13.057200 6.301268
-4.960800 -13.057200 6.289322
-4.914000 -13.057200 6.271847
-4.867200 -13.057200 6.264260
-4.820400 -13.057200 6.241723
-4.773600 -13.057200 6.235922
-4.726800 -13.057200 6.202300
-4.680000 -13.057200 6.161524
-4.633200 -13.057200 6.146823
-4.586400 -13.057200 6.139758
-4.539600 -13.057200 6.132290
-4.492800 -13.057200 6.129490
-4.446000 -13.057200 6.114138
-4.399200 -13.057200 6.095996
-4.352400 -13.057200 6.092338
-4.305600 -13.057200 6.088424
-4.258800 -13.057200 6.080796
-4.212000 -13.057200 6.071609
-4.165200 -13.057200 6.072350
-4.118400 -13.057200 6.041672
-4.071600 -13.057200 6.021912
-4.024800 -13.057200 6.003192
-3.978000 -13.057200 5.973023
-3.931200 -13.057200 5.938405
-3.884400 -13.057200 5.928857
-3.837600 -13.057200 5.907829
-3.790800 -13.057200 5.907387
-3.744000 -13.057200 5.874717
-3.697200 -13.057200 5.882294
-3.650400 -13.057200 5.874717
-3.603600 -13.057200 5.887844
-3.556800 -13.057200 5.900599
-3.510000 -13.057200 5.900599
-3.463200 -13.057200 5.891980
-3.416400 -13.057200 5.891967
-3.369600 -13.057200 5.855288
-3.322800 -13.057200 5.818169
-3.276000 -13.057200 5.818169
-3.229200 -13.057200 5.790877
-3.182400 -13.057200 5.756017
-3.135600 -13.057200 5.733545
-3.088800 -13.057200 5.731937
-3.042000 -13.057200 5.727645
-2.995200 -13.057200 5.727645
-2.948400 -13.057200 5.712216
-2.901600 -13.057200 5.682937
-2.854800 -13.057200 5.676852
-2.808000 -13.057200 5.668916
-2.761200 -13.057200 5.649319
-2.714400 -13.057200 5.647775
-2.667600 -13.057200 5.647775
-2.620800 -13.057200 5.669223
-2.574000 -13.057200 5.671261
-2.527200 -13.057200 5.671849
-2.480400 -13.057200 5.694362
-2.433600 -13.057200 5.732477
-2.386800 -13.057200 5.727859
-2.340000 -13.057200 5.696879
-2.293200 -13.057200 5.674062
-2.246400 -13.057200 5.638066
-2.199600 -13.057200 5.618081
-2.152800 -13.057200 5.598479
-2.106000 -13.057200 5.554308
-2.059200 -13.057200 5.535404
-2.012400 -13.057200 5.530837
-1.965600 -13.057200 5.514462
-1.918800 -13.057200 5.514462
-1.872000 -13.057200 5.501437
-1.825200 -13.057200 5.519478
-1.778400 -13.057200 5.519478
-1.731600 -13.057200 5.532725
-1.684800 -13.057200 5.535017
-1.638000 -13.057200 5.567109
-1.591200 -13.057200 5.573386
-1.544400 -13.057200 5.599250
-1.497600 -13.057200 5.573386
-1.450800 -13.057200 5.571755
-1.404000 -13.057200 5.568428
-1.357200 -13.057200 5.542599
-1.310400 -13.057200 5.530385
-1.263600 -13.057200 5.520336
-1.216800 -13.057200 5.511177
-1.170000 -13.057200 5.511177
-1.123200 -13.057200 5.510627
-1.076400 -13.057200 5.510627
-1.029600 -13.057200 5.517467
-0.982800 -13.057200 5.547033
-0.936000 -13.057200 5.550466
-0.889200 -13.057200 5.554198
-0.842400 -13.057200 5.580460
-0.795600 -13.057200 5.585970
-0.748800 -13.057200 5.585970
-0.702000 -13.057200 5.583617
-0.655200 -13.057200 5.564992
-0.608400 -13.057200 5.561989
-0.561600 -13.057200 5.547839
-0.514800 -13.057200 5.549219
-0.468000 -13.057200 5.555329
-0.421200 -13.057200 5.555329
-0.374400 -13.057200 5.555198
-0.327600 -13.057200 5.557385
-0.280800 -13.057200 5.557385
-0.234000 -13.057200 5.567811
-0.187200 -13.057200 5.563699
-0.140400 -13.057200 5.561137
-0.093600 -13.057200 5.566611
-0.046800 -13.057200 5.580445
0.000000 -13.057200 5.580445
0.046800 -13.057200 5.582968
0.093600 -13.057200 5.582968
0.140400 -13.057200 5.586081
0.187200 -13.057200 5.587650
0.234000 -13.057200 5.596195
0.280800 -13.057200 5.606488
0.327600 -13.057200 5.648012
0.374400 -13.057200 5.674134
0.421200 -13.057200 5.712711
0.468000 -13.057200 5.715073
0.514800 -13.057200 5.722024
0.561600 -13.057200 5.720340
0.608400 -13.057200 5.701997
0.655200 -13.057200 5.682387
0.702000 -13.057200 5.661974
0.748800 -13.057200 5.655395
0.795600 -13.057200 5.658787
0.842400 -13.057200 5.651713
0.889200 -13.057200 5.651713
0.936000 -13.057200 5.661974
0.982800 -13.057200 5.677116
1.029600 -13.057200 5.693170
1.076400 -13.057200 5.716335
1.123200 -13.057200 5.745285
1.170000 -13.057200 5.738993
1.216800 -13.057200 5.745285
1.263600 -13.057200 5.752189
1.310400 -13.057200 5.770585
1.357200 -13.057200 5.782774
1.404000 -13.057200 5.814953
1.450800 -13.057200 5.816787
1.497600 -13.057200 5.826277
1.544400 -13.057200 5.843836
1.591200 -13.057200 5.849922
1.638000 -13.057200 5.858516
1.684800 -13.057200 5.877686
1.731600 -13.057200 5.884681
1.778400 -13.057200 5.907333
1.825200 -13.057200 5.933635
1.872000 -13.057200 5.947110
1.918800 -13.057200 5.947814
1.965600 -13.057200 5.953628
2.012400 -13.057200 5.953628
2.059200 -13.057200 5.947814
2.106000 -13.057200 5.930242
2.152800 -13.057200 5.965997
2.199600 -13.057200 5.965997
2.246400 -13.057200 5.981066
2.293200 -13.057200 5.996278
2.340000 -13.057200 6.027214
2.386800 -13.057200 6.056741
2.433600 -13.057200 6.068235
2.480400 -13.057200 6.080136
2.527200 -13.057200 6.091746
2.574000 -13.057200 6.093495
2.620800 -13.057200 6.098977
2.667600 -13.057200 6.093495
2.714400 -13.057200 6.093495
2.761200 -13.057200 6.108108
2.808000 -13.057200 6.108201
2.854800 -13.057200 6.108201
2.901600 -13.057200 6.121734
2.948400 -13.057200 6.129410
2.995200 -13.057200 6.140708
3.042000 -13.057200 6.150330
3.088800 -13.057200 6.157279
3.135600 -13.057200 6.170406
3.182400 -13.057200 6.210266
3.229200 -13.057200 6.254787
3.276000 -13.057200 6.293184
3.322800 -13.057200 6.298318
3.369600 -13.057200 6.298318
3.416400 -13.057200 6.318745
3.463200 -13.057200 6.318745
3.510000 -13.057200 6.329152
3.556800 -13.057200 6.329152
3.603600 -13.057200 6.335799
3.650400 -13.057200 6.343226
3.697200 -13.057200 6.346967
3.744000 -13.057200 6.370566
3.790800 -13.057200 6.374101
3.837600 -13.057200 6.388206
3.884400 -13.057200 6.394991
3.931200 -13.057200 6.415765
3.978000 -13.057200 6.417017
4.024800 -13.057200 6.449540
4.071600 -13.057200 6.477287
4.118400 -13.057200 6.504085
4.165200 -13.057200 6.507777
4.212000 -13.057200 6.533658
4.258800 -13.057200 6.573425
4.305600 -13.057200 6.599699
4.352400 -13.057200 6.612849
4.399200 -13.057200 6.626984
4.446000 -13.057200 6.649274
4.492800 -13.057200 6.674434
4.539600 -13.057200 6.702617
4.586400 -13.057200 6.730334
4.633200 -13.057200 6.741376
4.680000 -13.057200 6.770425
4.726800 -13.057200 6.787022
4.773600 -13.057200 6.813226
4.820400 -13.057200 6.835761
4.867200 -13.057200 6.836262
4.914000 -13.057200 6.876203
4.960800 -13.057200 6.905344
5.007600 -13.057200 6.919690
5.054400 -13.057200 6.927670
5.101200 -13.057200 6.938060
5.148000 -13.057200 6.960315
5.194800 -13.057200 7.006873
5.241600 -13.057200 7.026463
5.288400 -13.057200 7.047600
5.335200 -13.057200 7.062551
5.382000 -13.057200 7.108599
5.428800 -13.057200 7.139049
5.475600 -13.057200 7.181522
5.522400 -13.057200 7.210008
5.569200 -13.057200 7.272379
5.616000 -13.057200 7.283033
5.662800 -13.057200 7.307877
5.709600 -13.057200 7.343486
5.756400 -13.057200 7.378816
5.803200 -13.057200 7.433614
5.850000 -13.057200 7.440731
5.896800 -13.057200 7.463715
5.943600 -13.057200 7.551244
5.990400 -13.057200 7.584918
6.037200 -13.057200 7.606039
6.084000 -13.057200 7.640973
6.130800 -13.057200 7.682108
6.177600 -13.057200 7.691042
6.224400 -13.057200 7.704032
6.271200 -13.057200 7.739472
6.318000 -13.057200 10.481550
6.364800 -13.057200 10.647364
6.411600 -13.057200 10.676283
6.458400 -13.057200 10.647364
6.505200 -13.057200 -2.450361
6.552000 -13.057200 10.681019
6.598800 -13.057200 10.721521
6.645600 -13.057200 10.753250
6.692400 -13.057200 23.234303
6.739200 -13.057200 23.237425
6.786000 -13.057200 23.241065
6.832800 -13.057200 29.452781
6.879600 -13.057200 29.466519
6.926400 -13.057200 29.468082
6.973200 -13.057200 29.468341
7.020000 -13.057200 29.468928
7.066800 -13.057200 29.471425
7.113600 -13.057200 29.468341
7.160400 -13.057200 29.468341
14.133600 -13.057200 6.738514
14.180400 -13.057200 6.724288
14.227200 -13.057200 6.699244
14.274000 -13.057200 6.683793
14.320800 -13.057200 6.666623
14.367600 -13.057200 6.664314
14.414400 -13.057200 6.652822
14.461200 -13.057200 6.653245
14.508000 -13.057200 6.653245
14.554800 -13.057200 6.655113
14.601600 -13.057200 6.653245
14.648400 -13.057200 6.653245
14.695200 -13.057200 6.649811
14.742000 -13.057200 6.659518
14.788800 -13.057200 6.659518
14.835600 -13.057200 6.657813
14.882400 -13.057200 6.649811
14.929200 -13.057200 6.646154
14.976000 -13.057200 6.657813
15.022800 -13.057200 6.657959
15.069600 -13.057200 6.655474
15.116400 -13.057200 6.641315
15.163200 -13.057200 6.637643
15.210000 -13.057200 6.644918
15.256800 -13.057200 6.651661
15.303600 -13.057200 6.640185
15.350400 -13.057200 6.640519
15.397200 -13.057200 6.640185
15.444000 -13.057200 6.647923
15.490800 -13.057200 6.648915
15.537600 -13.057200 6.647923
15.584400 -13.057200 6.648915
15.631200 -13.057200 6.650861
15.678000 -13.057200 6.652833
15.724800 -13.057200 6.654386
15.771600 -13.057200 6.649592
15.818400 -13.057200 6.645813
15.865200 -13.057200 6.638840
15.912000 -13.057200 6.625792
15.958800 -13.057200 6.609657
16.005600 -13.057200 6.584481
16.052400 -13.057200 6.548131
16.099200 -13.057200 6.521846
16.567200 -13.057200 5.129558
16.614000 -13.057200 5.106191
16.660800 -13.057200 5.077849
16.707600 -13.057200 5.043118
16.754400 -13.057200 5.020910
16.801200 -13.057200 5.017514
16.848000 -13.057200 5.016258
16.894800 -13.057200 5.019884
16.941600 -13.057200 5.019884
16.988400 -13.057200 5.031120
17.035200 -13.057200 5.031120
17.082000 -13.057200 5.020295
17.128800 -13.057200 5.016276
17.175600 -13.057200 4.987989
17.222400 -13.057200 4.961380
17.269200 -13.057200 4.918971
17.316000 -13.057200 4.815231
18.579600 -13.057200 0.000000
18.626400 -13.057200 0.000000
18.673200 -13.057200 0.000000
-18.720000 -13.010400 0.000000
-18.673200 -13.010400 0.000000
-18.626400 -13.010400 0.000000
-18.579600 -13.010400 -7.872421
-18.532800 -13.010400 -7.862483
-18.486000 -13.010400 -7.868706
-18.439200 -13.010400 -7.868706
-18.392400 -13.010400 -7.874280
-18.345600 -13.010400 -7.872066
-18.298800 -13.010400 -7.875641
-18.252000 -13.010400 -7.877887
-18.205200 -13.010400 -7.874280
-18.158400 -13.010400 -7.872066
-18.111600 -13.010400 -7.867924
-18.064800 -13.010400 -7.857321
-18.018000 -13.010400 -7.865961
-17.971200 -13.010400 -7.857321
-17.924400 -13.010400 -7.865961
-17.877600 -13.010400 -7.879127
-17.830800 -13.010400 -7.879006
-17.784000 -13.010400 -7.879006
-17.737200 -13.010400 -7.879006
-17.690400 -13.010400 -7.879006
-17.643600 -13.010400 -7.870949
-17.596800 -13.010400 -7.852052
-17.550000 -13.010400 -7.821876
-17.503200 -13.010400 -7.813690
-17.456400 -13.010400 -7.795287
-17.409600 -13.010400 -7.776804
-17.362800 -13.010400 -7.725340
-16.146000 -13.010400 5.040119
-16.099200 -13.010400 5.062418
-16.052400 -13.010400 5.077042
-16.005600 -13.010400 5.100296
-15.958800 -13.010400 5.112547
-15.912000 -13.010400 5.124702
-15.865200 -13.010400 5.125928
-15.818400 -13.010400 5.138724
-15.771600 -13.010400 5.140706
-15.724800 -13.010400 5.143099
-15.678000 -13.010400 5.175411
-15.631200 -13.010400 5.205992
-15.116400 -13.010400 6.699379
-15.069600 -13.010400 6.714317
-15.022800 -13.010400 6.728111
-14.976000 -13.010400 6.749592
-14.929200 -13.010400 6.757707
-14.882400 -13.010400 6.764862
-14.835600 -13.010400 6.766867
-14.788800 -13.010400 6.766867
-14.742000 -13.010400 6.765838
-14.695200 -13.010400 6.764862
-14.648400 -13.010400 6.764433
-14.601600 -13.010400 6.758576
-14.554800 -13.010400 6.757396
-14.508000 -13.010400 6.757396
-14.461200 -13.010400 6.762379
-14.414400 -13.010400 6.762567
-14.367600 -13.010400 6.768502
-14.320800 -13.010400 6.762567
-14.274000 -13.010400 6.762567
-14.227200 -13.010400 6.768502
-14.180400 -13.010400 6.770857
-14.133600 -13.010400 6.768502
-14.086800 -13.010400 6.758496
-14.040000 -13.010400 6.755829
-13.993200 -13.010400 6.764811
-13.946400 -13.010400 6.772942
-13.899600 -13.010400 6.771024
-13.852800 -13.010400 6.767140
-13.806000 -13.010400 6.768331
-13.759200 -13.010400 6.772942
-13.712400 -13.010400 6.768331
-13.665600 -13.010400 6.764443
-13.618800 -13.010400 6.756813
-13.572000 -13.010400 6.754618
-13.525200 -13.010400 6.752585
-13.478400 -13.010400 6.752511
-13.431600 -13.010400 6.752511
-13.384800 -13.010400 6.752585
-13.338000 -13.010400 6.753328
-13.291200 -13.010400 6.762803
-13.244400 -13.010400 6.763916
-13.197600 -13.010400 6.780322
-13.150800 -13.010400 6.806637
-7.488000 -13.010400 8.428732
-7.441200 -13.010400 8.256615
-7.394400 -13.010400 8.080925
-7.347600 -13.010400 8.058353
-7.300800 -13.010400 7.976921
-7.254000 -13.010400 7.955910
-7.207200 -13.010400 7.835151
-7.160400 -13.010400 7.795818
-7.113600 -13.010400 7.736798
-7.066800 -13.010400 7.543907
-7.020000 -13.010400 7.498881
-6.973200 -13.010400 7.475214
-6.926400 -13.010400 7.457969
-6.879600 -13.010400 7.436078
-6.832800 -13.010400 7.420479
-6.786000 -13.010400 7.420479
-6.739200 -13.010400 7.310968
-6.692400 -13.010400 7.256306
-6.645600 -13.010400 7.177657
-6.598800 -13.010400 7.121291
-6.552000 -13.010400 7.069632
-6.505200 -13.010400 7.046339
-6.458400 -13.010400 7.046339
-6.411600 -13.010400 7.040264
-6.364800 -13.010400 7.001904
-6.318000 -13.010400 6.989196
-6.271200 -13.010400 6.984756
-6.224400 -13.010400 6.974518
-6.177600 -13.010400 6.933504
-6.130800 -13.010400 6.904977
-6.084000 -13.010400 6.840760
-6.037200 -13.010400 6.798013
-5.990400 -13.010400 6.783708
-5.943600 -13.010400 6.778827
-5.896800 -13.010400 6.778827
-5.850000 -13.010400 6.772124
-5.803200 -13.010400 6.750269
-5.756400 -13.010400 6.689534
-5.709600 -13.010400 6.663795
-5.662800 -13.010400 6.641935
-5.616000 -13.010400 6.605442
-5.569200 -13.010400 6.548387
-5.522400 -13.010400 6.527778
-5.475600 -13.010400 6.521267
-5.428800 -13.010400 6.520890
-5.382000 -13.010400 6.503600
-5.335200 -13.010400 6.465249
-5.288400 -13.010400 6.448506
-5.241600 -13.010400 6.435227
-5.194800 -13.010400 6.413655
-5.148000 -13.010400 6.383817
-5.101200 -13.010400 6.352982
-5.054400 -13.010400 6.330901
-5.007600 -13.010400 6.313419
-4.960800 -13.010400 6.301268
-4.914000 -13.010400 6.277072
-4.867200 -13.010400 6.264260
-4.820400 -13.010400 6.241723
-4.773600 -13.010400 6.228956
-4.726800 -13.010400 6.199182
-4.680000 -13.010400 6.161524
-4.633200 -13.010400 6.147206
-4.586400 -13.010400 6.146823
-4.539600 -13.010400 6.146659
-4.492800 -13.010400 6.134808
-4.446000 -13.010400 6.129490
-4.399200 -13.010400 6.103317
-4.352400 -13.010400 6.092338
-4.305600 -13.010400 6.087127
-4.258800 -13.010400 6.072350
-4.212000 -13.010400 6.045858
-4.165200 -13.010400 6.058471
-4.118400 -13.010400 6.044824
-4.071600 -13.010400 6.025726
-4.024800 -13.010400 6.003192
-3.978000 -13.010400 5.973023
-3.931200 -13.010400 5.966149
-3.884400 -13.010400 5.929303
-3.837600 -13.010400 5.907829
-3.790800 -13.010400 5.893348
-3.744000 -13.010400 5.871326
-3.697200 -13.010400 5.874717
-3.650400 -13.010400 5.870148
-3.603600 -13.010400 5.887844
-3.556800 -13.010400 5.900599
-3.510000 -13.010400 5.894526
-3.463200 -13.010400 5.891967
-3.416400 -13.010400 5.887844
-3.369600 -13.010400 5.818169
-3.322800 -13.010400 5.802988
-3.276000 -13.010400 5.786408
-3.229200 -13.010400 5.783650
-3.182400 -13.010400 5.747918
-3.135600 -13.010400 5.730588
-3.088800 -13.010400 5.730588
-3.042000 -13.010400 5.712903
-2.995200 -13.010400 5.703293
-2.948400 -13.010400 5.696470
-2.901600 -13.010400 5.678097
-2.854800 -13.010400 5.670519
-2.808000 -13.010400 5.651404
-2.761200 -13.010400 5.643348
-2.714400 -13.010400 5.634173
-2.667600 -13.010400 5.634173
-2.620800 -13.010400 5.640198
-2.574000 -13.010400 5.640198
-2.527200 -13.010400 5.647775
-2.480400 -13.010400 5.674062
-2.433600 -13.010400 5.693546
-2.386800 -13.010400 5.694306
-2.340000 -13.010400 5.679043
-2.293200 -13.010400 5.633097
-2.246400 -13.010400 5.618081
-2.199600 -13.010400 5.587972
-2.152800 -13.010400 5.562317
-2.106000 -13.010400 5.548707
-2.059200 -13.010400 5.528754
-2.012400 -13.010400 5.519389
-1.965600 -13.010400 5.501628
-1.918800 -13.010400 5.501628
-1.872000 -13.010400 5.492042
-1.825200 -13.010400 5.506240
-1.778400 -13.010400 5.510413
-1.731600 -13.010400 5.531579
-1.684800 -13.010400 5.545902
-1.638000 -13.010400 5.550322
-1.591200 -13.010400 5.567109
-1.544400 -13.010400 5.568634
-1.497600 -13.010400 5.567109
-1.450800 -13.010400 5.557534
-1.404000 -13.010400 5.531985
-1.357200 -13.010400 5.530385
-1.310400 -13.010400 5.520560
-1.263600 -13.010400 5.509425
-1.216800 -13.010400 5.500756
-1.170000 -13.010400 5.503443
-1.123200 -13.010400 5.500756
-1.076400 -13.010400 5.503443
-1.029600 -13.010400 5.511177
-0.982800 -13.010400 5.517467
-0.936000 -13.010400 5.525816
-0.889200 -13.010400 5.539435
-0.842400 -13.010400 5.554198
-0.795600 -13.010400 5.554198
-0.748800 -13.010400 5.546795
-0.702000 -13.010400 5.546795
-0.655200 -13.010400 5.531314
-0.608400 -13.010400 5.543920
-0.561600 -13.010400 5.526446
-0.514800 -13.010400 5.531314
-0.468000 -13.010400 5.549219
-0.421200 -13.010400 5.555198
-0.374400 -13.010400 5.555198
-0.327600 -13.010400 5.555198
-0.280800 -13.010400 5.557385
-0.234000 -13.010400 5.569364
-0.187200 -13.010400 5.561137
-0.140400 -13.010400 5.560816
-0.093600 -13.010400 5.575524
-0.046800 -13.010400 5.580445
0.000000 -13.010400 5.583145
0.046800 -13.010400 5.583145
0.093600 -13.010400 5.583695
0.140400 -13.010400 5.586081
0.187200 -13.010400 5.587650
0.234000 -13.010400 5.599815
0.280800 -13.010400 5.609799
0.327600 -13.010400 5.645478
0.374400 -13.010400 5.687546
0.421200 -13.010400 5.712711
0.468000 -13.010400 5.712711
0.514800 -13.010400 5.720340
0.561600 -13.010400 5.714107
0.608400 -13.010400 5.701242
0.655200 -13.010400 5.678843
0.702000 -13.010400 5.661974
0.748800 -13.010400 5.658787
0.795600 -13.010400 5.661974
0.842400 -13.010400 5.657734
0.889200 -13.010400 5.658787
0.936000 -13.010400 5.661974
0.982800 -13.010400 5.667052
1.029600 -13.010400 5.680879
1.076400 -13.010400 5.697990
1.123200 -13.010400 5.723083
1.170000 -13.010400 5.723083
1.216800 -13.010400 5.739854
1.263600 -13.010400 5.747080
1.310400 -13.010400 5.774834
1.357200 -13.010400 5.783863
1.404000 -13.010400 5.786129
1.450800 -13.010400 5.814953
1.497600 -13.010400 5.816787
1.544400 -13.010400 5.832129
1.591200 -13.010400 5.832788
1.638000 -13.010400 5.843836
1.684800 -13.010400 5.851229
1.731600 -13.010400 5.874782
1.778400 -13.010400 5.896420
1.825200 -13.010400 5.926193
1.872000 -13.010400 5.933635
1.918800 -13.010400 5.947814
1.965600 -13.010400 5.953628
2.012400 -13.010400 5.953628
2.059200 -13.010400 5.937927
2.106000 -13.010400 5.925380
2.152800 -13.010400 5.928013
2.199600 -13.010400 5.953628
2.246400 -13.010400 5.975483
2.293200 -13.010400 5.992549
2.340000 -13.010400 6.043404
2.386800 -13.010400 6.059876
2.433600 -13.010400 6.078736
2.480400 -13.010400 6.088173
2.527200 -13.010400 6.098977
2.574000 -13.010400 6.102559
2.620800 -13.010400 6.100314
2.667600 -13.010400 6.098977
2.714400 -13.010400 6.098977
2.761200 -13.010400 6.105410
2.808000 -13.010400 6.108108
2.854800 -13.010400 6.108108
2.901600 -13.010400 6.117727
2.948400 -13.010400 6.121734
2.995200 -13.010400 6.147964
3.042000 -13.010400 6.153546
3.088800 -13.010400 6.158045
3.135600 -13.010400 6.172732
3.182400 -13.010400 6.210266
3.229200 -13.010400 6.267135
3.276000 -13.010400 6.305865
3.322800 -13.010400 6.329589
3.369600 -13.010400 6.322726
3.416400 -13.010400 6.337281
3.463200 -13.010400 6.329152
3.510000 -13.010400 6.337281
3.556800 -13.010400 6.330779
3.603600 -13.010400 6.337281
3.650400 -13.010400 6.343226
3.697200 -13.010400 6.343637
3.744000 -13.010400 6.359414
3.790800 -13.010400 6.370566
3.837600 -13.010400 6.378926
3.884400 -13.010400 6.394597
3.931200 -13.010400 6.408804
3.978000 -13.010400 6.415765
4.024800 -13.010400 6.451710
4.071600 -13.010400 6.477287
4.118400 -13.010400 6.504085
4.165200 -13.010400 6.510030
4.212000 -13.010400 6.527418
4.258800 -13.010400 6.558491
4.305600 -13.010400 6.576562
4.352400 -13.010400 6.602944
4.399200 -13.010400 6.614655
4.446000 -13.010400 6.647829
4.492800 -13.010400 6.674434
4.539600 -13.010400 6.708693
4.586400 -13.010400 6.730803
4.633200 -13.010400 6.750116
4.680000 -13.010400 6.770665
4.726800 -13.010400 6.787022
4.773600 -13.010400 6.809736
4.820400 -13.010400 6.831366
4.867200 -13.010400 6.831437
4.914000 -13.010400 6.851615
4.960800 -13.010400 6.900057
5.007600 -13.010400 6.919690
5.054400 -13.010400 6.954175
5.101200 -13.010400 6.958028
5.148000 -13.010400 6.970193
5.194800 -13.010400 7.002009
5.241600 -13.010400 7.026463
5.288400 -13.010400 7.047600
5.335200 -13.010400 7.062551
5.382000 -13.010400 7.091199
5.428800 -13.010400 7.139049
5.475600 -13.010400 7.181522
5.522400 -13.010400 7.208923
5.569200 -13.010400 7.268109
5.616000 -13.010400 7.286437
5.662800 -13.010400 7.321487
5.709600 -13.010400 7.343486
5.756400 -13.010400 7.378816
5.803200 -13.010400 7.433614
5.850000 -13.010400 7.446067
5.896800 -13.010400 7.463715
5.943600 -13.010400 7.551244
5.990400 -13.010400 7.579926
6.037200 -13.010400 7.606039
6.084000 -13.010400 7.632979
6.130800 -13.010400 7.677451
6.177600 -13.010400 7.699230
6.224400 -13.010400 7.705308
6.271200 -13.010400 7.739472
6.318000 -13.010400 7.920242
6.364800 -13.010400 10.580764
6.411600 -13.010400 10.620334
6.458400 -13.010400 10.481550
6.505200 -13.010400 -2.522619
6.552000 -13.010400 -2.163967
6.598800 -13.010400 10.716533
6.645600 -13.010400 10.811253
6.692400 -13.010400 23.234815
6.739200 -13.010400 23.238576
6.786000 -13.010400 23.241887
6.832800 -13.010400 29.463469
6.879600 -13.010400 29.469750
6.926400 -13.010400 29.472233
6.973200 -13.010400 29.472282
7.020000 -13.010400 29.473069
7.066800 -13.010400 29.475322
7.113600 -13.010400 29.475704
14.180400 -13.010400 6.738514
14.227200 -13.010400 6.717793
14.274000 -13.010400 6.702950
14.320800 -13.010400 6.688147
14.367600 -13.010400 6.672840
14.414400 -13.010400 6.660985
14.461200 -13.010400 6.659809
14.508000 -13.010400 6.655113
14.554800 -13.010400 6.659518
14.601600 -13.010400 6.653245
14.648400 -13.010400 6.653245
14.695200 -13.010400 6.651923
14.742000 -13.010400 6.660221
14.788800 -13.010400 6.661243
14.835600 -13.010400 6.664090
14.882400 -13.010400 6.662803
14.929200 -13.010400 6.663030
14.976000 -13.010400 6.663030
15.022800 -13.010400 6.663030
15.069600 -13.010400 6.661381
15.116400 -13.010400 6.654930
15.163200 -13.010400 6.642546
15.210000 -13.010400 6.644918
15.256800 -13.010400 6.647923
15.303600 -13.010400 6.642642
15.350400 -13.010400 6.642642
15.397200 -13.010400 6.642642
15.444000 -13.010400 6.647923
15.490800 -13.010400 6.648915
15.537600 -13.010400 6.644132
15.584400 -13.010400 6.641210
15.631200 -13.010400 6.650861
15.678000 -13.010400 6.656670
15.724800 -13.010400 6.658547
15.771600 -13.010400 6.655214
15.818400 -13.010400 6.656670
15.865200 -13.010400 6.648690
15.912000 -13.010400 6.640753
15.958800 -13.010400 6.625792
16.005600 -13.010400 6.605485
16.052400 -13.010400 6.585039
16.099200 -13.010400 6.532148
16.614000 -13.010400 5.131705
16.660800 -13.010400 5.105011
16.707600 -13.010400 5.077849
16.754400 -13.010400 5.039592
16.801200 -13.010400 5.020910
16.848000 -13.010400 5.020295
16.894800 -13.010400 5.020910
16.941600 -13.010400 5.020910
16.988400 -13.010400 5.035177
17.035200 -13.010400 5.035177
17.082000 -13.010400 5.031120
17.128800 -13.010400 5.021082
17.175600 -13.010400 5.015370
17.222400 -13.010400 5.001102
17.269200 -13.010400 4.973798
17.316000 -13.010400 4.910531
18.579600 -13.010400 0.000000
18.626400 -13.010400 0.000000
18.673200 -13.010400 0.000000
-18.720000 -12.963600 0.000000
-18.673200 -12.963600 0.000000
-18.626400 -12.963600 0.000000
-18.579600 -12.963600 -7.888235
-18.532800 -12.963600 -7.878157
-18.486000 -12.963600 -7.877054
-18.439200 -12.963600 -7.877054
-18.392400 -12.963600 -7.877054
-18.345600 -12.963600 -7.877887
-18.298800 -12.963600 -7.877887
-18.252000 -12.963600 -7.877887
-18.205200 -12.963600 -7.875641
-18.158400 -12.963600 -7.877887
-18.111600 -12.963600 -7.874280
-18.064800 -12.963600 -7.867924
-18.018000 -12.963600 -7.879127
-17.971200 -12.963600 -7.886435
-17.924400 -12.963600 -7.895638
-17.877600 -12.963600 -7.902323
-17.830800 -12.963600 -7.902323
-17.784000 -12.963600 -7.897244
-17.737200 -12.963600 -7.897244
-17.690400 -12.963600 -7.897244
-17.643600 -12.963600 -7.895638
-17.596800 -12.963600 -7.875015
-17.550000 -12.963600 -7.852052
-17.503200 -12.963600 -7.821876
-17.456400 -12.963600 -7.795287
-17.409600 -12.963600 -7.771440
-16.988400 -12.963600 -6.346367
-16.941600 -12.963600 -6.311017
-16.192800 -12.963600 5.026465
-16.146000 -12.963600 5.055644
-16.099200 -12.963600 5.077042
-16.052400 -12.963600 5.094091
-16.005600 -12.963600 5.104342
-15.958800 -12.963600 5.124702
-15.912000 -12.963600 5.131277
-15.865200 -12.963600 5.138724
-15.818400 -12.963600 5.140706
-15.771600 -12.963600 5.146753
-15.724800 -12.963600 5.154450
-15.678000 -12.963600 5.178962
-15.631200 -12.963600 5.243472
-15.163200 -12.963600 6.692803
-15.116400 -12.963600 6.711345
-15.069600 -12.963600 6.730229
-15.022800 -12.963600 6.737479
-14.976000 -12.963600 6.754695
-14.929200 -12.963600 6.755593
-14.882400 -12.963600 6.757707
-14.835600 -12.963600 6.766867
-14.788800 -12.963600 6.767347
-14.742000 -12.963600 6.764862
-14.695200 -12.963600 6.764862
-14.648400 -12.963600 6.763943
-14.601600 -12.963600 6.757396
-14.554800 -12.963600 6.757396
-14.508000 -12.963600 6.757396
-14.461200 -12.963600 6.762379
-14.414400 -12.963600 6.763136
-14.367600 -12.963600 6.768948
-14.320800 -12.963600 6.763136
-14.274000 -12.963600 6.763903
-14.227200 -12.963600 6.768948
-14.180400 -12.963600 6.769016
-14.133600 -12.963600 6.770857
-14.086800 -12.963600 6.763903
-14.040000 -12.963600 6.763903
-13.993200 -12.963600 6.769016
-13.946400 -12.963600 6.774331
-13.899600 -12.963600 6.774255
-13.852800 -12.963600 6.769648
-13.806000 -12.963600 6.767140
-13.759200 -12.963600 6.772942
-13.712400 -12.963600 6.769648
-13.665600 -12.963600 6.765725
-13.618800 -12.963600 6.757889
-13.572000 -12.963600 6.754618
-13.525200 -12.963600 6.752585
-13.478400 -12.963600 6.752585
-13.431600 -12.963600 6.752585
-13.384800 -12.963600 6.757889
-13.338000 -12.963600 6.759373
-13.291200 -12.963600 6.769466
-13.244400 -12.963600 6.808762
-13.197600 -12.963600 6.818480
-13.150800 -12.963600 6.886590
-7.488000 -12.963600 8.384972
-7.441200 -12.963600 8.210006
-7.394400 -12.963600 8.080925
-7.347600 -12.963600 7.987146
-7.300800 -12.963600 7.955910
-7.254000 -12.963600 7.905557
-7.207200 -12.963600 7.831985
-7.160400 -12.963600 7.795499
-7.113600 -12.963600 7.712566
-7.066800 -12.963600 7.515777
-7.020000 -12.963600 7.475214
-6.973200 -12.963600 7.475214
-6.926400 -12.963600 7.457969
-6.879600 -12.963600 7.434823
-6.832800 -12.963600 7.399006
-6.786000 -12.963600 7.399006
-6.739200 -12.963600 7.309702
-6.692400 -12.963600 7.254860
-6.645600 -12.963600 7.177657
-6.598800 -12.963600 7.121846
-6.552000 -12.963600 7.090026
-6.505200 -12.963600 7.055154
-6.458400 -12.963600 7.048184
-6.411600 -12.963600 7.044509
-6.364800 -12.963600 7.031196
-6.318000 -12.963600 6.999227
-6.271200 -12.963600 6.989809
-6.224400 -12.963600 6.983024
-6.177600 -12.963600 6.956479
-6.130800 -12.963600 6.913441
-6.084000 -12.963600 6.852324
-6.037200 -12.963600 6.820737
-5.990400 -12.963600 6.792341
-5.943600 -12.963600 6.782543
-5.896800 -12.963600 6.782543
-5.850000 -12.963600 6.778827
-5.803200 -12.963600 6.767369
-5.756400 -12.963600 6.719144
-5.709600 -12.963600 6.679724
-5.662800 -12.963600 6.639858
-5.616000 -12.963600 6.606172
-5.569200 -12.963600 6.570732
-5.522400 -12.963600 6.539510
-5.475600 -12.963600 6.527778
-5.428800 -12.963600 6.523703
-5.382000 -12.963600 6.506780
-5.335200 -12.963600 6.470783
-5.288400 -12.963600 6.446655
-5.241600 -12.963600 6.435227
-5.194800 -12.963600 6.416028
-5.148000 -12.963600 6.413492
-5.101200 -12.963600 6.355759
-5.054400 -12.963600 6.338435
-5.007600 -12.963600 6.309568
-4.960800 -12.963600 6.289681
-4.914000 -12.963600 6.271847
-4.867200 -12.963600 6.263340
-4.820400 -12.963600 6.241723
-4.773600 -12.963600 6.225733
-4.726800 -12.963600 6.191183
-4.680000 -12.963600 6.150549
-4.633200 -12.963600 6.146823
-4.586400 -12.963600 6.144520
-4.539600 -12.963600 6.144520
-4.492800 -12.963600 6.134808
-4.446000 -12.963600 6.129490
-4.399200 -12.963600 6.094041
-4.352400 -12.963600 6.075926
-4.305600 -12.963600 6.071609
-4.258800 -12.963600 6.024663
-4.212000 -12.963600 6.001037
-4.165200 -12.963600 6.024663
-4.118400 -12.963600 6.021829
-4.071600 -12.963600 6.003192
-4.024800 -12.963600 5.983915
-3.978000 -12.963600 5.966149
-3.931200 -12.963600 5.936224
-3.884400 -12.963600 5.928836
-3.837600 -12.963600 5.907387
-3.790800 -12.963600 5.875836
-3.744000 -12.963600 5.870148
-3.697200 -12.963600 5.871326
-3.650400 -12.963600 5.864180
-3.603600 -12.963600 5.868125
-3.556800 -12.963600 5.900599
-3.510000 -12.963600 5.864180
-3.463200 -12.963600 5.864180
-3.416400 -12.963600 5.852073
-3.369600 -12.963600 5.809353
-3.322800 -12.963600 5.799101
-3.276000 -12.963600 5.786280
-3.229200 -12.963600 5.770444
-3.182400 -12.963600 5.733545
-3.135600 -12.963600 5.727645
-3.088800 -12.963600 5.712903
-3.042000 -12.963600 5.700502
-2.995200 -12.963600 5.696301
-2.948400 -12.963600 5.686146
-2.901600 -12.963600 5.670519
-2.854800 -12.963600 5.666778
-2.808000 -12.963600 5.643745
-2.761200 -12.963600 5.640198
-2.714400 -12.963600 5.627885
-2.667600 -12.963600 5.621105
-2.620800 -12.963600 5.631277
-2.574000 -12.963600 5.631277
-2.527200 -12.963600 5.640198
-2.480400 -12.963600 5.663282
-2.433600 -12.963600 5.663282
-2.386800 -12.963600 5.669223
-2.340000 -12.963600 5.625537
-2.293200 -12.963600 5.618081
-2.246400 -12.963600 5.599657
-2.199600 -12.963600 5.576624
-2.152800 -12.963600 5.549297
-2.106000 -12.963600 5.535804
-2.059200 -12.963600 5.519389
-2.012400 -12.963600 5.519389
-1.965600 -12.963600 5.514462
-1.918800 -12.963600 5.514462
-1.872000 -12.963600 5.501437
-1.825200 -12.963600 5.518197
-1.778400 -12.963600 5.518197
-1.731600 -12.963600 5.526980
-1.684800 -12.963600 5.549211
-1.638000 -12.963600 5.550322
-1.591200 -12.963600 5.568428
-1.544400 -12.963600 5.576611
-1.497600 -12.963600 5.567109
-1.450800 -12.963600 5.557534
-1.404000 -12.963600 5.530640
-1.357200 -12.963600 5.520560
-1.310400 -12.963600 5.511177
-1.263600 -12.963600 5.500756
-1.216800 -12.963600 5.491866
-1.170000 -12.963600 5.496001
-1.123200 -12.963600 5.491866
-1.076400 -12.963600 5.500756
-1.029600 -12.963600 5.503443
-0.982800 -12.963600 5.513587
-0.936000 -12.963600 5.515483
-0.889200 -12.963600 5.517467
-0.842400 -12.963600 5.526446
-0.795600 -12.963600 5.526446
-0.748800 -12.963600 5.515483
-0.702000 -12.963600 5.519582
-0.655200 -12.963600 5.514468
-0.608400 -12.963600 5.503066
-0.561600 -12.963600 5.491606
-0.514800 -12.963600 5.491606
-0.468000 -12.963600 5.489414
-0.421200 -12.963600 5.498632
-0.374400 -12.963600 5.500564
-0.327600 -12.963600 5.500564
-0.280800 -12.963600 5.522544
-0.234000 -12.963600 5.555198
-0.187200 -12.963600 5.550073
-0.140400 -12.963600 5.548398
-0.093600 -12.963600 5.550073
-0.046800 -12.963600 5.560874
0.000000 -12.963600 5.579563
0.046800 -12.963600 5.561585
0.093600 -12.963600 5.561585
0.140400 -12.963600 5.583695
0.187200 -12.963600 5.590665
0.234000 -12.963600 5.606488
0.280800 -12.963600 5.631613
0.327600 -12.963600 5.648012
0.374400 -12.963600 5.687546
0.421200 -12.963600 5.712711
0.468000 -12.963600 5.712711
0.514800 -12.963600 5.715073
0.561600 -12.963600 5.702338
0.608400 -12.963600 5.682543
0.655200 -12.963600 5.667638
0.702000 -12.963600 5.657734
0.748800 -12.963600 5.657734
0.795600 -12.963600 5.657578
0.842400 -12.963600 5.642342
0.889200 -12.963600 5.658787
0.936000 -12.963600 5.660725
0.982800 -12.963600 5.677116
1.029600 -12.963600 5.693170
1.076400 -12.963600 5.697990
1.123200 -12.963600 5.730251
1.170000 -12.963600 5.730251
1.216800 -12.963600 5.739854
1.263600 -12.963600 5.747080
1.310400 -12.963600 5.750049
1.357200 -12.963600 5.774160
1.404000 -12.963600 5.786129
1.450800 -12.963600 5.786206
1.497600 -12.963600 5.809006
1.544400 -12.963600 5.816445
1.591200 -12.963600 5.826277
1.638000 -12.963600 5.832788
1.684800 -12.963600 5.851147
1.731600 -12.963600 5.859164
1.778400 -12.963600 5.880140
1.825200 -12.963600 5.907742
1.872000 -12.963600 5.918092
1.918800 -12.963600 5.924310
1.965600 -12.963600 5.937927
2.012400 -12.963600 5.942343
2.059200 -12.963600 5.930242
2.106000 -12.963600 5.928013
2.152800 -12.963600 5.925380
2.199600 -12.963600 5.944088
2.246400 -12.963600 5.944088
2.293200 -12.963600 5.991611
2.340000 -12.963600 6.043404
2.386800 -12.963600 6.059876
2.433600 -12.963600 6.078736
2.480400 -12.963600 6.087343
2.527200 -12.963600 6.102559
2.574000 -12.963600 6.102559
2.620800 -12.963600 6.098667
2.667600 -12.963600 6.089004
2.714400 -12.963600 6.091746
2.761200 -12.963600 6.099821
2.808000 -12.963600 6.100314
2.854800 -12.963600 6.100314
2.901600 -12.963600 6.106304
2.948400 -12.963600 6.115444
2.995200 -12.963600 6.140708
3.042000 -12.963600 6.150330
3.088800 -12.963600 6.158045
3.135600 -12.963600 6.178611
3.182400 -12.963600 6.210266
3.229200 -12.963600 6.267135
3.276000 -12.963600 6.305865
3.322800 -12.963600 6.336589
3.369600 -12.963600 6.337281
3.416400 -12.963600 6.351385
3.463200 -12.963600 6.347576
3.510000 -12.963600 6.347576
3.556800 -12.963600 6.341301
3.603600 -12.963600 6.343226
3.650400 -12.963600 6.343637
3.697200 -12.963600 6.343226
3.744000 -12.963600 6.350813
3.790800 -12.963600 6.361361
3.837600 -12.963600 6.378926
3.884400 -12.963600 6.391330
3.931200 -12.963600 6.394991
3.978000 -12.963600 6.414043
4.024800 -12.963600 6.433440
4.071600 -12.963600 6.458093
4.118400 -12.963600 6.497797
4.165200 -12.963600 6.511641
4.212000 -12.963600 6.548814
4.258800 -12.963600 6.574467
4.305600 -12.963600 6.589300
4.352400 -12.963600 6.612330
4.399200 -12.963600 6.619274
4.446000 -12.963600 6.647829
4.492800 -12.963600 6.665736
4.539600 -12.963600 6.690343
4.586400 -12.963600 6.727159
4.633200 -12.963600 6.757881
4.680000 -12.963600 6.774329
4.726800 -12.963600 6.794107
4.773600 -12.963600 6.809736
4.820400 -12.963600 6.826250
4.867200 -12.963600 6.831366
4.914000 -12.963600 6.851615
4.960800 -12.963600 6.911970
5.007600 -12.963600 6.926197
5.054400 -12.963600 6.960315
5.101200 -12.963600 6.960315
5.148000 -12.963600 6.976502
5.194800 -12.963600 7.002009
5.241600 -12.963600 7.038109
5.288400 -12.963600 7.054245
5.335200 -12.963600 7.073874
5.382000 -12.963600 7.077069
5.428800 -12.963600 7.122003
5.475600 -12.963600 7.142552
5.522400 -12.963600 7.185429
5.569200 -12.963600 7.240593
5.616000 -12.963600 7.277972
5.662800 -12.963600 7.291580
5.709600 -12.963600 7.321487
5.756400 -12.963600 7.374036
5.803200 -12.963600 7.433614
5.850000 -12.963600 7.446067
5.896800 -12.963600 7.471165
5.943600 -12.963600 7.519498
5.990400 -12.963600 7.572363
6.037200 -12.963600 7.601676
6.084000 -12.963600 7.631081
6.130800 -12.963600 7.675503
6.177600 -12.963600 7.686523
6.224400 -12.963600 7.699230
6.271200 -12.963600 7.710563
6.318000 -12.963600 7.906460
6.364800 -12.963600 10.547867
6.411600 -12.963600 10.547867
6.458400 -12.963600 7.920242
6.505200 -12.963600 -2.522619
6.552000 -12.963600 -2.163967
6.598800 -12.963600 10.716533
6.645600 -12.963600 10.811253
6.692400 -12.963600 23.236154
6.739200 -12.963600 23.239136
6.786000 -12.963600 23.243012
6.832800 -12.963600 29.469750
6.879600 -12.963600 29.473040
6.926400 -12.963600 29.475068
6.973200 -12.963600 29.475612
7.020000 -12.963600 29.476279
7.066800 -12.963600 29.477380
7.113600 -12.963600 29.481514
14.227200 -12.963600 6.717793
14.274000 -12.963600 6.709700
14.320800 -12.963600 6.693545
14.367600 -12.963600 6.680592
14.414400 -12.963600 6.666623
14.461200 -12.963600 6.665178
14.508000 -12.963600 6.659809
14.554800 -12.963600 6.659809
14.601600 -12.963600 6.655762
14.648400 -12.963600 6.659449
14.695200 -12.963600 6.655762
14.742000 -12.963600 6.664090
14.788800 -12.963600 6.664090
14.835600 -12.963600 6.666420
14.882400 -12.963600 6.666339
14.929200 -12.963600 6.666420
14.976000 -12.963600 6.666420
15.022800 -12.963600 6.670725
15.069600 -12.963600 6.672714
15.116400 -12.963600 6.657959
15.163200 -12.963600 6.654930
15.210000 -12.963600 6.655474
15.256800 -12.963600 6.655474
15.303600 -12.963600 6.651222
15.350400 -12.963600 6.647923
15.397200 -12.963600 6.644918
15.444000 -12.963600 6.648915
15.490800 -12.963600 6.650861
15.537600 -12.963600 6.647923
15.584400 -12.963600 6.648915
15.631200 -12.963600 6.660585
15.678000 -12.963600 6.662809
15.724800 -12.963600 6.668229
15.771600 -12.963600 6.663943
15.818400 -12.963600 6.668229
15.865200 -12.963600 6.661806
15.912000 -12.963600 6.656670
15.958800 -12.963600 6.645813
16.005600 -12.963600 6.633267
16.052400 -12.963600 6.616793
16.099200 -12.963600 6.591179
16.146000 -12.963600 6.527013
16.614000 -12.963600 5.154970
16.660800 -12.963600 5.113668
16.707600 -12.963600 5.099931
16.754400 -12.963600 5.043118
16.801200 -12.963600 5.035512
16.848000 -12.963600 5.026146
16.894800 -12.963600 5.031120
16.941600 -12.963600 5.031120
16.988400 -12.963600 5.035177
17.035200 -12.963600 5.035177
17.082000 -12.963600 5.032478
17.128800 -12.963600 5.031120
17.175600 -12.963600 5.024746
17.222400 -12.963600 5.021082
17.269200 -12.963600 4.996321
17.316000 -12.963600 4.971143
17.362800 -12.963600 4.873078
18.579600 -12.963600 0.000000
18.626400 -12.963600 0.000000
18.673200 -12.963600 0.000000
-18.720000 -12.916800 0.000000
-18.673200 -12.916800 0.000000
-18.626400 -12.916800 0.000000
-18.579600 -12.916800 -7.891467
-18.532800 -12.916800 -7.878157
-18.486000 -12.916800 -7.877054
-18.439200 -12.916800 -7.877054
-18.392400 -12.916800 -7.877887
-18.345600 -12.916800 -7.878157
-18.298800 -12.916800 -7.878157
-18.252000 -12.916800 -7.878157
-18.205200 -12.916800 -7.879489
-18.158400 -12.916800 -7.879489
-18.111600 -12.916800 -7.879127
-18.064800 -12.916800 -7.870113
-18.018000 -12.916800 -7.886435
-17.971200 -12.916800 -7.894905
-17.924400 -12.916800 -7.908074
-17.877600 -12.916800 -7.912613
-17.830800 -12.916800 -7.917635
-17.784000 -12.916800 -7.917635
-17.737200 -12.916800 -7.917635
-17.690400 -12.916800 -7.917326
-17.643600 -12.916800 -7.879006
-17.596800 -12.916800 -7.870949
-17.550000 -12.916800 -7.841080
-17.503200 -12.916800 -7.813600
-17.456400 -12.916800 -7.781208
-17.409600 -12.916800 -7.731277
-17.035200 -12.916800 -6.451839
-16.239600 -12.916800 5.025916
-16.192800 -12.916800 5.055644
-16.146000 -12.916800 5.077059
-16.099200 -12.916800 5.094091
-16.052400 -12.916800 5.099242
-16.005600 -12.916800 5.109972
-15.958800 -12.916800 5.131277
-15.912000 -12.916800 5.140362
-15.865200 -12.916800 5.140706
-15.818400 -12.916800 5.142873
-15.771600 -12.916800 5.154450
-15.724800 -12.916800 5.171976
-15.678000 -12.916800 5.235202
-15.163200 -12.916800 6.707706
-15.116400 -12.916800 6.728111
-15.069600 -12.916800 6.749592
-15.022800 -12.916800 6.755593
-14.976000 -12.916800 6.757707
-14.929200 -12.916800 6.761517
-14.882400 -12.916800 6.766867
-14.835600 -12.916800 6.769262
-14.788800 -12.916800 6.772455
-14.742000 -12.916800 6.767610
-14.695200 -12.916800 6.767347
-14.648400 -12.916800 6.764862
-14.601600 -12.916800 6.757396
-14.554800 -12.916800 6.759035
-14.508000 -12.916800 6.759035
-14.461200 -12.916800 6.762379
-14.414400 -12.916800 6.763136
-14.367600 -12.916800 6.768948
-14.320800 -12.916800 6.763136
-14.274000 -12.916800 6.763903
-14.227200 -12.916800 6.769016
-14.180400 -12.916800 6.769137
-14.133600 -12.916800 6.771024
-14.086800 -12.916800 6.769016
-14.040000 -12.916800 6.769016
-13.993200 -12.916800 6.771566
-13.946400 -12.916800 6.772942
-13.899600 -12.916800 6.771566
-13.852800 -12.916800 6.767140
-13.806000 -12.916800 6.766015
-13.759200 -12.916800 6.767140
-13.712400 -12.916800 6.766015
-13.665600 -12.916800 6.760888
-13.618800 -12.916800 6.760871
-13.572000 -12.916800 6.757889
-13.525200 -12.916800 6.756813
-13.478400 -12.916800 6.760888
-13.431600 -12.916800 6.765725
-13.384800 -12.916800 6.773723
-13.338000 -12.916800 6.785571
-13.291200 -12.916800 6.808762
-13.244400 -12.916800 6.825426
-13.197600 -12.916800 6.895801
-7.441200 -12.916800 8.191823
-7.394400 -12.916800 8.058353
-7.347600 -12.916800 7.957596
-7.300800 -12.916800 7.905701
-7.254000 -12.916800 7.838290
-7.207200 -12.916800 7.795818
-7.160400 -12.916800 7.736798
-7.113600 -12.916800 7.648372
-7.066800 -12.916800 7.507801
-7.020000 -12.916800 7.469741
-6.973200 -12.916800 7.469741
-6.926400 -12.916800 7.457969
-6.879600 -12.916800 7.436078
-6.832800 -12.916800 7.405875
-6.786000 -12.916800 7.402511
-6.739200 -12.916800 7.310968
-6.692400 -12.916800 7.247901
-6.645600 -12.916800 7.194839
-6.598800 -12.916800 7.132411
-6.552000 -12.916800 7.094491
-6.505200 -12.916800 7.092992
-6.458400 -12.916800 7.080313
-6.411600 -12.916800 7.055154
-6.364800 -12.916800 7.046799
-6.318000 -12.916800 7.040264
-6.271200 -12.916800 7.040264
-6.224400 -12.916800 6.990323
-6.177600 -12.916800 6.968398
-6.130800 -12.916800 6.927456
-6.084000 -12.916800 6.867777
-6.037200 -12.916800 6.836751
-5.990400 -12.916800 6.803440
-5.943600 -12.916800 6.783708
-5.896800 -12.916800 6.779507
-5.850000 -12.916800 6.775967
-5.803200 -12.916800 6.766082
-5.756400 -12.916800 6.723979
-5.709600 -12.916800 6.671059
-5.662800 -12.916800 6.638594
-5.616000 -12.916800 6.614955
-5.569200 -12.916800 6.593859
-5.522400 -12.916800 6.548387
-5.475600 -12.916800 6.537161
-5.428800 -12.916800 6.523703
-5.382000 -12.916800 6.503600
-5.335200 -12.916800 6.470783
-5.288400 -12.916800 6.446655
-5.241600 -12.916800 6.433039
-5.194800 -12.916800 6.418064
-5.148000 -12.916800 6.413655
-5.101200 -12.916800 6.371187
-5.054400 -12.916800 6.342842
-5.007600 -12.916800 6.309568
-4.960800 -12.916800 6.289322
-4.914000 -12.916800 6.276035
-4.867200 -12.916800 6.263340
-4.820400 -12.916800 6.241886
-4.773600 -12.916800 6.218081
-4.726800 -12.916800 6.194098
-4.680000 -12.916800 6.188692
-4.633200 -12.916800 6.146823
-4.586400 -12.916800 6.139758
-4.539600 -12.916800 6.134808
-4.492800 -12.916800 6.133450
-4.446000 -12.916800 6.121679
-4.399200 -12.916800 6.080796
-4.352400 -12.916800 6.062380
-4.305600 -12.916800 6.041672
-4.258800 -12.916800 5.999432
-4.212000 -12.916800 5.999340
-4.165200 -12.916800 6.003192
-4.118400 -12.916800 6.003192
-4.071600 -12.916800 5.988579
-4.024800 -12.916800 5.949150
-3.978000 -12.916800 5.936224
-3.931200 -12.916800 5.929303
-3.884400 -12.916800 5.926953
-3.837600 -12.916800 5.903801
-3.790800 -12.916800 5.872160
-3.744000 -12.916800 5.855401
-3.697200 -12.916800 5.864180
-3.650400 -12.916800 5.852073
-3.603600 -12.916800 5.854887
-3.556800 -12.916800 5.855401
-3.510000 -12.916800 5.852073
-3.463200 -12.916800 5.830838
-3.416400 -12.916800 5.830838
-3.369600 -12.916800 5.807236
-3.322800 -12.916800 5.786280
-3.276000 -12.916800 5.770261
-3.229200 -12.916800 5.747918
-3.182400 -12.916800 5.727645
-3.135600 -12.916800 5.696301
-3.088800 -12.916800 5.686146
-3.042000 -12.916800 5.683362
-2.995200 -12.916800 5.683362
-2.948400 -12.916800 5.668916
-2.901600 -12.916800 5.650537
-2.854800 -12.916800 5.643348
-2.808000 -12.916800 5.638319
-2.761200 -12.916800 5.621105
-2.714400 -12.916800 5.621105
-2.667600 -12.916800 5.600575
-2.620800 -12.916800 5.627885
-2.574000 -12.916800 5.631277
-2.527200 -12.916800 5.640198
-2.480400 -12.916800 5.646567
-2.433600 -12.916800 5.646567
-2.386800 -12.916800 5.638066
-2.340000 -12.916800 5.618251
-2.293200 -12.916800 5.594479
-2.246400 -12.916800 5.576624
-2.199600 -12.916800 5.549297
-2.152800 -12.916800 5.532400
-2.106000 -12.916800 5.532400
-2.059200 -12.916800 5.514462
-2.012400 -12.916800 5.515364
-1.965600 -12.916800 5.514462
-1.918800 -12.916800 5.506240
-1.872000 -12.916800 5.501437
-1.825200 -12.916800 5.519331
-1.778400 -12.916800 5.518197
-1.731600 -12.916800 5.523489
-1.684800 -12.916800 5.532725
-1.638000 -12.916800 5.532725
-1.591200 -12.916800 5.550322
-1.544400 -12.916800 5.563858
-1.497600 -12.916800 5.523489
-1.450800 -12.916800 5.528312
-1.404000 -12.916800 5.520140
-1.357200 -12.916800 5.503945
-1.310400 -12.916800 5.495674
-1.263600 -12.916800 5.479067
-1.216800 -12.916800 5.475899
-1.170000 -12.916800 5.478397
-1.123200 -12.916800 5.478397
-1.076400 -12.916800 5.480443
-1.029600 -12.916800 5.487158
-0.982800 -12.916800 5.494031
-0.936000 -12.916800 5.502116
-0.889200 -12.916800 5.503066
-0.842400 -12.916800 5.508126
-0.795600 -12.916800 5.508126
-0.748800 -12.916800 5.502116
-0.702000 -12.916800 5.502116
-0.655200 -12.916800 5.492309
-0.608400 -12.916800 5.489414
-0.561600 -12.916800 5.476054
-0.514800 -12.916800 5.462024
-0.468000 -12.916800 5.462024
-0.421200 -12.916800 5.462675
-0.374400 -12.916800 5.465450
-0.327600 -12.916800 5.471263
-0.280800 -12.916800 5.479286
-0.234000 -12.916800 5.500564
-0.187200 -12.916800 5.516276
-0.140400 -12.916800 5.519643
-0.093600 -12.916800 5.523168
-0.046800 -12.916800 5.529947
0.000000 -12.916800 5.548966
0.046800 -12.916800 5.550073
0.093600 -12.916800 5.556238
0.140400 -12.916800 5.561585
0.187200 -12.916800 5.583695
0.234000 -12.916800 5.602354
0.280800 -12.916800 5.624448
0.327600 -12.916800 5.647396
0.374400 -12.916800 5.676720
0.421200 -12.916800 5.696735
0.468000 -12.916800 5.685837
0.514800 -12.916800 5.696735
0.561600 -12.916800 5.682543
0.608400 -12.916800 5.671876
0.655200 -12.916800 5.657734
0.702000 -12.916800 5.657578
0.748800 -12.916800 5.657578
0.795600 -12.916800 5.652109
0.842400 -12.916800 5.642342
0.889200 -12.916800 5.658787
0.936000 -12.916800 5.657734
0.982800 -12.916800 5.667052
1.029600 -12.916800 5.667233
1.076400 -12.916800 5.697055
1.123200 -12.916800 5.710778
1.170000 -12.916800 5.710224
1.216800 -12.916800 5.716335
1.263600 -12.916800 5.730735
1.310400 -12.916800 5.736373
1.357200 -12.916800 5.750049
1.404000 -12.916800 5.774160
1.450800 -12.916800 5.778056
1.497600 -12.916800 5.786206
1.544400 -12.916800 5.797612
1.591200 -12.916800 5.809006
1.638000 -12.916800 5.813198
1.684800 -12.916800 5.826277
1.731600 -12.916800 5.851147
1.778400 -12.916800 5.876044
1.825200 -12.916800 5.899671
1.872000 -12.916800 5.912067
1.918800 -12.916800 5.915147
1.965600 -12.916800 5.926193
2.012400 -12.916800 5.937927
2.059200 -12.916800 5.925380
2.106000 -12.916800 5.925380
2.152800 -12.916800 5.924310
2.199600 -12.916800 5.930242
2.246400 -12.916800 5.930879
2.293200 -12.916800 5.981117
2.340000 -12.916800 6.026903
2.386800 -12.916800 6.059681
2.433600 -12.916800 6.073659
2.480400 -12.916800 6.075736
2.527200 -12.916800 6.087343
2.574000 -12.916800 6.085617
2.620800 -12.916800 6.076046
2.667600 -12.916800 6.076046
2.714400 -12.916800 6.076046
2.761200 -12.916800 6.076046
2.808000 -12.916800 6.084382
2.854800 -12.916800 6.084382
2.901600 -12.916800 6.095756
2.948400 -12.916800 6.099821
2.995200 -12.916800 6.132783
3.042000 -12.916800 6.146984
3.088800 -12.916800 6.157279
3.135600 -12.916800 6.163314
3.182400 -12.916800 6.195528
3.229200 -12.916800 6.293184
3.276000 -12.916800 6.336589
3.322800 -12.916800 6.351385
3.369600 -12.916800 6.362280
3.416400 -12.916800 6.370873
3.463200 -12.916800 6.370873
3.510000 -12.916800 6.369003
3.556800 -12.916800 6.347576
3.603600 -12.916800 6.347576
3.650400 -12.916800 6.346967
3.697200 -12.916800 6.341301
3.744000 -12.916800 6.343226
3.790800 -12.916800 6.358102
3.837600 -12.916800 6.361361
3.884400 -12.916800 6.378926
3.931200 -12.916800 6.370566
3.978000 -12.916800 6.392352
4.024800 -12.916800 6.417017
4.071600 -12.916800 6.451710
4.118400 -12.916800 6.497797
4.165200 -12.916800 6.513917
4.212000 -12.916800 6.556685
4.258800 -12.916800 6.576562
4.305600 -12.916800 6.599699
4.352400 -12.916800 6.612330
4.399200 -12.916800 6.614655
4.446000 -12.916800 6.637591
4.492800 -12.916800 6.661275
4.539600 -12.916800 6.680025
4.586400 -12.916800 6.713907
4.633200 -12.916800 6.750116
4.680000 -12.916800 6.765506
4.726800 -12.916800 6.787022
4.773600 -12.916800 6.799457
4.820400 -12.916800 6.825004
4.867200 -12.916800 6.831366
4.914000 -12.916800 6.851615
4.960800 -12.916800 6.911970
5.007600 -12.916800 6.927670
5.054400 -12.916800 6.955833
5.101200 -12.916800 6.958028
5.148000 -12.916800 6.976502
5.194800 -12.916800 6.998274
5.241600 -12.916800 7.038109
5.288400 -12.916800 7.072148
5.335200 -12.916800 7.076316
5.382000 -12.916800 7.077069
5.428800 -12.916800 7.112764
5.475600 -12.916800 7.127694
5.522400 -12.916800 7.172842
5.569200 -12.916800 7.193419
5.616000 -12.916800 7.252471
5.662800 -12.916800 7.288109
5.709600 -12.916800 7.330593
5.756400 -12.916800 7.378816
5.803200 -12.916800 7.436651
5.850000 -12.916800 7.446067
5.896800 -12.916800 7.463715
5.943600 -12.916800 7.489339
5.990400 -12.916800 7.571768
6.037200 -12.916800 7.601676
6.084000 -12.916800 7.631081
6.130800 -12.916800 7.677451
6.177600 -12.916800 7.691042
6.224400 -12.916800 7.710563
6.271200 -12.916800 7.739472
6.318000 -12.916800 7.906460
6.364800 -12.916800 10.423187
6.411600 -12.916800 10.423187
6.458400 -12.916800 -2.183355
6.505200 -12.916800 -2.522619
6.552000 -12.916800 -2.183355
6.598800 -12.916800 10.735150
6.645600 -12.916800 10.815571
6.692400 -12.916800 23.236948
6.739200 -12.916800 23.240052
6.786000 -12.916800 29.469750
6.832800 -12.916800 29.474586
6.879600 -12.916800 29.475612
6.926400 -12.916800 29.476279
6.973200 -12.916800 29.477380
7.020000 -12.916800 29.479901
7.066800 -12.916800 29.480057
7.113600 -12.916800 29.482024
14.227200 -12.916800 6.735022
14.274000 -12.916800 6.721574
14.320800 -12.916800 6.706398
14.367600 -12.916800 6.688147
14.414400 -12.916800 6.680592
14.461200 -12.916800 6.672840
14.508000 -12.916800 6.668637
14.554800 -12.916800 6.667130
14.601600 -12.916800 6.665991
14.648400 -12.916800 6.662803
14.695200 -12.916800 6.662803
14.742000 -12.916800 6.666712
14.788800 -12.916800 6.666712
14.835600 -12.916800 6.670725
14.882400 -12.916800 6.667488
14.929200 -12.916800 6.667488
14.976000 -12.916800 6.665341
15.022800 -12.916800 6.665341
15.069600 -12.916800 6.665341
15.116400 -12.916800 6.660748
15.163200 -12.916800 6.656297
15.210000 -12.916800 6.660748
15.256800 -12.916800 6.660748
15.303600 -12.916800 6.653055
15.350400 -12.916800 6.651661
15.397200 -12.916800 6.651222
15.444000 -12.916800 6.651222
15.490800 -12.916800 6.650861
15.537600 -12.916800 6.647923
15.584400 -12.916800 6.648915
15.631200 -12.916800 6.660585
15.678000 -12.916800 6.662809
15.724800 -12.916800 6.665991
15.771600 -12.916800 6.663943
15.818400 -12.916800 6.675345
15.865200 -12.916800 6.668229
15.912000 -12.916800 6.663287
15.958800 -12.916800 6.658547
16.005600 -12.916800 6.644483
16.052400 -12.916800 6.635626
16.099200 -12.916800 6.618000
16.146000 -12.916800 6.573414
16.192800 -12.916800 6.523559
16.707600 -12.916800 5.111489
16.754400 -12.916800 5.058629
16.801200 -12.916800 5.036912
16.848000 -12.916800 5.035512
16.894800 -12.916800 5.035512
16.941600 -12.916800 5.026146
16.988400 -12.916800 5.035187
17.035200 -12.916800 5.026789
17.082000 -12.916800 5.031419
17.128800 -12.916800 5.031419
17.175600 -12.916800 5.026789
17.222400 -12.916800 5.026789
17.269200 -12.916800 5.001757
17.316000 -12.916800 4.986001
17.362800 -12.916800 4.946181
17.784000 -12.916800 -1.245267
17.830800 -12.916800 -1.563145
18.626400 -12.916800 0.000000
18.673200 -12.916800 0.000000
-18.720000 -12.870000 0.000000
-18.673200 -12.870000 0.000000
-18.626400 -12.870000 0.000000
-18.579600 -12.870000 -7.872421
-18.532800 -12.870000 -7.878157
-18.486000 -12.870000 -7.875641
-18.439200 -12.870000 -7.878157
-18.392400 -12.870000 -7.878157
-18.345600 -12.870000 -7.877887
-18.298800 -12.870000 -7.879489
-18.252000 -12.870000 -7.898586
-18.205200 -12.870000 -7.898586
-18.158400 -12.870000 -7.898586
-18.111600 -12.870000 -7.898586
-18.064800 -12.870000 -7.879127
-18.018000 -12.870000 -7.905384
-17.971200 -12.870000 -7.907911
-17.924400 -12.870000 -7.907911
-17.877600 -12.870000 -7.912613
-17.830800 -12.870000 -7.913981
-17.784000 -12.870000 -7.913981
-17.737200 -12.870000 -7.908762
-17.690400 -12.870000 -7.901263
-17.643600 -12.870000 -7.887870
-17.596800 -12.870000 -7.855436
-17.550000 -12.870000 -7.813690
-17.503200 -12.870000 -7.793497
-17.456400 -12.870000 -7.776804
-16.988400 -12.870000 -6.342534
-16.239600 -12.870000 5.026465
-16.192800 -12.870000 5.054673
-16.146000 -12.870000 5.078778
-16.099200 -12.870000 5.095684
-16.052400 -12.870000 5.104342
-16.005600 -12.870000 5.112931
-15.958800 -12.870000 5.131277
-15.912000 -12.870000 5.139396
-15.865200 -12.870000 5.142096
-15.818400 -12.870000 5.146753
-15.771600 -12.870000 5.161916
-15.724800 -12.870000 5.178758
-15.678000 -12.870000 5.243472
-15.210000 -12.870000 6.699379
-15.163200 -12.870000 6.717108
-15.116400 -12.870000 6.730229
-15.069600 -12.870000 6.747234
-15.022800 -12.870000 6.754695
-14.976000 -12.870000 6.756937
-14.929200 -12.870000 6.757014
-14.882400 -12.870000 6.760179
-14.835600 -12.870000 6.766867
-14.788800 -12.870000 6.767347
-14.742000 -12.870000 6.767347
-14.695200 -12.870000 6.767347
-14.648400 -12.870000 6.766867
-14.601600 -12.870000 6.763943
-14.554800 -12.870000 6.763943
-14.508000 -12.870000 6.763943
-14.461200 -12.870000 6.763943
-14.414400 -12.870000 6.768948
-14.367600 -12.870000 6.763136
-14.320800 -12.870000 6.762567
-14.274000 -12.870000 6.763903
-14.227200 -12.870000 6.768948
-14.180400 -12.870000 6.768948
-14.133600 -12.870000 6.769016
-14.086800 -12.870000 6.764811
-14.040000 -12.870000 6.769016
-13.993200 -12.870000 6.771566
-13.946400 -12.870000 6.771566
-13.899600 -12.870000 6.771566
-13.852800 -12.870000 6.767140
-13.806000 -12.870000 6.766015
-13.759200 -12.870000 6.767140
-13.712400 -12.870000 6.766015
-13.665600 -12.870000 6.760888
-13.618800 -12.870000 6.762806
-13.572000 -12.870000 6.762806
-13.525200 -12.870000 6.765725
-13.478400 -12.870000 6.778900
-13.431600 -12.870000 6.778900
-13.384800 -12.870000 6.785571
-13.338000 -12.870000 6.804137
-13.291200 -12.870000 6.819707
-7.488000 -12.870000 8.285872
-7.441200 -12.870000 8.080925
-7.394400 -12.870000 7.957596
-7.347600 -12.870000 7.899495
-7.300800 -12.870000 7.883650
-7.254000 -12.870000 7.831985
-7.207200 -12.870000 7.772118
-7.160400 -12.870000 7.736798
-7.113600 -12.870000 7.604613
-7.066800 -12.870000 7.513008
-7.020000 -12.870000 7.470807
-6.973200 -12.870000 7.469741
-6.926400 -12.870000 7.453497
-6.879600 -12.870000 7.436145
-6.832800 -12.870000 7.405875
-6.786000 -12.870000 7.402511
-6.739200 -12.870000 7.309702
-6.692400 -12.870000 7.254860
-6.645600 -12.870000 7.194839
-6.598800 -12.870000 7.176332
-6.552000 -12.870000 7.121291
-6.505200 -12.870000 7.110601
-6.458400 -12.870000 7.099471
-6.411600 -12.870000 7.080313
-6.364800 -12.870000 7.055393
-6.318000 -12.870000 7.052530
-6.271200 -12.870000 7.046799
-6.224400 -12.870000 7.020421
-6.177600 -12.870000 6.983434
-6.130800 -12.870000 6.959408
-6.084000 -12.870000 6.923807
-6.037200 -12.870000 6.852324
-5.990400 -12.870000 6.816175
-5.943600 -12.870000 6.792341
-5.896800 -12.870000 6.779507
-5.850000 -12.870000 6.772124
-5.803200 -12.870000 6.748127
-5.756400 -12.870000 6.719144
-5.709600 -12.870000 6.657901
-5.662800 -12.870000 6.632583
-5.616000 -12.870000 6.614955
-5.569200 -12.870000 6.593859
-5.522400 -12.870000 6.548387
-5.475600 -12.870000 6.530713
-5.428800 -12.870000 6.520890
-5.382000 -12.870000 6.473190
-5.335200 -12.870000 6.451738
-5.288400 -12.870000 6.424739
-5.241600 -12.870000 6.418064
-5.194800 -12.870000 6.413655
-5.148000 -12.870000 6.383817
-5.101200 -12.870000 6.366526
-5.054400 -12.870000 6.342842
-5.007600 -12.870000 6.289681
-4.960800 -12.870000 6.277072
-4.914000 -12.870000 6.266158
-4.867200 -12.870000 6.242529
-4.820400 -12.870000 6.231723
-4.773600 -12.870000 6.194098
-4.726800 -12.870000 6.188692
-4.680000 -12.870000 6.150549
-4.633200 -12.870000 6.122995
-4.586400 -12.870000 6.109371
-4.539600 -12.870000 6.103317
-4.492800 -12.870000 6.080796
-4.446000 -12.870000 6.076433
-4.399200 -12.870000 6.037548
-4.352400 -12.870000 6.005679
-4.305600 -12.870000 5.999340
-4.258800 -12.870000 5.980142
-4.212000 -12.870000 5.960388
-4.165200 -12.870000 5.988941
-4.118400 -12.870000 5.972067
-4.071600 -12.870000 5.960388
-4.024800 -12.870000 5.938955
-3.978000 -12.870000 5.928836
-3.931200 -12.870000 5.926953
-3.884400 -12.870000 5.911846
-3.837600 -12.870000 5.889698
-3.790800 -12.870000 5.870148
-3.744000 -12.870000 5.855401
-3.697200 -12.870000 5.858560
-3.650400 -12.870000 5.848597
-3.603600 -12.870000 5.848481
-3.556800 -12.870000 5.852073
-3.510000 -12.870000 5.813852
-3.463200 -12.870000 5.807236
-3.416400 -12.870000 5.802988
-3.369600 -12.870000 5.786280
-3.322800 -12.870000 5.766595
-3.276000 -12.870000 5.744206
-3.229200 -12.870000 5.712903
-3.182400 -12.870000 5.694032
-3.135600 -12.870000 5.661532
-3.088800 -12.870000 5.651564
-3.042000 -12.870000 5.651564
-2.995200 -12.870000 5.666778
-2.948400 -12.870000 5.650537
-2.901600 -12.870000 5.642577
-2.854800 -12.870000 5.602605
-2.808000 -12.870000 5.602605
-2.761200 -12.870000 5.600575
-2.714400 -12.870000 5.600575
-2.667600 -12.870000 5.597520
-2.620800 -12.870000 5.627885
-2.574000 -12.870000 5.633097
-2.527200 -12.870000 5.646567
-2.480400 -12.870000 5.647953
-2.433600 -12.870000 5.646567
-2.386800 -12.870000 5.633097
-2.340000 -12.870000 5.594479
-2.293200 -12.870000 5.554767
-2.246400 -12.870000 5.540850
-2.199600 -12.870000 5.532400
-2.152800 -12.870000 5.531923
-2.106000 -12.870000 5.531923
-2.059200 -12.870000 5.501628
-2.012400 -12.870000 5.514462
-1.965600 -12.870000 5.514462
-1.918800 -12.870000 5.506240
-1.872000 -12.870000 5.501437
-1.825200 -12.870000 5.506240
-1.778400 -12.870000 5.506240
-1.731600 -12.870000 5.519331
-1.684800 -12.870000 5.522532
-1.638000 -12.870000 5.519331
-1.591200 -12.870000 5.523489
-1.544400 -12.870000 5.528312
-1.497600 -12.870000 5.509835
-1.450800 -12.870000 5.518347
-1.404000 -12.870000 5.509425
-1.357200 -12.870000 5.495674
-1.310400 -12.870000 5.475828
-1.263600 -12.870000 5.453435
-1.216800 -12.870000 5.442736
-1.170000 -12.870000 5.453435
-1.123200 -12.870000 5.453435
-1.076400 -12.870000 5.454682
-1.029600 -12.870000 5.474893
-0.982800 -12.870000 5.475899
-0.936000 -12.870000 5.480443
-0.889200 -12.870000 5.491670
-0.842400 -12.870000 5.498565
-0.795600 -12.870000 5.503066
-0.748800 -12.870000 5.492309
-0.702000 -12.870000 5.491670
-0.655200 -12.870000 5.478146
-0.608400 -12.870000 5.462024
-0.561600 -12.870000 5.445719
-0.514800 -12.870000 5.441012
-0.468000 -12.870000 5.445719
-0.421200 -12.870000 5.451628
-0.374400 -12.870000 5.464922
-0.327600 -12.870000 5.469450
-0.280800 -12.870000 5.477833
-0.234000 -12.870000 5.479286
-0.187200 -12.870000 5.497179
-0.140400 -12.870000 5.499941
-0.093600 -12.870000 5.514114
-0.046800 -12.870000 5.515785
0.000000 -12.870000 5.523168
0.046800 -12.870000 5.538358
0.093600 -12.870000 5.542636
0.140400 -12.870000 5.557479
0.187200 -12.870000 5.561585
0.234000 -12.870000 5.600642
0.280800 -12.870000 5.604037
0.327600 -12.870000 5.635738
0.374400 -12.870000 5.647396
0.421200 -12.870000 5.667638
0.468000 -12.870000 5.667638
0.514800 -12.870000 5.671876
0.561600 -12.870000 5.655395
0.608400 -12.870000 5.655395
0.655200 -12.870000 5.630615
0.702000 -12.870000 5.630615
0.748800 -12.870000 5.631814
0.795600 -12.870000 5.611305
0.842400 -12.870000 5.634761
0.889200 -12.870000 5.657734
0.936000 -12.870000 5.646512
0.982800 -12.870000 5.667052
1.029600 -12.870000 5.667233
1.076400 -12.870000 5.697470
1.123200 -12.870000 5.710224
1.170000 -12.870000 5.706581
1.216800 -12.870000 5.706581
1.263600 -12.870000 5.716335
1.310400 -12.870000 5.723611
1.357200 -12.870000 5.731726
1.404000 -12.870000 5.758476
1.450800 -12.870000 5.762287
1.497600 -12.870000 5.778056
1.544400 -12.870000 5.796363
1.591200 -12.870000 5.806273
1.638000 -12.870000 5.809006
1.684800 -12.870000 5.816445
1.731600 -12.870000 5.851147
1.778400 -12.870000 5.881285
1.825200 -12.870000 5.899671
1.872000 -12.870000 5.911976
1.918800 -12.870000 5.915147
1.965600 -12.870000 5.922684
2.012400 -12.870000 5.921728
2.059200 -12.870000 5.921670
2.106000 -12.870000 5.921728
2.152800 -12.870000 5.921728
2.199600 -12.870000 5.925380
2.246400 -12.870000 5.930879
2.293200 -12.870000 5.981117
2.340000 -12.870000 6.026903
2.386800 -12.870000 6.062401
2.433600 -12.870000 6.074824
2.480400 -12.870000 6.075736
2.527200 -12.870000 6.085683
2.574000 -12.870000 6.075736
2.620800 -12.870000 6.068235
2.667600 -12.870000 6.061575
2.714400 -12.870000 6.061575
2.761200 -12.870000 6.061575
2.808000 -12.870000 6.074393
2.854800 -12.870000 6.076046
2.901600 -12.870000 6.089004
2.948400 -12.870000 6.101817
2.995200 -12.870000 6.121568
3.042000 -12.870000 6.140708
3.088800 -12.870000 6.151838
3.135600 -12.870000 6.161041
3.182400 -12.870000 6.195178
3.229200 -12.870000 6.245345
3.276000 -12.870000 6.321996
3.322800 -12.870000 6.360005
3.369600 -12.870000 6.370873
3.416400 -12.870000 6.394192
3.463200 -12.870000 6.394192
3.510000 -12.870000 6.384399
3.556800 -12.870000 6.358989
3.603600 -12.870000 6.359414
3.650400 -12.870000 6.358102
3.697200 -12.870000 6.339479
3.744000 -12.870000 6.346967
3.790800 -12.870000 6.358102
3.837600 -12.870000 6.361361
3.884400 -12.870000 6.370566
3.931200 -12.870000 6.370324
3.978000 -12.870000 6.383364
4.024800 -12.870000 6.417017
4.071600 -12.870000 6.449857
4.118400 -12.870000 6.504867
4.165200 -12.870000 6.527418
4.212000 -12.870000 6.558491
4.258800 -12.870000 6.576562
4.305600 -12.870000 6.588914
4.352400 -12.870000 6.589300
4.399200 -12.870000 6.589300
4.446000 -12.870000 6.612330
4.492800 -12.870000 6.637591
4.539600 -12.870000 6.661275
4.586400 -12.870000 6.690343
4.633200 -12.870000 6.714637
4.680000 -12.870000 6.728875
4.726800 -12.870000 6.765506
4.773600 -12.870000 6.794107
4.820400 -12.870000 6.801056
4.867200 -12.870000 6.826250
4.914000 -12.870000 6.842465
4.960800 -12.870000 6.906930
5.007600 -12.870000 6.929138
5.054400 -12.870000 6.953892
5.101200 -12.870000 6.953892
5.148000 -12.870000 6.976502
5.194800 -12.870000 6.994458
5.241600 -12.870000 7.036783
5.288400 -12.870000 7.048032
5.335200 -12.870000 7.076316
5.382000 -12.870000 7.077069
5.428800 -12.870000 7.122003
5.475600 -12.870000 7.132750
5.522400 -12.870000 7.172842
5.569200 -12.870000 7.183468
5.616000 -12.870000 7.204960
5.662800 -12.870000 7.259344
5.709600 -12.870000 7.317599
5.756400 -12.870000 7.360419
5.803200 -12.870000 7.416873
5.850000 -12.870000 7.440731
5.896800 -12.870000 7.463715
5.943600 -12.870000 7.510801
5.990400 -12.870000 7.569340
6.037200 -12.870000 7.604646
6.084000 -12.870000 7.632979
6.130800 -12.870000 7.684505
6.177600 -12.870000 7.713053
6.224400 -12.870000 7.713053
6.271200 -12.870000 7.754617
6.318000 -12.870000 7.893422
6.364800 -12.870000 7.906460
6.411600 -12.870000 7.906460
6.458400 -12.870000 -2.183355
6.505200 -12.870000 -2.456636
6.552000 -12.870000 -2.134660
6.598800 -12.870000 10.735150
6.645600 -12.870000 10.815571
6.692400 -12.870000 23.237425
6.739200 -12.870000 23.240052
6.786000 -12.870000 29.470086
6.832800 -12.870000 29.475612
6.879600 -12.870000 29.477380
6.926400 -12.870000 29.479846
6.973200 -12.870000 29.481193
7.020000 -12.870000 29.485578
7.066800 -12.870000 29.486082
7.113600 -12.870000 29.489613
14.274000 -12.870000 6.713423
14.320800 -12.870000 6.695529
14.367600 -12.870000 6.686584
14.414400 -12.870000 6.676288
14.461200 -12.870000 6.672840
14.508000 -12.870000 6.668758
14.554800 -12.870000 6.667130
14.601600 -12.870000 6.665991
14.648400 -12.870000 6.665991
14.695200 -12.870000 6.665991
14.742000 -12.870000 6.667130
14.788800 -12.870000 6.667716
14.835600 -12.870000 6.680811
14.882400 -12.870000 6.681838
14.929200 -12.870000 6.674518
14.976000 -12.870000 6.674518
15.022800 -12.870000 6.674518
15.069600 -12.870000 6.674518
15.116400 -12.870000 6.665341
15.163200 -12.870000 6.664929
15.210000 -12.870000 6.665341
15.256800 -12.870000 6.662960
15.303600 -12.870000 6.660748
15.350400 -12.870000 6.656297
15.397200 -12.870000 6.652833
15.444000 -12.870000 6.651661
15.490800 -12.870000 6.651222
15.537600 -12.870000 6.648915
15.584400 -12.870000 6.650861
15.631200 -12.870000 6.656670
15.678000 -12.870000 6.663943
15.724800 -12.870000 6.665991
15.771600 -12.870000 6.663943
15.818400 -12.870000 6.675345
15.865200 -12.870000 6.667728
15.912000 -12.870000 6.666798
15.958800 -12.870000 6.667728
16.005600 -12.870000 6.655214
16.052400 -12.870000 6.654538
16.099200 -12.870000 6.644483
16.146000 -12.870000 6.620352
16.192800 -12.870000 6.563310
16.754400 -12.870000 5.073214
16.801200 -12.870000 5.049585
16.848000 -12.870000 5.043839
16.894800 -12.870000 5.043118
16.941600 -12.870000 5.039592
16.988400 -12.870000 5.043839
17.035200 -12.870000 5.050846
17.082000 -12.870000 5.049532
17.128800 -12.870000 5.037934
17.175600 -12.870000 5.037568
17.222400 -12.870000 5.035187
17.269200 -12.870000 5.014051
17.316000 -12.870000 4.987989
17.362800 -12.870000 4.971143
17.409600 -12.870000 4.911448
18.626400 -12.870000 0.000000
18.673200 -12.870000 0.000000
-18.720000 -12.823200 0.000000
-18.673200 -12.823200 0.000000
-18.626400 -12.823200 0.000000
-18.579600 -12.823200 -7.857370
-18.532800 -12.823200 -7.848303
-18.486000 -12.823200 -7.863963
-18.439200 -12.823200 -7.868706
-18.392400 -12.823200 -7.875641
-18.345600 -12.823200 -7.875641
-18.298800 -12.823200 -7.898586
-18.252000 -12.823200 -7.908302
-18.205200 -12.823200 -7.907911
-18.158400 -12.823200 -7.907911
-18.111600 -12.823200 -7.908302
-18.064800 -12.823200 -7.907911
-18.018000 -12.823200 -7.907911
-17.971200 -12.823200 -7.910405
-17.924400 -12.823200 -7.908074
-17.877600 -12.823200 -7.913981
-17.830800 -12.823200 -7.917326
-17.784000 -12.823200 -7.913981
-17.737200 -12.823200 -7.917326
-17.690400 -12.823200 -7.917326
-17.643600 -12.823200 -7.901263
-17.596800 -12.823200 -7.873899
-17.550000 -12.823200 -7.852052
-17.503200 -12.823200 -7.793497
-17.456400 -12.823200 -7.763465
-16.286400 -12.823200 5.030612
-16.239600 -12.823200 5.078778
-16.192800 -12.823200 5.092102
-16.146000 -12.823200 5.097351
-16.099200 -12.823200 5.112931
-16.052400 -12.823200 5.118064
-16.005600 -12.823200 5.131277
-15.958800 -12.823200 5.139396
-15.912000 -12.823200 5.142096
-15.865200 -12.823200 5.151492
-15.818400 -12.823200 5.162076
-15.771600 -12.823200 5.176203
-15.724800 -12.823200 5.220690
-15.256800 -12.823200 6.702333
-15.210000 -12.823200 6.717080
-15.163200 -12.823200 6.734204
-15.116400 -12.823200 6.752388
-15.069600 -12.823200 6.755593
-15.022800 -12.823200 6.760179
-14.976000 -12.823200 6.764458
-14.929200 -12.823200 6.767347
-14.882400 -12.823200 6.769262
-14.835600 -12.823200 6.770260
-14.788800 -12.823200 6.770260
-14.742000 -12.823200 6.769262
-14.695200 -12.823200 6.767347
-14.648400 -12.823200 6.763943
-14.601600 -12.823200 6.756420
-14.554800 -12.823200 6.757396
-14.508000 -12.823200 6.762379
-14.461200 -12.823200 6.762379
-14.414400 -12.823200 6.762379
-14.367600 -12.823200 6.759035
-14.320800 -12.823200 6.759035
-14.274000 -12.823200 6.763903
-14.227200 -12.823200 6.763903
-14.180400 -12.823200 6.758496
-14.133600 -12.823200 6.763136
-14.086800 -12.823200 6.764811
-14.040000 -12.823200 6.771024
-13.993200 -12.823200 6.772689
-13.946400 -12.823200 6.772942
-13.899600 -12.823200 6.774331
-13.852800 -12.823200 6.774792
-13.806000 -12.823200 6.774331
-13.759200 -12.823200 6.781347
-13.712400 -12.823200 6.778900
-13.665600 -12.823200 6.778900
-13.618800 -12.823200 6.781347
-13.572000 -12.823200 6.781347
-13.525200 -12.823200 6.783340
-13.478400 -12.823200 6.785952
-13.431600 -12.823200 6.787804
-13.384800 -12.823200 6.804137
-13.338000 -12.823200 6.817059
-13.291200 -12.823200 6.832586
-7.488000 -12.823200 8.211783
-7.441200 -12.823200 8.031084
-7.394400 -12.823200 7.949107
-7.347600 -12.823200 7.905701
-7.300800 -12.823200 7.887592
-7.254000 -12.823200 7.834184
-7.207200 -12.823200 7.759786
-7.160400 -12.823200 7.688734
-7.113600 -12.823200 7.568911
-7.066800 -12.823200 7.515777
-7.020000 -12.823200 7.499646
-6.973200 -12.823200 7.499646
-6.926400 -12.823200 7.469741
-6.879600 -12.823200 7.448000
-6.832800 -12.823200 7.436145
-6.786000 -12.823200 7.427329
-6.739200 -12.823200 7.331477
-6.692400 -12.823200 7.265651
-6.645600 -12.823200 7.211325
-6.598800 -12.823200 7.177613
-6.552000 -12.823200 7.171888
-6.505200 -12.823200 7.132411
-6.458400 -12.823200 7.121846
-6.411600 -12.823200 7.092992
-6.364800 -12.823200 7.076120
-6.318000 -12.823200 7.055393
-6.271200 -12.823200 7.049674
-6.224400 -12.823200 7.039043
-6.177600 -12.823200 6.984701
-6.130800 -12.823200 6.960322
-6.084000 -12.823200 6.923807
-6.037200 -12.823200 6.895077
-5.990400 -12.823200 6.835888
-5.943600 -12.823200 6.787388
-5.896800 -12.823200 6.772124
-5.850000 -12.823200 6.769026
-5.803200 -12.823200 6.740365
-5.756400 -12.823200 6.719144
-5.709600 -12.823200 6.638594
-5.662800 -12.823200 6.625461
-5.616000 -12.823200 6.614955
-5.569200 -12.823200 6.593859
-5.522400 -12.823200 6.539510
-5.475600 -12.823200 6.530713
-5.428800 -12.823200 6.506543
-5.382000 -12.823200 6.465249
-5.335200 -12.823200 6.440167
-5.288400 -12.823200 6.412231
-5.241600 -12.823200 6.413492
-5.194800 -12.823200 6.383817
-5.148000 -12.823200 6.371187
-5.101200 -12.823200 6.355657
-5.054400 -12.823200 6.321739
-5.007600 -12.823200 6.277072
-4.960800 -12.823200 6.270353
-4.914000 -12.823200 6.242529
-4.867200 -12.823200 6.199182
-4.820400 -12.823200 6.188552
-4.773600 -12.823200 6.146823
-4.726800 -12.823200 6.132290
-4.680000 -12.823200 6.117258
-4.633200 -12.823200 6.103317
-4.586400 -12.823200 6.088381
-4.539600 -12.823200 6.076433
-4.492800 -12.823200 6.074659
-4.446000 -12.823200 6.045858
-4.399200 -12.823200 6.005679
-4.352400 -12.823200 5.996964
-4.305600 -12.823200 5.979976
-4.258800 -12.823200 5.960388
-4.212000 -12.823200 5.960388
-4.165200 -12.823200 5.972067
-4.118400 -12.823200 5.960388
-4.071600 -12.823200 5.938955
-4.024800 -12.823200 5.928334
-3.978000 -12.823200 5.925112
-3.931200 -12.823200 5.921094
-3.884400 -12.823200 5.898819
-3.837600 -12.823200 5.885006
-3.790800 -12.823200 5.868125
-3.744000 -12.823200 5.854887
-3.697200 -12.823200 5.855401
-3.650400 -12.823200 5.840404
-3.603600 -12.823200 5.829649
-3.556800 -12.823200 5.829057
-3.510000 -12.823200 5.802988
-3.463200 -12.823200 5.794299
-3.416400 -12.823200 5.794299
-3.369600 -12.823200 5.768268
-3.322800 -12.823200 5.744206
-3.276000 -12.823200 5.741860
-3.229200 -12.823200 5.716563
-3.182400 -12.823200 5.694032
-3.135600 -12.823200 5.651564
-3.088800 -12.823200 5.649245
-3.042000 -12.823200 5.643745
-2.995200 -12.823200 5.643745
-2.948400 -12.823200 5.614034
-2.901600 -12.823200 5.593982
-2.854800 -12.823200 5.592171
-2.808000 -12.823200 5.592171
-2.761200 -12.823200 5.593982
-2.714400 -12.823200 5.600575
-2.667600 -12.823200 5.600575
-2.620800 -12.823200 5.631907
-2.574000 -12.823200 5.640198
-2.527200 -12.823200 5.647953
-2.480400 -12.823200 5.647953
-2.433600 -12.823200 5.627885
-2.386800 -12.823200 5.599955
-2.340000 -12.823200 5.554767
-2.293200 -12.823200 5.538045
-2.246400 -12.823200 5.531923
-2.199600 -12.823200 5.522178
-2.152800 -12.823200 5.519389
-2.106000 -12.823200 5.519389
-2.059200 -12.823200 5.501437
-2.012400 -12.823200 5.501437
-1.965600 -12.823200 5.514462
-1.918800 -12.823200 5.506240
-1.872000 -12.823200 5.506240
-1.825200 -12.823200 5.518197
-1.778400 -12.823200 5.506240
-1.731600 -12.823200 5.518197
-1.684800 -12.823200 5.522984
-1.638000 -12.823200 5.518197
-1.591200 -12.823200 5.522984
-1.544400 -12.823200 5.520140
-1.497600 -12.823200 5.501357
-1.450800 -12.823200 5.501357
-1.404000 -12.823200 5.498949
-1.357200 -12.823200 5.474890
-1.310400 -12.823200 5.457906
-1.263600 -12.823200 5.448228
-1.216800 -12.823200 5.442736
-1.170000 -12.823200 5.451077
-1.123200 -12.823200 5.453435
-1.076400 -12.823200 5.454682
-1.029600 -12.823200 5.460457
-0.982800 -12.823200 5.474893
-0.936000 -12.823200 5.475899
-0.889200 -12.823200 5.476812
-0.842400 -12.823200 5.494031
-0.795600 -12.823200 5.498189
-0.748800 -12.823200 5.478146
-0.702000 -12.823200 5.460653
-0.655200 -12.823200 5.444584
-0.608400 -12.823200 5.436839
-0.561600 -12.823200 5.428950
-0.514800 -12.823200 5.424640
-0.468000 -12.823200 5.426033
-0.421200 -12.823200 5.441012
-0.374400 -12.823200 5.460993
-0.327600 -12.823200 5.464922
-0.280800 -12.823200 5.465450
-0.234000 -12.823200 5.468810
-0.187200 -12.823200 5.469450
-0.140400 -12.823200 5.477833
-0.093600 -12.823200 5.479286
-0.046800 -12.823200 5.479286
0.000000 -12.823200 5.499941
0.046800 -12.823200 5.514114
0.093600 -12.823200 5.518967
0.140400 -12.823200 5.540181
0.187200 -12.823200 5.548966
0.234000 -12.823200 5.583695
0.280800 -12.823200 5.602354
0.327600 -12.823200 5.631613
0.374400 -12.823200 5.636258
0.421200 -12.823200 5.645478
0.468000 -12.823200 5.644354
0.514800 -12.823200 5.636258
0.561600 -12.823200 5.601878
0.608400 -12.823200 5.600440
0.655200 -12.823200 5.598136
0.702000 -12.823200 5.581175
0.748800 -12.823200 5.581175
0.795600 -12.823200 5.585678
0.842400 -12.823200 5.599393
0.889200 -12.823200 5.634761
0.936000 -12.823200 5.637516
0.982800 -12.823200 5.643445
1.029600 -12.823200 5.654562
1.076400 -12.823200 5.667233
1.123200 -12.823200 5.705363
1.170000 -12.823200 5.698211
1.216800 -12.823200 5.698211
1.263600 -12.823200 5.707796
1.310400 -12.823200 5.716335
1.357200 -12.823200 5.723611
1.404000 -12.823200 5.747080
1.450800 -12.823200 5.750049
1.497600 -12.823200 5.765537
1.544400 -12.823200 5.768478
1.591200 -12.823200 5.786055
1.638000 -12.823200 5.786055
1.684800 -12.823200 5.806273
1.731600 -12.823200 5.811597
1.778400 -12.823200 5.865624
1.825200 -12.823200 5.881285
1.872000 -12.823200 5.896334
1.918800 -12.823200 5.907742
1.965600 -12.823200 5.921670
2.012400 -12.823200 5.921670
2.059200 -12.823200 5.916741
2.106000 -12.823200 5.921670
2.152800 -12.823200 5.921670
2.199600 -12.823200 5.922684
2.246400 -12.823200 5.946910
2.293200 -12.823200 5.982051
2.340000 -12.823200 6.026903
2.386800 -12.823200 6.063055
2.433600 -12.823200 6.073659
2.480400 -12.823200 6.074731
2.527200 -12.823200 6.074824
2.574000 -12.823200 6.074731
2.620800 -12.823200 6.041200
2.667600 -12.823200 6.034252
2.714400 -12.823200 6.026442
2.761200 -12.823200 6.032171
2.808000 -12.823200 6.061575
2.854800 -12.823200 6.068751
2.901600 -12.823200 6.073115
2.948400 -12.823200 6.076532
2.995200 -12.823200 6.106304
3.042000 -12.823200 6.109455
3.088800 -12.823200 6.121694
3.135600 -12.823200 6.151838
3.182400 -12.823200 6.188158
3.229200 -12.823200 6.241330
3.276000 -12.823200 6.296997
3.322800 -12.823200 6.358989
3.369600 -12.823200 6.370873
3.416400 -12.823200 6.393545
3.463200 -12.823200 6.393545
3.510000 -12.823200 6.389272
3.556800 -12.823200 6.358989
3.603600 -12.823200 6.370873
3.650400 -12.823200 6.358102
3.697200 -12.823200 6.341301
3.744000 -12.823200 6.346967
3.790800 -12.823200 6.355419
3.837600 -12.823200 6.361361
3.884400 -12.823200 6.369505
3.931200 -12.823200 6.369505
3.978000 -12.823200 6.375730
4.024800 -12.823200 6.400984
4.071600 -12.823200 6.419977
4.118400 -12.823200 6.504867
4.165200 -12.823200 6.554937
4.212000 -12.823200 6.574467
4.258800 -12.823200 6.588914
4.305600 -12.823200 6.589122
4.352400 -12.823200 6.589300
4.399200 -12.823200 6.588914
4.446000 -12.823200 6.588914
4.492800 -12.823200 6.612330
4.539600 -12.823200 6.619974
4.586400 -12.823200 6.677226
4.633200 -12.823200 6.702788
4.680000 -12.823200 6.714637
4.726800 -12.823200 6.757881
4.773600 -12.823200 6.789141
4.820400 -12.823200 6.801056
4.867200 -12.823200 6.827991
4.914000 -12.823200 6.845719
4.960800 -12.823200 6.905279
5.007600 -12.823200 6.929138
5.054400 -12.823200 6.945167
5.101200 -12.823200 6.953892
5.148000 -12.823200 6.970599
5.194800 -12.823200 6.985298
5.241600 -12.823200 7.030443
5.288400 -12.823200 7.048032
5.335200 -12.823200 7.073874
5.382000 -12.823200 7.076434
5.428800 -12.823200 7.101260
5.475600 -12.823200 7.131369
5.522400 -12.823200 7.170367
5.569200 -12.823200 7.186843
5.616000 -12.823200 7.204960
5.662800 -12.823200 7.259344
5.709600 -12.823200 7.317599
5.756400 -12.823200 7.358045
5.803200 -12.823200 7.381418
5.850000 -12.823200 7.440017
5.896800 -12.823200 7.468304
5.943600 -12.823200 7.511202
5.990400 -12.823200 7.559201
6.037200 -12.823200 7.579926
6.084000 -12.823200 7.631081
6.130800 -12.823200 7.705308
6.177600 -12.823200 7.754617
6.224400 -12.823200 7.713053
6.271200 -12.823200 7.705308
6.318000 -12.823200 7.834505
6.364800 -12.823200 7.830018
6.411600 -12.823200 -1.718322
6.458400 -12.823200 -2.134660
6.505200 -12.823200 -2.258749
6.552000 -12.823200 -2.000771
6.598800 -12.823200 10.716533
6.645600 -12.823200 10.815571
6.692400 -12.823200 23.237494
6.739200 -12.823200 23.240052
6.786000 -12.823200 29.470086
6.832800 -12.823200 29.477380
6.879600 -12.823200 29.480057
6.926400 -12.823200 29.483527
6.973200 -12.823200 29.486082
7.020000 -12.823200 29.489706
7.066800 -12.823200 29.490759
7.113600 -12.823200 29.492454
14.274000 -12.823200 6.717973
14.320800 -12.823200 6.706398
14.367600 -12.823200 6.688147
14.414400 -12.823200 6.676288
14.461200 -12.823200 6.673906
14.508000 -12.823200 6.672840
14.554800 -12.823200 6.665991
14.601600 -12.823200 6.659449
14.648400 -12.823200 6.659518
14.695200 -12.823200 6.662803
14.742000 -12.823200 6.667716
14.788800 -12.823200 6.669438
14.835600 -12.823200 6.683968
14.882400 -12.823200 6.690873
14.929200 -12.823200 6.681838
14.976000 -12.823200 6.681838
15.022800 -12.823200 6.678154
15.069600 -12.823200 6.665341
15.116400 -12.823200 6.665300
15.163200 -12.823200 6.665300
15.210000 -12.823200 6.665341
15.256800 -12.823200 6.665300
15.303600 -12.823200 6.660748
15.350400 -12.823200 6.660748
15.397200 -12.823200 6.653061
15.444000 -12.823200 6.651661
15.490800 -12.823200 6.648915
15.537600 -12.823200 6.643443
15.584400 -12.823200 6.648915
15.631200 -12.823200 6.660585
15.678000 -12.823200 6.666798
15.724800 -12.823200 6.676467
15.771600 -12.823200 6.666798
15.818400 -12.823200 6.676467
15.865200 -12.823200 6.676467
15.912000 -12.823200 6.676467
15.958800 -12.823200 6.680192
16.005600 -12.823200 6.672912
16.052400 -12.823200 6.670196
16.099200 -12.823200 6.670196
16.146000 -12.823200 6.640921
16.192800 -12.823200 6.620352
16.754400 -12.823200 5.111489
16.801200 -12.823200 5.050846
16.848000 -12.823200 5.049585
16.894800 -12.823200 5.043839
16.941600 -12.823200 5.039405
16.988400 -12.823200 5.039405
17.035200 -12.823200 5.035476
17.082000 -12.823200 5.035476
17.128800 -12.823200 5.035476
17.175600 -12.823200 5.035476
17.222400 -12.823200 5.036010
17.269200 -12.823200 5.021593
17.316000 -12.823200 4.998584
17.362800 -12.823200 4.987989
17.409600 -12.823200 4.939746
17.456400 -12.823200 4.850484
18.673200 -12.823200 0.000000
-18.720000 -12.776400 0.000000
-18.673200 -12.776400 0.000000
-18.626400 -12.776400 0.000000
-18.579600 -12.776400 -7.835118
-18.532800 -12.776400 -7.841909
-18.486000 -12.776400 -7.863963
-18.439200 -12.776400 -7.875641
-18.392400 -12.776400 -7.879489
-18.345600 -12.776400 -7.879489
-18.298800 -12.776400 -7.905384
-18.252000 -12.776400 -7.908302
-18.205200 -12.776400 -7.907911
-18.158400 -12.776400 -7.908074
-18.111600 -12.776400 -7.912613
-18.064800 -12.776400 -7.908302
-18.018000 -12.776400 -7.912613
-17.971200 -12.776400 -7.914683
-17.924400 -12.776400 -7.913981
-17.877600 -12.776400 -7.917635
-17.830800 -12.776400 -7.917886
-17.784000 -12.776400 -7.917326
-17.737200 -12.776400 -7.917635
-17.690400 -12.776400 -7.917635
-17.643600 -12.776400 -7.908762
-17.596800 -12.776400 -7.893020
-17.550000 -12.776400 -7.852052
-17.503200 -12.776400 -7.799101
-16.333200 -12.776400 5.026465
-16.286400 -12.776400 5.078778
-16.239600 -12.776400 5.089467
-16.192800 -12.776400 5.094091
-16.146000 -12.776400 5.112931
-16.099200 -12.776400 5.118064
-16.052400 -12.776400 5.131856
-16.005600 -12.776400 5.141154
-15.958800 -12.776400 5.150695
-15.912000 -12.776400 5.150695
-15.865200 -12.776400 5.161916
-15.818400 -12.776400 5.171927
-15.771600 -12.776400 5.197220
-15.724800 -12.776400 5.250807
-15.256800 -12.776400 6.717108
-15.210000 -12.776400 6.728111
-15.163200 -12.776400 6.752388
-15.116400 -12.776400 6.756513
-15.069600 -12.776400 6.760179
-15.022800 -12.776400 6.764458
-14.976000 -12.776400 6.770260
-14.929200 -12.776400 6.771819
-14.882400 -12.776400 6.773215
-14.835600 -12.776400 6.775689
-14.788800 -12.776400 6.777693
-14.742000 -12.776400 6.779803
-14.695200 -12.776400 6.780731
-14.648400 -12.776400 6.775250
-14.601600 -12.776400 6.770665
-14.554800 -12.776400 6.770665
-14.508000 -12.776400 6.777597
-14.461200 -12.776400 6.770665
-14.414400 -12.776400 6.770665
-14.367600 -12.776400 6.765620
-14.320800 -12.776400 6.764920
-14.274000 -12.776400 6.765620
-14.227200 -12.776400 6.768948
-14.180400 -12.776400 6.764000
-14.133600 -12.776400 6.764000
-14.086800 -12.776400 6.769016
-14.040000 -12.776400 6.771566
-13.993200 -12.776400 6.774792
-13.946400 -12.776400 6.778333
-13.899600 -12.776400 6.779431
-13.852800 -12.776400 6.789111
-13.806000 -12.776400 6.789111
-13.759200 -12.776400 6.789111
-13.712400 -12.776400 6.782807
-13.665600 -12.776400 6.782807
-13.618800 -12.776400 6.787804
-13.572000 -12.776400 6.785952
-13.525200 -12.776400 6.786102
-13.478400 -12.776400 6.794916
-13.431600 -12.776400 6.812456
-13.384800 -12.776400 6.818480
-13.338000 -12.776400 6.823216
-7.488000 -12.776400 8.184850
-7.441200 -12.776400 7.976834
-7.394400 -12.776400 7.935264
-7.347600 -12.776400 7.905557
-7.300800 -12.776400 7.871468
-7.254000 -12.776400 7.834184
-7.207200 -12.776400 7.759786
-7.160400 -12.776400 7.721837
-7.113600 -12.776400 7.568911
-7.066800 -12.776400 7.519135
-7.020000 -12.776400 7.513971
-6.973200 -12.776400 7.513839
-6.926400 -12.776400 7.496146
-6.879600 -12.776400 7.462646
-6.832800 -12.776400 7.448446
-6.786000 -12.776400 7.443478
-6.739200 -12.776400 7.381968
-6.692400 -12.776400 7.309118
-6.645600 -12.776400 7.233398
-6.598800 -12.776400 7.220767
-6.552000 -12.776400 7.176643
-6.505200 -12.776400 7.173327
-6.458400 -12.776400 7.141072
-6.411600 -12.776400 7.121291
-6.364800 -12.776400 7.094491
-6.318000 -12.776400 7.080313
-6.271200 -12.776400 7.056776
-6.224400 -12.776400 7.046799
-6.177600 -12.776400 6.998943
-6.130800 -12.776400 6.960322
-6.084000 -12.776400 6.918521
-6.037200 -12.776400 6.884758
-5.990400 -12.776400 6.820737
-5.943600 -12.776400 6.780455
-5.896800 -12.776400 6.750269
-5.850000 -12.776400 6.748127
-5.803200 -12.776400 6.729816
-5.756400 -12.776400 6.691147
-5.709600 -12.776400 6.638594
-5.662800 -12.776400 6.634505
-5.616000 -12.776400 6.617675
-5.569200 -12.776400 6.580136
-5.522400 -12.776400 6.539510
-5.475600 -12.776400 6.529274
-5.428800 -12.776400 6.494200
-5.382000 -12.776400 6.450651
-5.335200 -12.776400 6.430573
-5.288400 -12.776400 6.399969
-5.241600 -12.776400 6.399969
-5.194800 -12.776400 6.371187
-5.148000 -12.776400 6.354807
-5.101200 -12.776400 6.349670
-5.054400 -12.776400 6.314137
-5.007600 -12.776400 6.266158
-4.960800 -12.776400 6.242655
-4.914000 -12.776400 6.231723
-4.867200 -12.776400 6.188692
-4.820400 -12.776400 6.167102
-4.773600 -12.776400 6.122264
-4.726800 -12.776400 6.117258
-4.680000 -12.776400 6.105443
-4.633200 -12.776400 6.098681
-4.586400 -12.776400 6.076193
-4.539600 -12.776400 6.053650
-4.492800 -12.776400 6.032159
-4.446000 -12.776400 6.022664
-4.399200 -12.776400 5.997606
-4.352400 -12.776400 5.966611
-4.305600 -12.776400 5.966611
-4.258800 -12.776400 5.962314
-4.212000 -12.776400 5.966611
-4.165200 -12.776400 5.966611
-4.118400 -12.776400 5.960388
-4.071600 -12.776400 5.938955
-4.024800 -12.776400 5.926953
-3.978000 -12.776400 5.924125
-3.931200 -12.776400 5.911846
-3.884400 -12.776400 5.885006
-3.837600 -12.776400 5.872160
-3.790800 -12.776400 5.865152
-3.744000 -12.776400 5.855401
-3.697200 -12.776400 5.858560
-3.650400 -12.776400 5.840404
-3.603600 -12.776400 5.840004
-3.556800 -12.776400 5.829057
-3.510000 -12.776400 5.794964
-3.463200 -12.776400 5.768268
-3.416400 -12.776400 5.768268
-3.369600 -12.776400 5.744206
-3.322800 -12.776400 5.731299
-3.276000 -12.776400 5.716563
-3.229200 -12.776400 5.700502
-3.182400 -12.776400 5.686146
-3.135600 -12.776400 5.649245
-3.088800 -12.776400 5.643949
-3.042000 -12.776400 5.614034
-2.995200 -12.776400 5.593211
-2.948400 -12.776400 5.588667
-2.901600 -12.776400 5.585245
-2.854800 -12.776400 5.573008
-2.808000 -12.776400 5.573008
-2.761200 -12.776400 5.592171
-2.714400 -12.776400 5.597520
-2.667600 -12.776400 5.597520
-2.620800 -12.776400 5.631907
-2.574000 -12.776400 5.647953
-2.527200 -12.776400 5.659444
-2.480400 -12.776400 5.646567
-2.433600 -12.776400 5.618251
-2.386800 -12.776400 5.586224
-2.340000 -12.776400 5.554767
-2.293200 -12.776400 5.538045
-2.246400 -12.776400 5.528754
-2.199600 -12.776400 5.522178
-2.152800 -12.776400 5.519389
-2.106000 -12.776400 5.519389
-2.059200 -12.776400 5.499384
-2.012400 -12.776400 5.492042
-1.965600 -12.776400 5.501437
-1.918800 -12.776400 5.501437
-1.872000 -12.776400 5.501628
-1.825200 -12.776400 5.501628
-1.778400 -12.776400 5.499041
-1.731600 -12.776400 5.492042
-1.684800 -12.776400 5.506406
-1.638000 -12.776400 5.499041
-1.591200 -12.776400 5.509835
-1.544400 -12.776400 5.484358
-1.497600 -12.776400 5.479105
-1.450800 -12.776400 5.475828
-1.404000 -12.776400 5.475828
-1.357200 -12.776400 5.472280
-1.310400 -12.776400 5.442736
-1.263600 -12.776400 5.442736
-1.216800 -12.776400 5.442736
-1.170000 -12.776400 5.448228
-1.123200 -12.776400 5.451077
-1.076400 -12.776400 5.453435
-1.029600 -12.776400 5.461382
-0.982800 -12.776400 5.475899
-0.936000 -12.776400 5.477379
-0.889200 -12.776400 5.494031
-0.842400 -12.776400 5.498565
-0.795600 -12.776400 5.502627
-0.748800 -12.776400 5.491670
-0.702000 -12.776400 5.478146
-0.655200 -12.776400 5.478146
-0.608400 -12.776400 5.470340
-0.561600 -12.776400 5.444584
-0.514800 -12.776400 5.428950
-0.468000 -12.776400 5.428950
-0.421200 -12.776400 5.449328
-0.374400 -12.776400 5.455593
-0.327600 -12.776400 5.462675
-0.280800 -12.776400 5.460993
-0.234000 -12.776400 5.466305
-0.187200 -12.776400 5.469300
-0.140400 -12.776400 5.471263
-0.093600 -12.776400 5.471263
-0.046800 -12.776400 5.471263
0.000000 -12.776400 5.492254
0.046800 -12.776400 5.499941
0.093600 -12.776400 5.509229
0.140400 -12.776400 5.529947
0.187200 -12.776400 5.542636
0.234000 -12.776400 5.559325
0.280800 -12.776400 5.596195
0.327600 -12.776400 5.604037
0.374400 -12.776400 5.631613
0.421200 -12.776400 5.624180
0.468000 -12.776400 5.623711
0.514800 -12.776400 5.600440
0.561600 -12.776400 5.589503
0.608400 -12.776400 5.589488
0.655200 -12.776400 5.585678
0.702000 -12.776400 5.577078
0.748800 -12.776400 5.576043
0.795600 -12.776400 5.581175
0.842400 -12.776400 5.585678
0.889200 -12.776400 5.599393
0.936000 -12.776400 5.611305
0.982800 -12.776400 5.637516
1.029600 -12.776400 5.652109
1.076400 -12.776400 5.656521
1.123200 -12.776400 5.680879
1.170000 -12.776400 5.672942
1.216800 -12.776400 5.680879
1.263600 -12.776400 5.706822
1.310400 -12.776400 5.714163
1.357200 -12.776400 5.723611
1.404000 -12.776400 5.746638
1.450800 -12.776400 5.736373
1.497600 -12.776400 5.759754
1.544400 -12.776400 5.759754
1.591200 -12.776400 5.771357
1.638000 -12.776400 5.771357
1.684800 -12.776400 5.779468
1.731600 -12.776400 5.809006
1.778400 -12.776400 5.851147
1.825200 -12.776400 5.865624
1.872000 -12.776400 5.885983
1.918800 -12.776400 5.896334
1.965600 -12.776400 5.909943
2.012400 -12.776400 5.912067
2.059200 -12.776400 5.910200
2.106000 -12.776400 5.912612
2.152800 -12.776400 5.915147
2.199600 -12.776400 5.921670
2.246400 -12.776400 5.930879
2.293200 -12.776400 5.981117
2.340000 -12.776400 6.006225
2.386800 -12.776400 6.036423
2.433600 -12.776400 6.059681
2.480400 -12.776400 6.059876
2.527200 -12.776400 6.059681
2.574000 -12.776400 6.041200
2.620800 -12.776400 5.990578
2.667600 -12.776400 5.988062
2.714400 -12.776400 6.002920
2.761200 -12.776400 6.015263
2.808000 -12.776400 6.026442
2.854800 -12.776400 6.026442
2.901600 -12.776400 6.026442
2.948400 -12.776400 6.051789
2.995200 -12.776400 6.074393
3.042000 -12.776400 6.075366
3.088800 -12.776400 6.109455
3.135600 -12.776400 6.146984
3.182400 -12.776400 6.160515
3.229200 -12.776400 6.223142
3.276000 -12.776400 6.298318
3.322800 -12.776400 6.362280
3.369600 -12.776400 6.374747
3.416400 -12.776400 6.394192
3.463200 -12.776400 6.394192
3.510000 -12.776400 6.374747
3.556800 -12.776400 6.355419
3.603600 -12.776400 6.370873
3.650400 -12.776400 6.346967
3.697200 -12.776400 6.339479
3.744000 -12.776400 6.339479
3.790800 -12.776400 6.346967
3.837600 -12.776400 6.363592
3.884400 -12.776400 6.375730
3.931200 -12.776400 6.369505
3.978000 -12.776400 6.375730
4.024800 -12.776400 6.395127
4.071600 -12.776400 6.449857
4.118400 -12.776400 6.487077
4.165200 -12.776400 6.517986
4.212000 -12.776400 6.559093
4.258800 -12.776400 6.582372
4.305600 -12.776400 6.588914
4.352400 -12.776400 6.588914
4.399200 -12.776400 6.588914
4.446000 -12.776400 6.588914
4.492800 -12.776400 6.609443
4.539600 -12.776400 6.612330
4.586400 -12.776400 6.662515
4.633200 -12.776400 6.698806
4.680000 -12.776400 6.708693
4.726800 -12.776400 6.750749
4.773600 -12.776400 6.774315
4.820400 -12.776400 6.799457
4.867200 -12.776400 6.827991
4.914000 -12.776400 6.848133
4.960800 -12.776400 6.900086
5.007600 -12.776400 6.924635
5.054400 -12.776400 6.930875
5.101200 -12.776400 6.933083
5.148000 -12.776400 6.964294
5.194800 -12.776400 6.978242
5.241600 -12.776400 7.020242
5.288400 -12.776400 7.048032
5.335200 -12.776400 7.076434
5.382000 -12.776400 7.080774
5.428800 -12.776400 7.106224
5.475600 -12.776400 7.132750
5.522400 -12.776400 7.170071
5.569200 -12.776400 7.174591
5.616000 -12.776400 7.204411
5.662800 -12.776400 7.260218
5.709600 -12.776400 7.317986
5.756400 -12.776400 7.373058
5.803200 -12.776400 7.416873
5.850000 -12.776400 7.440065
5.896800 -12.776400 7.468649
5.943600 -12.776400 7.519380
5.990400 -12.776400 7.569340
6.037200 -12.776400 7.601676
6.084000 -12.776400 7.641934
6.130800 -12.776400 7.713053
6.177600 -12.776400 7.789346
6.224400 -12.776400 7.754617
6.271200 -12.776400 7.752566
6.318000 -12.776400 7.830018
6.364800 -12.776400 7.789346
6.411600 -12.776400 -1.718322
6.458400 -12.776400 -2.059084
6.505200 -12.776400 -2.134660
6.552000 -12.776400 -1.935031
6.598800 -12.776400 10.716533
6.645600 -12.776400 23.231332
6.692400 -12.776400 23.238421
6.739200 -12.776400 23.244725
6.786000 -12.776400 29.475432
6.832800 -12.776400 29.480057
6.879600 -12.776400 29.486032
6.926400 -12.776400 29.487748
6.973200 -12.776400 29.491501
7.020000 -12.776400 29.493086
7.066800 -12.776400 29.494355
7.113600 -12.776400 29.494780
14.367600 -12.776400 6.699607
14.414400 -12.776400 6.686584
14.461200 -12.776400 6.676288
14.508000 -12.776400 6.673906
14.554800 -12.776400 6.665991
14.601600 -12.776400 6.659449
14.648400 -12.776400 6.659449
14.695200 -12.776400 6.661030
14.742000 -12.776400 6.668941
14.788800 -12.776400 6.678093
14.835600 -12.776400 6.691250
14.882400 -12.776400 6.695228
14.929200 -12.776400 6.691250
14.976000 -12.776400 6.690873
15.022800 -12.776400 6.690873
15.069600 -12.776400 6.678154
15.116400 -12.776400 6.674518
15.163200 -12.776400 6.665300
15.210000 -12.776400 6.665341
15.256800 -12.776400 6.665870
15.303600 -12.776400 6.666903
15.350400 -12.776400 6.665870
15.397200 -12.776400 6.660748
15.444000 -12.776400 6.665870
15.490800 -12.776400 6.653061
15.537600 -12.776400 6.651222
15.584400 -12.776400 6.660585
15.631200 -12.776400 6.666798
15.678000 -12.776400 6.675964
15.724800 -12.776400 6.679438
15.771600 -12.776400 6.666798
15.818400 -12.776400 6.676657
15.865200 -12.776400 6.676657
15.912000 -12.776400 6.676657
15.958800 -12.776400 6.680192
16.005600 -12.776400 6.675345
16.052400 -12.776400 6.672912
16.099200 -12.776400 6.672912
16.146000 -12.776400 6.658864
16.192800 -12.776400 6.633267
16.239600 -12.776400 6.606107
16.801200 -12.776400 5.051731
16.848000 -12.776400 5.043839
16.894800 -12.776400 5.036315
16.941600 -12.776400 5.036315
16.988400 -12.776400 5.030442
17.035200 -12.776400 5.024746
17.082000 -12.776400 5.024746
17.128800 -12.776400 5.024746
17.175600 -12.776400 5.035476
17.222400 -12.776400 5.037934
17.269200 -12.776400 5.021593
17.316000 -12.776400 5.001102
17.362800 -12.776400 5.000415
17.409600 -12.776400 4.941613
17.456400 -12.776400 4.873078
18.673200 -12.776400 0.000000
-18.720000 -12.729600 0.000000
-18.673200 -12.729600 0.000000
-18.626400 -12.729600 0.000000
-18.579600 -12.729600 -7.902876
-18.532800 -12.729600 -7.913001
-18.486000 -12.729600 -7.932615
-18.439200 -12.729600 -7.913001
-18.392400 -12.729600 -7.913001
-18.345600 -12.729600 -7.913001
-18.298800 -12.729600 -7.913001
-18.252000 -12.729600 -7.931599
-18.205200 -12.729600 -7.908074
-18.158400 -12.729600 -7.908074
-18.111600 -12.729600 -7.914683
-18.064800 -12.729600 -7.908302
-18.018000 -12.729600 -7.917886
-17.971200 -12.729600 -7.931599
-17.924400 -12.729600 -7.923465
-17.877600 -12.729600 -7.950707
-17.830800 -12.729600 -7.948145
-17.784000 -12.729600 -7.928680
-17.737200 -12.729600 -7.928680
-17.690400 -12.729600 -7.928680
-17.643600 -12.729600 -7.908762
-17.596800 -12.729600 -7.901263
-17.550000 -12.729600 -7.857535
-17.503200 -12.729600 -7.813126
-16.333200 -12.729600 5.087220
-16.286400 -12.729600 5.091246
-16.239600 -12.729600 5.094091
-16.192800 -12.729600 5.104653
-16.146000 -12.729600 5.115521
-16.099200 -12.729600 5.133056
-16.052400 -12.729600 5.141154
-16.005600 -12.729600 5.143970
-15.958800 -12.729600 5.158082
-15.912000 -12.729600 5.158082
-15.865200 -12.729600 5.162365
-15.818400 -12.729600 5.192896
-15.771600 -12.729600 5.223730
-15.303600 -12.729600 6.702333
-15.256800 -12.729600 6.734204
-15.210000 -12.729600 6.752388
-15.163200 -12.729600 6.761517
-15.116400 -12.729600 6.761517
-15.069600 -12.729600 6.764458
-15.022800 -12.729600 6.766964
-14.976000 -12.729600 6.771819
-14.929200 -12.729600 6.771819
-14.882400 -12.729600 6.773215
-14.835600 -12.729600 6.775250
-14.788800 -12.729600 6.777693
-14.742000 -12.729600 6.779803
-14.695200 -12.729600 6.780731
-14.648400 -12.729600 6.775250
-14.601600 -12.729600 6.775250
-14.554800 -12.729600 6.777597
-14.508000 -12.729600 6.782444
-14.461200 -12.729600 6.770665
-14.414400 -12.729600 6.770665
-14.367600 -12.729600 6.765620
-14.320800 -12.729600 6.764920
-14.274000 -12.729600 6.765620
-14.227200 -12.729600 6.768948
-14.180400 -12.729600 6.764000
-14.133600 -12.729600 6.764000
[truncated: 7,397,602 more chars]
